# Supplementary material for: Comprehensive Comparative Genomics and Phenotyping of Methylobacterium Species
Source: Front Microbiol. 2021 Oct 6;12:740610. doi: 10.3389/fmicb.2021.740610 (PMC8561711; doi:10.3389/fmicb.2021.740610)
Supplement: Supplementary file 6 [file Data_Sheet_1.xlsx]

## Sheet: S1 
Table S1. Genome information used in this study
Species name	Strain	Source	Accession ID	Contigs No.	Bases count	CDS	tRNA	GC%	Completeness (%)	Contamination (%)	Strain heterogeneity (%)	16S rRNA gene copies	Identity to PCR-determined sequence
Mb. komagatae	DSM 19563T	JGI	MetkomDSM19563	46	5502493	5284	51	67.47	99.37	1.25	0	1	100
Mb. aquaticum	DSM 16371T	NCBI	GCA_001043915.1	512	7425331	6736	67	69.89	97.66	0.74	0	1	100
Mb. ajmalii	IF7SW-B2T	NCBI	GCA_016613415.1	192	6802552	6284	89	71.07	99.69	0.78	0	missing	-
Mb. brachiatum	TX0642T	NCBI	GCA_003697185.1	4	6339577	6103	61	69.52	99.69	0	0	5	99.79-100
Mb. brachythecii	DSM 24105T	NCBI	GCA_014196345.1	29	5409070	5107	51	66.6	99.37	0	0	1	100
Mb. currus	PR1016AT	NCBI	GCA_003058325.1	5	7745135	7109	111	70.19	100	0.78	0	12	94.69-100
Mb. durans	17SD2-17T	NCBI	GCA_003173715.1	1	6788375	6772	68	68.74	98.76	0	0	4	100
Mb. fujisawaense	DSM 5686T	NCBI	GCA_014138435.1	25	5971667	5545	63	70.03	100	0	0	1	100
Mb. gossipiicola	Gh-105T	NCBI	GCA_900113485.1	77	4524655	4171	54	68.7	99.37	0	0	1	100
Mb. indicum	SE2.11T	NCBI	GCA_001043895.1	506	6921653	6303	69	70.43	96.26	0.31	0	1	100
Mb. nodulans	ORS 2060T	NCBI	GCA_000022085.1	8	8839022	8622	81	68.44	99.84	0.42	0	7	100
Mb. nonmethylotrophicum	6HR-1T	NCBI	GCA_004745635.1	102	7831372	7033	82	70.97	100	0.42	66.67	1	99.85
Mb. oryzae	CBMB20T	NCBI	GCA_000757795.1	5	6524597	6029	71	69.53	100	0	0	4	100
Mb. oryzihabitans	TER-1T	NCBI	GCA_004004555.2	204	6328127	5609	65	71.86	99.69	0.48	0	2	100
Mb. phyllosphaerae	CBMB27T	NCBI	GCA_900113465.1	4	6316624	5774	73	69.57	100	0	0	4	99.04-99.78
Mb. phyllostachyos	BL47T	NCBI	GCA_900103445.1	47	6015046	5765	54	68.71	100	0.63	50	1	100
Mb. planium	YIM 132548T	NCBI	GCA_008806345.1	80	5875670	5537	53	70.19	100	0	0	1	99.75
Mb. platani	PMB02T	NCBI	GCA_001653715.1	150	7023890	6403	89	71.24	99.79	0.31	0	1	100
Mb. pseudosasicola	BL36T	NCBI	GCA_900114535.1	129	6845277	6695	51	68.37	99.69	0.94	60	1	100
Mb. radiotolerans	JCM 2831T	NCBI	GCA_000019725.1	9	6899110	6495	72	71.04	100	0.16	0	6	99.86-100
Mb. radiodurans	17Sr1-43T	NCBI	GCA_003173735.1	1	5539695	5165	71	70.45	100	0.42	0	6	100
Mb. segetis	17J42-1T	NCBI	GCA_004348265.1	256	5591199	5322	58	70.19	100	2.31	100	missing	-
Mb. symbioticum	SB0023/3T	NCBI	GCA_902141845.1	247	6086597	5665	57	70.08	99	0.16	0	1	100
Mb. tarhaniae	DSM 25844T	NCBI	GCA_001043955.1	483	6743422	6060	75	70.43	95.19	0.08	100	1	100
Mb. terrae	17Sr1-28T	NCBI	GCA_003173755.1	1	6162702	5612	100	71.56	98.8	0.16	0	9	100-98.36
Mb. terricola	17Sr1-39T	NCBI	GCA_006151805.1	103	7873283	7190	86	70.42	100	0	0	1	99.5
Mb. variabile	DSM 16961T	NCBI	GCA_001043975.1	562	7433592	6858	70	70.75	94.69	0.55	66.67	1	100
Mr. extorquens	TK 0001T	NCBI	GCA_900234795.1	1	5715512	5422	67	68.29	98.4	0	0	5	100
Mr. populi	BJ001T	NCBI	GCA_000019945.1	3	5848997	5436	64	69.36	99.69	0.47	0	5	99.86-100
Mr. rhodesianum	DSM 5687T	NCBI	GCA_014199985.1	52	5873985	5446	51	69.13	99.58	0.47	0	1	100
Mr. rhodinum	DSM 2163T	NCBI	GCA_014199935.1	58	5406054	4978	53	69.93	99.69	0	0	1	100
Mr. salsuginis	CGMCC 1.6474T	NCBI	GCA_900114375.1	64	5323773	4986	57	69.63	99.37	0	0	missing	-
Mr. zatmanii	LMG 6087T	NCBI	GCA_014845115.1	392	5229025	4835	58	68.95	96.34	0.31	0	1	100
Microvirga aerophila	NBRC 106136T	NCBI	GCA_007991675.1	629	7363484	7514	61	61.64	98.9	3.21	12.5	1	100
Microvirga brassicacearum	CDVBN77T	NCBI	GCA_008757455.1	82	5220401	4969	48	62.27	99.22	0.63	0	1	100
Microvirga calopogonii	CCBAU 65841T	NCBI	GCA_003347665.1	249	7413381	7295	73	62.48	99.69	2.62	42.86	5	100-78
Microvirga flocculans	ATCC BAA-817T	NCBI	GCA_000518665.1	30	4029781	3821	55	64.27	98.9	0.63	0	1	100
Microvirga guangxiensis	CGMCC 1.7666T	NCBI	GCA_900102135.1	34	4721732	4516	58	61.42	98.12	1	0	1	100
Microvirga lotononidis	WSM3557T	NCBI	GCA_000262405.1	18	7082538	6981	62	63.08	99.69	0.85	0	2	100
Microvirga lupini	AT3.9	NCBI	GCA_014191055.1	17	4945970	4733	52	62.93	99.06	0	0	1	98.3
Microvirga makkahensis	KCTC 23863T	NCBI	GCA_009830105.1	94	5580646	5361	51	63.1	99.37	1.57	0	1	100
Microvirga massiliensis	JC119T	NCBI	GCA_001006805.1	50	9172134	9054	55	63.28	99.22	2.27	9.09	1	100
Microvirga ossetica	V5/3MT	NCBI	GCA_002741015.1	6	9631051	9583	70	62.67	99.37	2.36	46.15	4	100
Microvirga pakistanensis	NCCP-1258T	NCBI	GCA_004458765.1	723	5764046	5302	67	63.32	98.75	3.47	78.26	1	99.76
Microvirga subterranea	DSM 14364T	NCBI	GCA_003350535.1	36	5147802	4874	70	65.14	99.06	0.38	0	1	100
Microvirga thermotolerans	HR1T	NCBI	GCA_009363855.1	1	3823049	3556	57	67.71	99.06	0.63	0	2	100
Microvirga tunisiensis	Lmie10	NCBI	GCA_009296175.1	1022	8834183	9215	63	61.76	99.53	2.36	35.71	1	nd
Microvirga vignae	BR3299T	NCBI	GCA_001017175.1	165	6472445	6526	57	61.07	99.22	2.12	11.11	1	100
Enterovirga rhinocerotis	DSM 25903T	NCBI	GCA_004363955.1	20	5166770	4854	55	68.54	99.37	1.25	0	1	99.72
Mb. adhaesivum	DSM 17169T	This study	SAMD00388900	61	4677674	4344	50	68.5	99.69	0.63	66.67	1	99.93
Mb. aerolatum	DSM 19013T	This study	SAMD00388901	67	4877645	4448	47	69.8	99.69	0	0	1	99.92
Mb. bullatum	DSM 21893T	This study	SAMD00388906	54	4956045	4603	52	67.07	99.84	0.31	0	1	100
Mb. cerastii	DSM 23679T	This study	SAMD00388907	150	5388584	5128	56	69.56	99.37	0.31	0	1	100
Mb. crusticola	KCTC 52305T	This study	SAMD00388908	790	7680383	6839	77	72.79	100	1.57	0	1	99.46
Mb. dankookense	DSM 22415T	This study	SAMD00388910	273	6046408	5737	60	70.39	98.12	0.94	0	1	100
Mb. frigidaeris	JCM 32048T	This study	SAMD00388912	513	7909330	7217	73	69.88	100	1.33	0	1	100
Mb. gnaphalii	DSM 24027T	This study	SAMD00388914	195	4782631	4706	48	65.96	99.27	1.04	80	1	99.93
Mb. goesingense	DSM 21331T	This study	SAMD00388915	263	5334262	5006	49	68.8	96.97	0.16	100	1	100
Mb. gregans	NBRC 103626T	This study	SAMD00388917	209	5744513	5353	54	70.27	99.37	0.34	100	1	100
Mb. haplocladii	DSM24195T	This study	SAMD00388918	132	4615811	4355	55	67.48	96.94	0.63	100	1	99.86
Mb. hispanicum	DSM 16372T	This study	SAMD00388919	122	6668779	6311	67	71.04	100	2.93	9.09	1	100
Mb. iners	DSM 19015T	This study	SAMD00388921	175	5495114	5277	51	67.79	99.69	0	0	1	100
Mb. isbiliense	DSM 17168T	This study	SAMD00388922	167	6971527	6614	59	71.11	100	0.16	0	1	100
Mb. jeotgali	LMG 23639T	This study	SAMD00388923	112	4459488	4271	55	71.04	98.71	0.31	0	1	100
Mb. longum	DSM 23933T	This study	SAMD00388925	213	6606771	6324	57	69.33	100	0	0	1	100
Mb. marchantiae	DSM 21328T	This study	SAMD00388926	82	4614373	4279	52	66.59	100	0	0	1	100
Mb. mesophilicum	NBRC 15688T	This study	SAMD00388927	220	5902708	5583	61	69.12	99.69	0.63	0	1	100
Mb. organophilum	NBRC 15689T	This study	SAMD00388930	114	5070401	4671	55	69.99	100	0.73	0	1	100
Mb. oxalidis	DSM 24028T	This study	SAMD00388933	297	6301862	6117	55	69.91	98.12	0.31	100	1	100
Mb. persicinum	NBRC 103628T	This study	SAMD00388934	95	5271491	4888	49	68.57	99.06	0.34	50	1	100
Mb. soli	KCTC 22810T	This study	SAMD00388943	827	6167034	6138	49	68.38	93.32	0.65	50	1	99.72
Mb. tardum	NBRC 103632T	This study	SAMD00388945	147	6890653	6555	60	69.17	100	0.31	0	1	100
Mb. thuringiense	DSM 23674	This study	SAMD00388949	47	4707776	4388	60	67.51	99.37	0	0	1	99.93
Mb. trifolii	DSM 23632	This study	SAMD00388950	424	5163180	4887	56	69.74	96.27	0.63	50	1	99.85
Mr. aminovorans	NBRC 15686T	This study	SAMD00388952	120	6087464	5673	52	68.12	99.69	0	0	1	100
Mr. podarium	DSM 15083T	This study	SAMD00388954	732	5300219	4952	47	69.98	91.87	0.83	20	1	99.63
Mr. suomiense	DSM 14458T	This study	SAMD00388959	57	5547687	5241	55	68.07	99.37	0.94	0	1	100
Mr. thiocyanatum	JCM 10893T	This study	SAMD00388960	61	5637136	5250	54	69.26	99.69	0	0	1	100

## Sheet: S2
Table S2. Reference sequences used in the analysis
Pathway name	Strain name	Gene name	Query ID	Function
Methylamine, NMG pathway	PA1	mgdD	Mext_1651	Methylglutamate dehydrogenase subunit D
Methylamine, NMG pathway	PA1	mgdC	Mext_1652	Methylglutamate dehydrogenase subunit C
Methylamine, NMG pathway	PA1	mgdB	Mext_1653	Methylglutamate dehydrogenase subunit B
Methylamine, NMG pathway	PA1	mgdA	Mext_1654	Methylglutamate dehydrogenase subunit A
Methylamine, NMG pathway	PA1	mgsA	Mext_1656	N-methyltransferase subunit A
Methylamine, NMG pathway	PA1	mgsB	Mext_1657	N-methyltransferase subunit B
Methylamine, NMG pathway	PA1	mgsC	Mext_1658	N-methyltransferase subunit C
Methylamine, NMG pathway	PA1	gmaS	Mext_1659	Glutamine synthetase
Methylamine dehydrogenase	AM1	mauF	MexAM1_META1p2769	Unknown
Methylamine dehydrogenase	AM1	mauB	MexAM1_META1p2770	Methylamine dehydrogenase large subunit
Methylamine dehydrogenase	AM1	mauE	MexAM1_META1p2771	Essential for small subunit maturation
Methylamine dehydrogenase	AM1	mauD	MexAM1_META1p2772	Essential for small subunit maturation
Methylamine dehydrogenase	AM1	mauA	MexAM1_META1p2773	Methylamine dehydrogenase small subunit
Methylamine dehydrogenase	AM1	mauC	MexAM1_META1p2774	Amicyanin
Methylamine dehydrogenase	AM1	mauJ	MexAM1_META1p2775	Unknown
Methylamine dehydrogenase	AM1	mauG	MexAM1_META1p2776	Unknown
Methylamine dehydrogenase	AM1	maul	MexAM1_META1p2777	Unknown
Methylamine dehydrogenase	AM1	mauM	MexAM1_META1p2778	Ferredoxin
Methylamine dehydrogenase	AM1	mauN	MexAM1_META1p2779	Ferredoxin
Ca-dependent MDH, Mxa cluster	AM1	mxaB	MexAM1_META1p4525	Transcriptional regulator
Ca-dependent MDH, Mxa cluster	AM1	mxaH	MexAM1_META1p4526	Unknown
Ca-dependent MDH, Mxa cluster	AM1	mxaE	MexAM1_META1p4527	Unknown
Ca-dependent MDH, Mxa cluster	AM1	mxaD	MexAM1_META1p4528	Unknown
Ca-dependent MDH, Mxa cluster	AM1	mxaL	MexAM1_META1p4529	Essential for Ca2+ insertion into MDH
Ca-dependent MDH, Mxa cluster	AM1	mxaK	MexAM1_META1p4530	Essential for Ca2+ insertion into MDH
Ca-dependent MDH, Mxa cluster	AM1	mxaC	MexAM1_META1p4531	Essential for Ca2+ insertion into MDH
Ca-dependent MDH, Mxa cluster	AM1	mxaA	MexAM1_META1p4532	Essential for Ca2+ insertion into MDH
Ca-dependent MDH, Mxa cluster	AM1	mxaS	MexAM1_META1p4533	Unknown
Ca-dependent MDH, Mxa cluster	AM1	mxaR	MexAM1_META1p4534	Unknown
Ca-dependent MDH, Mxa cluster	AM1	mxaI	MexAM1_META1p4535	Methanol dehydrogenase, small subunit
Ca-dependent MDH, Mxa cluster	AM1	mxaG	MexAM1_META1p4536	Cytochrome c550
Ca-dependent MDH, Mxa cluster	AM1	mxaJ	MexAM1_META1p4537	MxaJ, possible chaperone
Ca-dependent MDH, Mxa cluster	AM1	mxaF	MexAM1_META1p4538	Methanol dehydrogenase, large subunit
MDH regulation	AM1	mxbM	MexAM1_META1p1752	Transcriptional regulator
MDH regulation	AM1	mxbD	MexAM1_META1p1753	Sensor kinase
MDH regulation	AM1	mxcQ	MexAM1_META1p4896	Sensor kinase
MDH regulation	AM1	mxcE	MexAM1_META1p4897	Transcriptional regulator
PQQ synthesis	AM1	pqqE	MexAM1_META1p1748	PQQ synthesis protein, PqqE
PQQ synthesis	AM1	pqqC/D	MexAM1_META1p1749	PQQ synthesis protein, PqqC/D
PQQ synthesis	AM1	pqqB	MexAM1_META1p1750	PQQ synthesis protein, PqqB
PQQ synthesis	AM1	pqqA	MexAM1_META1p1751	PQQ synthesis protein, PqqA
PQQ synthesis	AM1	pqqF	MexAM1_META1p2330	PQQ synthesis protein, PqqF
PQQ synthesis	AM1	pqqG	MexAM1_META1p2331	PQQ synthesis protein, PqqG
Ln-dependent MDH, XoxF1 cluster	AM1	xoxF1	MexAM1_META1p1740	Ln-dependent MDH, XoxF1
Ln-dependent MDH, XoxF1 cluster	AM1	xoxG	MexAM1_META1p1741	Cytochrome c
Ln-dependent MDH, XoxF1 cluster	AM1	xoxJ	MexAM1_META1p1742	Periplasmic binding proteins
Ln-dependent MDH, XoxF2	AM1	xoxf2	MexAM1_META1p2757	Ln-dependent MDH, XoxF2
Dichloromethane oxidation	DM4	dcmR	METDI2655	Transcriptional regulator of DCM dehalogenase
Dichloromethane oxidation	DM4	dcmA	METDI2656	Dichloromethane dehalogenase (DCM dehalogenase)
Ln-dependent EDH, ExaF	AM1	exaF	MexAM1_META1p1139	Ln-dependent ethanol dehydrogenase
Ln transport and utilization (lut) genes	AM1	lutA	MexAM1_META1p1778	ABC transporter ATPase
Ln transport and utilization (lut) genes	AM1	lutB	MexAM1_META1p1779	Putative periplasmic protein
Ln transport and utilization (lut) genes	AM1	lutC	MexAM1_META1p1780	Hypothetical protein
Ln transport and utilization (lut) genes	AM1	lutD	MexAM1_META1p1781	Hypothetical protein
Ln transport and utilization (lut) genes	AM1	lutE	MexAM1_META1p1782	ABC transporter ATPase
Ln transport and utilization (lut) genes	AM1	lutF	MexAM1_META1p1783	multidrug ABC transporter permease
Ln transport and utilization (lut) genes	AM1	lutG	MexAM1_META1p1784	Putative periplasmic protein
Ln transport and utilization (lut) genes	AM1	lutH	MexAM1_META1p1785	TonB-dependent receptor
Ln transport and utilization (lut) genes	AM1	lanM	MexAM1_META1p1786	Lanmodulin
Ln transport and utilization (lut) genes	AM1	lutI	MexAM1_META1p1787	Hypothetical protein
H4MPT pathway	AM1	fhcC	MexAM1_META1p1755	Formyltransferase/hydrolase complex,gamma subunit
H4MPT pathway	AM1	fhcD	MexAM1_META1p1756	Formyltransferase/hydrolase complex, delta subunit
H4MPT pathway	AM1	fhcA	MexAM1_META1p1757	Formyltransferase/hydrolase complex, alpha subunit
H4MPT pathway	AM1	fhcB	MexAM1_META1p1758	Formyltransferase/hydrolase complex,beta subunit
H4MPT pathway	AM1	mptG	MexAM1_META1p1760	Ribofuranosylaminobenzene, 5'-phosphate synthase
H4MPT pathway	AM1	mtdB	MexAM1_META1p1761	Methylene-H4MPT dehydrogenase
H4MPT pathway	AM1	orfY	MexAM1_META1p1762	Unknown
H4MPT pathway	AM1	mch	MexAM1_META1p1763	Methenyl-H4MPT cyclohydrolase
H4MPT pathway	AM1	orf5	MexAM1_META1p1764	H4MPT biosynthesis
H4MPT pathway	AM1	orf7	MexAM1_META1p1765	Unknown
H4MPT pathway	AM1	fae	MexAM1_META1p1766	Formaldehyde activating enzyme
H4MPT pathway	AM1	orf17	MexAM1_META1p1767	Unknown
H4MPT pathway	AM1	orf9	MexAM1_META1p1768	H4MPT biosynthesis
H4MPT pathway	AM1		MexAM1_META1p1770	Homolog of mxaE
H4MPT pathway	AM1		MexAM1_META1p1771	Homolog of mxaD
H4MPT pathway	AM1		MexAM1_META1p1772	Homolog of mxaD
H4MPT pathway	AM1	orf19	MexAM1_META1p1773	H4MPT biosynthesis
H4MPT pathway	AM1	orf20	MexAM1_META1p1774	H4MPT biosynthesis
H4MPT pathway	AM1	orf21	MexAM1_META1p1775	H4MPT biosynthesis
H4MPT pathway	AM1	orf22	MexAM1_META1p1776	H4MPT biosynthesis
GSH-dependent formaldehyde dehydrogenase	22A	gfa	Maq22A_1p37180	Glutathione-dependent formaldehyde-activating enzyme
GSH-dependent formaldehyde dehydrogenase	22A	hgd	Maq22A_c21490	S-hydroxymethyl glutathione dehydrogenase
GSH-dependent formaldehyde dehydrogenase	22A	fgh	Maq22A_c21495	S-formylglutathione hydrolase
Formate dehydrogenase 1	AM1	fdh1B	MexAM1_META1p5031	Tungsten-dependent formate dehydrogenase,beta subunit
Formate dehydrogenase 1	AM1	fdh1A	MexAM1_META1p5032	Tungsten-dependent formate dehydrogenase, alpha subunit
Formate dehydrogenase 2	AM1	fdh2C	MexAM1_META1p4846	Molybdenum-dependent formate dehydrogenase, gamma subunit
Formate dehydrogenase 2	AM1	fdh2B	MexAM1_META1p4847	Molybdenum-dependent formate dehydrogenase, beta subunit
Formate dehydrogenase 2	AM1	fdh2A	MexAM1_META1p4848	Molybdenum-dependent formate dehydrogenase, alpha subunit
Formate dehydrogenase 2	AM1	fdh2D	MexAM1_META1p4849	Molybdenum-dependent formate dehydrogenase, delta subunit
Formate dehydrogenase 3	AM1	fdh3A	MexAM1_META1p0303	Cytochrome-linked formate dehydrogenase alpha subunit
Formate dehydrogenase 3	AM1	fdh3B	MexAM1_META1p0304	Cytochrome-linked formate dehydrogenase beta subunit
Formate dehydrogenase 3	AM1	fdh3C	MexAM1_META1p0305	Cytochrome-linked formate dehydrogenase gamma subunit
Formate dehydrogenase 4	AM1	fdh4B	MexAM1_META1p2093	Protein associated with expression of formate dehydogenase 4
Formate dehydrogenase 4	AM1	fdh4A	MexAM1_META1p2094	Formate dehydrogenase 4
Folate synthesis	AM1	folK	MexAM1_META1p1743	2-amino-4-hydroxy-6-hydroxymethyl-7,8-dihydropterin pyrophosphokinase
Folate synthesis	AM1	folB	MexAM1_META1p1744	Dihydroneopterin aldolase
Folate synthesis	AM1	folP	MexAM1_META1p1745	Dihydropteroate synthase
Folate synthesis	AM1	pabB	MexAM1_META1p4284	para-Aminobenzoic acid synthase component
Folate synthesis	AM1	folC	MexAM1_META1p4888	Dihydrofolate synthase
H4F pathway	AM1	ftfL	MexAM1_META1p0329	Formyl-tetrahydrofolate ligase
H4F pathway	AM1	mtdA	MexAM1_META1p1728	Bifunctional methylene-H4MPT/ methylene-H4F dehydrogenase
H4F pathway	AM1	fch	MexAM1_META1p1729	Methenyl-H4F cyclohydrolase
H4F pathway	AM1	folA	MexAM1_META1p2852	Dihydrofolate reductase
Methylotrophy regulator	PA1	ttmR	Mext_0925	formaldehyde-responsive transcription factor
Formaldehyde-binding protein	PA1	efgA	Mext_4158	formaldehyde-sensing protein
Serine cycle	AM1	qscR	MexAM1_META1p0756	Serine cycle transcriptional regulator
Serine cycle	AM1	mdh	MexAM1_META1p1537	Malate dehydrogenase
Serine cycle	AM1	sga	MexAM1_META1p1726	Serine glyoxylate aminotransferase
Serine cycle	AM1	hpr	MexAM1_META1p1727	Hydroxypyruvate reductase
Serine cycle	AM1	mtkA	MexAM1_META1p1730	Malate thiokinase, alpha subunit
Serine cycle	AM1	mtkB	MexAM1_META1p1731	Malate thiokinase, beta subunit
Serine cycle	AM1	ppc	MexAM1_META1p1732	PEP carboxylase
Serine cycle	AM1	mcl	MexAM1_META1p1733	Malyl-CoA lyase/beta-malyl-CoA lyase
Serine cycle	AM1	gck	MexAM1_META1p2944	Glycerate kinase
Serine cycle	AM1	eno	MexAM1_META1p2984	Enolase
Serine cycle	AM1	glyA	MexAM1_META1p3384	Serine hydroxymethyltrasferase
Serine / EMC pathway	AM1	phaA	MexAM1_META1p3700	Beta-ketothiolase
TCA cycle	AM1	sdhC	MexAM1_META1p3859	Succinate dehydrogenase, cytochrome b556 subunit
TCA cycle	AM1	sdhD	MexAM1_META1p3860	Succinate dehydrogenase, membrane anchor subunit
TCA cycle	AM1	sdhA	MexAM1_META1p3861	Succinate dehydrogenase, flavoprotein subunit
TCA cycle	AM1	sdhB	MexAM1_META1p3863	Succinate dehydrogenase,iron-sulfur subunit
EMC pathway	AM1	pccB	MexAM1_META1p0172	Propionyl-CoA carboxylase beta subunit
EMC pathway	AM1	ccr	MexAM1_META1p0178	Crotonyl-CoA carboxylase/reductase
EMC pathway	AM1	ecm	MexAM1_META1p0180	Ethylmalonyl-CoA mutase
EMC pathway	AM1	meaB	MexAM1_META1p0188	Methylmalonyl-CoA mutase accessory protein
EMC pathway	AM1	epi	MexAM1_META1p0839	Ethylmalonyl-CoA/methylmalonyl-CoA epimerase
EMC pathway	AM1	mcmB	MexAM1_META1p2390	Methylmalonyl-CoA mutase, beta subunit
EMC pathway	AM1	pccA	MexAM1_META1p3203	Propionyl-CoA carboxylase, alpha subunit
EMC pathway	AM1	croR	MexAM1_META1p3675	Crotonase
EMC pathway	AM1	phaB	MexAM1_META1p3701	Acetoacetyl-CoA reductase
EMC pathway	AM1	mcd	MexAM1_META1p4153	Mesaconyl-CoA hydratase
EMC pathway	AM1	mcmA	MexAM1_META1p5251	Methylmalonyl-CoA mutase, alpha subunit
EMC pathway	AM1	msd	MexAM1_META1p2223	Methylsuccinyl-CoA dehydrogenase
ACC deaminase	CBMB20T	acdS	MOC_1898	ACC deaminase
D-cysteine desulfhydrase	AM1	dcyD	MexAM1_META1p2360	D-cysteine desulfhydrase
Cellulase	AM1	celC	MexAM1_META1p1169	Cellulase
Cellulase	22A	bglC	Maq22A_1p38150	Endoglucanase, cellulase
Cellulase	22A		Maq22A_2p41770	Cellulase
Cellulase	22A	celA	Maq22A_2p42730	EndoglucanaseY
Antifungal	CBMB20T		MOC_0504	Chitinase
Cytokinin synthesis	CBMB20T	miaA	MOC_5190	Isopentenyl tRNA transferase
IAA synthesis	ORS 2060		Mnod_1238	L-tryptophan decarboxylase
IAA synthesis	ORS 2060		Mnod_0239	Aldehyde dehydrogenase
IAA synthesis	ORS 2060		Mnod_4579	Monoamine oxidase
IAA synthesis	AM1		MexAM1_META1p4817	Monoamine oxidase
IAA synthesis	CBMB20T		MOC_0996	Monoamine oxidase
IAA synthesis	CBMB20T		MOC_5534	Aldehyde dehydrogenase
Pectin metabolism	AM1		MexAM1_META1p4514	Pectate lyase
ROS protection	CBMB20T		MOC_4484	Glutathione peroxidase
ROS protection	CBMB20T		MOC_5157	Glutathione disulfide reductase
ROS protection	CBMB20T		MOC_2537	UV damage repair
ROS protection	CBMB20T		MOC_1064	Glutathione peroxidase
ROS protection	CBMB20T		MOC_3063	Glutathione disulfide reductase
ROS protection	22A	egtB	Maq22A_1p31895	Hercynine oxygenase, ergothioneine synthesis
ROS protection	22A	egtD	Maq22A_1p31890	Histidine N-alpha-methyltransferase, ergothioneine synthesis

## Sheet: S3
Table S3. ADH and MDH reference sequences used as query.
Reference sequence source	Accession No.	MDH and ADH family type
Methylophaga lonarensis MPL	EMR11880	MxaF
Methylorubrum extorquens AM1	META1p4538	MxaF
Paracoccus	WP 011749265.1	MxaF
Methylomonas methanica	WP 013820880.1	MxaF
Bradyrhizobium oligotrophicum	WP 015666256.1	PQQ ADH type 1
Pseudomonas aeruginosa	CAA08896	PQQ ADH type 2a
Pseudomonas butanovora	AF326086	PQQ ADH type 2a Butanol dehydrogenase
Methylibium petroleiphilum PM1	YP 001019670	PQQ ADH type 2b
Methylorubrum extorquens AM1	WP 003602767.1	PQQ ADH type 2b ExaF
Pseudomonas putida NBRC 14164	BAN55012.1	PQQ ADH type 2b PedH
Pseudomonas putida KT2440	NP 744823.1	PQQ ADH type 2b PedH
Bradyrhizobium diazoefficiens USDA 110	NP 772847	PQQ ADH type 3
Thauera butanivorans	AAK27220	PQQ ADH type 4 quinohemoproteins
Pseudomonas putida	BAC15559	PQQ ADH type 4 quinohemoproteins
Methylibium petroleiphilum	WP 011829190	PQQ ADH type 5
Bradyrhizobium diazoefficiens USDA 110	NP 772860	PQQ ADH type 6a
Bradyrhizobium sp. BTAi1	WP 012042238.1	PQQ ADH type 6b
Paraburkholderia graminis C4D1M	EDT10345	PQQ ADH type 7
Candidatus Solibacter usitatus	WP 011684813.1	PQQ ADH type 8
Methylosinus trichosporium OB3b	EFH04530.1	PQQ ADH type 9
Bradyrhizobium diazoefficiens USDA 110	NP 774279	PQQ ADH type 9
Paraburkholderia xenovorans	WP 011490939.1	PQQ ADH type 9
Methylophaga thiooxidans DMS010	ZP 05104584.1	PQQ ADH type 9
Methylocella silvestris	WP 012592127.1	XoxF1
Candidatus Methylomirabilis oxyfera	WP 012814374.1	XoxF1
Verrucomicrobium sp. 3C	WP 020494391.1	XoxF1
uncultured bacterium BAC10-4	AAY96669.1	XoxF2
Methylacidiphilum fumariolicum SolV	ACM16493	XoxF2
Candidatus Methylomirabilis oxyfera	WP 012814383.1	XoxF2
Methylobacteriaceae	WP 012251923.1	XoxF3
Methylocella silvestris	WP 012592359.1	XoxF3
Methylobacillus flagellatus	WP 011480535.1	XoxF4
Methylotenera versatilis	WP 013147907.1	XoxF4
Methylotenera mobilis	WP 015832985.1	XoxF4
Methylorubrum extorquens AM1	META1p2757	XoxF5
Methylorubrum extorquens AM1	META1p1740	XoxF5
Paraburkholderia graminis C4D1M	EDT12687	XoxF5
Methylosinus trichosporium OB3b	EFH02991.1	XoxF5
Bradyrhizobium diazoefficiens USDA 110	NP 772853	XoxF5
Methylomonas methanica	WP 013818199.1	XoxF5
Methylobacterium nodulans	WP 015927174.1	XoxF5
Hyphomicrobium denitrificans	YP 007913380	XoxF5
Methylophaga thiooxidans DMS010	ZP 05104902	XoxF5
Methylobacterium aquaticum 22A	Maq22A_1p33165	MxaF (gene name)
Methylobacterium aquaticum 22A	Maq22A_c05215	XoxF1 (gene name)
Methylobacterium aquaticum 22A	Maq22A_c27990	XoxF2 (gene name)
Methylobacterium aquaticum 22A	Maq22A_c07235	ExaF (gene name)
Methylobacterium aquaticum 22A	Maq22A_1p32165	ADH4 (gene name)
Methylobacterium aquaticum 22A	Maq22A_1p30675	ADH6 (gene name)

## Sheet: S4
Table S4. Minimum medium components
Components	Chemicals	in L
Mineral salts	NH4Cl	8.1 g
(Autoclave)	MgSO4·7H2O	1.0 g
	Water	1000 ml
Buffer pH 7.1	K2HPO4	8.0 g
(Autoclave)	NaH2PO4·2H2O	3.6 g
	Water
Iron solution	FeSO4·7H2O	13.0 g
(Filter sterilization)	1N HCl
	Water	1000 ml
Trace elements	ZnSO4·7H2O	4.5 g
(Filter sterilization)	CoCl2·6H2O	3 g
	MnCl2.4H2O	0.64 g
	H3BO3	1 g
	Na2MoO4·2H2O	0.4 g
	CuSO4·5H2O	0.3 g
	CaCl2·2H2O	3 g
	Water	1000 ml
Vitamin solution	Calcium pantothenate	0.4 g
(Filter sterilization)	Inositol	0.2 g
	Niacin	0.4 g
	p-Aminobenzoic acid	0.2 g
	Pyridoxine hydrochloride	0.4 g
	Thiamin hydrochloride	0.4 g
	Biotin	0.2 g
	Vitamin B12	0.2 g
	Water	1000 ml
Medium preparation	Mineral salts	200 ml
	Buffer	300 ml
	Iron solution	1 ml
	Trace elements	1 ml
	Vitamin solution	10 ml
	Carbon source	X ml or g
	Water	fill up to 1 L

## Sheet: S5
Table S5. Details of the newly sequenced assemblies.
Source species	Strain name	Sequencer type	Assembler *1	Coverage	Total sequences	# contigs (>= 0 bp)	# contigs (>= 1000 bp)	Largest contig	N50	N75	L50	L75	# N's per 100 kbp
Methylobacterium adhaesivum	DSM 17169T	MiSeq	CLC-GW 20.0.3	251.315	1175569639	61	61	554752	176763	75734	7	17	0
Methylobacterium aerolatum	DSM 19013T	MiSeq	CLC-GW 20.0.4	217.624	1061494012	67	67	488770	154739	98285	10	20	0
Methylobacterium bullatum	DSM 21893T	MiSeq	CLC-GW 20.0.4	204.234	1012193062	54	54	647375	206168	129631	7	14	0
Methylobacterium cerastii	DSM 23679T	MiSeq	CLC-GW 20.0.4	178.222	960363617	150	150	269374	98709	44125	19	42	0
Methylobacterium crusticola	KCTC 52305T	DNBSeq	SPAdes (v 3.12.0)	108.642	834414600	790	67	571168	270721	146929	10	19	7.7
Methylobacterium dankookense	DSM 22415T	MiSeq	CLC-GW 11.0.1	36.0055	217703948	273	273	159818	36678	21302	53	108	0
Methylobacterium frigidaeris	JCM 32048T	DNBSeq	SPAdes (v 3.12.0)	157.668	1247051400	513	123	374537	157499	62096	16	37	11.22
Methylobacterium gnaphalii	DSM 24027T	MiSeq	CLC-GW 11.0.1	23.8498	114064900	195	195	189613	50299	25169	27	60	0
Methylobacterium goesingense	DSM 21331T	MiSeq	CLC-GW 11.0.1	19.5465	104265987	263	263	108376	38529	20181	43	89	0
Methylobacterium gregans	NBRC 103626T	MiSeq	CLC-GW 11.0.1	27.1315	155857359	209	209	175977	41432	24374	41	86	0
Methylobacterium haplocladii	DSM 24195T	MiSeq	CLC-GW 11.0.1	32.0786	148068690	132	132	189906	69314	40487	21	43	0
Methylobacterium hispanicum	DSM 16372T	DNBSeq	Shovill (v 1.1.0)	257.398	1716528300	122	82	455122	163091	100045	13	26	0
Methylobacterium iners	DSM 19015T	MiSeq	CLC-GW 20.0.3	202.472	1112605802	175	175	173123	71746	38147	24	49	0
Methylobacterium isbiliense	DSM 17168T	MiSeq	CLC-GW 20.0.3	114.439	797815728	167	167	370219	85536	42906	22	51	0
Methylobacterium jeotgali	LMG 23639T	MiSeq	CLC-GW 11.0.1	35.9221	160194073	112	112	171843	64725	41150	23	44	0
Methylobacterium longum	DSM 23933T	DNBSeq	Shovill (v 1.1.0)	196.106	1295742300	213	144	398795	124885	52545	15	36	0
Methylobacterium marchantiae	DSM 21328T	MiSeq	CLC-GW 20.0.3	165.081	761744906	82	82	247709	112542	62699	16	30	0
Methylobacterium mesophilicum	NBRC 15688T	DNBSeq	SPAdes (v 3.12.0)	42.3939	250239000	220	84	512232	157383	82260	12	25	6.88
Methylobacterium organophilum	NBRC 15689T	DNBSeq	SPAdes (v 3.12.0)	88.6884	449685900	114	24	581052	350043	199175	6	11	0
Methylobacterium oxalidis	DSM 24028T	MiSeq	CLC-GW 20.0.4	45.3799	285978100	297	297	153404	40713	23402	48	100	0
Methylobacterium persicinum	NBRC 103628T	MiSeq	CLC-GW 20.0.5	164.011	864581162	95	95	336710	105200	73201	14	29	0
Methylobacterium soli	KCTC 22810T	MiSeq	CLC-GW 20.0.6	12.2951	75824364	827	827	62114	11257	6346	175	353	0
Methylobacterium tardum	NBRC 103632T	DNBSeq	Shovill (v 1.1.0)	521.908	3596441400	147	104	591219	165545	100683	12	24	0
Methylobacterium thuringiense	DSM 23674	MiSeq	CLC-GW 20.0.3	221.718	1043797930	47	47	457393	262820	140824	8	13	0
Methylobacterium trifolii	DSM 23632	MiSeq	CLC-GW 11.0.1	16.3139	84231470	424	424	80601	20059	10243	78	164	0
Methylorubrum aminovorans	NBRC 15686T	DNBSeq	Shovill (v 1.1.0)	230.293	1402044000	120	90	1039568	224166	75056	9	20	0
Methylorubrum podarium	DSM 15083T	MiSeq	CLC-GW 11.0.1	12.2664	65014733	732	732	43487	10390	6249	158	325	0
Methylorubrum suomiense	DSM 14458T	DNBSeq	Shovill (v 1.1.0)	400.859	2223976800	57	46	689385	333922	166553	7	14	0
Methylorubrum thiocyanatum	JCM 10893T	MiSeq	CLC-GW 20.0.3	210.366	1185864130	61	61	475724	176685	115295	10	19	0
*1, CLC-GW, CLC Genomics Workbench

## Sheet: S6
Table S6. Pairwise dDHH values.
		Mb. iners DSM 19015T	Mb. marchantiae DSM 21328T	Mb. bullatum DSM 21893T	Mb. goesingense DSM 21331T	Mb. gossipiicola Gh-105T	Mb. adhaesivum DSM 17169T	Mb. jeotgali LMG 23639T	Mb. soli KCTC 22810T	Mb. planium YIM 132548T	Mb. oxalidis DSM 24028T	Mb. segetis 17J42-1T	Mb. durans 17SD2-17T	Mb. trifolii DSM 23632	Mb. cerastii DSM 23679T	Mb. aerolatum DSM 19013T	Mb. persicinum NBRC 103628T	Mb. komagatae DSM 19563T	Mb. mesophilicum NBRC 15688T	Mb. pseudosasicola BL36T	Mb. brachiatum TX0642T	Mb. phyllostachyos BL47T	Mb. longum DSM 23933T	Mb. tardum NBRC 103632T	Mb. radiotolerans JCM 2831T	Mb. oryzae CBMB20T	Mb. phyllosphaerae CBMB27T	Mb. fujisawaense DSM 5686T	Mb. symbioticum SB0023/3T	Mb. dankookense DSM 22415T	Mb. radiodurans 17Sr1-43T	Mb. gregans NBRC 103626T	Mb. hispanicum DSM 16372T	Mb. gnaphalii DSM 24027T	Mb. brachythecii DSM 24105T	Mb. thuringiense DSM 23674	Mb. haplocladii DSM24195T	Mb. organophilum NBRC 15689T	Mr. suomiense DSM 14458T	Mr. rhodinum DSM 2163T	Mr. salsuginis CGMCC 1.6474T	Mr. zatmanii LMG 6087T	Mr. extorquens TK 0001T	Mr. populi BJ001T	Mr. thiocyanatum JCM 10893T	Mr. aminovorans NBRC 15686T	Mr. podarium DSM 15083T	Mr. rhodesianum DSM 5687T	Mb. oryzihabitans TER-1T
		A1	A1	A1	A1	A1	A1	A	A2	A2	A2	A2	A2	A	A	A3	A3	A3	A4	A4	A4	A4	A4	A4	A4	A4	A4	A4	A5	A5	A5	A5	A5	B2	B2	B2	B2	B2	B	B	B	B	B	B	B	B	B	B	C
Mb. iners DSM 19015T	A1	100	23.5	23.5	23.5	22.9	23.1	22.9	23.9	23.7	23.4	23.3	23.1	23.3	23.1	22.9	22.2	21.8	22.4	22.5	22.7	22.4	22.4	22.7	22.8	22.5	22.6	22.4	23.5	23.3	23.1	22.9	23.2	22.1	22.4	22.4	22.3	22.6	22.7	23	22.9	22.9	23	22.9	22.9	22.5	23.5	22.7	22.5
Mb. marchantiae DSM 21328T	A1	23.5	100	31.4	24.2	23.4	23.7	22.1	23.3	23	23	22.6	22.8	23.1	23.2	22.3	21.8	21.8	22.3	22.1	22.2	22.2	22.1	22.3	22.4	22.2	22.3	22.2	22.7	22.7	22.4	22.5	22.4	21.9	22.1	22.4	22.3	22.3	22.2	22.4	22.5	22.6	22.4	22.5	22.4	22.5	23	22.6	21.9
Mb. bullatum DSM 21893T	A1	23.5	31.4	100	24.2	23.6	24	22.1	23.2	23	22.8	22.5	22.6	23.2	23.2	22.2	22.1	21.5	22.5	22.3	22.3	22.2	22.2	22.5	22.7	22.3	22.3	22.2	22.7	22.6	22.2	22.3	22.4	21.9	22	22.4	22.2	22.3	22	22.3	22.5	22.6	22.2	22.4	22.3	22.3	23.1	22.3	21.8
Mb. goesingense DSM 21331T	A1	23.5	24.2	24.2	100	24.4	25	22.5	23.5	23.4	22.9	22.8	22.7	23.5	23.6	22.3	22.1	21.5	23.2	22.5	22.6	22.5	22.2	22.6	22.6	22.4	22.4	22.4	23.1	23.4	22.8	22.9	23	22.1	22.2	22.5	22.6	22.5	22.2	22.7	22.7	22.8	22.6	22.8	22.7	22.6	23.4	22.7	22.2
Mb. gossipiicola Gh-105T	A1	22.9	23.4	23.6	24.4	100	32.1	21.9	23	22.8	22.5	22.3	22.2	22.9	22.6	22	21.4	21.2	22.1	21.9	22.4	21.9	21.9	22.2	22.4	22.1	22.1	21.9	22.5	22.6	22.4	22.5	22.6	21.7	21.9	22.1	21.9	22	22.1	22.3	22.9	22.6	22.1	22.3	22.8	22.3	22.9	22.5	21.7
Mb. adhaesivum DSM 17169T	A1	23.1	23.7	24	25	32.1	100	21.8	23.2	22.9	22.4	22.4	22.3	23	23.2	22.2	21.6	21.3	22.5	22.3	22.3	22	22.1	22.3	22.5	22.1	22.1	22	22.4	22.6	22.4	22.4	22.4	21.8	21.9	22.3	22.4	22.2	21.8	22.3	22.2	22.1	22.1	22.2	22.3	22	22.7	22.2	21.6
Mb. jeotgali LMG 23639T	A	22.9	22.1	22.1	22.5	21.9	21.8	100	23.9	23.5	23.8	24.3	23.2	23.4	23	22.7	23.4	22.5	22.7	22.6	23.4	22.6	22.8	24.2	22.9	22.9	22.8	23.8	24	23.9	23.5	23.7	24.6	22.2	22.2	22.1	22.3	23	23.7	22.9	22.9	23.3	22.9	23.9	23.5	23.2	24.8	23.8	21.9
Mb. soli KCTC 22810T	A2	23.9	23.3	23.2	23.5	23	23.2	23.9	100	32.9	25.6	25.1	25.4	24.4	23.8	23.1	22.9	22.6	23.4	23.4	23.6	23	23.4	23.5	23.8	23.5	23.5	23.4	24.5	24.5	24	24	24	22.6	22.6	22.9	22.9	23.3	23.2	23.3	23.3	23.5	23.2	23.5	23.2	23.3	24.2	23.2	22.7
Mb. planium YIM 132548T	A2	23.7	23	23	23.4	22.8	22.9	23.5	32.9	100	25.5	24.9	25	24.3	23.7	22.8	22.4	22	23	23	23.3	22.8	23.1	23	23.4	23.1	23.1	22.9	24	24.2	23.8	23.8	23.7	22.2	22.3	22.5	22.6	23	23.1	23.2	22.9	23.4	23.2	23	23	23.2	23.8	23	22.7
Mb. oxalidis DSM 24028T	A2	23.4	23	22.8	22.9	22.5	22.4	23.8	25.6	25.5	100	30.6	32	24	23.3	22.9	22.5	23.2	22.9	22.8	23.2	22.9	22.9	23	23.4	23.2	23.2	23	24.4	24.8	24.1	24.2	24.1	22.3	22.1	22.3	22.4	23.2	23.6	23.4	23.3	23.2	22.9	23.4	23.2	22.8	24	23.3	22.5
Mb. segetis 17J42-1T	A2	23.3	22.6	22.5	22.8	22.3	22.4	24.3	25.1	24.9	30.6	100	34.4	23.7	23	22.6	22.7	22.4	22.7	22.6	23.2	22.6	22.5	23.8	23	22.8	22.8	23.7	24	24.4	23.7	23.8	23.8	22.1	22.1	22.1	22.1	23	23.1	23.2	23.1	23.4	22.8	23	22.9	22.8	23.7	23	22.2
Mb. durans 17SD2-17T	A2	23.1	22.8	22.6	22.7	22.2	22.3	23.2	25.4	25	32	34.4	100	23.7	23.1	22.6	22.4	22	22.7	22.6	22.9	22.5	22.8	22.6	23	22.8	22.8	22.6	24	24.2	23.5	23.5	23.5	22.1	22.1	22.1	22.1	23	22.9	23.1	22.9	23.1	23	23.1	22.8	22.9	23.7	23.1	22.2
Mb. trifolii DSM 23632	A	23.3	23.1	23.2	23.5	22.9	23	23.4	24.4	24.3	24	23.7	23.7	100	25.7	23.5	22.8	22.3	24.1	24	23.9	23.4	23.6	24	24	23.7	23.7	23.6	24.8	25	24.4	24.3	24.4	22.4	22.5	23.1	23.1	23.1	22.8	23.2	23.2	23.2	23	23.3	23.2	22.8	23.9	22.9	22.4
Mb. cerastii DSM 23679T	A	23.1	23.2	23.2	23.6	22.6	23.2	23	23.8	23.7	23.3	23	23.1	25.7	100	23	22.5	22.1	23.9	23.4	23.6	23	23.1	23.4	23.3	23.2	23.2	23.1	23.7	24	23.6	23.6	23.8	22.4	22.7	23.6	23.1	22.6	22.6	22.8	22.9	23.2	23.1	22.9	23.1	22.8	23.6	22.9	22.2
Mb. aerolatum DSM 19013T	A3	22.9	22.3	22.2	22.3	22	22.2	22.7	23.1	22.8	22.9	22.6	22.6	23.5	23	100	26.1	25.8	24.3	24.1	24.3	24.1	24.3	24.4	24.8	24.8	24.5	24.4	23.8	23.7	23.7	23.5	23.8	21.9	22	22.2	22.3	22.9	22.6	23	22.9	23	22.7	22.8	23.1	22.7	23.3	22.7	22.2
Mb. persicinum NBRC 103628T	A3	22.2	21.8	22.1	22.1	21.4	21.6	23.4	22.9	22.4	22.5	22.7	22.4	22.8	22.5	26.1	100	26.3	23.7	23.8	25.5	23.6	23.8	24.2	24.2	24	24	24.4	24.5	23.5	23.1	23	24.4	21.8	21.9	21.9	21.9	24.4	22.6	22.9	22.4	24.9	22.5	22.7	22.4	22.6	24.7	24.6	21.9
Mb. komagatae DSM 19563T	A3	21.8	21.8	21.5	21.5	21.2	21.3	22.5	22.6	22	23.2	22.4	22	22.3	22.1	25.8	26.3	100	23.1	23.1	23.9	23	23.3	24.1	23.6	23.5	23.4	23.6	23	23.1	23.2	23.1	24.3	21.5	21.4	21.7	21.8	22.1	23	22.5	22.2	22.9	22.5	23	22.4	22.4	23	22.6	21.6
Mb. mesophilicum NBRC 15688T	A4	22.4	22.3	22.5	23.2	22.1	22.5	22.7	23.4	23	22.9	22.7	22.7	24.1	23.9	24.3	23.7	23.1	100	36.9	38.1	27.1	27.9	28.2	28.3	27.8	27.7	27.8	23.7	23.9	23.6	23.5	23.9	22.6	22	22.6	22.6	22.7	22.6	22.9	22.8	23	22.9	22.8	22.8	22.7	23.3	22.7	22
Mb. pseudosasicola BL36T	A4	22.5	22.1	22.3	22.5	21.9	22.3	22.6	23.4	23	22.8	22.6	22.6	24	23.4	24.1	23.8	23.1	36.9	100	41	27.4	27.9	28.3	28.4	28	27.9	28	23.9	23.9	23.5	23.3	23.5	22.3	22.2	22.4	22.3	22.9	22.8	22.8	22.8	22.9	22.9	22.8	22.8	22.7	23.3	22.6	21.7
Mb. brachiatum TX0642T	A4	22.7	22.2	22.3	22.6	22.4	22.3	23.4	23.6	23.3	23.2	23.2	22.9	23.9	23.6	24.3	25.5	23.9	38.1	41	100	27.6	28.1	28.9	28.6	28.1	28.2	28.2	25.2	25.2	23.7	23.8	23.9	22.6	22.4	22.6	22.6	23	22.8	23.1	23	23.5	23.3	23.2	22.9	23.5	23.6	23.2	22.3
Mb. phyllostachyos BL47T	A4	22.4	22.2	22.2	22.5	21.9	22	22.6	23	22.8	22.9	22.6	22.5	23.4	23	24.1	23.6	23	27.1	27.4	27.6	100	29.3	30.5	30	29.7	29.6	29.7	24.1	23.7	23.7	23.6	23.6	21.9	22.1	22.3	22.1	22.6	22.7	22.8	22.7	22.7	22.8	22.9	22.8	22.9	23.4	22.8	21.9
Mb. longum DSM 23933T	A4	22.4	22.1	22.2	22.2	21.9	22.1	22.8	23.4	23.1	22.9	22.5	22.8	23.6	23.1	24.3	23.8	23.3	27.9	27.9	28.1	29.3	100	31.6	31.8	31.1	31.1	30.9	23.8	23.9	23.7	23.8	23.8	22	22	22.1	22.3	22.8	22.7	22.9	22.8	23	22.9	22.6	22.5	22.6	23.3	22.7	22
Mb. tardum NBRC 103632T	A4	22.7	22.3	22.5	22.6	22.2	22.3	24.2	23.5	23	23	23.8	22.6	24	23.4	24.4	24.2	24.1	28.2	28.3	28.9	30.5	31.6	100	33.3	32.3	32.4	32.9	24.3	24.3	23.8	23.8	23.9	22.5	22.2	22.4	22.2	22.8	22.9	23	23	23.2	23	23.1	23	22.9	23.6	23.1	22
Mb. radiotolerans JCM 2831T	A4	22.8	22.4	22.7	22.6	22.4	22.5	22.9	23.8	23.4	23.4	23	23	24	23.3	24.8	24.2	23.6	28.3	28.4	28.6	30	31.8	33.3	100	39.7	39.3	38.8	24.4	24.3	24.2	24.2	24.2	22.6	22.4	22.6	22.4	23.1	23	23.3	23.2	23.2	23.1	22.9	22.9	23	23.7	22.9	22.4
Mb. oryzae CBMB20T	A4	22.5	22.2	22.3	22.4	22.1	22.1	22.9	23.5	23.1	23.2	22.8	22.8	23.7	23.2	24.8	24	23.5	27.8	28	28.1	29.7	31.1	32.3	39.7	100	90.3	90.3	24	24.2	24	23.8	23.9	22.3	22.2	22.4	22.1	22.9	22.9	23	22.8	23.2	23.1	22.9	22.9	22.9	23.3	22.8	22.2
Mb. phyllosphaerae CBMB27T	A4	22.6	22.3	22.3	22.4	22.1	22.1	22.8	23.5	23.1	23.2	22.8	22.8	23.7	23.2	24.5	24	23.4	27.7	27.9	28.2	29.6	31.1	32.4	39.3	90.3	100	90.3	24	24.2	23.9	23.8	23.9	22.3	22	22.4	22.1	22.9	22.8	22.9	22.8	23.2	23.1	22.8	22.9	23	23.3	22.8	22.2
Mb. fujisawaense DSM 5686T	A4	22.4	22.2	22.2	22.4	21.9	22	23.8	23.4	22.9	23	23.7	22.6	23.6	23.1	24.4	24.4	23.6	27.8	28	28.2	29.7	30.9	32.9	38.8	90.3	90.3	100	23.9	24.1	23.8	23.8	23.9	22.1	22.1	22.3	22.1	22.9	22.7	22.8	22.7	22.9	23	22.8	22.8	22.9	23.3	22.8	22.1
Mb. symbioticum SB0023/3T	A5	23.5	22.7	22.7	23.1	22.5	22.4	24	24.5	24	24.4	24	24	24.8	23.7	23.8	24.5	23	23.7	23.9	25.2	24.1	23.8	24.3	24.4	24	24	23.9	100	44.2	27.6	27.4	28.5	22.7	22.6	22.6	22.8	25.9	23.8	23.9	23.8	26.8	23.6	25.2	23.8	24.2	26.7	25.9	22.8
Mb. dankookense DSM 22415T	A5	23.3	22.7	22.6	23.4	22.6	22.6	23.9	24.5	24.2	24.8	24.4	24.2	25	24	23.7	23.5	23.1	23.9	23.9	25.2	23.7	23.9	24.3	24.3	24.2	24.2	24.1	44.2	100	28	28.3	28.6	22.7	22.7	22.6	22.8	24.4	24.7	23.8	23.9	24.7	23.6	24.9	23.8	24.6	25.8	24.9	22.8
Mb. radiodurans 17Sr1-43T	A5	23.1	22.4	22.2	22.8	22.4	22.4	23.5	24	23.8	24.1	23.7	23.5	24.4	23.6	23.7	23.1	23.2	23.6	23.5	23.7	23.7	23.7	23.8	24.2	24	23.9	23.8	27.6	28	100	37.2	37.9	22.5	22.4	22.6	22.6	23.5	23.6	23.8	23.7	23.9	23.5	23.8	23.7	23.9	24.5	23.8	22.5
Mb. gregans NBRC 103626T	A5	22.9	22.5	22.3	22.9	22.5	22.4	23.7	24	23.8	24.2	23.8	23.5	24.3	23.6	23.5	23	23.1	23.5	23.3	23.8	23.6	23.8	23.8	24.2	23.8	23.8	23.8	27.4	28.3	37.2	100	39.3	22.6	22.5	22.3	22.5	23.6	25.2	23.7	23.9	24.5	23.7	25.6	24	25.5	26.3	25.5	22.6
Mb. hispanicum DSM 16372T	A5	23.2	22.4	22.4	23	22.6	22.4	24.6	24	23.7	24.1	23.8	23.5	24.4	23.8	23.8	24.4	24.3	23.9	23.5	23.9	23.6	23.8	23.9	24.2	23.9	23.9	23.9	28.5	28.6	37.9	39.3	100	22.5	22.4	22.5	22.5	25.3	25.5	23.9	23.9	25.9	23.5	26.5	24	25.4	27.6	27.2	22.6
Mb. gnaphalii DSM 24027T	B2	22.1	21.9	21.9	22.1	21.7	21.8	22.2	22.6	22.2	22.3	22.1	22.1	22.4	22.4	21.9	21.8	21.5	22.6	22.3	22.6	21.9	22	22.5	22.6	22.3	22.3	22.1	22.7	22.7	22.5	22.6	22.5	100	30.5	25.4	25.4	23	23	23.3	23.5	23.4	22.9	23.1	23.1	23.1	23.8	22.8	21.6
Mb. brachythecii DSM 24105T	B2	22.4	22.1	22	22.2	21.9	21.9	22.2	22.6	22.3	22.1	22.1	22.1	22.5	22.7	22	21.9	21.4	22	22.2	22.4	22.1	22	22.2	22.4	22.2	22	22.1	22.6	22.7	22.4	22.5	22.4	30.5	100	25.8	25.8	22.9	22.7	23.1	23	23.1	23	23	22.9	22.9	23.5	23	21.7
Mb. thuringiense DSM 23674	B2	22.4	22.4	22.4	22.5	22.1	22.3	22.1	22.9	22.5	22.3	22.1	22.1	23.1	23.6	22.2	21.9	21.7	22.6	22.4	22.6	22.3	22.1	22.4	22.6	22.4	22.4	22.3	22.6	22.6	22.6	22.3	22.5	25.4	25.8	100	34.2	23.1	23	23.4	23.4	23	23	23.1	23.1	23	23.6	22.9	21.8
Mb. haplocladii DSM24195T	B2	22.3	22.3	22.2	22.6	21.9	22.4	22.3	22.9	22.6	22.4	22.1	22.1	23.1	23.1	22.3	21.9	21.8	22.6	22.3	22.6	22.1	22.3	22.2	22.4	22.1	22.1	22.1	22.8	22.8	22.6	22.5	22.5	25.4	25.8	34.2	100	23	23	23.2	23.3	23.1	23.2	23.1	23.1	23	23.8	22.9	21.8
Mb. organophilum NBRC 15689T	B2	22.6	22.3	22.3	22.5	22	22.2	23	23.3	23	23.2	23	23	23.1	22.6	22.9	24.4	22.1	22.7	22.9	23	22.6	22.8	22.8	23.1	22.9	22.9	22.9	25.9	24.4	23.5	23.6	25.3	23	22.9	23.1	23	100	24.2	24.5	24.4	27.8	24.4	25.3	24.5	24.4	27.5	26.3	22.2
Mr. suomiense DSM 14458T	B	22.7	22.2	22	22.2	22.1	21.8	23.7	23.2	23.1	23.6	23.1	22.9	22.8	22.6	22.6	22.6	23	22.6	22.8	22.8	22.7	22.7	22.9	23	22.9	22.8	22.7	23.8	24.7	23.6	25.2	25.5	23	22.7	23	23	24.2	100	30.6	30.4	25.9	25.6	27.7	26.5	27.1	27.5	26.7	21.9
Mr. rhodinum DSM 2163T	B	23	22.4	22.3	22.7	22.3	22.3	22.9	23.3	23.2	23.4	23.2	23.1	23.2	22.8	23	22.9	22.5	22.9	22.8	23.1	22.8	22.9	23	23.3	23	22.9	22.8	23.9	23.8	23.8	23.7	23.9	23.3	23.1	23.4	23.2	24.5	30.6	100	37.4	26.7	26.5	27.1	27	26.7	27.8	26.7	22.2
Mr. salsuginis CGMCC 1.6474T	B	22.9	22.5	22.5	22.7	22.9	22.2	22.9	23.3	22.9	23.3	23.1	22.9	23.2	22.9	22.9	22.4	22.2	22.8	22.8	23	22.7	22.8	23	23.2	22.8	22.8	22.7	23.8	23.9	23.7	23.9	23.9	23.5	23	23.4	23.3	24.4	30.4	37.4	100	26.6	26.4	26.7	27	26.3	27.4	26.4	22
Mr. zatmanii LMG 6087T	B	22.9	22.6	22.6	22.8	22.6	22.1	23.3	23.5	23.4	23.2	23.4	23.1	23.2	23.2	23	24.9	22.9	23	22.9	23.5	22.7	23	23.2	23.2	23.2	23.2	22.9	26.8	24.7	23.9	24.5	25.9	23.4	23.1	23	23.1	27.8	25.9	26.7	26.6	100	29.5	30.6	29.9	29.3	32	30.8	22.3
Mr. extorquens TK 0001T	B	23	22.4	22.2	22.6	22.1	22.1	22.9	23.2	23.2	22.9	22.8	23	23	23.1	22.7	22.5	22.5	22.9	22.9	23.3	22.8	22.9	23	23.1	23.1	23.1	23	23.6	23.6	23.5	23.7	23.5	22.9	23	23	23.2	24.4	25.6	26.5	26.4	29.5	100	34.4	34.3	33.5	35.1	33.6	22
Mr. populi BJ001T	B	22.9	22.5	22.4	22.8	22.3	22.2	23.9	23.5	23	23.4	23	23.1	23.3	22.9	22.8	22.7	23	22.8	22.8	23.2	22.9	22.6	23.1	22.9	22.9	22.8	22.8	25.2	24.9	23.8	25.6	26.5	23.1	23	23.1	23.1	25.3	27.7	27.1	26.7	30.6	34.4	100	83	34.9	37.4	36.8	22
Mr. thiocyanatum JCM 10893T	B	22.9	22.4	22.3	22.7	22.8	22.3	23.5	23.2	23	23.2	22.9	22.8	23.2	23.1	23.1	22.4	22.4	22.8	22.8	22.9	22.8	22.5	23	22.9	22.9	22.9	22.8	23.8	23.8	23.7	24	24	23.1	22.9	23.1	23.1	24.5	26.5	27	27	29.9	34.3	83	100	34.4	35.9	34.7	22
Mr. aminovorans NBRC 15686T	B	22.5	22.5	22.3	22.6	22.3	22	23.2	23.3	23.2	22.8	22.8	22.9	22.8	22.8	22.7	22.6	22.4	22.7	22.7	23.5	22.9	22.6	22.9	23	22.9	23	22.9	24.2	24.6	23.9	25.5	25.4	23.1	22.9	23	23	24.4	27.1	26.7	26.3	29.3	33.5	34.9	34.4	100	38.4	37	22
Mr. podarium DSM 15083T	B	23.5	23	23.1	23.4	22.9	22.7	24.8	24.2	23.8	24	23.7	23.7	23.9	23.6	23.3	24.7	23	23.3	23.3	23.6	23.4	23.3	23.6	23.7	23.3	23.3	23.3	26.7	25.8	24.5	26.3	27.6	23.8	23.5	23.6	23.8	27.5	27.5	27.8	27.4	32	35.1	37.4	35.9	38.4	100	39.9	22.8
Mr. rhodesianum DSM 5687T	B	22.7	22.6	22.3	22.7	22.5	22.2	23.8	23.2	23	23.3	23	23.1	22.9	22.9	22.7	24.6	22.6	22.7	22.6	23.2	22.8	22.7	23.1	22.9	22.8	22.8	22.8	25.9	24.9	23.8	25.5	27.2	22.8	23	22.9	22.9	26.3	26.7	26.7	26.4	30.8	33.6	36.8	34.7	37	39.9	100	21.7
Mb. oryzihabitans TER-1T	C	22.5	21.9	21.8	22.2	21.7	21.6	21.9	22.7	22.7	22.5	22.2	22.2	22.4	22.2	22.2	21.9	21.6	22	21.7	22.3	21.9	22	22	22.4	22.2	22.2	22.1	22.8	22.8	22.5	22.6	22.6	21.6	21.7	21.8	21.8	22.2	21.9	22.2	22	22.3	22	22	22	22	22.8	21.7	100
Mb. crusticola KCTC 52305T	C1	22.4	21.6	21.5	21.8	21.5	21.7	21.7	23	22.4	22.4	22.1	22.1	22.5	22	21.6	21.4	21.3	21.8	21.7	21.9	21.7	21.7	21.9	22.1	22	21.9	21.9	22.4	22.1	22.3	22.1	22.1	21.4	21.2	21.6	21.5	21.9	21.6	21.6	21.7	21.8	21.7	21.8	21.6	21.7	22.4	21.8	25.8
Mb. variabile DSM 16961T	C1	22.4	21.7	21.9	22.2	21.9	21.9	22.2	22.6	22.4	22.4	22.3	22.3	22.2	22	22.2	21.8	22.1	22	21.9	22.4	22.1	22.4	22.4	22.4	22.3	22.3	22.1	23.4	23.2	22.6	22.8	23	21.7	21.7	21.8	21.7	23.3	22.2	22.2	22.1	23.5	22.1	22.7	22.1	22.4	23.2	22.5	26.3
Mb. nonmethylotrophicum 6HR-1T	C1	22.1	21.5	21.5	21.8	21.5	21.6	22.1	22.6	22.3	22.1	22.1	22.1	22	22	21.8	21.6	21.4	21.6	21.7	22.3	21.7	21.9	22	22.2	22	21.9	21.9	23.3	23.1	22.2	22.7	22.5	21.6	21.5	21.6	21.7	23.2	21.7	21.9	22.1	23.1	21.7	22.3	21.9	22	22.8	22.3	25.9
Mb. indicum SE2.11T	C1	22	21.8	21.7	21.7	21.6	21.6	21.9	22.4	22.1	22.3	22.4	22	22	21.9	22	21.6	21.5	21.8	21.7	21.9	21.7	21.8	22.1	22.3	22	21.9	21.8	22.5	22.5	22.3	22.4	22.2	21.5	21.6	21.9	21.7	22.1	21.8	21.9	22.2	22	22	22.1	22	22	22.5	21.9	26
Mb. ajmalii IF7SW-B2T	C1	22.1	21.6	21.5	21.9	21.8	21.6	22.4	22.4	22.2	22.3	22.7	22.3	22.1	22.1	22.2	21.8	21.9	21.8	21.7	22.4	21.7	21.9	22.5	22.2	22	21.8	21.9	23.4	22.9	22.3	22.8	22.9	21.5	21.6	21.8	21.7	23.2	22.4	22	22.2	23.8	21.9	22.6	22.3	22.4	23	22.8	26
Mb. terricola 17Sr1-39T	C1	22	21.8	21.7	21.6	21.5	21.6	21.9	22.3	22.3	21.9	22	21.9	22.1	21.8	21.9	21.5	21.4	21.9	21.8	22.1	21.7	21.8	21.9	22.1	21.9	21.9	21.7	22.4	22.5	22	22.4	22.2	21.3	21.4	21.6	21.5	21.7	21.7	21.7	21.7	22	21.8	21.9	21.8	21.7	22.2	21.8	25.8
Mb. terrae 17Sr1-28T	C1	22.1	21.8	21.7	22	21.7	21.7	22	22.4	22.4	22.1	22.1	22.1	22.3	22	21.8	21.6	21.4	22	21.8	22	21.8	21.9	22	22.2	22	21.9	21.9	22.5	22.6	22.2	22.4	22.2	21.5	21.6	21.8	21.8	22.2	21.7	22	21.9	22.2	21.9	22	22	22	22.5	21.9	25.8
Mb. platani PMB02T	C1	22	21.5	21.6	21.9	21.5	21.8	21.9	22.2	22.2	22.1	22.2	22	22.1	22	21.9	21.5	21.3	21.7	21.8	21.9	21.7	21.9	21.8	22.3	22	21.9	21.8	22.4	22.4	22	22.3	22.1	21.4	21.5	21.7	21.6	21.8	21.6	21.9	21.9	22.1	21.8	22.1	22	21.8	22.5	21.8	26.2
Mb. aquaticum DSM 16371T	C1	21.8	21.7	21.7	21.8	21.7	21.8	21.9	22.3	22.1	22.1	22.1	21.9	21.7	21.8	22.1	21.7	21.6	21.8	21.9	21.8	21.9	21.7	21.7	22.4	21.9	21.8	21.7	22.8	22.8	22.4	22.6	22.4	21.4	21.5	21.4	21.5	22.3	22.1	22	21.9	22.4	21.8	22.4	22	22.1	22.9	22.3	25.9
Mb. tarhaniae DSM 25844T	C1	22.2	21.9	21.9	21.8	21.9	21.7	22.1	22.4	22.2	22.1	22.1	22.2	22.1	22	21.9	21.5	21.4	22	21.8	22	21.8	21.9	22	22.3	21.9	21.9	21.8	22.5	22.6	22.3	22.3	22.2	21.5	21.7	21.7	21.7	22.3	21.6	21.9	21.8	22.2	21.9	22	22	21.9	22.7	21.9	25.7
Mb. currus PR1016AT	C1	22.1	21.7	21.7	21.9	21.9	21.8	22.4	22.6	22.2	22.3	22.2	22.4	22.3	22.1	22	21.8	22	22.1	21.9	22.4	21.9	22.1	22.4	22.3	22.1	22.1	22	23.3	22.8	22.2	22.7	22.9	21.6	21.6	21.8	21.8	22.5	22	22	21.8	23.7	21.8	22.7	22.1	22.4	23	22.4	25.8
Mb. frigidaeris JCM 32048T	C1	22.1	21.4	21.6	21.8	21.7	21.6	21.9	22.3	22.2	21.9	22	22.2	22	21.8	21.8	21.6	21.5	22.3	21.8	22.1	21.7	21.9	22	22.3	21.8	21.7	21.7	22.6	22.5	22.1	22.1	22.2	21.5	21.5	21.5	21.7	22.4	21.7	21.8	21.8	22.3	21.7	22.3	21.9	21.8	22.7	22.2	25.7
Mb. isbiliense DSM 17168T	C2	22	21.6	21.4	21.6	21.2	21.5	21.7	22.6	22.3	23.2	22	22.1	22	21.9	22	21.8	22.9	21.8	21.4	22	21.6	21.7	22	22.2	21.8	21.9	21.7	22.8	23	22.4	22.5	22.5	21.3	21.2	21.4	21.5	22.8	22.3	21.9	21.7	23	21.7	22.4	21.9	22.2	22.6	22.1	25
Mb. nodulans ORS 2060T	C2	22.1	21.5	21.4	21.7	21.3	21.6	21.6	22.8	22.3	22.5	22	22.7	22.3	21.8	21.9	21.4	21.1	21.8	21.7	22.1	21.8	21.7	21.6	21.8	21.9	21.8	21.8	22.3	22.3	21.9	22.1	22.2	21.3	21.4	21.4	21.4	22	21.7	21.9	21.9	21.8	21.8	21.9	21.7	21.7	22.3	21.8	24.9
[truncated: 14 more columns]

## Sheet: S7
Table S7. Pairwise ANI values.
		Mb. iners DSM 19015T	Mb. marchantiae DSM 21328T	Mb. bullatum DSM 21893T	Mb. goesingense DSM 21331T	Mb. gossipiicola Gh-105T	Mb. adhaesivum DSM 17169T	Mb. jeotgali LMG 23639T	Mb. soli KCTC 22810T	Mb. planium YIM 132548T	Mb. oxalidis DSM 24028T	Mb. segetis 17J42-1T	Mb. durans 17SD2-17T	Mb. trifolii DSM 23632	Mb. cerastii DSM 23679T	Mb. aerolatum DSM 19013T	Mb. persicinum NBRC 103628T	Mb. komagatae DSM 19563T	Mb. mesophilicum NBRC 15688T	Mb. pseudosasicola BL36T	Mb. brachiatum TX0642T	Mb. phyllostachyos BL47T	Mb. longum DSM 23933T	Mb. tardum NBRC 103632T	Mb. radiotolerans JCM 2831T	Mb. oryzae CBMB20T	Mb. phyllosphaerae CBMB27T	Mb. fujisawaense DSM 5686T	Mb. symbioticum SB0023/3T	Mb. dankookense DSM 22415T	Mb. radiodurans 17Sr1-43T	Mb. gregans NBRC 103626T	Mb. hispanicum DSM 16372T	Mb. gnaphalii DSM 24027T	Mb. brachythecii DSM 24105T	Mb. thuringiense DSM 23674	Mb. haplocladii DSM24195T	Mb. organophilum NBRC 15689T	Mr. suomiense DSM 14458T	Mr. rhodinum DSM 2163T	Mr. salsuginis CGMCC 1.6474T	Mr. zatmanii LMG 6087T	Mr. extorquens TK 0001T	Mr. populi BJ001T	Mr. thiocyanatum JCM 10893T	Mr. aminovorans NBRC 15686T	Mr. podarium DSM 15083T	Mr. rhodesianum DSM 5687T	Mb. oryzihabitans TER-1T
		A1	A1	A1	A1	A1	A1	A	A2	A2	A2	A2	A2	A	A	A3	A3	A3	A4	A4	A4	A4	A4	A4	A4	A4	A4	A4	A5	A5	A5	A5	A5	B2	B2	B2	B2	B2	B	B	B	B	B	B	B	B	B	B	C
Mb. iners DSM 19015T	A1	100	82.1276	82.0133	82.1399	81.6012	81.8514	82.1535	82.0267	82.4039	82.4372	82.3538	82.1848	81.8275	81.9458	80.5936	79.7924	79.9142	80.7898	80.8517	81.1552	80.7382	80.4994	80.6742	81.0359	80.7015	80.7304	80.9082	81.9083	82.257	82.1636	81.9135	81.9096	80.4223	80.8402	81.3247	81.0785	81.9514	80.7374	81.661	81.3815	81.3228	81.1396	81.3738	81.5818	81.2987	81.6303	81.2225	80.8208
Mb. marchantiae DSM 21328T	A1	82.059	100	87.719	82.746	82.2789	82.2783	81.022	81.4168	81.6316	81.3017	81.1824	81.1368	81.5707	81.4039	80.3472	79.8284	79.8624	80.5961	80.4539	80.6482	80.2964	80.0636	80.3378	80.3893	80.5028	80.3968	80.5355	81.225	81.459	80.9982	80.8528	81.046	80.225	80.6472	80.9489	80.8407	81.327	80.5412	80.9426	81.1154	80.9752	80.9749	81.1779	81.1336	80.6662	81.158	80.6888	80.179
Mb. bullatum DSM 21893T	A1	81.9791	87.7627	100	82.5727	82.4407	82.5389	81.0832	81.2653	81.3719	81.1441	81.2272	80.9859	81.4765	81.4167	80.3055	79.8307	79.9012	80.6469	80.5827	80.6851	80.311	80.2434	80.4122	80.4709	80.4885	80.3913	80.5041	81.15	81.2491	80.8814	80.9689	80.9001	80.2239	80.4869	80.9354	80.7456	81.3817	80.4602	81.0061	81.1522	81.0589	80.9668	81.1722	81.1352	80.6713	81.2337	80.7239	80.0741
Mb. goesingense DSM 21331T	A1	82.1401	82.653	82.5844	100	83.1766	83.3739	81.7421	81.9955	82.3024	81.9157	81.4931	81.61	82.0609	82.1895	80.8689	80.0852	79.8897	81.0943	80.7753	80.8938	80.5922	80.632	80.8229	80.7847	80.8698	80.849	80.9036	81.6721	82.0215	81.8375	81.6942	81.7945	80.3599	80.5165	80.9799	80.982	81.4168	80.5864	81.2157	81.2685	81.0071	81.0054	81.2636	81.2782	81.1476	81.3828	81.0716	80.5971
Mb. gossipiicola Gh-105T	A1	81.5231	82.1893	82.3161	83.2123	100	88.48	81.2281	81.3789	81.8226	81.3503	81.2046	81.0392	81.4468	81.4673	80.2837	79.8307	79.7006	80.5284	80.6018	80.8341	80.3499	80.4146	80.5745	80.4861	80.326	80.3235	80.5002	81.0009	81.2746	81.0632	81.1132	81.1036	79.9495	80.0439	80.6387	80.6963	81.0539	80.4921	80.9499	81.5635	81.0625	80.8515	81.0884	81.3363	80.8885	81.0351	81.1387	80.299
Mb. adhaesivum DSM 17169T	A1	81.8728	82.2598	82.5545	83.4852	88.4346	100	81.2919	81.4547	81.9267	81.4745	81.2182	81.1742	81.5672	81.5159	80.3507	79.6156	79.542	80.5444	80.5997	80.5472	80.344	80.163	80.5578	80.6199	80.3551	80.4341	80.413	81.1088	81.2965	81.2087	81.0389	81.1679	79.9894	80.4151	80.8285	80.7155	81.1458	80.4272	81.1452	81.1021	80.7437	80.7621	80.8065	80.8673	80.7976	81.0616	80.6823	80.2902
Mb. jeotgali LMG 23639T	A	82.3415	81.127	81.111	81.8195	81.2074	81.214	100	82.2976	83.0998	83.6199	83.711	83.1581	83.0751	82.7881	81.4623	81.5439	81.1521	81.4886	81.4393	81.9301	81.3235	81.1891	82.4099	82.044	81.6758	81.8021	82.2391	83.0385	83.451	83.0641	82.9721	83.7208	80.9505	81.3104	81.5062	81.3538	82.8332	81.9774	82.4092	82.4423	81.9455	81.9409	82.7871	82.5627	82.1611	83.1644	82.5141	81.2227
Mb. soli KCTC 22810T	A2	82.0489	81.3838	81.5226	81.905	81.3555	81.4244	82.4989	100	88.0975	83.8066	83.8045	83.6981	82.6828	82.2279	81.0197	80.3124	80.2393	81.2582	81.3578	81.6616	81.0987	81.1765	81.3407	81.5803	81.3502	81.3481	81.3273	82.4469	82.8868	82.6542	82.5514	82.6122	80.5211	80.7406	81.3086	81.0638	81.7983	80.9632	81.6576	81.6318	81.2873	81.2138	81.4227	81.4948	81.1836	81.7191	81.2558	80.6336
Mb. planium YIM 132548T	A2	82.5132	81.5078	81.4306	82.3253	81.7545	81.6229	82.7921	87.9381	100	84.6303	84.4272	84.1957	83.2262	82.8122	81.1634	80.4613	80.394	81.6127	81.7213	81.8578	81.2423	81.5048	81.5861	81.9995	81.6688	81.6489	81.6424	82.9589	83.4469	83.519	83.0851	83.2938	80.6856	80.9252	81.2119	81.171	82.1566	81.0681	81.823	81.6484	81.6602	81.634	81.786	81.8782	81.5116	82.0592	81.5576	81.0829
Mb. oxalidis DSM 24028T	A2	82.3549	81.2671	81.0893	81.9507	81.3283	81.3563	83.5528	83.768	84.4764	100	87.6964	88.0611	83.1605	82.8042	81.2902	80.4639	81.1593	81.2674	81.2082	81.4775	81.3116	81.4051	81.6219	81.917	81.7005	81.6061	81.5735	83.1755	83.8131	83.4356	83.459	83.7341	80.8628	80.9011	81.2385	81.2532	82.3861	81.4449	82.209	82.1388	81.7304	81.9331	82.2333	82.1889	81.8162	82.6108	82.1733	81.0666
Mb. segetis 17J42-1T	A2	82.2189	81.2593	81.2507	81.5647	81.1732	81.2749	83.4435	83.9245	84.604	87.6913	100	89.1761	82.7876	82.4434	81.2445	80.8272	80.8606	81.2827	81.4576	81.7936	81.1718	81.1874	81.9448	81.8283	81.5095	81.4724	81.9903	83.0762	83.6147	83.1561	83.0693	83.2181	80.558	80.8266	81.1094	81.1743	82.1717	81.4271	82.0473	82.1398	81.7414	81.5919	82.0272	82.2186	81.8099	82.2645	81.832	80.8108
Mb. durans 17SD2-17T	A2	82.0664	81.3278	81.057	81.6626	81.0266	81.1647	83.0528	83.5849	84.2786	88.0517	89.1018	100	82.6455	82.5279	81.0359	80.318	80.3459	81.1078	81.1749	81.3233	81.0662	81.1794	81.1832	81.6485	81.1801	81.2577	81.2014	82.762	83.2493	82.7994	82.7312	82.8886	80.5691	80.7075	81.1907	81.103	82.266	81.1527	82.1126	81.6698	81.5924	81.65	81.9282	81.7692	81.5538	82.3702	81.7007	80.6576
Mb. trifolii DSM 23632	A	81.8328	81.3533	81.3356	82.0594	81.4009	81.5283	82.9384	82.6617	83.0415	83.0906	82.6789	82.6355	100	84.349	81.9739	81.1515	80.8051	82.6786	82.4665	82.6358	81.807	82.0126	82.2341	82.5079	82.2454	82.2624	82.2149	83.5585	84.009	83.4831	83.3681	83.7087	80.5396	80.9631	81.6929	81.5226	82.0608	81.0508	82.2405	81.8355	81.6991	81.6497	81.8531	81.8642	81.6838	82.0102	81.6335	81.0034
Mb. cerastii DSM 23679T	A	81.9293	81.513	81.4728	82.1892	81.3537	81.5142	82.685	82.1917	82.8243	82.7603	82.2895	82.4995	84.5943	100	81.7106	80.9718	80.6963	82.5347	82.3322	82.3897	81.7793	81.7818	82.0687	82.5116	82.0708	82.1033	82.1257	82.9814	83.4368	83.1741	83.09	83.2787	80.782	81.1893	82.0025	81.6418	81.7931	80.9867	82.1407	81.9337	81.5521	81.7213	81.8004	81.8969	81.7136	82.1002	81.6863	81.2466
Mb. aerolatum DSM 19013T	A3	80.6146	80.409	80.1827	80.691	80.219	80.2362	81.5652	80.8626	81.1715	81.2675	81.2405	81.0574	82.0034	81.6882	100	84.1908	84.4885	82.5415	82.4925	82.6109	82.3456	82.2706	82.6534	83.0699	82.7187	82.6273	82.6013	81.8867	82.2925	81.9753	81.8197	82.0366	79.8828	80.132	80.5842	80.3344	81.1646	80.3253	81.1069	81.1497	80.8216	81.0051	80.9398	81.0723	80.7983	81.2965	80.767	80.2219
Mb. persicinum NBRC 103628T	A3	80.0327	79.8863	79.8422	80.0421	79.7724	79.6474	81.6593	80.2665	80.5465	80.6353	80.9474	80.5039	81.3399	80.9989	84.3257	100	84.4539	81.8848	81.8768	82.8674	81.9559	81.9869	82.3562	82.3151	82.1903	82.1472	82.5315	81.8083	81.6564	81.0574	81.1017	81.7671	79.5624	79.7174	79.9038	79.806	81.5991	80.1326	80.5371	80.4516	81.4065	80.4219	80.4751	80.4757	80.4165	81.4014	81.1067	79.7915
Mb. komagatae DSM 19563T	A3	80.0075	79.9129	79.827	79.8377	79.7844	79.59	80.9733	80.2003	80.4098	81.17	80.9446	80.376	80.8646	80.5433	84.5258	84.5653	100	81.5815	81.8192	82.1968	81.7801	81.5354	82.1146	82.0212	82.0877	82.0353	82.2473	81.585	81.8191	81.3176	81.482	82.0807	79.7318	79.8949	79.8422	79.865	80.6487	80.5226	80.5769	80.4549	80.6828	80.4094	80.8657	80.4915	80.4007	80.8431	80.4328	79.4678
Mb. mesophilicum NBRC 15688T	A4	80.7316	80.4561	80.5423	81.2261	80.3364	80.5928	81.3939	81.1553	81.4979	81.446	81.3327	81.1598	82.6516	82.7421	82.383	81.5908	81.6054	100	90.0151	90.5255	85.2568	85.5087	85.7403	86.0552	85.5798	85.6144	85.6944	81.9692	82.3904	82.3678	82.3366	82.365	80.265	80.4731	80.8334	80.6877	81.0553	80.6715	81.2636	81.2193	81.0018	80.8557	80.9987	81.0103	81.053	81.4103	80.8497	80.6046
Mb. pseudosasicola BL36T	A4	80.8894	80.48	80.6027	80.7578	80.4438	80.4194	81.3808	81.3393	81.6145	81.3312	81.3382	81.1451	82.387	82.2762	82.4676	81.7682	81.5645	89.8874	100	91.472	85.4053	85.3432	85.6439	85.9644	85.6571	85.6794	85.7077	82.1995	82.5434	82.1998	82.149	82.2963	80.2497	80.4246	80.65	80.5761	81.2875	80.5689	81.1705	81.1547	80.9204	80.8855	81.0577	80.9257	80.747	81.3745	80.7677	80.3455
Mb. brachiatum TX0642T	A4	81.0456	80.5422	80.5757	80.7893	80.6902	80.5138	81.8524	81.6712	81.9989	81.6464	81.8088	81.2311	82.5098	82.3808	82.5691	82.6342	82.0662	90.5023	91.4949	100	85.6019	85.6702	86.2217	86.3417	85.965	86.0141	86.1099	82.8947	83.214	82.4217	82.375	82.6165	80.4384	80.5084	80.8951	80.7541	81.743	80.7566	81.2693	81.4246	81.3637	81.1446	81.5588	81.2667	81.3958	81.6281	81.1329	80.6456
Mb. phyllostachyos BL47T	A4	80.6624	80.2361	80.3396	80.6457	80.2406	80.3257	81.2212	80.9585	81.2338	81.3702	81.0809	81.1424	81.9511	81.8701	82.5067	81.8125	81.5769	85.3145	85.4372	85.7909	100	86.1993	86.9681	87.0277	86.6764	86.6045	86.6804	82.2588	82.1763	82.3202	82.149	82.3089	80.0282	80.3779	80.4181	80.4432	81.0342	80.5307	80.9698	81.0569	80.7559	80.6112	81.113	81.097	80.8642	81.0798	80.8177	80.2403
Mb. longum DSM 23933T	A4	80.763	80.1408	80.1886	80.6356	80.2968	80.124	81.1428	81.1388	81.6334	81.4879	81.3016	81.1207	82.0847	81.8004	82.3292	81.7252	81.4624	85.4725	85.3423	85.5952	86.1838	100	87.3101	87.7817	87.1556	87.2553	87.2142	81.9841	82.2673	82.221	82.2551	82.2731	79.9555	80.0442	80.2896	80.208	81.0706	80.4341	80.8872	80.8509	80.6124	80.7423	80.9567	80.9516	80.7277	81.2464	80.5313	80.3639
Mb. tardum NBRC 103632T	A4	80.8476	80.3062	80.415	80.7203	80.4827	80.3685	82.1288	81.4108	81.6154	81.6205	81.9387	81.2127	82.1535	82.147	82.5992	82.4072	82.0535	85.8124	85.6776	86.1836	86.8918	87.1924	100	88.4773	87.76	87.8314	88.2592	82.4968	82.6438	82.6056	82.4013	82.4821	80.3261	80.3549	80.56	80.5187	81.2048	80.7666	81.176	81.1348	81.1079	80.9329	81.4327	81.31	80.9144	81.5345	81.0937	80.4872
Mb. radiotolerans JCM 2831T	A4	80.9664	80.3877	80.5183	80.878	80.4631	80.535	81.8746	81.5701	81.9725	82.0353	81.6521	81.5502	82.7062	82.5395	83.0876	82.2184	81.9039	86.1076	86.0477	86.5257	86.9612	87.7003	88.5133	100	90.9059	90.758	90.7214	82.6317	82.9925	82.9031	82.9148	82.9001	80.2962	80.4581	80.7196	80.4783	81.4952	80.673	81.4596	81.3417	80.9749	81.135	81.4232	81.2974	81.0037	81.674	81.2539	80.9073
Mb. oryzae CBMB20T	A4	80.657	80.3947	80.4968	80.9117	80.3652	80.3325	81.6389	81.2128	81.7067	81.6909	81.428	81.2441	82.1942	82.0302	82.8341	82.15	81.9223	85.7346	85.7648	86.0365	86.7653	87.2316	87.955	91.0177	100	98.7595	98.8131	82.199	82.562	82.4213	82.3231	82.5078	80.1455	80.5327	80.5509	80.4147	81.2324	80.6232	81.0993	81.1032	81.001	80.9444	81.0371	81.0526	80.7256	81.4322	80.7179	80.485
Mb. phyllosphaerae CBMB27T	A4	80.7283	80.3405	80.407	80.7531	80.4481	80.3006	81.6868	81.3234	81.6682	81.5786	81.32	81.1554	82.2084	82.0751	82.6936	82.2227	81.8338	85.6989	85.8002	86.0125	86.6962	87.2292	87.856	90.7869	98.7803	100	98.8482	82.3388	82.5549	82.5082	82.4133	82.3995	80.0847	80.4085	80.6595	80.3715	81.3417	80.6763	81.117	81.0361	80.9078	80.9868	81.0621	81.0621	80.7758	81.3532	80.6997	80.5952
Mb. fujisawaense DSM 5686T	A4	80.8741	80.4035	80.4712	80.7645	80.3634	80.3788	82.0831	81.3347	81.5821	81.562	81.9617	81.3142	82.297	82.1182	82.621	82.4528	82.0422	85.6976	85.8037	86.0426	86.8149	87.286	88.2821	90.8316	98.8185	98.8469	100	82.3628	82.6003	82.427	82.4077	82.4106	80.3045	80.4534	80.5956	80.5366	81.3496	80.5714	81.1429	81.0734	81.0022	80.8334	80.9795	80.9749	80.7842	81.3614	80.8717	80.6803
Mb. symbioticum SB0023/3T	A5	81.9318	81.1571	81.1013	81.7644	81.0884	80.9536	82.9828	82.4862	82.8708	83.1714	83.0196	82.808	83.4981	82.9127	81.8008	81.8563	81.5534	82.0228	82.1749	82.8107	82.3732	82.0712	82.4952	82.6277	82.2616	82.1962	82.2443	100	92.0677	85.5561	85.4301	86.1119	80.9058	81.2396	81.5103	81.4104	83.7764	81.72	82.3894	82.3175	83.46	82.3	82.8383	82.2802	82.1682	83.6631	82.9777	81.0121
Mb. dankookense DSM 22415T	A5	82.2166	81.5163	81.4134	82.014	81.2524	81.2456	83.4134	82.8906	83.4205	83.9632	83.5502	83.2018	84.1099	83.3595	82.2772	81.4881	81.8521	82.3606	82.5327	83.1976	82.3068	82.3609	82.7046	83.0087	82.5119	82.628	82.662	92.1212	100	86.2381	86.1579	86.7025	81.2677	81.5021	81.8477	81.5787	83.2163	82.2662	82.9326	82.6722	82.8094	82.3029	83.3376	82.7512	82.9084	83.6687	83.1733	81.4913
Mb. radiodurans 17Sr1-43T	A5	82.0159	80.928	80.9206	81.7736	81.0026	81.16	83.0552	82.771	83.2643	83.6829	83.1924	83.0255	83.5706	83.1918	81.9395	81.1917	81.2776	82.3709	82.346	82.5159	82.3219	82.1754	82.5131	83.0845	82.5273	82.4218	82.299	85.6858	86.3572	100	90.564	90.8013	80.9346	81.0143	81.3731	81.1695	82.402	81.7409	82.7369	82.4726	82.1406	82.1881	82.6577	82.6388	82.2345	82.9461	82.4702	81.4171
Mb. gregans NBRC 103626T	A5	81.8498	81.1531	80.8237	81.7261	80.9643	80.9977	82.9066	82.6217	82.9054	83.3971	83.0429	82.6271	83.3906	82.9518	81.845	81.0909	81.5112	82.3088	82.1611	82.3711	82.2564	82.1954	82.4918	82.8108	82.3156	82.2899	82.3284	85.4763	86.2228	90.4334	100	91.1358	80.9684	80.9029	81.2607	81.3072	82.3843	82.2873	82.579	82.5559	82.3899	81.9842	83.2561	82.4541	82.7859	83.2383	83.0591	81.093
Mb. hispanicum DSM 16372T	A5	81.8702	80.8875	80.8158	81.9326	81.205	81.1727	83.6258	82.5356	83.3321	83.5765	83.1364	82.9566	83.6044	83.3874	81.9201	81.8987	81.9865	82.3381	82.4084	82.6351	82.1611	82.1401	82.4179	83.0005	82.4269	82.4678	82.5332	86.1127	86.6426	90.889	90.9688	100	80.9091	80.8973	81.3418	81.2534	83.2562	82.6885	82.8758	82.8372	83.0434	82.0966	83.8488	82.5255	82.9819	84.2472	83.8349	81.3846
Mb. gnaphalii DSM 24027T	B2	80.397	80.2118	79.9983	80.3688	79.8394	79.9035	80.9268	80.4946	80.5363	80.9994	80.5605	80.4994	80.7469	80.599	79.8609	79.5214	79.4737	80.1561	79.9353	80.5094	80.1503	79.9765	80.522	80.3096	80.0441	80.074	80.2154	80.9962	81.3368	80.8518	80.8728	80.6964	100	86.7765	83.9729	83.7611	81.5898	80.7449	81.2568	81.3689	81.1108	81.2901	81.3623	81.5125	81.2085	81.5047	81.1842	79.8179
Mb. brachythecii DSM 24105T	B2	80.7495	80.4793	80.4979	80.5665	80.1209	80.1951	81.2389	80.6828	81.0911	80.8787	80.7842	80.6076	80.9395	81.108	80.1947	79.6597	79.8762	80.4659	80.3334	80.5444	80.2816	80.0551	80.5816	80.4442	80.465	80.4836	80.4798	81.1718	81.4306	81.0823	80.7682	80.9762	86.7819	100	84.4869	84.4544	81.8908	80.8738	81.4159	81.6792	81.6004	81.3574	81.6841	81.652	81.4595	81.7409	81.4099	79.8581
Mb. thuringiense DSM 23674	B2	81.3248	81.0121	80.878	81.0753	80.507	80.7692	81.5242	81.1491	81.3687	81.4348	81.1355	81.3441	81.8319	82.1405	80.5705	79.7113	79.7527	80.9065	80.6822	80.8955	80.3678	80.3339	80.5562	80.6371	80.4791	80.4184	80.5159	81.5374	81.8683	81.4298	81.2724	81.3302	83.9505	84.6497	100	88.7938	82.3861	81.4938	82.5361	82.3004	81.887	82.1152	82.3024	82.3241	81.8758	82.4811	81.9337	80.4218
Mb. haplocladii DSM24195T	B2	81.1494	80.8842	80.883	81.1555	80.8518	80.8062	81.4315	80.9212	81.4293	81.2704	81.2291	81.1417	81.7181	81.7012	80.5081	79.9171	79.933	80.9085	80.692	80.9227	80.5824	80.2869	80.6785	80.7929	80.4958	80.4206	80.6125	81.3456	81.8295	81.3048	81.3912	81.3711	84.0047	84.4803	88.7934	100	82.2123	81.4031	82.3022	82.3193	81.8341	82.0527	82.1895	82.0854	81.9043	82.1295	81.8239	80.3876
Mb. organophilum NBRC 15689T	B2	81.7747	81.3196	81.3079	81.3722	80.9869	80.9466	82.6055	81.9276	82.3028	82.4409	82.4114	82.2193	82.1449	81.7662	81.1328	81.5071	80.7343	81.1684	81.3085	81.6091	81.1199	81.0284	81.3693	81.5448	81.2966	81.3866	81.2684	83.8471	83.3377	82.4143	82.3758	83.3588	81.6236	81.8425	82.3483	82.1191	100	82.6317	83.2726	83.3063	84.9752	83.1262	84.022	83.5608	83.0751	84.4325	84.1438	80.8026
Mr. suomiense DSM 14458T	B	80.7777	80.5093	80.4045	80.7423	80.5083	80.378	81.8347	81.1139	81.1635	81.6018	81.4592	81.1887	81.2729	80.8316	80.4931	80.0725	80.4852	80.6273	80.7982	80.8952	80.6973	80.4547	80.7793	80.8272	80.6619	80.6474	80.6303	81.6719	82.4576	81.7258	82.1678	82.7416	80.8057	80.9537	81.4407	81.2578	82.6299	100	87.5116	87.3339	84.4533	84.2417	85.3541	84.7054	84.8852	85.035	84.7103	80.246
Mr. rhodinum DSM 2163T	B	81.5546	81.0239	81.0666	81.3847	80.9995	80.9623	82.2436	81.7477	82.0029	82.1899	82.0573	81.9296	82.1872	82.2272	81.1068	80.4422	80.559	81.2488	81.265	81.3009	80.985	80.97	81.2801	81.4576	80.9773	81.025	81.0263	82.3811	82.746	82.6781	82.5291	82.9639	81.2828	81.5748	82.3686	82.1743	83.1792	87.4006	100	90.5606	85.2366	85.4137	85.865	85.8773	85.373	86.2455	85.4411	81.1888
Mr. salsuginis CGMCC 1.6474T	B	81.3396	81.0921	81.0324	81.3436	81.5997	80.9697	82.207	81.4696	81.7293	82.1425	82.0268	81.6563	81.9822	81.9462	81.1604	80.4122	80.4069	81.2181	81.2913	81.5224	81.1497	80.8955	81.1171	81.4139	81.0064	81.1308	81.0358	82.4366	82.7049	82.5848	82.5669	82.8408	81.4005	81.503	82.3345	82.1162	83.1582	87.4244	90.5164	100	85.0444	85.1682	85.7843	86.0368	85.3017	85.8775	85.248	80.8344
Mr. zatmanii LMG 6087T	B	81.25	80.9821	81.0773	81.2005	81.1899	80.7497	81.8965	81.3022	81.5229	81.6415	81.7411	81.6237	81.8049	81.2911	80.873	81.3329	80.7011	80.9748	80.8299	81.1621	80.8415	80.4256	81.0166	80.9075	80.9829	81.115	81.0119	83.4244	82.7666	82.0306	82.2123	82.8945	81.2314	81.379	81.9337	81.7139	84.7326	84.4581	85.0511	85.1848	100	87.1056	87.8936	87.7153	87.0162	87.8606	87.6949	80.6201
Mr. extorquens TK 0001T	B	81.3031	80.9415	80.8615	81.1875	80.8223	80.8327	81.9324	81.4241	81.7215	81.9614	81.6065	81.6284	81.8143	81.7149	80.9645	80.2815	80.4483	80.9429	81.0987	81.2524	80.8292	80.8002	80.8954	81.2028	80.9466	81.0072	80.9062	82.1593	82.4168	82.254	81.9955	82.2179	81.2892	81.4049	82.0022	82.0416	83.0888	84.1214	85.4849	85.22	87.0568	100	89.6067	89.7104	89.0805	89.3786	89.0117	80.6835
Mr. populi BJ001T	B	81.4243	81.1911	81.1434	81.417	81.0024	80.9005	82.686	81.4936	81.8101	82.2959	82.1824	81.8276	82.06	81.7829	81.005	80.6104	80.7397	81.0987	81.1121	81.5156	81.1917	80.9526	81.5299	81.3481	81.0726	81.1499	81.0174	82.9736	83.4385	82.7031	83.267	83.9188	81.6242	81.7011	82.2538	82.0415	83.8969	85.2286	85.9836	85.6937	87.8248	89.6724	100	97.9102	89.9071	90.5247	90.5632	80.9148
Mr. thiocyanatum JCM 10893T	B	81.4952	81.1737	81.0296	81.4032	81.4325	80.8818	82.374	81.4404	81.8205	82.218	82.1633	81.7221	81.9795	81.7168	81.0232	80.2924	80.5007	81.2233	81.2342	81.3175	81.1836	80.9207	81.332	81.3973	81.0127	80.8908	80.9755	82.4062	82.7666	82.6778	82.4647	82.5678	81.551	81.7698	82.2649	82.1045	83.4914	84.7237	85.9727	86.0837	87.6391	89.6905	97.8395	99.9949	89.6913	89.8706	89.7942	80.9097
Mr. aminovorans NBRC 15686T	B	81.1965	80.5929	80.7056	81.1258	80.7856	80.5867	81.9822	81.2177	81.5053	81.8228	81.7095	81.2881	81.592	81.5968	80.7761	80.3353	80.4246	80.7947	80.8157	81.2131	80.8469	80.5451	80.8041	80.9734	80.7004	80.7117	80.6933	82.2553	82.9413	82.1481	82.8297	83.0106	81.2011	81.3539	81.9536	81.8674	83.0962	84.8175	85.3358	85.3003	86.8762	88.9451	89.7661	89.6285	100	90.5756	90.1683	80.6956
Mr. podarium DSM 15083T	B	81.6681	81.0843	81.0575	81.4077	80.9701	80.9808	83.0949	81.5961	82.0014	82.7134	82.4282	82.1556	82.3181	82.045	81.2984	81.4318	80.5712	81.3802	81.3069	81.6376	81.2529	81.1812	81.5837	81.7868	81.4736	81.4495	81.2849	83.6579	83.5438	82.6396	83.2101	84.2855	81.4836	81.6577	82.3962	82.2293	84.3644	84.9558	86.0889	85.965	87.8993	89.4526	90.6812	90.1024	90.6362	100	91.2554	81.013
Mr. rhodesianum DSM 5687T	B	81.2958	80.728	80.7373	81.1284	81.0034	80.7188	82.321	81.3458	81.6444	82.0247	81.8823	81.496	81.8004	81.5854	80.8995	81.1034	80.5129	80.909	80.9441	80.9079	80.6513	80.6538	80.9978	81.2224	80.8865	80.8331	80.8919	83.0136	83.1113	82.3562	83.1162	84.0048	81.2042	81.416	81.9483	81.7104	83.9728	84.7207	85.3779	85.2635	87.6642	88.994	90.563	89.8614	90.3086	90.9206	100	80.7724
Mb. oryzihabitans TER-1T	C	80.6277	80.0879	79.9522	80.8123	80.1641	80.1199	80.9434	80.6303	81.0149	81.0593	80.731	80.6469	81.0552	81.1502	80.2564	79.5414	79.5131	80.5586	80.4208	80.785	80.1117	80.2648	80.6018	80.7282	80.5281	80.5477	80.5099	81.0676	81.4302	81.0443	81.1758	81.2567	79.6619	79.6812	80.3908	80.2928	80.7662	80.0972	80.9923	80.6887	80.5258	80.5637	80.772	80.7954	80.7168	81.1225	80.727	100
Mb. crusticola KCTC 52305T	C1	80.343	79.4699	79.522	80.2146	79.7605	79.9192	80.6051	80.8281	81.2885	81.0152	80.5325	80.4054	80.792	80.4579	79.6083	79.0986	78.9843	80.0516	79.9183	79.9345	79.8908	80.0415	80.0615	80.3284	80.0112	80.0568	80.0699	80.5012	80.7997	80.9387	80.8574	80.7555	79.3161	79.4352	79.8184	79.7014	80.1753	79.647	80.2223	80.0492	79.7719	79.8058	79.9035	79.9551	79.6218	80.211	79.8041	84.0628
Mb. variabile DSM 16961T	C1	80.5209	79.7006	80.0176	80.5297	80.0545	79.9851	81.0772	80.5414	81.089	81.3574	80.6163	80.7282	80.7723	80.8401	80.061	79.5038	79.675	80.4312	80.2387	80.6402	80.1393	80.2279	80.5002	80.6367	80.249	80.1957	80.1809	81.1596	81.541	81.3634	81.3834	81.3873	79.7661	79.5904	80.1825	80.0457	81.1747	80.2093	80.768	80.7042	80.9876	80.5203	80.7789	80.595	80.8043	81.132	80.7945	84.7862
Mb. nonmethylotrophicum 6HR-1T	C1	80.619	79.7946	79.8382	80.3206	79.9554	80.013	80.919	80.6667	81.1847	81.1184	80.7445	80.5979	80.8181	80.8889	79.8752	79.343	79.5527	80.2883	80.2105	80.5079	80.2568	80.2881	80.3496	80.6041	80.2018	80.2025	80.328	81.2109	81.4797	81.2685	81.4176	81.4072	79.7167	79.8781	80.2899	80.0075	81.1965	80.0619	80.8652	80.8897	80.8978	80.5212	80.7881	80.7799	80.4961	81.0568	80.6741	84.7491
Mb. indicum SE2.11T	C1	80.5553	79.9224	80.0565	80.3053	80.2832	80.0026	80.8889	80.6357	81.0956	80.9596	80.842	80.6936	80.7046	80.8594	80.162	79.3149	79.5974	80.4643	80.4396	80.5532	80.2457	80.031	80.252	80.562	80.4959	80.4856	80.5667	81.0723	81.3363	81.3472	81.1161	81.1709	79.9087	79.8333	80.2565	80.2935	80.7361	80.2142	80.8985	81.0742	80.657	80.7495	80.8326	80.8901	80.6591	80.8825	80.8919	84.4862
Mb. ajmalii IF7SW-B2T	C1	80.6677	80.0046	79.9701	80.5974	80.3412	80.1805	81.2633	80.7535	81.2355	81.1098	81.2339	80.979	80.9168	81.0896	80.2373	79.7188	80.0148	80.5271	80.6482	80.9011	80.4232	80.283	80.762	80.905	80.6234	80.5853	80.7101	81.4549	81.6436	81.4404	81.5302	81.7397	79.8248	79.8209	80.2694	80.3508	81.2474	80.6412	81.0895	81.2703	81.299	80.639	81.1548	81.1521	80.9461	81.4157	81.0552	84.651
Mb. terricola 17Sr1-39T	C1	80.4501	79.9433	80.0426	80.4317	80.1154	80.1644	80.7064	80.6126	80.9863	80.8872	80.6549	80.5514	80.6624	80.8851	80.0577	79.132	79.4477	80.3289	80.3918	80.5343	80.2649	80.1619	80.3926	80.5289	80.3829	80.4442	80.3453	81.1445	81.4041	81.0905	81.1583	81.0883	79.6905	79.7024	80.1765	80.1922	80.6724	79.9774	80.7838	80.8978	80.5637	80.655	80.6565	80.7676	80.5553	80.9856	80.5138	84.5714
Mb. terrae 17Sr1-28T	C1	80.7506	80.108	80.1685	80.7818	80.3293	80.279	81.0457	80.9683	81.4543	81.324	81.0715	81.0264	81.0487	81.0987	80.2566	79.4038	79.6822	80.6173	80.5915	80.8725	80.3136	80.3136	80.5048	80.955	80.3971	80.4362	80.3744	81.0848	81.6091	81.5652	81.4591	81.575	80.0591	80.0216	80.4566	80.2067	80.8955	80.2856	81.3084	81.045	80.5594	80.8639	81.091	81.0425	80.8199	81.3804	80.9688	84.9973
Mb. platani PMB02T	C1	80.5723	80.0711	80.0636	80.5921	80.1697	80.2183	81.045	80.671	81.2548	80.9882	80.858	80.8805	80.8667	81.0739	80.0755	79.5157	79.4891	80.6831	80.5395	80.6831	80.3515	80.2022	80.4678	80.7275	80.4725	80.528	80.4011	81.0295	81.2363	81.3395	81.2667	81.19	79.7544	79.8686	80.3526	80.2225	80.6269	80.2854	81.1389	80.9746	80.5404	80.549	80.7698	80.8181	80.6317	81.1658	80.6717	85.0184
Mb. aquaticum DSM 16371T	C1	80.3017	79.7814	79.8295	80.1661	80.085	79.927	80.5223	80.319	80.5214	80.4913	80.3553	80.1229	80.4547	80.2665	79.8193	79.4162	79.5183	80.0723	80.2281	80.3235	80.0987	80.0014	80.322	80.2579	80.1656	80.0201	80.0947	80.8574	81.2317	80.9462	80.7893	80.9022	79.6119	79.6593	79.9499	79.8923	80.7668	80.263	80.7372	80.7657	80.4282	80.3006	80.7079	80.6126	80.5641	80.7874	80.5905	84.2547
Mb. tarhaniae DSM 25844T	C1	80.6039	80.0356	79.9907	80.3452	80.2312	79.9349	80.6013	80.5959	80.9547	80.8712	80.8765	80.6656	80.8108	80.8655	80.0647	79.2965	79.7336	80.4081	80.4259	80.7711	80.3714	80.1478	80.4168	80.6255	80.2296	80.2572	80.3158	80.9587	81.3743	81.1741	81.1198	81.0333	79.5401	79.7425	80.2386	79.8185	80.8947	80.1265	80.7007	80.8929	80.6784	80.6036	80.7738	80.8759	80.4824	80.8949	80.6656	84.3091
Mb. currus PR1016AT	C1	80.3425	80.1026	80.0251	80.388	79.9094	79.9894	81.1482	80.673	80.9878	80.879	80.7499	80.6605	80.7329	80.7857	79.8484	79.5661	79.8057	80.3391	80.4715	80.8588	80.2017	80.2487	80.511	80.6193	80.4251	80.4989	80.445	81.3924	81.5197	81.4257	81.3796	81.4595	79.8899	79.6856	80.1498	79.9543	80.9509	80.293	80.8633	80.8265	81.2725	80.5471	80.9676	80.7183	80.7263	81.2313	80.8827	84.506
Mb. frigidaeris JCM 32048T	C1	80.4424	79.9835	79.8772	80.4772	79.998	79.9229	80.7141	80.3776	80.9096	80.8191	80.6497	80.4464	80.7542	80.693	79.8825	79.3081	79.719	80.3588	80.1709	80.4809	80.238	80.2071	80.3858	80.3857	80.0834	80.1967	80.3151	81.0174	81.281	81.1812	81.054	81.2225	79.755	79.6448	80.0093	79.856	80.87	80.1657	80.8284	80.7431	80.5646	80.4042	80.8342	80.7575	80.5192	81.1031	80.6867	84.4909
Mb. isbiliense DSM 17168T	C2	80.8144	79.8796	79.7025	80.4349	79.8727	80.1064	80.8453	80.5722	80.9779	81.6701	80.7804	80.8076	80.8238	80.4117	80.094	79.4039	80.4436	80.1691	80.13	80.3264	80.0619	80.2493	80.3776	80.3549	80.2624	80.2503	80.2668	81.2316	81.5586	81.4885	81.3419	81.3255	79.5273	79.5456	80.1054	79.9414	81.1371	80.4382	80.8479	80.6487	80.7325	80.2449	80.7205	80.5368	80.5354	81.0534	80.6079	83.6979
Mb. nodulans ORS 2060T	C2	80.2988	79.4435	79.4586	79.7368	79.4307	79.5569	80.2691	80.3753	80.6991	80.6601	80.5387	80.507	80.3238	79.9754	79.7298	78.8695	79.1068	79.7709	79.5804	79.9177	79.6528	79.5657	79.74	79.9912	79.7254	79.8208	79.7522	80.6088	80.7795	80.5905	80.436	80.5299	79.3886	79.4838	79.6302	79.5835	80.4003	79.6765	80.2079	80.0901	79.9841	80.0209	80.1996	80.1807	79.9016	80.3445	79.9685	82.6246
[truncated: 14 more columns]

## Sheet: S8
Table S8. Core, accessory, unique, and exclusively absent gene counts in each type strain.
Organism name	Sub-clade	No. of core genes	No. of accessory genes	No. of unique genes	No. of exclusively absent genes
Mb. cerastii DSM 23679T	A	711	3566	535	2
Mb. jeotgali LMG 23639T	A	711	2886	567	10
Mb. trifolii DSM 23632	A	711	3412	553	15
Mb. adhaesivum DSM 17169T	A1	711	3110	357	1
Mb. bullatum DSM 21893T	A1	711	3306	419	1
Mb. goesingense DSM 21331T	A1	711	3465	604	30
Mb. gossipiicola Gh-105T	A1	711	3013	277	2
Mb. iners DSM 19015T	A1	711	3231	988	5
Mb. marchantiae DSM 21328T	A1	711	3114	342	1
Mb. durans 17SD2-17T	A2	711	4360	615	2
Mb. oxalidis DSM 24028T	A2	711	4358	498	18
Mb. planium YIM 132548T	A2	711	4049	532	2
Mb. segetis 17J42-1T	A2	711	3860	390	1
Mb. soli KCTC 22810T	A2	711	3984	965	64
Mb. aerolatum DSM 19013T	A3	711	3263	344	3
Mb. komagatae DSM 19563T	A3	711	3870	397	0
Mb. persicinum NBRC 103628T	A3	711	3552	378	3
Mb. brachiatum TX0642T	A4	711	4625	424	0
Mb. fujisawaense DSM 5686T	A4	711	4437	168	0
Mb. longum DSM 23933T	A4	711	4530	598	2
Mb. mesophilicum NBRC 15688T	A4	711	4309	291	4
Mb. oryzae CBMB20T	A4	711	4783	174	0
Mb. phyllosphaerae CBMB27T	A4	711	4609	147	0
Mb. phyllostachyos BL47T	A4	711	4253	486	0
Mb. pseudosasicola BL36T	A4	711	4825	567	1
Mb. radiotolerans JCM 2831T	A4	711	5006	353	1
Mb. tardum NBRC 103632T	A4	711	4747	609	2
Mb. dankookense DSM 22415T	A5	711	4316	379	26
Mb. gregans NBRC 103626T	A5	711	4046	341	20
Mb. hispanicum DSM 16372T	A5	711	4262	943	3
Mb. radiodurans 17Sr1-43T	A5	711	3866	317	2
Mb. symbioticum SB0023/3T	A5	711	4366	311	2
Mb. brachythecii DSM 24105T	B2	711	3645	535	3
Mb. gnaphalii DSM 24027T	B2	711	3262	545	2
Mb. haplocladii DSM24195T	B2	711	3064	408	17
Mb. organophilum NBRC 15689T	B2	711	3300	513	2
Mb. thuringiense DSM 23674	B2	711	3175	329	6
Mr. aminovorans NBRC 15686T	B	711	4168	472	2
Mr. extorquens TK 0001T	B	711	3944	355	2
Mr. podarium DSM 15083T	B	711	3591	485	82
Mr. populi BJ001T	B	711	4242	192	2
Mr. rhodesianum DSM 5687T	B	711	4216	227	1
Mr. rhodinum DSM 2163T	B	711	3696	405	1
Mr. salsuginis CGMCC 1.6474T	B	711	3706	319	1
Mr. suomiense DSM 14458T	B	711	3839	431	0
Mr. thiocyanatum JCM 10893T	B	711	4121	152	0
Mr. zatmanii LMG 6087T	B	711	3582	330	20
Mb. oryzihabitans TER-1T	C	711	4031	676	5
Mb. ajmalii IF7SW-B2T	C1	711	4864	284	2
Mb. aquaticum DSM 16371T	C1	711	4873	682	22
Mb. crusticola KCTC 52305T	C1	711	4825	895	6
Mb. currus PR1016AT	C1	711	5347	465	2
Mb. frigidaeris JCM 32048T	C1	711	5500	461	3
Mb. indicum SE2.11T	C1	711	4771	475	26
Mb. nonmethylotrophicum 6HR-1T	C1	711	5394	495	2
Mb. platani PMB02T	C1	711	5010	384	7
Mb. tarhaniae DSM 25844T	C1	711	4658	426	27
Mb. terrae 17Sr1-28T	C1	711	4464	231	8
Mb. terricola 17Sr1-39T	C1	711	5397	568	0
Mb. variabile DSM 16961T	C1	711	5108	501	58
Mb. isbiliense DSM 17168T	C2	711	4621	859	5
Mb. nodulans ORS 2060T	C2	711	4679	1764	12

## Sheet: S9
Table S9. Conservation of methylotrophy genes.
Pathway		Methylamine, NMG pathway	Methylamine dehydrogenase	Ca-dependent MDH, Mxa cluster	MDH regulation	PQQ synthesis	Ln-dependent MDH, XoxF1 cluster	Ln-dependent EDH, ExaF	Lut genes	H4MPT pathway	GSH-dep. formaldehyde dehydrogenase	Formate dehydrogenase 1	Formate dehydrogenase 2	Formate dehydrogenase 3	Formate dehydrogenase 4	Folate synthesis	H4F pathway	Methylotrophy regulator	Formaldehyde-binding protein	Serine cycle	EMC pathway
Number of genes		8	11	14	4	6	3	1	10	20	3	2	4	3	2	5	4	1	1	11	12
Gene symbol		mgd, mgs	mau	mxa	mxb, mxc	pqq	xox	exaF	lut, lanM	fhc, fae, etc.	gfa,hgd,fgh	fdh1	fdh2	fdh3	fdh4	fol, pab	ftfL,ftdA,fch,folA	ttmR	efgA	sga, mtk, etc.	pccB, ccr, etc.
Sequence source	Sub-clade	PA1	PA1	AM1	AM1	AM1	AM1	AM1	AM1	AM1	22A	AM1	AM1	AM1	AM1	AM1	AM1	PA1	PA1	AM1	AM1
Mb. jeotgali LMG 23639T	A	100	0	100	100	83.3	100	0	90	95	0	0	100	0	0	100	100	100	100	100	100
Mb. trifolii DSM 23632	A	0	0	100	100	100	100	100	90	95	0	0	100	0	100	100	100	100	100	100	91.7
Mb. cerastii DSM 23679T	A	0	0	92.9	100	100	100	0	90	90	66.7	0	100	0	50	100	100	100	100	100	100
Mb. iners DSM 19015T	A1	0	0	14.3	100	100	100	100	80	100	0	100	100	100	50	100	100	100	100	100	100
Mb. marchantiae DSM 21328T	A1	87.5	0	100	100	100	100	0	90	100	66.7	0	100	100	100	100	100	100	100	100	100
Mb. bullatum DSM 21893T	A1	100	0	100	100	100	100	0	90	95	66.7	0	100	100	100	100	100	100	100	100	100
Mb. goesingense DSM 21331T	A1	0	0	100	100	100	100	100	90	95	66.7	100	100	100	100	100	100	100	100	81.8	83.3
Mb. gossipiicola Gh-105T	A1	12.5	0	100	100	100	100	0	90	95	66.7	0	100	100	100	100	100	100	100	100	100
Mb. adhaesivum DSM 17169T	A1	0	0	100	100	100	100	0	90	95	66.7	0	100	100	100	100	100	100	100	100	100
Mb. soli KCTC 22810T	A2	100	0	85.7	75	100	100	100	70	85	0	100	75	100	50	80	100	100	100	90.9	75
Mb. planium YIM 132548T	A2	100	0	92.9	100	100	100	100	90	95	0	100	100	100	100	100	100	100	100	100	100
Mb. oxalidis DSM 24028T	A2	100	90.9	92.9	100	100	66.7	100	90	90	0	100	100	100	100	100	75	100	100	100	100
Mb. segetis 17J42-1T	A2	0	18.2	92.9	100	100	100	100	90	100	0	100	50	100	100	100	100	100	100	100	100
Mb. durans 17SD2-17T	A2	100	0	100	100	100	100	100	90	100	0	100	100	100	100	100	100	100	100	100	100
Mb. aerolatum DSM 19013T	A3	0	0	100	100	100	100	100	90	100	0	0	100	0	50	100	100	100	100	100	100
Mb. persicinum NBRC 103628T	A3	0	0	14.3	100	100	100	100	90	100	0	0	100	0	50	100	100	100	100	100	100
Mb. komagatae DSM 19563T	A3	0	0	14.3	100	100	100	100	90	100	0	0	100	0	100	100	100	100	100	100	100
Mb. mesophilicum NBRC 15688T	A4	0	9.09	100	100	100	100	0	90	100	66.7	0	100	0	100	100	100	100	100	100	100
Mb. pseudosasicola BL36T	A4	62.5	0	100	100	100	100	100	80	100	100	0	100	0	100	100	75	100	100	100	100
Mb. brachiatum TX0642T	A4	0	9.09	100	100	100	100	0	90	100	66.7	0	100	0	100	100	100	100	100	100	100
Mb. phyllostachyos BL47T	A4	50	0	100	100	100	100	100	90	100	0	0	100	0	100	100	100	100	100	100	100
Mb. longum DSM 23933T	A4	0	9.09	7.14	100	100	100	100	80	100	66.7	100	100	0	100	100	100	100	100	100	100
Mb. tardum NBRC 103632T	A4	50	0	7.14	100	100	100	100	90	100	0	100	100	100	100	100	100	100	100	100	100
Mb. radiotolerans JCM 2831T	A4	62.5	0	100	100	100	100	100	90	100	0	100	100	100	100	100	100	100	100	100	100
Mb. oryzae CBMB20T	A4	0	0	100	100	100	100	100	90	100	66.7	0	100	0	100	100	100	100	100	100	100
Mb. phyllosphaerae CBMB27T	A4	0	0	100	100	100	100	100	90	100	66.7	0	100	0	100	100	100	100	100	100	100
Mb. fujisawaense DSM 5686T	A4	0	0	100	100	100	100	100	90	100	66.7	0	100	0	100	100	100	100	0	100	100
Mb. symbioticum SB0023/3T	A5	0	0	92.9	100	100	100	100	90	95	0	100	100	0	100	100	100	100	100	90.9	100
Mb. dankookense DSM 22415T	A5	100	0	100	100	100	100	100	90	100	0	100	100	100	50	100	75	100	100	100	100
Mb. radiodurans 17Sr1-43T	A5	12.5	0	100	100	100	100	100	90	100	0	100	100	100	100	100	100	100	100	100	100
Mb. gregans NBRC 103626T	A5	0	0	92.9	50	83.3	100	100	90	100	0	100	100	100	100	100	100	100	100	100	100
Mb. hispanicum DSM 16372T	A5	0	9.09	100	100	100	100	100	90	100	0	100	100	100	100	100	100	100	100	100	100
Mb. gnaphalii DSM 24027T	B2	100	0	92.9	100	100	100	0	90	95	0	100	100	100	100	100	100	100	100	90.9	100
Mb. brachythecii DSM 24105T	B2	100	0	100	100	100	100	100	90	100	0	0	100	0	100	100	75	100	100	100	100
Mb. thuringiense DSM 23674	B2	0	0	100	100	100	100	0	90	100	66.7	0	100	0	100	100	100	100	100	100	100
Mb. haplocladii DSM24195T	B2	0	0	100	100	100	100	100	90	95	0	0	100	0	100	100	100	100	100	90.9	100
Mb. organophilum NBRC 15689T	B2	100	0	100	100	100	100	100	90	95	0	0	100	0	100	100	100	100	100	100	100
Mr. suomiense DSM 14458T	B	100	0	100	100	100	66.7	100	100	95	0	100	100	100	100	100	100	100	100	100	100
Mr. rhodinum DSM 2163T	B	100	0	100	100	100	100	100	100	90	0	100	100	100	100	100	100	100	100	100	100
Mr. salsuginis CGMCC 1.6474T	B	87.5	9.09	100	100	100	100	100	100	95	0	100	100	100	100	100	100	100	100	100	100
Mr. zatmanii LMG 6087T	B	100	0	100	100	100	100	100	100	95	0	0	100	100	100	100	75	100	100	90.9	91.7
Mr. extorquens TK 0001T	B	100	0	100	100	100	100	100	100	95	0	100	100	100	100	100	100	100	100	100	100
Mr. populi BJ001T	B	100	0	100	100	100	100	100	100	100	0	100	100	100	100	100	100	100	100	100	100
Mr. thiocyanatum JCM 10893T	B	87.5	0	92.9	100	100	100	100	100	95	0	100	100	100	100	100	100	100	100	100	100
Mr. aminovorans NBRC 15686T	B	100	100	100	100	100	100	0	100	90	0	100	100	100	100	100	100	100	100	100	100
Mr. podarium DSM 15083T	B	100	100	100	100	83.3	100	0	80	85	0	100	50	100	50	100	75	100	100	100	91.7
Mr. rhodesianum DSM 5687T	B	100	100	100	100	100	100	100	100	100	0	100	100	100	100	100	100	100	100	100	100
Mb. oryzihabitans TER-1T	C	100	0	92.9	100	83.3	100	0	90	95	100	0	100	0	0	100	75	0	0	100	100
Mb. crusticola KCTC 52305T	C1	87.5	0	14.3	100	83.3	100	0	90	100	100	0	100	100	50	80	100	100	0	100	100
Mb. variabile DSM 16961T	C1	0	9.09	14.3	100	83.3	100	0	90	100	100	0	100	100	50	80	100	100	0	90.9	83.3
Mb. nonmethylotrophicum 6HR-1T	C1	50	0	14.3	100	83.3	100	0	80	100	100	0	100	100	50	100	100	100	0	100	91.7
Mb. indicum SE2.11T	C1	62.5	0	78.6	75	83.3	100	0	90	100	100	0	100	66.7	0	100	75	100	100	90.9	91.7
Mb. ajmalii IF7SW-B2T	C1	100	0	78.6	100	83.3	100	0	90	100	100	0	100	100	0	100	100	100	0	100	100
Mb. terricola 17Sr1-39T	C1	12.5	0	85.7	100	83.3	100	0	90	95	100	0	100	100	50	100	100	100	0	100	100
Mb. terrae 17Sr1-28T	C1	12.5	0	14.3	100	83.3	100	0	90	95	33.3	0	100	100	0	100	100	100	0	100	100
Mb. platani PMB02T	C1	12.5	0	7.14	100	83.3	100	0	90	100	100	0	100	100	0	100	100	100	0	100	100
Mb. aquaticum DSM 16371T	C1	87.5	0	42.9	100	83.3	100	0	80	90	100	0	100	100	0	100	100	100	0	100	91.7
Mb. tarhaniae DSM 25844T	C1	12.5	0	85.7	100	83.3	100	0	90	90	100	0	100	100	0	100	100	100	0	100	100
Mb. currus PR1016AT	C1	0	9.09	14.3	100	83.3	100	0	90	90	100	0	100	100	0	100	100	100	100	100	100
Mb. frigidaeris JCM 32048T	C1	12.5	9.09	21.4	100	83.3	100	0	90	95	100	0	100	100	50	100	100	100	0	100	100
Mb. isbiliense DSM 17168T	C2	0	0	14.3	100	83.3	100	0	80	95	33.3	100	50	100	50	100	100	100	0	100	91.7
Mb. nodulans ORS 2060T	C2	12.5	0	92.9	100	83.3	100	0	70	100	33.3	100	100	100	0	100	100	100	100	100	100
Enterovirga rhinocerotis DSM 25903T		0	0	0	0	66.7	0	0	0	0	33.3	0	100	0	0	80	50	0	0	54.5	100
Microvirga lupini AT3.9		0	0	0	0	33.3	0	0	30	0	66.7	0	0	0	0	20	25	100	0	27.3	58.3
Microvirga flocculans ATCC BAA-817T		0	0	0	0	33.3	0	0	0	0	66.7	0	0	0	0	20	25	100	0	36.4	58.3
Microvirga guangxiensis CGMCC 1.7666T		0	0	0	0	33.3	0	0	0	0	66.7	0	0	0	0	20	25	0	0	36.4	58.3
Microvirga subterranea DSM 14364T		0	0	0	0	33.3	0	0	30	0	66.7	0	75	0	0	20	25	100	0	27.3	58.3
Microvirga thermotolerans HR1T		0	0	0	0	33.3	0	0	30	0	33.3	0	100	0	0	20	25	0	0	45.5	58.3
Microvirga brassicacearum CDVBN77T		0	0	0	0	33.3	0	0	0	0	33.3	0	0	0	0	20	25	0	0	36.4	58.3
Microvirga aerophila NBRC 106136T		0	0	0	0	33.3	0	0	30	0	66.7	0	0	0	0	20	25	100	0	36.4	50
Microvirga massiliensis JC119T		25	100	7.14	50	83.3	100	0	60	80	66.7	100	0	100	0	100	50	0	0	54.5	100
Microvirga lotononidis WSM3557T		0	0	0	0	33.3	66.7	0	40	0	66.7	0	100	0	50	100	25	100	0	27.3	58.3
Microvirga tunisiensis Lmie10		0	0	0	0	33.3	66.7	0	40	0	66.7	0	100	0	0	100	25	100	0	36.4	50
Microvirga calopogonii CCBAU 65841T		0	0	0	0	33.3	0	0	0	0	66.7	0	100	0	50	100	25	100	0	45.5	58.3
Microvirga ossetica V5/3MT		0	9.09	0	0	33.3	66.7	0	40	0	66.7	0	100	0	0	20	25	0	0	36.4	66.7
Microvirga vignae BR3299T		12.5	0	0	0	33.3	0	0	20	0	66.7	0	100	0	0	100	25	0	0	45.5	50
Microvirga makkahensis KCTC 23863T		0	0	7.14	0	83.3	100	0	50	0	33.3	0	75	0	0	80	25	0	0	36.4	33.3
Microvirga pakistanensis NCCP-1258T		0	9.09	7.14	0	83.3	100	0	50	0	33.3	0	100	0	0	20	25	100	0	27.3	58.3
Values represent pathway completeness percentage.

## Sheet: S10
Table S10. Detailed information of methylotrophy genes conservation in the PPFMs and the other Methylobacteriaceae species.
Pathway	Function	Accession ID	Gene name	Gene source	Mb. jeotgali LMG 23639T	Mb. trifolii DSM 23632	Mb. cerastii DSM 23679T	Mb. iners DSM 19015T	Mb. marchantiae DSM 21328T	Mb. bullatum DSM 21893T	Mb. goesingense DSM 21331T	Mb. gossipiicola Gh-105T	Mb. adhaesivum DSM 17169T	Mb. soli KCTC 22810T	Mb. planium YIM 132548T	Mb. oxalidis DSM 24028T	Mb. segetis 17J42-1T	Mb. durans 17SD2-17T	Mb. aerolatum DSM 19013T	Mb. persicinum NBRC 103628T	Mb. komagatae DSM 19563T	Mb. mesophilicum NBRC 15688T	Mb. pseudosasicola BL36T	Mb. brachiatum TX0642T	Mb. phyllostachyos BL47T	Mb. longum DSM 23933T	Mb. tardum NBRC 103632T	Mb. radiotolerans JCM 2831T	Mb. oryzae CBMB20T	Mb. phyllosphaerae CBMB27T	Mb. fujisawaense DSM 5686T	Mb. symbioticum SB0023/3T	Mb. dankookense DSM 22415T	Mb. radiodurans 17Sr1-43T	Mb. gregans NBRC 103626T	Mb. hispanicum DSM 16372T	Mb. gnaphalii DSM 24027T	Mb. brachythecii DSM 24105T	Mb. thuringiense DSM 23674	Mb. haplocladii DSM24195T	Mb. organophilum NBRC 15689T	Mr. suomiense DSM 14458T	Mr. rhodinum DSM 2163T	Mr. salsuginis CGMCC 1.6474T	Mr. zatmanii LMG 6087T	Mr. extorquens TK 0001T	Mr. populi BJ001T	Mr. thiocyanatum JCM 10893T	Mr. aminovorans NBRC 15686T
					A	A	A	A1	A1	A1	A1	A1	A1	A2	A2	A2	A2	A2	A3	A3	A3	A4	A4	A4	A4	A4	A4	A4	A4	A4	A4	A5	A5	A5	A5	A5	B2	B2	B2	B2	B2	B	B	B	B	B	B	B	B
Methylamine, NMG pathway	Methylglutamate dehydrogenase subunit D	Mext_1651	mgdD	PA1	59	0	0	0	67	61	0	0	0	62	68	67	0	70	0	0	0	0	0	0	0	0	0	0	0	0	0	0	63	0	0	0	62	61	0	0	57	61	59	61	72	96	80	80	80
Methylamine, NMG pathway	Methylglutamate dehydrogenase subunit C	Mext_1652	mgdC	PA1	81	0	0	0	0	83	0	0	0	84	84	85	0	84	0	0	0	0	0	0	0	0	0	0	0	0	0	0	75	0	0	0	78	78	0	0	82	84	84	0	89	96	94	94	94
Methylamine, NMG pathway	Methylglutamate dehydrogenase subunit B	Mext_1653	mgdB	PA1	74	0	0	0	83	78	0	0	0	83	86	86	0	83	0	0	0	0	0	0	0	0	0	0	0	0	0	0	82	0	0	0	80	79	0	0	86	84	84	82	94	97	96	97	93
Methylamine, NMG pathway	Methylglutamate dehydrogenase subunit A	Mext_1654	mgdA	PA1	92	0	0	0	92	93	0	55	0	93	93	92	0	92	0	0	0	0	55	0	0	0	0	54	0	0	0	0	91	54	0	0	91	91	0	0	90	94	94	94	96	99	98	98	98
Methylamine, NMG pathway	N-methyltransferase subunit A	Mext_1656	mgsA	PA1	80	0	0	0	79	81	0	0	0	85	83	86	0	92	0	0	0	0	63	0	63	0	62	78	0	0	0	0	76	0	0	0	82	83	0	0	78	80	81	81	89	99	92	93	93
Methylamine, NMG pathway	N-methyltransferase subunit B	Mext_1657	mgsB	PA1	86	0	0	0	86	87	0	0	0	84	86	89	0	88	0	0	0	0	65	0	67	0	67	85	0	0	0	0	84	0	0	0	83	85	0	0	84	86	85	85	93	99	97	96	99
Methylamine, NMG pathway	N-methyltransferase subunit C	Mext_1658	mgsC	PA1	95	0	0	0	93	95	0	0	0	94	94	97	0	97	0	0	0	0	84	0	84	0	84	95	0	0	0	0	96	0	0	0	94	94	0	0	95	94	92	93	97	99	99	99	98
Methylamine, NMG pathway	Glutamine synthetase	Mext_1659	gmaS	PA1	92	0	0	0	89	90	0	0	0	91	90	90	0	89	0	0	0	0	65	0	66	0	66	85	0	0	0	0	84	0	0	0	85	85	0	0	88	90	90	89	95	99	96	0	97
Methylamine dehydrogenase	Unknown	MexAM1_META1p2769	mauF	AM1	0	0	0	0	0	0	0	0	0	0	0	61	0	0	0	0	0	0	0	0	0	0	0	0	0	0	0	0	0	0	0	0	0	0	0	0	0	0	0	0	0	0	0	0	74
Methylamine dehydrogenase	Methylamine dehydrogenase large subunit	MexAM1_META1p2770	mauB	AM1	0	0	0	0	0	0	0	0	0	0	0	65	0	0	0	0	0	0	0	0	0	0	0	0	0	0	0	0	0	0	0	0	0	0	0	0	0	0	0	0	0	0	0	0	87
Methylamine dehydrogenase	Essential for small subunit maturation	MexAM1_META1p2771	mauE	AM1	0	0	0	0	0	0	0	0	0	0	0	65	0	0	0	0	0	0	0	0	0	0	0	0	0	0	0	0	0	0	0	0	0	0	0	0	0	0	0	0	0	0	0	0	74
Methylamine dehydrogenase	Essential for small subunit maturation	MexAM1_META1p2772	mauD	AM1	0	0	0	0	0	0	0	0	0	0	0	77	0	0	0	0	0	0	0	0	0	0	0	0	0	0	0	0	0	0	0	0	0	0	0	0	0	0	0	0	0	0	0	0	94
Methylamine dehydrogenase	Methylamine dehydrogenase small subunit	MexAM1_META1p2773	mauA	AM1	0	0	0	0	0	0	0	0	0	0	0	87	0	0	0	0	0	0	0	0	0	0	0	0	0	0	0	0	0	0	0	0	0	0	0	0	0	0	0	0	0	0	0	0	96
Methylamine dehydrogenase	Amicyanin	MexAM1_META1p2774	mauC	AM1	0	0	0	0	0	0	0	0	0	0	0	65	0	0	0	0	0	0	0	0	0	0	0	0	0	0	0	0	0	0	0	0	0	0	0	0	0	0	0	0	0	0	0	0	90
Methylamine dehydrogenase	Unknown	MexAM1_META1p2775	mauJ	AM1	0	0	0	0	0	0	0	0	0	0	0	0	0	0	0	0	0	0	0	0	0	0	0	0	0	0	0	0	0	0	0	0	0	0	0	0	0	0	0	0	0	0	0	0	87
Methylamine dehydrogenase	Unknown	MexAM1_META1p2776	mauG	AM1	0	0	0	0	0	0	0	0	0	0	0	67	78	0	0	0	0	51	0	51	0	52	0	0	0	0	0	0	0	0	0	50	0	0	0	0	0	0	0	50	0	0	0	0	84
Methylamine dehydrogenase	Unknown	MexAM1_META1p2777	maul	AM1	0	0	0	0	0	0	0	0	0	0	0	60	76	0	0	0	0	0	0	0	0	0	0	0	0	0	0	0	0	0	0	0	0	0	0	0	0	0	0	0	0	0	0	0	77
Methylamine dehydrogenase	Ferredoxin	MexAM1_META1p2778	mauM	AM1	0	0	0	0	0	0	0	0	0	0	0	85	0	0	0	0	0	0	0	0	0	0	0	0	0	0	0	0	0	0	0	0	0	0	0	0	0	0	0	0	0	0	0	0	94
Methylamine dehydrogenase	Ferredoxin	MexAM1_META1p2779	mauN	AM1	0	0	0	0	0	0	0	0	0	0	0	73	0	0	0	0	0	0	0	0	0	0	0	0	0	0	0	0	0	0	0	0	0	0	0	0	0	0	0	0	0	0	0	0	86
Ca-dependent MDH, Mxa cluster	Transcriptional regulator	MexAM1_META1p4525	mxaB	AM1	69	71	64	57	57	57	57	58	58	59	59	57	57	57	58	55	55	62	66	59	61	56	56	58	60	60	60	58	59	57	57	57	59	61	59	61	79	76	78	73	86	99	95	95	95
Ca-dependent MDH, Mxa cluster	Unknown	MexAM1_META1p4526	mxaH	AM1	61	63	52	0	54	51	52	54	53	0	0	0	0	50	60	0	0	61	61	58	60	0	0	63	61	61	60	0	53	52	0	50	0	54	56	56	70	71	71	73	74	96	84	84	87
Ca-dependent MDH, Mxa cluster	Unknown	MexAM1_META1p4527	mxaE	AM1	63	67	0	0	60	60	59	58	57	0	60	52	52	53	57	0	0	59	61	61	57	0	0	61	62	62	62	60	57	60	52	56	56	60	60	59	77	75	75	75	79	96	85	84	88
Ca-dependent MDH, Mxa cluster	Unknown	MexAM1_META1p4528	mxaD	AM1	72	77	65	0	70	71	69	66	64	69	71	71	69	68	72	0	0	68	67	69	70	0	0	69	68	68	68	66	65	67	66	64	71	74	77	76	71	75	84	73	86	99	92	92	90
Ca-dependent MDH, Mxa cluster	Essential for Ca2+ insertion into MDH	MexAM1_META1p4529	mxaL	AM1	76	74	76	0	74	75	75	76	78	78	75	76	76	74	76	0	0	75	76	77	75	0	0	75	75	75	76	75	76	76	77	77	73	72	72	72	82	77	81	80	85	98	95	93	94
Ca-dependent MDH, Mxa cluster	Essential for Ca2+ insertion into MDH	MexAM1_META1p4530	mxaK	AM1	65	69	56	0	60	63	61	60	62	65	63	66	65	53	65	0	0	63	67	68	68	0	0	67	64	64	63	68	64	65	63	63	59	68	60	66	80	75	79	76	86	97	88	0	88
Ca-dependent MDH, Mxa cluster	Essential for Ca2+ insertion into MDH	MexAM1_META1p4531	mxaC	AM1	78	86	77	0	80	76	76	79	78	78	77	77	79	76	78	0	0	78	79	77	77	0	0	80	79	79	79	82	80	80	78	80	79	79	79	83	88	89	89	87	92	99	95	95	92
Ca-dependent MDH, Mxa cluster	Essential for Ca2+ insertion into MDH	MexAM1_META1p4532	mxaA	AM1	65	66	57	0	55	55	56	59	60	62	60	57	62	59	62	0	0	60	60	62	56	0	0	64	64	64	64	61	62	56	59	59	62	61	62	61	73	73	74	73	88	96	90	91	94
Ca-dependent MDH, Mxa cluster	Unknown	MexAM1_META1p4533	mxaS	AM1	76	77	70	0	67	66	69	66	64	69	73	68	70	71	70	0	0	72	72	73	71	0	0	73	74	74	74	70	70	72	69	68	68	71	70	72	85	81	82	80	88	97	90	91	94
Ca-dependent MDH, Mxa cluster	Unknown	MexAM1_META1p4534	mxaR	AM1	87	89	82	0	82	83	84	85	84	81	85	80	81	81	83	0	0	87	86	87	83	0	0	85	85	85	85	80	78	78	80	80	82	83	84	84	91	91	92	91	93	99	97	96	96
Ca-dependent MDH, Mxa cluster	Methanol dehydrogenase, small subunit	MexAM1_META1p4535	mxaI	AM1	88	80	80	0	80	77	77	79	79	86	80	80	78	82	77	0	0	77	76	77	78	0	0	74	73	74	74	84	77	78	92	92	78	76	79	77	82	93	93	93	96	100	96	96	95
Ca-dependent MDH, Mxa cluster	Cytochrome c550	MexAM1_META1p4536	mxaG	AM1	88	87	81	0	85	80	78	86	84	83	85	78	84	80	76	0	0	76	77	77	79	0	0	79	73	73	73	83	84	85	85	86	71	75	80	72	90	95	90	88	89	99	97	97	93
Ca-dependent MDH, Mxa cluster	MxaJ, possible chaperone	MexAM1_META1p4537	mxaJ	AM1	75	75	72	0	71	78	78	84	76	74	72	79	82	72	73	0	0	79	76	76	78	0	0	80	72	72	72	83	81	75	81	77	73	80	80	80	83	81	81	82	86	99	89	89	91
Ca-dependent MDH, Mxa cluster	Methanol dehydrogenase, large subunit	MexAM1_META1p4538	mxaF	AM1	94	92	91	50	92	91	92	92	92	91	93	90	91	93	90	51	51	91	92	91	90	0	0	92	92	92	92	91	91	92	90	91	92	92	94	94	96	97	97	97	97	100	98	98	98
MDH regulation	Transcriptional regulator	MexAM1_META1p1752	mxbM	AM1	83	81	80	85	86	86	85	86	87	78	86	84	84	84	75	76	75	77	77	78	76	76	76	77	75	76	76	79	79	77	0	78	89	90	90	90	89	97	97	97	99	100	99	99	99
MDH regulation	Sensor kinase	MexAM1_META1p1753	mxbD	AM1	69	69	67	71	71	71	70	68	69	0	72	70	70	71	62	63	62	66	65	66	65	64	66	66	66	66	66	67	68	67	0	67	72	73	76	76	78	79	78	80	87	99	91	91	90
MDH regulation	Sensor kinase	MexAM1_META1p4896	mxcQ	AM1	66	68	66	65	64	64	65	66	66	68	70	66	69	68	63	63	62	65	65	64	63	66	63	64	64	64	64	65	66	63	64	64	69	70	71	73	71	78	78	77	82	99	88	88	91
MDH regulation	Transcriptional regulator	MexAM1_META1p4897	mxcE	AM1	86	85	90	85	85	84	86	85	85	91	90	87	91	90	88	89	89	86	86	86	89	88	89	85	85	85	85	88	88	89	86	89	92	92	93	92	89	92	92	94	97	100	99	99	97
PQQ synthesis	PQQ synthesis protein, PqqE	MexAM1_META1p1748	pqqE	AM1	87	89	89	89	89	89	89	89	88	88	88	88	88	88	89	89	90	89	89	88	89	90	89	90	90	90	90	87	87	89	88	89	92	93	93	92	93	95	95	95	97	99	98	98	98
PQQ synthesis	PQQ synthesis protein, PqqC/D	MexAM1_META1p1749	pqqC/D	AM1	84	79	78	79	79	80	78	78	80	82	82	82	83	83	80	80	80	80	81	81	81	81	80	82	81	81	81	86	84	83	83	83	82	82	82	82	83	88	89	88	83	99	91	92	94
PQQ synthesis	PQQ synthesis protein, PqqB	MexAM1_META1p1750	pqqB	AM1	80	82	81	83	84	82	81	77	81	82	82	83	81	82	81	78	78	80	78	79	80	79	80	80	80	80	80	79	78	81	78	80	87	88	90	89	87	92	95	93	94	99	94	94	94
PQQ synthesis	PQQ synthesis protein, PqqA	MexAM1_META1p1751	pqqA	AM1	0	97	97	93	93	93	93	97	97	93	93	93	93	93	93	93	93	97	97	97	97	100	100	100	100	100	100	97	97	97	0	97	97	97	97	97	97	97	100	100	100	100	100	100	100
PQQ synthesis	PQQ synthesis protein, PqqF	MexAM1_META1p2330	pqqF	AM1	82	84	83	84	84	85	86	85	84	85	84	83	84	84	81	82	82	83	83	83	84	85	84	84	84	84	84	83	83	84	87	84	83	84	85	86	87	93	92	92	94	99	95	95	95
PQQ synthesis	PQQ synthesis protein, PqqG	MexAM1_META1p2331	pqqG	AM1	78	79	79	81	79	78	79	78	78	81	82	80	81	82	79	80	80	78	78	78	79	77	77	77	78	78	78	81	80	79	79	79	84	84	82	83	87	91	91	91	93	99	96	97	94
ROS protection	Glutathione peroxidase	MOC_1064		CBMB20T	68	72	73	74	68	73	77	73	75	73	73	76	74	77	66	69	68	77	78	77	80	81	85	90	99	99	97	69	72	74	71	72	77	76	72	72	76	72	72	73	73	71	74	74	73
ROS protection	Glutathione disulfide reductase	MOC_3063		CBMB20T	83	84	84	81	79	77	78	80	79	83	84	84	83	82	85	84	84	92	91	90	91	92	92	95	100	99	99	84	84	84	83	84	78	78	80	79	80	77	78	77	77	76	76	76	77
Ln-dependent MDH, XoxF1 cluster	Ln-dependent MDH, XoxF1	MexAM1_META1p1740	xoxF1	AM1	93	89	90	90	84	90	90	90	91	93	93	0	93	92	90	90	90	91	91	91	91	91	91	92	92	92	92	92	91	94	93	93	91	91	91	91	95	0	95	92	97	100	96	96	96
Ln-dependent MDH, XoxF1 cluster	Cytochrome c	MexAM1_META1p1741	xoxG	AM1	75	73	68	70	72	71	73	70	69	69	67	71	75	77	68	68	67	68	68	68	68	69	69	68	69	69	69	72	72	70	70	70	79	76	75	78	74	89	88	87	91	99	93	93	89
Ln-dependent MDH, XoxF1 cluster	Periplasmic binding proteins	MexAM1_META1p1742	xoxJ	AM1	68	71	65	71	73	70	71	72	73	70	71	73	75	73	70	69	67	68	70	69	70	69	71	69	70	71	71	72	70	67	67	67	76	78	77	78	77	78	81	81	90	99	92	93	92
Methylotrophy regulator	formaldehyde-responsive transcription factor	Mext_0925	ttmR	PA1	78	70	74	79	74	74	73	70	77	75	77	71	70	66	71	71	62	70	64	69	72	72	69	69	68	68	68	78	69	76	76	77	76	79	79	77	83	84	92	86	90	100	92	93	97
Formaldehyde-binding protein	formaldehyde-sensing protein	Mext_4158	efgA	PA1	91	88	88	88	88	88	88	88	88	82	86	87	85	86	87	85	83	87	86	86	88	87	88	88	88	88	0	89	90	88	90	90	92	90	91	91	90	94	94	94	97	100	97	97	97
Ln-dependent EDH, ExaF	Ln-dependent ethanol dehydrogenase	MexAM1_META1p1139	exaF	AM1	0	85	0	88	0	0	91	0	0	88	88	89	87	88	88	88	85	0	87	0	87	88	88	88	88	88	88	88	88	95	89	89	0	82	0	81	83	89	89	89	96	99	98	98	0
Ln transport and utilization (lut) genes	ABC transporter ATPase	MexAM1_META1p1778	lutA	AM1	72	79	79	71	79	80	79	76	77	78	78	76	73	72	77	70	76	79	80	81	75	80	79	80	80	80	80	79	78	78	78	80	77	79	81	79	87	83	86	86	88	100	92	91	90
Ln transport and utilization (lut) genes	Putative periplasmic protein	MexAM1_META1p1779	lutB	AM1	82	86	87	84	83	82	83	85	83	83	82	86	86	84	88	88	89	85	86	86	87	85	87	88	86	86	86	85	86	83	84	85	89	87	89	88	93	92	93	92	94	99	95	95	93
Ln transport and utilization (lut) genes	Hypothetical protein	MexAM1_META1p1780	lutC	AM1	88	88	86	75	83	77	84	84	77	92	93	83	85	85	87	87	83	80	85	79	87	87	88	88	88	89	89	91	91	92	87	92	87	90	90	87	94	94	95	94	97	99	98	99	97
Ln transport and utilization (lut) genes	Hypothetical protein	MexAM1_META1p1781	lutD	AM1	64	60	64	0	64	61	59	61	63	63	65	66	59	64	54	52	53	57	0	54	52	0	52	50	55	52	53	71	66	67	63	61	64	58	57	54	69	69	80	79	83	95	89	89	82
Ln transport and utilization (lut) genes	ABC transporter ATPase	MexAM1_META1p1782	lutE	AM1	86	84	83	86	86	85	85	85	85	0	86	87	88	86	80	83	81	84	83	83	81	82	83	84	84	84	84	85	85	84	85	85	84	83	85	85	92	95	94	93	96	99	97	97	97
Ln transport and utilization (lut) genes	multidrug ABC transporter permease	MexAM1_META1p1783	lutF	AM1	87	85	82	84	87	87	84	85	85	84	83	87	88	83	85	83	83	84	84	84	82	88	82	83	81	81	81	85	84	89	91	86	90	88	88	85	88	88	91	89	94	100	94	94	97
Ln transport and utilization (lut) genes	Putative periplasmic protein	MexAM1_META1p1784	lutG	AM1	66	68	66	74	66	67	68	70	71	63	64	62	65	64	66	66	66	63	65	67	66	62	66	64	63	63	63	63	63	65	66	64	74	68	74	74	84	84	82	81	87	99	91	91	91
Ln transport and utilization (lut) genes	TonB-dependent receptor	MexAM1_META1p1785	lutH	AM1	0	0	0	0	72	73	0	0	0	0	0	0	0	0	0	0	0	0	0	0	0	0	0	0	0	0	0	0	0	0	0	0	0	0	0	0	0	87	85	84	94	99	95	95	93
Ln transport and utilization (lut) genes	Lanmodulin	MexAM1_META1p1786	lanM	AM1	57	60	62	59	59	59	62	74	67	58	58	57	59	60	58	56	62	55	55	54	53	58	59	56	55	55	55	64	66	61	57	61	68	67	72	68	73	77	80	77	95	100	98	98	95
Ln transport and utilization (lut) genes	Hypothetical protein	MexAM1_META1p1787	lutI	AM1	64	53	69	61	0	0	65	66	66	0	61	61	61	61	63	57	63	57	56	58	66	62	62	61	64	64	64	63	55	58	57	56	68	64	70	66	66	86	83	83	87	100	90	90	85
Formate dehydrogenase 1	Tungsten-dependent formate dehydrogenase,beta subunit	MexAM1_META1p5031	fdh1B	AM1	0	0	0	84	0	0	87	0	0	87	87	87	87	87	0	0	0	0	0	0	0	92	93	92	0	0	0	88	88	92	91	93	93	0	0	0	0	96	96	95	0	99	95	95	96
Formate dehydrogenase 1	Tungsten-dependent formate dehydrogenase, alpha subunit	MexAM1_META1p5032	fdh1A	AM1	0	0	0	84	0	0	87	0	0	87	87	87	86	86	0	0	0	0	0	0	0	90	90	90	0	0	0	88	88	90	90	91	91	0	0	0	0	94	95	94	0	99	94	94	95
Formate dehydrogenase 2	Molybdenum-dependent formate dehydrogenase, gamma subunit	MexAM1_META1p4846	fdh2C	AM1	69	78	79	73	75	74	78	75	76	0	78	78	80	77	71	73	71	73	74	73	74	75	75	75	75	75	75	75	75	76	75	75	78	77	79	80	76	91	75	92	94	100	97	97	94
Formate dehydrogenase 2	Molybdenum-dependent formate dehydrogenase, beta subunit	MexAM1_META1p4847	fdh2B	AM1	87	88	87	88	87	87	87	87	87	87	87	86	0	86	89	89	89	88	88	89	89	89	90	89	89	89	89	90	91	89	88	88	89	89	89	88	90	94	86	94	96	99	97	96	94
Formate dehydrogenase 2	Molybdenum-dependent formate dehydrogenase, alpha subunit	MexAM1_META1p4848	fdh2A	AM1	89	91	90	89	89	88	89	89	89	91	91	90	0	90	90	91	90	91	91	91	91	90	91	91	91	91	91	91	91	91	90	91	91	91	92	91	93	96	90	97	97	99	97	98	98
Formate dehydrogenase 2	Molybdenum-dependent formate dehydrogenase, delta subunit	MexAM1_META1p4849	fdh2D	AM1	74	66	64	68	65	65	66	64	65	75	75	66	57	63	70	64	65	67	68	69	70	65	71	70	69	69	69	63	60	68	69	71	74	68	69	67	82	83	64	81	83	99	86	89	90
Formate dehydrogenase 3	Cytochrome-linked formate dehydrogenase alpha subunit	MexAM1_META1p0303	fdh3A	AM1	0	0	0	85	86	88	91	92	92	84	87	86	89	88	0	0	0	0	0	0	0	0	90	90	0	0	0	0	95	94	94	92	91	0	0	0	0	94	94	95	97	99	97	97	97
Formate dehydrogenase 3	Cytochrome-linked formate dehydrogenase beta subunit	MexAM1_META1p0304	fdh3B	AM1	0	0	0	96	98	97	98	99	98	93	97	96	96	96	0	0	0	0	0	0	0	0	98	99	0	0	0	0	99	99	99	99	98	0	0	0	0	99	99	100	100	100	100	100	99
Formate dehydrogenase 3	Cytochrome-linked formate dehydrogenase gamma subunit	MexAM1_META1p0305	fdh3C	AM1	0	0	0	71	72	71	84	82	83	74	74	77	74	80	0	0	0	0	0	0	0	0	84	83	0	0	0	0	89	86	86	86	83	0	0	0	0	89	89	88	94	99	97	97	95
Formate dehydrogenase 4	Protein associated with expression of formate dehydogenase 4	MexAM1_META1p2093	fdh4B	AM1	0	61	0	0	70	72	70	73	68	0	54	60	65	62	0	0	59	55	59	60	61	58	65	62	60	60	60	52	0	52	55	55	65	67	67	74	77	82	79	79	86	99	92	91	90
Formate dehydrogenase 4	Formate dehydrogenase 4	MexAM1_META1p2094	fdh4A	AM1	0	84	82	51	82	82	84	82	82	81	81	84	86	84	51	51	81	81	81	81	81	81	82	82	80	80	80	83	82	83	83	82	83	83	85	85	86	90	90	90	93	99	97	97	95
GSH-dependent formaldehyde dehydrogenase	Glutathione-dependent formaldehyde-activating enzyme	Maq22A_1p37180	gfa	22A	0	0	0	0	0	0	0	0	0	0	0	0	0	0	0	0	0	0	50	0	0	0	0	0	0	0	0	0	0	0	0	0	0	0	0	0	0	0	0	0	0	0	0	0	0
GSH-dependent formaldehyde dehydrogenase	S-hydroxymethyl glutathione dehydrogenase	Maq22A_c21490	hgd	22A	0	0	92	0	93	92	93	93	92	0	0	0	0	0	0	0	0	94	93	93	0	94	0	0	93	93	93	0	0	0	0	0	0	0	93	0	0	0	0	0	0	0	0	0	0
GSH-dependent formaldehyde dehydrogenase	S-formylglutathione hydrolase	Maq22A_c21495	fgh	22A	0	0	84	0	85	84	84	83	84	0	0	0	0	0	0	0	0	84	84	84	0	83	0	0	82	83	83	0	0	0	0	0	0	0	84	0	0	0	0	0	0	0	0	0	0
Folate synthesis	2-amino-4-hydroxy-6-hydroxymethyl-7,8-dihydropterin pyrophosphokinase	MexAM1_META1p1743	folK	AM1	82	84	83	82	79	78	84	80	80	88	86	83	81	82	75	79	76	80	79	82	80	79	82	78	77	77	77	78	78	80	80	80	84	82	85	82	83	87	86	90	88	98	94	94	92
Folate synthesis	Dihydroneopterin aldolase	MexAM1_META1p1744	folB	AM1	74	72	73	68	67	69	73	70	70	73	75	73	72	71	71	63	66	71	72	73	71	66	67	65	67	66	68	71	72	66	70	67	70	72	67	69	68	88	86	86	83	98	97	97	99
Folate synthesis	Dihydropteroate synthase	MexAM1_META1p1745	folP	AM1	80	81	81	77	80	81	78	77	78	83	82	82	82	81	82	82	80	79	79	80	78	79	77	78	79	79	79	80	82	82	84	84	78	78	79	78	81	84	88	89	92	99	93	93	94
Folate synthesis	para-Aminobenzoic acid synthase component	MexAM1_META1p4284	pabB	AM1	74	79	76	78	75	75	76	75	74	0	80	78	79	79	73	75	74	76	77	77	75	77	77	77	76	75	76	75	75	76	76	76	79	79	80	81	79	87	86	86	88	99	90	90	90
Folate synthesis	Dihydrofolate synthase	MexAM1_META1p4888	folC	AM1	83	86	86	86	83	83	84	85	85	85	87	87	87	87	82	85	83	83	84	84	84	84	84	85	85	85	85	86	85	85	85	86	86	86	86	86	87	91	91	91	90	99	96	96	95
H4F pathway	Formyl-tetrahydrofolate ligase	MexAM1_META1p0329	ftfL	AM1	89	89	89	88	91	91	90	90	90	89	90	0	92	90	88	89	89	88	88	88	89	88	89	89	89	89	89	89	0	89	90	90	90	91	90	89	94	95	95	95	96	99	96	96	97
H4F pathway	Bifunctional methylene-H4MPT/ methylene-H4F dehydrogenase	MexAM1_META1p1728	mtdA	AM1	76	79	80	80	81	81	81	81	81	80	78	78	80	79	81	81	82	79	80	78	80	80	80	80	80	80	80	78	78	80	80	80	89	90	93	91	83	96	98	98	83	100	98	98	96
H4F pathway	Methenyl-H4F cyclohydrolase	MexAM1_META1p1729	fch	AM1	88	83	82	87	86	86	84	84	84	82	85	90	90	88	79	80	79	85	80	82	83	83	81	82	83	83	82	86	88	82	84	83	88	88	88	89	92	90	92	90	0	99	94	94	96
H4F pathway	Dihydrofolate reductase	MexAM1_META1p2852	folA	AM1	69	70	72	68	68	70	69	71	73	71	71	68	75	73	71	68	72	75	0	73	74	73	74	77	75	75	75	72	70	69	70	70	75	0	76	74	76	79	78	80	84	95	89	90	86
H4MPT pathway	Formyltransferase/hydrolase complex,gamma subunit	MexAM1_META1p1755	fhcC	AM1	71	69	72	73	76	77	73	75	76	0	74	0	73	75	72	71	73	72	73	73	69	72	71	71	70	71	70	75	75	72	70	69	78	82	78	77	79	85	88	88	91	99	94	94	94
H4MPT pathway	Formyltransferase/hydrolase complex, delta subunit	MexAM1_META1p1756	fhcD	AM1	92	93	92	89	87	85	89	87	88	92	91	0	93	92	90	91	90	88	89	89	90	91	91	90	90	89	90	90	91	91	89	91	91	91	92	92	94	95	95	96	96	100	96	96	96
H4MPT pathway	Formyltransferase/hydrolase complex, alpha subunit	MexAM1_META1p1757	fhcA	AM1	84	82	82	83	81	82	84	83	82	84	84	84	85	89	78	80	78	78	79	79	80	80	80	80	79	79	79	82	81	82	81	82	88	87	89	89	89	97	97	97	95	99	98	98	97
H4MPT pathway	Formyltransferase/hydrolase complex,beta subunit	MexAM1_META1p1758	fhcB	AM1	58	59	57	68	69	68	70	70	71	68	66	61	65	65	54	56	54	54	53	54	52	54	53	53	55	55	55	55	55	54	55	53	67	67	67	67	74	85	83	85	89	99	90	91	91
H4MPT pathway	Ribofuranosylaminobenzene, 5'-phosphate synthase	MexAM1_META1p1760	mptG	AM1	72	73	75	71	74	72	77	75	75	76	72	77	78	79	66	69	67	67	71	71	73	72	74	71	76	76	76	70	69	72	72	71	74	72	76	76	83	86	87	88	90	99	91	91	90
H4MPT pathway	Methylene-H4MPT dehydrogenase	MexAM1_META1p1761	mtdB	AM1	92	87	84	84	85	86	83	86	86	88	88	90	89	89	86	86	87	87	87	87	87	87	87	87	87	87	87	88	88	87	88	88	89	85	89	89	92	94	95	96	95	99	97	98	99
H4MPT pathway	Unknown	MexAM1_META1p1762	orfY	AM1	63	61	62	62	62	60	60	62	62	62	62	61	61	61	55	56	56	57	57	59	59	58	59	59	59	59	59	63	64	65	64	62	0	67	66	64	69	0	0	0	0	0	85	0	0
H4MPT pathway	Methenyl-H4MPT cyclohydrolase	MexAM1_META1p1763	mch	AM1	84	83	83	83	85	84	85	85	84	0	84	83	84	84	84	83	84	83	85	84	83	84	84	85	84	84	84	84	84	83	84	83	86	88	88	88	87	94	93	94	94	100	96	97	98
H4MPT pathway	H4MPT biosynthesis	MexAM1_META1p1764	orf5	AM1	83	86	87	85	88	86	85	87	87	86	81	89	86	88	79	79	80	83	82	81	82	83	82	82	83	82	83	85	86	84	84	85	88	87	85	86	89	96	95	95	96	100	97	98	96
H4MPT pathway	Unknown	MexAM1_META1p1765	orf7	AM1	70	67	72	68	68	68	74	69	70	67	70	70	67	68	66	65	63	69	71	68	68	67	70	68	68	66	66	68	68	71	73	72	71	71	70	71	73	81	80	80	80	99	84	84	0
H4MPT pathway	Formaldehyde activating enzyme	MexAM1_META1p1766	fae	AM1	96	95	97	91	89	91	90	91	90	95	96	96	96	97	94	94	95	96	97	96	96	96	96	97	96	96	96	96	96	96	95	96	94	94	94	94	96	95	99	95	96	100	97	97	99
H4MPT pathway	Unknown	MexAM1_META1p1767	orf17	AM1	67	69	71	65	67	68	69	70	69	71	70	67	64	62	65	65	65	68	67	66	63	65	64	64	64	64	64	67	68	65	69	69	66	66	67	65	66	78	79	82	81	95	84	84	85
H4MPT pathway	H4MPT biosynthesis	MexAM1_META1p1768	orf9	AM1	76	74	73	77	75	77	74	74	75	74	76	72	74	77	69	68	69	67	72	71	68	70	69	66	69	69	69	73	72	74	75	76	79	78	76	75	77	80	82	80	89	97	91	92	91
H4MPT pathway	Homolog of mxaE	MexAM1_META1p1770		AM1	65	73	66	68	65	65	66	63	64	67	64	67	69	67	64	61	62	61	65	65	64	64	66	64	62	62	61	65	65	66	65	62	69	66	66	69	76	72	78	79	89	96	88	88	86
H4MPT pathway	Homolog of mxaD	MexAM1_META1p1771		AM1	72	86	69	84	90	90	75	71	74	76	75	78	76	76	61	63	63	61	62	60	61	60	60	60	59	58	59	87	88	88	86	86	86	83	85	85	91	90	93	93	91	99	97	96	99
H4MPT pathway	Homolog of mxaD	MexAM1_META1p1772		AM1	0	50	0	50	50	0	0	0	0	0	0	53	52	54	56	56	54	60	60	61	60	60	61	61	59	58	59	0	52	52	50	51	58	58	61	0	0	72	0	72	81	99	86	86	90
H4MPT pathway	H4MPT biosynthesis	MexAM1_META1p1773	orf19	AM1	74	81	74	73	78	79	77	75	74	75	75	74	72	75	72	71	70	72	72	72	73	72	75	74	74	73	73	76	76	79	76	77	80	81	81	82	80	87	88	90	87	98	93	92	94
H4MPT pathway	H4MPT biosynthesis	MexAM1_META1p1774	orf20	AM1	82	82	81	80	84	83	83	82	83	83	81	82	83	83	78	80	80	78	79	79	79	80	79	80	79	78	79	80	80	81	81	82	81	81	82	84	85	87	87	88	93	99	96	96	95
H4MPT pathway	H4MPT biosynthesis	MexAM1_META1p1775	orf21	AM1	57	0	0	64	62	60	62	61	61	61	60	57	52	55	59	54	52	52	61	59	55	55	56	55	52	52	52	69	66	62	59	59	63	61	60	59	69	70	73	68	75	94	74	73	71
H4MPT pathway	H4MPT biosynthesis	MexAM1_META1p1776	orf22	AM1	56	59	62	59	57	59	61	64	63	58	58	62	59	58	58	54	57	61	56	60	58	58	61	59	58	59	59	58	61	58	59	61	60	59	60	64	60	66	70	68	80	97	82	82	86
Serine / EMC pathway	Beta-ketothiolase	MexAM1_META1p3700	phaA	AM1	92	92	93	92	93	93	92	92	93	51	93	94	93	93	93	92	92	93	93	93	94	93	94	94	94	94	94	93	93	92	93	93	94	94	91	91	95	98	97	96	97	99	98	98	98
Serine cycle	Serine cycle transcriptional regulator	MexAM1_META1p0756	qscR	AM1	81	84	84	84	84	83	83	83	82	86	86	85	85	83	79	76	79	78	81	81	81	81	81	81	81	81	81	0	85	83	80	83	88	87	87	88	88	91	89	89	95	93	96	96	94
Serine cycle	Malate dehydrogenase	MexAM1_META1p1537	mdh	AM1	90	91	94	92	93	93	91	93	93	93	92	93	92	95	90	90	90	89	89	89	90	90	90	90	90	90	90	90	90	92	92	93	95	95	95	96	97	95	96	96	95	100	96	96	97
Serine cycle	Serine glyoxylate aminotransferase	MexAM1_META1p1726	sga	AM1	86	91	84	89	89	89	91	88	88	90	89	90	91	91	82	82	82	83	82	82	83	83	82	82	82	82	82	89	89	89	89	89	88	88	90	90	94	98	90	97	98	99	97	97	97
Serine cycle	Hydroxypyruvate reductase	MexAM1_META1p1727	hpr	AM1	88	90	89	85	88	88	88	89	88	90	88	89	90	89	87	87	88	92	91	91	92	92	93	92	92	92	92	94	94	92	92	92	88	88	87	88	95	99	98	99	97	99	98	98	98
Serine cycle	Malate thiokinase, alpha subunit	MexAM1_META1p1730	mtkA	AM1	96	96	96	96	95	95	0	96	96	0	95	95	96	96	94	95	94	95	95	95	95	96	96	96	95	95	95	95	95	93	94	94	91	91	91	91	97	97	96	97	98	100	99	99	99
Serine cycle	Malate thiokinase, beta subunit	MexAM1_META1p1731	mtkB	AM1	94	91	93	92	92	92	0	92	92	90	90	90	90	90	93	92	93	91	90	91	91	93	92	92	91	91	91	92	92	91	91	90	93	93	91	91	95	98	98	98	0	100	99	99	99
Serine cycle	PEP carboxylase	MexAM1_META1p1732	ppc	AM1	82	85	84	84	82	81	83	83	83	82	81	81	82	82	83	82	82	81	80	81	81	81	81	81	81	81	81	84	84	84	84	84	85	85	85	85	87	93	95	94	95	99	97	97	97
Serine cycle	Malyl-CoA lyase/beta-malyl-CoA lyase	MexAM1_META1p1733	mcl	AM1	91	92	92	94	94	97	98	96	94	94	95	93	94	94	96	95	96	95	95	95	94	95	96	94	95	95	95	94	92	92	93	92	91	93	91	93	95	93	94	93	98	100	99	99	98
Serine cycle	Glycerate kinase	MexAM1_META1p2944	gck	AM1	85	85	83	84	85	83	84	85	84	84	85	84	84	84	79	79	78	80	80	80	80	80	81	80	79	79	79	84	84	84	84	84	0	85	85	0	87	95	93	94	95	98	96	97	95
Serine cycle	Enolase	MexAM1_META1p2984	eno	AM1	92	90	89	90	89	89	90	90	90	90	88	90	90	90	88	88	88	88	89	89	87	89	88	89	88	88	88	90	91	92	91	92	93	92	93	93	91	96	97	96	96	100	98	98	99
Serine cycle	Serine hydroxymethyltrasferase	MexAM1_META1p3384	glyA	AM1	91	91	89	90	91	91	88	91	91	92	91	90	91	91	90	90	90	88	88	89	88	90	89	90	90	90	90	91	90	90	91	90	90	90	91	91	93	95	95	94	96	100	97	97	97
TCA / EMC cycle	Fumarase C	MexAM1_META1p2857	fumC	AM1	92	90	92	89	88	87	90	91	89	0	89	88	89	87	90	90	90	90	91	90	91	89	92	92	91	91	91	92	92	93	92	93	90	91	92	93	93	95	95	95	95	99	96	96	99
TCA cycle	Succinate dehydrogenase, cytochrome b556 subunit	MexAM1_META1p3859	sdhC	AM1	77	80	85	79	81	80	80	77	77	78	77	77	77	77	76	79	77	80	80	80	78	79	78	78	79	79	79	77	77	77	77	75	81	73	81	82	86	88	89	89	91	98	95	95	95
TCA cycle	Succinate dehydrogenase, membrane anchor subunit	MexAM1_META1p3860	sdhD	AM1	76	74	72	76	78	78	76	75	75	79	75	76	76	76	68	70	67	65	64	64	62	60	60	63	63	63	62	67	75	68	68	68	80	76	79	79	82	91	91	91	94	100	99	99	99
TCA cycle	Succinate dehydrogenase, flavoprotein subunit	MexAM1_META1p3861	sdhA	AM1	92	91	91	91	92	92	92	92	92	92	92	92	92	93	91	90	91	92	91	91	91	91	91	91	91	91	91	91	91	91	84	91	91	92	91	91	95	94	94	95	97	99	98	98	99
TCA cycle	Succinate dehydrogenase,iron-sulfur subunit	MexAM1_META1p3863	sdhB	AM1	92	85	85	88	85	86	88	87	87	86	86	86	86	88	92	92	92	91	92	92	91	92	92	92	92	92	92	93	93	93	93	93	93	92	93	93	95	96	97	96	96	99	98	98	97
EMC pathway	Propionyl-CoA carboxylase beta subunit	MexAM1_META1p0172	pccB	AM1	97	0	96	96	96	95	95	96	96	97	97	96	96	96	95	95	96	96	96	96	95	95	94	95	95	95	95	95	95	96	96	96	95	95	95	95	97	99	97	97	99	100	99	99	99
EMC pathway	Crotonyl-CoA carboxylase/reductase	MexAM1_META1p0178	ccr	AM1	94	92	93	93	93	90	0	92	93	93	93	94	94	95	93	94	93	93	96	94	94	93	93	93	94	94	94	95	95	94	94	93	83	82	82	83	99	97	96	97	99	100	98	98	98
EMC pathway	Ethylmalonyl-CoA mutase	MexAM1_META1p0180	ecm	AM1	89	82	88	89	89	88	0	89	90	89	89	88	89	89	89	86	90	88	87	89	90	90	90	89	90	90	90	93	92	90	92	92	88	88	92	92	95	93	92	93	96	100	97	97	97
EMC pathway	Methylmalonyl-CoA mutase accessory protein	MexAM1_META1p0188	meaB	AM1	89	88	88	90	88	88	90	89	90	91	89	89	89	90	85	87	86	85	85	86	87	85	86	86	86	86	86	89	88	89	88	88	89	90	87	88	95	92	92	92	96	99	97	97	97
EMC pathway	Ethylmalonyl-CoA/methylmalonyl-CoA epimerase	MexAM1_META1p0839	epi	AM1	73	82	82	86	84	86	85	84	84	85	85	85	86	85	85	86	87	84	85	85	86	86	85	86	86	86	86	84	84	85	83	84	96	95	94	93	98	99	98	99	98	100	98	98	99
EMC pathway	Methylmalonyl-CoA mutase, beta subunit	MexAM1_META1p2390	mcmB	AM1	69	70	70	73	68	71	72	72	74	0	72	73	71	71	69	66	67	68	68	68	68	69	70	69	69	69	69	72	71	71	71	71	77	76	76	75	78	83	83	83	90	98	89	91	89
EMC pathway	Propionyl-CoA carboxylase, alpha subunit	MexAM1_META1p3203	pccA	AM1	88	87	86	87	87	88	87	87	87	88	87	89	89	89	87	87	87	87	87	87	86	87	86	87	87	87	87	87	87	89	88	88	88	88	87	89	90	92	92	92	94	99	96	96	95
EMC pathway	Crotonase	MexAM1_META1p3675	croR	AM1	90	90	90	89	91	90	90	91	92	0	92	91	90	91	86	86	87	89	89	89	89	89	89	89	89	89	89	90	88	88	89	88	92	94	95	95	99	97	97	97	0	100	99	99	99
EMC pathway	Acetoacetyl-CoA reductase	MexAM1_META1p3701	phaB	AM1	90	95	83	86	88	89	86	90	90	0	89	92	90	91	94	94	95	87	88	91	96	96	96	98	95	95	95	97	97	95	97	97	89	87	90	89	95	98	97	97	98	99	99	99	98
EMC pathway	Mesaconyl-CoA hydratase	MexAM1_META1p4153	mcd	AM1	85	87	88	90	87	88	87	90	91	89	88	89	89	89	85	86	85	86	86	87	86	87	87	87	87	88	87	87	86	86	86	86	91	89	90	92	92	97	94	94	96	99	97	97	96
EMC pathway	Methylmalonyl-CoA mutase, alpha subunit	MexAM1_META1p5251	mcmA	AM1	88	91	91	91	89	90	91	90	91	89	90	89	90	89	89	88	89	89	89	89	88	89	88	88	88	88	88	92	92	92	91	91	91	90	92	92	95	95	96	95	97	99	99	99	99
EMC pathway	Methylsuccinyl-CoA dehydrogenase	MexAM1_META1p2223	msd	AM1	83	85	84	84	83	82	82	84	83	85	85	86	84	85	83	83	82	84	85	84	84	84	85	84	84	84	84	86	87	86	86	86	86	85	86	86	86	92	93	93	94	99	96	96	95
Values represent percentage of identity against the query proteins.
[truncated: 33 more columns]

[truncated: 4 more sheets: S11, S12, S13, S14]
