# Supplementary material for: Comprehensive Comparative Genomics and Phenotyping of Methylobacterium Species
Source: Front Microbiol. 2021 Oct 6;12:740610. doi: 10.3389/fmicb.2021.740610 (PMC8561711; doi:10.3389/fmicb.2021.740610)
Supplement: Supplementary file 7 [file Data_Sheet_1.ZIP]

Archive with 23 entries (22 files):
- Mb_ajmalii.gff
- __MACOSX/
- __MACOSX/._Mb_ajmalii.gff
- Mb_crusticola.gff
- __MACOSX/._Mb_crusticola.gff
- Enterovirga_rhinocerotis.gff
- __MACOSX/._Enterovirga_rhinocerotis.gff
- Mb_brachythecii.gff
- __MACOSX/._Mb_brachythecii.gff
- Mb_adhaesivum.gff
- __MACOSX/._Mb_adhaesivum.gff
- Mb_bullatum.gff
- __MACOSX/._Mb_bullatum.gff
- Mb_aquaticum.gff
- __MACOSX/._Mb_aquaticum.gff
- Mb_currus.gff
- __MACOSX/._Mb_currus.gff
- Mb_brachiatum.gff
- __MACOSX/._Mb_brachiatum.gff
- Mb_aerolatum.gff
- __MACOSX/._Mb_aerolatum.gff
- Mb_cerastii.gff
- __MACOSX/._Mb_cerastii.gff
