# Supplementary material for: Comprehensive Comparative Genomics and Phenotyping of Methylobacterium Species
Source: Front Microbiol. 2021 Oct 6;12:740610. doi: 10.3389/fmicb.2021.740610 (PMC8561711; doi:10.3389/fmicb.2021.740610)
Supplement: Supplementary file 7 [file Data_Sheet_1.ZIP › Mb_ajmalii.gff]

##gff-version 3
##sequence-region NZ_JACWCT010000067.1 1 55524
##sequence-region NZ_JACWCT010000068.1 1 2095
##sequence-region NZ_JACWCT010000069.1 1 4366
##sequence-region NZ_JACWCT010000070.1 1 6017
##sequence-region NZ_JACWCT010000071.1 1 67854
##sequence-region NZ_JACWCT010000072.1 1 107273
##sequence-region NZ_JACWCT010000073.1 1 53923
##sequence-region NZ_JACWCT010000074.1 1 9131
##sequence-region NZ_JACWCT010000075.1 1 7002
##sequence-region NZ_JACWCT010000076.1 1 66268
##sequence-region NZ_JACWCT010000077.1 1 24268
##sequence-region NZ_JACWCT010000078.1 1 15999
##sequence-region NZ_JACWCT010000079.1 1 20824
##sequence-region NZ_JACWCT010000007.1 1 12413
##sequence-region NZ_JACWCT010000080.1 1 31515
##sequence-region NZ_JACWCT010000081.1 1 114381
##sequence-region NZ_JACWCT010000082.1 1 11444
##sequence-region NZ_JACWCT010000083.1 1 4329
##sequence-region NZ_JACWCT010000084.1 1 10070
##sequence-region NZ_JACWCT010000085.1 1 49776
##sequence-region NZ_JACWCT010000086.1 1 49283
##sequence-region NZ_JACWCT010000087.1 1 88825
##sequence-region NZ_JACWCT010000008.1 1 63830
##sequence-region NZ_JACWCT010000088.1 1 7853
##sequence-region NZ_JACWCT010000089.1 1 118518
##sequence-region NZ_JACWCT010000090.1 1 37987
##sequence-region NZ_JACWCT010000091.1 1 17369
##sequence-region NZ_JACWCT010000092.1 1 12659
##sequence-region NZ_JACWCT010000093.1 1 32875
##sequence-region NZ_JACWCT010000094.1 1 14841
##sequence-region NZ_JACWCT010000009.1 1 24603
##sequence-region NZ_JACWCT010000095.1 1 50369
##sequence-region NZ_JACWCT010000096.1 1 14895
##sequence-region NZ_JACWCT010000097.1 1 9158
##sequence-region NZ_JACWCT010000098.1 1 62085
##sequence-region NZ_JACWCT010000099.1 1 23558
##sequence-region NZ_JACWCT010000010.1 1 20456
##sequence-region NZ_JACWCT010000100.1 1 121363
##sequence-region NZ_JACWCT010000101.1 1 2404
##sequence-region NZ_JACWCT010000102.1 1 25844
##sequence-region NZ_JACWCT010000103.1 1 141990
##sequence-region NZ_JACWCT010000104.1 1 31425
##sequence-region NZ_JACWCT010000105.1 1 4703
##sequence-region NZ_JACWCT010000106.1 1 2589
##sequence-region NZ_JACWCT010000011.1 1 40713
##sequence-region NZ_JACWCT010000107.1 1 59313
##sequence-region NZ_JACWCT010000108.1 1 24389
##sequence-region NZ_JACWCT010000109.1 1 15306
##sequence-region NZ_JACWCT010000110.1 1 52323
##sequence-region NZ_JACWCT010000111.1 1 6352
##sequence-region NZ_JACWCT010000012.1 1 26854
##sequence-region NZ_JACWCT010000112.1 1 18149
##sequence-region NZ_JACWCT010000113.1 1 62076
##sequence-region NZ_JACWCT010000114.1 1 13654
##sequence-region NZ_JACWCT010000115.1 1 11325
##sequence-region NZ_JACWCT010000116.1 1 6208
##sequence-region NZ_JACWCT010000117.1 1 48842
##sequence-region NZ_JACWCT010000013.1 1 14255
##sequence-region NZ_JACWCT010000118.1 1 56964
##sequence-region NZ_JACWCT010000119.1 1 11720
##sequence-region NZ_JACWCT010000120.1 1 47803
##sequence-region NZ_JACWCT010000121.1 1 35604
##sequence-region NZ_JACWCT010000122.1 1 39601
##sequence-region NZ_JACWCT010000123.1 1 11031
##sequence-region NZ_JACWCT010000124.1 1 68683
##sequence-region NZ_JACWCT010000125.1 1 103663
##sequence-region NZ_JACWCT010000126.1 1 18534
##sequence-region NZ_JACWCT010000127.1 1 6088
##sequence-region NZ_JACWCT010000128.1 1 60186
##sequence-region NZ_JACWCT010000129.1 1 50146
##sequence-region NZ_JACWCT010000130.1 1 52898
##sequence-region NZ_JACWCT010000131.1 1 10500
##sequence-region NZ_JACWCT010000132.1 1 3954
##sequence-region NZ_JACWCT010000133.1 1 3090
##sequence-region NZ_JACWCT010000134.1 1 41492
##sequence-region NZ_JACWCT010000135.1 1 17213
##sequence-region NZ_JACWCT010000136.1 1 36066
##sequence-region NZ_JACWCT010000137.1 1 22293
##sequence-region NZ_JACWCT010000138.1 1 78827
##sequence-region NZ_JACWCT010000139.1 1 5241
##sequence-region NZ_JACWCT010000140.1 1 8336
##sequence-region NZ_JACWCT010000141.1 1 11693
##sequence-region NZ_JACWCT010000142.1 1 67804
##sequence-region NZ_JACWCT010000143.1 1 43873
##sequence-region NZ_JACWCT010000144.1 1 6651
##sequence-region NZ_JACWCT010000145.1 1 29773
##sequence-region NZ_JACWCT010000014.1 1 6880
##sequence-region NZ_JACWCT010000146.1 1 8537
##sequence-region NZ_JACWCT010000147.1 1 11325
##sequence-region NZ_JACWCT010000148.1 1 16569
##sequence-region NZ_JACWCT010000149.1 1 4914
##sequence-region NZ_JACWCT010000150.1 1 30597
##sequence-region NZ_JACWCT010000151.1 1 18159
##sequence-region NZ_JACWCT010000015.1 1 13051
##sequence-region NZ_JACWCT010000152.1 1 32384
##sequence-region NZ_JACWCT010000153.1 1 54907
##sequence-region NZ_JACWCT010000154.1 1 7842
##sequence-region NZ_JACWCT010000155.1 1 25217
##sequence-region NZ_JACWCT010000156.1 1 80904
##sequence-region NZ_JACWCT010000016.1 1 51842
##sequence-region NZ_JACWCT010000157.1 1 25427
##sequence-region NZ_JACWCT010000158.1 1 36540
##sequence-region NZ_JACWCT010000159.1 1 5470
##sequence-region NZ_JACWCT010000160.1 1 2608
##sequence-region NZ_JACWCT010000017.1 1 22562
##sequence-region NZ_JACWCT010000161.1 1 73942
##sequence-region NZ_JACWCT010000162.1 1 65665
##sequence-region NZ_JACWCT010000163.1 1 26835
##sequence-region NZ_JACWCT010000164.1 1 59367
##sequence-region NZ_JACWCT010000165.1 1 25192
##sequence-region NZ_JACWCT010000166.1 1 3013
##sequence-region NZ_JACWCT010000018.1 1 21253
##sequence-region NZ_JACWCT010000167.1 1 44460
##sequence-region NZ_JACWCT010000168.1 1 31859
##sequence-region NZ_JACWCT010000169.1 1 9523
##sequence-region NZ_JACWCT010000170.1 1 43177
##sequence-region NZ_JACWCT010000171.1 1 2911
##sequence-region NZ_JACWCT010000172.1 1 21123
##sequence-region NZ_JACWCT010000173.1 1 18066
##sequence-region NZ_JACWCT010000019.1 1 21565
##sequence-region NZ_JACWCT010000174.1 1 31581
##sequence-region NZ_JACWCT010000175.1 1 14184
##sequence-region NZ_JACWCT010000176.1 1 5269
##sequence-region NZ_JACWCT010000177.1 1 13222
##sequence-region NZ_JACWCT010000178.1 1 4466
##sequence-region NZ_JACWCT010000179.1 1 2696
##sequence-region NZ_JACWCT010000180.1 1 44314
##sequence-region NZ_JACWCT010000181.1 1 62095
##sequence-region NZ_JACWCT010000182.1 1 3728
##sequence-region NZ_JACWCT010000001.1 1 97218
##sequence-region NZ_JACWCT010000183.1 1 59646
##sequence-region NZ_JACWCT010000184.1 1 18473
##sequence-region NZ_JACWCT010000185.1 1 39894
##sequence-region NZ_JACWCT010000186.1 1 72570
##sequence-region NZ_JACWCT010000187.1 1 62299
##sequence-region NZ_JACWCT010000188.1 1 2346
##sequence-region NZ_JACWCT010000020.1 1 52653
##sequence-region NZ_JACWCT010000189.1 1 2132
##sequence-region NZ_JACWCT010000190.1 1 12090
##sequence-region NZ_JACWCT010000191.1 1 22084
##sequence-region NZ_JACWCT010000192.1 1 7599
##sequence-region NZ_JACWCT010000021.1 1 30614
##sequence-region NZ_JACWCT010000022.1 1 94482
##sequence-region NZ_JACWCT010000023.1 1 21357
##sequence-region NZ_JACWCT010000024.1 1 12463
##sequence-region NZ_JACWCT010000025.1 1 8159
##sequence-region NZ_JACWCT010000026.1 1 196274
##sequence-region NZ_JACWCT010000027.1 1 109982
##sequence-region NZ_JACWCT010000002.1 1 14907
##sequence-region NZ_JACWCT010000028.1 1 10984
##sequence-region NZ_JACWCT010000029.1 1 42254
##sequence-region NZ_JACWCT010000030.1 1 11067
##sequence-region NZ_JACWCT010000031.1 1 10635
##sequence-region NZ_JACWCT010000032.1 1 50045
##sequence-region NZ_JACWCT010000033.1 1 68366
##sequence-region NZ_JACWCT010000003.1 1 56206
##sequence-region NZ_JACWCT010000034.1 1 8842
##sequence-region NZ_JACWCT010000035.1 1 2336
##sequence-region NZ_JACWCT010000036.1 1 79011
##sequence-region NZ_JACWCT010000037.1 1 76337
##sequence-region NZ_JACWCT010000038.1 1 49413
##sequence-region NZ_JACWCT010000039.1 1 9864
##sequence-region NZ_JACWCT010000040.1 1 36716
##sequence-region NZ_JACWCT010000041.1 1 5784
##sequence-region NZ_JACWCT010000042.1 1 99949
##sequence-region NZ_JACWCT010000043.1 1 16493
##sequence-region NZ_JACWCT010000044.1 1 93451
##sequence-region NZ_JACWCT010000045.1 1 37150
##sequence-region NZ_JACWCT010000046.1 1 3049
##sequence-region NZ_JACWCT010000047.1 1 9468
##sequence-region NZ_JACWCT010000004.1 1 32578
##sequence-region NZ_JACWCT010000048.1 1 11667
##sequence-region NZ_JACWCT010000049.1 1 31929
##sequence-region NZ_JACWCT010000050.1 1 15750
##sequence-region NZ_JACWCT010000051.1 1 9168
##sequence-region NZ_JACWCT010000052.1 1 30022
##sequence-region NZ_JACWCT010000053.1 1 56999
##sequence-region NZ_JACWCT010000005.1 1 54695
##sequence-region NZ_JACWCT010000054.1 1 36557
##sequence-region NZ_JACWCT010000055.1 1 39099
##sequence-region NZ_JACWCT010000056.1 1 39323
##sequence-region NZ_JACWCT010000057.1 1 26004
##sequence-region NZ_JACWCT010000058.1 1 88838
##sequence-region NZ_JACWCT010000059.1 1 27639
##sequence-region NZ_JACWCT010000060.1 1 60901
##sequence-region NZ_JACWCT010000061.1 1 118958
##sequence-region NZ_JACWCT010000062.1 1 63907
##sequence-region NZ_JACWCT010000063.1 1 7683
##sequence-region NZ_JACWCT010000064.1 1 13128
##sequence-region NZ_JACWCT010000065.1 1 21585
##sequence-region NZ_JACWCT010000066.1 1 132633
##sequence-region NZ_JACWCT010000006.1 1 60146
NZ_JACWCT010000067.1	Prodigal:002006	CDS	100	1569	.	+	0	ID=OLDPGBNC_00001;inference=ab initio prediction:Prodigal:002006;locus_tag=OLDPGBNC_00001;product=hypothetical protein
NZ_JACWCT010000067.1	Prodigal:002006	CDS	1905	3257	.	+	0	ID=OLDPGBNC_00002;inference=ab initio prediction:Prodigal:002006;locus_tag=OLDPGBNC_00002;product=hypothetical protein
NZ_JACWCT010000067.1	Prodigal:002006	CDS	3254	3886	.	+	0	ID=OLDPGBNC_00003;Name=nreC_1;db_xref=COG:COG2197;gene=nreC_1;inference=ab initio prediction:Prodigal:002006,similar to AA sequence:UniProtKB:Q7WZY4;locus_tag=OLDPGBNC_00003;product=Oxygen regulatory protein NreC
NZ_JACWCT010000067.1	Prodigal:002006	CDS	4210	5661	.	+	0	ID=OLDPGBNC_00004;inference=ab initio prediction:Prodigal:002006;locus_tag=OLDPGBNC_00004;product=hypothetical protein
NZ_JACWCT010000067.1	Prodigal:002006	CDS	5701	6951	.	-	0	ID=OLDPGBNC_00005;eC_number=1.14.13.-;Name=ubiL_1;db_xref=COG:COG0654;gene=ubiL_1;inference=ab initio prediction:Prodigal:002006,similar to AA sequence:UniProtKB:Q2RMZ4;locus_tag=OLDPGBNC_00005;product=Ubiquinone hydroxylase UbiL
NZ_JACWCT010000067.1	Prodigal:002006	CDS	7103	7981	.	+	0	ID=OLDPGBNC_00006;eC_number=3.1.2.-;Name=tesB;db_xref=COG:COG1946;gene=tesB;inference=ab initio prediction:Prodigal:002006,similar to AA sequence:UniProtKB:P0AGG2;locus_tag=OLDPGBNC_00006;product=Acyl-CoA thioesterase 2
NZ_JACWCT010000067.1	Prodigal:002006	CDS	8234	8572	.	+	0	ID=OLDPGBNC_00007;Name=glnK;db_xref=COG:COG0347;gene=glnK;inference=ab initio prediction:Prodigal:002006,similar to AA sequence:UniProtKB:P0AC55;locus_tag=OLDPGBNC_00007;product=Nitrogen regulatory protein P-II 2
NZ_JACWCT010000067.1	Prodigal:002006	CDS	8655	10160	.	+	0	ID=OLDPGBNC_00008;Name=amtB;gene=amtB;inference=ab initio prediction:Prodigal:002006,similar to AA sequence:UniProtKB:P69681;locus_tag=OLDPGBNC_00008;product=Ammonia channel
NZ_JACWCT010000067.1	Prodigal:002006	CDS	11217	13838	.	+	0	ID=OLDPGBNC_00009;inference=ab initio prediction:Prodigal:002006;locus_tag=OLDPGBNC_00009;product=hypothetical protein
NZ_JACWCT010000067.1	Prodigal:002006	CDS	13861	14982	.	-	0	ID=OLDPGBNC_00010;eC_number=1.6.99.1;Name=namA_1;db_xref=COG:COG1902;gene=namA_1;inference=ab initio prediction:Prodigal:002006,similar to AA sequence:UniProtKB:Q5KXG9;locus_tag=OLDPGBNC_00010;product=NADPH dehydrogenase
NZ_JACWCT010000067.1	Prodigal:002006	CDS	15095	15496	.	-	0	ID=OLDPGBNC_00011;inference=ab initio prediction:Prodigal:002006;locus_tag=OLDPGBNC_00011;product=hypothetical protein
NZ_JACWCT010000067.1	Prodigal:002006	CDS	15834	17081	.	+	0	ID=OLDPGBNC_00012;inference=ab initio prediction:Prodigal:002006;locus_tag=OLDPGBNC_00012;product=hypothetical protein
NZ_JACWCT010000067.1	Prodigal:002006	CDS	17124	19034	.	-	0	ID=OLDPGBNC_00013;eC_number=6.2.1.1;Name=acsA_1;db_xref=COG:COG0365;gene=acsA_1;inference=ab initio prediction:Prodigal:002006,similar to AA sequence:UniProtKB:Q89WV5;locus_tag=OLDPGBNC_00013;product=Acetyl-coenzyme A synthetase
NZ_JACWCT010000067.1	Prodigal:002006	CDS	19191	20822	.	+	0	ID=OLDPGBNC_00014;eC_number=6.2.1.3;db_xref=COG:COG0318;inference=ab initio prediction:Prodigal:002006,similar to AA sequence:UniProtKB:Q5SKN9;locus_tag=OLDPGBNC_00014;product=Long-chain-fatty-acid--CoA ligase
NZ_JACWCT010000067.1	Prodigal:002006	CDS	21303	21488	.	-	0	ID=OLDPGBNC_00015;inference=ab initio prediction:Prodigal:002006;locus_tag=OLDPGBNC_00015;product=hypothetical protein
NZ_JACWCT010000067.1	Prodigal:002006	CDS	21703	21921	.	+	0	ID=OLDPGBNC_00016;inference=ab initio prediction:Prodigal:002006;locus_tag=OLDPGBNC_00016;product=hypothetical protein
NZ_JACWCT010000067.1	Prodigal:002006	CDS	22074	22571	.	+	0	ID=OLDPGBNC_00017;eC_number=5.4.99.18;Name=purE;db_xref=COG:COG0041;gene=purE;inference=ab initio prediction:Prodigal:002006,similar to AA sequence:UniProtKB:P0AG18;locus_tag=OLDPGBNC_00017;product=N5-carboxyaminoimidazole ribonucleotide mutase
NZ_JACWCT010000067.1	Prodigal:002006	CDS	22568	23668	.	+	0	ID=OLDPGBNC_00018;eC_number=6.3.4.18;Name=purK;gene=purK;inference=ab initio prediction:Prodigal:002006,similar to AA sequence:UniProtKB:Q7A695;locus_tag=OLDPGBNC_00018;product=N5-carboxyaminoimidazole ribonucleotide synthase
NZ_JACWCT010000067.1	Prodigal:002006	CDS	23929	24810	.	+	0	ID=OLDPGBNC_00019;Name=lapB_1;gene=lapB_1;inference=ab initio prediction:Prodigal:002006,protein motif:HAMAP:MF_00994;locus_tag=OLDPGBNC_00019;product=Lipopolysaccharide assembly protein B
NZ_JACWCT010000067.1	Prodigal:002006	CDS	25055	25501	.	-	0	ID=OLDPGBNC_00020;inference=ab initio prediction:Prodigal:002006;locus_tag=OLDPGBNC_00020;product=hypothetical protein
NZ_JACWCT010000067.1	Prodigal:002006	CDS	25605	26603	.	-	0	ID=OLDPGBNC_00021;eC_number=3.1.3.11;Name=glpX;db_xref=COG:COG1494;gene=glpX;inference=ab initio prediction:Prodigal:002006,similar to AA sequence:UniProtKB:Q03224;locus_tag=OLDPGBNC_00021;product=Fructose-1%2C6-bisphosphatase class 2
NZ_JACWCT010000067.1	Prodigal:002006	CDS	26758	28080	.	-	0	ID=OLDPGBNC_00022;eC_number=1.1.1.3;Name=hom;db_xref=COG:COG0460;gene=hom;inference=ab initio prediction:Prodigal:002006,similar to AA sequence:UniProtKB:P19582;locus_tag=OLDPGBNC_00022;product=Homoserine dehydrogenase
NZ_JACWCT010000067.1	Prodigal:002006	CDS	28213	28914	.	-	0	ID=OLDPGBNC_00023;inference=ab initio prediction:Prodigal:002006;locus_tag=OLDPGBNC_00023;product=hypothetical protein
NZ_JACWCT010000067.1	Prodigal:002006	CDS	29003	29800	.	+	0	ID=OLDPGBNC_00024;eC_number=3.1.11.2;Name=xthA_1;db_xref=COG:COG0708;gene=xthA_1;inference=ab initio prediction:Prodigal:002006,similar to AA sequence:UniProtKB:P09030;locus_tag=OLDPGBNC_00024;product=Exodeoxyribonuclease III
NZ_JACWCT010000067.1	Prodigal:002006	CDS	29815	30657	.	-	0	ID=OLDPGBNC_00025;inference=ab initio prediction:Prodigal:002006;locus_tag=OLDPGBNC_00025;product=hypothetical protein
NZ_JACWCT010000067.1	Prodigal:002006	CDS	30654	31028	.	-	0	ID=OLDPGBNC_00026;inference=ab initio prediction:Prodigal:002006;locus_tag=OLDPGBNC_00026;product=hypothetical protein
NZ_JACWCT010000067.1	Prodigal:002006	CDS	31374	31844	.	+	0	ID=OLDPGBNC_00027;inference=ab initio prediction:Prodigal:002006;locus_tag=OLDPGBNC_00027;product=hypothetical protein
NZ_JACWCT010000067.1	Prodigal:002006	CDS	31844	32098	.	+	0	ID=OLDPGBNC_00028;inference=ab initio prediction:Prodigal:002006;locus_tag=OLDPGBNC_00028;product=hypothetical protein
NZ_JACWCT010000067.1	Prodigal:002006	CDS	32079	32339	.	-	0	ID=OLDPGBNC_00029;inference=ab initio prediction:Prodigal:002006;locus_tag=OLDPGBNC_00029;product=hypothetical protein
NZ_JACWCT010000067.1	Prodigal:002006	CDS	32392	32691	.	-	0	ID=OLDPGBNC_00030;inference=ab initio prediction:Prodigal:002006;locus_tag=OLDPGBNC_00030;product=hypothetical protein
NZ_JACWCT010000067.1	Prodigal:002006	CDS	32851	33732	.	-	0	ID=OLDPGBNC_00031;db_xref=COG:COG1305;inference=ab initio prediction:Prodigal:002006,similar to AA sequence:UniProtKB:P9WL93;locus_tag=OLDPGBNC_00031;product=putative protein
NZ_JACWCT010000067.1	Prodigal:002006	CDS	33785	36457	.	-	0	ID=OLDPGBNC_00032;db_xref=COG:COG2307;inference=ab initio prediction:Prodigal:002006,similar to AA sequence:UniProtKB:P9WL97;locus_tag=OLDPGBNC_00032;product=putative protein
NZ_JACWCT010000067.1	Prodigal:002006	CDS	36454	39699	.	-	0	ID=OLDPGBNC_00033;inference=ab initio prediction:Prodigal:002006;locus_tag=OLDPGBNC_00033;product=hypothetical protein
NZ_JACWCT010000067.1	Prodigal:002006	CDS	39976	41136	.	+	0	ID=OLDPGBNC_00034;db_xref=COG:COG4307;inference=ab initio prediction:Prodigal:002006,similar to AA sequence:UniProtKB:P9WL95;locus_tag=OLDPGBNC_00034;product=putative protein
NZ_JACWCT010000067.1	Prodigal:002006	CDS	41687	43420	.	+	0	ID=OLDPGBNC_00035;eC_number=4.2.1.9;Name=ilvD_1;db_xref=COG:COG0129;gene=ilvD_1;inference=ab initio prediction:Prodigal:002006,similar to AA sequence:UniProtKB:P9WKJ5;locus_tag=OLDPGBNC_00035;product=Dihydroxy-acid dehydratase
NZ_JACWCT010000067.1	Prodigal:002006	CDS	43407	44258	.	+	0	ID=OLDPGBNC_00036;inference=ab initio prediction:Prodigal:002006;locus_tag=OLDPGBNC_00036;product=hypothetical protein
NZ_JACWCT010000067.1	Prodigal:002006	CDS	44312	44935	.	-	0	ID=OLDPGBNC_00037;Name=yibF_1;db_xref=COG:COG0625;gene=yibF_1;inference=ab initio prediction:Prodigal:002006,similar to AA sequence:UniProtKB:P0ACA1;locus_tag=OLDPGBNC_00037;product=putative GST-like protein YibF
NZ_JACWCT010000067.1	Prodigal:002006	CDS	45080	45391	.	+	0	ID=OLDPGBNC_00038;inference=ab initio prediction:Prodigal:002006;locus_tag=OLDPGBNC_00038;product=hypothetical protein
NZ_JACWCT010000067.1	Prodigal:002006	CDS	45502	45855	.	+	0	ID=OLDPGBNC_00039;inference=ab initio prediction:Prodigal:002006;locus_tag=OLDPGBNC_00039;product=hypothetical protein
NZ_JACWCT010000067.1	Prodigal:002006	CDS	46234	47019	.	-	0	ID=OLDPGBNC_00040;inference=ab initio prediction:Prodigal:002006;locus_tag=OLDPGBNC_00040;product=hypothetical protein
NZ_JACWCT010000067.1	Prodigal:002006	CDS	47039	47995	.	-	0	ID=OLDPGBNC_00041;eC_number=1.1.1.215;db_xref=COG:COG1052;inference=ab initio prediction:Prodigal:002006,similar to AA sequence:UniProtKB:Q5FTU6;locus_tag=OLDPGBNC_00041;product=2-ketogluconate reductase
NZ_JACWCT010000067.1	Prodigal:002006	CDS	48269	49360	.	+	0	ID=OLDPGBNC_00042;eC_number=7.6.2.10;Name=ugpC_1;db_xref=COG:COG3839;gene=ugpC_1;inference=ab initio prediction:Prodigal:002006,similar to AA sequence:UniProtKB:P10907;locus_tag=OLDPGBNC_00042;product=sn-glycerol-3-phosphate import ATP-binding protein UgpC
NZ_JACWCT010000067.1	Prodigal:002006	CDS	49450	50760	.	+	0	ID=OLDPGBNC_00043;inference=ab initio prediction:Prodigal:002006;locus_tag=OLDPGBNC_00043;product=hypothetical protein
NZ_JACWCT010000067.1	Prodigal:002006	CDS	51122	52066	.	+	0	ID=OLDPGBNC_00044;Name=lacF;gene=lacF;inference=ab initio prediction:Prodigal:002006,similar to AA sequence:UniProtKB:P29823;locus_tag=OLDPGBNC_00044;product=Lactose transport system permease protein LacF
NZ_JACWCT010000067.1	Prodigal:002006	CDS	52086	52976	.	+	0	ID=OLDPGBNC_00045;Name=ycjP_1;db_xref=COG:COG0395;gene=ycjP_1;inference=ab initio prediction:Prodigal:002006,similar to AA sequence:UniProtKB:P77716;locus_tag=OLDPGBNC_00045;product=Inner membrane ABC transporter permease protein YcjP
NZ_JACWCT010000067.1	Prodigal:002006	CDS	53392	54807	.	+	0	ID=OLDPGBNC_00046;eC_number=4.2.1.33;Name=leuC_1;db_xref=COG:COG0065;gene=leuC_1;inference=ab initio prediction:Prodigal:002006,similar to AA sequence:UniProtKB:P0A6A6;locus_tag=OLDPGBNC_00046;product=3-isopropylmalate dehydratase large subunit
NZ_JACWCT010000067.1	Aragorn:001002	tRNA	54903	54987	.	+	.	ID=OLDPGBNC_00047;inference=COORDINATES:profile:Aragorn:001002;locus_tag=OLDPGBNC_00047;product=tRNA-Leu(cag)
NZ_JACWCT010000067.1	Prodigal:002006	CDS	55322	55513	.	-	0	ID=OLDPGBNC_00048;inference=ab initio prediction:Prodigal:002006;locus_tag=OLDPGBNC_00048;product=hypothetical protein
NZ_JACWCT010000068.1	Prodigal:002006	CDS	83	358	.	+	0	ID=OLDPGBNC_00049;inference=ab initio prediction:Prodigal:002006;locus_tag=OLDPGBNC_00049;product=hypothetical protein
NZ_JACWCT010000068.1	Prodigal:002006	CDS	355	876	.	+	0	ID=OLDPGBNC_00050;inference=ab initio prediction:Prodigal:002006;locus_tag=OLDPGBNC_00050;product=hypothetical protein
NZ_JACWCT010000068.1	Prodigal:002006	CDS	920	1915	.	-	0	ID=OLDPGBNC_00051;Name=gspD;db_xref=COG:COG1450;gene=gspD;inference=ab initio prediction:Prodigal:002006,similar to AA sequence:UniProtKB:P45758;locus_tag=OLDPGBNC_00051;product=Putative secretin GspD
NZ_JACWCT010000069.1	Prodigal:002006	CDS	267	578	.	+	0	ID=OLDPGBNC_00052;inference=ab initio prediction:Prodigal:002006;locus_tag=OLDPGBNC_00052;product=hypothetical protein
NZ_JACWCT010000069.1	Prodigal:002006	CDS	692	1480	.	-	0	ID=OLDPGBNC_00053;inference=ab initio prediction:Prodigal:002006;locus_tag=OLDPGBNC_00053;product=hypothetical protein
NZ_JACWCT010000069.1	Prodigal:002006	CDS	1897	2817	.	+	0	ID=OLDPGBNC_00054;eC_number=2.7.1.-;Name=yegS_1;gene=yegS_1;inference=ab initio prediction:Prodigal:002006,protein motif:HAMAP:MF_01377;locus_tag=OLDPGBNC_00054;product=lipid kinase YegS
NZ_JACWCT010000069.1	Prodigal:002006	CDS	2831	3571	.	+	0	ID=OLDPGBNC_00055;inference=ab initio prediction:Prodigal:002006,similar to AA sequence:UniProtKB:P0AEC0;locus_tag=OLDPGBNC_00055;note=UPF0053 inner membrane protein YoaE;product=hypothetical protein
NZ_JACWCT010000069.1	Prodigal:002006	CDS	3712	4137	.	-	0	ID=OLDPGBNC_00056;eC_number=3.1.3.2;Name=phoC;gene=phoC;inference=ab initio prediction:Prodigal:002006,similar to AA sequence:UniProtKB:P28581;locus_tag=OLDPGBNC_00056;product=Major phosphate-irrepressible acid phosphatase
NZ_JACWCT010000070.1	Prodigal:002006	CDS	11	2227	.	+	0	ID=OLDPGBNC_00057;inference=ab initio prediction:Prodigal:002006;locus_tag=OLDPGBNC_00057;product=hypothetical protein
NZ_JACWCT010000070.1	Prodigal:002006	CDS	2264	3754	.	-	0	ID=OLDPGBNC_00058;inference=ab initio prediction:Prodigal:002006;locus_tag=OLDPGBNC_00058;product=hypothetical protein
NZ_JACWCT010000070.1	Prodigal:002006	CDS	3751	4863	.	-	0	ID=OLDPGBNC_00059;inference=ab initio prediction:Prodigal:002006;locus_tag=OLDPGBNC_00059;product=hypothetical protein
NZ_JACWCT010000070.1	Prodigal:002006	CDS	5489	5920	.	-	0	ID=OLDPGBNC_00060;eC_number=2.7.1.217;Name=otnK;db_xref=COG:COG3395;gene=otnK;inference=ab initio prediction:Prodigal:002006,similar to AA sequence:UniProtKB:B1M1V6;locus_tag=OLDPGBNC_00060;product=3-oxo-tetronate kinase
NZ_JACWCT010000071.1	Prodigal:002006	CDS	519	866	.	-	0	ID=OLDPGBNC_00061;inference=ab initio prediction:Prodigal:002006;locus_tag=OLDPGBNC_00061;product=hypothetical protein
NZ_JACWCT010000071.1	Prodigal:002006	CDS	926	1966	.	-	0	ID=OLDPGBNC_00062;inference=ab initio prediction:Prodigal:002006;locus_tag=OLDPGBNC_00062;product=hypothetical protein
NZ_JACWCT010000071.1	Prodigal:002006	CDS	2007	3464	.	-	0	ID=OLDPGBNC_00063;inference=ab initio prediction:Prodigal:002006;locus_tag=OLDPGBNC_00063;product=hypothetical protein
NZ_JACWCT010000071.1	Prodigal:002006	CDS	3491	4747	.	-	0	ID=OLDPGBNC_00064;Name=flgE_1;db_xref=COG:COG1749;gene=flgE_1;inference=ab initio prediction:Prodigal:002006,similar to AA sequence:UniProtKB:Q8YDL6;locus_tag=OLDPGBNC_00064;product=Flagellar hook protein FlgE
NZ_JACWCT010000071.1	Prodigal:002006	CDS	4927	6255	.	-	0	ID=OLDPGBNC_00065;eC_number=7.1.2.2;Name=atpB_1;gene=atpB_1;inference=ab initio prediction:Prodigal:002006,protein motif:HAMAP:MF_01347;locus_tag=OLDPGBNC_00065;product=ATP synthase subunit beta
NZ_JACWCT010000071.1	Prodigal:002006	CDS	6257	6985	.	-	0	ID=OLDPGBNC_00066;Name=flgF;db_xref=COG:COG4787;gene=flgF;inference=ab initio prediction:Prodigal:002006,similar to AA sequence:UniProtKB:P16323;locus_tag=OLDPGBNC_00066;product=Flagellar basal-body rod protein FlgF
NZ_JACWCT010000071.1	Prodigal:002006	CDS	6993	8219	.	-	0	ID=OLDPGBNC_00067;inference=ab initio prediction:Prodigal:002006;locus_tag=OLDPGBNC_00067;product=hypothetical protein
NZ_JACWCT010000071.1	Prodigal:002006	CDS	8357	9004	.	-	0	ID=OLDPGBNC_00068;inference=ab initio prediction:Prodigal:002006;locus_tag=OLDPGBNC_00068;product=hypothetical protein
NZ_JACWCT010000071.1	Prodigal:002006	CDS	9163	9498	.	+	0	ID=OLDPGBNC_00069;inference=ab initio prediction:Prodigal:002006;locus_tag=OLDPGBNC_00069;product=hypothetical protein
NZ_JACWCT010000071.1	Prodigal:002006	CDS	9731	9970	.	-	0	ID=OLDPGBNC_00070;inference=ab initio prediction:Prodigal:002006;locus_tag=OLDPGBNC_00070;product=hypothetical protein
NZ_JACWCT010000071.1	Prodigal:002006	CDS	10233	10598	.	-	0	ID=OLDPGBNC_00071;eC_number=4.2.2.-;Name=rlpA_1;gene=rlpA_1;inference=ab initio prediction:Prodigal:002006,protein motif:HAMAP:MF_02071;locus_tag=OLDPGBNC_00071;product=Endolytic peptidoglycan transglycosylase RlpA
NZ_JACWCT010000071.1	Prodigal:002006	CDS	10857	11480	.	-	0	ID=OLDPGBNC_00072;Name=narL_1;db_xref=COG:COG2197;gene=narL_1;inference=ab initio prediction:Prodigal:002006,similar to AA sequence:UniProtKB:P9WGM5;locus_tag=OLDPGBNC_00072;product=putative transcriptional regulatory protein NarL
NZ_JACWCT010000071.1	Prodigal:002006	CDS	11536	12420	.	-	0	ID=OLDPGBNC_00073;eC_number=4.3.2.3;inference=ab initio prediction:Prodigal:002006,similar to AA sequence:UniProtKB:Q39BA7;locus_tag=OLDPGBNC_00073;product=Ureidoglycolate lyase
NZ_JACWCT010000071.1	Prodigal:002006	CDS	12823	14118	.	+	0	ID=OLDPGBNC_00074;db_xref=COG:COG2067;inference=ab initio prediction:Prodigal:002006,similar to AA sequence:UniProtKB:P80603;locus_tag=OLDPGBNC_00074;product=47 kDa outer membrane protein
NZ_JACWCT010000071.1	Prodigal:002006	CDS	14178	15935	.	-	0	ID=OLDPGBNC_00075;eC_number=2.3.1.-;Name=phaC;db_xref=COG:COG3243;gene=phaC;inference=ab initio prediction:Prodigal:002006,similar to AA sequence:UniProtKB:P23608;locus_tag=OLDPGBNC_00075;product=Poly(3-hydroxyalkanoate) polymerase subunit PhaC
NZ_JACWCT010000071.1	Prodigal:002006	CDS	16147	16521	.	+	0	ID=OLDPGBNC_00076;inference=ab initio prediction:Prodigal:002006;locus_tag=OLDPGBNC_00076;product=hypothetical protein
NZ_JACWCT010000071.1	Prodigal:002006	CDS	16676	17896	.	+	0	ID=OLDPGBNC_00077;eC_number=2.6.1.2;Name=alaC;db_xref=COG:COG0436;gene=alaC;inference=ab initio prediction:Prodigal:002006,similar to AA sequence:UniProtKB:P77434;locus_tag=OLDPGBNC_00077;product=Glutamate-pyruvate aminotransferase AlaC
NZ_JACWCT010000071.1	Prodigal:002006	CDS	18037	18252	.	+	0	ID=OLDPGBNC_00078;inference=ab initio prediction:Prodigal:002006;locus_tag=OLDPGBNC_00078;product=hypothetical protein
NZ_JACWCT010000071.1	Prodigal:002006	CDS	18370	18726	.	+	0	ID=OLDPGBNC_00079;inference=ab initio prediction:Prodigal:002006;locus_tag=OLDPGBNC_00079;product=hypothetical protein
NZ_JACWCT010000071.1	Prodigal:002006	CDS	18756	19202	.	+	0	ID=OLDPGBNC_00080;inference=ab initio prediction:Prodigal:002006;locus_tag=OLDPGBNC_00080;product=hypothetical protein
NZ_JACWCT010000071.1	Prodigal:002006	CDS	19303	20319	.	-	0	ID=OLDPGBNC_00081;inference=ab initio prediction:Prodigal:002006,similar to AA sequence:UniProtKB:P99173;locus_tag=OLDPGBNC_00081;product=Zinc-type alcohol dehydrogenase-like protein
NZ_JACWCT010000071.1	Prodigal:002006	CDS	20418	20813	.	+	0	ID=OLDPGBNC_00082;inference=ab initio prediction:Prodigal:002006;locus_tag=OLDPGBNC_00082;product=hypothetical protein
NZ_JACWCT010000071.1	Prodigal:002006	CDS	20818	21024	.	-	0	ID=OLDPGBNC_00083;inference=ab initio prediction:Prodigal:002006;locus_tag=OLDPGBNC_00083;product=hypothetical protein
NZ_JACWCT010000071.1	Prodigal:002006	CDS	21261	22409	.	+	0	ID=OLDPGBNC_00084;inference=ab initio prediction:Prodigal:002006;locus_tag=OLDPGBNC_00084;product=hypothetical protein
NZ_JACWCT010000071.1	Prodigal:002006	CDS	23138	24490	.	+	0	ID=OLDPGBNC_00085;Name=eltP;gene=eltP;inference=ab initio prediction:Prodigal:002006,similar to AA sequence:UniProtKB:A0QXD9;locus_tag=OLDPGBNC_00085;product=Erythritol/L-threitol-binding protein
NZ_JACWCT010000071.1	Prodigal:002006	CDS	24490	25428	.	+	0	ID=OLDPGBNC_00086;Name=melD_1;db_xref=COG:COG1175;gene=melD_1;inference=ab initio prediction:Prodigal:002006,similar to AA sequence:UniProtKB:O34706;locus_tag=OLDPGBNC_00086;product=Melibiose/raffinose/stachyose import permease protein MelD
NZ_JACWCT010000071.1	Prodigal:002006	CDS	25425	26249	.	+	0	ID=OLDPGBNC_00087;Name=sugB_1;db_xref=COG:COG0395;gene=sugB_1;inference=ab initio prediction:Prodigal:002006,similar to AA sequence:UniProtKB:P9WG01;locus_tag=OLDPGBNC_00087;product=Trehalose transport system permease protein SugB
NZ_JACWCT010000071.1	Prodigal:002006	CDS	26575	28188	.	+	0	ID=OLDPGBNC_00088;eC_number=6.2.1.1;Name=acsA_2;db_xref=COG:COG0365;gene=acsA_2;inference=ab initio prediction:Prodigal:002006,similar to AA sequence:UniProtKB:P39062;locus_tag=OLDPGBNC_00088;product=Acetyl-coenzyme A synthetase
NZ_JACWCT010000071.1	Prodigal:002006	CDS	28542	29765	.	+	0	ID=OLDPGBNC_00089;inference=ab initio prediction:Prodigal:002006;locus_tag=OLDPGBNC_00089;product=hypothetical protein
NZ_JACWCT010000071.1	Prodigal:002006	CDS	29762	30424	.	+	0	ID=OLDPGBNC_00090;inference=ab initio prediction:Prodigal:002006;locus_tag=OLDPGBNC_00090;product=hypothetical protein
NZ_JACWCT010000071.1	Prodigal:002006	CDS	30522	31880	.	+	0	ID=OLDPGBNC_00091;inference=ab initio prediction:Prodigal:002006;locus_tag=OLDPGBNC_00091;product=hypothetical protein
NZ_JACWCT010000071.1	Prodigal:002006	CDS	31887	33260	.	-	0	ID=OLDPGBNC_00092;eC_number=2.7.-.-;Name=sasA_1;gene=sasA_1;inference=ab initio prediction:Prodigal:002006,protein motif:HAMAP:MF_01837;locus_tag=OLDPGBNC_00092;product=Adaptive-response sensory-kinase SasA
NZ_JACWCT010000071.1	Prodigal:002006	CDS	33253	33930	.	-	0	ID=OLDPGBNC_00093;Name=copR;gene=copR;inference=ab initio prediction:Prodigal:002006,similar to AA sequence:UniProtKB:Q02540;locus_tag=OLDPGBNC_00093;product=Transcriptional activator protein CopR
NZ_JACWCT010000071.1	Prodigal:002006	CDS	34085	35479	.	+	0	ID=OLDPGBNC_00094;Name=mdtA_1;gene=mdtA_1;inference=ab initio prediction:Prodigal:002006,protein motif:HAMAP:MF_01422;locus_tag=OLDPGBNC_00094;product=Multidrug resistance protein MdtA
NZ_JACWCT010000071.1	Prodigal:002006	CDS	35485	38616	.	+	0	ID=OLDPGBNC_00095;Name=czcA_1;gene=czcA_1;inference=ab initio prediction:Prodigal:002006,similar to AA sequence:UniProtKB:P13511;locus_tag=OLDPGBNC_00095;product=Cobalt-zinc-cadmium resistance protein CzcA
NZ_JACWCT010000071.1	Prodigal:002006	CDS	38661	39257	.	-	0	ID=OLDPGBNC_00096;Name=grpE;db_xref=COG:COG0576;gene=grpE;inference=ab initio prediction:Prodigal:002006,similar to AA sequence:UniProtKB:P09372;locus_tag=OLDPGBNC_00096;product=Protein GrpE
NZ_JACWCT010000071.1	Prodigal:002006	CDS	39317	42157	.	-	0	ID=OLDPGBNC_00097;Name=glnD;db_xref=COG:COG2844;gene=glnD;inference=ab initio prediction:Prodigal:002006,similar to AA sequence:UniProtKB:Q9RAE4;locus_tag=OLDPGBNC_00097;product=Bifunctional uridylyltransferase/uridylyl-removing enzyme
NZ_JACWCT010000071.1	Prodigal:002006	CDS	42410	43381	.	+	0	ID=OLDPGBNC_00098;Name=ssuA_1;gene=ssuA_1;inference=ab initio prediction:Prodigal:002006,similar to AA sequence:UniProtKB:P75853;locus_tag=OLDPGBNC_00098;product=Putative aliphatic sulfonates-binding protein
NZ_JACWCT010000071.1	Prodigal:002006	CDS	43406	44218	.	+	0	ID=OLDPGBNC_00099;Name=ssuC_1;db_xref=COG:COG0600;gene=ssuC_1;inference=ab initio prediction:Prodigal:002006,similar to AA sequence:UniProtKB:P40401;locus_tag=OLDPGBNC_00099;product=Putative aliphatic sulfonates transport permease protein SsuC
NZ_JACWCT010000071.1	Prodigal:002006	CDS	44234	45016	.	+	0	ID=OLDPGBNC_00100;eC_number=7.6.2.8;Name=btuD_1;gene=btuD_1;inference=ab initio prediction:Prodigal:002006,protein motif:HAMAP:MF_01005;locus_tag=OLDPGBNC_00100;product=Vitamin B12 import ATP-binding protein BtuD
NZ_JACWCT010000071.1	Prodigal:002006	CDS	45134	45643	.	+	0	ID=OLDPGBNC_00101;inference=ab initio prediction:Prodigal:002006;locus_tag=OLDPGBNC_00101;product=hypothetical protein
NZ_JACWCT010000071.1	Prodigal:002006	CDS	45754	47922	.	-	0	ID=OLDPGBNC_00102;eC_number=2.7.7.8;Name=pnp;db_xref=COG:COG1185;gene=pnp;inference=ab initio prediction:Prodigal:002006,similar to AA sequence:UniProtKB:Q9AC32;locus_tag=OLDPGBNC_00102;product=Polyribonucleotide nucleotidyltransferase
NZ_JACWCT010000071.1	Prodigal:002006	CDS	48169	48438	.	-	0	ID=OLDPGBNC_00103;Name=rpsO;db_xref=COG:COG0184;gene=rpsO;inference=ab initio prediction:Prodigal:002006,similar to AA sequence:UniProtKB:Q6NCN7;locus_tag=OLDPGBNC_00103;product=30S ribosomal protein S15
NZ_JACWCT010000071.1	Prodigal:002006	CDS	48758	49300	.	+	0	ID=OLDPGBNC_00104;Name=yciE_1;db_xref=COG:COG3685;gene=yciE_1;inference=ab initio prediction:Prodigal:002006,similar to AA sequence:UniProtKB:P21363;locus_tag=OLDPGBNC_00104;product=Protein YciE
NZ_JACWCT010000071.1	Prodigal:002006	CDS	49494	50303	.	-	0	ID=OLDPGBNC_00105;eC_number=3.1.11.2;Name=xthA_2;db_xref=COG:COG0708;gene=xthA_2;inference=ab initio prediction:Prodigal:002006,similar to AA sequence:UniProtKB:P09030;locus_tag=OLDPGBNC_00105;product=Exodeoxyribonuclease III
NZ_JACWCT010000071.1	Prodigal:002006	CDS	50416	51372	.	-	0	ID=OLDPGBNC_00106;Name=lolA;gene=lolA;inference=ab initio prediction:Prodigal:002006,protein motif:HAMAP:MF_00240;locus_tag=OLDPGBNC_00106;product=Outer-membrane lipoprotein carrier protein
NZ_JACWCT010000071.1	Prodigal:002006	CDS	51631	55932	.	-	0	ID=OLDPGBNC_00107;inference=ab initio prediction:Prodigal:002006;locus_tag=OLDPGBNC_00107;product=hypothetical protein
NZ_JACWCT010000071.1	Prodigal:002006	CDS	56057	58099	.	+	0	ID=OLDPGBNC_00108;eC_number=6.3.5.1;Name=nadE;db_xref=COG:COG0171;gene=nadE;inference=ab initio prediction:Prodigal:002006,similar to AA sequence:UniProtKB:P9WJJ3;locus_tag=OLDPGBNC_00108;product=Glutamine-dependent NAD(+) synthetase
NZ_JACWCT010000071.1	Prodigal:002006	CDS	58427	58579	.	+	0	ID=OLDPGBNC_00109;inference=ab initio prediction:Prodigal:002006;locus_tag=OLDPGBNC_00109;product=hypothetical protein
NZ_JACWCT010000071.1	Prodigal:002006	CDS	58821	59048	.	+	0	ID=OLDPGBNC_00110;inference=ab initio prediction:Prodigal:002006;locus_tag=OLDPGBNC_00110;product=hypothetical protein
NZ_JACWCT010000071.1	Prodigal:002006	CDS	59111	59560	.	+	0	ID=OLDPGBNC_00111;inference=ab initio prediction:Prodigal:002006;locus_tag=OLDPGBNC_00111;product=hypothetical protein
NZ_JACWCT010000071.1	Prodigal:002006	CDS	60037	61098	.	+	0	ID=OLDPGBNC_00112;db_xref=COG:COG2220;inference=ab initio prediction:Prodigal:002006,similar to AA sequence:UniProtKB:P9WKP3;locus_tag=OLDPGBNC_00112;product=putative protein
NZ_JACWCT010000071.1	Prodigal:002006	CDS	61130	61783	.	-	0	ID=OLDPGBNC_00113;inference=ab initio prediction:Prodigal:002006;locus_tag=OLDPGBNC_00113;product=hypothetical protein
NZ_JACWCT010000071.1	Prodigal:002006	CDS	61780	63009	.	-	0	ID=OLDPGBNC_00114;inference=ab initio prediction:Prodigal:002006;locus_tag=OLDPGBNC_00114;product=hypothetical protein
NZ_JACWCT010000071.1	Prodigal:002006	CDS	63258	64562	.	+	0	ID=OLDPGBNC_00115;eC_number=4.4.1.11;Name=mdeA;gene=mdeA;inference=ab initio prediction:Prodigal:002006,similar to AA sequence:UniProtKB:P13254;locus_tag=OLDPGBNC_00115;product=L-methionine gamma-lyase
NZ_JACWCT010000071.1	Prodigal:002006	CDS	64687	66477	.	+	0	ID=OLDPGBNC_00116;Name=kefC_1;db_xref=COG:COG0475;gene=kefC_1;inference=ab initio prediction:Prodigal:002006,similar to AA sequence:UniProtKB:P03819;locus_tag=OLDPGBNC_00116;product=Glutathione-regulated potassium-efflux system protein KefC
NZ_JACWCT010000071.1	Prodigal:002006	CDS	66474	67577	.	+	0	ID=OLDPGBNC_00117;eC_number=3.6.4.12;Name=recD2_1;db_xref=COG:COG0507;gene=recD2_1;inference=ab initio prediction:Prodigal:002006,similar to AA sequence:UniProtKB:Q9RT63;locus_tag=OLDPGBNC_00117;product=ATP-dependent RecD-like DNA helicase
NZ_JACWCT010000072.1	Prodigal:002006	CDS	44	976	.	+	0	ID=OLDPGBNC_00118;inference=ab initio prediction:Prodigal:002006;locus_tag=OLDPGBNC_00118;product=hypothetical protein
NZ_JACWCT010000072.1	Prodigal:002006	CDS	1261	2469	.	-	0	ID=OLDPGBNC_00119;Name=ydhP;db_xref=COG:COG2814;gene=ydhP;inference=ab initio prediction:Prodigal:002006,similar to AA sequence:UniProtKB:P77389;locus_tag=OLDPGBNC_00119;product=Inner membrane transport protein YdhP
NZ_JACWCT010000072.1	Prodigal:002006	CDS	2563	4746	.	-	0	ID=OLDPGBNC_00120;eC_number=1.8.1.8;Name=dsbD_1;gene=dsbD_1;inference=ab initio prediction:Prodigal:002006,protein motif:HAMAP:MF_00399;locus_tag=OLDPGBNC_00120;product=Thiol:disulfide interchange protein DsbD
NZ_JACWCT010000072.1	Prodigal:002006	CDS	4819	5739	.	-	0	ID=OLDPGBNC_00121;Name=dmlR_1;gene=dmlR_1;inference=ab initio prediction:Prodigal:002006,similar to AA sequence:UniProtKB:P76250;locus_tag=OLDPGBNC_00121;product=HTH-type transcriptional regulator DmlR
NZ_JACWCT010000072.1	Prodigal:002006	CDS	5842	6987	.	+	0	ID=OLDPGBNC_00122;eC_number=4.3.1.27;Name=dthadh;gene=dthadh;inference=ab initio prediction:Prodigal:002006,similar to AA sequence:UniProtKB:B2DFG5;locus_tag=OLDPGBNC_00122;product=D-threo-3-hydroxyaspartate dehydratase
NZ_JACWCT010000072.1	Prodigal:002006	CDS	6996	7388	.	+	0	ID=OLDPGBNC_00123;eC_number=3.5.99.10;Name=yabJ_1;db_xref=COG:COG0251;gene=yabJ_1;inference=ab initio prediction:Prodigal:002006,similar to AA sequence:UniProtKB:P37552;locus_tag=OLDPGBNC_00123;product=2-iminobutanoate/2-iminopropanoate deaminase
NZ_JACWCT010000072.1	Prodigal:002006	CDS	7396	8787	.	-	0	ID=OLDPGBNC_00124;eC_number=1.1.1.369;Name=iolG_1;gene=iolG_1;inference=ab initio prediction:Prodigal:002006,protein motif:HAMAP:MF_01671;locus_tag=OLDPGBNC_00124;product=Inositol 2-dehydrogenase/D-chiro-inositol 3-dehydrogenase
NZ_JACWCT010000072.1	Prodigal:002006	CDS	8961	9170	.	-	0	ID=OLDPGBNC_00125;inference=ab initio prediction:Prodigal:002006;locus_tag=OLDPGBNC_00125;product=hypothetical protein
NZ_JACWCT010000072.1	Prodigal:002006	CDS	9323	10534	.	+	0	ID=OLDPGBNC_00126;inference=ab initio prediction:Prodigal:002006;locus_tag=OLDPGBNC_00126;product=hypothetical protein
NZ_JACWCT010000072.1	Prodigal:002006	CDS	10534	11991	.	+	0	ID=OLDPGBNC_00127;inference=ab initio prediction:Prodigal:002006;locus_tag=OLDPGBNC_00127;product=hypothetical protein
NZ_JACWCT010000072.1	Prodigal:002006	CDS	12078	12461	.	+	0	ID=OLDPGBNC_00128;inference=ab initio prediction:Prodigal:002006;locus_tag=OLDPGBNC_00128;product=hypothetical protein
NZ_JACWCT010000072.1	Prodigal:002006	CDS	12529	13353	.	-	0	ID=OLDPGBNC_00129;eC_number=2.1.2.11;Name=panB;db_xref=COG:COG0413;gene=panB;inference=ab initio prediction:Prodigal:002006,similar to AA sequence:UniProtKB:P9WIL7;locus_tag=OLDPGBNC_00129;product=3-methyl-2-oxobutanoate hydroxymethyltransferase
NZ_JACWCT010000072.1	Prodigal:002006	CDS	13663	14109	.	+	0	ID=OLDPGBNC_00130;inference=ab initio prediction:Prodigal:002006;locus_tag=OLDPGBNC_00130;product=hypothetical protein
NZ_JACWCT010000072.1	Prodigal:002006	CDS	14248	15258	.	+	0	ID=OLDPGBNC_00131;inference=ab initio prediction:Prodigal:002006;locus_tag=OLDPGBNC_00131;product=hypothetical protein
NZ_JACWCT010000072.1	Prodigal:002006	CDS	15263	16177	.	+	0	ID=OLDPGBNC_00132;inference=ab initio prediction:Prodigal:002006;locus_tag=OLDPGBNC_00132;product=hypothetical protein
NZ_JACWCT010000072.1	Prodigal:002006	CDS	16190	19012	.	+	0	ID=OLDPGBNC_00133;inference=ab initio prediction:Prodigal:002006;locus_tag=OLDPGBNC_00133;product=hypothetical protein
NZ_JACWCT010000072.1	Prodigal:002006	CDS	19041	21119	.	+	0	ID=OLDPGBNC_00134;inference=ab initio prediction:Prodigal:002006;locus_tag=OLDPGBNC_00134;product=hypothetical protein
NZ_JACWCT010000072.1	Prodigal:002006	CDS	21257	22189	.	-	0	ID=OLDPGBNC_00135;eC_number=2.5.1.75;Name=miaA;db_xref=COG:COG0324;gene=miaA;inference=ab initio prediction:Prodigal:002006,similar to AA sequence:UniProtKB:P16384;locus_tag=OLDPGBNC_00135;product=tRNA dimethylallyltransferase
NZ_JACWCT010000072.1	Prodigal:002006	CDS	22250	23146	.	+	0	ID=OLDPGBNC_00136;inference=ab initio prediction:Prodigal:002006;locus_tag=OLDPGBNC_00136;product=hypothetical protein
NZ_JACWCT010000072.1	Prodigal:002006	CDS	23201	23830	.	+	0	ID=OLDPGBNC_00137;eC_number=3.2.2.20;Name=tag;db_xref=COG:COG2818;gene=tag;inference=ab initio prediction:Prodigal:002006,similar to AA sequence:UniProtKB:P05100;locus_tag=OLDPGBNC_00137;product=DNA-3-methyladenine glycosylase 1
NZ_JACWCT010000072.1	Prodigal:002006	CDS	23827	24441	.	+	0	ID=OLDPGBNC_00138;inference=ab initio prediction:Prodigal:002006;locus_tag=OLDPGBNC_00138;product=hypothetical protein
NZ_JACWCT010000072.1	Prodigal:002006	CDS	24463	24975	.	+	0	ID=OLDPGBNC_00139;inference=ab initio prediction:Prodigal:002006;locus_tag=OLDPGBNC_00139;product=hypothetical protein
NZ_JACWCT010000072.1	Prodigal:002006	CDS	25105	25395	.	+	0	ID=OLDPGBNC_00140;eC_number=3.1.11.6;Name=xseB;gene=xseB;inference=ab initio prediction:Prodigal:002006,protein motif:HAMAP:MF_00337;locus_tag=OLDPGBNC_00140;product=Exodeoxyribonuclease 7 small subunit
NZ_JACWCT010000072.1	Prodigal:002006	CDS	25468	25605	.	-	0	ID=OLDPGBNC_00141;inference=ab initio prediction:Prodigal:002006;locus_tag=OLDPGBNC_00141;product=hypothetical protein
NZ_JACWCT010000072.1	Prodigal:002006	CDS	25711	27309	.	+	0	ID=OLDPGBNC_00142;eC_number=2.2.1.7;Name=dxs_1;db_xref=COG:COG1154;gene=dxs_1;inference=ab initio prediction:Prodigal:002006,similar to AA sequence:UniProtKB:P77488;locus_tag=OLDPGBNC_00142;product=1-deoxy-D-xylulose-5-phosphate synthase
NZ_JACWCT010000072.1	Prodigal:002006	CDS	27354	27896	.	-	0	ID=OLDPGBNC_00143;eC_number=1.15.1.1;Name=sodC;db_xref=COG:COG2032;gene=sodC;inference=ab initio prediction:Prodigal:002006,similar to AA sequence:UniProtKB:P20379;locus_tag=OLDPGBNC_00143;product=Superoxide dismutase [Cu-Zn]
NZ_JACWCT010000072.1	Prodigal:002006	CDS	28008	28751	.	+	0	ID=OLDPGBNC_00144;Name=tlyA;db_xref=COG:COG1189;gene=tlyA;inference=ab initio prediction:Prodigal:002006,similar to AA sequence:UniProtKB:Q06803;locus_tag=OLDPGBNC_00144;product=Hemolysin A
NZ_JACWCT010000072.1	Prodigal:002006	CDS	28748	30010	.	+	0	ID=OLDPGBNC_00145;eC_number=2.1.1.190;Name=rlmD;db_xref=COG:COG2265;gene=rlmD;inference=ab initio prediction:Prodigal:002006,similar to AA sequence:UniProtKB:P55135;locus_tag=OLDPGBNC_00145;product=23S rRNA (uracil(1939)-C(5))-methyltransferase RlmD
NZ_JACWCT010000072.1	Prodigal:002006	CDS	30035	32407	.	-	0	ID=OLDPGBNC_00146;eC_number=2.7.13.3;Name=rcsC_1;gene=rcsC_1;inference=ab initio prediction:Prodigal:002006,protein motif:HAMAP:MF_00979;locus_tag=OLDPGBNC_00146;product=Sensor histidine kinase RcsC
NZ_JACWCT010000072.1	Prodigal:002006	CDS	32553	33323	.	-	0	ID=OLDPGBNC_00147;eC_number=2.7.1.23;Name=nadK;gene=nadK;inference=ab initio prediction:Prodigal:002006,protein motif:HAMAP:MF_00361;locus_tag=OLDPGBNC_00147;product=NAD kinase
NZ_JACWCT010000072.1	Prodigal:002006	CDS	33458	34426	.	-	0	ID=OLDPGBNC_00148;inference=ab initio prediction:Prodigal:002006;locus_tag=OLDPGBNC_00148;product=hypothetical protein
NZ_JACWCT010000072.1	Prodigal:002006	CDS	34570	36306	.	+	0	ID=OLDPGBNC_00149;eC_number=3.4.19.13;Name=ggt_1;gene=ggt_1;inference=ab initio prediction:Prodigal:002006,similar to AA sequence:UniProtKB:P36267;locus_tag=OLDPGBNC_00149;product=Glutathione hydrolase proenzyme
NZ_JACWCT010000072.1	Prodigal:002006	CDS	36366	38183	.	-	0	ID=OLDPGBNC_00150;eC_number=1.18.1.2;inference=ab initio prediction:Prodigal:002006,protein motif:HAMAP:MF_01685;locus_tag=OLDPGBNC_00150;product=Ferredoxin--NADP reductase
NZ_JACWCT010000072.1	Prodigal:002006	CDS	38671	40626	.	-	0	ID=OLDPGBNC_00151;Name=acoR_1;db_xref=COG:COG3284;gene=acoR_1;inference=ab initio prediction:Prodigal:002006,similar to AA sequence:UniProtKB:P28614;locus_tag=OLDPGBNC_00151;product=Acetoin catabolism regulatory protein
NZ_JACWCT010000072.1	Prodigal:002006	CDS	40915	41997	.	+	0	ID=OLDPGBNC_00152;inference=ab initio prediction:Prodigal:002006;locus_tag=OLDPGBNC_00152;product=hypothetical protein
NZ_JACWCT010000072.1	Prodigal:002006	CDS	42180	43280	.	+	0	ID=OLDPGBNC_00153;inference=ab initio prediction:Prodigal:002006;locus_tag=OLDPGBNC_00153;product=hypothetical protein
NZ_JACWCT010000072.1	Prodigal:002006	CDS	43356	44054	.	-	0	ID=OLDPGBNC_00154;eC_number=2.5.1.31;Name=ispU;db_xref=COG:COG0020;gene=ispU;inference=ab initio prediction:Prodigal:002006,similar to AA sequence:UniProtKB:P60472;locus_tag=OLDPGBNC_00154;product=Ditrans%2Cpolycis-undecaprenyl-diphosphate synthase ((2E%2C6E)-farnesyl-diphosphate specific)
NZ_JACWCT010000072.1	Prodigal:002006	CDS	44088	44447	.	-	0	ID=OLDPGBNC_00155;inference=ab initio prediction:Prodigal:002006;locus_tag=OLDPGBNC_00155;product=hypothetical protein
NZ_JACWCT010000072.1	Prodigal:002006	CDS	44440	45057	.	-	0	ID=OLDPGBNC_00156;inference=ab initio prediction:Prodigal:002006;locus_tag=OLDPGBNC_00156;product=hypothetical protein
NZ_JACWCT010000072.1	Prodigal:002006	CDS	45152	46390	.	-	0	ID=OLDPGBNC_00157;eC_number=3.5.1.87;Name=hyuC;db_xref=COG:COG0624;gene=hyuC;inference=ab initio prediction:Prodigal:002006,similar to AA sequence:UniProtKB:Q6DTN4;locus_tag=OLDPGBNC_00157;product=N-carbamoyl-L-amino-acid hydrolase
NZ_JACWCT010000072.1	Prodigal:002006	CDS	46493	47443	.	-	0	ID=OLDPGBNC_00158;inference=ab initio prediction:Prodigal:002006;locus_tag=OLDPGBNC_00158;product=hypothetical protein
NZ_JACWCT010000072.1	Prodigal:002006	CDS	47567	48121	.	+	0	ID=OLDPGBNC_00159;eC_number=2.3.1.189;Name=mshD_1;gene=mshD_1;inference=ab initio prediction:Prodigal:002006,protein motif:HAMAP:MF_01698;locus_tag=OLDPGBNC_00159;product=Mycothiol acetyltransferase
NZ_JACWCT010000072.1	Prodigal:002006	CDS	48111	49331	.	+	0	ID=OLDPGBNC_00160;db_xref=COG:COG1680;inference=ab initio prediction:Prodigal:002006,similar to AA sequence:UniProtKB:P9WLZ3;locus_tag=OLDPGBNC_00160;product=putative protein
NZ_JACWCT010000072.1	Prodigal:002006	CDS	49348	50136	.	-	0	ID=OLDPGBNC_00161;inference=ab initio prediction:Prodigal:002006;locus_tag=OLDPGBNC_00161;product=hypothetical protein
NZ_JACWCT010000072.1	Prodigal:002006	CDS	50384	50740	.	-	0	ID=OLDPGBNC_00162;inference=ab initio prediction:Prodigal:002006;locus_tag=OLDPGBNC_00162;product=hypothetical protein
NZ_JACWCT010000072.1	Prodigal:002006	CDS	50896	51537	.	+	0	ID=OLDPGBNC_00163;eC_number=3.1.2.6;Name=gloC;db_xref=COG:COG0491;gene=gloC;inference=ab initio prediction:Prodigal:002006,similar to AA sequence:UniProtKB:P75849;locus_tag=OLDPGBNC_00163;product=Hydroxyacylglutathione hydrolase GloC
NZ_JACWCT010000072.1	Prodigal:002006	CDS	51548	52510	.	+	0	ID=OLDPGBNC_00164;eC_number=1.1.-.-;Name=yajO_1;db_xref=COG:COG0667;gene=yajO_1;inference=ab initio prediction:Prodigal:002006,similar to AA sequence:UniProtKB:P77735;locus_tag=OLDPGBNC_00164;product=1-deoxyxylulose-5-phosphate synthase YajO
NZ_JACWCT010000072.1	Prodigal:002006	CDS	52843	55278	.	+	0	ID=OLDPGBNC_00165;eC_number=5.6.2.2;Name=gyrB;gene=gyrB;inference=ab initio prediction:Prodigal:002006,similar to AA sequence:UniProtKB:B8GXQ0;locus_tag=OLDPGBNC_00165;product=DNA gyrase subunit B
NZ_JACWCT010000072.1	Prodigal:002006	CDS	55278	56267	.	+	0	ID=OLDPGBNC_00166;eC_number=6.3.2.6;Name=purC_1;db_xref=COG:COG0152;gene=purC_1;inference=ab initio prediction:Prodigal:002006,similar to AA sequence:UniProtKB:B1MHW4;locus_tag=OLDPGBNC_00166;product=Phosphoribosylaminoimidazole-succinocarboxamide synthase
NZ_JACWCT010000072.1	Prodigal:002006	CDS	56660	57022	.	-	0	ID=OLDPGBNC_00167;inference=ab initio prediction:Prodigal:002006;locus_tag=OLDPGBNC_00167;product=hypothetical protein
NZ_JACWCT010000072.1	Prodigal:002006	CDS	57072	57551	.	-	0	ID=OLDPGBNC_00168;inference=ab initio prediction:Prodigal:002006;locus_tag=OLDPGBNC_00168;product=hypothetical protein
NZ_JACWCT010000072.1	Prodigal:002006	CDS	57689	57964	.	-	0	ID=OLDPGBNC_00169;inference=ab initio prediction:Prodigal:002006;locus_tag=OLDPGBNC_00169;product=hypothetical protein
NZ_JACWCT010000072.1	Prodigal:002006	CDS	58061	59497	.	-	0	ID=OLDPGBNC_00170;eC_number=1.8.1.4;Name=lpdC;db_xref=COG:COG1249;gene=lpdC;inference=ab initio prediction:Prodigal:002006,similar to AA sequence:UniProtKB:P9WHH9;locus_tag=OLDPGBNC_00170;product=Dihydrolipoyl dehydrogenase
NZ_JACWCT010000072.1	Prodigal:002006	CDS	59498	59893	.	-	0	ID=OLDPGBNC_00171;db_xref=COG:COG2852;inference=ab initio prediction:Prodigal:002006,similar to AA sequence:UniProtKB:P44116;locus_tag=OLDPGBNC_00171;product=putative protein
NZ_JACWCT010000072.1	Prodigal:002006	CDS	59964	61442	.	-	0	ID=OLDPGBNC_00172;eC_number=2.3.1.12;Name=pdhC;gene=pdhC;inference=ab initio prediction:Prodigal:002006,similar to AA sequence:UniProtKB:P65636;locus_tag=OLDPGBNC_00172;product=Dihydrolipoyllysine-residue acetyltransferase component of pyruvate dehydrogenase complex
NZ_JACWCT010000072.1	Prodigal:002006	CDS	61447	62040	.	-	0	ID=OLDPGBNC_00173;inference=ab initio prediction:Prodigal:002006;locus_tag=OLDPGBNC_00173;product=hypothetical protein
NZ_JACWCT010000072.1	Prodigal:002006	CDS	62049	62333	.	-	0	ID=OLDPGBNC_00174;inference=ab initio prediction:Prodigal:002006;locus_tag=OLDPGBNC_00174;product=hypothetical protein
NZ_JACWCT010000072.1	Prodigal:002006	CDS	62339	63802	.	-	0	ID=OLDPGBNC_00175;eC_number=2.2.1.7;Name=dxs_2;gene=dxs_2;inference=ab initio prediction:Prodigal:002006,protein motif:HAMAP:MF_00315;locus_tag=OLDPGBNC_00175;product=1-deoxy-D-xylulose-5-phosphate synthase
NZ_JACWCT010000072.1	Prodigal:002006	CDS	63906	64946	.	-	0	ID=OLDPGBNC_00176;eC_number=1.1.1.-;Name=acoA;db_xref=COG:COG1071;gene=acoA;inference=ab initio prediction:Prodigal:002006,similar to AA sequence:UniProtKB:P27745;locus_tag=OLDPGBNC_00176;product=Acetoin:2%2C6-dichlorophenolindophenol oxidoreductase subunit alpha
NZ_JACWCT010000072.1	Prodigal:002006	CDS	65070	65381	.	-	0	ID=OLDPGBNC_00177;inference=ab initio prediction:Prodigal:002006;locus_tag=OLDPGBNC_00177;product=hypothetical protein
NZ_JACWCT010000072.1	Prodigal:002006	CDS	65425	66321	.	-	0	ID=OLDPGBNC_00178;Name=rhaR_1;gene=rhaR_1;inference=ab initio prediction:Prodigal:002006,protein motif:HAMAP:MF_01533;locus_tag=OLDPGBNC_00178;product=HTH-type transcriptional activator RhaR
NZ_JACWCT010000072.1	Prodigal:002006	CDS	66497	67414	.	+	0	ID=OLDPGBNC_00179;inference=ab initio prediction:Prodigal:002006;locus_tag=OLDPGBNC_00179;product=hypothetical protein
NZ_JACWCT010000072.1	Prodigal:002006	CDS	67466	68746	.	-	0	ID=OLDPGBNC_00180;eC_number=4.2.1.11;Name=eno;gene=eno;inference=ab initio prediction:Prodigal:002006,similar to AA sequence:UniProtKB:P33675;locus_tag=OLDPGBNC_00180;product=Enolase
NZ_JACWCT010000072.1	Prodigal:002006	CDS	68941	69405	.	+	0	ID=OLDPGBNC_00181;eC_number=1.7.1.13;Name=queF;gene=queF;inference=ab initio prediction:Prodigal:002006,protein motif:HAMAP:MF_00818;locus_tag=OLDPGBNC_00181;product=NADPH-dependent 7-cyano-7-deazaguanine reductase
NZ_JACWCT010000072.1	Prodigal:002006	CDS	69484	69816	.	-	0	ID=OLDPGBNC_00182;inference=ab initio prediction:Prodigal:002006;locus_tag=OLDPGBNC_00182;product=hypothetical protein
NZ_JACWCT010000072.1	Prodigal:002006	CDS	70018	71220	.	-	0	ID=OLDPGBNC_00183;Name=ynfM;gene=ynfM;inference=ab initio prediction:Prodigal:002006,similar to AA sequence:UniProtKB:P43531;locus_tag=OLDPGBNC_00183;product=Inner membrane transport protein YnfM
NZ_JACWCT010000072.1	Prodigal:002006	CDS	71231	72106	.	-	0	ID=OLDPGBNC_00184;eC_number=2.5.1.55;Name=kdsA;db_xref=COG:COG2877;gene=kdsA;inference=ab initio prediction:Prodigal:002006,similar to AA sequence:UniProtKB:Q8YHF1;locus_tag=OLDPGBNC_00184;product=2-dehydro-3-deoxyphosphooctonate aldolase
NZ_JACWCT010000072.1	Prodigal:002006	CDS	72424	72885	.	+	0	ID=OLDPGBNC_00185;Name=ydcZ;db_xref=COG:COG3238;gene=ydcZ;inference=ab initio prediction:Prodigal:002006,similar to AA sequence:UniProtKB:P76111;locus_tag=OLDPGBNC_00185;product=Inner membrane protein YdcZ
NZ_JACWCT010000072.1	Prodigal:002006	CDS	72944	73147	.	-	0	ID=OLDPGBNC_00186;inference=ab initio prediction:Prodigal:002006;locus_tag=OLDPGBNC_00186;product=hypothetical protein
NZ_JACWCT010000072.1	Prodigal:002006	CDS	73666	75219	.	+	0	ID=OLDPGBNC_00187;eC_number=2.7.11.1;Name=kaiC_1;gene=kaiC_1;inference=ab initio prediction:Prodigal:002006,similar to AA sequence:UniProtKB:Q6L8J9;locus_tag=OLDPGBNC_00187;product=Circadian clock protein kinase KaiC
NZ_JACWCT010000072.1	Prodigal:002006	CDS	75206	76246	.	+	0	ID=OLDPGBNC_00188;inference=ab initio prediction:Prodigal:002006;locus_tag=OLDPGBNC_00188;product=hypothetical protein
NZ_JACWCT010000072.1	Prodigal:002006	CDS	76280	76951	.	-	0	ID=OLDPGBNC_00189;eC_number=3.1.3.18;Name=gph_1;db_xref=COG:COG0546;gene=gph_1;inference=ab initio prediction:Prodigal:002006,similar to AA sequence:UniProtKB:O67359;locus_tag=OLDPGBNC_00189;product=Phosphoglycolate phosphatase
NZ_JACWCT010000072.1	Prodigal:002006	CDS	76942	77718	.	-	0	ID=OLDPGBNC_00190;inference=ab initio prediction:Prodigal:002006;locus_tag=OLDPGBNC_00190;product=hypothetical protein
NZ_JACWCT010000072.1	Prodigal:002006	CDS	77948	78718	.	+	0	ID=OLDPGBNC_00191;eC_number=2.3.1.286;Name=cobB_1;db_xref=COG:COG0846;gene=cobB_1;inference=ab initio prediction:Prodigal:002006,similar to AA sequence:UniProtKB:P0A2F2;locus_tag=OLDPGBNC_00191;product=NAD-dependent protein deacylase
NZ_JACWCT010000072.1	Prodigal:002006	CDS	78739	80604	.	-	0	ID=OLDPGBNC_00192;inference=ab initio prediction:Prodigal:002006;locus_tag=OLDPGBNC_00192;product=hypothetical protein
NZ_JACWCT010000072.1	Prodigal:002006	CDS	80920	81675	.	+	0	ID=OLDPGBNC_00193;eC_number=2.8.3.5;Name=scoA;db_xref=COG:COG1788;gene=scoA;inference=ab initio prediction:Prodigal:002006,similar to AA sequence:UniProtKB:P42315;locus_tag=OLDPGBNC_00193;product=putative succinyl-CoA:3-ketoacid coenzyme A transferase subunit A
NZ_JACWCT010000072.1	Prodigal:002006	CDS	81697	82362	.	+	0	ID=OLDPGBNC_00194;eC_number=2.8.3.5;Name=scoB;db_xref=COG:COG2057;gene=scoB;inference=ab initio prediction:Prodigal:002006,similar to AA sequence:UniProtKB:P9WPW3;locus_tag=OLDPGBNC_00194;product=putative succinyl-CoA:3-ketoacid coenzyme A transferase subunit B
NZ_JACWCT010000072.1	Prodigal:002006	CDS	82605	83432	.	-	0	ID=OLDPGBNC_00195;eC_number=3.1.4.53;Name=cpdA_1;gene=cpdA_1;inference=ab initio prediction:Prodigal:002006,protein motif:HAMAP:MF_00905;locus_tag=OLDPGBNC_00195;product=3'%2C5'-cyclic adenosine monophosphate phosphodiesterase CpdA
NZ_JACWCT010000072.1	Prodigal:002006	CDS	83661	85004	.	-	0	ID=OLDPGBNC_00196;Name=ugpB_1;db_xref=COG:COG1653;gene=ugpB_1;inference=ab initio prediction:Prodigal:002006,similar to AA sequence:UniProtKB:P0AG80;locus_tag=OLDPGBNC_00196;product=sn-glycerol-3-phosphate-binding periplasmic protein UgpB
NZ_JACWCT010000072.1	Prodigal:002006	CDS	85019	85867	.	-	0	ID=OLDPGBNC_00197;Name=ngcG;db_xref=COG:COG0395;gene=ngcG;inference=ab initio prediction:Prodigal:002006,similar to AA sequence:UniProtKB:O50501;locus_tag=OLDPGBNC_00197;product=Diacetylchitobiose uptake system permease protein NgcG
NZ_JACWCT010000072.1	Prodigal:002006	CDS	85864	86790	.	-	0	ID=OLDPGBNC_00198;Name=ugpA_1;db_xref=COG:COG1175;gene=ugpA_1;inference=ab initio prediction:Prodigal:002006,similar to AA sequence:UniProtKB:P10905;locus_tag=OLDPGBNC_00198;product=sn-glycerol-3-phosphate transport system permease protein UgpA
NZ_JACWCT010000072.1	Prodigal:002006	CDS	87327	88724	.	-	0	ID=OLDPGBNC_00199;eC_number=1.14.15.32;Name=ptlI;db_xref=COG:COG2124;gene=ptlI;inference=ab initio prediction:Prodigal:002006,similar to AA sequence:UniProtKB:Q82IY3;locus_tag=OLDPGBNC_00199;product=Pentalenene oxygenase
NZ_JACWCT010000072.1	Prodigal:002006	CDS	88896	89339	.	+	0	ID=OLDPGBNC_00200;inference=ab initio prediction:Prodigal:002006;locus_tag=OLDPGBNC_00200;product=hypothetical protein
NZ_JACWCT010000072.1	Prodigal:002006	CDS	89417	90538	.	+	0	ID=OLDPGBNC_00201;eC_number=6.3.2.2;db_xref=COG:COG2170;inference=ab initio prediction:Prodigal:002006,similar to AA sequence:UniProtKB:P9WPK9;locus_tag=OLDPGBNC_00201;product=Putative glutamate--cysteine ligase 2
NZ_JACWCT010000072.1	Prodigal:002006	CDS	90451	90651	.	-	0	ID=OLDPGBNC_00202;inference=ab initio prediction:Prodigal:002006;locus_tag=OLDPGBNC_00202;product=hypothetical protein
NZ_JACWCT010000072.1	Prodigal:002006	CDS	90846	91040	.	+	0	ID=OLDPGBNC_00203;inference=ab initio prediction:Prodigal:002006;locus_tag=OLDPGBNC_00203;product=hypothetical protein
NZ_JACWCT010000072.1	Prodigal:002006	CDS	91037	91402	.	+	0	ID=OLDPGBNC_00204;inference=ab initio prediction:Prodigal:002006;locus_tag=OLDPGBNC_00204;product=hypothetical protein
NZ_JACWCT010000072.1	Prodigal:002006	CDS	91369	92178	.	-	0	ID=OLDPGBNC_00205;inference=ab initio prediction:Prodigal:002006;locus_tag=OLDPGBNC_00205;product=hypothetical protein
NZ_JACWCT010000072.1	Prodigal:002006	CDS	92192	93031	.	-	0	ID=OLDPGBNC_00206;eC_number=3.1.-.-;Name=ycfH_1;db_xref=COG:COG0084;gene=ycfH_1;inference=ab initio prediction:Prodigal:002006,similar to AA sequence:UniProtKB:P0AFQ7;locus_tag=OLDPGBNC_00206;product=putative metal-dependent hydrolase YcfH
NZ_JACWCT010000072.1	Prodigal:002006	CDS	93028	94587	.	-	0	ID=OLDPGBNC_00207;eC_number=6.1.1.10;Name=metG;gene=metG;inference=ab initio prediction:Prodigal:002006,similar to AA sequence:UniProtKB:P59078;locus_tag=OLDPGBNC_00207;product=Methionine--tRNA ligase
NZ_JACWCT010000072.1	Prodigal:002006	CDS	94717	96579	.	-	0	ID=OLDPGBNC_00208;eC_number=3.2.1.28;db_xref=COG:COG3387;inference=ab initio prediction:Prodigal:002006,similar to AA sequence:UniProtKB:P71741;locus_tag=OLDPGBNC_00208;product=Trehalase
NZ_JACWCT010000072.1	Prodigal:002006	CDS	96706	96942	.	-	0	ID=OLDPGBNC_00209;inference=ab initio prediction:Prodigal:002006;locus_tag=OLDPGBNC_00209;product=hypothetical protein
NZ_JACWCT010000072.1	Prodigal:002006	CDS	97217	97756	.	+	0	ID=OLDPGBNC_00210;Name=nsrR;db_xref=COG:COG1959;gene=nsrR;inference=ab initio prediction:Prodigal:002006,similar to AA sequence:UniProtKB:Q9L132;locus_tag=OLDPGBNC_00210;product=HTH-type transcriptional repressor NsrR
NZ_JACWCT010000072.1	Prodigal:002006	CDS	97784	98404	.	-	0	ID=OLDPGBNC_00211;inference=ab initio prediction:Prodigal:002006;locus_tag=OLDPGBNC_00211;product=hypothetical protein
NZ_JACWCT010000072.1	Prodigal:002006	CDS	98654	99775	.	+	0	ID=OLDPGBNC_00212;inference=ab initio prediction:Prodigal:002006;locus_tag=OLDPGBNC_00212;product=hypothetical protein
NZ_JACWCT010000072.1	Prodigal:002006	CDS	99846	101516	.	-	0	ID=OLDPGBNC_00213;inference=ab initio prediction:Prodigal:002006;locus_tag=OLDPGBNC_00213;product=hypothetical protein
NZ_JACWCT010000072.1	Prodigal:002006	CDS	101907	102368	.	+	0	ID=OLDPGBNC_00214;eC_number=4.2.1.119;Name=phaJ;db_xref=COG:COG2030;gene=phaJ;inference=ab initio prediction:Prodigal:002006,similar to AA sequence:UniProtKB:Q2RQ36;locus_tag=OLDPGBNC_00214;product=(R)-specific enoyl-CoA hydratase
NZ_JACWCT010000072.1	Prodigal:002006	CDS	102397	103203	.	+	0	ID=OLDPGBNC_00215;eC_number=2.1.1.185;Name=rlmB;gene=rlmB;inference=ab initio prediction:Prodigal:002006,protein motif:HAMAP:MF_01887;locus_tag=OLDPGBNC_00215;product=23S rRNA (guanosine-2'-O-)-methyltransferase RlmB
NZ_JACWCT010000072.1	Prodigal:002006	CDS	103676	103939	.	-	0	ID=OLDPGBNC_00216;inference=ab initio prediction:Prodigal:002006;locus_tag=OLDPGBNC_00216;product=hypothetical protein
NZ_JACWCT010000072.1	Prodigal:002006	CDS	104079	104273	.	-	0	ID=OLDPGBNC_00217;inference=ab initio prediction:Prodigal:002006;locus_tag=OLDPGBNC_00217;product=hypothetical protein
NZ_JACWCT010000072.1	Prodigal:002006	CDS	104469	106040	.	+	0	ID=OLDPGBNC_00218;eC_number=1.3.8.2;Name=crtN;gene=crtN;inference=ab initio prediction:Prodigal:002006,similar to AA sequence:UniProtKB:Q4VKV1;locus_tag=OLDPGBNC_00218;product=4%2C4'-diapophytoene desaturase (4%2C4'-diapolycopene-forming)
NZ_JACWCT010000072.1	Prodigal:002006	CDS	106037	106459	.	+	0	ID=OLDPGBNC_00219;inference=ab initio prediction:Prodigal:002006;locus_tag=OLDPGBNC_00219;product=hypothetical protein
NZ_JACWCT010000072.1	Prodigal:002006	CDS	106928	107239	.	-	0	ID=OLDPGBNC_00220;inference=ab initio prediction:Prodigal:002006;locus_tag=OLDPGBNC_00220;product=hypothetical protein
NZ_JACWCT010000073.1	Prodigal:002006	CDS	6	230	.	+	0	ID=OLDPGBNC_00221;db_xref=COG:COG0840;inference=ab initio prediction:Prodigal:002006,similar to AA sequence:UniProtKB:Q2W4T8;locus_tag=OLDPGBNC_00221;product=Methyl-accepting chemotaxis protein
NZ_JACWCT010000073.1	Prodigal:002006	CDS	285	1175	.	-	0	ID=OLDPGBNC_00222;eC_number=4.2.1.136;Name=nnrD;db_xref=COG:COG0063;gene=nnrD;inference=ab initio prediction:Prodigal:002006,similar to AA sequence:UniProtKB:P94368;locus_tag=OLDPGBNC_00222;product=ADP-dependent (S)-NAD(P)H-hydrate dehydratase
NZ_JACWCT010000073.1	Prodigal:002006	CDS	1172	1936	.	-	0	ID=OLDPGBNC_00223;eC_number=3.1.3.3;Name=pspB_1;db_xref=COG:COG0406;gene=pspB_1;inference=ab initio prediction:Prodigal:002006,similar to AA sequence:UniProtKB:D3DFP8;locus_tag=OLDPGBNC_00223;product=Putative phosphoserine phosphatase 2
NZ_JACWCT010000073.1	Prodigal:002006	CDS	2659	3228	.	+	0	ID=OLDPGBNC_00224;inference=ab initio prediction:Prodigal:002006;locus_tag=OLDPGBNC_00224;product=hypothetical protein
NZ_JACWCT010000073.1	Prodigal:002006	CDS	3225	6779	.	+	0	ID=OLDPGBNC_00225;eC_number=1.17.2.1;Name=nicB_1;db_xref=COG:COG1529;gene=nicB_1;inference=ab initio prediction:Prodigal:002006,similar to AA sequence:UniProtKB:Q88FX8;locus_tag=OLDPGBNC_00225;product=Nicotinate dehydrogenase subunit B
NZ_JACWCT010000073.1	Prodigal:002006	CDS	7118	7582	.	-	0	ID=OLDPGBNC_00226;inference=ab initio prediction:Prodigal:002006;locus_tag=OLDPGBNC_00226;product=hypothetical protein
NZ_JACWCT010000073.1	Prodigal:002006	CDS	7726	8508	.	-	0	ID=OLDPGBNC_00227;inference=ab initio prediction:Prodigal:002006;locus_tag=OLDPGBNC_00227;product=hypothetical protein
NZ_JACWCT010000073.1	Prodigal:002006	CDS	8674	12147	.	+	0	ID=OLDPGBNC_00228;eC_number=6.3.5.5;Name=carB;db_xref=COG:COG0458;gene=carB;inference=ab initio prediction:Prodigal:002006,similar to AA sequence:UniProtKB:P00968;locus_tag=OLDPGBNC_00228;product=Carbamoyl-phosphate synthase large chain
NZ_JACWCT010000073.1	Prodigal:002006	CDS	12272	12748	.	+	0	ID=OLDPGBNC_00229;Name=greA;db_xref=COG:COG0782;gene=greA;inference=ab initio prediction:Prodigal:002006,similar to AA sequence:UniProtKB:P0A6W5;locus_tag=OLDPGBNC_00229;product=Transcription elongation factor GreA
NZ_JACWCT010000073.1	Prodigal:002006	CDS	12889	13395	.	+	0	ID=OLDPGBNC_00230;inference=ab initio prediction:Prodigal:002006;locus_tag=OLDPGBNC_00230;product=hypothetical protein
NZ_JACWCT010000073.1	Prodigal:002006	CDS	13583	15106	.	+	0	ID=OLDPGBNC_00231;eC_number=6.2.1.3;Name=lcfB_1;db_xref=COG:COG0318;gene=lcfB_1;inference=ab initio prediction:Prodigal:002006,similar to AA sequence:UniProtKB:O07610;locus_tag=OLDPGBNC_00231;product=Long-chain-fatty-acid--CoA ligase
NZ_JACWCT010000073.1	Prodigal:002006	CDS	15142	17247	.	-	0	ID=OLDPGBNC_00232;eC_number=3.2.1.-;Name=glgX_1;db_xref=COG:COG1523;gene=glgX_1;inference=ab initio prediction:Prodigal:002006,similar to AA sequence:UniProtKB:P9WQ25;locus_tag=OLDPGBNC_00232;product=Glycogen operon protein GlgX 
NZ_JACWCT010000073.1	Prodigal:002006	CDS	17351	18322	.	-	0	ID=OLDPGBNC_00233;eC_number=1.3.1.-;Name=dusA;db_xref=COG:COG0042;gene=dusA;inference=ab initio prediction:Prodigal:002006,similar to AA sequence:UniProtKB:P32695;locus_tag=OLDPGBNC_00233;product=tRNA-dihydrouridine(20/20a) synthase
NZ_JACWCT010000073.1	Prodigal:002006	CDS	18504	19589	.	+	0	ID=OLDPGBNC_00234;db_xref=COG:COG0582;inference=ab initio prediction:Prodigal:002006,similar to AA sequence:UniProtKB:P9WMB3;locus_tag=OLDPGBNC_00234;product=Putative prophage phiRv2 integrase
NZ_JACWCT010000073.1	Prodigal:002006	CDS	19646	21445	.	+	0	ID=OLDPGBNC_00235;inference=ab initio prediction:Prodigal:002006;locus_tag=OLDPGBNC_00235;product=hypothetical protein
NZ_JACWCT010000073.1	Prodigal:002006	CDS	21449	21763	.	-	0	ID=OLDPGBNC_00236;inference=ab initio prediction:Prodigal:002006;locus_tag=OLDPGBNC_00236;product=hypothetical protein
NZ_JACWCT010000073.1	Prodigal:002006	CDS	21764	22096	.	-	0	ID=OLDPGBNC_00237;inference=ab initio prediction:Prodigal:002006;locus_tag=OLDPGBNC_00237;product=hypothetical protein
NZ_JACWCT010000073.1	Prodigal:002006	CDS	22093	22800	.	-	0	ID=OLDPGBNC_00238;inference=ab initio prediction:Prodigal:002006;locus_tag=OLDPGBNC_00238;product=hypothetical protein
NZ_JACWCT010000073.1	Prodigal:002006	CDS	22797	23270	.	-	0	ID=OLDPGBNC_00239;inference=ab initio prediction:Prodigal:002006;locus_tag=OLDPGBNC_00239;product=hypothetical protein
NZ_JACWCT010000073.1	Prodigal:002006	CDS	23267	23743	.	-	0	ID=OLDPGBNC_00240;inference=ab initio prediction:Prodigal:002006;locus_tag=OLDPGBNC_00240;product=hypothetical protein
NZ_JACWCT010000073.1	Prodigal:002006	CDS	23740	24114	.	-	0	ID=OLDPGBNC_00241;inference=ab initio prediction:Prodigal:002006;locus_tag=OLDPGBNC_00241;product=hypothetical protein
NZ_JACWCT010000073.1	Prodigal:002006	CDS	25149	26291	.	-	0	ID=OLDPGBNC_00242;inference=ab initio prediction:Prodigal:002006;locus_tag=OLDPGBNC_00242;product=hypothetical protein
NZ_JACWCT010000073.1	Prodigal:002006	CDS	26779	27105	.	+	0	ID=OLDPGBNC_00243;inference=ab initio prediction:Prodigal:002006;locus_tag=OLDPGBNC_00243;product=hypothetical protein
NZ_JACWCT010000073.1	Prodigal:002006	CDS	27499	27837	.	+	0	ID=OLDPGBNC_00244;inference=ab initio prediction:Prodigal:002006;locus_tag=OLDPGBNC_00244;product=hypothetical protein
NZ_JACWCT010000073.1	Prodigal:002006	CDS	27807	28034	.	-	0	ID=OLDPGBNC_00245;inference=ab initio prediction:Prodigal:002006;locus_tag=OLDPGBNC_00245;product=hypothetical protein
NZ_JACWCT010000073.1	Prodigal:002006	CDS	29085	31379	.	+	0	ID=OLDPGBNC_00246;inference=ab initio prediction:Prodigal:002006;locus_tag=OLDPGBNC_00246;product=hypothetical protein
NZ_JACWCT010000073.1	Prodigal:002006	CDS	31526	31930	.	+	0	ID=OLDPGBNC_00247;inference=ab initio prediction:Prodigal:002006;locus_tag=OLDPGBNC_00247;product=hypothetical protein
NZ_JACWCT010000073.1	Prodigal:002006	CDS	32105	32587	.	+	0	ID=OLDPGBNC_00248;inference=ab initio prediction:Prodigal:002006;locus_tag=OLDPGBNC_00248;product=hypothetical protein
NZ_JACWCT010000073.1	Prodigal:002006	CDS	32903	33082	.	-	0	ID=OLDPGBNC_00249;inference=ab initio prediction:Prodigal:002006;locus_tag=OLDPGBNC_00249;product=hypothetical protein
NZ_JACWCT010000073.1	Prodigal:002006	CDS	33666	34301	.	+	0	ID=OLDPGBNC_00250;inference=ab initio prediction:Prodigal:002006;locus_tag=OLDPGBNC_00250;product=hypothetical protein
NZ_JACWCT010000073.1	Prodigal:002006	CDS	34336	36336	.	+	0	ID=OLDPGBNC_00251;inference=ab initio prediction:Prodigal:002006;locus_tag=OLDPGBNC_00251;product=hypothetical protein
NZ_JACWCT010000073.1	Prodigal:002006	CDS	36339	36593	.	+	0	ID=OLDPGBNC_00252;inference=ab initio prediction:Prodigal:002006;locus_tag=OLDPGBNC_00252;product=hypothetical protein
NZ_JACWCT010000073.1	Prodigal:002006	CDS	36590	38215	.	+	0	ID=OLDPGBNC_00253;inference=ab initio prediction:Prodigal:002006;locus_tag=OLDPGBNC_00253;product=hypothetical protein
NZ_JACWCT010000073.1	Prodigal:002006	CDS	38218	39120	.	+	0	ID=OLDPGBNC_00254;inference=ab initio prediction:Prodigal:002006;locus_tag=OLDPGBNC_00254;product=hypothetical protein
NZ_JACWCT010000073.1	Prodigal:002006	CDS	39193	39777	.	+	0	ID=OLDPGBNC_00255;inference=ab initio prediction:Prodigal:002006;locus_tag=OLDPGBNC_00255;product=hypothetical protein
NZ_JACWCT010000073.1	Prodigal:002006	CDS	39781	40161	.	+	0	ID=OLDPGBNC_00256;inference=ab initio prediction:Prodigal:002006;locus_tag=OLDPGBNC_00256;product=hypothetical protein
NZ_JACWCT010000073.1	Prodigal:002006	CDS	40168	41223	.	+	0	ID=OLDPGBNC_00257;inference=ab initio prediction:Prodigal:002006;locus_tag=OLDPGBNC_00257;product=hypothetical protein
NZ_JACWCT010000073.1	Prodigal:002006	CDS	41349	41594	.	+	0	ID=OLDPGBNC_00258;inference=ab initio prediction:Prodigal:002006;locus_tag=OLDPGBNC_00258;product=hypothetical protein
NZ_JACWCT010000073.1	Prodigal:002006	CDS	41606	41953	.	+	0	ID=OLDPGBNC_00259;inference=ab initio prediction:Prodigal:002006;locus_tag=OLDPGBNC_00259;product=hypothetical protein
NZ_JACWCT010000073.1	Prodigal:002006	CDS	41950	42615	.	+	0	ID=OLDPGBNC_00260;inference=ab initio prediction:Prodigal:002006;locus_tag=OLDPGBNC_00260;product=hypothetical protein
NZ_JACWCT010000073.1	Prodigal:002006	CDS	42631	43209	.	+	0	ID=OLDPGBNC_00261;inference=ab initio prediction:Prodigal:002006;locus_tag=OLDPGBNC_00261;product=hypothetical protein
NZ_JACWCT010000073.1	Prodigal:002006	CDS	43440	43802	.	+	0	ID=OLDPGBNC_00262;inference=ab initio prediction:Prodigal:002006;locus_tag=OLDPGBNC_00262;product=hypothetical protein
NZ_JACWCT010000073.1	Prodigal:002006	CDS	43813	44247	.	+	0	ID=OLDPGBNC_00263;inference=ab initio prediction:Prodigal:002006;locus_tag=OLDPGBNC_00263;product=hypothetical protein
NZ_JACWCT010000073.1	Prodigal:002006	CDS	44265	45206	.	+	0	ID=OLDPGBNC_00264;inference=ab initio prediction:Prodigal:002006;locus_tag=OLDPGBNC_00264;product=hypothetical protein
NZ_JACWCT010000073.1	Prodigal:002006	CDS	45451	45867	.	+	0	ID=OLDPGBNC_00265;inference=ab initio prediction:Prodigal:002006;locus_tag=OLDPGBNC_00265;product=hypothetical protein
NZ_JACWCT010000073.1	Prodigal:002006	CDS	45969	46118	.	+	0	ID=OLDPGBNC_00266;inference=ab initio prediction:Prodigal:002006;locus_tag=OLDPGBNC_00266;product=hypothetical protein
NZ_JACWCT010000073.1	Prodigal:002006	CDS	46108	50004	.	+	0	ID=OLDPGBNC_00267;inference=ab initio prediction:Prodigal:002006;locus_tag=OLDPGBNC_00267;product=hypothetical protein
NZ_JACWCT010000073.1	Prodigal:002006	CDS	50001	50426	.	+	0	ID=OLDPGBNC_00268;inference=ab initio prediction:Prodigal:002006;locus_tag=OLDPGBNC_00268;product=hypothetical protein
NZ_JACWCT010000073.1	Prodigal:002006	CDS	50426	50932	.	+	0	ID=OLDPGBNC_00269;inference=ab initio prediction:Prodigal:002006;locus_tag=OLDPGBNC_00269;product=hypothetical protein
NZ_JACWCT010000073.1	Prodigal:002006	CDS	50929	51360	.	+	0	ID=OLDPGBNC_00270;inference=ab initio prediction:Prodigal:002006;locus_tag=OLDPGBNC_00270;product=hypothetical protein
NZ_JACWCT010000073.1	Prodigal:002006	CDS	52282	52650	.	-	0	ID=OLDPGBNC_00271;inference=ab initio prediction:Prodigal:002006;locus_tag=OLDPGBNC_00271;product=hypothetical protein
NZ_JACWCT010000073.1	Prodigal:002006	CDS	52975	53316	.	-	0	ID=OLDPGBNC_00272;inference=ab initio prediction:Prodigal:002006;locus_tag=OLDPGBNC_00272;product=hypothetical protein
NZ_JACWCT010000074.1	Prodigal:002006	CDS	916	1317	.	-	0	ID=OLDPGBNC_00273;inference=ab initio prediction:Prodigal:002006;locus_tag=OLDPGBNC_00273;product=hypothetical protein
NZ_JACWCT010000074.1	Prodigal:002006	CDS	1340	2284	.	-	0	ID=OLDPGBNC_00274;eC_number=1.1.1.329;Name=neoA;gene=neoA;inference=ab initio prediction:Prodigal:002006,similar to AA sequence:UniProtKB:Q53U21;locus_tag=OLDPGBNC_00274;product=2-deoxy-scyllo-inosamine dehydrogenase
NZ_JACWCT010000074.1	Prodigal:002006	CDS	2318	4102	.	+	0	ID=OLDPGBNC_00275;eC_number=2.4.1.-;Name=opgH;db_xref=COG:COG2943;gene=opgH;inference=ab initio prediction:Prodigal:002006,similar to AA sequence:UniProtKB:P20401;locus_tag=OLDPGBNC_00275;product=Glucans biosynthesis glucosyltransferase H
NZ_JACWCT010000074.1	Prodigal:002006	CDS	4184	5503	.	+	0	ID=OLDPGBNC_00276;eC_number=2.1.1.192;Name=rlmN;db_xref=COG:COG0820;gene=rlmN;inference=ab initio prediction:Prodigal:002006,similar to AA sequence:UniProtKB:P36979;locus_tag=OLDPGBNC_00276;product=Dual-specificity RNA methyltransferase RlmN
NZ_JACWCT010000074.1	Prodigal:002006	CDS	5478	6014	.	+	0	ID=OLDPGBNC_00277;inference=ab initio prediction:Prodigal:002006;locus_tag=OLDPGBNC_00277;product=hypothetical protein
NZ_JACWCT010000074.1	Prodigal:002006	CDS	6190	7713	.	+	0	ID=OLDPGBNC_00278;inference=ab initio prediction:Prodigal:002006;locus_tag=OLDPGBNC_00278;product=hypothetical protein
NZ_JACWCT010000074.1	Prodigal:002006	CDS	7718	8353	.	-	0	ID=OLDPGBNC_00279;Name=rhtB_1;db_xref=COG:COG1280;gene=rhtB_1;inference=ab initio prediction:Prodigal:002006,similar to AA sequence:UniProtKB:P0AG34;locus_tag=OLDPGBNC_00279;product=Homoserine/homoserine lactone efflux protein
NZ_JACWCT010000074.1	Prodigal:002006	CDS	8483	8980	.	-	0	ID=OLDPGBNC_00280;inference=ab initio prediction:Prodigal:002006;locus_tag=OLDPGBNC_00280;product=hypothetical protein
NZ_JACWCT010000075.1	Prodigal:002006	CDS	202	861	.	+	0	ID=OLDPGBNC_00281;Name=yehY;db_xref=COG:COG1174;gene=yehY;inference=ab initio prediction:Prodigal:002006,similar to AA sequence:UniProtKB:P33361;locus_tag=OLDPGBNC_00281;product=Glycine betaine uptake system permease protein YehY
NZ_JACWCT010000075.1	Prodigal:002006	CDS	858	1619	.	+	0	ID=OLDPGBNC_00282;inference=ab initio prediction:Prodigal:002006;locus_tag=OLDPGBNC_00282;product=hypothetical protein
NZ_JACWCT010000075.1	Prodigal:002006	CDS	1616	3673	.	-	0	ID=OLDPGBNC_00283;eC_number=3.4.15.5;Name=dcp;db_xref=COG:COG0339;gene=dcp;inference=ab initio prediction:Prodigal:002006,similar to AA sequence:UniProtKB:P27236;locus_tag=OLDPGBNC_00283;product=Dipeptidyl carboxypeptidase
NZ_JACWCT010000075.1	Prodigal:002006	CDS	3824	4726	.	+	0	ID=OLDPGBNC_00284;inference=ab initio prediction:Prodigal:002006;locus_tag=OLDPGBNC_00284;product=hypothetical protein
NZ_JACWCT010000075.1	Prodigal:002006	CDS	4819	5943	.	+	0	ID=OLDPGBNC_00285;inference=ab initio prediction:Prodigal:002006;locus_tag=OLDPGBNC_00285;product=hypothetical protein
NZ_JACWCT010000075.1	Prodigal:002006	CDS	6189	7001	.	-	0	ID=OLDPGBNC_00286;inference=ab initio prediction:Prodigal:002006;locus_tag=OLDPGBNC_00286;product=hypothetical protein
NZ_JACWCT010000076.1	Prodigal:002006	CDS	862	1236	.	-	0	ID=OLDPGBNC_00287;inference=ab initio prediction:Prodigal:002006,similar to AA sequence:ISfinder:ISMdi5;locus_tag=OLDPGBNC_00287;product=IS3 family transposase ISMdi5
NZ_JACWCT010000076.1	Prodigal:002006	CDS	1723	2049	.	-	0	ID=OLDPGBNC_00288;inference=ab initio prediction:Prodigal:002006,similar to AA sequence:ISfinder:ISMdi5;locus_tag=OLDPGBNC_00288;product=IS3 family transposase ISMdi5
NZ_JACWCT010000076.1	Prodigal:002006	CDS	2129	2425	.	+	0	ID=OLDPGBNC_00289;inference=ab initio prediction:Prodigal:002006;locus_tag=OLDPGBNC_00289;product=hypothetical protein
NZ_JACWCT010000076.1	Prodigal:002006	CDS	2286	2984	.	-	0	ID=OLDPGBNC_00290;inference=ab initio prediction:Prodigal:002006;locus_tag=OLDPGBNC_00290;product=hypothetical protein
NZ_JACWCT010000076.1	Prodigal:002006	CDS	3596	3811	.	-	0	ID=OLDPGBNC_00291;inference=ab initio prediction:Prodigal:002006;locus_tag=OLDPGBNC_00291;product=hypothetical protein
NZ_JACWCT010000076.1	Prodigal:002006	CDS	3934	4185	.	+	0	ID=OLDPGBNC_00292;inference=ab initio prediction:Prodigal:002006;locus_tag=OLDPGBNC_00292;product=hypothetical protein
NZ_JACWCT010000076.1	Prodigal:002006	CDS	4692	5402	.	+	0	ID=OLDPGBNC_00293;inference=ab initio prediction:Prodigal:002006;locus_tag=OLDPGBNC_00293;product=hypothetical protein
NZ_JACWCT010000076.1	Prodigal:002006	CDS	5704	7416	.	+	0	ID=OLDPGBNC_00294;inference=ab initio prediction:Prodigal:002006;locus_tag=OLDPGBNC_00294;product=hypothetical protein
NZ_JACWCT010000076.1	Prodigal:002006	CDS	7452	8012	.	+	0	ID=OLDPGBNC_00295;inference=ab initio prediction:Prodigal:002006;locus_tag=OLDPGBNC_00295;product=hypothetical protein
NZ_JACWCT010000076.1	Prodigal:002006	CDS	8342	8914	.	-	0	ID=OLDPGBNC_00296;inference=ab initio prediction:Prodigal:002006;locus_tag=OLDPGBNC_00296;product=hypothetical protein
NZ_JACWCT010000076.1	Prodigal:002006	CDS	9105	9227	.	-	0	ID=OLDPGBNC_00297;inference=ab initio prediction:Prodigal:002006;locus_tag=OLDPGBNC_00297;product=hypothetical protein
NZ_JACWCT010000076.1	Prodigal:002006	CDS	9227	9661	.	-	0	ID=OLDPGBNC_00298;inference=ab initio prediction:Prodigal:002006;locus_tag=OLDPGBNC_00298;product=hypothetical protein
NZ_JACWCT010000076.1	Prodigal:002006	CDS	10142	10789	.	-	0	ID=OLDPGBNC_00299;inference=ab initio prediction:Prodigal:002006;locus_tag=OLDPGBNC_00299;product=hypothetical protein
NZ_JACWCT010000076.1	Prodigal:002006	CDS	11080	11529	.	-	0	ID=OLDPGBNC_00300;inference=ab initio prediction:Prodigal:002006;locus_tag=OLDPGBNC_00300;product=hypothetical protein
NZ_JACWCT010000076.1	Prodigal:002006	CDS	11581	11682	.	-	0	ID=OLDPGBNC_00301;inference=ab initio prediction:Prodigal:002006;locus_tag=OLDPGBNC_00301;product=hypothetical protein
NZ_JACWCT010000076.1	Prodigal:002006	CDS	11760	12239	.	-	0	ID=OLDPGBNC_00302;inference=ab initio prediction:Prodigal:002006;locus_tag=OLDPGBNC_00302;product=hypothetical protein
NZ_JACWCT010000076.1	Prodigal:002006	CDS	12262	12615	.	-	0	ID=OLDPGBNC_00303;inference=ab initio prediction:Prodigal:002006;locus_tag=OLDPGBNC_00303;product=hypothetical protein
NZ_JACWCT010000076.1	Prodigal:002006	CDS	12612	12932	.	-	0	ID=OLDPGBNC_00304;inference=ab initio prediction:Prodigal:002006;locus_tag=OLDPGBNC_00304;product=hypothetical protein
NZ_JACWCT010000076.1	Prodigal:002006	CDS	12932	13153	.	-	0	ID=OLDPGBNC_00305;inference=ab initio prediction:Prodigal:002006;locus_tag=OLDPGBNC_00305;product=hypothetical protein
NZ_JACWCT010000076.1	Prodigal:002006	CDS	13150	13335	.	-	0	ID=OLDPGBNC_00306;inference=ab initio prediction:Prodigal:002006;locus_tag=OLDPGBNC_00306;product=hypothetical protein
NZ_JACWCT010000076.1	Prodigal:002006	CDS	13552	14457	.	-	0	ID=OLDPGBNC_00307;inference=ab initio prediction:Prodigal:002006;locus_tag=OLDPGBNC_00307;product=hypothetical protein
NZ_JACWCT010000076.1	Prodigal:002006	CDS	14457	14729	.	-	0	ID=OLDPGBNC_00308;inference=ab initio prediction:Prodigal:002006;locus_tag=OLDPGBNC_00308;product=hypothetical protein
NZ_JACWCT010000076.1	Prodigal:002006	CDS	14962	15213	.	+	0	ID=OLDPGBNC_00309;inference=ab initio prediction:Prodigal:002006;locus_tag=OLDPGBNC_00309;product=hypothetical protein
NZ_JACWCT010000076.1	Prodigal:002006	CDS	15869	16456	.	+	0	ID=OLDPGBNC_00310;inference=ab initio prediction:Prodigal:002006;locus_tag=OLDPGBNC_00310;product=hypothetical protein
NZ_JACWCT010000076.1	Prodigal:002006	CDS	16585	16881	.	-	0	ID=OLDPGBNC_00311;inference=ab initio prediction:Prodigal:002006;locus_tag=OLDPGBNC_00311;product=hypothetical protein
NZ_JACWCT010000076.1	Prodigal:002006	CDS	17169	17687	.	-	0	ID=OLDPGBNC_00312;inference=ab initio prediction:Prodigal:002006;locus_tag=OLDPGBNC_00312;product=hypothetical protein
NZ_JACWCT010000076.1	Prodigal:002006	CDS	17729	18073	.	+	0	ID=OLDPGBNC_00313;Name=tehA;db_xref=COG:COG1275;gene=tehA;inference=ab initio prediction:Prodigal:002006,similar to AA sequence:UniProtKB:P25396;locus_tag=OLDPGBNC_00313;product=Tellurite resistance protein TehA
NZ_JACWCT010000076.1	Prodigal:002006	CDS	18154	19647	.	-	0	ID=OLDPGBNC_00314;eC_number=2.7.13.3;inference=ab initio prediction:Prodigal:002006,similar to AA sequence:UniProtKB:Q8YC53;locus_tag=OLDPGBNC_00314;product=Blue-light-activated histidine kinase
NZ_JACWCT010000076.1	Prodigal:002006	CDS	19802	20236	.	+	0	ID=OLDPGBNC_00315;eC_number=2.7.13.3;Name=rcsC_2;gene=rcsC_2;inference=ab initio prediction:Prodigal:002006,protein motif:HAMAP:MF_00979;locus_tag=OLDPGBNC_00315;product=Sensor histidine kinase RcsC
NZ_JACWCT010000076.1	Prodigal:002006	CDS	20247	24140	.	-	0	ID=OLDPGBNC_00316;eC_number=2.7.13.3;Name=rcsC_3;gene=rcsC_3;inference=ab initio prediction:Prodigal:002006,protein motif:HAMAP:MF_00979;locus_tag=OLDPGBNC_00316;product=Sensor histidine kinase RcsC
NZ_JACWCT010000076.1	Prodigal:002006	CDS	24224	24646	.	-	0	ID=OLDPGBNC_00317;eC_number=2.7.13.3;Name=rcsC_4;gene=rcsC_4;inference=ab initio prediction:Prodigal:002006,protein motif:HAMAP:MF_00979;locus_tag=OLDPGBNC_00317;product=Sensor histidine kinase RcsC
NZ_JACWCT010000076.1	Prodigal:002006	CDS	24816	25496	.	+	0	ID=OLDPGBNC_00318;Name=narL_2;db_xref=COG:COG2197;gene=narL_2;inference=ab initio prediction:Prodigal:002006,similar to AA sequence:UniProtKB:P0AF28;locus_tag=OLDPGBNC_00318;product=Nitrate/nitrite response regulator protein NarL
NZ_JACWCT010000076.1	Prodigal:002006	CDS	25859	26203	.	+	0	ID=OLDPGBNC_00319;inference=ab initio prediction:Prodigal:002006;locus_tag=OLDPGBNC_00319;product=hypothetical protein
NZ_JACWCT010000076.1	Prodigal:002006	CDS	26236	26688	.	+	0	ID=OLDPGBNC_00320;Name=ros_1;db_xref=COG:COG4957;gene=ros_1;inference=ab initio prediction:Prodigal:002006,similar to AA sequence:UniProtKB:Q04152;locus_tag=OLDPGBNC_00320;product=Transcriptional regulatory protein ros
NZ_JACWCT010000076.1	Prodigal:002006	CDS	27231	27704	.	-	0	ID=OLDPGBNC_00321;inference=ab initio prediction:Prodigal:002006;locus_tag=OLDPGBNC_00321;product=hypothetical protein
NZ_JACWCT010000076.1	Prodigal:002006	CDS	27894	28217	.	+	0	ID=OLDPGBNC_00322;Name=ygaV;db_xref=COG:COG0640;gene=ygaV;inference=ab initio prediction:Prodigal:002006,similar to AA sequence:UniProtKB:P77295;locus_tag=OLDPGBNC_00322;product=putative HTH-type transcriptional regulator YgaV
NZ_JACWCT010000076.1	Prodigal:002006	CDS	28224	29273	.	-	0	ID=OLDPGBNC_00323;eC_number=2.7.13.3;Name=qseC_1;gene=qseC_1;inference=ab initio prediction:Prodigal:002006,similar to AA sequence:UniProtKB:Q8X524;locus_tag=OLDPGBNC_00323;product=Sensor protein QseC
NZ_JACWCT010000076.1	Prodigal:002006	CDS	29534	30196	.	-	0	ID=OLDPGBNC_00324;Name=qseB_1;gene=qseB_1;inference=ab initio prediction:Prodigal:002006,similar to AA sequence:UniProtKB:P52076;locus_tag=OLDPGBNC_00324;product=Transcriptional regulatory protein QseB
NZ_JACWCT010000076.1	Prodigal:002006	CDS	30299	31327	.	+	0	ID=OLDPGBNC_00325;eC_number=1.8.1.8;Name=dsbD_2;db_xref=COG:COG4232;gene=dsbD_2;inference=ab initio prediction:Prodigal:002006,similar to AA sequence:UniProtKB:P36655;locus_tag=OLDPGBNC_00325;product=Thiol:disulfide interchange protein DsbD
NZ_JACWCT010000076.1	Prodigal:002006	CDS	31405	32037	.	+	0	ID=OLDPGBNC_00326;eC_number=1.8.1.8;Name=dsbD_3;db_xref=COG:COG4232;gene=dsbD_3;inference=ab initio prediction:Prodigal:002006,similar to AA sequence:UniProtKB:P36655;locus_tag=OLDPGBNC_00326;product=Thiol:disulfide interchange protein DsbD
NZ_JACWCT010000076.1	Prodigal:002006	CDS	32078	32713	.	+	0	ID=OLDPGBNC_00327;inference=ab initio prediction:Prodigal:002006;locus_tag=OLDPGBNC_00327;product=hypothetical protein
NZ_JACWCT010000076.1	Prodigal:002006	CDS	32713	33561	.	+	0	ID=OLDPGBNC_00328;inference=ab initio prediction:Prodigal:002006;locus_tag=OLDPGBNC_00328;product=hypothetical protein
NZ_JACWCT010000076.1	Prodigal:002006	CDS	33548	34009	.	+	0	ID=OLDPGBNC_00329;inference=ab initio prediction:Prodigal:002006;locus_tag=OLDPGBNC_00329;product=hypothetical protein
NZ_JACWCT010000076.1	Prodigal:002006	CDS	34263	34688	.	+	0	ID=OLDPGBNC_00330;inference=ab initio prediction:Prodigal:002006,similar to AA sequence:UniProtKB:Q9PFB2;locus_tag=OLDPGBNC_00330;note=UPF0394 membrane protein XF_0766;product=hypothetical protein
NZ_JACWCT010000076.1	Prodigal:002006	CDS	34692	35138	.	+	0	ID=OLDPGBNC_00331;inference=ab initio prediction:Prodigal:002006,similar to AA sequence:UniProtKB:Q9PFB3;locus_tag=OLDPGBNC_00331;note=UPF0394 membrane protein XF_0765;product=hypothetical protein
NZ_JACWCT010000076.1	Prodigal:002006	CDS	35135	35338	.	+	0	ID=OLDPGBNC_00332;inference=ab initio prediction:Prodigal:002006;locus_tag=OLDPGBNC_00332;product=hypothetical protein
NZ_JACWCT010000076.1	Prodigal:002006	CDS	35354	35944	.	+	0	ID=OLDPGBNC_00333;db_xref=COG:COG0730;inference=ab initio prediction:Prodigal:002006,similar to AA sequence:UniProtKB:Q9PFB4;locus_tag=OLDPGBNC_00333;product=putative membrane transporter protein
NZ_JACWCT010000076.1	Prodigal:002006	CDS	35966	36877	.	+	0	ID=OLDPGBNC_00334;eC_number=3.-.-.-;Name=blh;db_xref=COG:COG0491;gene=blh;inference=ab initio prediction:Prodigal:002006,similar to AA sequence:UniProtKB:Q9PFB0;locus_tag=OLDPGBNC_00334;product=Beta-lactamase hydrolase-like protein
NZ_JACWCT010000076.1	Prodigal:002006	CDS	36826	38544	.	-	0	ID=OLDPGBNC_00335;inference=ab initio prediction:Prodigal:002006;locus_tag=OLDPGBNC_00335;product=hypothetical protein
NZ_JACWCT010000076.1	Prodigal:002006	CDS	38546	39841	.	-	0	ID=OLDPGBNC_00336;Name=arsB_1;db_xref=COG:COG1055;gene=arsB_1;inference=ab initio prediction:Prodigal:002006,similar to AA sequence:UniProtKB:P0AB93;locus_tag=OLDPGBNC_00336;product=Arsenical pump membrane protein
NZ_JACWCT010000076.1	Prodigal:002006	CDS	39880	40305	.	-	0	ID=OLDPGBNC_00337;eC_number=1.20.4.1;Name=arsC_1;gene=arsC_1;inference=ab initio prediction:Prodigal:002006,similar to AA sequence:UniProtKB:P08692;locus_tag=OLDPGBNC_00337;product=Arsenate reductase
NZ_JACWCT010000076.1	Prodigal:002006	CDS	40305	40832	.	-	0	ID=OLDPGBNC_00338;eC_number=1.20.4.4;Name=arsC_2;gene=arsC_2;inference=ab initio prediction:Prodigal:002006,protein motif:HAMAP:MF_01624;locus_tag=OLDPGBNC_00338;product=Arsenate reductase
NZ_JACWCT010000076.1	Prodigal:002006	CDS	40825	41184	.	-	0	ID=OLDPGBNC_00339;inference=ab initio prediction:Prodigal:002006;locus_tag=OLDPGBNC_00339;product=hypothetical protein
NZ_JACWCT010000076.1	Prodigal:002006	CDS	41235	41981	.	+	0	ID=OLDPGBNC_00340;eC_number=1.-.-.-;Name=arsH_1;db_xref=COG:COG0431;gene=arsH_1;inference=ab initio prediction:Prodigal:002006,similar to AA sequence:UniProtKB:B7J950;locus_tag=OLDPGBNC_00340;product=NADPH-dependent FMN reductase ArsH
NZ_JACWCT010000076.1	Prodigal:002006	CDS	41996	42766	.	-	0	ID=OLDPGBNC_00341;inference=ab initio prediction:Prodigal:002006;locus_tag=OLDPGBNC_00341;product=hypothetical protein
NZ_JACWCT010000076.1	Prodigal:002006	CDS	42815	44017	.	-	0	ID=OLDPGBNC_00342;Name=nhaA_1;db_xref=COG:COG3004;gene=nhaA_1;inference=ab initio prediction:Prodigal:002006,similar to AA sequence:UniProtKB:Q56725;locus_tag=OLDPGBNC_00342;product=Na(+)/H(+) antiporter NhaA
NZ_JACWCT010000076.1	Prodigal:002006	CDS	44264	45748	.	-	0	ID=OLDPGBNC_00343;Name=dauA_1;db_xref=COG:COG0659;gene=dauA_1;inference=ab initio prediction:Prodigal:002006,similar to AA sequence:UniProtKB:P0AFR2;locus_tag=OLDPGBNC_00343;product=C4-dicarboxylic acid transporter DauA
NZ_JACWCT010000076.1	Prodigal:002006	CDS	46372	46509	.	-	0	ID=OLDPGBNC_00344;inference=ab initio prediction:Prodigal:002006;locus_tag=OLDPGBNC_00344;product=hypothetical protein
NZ_JACWCT010000076.1	Prodigal:002006	CDS	46974	47723	.	-	0	ID=OLDPGBNC_00345;inference=ab initio prediction:Prodigal:002006;locus_tag=OLDPGBNC_00345;product=hypothetical protein
NZ_JACWCT010000076.1	Prodigal:002006	CDS	47720	48469	.	-	0	ID=OLDPGBNC_00346;inference=ab initio prediction:Prodigal:002006;locus_tag=OLDPGBNC_00346;product=hypothetical protein
NZ_JACWCT010000076.1	Prodigal:002006	CDS	48609	49082	.	+	0	ID=OLDPGBNC_00347;Name=hmrR_1;gene=hmrR_1;inference=ab initio prediction:Prodigal:002006,similar to AA sequence:UniProtKB:Q9X5X4;locus_tag=OLDPGBNC_00347;product=HTH-type transcriptional regulator HmrR
NZ_JACWCT010000076.1	Prodigal:002006	CDS	49120	49302	.	-	0	ID=OLDPGBNC_00348;inference=ab initio prediction:Prodigal:002006;locus_tag=OLDPGBNC_00348;product=hypothetical protein
NZ_JACWCT010000076.1	Prodigal:002006	CDS	49362	49763	.	-	0	ID=OLDPGBNC_00349;inference=ab initio prediction:Prodigal:002006;locus_tag=OLDPGBNC_00349;product=hypothetical protein
NZ_JACWCT010000076.1	Prodigal:002006	CDS	49787	50170	.	-	0	ID=OLDPGBNC_00350;inference=ab initio prediction:Prodigal:002006;locus_tag=OLDPGBNC_00350;product=hypothetical protein
NZ_JACWCT010000076.1	Prodigal:002006	CDS	50549	51148	.	-	0	ID=OLDPGBNC_00351;inference=ab initio prediction:Prodigal:002006;locus_tag=OLDPGBNC_00351;product=hypothetical protein
NZ_JACWCT010000076.1	Prodigal:002006	CDS	51338	51994	.	+	0	ID=OLDPGBNC_00352;inference=ab initio prediction:Prodigal:002006,similar to AA sequence:ISfinder:ISAli18;locus_tag=OLDPGBNC_00352;product=ISL3 family transposase ISAli18
NZ_JACWCT010000076.1	Prodigal:002006	CDS	52104	53762	.	+	0	ID=OLDPGBNC_00353;inference=ab initio prediction:Prodigal:002006,similar to AA sequence:ISfinder:ISNpu1;locus_tag=OLDPGBNC_00353;product=IS1182 family transposase ISNpu1
NZ_JACWCT010000076.1	Prodigal:002006	CDS	53813	54220	.	-	0	ID=OLDPGBNC_00354;inference=ab initio prediction:Prodigal:002006;locus_tag=OLDPGBNC_00354;product=hypothetical protein
NZ_JACWCT010000076.1	Prodigal:002006	CDS	55155	55652	.	-	0	ID=OLDPGBNC_00355;Name=hmrR_2;gene=hmrR_2;inference=ab initio prediction:Prodigal:002006,similar to AA sequence:UniProtKB:Q9X5X4;locus_tag=OLDPGBNC_00355;product=HTH-type transcriptional regulator HmrR
NZ_JACWCT010000076.1	Prodigal:002006	CDS	55666	58230	.	-	0	ID=OLDPGBNC_00356;eC_number=7.2.2.9;Name=actP_1;gene=actP_1;inference=ab initio prediction:Prodigal:002006,similar to AA sequence:UniProtKB:Q9X5X3;locus_tag=OLDPGBNC_00356;product=Copper-transporting P-type ATPase
NZ_JACWCT010000076.1	Prodigal:002006	CDS	58441	58644	.	+	0	ID=OLDPGBNC_00357;inference=ab initio prediction:Prodigal:002006;locus_tag=OLDPGBNC_00357;product=hypothetical protein
NZ_JACWCT010000076.1	Prodigal:002006	CDS	58762	59175	.	+	0	ID=OLDPGBNC_00358;inference=ab initio prediction:Prodigal:002006;locus_tag=OLDPGBNC_00358;product=hypothetical protein
NZ_JACWCT010000076.1	Prodigal:002006	CDS	59504	59980	.	+	0	ID=OLDPGBNC_00359;inference=ab initio prediction:Prodigal:002006;locus_tag=OLDPGBNC_00359;product=hypothetical protein
NZ_JACWCT010000076.1	Prodigal:002006	CDS	59986	61341	.	+	0	ID=OLDPGBNC_00360;inference=ab initio prediction:Prodigal:002006;locus_tag=OLDPGBNC_00360;product=hypothetical protein
NZ_JACWCT010000076.1	Prodigal:002006	CDS	61502	62329	.	+	0	ID=OLDPGBNC_00361;inference=ab initio prediction:Prodigal:002006;locus_tag=OLDPGBNC_00361;product=hypothetical protein
NZ_JACWCT010000076.1	Prodigal:002006	CDS	63036	63782	.	-	0	ID=OLDPGBNC_00362;inference=ab initio prediction:Prodigal:002006;locus_tag=OLDPGBNC_00362;product=hypothetical protein
NZ_JACWCT010000076.1	Prodigal:002006	CDS	63834	64583	.	-	0	ID=OLDPGBNC_00363;inference=ab initio prediction:Prodigal:002006;locus_tag=OLDPGBNC_00363;product=hypothetical protein
NZ_JACWCT010000076.1	Prodigal:002006	CDS	64964	65608	.	-	0	ID=OLDPGBNC_00364;inference=ab initio prediction:Prodigal:002006;locus_tag=OLDPGBNC_00364;product=hypothetical protein
NZ_JACWCT010000076.1	Prodigal:002006	CDS	65815	66189	.	+	0	ID=OLDPGBNC_00365;inference=ab initio prediction:Prodigal:002006;locus_tag=OLDPGBNC_00365;product=hypothetical protein
NZ_JACWCT010000077.1	Prodigal:002006	CDS	69	1295	.	-	0	ID=OLDPGBNC_00366;Name=rclA;db_xref=COG:COG1249;gene=rclA;inference=ab initio prediction:Prodigal:002006,similar to AA sequence:UniProtKB:P77212;locus_tag=OLDPGBNC_00366;product=putative pyridine nucleotide-disulfide oxidoreductase RclA
NZ_JACWCT010000077.1	Prodigal:002006	CDS	1335	2102	.	-	0	ID=OLDPGBNC_00367;eC_number=1.1.1.392;Name=baiA;gene=baiA;inference=ab initio prediction:Prodigal:002006,similar to AA sequence:UniProtKB:A7B3K3;locus_tag=OLDPGBNC_00367;product=3-alpha-hydroxycholanate dehydrogenase (NADP(+))
NZ_JACWCT010000077.1	Prodigal:002006	CDS	2187	3170	.	-	0	ID=OLDPGBNC_00368;Name=rclR;db_xref=COG:COG2207;gene=rclR;inference=ab initio prediction:Prodigal:002006,similar to AA sequence:UniProtKB:P77379;locus_tag=OLDPGBNC_00368;product=RCS-specific HTH-type transcriptional activator RclR
NZ_JACWCT010000077.1	Prodigal:002006	CDS	3344	4339	.	+	0	ID=OLDPGBNC_00369;inference=ab initio prediction:Prodigal:002006;locus_tag=OLDPGBNC_00369;product=hypothetical protein
NZ_JACWCT010000077.1	Prodigal:002006	CDS	4499	5335	.	+	0	ID=OLDPGBNC_00370;eC_number=1.11.1.10;Name=cpo;gene=cpo;inference=ab initio prediction:Prodigal:002006,similar to AA sequence:UniProtKB:P25026;locus_tag=OLDPGBNC_00370;product=Non-heme chloroperoxidase
NZ_JACWCT010000077.1	Prodigal:002006	CDS	5730	6731	.	-	0	ID=OLDPGBNC_00371;inference=ab initio prediction:Prodigal:002006;locus_tag=OLDPGBNC_00371;product=hypothetical protein
NZ_JACWCT010000077.1	Prodigal:002006	CDS	7098	7448	.	-	0	ID=OLDPGBNC_00372;inference=ab initio prediction:Prodigal:002006;locus_tag=OLDPGBNC_00372;product=hypothetical protein
NZ_JACWCT010000077.1	Prodigal:002006	CDS	7603	8241	.	+	0	ID=OLDPGBNC_00373;Name=xerD_1;db_xref=COG:COG4974;gene=xerD_1;inference=ab initio prediction:Prodigal:002006,similar to AA sequence:UniProtKB:P0A8P8;locus_tag=OLDPGBNC_00373;product=Tyrosine recombinase XerD
NZ_JACWCT010000077.1	Prodigal:002006	CDS	8438	10126	.	+	0	ID=OLDPGBNC_00374;inference=ab initio prediction:Prodigal:002006;locus_tag=OLDPGBNC_00374;product=hypothetical protein
NZ_JACWCT010000077.1	Prodigal:002006	CDS	10201	11523	.	-	0	ID=OLDPGBNC_00375;Name=xerC_1;gene=xerC_1;inference=ab initio prediction:Prodigal:002006,protein motif:HAMAP:MF_01808;locus_tag=OLDPGBNC_00375;product=Tyrosine recombinase XerC
NZ_JACWCT010000077.1	Prodigal:002006	CDS	11964	13493	.	+	0	ID=OLDPGBNC_00376;inference=ab initio prediction:Prodigal:002006;locus_tag=OLDPGBNC_00376;product=hypothetical protein
NZ_JACWCT010000077.1	Prodigal:002006	CDS	13672	14232	.	+	0	ID=OLDPGBNC_00377;inference=ab initio prediction:Prodigal:002006;locus_tag=OLDPGBNC_00377;product=hypothetical protein
NZ_JACWCT010000077.1	Prodigal:002006	CDS	14244	15053	.	-	0	ID=OLDPGBNC_00378;inference=ab initio prediction:Prodigal:002006;locus_tag=OLDPGBNC_00378;product=hypothetical protein
NZ_JACWCT010000077.1	Prodigal:002006	CDS	15046	15327	.	-	0	ID=OLDPGBNC_00379;inference=ab initio prediction:Prodigal:002006;locus_tag=OLDPGBNC_00379;product=hypothetical protein
NZ_JACWCT010000077.1	Prodigal:002006	CDS	15327	15539	.	-	0	ID=OLDPGBNC_00380;inference=ab initio prediction:Prodigal:002006;locus_tag=OLDPGBNC_00380;product=hypothetical protein
NZ_JACWCT010000077.1	Prodigal:002006	CDS	15601	16137	.	-	0	ID=OLDPGBNC_00381;inference=ab initio prediction:Prodigal:002006;locus_tag=OLDPGBNC_00381;product=hypothetical protein
NZ_JACWCT010000077.1	Prodigal:002006	CDS	16204	17085	.	-	0	ID=OLDPGBNC_00382;inference=ab initio prediction:Prodigal:002006;locus_tag=OLDPGBNC_00382;product=hypothetical protein
NZ_JACWCT010000077.1	Prodigal:002006	CDS	17187	17489	.	-	0	ID=OLDPGBNC_00383;inference=ab initio prediction:Prodigal:002006;locus_tag=OLDPGBNC_00383;product=hypothetical protein
NZ_JACWCT010000077.1	Prodigal:002006	CDS	17462	17872	.	-	0	ID=OLDPGBNC_00384;inference=ab initio prediction:Prodigal:002006;locus_tag=OLDPGBNC_00384;product=hypothetical protein
NZ_JACWCT010000077.1	Prodigal:002006	CDS	17869	18672	.	-	0	ID=OLDPGBNC_00385;inference=ab initio prediction:Prodigal:002006;locus_tag=OLDPGBNC_00385;product=hypothetical protein
NZ_JACWCT010000077.1	Prodigal:002006	CDS	19105	19542	.	+	0	ID=OLDPGBNC_00386;inference=ab initio prediction:Prodigal:002006;locus_tag=OLDPGBNC_00386;product=hypothetical protein
NZ_JACWCT010000077.1	Prodigal:002006	CDS	19576	19953	.	+	0	ID=OLDPGBNC_00387;inference=ab initio prediction:Prodigal:002006;locus_tag=OLDPGBNC_00387;product=hypothetical protein
NZ_JACWCT010000077.1	Prodigal:002006	CDS	20043	20873	.	+	0	ID=OLDPGBNC_00388;inference=ab initio prediction:Prodigal:002006;locus_tag=OLDPGBNC_00388;product=hypothetical protein
NZ_JACWCT010000077.1	Prodigal:002006	CDS	20940	21254	.	-	0	ID=OLDPGBNC_00389;inference=ab initio prediction:Prodigal:002006;locus_tag=OLDPGBNC_00389;product=hypothetical protein
NZ_JACWCT010000077.1	Prodigal:002006	CDS	21458	21853	.	-	0	ID=OLDPGBNC_00390;inference=ab initio prediction:Prodigal:002006;locus_tag=OLDPGBNC_00390;product=hypothetical protein
NZ_JACWCT010000077.1	Prodigal:002006	CDS	22011	22535	.	+	0	ID=OLDPGBNC_00391;inference=ab initio prediction:Prodigal:002006;locus_tag=OLDPGBNC_00391;product=hypothetical protein
NZ_JACWCT010000077.1	Prodigal:002006	CDS	22777	23520	.	+	0	ID=OLDPGBNC_00392;inference=ab initio prediction:Prodigal:002006;locus_tag=OLDPGBNC_00392;product=hypothetical protein
NZ_JACWCT010000077.1	Prodigal:002006	CDS	23691	23810	.	+	0	ID=OLDPGBNC_00393;inference=ab initio prediction:Prodigal:002006;locus_tag=OLDPGBNC_00393;product=hypothetical protein
NZ_JACWCT010000078.1	Prodigal:002006	CDS	17	268	.	+	0	ID=OLDPGBNC_00394;inference=ab initio prediction:Prodigal:002006;locus_tag=OLDPGBNC_00394;product=hypothetical protein
NZ_JACWCT010000078.1	Prodigal:002006	CDS	381	1925	.	+	0	ID=OLDPGBNC_00395;inference=ab initio prediction:Prodigal:002006;locus_tag=OLDPGBNC_00395;product=hypothetical protein
NZ_JACWCT010000078.1	Prodigal:002006	CDS	1959	3380	.	+	0	ID=OLDPGBNC_00396;Name=ftsP;gene=ftsP;inference=ab initio prediction:Prodigal:002006,protein motif:HAMAP:MF_00915;locus_tag=OLDPGBNC_00396;product=Cell division protein FtsP
NZ_JACWCT010000078.1	Prodigal:002006	CDS	3552	3836	.	+	0	ID=OLDPGBNC_00397;inference=ab initio prediction:Prodigal:002006;locus_tag=OLDPGBNC_00397;product=hypothetical protein
NZ_JACWCT010000078.1	Prodigal:002006	CDS	3908	4606	.	+	0	ID=OLDPGBNC_00398;inference=ab initio prediction:Prodigal:002006;locus_tag=OLDPGBNC_00398;product=hypothetical protein
NZ_JACWCT010000078.1	Prodigal:002006	CDS	4712	5350	.	+	0	ID=OLDPGBNC_00399;inference=ab initio prediction:Prodigal:002006;locus_tag=OLDPGBNC_00399;product=hypothetical protein
NZ_JACWCT010000078.1	Prodigal:002006	CDS	5584	5964	.	+	0	ID=OLDPGBNC_00400;inference=ab initio prediction:Prodigal:002006;locus_tag=OLDPGBNC_00400;product=hypothetical protein
NZ_JACWCT010000078.1	Prodigal:002006	CDS	6315	7463	.	+	0	ID=OLDPGBNC_00401;inference=ab initio prediction:Prodigal:002006,similar to AA sequence:ISfinder:ISAba30;locus_tag=OLDPGBNC_00401;product=IS200/IS605 family transposase ISAba30
NZ_JACWCT010000078.1	Prodigal:002006	CDS	7604	8887	.	+	0	ID=OLDPGBNC_00402;inference=ab initio prediction:Prodigal:002006;locus_tag=OLDPGBNC_00402;product=hypothetical protein
NZ_JACWCT010000078.1	Prodigal:002006	CDS	8887	9417	.	+	0	ID=OLDPGBNC_00403;inference=ab initio prediction:Prodigal:002006;locus_tag=OLDPGBNC_00403;product=hypothetical protein
NZ_JACWCT010000078.1	Prodigal:002006	CDS	9414	11477	.	+	0	ID=OLDPGBNC_00404;Name=smc_1;gene=smc_1;inference=ab initio prediction:Prodigal:002006,protein motif:HAMAP:MF_01894;locus_tag=OLDPGBNC_00404;product=Chromosome partition protein Smc
NZ_JACWCT010000078.1	Prodigal:002006	CDS	11927	12670	.	-	0	ID=OLDPGBNC_00405;inference=ab initio prediction:Prodigal:002006;locus_tag=OLDPGBNC_00405;product=hypothetical protein
NZ_JACWCT010000078.1	Prodigal:002006	CDS	12876	15923	.	-	0	ID=OLDPGBNC_00406;inference=ab initio prediction:Prodigal:002006;locus_tag=OLDPGBNC_00406;product=hypothetical protein
NZ_JACWCT010000079.1	Prodigal:002006	CDS	338	1333	.	+	0	ID=OLDPGBNC_00407;inference=ab initio prediction:Prodigal:002006;locus_tag=OLDPGBNC_00407;product=hypothetical protein
NZ_JACWCT010000079.1	Prodigal:002006	CDS	1293	1889	.	+	0	ID=OLDPGBNC_00408;inference=ab initio prediction:Prodigal:002006;locus_tag=OLDPGBNC_00408;product=hypothetical protein
NZ_JACWCT010000079.1	Prodigal:002006	CDS	1943	2665	.	-	0	ID=OLDPGBNC_00409;Name=ftcR_1;gene=ftcR_1;inference=ab initio prediction:Prodigal:002006,similar to AA sequence:UniProtKB:Q8YDL7;locus_tag=OLDPGBNC_00409;product=Flagellar transcriptional regulator FtcR
NZ_JACWCT010000079.1	Prodigal:002006	CDS	3162	3605	.	-	0	ID=OLDPGBNC_00410;inference=ab initio prediction:Prodigal:002006;locus_tag=OLDPGBNC_00410;product=hypothetical protein
NZ_JACWCT010000079.1	Prodigal:002006	CDS	3602	4666	.	-	0	ID=OLDPGBNC_00411;Name=flhB_1;db_xref=COG:COG1377;gene=flhB_1;inference=ab initio prediction:Prodigal:002006,similar to AA sequence:UniProtKB:P40727;locus_tag=OLDPGBNC_00411;product=Flagellar biosynthetic protein FlhB
NZ_JACWCT010000079.1	Prodigal:002006	CDS	4687	5718	.	-	0	ID=OLDPGBNC_00412;Name=fliG_1;db_xref=COG:COG1536;gene=fliG_1;inference=ab initio prediction:Prodigal:002006,similar to AA sequence:UniProtKB:Q9WY63;locus_tag=OLDPGBNC_00412;product=Flagellar motor switch protein FliG
NZ_JACWCT010000079.1	Prodigal:002006	CDS	5729	6085	.	-	0	ID=OLDPGBNC_00413;Name=fliN;db_xref=COG:COG1886;gene=fliN;inference=ab initio prediction:Prodigal:002006,similar to AA sequence:UniProtKB:P15070;locus_tag=OLDPGBNC_00413;product=Flagellar motor switch protein FliN
NZ_JACWCT010000079.1	Prodigal:002006	CDS	6179	6472	.	-	0	ID=OLDPGBNC_00414;inference=ab initio prediction:Prodigal:002006;locus_tag=OLDPGBNC_00414;product=hypothetical protein
NZ_JACWCT010000079.1	Prodigal:002006	CDS	6456	7394	.	-	0	ID=OLDPGBNC_00415;Name=fliM;db_xref=COG:COG1868;gene=fliM;inference=ab initio prediction:Prodigal:002006,similar to AA sequence:UniProtKB:P26418;locus_tag=OLDPGBNC_00415;product=Flagellar motor switch protein FliM
NZ_JACWCT010000079.1	Prodigal:002006	CDS	7462	8334	.	-	0	ID=OLDPGBNC_00416;Name=motA;db_xref=COG:COG1291;gene=motA;inference=ab initio prediction:Prodigal:002006,similar to AA sequence:UniProtKB:P09348;locus_tag=OLDPGBNC_00416;product=Motility protein A
NZ_JACWCT010000079.1	Prodigal:002006	CDS	8781	10559	.	+	0	ID=OLDPGBNC_00417;inference=ab initio prediction:Prodigal:002006;locus_tag=OLDPGBNC_00417;product=hypothetical protein
NZ_JACWCT010000079.1	Prodigal:002006	CDS	11365	11562	.	-	0	ID=OLDPGBNC_00418;inference=ab initio prediction:Prodigal:002006;locus_tag=OLDPGBNC_00418;product=hypothetical protein
NZ_JACWCT010000079.1	Prodigal:002006	CDS	11665	12147	.	-	0	ID=OLDPGBNC_00419;inference=ab initio prediction:Prodigal:002006;locus_tag=OLDPGBNC_00419;product=hypothetical protein
NZ_JACWCT010000079.1	Prodigal:002006	CDS	12880	13077	.	-	0	ID=OLDPGBNC_00420;inference=ab initio prediction:Prodigal:002006;locus_tag=OLDPGBNC_00420;product=hypothetical protein
NZ_JACWCT010000079.1	Prodigal:002006	CDS	13458	14141	.	-	0	ID=OLDPGBNC_00421;Name=ftcR_2;gene=ftcR_2;inference=ab initio prediction:Prodigal:002006,similar to AA sequence:UniProtKB:Q8YDL7;locus_tag=OLDPGBNC_00421;product=Flagellar transcriptional regulator FtcR
NZ_JACWCT010000079.1	Prodigal:002006	CDS	14487	15194	.	-	0	ID=OLDPGBNC_00422;inference=ab initio prediction:Prodigal:002006;locus_tag=OLDPGBNC_00422;product=hypothetical protein
NZ_JACWCT010000079.1	Prodigal:002006	CDS	15283	16017	.	-	0	ID=OLDPGBNC_00423;inference=ab initio prediction:Prodigal:002006;locus_tag=OLDPGBNC_00423;product=hypothetical protein
NZ_JACWCT010000079.1	Prodigal:002006	CDS	16209	16628	.	-	0	ID=OLDPGBNC_00424;inference=ab initio prediction:Prodigal:002006;locus_tag=OLDPGBNC_00424;product=hypothetical protein
NZ_JACWCT010000079.1	Prodigal:002006	CDS	16670	16975	.	-	0	ID=OLDPGBNC_00425;inference=ab initio prediction:Prodigal:002006;locus_tag=OLDPGBNC_00425;product=hypothetical protein
NZ_JACWCT010000079.1	Prodigal:002006	CDS	17107	17217	.	-	0	ID=OLDPGBNC_00426;inference=ab initio prediction:Prodigal:002006;locus_tag=OLDPGBNC_00426;product=hypothetical protein
NZ_JACWCT010000079.1	Prodigal:002006	CDS	17275	17538	.	-	0	ID=OLDPGBNC_00427;inference=ab initio prediction:Prodigal:002006;locus_tag=OLDPGBNC_00427;product=hypothetical protein
NZ_JACWCT010000079.1	Prodigal:002006	CDS	17849	18244	.	+	0	ID=OLDPGBNC_00428;eC_number=4.4.1.5;Name=gloA_1;db_xref=COG:COG0346;gene=gloA_1;inference=ab initio prediction:Prodigal:002006,similar to AA sequence:UniProtKB:P0AC81;locus_tag=OLDPGBNC_00428;product=Lactoylglutathione lyase
NZ_JACWCT010000079.1	Prodigal:002006	CDS	18339	18887	.	+	0	ID=OLDPGBNC_00429;inference=ab initio prediction:Prodigal:002006;locus_tag=OLDPGBNC_00429;product=hypothetical protein
NZ_JACWCT010000079.1	Prodigal:002006	CDS	19090	20658	.	+	0	ID=OLDPGBNC_00430;eC_number=1.1.1.400;Name=mpdB_1;gene=mpdB_1;inference=ab initio prediction:Prodigal:002006,similar to AA sequence:UniProtKB:Q3YAT3;locus_tag=OLDPGBNC_00430;product=2-methyl-1%2C2-propanediol dehydrogenase
NZ_JACWCT010000007.1	Prodigal:002006	CDS	621	1316	.	+	0	ID=OLDPGBNC_00431;inference=ab initio prediction:Prodigal:002006;locus_tag=OLDPGBNC_00431;product=hypothetical protein
NZ_JACWCT010000007.1	Prodigal:002006	CDS	1487	4315	.	+	0	ID=OLDPGBNC_00432;eC_number=5.6.2.1;Name=topA;db_xref=COG:COG0550;gene=topA;inference=ab initio prediction:Prodigal:002006,similar to AA sequence:UniProtKB:P9WG49;locus_tag=OLDPGBNC_00432;product=DNA topoisomerase 1
NZ_JACWCT010000007.1	Prodigal:002006	CDS	4688	4807	.	+	0	ID=OLDPGBNC_00433;inference=ab initio prediction:Prodigal:002006;locus_tag=OLDPGBNC_00433;product=hypothetical protein
NZ_JACWCT010000007.1	Prodigal:002006	CDS	4871	5251	.	-	0	ID=OLDPGBNC_00434;inference=ab initio prediction:Prodigal:002006;locus_tag=OLDPGBNC_00434;product=hypothetical protein
NZ_JACWCT010000007.1	Prodigal:002006	CDS	5496	5729	.	+	0	ID=OLDPGBNC_00435;inference=ab initio prediction:Prodigal:002006;locus_tag=OLDPGBNC_00435;product=hypothetical protein
NZ_JACWCT010000007.1	Prodigal:002006	CDS	5820	6290	.	-	0	ID=OLDPGBNC_00436;Name=srpB;db_xref=COG:COG1285;gene=srpB;inference=ab initio prediction:Prodigal:002006,similar to AA sequence:UniProtKB:Q55026;locus_tag=OLDPGBNC_00436;product=Protein SrpB
NZ_JACWCT010000007.1	Prodigal:002006	CDS	6580	7029	.	+	0	ID=OLDPGBNC_00437;inference=ab initio prediction:Prodigal:002006;locus_tag=OLDPGBNC_00437;product=hypothetical protein
NZ_JACWCT010000007.1	Prodigal:002006	CDS	7128	8306	.	+	0	ID=OLDPGBNC_00438;eC_number=2.5.1.6;Name=metK;db_xref=COG:COG0192;gene=metK;inference=ab initio prediction:Prodigal:002006,similar to AA sequence:UniProtKB:P0A817;locus_tag=OLDPGBNC_00438;product=S-adenosylmethionine synthase
NZ_JACWCT010000007.1	Prodigal:002006	CDS	8364	9065	.	+	0	ID=OLDPGBNC_00439;eC_number=2.1.1.33;Name=trmB;db_xref=COG:COG0220;gene=trmB;inference=ab initio prediction:Prodigal:002006,similar to AA sequence:UniProtKB:P0A8I5;locus_tag=OLDPGBNC_00439;product=tRNA (guanine-N(7)-)-methyltransferase
NZ_JACWCT010000007.1	Prodigal:002006	CDS	9544	11304	.	+	0	ID=OLDPGBNC_00440;inference=ab initio prediction:Prodigal:002006;locus_tag=OLDPGBNC_00440;product=hypothetical protein
NZ_JACWCT010000007.1	Prodigal:002006	CDS	11783	12400	.	-	0	ID=OLDPGBNC_00441;eC_number=2.1.1.223;Name=yfiC_1;gene=yfiC_1;inference=ab initio prediction:Prodigal:002006,protein motif:HAMAP:MF_01872;locus_tag=OLDPGBNC_00441;product=tRNA1(Val) (adenine(37)-N6)-methyltransferase
NZ_JACWCT010000080.1	Prodigal:002006	CDS	711	953	.	+	0	ID=OLDPGBNC_00442;inference=ab initio prediction:Prodigal:002006;locus_tag=OLDPGBNC_00442;product=hypothetical protein
NZ_JACWCT010000080.1	Prodigal:002006	CDS	1028	1597	.	-	0	ID=OLDPGBNC_00443;Name=hin_1;db_xref=COG:COG1961;gene=hin_1;inference=ab initio prediction:Prodigal:002006,similar to AA sequence:UniProtKB:P03013;locus_tag=OLDPGBNC_00443;product=DNA-invertase hin
NZ_JACWCT010000080.1	Prodigal:002006	CDS	1765	2310	.	+	0	ID=OLDPGBNC_00444;inference=ab initio prediction:Prodigal:002006,similar to AA sequence:ISfinder:ISMno21;locus_tag=OLDPGBNC_00444;product=IS630 family transposase ISMno21
NZ_JACWCT010000080.1	Prodigal:002006	CDS	2475	2822	.	+	0	ID=OLDPGBNC_00445;inference=ab initio prediction:Prodigal:002006,similar to AA sequence:ISfinder:ISMno21;locus_tag=OLDPGBNC_00445;product=IS630 family transposase ISMno21
NZ_JACWCT010000080.1	Prodigal:002006	CDS	2909	5866	.	+	0	ID=OLDPGBNC_00446;inference=ab initio prediction:Prodigal:002006,similar to AA sequence:ISfinder:ISMex38;locus_tag=OLDPGBNC_00446;product=Tn3 family transposase ISMex38
NZ_JACWCT010000080.1	Prodigal:002006	CDS	5975	6634	.	+	0	ID=OLDPGBNC_00447;inference=ab initio prediction:Prodigal:002006;locus_tag=OLDPGBNC_00447;product=hypothetical protein
NZ_JACWCT010000080.1	Prodigal:002006	CDS	6598	9018	.	-	0	ID=OLDPGBNC_00448;inference=ab initio prediction:Prodigal:002006;locus_tag=OLDPGBNC_00448;product=hypothetical protein
NZ_JACWCT010000080.1	Prodigal:002006	CDS	9173	10309	.	-	0	ID=OLDPGBNC_00449;eC_number=3.4.24.-;Name=ftsH_1;gene=ftsH_1;inference=ab initio prediction:Prodigal:002006,protein motif:HAMAP:MF_01458;locus_tag=OLDPGBNC_00449;product=ATP-dependent zinc metalloprotease FtsH
NZ_JACWCT010000080.1	Prodigal:002006	CDS	11534	12295	.	+	0	ID=OLDPGBNC_00450;inference=ab initio prediction:Prodigal:002006;locus_tag=OLDPGBNC_00450;product=hypothetical protein
NZ_JACWCT010000080.1	Prodigal:002006	CDS	12551	12874	.	-	0	ID=OLDPGBNC_00451;inference=ab initio prediction:Prodigal:002006;locus_tag=OLDPGBNC_00451;product=hypothetical protein
NZ_JACWCT010000080.1	Prodigal:002006	CDS	12867	13499	.	-	0	ID=OLDPGBNC_00452;inference=ab initio prediction:Prodigal:002006,protein motif:HAMAP:MF_02040;locus_tag=OLDPGBNC_00452;product=Iron-sulfur cluster carrier protein
NZ_JACWCT010000080.1	Prodigal:002006	CDS	13568	13663	.	-	0	ID=OLDPGBNC_00453;inference=ab initio prediction:Prodigal:002006;locus_tag=OLDPGBNC_00453;product=hypothetical protein
NZ_JACWCT010000080.1	Prodigal:002006	CDS	14071	14661	.	+	0	ID=OLDPGBNC_00454;Name=hin_2;db_xref=COG:COG1961;gene=hin_2;inference=ab initio prediction:Prodigal:002006,similar to AA sequence:UniProtKB:P03013;locus_tag=OLDPGBNC_00454;product=DNA-invertase hin
NZ_JACWCT010000080.1	Prodigal:002006	CDS	14828	17707	.	-	0	ID=OLDPGBNC_00455;eC_number=3.6.4.12;Name=recD2_2;gene=recD2_2;inference=ab initio prediction:Prodigal:002006,protein motif:HAMAP:MF_01488;locus_tag=OLDPGBNC_00455;product=ATP-dependent RecD-like DNA helicase
NZ_JACWCT010000080.1	Prodigal:002006	CDS	17704	17991	.	-	0	ID=OLDPGBNC_00456;inference=ab initio prediction:Prodigal:002006;locus_tag=OLDPGBNC_00456;product=hypothetical protein
NZ_JACWCT010000080.1	Prodigal:002006	CDS	18237	18740	.	+	0	ID=OLDPGBNC_00457;inference=ab initio prediction:Prodigal:002006;locus_tag=OLDPGBNC_00457;product=hypothetical protein
NZ_JACWCT010000080.1	Prodigal:002006	CDS	18754	19482	.	+	0	ID=OLDPGBNC_00458;inference=ab initio prediction:Prodigal:002006;locus_tag=OLDPGBNC_00458;product=hypothetical protein
NZ_JACWCT010000080.1	Prodigal:002006	CDS	19489	20070	.	+	0	ID=OLDPGBNC_00459;inference=ab initio prediction:Prodigal:002006;locus_tag=OLDPGBNC_00459;product=hypothetical protein
NZ_JACWCT010000080.1	Prodigal:002006	CDS	20158	21861	.	-	0	ID=OLDPGBNC_00460;inference=ab initio prediction:Prodigal:002006;locus_tag=OLDPGBNC_00460;product=hypothetical protein
NZ_JACWCT010000080.1	Prodigal:002006	CDS	22904	23179	.	+	0	ID=OLDPGBNC_00461;inference=ab initio prediction:Prodigal:002006;locus_tag=OLDPGBNC_00461;product=hypothetical protein
NZ_JACWCT010000080.1	Prodigal:002006	CDS	23350	24366	.	+	0	ID=OLDPGBNC_00462;inference=ab initio prediction:Prodigal:002006,similar to AA sequence:ISfinder:ISMno26;locus_tag=OLDPGBNC_00462;product=IS110 family transposase ISMno26
NZ_JACWCT010000080.1	Prodigal:002006	CDS	24675	24944	.	-	0	ID=OLDPGBNC_00463;inference=ab initio prediction:Prodigal:002006,similar to AA sequence:ISfinder:ISMno28;locus_tag=OLDPGBNC_00463;product=IS6 family transposase ISMno28
NZ_JACWCT010000080.1	Prodigal:002006	CDS	25161	25487	.	-	0	ID=OLDPGBNC_00464;Name=higA-2;db_xref=COG:COG2944;gene=higA-2;inference=ab initio prediction:Prodigal:002006,similar to AA sequence:UniProtKB:Q9KMA5;locus_tag=OLDPGBNC_00464;product=Antitoxin HigA-2
NZ_JACWCT010000080.1	Prodigal:002006	CDS	25991	27160	.	-	0	ID=OLDPGBNC_00465;Name=xerC_2;gene=xerC_2;inference=ab initio prediction:Prodigal:002006,protein motif:HAMAP:MF_01808;locus_tag=OLDPGBNC_00465;product=Tyrosine recombinase XerC
NZ_JACWCT010000080.1	Prodigal:002006	CDS	27338	28438	.	+	0	ID=OLDPGBNC_00466;inference=ab initio prediction:Prodigal:002006;locus_tag=OLDPGBNC_00466;product=hypothetical protein
NZ_JACWCT010000080.1	Prodigal:002006	CDS	28610	29188	.	+	0	ID=OLDPGBNC_00467;inference=ab initio prediction:Prodigal:002006;locus_tag=OLDPGBNC_00467;product=hypothetical protein
NZ_JACWCT010000080.1	Prodigal:002006	CDS	29434	29847	.	+	0	ID=OLDPGBNC_00468;Name=ros_2;db_xref=COG:COG4957;gene=ros_2;inference=ab initio prediction:Prodigal:002006,similar to AA sequence:UniProtKB:Q04152;locus_tag=OLDPGBNC_00468;product=Transcriptional regulatory protein ros
NZ_JACWCT010000081.1	Prodigal:002006	CDS	393	650	.	+	0	ID=OLDPGBNC_00469;inference=ab initio prediction:Prodigal:002006;locus_tag=OLDPGBNC_00469;product=hypothetical protein
NZ_JACWCT010000081.1	Prodigal:002006	CDS	654	1874	.	+	0	ID=OLDPGBNC_00470;eC_number=1.14.13.24;Name=mhbM;db_xref=COG:COG0654;gene=mhbM;inference=ab initio prediction:Prodigal:002006,similar to AA sequence:UniProtKB:Q5EXK1;locus_tag=OLDPGBNC_00470;product=3-hydroxybenzoate 6-hydroxylase
NZ_JACWCT010000081.1	Aragorn:001002	tRNA	1950	2035	.	+	.	ID=OLDPGBNC_00471;inference=COORDINATES:profile:Aragorn:001002;locus_tag=OLDPGBNC_00471;product=tRNA-Leu(taa)
NZ_JACWCT010000081.1	Prodigal:002006	CDS	2856	3452	.	-	0	ID=OLDPGBNC_00472;eC_number=2.5.1.3;Name=thiE_1;db_xref=COG:COG0352;gene=thiE_1;inference=ab initio prediction:Prodigal:002006,similar to AA sequence:UniProtKB:P39594;locus_tag=OLDPGBNC_00472;product=Thiamine-phosphate synthase
NZ_JACWCT010000081.1	Prodigal:002006	CDS	3449	4228	.	-	0	ID=OLDPGBNC_00473;eC_number=2.8.1.10;Name=thiG;db_xref=COG:COG2022;gene=thiG;inference=ab initio prediction:Prodigal:002006,similar to AA sequence:UniProtKB:Q9I6B4;locus_tag=OLDPGBNC_00473;product=Thiazole synthase
NZ_JACWCT010000081.1	Prodigal:002006	CDS	4255	4467	.	-	0	ID=OLDPGBNC_00474;inference=ab initio prediction:Prodigal:002006;locus_tag=OLDPGBNC_00474;product=hypothetical protein
NZ_JACWCT010000081.1	Prodigal:002006	CDS	4464	5669	.	-	0	ID=OLDPGBNC_00475;eC_number=1.4.3.19;Name=thiO_1;db_xref=COG:COG0665;gene=thiO_1;inference=ab initio prediction:Prodigal:002006,similar to AA sequence:UniProtKB:S5FMM4;locus_tag=OLDPGBNC_00475;product=Glycine oxidase
NZ_JACWCT010000081.1	Prodigal:002006	CDS	5983	7230	.	-	0	ID=OLDPGBNC_00476;inference=ab initio prediction:Prodigal:002006;locus_tag=OLDPGBNC_00476;product=hypothetical protein
NZ_JACWCT010000081.1	Prodigal:002006	CDS	7494	7745	.	+	0	ID=OLDPGBNC_00477;inference=ab initio prediction:Prodigal:002006;locus_tag=OLDPGBNC_00477;product=hypothetical protein
NZ_JACWCT010000081.1	Prodigal:002006	CDS	7807	9804	.	-	0	ID=OLDPGBNC_00478;Name=rpoD;db_xref=COG:COG0568;gene=rpoD;inference=ab initio prediction:Prodigal:002006,similar to AA sequence:UniProtKB:Q2K619;locus_tag=OLDPGBNC_00478;product=RNA polymerase sigma factor RpoD
NZ_JACWCT010000081.1	Prodigal:002006	CDS	9985	11901	.	-	0	ID=OLDPGBNC_00479;eC_number=2.7.7.-;Name=dnaG;gene=dnaG;inference=ab initio prediction:Prodigal:002006,protein motif:HAMAP:MF_00974;locus_tag=OLDPGBNC_00479;product=DNA primase
NZ_JACWCT010000081.1	Prodigal:002006	CDS	11990	14083	.	-	0	ID=OLDPGBNC_00480;inference=ab initio prediction:Prodigal:002006;locus_tag=OLDPGBNC_00480;product=hypothetical protein
NZ_JACWCT010000081.1	Prodigal:002006	CDS	14337	14789	.	-	0	ID=OLDPGBNC_00481;Name=yqeY;db_xref=COG:COG1610;gene=yqeY;inference=ab initio prediction:Prodigal:002006,similar to AA sequence:UniProtKB:P54464;locus_tag=OLDPGBNC_00481;product=putative protein YqeY
NZ_JACWCT010000081.1	Prodigal:002006	CDS	14974	16188	.	+	0	ID=OLDPGBNC_00482;eC_number=6.3.5.5;Name=carA;db_xref=COG:COG0505;gene=carA;inference=ab initio prediction:Prodigal:002006,similar to AA sequence:UniProtKB:P0A6F1;locus_tag=OLDPGBNC_00482;product=Carbamoyl-phosphate synthase small chain
NZ_JACWCT010000081.1	Prodigal:002006	CDS	16330	16701	.	+	0	ID=OLDPGBNC_00483;inference=ab initio prediction:Prodigal:002006;locus_tag=OLDPGBNC_00483;product=hypothetical protein
NZ_JACWCT010000081.1	Prodigal:002006	CDS	16735	17427	.	+	0	ID=OLDPGBNC_00484;inference=ab initio prediction:Prodigal:002006;locus_tag=OLDPGBNC_00484;product=hypothetical protein
NZ_JACWCT010000081.1	Prodigal:002006	CDS	17449	17931	.	-	0	ID=OLDPGBNC_00485;inference=ab initio prediction:Prodigal:002006;locus_tag=OLDPGBNC_00485;product=hypothetical protein
NZ_JACWCT010000081.1	Prodigal:002006	CDS	18068	19375	.	+	0	ID=OLDPGBNC_00486;eC_number=1.6.3.5;inference=ab initio prediction:Prodigal:002006,protein motif:HAMAP:MF_02074;locus_tag=OLDPGBNC_00486;product=Renalase
NZ_JACWCT010000081.1	Prodigal:002006	CDS	19401	19766	.	-	0	ID=OLDPGBNC_00487;inference=ab initio prediction:Prodigal:002006;locus_tag=OLDPGBNC_00487;product=hypothetical protein
NZ_JACWCT010000081.1	Prodigal:002006	CDS	19848	20129	.	-	0	ID=OLDPGBNC_00488;inference=ab initio prediction:Prodigal:002006;locus_tag=OLDPGBNC_00488;product=hypothetical protein
NZ_JACWCT010000081.1	Aragorn:001002	tRNA	20130	20222	.	+	.	ID=OLDPGBNC_00489;inference=COORDINATES:profile:Aragorn:001002;locus_tag=OLDPGBNC_00489;product=tRNA-Ser(gga)
NZ_JACWCT010000081.1	Prodigal:002006	CDS	21330	22331	.	-	0	ID=OLDPGBNC_00490;inference=ab initio prediction:Prodigal:002006;locus_tag=OLDPGBNC_00490;product=hypothetical protein
NZ_JACWCT010000081.1	Prodigal:002006	CDS	22380	22721	.	+	0	ID=OLDPGBNC_00491;inference=ab initio prediction:Prodigal:002006;locus_tag=OLDPGBNC_00491;product=hypothetical protein
NZ_JACWCT010000081.1	Prodigal:002006	CDS	22988	23278	.	-	0	ID=OLDPGBNC_00492;inference=ab initio prediction:Prodigal:002006;locus_tag=OLDPGBNC_00492;product=hypothetical protein
NZ_JACWCT010000081.1	Prodigal:002006	CDS	23800	25962	.	+	0	ID=OLDPGBNC_00493;eC_number=5.4.99.2;Name=mutB;db_xref=COG:COG1884;gene=mutB;inference=ab initio prediction:Prodigal:002006,similar to AA sequence:UniProtKB:P9WJK5;locus_tag=OLDPGBNC_00493;product=putative methylmalonyl-CoA mutase large subunit
NZ_JACWCT010000081.1	Prodigal:002006	CDS	26042	27919	.	+	0	ID=OLDPGBNC_00494;inference=ab initio prediction:Prodigal:002006;locus_tag=OLDPGBNC_00494;product=hypothetical protein
NZ_JACWCT010000081.1	Prodigal:002006	CDS	27926	28513	.	-	0	ID=OLDPGBNC_00495;inference=ab initio prediction:Prodigal:002006;locus_tag=OLDPGBNC_00495;product=hypothetical protein
NZ_JACWCT010000081.1	Prodigal:002006	CDS	28747	29214	.	+	0	ID=OLDPGBNC_00496;eC_number=1.3.99.16;Name=iorA_1;gene=iorA_1;inference=ab initio prediction:Prodigal:002006,similar to AA sequence:UniProtKB:Q51697;locus_tag=OLDPGBNC_00496;product=Isoquinoline 1-oxidoreductase subunit alpha
NZ_JACWCT010000081.1	Prodigal:002006	CDS	29226	31409	.	+	0	ID=OLDPGBNC_00497;eC_number=1.2.5.2;inference=ab initio prediction:Prodigal:002006,similar to AA sequence:UniProtKB:P17201;locus_tag=OLDPGBNC_00497;product=Membrane-bound aldehyde dehydrogenase [pyrroloquinoline-quinone]
NZ_JACWCT010000081.1	Prodigal:002006	CDS	31406	31672	.	+	0	ID=OLDPGBNC_00498;inference=ab initio prediction:Prodigal:002006;locus_tag=OLDPGBNC_00498;product=hypothetical protein
NZ_JACWCT010000081.1	Prodigal:002006	CDS	31669	32925	.	+	0	ID=OLDPGBNC_00499;eC_number=1.8.2.3;Name=fccB;db_xref=COG:COG0446;gene=fccB;inference=ab initio prediction:Prodigal:002006,similar to AA sequence:UniProtKB:Q06530;locus_tag=OLDPGBNC_00499;product=Sulfide dehydrogenase [flavocytochrome c] flavoprotein chain
NZ_JACWCT010000081.1	Prodigal:002006	CDS	32940	33353	.	+	0	ID=OLDPGBNC_00500;inference=ab initio prediction:Prodigal:002006;locus_tag=OLDPGBNC_00500;product=hypothetical protein
NZ_JACWCT010000081.1	Prodigal:002006	CDS	33350	33820	.	+	0	ID=OLDPGBNC_00501;inference=ab initio prediction:Prodigal:002006;locus_tag=OLDPGBNC_00501;product=hypothetical protein
NZ_JACWCT010000081.1	Prodigal:002006	CDS	33823	34143	.	+	0	ID=OLDPGBNC_00502;inference=ab initio prediction:Prodigal:002006;locus_tag=OLDPGBNC_00502;product=hypothetical protein
NZ_JACWCT010000081.1	Prodigal:002006	CDS	34202	35917	.	-	0	ID=OLDPGBNC_00503;eC_number=6.2.1.3;Name=fadD_1;db_xref=COG:COG0318;gene=fadD_1;inference=ab initio prediction:Prodigal:002006,similar to AA sequence:UniProtKB:P69451;locus_tag=OLDPGBNC_00503;product=Long-chain-fatty-acid--CoA ligase
NZ_JACWCT010000081.1	Prodigal:002006	CDS	35973	36713	.	-	0	ID=OLDPGBNC_00504;inference=ab initio prediction:Prodigal:002006;locus_tag=OLDPGBNC_00504;product=hypothetical protein
NZ_JACWCT010000081.1	Prodigal:002006	CDS	36710	38218	.	-	0	ID=OLDPGBNC_00505;eC_number=3.4.11.1;Name=pepA_1;db_xref=COG:COG0260;gene=pepA_1;inference=ab initio prediction:Prodigal:002006,similar to AA sequence:UniProtKB:O86436;locus_tag=OLDPGBNC_00505;product=Cytosol aminopeptidase
NZ_JACWCT010000081.1	Prodigal:002006	CDS	38450	39622	.	+	0	ID=OLDPGBNC_00506;inference=ab initio prediction:Prodigal:002006;locus_tag=OLDPGBNC_00506;product=hypothetical protein
NZ_JACWCT010000081.1	Prodigal:002006	CDS	39629	40717	.	+	0	ID=OLDPGBNC_00507;Name=lptG;db_xref=COG:COG0795;gene=lptG;inference=ab initio prediction:Prodigal:002006,similar to AA sequence:UniProtKB:P0ADC6;locus_tag=OLDPGBNC_00507;product=Lipopolysaccharide export system permease protein LptG
NZ_JACWCT010000081.1	Prodigal:002006	CDS	40717	43386	.	+	0	ID=OLDPGBNC_00508;Name=lptD;gene=lptD;inference=ab initio prediction:Prodigal:002006,protein motif:HAMAP:MF_01411;locus_tag=OLDPGBNC_00508;product=LPS-assembly protein LptD
NZ_JACWCT010000081.1	Prodigal:002006	CDS	43495	44574	.	+	0	ID=OLDPGBNC_00509;eC_number=1.1.1.408;Name=pdxA2_1;db_xref=COG:COG1995;gene=pdxA2_1;inference=ab initio prediction:Prodigal:002006,similar to AA sequence:UniProtKB:Q6D0N8;locus_tag=OLDPGBNC_00509;product=D-threonate 4-phosphate dehydrogenase
NZ_JACWCT010000081.1	Prodigal:002006	CDS	44571	45407	.	+	0	ID=OLDPGBNC_00510;eC_number=2.1.1.182;Name=rsmA_1;gene=rsmA_1;inference=ab initio prediction:Prodigal:002006,similar to AA sequence:UniProtKB:Q1RK29;locus_tag=OLDPGBNC_00510;product=Ribosomal RNA small subunit methyltransferase A
NZ_JACWCT010000081.1	Prodigal:002006	CDS	45566	46543	.	-	0	ID=OLDPGBNC_00511;inference=ab initio prediction:Prodigal:002006;locus_tag=OLDPGBNC_00511;product=hypothetical protein
NZ_JACWCT010000081.1	Prodigal:002006	CDS	46747	47880	.	-	0	ID=OLDPGBNC_00512;inference=ab initio prediction:Prodigal:002006,similar to AA sequence:UniProtKB:Q881J7;locus_tag=OLDPGBNC_00512;product=Blue-light-activated protein
NZ_JACWCT010000081.1	Prodigal:002006	CDS	48007	48711	.	-	0	ID=OLDPGBNC_00513;eC_number=2.3.1.181;Name=lipB;gene=lipB;inference=ab initio prediction:Prodigal:002006,protein motif:HAMAP:MF_00013;locus_tag=OLDPGBNC_00513;product=Octanoyltransferase
NZ_JACWCT010000081.1	Prodigal:002006	CDS	48817	49122	.	+	0	ID=OLDPGBNC_00514;inference=ab initio prediction:Prodigal:002006;locus_tag=OLDPGBNC_00514;product=hypothetical protein
NZ_JACWCT010000081.1	Aragorn:001002	tRNA	49245	49329	.	+	.	ID=OLDPGBNC_00515;inference=COORDINATES:profile:Aragorn:001002;locus_tag=OLDPGBNC_00515;product=tRNA-Leu(gag)
NZ_JACWCT010000081.1	Aragorn:001002	tRNA	49518	49602	.	+	.	ID=OLDPGBNC_00516;inference=COORDINATES:profile:Aragorn:001002;locus_tag=OLDPGBNC_00516;product=tRNA-Leu(gag)
NZ_JACWCT010000081.1	Prodigal:002006	CDS	50031	50810	.	-	0	ID=OLDPGBNC_00517;Name=kpsM;db_xref=COG:COG1682;gene=kpsM;inference=ab initio prediction:Prodigal:002006,similar to AA sequence:UniProtKB:P23889;locus_tag=OLDPGBNC_00517;product=Polysialic acid transport protein KpsM
NZ_JACWCT010000081.1	Prodigal:002006	CDS	50916	51566	.	-	0	ID=OLDPGBNC_00518;inference=ab initio prediction:Prodigal:002006;locus_tag=OLDPGBNC_00518;product=hypothetical protein
NZ_JACWCT010000081.1	Prodigal:002006	CDS	51696	56558	.	+	0	ID=OLDPGBNC_00519;eC_number=1.4.1.2;Name=gdhB;db_xref=COG:COG2902;gene=gdhB;inference=ab initio prediction:Prodigal:002006,similar to AA sequence:UniProtKB:Q9HZE0;locus_tag=OLDPGBNC_00519;product=NAD-specific glutamate dehydrogenase
NZ_JACWCT010000081.1	Prodigal:002006	CDS	56555	57220	.	+	0	ID=OLDPGBNC_00520;eC_number=1.13.11.79;db_xref=COG:COG0778;inference=ab initio prediction:Prodigal:002006,similar to AA sequence:UniProtKB:Q2RNG5;locus_tag=OLDPGBNC_00520;product=5%2C6-dimethylbenzimidazole synthase
NZ_JACWCT010000081.1	Prodigal:002006	CDS	57321	57728	.	+	0	ID=OLDPGBNC_00521;inference=ab initio prediction:Prodigal:002006,similar to AA sequence:UniProtKB:O86237;locus_tag=OLDPGBNC_00521;product=putative protein.1
NZ_JACWCT010000081.1	Prodigal:002006	CDS	57843	58427	.	+	0	ID=OLDPGBNC_00522;Name=yxaF_1;gene=yxaF_1;inference=ab initio prediction:Prodigal:002006,similar to AA sequence:UniProtKB:P42105;locus_tag=OLDPGBNC_00522;product=putative HTH-type transcriptional regulator YxaF
NZ_JACWCT010000081.1	Prodigal:002006	CDS	58418	58744	.	-	0	ID=OLDPGBNC_00523;Name=qacC;gene=qacC;inference=ab initio prediction:Prodigal:002006,similar to AA sequence:UniProtKB:P14319;locus_tag=OLDPGBNC_00523;product=Quaternary ammonium compound-resistance protein QacC
NZ_JACWCT010000081.1	Prodigal:002006	CDS	58741	59901	.	-	0	ID=OLDPGBNC_00524;inference=ab initio prediction:Prodigal:002006;locus_tag=OLDPGBNC_00524;product=hypothetical protein
NZ_JACWCT010000081.1	Prodigal:002006	CDS	60194	61564	.	-	0	ID=OLDPGBNC_00525;eC_number=2.7.13.3;Name=luxQ;gene=luxQ;inference=ab initio prediction:Prodigal:002006,similar to AA sequence:UniProtKB:Q9KLK7;locus_tag=OLDPGBNC_00525;product=Autoinducer 2 sensor kinase/phosphatase LuxQ
NZ_JACWCT010000081.1	Prodigal:002006	CDS	61561	62751	.	-	0	ID=OLDPGBNC_00526;inference=ab initio prediction:Prodigal:002006;locus_tag=OLDPGBNC_00526;product=hypothetical protein
NZ_JACWCT010000081.1	Prodigal:002006	CDS	63309	64058	.	+	0	ID=OLDPGBNC_00527;Name=lnrK;db_xref=COG:COG2197;gene=lnrK;inference=ab initio prediction:Prodigal:002006,similar to AA sequence:UniProtKB:P94439;locus_tag=OLDPGBNC_00527;product=Transcriptional regulatory protein LnrK
NZ_JACWCT010000081.1	Prodigal:002006	CDS	64268	66331	.	+	0	ID=OLDPGBNC_00528;Name=cstA;db_xref=COG:COG1966;gene=cstA;inference=ab initio prediction:Prodigal:002006,similar to AA sequence:UniProtKB:P15078;locus_tag=OLDPGBNC_00528;product=Peptide transporter CstA
NZ_JACWCT010000081.1	Prodigal:002006	CDS	66337	66555	.	+	0	ID=OLDPGBNC_00529;inference=ab initio prediction:Prodigal:002006;locus_tag=OLDPGBNC_00529;product=hypothetical protein
NZ_JACWCT010000081.1	Prodigal:002006	CDS	66852	67823	.	+	0	ID=OLDPGBNC_00530;Name=ribN_1;gene=ribN_1;inference=ab initio prediction:Prodigal:002006,similar to AA sequence:UniProtKB:Q9KKU0;locus_tag=OLDPGBNC_00530;product=Riboflavin transporter
NZ_JACWCT010000081.1	Prodigal:002006	CDS	68129	68428	.	+	0	ID=OLDPGBNC_00531;inference=ab initio prediction:Prodigal:002006;locus_tag=OLDPGBNC_00531;product=hypothetical protein
NZ_JACWCT010000081.1	Prodigal:002006	CDS	68509	70863	.	+	0	ID=OLDPGBNC_00532;Name=yhgF;db_xref=COG:COG2183;gene=yhgF;inference=ab initio prediction:Prodigal:002006,similar to AA sequence:UniProtKB:P46837;locus_tag=OLDPGBNC_00532;product=Protein YhgF
NZ_JACWCT010000081.1	Prodigal:002006	CDS	70918	71973	.	-	0	ID=OLDPGBNC_00533;inference=ab initio prediction:Prodigal:002006;locus_tag=OLDPGBNC_00533;product=hypothetical protein
NZ_JACWCT010000081.1	Prodigal:002006	CDS	72865	73413	.	-	0	ID=OLDPGBNC_00534;inference=ab initio prediction:Prodigal:002006;locus_tag=OLDPGBNC_00534;product=hypothetical protein
NZ_JACWCT010000081.1	Prodigal:002006	CDS	73454	74773	.	-	0	ID=OLDPGBNC_00535;eC_number=1.4.3.24;Name=pao;gene=pao;inference=ab initio prediction:Prodigal:002006,similar to AA sequence:UniProtKB:H8ZPX1;locus_tag=OLDPGBNC_00535;product=Pseudooxynicotine oxidase
NZ_JACWCT010000081.1	Prodigal:002006	CDS	74773	75327	.	-	0	ID=OLDPGBNC_00536;inference=ab initio prediction:Prodigal:002006;locus_tag=OLDPGBNC_00536;product=hypothetical protein
NZ_JACWCT010000081.1	Prodigal:002006	CDS	75338	77146	.	-	0	ID=OLDPGBNC_00537;inference=ab initio prediction:Prodigal:002006;locus_tag=OLDPGBNC_00537;product=hypothetical protein
NZ_JACWCT010000081.1	Prodigal:002006	CDS	77324	78829	.	+	0	ID=OLDPGBNC_00538;eC_number=2.4.2.59;Name=thi4;gene=thi4;inference=ab initio prediction:Prodigal:002006,protein motif:HAMAP:MF_00304;locus_tag=OLDPGBNC_00538;product=Thiamine thiazole synthase
NZ_JACWCT010000081.1	Prodigal:002006	CDS	78994	80160	.	+	0	ID=OLDPGBNC_00539;inference=ab initio prediction:Prodigal:002006;locus_tag=OLDPGBNC_00539;product=hypothetical protein
NZ_JACWCT010000081.1	Prodigal:002006	CDS	80324	81106	.	-	0	ID=OLDPGBNC_00540;eC_number=1.1.1.100;Name=fabG_1;gene=fabG_1;inference=ab initio prediction:Prodigal:002006,similar to AA sequence:UniProtKB:Q9KQH7;locus_tag=OLDPGBNC_00540;product=3-oxoacyl-[acyl-carrier-protein] reductase FabG
NZ_JACWCT010000081.1	Prodigal:002006	CDS	81332	82711	.	-	0	ID=OLDPGBNC_00541;eC_number=4.3.2.1;Name=argH;db_xref=COG:COG0165;gene=argH;inference=ab initio prediction:Prodigal:002006,similar to AA sequence:UniProtKB:Q5SLL0;locus_tag=OLDPGBNC_00541;product=Argininosuccinate lyase
NZ_JACWCT010000081.1	Prodigal:002006	CDS	82722	83369	.	+	0	ID=OLDPGBNC_00542;Name=tlpA;db_xref=COG:COG0526;gene=tlpA;inference=ab initio prediction:Prodigal:002006,similar to AA sequence:UniProtKB:P43221;locus_tag=OLDPGBNC_00542;product=Thiol:disulfide interchange protein TlpA
NZ_JACWCT010000081.1	Prodigal:002006	CDS	83499	83810	.	-	0	ID=OLDPGBNC_00543;inference=ab initio prediction:Prodigal:002006;locus_tag=OLDPGBNC_00543;product=hypothetical protein
NZ_JACWCT010000081.1	Prodigal:002006	CDS	83821	84903	.	-	0	ID=OLDPGBNC_00544;inference=ab initio prediction:Prodigal:002006;locus_tag=OLDPGBNC_00544;product=hypothetical protein
NZ_JACWCT010000081.1	Prodigal:002006	CDS	85117	86265	.	+	0	ID=OLDPGBNC_00545;Name=nhaA_2;db_xref=COG:COG3004;gene=nhaA_2;inference=ab initio prediction:Prodigal:002006,similar to AA sequence:UniProtKB:Q56725;locus_tag=OLDPGBNC_00545;product=Na(+)/H(+) antiporter NhaA
NZ_JACWCT010000081.1	Prodigal:002006	CDS	86420	88021	.	-	0	ID=OLDPGBNC_00546;inference=ab initio prediction:Prodigal:002006;locus_tag=OLDPGBNC_00546;product=hypothetical protein
NZ_JACWCT010000081.1	Prodigal:002006	CDS	88327	89280	.	-	0	ID=OLDPGBNC_00547;eC_number=2.1.3.15;Name=accA;db_xref=COG:COG0825;gene=accA;inference=ab initio prediction:Prodigal:002006,similar to AA sequence:UniProtKB:P0ABD5;locus_tag=OLDPGBNC_00547;product=Acetyl-coenzyme A carboxylase carboxyl transferase subunit alpha
NZ_JACWCT010000081.1	Prodigal:002006	CDS	89584	90711	.	+	0	ID=OLDPGBNC_00548;inference=ab initio prediction:Prodigal:002006;locus_tag=OLDPGBNC_00548;product=hypothetical protein
NZ_JACWCT010000081.1	Prodigal:002006	CDS	90735	91478	.	+	0	ID=OLDPGBNC_00549;eC_number=4.1.1.4;Name=adc;db_xref=COG:COG4689;gene=adc;inference=ab initio prediction:Prodigal:002006,similar to AA sequence:UniProtKB:Q7NSA6;locus_tag=OLDPGBNC_00549;product=putative acetoacetate decarboxylase
NZ_JACWCT010000081.1	Prodigal:002006	CDS	91626	92411	.	+	0	ID=OLDPGBNC_00550;eC_number=1.1.1.30;Name=bdhA;gene=bdhA;inference=ab initio prediction:Prodigal:002006,similar to AA sequence:UniProtKB:O86034;locus_tag=OLDPGBNC_00550;product=D-beta-hydroxybutyrate dehydrogenase
NZ_JACWCT010000081.1	Prodigal:002006	CDS	93351	94157	.	+	0	ID=OLDPGBNC_00551;inference=ab initio prediction:Prodigal:002006;locus_tag=OLDPGBNC_00551;product=hypothetical protein
NZ_JACWCT010000081.1	Prodigal:002006	CDS	94232	94855	.	-	0	ID=OLDPGBNC_00552;eC_number=5.4.2.11;Name=gpmA;gene=gpmA;inference=ab initio prediction:Prodigal:002006,similar to AA sequence:UniProtKB:P30798;locus_tag=OLDPGBNC_00552;product=2%2C3-bisphosphoglycerate-dependent phosphoglycerate mutase
NZ_JACWCT010000081.1	Prodigal:002006	CDS	94888	95685	.	-	0	ID=OLDPGBNC_00553;eC_number=1.17.1.8;Name=dapB;db_xref=COG:COG0289;gene=dapB;inference=ab initio prediction:Prodigal:002006,similar to AA sequence:UniProtKB:Q6G2G3;locus_tag=OLDPGBNC_00553;product=4-hydroxy-tetrahydrodipicolinate reductase
NZ_JACWCT010000081.1	Prodigal:002006	CDS	95855	96886	.	+	0	ID=OLDPGBNC_00554;eC_number=4.2.99.20;Name=menH_1;gene=menH_1;inference=ab initio prediction:Prodigal:002006,protein motif:HAMAP:MF_01660;locus_tag=OLDPGBNC_00554;product=2-succinyl-6-hydroxy-2%2C4-cyclohexadiene-1-carboxylate synthase
NZ_JACWCT010000081.1	Prodigal:002006	CDS	96852	97571	.	-	0	ID=OLDPGBNC_00555;inference=ab initio prediction:Prodigal:002006,similar to AA sequence:UniProtKB:P0AEY1;locus_tag=OLDPGBNC_00555;note=UPF0056 inner membrane protein MarC;product=hypothetical protein
NZ_JACWCT010000081.1	Prodigal:002006	CDS	97575	98315	.	-	0	ID=OLDPGBNC_00556;inference=ab initio prediction:Prodigal:002006;locus_tag=OLDPGBNC_00556;product=hypothetical protein
NZ_JACWCT010000081.1	Prodigal:002006	CDS	98512	99291	.	+	0	ID=OLDPGBNC_00557;eC_number=3.1.2.6;Name=gloB_1;db_xref=COG:COG0491;gene=gloB_1;inference=ab initio prediction:Prodigal:002006,similar to AA sequence:UniProtKB:Q8ZRM2;locus_tag=OLDPGBNC_00557;product=Hydroxyacylglutathione hydrolase
NZ_JACWCT010000081.1	Prodigal:002006	CDS	99297	99734	.	+	0	ID=OLDPGBNC_00558;inference=ab initio prediction:Prodigal:002006;locus_tag=OLDPGBNC_00558;product=hypothetical protein
NZ_JACWCT010000081.1	Prodigal:002006	CDS	99964	101499	.	-	0	ID=OLDPGBNC_00559;inference=ab initio prediction:Prodigal:002006;locus_tag=OLDPGBNC_00559;product=hypothetical protein
NZ_JACWCT010000081.1	Prodigal:002006	CDS	101598	104891	.	-	0	ID=OLDPGBNC_00560;eC_number=3.6.4.-;Name=mfd_1;gene=mfd_1;inference=ab initio prediction:Prodigal:002006,similar to AA sequence:UniProtKB:Q7A7B2;locus_tag=OLDPGBNC_00560;product=Transcription-repair-coupling factor
NZ_JACWCT010000081.1	Prodigal:002006	CDS	105091	105543	.	-	0	ID=OLDPGBNC_00561;inference=ab initio prediction:Prodigal:002006;locus_tag=OLDPGBNC_00561;product=hypothetical protein
NZ_JACWCT010000081.1	Prodigal:002006	CDS	105874	107505	.	+	0	ID=OLDPGBNC_00562;Name=dppA_1;db_xref=COG:COG0747;gene=dppA_1;inference=ab initio prediction:Prodigal:002006,similar to AA sequence:UniProtKB:P23847;locus_tag=OLDPGBNC_00562;product=Periplasmic dipeptide transport protein
NZ_JACWCT010000081.1	Prodigal:002006	CDS	107549	108526	.	+	0	ID=OLDPGBNC_00563;Name=gsiC_1;db_xref=COG:COG0601;gene=gsiC_1;inference=ab initio prediction:Prodigal:002006,similar to AA sequence:UniProtKB:P75798;locus_tag=OLDPGBNC_00563;product=Glutathione transport system permease protein GsiC
NZ_JACWCT010000081.1	Prodigal:002006	CDS	108531	109394	.	+	0	ID=OLDPGBNC_00564;Name=gsiD_1;db_xref=COG:COG1173;gene=gsiD_1;inference=ab initio prediction:Prodigal:002006,similar to AA sequence:UniProtKB:P75799;locus_tag=OLDPGBNC_00564;product=Glutathione transport system permease protein GsiD
NZ_JACWCT010000081.1	Prodigal:002006	CDS	109391	111034	.	+	0	ID=OLDPGBNC_00565;eC_number=7.4.2.10;Name=gsiA_1;db_xref=COG:COG1123;gene=gsiA_1;inference=ab initio prediction:Prodigal:002006,similar to AA sequence:UniProtKB:P75796;locus_tag=OLDPGBNC_00565;product=Glutathione import ATP-binding protein GsiA
NZ_JACWCT010000081.1	Prodigal:002006	CDS	111062	111850	.	+	0	ID=OLDPGBNC_00566;inference=ab initio prediction:Prodigal:002006;locus_tag=OLDPGBNC_00566;product=hypothetical protein
NZ_JACWCT010000081.1	Prodigal:002006	CDS	111919	112491	.	-	0	ID=OLDPGBNC_00567;inference=ab initio prediction:Prodigal:002006;locus_tag=OLDPGBNC_00567;product=hypothetical protein
NZ_JACWCT010000081.1	Prodigal:002006	CDS	112815	113279	.	+	0	ID=OLDPGBNC_00568;inference=ab initio prediction:Prodigal:002006;locus_tag=OLDPGBNC_00568;product=hypothetical protein
NZ_JACWCT010000081.1	Prodigal:002006	CDS	113348	113782	.	+	0	ID=OLDPGBNC_00569;inference=ab initio prediction:Prodigal:002006;locus_tag=OLDPGBNC_00569;product=hypothetical protein
NZ_JACWCT010000082.1	Prodigal:002006	CDS	501	1079	.	-	0	ID=OLDPGBNC_00570;inference=ab initio prediction:Prodigal:002006;locus_tag=OLDPGBNC_00570;product=hypothetical protein
NZ_JACWCT010000082.1	Prodigal:002006	CDS	1196	3316	.	-	0	ID=OLDPGBNC_00571;inference=ab initio prediction:Prodigal:002006;locus_tag=OLDPGBNC_00571;product=hypothetical protein
NZ_JACWCT010000082.1	Prodigal:002006	CDS	3404	4798	.	-	0	ID=OLDPGBNC_00572;inference=ab initio prediction:Prodigal:002006;locus_tag=OLDPGBNC_00572;product=hypothetical protein
NZ_JACWCT010000082.1	Prodigal:002006	CDS	4792	6066	.	-	0	ID=OLDPGBNC_00573;inference=ab initio prediction:Prodigal:002006;locus_tag=OLDPGBNC_00573;product=hypothetical protein
NZ_JACWCT010000082.1	Prodigal:002006	CDS	6063	7229	.	-	0	ID=OLDPGBNC_00574;inference=ab initio prediction:Prodigal:002006;locus_tag=OLDPGBNC_00574;product=hypothetical protein
NZ_JACWCT010000082.1	Prodigal:002006	CDS	7307	8083	.	+	0	ID=OLDPGBNC_00575;inference=ab initio prediction:Prodigal:002006;locus_tag=OLDPGBNC_00575;product=hypothetical protein
NZ_JACWCT010000082.1	Prodigal:002006	CDS	8070	9233	.	+	0	ID=OLDPGBNC_00576;eC_number=2.4.1.250;Name=mshA_1;gene=mshA_1;inference=ab initio prediction:Prodigal:002006,protein motif:HAMAP:MF_01695;locus_tag=OLDPGBNC_00576;product=D-inositol-3-phosphate glycosyltransferase
NZ_JACWCT010000082.1	Prodigal:002006	CDS	9244	9561	.	-	0	ID=OLDPGBNC_00577;inference=ab initio prediction:Prodigal:002006;locus_tag=OLDPGBNC_00577;product=hypothetical protein
NZ_JACWCT010000082.1	Prodigal:002006	CDS	9833	10324	.	-	0	ID=OLDPGBNC_00578;Name=lrp_1;db_xref=COG:COG1522;gene=lrp_1;inference=ab initio prediction:Prodigal:002006,similar to AA sequence:UniProtKB:P0ACJ0;locus_tag=OLDPGBNC_00578;product=Leucine-responsive regulatory protein
NZ_JACWCT010000082.1	Prodigal:002006	CDS	10321	11172	.	-	0	ID=OLDPGBNC_00579;inference=ab initio prediction:Prodigal:002006;locus_tag=OLDPGBNC_00579;product=hypothetical protein
NZ_JACWCT010000083.1	Prodigal:002006	CDS	127	771	.	+	0	ID=OLDPGBNC_00580;inference=ab initio prediction:Prodigal:002006;locus_tag=OLDPGBNC_00580;product=hypothetical protein
NZ_JACWCT010000083.1	Prodigal:002006	CDS	873	1037	.	-	0	ID=OLDPGBNC_00581;inference=ab initio prediction:Prodigal:002006;locus_tag=OLDPGBNC_00581;product=hypothetical protein
NZ_JACWCT010000083.1	Prodigal:002006	CDS	1516	2388	.	+	0	ID=OLDPGBNC_00582;inference=ab initio prediction:Prodigal:002006,similar to AA sequence:ISfinder:ISMno4;locus_tag=OLDPGBNC_00582;product=IS66 family transposase ISMno4
NZ_JACWCT010000083.1	Prodigal:002006	CDS	2355	2798	.	+	0	ID=OLDPGBNC_00583;inference=ab initio prediction:Prodigal:002006,similar to AA sequence:ISfinder:ISMno2;locus_tag=OLDPGBNC_00583;product=IS66 family transposase ISMno2
NZ_JACWCT010000084.1	Prodigal:002006	CDS	91	732	.	+	0	ID=OLDPGBNC_00584;inference=ab initio prediction:Prodigal:002006;locus_tag=OLDPGBNC_00584;product=hypothetical protein
NZ_JACWCT010000084.1	Prodigal:002006	CDS	909	2384	.	-	0	ID=OLDPGBNC_00585;Name=bdlA_1;db_xref=COG:COG0840;gene=bdlA_1;inference=ab initio prediction:Prodigal:002006,similar to AA sequence:UniProtKB:Q9I3S1;locus_tag=OLDPGBNC_00585;product=Biofilm dispersion protein BdlA
NZ_JACWCT010000084.1	Aragorn:001002	tRNA	3426	3501	.	+	.	ID=OLDPGBNC_00586;inference=COORDINATES:profile:Aragorn:001002;locus_tag=OLDPGBNC_00586;product=tRNA-Gln(ctg)
NZ_JACWCT010000084.1	Prodigal:002006	CDS	3973	4872	.	+	0	ID=OLDPGBNC_00587;Name=yjiE;gene=yjiE;inference=ab initio prediction:Prodigal:002006,similar to AA sequence:UniProtKB:P39376;locus_tag=OLDPGBNC_00587;product=HTH-type transcriptional regulator YjiE
NZ_JACWCT010000084.1	Prodigal:002006	CDS	5062	6477	.	+	0	ID=OLDPGBNC_00588;eC_number=4.3.1.1;Name=aspA;db_xref=COG:COG1027;gene=aspA;inference=ab initio prediction:Prodigal:002006,similar to AA sequence:UniProtKB:P0AC38;locus_tag=OLDPGBNC_00588;product=Aspartate ammonia-lyase
NZ_JACWCT010000084.1	Prodigal:002006	CDS	6647	7963	.	+	0	ID=OLDPGBNC_00589;Name=gltT;gene=gltT;inference=ab initio prediction:Prodigal:002006,similar to AA sequence:UniProtKB:P24944;locus_tag=OLDPGBNC_00589;product=Proton/sodium-glutamate symport protein
NZ_JACWCT010000084.1	Prodigal:002006	CDS	8341	9372	.	+	0	ID=OLDPGBNC_00590;Name=kdgT;gene=kdgT;inference=ab initio prediction:Prodigal:002006,similar to AA sequence:UniProtKB:P50847;locus_tag=OLDPGBNC_00590;product=2-keto-3-deoxygluconate permease
NZ_JACWCT010000085.1	Prodigal:002006	CDS	69	323	.	+	0	ID=OLDPGBNC_00591;inference=ab initio prediction:Prodigal:002006;locus_tag=OLDPGBNC_00591;product=hypothetical protein
NZ_JACWCT010000085.1	Prodigal:002006	CDS	504	2459	.	+	0	ID=OLDPGBNC_00592;Name=atm1_1;db_xref=COG:COG5265;gene=atm1_1;inference=ab initio prediction:Prodigal:002006,similar to AA sequence:UniProtKB:Q2G506;locus_tag=OLDPGBNC_00592;product=ATM1-type heavy metal exporter
NZ_JACWCT010000085.1	Prodigal:002006	CDS	2547	4847	.	+	0	ID=OLDPGBNC_00593;inference=ab initio prediction:Prodigal:002006;locus_tag=OLDPGBNC_00593;product=hypothetical protein
NZ_JACWCT010000085.1	Prodigal:002006	CDS	4933	5646	.	+	0	ID=OLDPGBNC_00594;eC_number=4.1.1.65;Name=psd_1;db_xref=COG:COG0688;gene=psd_1;inference=ab initio prediction:Prodigal:002006,similar to AA sequence:UniProtKB:P9WHQ5;locus_tag=OLDPGBNC_00594;product=Phosphatidylserine decarboxylase proenzyme
NZ_JACWCT010000085.1	Prodigal:002006	CDS	5662	6519	.	+	0	ID=OLDPGBNC_00595;eC_number=2.7.8.5;Name=pgsA_1;gene=pgsA_1;inference=ab initio prediction:Prodigal:002006,protein motif:HAMAP:MF_01437;locus_tag=OLDPGBNC_00595;product=CDP-diacylglycerol--glycerol-3-phosphate 3-phosphatidyltransferase
NZ_JACWCT010000085.1	Prodigal:002006	CDS	6537	7310	.	-	0	ID=OLDPGBNC_00596;eC_number=2.1.1.144;Name=tam_1;db_xref=COG:COG4106;gene=tam_1;inference=ab initio prediction:Prodigal:002006,similar to AA sequence:UniProtKB:P76145;locus_tag=OLDPGBNC_00596;product=Trans-aconitate 2-methyltransferase
NZ_JACWCT010000085.1	Prodigal:002006	CDS	7420	7830	.	+	0	ID=OLDPGBNC_00597;Name=mscL;db_xref=COG:COG1970;gene=mscL;inference=ab initio prediction:Prodigal:002006,similar to AA sequence:UniProtKB:P0A742;locus_tag=OLDPGBNC_00597;product=Large-conductance mechanosensitive channel
NZ_JACWCT010000085.1	Prodigal:002006	CDS	7960	9057	.	-	0	ID=OLDPGBNC_00598;Name=chaA;db_xref=COG:COG0387;gene=chaA;inference=ab initio prediction:Prodigal:002006,similar to AA sequence:UniProtKB:P31801;locus_tag=OLDPGBNC_00598;product=Sodium-potassium/proton antiporter ChaA
NZ_JACWCT010000085.1	Prodigal:002006	CDS	9139	10020	.	-	0	ID=OLDPGBNC_00599;eC_number=2.6.1.42;Name=ilvE_1;db_xref=COG:COG0115;gene=ilvE_1;inference=ab initio prediction:Prodigal:002006,similar to AA sequence:UniProtKB:O86428;locus_tag=OLDPGBNC_00599;product=Branched-chain-amino-acid aminotransferase
NZ_JACWCT010000085.1	Prodigal:002006	CDS	10196	10546	.	-	0	ID=OLDPGBNC_00600;inference=ab initio prediction:Prodigal:002006;locus_tag=OLDPGBNC_00600;product=hypothetical protein
NZ_JACWCT010000085.1	Prodigal:002006	CDS	11285	11884	.	+	0	ID=OLDPGBNC_00601;inference=ab initio prediction:Prodigal:002006;locus_tag=OLDPGBNC_00601;product=hypothetical protein
NZ_JACWCT010000085.1	Prodigal:002006	CDS	12049	12753	.	-	0	ID=OLDPGBNC_00602;inference=ab initio prediction:Prodigal:002006;locus_tag=OLDPGBNC_00602;product=hypothetical protein
NZ_JACWCT010000085.1	Prodigal:002006	CDS	12895	13284	.	-	0	ID=OLDPGBNC_00603;inference=ab initio prediction:Prodigal:002006;locus_tag=OLDPGBNC_00603;product=hypothetical protein
NZ_JACWCT010000085.1	Prodigal:002006	CDS	13427	13978	.	-	0	ID=OLDPGBNC_00604;inference=ab initio prediction:Prodigal:002006;locus_tag=OLDPGBNC_00604;product=hypothetical protein
NZ_JACWCT010000085.1	Prodigal:002006	CDS	14595	17246	.	+	0	ID=OLDPGBNC_00605;inference=ab initio prediction:Prodigal:002006;locus_tag=OLDPGBNC_00605;product=hypothetical protein
NZ_JACWCT010000085.1	Prodigal:002006	CDS	17243	17761	.	+	0	ID=OLDPGBNC_00606;inference=ab initio prediction:Prodigal:002006;locus_tag=OLDPGBNC_00606;product=hypothetical protein
NZ_JACWCT010000085.1	Prodigal:002006	CDS	17807	18760	.	-	0	ID=OLDPGBNC_00607;eC_number=2.1.1.222;Name=COQ3_1;gene=COQ3_1;inference=ab initio prediction:Prodigal:002006,protein motif:HAMAP:MF_00472;locus_tag=OLDPGBNC_00607;product=Ubiquinone biosynthesis O-methyltransferase%2C mitochondrial
NZ_JACWCT010000085.1	Prodigal:002006	CDS	18850	19683	.	-	0	ID=OLDPGBNC_00608;Name=motB;db_xref=COG:COG1360;gene=motB;inference=ab initio prediction:Prodigal:002006,similar to AA sequence:UniProtKB:P55892;locus_tag=OLDPGBNC_00608;product=Motility protein B
NZ_JACWCT010000085.1	Prodigal:002006	CDS	19754	20527	.	-	0	ID=OLDPGBNC_00609;Name=pomA;db_xref=COG:COG1291;gene=pomA;inference=ab initio prediction:Prodigal:002006,similar to AA sequence:UniProtKB:O06873;locus_tag=OLDPGBNC_00609;product=Chemotaxis protein PomA
NZ_JACWCT010000085.1	Prodigal:002006	CDS	20807	22582	.	+	0	ID=OLDPGBNC_00610;eC_number=7.5.2.3;Name=ndvA;db_xref=COG:COG1132;gene=ndvA;inference=ab initio prediction:Prodigal:002006,similar to AA sequence:UniProtKB:P0A2V1;locus_tag=OLDPGBNC_00610;product=Beta-(1-->2)glucan export ATP-binding/permease protein NdvA
NZ_JACWCT010000085.1	Prodigal:002006	CDS	22985	23767	.	-	0	ID=OLDPGBNC_00611;inference=ab initio prediction:Prodigal:002006;locus_tag=OLDPGBNC_00611;product=hypothetical protein
NZ_JACWCT010000085.1	Prodigal:002006	CDS	23875	24471	.	-	0	ID=OLDPGBNC_00612;inference=ab initio prediction:Prodigal:002006;locus_tag=OLDPGBNC_00612;product=hypothetical protein
NZ_JACWCT010000085.1	Prodigal:002006	CDS	24468	26585	.	-	0	ID=OLDPGBNC_00613;inference=ab initio prediction:Prodigal:002006;locus_tag=OLDPGBNC_00613;product=hypothetical protein
NZ_JACWCT010000085.1	Prodigal:002006	CDS	26855	28510	.	-	0	ID=OLDPGBNC_00614;inference=ab initio prediction:Prodigal:002006;locus_tag=OLDPGBNC_00614;product=hypothetical protein
NZ_JACWCT010000085.1	Prodigal:002006	CDS	28693	29055	.	-	0	ID=OLDPGBNC_00615;inference=ab initio prediction:Prodigal:002006;locus_tag=OLDPGBNC_00615;product=hypothetical protein
NZ_JACWCT010000085.1	Prodigal:002006	CDS	29052	29369	.	-	0	ID=OLDPGBNC_00616;inference=ab initio prediction:Prodigal:002006;locus_tag=OLDPGBNC_00616;product=hypothetical protein
NZ_JACWCT010000085.1	Prodigal:002006	CDS	29532	32786	.	-	0	ID=OLDPGBNC_00617;inference=ab initio prediction:Prodigal:002006;locus_tag=OLDPGBNC_00617;product=hypothetical protein
NZ_JACWCT010000085.1	Prodigal:002006	CDS	32783	33280	.	-	0	ID=OLDPGBNC_00618;inference=ab initio prediction:Prodigal:002006;locus_tag=OLDPGBNC_00618;product=hypothetical protein
NZ_JACWCT010000085.1	Prodigal:002006	CDS	33465	34208	.	-	0	ID=OLDPGBNC_00619;eC_number=2.7.7.99;Name=murU;db_xref=COG:COG1208;gene=murU;inference=ab initio prediction:Prodigal:002006,similar to AA sequence:UniProtKB:Q88QT2;locus_tag=OLDPGBNC_00619;product=N-acetylmuramate alpha-1-phosphate uridylyltransferase
NZ_JACWCT010000085.1	Prodigal:002006	CDS	34232	35764	.	-	0	ID=OLDPGBNC_00620;inference=ab initio prediction:Prodigal:002006;locus_tag=OLDPGBNC_00620;product=hypothetical protein
NZ_JACWCT010000085.1	Prodigal:002006	CDS	35924	38395	.	-	0	ID=OLDPGBNC_00621;eC_number=2.7.-.-;Name=sasA_2;gene=sasA_2;inference=ab initio prediction:Prodigal:002006,protein motif:HAMAP:MF_01837;locus_tag=OLDPGBNC_00621;product=Adaptive-response sensory-kinase SasA
NZ_JACWCT010000085.1	Prodigal:002006	CDS	38766	40172	.	-	0	ID=OLDPGBNC_00622;eC_number=3.3.1.1;Name=ahcY;gene=ahcY;inference=ab initio prediction:Prodigal:002006,similar to AA sequence:UniProtKB:A0A087WNH6;locus_tag=OLDPGBNC_00622;product=Adenosylhomocysteinase
NZ_JACWCT010000085.1	Prodigal:002006	CDS	40371	42014	.	+	0	ID=OLDPGBNC_00623;Name=gsiB_1;db_xref=COG:COG0747;gene=gsiB_1;inference=ab initio prediction:Prodigal:002006,similar to AA sequence:UniProtKB:P75797;locus_tag=OLDPGBNC_00623;product=Glutathione-binding protein GsiB
NZ_JACWCT010000085.1	Prodigal:002006	CDS	42074	43171	.	-	0	ID=OLDPGBNC_00624;inference=ab initio prediction:Prodigal:002006;locus_tag=OLDPGBNC_00624;product=hypothetical protein
NZ_JACWCT010000085.1	Prodigal:002006	CDS	43470	44219	.	-	0	ID=OLDPGBNC_00625;eC_number=5.4.99.19;Name=rsuA;db_xref=COG:COG1187;gene=rsuA;inference=ab initio prediction:Prodigal:002006,similar to AA sequence:UniProtKB:P0AA43;locus_tag=OLDPGBNC_00625;product=Ribosomal small subunit pseudouridine synthase A
NZ_JACWCT010000085.1	Prodigal:002006	CDS	44230	45150	.	-	0	ID=OLDPGBNC_00626;eC_number=2.1.1.172;Name=rsmC;db_xref=COG:COG2813;gene=rsmC;inference=ab initio prediction:Prodigal:002006,similar to AA sequence:UniProtKB:P39406;locus_tag=OLDPGBNC_00626;product=Ribosomal RNA small subunit methyltransferase C
NZ_JACWCT010000085.1	Prodigal:002006	CDS	45152	46156	.	-	0	ID=OLDPGBNC_00627;Name=era;db_xref=COG:COG1159;gene=era;inference=ab initio prediction:Prodigal:002006,similar to AA sequence:UniProtKB:P42182;locus_tag=OLDPGBNC_00627;product=GTPase Era
NZ_JACWCT010000085.1	Prodigal:002006	CDS	46153	46971	.	-	0	ID=OLDPGBNC_00628;eC_number=3.1.26.3;Name=rnc;db_xref=COG:COG0571;gene=rnc;inference=ab initio prediction:Prodigal:002006,similar to AA sequence:UniProtKB:Q52698;locus_tag=OLDPGBNC_00628;product=Ribonuclease 3
NZ_JACWCT010000085.1	Prodigal:002006	CDS	46985	47776	.	-	0	ID=OLDPGBNC_00629;eC_number=3.4.21.89;Name=lepB;db_xref=COG:COG0681;gene=lepB;inference=ab initio prediction:Prodigal:002006,similar to AA sequence:UniProtKB:Q8L2J7;locus_tag=OLDPGBNC_00629;product=Signal peptidase I
NZ_JACWCT010000085.1	Prodigal:002006	CDS	47950	48363	.	-	0	ID=OLDPGBNC_00630;eC_number=2.7.8.7;Name=acpS;db_xref=COG:COG0736;gene=acpS;inference=ab initio prediction:Prodigal:002006,similar to AA sequence:UniProtKB:Q9KPB6;locus_tag=OLDPGBNC_00630;product=Holo-[acyl-carrier-protein] synthase
NZ_JACWCT010000085.1	Prodigal:002006	CDS	48360	49118	.	-	0	ID=OLDPGBNC_00631;eC_number=2.6.99.2;Name=pdxJ;db_xref=COG:COG0854;gene=pdxJ;inference=ab initio prediction:Prodigal:002006,similar to AA sequence:UniProtKB:Q8ZCP4;locus_tag=OLDPGBNC_00631;product=Pyridoxine 5'-phosphate synthase
NZ_JACWCT010000086.1	Prodigal:002006	CDS	441	866	.	-	0	ID=OLDPGBNC_00632;inference=ab initio prediction:Prodigal:002006;locus_tag=OLDPGBNC_00632;product=hypothetical protein
NZ_JACWCT010000086.1	Prodigal:002006	CDS	1073	1537	.	+	0	ID=OLDPGBNC_00633;Name=badR;gene=badR;inference=ab initio prediction:Prodigal:002006,similar to AA sequence:UniProtKB:O07458;locus_tag=OLDPGBNC_00633;product=Transcriptional activatory protein BadR
NZ_JACWCT010000086.1	Prodigal:002006	CDS	1701	2741	.	-	0	ID=OLDPGBNC_00634;inference=ab initio prediction:Prodigal:002006;locus_tag=OLDPGBNC_00634;product=hypothetical protein
NZ_JACWCT010000086.1	Prodigal:002006	CDS	3017	3751	.	+	0	ID=OLDPGBNC_00635;inference=ab initio prediction:Prodigal:002006;locus_tag=OLDPGBNC_00635;product=hypothetical protein
NZ_JACWCT010000086.1	Prodigal:002006	CDS	3981	5114	.	+	0	ID=OLDPGBNC_00636;eC_number=1.1.1.284;Name=flhA_1;db_xref=COG:COG1062;gene=flhA_1;inference=ab initio prediction:Prodigal:002006,similar to AA sequence:UniProtKB:P45382;locus_tag=OLDPGBNC_00636;product=S-(hydroxymethyl)glutathione dehydrogenase
NZ_JACWCT010000086.1	Prodigal:002006	CDS	5188	6021	.	+	0	ID=OLDPGBNC_00637;eC_number=3.1.2.12;Name=fghA;db_xref=COG:COG0627;gene=fghA;inference=ab initio prediction:Prodigal:002006,similar to AA sequence:UniProtKB:A1AXZ2;locus_tag=OLDPGBNC_00637;product=S-formylglutathione hydrolase
NZ_JACWCT010000086.1	Prodigal:002006	CDS	6205	6621	.	+	0	ID=OLDPGBNC_00638;Name=ctb;db_xref=COG:COG2346;gene=ctb;inference=ab initio prediction:Prodigal:002006,similar to AA sequence:UniProtKB:Q0PB48;locus_tag=OLDPGBNC_00638;product=Group 3 truncated hemoglobin ctb
NZ_JACWCT010000086.1	Prodigal:002006	CDS	6548	6886	.	-	0	ID=OLDPGBNC_00639;inference=ab initio prediction:Prodigal:002006;locus_tag=OLDPGBNC_00639;product=hypothetical protein
NZ_JACWCT010000086.1	Prodigal:002006	CDS	7137	7673	.	+	0	ID=OLDPGBNC_00640;inference=ab initio prediction:Prodigal:002006;locus_tag=OLDPGBNC_00640;product=hypothetical protein
NZ_JACWCT010000086.1	Prodigal:002006	CDS	8278	9549	.	+	0	ID=OLDPGBNC_00641;eC_number=1.4.99.-;Name=dadA;db_xref=COG:COG0665;gene=dadA;inference=ab initio prediction:Prodigal:002006,similar to AA sequence:UniProtKB:P0A6J5;locus_tag=OLDPGBNC_00641;product=D-amino acid dehydrogenase
NZ_JACWCT010000086.1	Prodigal:002006	CDS	11072	12163	.	+	0	ID=OLDPGBNC_00642;Name=xylF;db_xref=COG:COG4213;gene=xylF;inference=ab initio prediction:Prodigal:002006,similar to AA sequence:UniProtKB:P37387;locus_tag=OLDPGBNC_00642;product=D-xylose-binding periplasmic protein
NZ_JACWCT010000086.1	Prodigal:002006	CDS	12228	13106	.	+	0	ID=OLDPGBNC_00643;eC_number=7.5.2.-;Name=frcA;db_xref=COG:COG1129;gene=frcA;inference=ab initio prediction:Prodigal:002006,similar to AA sequence:UniProtKB:Q9F9B0;locus_tag=OLDPGBNC_00643;product=Fructose import ATP-binding protein FrcA
NZ_JACWCT010000086.1	Prodigal:002006	CDS	13103	14359	.	+	0	ID=OLDPGBNC_00644;Name=xylH_1;db_xref=COG:COG4214;gene=xylH_1;inference=ab initio prediction:Prodigal:002006,similar to AA sequence:UniProtKB:P0AGI4;locus_tag=OLDPGBNC_00644;product=Xylose transport system permease protein XylH
NZ_JACWCT010000086.1	Prodigal:002006	CDS	14442	15182	.	+	0	ID=OLDPGBNC_00645;eC_number=1.1.1.56;Name=rbtD_1;gene=rbtD_1;inference=ab initio prediction:Prodigal:002006,similar to AA sequence:UniProtKB:P00335;locus_tag=OLDPGBNC_00645;product=Ribitol 2-dehydrogenase
NZ_JACWCT010000086.1	Prodigal:002006	CDS	15191	16681	.	+	0	ID=OLDPGBNC_00646;eC_number=2.7.1.16;Name=araB_1;db_xref=COG:COG1069;gene=araB_1;inference=ab initio prediction:Prodigal:002006,similar to AA sequence:UniProtKB:Q9KBQ3;locus_tag=OLDPGBNC_00646;product=Ribulokinase
NZ_JACWCT010000086.1	Prodigal:002006	CDS	16981	19125	.	+	0	ID=OLDPGBNC_00647;inference=ab initio prediction:Prodigal:002006;locus_tag=OLDPGBNC_00647;product=hypothetical protein
NZ_JACWCT010000086.1	Prodigal:002006	CDS	19243	19551	.	-	0	ID=OLDPGBNC_00648;inference=ab initio prediction:Prodigal:002006;locus_tag=OLDPGBNC_00648;product=hypothetical protein
NZ_JACWCT010000086.1	Prodigal:002006	CDS	19548	19826	.	-	0	ID=OLDPGBNC_00649;inference=ab initio prediction:Prodigal:002006;locus_tag=OLDPGBNC_00649;product=hypothetical protein
NZ_JACWCT010000086.1	Prodigal:002006	CDS	19823	21262	.	-	0	ID=OLDPGBNC_00650;inference=ab initio prediction:Prodigal:002006;locus_tag=OLDPGBNC_00650;product=hypothetical protein
NZ_JACWCT010000086.1	Prodigal:002006	CDS	21795	23165	.	+	0	ID=OLDPGBNC_00651;inference=ab initio prediction:Prodigal:002006;locus_tag=OLDPGBNC_00651;product=hypothetical protein
NZ_JACWCT010000086.1	Prodigal:002006	CDS	23272	24762	.	+	0	ID=OLDPGBNC_00652;eC_number=1.1.1.67;Name=mtlK;db_xref=COG:COG0246;gene=mtlK;inference=ab initio prediction:Prodigal:002006,similar to AA sequence:UniProtKB:P33216;locus_tag=OLDPGBNC_00652;product=Mannitol 2-dehydrogenase
NZ_JACWCT010000086.1	Prodigal:002006	CDS	24783	25079	.	-	0	ID=OLDPGBNC_00653;inference=ab initio prediction:Prodigal:002006;locus_tag=OLDPGBNC_00653;product=hypothetical protein
NZ_JACWCT010000086.1	Prodigal:002006	CDS	25546	26856	.	+	0	ID=OLDPGBNC_00654;inference=ab initio prediction:Prodigal:002006;locus_tag=OLDPGBNC_00654;product=hypothetical protein
NZ_JACWCT010000086.1	Prodigal:002006	CDS	27259	28158	.	+	0	ID=OLDPGBNC_00655;Name=melD_2;db_xref=COG:COG1175;gene=melD_2;inference=ab initio prediction:Prodigal:002006,similar to AA sequence:UniProtKB:O34706;locus_tag=OLDPGBNC_00655;product=Melibiose/raffinose/stachyose import permease protein MelD
NZ_JACWCT010000086.1	Prodigal:002006	CDS	28160	28978	.	+	0	ID=OLDPGBNC_00656;Name=sugB_2;db_xref=COG:COG0395;gene=sugB_2;inference=ab initio prediction:Prodigal:002006,similar to AA sequence:UniProtKB:P9WG01;locus_tag=OLDPGBNC_00656;product=Trehalose transport system permease protein SugB
NZ_JACWCT010000086.1	Prodigal:002006	CDS	28990	30093	.	+	0	ID=OLDPGBNC_00657;eC_number=7.5.2.1;Name=malK;db_xref=COG:COG3839;gene=malK;inference=ab initio prediction:Prodigal:002006,similar to AA sequence:UniProtKB:P19566;locus_tag=OLDPGBNC_00657;product=Maltose/maltodextrin import ATP-binding protein MalK
NZ_JACWCT010000086.1	Prodigal:002006	CDS	30104	31060	.	+	0	ID=OLDPGBNC_00658;eC_number=2.7.1.4;Name=scrK;db_xref=COG:COG0524;gene=scrK;inference=ab initio prediction:Prodigal:002006,similar to AA sequence:UniProtKB:P26420;locus_tag=OLDPGBNC_00658;product=Fructokinase
NZ_JACWCT010000086.1	Prodigal:002006	CDS	31074	32528	.	+	0	ID=OLDPGBNC_00659;eC_number=2.7.1.17;Name=xylB_1;db_xref=COG:COG1070;gene=xylB_1;inference=ab initio prediction:Prodigal:002006,similar to AA sequence:UniProtKB:P09099;locus_tag=OLDPGBNC_00659;product=Xylulose kinase
NZ_JACWCT010000086.1	Prodigal:002006	CDS	32553	33941	.	-	0	ID=OLDPGBNC_00660;eC_number=2.6.1.9;Name=hisC_1;gene=hisC_1;inference=ab initio prediction:Prodigal:002006,protein motif:HAMAP:MF_01023;locus_tag=OLDPGBNC_00660;product=Histidinol-phosphate aminotransferase
NZ_JACWCT010000086.1	Prodigal:002006	CDS	34141	35421	.	+	0	ID=OLDPGBNC_00661;eC_number=1.1.1.88;Name=mvaA;gene=mvaA;inference=ab initio prediction:Prodigal:002006,similar to AA sequence:UniProtKB:P13702;locus_tag=OLDPGBNC_00661;product=3-hydroxy-3-methylglutaryl-coenzyme A reductase
NZ_JACWCT010000086.1	Prodigal:002006	CDS	35682	36911	.	+	0	ID=OLDPGBNC_00662;inference=ab initio prediction:Prodigal:002006;locus_tag=OLDPGBNC_00662;product=hypothetical protein
NZ_JACWCT010000086.1	Prodigal:002006	CDS	36908	37801	.	+	0	ID=OLDPGBNC_00663;eC_number=4.1.3.26;Name=liuE;db_xref=COG:COG0119;gene=liuE;inference=ab initio prediction:Prodigal:002006,similar to AA sequence:UniProtKB:Q9I2A0;locus_tag=OLDPGBNC_00663;product=3-hydroxy-3-isohexenylglutaryl-CoA/hydroxy-methylglutaryl-CoA lyase
NZ_JACWCT010000086.1	Prodigal:002006	CDS	37941	38393	.	-	0	ID=OLDPGBNC_00664;inference=ab initio prediction:Prodigal:002006;locus_tag=OLDPGBNC_00664;product=hypothetical protein
NZ_JACWCT010000086.1	Prodigal:002006	CDS	38465	38590	.	-	0	ID=OLDPGBNC_00665;inference=ab initio prediction:Prodigal:002006;locus_tag=OLDPGBNC_00665;product=hypothetical protein
NZ_JACWCT010000086.1	Prodigal:002006	CDS	38817	40400	.	-	0	ID=OLDPGBNC_00666;eC_number=4.2.1.42;Name=garD_1;db_xref=COG:COG2721;gene=garD_1;inference=ab initio prediction:Prodigal:002006,similar to AA sequence:UniProtKB:P39829;locus_tag=OLDPGBNC_00666;product=Galactarate dehydratase (L-threo-forming)
NZ_JACWCT010000086.1	Prodigal:002006	CDS	40517	41512	.	-	0	ID=OLDPGBNC_00667;Name=pal_1;gene=pal_1;inference=ab initio prediction:Prodigal:002006,protein motif:HAMAP:MF_02204;locus_tag=OLDPGBNC_00667;product=Peptidoglycan-associated lipoprotein
NZ_JACWCT010000086.1	Prodigal:002006	CDS	41573	43279	.	-	0	ID=OLDPGBNC_00668;eC_number=2.7.13.3;Name=rpfC;db_xref=COG:COG0642;gene=rpfC;inference=ab initio prediction:Prodigal:002006,similar to AA sequence:UniProtKB:P0C0F6;locus_tag=OLDPGBNC_00668;product=Sensory/regulatory protein RpfC
NZ_JACWCT010000086.1	Prodigal:002006	CDS	43344	44195	.	-	0	ID=OLDPGBNC_00669;inference=ab initio prediction:Prodigal:002006;locus_tag=OLDPGBNC_00669;product=hypothetical protein
NZ_JACWCT010000086.1	Prodigal:002006	CDS	44309	44950	.	-	0	ID=OLDPGBNC_00670;Name=liaR;db_xref=COG:COG2197;gene=liaR;inference=ab initio prediction:Prodigal:002006,similar to AA sequence:UniProtKB:O32197;locus_tag=OLDPGBNC_00670;product=Transcriptional regulatory protein LiaR
NZ_JACWCT010000086.1	Prodigal:002006	CDS	45244	45843	.	+	0	ID=OLDPGBNC_00671;inference=ab initio prediction:Prodigal:002006;locus_tag=OLDPGBNC_00671;product=hypothetical protein
NZ_JACWCT010000086.1	Prodigal:002006	CDS	45847	46944	.	+	0	ID=OLDPGBNC_00672;inference=ab initio prediction:Prodigal:002006;locus_tag=OLDPGBNC_00672;product=hypothetical protein
NZ_JACWCT010000086.1	Prodigal:002006	CDS	47221	47370	.	-	0	ID=OLDPGBNC_00673;inference=ab initio prediction:Prodigal:002006;locus_tag=OLDPGBNC_00673;product=hypothetical protein
NZ_JACWCT010000086.1	Prodigal:002006	CDS	47998	49050	.	+	0	ID=OLDPGBNC_00674;inference=ab initio prediction:Prodigal:002006;locus_tag=OLDPGBNC_00674;product=hypothetical protein
NZ_JACWCT010000087.1	Prodigal:002006	CDS	201	995	.	-	0	ID=OLDPGBNC_00675;eC_number=6.3.2.6;Name=purC_2;db_xref=COG:COG0152;gene=purC_2;inference=ab initio prediction:Prodigal:002006,similar to AA sequence:UniProtKB:Q2GHH2;locus_tag=OLDPGBNC_00675;product=Phosphoribosylaminoimidazole-succinocarboxamide synthase
NZ_JACWCT010000087.1	Prodigal:002006	CDS	1360	2142	.	+	0	ID=OLDPGBNC_00676;eC_number=4.1.2.53;Name=rhmA;db_xref=COG:COG3836;gene=rhmA;inference=ab initio prediction:Prodigal:002006,similar to AA sequence:UniProtKB:P76469;locus_tag=OLDPGBNC_00676;product=2-keto-3-deoxy-L-rhamnonate aldolase
NZ_JACWCT010000087.1	Prodigal:002006	CDS	2160	2840	.	-	0	ID=OLDPGBNC_00677;eC_number=3.1.1.1;Name=estB;db_xref=COG:COG0400;gene=estB;inference=ab initio prediction:Prodigal:002006,similar to AA sequence:UniProtKB:Q53547;locus_tag=OLDPGBNC_00677;product=Carboxylesterase 2
NZ_JACWCT010000087.1	Prodigal:002006	CDS	2904	3605	.	-	0	ID=OLDPGBNC_00678;inference=ab initio prediction:Prodigal:002006;locus_tag=OLDPGBNC_00678;product=hypothetical protein
NZ_JACWCT010000087.1	Prodigal:002006	CDS	3612	4442	.	+	0	ID=OLDPGBNC_00679;eC_number=6.1.1.17;Name=gltX_1;gene=gltX_1;inference=ab initio prediction:Prodigal:002006,similar to AA sequence:UniProtKB:Q2SX36;locus_tag=OLDPGBNC_00679;product=Glutamate--tRNA ligase
NZ_JACWCT010000087.1	Prodigal:002006	CDS	4451	5407	.	-	0	ID=OLDPGBNC_00680;Name=rhaS_1;gene=rhaS_1;inference=ab initio prediction:Prodigal:002006,protein motif:HAMAP:MF_01534;locus_tag=OLDPGBNC_00680;product=HTH-type transcriptional activator RhaS
NZ_JACWCT010000087.1	Prodigal:002006	CDS	5515	6183	.	+	0	ID=OLDPGBNC_00681;eC_number=4.2.1.103;Name=inhA;gene=inhA;inference=ab initio prediction:Prodigal:002006,similar to AA sequence:UniProtKB:Q8G9F9;locus_tag=OLDPGBNC_00681;product=Isonitrile hydratase
NZ_JACWCT010000087.1	Prodigal:002006	CDS	6202	8244	.	-	0	ID=OLDPGBNC_00682;inference=ab initio prediction:Prodigal:002006;locus_tag=OLDPGBNC_00682;product=hypothetical protein
NZ_JACWCT010000087.1	Prodigal:002006	CDS	8782	9459	.	-	0	ID=OLDPGBNC_00683;inference=ab initio prediction:Prodigal:002006;locus_tag=OLDPGBNC_00683;product=hypothetical protein
NZ_JACWCT010000087.1	Prodigal:002006	CDS	9749	10171	.	+	0	ID=OLDPGBNC_00684;inference=ab initio prediction:Prodigal:002006;locus_tag=OLDPGBNC_00684;product=hypothetical protein
NZ_JACWCT010000087.1	Prodigal:002006	CDS	10243	11088	.	+	0	ID=OLDPGBNC_00685;inference=ab initio prediction:Prodigal:002006;locus_tag=OLDPGBNC_00685;product=hypothetical protein
NZ_JACWCT010000087.1	Prodigal:002006	CDS	11085	11447	.	+	0	ID=OLDPGBNC_00686;inference=ab initio prediction:Prodigal:002006;locus_tag=OLDPGBNC_00686;product=hypothetical protein
NZ_JACWCT010000087.1	Prodigal:002006	CDS	11519	12031	.	+	0	ID=OLDPGBNC_00687;inference=ab initio prediction:Prodigal:002006;locus_tag=OLDPGBNC_00687;product=hypothetical protein
NZ_JACWCT010000087.1	Prodigal:002006	CDS	12208	13209	.	+	0	ID=OLDPGBNC_00688;inference=ab initio prediction:Prodigal:002006;locus_tag=OLDPGBNC_00688;product=hypothetical protein
NZ_JACWCT010000087.1	Prodigal:002006	CDS	13206	14780	.	-	0	ID=OLDPGBNC_00689;eC_number=2.1.1.223;Name=yfiC_2;gene=yfiC_2;inference=ab initio prediction:Prodigal:002006,protein motif:HAMAP:MF_01872;locus_tag=OLDPGBNC_00689;product=tRNA1(Val) (adenine(37)-N6)-methyltransferase
NZ_JACWCT010000087.1	Prodigal:002006	CDS	14870	15166	.	-	0	ID=OLDPGBNC_00690;inference=ab initio prediction:Prodigal:002006;locus_tag=OLDPGBNC_00690;product=hypothetical protein
NZ_JACWCT010000087.1	Prodigal:002006	CDS	15163	15333	.	-	0	ID=OLDPGBNC_00691;inference=ab initio prediction:Prodigal:002006;locus_tag=OLDPGBNC_00691;product=hypothetical protein
NZ_JACWCT010000087.1	Prodigal:002006	CDS	15330	15572	.	-	0	ID=OLDPGBNC_00692;inference=ab initio prediction:Prodigal:002006;locus_tag=OLDPGBNC_00692;product=hypothetical protein
NZ_JACWCT010000087.1	Prodigal:002006	CDS	15882	17537	.	+	0	ID=OLDPGBNC_00693;eC_number=3.4.21.53;Name=lon_1;gene=lon_1;inference=ab initio prediction:Prodigal:002006,protein motif:HAMAP:MF_01973;locus_tag=OLDPGBNC_00693;product=Lon protease
NZ_JACWCT010000087.1	Prodigal:002006	CDS	17549	17773	.	+	0	ID=OLDPGBNC_00694;inference=ab initio prediction:Prodigal:002006;locus_tag=OLDPGBNC_00694;product=hypothetical protein
NZ_JACWCT010000087.1	Prodigal:002006	CDS	17770	18360	.	+	0	ID=OLDPGBNC_00695;inference=ab initio prediction:Prodigal:002006;locus_tag=OLDPGBNC_00695;product=hypothetical protein
NZ_JACWCT010000087.1	Prodigal:002006	CDS	18372	19193	.	+	0	ID=OLDPGBNC_00696;eC_number=3.1.4.53;Name=cpdA_2;gene=cpdA_2;inference=ab initio prediction:Prodigal:002006,protein motif:HAMAP:MF_00905;locus_tag=OLDPGBNC_00696;product=3'%2C5'-cyclic adenosine monophosphate phosphodiesterase CpdA
NZ_JACWCT010000087.1	Prodigal:002006	CDS	19196	19561	.	+	0	ID=OLDPGBNC_00697;inference=ab initio prediction:Prodigal:002006;locus_tag=OLDPGBNC_00697;product=hypothetical protein
NZ_JACWCT010000087.1	Prodigal:002006	CDS	20471	20665	.	-	0	ID=OLDPGBNC_00698;inference=ab initio prediction:Prodigal:002006;locus_tag=OLDPGBNC_00698;product=hypothetical protein
NZ_JACWCT010000087.1	Prodigal:002006	CDS	20662	20892	.	-	0	ID=OLDPGBNC_00699;inference=ab initio prediction:Prodigal:002006;locus_tag=OLDPGBNC_00699;product=hypothetical protein
NZ_JACWCT010000087.1	Prodigal:002006	CDS	20889	21269	.	-	0	ID=OLDPGBNC_00700;inference=ab initio prediction:Prodigal:002006;locus_tag=OLDPGBNC_00700;product=hypothetical protein
NZ_JACWCT010000087.1	Prodigal:002006	CDS	21272	21802	.	-	0	ID=OLDPGBNC_00701;eC_number=3.2.1.17;Name=rrrD;db_xref=COG:COG3772;gene=rrrD;inference=ab initio prediction:Prodigal:002006,similar to AA sequence:UniProtKB:P78285;locus_tag=OLDPGBNC_00701;product=Lysozyme RrrD
NZ_JACWCT010000087.1	Prodigal:002006	CDS	21802	22035	.	-	0	ID=OLDPGBNC_00702;inference=ab initio prediction:Prodigal:002006;locus_tag=OLDPGBNC_00702;product=hypothetical protein
NZ_JACWCT010000087.1	Prodigal:002006	CDS	22032	22358	.	-	0	ID=OLDPGBNC_00703;inference=ab initio prediction:Prodigal:002006;locus_tag=OLDPGBNC_00703;product=hypothetical protein
NZ_JACWCT010000087.1	Prodigal:002006	CDS	22355	22807	.	-	0	ID=OLDPGBNC_00704;inference=ab initio prediction:Prodigal:002006;locus_tag=OLDPGBNC_00704;product=hypothetical protein
NZ_JACWCT010000087.1	Prodigal:002006	CDS	22804	22932	.	-	0	ID=OLDPGBNC_00705;inference=ab initio prediction:Prodigal:002006;locus_tag=OLDPGBNC_00705;product=hypothetical protein
NZ_JACWCT010000087.1	Prodigal:002006	CDS	23009	23521	.	-	0	ID=OLDPGBNC_00706;inference=ab initio prediction:Prodigal:002006;locus_tag=OLDPGBNC_00706;product=hypothetical protein
NZ_JACWCT010000087.1	Prodigal:002006	CDS	23635	23865	.	-	0	ID=OLDPGBNC_00707;inference=ab initio prediction:Prodigal:002006;locus_tag=OLDPGBNC_00707;product=hypothetical protein
NZ_JACWCT010000087.1	Prodigal:002006	CDS	24345	25571	.	+	0	ID=OLDPGBNC_00708;inference=ab initio prediction:Prodigal:002006;locus_tag=OLDPGBNC_00708;product=hypothetical protein
NZ_JACWCT010000087.1	Prodigal:002006	CDS	26056	26604	.	+	0	ID=OLDPGBNC_00709;inference=ab initio prediction:Prodigal:002006;locus_tag=OLDPGBNC_00709;product=hypothetical protein
NZ_JACWCT010000087.1	Prodigal:002006	CDS	27012	27911	.	-	0	ID=OLDPGBNC_00710;eC_number=3.-.-.-;inference=ab initio prediction:Prodigal:002006,similar to AA sequence:UniProtKB:Q3JRV4;locus_tag=OLDPGBNC_00710;product=putative metallo-hydrolase
NZ_JACWCT010000087.1	Prodigal:002006	CDS	27941	28156	.	-	0	ID=OLDPGBNC_00711;inference=ab initio prediction:Prodigal:002006;locus_tag=OLDPGBNC_00711;product=hypothetical protein
NZ_JACWCT010000087.1	Prodigal:002006	CDS	28225	29010	.	-	0	ID=OLDPGBNC_00712;db_xref=COG:COG0730;inference=ab initio prediction:Prodigal:002006,similar to AA sequence:UniProtKB:Q9PFB4;locus_tag=OLDPGBNC_00712;product=putative membrane transporter protein
NZ_JACWCT010000087.1	Prodigal:002006	CDS	29200	30897	.	+	0	ID=OLDPGBNC_00713;inference=ab initio prediction:Prodigal:002006;locus_tag=OLDPGBNC_00713;product=hypothetical protein
NZ_JACWCT010000087.1	Prodigal:002006	CDS	30983	31369	.	-	0	ID=OLDPGBNC_00714;inference=ab initio prediction:Prodigal:002006;locus_tag=OLDPGBNC_00714;product=hypothetical protein
NZ_JACWCT010000087.1	Prodigal:002006	CDS	31369	32025	.	-	0	ID=OLDPGBNC_00715;eC_number=1.11.1.15;db_xref=COG:COG0450;inference=ab initio prediction:Prodigal:002006,similar to AA sequence:UniProtKB:O67024;locus_tag=OLDPGBNC_00715;product=Peroxiredoxin
NZ_JACWCT010000087.1	Prodigal:002006	CDS	32249	33673	.	+	0	ID=OLDPGBNC_00716;inference=ab initio prediction:Prodigal:002006;locus_tag=OLDPGBNC_00716;product=hypothetical protein
NZ_JACWCT010000087.1	Prodigal:002006	CDS	33684	34694	.	+	0	ID=OLDPGBNC_00717;eC_number=7.1.1.7;Name=cydB;db_xref=COG:COG1294;gene=cydB;inference=ab initio prediction:Prodigal:002006,similar to AA sequence:UniProtKB:P0ABK2;locus_tag=OLDPGBNC_00717;product=Cytochrome bd-I ubiquinol oxidase subunit 2
NZ_JACWCT010000087.1	Prodigal:002006	CDS	34694	34867	.	+	0	ID=OLDPGBNC_00718;inference=ab initio prediction:Prodigal:002006;locus_tag=OLDPGBNC_00718;product=hypothetical protein
NZ_JACWCT010000087.1	Prodigal:002006	CDS	35073	35396	.	+	0	ID=OLDPGBNC_00719;Name=hlyU;db_xref=COG:COG0640;gene=hlyU;inference=ab initio prediction:Prodigal:002006,similar to AA sequence:UniProtKB:P52695;locus_tag=OLDPGBNC_00719;product=Transcriptional activator HlyU
NZ_JACWCT010000087.1	Prodigal:002006	CDS	35403	36719	.	-	0	ID=OLDPGBNC_00720;eC_number=2.7.13.3;Name=qseC_2;gene=qseC_2;inference=ab initio prediction:Prodigal:002006,similar to AA sequence:UniProtKB:Q8X524;locus_tag=OLDPGBNC_00720;product=Sensor protein QseC
NZ_JACWCT010000087.1	Prodigal:002006	CDS	36716	37378	.	-	0	ID=OLDPGBNC_00721;Name=qseB_2;gene=qseB_2;inference=ab initio prediction:Prodigal:002006,similar to AA sequence:UniProtKB:P52076;locus_tag=OLDPGBNC_00721;product=Transcriptional regulatory protein QseB
NZ_JACWCT010000087.1	Prodigal:002006	CDS	37482	39242	.	+	0	ID=OLDPGBNC_00722;eC_number=1.8.1.8;Name=dsbD_4;db_xref=COG:COG4232;gene=dsbD_4;inference=ab initio prediction:Prodigal:002006,similar to AA sequence:UniProtKB:P36655;locus_tag=OLDPGBNC_00722;product=Thiol:disulfide interchange protein DsbD
NZ_JACWCT010000087.1	Prodigal:002006	CDS	39281	39928	.	+	0	ID=OLDPGBNC_00723;inference=ab initio prediction:Prodigal:002006;locus_tag=OLDPGBNC_00723;product=hypothetical protein
NZ_JACWCT010000087.1	Prodigal:002006	CDS	39925	40767	.	+	0	ID=OLDPGBNC_00724;inference=ab initio prediction:Prodigal:002006;locus_tag=OLDPGBNC_00724;product=hypothetical protein
NZ_JACWCT010000087.1	Prodigal:002006	CDS	40754	41215	.	+	0	ID=OLDPGBNC_00725;inference=ab initio prediction:Prodigal:002006;locus_tag=OLDPGBNC_00725;product=hypothetical protein
NZ_JACWCT010000087.1	Prodigal:002006	CDS	41408	41830	.	+	0	ID=OLDPGBNC_00726;inference=ab initio prediction:Prodigal:002006,similar to AA sequence:UniProtKB:Q9PFB2;locus_tag=OLDPGBNC_00726;note=UPF0394 membrane protein XF_0766;product=hypothetical protein
NZ_JACWCT010000087.1	Prodigal:002006	CDS	41834	42298	.	+	0	ID=OLDPGBNC_00727;inference=ab initio prediction:Prodigal:002006,similar to AA sequence:UniProtKB:Q9PFB3;locus_tag=OLDPGBNC_00727;note=UPF0394 membrane protein XF_0765;product=hypothetical protein
NZ_JACWCT010000087.1	Prodigal:002006	CDS	42387	42773	.	+	0	ID=OLDPGBNC_00728;eC_number=2.8.1.-;db_xref=COG:COG0607;inference=ab initio prediction:Prodigal:002006,similar to AA sequence:UniProtKB:D3RPB9;locus_tag=OLDPGBNC_00728;product=Sulfurtransferase
NZ_JACWCT010000087.1	Prodigal:002006	CDS	42907	43602	.	-	0	ID=OLDPGBNC_00729;inference=ab initio prediction:Prodigal:002006;locus_tag=OLDPGBNC_00729;product=hypothetical protein
NZ_JACWCT010000087.1	Prodigal:002006	CDS	43755	44630	.	-	0	ID=OLDPGBNC_00730;eC_number=1.16.-.-;Name=dps_1;gene=dps_1;inference=ab initio prediction:Prodigal:002006,protein motif:HAMAP:MF_01441;locus_tag=OLDPGBNC_00730;product=DNA protection during starvation protein
NZ_JACWCT010000087.1	Prodigal:002006	CDS	44778	44888	.	+	0	ID=OLDPGBNC_00731;inference=ab initio prediction:Prodigal:002006;locus_tag=OLDPGBNC_00731;product=hypothetical protein
NZ_JACWCT010000087.1	Prodigal:002006	CDS	44885	45160	.	+	0	ID=OLDPGBNC_00732;inference=ab initio prediction:Prodigal:002006;locus_tag=OLDPGBNC_00732;product=hypothetical protein
NZ_JACWCT010000087.1	Prodigal:002006	CDS	45304	46008	.	-	0	ID=OLDPGBNC_00733;inference=ab initio prediction:Prodigal:002006;locus_tag=OLDPGBNC_00733;product=hypothetical protein
NZ_JACWCT010000087.1	Prodigal:002006	CDS	46531	46887	.	+	0	ID=OLDPGBNC_00734;inference=ab initio prediction:Prodigal:002006;locus_tag=OLDPGBNC_00734;product=hypothetical protein
NZ_JACWCT010000087.1	Prodigal:002006	CDS	47631	48410	.	-	0	ID=OLDPGBNC_00735;inference=ab initio prediction:Prodigal:002006;locus_tag=OLDPGBNC_00735;product=hypothetical protein
NZ_JACWCT010000087.1	Prodigal:002006	CDS	48728	48904	.	-	0	ID=OLDPGBNC_00736;inference=ab initio prediction:Prodigal:002006;locus_tag=OLDPGBNC_00736;product=hypothetical protein
NZ_JACWCT010000087.1	Aragorn:001002	tRNA	48912	49002	.	+	.	ID=OLDPGBNC_00737;inference=COORDINATES:profile:Aragorn:001002;locus_tag=OLDPGBNC_00737;product=tRNA-Ala(tgc)
NZ_JACWCT010000087.1	Prodigal:002006	CDS	49172	49417	.	-	0	ID=OLDPGBNC_00738;inference=ab initio prediction:Prodigal:002006;locus_tag=OLDPGBNC_00738;product=hypothetical protein
NZ_JACWCT010000087.1	Prodigal:002006	CDS	49788	50225	.	+	0	ID=OLDPGBNC_00739;inference=ab initio prediction:Prodigal:002006;locus_tag=OLDPGBNC_00739;product=hypothetical protein
NZ_JACWCT010000087.1	Prodigal:002006	CDS	50311	50805	.	+	0	ID=OLDPGBNC_00740;inference=ab initio prediction:Prodigal:002006;locus_tag=OLDPGBNC_00740;product=hypothetical protein
NZ_JACWCT010000087.1	Prodigal:002006	CDS	50992	51207	.	+	0	ID=OLDPGBNC_00741;inference=ab initio prediction:Prodigal:002006;locus_tag=OLDPGBNC_00741;product=hypothetical protein
NZ_JACWCT010000087.1	Prodigal:002006	CDS	51273	51653	.	+	0	ID=OLDPGBNC_00742;inference=ab initio prediction:Prodigal:002006;locus_tag=OLDPGBNC_00742;product=hypothetical protein
NZ_JACWCT010000087.1	Prodigal:002006	CDS	51661	53733	.	+	0	ID=OLDPGBNC_00743;inference=ab initio prediction:Prodigal:002006;locus_tag=OLDPGBNC_00743;product=hypothetical protein
NZ_JACWCT010000087.1	Prodigal:002006	CDS	53752	54417	.	+	0	ID=OLDPGBNC_00744;Name=nreC_2;db_xref=COG:COG2197;gene=nreC_2;inference=ab initio prediction:Prodigal:002006,similar to AA sequence:UniProtKB:Q7WZY4;locus_tag=OLDPGBNC_00744;product=Oxygen regulatory protein NreC
NZ_JACWCT010000087.1	Prodigal:002006	CDS	54508	55806	.	-	0	ID=OLDPGBNC_00745;db_xref=COG:COG4325;inference=ab initio prediction:Prodigal:002006,similar to AA sequence:UniProtKB:P9WM35;locus_tag=OLDPGBNC_00745;product=putative protein
NZ_JACWCT010000087.1	Prodigal:002006	CDS	55874	56353	.	-	0	ID=OLDPGBNC_00746;inference=ab initio prediction:Prodigal:002006;locus_tag=OLDPGBNC_00746;product=hypothetical protein
NZ_JACWCT010000087.1	Prodigal:002006	CDS	57101	58105	.	+	0	ID=OLDPGBNC_00747;Name=bicA;db_xref=COG:COG0659;gene=bicA;inference=ab initio prediction:Prodigal:002006,similar to AA sequence:UniProtKB:Q14SY0;locus_tag=OLDPGBNC_00747;product=Bicarbonate transporter BicA
NZ_JACWCT010000087.1	Prodigal:002006	CDS	58154	58585	.	+	0	ID=OLDPGBNC_00748;inference=ab initio prediction:Prodigal:002006;locus_tag=OLDPGBNC_00748;product=hypothetical protein
NZ_JACWCT010000087.1	Prodigal:002006	CDS	58860	59027	.	+	0	ID=OLDPGBNC_00749;inference=ab initio prediction:Prodigal:002006;locus_tag=OLDPGBNC_00749;product=hypothetical protein
NZ_JACWCT010000087.1	Prodigal:002006	CDS	59037	59996	.	-	0	ID=OLDPGBNC_00750;Name=mscS;db_xref=COG:COG0668;gene=mscS;inference=ab initio prediction:Prodigal:002006,similar to AA sequence:UniProtKB:P0C0S1;locus_tag=OLDPGBNC_00750;product=Small-conductance mechanosensitive channel
NZ_JACWCT010000087.1	Prodigal:002006	CDS	60102	60353	.	-	0	ID=OLDPGBNC_00751;inference=ab initio prediction:Prodigal:002006;locus_tag=OLDPGBNC_00751;product=hypothetical protein
NZ_JACWCT010000087.1	Prodigal:002006	CDS	60673	61008	.	+	0	ID=OLDPGBNC_00752;inference=ab initio prediction:Prodigal:002006;locus_tag=OLDPGBNC_00752;product=hypothetical protein
NZ_JACWCT010000087.1	Prodigal:002006	CDS	61061	62332	.	+	0	ID=OLDPGBNC_00753;Name=nhaP;db_xref=COG:COG0025;gene=nhaP;inference=ab initio prediction:Prodigal:002006,similar to AA sequence:UniProtKB:G3XD29;locus_tag=OLDPGBNC_00753;product=Na(+)/H(+) antiporter NhaP
NZ_JACWCT010000087.1	Prodigal:002006	CDS	63181	63567	.	-	0	ID=OLDPGBNC_00754;inference=ab initio prediction:Prodigal:002006;locus_tag=OLDPGBNC_00754;product=hypothetical protein
NZ_JACWCT010000087.1	Prodigal:002006	CDS	63927	64238	.	+	0	ID=OLDPGBNC_00755;inference=ab initio prediction:Prodigal:002006;locus_tag=OLDPGBNC_00755;product=hypothetical protein
NZ_JACWCT010000087.1	Prodigal:002006	CDS	64309	65121	.	-	0	ID=OLDPGBNC_00756;inference=ab initio prediction:Prodigal:002006;locus_tag=OLDPGBNC_00756;product=hypothetical protein
NZ_JACWCT010000087.1	Prodigal:002006	CDS	65209	66060	.	-	0	ID=OLDPGBNC_00757;inference=ab initio prediction:Prodigal:002006;locus_tag=OLDPGBNC_00757;product=hypothetical protein
NZ_JACWCT010000087.1	Prodigal:002006	CDS	66302	66517	.	+	0	ID=OLDPGBNC_00758;inference=ab initio prediction:Prodigal:002006;locus_tag=OLDPGBNC_00758;product=hypothetical protein
NZ_JACWCT010000087.1	Prodigal:002006	CDS	66514	67644	.	+	0	ID=OLDPGBNC_00759;inference=ab initio prediction:Prodigal:002006;locus_tag=OLDPGBNC_00759;product=hypothetical protein
NZ_JACWCT010000087.1	Prodigal:002006	CDS	67644	67877	.	+	0	ID=OLDPGBNC_00760;inference=ab initio prediction:Prodigal:002006;locus_tag=OLDPGBNC_00760;product=hypothetical protein
NZ_JACWCT010000087.1	Prodigal:002006	CDS	67888	68088	.	+	0	ID=OLDPGBNC_00761;inference=ab initio prediction:Prodigal:002006;locus_tag=OLDPGBNC_00761;product=hypothetical protein
NZ_JACWCT010000087.1	Prodigal:002006	CDS	68085	68408	.	+	0	ID=OLDPGBNC_00762;inference=ab initio prediction:Prodigal:002006;locus_tag=OLDPGBNC_00762;product=hypothetical protein
NZ_JACWCT010000087.1	Prodigal:002006	CDS	68405	68983	.	-	0	ID=OLDPGBNC_00763;inference=ab initio prediction:Prodigal:002006;locus_tag=OLDPGBNC_00763;product=hypothetical protein
NZ_JACWCT010000087.1	Prodigal:002006	CDS	69552	71039	.	+	0	ID=OLDPGBNC_00764;inference=ab initio prediction:Prodigal:002006;locus_tag=OLDPGBNC_00764;product=hypothetical protein
NZ_JACWCT010000087.1	Aragorn:001002	tRNA	71168	71244	.	-	.	ID=OLDPGBNC_00765;inference=COORDINATES:profile:Aragorn:001002;locus_tag=OLDPGBNC_00765;product=tRNA-Pro(cgg)
NZ_JACWCT010000087.1	Aragorn:001002	tRNA	71332	71408	.	-	.	ID=OLDPGBNC_00766;inference=COORDINATES:profile:Aragorn:001002;locus_tag=OLDPGBNC_00766;product=tRNA-Pro(cgg)
NZ_JACWCT010000087.1	Prodigal:002006	CDS	71693	73342	.	+	0	ID=OLDPGBNC_00767;inference=ab initio prediction:Prodigal:002006,similar to AA sequence:UniProtKB:Q881J7;locus_tag=OLDPGBNC_00767;product=Blue-light-activated protein
NZ_JACWCT010000087.1	Prodigal:002006	CDS	73443	74840	.	+	0	ID=OLDPGBNC_00768;inference=ab initio prediction:Prodigal:002006;locus_tag=OLDPGBNC_00768;product=hypothetical protein
NZ_JACWCT010000087.1	Prodigal:002006	CDS	75357	75890	.	+	0	ID=OLDPGBNC_00769;Name=rplJ;db_xref=COG:COG0244;gene=rplJ;inference=ab initio prediction:Prodigal:002006,similar to AA sequence:UniProtKB:Q6N4R7;locus_tag=OLDPGBNC_00769;product=50S ribosomal protein L10
NZ_JACWCT010000087.1	Prodigal:002006	CDS	75942	76319	.	+	0	ID=OLDPGBNC_00770;Name=rplL;db_xref=COG:COG0222;gene=rplL;inference=ab initio prediction:Prodigal:002006,similar to AA sequence:UniProtKB:Q6N4R8;locus_tag=OLDPGBNC_00770;product=50S ribosomal protein L7/L12
NZ_JACWCT010000087.1	Prodigal:002006	CDS	76591	80715	.	+	0	ID=OLDPGBNC_00771;eC_number=2.7.7.6;Name=rpoB;gene=rpoB;inference=ab initio prediction:Prodigal:002006,similar to AA sequence:UniProtKB:B2SQQ1;locus_tag=OLDPGBNC_00771;product=DNA-directed RNA polymerase subunit beta
NZ_JACWCT010000087.1	Prodigal:002006	CDS	80851	85056	.	+	0	ID=OLDPGBNC_00772;eC_number=2.7.7.6;Name=rpoC;gene=rpoC;inference=ab initio prediction:Prodigal:002006,similar to AA sequence:UniProtKB:Q8KTH8;locus_tag=OLDPGBNC_00772;product=DNA-directed RNA polymerase subunit beta'
NZ_JACWCT010000087.1	Prodigal:002006	CDS	85490	85861	.	+	0	ID=OLDPGBNC_00773;Name=rpsL;db_xref=COG:COG0048;gene=rpsL;inference=ab initio prediction:Prodigal:002006,similar to AA sequence:UniProtKB:Q6N4T2;locus_tag=OLDPGBNC_00773;product=30S ribosomal protein S12
NZ_JACWCT010000087.1	Prodigal:002006	CDS	85994	86464	.	+	0	ID=OLDPGBNC_00774;Name=rpsG;db_xref=COG:COG0049;gene=rpsG;inference=ab initio prediction:Prodigal:002006,similar to AA sequence:UniProtKB:Q6N4T3;locus_tag=OLDPGBNC_00774;product=30S ribosomal protein S7
NZ_JACWCT010000087.1	Prodigal:002006	CDS	86522	88597	.	+	0	ID=OLDPGBNC_00775;Name=fusA;db_xref=COG:COG0480;gene=fusA;inference=ab initio prediction:Prodigal:002006,similar to AA sequence:UniProtKB:P41084;locus_tag=OLDPGBNC_00775;product=Elongation factor G
NZ_JACWCT010000008.1	Prodigal:002006	CDS	65	301	.	-	0	ID=OLDPGBNC_00776;inference=ab initio prediction:Prodigal:002006;locus_tag=OLDPGBNC_00776;product=hypothetical protein
NZ_JACWCT010000008.1	Prodigal:002006	CDS	306	998	.	-	0	ID=OLDPGBNC_00777;inference=ab initio prediction:Prodigal:002006;locus_tag=OLDPGBNC_00777;product=hypothetical protein
NZ_JACWCT010000008.1	Prodigal:002006	CDS	1003	1530	.	-	0	ID=OLDPGBNC_00778;inference=ab initio prediction:Prodigal:002006;locus_tag=OLDPGBNC_00778;product=hypothetical protein
NZ_JACWCT010000008.1	Prodigal:002006	CDS	1675	2967	.	+	0	ID=OLDPGBNC_00779;inference=ab initio prediction:Prodigal:002006;locus_tag=OLDPGBNC_00779;product=hypothetical protein
NZ_JACWCT010000008.1	Prodigal:002006	CDS	3096	4088	.	+	0	ID=OLDPGBNC_00780;inference=ab initio prediction:Prodigal:002006,similar to AA sequence:UniProtKB:Q1Q0T4;locus_tag=OLDPGBNC_00780;product=Hydrazine synthase subunit beta
NZ_JACWCT010000008.1	Prodigal:002006	CDS	4216	4668	.	+	0	ID=OLDPGBNC_00781;inference=ab initio prediction:Prodigal:002006;locus_tag=OLDPGBNC_00781;product=hypothetical protein
NZ_JACWCT010000008.1	Prodigal:002006	CDS	4734	4973	.	+	0	ID=OLDPGBNC_00782;inference=ab initio prediction:Prodigal:002006;locus_tag=OLDPGBNC_00782;product=hypothetical protein
NZ_JACWCT010000008.1	Prodigal:002006	CDS	4970	5722	.	+	0	ID=OLDPGBNC_00783;eC_number=3.6.3.-;Name=lnrL;db_xref=COG:COG1131;gene=lnrL;inference=ab initio prediction:Prodigal:002006,similar to AA sequence:UniProtKB:P94440;locus_tag=OLDPGBNC_00783;product=Linearmycin resistance ATP-binding protein LnrL
NZ_JACWCT010000008.1	Prodigal:002006	CDS	5805	6662	.	+	0	ID=OLDPGBNC_00784;inference=ab initio prediction:Prodigal:002006;locus_tag=OLDPGBNC_00784;product=hypothetical protein
NZ_JACWCT010000008.1	Prodigal:002006	CDS	6687	7295	.	+	0	ID=OLDPGBNC_00785;inference=ab initio prediction:Prodigal:002006;locus_tag=OLDPGBNC_00785;product=hypothetical protein
NZ_JACWCT010000008.1	Prodigal:002006	CDS	7502	8299	.	-	0	ID=OLDPGBNC_00786;Name=fhcC;db_xref=COG:COG2218;gene=fhcC;inference=ab initio prediction:Prodigal:002006,similar to AA sequence:UniProtKB:C5B135;locus_tag=OLDPGBNC_00786;product=Formyltransferase/hydrolase complex Fhc subunit C
NZ_JACWCT010000008.1	Prodigal:002006	CDS	8296	9228	.	-	0	ID=OLDPGBNC_00787;eC_number=2.3.1.101;Name=fhcD;db_xref=COG:COG2037;gene=fhcD;inference=ab initio prediction:Prodigal:002006,similar to AA sequence:UniProtKB:Q49118;locus_tag=OLDPGBNC_00787;product=Formyltransferase/hydrolase complex subunit D
NZ_JACWCT010000008.1	Prodigal:002006	CDS	9216	10856	.	-	0	ID=OLDPGBNC_00788;eC_number=3.5.1.-;Name=fhcA;db_xref=COG:COG1229;gene=fhcA;inference=ab initio prediction:Prodigal:002006,similar to AA sequence:UniProtKB:C5B137;locus_tag=OLDPGBNC_00788;product=Formyltransferase/hydrolase complex Fhc subunit A
NZ_JACWCT010000008.1	Prodigal:002006	CDS	10850	11953	.	-	0	ID=OLDPGBNC_00789;Name=fhcB;db_xref=COG:COG1029;gene=fhcB;inference=ab initio prediction:Prodigal:002006,similar to AA sequence:UniProtKB:C5B138;locus_tag=OLDPGBNC_00789;product=Formyltransferase/hydrolase complex Fhc subunit B
NZ_JACWCT010000008.1	Prodigal:002006	CDS	12261	13241	.	+	0	ID=OLDPGBNC_00790;inference=ab initio prediction:Prodigal:002006;locus_tag=OLDPGBNC_00790;product=hypothetical protein
NZ_JACWCT010000008.1	Prodigal:002006	CDS	13557	14456	.	+	0	ID=OLDPGBNC_00791;eC_number=1.5.1.-;Name=mtdB;gene=mtdB;inference=ab initio prediction:Prodigal:002006,similar to AA sequence:UniProtKB:O85012;locus_tag=OLDPGBNC_00791;product=NAD(P)-dependent methylenetetrahydromethanopterin dehydrogenase
NZ_JACWCT010000008.1	Prodigal:002006	CDS	14462	15676	.	+	0	ID=OLDPGBNC_00792;inference=ab initio prediction:Prodigal:002006;locus_tag=OLDPGBNC_00792;product=hypothetical protein
NZ_JACWCT010000008.1	Prodigal:002006	CDS	15783	16766	.	+	0	ID=OLDPGBNC_00793;eC_number=3.5.4.27;Name=mch_1;db_xref=COG:COG3252;gene=mch_1;inference=ab initio prediction:Prodigal:002006,similar to AA sequence:UniProtKB:O85014;locus_tag=OLDPGBNC_00793;product=Methenyltetrahydromethanopterin cyclohydrolase
NZ_JACWCT010000008.1	Prodigal:002006	CDS	16791	17699	.	+	0	ID=OLDPGBNC_00794;inference=ab initio prediction:Prodigal:002006;locus_tag=OLDPGBNC_00794;product=hypothetical protein
NZ_JACWCT010000008.1	Prodigal:002006	CDS	17696	18580	.	+	0	ID=OLDPGBNC_00795;eC_number=2.4.2.52;Name=mdcB;gene=mdcB;inference=ab initio prediction:Prodigal:002006,protein motif:HAMAP:MF_01883;locus_tag=OLDPGBNC_00795;product=2-(5''-triphosphoribosyl)-3'-dephosphocoenzyme-A synthase
NZ_JACWCT010000008.1	Prodigal:002006	CDS	18800	19315	.	+	0	ID=OLDPGBNC_00796;eC_number=4.2.1.147;Name=fae_1;db_xref=COG:COG1795;gene=fae_1;inference=ab initio prediction:Prodigal:002006,similar to AA sequence:UniProtKB:Q9FA38;locus_tag=OLDPGBNC_00796;product=5%2C6%2C7%2C8-tetrahydromethanopterin hydro-lyase
NZ_JACWCT010000008.1	Prodigal:002006	CDS	19709	19855	.	+	0	ID=OLDPGBNC_00797;inference=ab initio prediction:Prodigal:002006;locus_tag=OLDPGBNC_00797;product=hypothetical protein
NZ_JACWCT010000008.1	Prodigal:002006	CDS	19988	20125	.	+	0	ID=OLDPGBNC_00798;inference=ab initio prediction:Prodigal:002006;locus_tag=OLDPGBNC_00798;product=hypothetical protein
NZ_JACWCT010000008.1	Prodigal:002006	CDS	20230	20967	.	+	0	ID=OLDPGBNC_00799;eC_number=2.1.3.-;Name=cmoA;gene=cmoA;inference=ab initio prediction:Prodigal:002006,protein motif:HAMAP:MF_01589;locus_tag=OLDPGBNC_00799;product=Carboxy-S-adenosyl-L-methionine synthase
NZ_JACWCT010000008.1	Prodigal:002006	CDS	20991	22289	.	-	0	ID=OLDPGBNC_00800;Name=proP_1;gene=proP_1;inference=ab initio prediction:Prodigal:002006,similar to AA sequence:UniProtKB:P0C0L7;locus_tag=OLDPGBNC_00800;product=Proline/betaine transporter
NZ_JACWCT010000008.1	Prodigal:002006	CDS	22375	23928	.	-	0	ID=OLDPGBNC_00801;eC_number=4.2.1.42;Name=garD_2;db_xref=COG:COG2721;gene=garD_2;inference=ab initio prediction:Prodigal:002006,similar to AA sequence:UniProtKB:P39829;locus_tag=OLDPGBNC_00801;product=Galactarate dehydratase (L-threo-forming)
NZ_JACWCT010000008.1	Prodigal:002006	CDS	24278	25021	.	-	0	ID=OLDPGBNC_00802;Name=livF_1;db_xref=COG:COG0410;gene=livF_1;inference=ab initio prediction:Prodigal:002006,similar to AA sequence:UniProtKB:P22731;locus_tag=OLDPGBNC_00802;product=High-affinity branched-chain amino acid transport ATP-binding protein LivF
NZ_JACWCT010000008.1	Prodigal:002006	CDS	25035	26864	.	-	0	ID=OLDPGBNC_00803;eC_number=7.6.2.8;Name=btuD_2;gene=btuD_2;inference=ab initio prediction:Prodigal:002006,protein motif:HAMAP:MF_01005;locus_tag=OLDPGBNC_00803;product=Vitamin B12 import ATP-binding protein BtuD
NZ_JACWCT010000008.1	Prodigal:002006	CDS	26861	27736	.	-	0	ID=OLDPGBNC_00804;Name=livH_1;db_xref=COG:COG0559;gene=livH_1;inference=ab initio prediction:Prodigal:002006,similar to AA sequence:UniProtKB:P0AEX7;locus_tag=OLDPGBNC_00804;product=High-affinity branched-chain amino acid transport system permease protein LivH
NZ_JACWCT010000008.1	Prodigal:002006	CDS	27857	29017	.	-	0	ID=OLDPGBNC_00805;Name=braC_1;db_xref=COG:COG0683;gene=braC_1;inference=ab initio prediction:Prodigal:002006,similar to AA sequence:UniProtKB:P21175;locus_tag=OLDPGBNC_00805;product=Leucine-%2C isoleucine-%2C valine-%2C threonine-%2C and alanine-binding protein
NZ_JACWCT010000008.1	Prodigal:002006	CDS	29272	30342	.	+	0	ID=OLDPGBNC_00806;eC_number=1.1.1.-;Name=hcxB;db_xref=COG:COG2055;gene=hcxB;inference=ab initio prediction:Prodigal:002006,similar to AA sequence:UniProtKB:P30178;locus_tag=OLDPGBNC_00806;product=Hydroxycarboxylate dehydrogenase B
NZ_JACWCT010000008.1	Prodigal:002006	CDS	30364	30777	.	-	0	ID=OLDPGBNC_00807;eC_number=3.1.-.-;Name=vapC1;gene=vapC1;inference=ab initio prediction:Prodigal:002006,similar to AA sequence:UniProtKB:Q4QNL7;locus_tag=OLDPGBNC_00807;product=Ribonuclease VapC1
NZ_JACWCT010000008.1	Prodigal:002006	CDS	30774	31001	.	-	0	ID=OLDPGBNC_00808;Name=vapB1;db_xref=COG:COG4456;gene=vapB1;inference=ab initio prediction:Prodigal:002006,similar to AA sequence:UniProtKB:Q57534;locus_tag=OLDPGBNC_00808;product=Antitoxin VapB1
NZ_JACWCT010000008.1	Prodigal:002006	CDS	31149	32168	.	+	0	ID=OLDPGBNC_00809;eC_number=3.1.1.17;Name=gnl_1;gene=gnl_1;inference=ab initio prediction:Prodigal:002006,similar to AA sequence:UniProtKB:Q01578;locus_tag=OLDPGBNC_00809;product=Gluconolactonase
NZ_JACWCT010000008.1	Prodigal:002006	CDS	32489	33238	.	-	0	ID=OLDPGBNC_00810;eC_number=1.2.1.62;Name=tsaC1;gene=tsaC1;inference=ab initio prediction:Prodigal:002006,similar to AA sequence:UniProtKB:P94681;locus_tag=OLDPGBNC_00810;product=4-formylbenzenesulfonate dehydrogenase TsaC1/TsaC2
NZ_JACWCT010000008.1	Prodigal:002006	CDS	33258	33914	.	-	0	ID=OLDPGBNC_00811;Name=livF_2;db_xref=COG:COG0410;gene=livF_2;inference=ab initio prediction:Prodigal:002006,similar to AA sequence:UniProtKB:P22731;locus_tag=OLDPGBNC_00811;product=High-affinity branched-chain amino acid transport ATP-binding protein LivF
NZ_JACWCT010000008.1	Prodigal:002006	CDS	33901	34671	.	-	0	ID=OLDPGBNC_00812;eC_number=3.6.3.-;Name=lptB_1;db_xref=COG:COG1137;gene=lptB_1;inference=ab initio prediction:Prodigal:002006,similar to AA sequence:UniProtKB:P45073;locus_tag=OLDPGBNC_00812;product=Lipopolysaccharide export system ATP-binding protein LptB
NZ_JACWCT010000008.1	Prodigal:002006	CDS	34668	35600	.	-	0	ID=OLDPGBNC_00813;inference=ab initio prediction:Prodigal:002006;locus_tag=OLDPGBNC_00813;product=hypothetical protein
NZ_JACWCT010000008.1	Prodigal:002006	CDS	35632	36579	.	-	0	ID=OLDPGBNC_00814;Name=livH_2;db_xref=COG:COG0559;gene=livH_2;inference=ab initio prediction:Prodigal:002006,similar to AA sequence:UniProtKB:P0AEX7;locus_tag=OLDPGBNC_00814;product=High-affinity branched-chain amino acid transport system permease protein LivH
NZ_JACWCT010000008.1	Prodigal:002006	CDS	36579	37922	.	-	0	ID=OLDPGBNC_00815;inference=ab initio prediction:Prodigal:002006;locus_tag=OLDPGBNC_00815;product=hypothetical protein
NZ_JACWCT010000008.1	Prodigal:002006	CDS	37995	38441	.	-	0	ID=OLDPGBNC_00816;inference=ab initio prediction:Prodigal:002006;locus_tag=OLDPGBNC_00816;product=hypothetical protein
NZ_JACWCT010000008.1	Prodigal:002006	CDS	38509	38679	.	-	0	ID=OLDPGBNC_00817;inference=ab initio prediction:Prodigal:002006;locus_tag=OLDPGBNC_00817;product=hypothetical protein
NZ_JACWCT010000008.1	Prodigal:002006	CDS	38720	39307	.	-	0	ID=OLDPGBNC_00818;inference=ab initio prediction:Prodigal:002006;locus_tag=OLDPGBNC_00818;product=hypothetical protein
NZ_JACWCT010000008.1	Prodigal:002006	CDS	39516	41183	.	+	0	ID=OLDPGBNC_00819;eC_number=3.1.1.102;inference=ab initio prediction:Prodigal:002006,similar to AA sequence:UniProtKB:A0A0K8P8E7;locus_tag=OLDPGBNC_00819;product=Mono(2-hydroxyethyl) terephthalate hydrolase
NZ_JACWCT010000008.1	Prodigal:002006	CDS	41276	42586	.	+	0	ID=OLDPGBNC_00820;inference=ab initio prediction:Prodigal:002006;locus_tag=OLDPGBNC_00820;product=hypothetical protein
NZ_JACWCT010000008.1	Prodigal:002006	CDS	42583	43761	.	+	0	ID=OLDPGBNC_00821;inference=ab initio prediction:Prodigal:002006;locus_tag=OLDPGBNC_00821;product=hypothetical protein
NZ_JACWCT010000008.1	Prodigal:002006	CDS	43727	44296	.	-	0	ID=OLDPGBNC_00822;inference=ab initio prediction:Prodigal:002006;locus_tag=OLDPGBNC_00822;product=hypothetical protein
NZ_JACWCT010000008.1	Prodigal:002006	CDS	44393	45871	.	+	0	ID=OLDPGBNC_00823;eC_number=3.2.2.4;Name=amn;db_xref=COG:COG0775;gene=amn;inference=ab initio prediction:Prodigal:002006,similar to AA sequence:UniProtKB:P0AE12;locus_tag=OLDPGBNC_00823;product=AMP nucleosidase
NZ_JACWCT010000008.1	Prodigal:002006	CDS	45886	46392	.	+	0	ID=OLDPGBNC_00824;inference=ab initio prediction:Prodigal:002006;locus_tag=OLDPGBNC_00824;product=hypothetical protein
NZ_JACWCT010000008.1	Prodigal:002006	CDS	47029	49029	.	+	0	ID=OLDPGBNC_00825;inference=ab initio prediction:Prodigal:002006;locus_tag=OLDPGBNC_00825;product=hypothetical protein
NZ_JACWCT010000008.1	Prodigal:002006	CDS	49041	49571	.	-	0	ID=OLDPGBNC_00826;Name=yrdA_1;db_xref=COG:COG0663;gene=yrdA_1;inference=ab initio prediction:Prodigal:002006,similar to AA sequence:UniProtKB:P0A9W9;locus_tag=OLDPGBNC_00826;product=Protein YrdA
NZ_JACWCT010000008.1	Prodigal:002006	CDS	49642	51783	.	-	0	ID=OLDPGBNC_00827;Name=flhA_2;db_xref=COG:COG1298;gene=flhA_2;inference=ab initio prediction:Prodigal:002006,similar to AA sequence:UniProtKB:Q8YDK9;locus_tag=OLDPGBNC_00827;product=Flagellar biosynthesis protein FlhA
NZ_JACWCT010000008.1	Prodigal:002006	CDS	52099	52491	.	+	0	ID=OLDPGBNC_00828;inference=ab initio prediction:Prodigal:002006;locus_tag=OLDPGBNC_00828;product=hypothetical protein
NZ_JACWCT010000008.1	Prodigal:002006	CDS	52543	53355	.	+	0	ID=OLDPGBNC_00829;inference=ab initio prediction:Prodigal:002006;locus_tag=OLDPGBNC_00829;product=hypothetical protein
NZ_JACWCT010000008.1	Prodigal:002006	CDS	53803	54651	.	+	0	ID=OLDPGBNC_00830;inference=ab initio prediction:Prodigal:002006;locus_tag=OLDPGBNC_00830;product=hypothetical protein
NZ_JACWCT010000008.1	Prodigal:002006	CDS	54658	55686	.	-	0	ID=OLDPGBNC_00831;inference=ab initio prediction:Prodigal:002006;locus_tag=OLDPGBNC_00831;product=hypothetical protein
NZ_JACWCT010000008.1	Prodigal:002006	CDS	55918	56682	.	+	0	ID=OLDPGBNC_00832;Name=pheC_1;gene=pheC_1;inference=ab initio prediction:Prodigal:002006,similar to AA sequence:UniProtKB:Q01269;locus_tag=OLDPGBNC_00832;product=Cyclohexadienyl dehydratase
NZ_JACWCT010000008.1	Prodigal:002006	CDS	56820	58700	.	-	0	ID=OLDPGBNC_00833;Name=siaT_1;db_xref=COG:COG1593;gene=siaT_1;inference=ab initio prediction:Prodigal:002006,similar to AA sequence:UniProtKB:P44543;locus_tag=OLDPGBNC_00833;product=Sialic acid TRAP transporter permease protein SiaT
NZ_JACWCT010000008.1	Prodigal:002006	CDS	58713	59726	.	-	0	ID=OLDPGBNC_00834;Name=yiaO_1;db_xref=COG:COG1638;gene=yiaO_1;inference=ab initio prediction:Prodigal:002006,similar to AA sequence:UniProtKB:P37676;locus_tag=OLDPGBNC_00834;product=2%2C3-diketo-L-gulonate-binding periplasmic protein YiaO
NZ_JACWCT010000008.1	Prodigal:002006	CDS	59857	60747	.	-	0	ID=OLDPGBNC_00835;eC_number=1.1.1.411;Name=ltnD_1;db_xref=COG:COG2084;gene=ltnD_1;inference=ab initio prediction:Prodigal:002006,similar to AA sequence:UniProtKB:Q0KBC7;locus_tag=OLDPGBNC_00835;product=L-threonate dehydrogenase
NZ_JACWCT010000008.1	Prodigal:002006	CDS	60738	61769	.	-	0	ID=OLDPGBNC_00836;eC_number=2.2.1.-;Name=aptB_1;db_xref=COG:COG3958;gene=aptB_1;inference=ab initio prediction:Prodigal:002006,similar to AA sequence:UniProtKB:A6KXB3;locus_tag=OLDPGBNC_00836;product=Apulose-4-phosphate transketolase subunit B
NZ_JACWCT010000008.1	Prodigal:002006	CDS	61766	62614	.	-	0	ID=OLDPGBNC_00837;eC_number=2.2.1.-;Name=aptA_1;db_xref=COG:COG3959;gene=aptA_1;inference=ab initio prediction:Prodigal:002006,similar to AA sequence:UniProtKB:A6VKQ4;locus_tag=OLDPGBNC_00837;product=Apulose-4-phosphate transketolase subunit A
NZ_JACWCT010000008.1	Prodigal:002006	CDS	62626	63375	.	-	0	ID=OLDPGBNC_00838;eC_number=1.1.1.100;Name=fabG_2;gene=fabG_2;inference=ab initio prediction:Prodigal:002006,similar to AA sequence:UniProtKB:O67610;locus_tag=OLDPGBNC_00838;product=3-oxoacyl-[acyl-carrier-protein] reductase FabG
NZ_JACWCT010000008.1	Prodigal:002006	CDS	63609	63737	.	-	0	ID=OLDPGBNC_00839;inference=ab initio prediction:Prodigal:002006;locus_tag=OLDPGBNC_00839;product=hypothetical protein
NZ_JACWCT010000088.1	Prodigal:002006	CDS	547	1410	.	+	0	ID=OLDPGBNC_00840;eC_number=4.2.2.-;Name=mltF_1;gene=mltF_1;inference=ab initio prediction:Prodigal:002006,protein motif:HAMAP:MF_02016;locus_tag=OLDPGBNC_00840;product=Membrane-bound lytic murein transglycosylase F
NZ_JACWCT010000088.1	Prodigal:002006	CDS	1929	2246	.	+	0	ID=OLDPGBNC_00841;Name=ybaQ_1;db_xref=COG:COG3093;gene=ybaQ_1;inference=ab initio prediction:Prodigal:002006,similar to AA sequence:UniProtKB:P0A9T6;locus_tag=OLDPGBNC_00841;product=putative HTH-type transcriptional regulator YbaQ
NZ_JACWCT010000088.1	Prodigal:002006	CDS	2297	3091	.	-	0	ID=OLDPGBNC_00842;eC_number=1.1.1.-;Name=lvr;gene=lvr;inference=ab initio prediction:Prodigal:002006,similar to AA sequence:UniProtKB:Q9LBG2;locus_tag=OLDPGBNC_00842;product=Levodione reductase
NZ_JACWCT010000088.1	Prodigal:002006	CDS	3105	3887	.	-	0	ID=OLDPGBNC_00843;eC_number=1.1.1.69;Name=idnO;gene=idnO;inference=ab initio prediction:Prodigal:002006,similar to AA sequence:UniProtKB:P0A9P9;locus_tag=OLDPGBNC_00843;product=5-keto-D-gluconate 5-reductase
NZ_JACWCT010000088.1	Prodigal:002006	CDS	4193	5215	.	+	0	ID=OLDPGBNC_00844;eC_number=1.1.98.2;Name=fgd;gene=fgd;inference=ab initio prediction:Prodigal:002006,protein motif:HAMAP:MF_02123;locus_tag=OLDPGBNC_00844;product=F420-dependent glucose-6-phosphate dehydrogenase
NZ_JACWCT010000088.1	Prodigal:002006	CDS	5317	7020	.	+	0	ID=OLDPGBNC_00845;eC_number=6.1.1.6;Name=lysS;db_xref=COG:COG1384;gene=lysS;inference=ab initio prediction:Prodigal:002006,similar to AA sequence:UniProtKB:O51603;locus_tag=OLDPGBNC_00845;product=Lysine--tRNA ligase
NZ_JACWCT010000088.1	Prodigal:002006	CDS	7163	7549	.	+	0	ID=OLDPGBNC_00846;inference=ab initio prediction:Prodigal:002006;locus_tag=OLDPGBNC_00846;product=hypothetical protein
NZ_JACWCT010000089.1	Prodigal:002006	CDS	127	423	.	+	0	ID=OLDPGBNC_00847;inference=ab initio prediction:Prodigal:002006;locus_tag=OLDPGBNC_00847;product=hypothetical protein
NZ_JACWCT010000089.1	Prodigal:002006	CDS	546	2771	.	+	0	ID=OLDPGBNC_00848;inference=ab initio prediction:Prodigal:002006;locus_tag=OLDPGBNC_00848;product=hypothetical protein
NZ_JACWCT010000089.1	Prodigal:002006	CDS	2891	4345	.	+	0	ID=OLDPGBNC_00849;Name=lapB_2;gene=lapB_2;inference=ab initio prediction:Prodigal:002006,protein motif:HAMAP:MF_00994;locus_tag=OLDPGBNC_00849;product=Lipopolysaccharide assembly protein B
NZ_JACWCT010000089.1	Prodigal:002006	CDS	4494	5294	.	-	0	ID=OLDPGBNC_00850;eC_number=3.8.1.5;Name=dhmA_1;gene=dhmA_1;inference=ab initio prediction:Prodigal:002006,protein motif:HAMAP:MF_01230;locus_tag=OLDPGBNC_00850;product=Haloalkane dehalogenase
NZ_JACWCT010000089.1	Prodigal:002006	CDS	5468	6679	.	+	0	ID=OLDPGBNC_00851;eC_number=2.6.1.1;Name=aspC_1;db_xref=COG:COG0436;gene=aspC_1;inference=ab initio prediction:Prodigal:002006,similar to AA sequence:UniProtKB:Q9X0Y2;locus_tag=OLDPGBNC_00851;product=Aspartate aminotransferase
NZ_JACWCT010000089.1	Prodigal:002006	CDS	6693	7640	.	+	0	ID=OLDPGBNC_00852;eC_number=1.1.1.79;Name=ghrA_1;db_xref=COG:COG0111;gene=ghrA_1;inference=ab initio prediction:Prodigal:002006,similar to AA sequence:UniProtKB:P75913;locus_tag=OLDPGBNC_00852;product=Glyoxylate/hydroxypyruvate reductase A
NZ_JACWCT010000089.1	Prodigal:002006	CDS	8427	8786	.	-	0	ID=OLDPGBNC_00853;inference=ab initio prediction:Prodigal:002006;locus_tag=OLDPGBNC_00853;product=hypothetical protein
NZ_JACWCT010000089.1	Prodigal:002006	CDS	9181	9543	.	+	0	ID=OLDPGBNC_00854;inference=ab initio prediction:Prodigal:002006;locus_tag=OLDPGBNC_00854;product=hypothetical protein
NZ_JACWCT010000089.1	Prodigal:002006	CDS	9591	10991	.	+	0	ID=OLDPGBNC_00855;inference=ab initio prediction:Prodigal:002006;locus_tag=OLDPGBNC_00855;product=hypothetical protein
NZ_JACWCT010000089.1	Prodigal:002006	CDS	11049	13394	.	+	0	ID=OLDPGBNC_00856;Name=btuB_1;gene=btuB_1;inference=ab initio prediction:Prodigal:002006,protein motif:HAMAP:MF_01531;locus_tag=OLDPGBNC_00856;product=Vitamin B12 transporter BtuB
NZ_JACWCT010000089.1	Prodigal:002006	CDS	13415	15265	.	-	0	ID=OLDPGBNC_00857;eC_number=7.4.2.10;Name=gsiA_2;db_xref=COG:COG1123;gene=gsiA_2;inference=ab initio prediction:Prodigal:002006,similar to AA sequence:UniProtKB:P75796;locus_tag=OLDPGBNC_00857;product=Glutathione import ATP-binding protein GsiA
NZ_JACWCT010000089.1	Prodigal:002006	CDS	15453	16382	.	-	0	ID=OLDPGBNC_00858;Name=gsiD_2;db_xref=COG:COG1173;gene=gsiD_2;inference=ab initio prediction:Prodigal:002006,similar to AA sequence:UniProtKB:P75799;locus_tag=OLDPGBNC_00858;product=Glutathione transport system permease protein GsiD
NZ_JACWCT010000089.1	Prodigal:002006	CDS	16348	17307	.	-	0	ID=OLDPGBNC_00859;Name=gsiC_2;db_xref=COG:COG0601;gene=gsiC_2;inference=ab initio prediction:Prodigal:002006,similar to AA sequence:UniProtKB:P75798;locus_tag=OLDPGBNC_00859;product=Glutathione transport system permease protein GsiC
NZ_JACWCT010000089.1	Prodigal:002006	CDS	17318	19111	.	-	0	ID=OLDPGBNC_00860;inference=ab initio prediction:Prodigal:002006;locus_tag=OLDPGBNC_00860;product=hypothetical protein
NZ_JACWCT010000089.1	Prodigal:002006	CDS	19366	20784	.	+	0	ID=OLDPGBNC_00861;eC_number=3.5.1.-;Name=abgB_1;db_xref=COG:COG1473;gene=abgB_1;inference=ab initio prediction:Prodigal:002006,similar to AA sequence:UniProtKB:P76052;locus_tag=OLDPGBNC_00861;product=p-aminobenzoyl-glutamate hydrolase subunit B
NZ_JACWCT010000089.1	Prodigal:002006	CDS	20850	21206	.	+	0	ID=OLDPGBNC_00862;Name=csaA;db_xref=COG:COG0073;gene=csaA;inference=ab initio prediction:Prodigal:002006,similar to AA sequence:UniProtKB:P37584;locus_tag=OLDPGBNC_00862;product=putative chaperone CsaA
NZ_JACWCT010000089.1	Prodigal:002006	CDS	21333	21728	.	+	0	ID=OLDPGBNC_00863;inference=ab initio prediction:Prodigal:002006;locus_tag=OLDPGBNC_00863;product=hypothetical protein
NZ_JACWCT010000089.1	Prodigal:002006	CDS	21697	22023	.	+	0	ID=OLDPGBNC_00864;inference=ab initio prediction:Prodigal:002006;locus_tag=OLDPGBNC_00864;product=hypothetical protein
NZ_JACWCT010000089.1	Prodigal:002006	CDS	22121	22762	.	+	0	ID=OLDPGBNC_00865;Name=ureG;db_xref=COG:COG0378;gene=ureG;inference=ab initio prediction:Prodigal:002006,similar to AA sequence:UniProtKB:Q06206;locus_tag=OLDPGBNC_00865;product=Urease accessory protein UreG
NZ_JACWCT010000089.1	Prodigal:002006	CDS	22762	23544	.	+	0	ID=OLDPGBNC_00866;inference=ab initio prediction:Prodigal:002006;locus_tag=OLDPGBNC_00866;product=hypothetical protein
NZ_JACWCT010000089.1	Prodigal:002006	CDS	23669	24895	.	+	0	ID=OLDPGBNC_00867;Name=sbnD_1;gene=sbnD_1;inference=ab initio prediction:Prodigal:002006,similar to AA sequence:UniProtKB:Q2G1N0;locus_tag=OLDPGBNC_00867;product=Staphyloferrin B transporter
NZ_JACWCT010000089.1	Prodigal:002006	CDS	24892	25731	.	+	0	ID=OLDPGBNC_00868;eC_number=3.5.1.29;inference=ab initio prediction:Prodigal:002006,similar to AA sequence:UniProtKB:Q988D4;locus_tag=OLDPGBNC_00868;product=2-(acetamidomethylene)succinate hydrolase
NZ_JACWCT010000089.1	Prodigal:002006	CDS	25857	26846	.	-	0	ID=OLDPGBNC_00869;inference=ab initio prediction:Prodigal:002006;locus_tag=OLDPGBNC_00869;product=hypothetical protein
NZ_JACWCT010000089.1	Prodigal:002006	CDS	26874	27761	.	-	0	ID=OLDPGBNC_00870;Name=livH_3;db_xref=COG:COG0559;gene=livH_3;inference=ab initio prediction:Prodigal:002006,similar to AA sequence:UniProtKB:P0AEX7;locus_tag=OLDPGBNC_00870;product=High-affinity branched-chain amino acid transport system permease protein LivH
NZ_JACWCT010000089.1	Prodigal:002006	CDS	27841	29046	.	-	0	ID=OLDPGBNC_00871;inference=ab initio prediction:Prodigal:002006;locus_tag=OLDPGBNC_00871;product=hypothetical protein
NZ_JACWCT010000089.1	Prodigal:002006	CDS	29356	30105	.	-	0	ID=OLDPGBNC_00872;Name=livF_3;db_xref=COG:COG0410;gene=livF_3;inference=ab initio prediction:Prodigal:002006,similar to AA sequence:UniProtKB:P22731;locus_tag=OLDPGBNC_00872;product=High-affinity branched-chain amino acid transport ATP-binding protein LivF
NZ_JACWCT010000089.1	Prodigal:002006	CDS	30098	30892	.	-	0	ID=OLDPGBNC_00873;eC_number=7.3.2.3;Name=cysA_1;db_xref=COG:COG1118;gene=cysA_1;inference=ab initio prediction:Prodigal:002006,similar to AA sequence:UniProtKB:P9WQM1;locus_tag=OLDPGBNC_00873;product=Sulfate/thiosulfate import ATP-binding protein CysA
NZ_JACWCT010000089.1	Prodigal:002006	CDS	31016	32116	.	-	0	ID=OLDPGBNC_00874;inference=ab initio prediction:Prodigal:002006;locus_tag=OLDPGBNC_00874;product=hypothetical protein
NZ_JACWCT010000089.1	Prodigal:002006	CDS	32382	33098	.	+	0	ID=OLDPGBNC_00875;inference=ab initio prediction:Prodigal:002006;locus_tag=OLDPGBNC_00875;product=hypothetical protein
NZ_JACWCT010000089.1	Prodigal:002006	CDS	33187	34440	.	-	0	ID=OLDPGBNC_00876;eC_number=2.10.1.1;Name=moeA_1;db_xref=COG:COG0303;gene=moeA_1;inference=ab initio prediction:Prodigal:002006,similar to AA sequence:UniProtKB:P12281;locus_tag=OLDPGBNC_00876;product=Molybdopterin molybdenumtransferase
NZ_JACWCT010000089.1	Prodigal:002006	CDS	34428	34988	.	-	0	ID=OLDPGBNC_00877;Name=mobB;db_xref=COG:COG1763;gene=mobB;inference=ab initio prediction:Prodigal:002006,similar to AA sequence:UniProtKB:P32125;locus_tag=OLDPGBNC_00877;product=Molybdopterin-guanine dinucleotide biosynthesis adapter protein
NZ_JACWCT010000089.1	Prodigal:002006	CDS	34991	36964	.	-	0	ID=OLDPGBNC_00878;inference=ab initio prediction:Prodigal:002006;locus_tag=OLDPGBNC_00878;product=hypothetical protein
NZ_JACWCT010000089.1	Prodigal:002006	CDS	36961	38019	.	-	0	ID=OLDPGBNC_00879;inference=ab initio prediction:Prodigal:002006;locus_tag=OLDPGBNC_00879;product=hypothetical protein
NZ_JACWCT010000089.1	Prodigal:002006	CDS	38426	38644	.	+	0	ID=OLDPGBNC_00880;inference=ab initio prediction:Prodigal:002006;locus_tag=OLDPGBNC_00880;product=hypothetical protein
NZ_JACWCT010000089.1	Prodigal:002006	CDS	38869	39150	.	-	0	ID=OLDPGBNC_00881;inference=ab initio prediction:Prodigal:002006;locus_tag=OLDPGBNC_00881;product=hypothetical protein
NZ_JACWCT010000089.1	Prodigal:002006	CDS	39157	40404	.	-	0	ID=OLDPGBNC_00882;Name=yciC;db_xref=COG:COG0523;gene=yciC;inference=ab initio prediction:Prodigal:002006,similar to AA sequence:UniProtKB:P94400;locus_tag=OLDPGBNC_00882;product=Putative metal chaperone YciC
NZ_JACWCT010000089.1	Prodigal:002006	CDS	40541	41809	.	+	0	ID=OLDPGBNC_00883;inference=ab initio prediction:Prodigal:002006;locus_tag=OLDPGBNC_00883;product=hypothetical protein
NZ_JACWCT010000089.1	Prodigal:002006	CDS	41813	43792	.	-	0	ID=OLDPGBNC_00884;eC_number=7.-.-.-;Name=rsxB_1;gene=rsxB_1;inference=ab initio prediction:Prodigal:002006,protein motif:HAMAP:MF_00463;locus_tag=OLDPGBNC_00884;product=Ion-translocating oxidoreductase complex subunit B
NZ_JACWCT010000089.1	Prodigal:002006	CDS	43994	44662	.	+	0	ID=OLDPGBNC_00885;inference=ab initio prediction:Prodigal:002006;locus_tag=OLDPGBNC_00885;product=hypothetical protein
NZ_JACWCT010000089.1	Prodigal:002006	CDS	44659	45231	.	+	0	ID=OLDPGBNC_00886;inference=ab initio prediction:Prodigal:002006;locus_tag=OLDPGBNC_00886;product=hypothetical protein
NZ_JACWCT010000089.1	Prodigal:002006	CDS	45460	46467	.	+	0	ID=OLDPGBNC_00887;inference=ab initio prediction:Prodigal:002006;locus_tag=OLDPGBNC_00887;product=hypothetical protein
NZ_JACWCT010000089.1	Prodigal:002006	CDS	46467	46976	.	+	0	ID=OLDPGBNC_00888;inference=ab initio prediction:Prodigal:002006;locus_tag=OLDPGBNC_00888;product=hypothetical protein
NZ_JACWCT010000089.1	Prodigal:002006	CDS	46973	47776	.	+	0	ID=OLDPGBNC_00889;inference=ab initio prediction:Prodigal:002006;locus_tag=OLDPGBNC_00889;product=hypothetical protein
NZ_JACWCT010000089.1	Prodigal:002006	CDS	47909	48502	.	+	0	ID=OLDPGBNC_00890;Name=ycdY;db_xref=COG:COG3381;gene=ycdY;inference=ab initio prediction:Prodigal:002006,similar to AA sequence:UniProtKB:P75915;locus_tag=OLDPGBNC_00890;product=Chaperone protein YcdY
NZ_JACWCT010000089.1	Prodigal:002006	CDS	48600	48836	.	+	0	ID=OLDPGBNC_00891;inference=ab initio prediction:Prodigal:002006;locus_tag=OLDPGBNC_00891;product=hypothetical protein
NZ_JACWCT010000089.1	Prodigal:002006	CDS	48845	51787	.	+	0	ID=OLDPGBNC_00892;eC_number=1.9.6.1;Name=napA;gene=napA;inference=ab initio prediction:Prodigal:002006,protein motif:HAMAP:MF_01630;locus_tag=OLDPGBNC_00892;product=Periplasmic nitrate reductase
NZ_JACWCT010000089.1	Prodigal:002006	CDS	51799	52395	.	+	0	ID=OLDPGBNC_00893;Name=fdhB1;db_xref=COG:COG0437;gene=fdhB1;inference=ab initio prediction:Prodigal:002006,similar to AA sequence:UniProtKB:P27273;locus_tag=OLDPGBNC_00893;product=Formate dehydrogenase iron-sulfur subunit
NZ_JACWCT010000089.1	Prodigal:002006	CDS	52405	53406	.	+	0	ID=OLDPGBNC_00894;inference=ab initio prediction:Prodigal:002006;locus_tag=OLDPGBNC_00894;product=hypothetical protein
NZ_JACWCT010000089.1	Prodigal:002006	CDS	53714	54112	.	+	0	ID=OLDPGBNC_00895;inference=ab initio prediction:Prodigal:002006;locus_tag=OLDPGBNC_00895;product=hypothetical protein
NZ_JACWCT010000089.1	Prodigal:002006	CDS	54220	54792	.	-	0	ID=OLDPGBNC_00896;inference=ab initio prediction:Prodigal:002006;locus_tag=OLDPGBNC_00896;product=hypothetical protein
NZ_JACWCT010000089.1	Prodigal:002006	CDS	55042	55494	.	-	0	ID=OLDPGBNC_00897;inference=ab initio prediction:Prodigal:002006;locus_tag=OLDPGBNC_00897;product=hypothetical protein
NZ_JACWCT010000089.1	Prodigal:002006	CDS	55705	56319	.	-	0	ID=OLDPGBNC_00898;eC_number=3.1.-.-;Name=mhqD;db_xref=COG:COG0400;gene=mhqD;inference=ab initio prediction:Prodigal:002006,similar to AA sequence:UniProtKB:O34842;locus_tag=OLDPGBNC_00898;product=Putative hydrolase MhqD
NZ_JACWCT010000089.1	Prodigal:002006	CDS	56342	57106	.	-	0	ID=OLDPGBNC_00899;eC_number=4.1.2.52;Name=hpcH_1;db_xref=COG:COG3836;gene=hpcH_1;inference=ab initio prediction:Prodigal:002006,similar to AA sequence:UniProtKB:Q47098;locus_tag=OLDPGBNC_00899;product=4-hydroxy-2-oxo-heptane-1%2C7-dioate aldolase
NZ_JACWCT010000089.1	Prodigal:002006	CDS	57221	57898	.	-	0	ID=OLDPGBNC_00900;eC_number=1.8.4.-;Name=yfcG_1;db_xref=COG:COG0625;gene=yfcG_1;inference=ab initio prediction:Prodigal:002006,similar to AA sequence:UniProtKB:P77526;locus_tag=OLDPGBNC_00900;product=Disulfide-bond oxidoreductase YfcG
NZ_JACWCT010000089.1	Prodigal:002006	CDS	58109	58738	.	+	0	ID=OLDPGBNC_00901;Name=modB;db_xref=COG:COG4149;gene=modB;inference=ab initio prediction:Prodigal:002006,similar to AA sequence:UniProtKB:P0AF01;locus_tag=OLDPGBNC_00901;product=Molybdenum transport system permease protein ModB
NZ_JACWCT010000089.1	Prodigal:002006	CDS	58752	59846	.	+	0	ID=OLDPGBNC_00902;eC_number=7.6.2.8;Name=btuD_3;gene=btuD_3;inference=ab initio prediction:Prodigal:002006,protein motif:HAMAP:MF_01005;locus_tag=OLDPGBNC_00902;product=Vitamin B12 import ATP-binding protein BtuD
NZ_JACWCT010000089.1	Prodigal:002006	CDS	60025	63204	.	-	0	ID=OLDPGBNC_00903;Name=mexB_1;db_xref=COG:COG0841;gene=mexB_1;inference=ab initio prediction:Prodigal:002006,similar to AA sequence:UniProtKB:P52002;locus_tag=OLDPGBNC_00903;product=Multidrug resistance protein MexB
NZ_JACWCT010000089.1	Prodigal:002006	CDS	63218	64414	.	-	0	ID=OLDPGBNC_00904;Name=mexA;gene=mexA;inference=ab initio prediction:Prodigal:002006,similar to AA sequence:UniProtKB:P52477;locus_tag=OLDPGBNC_00904;product=Multidrug resistance protein MexA
NZ_JACWCT010000089.1	Prodigal:002006	CDS	64633	65007	.	-	0	ID=OLDPGBNC_00905;inference=ab initio prediction:Prodigal:002006;locus_tag=OLDPGBNC_00905;product=hypothetical protein
NZ_JACWCT010000089.1	Prodigal:002006	CDS	65151	66365	.	+	0	ID=OLDPGBNC_00906;eC_number=2.3.1.174;Name=pcaF;gene=pcaF;inference=ab initio prediction:Prodigal:002006,similar to AA sequence:UniProtKB:Q8VPF1;locus_tag=OLDPGBNC_00906;product=Beta-ketoadipyl-CoA thiolase
NZ_JACWCT010000089.1	Prodigal:002006	CDS	66670	67617	.	+	0	ID=OLDPGBNC_00907;eC_number=2.7.1.71;Name=aroK_1;gene=aroK_1;inference=ab initio prediction:Prodigal:002006,protein motif:HAMAP:MF_00109;locus_tag=OLDPGBNC_00907;product=Shikimate kinase
NZ_JACWCT010000089.1	Prodigal:002006	CDS	67750	68790	.	+	0	ID=OLDPGBNC_00908;eC_number=5.3.1.13;Name=kdsD;db_xref=COG:COG0517;gene=kdsD;inference=ab initio prediction:Prodigal:002006,similar to AA sequence:UniProtKB:Q9HVW0;locus_tag=OLDPGBNC_00908;product=Arabinose 5-phosphate isomerase KdsD
NZ_JACWCT010000089.1	Prodigal:002006	CDS	68821	69237	.	-	0	ID=OLDPGBNC_00909;inference=ab initio prediction:Prodigal:002006;locus_tag=OLDPGBNC_00909;product=hypothetical protein
NZ_JACWCT010000089.1	Prodigal:002006	CDS	69324	69902	.	-	0	ID=OLDPGBNC_00910;inference=ab initio prediction:Prodigal:002006;locus_tag=OLDPGBNC_00910;product=hypothetical protein
NZ_JACWCT010000089.1	Prodigal:002006	CDS	69960	71285	.	-	0	ID=OLDPGBNC_00911;Name=dctM_1;db_xref=COG:COG1593;gene=dctM_1;inference=ab initio prediction:Prodigal:002006,similar to AA sequence:UniProtKB:O07838;locus_tag=OLDPGBNC_00911;product=C4-dicarboxylate TRAP transporter large permease protein DctM
NZ_JACWCT010000089.1	Prodigal:002006	CDS	71282	71881	.	-	0	ID=OLDPGBNC_00912;Name=dctQ;db_xref=COG:COG3090;gene=dctQ;inference=ab initio prediction:Prodigal:002006,similar to AA sequence:UniProtKB:O07837;locus_tag=OLDPGBNC_00912;product=C4-dicarboxylate TRAP transporter small permease protein DctQ
NZ_JACWCT010000089.1	Prodigal:002006	CDS	71933	72724	.	-	0	ID=OLDPGBNC_00913;inference=ab initio prediction:Prodigal:002006;locus_tag=OLDPGBNC_00913;product=hypothetical protein
NZ_JACWCT010000089.1	Prodigal:002006	CDS	72928	73716	.	+	0	ID=OLDPGBNC_00914;Name=modA;db_xref=COG:COG0725;gene=modA;inference=ab initio prediction:Prodigal:002006,similar to AA sequence:UniProtKB:Q8PHA1;locus_tag=OLDPGBNC_00914;product=Molybdate-binding protein ModA
NZ_JACWCT010000089.1	Prodigal:002006	CDS	73733	74734	.	-	0	ID=OLDPGBNC_00915;eC_number=5.1.1.8;inference=ab initio prediction:Prodigal:002006,similar to AA sequence:UniProtKB:Q8FYS0;locus_tag=OLDPGBNC_00915;product=4-hydroxyproline 2-epimerase
NZ_JACWCT010000089.1	Prodigal:002006	CDS	74804	74905	.	-	0	ID=OLDPGBNC_00916;inference=ab initio prediction:Prodigal:002006;locus_tag=OLDPGBNC_00916;product=hypothetical protein
NZ_JACWCT010000089.1	Prodigal:002006	CDS	74935	75273	.	-	0	ID=OLDPGBNC_00917;db_xref=COG:COG3039;inference=ab initio prediction:Prodigal:002006,similar to AA sequence:ISfinder:ISMch2;locus_tag=OLDPGBNC_00917;product=IS5 family transposase ISMch2
NZ_JACWCT010000089.1	Prodigal:002006	CDS	75303	75647	.	-	0	ID=OLDPGBNC_00918;inference=ab initio prediction:Prodigal:002006;locus_tag=OLDPGBNC_00918;product=hypothetical protein
NZ_JACWCT010000089.1	Prodigal:002006	CDS	75881	76219	.	-	0	ID=OLDPGBNC_00919;db_xref=COG:COG3039;inference=ab initio prediction:Prodigal:002006,similar to AA sequence:ISfinder:ISMch2;locus_tag=OLDPGBNC_00919;product=IS5 family transposase ISMch2
NZ_JACWCT010000089.1	Prodigal:002006	CDS	76986	77732	.	+	0	ID=OLDPGBNC_00920;inference=ab initio prediction:Prodigal:002006;locus_tag=OLDPGBNC_00920;product=hypothetical protein
NZ_JACWCT010000089.1	Prodigal:002006	CDS	77775	78671	.	-	0	ID=OLDPGBNC_00921;inference=ab initio prediction:Prodigal:002006;locus_tag=OLDPGBNC_00921;product=hypothetical protein
NZ_JACWCT010000089.1	Prodigal:002006	CDS	79091	80125	.	-	0	ID=OLDPGBNC_00922;eC_number=1.14.19.-;Name=des_1;db_xref=COG:COG3239;gene=des_1;inference=ab initio prediction:Prodigal:002006,similar to AA sequence:UniProtKB:O34653;locus_tag=OLDPGBNC_00922;product=Fatty acid desaturase
NZ_JACWCT010000089.1	Prodigal:002006	CDS	80231	82252	.	-	0	ID=OLDPGBNC_00923;eC_number=2.2.1.1;Name=tktB;db_xref=COG:COG0021;gene=tktB;inference=ab initio prediction:Prodigal:002006,similar to AA sequence:UniProtKB:P33570;locus_tag=OLDPGBNC_00923;product=Transketolase 2
NZ_JACWCT010000089.1	Prodigal:002006	CDS	82249	82386	.	-	0	ID=OLDPGBNC_00924;inference=ab initio prediction:Prodigal:002006;locus_tag=OLDPGBNC_00924;product=hypothetical protein
NZ_JACWCT010000089.1	Prodigal:002006	CDS	82462	83676	.	-	0	ID=OLDPGBNC_00925;inference=ab initio prediction:Prodigal:002006;locus_tag=OLDPGBNC_00925;product=hypothetical protein
NZ_JACWCT010000089.1	Prodigal:002006	CDS	84032	84394	.	-	0	ID=OLDPGBNC_00926;inference=ab initio prediction:Prodigal:002006;locus_tag=OLDPGBNC_00926;product=hypothetical protein
NZ_JACWCT010000089.1	Prodigal:002006	CDS	84500	85045	.	-	0	ID=OLDPGBNC_00927;inference=ab initio prediction:Prodigal:002006;locus_tag=OLDPGBNC_00927;product=hypothetical protein
NZ_JACWCT010000089.1	Prodigal:002006	CDS	85163	85423	.	-	0	ID=OLDPGBNC_00928;inference=ab initio prediction:Prodigal:002006;locus_tag=OLDPGBNC_00928;product=hypothetical protein
NZ_JACWCT010000089.1	Prodigal:002006	CDS	85502	86476	.	-	0	ID=OLDPGBNC_00929;inference=ab initio prediction:Prodigal:002006;locus_tag=OLDPGBNC_00929;product=hypothetical protein
NZ_JACWCT010000089.1	Prodigal:002006	CDS	86515	86772	.	-	0	ID=OLDPGBNC_00930;inference=ab initio prediction:Prodigal:002006;locus_tag=OLDPGBNC_00930;product=hypothetical protein
NZ_JACWCT010000089.1	Prodigal:002006	CDS	87706	87798	.	+	0	ID=OLDPGBNC_00931;inference=ab initio prediction:Prodigal:002006;locus_tag=OLDPGBNC_00931;product=hypothetical protein
NZ_JACWCT010000089.1	Prodigal:002006	CDS	87820	89991	.	+	0	ID=OLDPGBNC_00932;Name=ydeP_1;db_xref=COG:COG0243;gene=ydeP_1;inference=ab initio prediction:Prodigal:002006,similar to AA sequence:UniProtKB:P77561;locus_tag=OLDPGBNC_00932;product=Protein YdeP
NZ_JACWCT010000089.1	Prodigal:002006	CDS	90394	90678	.	+	0	ID=OLDPGBNC_00933;inference=ab initio prediction:Prodigal:002006;locus_tag=OLDPGBNC_00933;product=hypothetical protein
NZ_JACWCT010000089.1	Prodigal:002006	CDS	90841	91293	.	+	0	ID=OLDPGBNC_00934;inference=ab initio prediction:Prodigal:002006;locus_tag=OLDPGBNC_00934;product=hypothetical protein
NZ_JACWCT010000089.1	Prodigal:002006	CDS	91499	91834	.	-	0	ID=OLDPGBNC_00935;inference=ab initio prediction:Prodigal:002006;locus_tag=OLDPGBNC_00935;product=hypothetical protein
NZ_JACWCT010000089.1	Prodigal:002006	CDS	92186	92896	.	+	0	ID=OLDPGBNC_00936;inference=ab initio prediction:Prodigal:002006;locus_tag=OLDPGBNC_00936;product=hypothetical protein
NZ_JACWCT010000089.1	Prodigal:002006	CDS	92912	93136	.	+	0	ID=OLDPGBNC_00937;inference=ab initio prediction:Prodigal:002006;locus_tag=OLDPGBNC_00937;product=hypothetical protein
NZ_JACWCT010000089.1	Prodigal:002006	CDS	93330	93713	.	+	0	ID=OLDPGBNC_00938;inference=ab initio prediction:Prodigal:002006;locus_tag=OLDPGBNC_00938;product=hypothetical protein
NZ_JACWCT010000089.1	Prodigal:002006	CDS	93883	93981	.	-	0	ID=OLDPGBNC_00939;inference=ab initio prediction:Prodigal:002006;locus_tag=OLDPGBNC_00939;product=hypothetical protein
NZ_JACWCT010000089.1	Prodigal:002006	CDS	94005	94271	.	-	0	ID=OLDPGBNC_00940;inference=ab initio prediction:Prodigal:002006;locus_tag=OLDPGBNC_00940;product=hypothetical protein
NZ_JACWCT010000089.1	Prodigal:002006	CDS	94738	95337	.	-	0	ID=OLDPGBNC_00941;inference=ab initio prediction:Prodigal:002006;locus_tag=OLDPGBNC_00941;product=hypothetical protein
NZ_JACWCT010000089.1	Prodigal:002006	CDS	95618	96925	.	-	0	ID=OLDPGBNC_00942;Name=nhaP2_1;gene=nhaP2_1;inference=ab initio prediction:Prodigal:002006,protein motif:HAMAP:MF_01075;locus_tag=OLDPGBNC_00942;product=K(+)/H(+) antiporter NhaP2
NZ_JACWCT010000089.1	Prodigal:002006	CDS	96995	97702	.	+	0	ID=OLDPGBNC_00943;inference=ab initio prediction:Prodigal:002006;locus_tag=OLDPGBNC_00943;product=hypothetical protein
NZ_JACWCT010000089.1	Prodigal:002006	CDS	97729	98085	.	-	0	ID=OLDPGBNC_00944;inference=ab initio prediction:Prodigal:002006,similar to AA sequence:ISfinder:ISGdi9;locus_tag=OLDPGBNC_00944;product=IS481 family transposase ISGdi9
NZ_JACWCT010000089.1	Prodigal:002006	CDS	98461	98733	.	-	0	ID=OLDPGBNC_00945;inference=ab initio prediction:Prodigal:002006,similar to AA sequence:ISfinder:ISGdi9;locus_tag=OLDPGBNC_00945;product=IS481 family transposase ISGdi9
NZ_JACWCT010000089.1	Prodigal:002006	CDS	98796	99527	.	+	0	ID=OLDPGBNC_00946;inference=ab initio prediction:Prodigal:002006;locus_tag=OLDPGBNC_00946;product=hypothetical protein
NZ_JACWCT010000089.1	Prodigal:002006	CDS	99642	99833	.	+	0	ID=OLDPGBNC_00947;inference=ab initio prediction:Prodigal:002006;locus_tag=OLDPGBNC_00947;product=hypothetical protein
NZ_JACWCT010000089.1	Aragorn:001002	tRNA	99932	100005	.	-	.	ID=OLDPGBNC_00948;inference=COORDINATES:profile:Aragorn:001002;locus_tag=OLDPGBNC_00948;product=tRNA-Gln(ctg)
NZ_JACWCT010000089.1	Prodigal:002006	CDS	100464	101003	.	+	0	ID=OLDPGBNC_00949;inference=ab initio prediction:Prodigal:002006;locus_tag=OLDPGBNC_00949;product=hypothetical protein
NZ_JACWCT010000089.1	Prodigal:002006	CDS	101005	101151	.	+	0	ID=OLDPGBNC_00950;inference=ab initio prediction:Prodigal:002006;locus_tag=OLDPGBNC_00950;product=hypothetical protein
NZ_JACWCT010000089.1	Prodigal:002006	CDS	101148	101645	.	+	0	ID=OLDPGBNC_00951;inference=ab initio prediction:Prodigal:002006;locus_tag=OLDPGBNC_00951;product=hypothetical protein
NZ_JACWCT010000089.1	Prodigal:002006	CDS	101642	101869	.	+	0	ID=OLDPGBNC_00952;inference=ab initio prediction:Prodigal:002006;locus_tag=OLDPGBNC_00952;product=hypothetical protein
NZ_JACWCT010000089.1	Prodigal:002006	CDS	102046	102573	.	-	0	ID=OLDPGBNC_00953;inference=ab initio prediction:Prodigal:002006;locus_tag=OLDPGBNC_00953;product=hypothetical protein
NZ_JACWCT010000089.1	Prodigal:002006	CDS	102748	104163	.	-	0	ID=OLDPGBNC_00954;eC_number=3.5.1.13;Name=aam_1;db_xref=COG:COG0154;gene=aam_1;inference=ab initio prediction:Prodigal:002006,similar to AA sequence:UniProtKB:K9NBS6;locus_tag=OLDPGBNC_00954;product=Acylamidase
NZ_JACWCT010000089.1	Prodigal:002006	CDS	104184	105308	.	-	0	ID=OLDPGBNC_00955;eC_number=2.4.1.-;Name=crtQ;gene=crtQ;inference=ab initio prediction:Prodigal:002006,similar to AA sequence:UniProtKB:Q7A3E0;locus_tag=OLDPGBNC_00955;product=4%2C4'-diaponeurosporenoate glycosyltransferase
NZ_JACWCT010000089.1	Prodigal:002006	CDS	105305	106132	.	-	0	ID=OLDPGBNC_00956;inference=ab initio prediction:Prodigal:002006;locus_tag=OLDPGBNC_00956;product=hypothetical protein
NZ_JACWCT010000089.1	Prodigal:002006	CDS	106129	107661	.	-	0	ID=OLDPGBNC_00957;eC_number=1.14.99.44;Name=crtNb;gene=crtNb;inference=ab initio prediction:Prodigal:002006,similar to AA sequence:UniProtKB:Q4VKU9;locus_tag=OLDPGBNC_00957;product=4%2C4'-diapolycopene oxygenase
NZ_JACWCT010000089.1	Prodigal:002006	CDS	107850	108158	.	+	0	ID=OLDPGBNC_00958;inference=ab initio prediction:Prodigal:002006;locus_tag=OLDPGBNC_00958;product=hypothetical protein
NZ_JACWCT010000089.1	Prodigal:002006	CDS	108392	108517	.	+	0	ID=OLDPGBNC_00959;Name=rpmJ;db_xref=COG:COG0257;gene=rpmJ;inference=ab initio prediction:Prodigal:002006,similar to AA sequence:UniProtKB:Q6N253;locus_tag=OLDPGBNC_00959;product=50S ribosomal protein L36
NZ_JACWCT010000089.1	Prodigal:002006	CDS	108598	109218	.	+	0	ID=OLDPGBNC_00960;inference=ab initio prediction:Prodigal:002006;locus_tag=OLDPGBNC_00960;product=hypothetical protein
NZ_JACWCT010000089.1	Prodigal:002006	CDS	109260	110252	.	+	0	ID=OLDPGBNC_00961;eC_number=3.7.1.14;Name=mhpC;gene=mhpC;inference=ab initio prediction:Prodigal:002006,protein motif:HAMAP:MF_01654;locus_tag=OLDPGBNC_00961;product=2-hydroxy-6-oxononadienedioate/2-hydroxy-6-oxononatrienedioate hydrolase
NZ_JACWCT010000089.1	Prodigal:002006	CDS	110391	111827	.	-	0	ID=OLDPGBNC_00962;eC_number=2.7.1.40;Name=ttuE_1;gene=ttuE_1;inference=ab initio prediction:Prodigal:002006,similar to AA sequence:UniProtKB:Q44473;locus_tag=OLDPGBNC_00962;product=Pyruvate kinase
NZ_JACWCT010000089.1	Prodigal:002006	CDS	112072	112347	.	+	0	ID=OLDPGBNC_00963;inference=ab initio prediction:Prodigal:002006;locus_tag=OLDPGBNC_00963;product=hypothetical protein
NZ_JACWCT010000089.1	Prodigal:002006	CDS	112334	112654	.	+	0	ID=OLDPGBNC_00964;inference=ab initio prediction:Prodigal:002006;locus_tag=OLDPGBNC_00964;product=hypothetical protein
NZ_JACWCT010000089.1	Prodigal:002006	CDS	112944	113402	.	-	0	ID=OLDPGBNC_00965;inference=ab initio prediction:Prodigal:002006;locus_tag=OLDPGBNC_00965;product=hypothetical protein
NZ_JACWCT010000089.1	Prodigal:002006	CDS	113374	114699	.	-	0	ID=OLDPGBNC_00966;eC_number=1.1.1.81;Name=ttuD;gene=ttuD;inference=ab initio prediction:Prodigal:002006,similar to AA sequence:UniProtKB:Q44472;locus_tag=OLDPGBNC_00966;product=Putative hydroxypyruvate reductase
NZ_JACWCT010000089.1	Prodigal:002006	CDS	114786	115736	.	-	0	ID=OLDPGBNC_00967;inference=ab initio prediction:Prodigal:002006;locus_tag=OLDPGBNC_00967;product=hypothetical protein
NZ_JACWCT010000089.1	Prodigal:002006	CDS	115942	116706	.	+	0	ID=OLDPGBNC_00968;inference=ab initio prediction:Prodigal:002006;locus_tag=OLDPGBNC_00968;product=hypothetical protein
NZ_JACWCT010000089.1	Prodigal:002006	CDS	116761	117066	.	+	0	ID=OLDPGBNC_00969;inference=ab initio prediction:Prodigal:002006;locus_tag=OLDPGBNC_00969;product=hypothetical protein
NZ_JACWCT010000089.1	Prodigal:002006	CDS	117269	117541	.	+	0	ID=OLDPGBNC_00970;inference=ab initio prediction:Prodigal:002006,similar to AA sequence:UniProtKB:B8H4R9;locus_tag=OLDPGBNC_00970;note=UPF0335 protein CCNA_03428;product=hypothetical protein
NZ_JACWCT010000090.1	Prodigal:002006	CDS	8	625	.	+	0	ID=OLDPGBNC_00971;eC_number=3.1.3.16;Name=prpC;db_xref=COG:COG0631;gene=prpC;inference=ab initio prediction:Prodigal:002006,similar to AA sequence:UniProtKB:O34779;locus_tag=OLDPGBNC_00971;product=Protein phosphatase PrpC
NZ_JACWCT010000090.1	Prodigal:002006	CDS	622	1662	.	+	0	ID=OLDPGBNC_00972;eC_number=2.7.11.1;Name=pknD;gene=pknD;inference=ab initio prediction:Prodigal:002006,protein motif:HAMAP:MF_01957;locus_tag=OLDPGBNC_00972;product=Serine/threonine-protein kinase PknD
NZ_JACWCT010000090.1	Prodigal:002006	CDS	1703	2341	.	-	0	ID=OLDPGBNC_00973;inference=ab initio prediction:Prodigal:002006;locus_tag=OLDPGBNC_00973;product=hypothetical protein
NZ_JACWCT010000090.1	Prodigal:002006	CDS	2307	3347	.	-	0	ID=OLDPGBNC_00974;inference=ab initio prediction:Prodigal:002006;locus_tag=OLDPGBNC_00974;product=hypothetical protein
NZ_JACWCT010000090.1	Prodigal:002006	CDS	3361	4155	.	-	0	ID=OLDPGBNC_00975;inference=ab initio prediction:Prodigal:002006;locus_tag=OLDPGBNC_00975;product=hypothetical protein
NZ_JACWCT010000090.1	Prodigal:002006	CDS	4152	5846	.	-	0	ID=OLDPGBNC_00976;inference=ab initio prediction:Prodigal:002006;locus_tag=OLDPGBNC_00976;product=hypothetical protein
NZ_JACWCT010000090.1	Prodigal:002006	CDS	5843	7531	.	-	0	ID=OLDPGBNC_00977;Name=hscC;db_xref=COG:COG0443;gene=hscC;inference=ab initio prediction:Prodigal:002006,similar to AA sequence:UniProtKB:P77319;locus_tag=OLDPGBNC_00977;product=Chaperone protein HscC
NZ_JACWCT010000090.1	Aragorn:001002	tRNA	8392	8488	.	+	.	ID=OLDPGBNC_00978;inference=COORDINATES:profile:Aragorn:001002;locus_tag=OLDPGBNC_00978;product=tRNA-Thr(cgt)
NZ_JACWCT010000090.1	Prodigal:002006	CDS	8613	10436	.	-	0	ID=OLDPGBNC_00979;inference=ab initio prediction:Prodigal:002006;locus_tag=OLDPGBNC_00979;product=hypothetical protein
NZ_JACWCT010000090.1	Prodigal:002006	CDS	11563	11703	.	-	0	ID=OLDPGBNC_00980;inference=ab initio prediction:Prodigal:002006;locus_tag=OLDPGBNC_00980;product=hypothetical protein
NZ_JACWCT010000090.1	Prodigal:002006	CDS	13224	13895	.	-	0	ID=OLDPGBNC_00981;inference=ab initio prediction:Prodigal:002006;locus_tag=OLDPGBNC_00981;product=hypothetical protein
NZ_JACWCT010000090.1	Prodigal:002006	CDS	14009	14491	.	-	0	ID=OLDPGBNC_00982;inference=ab initio prediction:Prodigal:002006;locus_tag=OLDPGBNC_00982;product=hypothetical protein
NZ_JACWCT010000090.1	Prodigal:002006	CDS	14496	15296	.	-	0	ID=OLDPGBNC_00983;inference=ab initio prediction:Prodigal:002006;locus_tag=OLDPGBNC_00983;product=hypothetical protein
NZ_JACWCT010000090.1	Prodigal:002006	CDS	15369	16760	.	-	0	ID=OLDPGBNC_00984;inference=ab initio prediction:Prodigal:002006;locus_tag=OLDPGBNC_00984;product=hypothetical protein
NZ_JACWCT010000090.1	Prodigal:002006	CDS	16767	18266	.	-	0	ID=OLDPGBNC_00985;inference=ab initio prediction:Prodigal:002006;locus_tag=OLDPGBNC_00985;product=hypothetical protein
NZ_JACWCT010000090.1	Prodigal:002006	CDS	18270	18869	.	-	0	ID=OLDPGBNC_00986;inference=ab initio prediction:Prodigal:002006;locus_tag=OLDPGBNC_00986;product=hypothetical protein
NZ_JACWCT010000090.1	Prodigal:002006	CDS	18968	20032	.	-	0	ID=OLDPGBNC_00987;inference=ab initio prediction:Prodigal:002006;locus_tag=OLDPGBNC_00987;product=hypothetical protein
NZ_JACWCT010000090.1	Prodigal:002006	CDS	20334	22550	.	+	0	ID=OLDPGBNC_00988;Name=clpV1_1;db_xref=COG:COG0542;gene=clpV1_1;inference=ab initio prediction:Prodigal:002006,similar to AA sequence:UniProtKB:Q9I742;locus_tag=OLDPGBNC_00988;product=Protein ClpV1
NZ_JACWCT010000090.1	Prodigal:002006	CDS	22587	22961	.	+	0	ID=OLDPGBNC_00989;Name=clpV1_2;db_xref=COG:COG0542;gene=clpV1_2;inference=ab initio prediction:Prodigal:002006,similar to AA sequence:UniProtKB:Q9I742;locus_tag=OLDPGBNC_00989;product=Protein ClpV1
NZ_JACWCT010000090.1	Prodigal:002006	CDS	23036	23512	.	+	0	ID=OLDPGBNC_00990;inference=ab initio prediction:Prodigal:002006;locus_tag=OLDPGBNC_00990;product=hypothetical protein
NZ_JACWCT010000090.1	Prodigal:002006	CDS	23619	24635	.	+	0	ID=OLDPGBNC_00991;inference=ab initio prediction:Prodigal:002006;locus_tag=OLDPGBNC_00991;product=hypothetical protein
NZ_JACWCT010000090.1	Prodigal:002006	CDS	25194	26966	.	+	0	ID=OLDPGBNC_00992;inference=ab initio prediction:Prodigal:002006;locus_tag=OLDPGBNC_00992;product=hypothetical protein
NZ_JACWCT010000090.1	Prodigal:002006	CDS	26983	28074	.	+	0	ID=OLDPGBNC_00993;inference=ab initio prediction:Prodigal:002006;locus_tag=OLDPGBNC_00993;product=hypothetical protein
NZ_JACWCT010000090.1	Prodigal:002006	CDS	28071	28595	.	+	0	ID=OLDPGBNC_00994;inference=ab initio prediction:Prodigal:002006;locus_tag=OLDPGBNC_00994;product=hypothetical protein
NZ_JACWCT010000090.1	Prodigal:002006	CDS	28608	29486	.	+	0	ID=OLDPGBNC_00995;inference=ab initio prediction:Prodigal:002006;locus_tag=OLDPGBNC_00995;product=hypothetical protein
NZ_JACWCT010000090.1	Prodigal:002006	CDS	29500	30486	.	+	0	ID=OLDPGBNC_00996;inference=ab initio prediction:Prodigal:002006;locus_tag=OLDPGBNC_00996;product=hypothetical protein
NZ_JACWCT010000090.1	Prodigal:002006	CDS	30591	30998	.	+	0	ID=OLDPGBNC_00997;inference=ab initio prediction:Prodigal:002006;locus_tag=OLDPGBNC_00997;product=hypothetical protein
NZ_JACWCT010000090.1	Prodigal:002006	CDS	30943	31836	.	+	0	ID=OLDPGBNC_00998;inference=ab initio prediction:Prodigal:002006;locus_tag=OLDPGBNC_00998;product=hypothetical protein
NZ_JACWCT010000090.1	Prodigal:002006	CDS	31887	33002	.	+	0	ID=OLDPGBNC_00999;inference=ab initio prediction:Prodigal:002006;locus_tag=OLDPGBNC_00999;product=hypothetical protein
NZ_JACWCT010000090.1	Prodigal:002006	CDS	33104	33565	.	+	0	ID=OLDPGBNC_01000;inference=ab initio prediction:Prodigal:002006;locus_tag=OLDPGBNC_01000;product=hypothetical protein
NZ_JACWCT010000090.1	Prodigal:002006	CDS	33523	33738	.	+	0	ID=OLDPGBNC_01001;inference=ab initio prediction:Prodigal:002006;locus_tag=OLDPGBNC_01001;product=hypothetical protein
NZ_JACWCT010000090.1	Prodigal:002006	CDS	33735	34088	.	+	0	ID=OLDPGBNC_01002;inference=ab initio prediction:Prodigal:002006;locus_tag=OLDPGBNC_01002;product=hypothetical protein
NZ_JACWCT010000090.1	Prodigal:002006	CDS	34830	35276	.	+	0	ID=OLDPGBNC_01003;inference=ab initio prediction:Prodigal:002006;locus_tag=OLDPGBNC_01003;product=hypothetical protein
NZ_JACWCT010000090.1	Prodigal:002006	CDS	35732	36235	.	+	0	ID=OLDPGBNC_01004;inference=ab initio prediction:Prodigal:002006;locus_tag=OLDPGBNC_01004;product=hypothetical protein
NZ_JACWCT010000091.1	Aragorn:001002	tRNA	887	962	.	-	.	ID=OLDPGBNC_01005;inference=COORDINATES:profile:Aragorn:001002;locus_tag=OLDPGBNC_01005;product=tRNA-Glu(ttc)
NZ_JACWCT010000091.1	Prodigal:002006	CDS	1091	1957	.	+	0	ID=OLDPGBNC_01006;eC_number=2.1.1.-;inference=ab initio prediction:Prodigal:002006,similar to AA sequence:UniProtKB:Q7A794;locus_tag=OLDPGBNC_01006;product=Putative TrmH family tRNA/rRNA methyltransferase
NZ_JACWCT010000091.1	Prodigal:002006	CDS	2045	3631	.	-	0	ID=OLDPGBNC_01007;inference=ab initio prediction:Prodigal:002006;locus_tag=OLDPGBNC_01007;product=hypothetical protein
NZ_JACWCT010000091.1	Prodigal:002006	CDS	3749	4282	.	-	0	ID=OLDPGBNC_01008;eC_number=2.7.4.23;Name=phnN;db_xref=COG:COG3709;gene=phnN;inference=ab initio prediction:Prodigal:002006,similar to AA sequence:UniProtKB:P16690;locus_tag=OLDPGBNC_01008;product=Ribose 1%2C5-bisphosphate phosphokinase PhnN
NZ_JACWCT010000091.1	Prodigal:002006	CDS	4282	5418	.	-	0	ID=OLDPGBNC_01009;eC_number=3.6.1.63;Name=phnM;db_xref=COG:COG3454;gene=phnM;inference=ab initio prediction:Prodigal:002006,similar to AA sequence:UniProtKB:P16689;locus_tag=OLDPGBNC_01009;product=Alpha-D-ribose 1-methylphosphonate 5-triphosphate diphosphatase
NZ_JACWCT010000091.1	Prodigal:002006	CDS	5536	6240	.	-	0	ID=OLDPGBNC_01010;eC_number=2.7.8.37;Name=phnL;db_xref=COG:COG4778;gene=phnL;inference=ab initio prediction:Prodigal:002006,similar to AA sequence:UniProtKB:P16679;locus_tag=OLDPGBNC_01010;product=Alpha-D-ribose 1-methylphosphonate 5-triphosphate synthase subunit PhnL
NZ_JACWCT010000091.1	Prodigal:002006	CDS	6237	7010	.	-	0	ID=OLDPGBNC_01011;Name=phnK;db_xref=COG:COG4107;gene=phnK;inference=ab initio prediction:Prodigal:002006,similar to AA sequence:UniProtKB:P16678;locus_tag=OLDPGBNC_01011;product=Putative phosphonates utilization ATP-binding protein PhnK
NZ_JACWCT010000091.1	Prodigal:002006	CDS	7007	7756	.	-	0	ID=OLDPGBNC_01012;inference=ab initio prediction:Prodigal:002006;locus_tag=OLDPGBNC_01012;product=hypothetical protein
NZ_JACWCT010000091.1	Prodigal:002006	CDS	7749	8615	.	-	0	ID=OLDPGBNC_01013;eC_number=4.7.1.1;Name=phnJ;db_xref=COG:COG3627;gene=phnJ;inference=ab initio prediction:Prodigal:002006,similar to AA sequence:UniProtKB:P16688;locus_tag=OLDPGBNC_01013;product=Alpha-D-ribose 1-methylphosphonate 5-phosphate C-P lyase
NZ_JACWCT010000091.1	Prodigal:002006	CDS	8612	9736	.	-	0	ID=OLDPGBNC_01014;eC_number=2.7.8.37;Name=phnI;db_xref=COG:COG3626;gene=phnI;inference=ab initio prediction:Prodigal:002006,similar to AA sequence:UniProtKB:P16687;locus_tag=OLDPGBNC_01014;product=Alpha-D-ribose 1-methylphosphonate 5-triphosphate synthase subunit PhnI
NZ_JACWCT010000091.1	Prodigal:002006	CDS	9740	10327	.	-	0	ID=OLDPGBNC_01015;eC_number=2.7.8.37;Name=phnH;db_xref=COG:COG3625;gene=phnH;inference=ab initio prediction:Prodigal:002006,similar to AA sequence:UniProtKB:P16686;locus_tag=OLDPGBNC_01015;product=Alpha-D-ribose 1-methylphosphonate 5-triphosphate synthase subunit PhnH
NZ_JACWCT010000091.1	Prodigal:002006	CDS	10327	10806	.	-	0	ID=OLDPGBNC_01016;eC_number=2.7.8.37;Name=phnG;db_xref=COG:COG3624;gene=phnG;inference=ab initio prediction:Prodigal:002006,similar to AA sequence:UniProtKB:P16685;locus_tag=OLDPGBNC_01016;product=Alpha-D-ribose 1-methylphosphonate 5-triphosphate synthase subunit PhnG
NZ_JACWCT010000091.1	Prodigal:002006	CDS	10887	11636	.	+	0	ID=OLDPGBNC_01017;Name=yurK;db_xref=COG:COG2188;gene=yurK;inference=ab initio prediction:Prodigal:002006,similar to AA sequence:UniProtKB:O32152;locus_tag=OLDPGBNC_01017;product=putative HTH-type transcriptional regulator YurK
NZ_JACWCT010000091.1	Prodigal:002006	CDS	11825	12271	.	-	0	ID=OLDPGBNC_01018;inference=ab initio prediction:Prodigal:002006;locus_tag=OLDPGBNC_01018;product=hypothetical protein
NZ_JACWCT010000091.1	Prodigal:002006	CDS	12268	12603	.	-	0	ID=OLDPGBNC_01019;inference=ab initio prediction:Prodigal:002006;locus_tag=OLDPGBNC_01019;product=hypothetical protein
NZ_JACWCT010000091.1	Prodigal:002006	CDS	12609	13082	.	-	0	ID=OLDPGBNC_01020;inference=ab initio prediction:Prodigal:002006;locus_tag=OLDPGBNC_01020;product=hypothetical protein
NZ_JACWCT010000091.1	Prodigal:002006	CDS	13134	13553	.	-	0	ID=OLDPGBNC_01021;inference=ab initio prediction:Prodigal:002006;locus_tag=OLDPGBNC_01021;product=hypothetical protein
NZ_JACWCT010000091.1	Prodigal:002006	CDS	13553	14308	.	-	0	ID=OLDPGBNC_01022;inference=ab initio prediction:Prodigal:002006;locus_tag=OLDPGBNC_01022;product=hypothetical protein
NZ_JACWCT010000091.1	Prodigal:002006	CDS	14305	16392	.	-	0	ID=OLDPGBNC_01023;Name=flhA_3;db_xref=COG:COG1298;gene=flhA_3;inference=ab initio prediction:Prodigal:002006,similar to AA sequence:UniProtKB:Q8YDK9;locus_tag=OLDPGBNC_01023;product=Flagellar biosynthesis protein FlhA
NZ_JACWCT010000091.1	Prodigal:002006	CDS	16539	16805	.	-	0	ID=OLDPGBNC_01024;inference=ab initio prediction:Prodigal:002006;locus_tag=OLDPGBNC_01024;product=hypothetical protein
NZ_JACWCT010000091.1	Prodigal:002006	CDS	16853	17269	.	-	0	ID=OLDPGBNC_01025;inference=ab initio prediction:Prodigal:002006;locus_tag=OLDPGBNC_01025;product=hypothetical protein
NZ_JACWCT010000092.1	Prodigal:002006	CDS	273	1121	.	-	0	ID=OLDPGBNC_01026;inference=ab initio prediction:Prodigal:002006;locus_tag=OLDPGBNC_01026;product=hypothetical protein
NZ_JACWCT010000092.1	Prodigal:002006	CDS	1211	1573	.	+	0	ID=OLDPGBNC_01027;inference=ab initio prediction:Prodigal:002006;locus_tag=OLDPGBNC_01027;product=hypothetical protein
NZ_JACWCT010000092.1	Prodigal:002006	CDS	1665	2903	.	+	0	ID=OLDPGBNC_01028;eC_number=3.5.1.87;Name=amaB_1;gene=amaB_1;inference=ab initio prediction:Prodigal:002006,similar to AA sequence:UniProtKB:P37113;locus_tag=OLDPGBNC_01028;product=N-carbamoyl-L-amino acid hydrolase
NZ_JACWCT010000092.1	Prodigal:002006	CDS	2924	4201	.	+	0	ID=OLDPGBNC_01029;eC_number=1.4.99.-;Name=dadA1_1;db_xref=COG:COG0665;gene=dadA1_1;inference=ab initio prediction:Prodigal:002006,similar to AA sequence:UniProtKB:Q9HTQ0;locus_tag=OLDPGBNC_01029;product=D-amino acid dehydrogenase 1
NZ_JACWCT010000092.1	Prodigal:002006	CDS	4251	5117	.	-	0	ID=OLDPGBNC_01030;eC_number=3.1.1.92;inference=ab initio prediction:Prodigal:002006,similar to AA sequence:UniProtKB:A6XIG7;locus_tag=OLDPGBNC_01030;product=4-sulfomuconolactone hydrolase
NZ_JACWCT010000092.1	Prodigal:002006	CDS	5110	6396	.	-	0	ID=OLDPGBNC_01031;Name=naiP;gene=naiP;inference=ab initio prediction:Prodigal:002006,similar to AA sequence:UniProtKB:O34691;locus_tag=OLDPGBNC_01031;product=Putative niacin/nicotinamide transporter NaiP
NZ_JACWCT010000092.1	Prodigal:002006	CDS	6558	8516	.	-	0	ID=OLDPGBNC_01032;inference=ab initio prediction:Prodigal:002006;locus_tag=OLDPGBNC_01032;product=hypothetical protein
NZ_JACWCT010000092.1	Prodigal:002006	CDS	8768	10909	.	-	0	ID=OLDPGBNC_01033;eC_number=2.7.13.3;Name=rcsC_5;gene=rcsC_5;inference=ab initio prediction:Prodigal:002006,protein motif:HAMAP:MF_00979;locus_tag=OLDPGBNC_01033;product=Sensor histidine kinase RcsC
NZ_JACWCT010000092.1	Prodigal:002006	CDS	11060	12598	.	-	0	ID=OLDPGBNC_01034;inference=ab initio prediction:Prodigal:002006;locus_tag=OLDPGBNC_01034;product=hypothetical protein
NZ_JACWCT010000093.1	Prodigal:002006	CDS	917	1321	.	+	0	ID=OLDPGBNC_01035;Name=ros_3;db_xref=COG:COG4957;gene=ros_3;inference=ab initio prediction:Prodigal:002006,similar to AA sequence:UniProtKB:Q04152;locus_tag=OLDPGBNC_01035;product=Transcriptional regulatory protein ros
NZ_JACWCT010000093.1	Prodigal:002006	CDS	1417	3840	.	-	0	ID=OLDPGBNC_01036;eC_number=3.4.21.53;Name=lon_2;gene=lon_2;inference=ab initio prediction:Prodigal:002006,similar to AA sequence:UniProtKB:Q2YPX3;locus_tag=OLDPGBNC_01036;product=Lon protease
NZ_JACWCT010000093.1	Prodigal:002006	CDS	4113	5384	.	-	0	ID=OLDPGBNC_01037;Name=clpX;gene=clpX;inference=ab initio prediction:Prodigal:002006,similar to AA sequence:UniProtKB:B8GX14;locus_tag=OLDPGBNC_01037;product=ATP-dependent Clp protease ATP-binding subunit ClpX
NZ_JACWCT010000093.1	Prodigal:002006	CDS	5680	6309	.	-	0	ID=OLDPGBNC_01038;eC_number=3.4.21.92;Name=clpP_1;gene=clpP_1;inference=ab initio prediction:Prodigal:002006,similar to AA sequence:UniProtKB:B8GX16;locus_tag=OLDPGBNC_01038;product=ATP-dependent Clp protease proteolytic subunit
NZ_JACWCT010000093.1	Prodigal:002006	CDS	6422	7837	.	-	0	ID=OLDPGBNC_01039;eC_number=5.2.1.8;Name=tig;db_xref=COG:COG0544;gene=tig;inference=ab initio prediction:Prodigal:002006,similar to AA sequence:UniProtKB:Q9KQS5;locus_tag=OLDPGBNC_01039;product=Trigger factor
NZ_JACWCT010000093.1	Aragorn:001002	tRNA	7979	8063	.	-	.	ID=OLDPGBNC_01040;inference=COORDINATES:profile:Aragorn:001002;locus_tag=OLDPGBNC_01040;product=tRNA-Leu(tag)
NZ_JACWCT010000093.1	Prodigal:002006	CDS	8245	9690	.	+	0	ID=OLDPGBNC_01041;eC_number=1.16.3.1;Name=mmcO;db_xref=COG:COG2132;gene=mmcO;inference=ab initio prediction:Prodigal:002006,similar to AA sequence:UniProtKB:I6WZK7;locus_tag=OLDPGBNC_01041;product=Multicopper oxidase MmcO
NZ_JACWCT010000093.1	Prodigal:002006	CDS	9909	10388	.	+	0	ID=OLDPGBNC_01042;inference=ab initio prediction:Prodigal:002006;locus_tag=OLDPGBNC_01042;product=hypothetical protein
NZ_JACWCT010000093.1	Prodigal:002006	CDS	10474	10641	.	-	0	ID=OLDPGBNC_01043;Name=rpmG;db_xref=COG:COG0267;gene=rpmG;inference=ab initio prediction:Prodigal:002006,similar to AA sequence:UniProtKB:Q6N554;locus_tag=OLDPGBNC_01043;product=50S ribosomal protein L33
NZ_JACWCT010000093.1	Prodigal:002006	CDS	10824	11993	.	-	0	ID=OLDPGBNC_01044;Name=ycaD;gene=ycaD;inference=ab initio prediction:Prodigal:002006,protein motif:HAMAP:MF_01149;locus_tag=OLDPGBNC_01044;product=putative MFS-type transporter YcaD
NZ_JACWCT010000093.1	Prodigal:002006	CDS	12066	12806	.	-	0	ID=OLDPGBNC_01045;inference=ab initio prediction:Prodigal:002006;locus_tag=OLDPGBNC_01045;product=hypothetical protein
NZ_JACWCT010000093.1	Prodigal:002006	CDS	12760	13299	.	-	0	ID=OLDPGBNC_01046;inference=ab initio prediction:Prodigal:002006;locus_tag=OLDPGBNC_01046;product=hypothetical protein
NZ_JACWCT010000093.1	Prodigal:002006	CDS	13296	15623	.	-	0	ID=OLDPGBNC_01047;eC_number=3.1.13.1;Name=rnr;db_xref=COG:COG0557;gene=rnr;inference=ab initio prediction:Prodigal:002006,similar to AA sequence:UniProtKB:P21499;locus_tag=OLDPGBNC_01047;product=Ribonuclease R
NZ_JACWCT010000093.1	Prodigal:002006	CDS	15905	17506	.	+	0	ID=OLDPGBNC_01048;eC_number=1.21.-.-;Name=yvdP;db_xref=COG:COG0277;gene=yvdP;inference=ab initio prediction:Prodigal:002006,similar to AA sequence:UniProtKB:O06997;locus_tag=OLDPGBNC_01048;product=putative FAD-linked oxidoreductase YvdP
NZ_JACWCT010000093.1	Prodigal:002006	CDS	17586	18998	.	-	0	ID=OLDPGBNC_01049;eC_number=6.3.1.2;Name=glnA;db_xref=COG:COG0174;gene=glnA;inference=ab initio prediction:Prodigal:002006,similar to AA sequence:UniProtKB:P0A1P6;locus_tag=OLDPGBNC_01049;product=Glutamine synthetase
NZ_JACWCT010000093.1	Prodigal:002006	CDS	19116	19454	.	-	0	ID=OLDPGBNC_01050;Name=glnB;db_xref=COG:COG0347;gene=glnB;inference=ab initio prediction:Prodigal:002006,similar to AA sequence:UniProtKB:P0A9Z1;locus_tag=OLDPGBNC_01050;product=Nitrogen regulatory protein P-II 1
NZ_JACWCT010000093.1	Prodigal:002006	CDS	19657	21171	.	+	0	ID=OLDPGBNC_01051;Name=nnr;db_xref=COG:COG0062;gene=nnr;inference=ab initio prediction:Prodigal:002006,similar to AA sequence:UniProtKB:Q9X024;locus_tag=OLDPGBNC_01051;product=Bifunctional NAD(P)H-hydrate repair enzyme Nnr
NZ_JACWCT010000093.1	Prodigal:002006	CDS	21263	22627	.	-	0	ID=OLDPGBNC_01052;Name=pleD_1;gene=pleD_1;inference=ab initio prediction:Prodigal:002006,similar to AA sequence:UniProtKB:B8GZM2;locus_tag=OLDPGBNC_01052;product=Response regulator PleD
NZ_JACWCT010000093.1	Prodigal:002006	CDS	22656	23036	.	-	0	ID=OLDPGBNC_01053;Name=divK_1;gene=divK_1;inference=ab initio prediction:Prodigal:002006,similar to AA sequence:UniProtKB:Q7BBW0;locus_tag=OLDPGBNC_01053;product=Polar-differentiation response regulator DivK
NZ_JACWCT010000093.1	Prodigal:002006	CDS	23121	23456	.	+	0	ID=OLDPGBNC_01054;inference=ab initio prediction:Prodigal:002006;locus_tag=OLDPGBNC_01054;product=hypothetical protein
NZ_JACWCT010000093.1	Prodigal:002006	CDS	23453	24769	.	+	0	ID=OLDPGBNC_01055;eC_number=2.7.7.7;Name=dinB;gene=dinB;inference=ab initio prediction:Prodigal:002006,protein motif:HAMAP:MF_01113;locus_tag=OLDPGBNC_01055;product=DNA polymerase IV
NZ_JACWCT010000093.1	Prodigal:002006	CDS	24798	25667	.	-	0	ID=OLDPGBNC_01056;inference=ab initio prediction:Prodigal:002006;locus_tag=OLDPGBNC_01056;product=hypothetical protein
NZ_JACWCT010000093.1	Prodigal:002006	CDS	26210	26725	.	+	0	ID=OLDPGBNC_01057;inference=ab initio prediction:Prodigal:002006;locus_tag=OLDPGBNC_01057;product=hypothetical protein
NZ_JACWCT010000093.1	Prodigal:002006	CDS	26896	27246	.	+	0	ID=OLDPGBNC_01058;inference=ab initio prediction:Prodigal:002006;locus_tag=OLDPGBNC_01058;product=hypothetical protein
NZ_JACWCT010000093.1	Prodigal:002006	CDS	27278	28312	.	-	0	ID=OLDPGBNC_01059;inference=ab initio prediction:Prodigal:002006;locus_tag=OLDPGBNC_01059;product=hypothetical protein
NZ_JACWCT010000093.1	Prodigal:002006	CDS	28409	28558	.	-	0	ID=OLDPGBNC_01060;inference=ab initio prediction:Prodigal:002006;locus_tag=OLDPGBNC_01060;product=hypothetical protein
NZ_JACWCT010000093.1	Prodigal:002006	CDS	28555	29667	.	-	0	ID=OLDPGBNC_01061;inference=ab initio prediction:Prodigal:002006;locus_tag=OLDPGBNC_01061;product=hypothetical protein
NZ_JACWCT010000093.1	Prodigal:002006	CDS	29648	31174	.	-	0	ID=OLDPGBNC_01062;eC_number=1.3.99.28;Name=crtI;db_xref=COG:COG1233;gene=crtI;inference=ab initio prediction:Prodigal:002006,similar to AA sequence:UniProtKB:P17054;locus_tag=OLDPGBNC_01062;product=Phytoene desaturase (neurosporene-forming)
NZ_JACWCT010000093.1	Prodigal:002006	CDS	31251	32144	.	-	0	ID=OLDPGBNC_01063;eC_number=4.2.99.20;Name=menH_2;gene=menH_2;inference=ab initio prediction:Prodigal:002006,protein motif:HAMAP:MF_01660;locus_tag=OLDPGBNC_01063;product=2-succinyl-6-hydroxy-2%2C4-cyclohexadiene-1-carboxylate synthase
NZ_JACWCT010000093.1	Prodigal:002006	CDS	32141	32713	.	-	0	ID=OLDPGBNC_01064;eC_number=6.6.1.1;Name=bchD;db_xref=COG:COG1240;gene=bchD;inference=ab initio prediction:Prodigal:002006,similar to AA sequence:UniProtKB:O34845;locus_tag=OLDPGBNC_01064;product=Magnesium-chelatase 60 kDa subunit
NZ_JACWCT010000094.1	Prodigal:002006	CDS	111	344	.	-	0	ID=OLDPGBNC_01065;inference=ab initio prediction:Prodigal:002006;locus_tag=OLDPGBNC_01065;product=hypothetical protein
NZ_JACWCT010000094.1	Prodigal:002006	CDS	465	770	.	+	0	ID=OLDPGBNC_01066;inference=ab initio prediction:Prodigal:002006;locus_tag=OLDPGBNC_01066;product=hypothetical protein
NZ_JACWCT010000094.1	Prodigal:002006	CDS	880	1533	.	-	0	ID=OLDPGBNC_01067;inference=ab initio prediction:Prodigal:002006;locus_tag=OLDPGBNC_01067;product=hypothetical protein
NZ_JACWCT010000094.1	Prodigal:002006	CDS	1693	2499	.	-	0	ID=OLDPGBNC_01068;inference=ab initio prediction:Prodigal:002006;locus_tag=OLDPGBNC_01068;product=hypothetical protein
NZ_JACWCT010000094.1	Prodigal:002006	CDS	2637	3587	.	-	0	ID=OLDPGBNC_01069;db_xref=COG:COG1305;inference=ab initio prediction:Prodigal:002006,similar to AA sequence:UniProtKB:P9WL93;locus_tag=OLDPGBNC_01069;product=putative protein
NZ_JACWCT010000094.1	Prodigal:002006	CDS	3730	4014	.	-	0	ID=OLDPGBNC_01070;inference=ab initio prediction:Prodigal:002006;locus_tag=OLDPGBNC_01070;product=hypothetical protein
NZ_JACWCT010000094.1	Prodigal:002006	CDS	4197	4814	.	-	0	ID=OLDPGBNC_01071;inference=ab initio prediction:Prodigal:002006;locus_tag=OLDPGBNC_01071;product=hypothetical protein
NZ_JACWCT010000094.1	Prodigal:002006	CDS	4981	6033	.	-	0	ID=OLDPGBNC_01072;inference=ab initio prediction:Prodigal:002006;locus_tag=OLDPGBNC_01072;product=hypothetical protein
NZ_JACWCT010000094.1	Prodigal:002006	CDS	6296	6520	.	-	0	ID=OLDPGBNC_01073;inference=ab initio prediction:Prodigal:002006;locus_tag=OLDPGBNC_01073;product=hypothetical protein
NZ_JACWCT010000094.1	Prodigal:002006	CDS	6613	7239	.	-	0	ID=OLDPGBNC_01074;inference=ab initio prediction:Prodigal:002006;locus_tag=OLDPGBNC_01074;product=hypothetical protein
NZ_JACWCT010000094.1	Prodigal:002006	CDS	7511	7810	.	+	0	ID=OLDPGBNC_01075;inference=ab initio prediction:Prodigal:002006;locus_tag=OLDPGBNC_01075;product=hypothetical protein
NZ_JACWCT010000094.1	Prodigal:002006	CDS	8306	8590	.	+	0	ID=OLDPGBNC_01076;inference=ab initio prediction:Prodigal:002006;locus_tag=OLDPGBNC_01076;product=hypothetical protein
NZ_JACWCT010000094.1	Prodigal:002006	CDS	8807	8995	.	+	0	ID=OLDPGBNC_01077;inference=ab initio prediction:Prodigal:002006;locus_tag=OLDPGBNC_01077;product=hypothetical protein
NZ_JACWCT010000094.1	Prodigal:002006	CDS	9009	9221	.	-	0	ID=OLDPGBNC_01078;inference=ab initio prediction:Prodigal:002006;locus_tag=OLDPGBNC_01078;product=hypothetical protein
NZ_JACWCT010000094.1	Aragorn:001002	tRNA	9396	9472	.	-	.	ID=OLDPGBNC_01079;inference=COORDINATES:profile:Aragorn:001002;locus_tag=OLDPGBNC_01079;product=tRNA-His(gtg)
NZ_JACWCT010000094.1	Prodigal:002006	CDS	9645	11465	.	+	0	ID=OLDPGBNC_01080;Name=clcB;gene=clcB;inference=ab initio prediction:Prodigal:002006,protein motif:HAMAP:MF_01203;locus_tag=OLDPGBNC_01080;product=Voltage-gated ClC-type chloride channel ClcB
NZ_JACWCT010000094.1	Prodigal:002006	CDS	11529	12608	.	+	0	ID=OLDPGBNC_01081;eC_number=1.1.1.83;Name=dmlA_1;db_xref=COG:COG0473;gene=dmlA_1;inference=ab initio prediction:Prodigal:002006,similar to AA sequence:UniProtKB:P76251;locus_tag=OLDPGBNC_01081;product=D-malate dehydrogenase [decarboxylating]
NZ_JACWCT010000094.1	Prodigal:002006	CDS	12647	14359	.	-	0	ID=OLDPGBNC_01082;inference=ab initio prediction:Prodigal:002006;locus_tag=OLDPGBNC_01082;product=hypothetical protein
NZ_JACWCT010000009.1	Prodigal:002006	CDS	58	261	.	+	0	ID=OLDPGBNC_01083;inference=ab initio prediction:Prodigal:002006;locus_tag=OLDPGBNC_01083;product=hypothetical protein
NZ_JACWCT010000009.1	Prodigal:002006	CDS	514	1020	.	+	0	ID=OLDPGBNC_01084;eC_number=3.6.1.25;db_xref=COG:COG2954;inference=ab initio prediction:Prodigal:002006,similar to AA sequence:UniProtKB:A3DIJ8;locus_tag=OLDPGBNC_01084;product=Inorganic triphosphatase
NZ_JACWCT010000009.1	Prodigal:002006	CDS	1074	1598	.	+	0	ID=OLDPGBNC_01085;inference=ab initio prediction:Prodigal:002006;locus_tag=OLDPGBNC_01085;product=hypothetical protein
NZ_JACWCT010000009.1	Prodigal:002006	CDS	2106	3812	.	+	0	ID=OLDPGBNC_01086;eC_number=1.1.5.4;Name=mqo;db_xref=COG:COG0579;gene=mqo;inference=ab initio prediction:Prodigal:002006,similar to AA sequence:UniProtKB:P33940;locus_tag=OLDPGBNC_01086;product=Malate:quinone oxidoreductase
NZ_JACWCT010000009.1	Prodigal:002006	CDS	3863	4912	.	-	0	ID=OLDPGBNC_01087;inference=ab initio prediction:Prodigal:002006;locus_tag=OLDPGBNC_01087;product=hypothetical protein
NZ_JACWCT010000009.1	Prodigal:002006	CDS	4971	6701	.	-	0	ID=OLDPGBNC_01088;inference=ab initio prediction:Prodigal:002006;locus_tag=OLDPGBNC_01088;product=hypothetical protein
NZ_JACWCT010000009.1	Prodigal:002006	CDS	7162	7782	.	+	0	ID=OLDPGBNC_01089;eC_number=1.8.4.-;Name=yfcG_2;db_xref=COG:COG0625;gene=yfcG_2;inference=ab initio prediction:Prodigal:002006,similar to AA sequence:UniProtKB:P77526;locus_tag=OLDPGBNC_01089;product=Disulfide-bond oxidoreductase YfcG
NZ_JACWCT010000009.1	Prodigal:002006	CDS	7797	9059	.	+	0	ID=OLDPGBNC_01090;eC_number=3.4.11.4;Name=pepT;db_xref=COG:COG2195;gene=pepT;inference=ab initio prediction:Prodigal:002006,similar to AA sequence:UniProtKB:Q81WU4;locus_tag=OLDPGBNC_01090;product=Peptidase T
NZ_JACWCT010000009.1	Prodigal:002006	CDS	9402	9977	.	-	0	ID=OLDPGBNC_01091;inference=ab initio prediction:Prodigal:002006;locus_tag=OLDPGBNC_01091;product=hypothetical protein
NZ_JACWCT010000009.1	Prodigal:002006	CDS	10070	11278	.	+	0	ID=OLDPGBNC_01092;inference=ab initio prediction:Prodigal:002006;locus_tag=OLDPGBNC_01092;product=hypothetical protein
NZ_JACWCT010000009.1	Prodigal:002006	CDS	11127	11828	.	-	0	ID=OLDPGBNC_01093;inference=ab initio prediction:Prodigal:002006;locus_tag=OLDPGBNC_01093;product=hypothetical protein
NZ_JACWCT010000009.1	Prodigal:002006	CDS	11982	13769	.	-	0	ID=OLDPGBNC_01094;eC_number=3.5.1.54;Name=atzF;gene=atzF;inference=ab initio prediction:Prodigal:002006,similar to AA sequence:UniProtKB:Q936X2;locus_tag=OLDPGBNC_01094;product=Allophanate hydrolase
NZ_JACWCT010000009.1	Prodigal:002006	CDS	13766	14155	.	-	0	ID=OLDPGBNC_01095;inference=ab initio prediction:Prodigal:002006;locus_tag=OLDPGBNC_01095;product=hypothetical protein
NZ_JACWCT010000009.1	Prodigal:002006	CDS	14395	15777	.	-	0	ID=OLDPGBNC_01096;eC_number=3.5.1.131;Name=atzE;gene=atzE;inference=ab initio prediction:Prodigal:002006,similar to AA sequence:UniProtKB:Q936X3;locus_tag=OLDPGBNC_01096;product=1-carboxybiuret hydrolase subunit AtzE
NZ_JACWCT010000009.1	Prodigal:002006	CDS	15789	16016	.	-	0	ID=OLDPGBNC_01097;inference=ab initio prediction:Prodigal:002006;locus_tag=OLDPGBNC_01097;product=hypothetical protein
NZ_JACWCT010000009.1	Prodigal:002006	CDS	16243	17907	.	-	0	ID=OLDPGBNC_01098;eC_number=7.4.2.10;Name=gsiA_3;db_xref=COG:COG1123;gene=gsiA_3;inference=ab initio prediction:Prodigal:002006,similar to AA sequence:UniProtKB:P75796;locus_tag=OLDPGBNC_01098;product=Glutathione import ATP-binding protein GsiA
NZ_JACWCT010000009.1	Prodigal:002006	CDS	17904	18800	.	-	0	ID=OLDPGBNC_01099;Name=ddpC_1;db_xref=COG:COG1173;gene=ddpC_1;inference=ab initio prediction:Prodigal:002006,similar to AA sequence:UniProtKB:P77463;locus_tag=OLDPGBNC_01099;product=putative D%2CD-dipeptide transport system permease protein DdpC
NZ_JACWCT010000009.1	Prodigal:002006	CDS	18797	19810	.	-	0	ID=OLDPGBNC_01100;Name=dppB_1;db_xref=COG:COG0601;gene=dppB_1;inference=ab initio prediction:Prodigal:002006,similar to AA sequence:UniProtKB:P0AEF8;locus_tag=OLDPGBNC_01100;product=Dipeptide transport system permease protein DppB
NZ_JACWCT010000009.1	Prodigal:002006	CDS	20063	21664	.	-	0	ID=OLDPGBNC_01101;Name=ddpA_1;db_xref=COG:COG0747;gene=ddpA_1;inference=ab initio prediction:Prodigal:002006,similar to AA sequence:UniProtKB:P76128;locus_tag=OLDPGBNC_01101;product=putative D%2CD-dipeptide-binding periplasmic protein DdpA
NZ_JACWCT010000009.1	Prodigal:002006	CDS	21872	22597	.	+	0	ID=OLDPGBNC_01102;Name=lutR_1;db_xref=COG:COG2186;gene=lutR_1;inference=ab initio prediction:Prodigal:002006,similar to AA sequence:UniProtKB:O07007;locus_tag=OLDPGBNC_01102;product=HTH-type transcriptional regulator LutR
NZ_JACWCT010000009.1	Prodigal:002006	CDS	22677	23327	.	-	0	ID=OLDPGBNC_01103;inference=ab initio prediction:Prodigal:002006;locus_tag=OLDPGBNC_01103;product=hypothetical protein
NZ_JACWCT010000095.1	Prodigal:002006	CDS	321	953	.	+	0	ID=OLDPGBNC_01104;eC_number=5.4.99.61;Name=cobH;gene=cobH;inference=ab initio prediction:Prodigal:002006,similar to AA sequence:UniProtKB:P21638;locus_tag=OLDPGBNC_01104;product=Precorrin-8X methylmutase
NZ_JACWCT010000095.1	Prodigal:002006	CDS	953	1744	.	+	0	ID=OLDPGBNC_01105;eC_number=2.1.1.130;Name=cobI;gene=cobI;inference=ab initio prediction:Prodigal:002006,similar to AA sequence:UniProtKB:P21639;locus_tag=OLDPGBNC_01105;product=Precorrin-2 C(20)-methyltransferase
NZ_JACWCT010000095.1	Prodigal:002006	CDS	1741	2496	.	+	0	ID=OLDPGBNC_01106;eC_number=2.1.1.131;Name=cobJ;gene=cobJ;inference=ab initio prediction:Prodigal:002006,similar to AA sequence:UniProtKB:P21640;locus_tag=OLDPGBNC_01106;product=Precorrin-3B C(17)-methyltransferase
NZ_JACWCT010000095.1	Prodigal:002006	CDS	2469	3224	.	-	0	ID=OLDPGBNC_01107;eC_number=1.3.1.54;Name=cobK;gene=cobK;inference=ab initio prediction:Prodigal:002006,similar to AA sequence:UniProtKB:P21920;locus_tag=OLDPGBNC_01107;product=Precorrin-6A reductase
NZ_JACWCT010000095.1	Prodigal:002006	CDS	3253	4467	.	+	0	ID=OLDPGBNC_01108;eC_number=2.1.1.132;Name=cobL;gene=cobL;inference=ab initio prediction:Prodigal:002006,similar to AA sequence:UniProtKB:P21921;locus_tag=OLDPGBNC_01108;product=Precorrin-6Y C(5%2C15)-methyltransferase [decarboxylating]
NZ_JACWCT010000095.1	Prodigal:002006	CDS	4467	4955	.	+	0	ID=OLDPGBNC_01109;inference=ab initio prediction:Prodigal:002006;locus_tag=OLDPGBNC_01109;product=hypothetical protein
NZ_JACWCT010000095.1	Prodigal:002006	CDS	4952	5740	.	+	0	ID=OLDPGBNC_01110;eC_number=2.1.1.133;Name=cobM;gene=cobM;inference=ab initio prediction:Prodigal:002006,similar to AA sequence:UniProtKB:P21922;locus_tag=OLDPGBNC_01110;product=Precorrin-4 C(11)-methyltransferase
NZ_JACWCT010000095.1	Prodigal:002006	CDS	5802	6347	.	+	0	ID=OLDPGBNC_01111;inference=ab initio prediction:Prodigal:002006;locus_tag=OLDPGBNC_01111;product=hypothetical protein
NZ_JACWCT010000095.1	Prodigal:002006	CDS	6418	7521	.	-	0	ID=OLDPGBNC_01112;eC_number=2.1.1.195;Name=cbiD;db_xref=COG:COG1903;gene=cbiD;inference=ab initio prediction:Prodigal:002006,similar to AA sequence:UniProtKB:O87693;locus_tag=OLDPGBNC_01112;product=Cobalt-precorrin-5B C(1)-methyltransferase
NZ_JACWCT010000095.1	Prodigal:002006	CDS	7577	8914	.	+	0	ID=OLDPGBNC_01113;eC_number=6.3.5.9;Name=cobB_2;gene=cobB_2;inference=ab initio prediction:Prodigal:002006,similar to AA sequence:UniProtKB:P21632;locus_tag=OLDPGBNC_01113;product=Hydrogenobyrinate a%2Cc-diamide synthase
NZ_JACWCT010000095.1	Prodigal:002006	CDS	8945	9367	.	-	0	ID=OLDPGBNC_01114;inference=ab initio prediction:Prodigal:002006;locus_tag=OLDPGBNC_01114;product=hypothetical protein
NZ_JACWCT010000095.1	Prodigal:002006	CDS	9872	10192	.	+	0	ID=OLDPGBNC_01115;eC_number=1.14.14.18;Name=isdG;db_xref=COG:COG2329;gene=isdG;inference=ab initio prediction:Prodigal:002006,similar to AA sequence:UniProtKB:Q81L50;locus_tag=OLDPGBNC_01115;product=Heme-degrading monooxygenase
NZ_JACWCT010000095.1	Prodigal:002006	CDS	10251	11555	.	-	0	ID=OLDPGBNC_01116;Name=fsr;gene=fsr;inference=ab initio prediction:Prodigal:002006,similar to AA sequence:UniProtKB:P52067;locus_tag=OLDPGBNC_01116;product=Fosmidomycin resistance protein
NZ_JACWCT010000095.1	Prodigal:002006	CDS	11746	13314	.	+	0	ID=OLDPGBNC_01117;inference=ab initio prediction:Prodigal:002006;locus_tag=OLDPGBNC_01117;product=hypothetical protein
NZ_JACWCT010000095.1	Prodigal:002006	CDS	13584	15695	.	+	0	ID=OLDPGBNC_01118;inference=ab initio prediction:Prodigal:002006;locus_tag=OLDPGBNC_01118;product=hypothetical protein
NZ_JACWCT010000095.1	Prodigal:002006	CDS	15799	16251	.	-	0	ID=OLDPGBNC_01119;inference=ab initio prediction:Prodigal:002006;locus_tag=OLDPGBNC_01119;product=hypothetical protein
NZ_JACWCT010000095.1	Prodigal:002006	CDS	16488	17015	.	-	0	ID=OLDPGBNC_01120;Name=zur;db_xref=COG:COG0735;gene=zur;inference=ab initio prediction:Prodigal:002006,similar to AA sequence:UniProtKB:P0AC51;locus_tag=OLDPGBNC_01120;product=Zinc uptake regulation protein
NZ_JACWCT010000095.1	Prodigal:002006	CDS	17209	17370	.	+	0	ID=OLDPGBNC_01121;inference=ab initio prediction:Prodigal:002006;locus_tag=OLDPGBNC_01121;product=hypothetical protein
NZ_JACWCT010000095.1	Prodigal:002006	CDS	17370	18227	.	+	0	ID=OLDPGBNC_01122;eC_number=7.6.2.8;Name=btuD_4;gene=btuD_4;inference=ab initio prediction:Prodigal:002006,protein motif:HAMAP:MF_01005;locus_tag=OLDPGBNC_01122;product=Vitamin B12 import ATP-binding protein BtuD
NZ_JACWCT010000095.1	Prodigal:002006	CDS	18224	19090	.	+	0	ID=OLDPGBNC_01123;Name=mntB;gene=mntB;inference=ab initio prediction:Prodigal:002006,similar to AA sequence:UniProtKB:Q55282;locus_tag=OLDPGBNC_01123;product=Manganese transport system membrane protein MntB
NZ_JACWCT010000095.1	Prodigal:002006	CDS	19097	19276	.	-	0	ID=OLDPGBNC_01124;inference=ab initio prediction:Prodigal:002006;locus_tag=OLDPGBNC_01124;product=hypothetical protein
NZ_JACWCT010000095.1	Prodigal:002006	CDS	19281	20147	.	-	0	ID=OLDPGBNC_01125;eC_number=2.1.2.9;Name=fmt_1;db_xref=COG:COG0223;gene=fmt_1;inference=ab initio prediction:Prodigal:002006,similar to AA sequence:UniProtKB:Q83AA8;locus_tag=OLDPGBNC_01125;product=Methionyl-tRNA formyltransferase
NZ_JACWCT010000095.1	Prodigal:002006	CDS	20268	21917	.	+	0	ID=OLDPGBNC_01126;eC_number=4.1.99.13;Name=phrB;db_xref=COG:COG3046;gene=phrB;inference=ab initio prediction:Prodigal:002006,similar to AA sequence:UniProtKB:A9CH39;locus_tag=OLDPGBNC_01126;product=(6-4) photolyase
NZ_JACWCT010000095.1	Prodigal:002006	CDS	21840	22622	.	-	0	ID=OLDPGBNC_01127;inference=ab initio prediction:Prodigal:002006;locus_tag=OLDPGBNC_01127;product=hypothetical protein
NZ_JACWCT010000095.1	Prodigal:002006	CDS	22971	23240	.	+	0	ID=OLDPGBNC_01128;inference=ab initio prediction:Prodigal:002006;locus_tag=OLDPGBNC_01128;product=hypothetical protein
NZ_JACWCT010000095.1	Prodigal:002006	CDS	23354	24229	.	+	0	ID=OLDPGBNC_01129;inference=ab initio prediction:Prodigal:002006;locus_tag=OLDPGBNC_01129;product=hypothetical protein
NZ_JACWCT010000095.1	Prodigal:002006	CDS	24363	24992	.	+	0	ID=OLDPGBNC_01130;Name=rhtC;db_xref=COG:COG1280;gene=rhtC;inference=ab initio prediction:Prodigal:002006,similar to AA sequence:UniProtKB:P0AG38;locus_tag=OLDPGBNC_01130;product=Threonine efflux protein
NZ_JACWCT010000095.1	Prodigal:002006	CDS	24998	25591	.	-	0	ID=OLDPGBNC_01131;eC_number=1.1.1.328;Name=nboR;gene=nboR;inference=ab initio prediction:Prodigal:002006,similar to AA sequence:UniProtKB:Q93NF6;locus_tag=OLDPGBNC_01131;product=Nicotine blue oxidoreductase
NZ_JACWCT010000095.1	Prodigal:002006	CDS	25584	26618	.	-	0	ID=OLDPGBNC_01132;inference=ab initio prediction:Prodigal:002006;locus_tag=OLDPGBNC_01132;product=hypothetical protein
NZ_JACWCT010000095.1	Prodigal:002006	CDS	26615	27313	.	-	0	ID=OLDPGBNC_01133;inference=ab initio prediction:Prodigal:002006;locus_tag=OLDPGBNC_01133;product=hypothetical protein
NZ_JACWCT010000095.1	Prodigal:002006	CDS	27310	27633	.	-	0	ID=OLDPGBNC_01134;Name=paoD;db_xref=COG:COG1975;gene=paoD;inference=ab initio prediction:Prodigal:002006,similar to AA sequence:UniProtKB:P77183;locus_tag=OLDPGBNC_01134;product=Molybdenum cofactor insertion chaperone PaoD
NZ_JACWCT010000095.1	Prodigal:002006	CDS	27680	28888	.	-	0	ID=OLDPGBNC_01135;inference=ab initio prediction:Prodigal:002006;locus_tag=OLDPGBNC_01135;product=hypothetical protein
NZ_JACWCT010000095.1	Prodigal:002006	CDS	28885	29787	.	-	0	ID=OLDPGBNC_01136;inference=ab initio prediction:Prodigal:002006;locus_tag=OLDPGBNC_01136;product=hypothetical protein
NZ_JACWCT010000095.1	Prodigal:002006	CDS	30079	30879	.	-	0	ID=OLDPGBNC_01137;eC_number=1.2.5.3;Name=coxM;gene=coxM;inference=ab initio prediction:Prodigal:002006,similar to AA sequence:UniProtKB:P19920;locus_tag=OLDPGBNC_01137;product=Carbon monoxide dehydrogenase medium chain
NZ_JACWCT010000095.1	Prodigal:002006	CDS	30900	33269	.	-	0	ID=OLDPGBNC_01138;eC_number=1.2.5.3;Name=cutL_1;gene=cutL_1;inference=ab initio prediction:Prodigal:002006,similar to AA sequence:UniProtKB:P19913;locus_tag=OLDPGBNC_01138;product=Carbon monoxide dehydrogenase large chain
NZ_JACWCT010000095.1	Prodigal:002006	CDS	33576	34070	.	-	0	ID=OLDPGBNC_01139;eC_number=1.2.5.3;Name=cutS;gene=cutS;inference=ab initio prediction:Prodigal:002006,similar to AA sequence:UniProtKB:P19915;locus_tag=OLDPGBNC_01139;product=Carbon monoxide dehydrogenase small chain
NZ_JACWCT010000095.1	Prodigal:002006	CDS	34328	34804	.	-	0	ID=OLDPGBNC_01140;inference=ab initio prediction:Prodigal:002006;locus_tag=OLDPGBNC_01140;product=hypothetical protein
NZ_JACWCT010000095.1	Prodigal:002006	CDS	35045	35965	.	+	0	ID=OLDPGBNC_01141;Name=livH_4;db_xref=COG:COG0559;gene=livH_4;inference=ab initio prediction:Prodigal:002006,similar to AA sequence:UniProtKB:P0AEX7;locus_tag=OLDPGBNC_01141;product=High-affinity branched-chain amino acid transport system permease protein LivH
NZ_JACWCT010000095.1	Prodigal:002006	CDS	35965	37383	.	+	0	ID=OLDPGBNC_01142;inference=ab initio prediction:Prodigal:002006;locus_tag=OLDPGBNC_01142;product=hypothetical protein
NZ_JACWCT010000095.1	Prodigal:002006	CDS	37383	38258	.	+	0	ID=OLDPGBNC_01143;Name=artM_1;db_xref=COG:COG1126;gene=artM_1;inference=ab initio prediction:Prodigal:002006,similar to AA sequence:UniProtKB:P54537;locus_tag=OLDPGBNC_01143;product=Arginine transport ATP-binding protein ArtM
NZ_JACWCT010000095.1	Prodigal:002006	CDS	38255	39037	.	+	0	ID=OLDPGBNC_01144;Name=livF_4;db_xref=COG:COG0410;gene=livF_4;inference=ab initio prediction:Prodigal:002006,similar to AA sequence:UniProtKB:P22731;locus_tag=OLDPGBNC_01144;product=High-affinity branched-chain amino acid transport ATP-binding protein LivF
NZ_JACWCT010000095.1	Prodigal:002006	CDS	39037	39384	.	+	0	ID=OLDPGBNC_01145;inference=ab initio prediction:Prodigal:002006;locus_tag=OLDPGBNC_01145;product=hypothetical protein
NZ_JACWCT010000095.1	Prodigal:002006	CDS	39640	40767	.	+	0	ID=OLDPGBNC_01146;db_xref=COG:COG0683;inference=ab initio prediction:Prodigal:002006,similar to AA sequence:UniProtKB:Q8YEE8;locus_tag=OLDPGBNC_01146;product=Leu/Ile/Val-binding protein 
NZ_JACWCT010000095.1	Prodigal:002006	CDS	41022	41300	.	+	0	ID=OLDPGBNC_01147;Name=infA;gene=infA;inference=ab initio prediction:Prodigal:002006,protein motif:HAMAP:MF_00075;locus_tag=OLDPGBNC_01147;product=Translation initiation factor IF-1
NZ_JACWCT010000095.1	Prodigal:002006	CDS	41400	42083	.	+	0	ID=OLDPGBNC_01148;eC_number=5.1.3.1;Name=rpe;gene=rpe;inference=ab initio prediction:Prodigal:002006,similar to AA sequence:UniProtKB:P74061;locus_tag=OLDPGBNC_01148;product=Ribulose-phosphate 3-epimerase
NZ_JACWCT010000095.1	Prodigal:002006	CDS	42150	42401	.	+	0	ID=OLDPGBNC_01149;inference=ab initio prediction:Prodigal:002006;locus_tag=OLDPGBNC_01149;product=hypothetical protein
NZ_JACWCT010000095.1	Prodigal:002006	CDS	42961	43170	.	+	0	ID=OLDPGBNC_01150;inference=ab initio prediction:Prodigal:002006;locus_tag=OLDPGBNC_01150;product=hypothetical protein
NZ_JACWCT010000095.1	Prodigal:002006	CDS	43280	43474	.	-	0	ID=OLDPGBNC_01151;inference=ab initio prediction:Prodigal:002006;locus_tag=OLDPGBNC_01151;product=hypothetical protein
NZ_JACWCT010000095.1	Prodigal:002006	CDS	43471	43779	.	-	0	ID=OLDPGBNC_01152;inference=ab initio prediction:Prodigal:002006;locus_tag=OLDPGBNC_01152;product=hypothetical protein
NZ_JACWCT010000095.1	Prodigal:002006	CDS	43798	46059	.	-	0	ID=OLDPGBNC_01153;eC_number=5.6.2.2;Name=parC;db_xref=COG:COG0188;gene=parC;inference=ab initio prediction:Prodigal:002006,similar to AA sequence:UniProtKB:P0AFI2;locus_tag=OLDPGBNC_01153;product=DNA topoisomerase 4 subunit A
NZ_JACWCT010000095.1	Prodigal:002006	CDS	46158	46898	.	-	0	ID=OLDPGBNC_01154;Name=recO;gene=recO;inference=ab initio prediction:Prodigal:002006,protein motif:HAMAP:MF_00201;locus_tag=OLDPGBNC_01154;product=DNA repair protein RecO
NZ_JACWCT010000095.1	Prodigal:002006	CDS	46976	48544	.	-	0	ID=OLDPGBNC_01155;eC_number=2.7.13.3;Name=rcsC_6;gene=rcsC_6;inference=ab initio prediction:Prodigal:002006,protein motif:HAMAP:MF_00979;locus_tag=OLDPGBNC_01155;product=Sensor histidine kinase RcsC
NZ_JACWCT010000095.1	Prodigal:002006	CDS	48921	49646	.	-	0	ID=OLDPGBNC_01156;inference=ab initio prediction:Prodigal:002006;locus_tag=OLDPGBNC_01156;product=hypothetical protein
NZ_JACWCT010000096.1	Prodigal:002006	CDS	363	1157	.	+	0	ID=OLDPGBNC_01157;inference=ab initio prediction:Prodigal:002006;locus_tag=OLDPGBNC_01157;product=hypothetical protein
NZ_JACWCT010000096.1	Prodigal:002006	CDS	1231	1734	.	+	0	ID=OLDPGBNC_01158;eC_number=2.7.7.3;Name=coaD;db_xref=COG:COG0669;gene=coaD;inference=ab initio prediction:Prodigal:002006,similar to AA sequence:UniProtKB:Q9I6D1;locus_tag=OLDPGBNC_01158;product=Phosphopantetheine adenylyltransferase
NZ_JACWCT010000096.1	Prodigal:002006	CDS	1764	2312	.	+	0	ID=OLDPGBNC_01159;eC_number=5.2.1.8;Name=ppiA;db_xref=COG:COG0652;gene=ppiA;inference=ab initio prediction:Prodigal:002006,similar to AA sequence:UniProtKB:P0AFL3;locus_tag=OLDPGBNC_01159;product=Peptidyl-prolyl cis-trans isomerase A
NZ_JACWCT010000096.1	Prodigal:002006	CDS	2317	2781	.	+	0	ID=OLDPGBNC_01160;inference=ab initio prediction:Prodigal:002006;locus_tag=OLDPGBNC_01160;product=hypothetical protein
NZ_JACWCT010000096.1	Prodigal:002006	CDS	2778	3233	.	+	0	ID=OLDPGBNC_01161;eC_number=5.2.1.8;Name=ppiB;db_xref=COG:COG0652;gene=ppiB;inference=ab initio prediction:Prodigal:002006,similar to AA sequence:UniProtKB:O66105;locus_tag=OLDPGBNC_01161;product=putative peptidyl-prolyl cis-trans isomerase
NZ_JACWCT010000096.1	Prodigal:002006	CDS	3477	4130	.	-	0	ID=OLDPGBNC_01162;eC_number=2.7.7.77;Name=mobA;db_xref=COG:COG0746;gene=mobA;inference=ab initio prediction:Prodigal:002006,similar to AA sequence:UniProtKB:P32173;locus_tag=OLDPGBNC_01162;product=Molybdenum cofactor guanylyltransferase
NZ_JACWCT010000096.1	Prodigal:002006	CDS	4127	5260	.	-	0	ID=OLDPGBNC_01163;Name=apbC;db_xref=COG:COG0489;gene=apbC;inference=ab initio prediction:Prodigal:002006,similar to AA sequence:UniProtKB:Q8ZNN5;locus_tag=OLDPGBNC_01163;product=Iron-sulfur cluster carrier protein
NZ_JACWCT010000096.1	Prodigal:002006	CDS	5583	6356	.	-	0	ID=OLDPGBNC_01164;db_xref=COG:COG1120;inference=ab initio prediction:Prodigal:002006,similar to AA sequence:UniProtKB:Q57399;locus_tag=OLDPGBNC_01164;product=putative ABC transporter ATP-binding protein
NZ_JACWCT010000096.1	Prodigal:002006	CDS	6353	7384	.	-	0	ID=OLDPGBNC_01165;db_xref=COG:COG0609;inference=ab initio prediction:Prodigal:002006,similar to AA sequence:UniProtKB:Q57130;locus_tag=OLDPGBNC_01165;product=putative ABC transporter permease protein
NZ_JACWCT010000096.1	Prodigal:002006	CDS	7381	8403	.	-	0	ID=OLDPGBNC_01166;inference=ab initio prediction:Prodigal:002006;locus_tag=OLDPGBNC_01166;product=hypothetical protein
NZ_JACWCT010000096.1	Prodigal:002006	CDS	8642	8851	.	-	0	ID=OLDPGBNC_01167;Name=mopII;gene=mopII;inference=ab initio prediction:Prodigal:002006,similar to AA sequence:UniProtKB:P08854;locus_tag=OLDPGBNC_01167;product=Molybdenum-pterin-binding protein 2
NZ_JACWCT010000096.1	Prodigal:002006	CDS	9070	9579	.	+	0	ID=OLDPGBNC_01168;inference=ab initio prediction:Prodigal:002006;locus_tag=OLDPGBNC_01168;product=hypothetical protein
NZ_JACWCT010000096.1	Prodigal:002006	CDS	9724	11016	.	+	0	ID=OLDPGBNC_01169;eC_number=6.3.4.21;Name=pncB;db_xref=COG:COG1488;gene=pncB;inference=ab initio prediction:Prodigal:002006,similar to AA sequence:UniProtKB:Q8UIS9;locus_tag=OLDPGBNC_01169;product=Nicotinate phosphoribosyltransferase
NZ_JACWCT010000096.1	Prodigal:002006	CDS	11229	12242	.	+	0	ID=OLDPGBNC_01170;eC_number=1.3.1.-;Name=curA;db_xref=COG:COG2130;gene=curA;inference=ab initio prediction:Prodigal:002006,similar to AA sequence:UniProtKB:P76113;locus_tag=OLDPGBNC_01170;product=NADPH-dependent curcumin reductase
NZ_JACWCT010000096.1	Prodigal:002006	CDS	12247	12984	.	-	0	ID=OLDPGBNC_01171;eC_number=2.1.1.-;Name=trmJ;gene=trmJ;inference=ab initio prediction:Prodigal:002006,similar to AA sequence:UniProtKB:A0A0H2ZF87;locus_tag=OLDPGBNC_01171;product=tRNA (cytidine/uridine/adenosine-2'-O-)-methyltransferase TrmJ
NZ_JACWCT010000096.1	Prodigal:002006	CDS	12981	13556	.	-	0	ID=OLDPGBNC_01172;inference=ab initio prediction:Prodigal:002006;locus_tag=OLDPGBNC_01172;product=hypothetical protein
NZ_JACWCT010000096.1	Prodigal:002006	CDS	13553	14821	.	-	0	ID=OLDPGBNC_01173;Name=smc_2;gene=smc_2;inference=ab initio prediction:Prodigal:002006,protein motif:HAMAP:MF_01894;locus_tag=OLDPGBNC_01173;product=Chromosome partition protein Smc
NZ_JACWCT010000097.1	Prodigal:002006	CDS	112	1245	.	+	0	ID=OLDPGBNC_01174;inference=ab initio prediction:Prodigal:002006;locus_tag=OLDPGBNC_01174;product=hypothetical protein
NZ_JACWCT010000097.1	Prodigal:002006	CDS	1262	1948	.	-	0	ID=OLDPGBNC_01175;inference=ab initio prediction:Prodigal:002006;locus_tag=OLDPGBNC_01175;product=hypothetical protein
NZ_JACWCT010000097.1	Prodigal:002006	CDS	2110	2307	.	-	0	ID=OLDPGBNC_01176;inference=ab initio prediction:Prodigal:002006;locus_tag=OLDPGBNC_01176;product=hypothetical protein
NZ_JACWCT010000097.1	Prodigal:002006	CDS	2365	2748	.	-	0	ID=OLDPGBNC_01177;inference=ab initio prediction:Prodigal:002006;locus_tag=OLDPGBNC_01177;product=hypothetical protein
NZ_JACWCT010000097.1	Prodigal:002006	CDS	2752	2973	.	-	0	ID=OLDPGBNC_01178;inference=ab initio prediction:Prodigal:002006;locus_tag=OLDPGBNC_01178;product=hypothetical protein
NZ_JACWCT010000097.1	Prodigal:002006	CDS	3064	3273	.	-	0	ID=OLDPGBNC_01179;Name=cspA_1;db_xref=COG:COG1278;gene=cspA_1;inference=ab initio prediction:Prodigal:002006,similar to AA sequence:UniProtKB:Q9Z3S6;locus_tag=OLDPGBNC_01179;product=Cold shock protein CspA
NZ_JACWCT010000097.1	Prodigal:002006	CDS	3606	4748	.	-	0	ID=OLDPGBNC_01180;eC_number=1.6.99.1;Name=namA_2;db_xref=COG:COG1902;gene=namA_2;inference=ab initio prediction:Prodigal:002006,similar to AA sequence:UniProtKB:Q5KXG9;locus_tag=OLDPGBNC_01180;product=NADPH dehydrogenase
NZ_JACWCT010000097.1	Prodigal:002006	CDS	5034	6506	.	-	0	ID=OLDPGBNC_01181;eC_number=6.3.5.-;Name=gatB;db_xref=COG:COG0064;gene=gatB;inference=ab initio prediction:Prodigal:002006,similar to AA sequence:UniProtKB:Q9HVT7;locus_tag=OLDPGBNC_01181;product=Aspartyl/glutamyl-tRNA(Asn/Gln) amidotransferase subunit B
NZ_JACWCT010000097.1	Prodigal:002006	CDS	6595	6903	.	-	0	ID=OLDPGBNC_01182;inference=ab initio prediction:Prodigal:002006;locus_tag=OLDPGBNC_01182;product=hypothetical protein
NZ_JACWCT010000097.1	Prodigal:002006	CDS	6900	8393	.	-	0	ID=OLDPGBNC_01183;eC_number=6.3.5.7;Name=gatA;db_xref=COG:COG0154;gene=gatA;inference=ab initio prediction:Prodigal:002006,similar to AA sequence:UniProtKB:Q9HVT8;locus_tag=OLDPGBNC_01183;product=Glutamyl-tRNA(Gln) amidotransferase subunit A
NZ_JACWCT010000097.1	Prodigal:002006	CDS	8464	8751	.	-	0	ID=OLDPGBNC_01184;eC_number=6.3.5.-;Name=gatC;db_xref=COG:COG0721;gene=gatC;inference=ab initio prediction:Prodigal:002006,similar to AA sequence:UniProtKB:Q9HVT9;locus_tag=OLDPGBNC_01184;product=Glutamyl-tRNA(Gln) amidotransferase subunit C
NZ_JACWCT010000097.1	Prodigal:002006	CDS	8853	9122	.	-	0	ID=OLDPGBNC_01185;inference=ab initio prediction:Prodigal:002006;locus_tag=OLDPGBNC_01185;product=hypothetical protein
NZ_JACWCT010000098.1	Prodigal:002006	CDS	17	268	.	+	0	ID=OLDPGBNC_01186;inference=ab initio prediction:Prodigal:002006;locus_tag=OLDPGBNC_01186;product=hypothetical protein
NZ_JACWCT010000098.1	Prodigal:002006	CDS	268	411	.	+	0	ID=OLDPGBNC_01187;inference=ab initio prediction:Prodigal:002006;locus_tag=OLDPGBNC_01187;product=hypothetical protein
NZ_JACWCT010000098.1	Prodigal:002006	CDS	408	1190	.	+	0	ID=OLDPGBNC_01188;inference=ab initio prediction:Prodigal:002006;locus_tag=OLDPGBNC_01188;product=hypothetical protein
NZ_JACWCT010000098.1	Prodigal:002006	CDS	1273	3633	.	+	0	ID=OLDPGBNC_01189;eC_number=7.2.2.15;Name=silP;gene=silP;inference=ab initio prediction:Prodigal:002006,similar to AA sequence:UniProtKB:Q9ZHC7;locus_tag=OLDPGBNC_01189;product=Silver exporting P-type ATPase
NZ_JACWCT010000098.1	Prodigal:002006	CDS	3769	4584	.	+	0	ID=OLDPGBNC_01190;inference=ab initio prediction:Prodigal:002006;locus_tag=OLDPGBNC_01190;product=hypothetical protein
NZ_JACWCT010000098.1	Prodigal:002006	CDS	4847	6136	.	+	0	ID=OLDPGBNC_01191;inference=ab initio prediction:Prodigal:002006;locus_tag=OLDPGBNC_01191;product=hypothetical protein
NZ_JACWCT010000098.1	Prodigal:002006	CDS	6258	7712	.	-	0	ID=OLDPGBNC_01192;eC_number=7.1.1.-;Name=ndhB_1;db_xref=COG:COG1007;gene=ndhB_1;inference=ab initio prediction:Prodigal:002006,similar to AA sequence:UniProtKB:Q8DMR6;locus_tag=OLDPGBNC_01192;product=NAD(P)H-quinone oxidoreductase subunit 2
NZ_JACWCT010000098.1	Prodigal:002006	CDS	7709	9184	.	-	0	ID=OLDPGBNC_01193;eC_number=7.1.1.-;Name=nuoM_1;db_xref=COG:COG1008;gene=nuoM_1;inference=ab initio prediction:Prodigal:002006,similar to AA sequence:UniProtKB:P0AFE8;locus_tag=OLDPGBNC_01193;product=NADH-quinone oxidoreductase subunit M
NZ_JACWCT010000098.1	Prodigal:002006	CDS	9200	11050	.	-	0	ID=OLDPGBNC_01194;eC_number=7.1.1.-;Name=nuoL;db_xref=COG:COG1009;gene=nuoL;inference=ab initio prediction:Prodigal:002006,similar to AA sequence:UniProtKB:P9WIW1;locus_tag=OLDPGBNC_01194;product=NADH-quinone oxidoreductase subunit L
NZ_JACWCT010000098.1	Prodigal:002006	CDS	11047	11358	.	-	0	ID=OLDPGBNC_01195;eC_number=7.1.1.-;Name=nuoK_1;db_xref=COG:COG0713;gene=nuoK_1;inference=ab initio prediction:Prodigal:002006,similar to AA sequence:UniProtKB:P0AFE4;locus_tag=OLDPGBNC_01195;product=NADH-quinone oxidoreductase subunit K
NZ_JACWCT010000098.1	Prodigal:002006	CDS	11355	12293	.	-	0	ID=OLDPGBNC_01196;inference=ab initio prediction:Prodigal:002006;locus_tag=OLDPGBNC_01196;product=hypothetical protein
NZ_JACWCT010000098.1	Prodigal:002006	CDS	12290	13192	.	-	0	ID=OLDPGBNC_01197;eC_number=7.1.1.-;Name=nuoH_1;db_xref=COG:COG1005;gene=nuoH_1;inference=ab initio prediction:Prodigal:002006,similar to AA sequence:UniProtKB:P0AFD4;locus_tag=OLDPGBNC_01197;product=NADH-quinone oxidoreductase subunit H
NZ_JACWCT010000098.1	Prodigal:002006	CDS	13183	13527	.	-	0	ID=OLDPGBNC_01198;eC_number=7.1.1.-;Name=ndhC_1;gene=ndhC_1;inference=ab initio prediction:Prodigal:002006,protein motif:HAMAP:MF_01394;locus_tag=OLDPGBNC_01198;product=NAD(P)H-quinone oxidoreductase subunit 3%2C chloroplastic
NZ_JACWCT010000098.1	Prodigal:002006	CDS	13952	15379	.	-	0	ID=OLDPGBNC_01199;inference=ab initio prediction:Prodigal:002006;locus_tag=OLDPGBNC_01199;product=hypothetical protein
NZ_JACWCT010000098.1	Prodigal:002006	CDS	15934	17226	.	-	0	ID=OLDPGBNC_01200;inference=ab initio prediction:Prodigal:002006;locus_tag=OLDPGBNC_01200;product=hypothetical protein
NZ_JACWCT010000098.1	Prodigal:002006	CDS	18157	18489	.	-	0	ID=OLDPGBNC_01201;Name=yhjQ;db_xref=COG:COG1145;gene=yhjQ;inference=ab initio prediction:Prodigal:002006,similar to AA sequence:UniProtKB:O07571;locus_tag=OLDPGBNC_01201;product=putative cysteine-rich protein YhjQ
NZ_JACWCT010000098.1	Prodigal:002006	CDS	18652	18954	.	+	0	ID=OLDPGBNC_01202;inference=ab initio prediction:Prodigal:002006;locus_tag=OLDPGBNC_01202;product=hypothetical protein
NZ_JACWCT010000098.1	Prodigal:002006	CDS	19415	20782	.	+	0	ID=OLDPGBNC_01203;inference=ab initio prediction:Prodigal:002006;locus_tag=OLDPGBNC_01203;product=hypothetical protein
NZ_JACWCT010000098.1	Prodigal:002006	CDS	20812	21660	.	+	0	ID=OLDPGBNC_01204;inference=ab initio prediction:Prodigal:002006;locus_tag=OLDPGBNC_01204;product=hypothetical protein
NZ_JACWCT010000098.1	Prodigal:002006	CDS	22267	22914	.	-	0	ID=OLDPGBNC_01205;inference=ab initio prediction:Prodigal:002006;locus_tag=OLDPGBNC_01205;product=hypothetical protein
NZ_JACWCT010000098.1	Prodigal:002006	CDS	24041	24709	.	-	0	ID=OLDPGBNC_01206;inference=ab initio prediction:Prodigal:002006;locus_tag=OLDPGBNC_01206;product=hypothetical protein
NZ_JACWCT010000098.1	Prodigal:002006	CDS	24706	25857	.	-	0	ID=OLDPGBNC_01207;inference=ab initio prediction:Prodigal:002006;locus_tag=OLDPGBNC_01207;product=hypothetical protein
NZ_JACWCT010000098.1	Prodigal:002006	CDS	26062	26589	.	+	0	ID=OLDPGBNC_01208;inference=ab initio prediction:Prodigal:002006;locus_tag=OLDPGBNC_01208;product=hypothetical protein
NZ_JACWCT010000098.1	Prodigal:002006	CDS	26597	27190	.	+	0	ID=OLDPGBNC_01209;inference=ab initio prediction:Prodigal:002006;locus_tag=OLDPGBNC_01209;product=hypothetical protein
NZ_JACWCT010000098.1	Prodigal:002006	CDS	27695	27973	.	-	0	ID=OLDPGBNC_01210;Name=frmR_1;db_xref=COG:COG1937;gene=frmR_1;inference=ab initio prediction:Prodigal:002006,similar to AA sequence:UniProtKB:P0AAP3;locus_tag=OLDPGBNC_01210;product=Transcriptional repressor FrmR
NZ_JACWCT010000098.1	Prodigal:002006	CDS	28269	28547	.	+	0	ID=OLDPGBNC_01211;inference=ab initio prediction:Prodigal:002006;locus_tag=OLDPGBNC_01211;product=hypothetical protein
NZ_JACWCT010000098.1	Prodigal:002006	CDS	28695	29114	.	-	0	ID=OLDPGBNC_01212;Name=zntR;db_xref=COG:COG0789;gene=zntR;inference=ab initio prediction:Prodigal:002006,similar to AA sequence:UniProtKB:P0ACS5;locus_tag=OLDPGBNC_01212;product=HTH-type transcriptional regulator ZntR
NZ_JACWCT010000098.1	Prodigal:002006	CDS	29160	29930	.	+	0	ID=OLDPGBNC_01213;inference=ab initio prediction:Prodigal:002006;locus_tag=OLDPGBNC_01213;product=hypothetical protein
NZ_JACWCT010000098.1	Prodigal:002006	CDS	30181	30963	.	+	0	ID=OLDPGBNC_01214;Name=czcD_1;db_xref=COG:COG1230;gene=czcD_1;inference=ab initio prediction:Prodigal:002006,similar to AA sequence:UniProtKB:O07084;locus_tag=OLDPGBNC_01214;product=Cadmium%2C cobalt and zinc/H(+)-K(+) antiporter
NZ_JACWCT010000098.1	Prodigal:002006	CDS	30971	31657	.	+	0	ID=OLDPGBNC_01215;inference=ab initio prediction:Prodigal:002006;locus_tag=OLDPGBNC_01215;product=hypothetical protein
NZ_JACWCT010000098.1	Prodigal:002006	CDS	31670	32416	.	+	0	ID=OLDPGBNC_01216;Name=arcA_1;db_xref=COG:COG0745;gene=arcA_1;inference=ab initio prediction:Prodigal:002006,similar to AA sequence:UniProtKB:P0A9Q1;locus_tag=OLDPGBNC_01216;product=Aerobic respiration control protein ArcA
NZ_JACWCT010000098.1	Prodigal:002006	CDS	32413	33747	.	+	0	ID=OLDPGBNC_01217;eC_number=2.7.13.3;Name=rcsC_7;gene=rcsC_7;inference=ab initio prediction:Prodigal:002006,protein motif:HAMAP:MF_00979;locus_tag=OLDPGBNC_01217;product=Sensor histidine kinase RcsC
NZ_JACWCT010000098.1	Prodigal:002006	CDS	33847	34110	.	+	0	ID=OLDPGBNC_01218;inference=ab initio prediction:Prodigal:002006;locus_tag=OLDPGBNC_01218;product=hypothetical protein
NZ_JACWCT010000098.1	Prodigal:002006	CDS	34148	34264	.	+	0	ID=OLDPGBNC_01219;inference=ab initio prediction:Prodigal:002006;locus_tag=OLDPGBNC_01219;product=hypothetical protein
NZ_JACWCT010000098.1	Prodigal:002006	CDS	34234	34485	.	-	0	ID=OLDPGBNC_01220;inference=ab initio prediction:Prodigal:002006;locus_tag=OLDPGBNC_01220;product=hypothetical protein
NZ_JACWCT010000098.1	Prodigal:002006	CDS	34658	34888	.	-	0	ID=OLDPGBNC_01221;inference=ab initio prediction:Prodigal:002006;locus_tag=OLDPGBNC_01221;product=hypothetical protein
NZ_JACWCT010000098.1	Prodigal:002006	CDS	35077	35490	.	+	0	ID=OLDPGBNC_01222;inference=ab initio prediction:Prodigal:002006;locus_tag=OLDPGBNC_01222;product=hypothetical protein
NZ_JACWCT010000098.1	Prodigal:002006	CDS	35611	36963	.	+	0	ID=OLDPGBNC_01223;Name=czcB_1;gene=czcB_1;inference=ab initio prediction:Prodigal:002006,similar to AA sequence:UniProtKB:P13510;locus_tag=OLDPGBNC_01223;product=Cobalt-zinc-cadmium resistance protein CzcB
NZ_JACWCT010000098.1	Prodigal:002006	CDS	36975	40223	.	+	0	ID=OLDPGBNC_01224;Name=cnrA_1;gene=cnrA_1;inference=ab initio prediction:Prodigal:002006,similar to AA sequence:UniProtKB:P37972;locus_tag=OLDPGBNC_01224;product=Nickel and cobalt resistance protein CnrA
NZ_JACWCT010000098.1	Prodigal:002006	CDS	40229	40786	.	+	0	ID=OLDPGBNC_01225;inference=ab initio prediction:Prodigal:002006;locus_tag=OLDPGBNC_01225;product=hypothetical protein
NZ_JACWCT010000098.1	Prodigal:002006	CDS	40827	41768	.	+	0	ID=OLDPGBNC_01226;Name=czcD_2;gene=czcD_2;inference=ab initio prediction:Prodigal:002006,similar to AA sequence:UniProtKB:P13512;locus_tag=OLDPGBNC_01226;product=Metal cation efflux system protein CzcD
NZ_JACWCT010000098.1	Prodigal:002006	CDS	41784	41954	.	+	0	ID=OLDPGBNC_01227;inference=ab initio prediction:Prodigal:002006;locus_tag=OLDPGBNC_01227;product=hypothetical protein
NZ_JACWCT010000098.1	Prodigal:002006	CDS	42496	43065	.	+	0	ID=OLDPGBNC_01228;inference=ab initio prediction:Prodigal:002006;locus_tag=OLDPGBNC_01228;product=hypothetical protein
NZ_JACWCT010000098.1	Prodigal:002006	CDS	43196	43633	.	+	0	ID=OLDPGBNC_01229;inference=ab initio prediction:Prodigal:002006;locus_tag=OLDPGBNC_01229;product=hypothetical protein
NZ_JACWCT010000098.1	Prodigal:002006	CDS	43701	44360	.	+	0	ID=OLDPGBNC_01230;Name=qseB_3;gene=qseB_3;inference=ab initio prediction:Prodigal:002006,similar to AA sequence:UniProtKB:Q8XBS3;locus_tag=OLDPGBNC_01230;product=Transcriptional regulatory protein QseB
NZ_JACWCT010000098.1	Prodigal:002006	CDS	44357	45652	.	+	0	ID=OLDPGBNC_01231;eC_number=2.7.13.3;Name=qseC_3;gene=qseC_3;inference=ab initio prediction:Prodigal:002006,similar to AA sequence:UniProtKB:P45336;locus_tag=OLDPGBNC_01231;product=Sensor protein QseC
NZ_JACWCT010000098.1	Prodigal:002006	CDS	45745	46521	.	+	0	ID=OLDPGBNC_01232;inference=ab initio prediction:Prodigal:002006;locus_tag=OLDPGBNC_01232;product=hypothetical protein
NZ_JACWCT010000098.1	Prodigal:002006	CDS	46590	46997	.	+	0	ID=OLDPGBNC_01233;inference=ab initio prediction:Prodigal:002006;locus_tag=OLDPGBNC_01233;product=hypothetical protein
NZ_JACWCT010000098.1	Prodigal:002006	CDS	46994	47809	.	+	0	ID=OLDPGBNC_01234;inference=ab initio prediction:Prodigal:002006;locus_tag=OLDPGBNC_01234;product=hypothetical protein
NZ_JACWCT010000098.1	Prodigal:002006	CDS	47840	48619	.	+	0	ID=OLDPGBNC_01235;inference=ab initio prediction:Prodigal:002006;locus_tag=OLDPGBNC_01235;product=hypothetical protein
NZ_JACWCT010000098.1	Prodigal:002006	CDS	48664	49239	.	-	0	ID=OLDPGBNC_01236;inference=ab initio prediction:Prodigal:002006;locus_tag=OLDPGBNC_01236;product=hypothetical protein
NZ_JACWCT010000098.1	Prodigal:002006	CDS	49306	50295	.	+	0	ID=OLDPGBNC_01237;inference=ab initio prediction:Prodigal:002006;locus_tag=OLDPGBNC_01237;product=hypothetical protein
NZ_JACWCT010000098.1	Prodigal:002006	CDS	50801	50959	.	+	0	ID=OLDPGBNC_01238;inference=ab initio prediction:Prodigal:002006;locus_tag=OLDPGBNC_01238;product=hypothetical protein
NZ_JACWCT010000098.1	Prodigal:002006	CDS	50962	51954	.	+	0	ID=OLDPGBNC_01239;Name=srpC;db_xref=COG:COG2059;gene=srpC;inference=ab initio prediction:Prodigal:002006,similar to AA sequence:UniProtKB:Q55027;locus_tag=OLDPGBNC_01239;product=putative chromate transport protein
NZ_JACWCT010000098.1	Prodigal:002006	CDS	51970	52371	.	+	0	ID=OLDPGBNC_01240;inference=ab initio prediction:Prodigal:002006;locus_tag=OLDPGBNC_01240;product=hypothetical protein
NZ_JACWCT010000098.1	Prodigal:002006	CDS	52371	52724	.	+	0	ID=OLDPGBNC_01241;inference=ab initio prediction:Prodigal:002006;locus_tag=OLDPGBNC_01241;product=hypothetical protein
NZ_JACWCT010000098.1	Prodigal:002006	CDS	52754	53635	.	+	0	ID=OLDPGBNC_01242;inference=ab initio prediction:Prodigal:002006;locus_tag=OLDPGBNC_01242;product=hypothetical protein
NZ_JACWCT010000098.1	Prodigal:002006	CDS	53716	54783	.	+	0	ID=OLDPGBNC_01243;inference=ab initio prediction:Prodigal:002006;locus_tag=OLDPGBNC_01243;product=hypothetical protein
NZ_JACWCT010000098.1	Prodigal:002006	CDS	55030	57111	.	-	0	ID=OLDPGBNC_01244;inference=ab initio prediction:Prodigal:002006;locus_tag=OLDPGBNC_01244;product=hypothetical protein
NZ_JACWCT010000098.1	Prodigal:002006	CDS	57757	58275	.	-	0	ID=OLDPGBNC_01245;inference=ab initio prediction:Prodigal:002006;locus_tag=OLDPGBNC_01245;product=hypothetical protein
NZ_JACWCT010000098.1	Prodigal:002006	CDS	58296	58709	.	-	0	ID=OLDPGBNC_01246;inference=ab initio prediction:Prodigal:002006;locus_tag=OLDPGBNC_01246;product=hypothetical protein
NZ_JACWCT010000098.1	Prodigal:002006	CDS	58691	59023	.	-	0	ID=OLDPGBNC_01247;inference=ab initio prediction:Prodigal:002006;locus_tag=OLDPGBNC_01247;product=hypothetical protein
NZ_JACWCT010000098.1	Prodigal:002006	CDS	59020	59265	.	-	0	ID=OLDPGBNC_01248;inference=ab initio prediction:Prodigal:002006;locus_tag=OLDPGBNC_01248;product=hypothetical protein
NZ_JACWCT010000098.1	Prodigal:002006	CDS	59277	60905	.	-	0	ID=OLDPGBNC_01249;eC_number=3.4.21.53;Name=lon_3;gene=lon_3;inference=ab initio prediction:Prodigal:002006,protein motif:HAMAP:MF_01973;locus_tag=OLDPGBNC_01249;product=Lon protease
NZ_JACWCT010000098.1	Prodigal:002006	CDS	60973	61515	.	-	0	ID=OLDPGBNC_01250;inference=ab initio prediction:Prodigal:002006;locus_tag=OLDPGBNC_01250;product=hypothetical protein
NZ_JACWCT010000099.1	Prodigal:002006	CDS	14	541	.	+	0	ID=OLDPGBNC_01251;inference=ab initio prediction:Prodigal:002006;locus_tag=OLDPGBNC_01251;product=hypothetical protein
NZ_JACWCT010000099.1	Prodigal:002006	CDS	609	929	.	+	0	ID=OLDPGBNC_01252;db_xref=COG:COG0718;inference=ab initio prediction:Prodigal:002006,similar to AA sequence:UniProtKB:P44711;locus_tag=OLDPGBNC_01252;product=Nucleoid-associated protein
NZ_JACWCT010000099.1	Prodigal:002006	CDS	993	1598	.	+	0	ID=OLDPGBNC_01253;Name=recR;db_xref=COG:COG0353;gene=recR;inference=ab initio prediction:Prodigal:002006,similar to AA sequence:UniProtKB:Q5SHY0;locus_tag=OLDPGBNC_01253;product=Recombination protein RecR
NZ_JACWCT010000099.1	Prodigal:002006	CDS	1705	2220	.	+	0	ID=OLDPGBNC_01254;eC_number=3.5.1.88;Name=def_1;db_xref=COG:COG0242;gene=def_1;inference=ab initio prediction:Prodigal:002006,similar to AA sequence:UniProtKB:Q9I7A8;locus_tag=OLDPGBNC_01254;product=Peptide deformylase
NZ_JACWCT010000099.1	Aragorn:001002	tRNA	2755	2834	.	-	.	ID=OLDPGBNC_01255;inference=COORDINATES:profile:Aragorn:001002;locus_tag=OLDPGBNC_01255;product=tRNA-Gln(ctg)
NZ_JACWCT010000099.1	Prodigal:002006	CDS	3154	3906	.	+	0	ID=OLDPGBNC_01256;eC_number=5.4.99.12;Name=truA;db_xref=COG:COG0101;gene=truA;inference=ab initio prediction:Prodigal:002006,similar to AA sequence:UniProtKB:P07649;locus_tag=OLDPGBNC_01256;product=tRNA pseudouridine synthase A
NZ_JACWCT010000099.1	Prodigal:002006	CDS	4488	5057	.	-	0	ID=OLDPGBNC_01257;inference=ab initio prediction:Prodigal:002006;locus_tag=OLDPGBNC_01257;product=hypothetical protein
NZ_JACWCT010000099.1	Prodigal:002006	CDS	5109	6305	.	-	0	ID=OLDPGBNC_01258;eC_number=3.5.1.18;Name=dapE_1;db_xref=COG:COG0624;gene=dapE_1;inference=ab initio prediction:Prodigal:002006,similar to AA sequence:UniProtKB:P0AED7;locus_tag=OLDPGBNC_01258;product=Succinyl-diaminopimelate desuccinylase
NZ_JACWCT010000099.1	Prodigal:002006	CDS	6420	7199	.	+	0	ID=OLDPGBNC_01259;Name=moeZ;db_xref=COG:COG0476;gene=moeZ;inference=ab initio prediction:Prodigal:002006,similar to AA sequence:UniProtKB:P9WMN7;locus_tag=OLDPGBNC_01259;product=putative adenylyltransferase/sulfurtransferase MoeZ
NZ_JACWCT010000099.1	Prodigal:002006	CDS	7218	9215	.	-	0	ID=OLDPGBNC_01260;inference=ab initio prediction:Prodigal:002006;locus_tag=OLDPGBNC_01260;product=hypothetical protein
NZ_JACWCT010000099.1	Prodigal:002006	CDS	9601	10524	.	-	0	ID=OLDPGBNC_01261;inference=ab initio prediction:Prodigal:002006;locus_tag=OLDPGBNC_01261;product=hypothetical protein
NZ_JACWCT010000099.1	Prodigal:002006	CDS	10584	13007	.	-	0	ID=OLDPGBNC_01262;eC_number=6.1.1.20;Name=pheT;db_xref=COG:COG0072;gene=pheT;inference=ab initio prediction:Prodigal:002006,similar to AA sequence:UniProtKB:P07395;locus_tag=OLDPGBNC_01262;product=Phenylalanine--tRNA ligase beta subunit
NZ_JACWCT010000099.1	Prodigal:002006	CDS	13130	14212	.	-	0	ID=OLDPGBNC_01263;eC_number=6.1.1.20;Name=pheS;db_xref=COG:COG0016;gene=pheS;inference=ab initio prediction:Prodigal:002006,similar to AA sequence:UniProtKB:P08312;locus_tag=OLDPGBNC_01263;product=Phenylalanine--tRNA ligase alpha subunit
NZ_JACWCT010000099.1	Prodigal:002006	CDS	14380	14757	.	-	0	ID=OLDPGBNC_01264;Name=rplT;db_xref=COG:COG0292;gene=rplT;inference=ab initio prediction:Prodigal:002006,similar to AA sequence:UniProtKB:Q6NDR6;locus_tag=OLDPGBNC_01264;product=50S ribosomal protein L20
NZ_JACWCT010000099.1	Prodigal:002006	CDS	14824	15027	.	-	0	ID=OLDPGBNC_01265;Name=rpmI;db_xref=COG:COG0291;gene=rpmI;inference=ab initio prediction:Prodigal:002006,similar to AA sequence:UniProtKB:Q6NDR5;locus_tag=OLDPGBNC_01265;product=50S ribosomal protein L35
NZ_JACWCT010000099.1	Prodigal:002006	CDS	15378	16508	.	+	0	ID=OLDPGBNC_01266;eC_number=2.4.1.250;Name=mshA_2;gene=mshA_2;inference=ab initio prediction:Prodigal:002006,protein motif:HAMAP:MF_01695;locus_tag=OLDPGBNC_01266;product=D-inositol-3-phosphate glycosyltransferase
NZ_JACWCT010000099.1	Prodigal:002006	CDS	16854	19124	.	+	0	ID=OLDPGBNC_01267;inference=ab initio prediction:Prodigal:002006;locus_tag=OLDPGBNC_01267;product=hypothetical protein
NZ_JACWCT010000099.1	Prodigal:002006	CDS	19263	19784	.	-	0	ID=OLDPGBNC_01268;Name=infC;db_xref=COG:COG0290;gene=infC;inference=ab initio prediction:Prodigal:002006,similar to AA sequence:UniProtKB:P0A707;locus_tag=OLDPGBNC_01268;product=Translation initiation factor IF-3
NZ_JACWCT010000099.1	Prodigal:002006	CDS	19987	21219	.	-	0	ID=OLDPGBNC_01269;eC_number=2.4.1.250;Name=mshA_3;db_xref=COG:COG0438;gene=mshA_3;inference=ab initio prediction:Prodigal:002006,similar to AA sequence:UniProtKB:Q8NTA6;locus_tag=OLDPGBNC_01269;product=D-inositol 3-phosphate glycosyltransferase
NZ_JACWCT010000099.1	Prodigal:002006	CDS	21442	22266	.	+	0	ID=OLDPGBNC_01270;eC_number=4.2.99.20;Name=menH_3;gene=menH_3;inference=ab initio prediction:Prodigal:002006,protein motif:HAMAP:MF_01660;locus_tag=OLDPGBNC_01270;product=2-succinyl-6-hydroxy-2%2C4-cyclohexadiene-1-carboxylate synthase
NZ_JACWCT010000099.1	Prodigal:002006	CDS	22312	22569	.	-	0	ID=OLDPGBNC_01271;inference=ab initio prediction:Prodigal:002006;locus_tag=OLDPGBNC_01271;product=hypothetical protein
NZ_JACWCT010000099.1	Prodigal:002006	CDS	22661	23095	.	-	0	ID=OLDPGBNC_01272;Name=ibpA_1;db_xref=COG:COG0071;gene=ibpA_1;inference=ab initio prediction:Prodigal:002006,similar to AA sequence:UniProtKB:P0C054;locus_tag=OLDPGBNC_01272;product=Small heat shock protein IbpA
NZ_JACWCT010000099.1	Prodigal:002006	CDS	23247	23519	.	-	0	ID=OLDPGBNC_01273;inference=ab initio prediction:Prodigal:002006;locus_tag=OLDPGBNC_01273;product=hypothetical protein
NZ_JACWCT010000010.1	Prodigal:002006	CDS	105	626	.	-	0	ID=OLDPGBNC_01274;inference=ab initio prediction:Prodigal:002006,similar to AA sequence:ISfinder:ISMex5;locus_tag=OLDPGBNC_01274;product=IS3 family transposase ISMex5
NZ_JACWCT010000010.1	Prodigal:002006	CDS	668	946	.	-	0	ID=OLDPGBNC_01275;inference=ab initio prediction:Prodigal:002006,similar to AA sequence:ISfinder:ISMex5;locus_tag=OLDPGBNC_01275;product=IS3 family transposase ISMex5
NZ_JACWCT010000010.1	Prodigal:002006	CDS	1655	2707	.	-	0	ID=OLDPGBNC_01276;inference=ab initio prediction:Prodigal:002006;locus_tag=OLDPGBNC_01276;product=hypothetical protein
NZ_JACWCT010000010.1	Prodigal:002006	CDS	2701	3600	.	-	0	ID=OLDPGBNC_01277;inference=ab initio prediction:Prodigal:002006;locus_tag=OLDPGBNC_01277;product=hypothetical protein
NZ_JACWCT010000010.1	Prodigal:002006	CDS	3610	5424	.	-	0	ID=OLDPGBNC_01278;eC_number=6.1.1.23;Name=aspS;db_xref=COG:COG0173;gene=aspS;inference=ab initio prediction:Prodigal:002006,similar to AA sequence:UniProtKB:Q51422;locus_tag=OLDPGBNC_01278;product=Aspartate--tRNA(Asp/Asn) ligase
NZ_JACWCT010000010.1	Prodigal:002006	CDS	5773	6234	.	+	0	ID=OLDPGBNC_01279;inference=ab initio prediction:Prodigal:002006;locus_tag=OLDPGBNC_01279;product=hypothetical protein
NZ_JACWCT010000010.1	Prodigal:002006	CDS	6330	7490	.	+	0	ID=OLDPGBNC_01280;eC_number=3.1.13.5;Name=rnd_1;db_xref=COG:COG0349;gene=rnd_1;inference=ab initio prediction:Prodigal:002006,similar to AA sequence:UniProtKB:P09155;locus_tag=OLDPGBNC_01280;product=Ribonuclease D
NZ_JACWCT010000010.1	Prodigal:002006	CDS	7559	8590	.	-	0	ID=OLDPGBNC_01281;eC_number=1.3.1.87;Name=hcaB_1;gene=hcaB_1;inference=ab initio prediction:Prodigal:002006,protein motif:HAMAP:MF_01647;locus_tag=OLDPGBNC_01281;product=3-phenylpropionate-dihydrodiol/cinnamic acid-dihydrodiol dehydrogenase
NZ_JACWCT010000010.1	Prodigal:002006	CDS	8775	9716	.	+	0	ID=OLDPGBNC_01282;inference=ab initio prediction:Prodigal:002006;locus_tag=OLDPGBNC_01282;product=hypothetical protein
NZ_JACWCT010000010.1	Prodigal:002006	CDS	9713	10495	.	+	0	ID=OLDPGBNC_01283;Name=ssuC_2;db_xref=COG:COG0600;gene=ssuC_2;inference=ab initio prediction:Prodigal:002006,similar to AA sequence:UniProtKB:P40401;locus_tag=OLDPGBNC_01283;product=Putative aliphatic sulfonates transport permease protein SsuC
NZ_JACWCT010000010.1	Prodigal:002006	CDS	10495	11289	.	+	0	ID=OLDPGBNC_01284;eC_number=3.6.3.-;Name=ssuB_1;db_xref=COG:COG1116;gene=ssuB_1;inference=ab initio prediction:Prodigal:002006,similar to AA sequence:UniProtKB:P97027;locus_tag=OLDPGBNC_01284;product=Aliphatic sulfonates import ATP-binding protein SsuB
NZ_JACWCT010000010.1	Prodigal:002006	CDS	11417	12430	.	+	0	ID=OLDPGBNC_01285;eC_number=1.1.1.1;Name=adh_1;gene=adh_1;inference=ab initio prediction:Prodigal:002006,similar to AA sequence:UniProtKB:P42327;locus_tag=OLDPGBNC_01285;product=Alcohol dehydrogenase
NZ_JACWCT010000010.1	Prodigal:002006	CDS	12569	13786	.	+	0	ID=OLDPGBNC_01286;eC_number=1.18.1.-;Name=thcD;gene=thcD;inference=ab initio prediction:Prodigal:002006,similar to AA sequence:UniProtKB:P43494;locus_tag=OLDPGBNC_01286;product=Rhodocoxin reductase
NZ_JACWCT010000010.1	Prodigal:002006	CDS	13816	14109	.	-	0	ID=OLDPGBNC_01287;inference=ab initio prediction:Prodigal:002006;locus_tag=OLDPGBNC_01287;product=hypothetical protein
NZ_JACWCT010000010.1	Prodigal:002006	CDS	14368	14856	.	+	0	ID=OLDPGBNC_01288;inference=ab initio prediction:Prodigal:002006;locus_tag=OLDPGBNC_01288;product=hypothetical protein
NZ_JACWCT010000010.1	Prodigal:002006	CDS	15067	16206	.	+	0	ID=OLDPGBNC_01289;Name=braC_2;db_xref=COG:COG0683;gene=braC_2;inference=ab initio prediction:Prodigal:002006,similar to AA sequence:UniProtKB:P21175;locus_tag=OLDPGBNC_01289;product=Leucine-%2C isoleucine-%2C valine-%2C threonine-%2C and alanine-binding protein
NZ_JACWCT010000010.1	Prodigal:002006	CDS	16444	17325	.	+	0	ID=OLDPGBNC_01290;Name=livH_5;db_xref=COG:COG0559;gene=livH_5;inference=ab initio prediction:Prodigal:002006,similar to AA sequence:UniProtKB:P0AEX7;locus_tag=OLDPGBNC_01290;product=High-affinity branched-chain amino acid transport system permease protein LivH
NZ_JACWCT010000010.1	Prodigal:002006	CDS	17331	18170	.	+	0	ID=OLDPGBNC_01291;inference=ab initio prediction:Prodigal:002006;locus_tag=OLDPGBNC_01291;product=hypothetical protein
NZ_JACWCT010000010.1	Prodigal:002006	CDS	18176	18970	.	+	0	ID=OLDPGBNC_01292;eC_number=3.6.3.-;Name=lptB_2;db_xref=COG:COG1137;gene=lptB_2;inference=ab initio prediction:Prodigal:002006,similar to AA sequence:UniProtKB:P45073;locus_tag=OLDPGBNC_01292;product=Lipopolysaccharide export system ATP-binding protein LptB
NZ_JACWCT010000010.1	Prodigal:002006	CDS	18967	19686	.	+	0	ID=OLDPGBNC_01293;Name=livF_5;db_xref=COG:COG0410;gene=livF_5;inference=ab initio prediction:Prodigal:002006,similar to AA sequence:UniProtKB:P22731;locus_tag=OLDPGBNC_01293;product=High-affinity branched-chain amino acid transport ATP-binding protein LivF
NZ_JACWCT010000010.1	Prodigal:002006	CDS	19718	20221	.	-	0	ID=OLDPGBNC_01294;inference=ab initio prediction:Prodigal:002006;locus_tag=OLDPGBNC_01294;product=hypothetical protein
NZ_JACWCT010000100.1	Prodigal:002006	CDS	189	497	.	+	0	ID=OLDPGBNC_01295;Name=rpsJ;db_xref=COG:COG0051;gene=rpsJ;inference=ab initio prediction:Prodigal:002006,similar to AA sequence:UniProtKB:Q6N4T6;locus_tag=OLDPGBNC_01295;product=30S ribosomal protein S10
NZ_JACWCT010000100.1	Prodigal:002006	CDS	549	1289	.	+	0	ID=OLDPGBNC_01296;Name=rplC;db_xref=COG:COG0087;gene=rplC;inference=ab initio prediction:Prodigal:002006,similar to AA sequence:UniProtKB:P60456;locus_tag=OLDPGBNC_01296;product=50S ribosomal protein L3
NZ_JACWCT010000100.1	Prodigal:002006	CDS	1289	1909	.	+	0	ID=OLDPGBNC_01297;Name=rplD;db_xref=COG:COG0088;gene=rplD;inference=ab initio prediction:Prodigal:002006,similar to AA sequence:UniProtKB:P61068;locus_tag=OLDPGBNC_01297;product=50S ribosomal protein L4
NZ_JACWCT010000100.1	Prodigal:002006	CDS	1906	2202	.	+	0	ID=OLDPGBNC_01298;Name=rplW;db_xref=COG:COG0089;gene=rplW;inference=ab initio prediction:Prodigal:002006,similar to AA sequence:UniProtKB:Q6N4T7;locus_tag=OLDPGBNC_01298;product=50S ribosomal protein L23
NZ_JACWCT010000100.1	Prodigal:002006	CDS	2228	3064	.	+	0	ID=OLDPGBNC_01299;Name=rplB;db_xref=COG:COG0090;gene=rplB;inference=ab initio prediction:Prodigal:002006,similar to AA sequence:UniProtKB:P60403;locus_tag=OLDPGBNC_01299;product=50S ribosomal protein L2
NZ_JACWCT010000100.1	Prodigal:002006	CDS	3077	3355	.	+	0	ID=OLDPGBNC_01300;Name=rpsS;db_xref=COG:COG0185;gene=rpsS;inference=ab initio prediction:Prodigal:002006,similar to AA sequence:UniProtKB:Q6N4T8;locus_tag=OLDPGBNC_01300;product=30S ribosomal protein S19
NZ_JACWCT010000100.1	Prodigal:002006	CDS	3357	3740	.	+	0	ID=OLDPGBNC_01301;Name=rplV;db_xref=COG:COG0091;gene=rplV;inference=ab initio prediction:Prodigal:002006,similar to AA sequence:UniProtKB:Q6N4T9;locus_tag=OLDPGBNC_01301;product=50S ribosomal protein L22
NZ_JACWCT010000100.1	Prodigal:002006	CDS	3751	4485	.	+	0	ID=OLDPGBNC_01302;Name=rpsC;db_xref=COG:COG0092;gene=rpsC;inference=ab initio prediction:Prodigal:002006,similar to AA sequence:UniProtKB:Q6N4U0;locus_tag=OLDPGBNC_01302;product=30S ribosomal protein S3
NZ_JACWCT010000100.1	Prodigal:002006	CDS	4526	4939	.	+	0	ID=OLDPGBNC_01303;Name=rplP;db_xref=COG:COG0197;gene=rplP;inference=ab initio prediction:Prodigal:002006,similar to AA sequence:UniProtKB:Q6N4U1;locus_tag=OLDPGBNC_01303;product=50S ribosomal protein L16
NZ_JACWCT010000100.1	Prodigal:002006	CDS	4954	5169	.	+	0	ID=OLDPGBNC_01304;Name=rpmC;db_xref=COG:COG0255;gene=rpmC;inference=ab initio prediction:Prodigal:002006,similar to AA sequence:UniProtKB:Q6N4U2;locus_tag=OLDPGBNC_01304;product=50S ribosomal protein L29
NZ_JACWCT010000100.1	Prodigal:002006	CDS	5183	5437	.	+	0	ID=OLDPGBNC_01305;Name=rpsQ;db_xref=COG:COG0186;gene=rpsQ;inference=ab initio prediction:Prodigal:002006,similar to AA sequence:UniProtKB:Q6N4U3;locus_tag=OLDPGBNC_01305;product=30S ribosomal protein S17
NZ_JACWCT010000100.1	Prodigal:002006	CDS	5735	6094	.	+	0	ID=OLDPGBNC_01306;Name=rplN;db_xref=COG:COG0093;gene=rplN;inference=ab initio prediction:Prodigal:002006,similar to AA sequence:UniProtKB:Q6N4U4;locus_tag=OLDPGBNC_01306;product=50S ribosomal protein L14
NZ_JACWCT010000100.1	Prodigal:002006	CDS	6094	6411	.	+	0	ID=OLDPGBNC_01307;Name=rplX;db_xref=COG:COG0198;gene=rplX;inference=ab initio prediction:Prodigal:002006,similar to AA sequence:UniProtKB:P60744;locus_tag=OLDPGBNC_01307;product=50S ribosomal protein L24
NZ_JACWCT010000100.1	Prodigal:002006	CDS	6404	6970	.	+	0	ID=OLDPGBNC_01308;Name=rplE;db_xref=COG:COG0094;gene=rplE;inference=ab initio prediction:Prodigal:002006,similar to AA sequence:UniProtKB:Q6N4U5;locus_tag=OLDPGBNC_01308;product=50S ribosomal protein L5
NZ_JACWCT010000100.1	Prodigal:002006	CDS	7011	7316	.	+	0	ID=OLDPGBNC_01309;Name=rpsN;db_xref=COG:COG0199;gene=rpsN;inference=ab initio prediction:Prodigal:002006,similar to AA sequence:UniProtKB:Q6N4U6;locus_tag=OLDPGBNC_01309;product=30S ribosomal protein S14
NZ_JACWCT010000100.1	Prodigal:002006	CDS	7333	7728	.	+	0	ID=OLDPGBNC_01310;Name=rpsH;db_xref=COG:COG0096;gene=rpsH;inference=ab initio prediction:Prodigal:002006,similar to AA sequence:UniProtKB:Q6N4U7;locus_tag=OLDPGBNC_01310;product=30S ribosomal protein S8
NZ_JACWCT010000100.1	Prodigal:002006	CDS	7765	8298	.	+	0	ID=OLDPGBNC_01311;Name=rplF;db_xref=COG:COG0097;gene=rplF;inference=ab initio prediction:Prodigal:002006,similar to AA sequence:UniProtKB:Q6N4U8;locus_tag=OLDPGBNC_01311;product=50S ribosomal protein L6
NZ_JACWCT010000100.1	Prodigal:002006	CDS	8308	8670	.	+	0	ID=OLDPGBNC_01312;Name=rplR;db_xref=COG:COG0256;gene=rplR;inference=ab initio prediction:Prodigal:002006,similar to AA sequence:UniProtKB:Q6N4U9;locus_tag=OLDPGBNC_01312;product=50S ribosomal protein L18
NZ_JACWCT010000100.1	Prodigal:002006	CDS	8830	9411	.	+	0	ID=OLDPGBNC_01313;Name=rpsE;db_xref=COG:COG0098;gene=rpsE;inference=ab initio prediction:Prodigal:002006,similar to AA sequence:UniProtKB:Q6N4V0;locus_tag=OLDPGBNC_01313;product=30S ribosomal protein S5
NZ_JACWCT010000100.1	Prodigal:002006	CDS	9424	9618	.	+	0	ID=OLDPGBNC_01314;Name=rpmD;db_xref=COG:COG1841;gene=rpmD;inference=ab initio prediction:Prodigal:002006,similar to AA sequence:UniProtKB:Q6N4V1;locus_tag=OLDPGBNC_01314;product=50S ribosomal protein L30
NZ_JACWCT010000100.1	Prodigal:002006	CDS	9629	10117	.	+	0	ID=OLDPGBNC_01315;Name=rplO;db_xref=COG:COG0200;gene=rplO;inference=ab initio prediction:Prodigal:002006,similar to AA sequence:UniProtKB:Q6N4V2;locus_tag=OLDPGBNC_01315;product=50S ribosomal protein L15
NZ_JACWCT010000100.1	Prodigal:002006	CDS	10250	11587	.	+	0	ID=OLDPGBNC_01316;Name=secY;db_xref=COG:COG0201;gene=secY;inference=ab initio prediction:Prodigal:002006,similar to AA sequence:UniProtKB:P0AGA2;locus_tag=OLDPGBNC_01316;product=Protein translocase subunit SecY
NZ_JACWCT010000100.1	Prodigal:002006	CDS	11841	12440	.	+	0	ID=OLDPGBNC_01317;eC_number=2.7.4.3;Name=adk;db_xref=COG:COG0563;gene=adk;inference=ab initio prediction:Prodigal:002006,similar to AA sequence:UniProtKB:A0QSH8;locus_tag=OLDPGBNC_01317;product=Adenylate kinase
NZ_JACWCT010000100.1	Prodigal:002006	CDS	12649	13017	.	+	0	ID=OLDPGBNC_01318;Name=rpsM;db_xref=COG:COG0099;gene=rpsM;inference=ab initio prediction:Prodigal:002006,similar to AA sequence:UniProtKB:Q6N4V5;locus_tag=OLDPGBNC_01318;product=30S ribosomal protein S13
NZ_JACWCT010000100.1	Prodigal:002006	CDS	13166	13555	.	+	0	ID=OLDPGBNC_01319;Name=rpsK;db_xref=COG:COG0100;gene=rpsK;inference=ab initio prediction:Prodigal:002006,similar to AA sequence:UniProtKB:Q6N4V6;locus_tag=OLDPGBNC_01319;product=30S ribosomal protein S11
NZ_JACWCT010000100.1	Prodigal:002006	CDS	13620	14504	.	+	0	ID=OLDPGBNC_01320;eC_number=3.1.2.6;Name=gloB_2;gene=gloB_2;inference=ab initio prediction:Prodigal:002006,protein motif:HAMAP:MF_01374;locus_tag=OLDPGBNC_01320;product=Hydroxyacylglutathione hydrolase
NZ_JACWCT010000100.1	Prodigal:002006	CDS	14623	15642	.	+	0	ID=OLDPGBNC_01321;eC_number=2.7.7.6;Name=rpoA;db_xref=COG:COG0202;gene=rpoA;inference=ab initio prediction:Prodigal:002006,similar to AA sequence:UniProtKB:Q925Z2;locus_tag=OLDPGBNC_01321;product=DNA-directed RNA polymerase subunit alpha
NZ_JACWCT010000100.1	Prodigal:002006	CDS	15793	16215	.	+	0	ID=OLDPGBNC_01322;Name=rplQ;db_xref=COG:COG0203;gene=rplQ;inference=ab initio prediction:Prodigal:002006,similar to AA sequence:UniProtKB:Q6N4V8;locus_tag=OLDPGBNC_01322;product=50S ribosomal protein L17
NZ_JACWCT010000100.1	Prodigal:002006	CDS	16343	16606	.	+	0	ID=OLDPGBNC_01323;inference=ab initio prediction:Prodigal:002006;locus_tag=OLDPGBNC_01323;product=hypothetical protein
NZ_JACWCT010000100.1	Prodigal:002006	CDS	16802	18073	.	+	0	ID=OLDPGBNC_01324;db_xref=COG:COG1167;inference=ab initio prediction:Prodigal:002006,similar to AA sequence:UniProtKB:A0R5R7;locus_tag=OLDPGBNC_01324;product=Putative aminotransferase/MSMEI_6121
NZ_JACWCT010000100.1	Prodigal:002006	CDS	18433	19836	.	+	0	ID=OLDPGBNC_01325;eC_number=4.2.99.20;Name=menH_4;gene=menH_4;inference=ab initio prediction:Prodigal:002006,protein motif:HAMAP:MF_01660;locus_tag=OLDPGBNC_01325;product=2-succinyl-6-hydroxy-2%2C4-cyclohexadiene-1-carboxylate synthase
NZ_JACWCT010000100.1	Prodigal:002006	CDS	19833	21386	.	+	0	ID=OLDPGBNC_01326;eC_number=1.1.1.400;Name=mpdB_2;gene=mpdB_2;inference=ab initio prediction:Prodigal:002006,similar to AA sequence:UniProtKB:Q3YAT3;locus_tag=OLDPGBNC_01326;product=2-methyl-1%2C2-propanediol dehydrogenase
NZ_JACWCT010000100.1	Prodigal:002006	CDS	21383	22261	.	+	0	ID=OLDPGBNC_01327;eC_number=1.-.-.-;Name=ydaD_1;gene=ydaD_1;inference=ab initio prediction:Prodigal:002006,similar to AA sequence:UniProtKB:P80873;locus_tag=OLDPGBNC_01327;product=General stress protein 39
NZ_JACWCT010000100.1	Prodigal:002006	CDS	22210	22404	.	-	0	ID=OLDPGBNC_01328;inference=ab initio prediction:Prodigal:002006;locus_tag=OLDPGBNC_01328;product=hypothetical protein
NZ_JACWCT010000100.1	Prodigal:002006	CDS	22459	23013	.	+	0	ID=OLDPGBNC_01329;eC_number=1.16.-.-;Name=dps_2;db_xref=COG:COG0783;gene=dps_2;inference=ab initio prediction:Prodigal:002006,similar to AA sequence:UniProtKB:Q8UCK6;locus_tag=OLDPGBNC_01329;product=DNA protection during starvation protein
NZ_JACWCT010000100.1	Prodigal:002006	CDS	23210	23380	.	+	0	ID=OLDPGBNC_01330;inference=ab initio prediction:Prodigal:002006;locus_tag=OLDPGBNC_01330;product=hypothetical protein
NZ_JACWCT010000100.1	Prodigal:002006	CDS	23672	24214	.	-	0	ID=OLDPGBNC_01331;eC_number=2.2.1.6;Name=ilvH;db_xref=COG:COG0440;gene=ilvH;inference=ab initio prediction:Prodigal:002006,similar to AA sequence:UniProtKB:P00894;locus_tag=OLDPGBNC_01331;product=Acetolactate synthase isozyme 3 small subunit
NZ_JACWCT010000100.1	Prodigal:002006	CDS	24236	26014	.	-	0	ID=OLDPGBNC_01332;eC_number=2.2.1.6;Name=ilvI;db_xref=COG:COG0028;gene=ilvI;inference=ab initio prediction:Prodigal:002006,similar to AA sequence:UniProtKB:P00893;locus_tag=OLDPGBNC_01332;product=Acetolactate synthase isozyme 3 large subunit
NZ_JACWCT010000100.1	Prodigal:002006	CDS	26271	26816	.	-	0	ID=OLDPGBNC_01333;Name=bioY;db_xref=COG:COG1268;gene=bioY;inference=ab initio prediction:Prodigal:002006,similar to AA sequence:UniProtKB:Q2KBP7;locus_tag=OLDPGBNC_01333;product=Biotin transporter BioY
NZ_JACWCT010000100.1	Prodigal:002006	CDS	26803	27462	.	-	0	ID=OLDPGBNC_01334;Name=bioN;db_xref=COG:COG0619;gene=bioN;inference=ab initio prediction:Prodigal:002006,similar to AA sequence:UniProtKB:Q2KBP6;locus_tag=OLDPGBNC_01334;product=Energy-coupling factor transporter transmembrane protein BioN
NZ_JACWCT010000100.1	Prodigal:002006	CDS	27459	28133	.	-	0	ID=OLDPGBNC_01335;eC_number=3.6.3.-;Name=bioM;db_xref=COG:COG1122;gene=bioM;inference=ab initio prediction:Prodigal:002006,similar to AA sequence:UniProtKB:Q2KBP5;locus_tag=OLDPGBNC_01335;product=Biotin transport ATP-binding protein BioM
NZ_JACWCT010000100.1	Prodigal:002006	CDS	28370	28861	.	+	0	ID=OLDPGBNC_01336;Name=cheW_1;db_xref=COG:COG0835;gene=cheW_1;inference=ab initio prediction:Prodigal:002006,similar to AA sequence:UniProtKB:P39802;locus_tag=OLDPGBNC_01336;product=Chemotaxis protein CheW
NZ_JACWCT010000100.1	Prodigal:002006	CDS	28870	30312	.	+	0	ID=OLDPGBNC_01337;inference=ab initio prediction:Prodigal:002006;locus_tag=OLDPGBNC_01337;product=hypothetical protein
NZ_JACWCT010000100.1	Prodigal:002006	CDS	30312	30905	.	+	0	ID=OLDPGBNC_01338;inference=ab initio prediction:Prodigal:002006;locus_tag=OLDPGBNC_01338;product=hypothetical protein
NZ_JACWCT010000100.1	Prodigal:002006	CDS	30940	32616	.	+	0	ID=OLDPGBNC_01339;inference=ab initio prediction:Prodigal:002006;locus_tag=OLDPGBNC_01339;product=hypothetical protein
NZ_JACWCT010000100.1	Prodigal:002006	CDS	32648	34948	.	+	0	ID=OLDPGBNC_01340;eC_number=2.7.13.3;Name=rcsC_8;gene=rcsC_8;inference=ab initio prediction:Prodigal:002006,protein motif:HAMAP:MF_00979;locus_tag=OLDPGBNC_01340;product=Sensor histidine kinase RcsC
NZ_JACWCT010000100.1	Prodigal:002006	CDS	34966	36018	.	+	0	ID=OLDPGBNC_01341;eC_number=3.1.1.61;Name=cheB_1;db_xref=COG:COG2201;gene=cheB_1;inference=ab initio prediction:Prodigal:002006,similar to AA sequence:UniProtKB:P07330;locus_tag=OLDPGBNC_01341;product=Protein-glutamate methylesterase/protein-glutamine glutaminase
NZ_JACWCT010000100.1	Prodigal:002006	CDS	36015	37868	.	+	0	ID=OLDPGBNC_01342;eC_number=2.7.13.3;Name=rcsC_9;gene=rcsC_9;inference=ab initio prediction:Prodigal:002006,protein motif:HAMAP:MF_00979;locus_tag=OLDPGBNC_01342;product=Sensor histidine kinase RcsC
NZ_JACWCT010000100.1	Prodigal:002006	CDS	37865	39778	.	+	0	ID=OLDPGBNC_01343;eC_number=2.7.13.3;Name=rcsC_10;gene=rcsC_10;inference=ab initio prediction:Prodigal:002006,protein motif:HAMAP:MF_00979;locus_tag=OLDPGBNC_01343;product=Sensor histidine kinase RcsC
NZ_JACWCT010000100.1	Prodigal:002006	CDS	39983	41209	.	+	0	ID=OLDPGBNC_01344;Name=cusB;gene=cusB;inference=ab initio prediction:Prodigal:002006,similar to AA sequence:UniProtKB:P77239;locus_tag=OLDPGBNC_01344;product=Cation efflux system protein CusB
NZ_JACWCT010000100.1	Prodigal:002006	CDS	41253	44423	.	+	0	ID=OLDPGBNC_01345;Name=czcA_2;gene=czcA_2;inference=ab initio prediction:Prodigal:002006,similar to AA sequence:UniProtKB:P13511;locus_tag=OLDPGBNC_01345;product=Cobalt-zinc-cadmium resistance protein CzcA
NZ_JACWCT010000100.1	Prodigal:002006	CDS	44573	45592	.	-	0	ID=OLDPGBNC_01346;eC_number=1.1.1.86;Name=ilvC;db_xref=COG:COG0059;gene=ilvC;inference=ab initio prediction:Prodigal:002006,similar to AA sequence:UniProtKB:Q9HVA2;locus_tag=OLDPGBNC_01346;product=Ketol-acid reductoisomerase (NADP(+))
NZ_JACWCT010000100.1	Prodigal:002006	CDS	45807	46355	.	+	0	ID=OLDPGBNC_01347;inference=ab initio prediction:Prodigal:002006;locus_tag=OLDPGBNC_01347;product=hypothetical protein
NZ_JACWCT010000100.1	Prodigal:002006	CDS	46375	47022	.	-	0	ID=OLDPGBNC_01348;eC_number=2.5.1.18;Name=gstB_1;db_xref=COG:COG0625;gene=gstB_1;inference=ab initio prediction:Prodigal:002006,similar to AA sequence:UniProtKB:P15214;locus_tag=OLDPGBNC_01348;product=Glutathione S-transferase GST-6.0
NZ_JACWCT010000100.1	Prodigal:002006	CDS	47232	48059	.	-	0	ID=OLDPGBNC_01349;inference=ab initio prediction:Prodigal:002006;locus_tag=OLDPGBNC_01349;product=hypothetical protein
NZ_JACWCT010000100.1	Prodigal:002006	CDS	48457	49245	.	+	0	ID=OLDPGBNC_01350;Name=pheC_2;gene=pheC_2;inference=ab initio prediction:Prodigal:002006,similar to AA sequence:UniProtKB:Q01269;locus_tag=OLDPGBNC_01350;product=Cyclohexadienyl dehydratase
NZ_JACWCT010000100.1	Prodigal:002006	CDS	49621	52503	.	-	0	ID=OLDPGBNC_01351;inference=ab initio prediction:Prodigal:002006;locus_tag=OLDPGBNC_01351;product=hypothetical protein
NZ_JACWCT010000100.1	Prodigal:002006	CDS	52675	53733	.	-	0	ID=OLDPGBNC_01352;eC_number=3.5.1.108;Name=lpxC_1;db_xref=COG:COG0774;gene=lpxC_1;inference=ab initio prediction:Prodigal:002006,similar to AA sequence:UniProtKB:P0A725;locus_tag=OLDPGBNC_01352;product=UDP-3-O-acyl-N-acetylglucosamine deacetylase
NZ_JACWCT010000100.1	Prodigal:002006	CDS	53738	55033	.	-	0	ID=OLDPGBNC_01353;eC_number=3.4.24.-;db_xref=COG:COG0612;inference=ab initio prediction:Prodigal:002006,similar to AA sequence:UniProtKB:P9WHT5;locus_tag=OLDPGBNC_01353;product=putative zinc protease
NZ_JACWCT010000100.1	Prodigal:002006	CDS	55030	56442	.	-	0	ID=OLDPGBNC_01354;eC_number=4.2.3.1;Name=thrC;db_xref=COG:COG0498;gene=thrC;inference=ab initio prediction:Prodigal:002006,similar to AA sequence:UniProtKB:P23669;locus_tag=OLDPGBNC_01354;product=Threonine synthase
NZ_JACWCT010000100.1	Prodigal:002006	CDS	56507	56923	.	-	0	ID=OLDPGBNC_01355;inference=ab initio prediction:Prodigal:002006;locus_tag=OLDPGBNC_01355;product=hypothetical protein
NZ_JACWCT010000100.1	Prodigal:002006	CDS	57061	58494	.	-	0	ID=OLDPGBNC_01356;eC_number=2.7.1.40;Name=ttuE_2;gene=ttuE_2;inference=ab initio prediction:Prodigal:002006,similar to AA sequence:UniProtKB:P70789;locus_tag=OLDPGBNC_01356;product=Pyruvate kinase
NZ_JACWCT010000100.1	Prodigal:002006	CDS	58535	59260	.	-	0	ID=OLDPGBNC_01357;inference=ab initio prediction:Prodigal:002006;locus_tag=OLDPGBNC_01357;product=hypothetical protein
NZ_JACWCT010000100.1	Prodigal:002006	CDS	59436	59807	.	+	0	ID=OLDPGBNC_01358;inference=ab initio prediction:Prodigal:002006;locus_tag=OLDPGBNC_01358;product=hypothetical protein
NZ_JACWCT010000100.1	Prodigal:002006	CDS	59992	60489	.	+	0	ID=OLDPGBNC_01359;inference=ab initio prediction:Prodigal:002006;locus_tag=OLDPGBNC_01359;product=hypothetical protein
NZ_JACWCT010000100.1	Prodigal:002006	CDS	60518	61408	.	-	0	ID=OLDPGBNC_01360;inference=ab initio prediction:Prodigal:002006;locus_tag=OLDPGBNC_01360;product=hypothetical protein
NZ_JACWCT010000100.1	Prodigal:002006	CDS	61405	62307	.	-	0	ID=OLDPGBNC_01361;eC_number=3.1.1.17;Name=gnl_2;gene=gnl_2;inference=ab initio prediction:Prodigal:002006,similar to AA sequence:UniProtKB:Q01578;locus_tag=OLDPGBNC_01361;product=Gluconolactonase
NZ_JACWCT010000100.1	Prodigal:002006	CDS	62312	62758	.	-	0	ID=OLDPGBNC_01362;inference=ab initio prediction:Prodigal:002006;locus_tag=OLDPGBNC_01362;product=hypothetical protein
NZ_JACWCT010000100.1	Prodigal:002006	CDS	62755	63225	.	-	0	ID=OLDPGBNC_01363;inference=ab initio prediction:Prodigal:002006;locus_tag=OLDPGBNC_01363;product=hypothetical protein
NZ_JACWCT010000100.1	Prodigal:002006	CDS	63373	64944	.	+	0	ID=OLDPGBNC_01364;eC_number=1.1.3.-;Name=livQ;gene=livQ;inference=ab initio prediction:Prodigal:002006,similar to AA sequence:UniProtKB:Q2MF66;locus_tag=OLDPGBNC_01364;product=6'''-hydroxyparomomycin C oxidase
NZ_JACWCT010000100.1	Prodigal:002006	CDS	65084	66367	.	+	0	ID=OLDPGBNC_01365;eC_number=3.5.1.18;Name=dapE_2;gene=dapE_2;inference=ab initio prediction:Prodigal:002006,protein motif:HAMAP:MF_01690;locus_tag=OLDPGBNC_01365;product=Succinyl-diaminopimelate desuccinylase
NZ_JACWCT010000100.1	Prodigal:002006	CDS	66468	67436	.	-	0	ID=OLDPGBNC_01366;Name=mntA;db_xref=COG:COG0803;gene=mntA;inference=ab initio prediction:Prodigal:002006,similar to AA sequence:UniProtKB:Q8Y653;locus_tag=OLDPGBNC_01366;product=Manganese-binding lipoprotein MntA
NZ_JACWCT010000100.1	Prodigal:002006	CDS	67728	68108	.	+	0	ID=OLDPGBNC_01367;inference=ab initio prediction:Prodigal:002006;locus_tag=OLDPGBNC_01367;product=hypothetical protein
NZ_JACWCT010000100.1	Prodigal:002006	CDS	68187	69446	.	-	0	ID=OLDPGBNC_01368;inference=ab initio prediction:Prodigal:002006;locus_tag=OLDPGBNC_01368;product=hypothetical protein
NZ_JACWCT010000100.1	Prodigal:002006	CDS	69731	72490	.	+	0	ID=OLDPGBNC_01369;eC_number=5.6.2.2;Name=gyrA;db_xref=COG:COG0188;gene=gyrA;inference=ab initio prediction:Prodigal:002006,similar to AA sequence:UniProtKB:P37411;locus_tag=OLDPGBNC_01369;product=DNA gyrase subunit A
NZ_JACWCT010000100.1	Prodigal:002006	CDS	72800	74059	.	+	0	ID=OLDPGBNC_01370;eC_number=1.14.13.239;inference=ab initio prediction:Prodigal:002006,protein motif:HAMAP:MF_02097;locus_tag=OLDPGBNC_01370;product=Carnitine monooxygenase oxygenase subunit
NZ_JACWCT010000100.1	Prodigal:002006	CDS	74062	75207	.	+	0	ID=OLDPGBNC_01371;eC_number=1.14.15.30;Name=kshB;gene=kshB;inference=ab initio prediction:Prodigal:002006,similar to AA sequence:UniProtKB:B6V6V6;locus_tag=OLDPGBNC_01371;product=3-ketosteroid-9-alpha-monooxygenase%2C ferredoxin reductase component
NZ_JACWCT010000100.1	Prodigal:002006	CDS	75302	77344	.	+	0	ID=OLDPGBNC_01372;eC_number=1.-.-.-;Name=stcD;gene=stcD;inference=ab initio prediction:Prodigal:002006,similar to AA sequence:UniProtKB:O87278;locus_tag=OLDPGBNC_01372;product=putative N-methylproline demethylase
NZ_JACWCT010000100.1	Prodigal:002006	CDS	77400	79298	.	+	0	ID=OLDPGBNC_01373;Name=lutA_1;gene=lutA_1;inference=ab initio prediction:Prodigal:002006,protein motif:HAMAP:MF_02105;locus_tag=OLDPGBNC_01373;product=Lactate utilization protein A
NZ_JACWCT010000100.1	Prodigal:002006	CDS	79295	80548	.	+	0	ID=OLDPGBNC_01374;Name=fixB;gene=fixB;inference=ab initio prediction:Prodigal:002006,protein motif:HAMAP:MF_01056;locus_tag=OLDPGBNC_01374;product=Protein FixB
NZ_JACWCT010000100.1	Prodigal:002006	CDS	80545	81366	.	+	0	ID=OLDPGBNC_01375;inference=ab initio prediction:Prodigal:002006;locus_tag=OLDPGBNC_01375;product=hypothetical protein
NZ_JACWCT010000100.1	Prodigal:002006	CDS	81375	81896	.	+	0	ID=OLDPGBNC_01376;Name=proX_1;db_xref=COG:COG3760;gene=proX_1;inference=ab initio prediction:Prodigal:002006,similar to AA sequence:UniProtKB:Q9L4Q7;locus_tag=OLDPGBNC_01376;product=Prolyl-tRNA editing protein ProX
NZ_JACWCT010000100.1	Prodigal:002006	CDS	82115	83164	.	-	0	ID=OLDPGBNC_01377;Name=cdhR_1;db_xref=COG:COG4977;gene=cdhR_1;inference=ab initio prediction:Prodigal:002006,similar to AA sequence:UniProtKB:Q9HTH5;locus_tag=OLDPGBNC_01377;product=HTH-type transcriptional regulator CdhR
NZ_JACWCT010000100.1	Prodigal:002006	CDS	83362	84615	.	+	0	ID=OLDPGBNC_01378;eC_number=1.5.3.1;Name=soxB_1;gene=soxB_1;inference=ab initio prediction:Prodigal:002006,similar to AA sequence:UniProtKB:P40875;locus_tag=OLDPGBNC_01378;product=Sarcosine oxidase subunit beta
NZ_JACWCT010000100.1	Prodigal:002006	CDS	84707	85048	.	+	0	ID=OLDPGBNC_01379;inference=ab initio prediction:Prodigal:002006;locus_tag=OLDPGBNC_01379;product=hypothetical protein
NZ_JACWCT010000100.1	Prodigal:002006	CDS	85048	88035	.	+	0	ID=OLDPGBNC_01380;eC_number=1.5.3.1;Name=soxA_1;gene=soxA_1;inference=ab initio prediction:Prodigal:002006,similar to AA sequence:UniProtKB:Q46337;locus_tag=OLDPGBNC_01380;product=Sarcosine oxidase subunit alpha
NZ_JACWCT010000100.1	Prodigal:002006	CDS	88028	88618	.	+	0	ID=OLDPGBNC_01381;inference=ab initio prediction:Prodigal:002006;locus_tag=OLDPGBNC_01381;product=hypothetical protein
NZ_JACWCT010000100.1	Prodigal:002006	CDS	88615	89967	.	+	0	ID=OLDPGBNC_01382;eC_number=4.3.1.17;Name=tdcG;db_xref=COG:COG1760;gene=tdcG;inference=ab initio prediction:Prodigal:002006,similar to AA sequence:UniProtKB:P42630;locus_tag=OLDPGBNC_01382;product=L-serine dehydratase TdcG
NZ_JACWCT010000100.1	Prodigal:002006	CDS	90511	93072	.	-	0	ID=OLDPGBNC_01383;inference=ab initio prediction:Prodigal:002006;locus_tag=OLDPGBNC_01383;product=hypothetical protein
NZ_JACWCT010000100.1	Prodigal:002006	CDS	93152	94402	.	+	0	ID=OLDPGBNC_01384;Name=nupX;db_xref=COG:COG1972;gene=nupX;inference=ab initio prediction:Prodigal:002006,similar to AA sequence:UniProtKB:P33021;locus_tag=OLDPGBNC_01384;product=Putative nucleoside permease NupX
NZ_JACWCT010000100.1	Prodigal:002006	CDS	94531	95709	.	-	0	ID=OLDPGBNC_01385;db_xref=COG:COG1680;inference=ab initio prediction:Prodigal:002006,similar to AA sequence:UniProtKB:P9WLZ3;locus_tag=OLDPGBNC_01385;product=putative protein
NZ_JACWCT010000100.1	Prodigal:002006	CDS	95905	97140	.	+	0	ID=OLDPGBNC_01386;eC_number=4.1.1.2;Name=oxdC;db_xref=COG:COG2140;gene=oxdC;inference=ab initio prediction:Prodigal:002006,similar to AA sequence:UniProtKB:O34714;locus_tag=OLDPGBNC_01386;product=Oxalate decarboxylase OxdC
NZ_JACWCT010000100.1	Prodigal:002006	CDS	97184	97789	.	-	0	ID=OLDPGBNC_01387;eC_number=2.3.1.183;Name=pat_1;db_xref=COG:COG1247;gene=pat_1;inference=ab initio prediction:Prodigal:002006,similar to AA sequence:UniProtKB:Q57146;locus_tag=OLDPGBNC_01387;product=Phosphinothricin N-acetyltransferase
NZ_JACWCT010000100.1	Prodigal:002006	CDS	97789	100134	.	-	0	ID=OLDPGBNC_01388;eC_number=4.1.1.17;Name=speF;db_xref=COG:COG1982;gene=speF;inference=ab initio prediction:Prodigal:002006,similar to AA sequence:UniProtKB:P24169;locus_tag=OLDPGBNC_01388;product=Inducible ornithine decarboxylase
NZ_JACWCT010000100.1	Prodigal:002006	CDS	100586	101080	.	+	0	ID=OLDPGBNC_01389;inference=ab initio prediction:Prodigal:002006;locus_tag=OLDPGBNC_01389;product=hypothetical protein
NZ_JACWCT010000100.1	Prodigal:002006	CDS	101227	102258	.	-	0	ID=OLDPGBNC_01390;inference=ab initio prediction:Prodigal:002006;locus_tag=OLDPGBNC_01390;product=hypothetical protein
NZ_JACWCT010000100.1	Prodigal:002006	CDS	102316	103614	.	-	0	ID=OLDPGBNC_01391;Name=exuT;gene=exuT;inference=ab initio prediction:Prodigal:002006,similar to AA sequence:UniProtKB:O34456;locus_tag=OLDPGBNC_01391;product=Hexuronate transporter
NZ_JACWCT010000100.1	Prodigal:002006	CDS	103949	104992	.	+	0	ID=OLDPGBNC_01392;eC_number=3.5.3.17;Name=gpuA;db_xref=COG:COG0010;gene=gpuA;inference=ab initio prediction:Prodigal:002006,similar to AA sequence:UniProtKB:Q9I6K2;locus_tag=OLDPGBNC_01392;product=Guanidinopropionase
NZ_JACWCT010000100.1	Prodigal:002006	CDS	105015	105950	.	-	0	ID=OLDPGBNC_01393;eC_number=3.1.1.17;Name=gnl_3;gene=gnl_3;inference=ab initio prediction:Prodigal:002006,similar to AA sequence:UniProtKB:Q01578;locus_tag=OLDPGBNC_01393;product=Gluconolactonase
NZ_JACWCT010000100.1	Prodigal:002006	CDS	106117	106950	.	+	0	ID=OLDPGBNC_01394;eC_number=1.1.1.203;Name=udh;db_xref=COG:COG0451;gene=udh;inference=ab initio prediction:Prodigal:002006,similar to AA sequence:UniProtKB:Q888H1;locus_tag=OLDPGBNC_01394;product=Uronate dehydrogenase
NZ_JACWCT010000100.1	Prodigal:002006	CDS	107280	108722	.	-	0	ID=OLDPGBNC_01395;inference=ab initio prediction:Prodigal:002006;locus_tag=OLDPGBNC_01395;product=hypothetical protein
NZ_JACWCT010000100.1	Prodigal:002006	CDS	109139	110419	.	-	0	ID=OLDPGBNC_01396;eC_number=2.4.1.250;Name=mshA_4;gene=mshA_4;inference=ab initio prediction:Prodigal:002006,protein motif:HAMAP:MF_01695;locus_tag=OLDPGBNC_01396;product=D-inositol-3-phosphate glycosyltransferase
NZ_JACWCT010000100.1	Prodigal:002006	CDS	110667	110987	.	+	0	ID=OLDPGBNC_01397;eC_number=2.8.1.-;db_xref=COG:COG0607;inference=ab initio prediction:Prodigal:002006,similar to AA sequence:UniProtKB:D3RPB9;locus_tag=OLDPGBNC_01397;product=Sulfurtransferase
NZ_JACWCT010000100.1	Prodigal:002006	CDS	111096	112322	.	+	0	ID=OLDPGBNC_01398;Name=bepF_1;gene=bepF_1;inference=ab initio prediction:Prodigal:002006,similar to AA sequence:UniProtKB:Q8FWV8;locus_tag=OLDPGBNC_01398;product=Efflux pump periplasmic linker BepF
NZ_JACWCT010000100.1	Prodigal:002006	CDS	112429	115617	.	+	0	ID=OLDPGBNC_01399;Name=oqxB13;gene=oqxB13;inference=ab initio prediction:Prodigal:002006,similar to AA sequence:BARRGD:NG_050431.1;locus_tag=OLDPGBNC_01399;product=multidrug efflux RND transporter permease subunit OqxB13
NZ_JACWCT010000100.1	Prodigal:002006	CDS	115754	116791	.	+	0	ID=OLDPGBNC_01400;inference=ab initio prediction:Prodigal:002006;locus_tag=OLDPGBNC_01400;product=hypothetical protein
NZ_JACWCT010000100.1	Prodigal:002006	CDS	116873	117736	.	+	0	ID=OLDPGBNC_01401;inference=ab initio prediction:Prodigal:002006;locus_tag=OLDPGBNC_01401;product=hypothetical protein
NZ_JACWCT010000100.1	Prodigal:002006	CDS	117744	118724	.	-	0	ID=OLDPGBNC_01402;Name=pyrK;gene=pyrK;inference=ab initio prediction:Prodigal:002006,protein motif:HAMAP:MF_01211;locus_tag=OLDPGBNC_01402;product=Dihydroorotate dehydrogenase B (NAD(+))%2C electron transfer subunit
NZ_JACWCT010000100.1	Prodigal:002006	CDS	118781	119134	.	-	0	ID=OLDPGBNC_01403;inference=ab initio prediction:Prodigal:002006;locus_tag=OLDPGBNC_01403;product=hypothetical protein
NZ_JACWCT010000100.1	Prodigal:002006	CDS	119357	119737	.	+	0	ID=OLDPGBNC_01404;inference=ab initio prediction:Prodigal:002006;locus_tag=OLDPGBNC_01404;product=hypothetical protein
NZ_JACWCT010000100.1	Prodigal:002006	CDS	120123	120713	.	+	0	ID=OLDPGBNC_01405;inference=ab initio prediction:Prodigal:002006;locus_tag=OLDPGBNC_01405;product=hypothetical protein
NZ_JACWCT010000101.1	Prodigal:002006	CDS	518	1540	.	-	0	ID=OLDPGBNC_01406;eC_number=3.6.3.-;Name=ravA;db_xref=COG:COG0714;gene=ravA;inference=ab initio prediction:Prodigal:002006,similar to AA sequence:UniProtKB:P31473;locus_tag=OLDPGBNC_01406;product=ATPase RavA
NZ_JACWCT010000101.1	Prodigal:002006	CDS	1715	2371	.	-	0	ID=OLDPGBNC_01407;inference=ab initio prediction:Prodigal:002006;locus_tag=OLDPGBNC_01407;product=hypothetical protein
NZ_JACWCT010000102.1	Prodigal:002006	CDS	119	232	.	+	0	ID=OLDPGBNC_01408;inference=ab initio prediction:Prodigal:002006;locus_tag=OLDPGBNC_01408;product=hypothetical protein
NZ_JACWCT010000102.1	Prodigal:002006	CDS	229	1230	.	+	0	ID=OLDPGBNC_01409;inference=ab initio prediction:Prodigal:002006;locus_tag=OLDPGBNC_01409;product=hypothetical protein
NZ_JACWCT010000102.1	Prodigal:002006	CDS	1499	2179	.	-	0	ID=OLDPGBNC_01410;inference=ab initio prediction:Prodigal:002006;locus_tag=OLDPGBNC_01410;product=hypothetical protein
NZ_JACWCT010000102.1	Prodigal:002006	CDS	2523	3263	.	+	0	ID=OLDPGBNC_01411;inference=ab initio prediction:Prodigal:002006;locus_tag=OLDPGBNC_01411;product=hypothetical protein
NZ_JACWCT010000102.1	Prodigal:002006	CDS	3399	4280	.	-	0	ID=OLDPGBNC_01412;eC_number=1.1.1.157;Name=mmgB;db_xref=COG:COG1250;gene=mmgB;inference=ab initio prediction:Prodigal:002006,similar to AA sequence:UniProtKB:P45856;locus_tag=OLDPGBNC_01412;product=putative 3-hydroxybutyryl-CoA dehydrogenase
NZ_JACWCT010000102.1	Prodigal:002006	CDS	4427	5377	.	-	0	ID=OLDPGBNC_01413;Name=etfA;db_xref=COG:COG2025;gene=etfA;inference=ab initio prediction:Prodigal:002006,similar to AA sequence:UniProtKB:P38974;locus_tag=OLDPGBNC_01413;product=Electron transfer flavoprotein subunit alpha
NZ_JACWCT010000102.1	Prodigal:002006	CDS	5418	6167	.	-	0	ID=OLDPGBNC_01414;Name=etfB;gene=etfB;inference=ab initio prediction:Prodigal:002006,similar to AA sequence:UniProtKB:P38975;locus_tag=OLDPGBNC_01414;product=Electron transfer flavoprotein subunit beta
NZ_JACWCT010000102.1	Prodigal:002006	CDS	6400	6975	.	-	0	ID=OLDPGBNC_01415;eC_number=2.5.1.17;db_xref=COG:COG2096;inference=ab initio prediction:Prodigal:002006,similar to AA sequence:UniProtKB:P9WP99;locus_tag=OLDPGBNC_01415;product=Corrinoid adenosyltransferase
NZ_JACWCT010000102.1	Prodigal:002006	CDS	7126	7716	.	-	0	ID=OLDPGBNC_01416;inference=ab initio prediction:Prodigal:002006;locus_tag=OLDPGBNC_01416;product=hypothetical protein
NZ_JACWCT010000102.1	Prodigal:002006	CDS	7852	8037	.	-	0	ID=OLDPGBNC_01417;inference=ab initio prediction:Prodigal:002006;locus_tag=OLDPGBNC_01417;product=hypothetical protein
NZ_JACWCT010000102.1	Prodigal:002006	CDS	8429	9199	.	+	0	ID=OLDPGBNC_01418;inference=ab initio prediction:Prodigal:002006;locus_tag=OLDPGBNC_01418;product=hypothetical protein
NZ_JACWCT010000102.1	Prodigal:002006	CDS	9306	11924	.	-	0	ID=OLDPGBNC_01419;inference=ab initio prediction:Prodigal:002006;locus_tag=OLDPGBNC_01419;product=hypothetical protein
NZ_JACWCT010000102.1	Prodigal:002006	CDS	12023	12238	.	-	0	ID=OLDPGBNC_01420;inference=ab initio prediction:Prodigal:002006;locus_tag=OLDPGBNC_01420;product=hypothetical protein
NZ_JACWCT010000102.1	Prodigal:002006	CDS	12325	13596	.	-	0	ID=OLDPGBNC_01421;eC_number=4.1.1.20;Name=lysA;db_xref=COG:COG0019;gene=lysA;inference=ab initio prediction:Prodigal:002006,similar to AA sequence:UniProtKB:Q9KVL7;locus_tag=OLDPGBNC_01421;product=Diaminopimelate decarboxylase
NZ_JACWCT010000102.1	Prodigal:002006	CDS	13709	14059	.	-	0	ID=OLDPGBNC_01422;inference=ab initio prediction:Prodigal:002006;locus_tag=OLDPGBNC_01422;product=hypothetical protein
NZ_JACWCT010000102.1	Prodigal:002006	CDS	14269	14358	.	+	0	ID=OLDPGBNC_01423;inference=ab initio prediction:Prodigal:002006;locus_tag=OLDPGBNC_01423;product=hypothetical protein
NZ_JACWCT010000102.1	Prodigal:002006	CDS	14409	16517	.	+	0	ID=OLDPGBNC_01424;eC_number=2.7.13.3;Name=rcsC_11;gene=rcsC_11;inference=ab initio prediction:Prodigal:002006,protein motif:HAMAP:MF_00979;locus_tag=OLDPGBNC_01424;product=Sensor histidine kinase RcsC
NZ_JACWCT010000102.1	Prodigal:002006	CDS	16575	16823	.	-	0	ID=OLDPGBNC_01425;inference=ab initio prediction:Prodigal:002006;locus_tag=OLDPGBNC_01425;product=hypothetical protein
NZ_JACWCT010000102.1	Prodigal:002006	CDS	17080	17964	.	-	0	ID=OLDPGBNC_01426;Name=smc_3;gene=smc_3;inference=ab initio prediction:Prodigal:002006,protein motif:HAMAP:MF_01894;locus_tag=OLDPGBNC_01426;product=Chromosome partition protein Smc
NZ_JACWCT010000102.1	Prodigal:002006	CDS	18155	18787	.	-	0	ID=OLDPGBNC_01427;inference=ab initio prediction:Prodigal:002006;locus_tag=OLDPGBNC_01427;product=hypothetical protein
NZ_JACWCT010000102.1	Prodigal:002006	CDS	18888	19373	.	+	0	ID=OLDPGBNC_01428;inference=ab initio prediction:Prodigal:002006;locus_tag=OLDPGBNC_01428;product=hypothetical protein
NZ_JACWCT010000102.1	Prodigal:002006	CDS	19390	20259	.	-	0	ID=OLDPGBNC_01429;eC_number=3.1.3.7;Name=cysQ_1;gene=cysQ_1;inference=ab initio prediction:Prodigal:002006,protein motif:HAMAP:MF_02095;locus_tag=OLDPGBNC_01429;product=3'(2')%2C5'-bisphosphate nucleotidase CysQ
NZ_JACWCT010000102.1	Prodigal:002006	CDS	20435	21145	.	+	0	ID=OLDPGBNC_01430;eC_number=2.7.99.-;Name=chpT;gene=chpT;inference=ab initio prediction:Prodigal:002006,similar to AA sequence:UniProtKB:Q2YQA5;locus_tag=OLDPGBNC_01430;product=Protein phosphotransferase ChpT
NZ_JACWCT010000102.1	Prodigal:002006	CDS	21337	24087	.	+	0	ID=OLDPGBNC_01431;eC_number=2.7.13.3;Name=rcsC_12;gene=rcsC_12;inference=ab initio prediction:Prodigal:002006,protein motif:HAMAP:MF_00979;locus_tag=OLDPGBNC_01431;product=Sensor histidine kinase RcsC
NZ_JACWCT010000102.1	Prodigal:002006	CDS	24166	24666	.	+	0	ID=OLDPGBNC_01432;Name=cheW_2;db_xref=COG:COG0835;gene=cheW_2;inference=ab initio prediction:Prodigal:002006,similar to AA sequence:UniProtKB:P0A964;locus_tag=OLDPGBNC_01432;product=Chemotaxis protein CheW
NZ_JACWCT010000102.1	Prodigal:002006	CDS	24682	25047	.	+	0	ID=OLDPGBNC_01433;Name=cheY_1;db_xref=COG:COG0784;gene=cheY_1;inference=ab initio prediction:Prodigal:002006,similar to AA sequence:UniProtKB:P0AE67;locus_tag=OLDPGBNC_01433;product=Chemotaxis protein CheY
NZ_JACWCT010000103.1	Prodigal:002006	CDS	82	909	.	+	0	ID=OLDPGBNC_01434;inference=ab initio prediction:Prodigal:002006;locus_tag=OLDPGBNC_01434;product=hypothetical protein
NZ_JACWCT010000103.1	Prodigal:002006	CDS	1140	1670	.	+	0	ID=OLDPGBNC_01435;Name=ccmE;db_xref=COG:COG2332;gene=ccmE;inference=ab initio prediction:Prodigal:002006,similar to AA sequence:UniProtKB:Q9LA01;locus_tag=OLDPGBNC_01435;product=Cytochrome c-type biogenesis protein CcmE
NZ_JACWCT010000103.1	Prodigal:002006	CDS	1823	3820	.	+	0	ID=OLDPGBNC_01436;Name=ccmF;db_xref=COG:COG1138;gene=ccmF;inference=ab initio prediction:Prodigal:002006,similar to AA sequence:UniProtKB:P33927;locus_tag=OLDPGBNC_01436;product=Cytochrome c-type biogenesis protein CcmF
NZ_JACWCT010000103.1	Prodigal:002006	CDS	3825	4304	.	+	0	ID=OLDPGBNC_01437;Name=ccmH;db_xref=COG:COG3088;gene=ccmH;inference=ab initio prediction:Prodigal:002006,similar to AA sequence:UniProtKB:Q9I3N0;locus_tag=OLDPGBNC_01437;product=Cytochrome c-type biogenesis protein CcmH
NZ_JACWCT010000103.1	Prodigal:002006	CDS	4301	5296	.	+	0	ID=OLDPGBNC_01438;eC_number=3.4.11.-;db_xref=COG:COG3191;inference=ab initio prediction:Prodigal:002006,similar to AA sequence:UniProtKB:P9WM23;locus_tag=OLDPGBNC_01438;product=putative aminopeptidase
NZ_JACWCT010000103.1	Prodigal:002006	CDS	5543	8062	.	-	0	ID=OLDPGBNC_01439;inference=ab initio prediction:Prodigal:002006;locus_tag=OLDPGBNC_01439;product=hypothetical protein
NZ_JACWCT010000103.1	Prodigal:002006	CDS	8292	8663	.	+	0	ID=OLDPGBNC_01440;Name=crcB;gene=crcB;inference=ab initio prediction:Prodigal:002006,protein motif:HAMAP:MF_00454;locus_tag=OLDPGBNC_01440;product=Putative fluoride ion transporter CrcB
NZ_JACWCT010000103.1	Prodigal:002006	CDS	8739	9128	.	+	0	ID=OLDPGBNC_01441;inference=ab initio prediction:Prodigal:002006;locus_tag=OLDPGBNC_01441;product=hypothetical protein
NZ_JACWCT010000103.1	Prodigal:002006	CDS	9125	11779	.	+	0	ID=OLDPGBNC_01442;inference=ab initio prediction:Prodigal:002006;locus_tag=OLDPGBNC_01442;product=hypothetical protein
NZ_JACWCT010000103.1	Prodigal:002006	CDS	11873	13201	.	+	0	ID=OLDPGBNC_01443;inference=ab initio prediction:Prodigal:002006;locus_tag=OLDPGBNC_01443;product=hypothetical protein
NZ_JACWCT010000103.1	Prodigal:002006	CDS	13268	13501	.	-	0	ID=OLDPGBNC_01444;inference=ab initio prediction:Prodigal:002006;locus_tag=OLDPGBNC_01444;product=hypothetical protein
NZ_JACWCT010000103.1	Prodigal:002006	CDS	13837	15483	.	+	0	ID=OLDPGBNC_01445;Name=pitA;db_xref=COG:COG0306;gene=pitA;inference=ab initio prediction:Prodigal:002006,similar to AA sequence:UniProtKB:P0AFJ7;locus_tag=OLDPGBNC_01445;product=Low-affinity inorganic phosphate transporter 1
NZ_JACWCT010000103.1	Prodigal:002006	CDS	15576	16589	.	+	0	ID=OLDPGBNC_01446;eC_number=5.1.3.2;db_xref=COG:COG1088;inference=ab initio prediction:Prodigal:002006,similar to AA sequence:UniProtKB:A0R5C5;locus_tag=OLDPGBNC_01446;product=UDP-glucose 4-epimerase
NZ_JACWCT010000103.1	Prodigal:002006	CDS	16649	17902	.	+	0	ID=OLDPGBNC_01447;Name=betI_1;gene=betI_1;inference=ab initio prediction:Prodigal:002006,protein motif:HAMAP:MF_00768;locus_tag=OLDPGBNC_01447;product=HTH-type transcriptional regulator BetI
NZ_JACWCT010000103.1	Prodigal:002006	CDS	17921	18391	.	-	0	ID=OLDPGBNC_01448;inference=ab initio prediction:Prodigal:002006;locus_tag=OLDPGBNC_01448;product=hypothetical protein
NZ_JACWCT010000103.1	Prodigal:002006	CDS	18388	18948	.	-	0	ID=OLDPGBNC_01449;Name=yceJ_1;db_xref=COG:COG3038;gene=yceJ_1;inference=ab initio prediction:Prodigal:002006,similar to AA sequence:UniProtKB:P75925;locus_tag=OLDPGBNC_01449;product=Cytochrome b561 
NZ_JACWCT010000103.1	Prodigal:002006	CDS	19140	20594	.	+	0	ID=OLDPGBNC_01450;eC_number=3.6.4.-;Name=radA;db_xref=COG:COG1066;gene=radA;inference=ab initio prediction:Prodigal:002006,similar to AA sequence:UniProtKB:P37572;locus_tag=OLDPGBNC_01450;product=DNA repair protein RadA
NZ_JACWCT010000103.1	Prodigal:002006	CDS	20879	21472	.	+	0	ID=OLDPGBNC_01451;inference=ab initio prediction:Prodigal:002006;locus_tag=OLDPGBNC_01451;product=hypothetical protein
NZ_JACWCT010000103.1	Prodigal:002006	CDS	21723	23252	.	+	0	ID=OLDPGBNC_01452;eC_number=2.4.2.14;Name=purF_1;db_xref=COG:COG0034;gene=purF_1;inference=ab initio prediction:Prodigal:002006,similar to AA sequence:UniProtKB:P00497;locus_tag=OLDPGBNC_01452;product=Amidophosphoribosyltransferase
NZ_JACWCT010000103.1	Prodigal:002006	CDS	23332	24090	.	+	0	ID=OLDPGBNC_01453;eC_number=1.-.-.-;Name=yciK;db_xref=COG:COG1028;gene=yciK;inference=ab initio prediction:Prodigal:002006,similar to AA sequence:UniProtKB:P31808;locus_tag=OLDPGBNC_01453;product=putative oxidoreductase YciK
NZ_JACWCT010000103.1	Prodigal:002006	CDS	24411	26498	.	+	0	ID=OLDPGBNC_01454;inference=ab initio prediction:Prodigal:002006;locus_tag=OLDPGBNC_01454;product=hypothetical protein
NZ_JACWCT010000103.1	Prodigal:002006	CDS	26599	27003	.	+	0	ID=OLDPGBNC_01455;eC_number=1.5.1.47;Name=dmrA;gene=dmrA;inference=ab initio prediction:Prodigal:002006,similar to AA sequence:UniProtKB:C5B2R8;locus_tag=OLDPGBNC_01455;product=Dihydromethanopterin reductase
NZ_JACWCT010000103.1	Prodigal:002006	CDS	27063	27401	.	+	0	ID=OLDPGBNC_01456;inference=ab initio prediction:Prodigal:002006;locus_tag=OLDPGBNC_01456;product=hypothetical protein
NZ_JACWCT010000103.1	Prodigal:002006	CDS	27511	29202	.	-	0	ID=OLDPGBNC_01457;inference=ab initio prediction:Prodigal:002006;locus_tag=OLDPGBNC_01457;product=hypothetical protein
NZ_JACWCT010000103.1	Prodigal:002006	CDS	29672	29842	.	+	0	ID=OLDPGBNC_01458;inference=ab initio prediction:Prodigal:002006;locus_tag=OLDPGBNC_01458;product=hypothetical protein
NZ_JACWCT010000103.1	Prodigal:002006	CDS	29852	31198	.	-	0	ID=OLDPGBNC_01459;Name=der;db_xref=COG:COG1160;gene=der;inference=ab initio prediction:Prodigal:002006,similar to AA sequence:UniProtKB:Q9XCI8;locus_tag=OLDPGBNC_01459;product=GTPase Der
NZ_JACWCT010000103.1	Prodigal:002006	CDS	31303	32112	.	-	0	ID=OLDPGBNC_01460;inference=ab initio prediction:Prodigal:002006;locus_tag=OLDPGBNC_01460;product=hypothetical protein
NZ_JACWCT010000103.1	Prodigal:002006	CDS	32254	32847	.	-	0	ID=OLDPGBNC_01461;inference=ab initio prediction:Prodigal:002006;locus_tag=OLDPGBNC_01461;product=hypothetical protein
NZ_JACWCT010000103.1	Prodigal:002006	CDS	32953	34116	.	+	0	ID=OLDPGBNC_01462;inference=ab initio prediction:Prodigal:002006;locus_tag=OLDPGBNC_01462;product=hypothetical protein
NZ_JACWCT010000103.1	Prodigal:002006	CDS	34181	34774	.	+	0	ID=OLDPGBNC_01463;inference=ab initio prediction:Prodigal:002006;locus_tag=OLDPGBNC_01463;product=hypothetical protein
NZ_JACWCT010000103.1	Prodigal:002006	CDS	34800	35024	.	-	0	ID=OLDPGBNC_01464;inference=ab initio prediction:Prodigal:002006;locus_tag=OLDPGBNC_01464;product=hypothetical protein
NZ_JACWCT010000103.1	Prodigal:002006	CDS	35179	36105	.	+	0	ID=OLDPGBNC_01465;inference=ab initio prediction:Prodigal:002006;locus_tag=OLDPGBNC_01465;product=hypothetical protein
NZ_JACWCT010000103.1	Prodigal:002006	CDS	36129	36539	.	-	0	ID=OLDPGBNC_01466;inference=ab initio prediction:Prodigal:002006;locus_tag=OLDPGBNC_01466;product=hypothetical protein
NZ_JACWCT010000103.1	Prodigal:002006	CDS	36825	37046	.	+	0	ID=OLDPGBNC_01467;inference=ab initio prediction:Prodigal:002006;locus_tag=OLDPGBNC_01467;product=hypothetical protein
NZ_JACWCT010000103.1	Prodigal:002006	CDS	38241	38399	.	-	0	ID=OLDPGBNC_01468;inference=ab initio prediction:Prodigal:002006;locus_tag=OLDPGBNC_01468;product=hypothetical protein
NZ_JACWCT010000103.1	Prodigal:002006	CDS	38664	38966	.	-	0	ID=OLDPGBNC_01469;inference=ab initio prediction:Prodigal:002006;locus_tag=OLDPGBNC_01469;product=hypothetical protein
NZ_JACWCT010000103.1	Prodigal:002006	CDS	39117	39737	.	-	0	ID=OLDPGBNC_01470;inference=ab initio prediction:Prodigal:002006;locus_tag=OLDPGBNC_01470;product=hypothetical protein
NZ_JACWCT010000103.1	Prodigal:002006	CDS	39734	40006	.	-	0	ID=OLDPGBNC_01471;Name=tusA;gene=tusA;inference=ab initio prediction:Prodigal:002006,protein motif:HAMAP:MF_00413;locus_tag=OLDPGBNC_01471;product=Sulfur carrier protein TusA
NZ_JACWCT010000103.1	Prodigal:002006	CDS	40186	40620	.	-	0	ID=OLDPGBNC_01472;inference=ab initio prediction:Prodigal:002006;locus_tag=OLDPGBNC_01472;product=hypothetical protein
NZ_JACWCT010000103.1	Prodigal:002006	CDS	40855	42222	.	-	0	ID=OLDPGBNC_01473;eC_number=6.3.2.2;Name=egtA;gene=egtA;inference=ab initio prediction:Prodigal:002006,protein motif:HAMAP:MF_02034;locus_tag=OLDPGBNC_01473;product=Glutamate--cysteine ligase EgtA
NZ_JACWCT010000103.1	Prodigal:002006	CDS	42491	42595	.	+	0	ID=OLDPGBNC_01474;inference=ab initio prediction:Prodigal:002006;locus_tag=OLDPGBNC_01474;product=hypothetical protein
NZ_JACWCT010000103.1	Prodigal:002006	CDS	42749	46285	.	+	0	ID=OLDPGBNC_01475;eC_number=2.7.7.7;Name=dnaE1;gene=dnaE1;inference=ab initio prediction:Prodigal:002006,similar to AA sequence:UniProtKB:B8GWS6;locus_tag=OLDPGBNC_01475;product=DNA polymerase III subunit alpha
NZ_JACWCT010000103.1	Prodigal:002006	CDS	46652	48610	.	-	0	ID=OLDPGBNC_01476;eC_number=2.4.1.250;Name=mshA_5;gene=mshA_5;inference=ab initio prediction:Prodigal:002006,protein motif:HAMAP:MF_01695;locus_tag=OLDPGBNC_01476;product=D-inositol-3-phosphate glycosyltransferase
NZ_JACWCT010000103.1	Prodigal:002006	CDS	48661	50304	.	-	0	ID=OLDPGBNC_01477;inference=ab initio prediction:Prodigal:002006;locus_tag=OLDPGBNC_01477;product=hypothetical protein
NZ_JACWCT010000103.1	Prodigal:002006	CDS	50391	50795	.	-	0	ID=OLDPGBNC_01478;inference=ab initio prediction:Prodigal:002006;locus_tag=OLDPGBNC_01478;product=hypothetical protein
NZ_JACWCT010000103.1	Prodigal:002006	CDS	52159	53352	.	-	0	ID=OLDPGBNC_01479;inference=ab initio prediction:Prodigal:002006;locus_tag=OLDPGBNC_01479;product=hypothetical protein
NZ_JACWCT010000103.1	Prodigal:002006	CDS	53358	55187	.	-	0	ID=OLDPGBNC_01480;eC_number=4.2.1.9;Name=ilvD_2;db_xref=COG:COG0129;gene=ilvD_2;inference=ab initio prediction:Prodigal:002006,similar to AA sequence:UniProtKB:P55186;locus_tag=OLDPGBNC_01480;product=Dihydroxy-acid dehydratase
NZ_JACWCT010000103.1	Prodigal:002006	CDS	55281	55547	.	-	0	ID=OLDPGBNC_01481;inference=ab initio prediction:Prodigal:002006;locus_tag=OLDPGBNC_01481;product=hypothetical protein
NZ_JACWCT010000103.1	Prodigal:002006	CDS	55810	57663	.	+	0	ID=OLDPGBNC_01482;eC_number=3.6.3.-;db_xref=COG:COG1132;inference=ab initio prediction:Prodigal:002006,similar to AA sequence:UniProtKB:Q99T13;locus_tag=OLDPGBNC_01482;product=Putative multidrug export ATP-binding/permease protein
NZ_JACWCT010000103.1	Prodigal:002006	CDS	57785	58549	.	-	0	ID=OLDPGBNC_01483;eC_number=4.2.99.20;Name=menH_5;gene=menH_5;inference=ab initio prediction:Prodigal:002006,protein motif:HAMAP:MF_01660;locus_tag=OLDPGBNC_01483;product=2-succinyl-6-hydroxy-2%2C4-cyclohexadiene-1-carboxylate synthase
NZ_JACWCT010000103.1	Prodigal:002006	CDS	58740	59645	.	-	0	ID=OLDPGBNC_01484;eC_number=1.1.1.291;Name=Hgd_1;gene=Hgd_1;inference=ab initio prediction:Prodigal:002006,similar to AA sequence:UniProtKB:Q0QLF5;locus_tag=OLDPGBNC_01484;product=2-(hydroxymethyl)glutarate dehydrogenase
NZ_JACWCT010000103.1	Prodigal:002006	CDS	59778	61199	.	+	0	ID=OLDPGBNC_01485;inference=ab initio prediction:Prodigal:002006;locus_tag=OLDPGBNC_01485;product=hypothetical protein
NZ_JACWCT010000103.1	Prodigal:002006	CDS	61226	61831	.	+	0	ID=OLDPGBNC_01486;eC_number=1.8.5.-;Name=msrP_1;gene=msrP_1;inference=ab initio prediction:Prodigal:002006,protein motif:HAMAP:MF_01206;locus_tag=OLDPGBNC_01486;product=Protein-methionine-sulfoxide reductase catalytic subunit MsrP
NZ_JACWCT010000103.1	Prodigal:002006	CDS	62069	62785	.	+	0	ID=OLDPGBNC_01487;eC_number=1.18.1.-;Name=mimB;gene=mimB;inference=ab initio prediction:Prodigal:002006,similar to AA sequence:UniProtKB:E9RFT0;locus_tag=OLDPGBNC_01487;product=Propane 2-monooxygenase%2C reductase component
NZ_JACWCT010000103.1	Prodigal:002006	CDS	62782	63576	.	+	0	ID=OLDPGBNC_01488;eC_number=1.1.1.25;Name=aroE_1;db_xref=COG:COG0169;gene=aroE_1;inference=ab initio prediction:Prodigal:002006,similar to AA sequence:UniProtKB:Q8Y9N5;locus_tag=OLDPGBNC_01488;product=Shikimate dehydrogenase (NADP(+))
NZ_JACWCT010000103.1	Prodigal:002006	CDS	63608	65035	.	+	0	ID=OLDPGBNC_01489;eC_number=1.-.-.-;db_xref=COG:COG0277;inference=ab initio prediction:Prodigal:002006,similar to AA sequence:UniProtKB:P9WIT1;locus_tag=OLDPGBNC_01489;product=putative FAD-linked oxidoreductase
NZ_JACWCT010000103.1	Prodigal:002006	CDS	65057	66442	.	-	0	ID=OLDPGBNC_01490;Name=ribZ_1;gene=ribZ_1;inference=ab initio prediction:Prodigal:002006,similar to AA sequence:UniProtKB:Q180E3;locus_tag=OLDPGBNC_01490;product=Riboflavin transporter RibZ
NZ_JACWCT010000103.1	Prodigal:002006	CDS	66603	66797	.	-	0	ID=OLDPGBNC_01491;inference=ab initio prediction:Prodigal:002006;locus_tag=OLDPGBNC_01491;product=hypothetical protein
NZ_JACWCT010000103.1	Prodigal:002006	CDS	66790	67083	.	-	0	ID=OLDPGBNC_01492;inference=ab initio prediction:Prodigal:002006;locus_tag=OLDPGBNC_01492;product=hypothetical protein
NZ_JACWCT010000103.1	Prodigal:002006	CDS	67088	67447	.	-	0	ID=OLDPGBNC_01493;inference=ab initio prediction:Prodigal:002006;locus_tag=OLDPGBNC_01493;product=hypothetical protein
NZ_JACWCT010000103.1	Prodigal:002006	CDS	67609	68211	.	+	0	ID=OLDPGBNC_01494;eC_number=1.1.1.298;Name=rutE;gene=rutE;inference=ab initio prediction:Prodigal:002006,protein motif:HAMAP:MF_01204;locus_tag=OLDPGBNC_01494;product=malonic semialdehyde reductase RutE
NZ_JACWCT010000103.1	Prodigal:002006	CDS	68208	69836	.	+	0	ID=OLDPGBNC_01495;eC_number=6.2.1.1;Name=acsA_3;db_xref=COG:COG0365;gene=acsA_3;inference=ab initio prediction:Prodigal:002006,similar to AA sequence:UniProtKB:P39062;locus_tag=OLDPGBNC_01495;product=Acetyl-coenzyme A synthetase
NZ_JACWCT010000103.1	Prodigal:002006	CDS	70051	71415	.	+	0	ID=OLDPGBNC_01496;inference=ab initio prediction:Prodigal:002006;locus_tag=OLDPGBNC_01496;product=hypothetical protein
NZ_JACWCT010000103.1	Prodigal:002006	CDS	71493	71894	.	-	0	ID=OLDPGBNC_01497;Name=atpC;db_xref=COG:COG0355;gene=atpC;inference=ab initio prediction:Prodigal:002006,similar to AA sequence:UniProtKB:A1B8P1;locus_tag=OLDPGBNC_01497;product=ATP synthase epsilon chain
NZ_JACWCT010000103.1	Prodigal:002006	CDS	71975	73432	.	-	0	ID=OLDPGBNC_01498;eC_number=7.1.2.2;Name=atpD;db_xref=COG:COG0055;gene=atpD;inference=ab initio prediction:Prodigal:002006,similar to AA sequence:UniProtKB:A1B8P0;locus_tag=OLDPGBNC_01498;product=ATP synthase subunit beta
NZ_JACWCT010000103.1	Prodigal:002006	CDS	73458	74342	.	-	0	ID=OLDPGBNC_01499;Name=atpG_1;db_xref=COG:COG0224;gene=atpG_1;inference=ab initio prediction:Prodigal:002006,similar to AA sequence:UniProtKB:P72246;locus_tag=OLDPGBNC_01499;product=ATP synthase gamma chain
NZ_JACWCT010000103.1	Prodigal:002006	CDS	74373	75902	.	-	0	ID=OLDPGBNC_01500;eC_number=7.1.2.2;Name=atpA;db_xref=COG:COG0056;gene=atpA;inference=ab initio prediction:Prodigal:002006,similar to AA sequence:UniProtKB:P72245;locus_tag=OLDPGBNC_01500;product=ATP synthase subunit alpha
NZ_JACWCT010000103.1	Prodigal:002006	CDS	75967	76539	.	-	0	ID=OLDPGBNC_01501;Name=atpH;db_xref=COG:COG0712;gene=atpH;inference=ab initio prediction:Prodigal:002006,similar to AA sequence:UniProtKB:P72244;locus_tag=OLDPGBNC_01501;product=ATP synthase subunit delta
NZ_JACWCT010000103.1	Prodigal:002006	CDS	76959	77660	.	-	0	ID=OLDPGBNC_01502;inference=ab initio prediction:Prodigal:002006;locus_tag=OLDPGBNC_01502;product=hypothetical protein
NZ_JACWCT010000103.1	Prodigal:002006	CDS	77770	78261	.	-	0	ID=OLDPGBNC_01503;eC_number=1.11.1.22;Name=gpx1_1;gene=gpx1_1;inference=ab initio prediction:Prodigal:002006,similar to AA sequence:UniProtKB:P74250;locus_tag=OLDPGBNC_01503;product=Hydroperoxy fatty acid reductase gpx1
NZ_JACWCT010000103.1	Prodigal:002006	CDS	78453	80429	.	-	0	ID=OLDPGBNC_01504;inference=ab initio prediction:Prodigal:002006;locus_tag=OLDPGBNC_01504;product=hypothetical protein
NZ_JACWCT010000103.1	Prodigal:002006	CDS	80537	80857	.	-	0	ID=OLDPGBNC_01505;inference=ab initio prediction:Prodigal:002006;locus_tag=OLDPGBNC_01505;product=hypothetical protein
NZ_JACWCT010000103.1	Prodigal:002006	CDS	81241	82695	.	+	0	ID=OLDPGBNC_01506;eC_number=4.1.1.105;db_xref=COG:COG0076;inference=ab initio prediction:Prodigal:002006,similar to AA sequence:UniProtKB:A7B1V0;locus_tag=OLDPGBNC_01506;product=Tryptophan decarboxylase
NZ_JACWCT010000103.1	Prodigal:002006	CDS	82712	83344	.	-	0	ID=OLDPGBNC_01507;Name=betI_2;gene=betI_2;inference=ab initio prediction:Prodigal:002006,protein motif:HAMAP:MF_00768;locus_tag=OLDPGBNC_01507;product=HTH-type transcriptional regulator BetI
NZ_JACWCT010000103.1	Prodigal:002006	CDS	83448	84371	.	+	0	ID=OLDPGBNC_01508;inference=ab initio prediction:Prodigal:002006;locus_tag=OLDPGBNC_01508;product=hypothetical protein
NZ_JACWCT010000103.1	Prodigal:002006	CDS	84368	84625	.	+	0	ID=OLDPGBNC_01509;inference=ab initio prediction:Prodigal:002006;locus_tag=OLDPGBNC_01509;product=hypothetical protein
NZ_JACWCT010000103.1	Prodigal:002006	CDS	84590	84799	.	-	0	ID=OLDPGBNC_01510;inference=ab initio prediction:Prodigal:002006;locus_tag=OLDPGBNC_01510;product=hypothetical protein
NZ_JACWCT010000103.1	Prodigal:002006	CDS	84896	86011	.	-	0	ID=OLDPGBNC_01511;inference=ab initio prediction:Prodigal:002006;locus_tag=OLDPGBNC_01511;product=hypothetical protein
NZ_JACWCT010000103.1	Prodigal:002006	CDS	86034	86711	.	-	0	ID=OLDPGBNC_01512;eC_number=2.5.1.143;Name=larB;db_xref=COG:COG1691;gene=larB;inference=ab initio prediction:Prodigal:002006,similar to AA sequence:UniProtKB:F9UST0;locus_tag=OLDPGBNC_01512;product=Pyridinium-3%2C5-biscarboxylic acid mononucleotide synthase
NZ_JACWCT010000103.1	Prodigal:002006	CDS	86708	87532	.	-	0	ID=OLDPGBNC_01513;inference=ab initio prediction:Prodigal:002006;locus_tag=OLDPGBNC_01513;product=hypothetical protein
NZ_JACWCT010000103.1	Prodigal:002006	CDS	87529	88836	.	-	0	ID=OLDPGBNC_01514;eC_number=4.99.1.12;Name=larC;gene=larC;inference=ab initio prediction:Prodigal:002006,protein motif:HAMAP:MF_01074;locus_tag=OLDPGBNC_01514;product=Pyridinium-3%2C5-bisthiocarboxylic acid mononucleotide nickel insertion protein
NZ_JACWCT010000103.1	Prodigal:002006	CDS	89057	90640	.	+	0	ID=OLDPGBNC_01515;eC_number=1.2.1.26;Name=LhpG_1;gene=LhpG_1;inference=ab initio prediction:Prodigal:002006,similar to AA sequence:UniProtKB:Q08IB7;locus_tag=OLDPGBNC_01515;product=Alpha-ketoglutaric semialdehyde dehydrogenase 3
NZ_JACWCT010000103.1	Prodigal:002006	CDS	90737	90970	.	+	0	ID=OLDPGBNC_01516;inference=ab initio prediction:Prodigal:002006;locus_tag=OLDPGBNC_01516;product=hypothetical protein
NZ_JACWCT010000103.1	Prodigal:002006	CDS	91195	91644	.	-	0	ID=OLDPGBNC_01517;inference=ab initio prediction:Prodigal:002006;locus_tag=OLDPGBNC_01517;product=hypothetical protein
NZ_JACWCT010000103.1	Prodigal:002006	CDS	91879	93087	.	+	0	ID=OLDPGBNC_01518;eC_number=3.5.1.87;Name=amaB_2;gene=amaB_2;inference=ab initio prediction:Prodigal:002006,similar to AA sequence:UniProtKB:Q53389;locus_tag=OLDPGBNC_01518;product=N-carbamoyl-L-amino acid hydrolase
NZ_JACWCT010000103.1	Prodigal:002006	CDS	93196	95433	.	-	0	ID=OLDPGBNC_01519;eC_number=1.2.99.6;Name=paoC_1;db_xref=COG:COG1529;gene=paoC_1;inference=ab initio prediction:Prodigal:002006,similar to AA sequence:UniProtKB:P77489;locus_tag=OLDPGBNC_01519;product=Aldehyde oxidoreductase molybdenum-binding subunit PaoC
NZ_JACWCT010000103.1	Prodigal:002006	CDS	95426	96481	.	-	0	ID=OLDPGBNC_01520;eC_number=1.2.99.6;Name=paoB_1;db_xref=COG:COG1319;gene=paoB_1;inference=ab initio prediction:Prodigal:002006,similar to AA sequence:UniProtKB:P77324;locus_tag=OLDPGBNC_01520;product=Aldehyde oxidoreductase FAD-binding subunit PaoB
NZ_JACWCT010000103.1	Prodigal:002006	CDS	96478	96987	.	-	0	ID=OLDPGBNC_01521;eC_number=1.2.99.6;Name=paoA_1;db_xref=COG:COG2080;gene=paoA_1;inference=ab initio prediction:Prodigal:002006,similar to AA sequence:UniProtKB:P77165;locus_tag=OLDPGBNC_01521;product=Aldehyde oxidoreductase iron-sulfur-binding subunit PaoA
NZ_JACWCT010000103.1	Prodigal:002006	CDS	97151	97420	.	+	0	ID=OLDPGBNC_01522;inference=ab initio prediction:Prodigal:002006;locus_tag=OLDPGBNC_01522;product=hypothetical protein
NZ_JACWCT010000103.1	Prodigal:002006	CDS	97594	98553	.	+	0	ID=OLDPGBNC_01523;eC_number=1.1.1.79;Name=ghrB;db_xref=COG:COG1052;gene=ghrB;inference=ab initio prediction:Prodigal:002006,similar to AA sequence:UniProtKB:P37666;locus_tag=OLDPGBNC_01523;product=Glyoxylate/hydroxypyruvate reductase B
NZ_JACWCT010000103.1	Prodigal:002006	CDS	98825	99697	.	-	0	ID=OLDPGBNC_01524;eC_number=4.1.3.32;Name=Dml_1;gene=Dml_1;inference=ab initio prediction:Prodigal:002006,similar to AA sequence:UniProtKB:Q0QLE4;locus_tag=OLDPGBNC_01524;product=2%2C3-dimethylmalate lyase
NZ_JACWCT010000103.1	Prodigal:002006	CDS	99712	101052	.	-	0	ID=OLDPGBNC_01525;Name=rhmT;gene=rhmT;inference=ab initio prediction:Prodigal:002006,similar to AA sequence:UniProtKB:P76470;locus_tag=OLDPGBNC_01525;product=Inner membrane transport protein RhmT
NZ_JACWCT010000103.1	Prodigal:002006	CDS	101126	102541	.	-	0	ID=OLDPGBNC_01526;eC_number=1.-.-.-;db_xref=COG:COG0277;inference=ab initio prediction:Prodigal:002006,similar to AA sequence:UniProtKB:P9WIT1;locus_tag=OLDPGBNC_01526;product=putative FAD-linked oxidoreductase
NZ_JACWCT010000103.1	Prodigal:002006	CDS	102673	103350	.	+	0	ID=OLDPGBNC_01527;Name=gntR_1;gene=gntR_1;inference=ab initio prediction:Prodigal:002006,similar to AA sequence:UniProtKB:Q8GAL4;locus_tag=OLDPGBNC_01527;product=putative D-xylose utilization operon transcriptional repressor
NZ_JACWCT010000103.1	Prodigal:002006	CDS	103462	104625	.	-	0	ID=OLDPGBNC_01528;eC_number=1.14.14.5;Name=msuD;db_xref=COG:COG2141;gene=msuD;inference=ab initio prediction:Prodigal:002006,similar to AA sequence:UniProtKB:Q9I1C2;locus_tag=OLDPGBNC_01528;product=Methanesulfonate monooxygenase
NZ_JACWCT010000103.1	Prodigal:002006	CDS	104900	105736	.	-	0	ID=OLDPGBNC_01529;eC_number=3.6.3.-;Name=ssuB_2;db_xref=COG:COG1116;gene=ssuB_2;inference=ab initio prediction:Prodigal:002006,similar to AA sequence:UniProtKB:Q8KZQ6;locus_tag=OLDPGBNC_01529;product=Aliphatic sulfonates import ATP-binding protein SsuB
NZ_JACWCT010000103.1	Prodigal:002006	CDS	105780	106580	.	-	0	ID=OLDPGBNC_01530;Name=ssuC_3;db_xref=COG:COG0600;gene=ssuC_3;inference=ab initio prediction:Prodigal:002006,similar to AA sequence:UniProtKB:P75851;locus_tag=OLDPGBNC_01530;product=Putative aliphatic sulfonates transport permease protein SsuC
NZ_JACWCT010000103.1	Prodigal:002006	CDS	106588	107544	.	-	0	ID=OLDPGBNC_01531;Name=ssuA_2;gene=ssuA_2;inference=ab initio prediction:Prodigal:002006,similar to AA sequence:UniProtKB:P75853;locus_tag=OLDPGBNC_01531;product=Putative aliphatic sulfonates-binding protein
NZ_JACWCT010000103.1	Prodigal:002006	CDS	107541	108122	.	-	0	ID=OLDPGBNC_01532;eC_number=1.5.1.42;Name=sfnF_1;db_xref=COG:COG0431;gene=sfnF_1;inference=ab initio prediction:Prodigal:002006,similar to AA sequence:UniProtKB:Q3K9A2;locus_tag=OLDPGBNC_01532;product=NADH-dependent FMN reductase SfnF
NZ_JACWCT010000103.1	Prodigal:002006	CDS	108708	109127	.	+	0	ID=OLDPGBNC_01533;inference=ab initio prediction:Prodigal:002006;locus_tag=OLDPGBNC_01533;product=hypothetical protein
NZ_JACWCT010000103.1	Prodigal:002006	CDS	109494	112715	.	-	0	ID=OLDPGBNC_01534;eC_number=2.7.7.7;Name=dnaE2;gene=dnaE2;inference=ab initio prediction:Prodigal:002006,similar to AA sequence:UniProtKB:B8H427;locus_tag=OLDPGBNC_01534;product=Error-prone DNA polymerase
NZ_JACWCT010000103.1	Prodigal:002006	CDS	112939	114354	.	-	0	ID=OLDPGBNC_01535;Name=imuB;gene=imuB;inference=ab initio prediction:Prodigal:002006,similar to AA sequence:UniProtKB:B8H428;locus_tag=OLDPGBNC_01535;product=Protein ImuB
NZ_JACWCT010000103.1	Prodigal:002006	CDS	114359	115099	.	-	0	ID=OLDPGBNC_01536;Name=imuA;gene=imuA;inference=ab initio prediction:Prodigal:002006,similar to AA sequence:UniProtKB:B8H429;locus_tag=OLDPGBNC_01536;product=Protein ImuA
NZ_JACWCT010000103.1	Prodigal:002006	CDS	117424	118584	.	-	0	ID=OLDPGBNC_01537;inference=ab initio prediction:Prodigal:002006;locus_tag=OLDPGBNC_01537;product=hypothetical protein
NZ_JACWCT010000103.1	Prodigal:002006	CDS	118757	119803	.	-	0	ID=OLDPGBNC_01538;Name=noc_1;gene=noc_1;inference=ab initio prediction:Prodigal:002006,protein motif:HAMAP:MF_02015;locus_tag=OLDPGBNC_01538;product=Nucleoid occlusion protein
NZ_JACWCT010000103.1	Prodigal:002006	CDS	119800	121020	.	-	0	ID=OLDPGBNC_01539;inference=ab initio prediction:Prodigal:002006;locus_tag=OLDPGBNC_01539;product=hypothetical protein
NZ_JACWCT010000103.1	Prodigal:002006	CDS	121267	121875	.	+	0	ID=OLDPGBNC_01540;inference=ab initio prediction:Prodigal:002006;locus_tag=OLDPGBNC_01540;product=hypothetical protein
NZ_JACWCT010000103.1	Prodigal:002006	CDS	121943	123982	.	-	0	ID=OLDPGBNC_01541;inference=ab initio prediction:Prodigal:002006;locus_tag=OLDPGBNC_01541;product=hypothetical protein
NZ_JACWCT010000103.1	Prodigal:002006	CDS	124127	125896	.	-	0	ID=OLDPGBNC_01542;eC_number=7.5.2.5;Name=pglK;db_xref=COG:COG1132;gene=pglK;inference=ab initio prediction:Prodigal:002006,similar to AA sequence:UniProtKB:Q0P9C4;locus_tag=OLDPGBNC_01542;product=Protein glycosylation K
NZ_JACWCT010000103.1	Prodigal:002006	CDS	125937	126884	.	-	0	ID=OLDPGBNC_01543;eC_number=2.4.1.289;Name=wbbL;db_xref=COG:COG1216;gene=wbbL;inference=ab initio prediction:Prodigal:002006,similar to AA sequence:UniProtKB:P9WMY3;locus_tag=OLDPGBNC_01543;product=N-acetylglucosaminyl-diphospho-decaprenol L-rhamnosyltransferase
NZ_JACWCT010000103.1	Prodigal:002006	CDS	126881	127792	.	-	0	ID=OLDPGBNC_01544;inference=ab initio prediction:Prodigal:002006;locus_tag=OLDPGBNC_01544;product=hypothetical protein
NZ_JACWCT010000103.1	Prodigal:002006	CDS	127980	129044	.	+	0	ID=OLDPGBNC_01545;inference=ab initio prediction:Prodigal:002006;locus_tag=OLDPGBNC_01545;product=hypothetical protein
NZ_JACWCT010000103.1	Prodigal:002006	CDS	129514	130329	.	+	0	ID=OLDPGBNC_01546;Name=glpR;db_xref=COG:COG1349;gene=glpR;inference=ab initio prediction:Prodigal:002006,similar to AA sequence:UniProtKB:P0ACL0;locus_tag=OLDPGBNC_01546;product=Glycerol-3-phosphate regulon repressor
NZ_JACWCT010000103.1	Prodigal:002006	CDS	130421	132019	.	+	0	ID=OLDPGBNC_01547;eC_number=1.1.1.402;Name=eryB;db_xref=COG:COG0578;gene=eryB;inference=ab initio prediction:Prodigal:002006,similar to AA sequence:UniProtKB:Q2YIQ2;locus_tag=OLDPGBNC_01547;product=D-erythritol 1-phosphate dehydrogenase
NZ_JACWCT010000103.1	Prodigal:002006	CDS	132042	133127	.	+	0	ID=OLDPGBNC_01548;eC_number=7.6.2.10;Name=ugpC_2;db_xref=COG:COG3839;gene=ugpC_2;inference=ab initio prediction:Prodigal:002006,similar to AA sequence:UniProtKB:Q8ZLF4;locus_tag=OLDPGBNC_01548;product=sn-glycerol-3-phosphate import ATP-binding protein UgpC
NZ_JACWCT010000103.1	Prodigal:002006	CDS	133142	134227	.	+	0	ID=OLDPGBNC_01549;eC_number=7.6.2.10;Name=ugpC_3;db_xref=COG:COG3839;gene=ugpC_3;inference=ab initio prediction:Prodigal:002006,similar to AA sequence:UniProtKB:P10907;locus_tag=OLDPGBNC_01549;product=sn-glycerol-3-phosphate import ATP-binding protein UgpC
NZ_JACWCT010000103.1	Prodigal:002006	CDS	134224	135195	.	+	0	ID=OLDPGBNC_01550;inference=ab initio prediction:Prodigal:002006;locus_tag=OLDPGBNC_01550;product=hypothetical protein
NZ_JACWCT010000103.1	Prodigal:002006	CDS	135195	135992	.	+	0	ID=OLDPGBNC_01551;Name=sugB_3;db_xref=COG:COG0395;gene=sugB_3;inference=ab initio prediction:Prodigal:002006,similar to AA sequence:UniProtKB:P9WG01;locus_tag=OLDPGBNC_01551;product=Trehalose transport system permease protein SugB
NZ_JACWCT010000103.1	Prodigal:002006	CDS	136008	136289	.	+	0	ID=OLDPGBNC_01552;inference=ab initio prediction:Prodigal:002006;locus_tag=OLDPGBNC_01552;product=hypothetical protein
NZ_JACWCT010000103.1	Prodigal:002006	CDS	136400	138145	.	+	0	ID=OLDPGBNC_01553;inference=ab initio prediction:Prodigal:002006;locus_tag=OLDPGBNC_01553;product=hypothetical protein
NZ_JACWCT010000103.1	Prodigal:002006	CDS	138286	139779	.	+	0	ID=OLDPGBNC_01554;eC_number=2.7.1.30;Name=glpK;gene=glpK;inference=ab initio prediction:Prodigal:002006,similar to AA sequence:UniProtKB:O86033;locus_tag=OLDPGBNC_01554;product=Glycerol kinase
NZ_JACWCT010000103.1	Prodigal:002006	CDS	139820	140686	.	-	0	ID=OLDPGBNC_01555;eC_number=1.1.1.60;Name=glxR_1;db_xref=COG:COG2084;gene=glxR_1;inference=ab initio prediction:Prodigal:002006,similar to AA sequence:UniProtKB:P77161;locus_tag=OLDPGBNC_01555;product=2-hydroxy-3-oxopropionate reductase
NZ_JACWCT010000103.1	Prodigal:002006	CDS	140811	141596	.	-	0	ID=OLDPGBNC_01556;Name=nocT;gene=nocT;inference=ab initio prediction:Prodigal:002006,similar to AA sequence:UniProtKB:P35120;locus_tag=OLDPGBNC_01556;product=Nopaline-binding periplasmic protein
NZ_JACWCT010000104.1	barrnap:0.9	rRNA	235	344	4e-08	+	.	ID=OLDPGBNC_01557;locus_tag=OLDPGBNC_01557;product=5S ribosomal RNA
NZ_JACWCT010000104.1	Prodigal:002006	CDS	659	1531	.	-	0	ID=OLDPGBNC_01558;eC_number=1.8.4.-;Name=yghU;db_xref=COG:COG0625;gene=yghU;inference=ab initio prediction:Prodigal:002006,similar to AA sequence:UniProtKB:Q46845;locus_tag=OLDPGBNC_01558;product=Disulfide-bond oxidoreductase YghU
NZ_JACWCT010000104.1	Prodigal:002006	CDS	1869	3302	.	+	0	ID=OLDPGBNC_01559;eC_number=5.4.2.10;Name=glmM_1;db_xref=COG:COG1109;gene=glmM_1;inference=ab initio prediction:Prodigal:002006,similar to AA sequence:UniProtKB:O34824;locus_tag=OLDPGBNC_01559;product=Phosphoglucosamine mutase
NZ_JACWCT010000104.1	Prodigal:002006	CDS	3334	4923	.	-	0	ID=OLDPGBNC_01560;eC_number=3.4.19.13;Name=ggt_2;db_xref=COG:COG0405;gene=ggt_2;inference=ab initio prediction:Prodigal:002006,similar to AA sequence:UniProtKB:P18956;locus_tag=OLDPGBNC_01560;product=Glutathione hydrolase proenzyme
NZ_JACWCT010000104.1	Prodigal:002006	CDS	5469	7889	.	+	0	ID=OLDPGBNC_01561;inference=ab initio prediction:Prodigal:002006;locus_tag=OLDPGBNC_01561;product=hypothetical protein
NZ_JACWCT010000104.1	Prodigal:002006	CDS	8330	10378	.	+	0	ID=OLDPGBNC_01562;inference=ab initio prediction:Prodigal:002006;locus_tag=OLDPGBNC_01562;product=hypothetical protein
NZ_JACWCT010000104.1	Prodigal:002006	CDS	10394	12613	.	-	0	ID=OLDPGBNC_01563;eC_number=2.7.13.3;Name=rcsC_13;gene=rcsC_13;inference=ab initio prediction:Prodigal:002006,protein motif:HAMAP:MF_00979;locus_tag=OLDPGBNC_01563;product=Sensor histidine kinase RcsC
NZ_JACWCT010000104.1	Prodigal:002006	CDS	13005	14036	.	+	0	ID=OLDPGBNC_01564;eC_number=1.1.1.107;Name=pld1;gene=pld1;inference=ab initio prediction:Prodigal:002006,similar to AA sequence:UniProtKB:Q76KC2;locus_tag=OLDPGBNC_01564;product=Pyridoxal 4-dehydrogenase
NZ_JACWCT010000104.1	Prodigal:002006	CDS	14181	14603	.	+	0	ID=OLDPGBNC_01565;eC_number=5.1.3.29;Name=fucU_1;db_xref=COG:COG4154;gene=fucU_1;inference=ab initio prediction:Prodigal:002006,similar to AA sequence:UniProtKB:P0AEN8;locus_tag=OLDPGBNC_01565;product=L-fucose mutarotase
NZ_JACWCT010000104.1	Prodigal:002006	CDS	14617	15480	.	+	0	ID=OLDPGBNC_01566;inference=ab initio prediction:Prodigal:002006;locus_tag=OLDPGBNC_01566;product=hypothetical protein
NZ_JACWCT010000104.1	Prodigal:002006	CDS	15491	16141	.	-	0	ID=OLDPGBNC_01567;inference=ab initio prediction:Prodigal:002006;locus_tag=OLDPGBNC_01567;product=hypothetical protein
NZ_JACWCT010000104.1	Prodigal:002006	CDS	16314	17150	.	-	0	ID=OLDPGBNC_01568;inference=ab initio prediction:Prodigal:002006;locus_tag=OLDPGBNC_01568;product=hypothetical protein
NZ_JACWCT010000104.1	Prodigal:002006	CDS	17248	18576	.	-	0	ID=OLDPGBNC_01569;eC_number=1.4.3.19;Name=thiO_2;gene=thiO_2;inference=ab initio prediction:Prodigal:002006,similar to AA sequence:UniProtKB:Q88Q83;locus_tag=OLDPGBNC_01569;product=Glycine oxidase
NZ_JACWCT010000104.1	Prodigal:002006	CDS	18817	20274	.	-	0	ID=OLDPGBNC_01570;eC_number=1.2.1.83;Name=ald;gene=ald;inference=ab initio prediction:Prodigal:002006,similar to AA sequence:UniProtKB:H8ZPX2;locus_tag=OLDPGBNC_01570;product=3-succinoylsemialdehyde-pyridine dehydrogenase
NZ_JACWCT010000104.1	Prodigal:002006	CDS	20691	21047	.	+	0	ID=OLDPGBNC_01571;inference=ab initio prediction:Prodigal:002006;locus_tag=OLDPGBNC_01571;product=hypothetical protein
NZ_JACWCT010000104.1	Prodigal:002006	CDS	22112	23179	.	+	0	ID=OLDPGBNC_01572;inference=ab initio prediction:Prodigal:002006;locus_tag=OLDPGBNC_01572;product=hypothetical protein
NZ_JACWCT010000104.1	Prodigal:002006	CDS	23176	24693	.	+	0	ID=OLDPGBNC_01573;inference=ab initio prediction:Prodigal:002006;locus_tag=OLDPGBNC_01573;product=hypothetical protein
NZ_JACWCT010000104.1	Prodigal:002006	CDS	24987	28082	.	+	0	ID=OLDPGBNC_01574;eC_number=2.7.13.3;Name=rcsC_14;gene=rcsC_14;inference=ab initio prediction:Prodigal:002006,protein motif:HAMAP:MF_00979;locus_tag=OLDPGBNC_01574;product=Sensor histidine kinase RcsC
NZ_JACWCT010000104.1	Prodigal:002006	CDS	28382	28708	.	+	0	ID=OLDPGBNC_01575;inference=ab initio prediction:Prodigal:002006;locus_tag=OLDPGBNC_01575;product=hypothetical protein
NZ_JACWCT010000104.1	Prodigal:002006	CDS	28705	29565	.	+	0	ID=OLDPGBNC_01576;inference=ab initio prediction:Prodigal:002006,similar to AA sequence:ISfinder:ISMex5;locus_tag=OLDPGBNC_01576;product=IS3 family transposase ISMex5
NZ_JACWCT010000104.1	Prodigal:002006	CDS	30003	31262	.	-	0	ID=OLDPGBNC_01577;inference=ab initio prediction:Prodigal:002006;locus_tag=OLDPGBNC_01577;product=hypothetical protein
NZ_JACWCT010000105.1	Prodigal:002006	CDS	228	443	.	+	0	ID=OLDPGBNC_01578;inference=ab initio prediction:Prodigal:002006;locus_tag=OLDPGBNC_01578;product=hypothetical protein
NZ_JACWCT010000105.1	Prodigal:002006	CDS	780	1691	.	+	0	ID=OLDPGBNC_01579;eC_number=1.11.1.6;Name=ydbD;db_xref=COG:COG3546;gene=ydbD;inference=ab initio prediction:Prodigal:002006,similar to AA sequence:UniProtKB:P80878;locus_tag=OLDPGBNC_01579;product=putative manganese catalase
NZ_JACWCT010000105.1	Prodigal:002006	CDS	1711	3057	.	-	0	ID=OLDPGBNC_01580;inference=ab initio prediction:Prodigal:002006;locus_tag=OLDPGBNC_01580;product=hypothetical protein
NZ_JACWCT010000105.1	Prodigal:002006	CDS	3221	3481	.	-	0	ID=OLDPGBNC_01581;inference=ab initio prediction:Prodigal:002006;locus_tag=OLDPGBNC_01581;product=hypothetical protein
NZ_JACWCT010000105.1	Prodigal:002006	CDS	3587	4480	.	-	0	ID=OLDPGBNC_01582;inference=ab initio prediction:Prodigal:002006;locus_tag=OLDPGBNC_01582;product=hypothetical protein
NZ_JACWCT010000106.1	Prodigal:002006	CDS	98	1423	.	-	0	ID=OLDPGBNC_01583;Name=pal_2;gene=pal_2;inference=ab initio prediction:Prodigal:002006,protein motif:HAMAP:MF_02204;locus_tag=OLDPGBNC_01583;product=Peptidoglycan-associated lipoprotein
NZ_JACWCT010000106.1	Prodigal:002006	CDS	1425	2336	.	-	0	ID=OLDPGBNC_01584;inference=ab initio prediction:Prodigal:002006;locus_tag=OLDPGBNC_01584;product=hypothetical protein
NZ_JACWCT010000106.1	Prodigal:002006	CDS	2336	2518	.	-	0	ID=OLDPGBNC_01585;inference=ab initio prediction:Prodigal:002006;locus_tag=OLDPGBNC_01585;product=hypothetical protein
NZ_JACWCT010000011.1	Prodigal:002006	CDS	985	1338	.	-	0	ID=OLDPGBNC_01586;inference=ab initio prediction:Prodigal:002006;locus_tag=OLDPGBNC_01586;product=hypothetical protein
NZ_JACWCT010000011.1	Prodigal:002006	CDS	3990	4664	.	+	0	ID=OLDPGBNC_01587;inference=ab initio prediction:Prodigal:002006;locus_tag=OLDPGBNC_01587;product=hypothetical protein
NZ_JACWCT010000011.1	Prodigal:002006	CDS	4673	5254	.	+	0	ID=OLDPGBNC_01588;inference=ab initio prediction:Prodigal:002006;locus_tag=OLDPGBNC_01588;product=hypothetical protein
NZ_JACWCT010000011.1	Prodigal:002006	CDS	5263	7002	.	+	0	ID=OLDPGBNC_01589;inference=ab initio prediction:Prodigal:002006;locus_tag=OLDPGBNC_01589;product=hypothetical protein
NZ_JACWCT010000011.1	Prodigal:002006	CDS	7072	7647	.	+	0	ID=OLDPGBNC_01590;inference=ab initio prediction:Prodigal:002006;locus_tag=OLDPGBNC_01590;product=hypothetical protein
NZ_JACWCT010000011.1	Prodigal:002006	CDS	7725	8423	.	+	0	ID=OLDPGBNC_01591;inference=ab initio prediction:Prodigal:002006;locus_tag=OLDPGBNC_01591;product=hypothetical protein
NZ_JACWCT010000011.1	Prodigal:002006	CDS	8434	8940	.	+	0	ID=OLDPGBNC_01592;inference=ab initio prediction:Prodigal:002006;locus_tag=OLDPGBNC_01592;product=hypothetical protein
NZ_JACWCT010000011.1	Prodigal:002006	CDS	9474	10523	.	-	0	ID=OLDPGBNC_01593;inference=ab initio prediction:Prodigal:002006;locus_tag=OLDPGBNC_01593;product=hypothetical protein
NZ_JACWCT010000011.1	Prodigal:002006	CDS	10760	11014	.	-	0	ID=OLDPGBNC_01594;inference=ab initio prediction:Prodigal:002006;locus_tag=OLDPGBNC_01594;product=hypothetical protein
NZ_JACWCT010000011.1	Prodigal:002006	CDS	11267	11587	.	+	0	ID=OLDPGBNC_01595;eC_number=3.4.21.88;Name=lexA_1;db_xref=COG:COG1974;gene=lexA_1;inference=ab initio prediction:Prodigal:002006,similar to AA sequence:UniProtKB:P0A7C2;locus_tag=OLDPGBNC_01595;product=LexA repressor
NZ_JACWCT010000011.1	Prodigal:002006	CDS	11584	11691	.	+	0	ID=OLDPGBNC_01596;inference=ab initio prediction:Prodigal:002006;locus_tag=OLDPGBNC_01596;product=hypothetical protein
NZ_JACWCT010000011.1	Prodigal:002006	CDS	11744	12739	.	-	0	ID=OLDPGBNC_01597;inference=ab initio prediction:Prodigal:002006;locus_tag=OLDPGBNC_01597;product=hypothetical protein
NZ_JACWCT010000011.1	Prodigal:002006	CDS	12891	13346	.	-	0	ID=OLDPGBNC_01598;inference=ab initio prediction:Prodigal:002006;locus_tag=OLDPGBNC_01598;product=hypothetical protein
NZ_JACWCT010000011.1	Prodigal:002006	CDS	13343	13561	.	-	0	ID=OLDPGBNC_01599;inference=ab initio prediction:Prodigal:002006;locus_tag=OLDPGBNC_01599;product=hypothetical protein
NZ_JACWCT010000011.1	Aragorn:001002	tRNA	13889	13963	.	-	.	ID=OLDPGBNC_01600;inference=COORDINATES:profile:Aragorn:001002;locus_tag=OLDPGBNC_01600;product=tRNA-Thr(tgt)
NZ_JACWCT010000011.1	Prodigal:002006	CDS	14101	14760	.	-	0	ID=OLDPGBNC_01601;eC_number=3.1.3.16;Name=pphA;db_xref=COG:COG0639;gene=pphA;inference=ab initio prediction:Prodigal:002006,similar to AA sequence:UniProtKB:Q8ZNY9;locus_tag=OLDPGBNC_01601;product=Serine/threonine-protein phosphatase 1
NZ_JACWCT010000011.1	Prodigal:002006	CDS	15262	15501	.	+	0	ID=OLDPGBNC_01602;inference=ab initio prediction:Prodigal:002006;locus_tag=OLDPGBNC_01602;product=hypothetical protein
NZ_JACWCT010000011.1	Prodigal:002006	CDS	15644	16282	.	+	0	ID=OLDPGBNC_01603;Name=yciB;db_xref=COG:COG2917;gene=yciB;inference=ab initio prediction:Prodigal:002006,similar to AA sequence:UniProtKB:P95745;locus_tag=OLDPGBNC_01603;product=Intracellular septation protein
NZ_JACWCT010000011.1	Prodigal:002006	CDS	16375	17103	.	+	0	ID=OLDPGBNC_01604;Name=pdg;gene=pdg;inference=ab initio prediction:Prodigal:002006,similar to AA sequence:UniProtKB:P46303;locus_tag=OLDPGBNC_01604;product=Ultraviolet N-glycosylase/AP lyase
NZ_JACWCT010000011.1	Prodigal:002006	CDS	17194	18234	.	+	0	ID=OLDPGBNC_01605;eC_number=6.1.1.2;Name=trpS;db_xref=COG:COG0180;gene=trpS;inference=ab initio prediction:Prodigal:002006,similar to AA sequence:UniProtKB:P43835;locus_tag=OLDPGBNC_01605;product=Tryptophan--tRNA ligase
NZ_JACWCT010000011.1	Prodigal:002006	CDS	18843	19547	.	+	0	ID=OLDPGBNC_01606;eC_number=3.8.1.2;Name=hdl IVa_1;gene=hdl IVa_1;inference=ab initio prediction:Prodigal:002006,similar to AA sequence:UniProtKB:Q51645;locus_tag=OLDPGBNC_01606;product=(S)-2-haloacid dehalogenase 4A
NZ_JACWCT010000011.1	Prodigal:002006	CDS	19687	22326	.	-	0	ID=OLDPGBNC_01607;Name=clpB;gene=clpB;inference=ab initio prediction:Prodigal:002006,similar to AA sequence:UniProtKB:Q7CEG6;locus_tag=OLDPGBNC_01607;product=Chaperone protein ClpB
NZ_JACWCT010000011.1	Prodigal:002006	CDS	22590	23366	.	+	0	ID=OLDPGBNC_01608;inference=ab initio prediction:Prodigal:002006;locus_tag=OLDPGBNC_01608;product=hypothetical protein
NZ_JACWCT010000011.1	Prodigal:002006	CDS	23383	23592	.	-	0	ID=OLDPGBNC_01609;inference=ab initio prediction:Prodigal:002006;locus_tag=OLDPGBNC_01609;product=hypothetical protein
NZ_JACWCT010000011.1	Prodigal:002006	CDS	23914	24837	.	+	0	ID=OLDPGBNC_01610;eC_number=2.7.2.8;Name=argB;db_xref=COG:COG0548;gene=argB;inference=ab initio prediction:Prodigal:002006,similar to AA sequence:UniProtKB:Q9HTN2;locus_tag=OLDPGBNC_01610;product=Acetylglutamate kinase
NZ_JACWCT010000011.1	Prodigal:002006	CDS	24973	25704	.	+	0	ID=OLDPGBNC_01611;inference=ab initio prediction:Prodigal:002006;locus_tag=OLDPGBNC_01611;product=hypothetical protein
NZ_JACWCT010000011.1	Prodigal:002006	CDS	25880	26302	.	+	0	ID=OLDPGBNC_01612;inference=ab initio prediction:Prodigal:002006;locus_tag=OLDPGBNC_01612;product=hypothetical protein
NZ_JACWCT010000011.1	Prodigal:002006	CDS	26563	27027	.	+	0	ID=OLDPGBNC_01613;inference=ab initio prediction:Prodigal:002006;locus_tag=OLDPGBNC_01613;product=hypothetical protein
NZ_JACWCT010000011.1	Prodigal:002006	CDS	26951	28180	.	-	0	ID=OLDPGBNC_01614;inference=ab initio prediction:Prodigal:002006;locus_tag=OLDPGBNC_01614;product=hypothetical protein
NZ_JACWCT010000011.1	Prodigal:002006	CDS	28285	28557	.	-	0	ID=OLDPGBNC_01615;inference=ab initio prediction:Prodigal:002006;locus_tag=OLDPGBNC_01615;product=hypothetical protein
NZ_JACWCT010000011.1	Prodigal:002006	CDS	28563	29576	.	-	0	ID=OLDPGBNC_01616;inference=ab initio prediction:Prodigal:002006;locus_tag=OLDPGBNC_01616;product=hypothetical protein
NZ_JACWCT010000011.1	Prodigal:002006	CDS	29901	30305	.	+	0	ID=OLDPGBNC_01617;inference=ab initio prediction:Prodigal:002006,similar to AA sequence:UniProtKB:Q881J7;locus_tag=OLDPGBNC_01617;product=Blue-light-activated protein
NZ_JACWCT010000011.1	Prodigal:002006	CDS	30350	30859	.	+	0	ID=OLDPGBNC_01618;inference=ab initio prediction:Prodigal:002006;locus_tag=OLDPGBNC_01618;product=hypothetical protein
NZ_JACWCT010000011.1	Prodigal:002006	CDS	31126	31668	.	+	0	ID=OLDPGBNC_01619;inference=ab initio prediction:Prodigal:002006;locus_tag=OLDPGBNC_01619;product=hypothetical protein
NZ_JACWCT010000011.1	Prodigal:002006	CDS	31710	32402	.	+	0	ID=OLDPGBNC_01620;Name=exbB;db_xref=COG:COG0811;gene=exbB;inference=ab initio prediction:Prodigal:002006,similar to AA sequence:UniProtKB:P0ABU7;locus_tag=OLDPGBNC_01620;product=Biopolymer transport protein ExbB
NZ_JACWCT010000011.1	Prodigal:002006	CDS	32497	32973	.	+	0	ID=OLDPGBNC_01621;Name=exbD_1;db_xref=COG:COG0848;gene=exbD_1;inference=ab initio prediction:Prodigal:002006,similar to AA sequence:UniProtKB:P0ABV2;locus_tag=OLDPGBNC_01621;product=Biopolymer transport protein ExbD
NZ_JACWCT010000011.1	Prodigal:002006	CDS	32978	33988	.	+	0	ID=OLDPGBNC_01622;inference=ab initio prediction:Prodigal:002006;locus_tag=OLDPGBNC_01622;product=hypothetical protein
NZ_JACWCT010000011.1	Prodigal:002006	CDS	34095	34607	.	+	0	ID=OLDPGBNC_01623;inference=ab initio prediction:Prodigal:002006;locus_tag=OLDPGBNC_01623;product=hypothetical protein
NZ_JACWCT010000011.1	Prodigal:002006	CDS	34781	35101	.	+	0	ID=OLDPGBNC_01624;inference=ab initio prediction:Prodigal:002006;locus_tag=OLDPGBNC_01624;product=hypothetical protein
NZ_JACWCT010000011.1	Prodigal:002006	CDS	35197	35340	.	+	0	ID=OLDPGBNC_01625;inference=ab initio prediction:Prodigal:002006;locus_tag=OLDPGBNC_01625;product=hypothetical protein
NZ_JACWCT010000011.1	Prodigal:002006	CDS	35378	35629	.	-	0	ID=OLDPGBNC_01626;inference=ab initio prediction:Prodigal:002006;locus_tag=OLDPGBNC_01626;product=hypothetical protein
NZ_JACWCT010000011.1	Prodigal:002006	CDS	35801	36169	.	+	0	ID=OLDPGBNC_01627;inference=ab initio prediction:Prodigal:002006;locus_tag=OLDPGBNC_01627;product=hypothetical protein
NZ_JACWCT010000011.1	Prodigal:002006	CDS	36222	36539	.	-	0	ID=OLDPGBNC_01628;inference=ab initio prediction:Prodigal:002006;locus_tag=OLDPGBNC_01628;product=hypothetical protein
NZ_JACWCT010000011.1	Prodigal:002006	CDS	36687	37154	.	-	0	ID=OLDPGBNC_01629;inference=ab initio prediction:Prodigal:002006;locus_tag=OLDPGBNC_01629;product=hypothetical protein
NZ_JACWCT010000011.1	Prodigal:002006	CDS	37320	38018	.	-	0	ID=OLDPGBNC_01630;inference=ab initio prediction:Prodigal:002006;locus_tag=OLDPGBNC_01630;product=hypothetical protein
NZ_JACWCT010000011.1	Prodigal:002006	CDS	38294	39106	.	+	0	ID=OLDPGBNC_01631;inference=ab initio prediction:Prodigal:002006;locus_tag=OLDPGBNC_01631;product=hypothetical protein
NZ_JACWCT010000011.1	Prodigal:002006	CDS	39093	39632	.	-	0	ID=OLDPGBNC_01632;eC_number=2.1.1.171;Name=rsmD;db_xref=COG:COG0742;gene=rsmD;inference=ab initio prediction:Prodigal:002006,similar to AA sequence:UniProtKB:P44869;locus_tag=OLDPGBNC_01632;product=Ribosomal RNA small subunit methyltransferase D
NZ_JACWCT010000011.1	Prodigal:002006	CDS	39664	40707	.	-	0	ID=OLDPGBNC_01633;inference=ab initio prediction:Prodigal:002006;locus_tag=OLDPGBNC_01633;product=hypothetical protein
NZ_JACWCT010000107.1	Prodigal:002006	CDS	83	283	.	+	0	ID=OLDPGBNC_01634;inference=ab initio prediction:Prodigal:002006;locus_tag=OLDPGBNC_01634;product=hypothetical protein
NZ_JACWCT010000107.1	Prodigal:002006	CDS	617	1843	.	+	0	ID=OLDPGBNC_01635;eC_number=3.4.16.4;Name=dacC;db_xref=COG:COG1686;gene=dacC;inference=ab initio prediction:Prodigal:002006,similar to AA sequence:UniProtKB:P08506;locus_tag=OLDPGBNC_01635;product=D-alanyl-D-alanine carboxypeptidase DacC
NZ_JACWCT010000107.1	Prodigal:002006	CDS	1855	2562	.	+	0	ID=OLDPGBNC_01636;eC_number=2.7.4.9;Name=tmk;db_xref=COG:COG0125;gene=tmk;inference=ab initio prediction:Prodigal:002006,similar to AA sequence:UniProtKB:Q9HZN8;locus_tag=OLDPGBNC_01636;product=Thymidylate kinase
NZ_JACWCT010000107.1	Prodigal:002006	CDS	2552	3589	.	+	0	ID=OLDPGBNC_01637;inference=ab initio prediction:Prodigal:002006;locus_tag=OLDPGBNC_01637;product=hypothetical protein
NZ_JACWCT010000107.1	Prodigal:002006	CDS	3592	4443	.	+	0	ID=OLDPGBNC_01638;eC_number=3.1.4.53;Name=cpdA_3;gene=cpdA_3;inference=ab initio prediction:Prodigal:002006,protein motif:HAMAP:MF_00905;locus_tag=OLDPGBNC_01638;product=3'%2C5'-cyclic adenosine monophosphate phosphodiesterase CpdA
NZ_JACWCT010000107.1	Prodigal:002006	CDS	4498	6186	.	-	0	ID=OLDPGBNC_01639;inference=ab initio prediction:Prodigal:002006;locus_tag=OLDPGBNC_01639;product=hypothetical protein
NZ_JACWCT010000107.1	Prodigal:002006	CDS	6661	6882	.	+	0	ID=OLDPGBNC_01640;inference=ab initio prediction:Prodigal:002006;locus_tag=OLDPGBNC_01640;product=hypothetical protein
NZ_JACWCT010000107.1	Prodigal:002006	CDS	7094	7942	.	-	0	ID=OLDPGBNC_01641;inference=ab initio prediction:Prodigal:002006;locus_tag=OLDPGBNC_01641;product=hypothetical protein
NZ_JACWCT010000107.1	Prodigal:002006	CDS	8434	8631	.	+	0	ID=OLDPGBNC_01642;inference=ab initio prediction:Prodigal:002006;locus_tag=OLDPGBNC_01642;product=hypothetical protein
NZ_JACWCT010000107.1	Prodigal:002006	CDS	8934	10436	.	+	0	ID=OLDPGBNC_01643;inference=ab initio prediction:Prodigal:002006;locus_tag=OLDPGBNC_01643;product=hypothetical protein
NZ_JACWCT010000107.1	Prodigal:002006	CDS	10420	10794	.	-	0	ID=OLDPGBNC_01644;eC_number=4.2.1.96;inference=ab initio prediction:Prodigal:002006,protein motif:HAMAP:MF_00434;locus_tag=OLDPGBNC_01644;product=Putative pterin-4-alpha-carbinolamine dehydratase
NZ_JACWCT010000107.1	Prodigal:002006	CDS	11025	12023	.	+	0	ID=OLDPGBNC_01645;inference=ab initio prediction:Prodigal:002006;locus_tag=OLDPGBNC_01645;product=hypothetical protein
NZ_JACWCT010000107.1	Prodigal:002006	CDS	12258	12995	.	+	0	ID=OLDPGBNC_01646;inference=ab initio prediction:Prodigal:002006;locus_tag=OLDPGBNC_01646;product=hypothetical protein
NZ_JACWCT010000107.1	Prodigal:002006	CDS	12976	13755	.	+	0	ID=OLDPGBNC_01647;eC_number=3.6.3.-;Name=ssuB_3;db_xref=COG:COG1116;gene=ssuB_3;inference=ab initio prediction:Prodigal:002006,similar to AA sequence:UniProtKB:P97027;locus_tag=OLDPGBNC_01647;product=Aliphatic sulfonates import ATP-binding protein SsuB
NZ_JACWCT010000107.1	Prodigal:002006	CDS	13895	15121	.	+	0	ID=OLDPGBNC_01648;Name=yhjX;gene=yhjX;inference=ab initio prediction:Prodigal:002006,similar to AA sequence:UniProtKB:P37662;locus_tag=OLDPGBNC_01648;product=putative MFS-type transporter YhjX
NZ_JACWCT010000107.1	Prodigal:002006	CDS	15523	15783	.	+	0	ID=OLDPGBNC_01649;inference=ab initio prediction:Prodigal:002006;locus_tag=OLDPGBNC_01649;product=hypothetical protein
NZ_JACWCT010000107.1	Prodigal:002006	CDS	16053	17753	.	-	0	ID=OLDPGBNC_01650;Name=nanT_1;gene=nanT_1;inference=ab initio prediction:Prodigal:002006,protein motif:HAMAP:MF_01238;locus_tag=OLDPGBNC_01650;product=Sialic acid transporter NanT
NZ_JACWCT010000107.1	Prodigal:002006	CDS	19764	20276	.	+	0	ID=OLDPGBNC_01651;inference=ab initio prediction:Prodigal:002006;locus_tag=OLDPGBNC_01651;product=hypothetical protein
NZ_JACWCT010000107.1	Prodigal:002006	CDS	20325	21242	.	+	0	ID=OLDPGBNC_01652;eC_number=2.7.-.-;Name=sasA_3;gene=sasA_3;inference=ab initio prediction:Prodigal:002006,protein motif:HAMAP:MF_01837;locus_tag=OLDPGBNC_01652;product=Adaptive-response sensory-kinase SasA
NZ_JACWCT010000107.1	Prodigal:002006	CDS	21310	22896	.	+	0	ID=OLDPGBNC_01653;eC_number=2.7.11.1;Name=kaiC_2;gene=kaiC_2;inference=ab initio prediction:Prodigal:002006,similar to AA sequence:UniProtKB:Q6L8J9;locus_tag=OLDPGBNC_01653;product=Circadian clock protein kinase KaiC
NZ_JACWCT010000107.1	Prodigal:002006	CDS	22901	23266	.	+	0	ID=OLDPGBNC_01654;Name=pleD_2;gene=pleD_2;inference=ab initio prediction:Prodigal:002006,similar to AA sequence:UniProtKB:B8GZM2;locus_tag=OLDPGBNC_01654;product=Response regulator PleD
NZ_JACWCT010000107.1	Prodigal:002006	CDS	23322	24263	.	+	0	ID=OLDPGBNC_01655;eC_number=2.3.1.189;Name=mshD_2;gene=mshD_2;inference=ab initio prediction:Prodigal:002006,protein motif:HAMAP:MF_01698;locus_tag=OLDPGBNC_01655;product=Mycothiol acetyltransferase
NZ_JACWCT010000107.1	Prodigal:002006	CDS	24379	24876	.	-	0	ID=OLDPGBNC_01656;eC_number=3.5.1.42;Name=pncC;db_xref=COG:COG1546;gene=pncC;inference=ab initio prediction:Prodigal:002006,similar to AA sequence:UniProtKB:P0A6G3;locus_tag=OLDPGBNC_01656;product=Nicotinamide-nucleotide amidohydrolase PncC
NZ_JACWCT010000107.1	Prodigal:002006	CDS	24876	26099	.	-	0	ID=OLDPGBNC_01657;Name=ispDF;db_xref=COG:COG0245;gene=ispDF;inference=ab initio prediction:Prodigal:002006,similar to AA sequence:UniProtKB:Q9PM68;locus_tag=OLDPGBNC_01657;product=Bifunctional enzyme IspD/IspF
NZ_JACWCT010000107.1	Prodigal:002006	CDS	26544	27641	.	+	0	ID=OLDPGBNC_01658;eC_number=1.3.1.-;Name=dusB;db_xref=COG:COG0042;gene=dusB;inference=ab initio prediction:Prodigal:002006,similar to AA sequence:UniProtKB:P0ABT5;locus_tag=OLDPGBNC_01658;product=tRNA-dihydrouridine synthase B
NZ_JACWCT010000107.1	Prodigal:002006	CDS	27688	28791	.	+	0	ID=OLDPGBNC_01659;eC_number=2.7.13.3;Name=glnL;db_xref=COG:COG3852;gene=glnL;inference=ab initio prediction:Prodigal:002006,similar to AA sequence:UniProtKB:P0AFB5;locus_tag=OLDPGBNC_01659;product=Sensory histidine kinase/phosphatase NtrB
NZ_JACWCT010000107.1	Prodigal:002006	CDS	28797	30254	.	+	0	ID=OLDPGBNC_01660;Name=ntrC;db_xref=COG:COG2204;gene=ntrC;inference=ab initio prediction:Prodigal:002006,similar to AA sequence:UniProtKB:P10577;locus_tag=OLDPGBNC_01660;product=DNA-binding transcriptional regulator NtrC
NZ_JACWCT010000107.1	Prodigal:002006	CDS	31106	31543	.	+	0	ID=OLDPGBNC_01661;Name=ros_4;db_xref=COG:COG4957;gene=ros_4;inference=ab initio prediction:Prodigal:002006,similar to AA sequence:UniProtKB:Q04152;locus_tag=OLDPGBNC_01661;product=Transcriptional regulatory protein ros
NZ_JACWCT010000107.1	Prodigal:002006	CDS	31717	34029	.	+	0	ID=OLDPGBNC_01662;eC_number=2.7.-.-;Name=sasA_4;gene=sasA_4;inference=ab initio prediction:Prodigal:002006,protein motif:HAMAP:MF_01837;locus_tag=OLDPGBNC_01662;product=Adaptive-response sensory-kinase SasA
NZ_JACWCT010000107.1	Prodigal:002006	CDS	34150	35520	.	+	0	ID=OLDPGBNC_01663;Name=glnG;db_xref=COG:COG2204;gene=glnG;inference=ab initio prediction:Prodigal:002006,similar to AA sequence:UniProtKB:P41789;locus_tag=OLDPGBNC_01663;product=DNA-binding transcriptional regulator NtrC
NZ_JACWCT010000107.1	Prodigal:002006	CDS	35805	36059	.	+	0	ID=OLDPGBNC_01664;Name=hfq;db_xref=COG:COG1923;gene=hfq;inference=ab initio prediction:Prodigal:002006,similar to AA sequence:UniProtKB:Q9A7H8;locus_tag=OLDPGBNC_01664;product=RNA-binding protein Hfq
NZ_JACWCT010000107.1	Prodigal:002006	CDS	36280	37659	.	+	0	ID=OLDPGBNC_01665;Name=hflX;gene=hflX;inference=ab initio prediction:Prodigal:002006,protein motif:HAMAP:MF_00900;locus_tag=OLDPGBNC_01665;product=GTPase HflX
NZ_JACWCT010000107.1	Prodigal:002006	CDS	37686	38846	.	+	0	ID=OLDPGBNC_01666;inference=ab initio prediction:Prodigal:002006;locus_tag=OLDPGBNC_01666;product=hypothetical protein
NZ_JACWCT010000107.1	Prodigal:002006	CDS	38884	40098	.	-	0	ID=OLDPGBNC_01667;inference=ab initio prediction:Prodigal:002006;locus_tag=OLDPGBNC_01667;product=hypothetical protein
NZ_JACWCT010000107.1	Prodigal:002006	CDS	40861	41850	.	-	0	ID=OLDPGBNC_01668;eC_number=1.11.1.-;db_xref=COG:COG0753;inference=ab initio prediction:Prodigal:002006,similar to AA sequence:UniProtKB:Q73WB6;locus_tag=OLDPGBNC_01668;product=Catalase-related peroxidase
NZ_JACWCT010000107.1	Prodigal:002006	CDS	41943	42485	.	-	0	ID=OLDPGBNC_01669;eC_number=2.3.1.-;Name=ttr;gene=ttr;inference=ab initio prediction:Prodigal:002006,similar to AA sequence:UniProtKB:P16966;locus_tag=OLDPGBNC_01669;product=Acetyltransferase
NZ_JACWCT010000107.1	Prodigal:002006	CDS	42500	43114	.	-	0	ID=OLDPGBNC_01670;inference=ab initio prediction:Prodigal:002006;locus_tag=OLDPGBNC_01670;product=hypothetical protein
NZ_JACWCT010000107.1	Prodigal:002006	CDS	43186	44004	.	-	0	ID=OLDPGBNC_01671;eC_number=3.6.1.8;Name=mazG;db_xref=COG:COG1694;gene=mazG;inference=ab initio prediction:Prodigal:002006,similar to AA sequence:UniProtKB:P0AEY3;locus_tag=OLDPGBNC_01671;product=Nucleoside triphosphate pyrophosphohydrolase
NZ_JACWCT010000107.1	Prodigal:002006	CDS	44927	46024	.	+	0	ID=OLDPGBNC_01672;inference=ab initio prediction:Prodigal:002006;locus_tag=OLDPGBNC_01672;product=hypothetical protein
NZ_JACWCT010000107.1	Prodigal:002006	CDS	46585	47097	.	+	0	ID=OLDPGBNC_01673;inference=ab initio prediction:Prodigal:002006;locus_tag=OLDPGBNC_01673;product=hypothetical protein
NZ_JACWCT010000107.1	Prodigal:002006	CDS	47197	47472	.	+	0	ID=OLDPGBNC_01674;inference=ab initio prediction:Prodigal:002006;locus_tag=OLDPGBNC_01674;product=hypothetical protein
NZ_JACWCT010000107.1	Prodigal:002006	CDS	47469	48398	.	+	0	ID=OLDPGBNC_01675;eC_number=4.3.3.7;Name=dapA_1;gene=dapA_1;inference=ab initio prediction:Prodigal:002006,similar to AA sequence:UniProtKB:Q07607;locus_tag=OLDPGBNC_01675;product=4-hydroxy-tetrahydrodipicolinate synthase
NZ_JACWCT010000107.1	Prodigal:002006	CDS	48456	48731	.	-	0	ID=OLDPGBNC_01676;inference=ab initio prediction:Prodigal:002006;locus_tag=OLDPGBNC_01676;product=hypothetical protein
NZ_JACWCT010000107.1	Prodigal:002006	CDS	49424	49723	.	+	0	ID=OLDPGBNC_01677;inference=ab initio prediction:Prodigal:002006;locus_tag=OLDPGBNC_01677;product=hypothetical protein
NZ_JACWCT010000107.1	Prodigal:002006	CDS	49746	50450	.	-	0	ID=OLDPGBNC_01678;inference=ab initio prediction:Prodigal:002006;locus_tag=OLDPGBNC_01678;product=hypothetical protein
NZ_JACWCT010000107.1	Prodigal:002006	CDS	50693	51991	.	-	0	ID=OLDPGBNC_01679;Name=rutG;db_xref=COG:COG2233;gene=rutG;inference=ab initio prediction:Prodigal:002006,similar to AA sequence:UniProtKB:P75892;locus_tag=OLDPGBNC_01679;product=Putative pyrimidine permease RutG
NZ_JACWCT010000107.1	Prodigal:002006	CDS	52085	53344	.	-	0	ID=OLDPGBNC_01680;inference=ab initio prediction:Prodigal:002006;locus_tag=OLDPGBNC_01680;product=hypothetical protein
NZ_JACWCT010000107.1	Prodigal:002006	CDS	53805	54533	.	+	0	ID=OLDPGBNC_01681;eC_number=5.3.3.7;Name=ais_1;gene=ais_1;inference=ab initio prediction:Prodigal:002006,similar to AA sequence:UniProtKB:A0A0A1H8I4;locus_tag=OLDPGBNC_01681;product=Aconitate isomerase
NZ_JACWCT010000107.1	Prodigal:002006	CDS	54571	55047	.	-	0	ID=OLDPGBNC_01682;inference=ab initio prediction:Prodigal:002006;locus_tag=OLDPGBNC_01682;product=hypothetical protein
NZ_JACWCT010000107.1	Prodigal:002006	CDS	55172	55891	.	-	0	ID=OLDPGBNC_01683;inference=ab initio prediction:Prodigal:002006;locus_tag=OLDPGBNC_01683;product=hypothetical protein
NZ_JACWCT010000107.1	Prodigal:002006	CDS	56027	56290	.	+	0	ID=OLDPGBNC_01684;inference=ab initio prediction:Prodigal:002006;locus_tag=OLDPGBNC_01684;product=hypothetical protein
NZ_JACWCT010000107.1	Prodigal:002006	CDS	56588	57343	.	+	0	ID=OLDPGBNC_01685;inference=ab initio prediction:Prodigal:002006;locus_tag=OLDPGBNC_01685;product=hypothetical protein
NZ_JACWCT010000107.1	Prodigal:002006	CDS	57447	58907	.	+	0	ID=OLDPGBNC_01686;Name=pcaK_1;db_xref=COG:COG0477;gene=pcaK_1;inference=ab initio prediction:Prodigal:002006,similar to AA sequence:UniProtKB:Q43975;locus_tag=OLDPGBNC_01686;product=4-hydroxybenzoate transporter PcaK
NZ_JACWCT010000108.1	Prodigal:002006	CDS	123	959	.	+	0	ID=OLDPGBNC_01687;inference=ab initio prediction:Prodigal:002006;locus_tag=OLDPGBNC_01687;product=hypothetical protein
NZ_JACWCT010000108.1	Prodigal:002006	CDS	1144	1953	.	-	0	ID=OLDPGBNC_01688;inference=ab initio prediction:Prodigal:002006;locus_tag=OLDPGBNC_01688;product=hypothetical protein
NZ_JACWCT010000108.1	Prodigal:002006	CDS	2264	2728	.	-	0	ID=OLDPGBNC_01689;Name=lrp_2;db_xref=COG:COG1522;gene=lrp_2;inference=ab initio prediction:Prodigal:002006,similar to AA sequence:UniProtKB:P0ACJ0;locus_tag=OLDPGBNC_01689;product=Leucine-responsive regulatory protein
NZ_JACWCT010000108.1	Prodigal:002006	CDS	2852	5941	.	+	0	ID=OLDPGBNC_01690;Name=putA;db_xref=COG:COG0506;gene=putA;inference=ab initio prediction:Prodigal:002006,similar to AA sequence:UniProtKB:P09546;locus_tag=OLDPGBNC_01690;product=Bifunctional protein PutA
NZ_JACWCT010000108.1	Prodigal:002006	CDS	5949	7202	.	-	0	ID=OLDPGBNC_01691;Name=dnaK_1;db_xref=COG:COG0443;gene=dnaK_1;inference=ab initio prediction:Prodigal:002006,similar to AA sequence:UniProtKB:O87777;locus_tag=OLDPGBNC_01691;product=Chaperone protein DnaK
NZ_JACWCT010000108.1	Prodigal:002006	CDS	7372	7575	.	+	0	ID=OLDPGBNC_01692;inference=ab initio prediction:Prodigal:002006;locus_tag=OLDPGBNC_01692;product=hypothetical protein
NZ_JACWCT010000108.1	Prodigal:002006	CDS	7711	8082	.	+	0	ID=OLDPGBNC_01693;inference=ab initio prediction:Prodigal:002006;locus_tag=OLDPGBNC_01693;product=hypothetical protein
NZ_JACWCT010000108.1	Prodigal:002006	CDS	8241	9020	.	+	0	ID=OLDPGBNC_01694;inference=ab initio prediction:Prodigal:002006;locus_tag=OLDPGBNC_01694;product=hypothetical protein
NZ_JACWCT010000108.1	Prodigal:002006	CDS	9797	10600	.	+	0	ID=OLDPGBNC_01695;inference=ab initio prediction:Prodigal:002006;locus_tag=OLDPGBNC_01695;product=hypothetical protein
NZ_JACWCT010000108.1	Prodigal:002006	CDS	10743	13241	.	+	0	ID=OLDPGBNC_01696;eC_number=2.7.13.3;Name=rcsC_15;gene=rcsC_15;inference=ab initio prediction:Prodigal:002006,protein motif:HAMAP:MF_00979;locus_tag=OLDPGBNC_01696;product=Sensor histidine kinase RcsC
NZ_JACWCT010000108.1	Prodigal:002006	CDS	13255	13641	.	-	0	ID=OLDPGBNC_01697;inference=ab initio prediction:Prodigal:002006;locus_tag=OLDPGBNC_01697;product=hypothetical protein
NZ_JACWCT010000108.1	Prodigal:002006	CDS	13833	14492	.	-	0	ID=OLDPGBNC_01698;inference=ab initio prediction:Prodigal:002006;locus_tag=OLDPGBNC_01698;product=hypothetical protein
NZ_JACWCT010000108.1	Prodigal:002006	CDS	14772	16232	.	+	0	ID=OLDPGBNC_01699;Name=malT;gene=malT;inference=ab initio prediction:Prodigal:002006,protein motif:HAMAP:MF_01247;locus_tag=OLDPGBNC_01699;product=HTH-type transcriptional regulator MalT
NZ_JACWCT010000108.1	Prodigal:002006	CDS	16331	16489	.	+	0	ID=OLDPGBNC_01700;inference=ab initio prediction:Prodigal:002006;locus_tag=OLDPGBNC_01700;product=hypothetical protein
NZ_JACWCT010000108.1	Prodigal:002006	CDS	16558	16959	.	+	0	ID=OLDPGBNC_01701;inference=ab initio prediction:Prodigal:002006;locus_tag=OLDPGBNC_01701;product=hypothetical protein
NZ_JACWCT010000108.1	Prodigal:002006	CDS	17083	17997	.	+	0	ID=OLDPGBNC_01702;inference=ab initio prediction:Prodigal:002006;locus_tag=OLDPGBNC_01702;product=hypothetical protein
NZ_JACWCT010000108.1	Prodigal:002006	CDS	18077	18280	.	+	0	ID=OLDPGBNC_01703;inference=ab initio prediction:Prodigal:002006;locus_tag=OLDPGBNC_01703;product=hypothetical protein
NZ_JACWCT010000108.1	Prodigal:002006	CDS	18358	18807	.	+	0	ID=OLDPGBNC_01704;inference=ab initio prediction:Prodigal:002006;locus_tag=OLDPGBNC_01704;product=hypothetical protein
NZ_JACWCT010000108.1	Prodigal:002006	CDS	19140	19235	.	+	0	ID=OLDPGBNC_01705;inference=ab initio prediction:Prodigal:002006;locus_tag=OLDPGBNC_01705;product=hypothetical protein
NZ_JACWCT010000108.1	Prodigal:002006	CDS	19285	19716	.	+	0	ID=OLDPGBNC_01706;inference=ab initio prediction:Prodigal:002006;locus_tag=OLDPGBNC_01706;product=hypothetical protein
NZ_JACWCT010000108.1	Prodigal:002006	CDS	19818	20801	.	+	0	ID=OLDPGBNC_01707;db_xref=COG:COG0596;inference=ab initio prediction:Prodigal:002006,similar to AA sequence:UniProtKB:P9WNH3;locus_tag=OLDPGBNC_01707;product=putative protein
NZ_JACWCT010000108.1	Prodigal:002006	CDS	20977	24054	.	+	0	ID=OLDPGBNC_01708;inference=ab initio prediction:Prodigal:002006;locus_tag=OLDPGBNC_01708;product=hypothetical protein
NZ_JACWCT010000109.1	Prodigal:002006	CDS	526	750	.	+	0	ID=OLDPGBNC_01709;inference=ab initio prediction:Prodigal:002006;locus_tag=OLDPGBNC_01709;product=hypothetical protein
NZ_JACWCT010000109.1	Prodigal:002006	CDS	1375	1848	.	+	0	ID=OLDPGBNC_01710;inference=ab initio prediction:Prodigal:002006;locus_tag=OLDPGBNC_01710;product=hypothetical protein
NZ_JACWCT010000109.1	Prodigal:002006	CDS	2090	2311	.	+	0	ID=OLDPGBNC_01711;inference=ab initio prediction:Prodigal:002006;locus_tag=OLDPGBNC_01711;product=hypothetical protein
NZ_JACWCT010000109.1	Prodigal:002006	CDS	2552	3010	.	+	0	ID=OLDPGBNC_01712;inference=ab initio prediction:Prodigal:002006;locus_tag=OLDPGBNC_01712;product=hypothetical protein
NZ_JACWCT010000109.1	Prodigal:002006	CDS	3030	3851	.	+	0	ID=OLDPGBNC_01713;inference=ab initio prediction:Prodigal:002006;locus_tag=OLDPGBNC_01713;product=hypothetical protein
NZ_JACWCT010000109.1	Prodigal:002006	CDS	3859	4800	.	+	0	ID=OLDPGBNC_01714;inference=ab initio prediction:Prodigal:002006;locus_tag=OLDPGBNC_01714;product=hypothetical protein
NZ_JACWCT010000109.1	Prodigal:002006	CDS	4805	5113	.	+	0	ID=OLDPGBNC_01715;inference=ab initio prediction:Prodigal:002006;locus_tag=OLDPGBNC_01715;product=hypothetical protein
NZ_JACWCT010000109.1	Prodigal:002006	CDS	5113	5331	.	+	0	ID=OLDPGBNC_01716;inference=ab initio prediction:Prodigal:002006;locus_tag=OLDPGBNC_01716;product=hypothetical protein
NZ_JACWCT010000109.1	Prodigal:002006	CDS	5334	7703	.	+	0	ID=OLDPGBNC_01717;inference=ab initio prediction:Prodigal:002006;locus_tag=OLDPGBNC_01717;product=hypothetical protein
NZ_JACWCT010000109.1	Prodigal:002006	CDS	7864	8136	.	+	0	ID=OLDPGBNC_01718;inference=ab initio prediction:Prodigal:002006;locus_tag=OLDPGBNC_01718;product=hypothetical protein
NZ_JACWCT010000109.1	Prodigal:002006	CDS	9076	9924	.	-	0	ID=OLDPGBNC_01719;inference=ab initio prediction:Prodigal:002006;locus_tag=OLDPGBNC_01719;product=hypothetical protein
NZ_JACWCT010000109.1	Prodigal:002006	CDS	10141	10419	.	-	0	ID=OLDPGBNC_01720;inference=ab initio prediction:Prodigal:002006;locus_tag=OLDPGBNC_01720;product=hypothetical protein
NZ_JACWCT010000109.1	Prodigal:002006	CDS	10423	11097	.	-	0	ID=OLDPGBNC_01721;inference=ab initio prediction:Prodigal:002006,protein motif:HAMAP:MF_02040;locus_tag=OLDPGBNC_01721;product=Iron-sulfur cluster carrier protein
NZ_JACWCT010000109.1	Prodigal:002006	CDS	11168	11485	.	-	0	ID=OLDPGBNC_01722;inference=ab initio prediction:Prodigal:002006;locus_tag=OLDPGBNC_01722;product=hypothetical protein
NZ_JACWCT010000109.1	Prodigal:002006	CDS	11489	11737	.	-	0	ID=OLDPGBNC_01723;inference=ab initio prediction:Prodigal:002006;locus_tag=OLDPGBNC_01723;product=hypothetical protein
NZ_JACWCT010000109.1	Prodigal:002006	CDS	11894	12151	.	+	0	ID=OLDPGBNC_01724;inference=ab initio prediction:Prodigal:002006;locus_tag=OLDPGBNC_01724;product=hypothetical protein
NZ_JACWCT010000109.1	Prodigal:002006	CDS	12151	12609	.	+	0	ID=OLDPGBNC_01725;inference=ab initio prediction:Prodigal:002006;locus_tag=OLDPGBNC_01725;product=hypothetical protein
NZ_JACWCT010000109.1	Prodigal:002006	CDS	12606	12764	.	+	0	ID=OLDPGBNC_01726;inference=ab initio prediction:Prodigal:002006;locus_tag=OLDPGBNC_01726;product=hypothetical protein
NZ_JACWCT010000109.1	Prodigal:002006	CDS	12897	13073	.	+	0	ID=OLDPGBNC_01727;inference=ab initio prediction:Prodigal:002006;locus_tag=OLDPGBNC_01727;product=hypothetical protein
NZ_JACWCT010000109.1	Prodigal:002006	CDS	13311	14129	.	+	0	ID=OLDPGBNC_01728;inference=ab initio prediction:Prodigal:002006;locus_tag=OLDPGBNC_01728;product=hypothetical protein
NZ_JACWCT010000109.1	Prodigal:002006	CDS	14126	15106	.	+	0	ID=OLDPGBNC_01729;inference=ab initio prediction:Prodigal:002006;locus_tag=OLDPGBNC_01729;product=hypothetical protein
NZ_JACWCT010000110.1	Prodigal:002006	CDS	250	1572	.	+	0	ID=OLDPGBNC_01730;eC_number=7.6.2.9;Name=opuAA;db_xref=COG:COG4175;gene=opuAA;inference=ab initio prediction:Prodigal:002006,similar to AA sequence:UniProtKB:P46920;locus_tag=OLDPGBNC_01730;product=Glycine betaine transport ATP-binding protein OpuAA
NZ_JACWCT010000110.1	Prodigal:002006	CDS	1629	2339	.	+	0	ID=OLDPGBNC_01731;Name=opuAB_1;db_xref=COG:COG4176;gene=opuAB_1;inference=ab initio prediction:Prodigal:002006,similar to AA sequence:UniProtKB:P46921;locus_tag=OLDPGBNC_01731;product=Glycine betaine transport system permease protein OpuAB
NZ_JACWCT010000110.1	Prodigal:002006	CDS	2375	3211	.	+	0	ID=OLDPGBNC_01732;inference=ab initio prediction:Prodigal:002006;locus_tag=OLDPGBNC_01732;product=hypothetical protein
NZ_JACWCT010000110.1	Prodigal:002006	CDS	3486	5078	.	+	0	ID=OLDPGBNC_01733;eC_number=6.2.1.3;Name=lcfB_2;db_xref=COG:COG0318;gene=lcfB_2;inference=ab initio prediction:Prodigal:002006,similar to AA sequence:UniProtKB:O07610;locus_tag=OLDPGBNC_01733;product=Long-chain-fatty-acid--CoA ligase
NZ_JACWCT010000110.1	Prodigal:002006	CDS	5112	5723	.	-	0	ID=OLDPGBNC_01734;Name=fixJ_1;gene=fixJ_1;inference=ab initio prediction:Prodigal:002006,similar to AA sequence:UniProtKB:P10958;locus_tag=OLDPGBNC_01734;product=Transcriptional regulatory protein FixJ
NZ_JACWCT010000110.1	Prodigal:002006	CDS	5713	7257	.	-	0	ID=OLDPGBNC_01735;eC_number=2.7.13.3;Name=fixL;gene=fixL;inference=ab initio prediction:Prodigal:002006,similar to AA sequence:UniProtKB:P23222;locus_tag=OLDPGBNC_01735;product=Sensor protein FixL
NZ_JACWCT010000110.1	Prodigal:002006	CDS	7338	8006	.	-	0	ID=OLDPGBNC_01736;Name=fixK_1;db_xref=COG:COG0664;gene=fixK_1;inference=ab initio prediction:Prodigal:002006,similar to AA sequence:UniProtKB:P26488;locus_tag=OLDPGBNC_01736;product=Nitrogen fixation regulation protein FixK
NZ_JACWCT010000110.1	Prodigal:002006	CDS	8845	10152	.	+	0	ID=OLDPGBNC_01737;inference=ab initio prediction:Prodigal:002006;locus_tag=OLDPGBNC_01737;product=hypothetical protein
NZ_JACWCT010000110.1	Prodigal:002006	CDS	10286	10654	.	-	0	ID=OLDPGBNC_01738;inference=ab initio prediction:Prodigal:002006;locus_tag=OLDPGBNC_01738;product=hypothetical protein
NZ_JACWCT010000110.1	Prodigal:002006	CDS	11417	12832	.	-	0	ID=OLDPGBNC_01739;inference=ab initio prediction:Prodigal:002006;locus_tag=OLDPGBNC_01739;product=hypothetical protein
NZ_JACWCT010000110.1	Prodigal:002006	CDS	12920	13297	.	-	0	ID=OLDPGBNC_01740;Name=fixJ_2;gene=fixJ_2;inference=ab initio prediction:Prodigal:002006,similar to AA sequence:UniProtKB:P10958;locus_tag=OLDPGBNC_01740;product=Transcriptional regulatory protein FixJ
NZ_JACWCT010000110.1	Aragorn:001002	tRNA	13469	13570	.	-	.	ID=OLDPGBNC_01741;inference=COORDINATES:profile:Aragorn:001002;locus_tag=OLDPGBNC_01741;product=tRNA-Pro(cgg)
NZ_JACWCT010000110.1	Prodigal:002006	CDS	13876	14013	.	-	0	ID=OLDPGBNC_01742;inference=ab initio prediction:Prodigal:002006;locus_tag=OLDPGBNC_01742;product=hypothetical protein
NZ_JACWCT010000110.1	Prodigal:002006	CDS	14032	16353	.	-	0	ID=OLDPGBNC_01743;eC_number=7.2.2.8;Name=copA_1;db_xref=COG:COG2217;gene=copA_1;inference=ab initio prediction:Prodigal:002006,similar to AA sequence:UniProtKB:Q2FV64;locus_tag=OLDPGBNC_01743;product=Copper-exporting P-type ATPase
NZ_JACWCT010000110.1	Prodigal:002006	CDS	16367	16864	.	-	0	ID=OLDPGBNC_01744;inference=ab initio prediction:Prodigal:002006;locus_tag=OLDPGBNC_01744;product=hypothetical protein
NZ_JACWCT010000110.1	Prodigal:002006	CDS	16869	18365	.	-	0	ID=OLDPGBNC_01745;inference=ab initio prediction:Prodigal:002006;locus_tag=OLDPGBNC_01745;product=hypothetical protein
NZ_JACWCT010000110.1	Prodigal:002006	CDS	18737	19243	.	-	0	ID=OLDPGBNC_01746;eC_number=2.-.-.-;Name=ybiS;db_xref=COG:COG1376;gene=ybiS;inference=ab initio prediction:Prodigal:002006,similar to AA sequence:UniProtKB:P0AAX8;locus_tag=OLDPGBNC_01746;product=putative L%2CD-transpeptidase YbiS
NZ_JACWCT010000110.1	Prodigal:002006	CDS	19433	19810	.	-	0	ID=OLDPGBNC_01747;inference=ab initio prediction:Prodigal:002006;locus_tag=OLDPGBNC_01747;product=hypothetical protein
NZ_JACWCT010000110.1	Prodigal:002006	CDS	20231	20383	.	-	0	ID=OLDPGBNC_01748;inference=ab initio prediction:Prodigal:002006;locus_tag=OLDPGBNC_01748;product=hypothetical protein
NZ_JACWCT010000110.1	Prodigal:002006	CDS	20501	21097	.	+	0	ID=OLDPGBNC_01749;eC_number=3.1.26.4;Name=rnhB;db_xref=COG:COG0164;gene=rnhB;inference=ab initio prediction:Prodigal:002006,similar to AA sequence:UniProtKB:P10442;locus_tag=OLDPGBNC_01749;product=Ribonuclease HII
NZ_JACWCT010000110.1	Prodigal:002006	CDS	21230	22828	.	+	0	ID=OLDPGBNC_01750;eC_number=6.2.1.3;db_xref=COG:COG0318;inference=ab initio prediction:Prodigal:002006,similar to AA sequence:UniProtKB:P9WQ37;locus_tag=OLDPGBNC_01750;product=Long-chain-fatty-acid--CoA ligase FadD13
NZ_JACWCT010000110.1	Prodigal:002006	CDS	22825	23682	.	+	0	ID=OLDPGBNC_01751;inference=ab initio prediction:Prodigal:002006;locus_tag=OLDPGBNC_01751;product=hypothetical protein
NZ_JACWCT010000110.1	Prodigal:002006	CDS	23651	24211	.	-	0	ID=OLDPGBNC_01752;inference=ab initio prediction:Prodigal:002006;locus_tag=OLDPGBNC_01752;product=hypothetical protein
NZ_JACWCT010000110.1	Prodigal:002006	CDS	24652	26664	.	-	0	ID=OLDPGBNC_01753;eC_number=6.1.1.3;Name=thrS;db_xref=COG:COG0441;gene=thrS;inference=ab initio prediction:Prodigal:002006,similar to AA sequence:UniProtKB:P0A8M3;locus_tag=OLDPGBNC_01753;product=Threonine--tRNA ligase
NZ_JACWCT010000110.1	Prodigal:002006	CDS	26835	27149	.	-	0	ID=OLDPGBNC_01754;Name=yidD;gene=yidD;inference=ab initio prediction:Prodigal:002006,protein motif:HAMAP:MF_00386;locus_tag=OLDPGBNC_01754;product=Putative membrane protein insertion efficiency factor
NZ_JACWCT010000110.1	Prodigal:002006	CDS	27146	27628	.	-	0	ID=OLDPGBNC_01755;inference=ab initio prediction:Prodigal:002006;locus_tag=OLDPGBNC_01755;product=hypothetical protein
NZ_JACWCT010000110.1	Prodigal:002006	CDS	27904	28563	.	+	0	ID=OLDPGBNC_01756;eC_number=3.5.4.16;Name=folE;db_xref=COG:COG0302;gene=folE;inference=ab initio prediction:Prodigal:002006,similar to AA sequence:UniProtKB:P19465;locus_tag=OLDPGBNC_01756;product=GTP cyclohydrolase 1
NZ_JACWCT010000110.1	Prodigal:002006	CDS	28560	28982	.	+	0	ID=OLDPGBNC_01757;eC_number=3.5.4.19;Name=hisI_1;gene=hisI_1;inference=ab initio prediction:Prodigal:002006,protein motif:HAMAP:MF_01021;locus_tag=OLDPGBNC_01757;product=Phosphoribosyl-AMP cyclohydrolase
NZ_JACWCT010000110.1	Prodigal:002006	CDS	29211	29627	.	-	0	ID=OLDPGBNC_01758;inference=ab initio prediction:Prodigal:002006;locus_tag=OLDPGBNC_01758;product=hypothetical protein
[truncated: 7,968,996 more chars]
