# Supplementary material for: Comprehensive Comparative Genomics and Phenotyping of Methylobacterium Species
Source: Front Microbiol. 2021 Oct 6;12:740610. doi: 10.3389/fmicb.2021.740610 (PMC8561711; doi:10.3389/fmicb.2021.740610)
Supplement: Supplementary file 7 [file Data_Sheet_1.ZIP › Mb_crusticola.gff]

##gff-version 3
##sequence-region NODE_1_length_571168_cov_54.897709 1 571168
##sequence-region NODE_2_length_517991_cov_54.560022 1 517991
##sequence-region NODE_3_length_456532_cov_57.252241 1 456532
##sequence-region NODE_4_length_383406_cov_54.974673 1 383406
##sequence-region NODE_5_length_359309_cov_58.538630 1 359309
##sequence-region NODE_6_length_350794_cov_54.585170 1 350794
##sequence-region NODE_7_length_324662_cov_58.980312 1 324662
##sequence-region NODE_8_length_321810_cov_55.564429 1 321810
##sequence-region NODE_9_length_296256_cov_59.369746 1 296256
##sequence-region NODE_10_length_270721_cov_56.410620 1 270721
##sequence-region NODE_11_length_265453_cov_56.256784 1 265453
##sequence-region NODE_12_length_260953_cov_65.155574 1 260953
##sequence-region NODE_13_length_221016_cov_53.070854 1 221016
##sequence-region NODE_14_length_218291_cov_58.284114 1 218291
##sequence-region NODE_15_length_203846_cov_60.893774 1 203846
##sequence-region NODE_16_length_189167_cov_57.154104 1 189167
##sequence-region NODE_17_length_171995_cov_59.323661 1 171995
##sequence-region NODE_18_length_149670_cov_60.134365 1 149670
##sequence-region NODE_19_length_146929_cov_60.387468 1 146929
##sequence-region NODE_20_length_141672_cov_57.621458 1 141672
##sequence-region NODE_21_length_132405_cov_61.105999 1 132405
##sequence-region NODE_22_length_124939_cov_54.135558 1 124939
##sequence-region NODE_23_length_119282_cov_58.413866 1 119282
##sequence-region NODE_24_length_105416_cov_57.471455 1 105416
##sequence-region NODE_25_length_92611_cov_60.350955 1 92611
##sequence-region NODE_26_length_90159_cov_57.032618 1 90159
##sequence-region NODE_27_length_88461_cov_55.723548 1 88461
##sequence-region NODE_28_length_80030_cov_55.965352 1 80030
##sequence-region NODE_29_length_78038_cov_56.794391 1 78038
##sequence-region NODE_30_length_71969_cov_54.377048 1 71969
##sequence-region NODE_31_length_67649_cov_58.580229 1 67649
##sequence-region NODE_32_length_54507_cov_70.676908 1 54507
##sequence-region NODE_33_length_50135_cov_55.121705 1 50135
##sequence-region NODE_34_length_48306_cov_54.189177 1 48306
##sequence-region NODE_35_length_44107_cov_62.630127 1 44107
##sequence-region NODE_36_length_40592_cov_54.519994 1 40592
##sequence-region NODE_37_length_39373_cov_55.148634 1 39373
##sequence-region NODE_38_length_36213_cov_67.826014 1 36213
##sequence-region NODE_39_length_36169_cov_66.386249 1 36169
##sequence-region NODE_40_length_35344_cov_48.972144 1 35344
##sequence-region NODE_41_length_31394_cov_82.597594 1 31394
##sequence-region NODE_42_length_25501_cov_61.272734 1 25501
##sequence-region NODE_43_length_23763_cov_57.097604 1 23763
##sequence-region NODE_44_length_22089_cov_71.021603 1 22089
##sequence-region NODE_45_length_18450_cov_69.739223 1 18450
##sequence-region NODE_46_length_16541_cov_71.896882 1 16541
##sequence-region NODE_47_length_15573_cov_55.371867 1 15573
##sequence-region NODE_48_length_14283_cov_52.630166 1 14283
##sequence-region NODE_49_length_11307_cov_46.533150 1 11307
##sequence-region NODE_50_length_8049_cov_88.221666 1 8049
##sequence-region NODE_51_length_7027_cov_56.336489 1 7027
##sequence-region NODE_52_length_6146_cov_39.970448 1 6146
##sequence-region NODE_53_length_5787_cov_75.805478 1 5787
##sequence-region NODE_54_length_4230_cov_65.323593 1 4230
##sequence-region NODE_55_length_3905_cov_133.758442 1 3905
##sequence-region NODE_56_length_2797_cov_75.422684 1 2797
##sequence-region NODE_57_length_2466_cov_3.045209 1 2466
##sequence-region NODE_58_length_2144_cov_3.944471 1 2144
##sequence-region NODE_59_length_1875_cov_115.554396 1 1875
##sequence-region NODE_60_length_1764_cov_130.023991 1 1764
##sequence-region NODE_61_length_1487_cov_6.132682 1 1487
##sequence-region NODE_62_length_1449_cov_200.512912 1 1449
##sequence-region NODE_63_length_1381_cov_403.124434 1 1381
##sequence-region NODE_64_length_1377_cov_4.833585 1 1377
##sequence-region NODE_65_length_1350_cov_2.698069 1 1350
##sequence-region NODE_66_length_1245_cov_115.763025 1 1245
##sequence-region NODE_67_length_1229_cov_4.382453 1 1229
##sequence-region NODE_68_length_965_cov_114.659341 1 965
##sequence-region NODE_69_length_924_cov_120.956272 1 924
##sequence-region NODE_70_length_914_cov_1.655413 1 914
##sequence-region NODE_71_length_905_cov_131.383529 1 905
##sequence-region NODE_72_length_904_cov_95.164900 1 904
##sequence-region NODE_73_length_803_cov_116.092246 1 803
##sequence-region NODE_74_length_766_cov_139.700422 1 766
##sequence-region NODE_75_length_720_cov_159.116942 1 720
##sequence-region NODE_76_length_707_cov_58.837423 1 707
##sequence-region NODE_77_length_671_cov_2.711039 1 671
##sequence-region NODE_78_length_649_cov_411.316498 1 649
##sequence-region NODE_79_length_648_cov_1.460371 1 648
##sequence-region NODE_80_length_645_cov_445.093220 1 645
##sequence-region NODE_81_length_594_cov_114.267161 1 594
##sequence-region NODE_82_length_586_cov_129.435028 1 586
##sequence-region NODE_83_length_584_cov_117.270321 1 584
##sequence-region NODE_84_length_566_cov_463.900196 1 566
##sequence-region NODE_85_length_565_cov_228.198039 1 565
##sequence-region NODE_86_length_560_cov_303.708911 1 560
##sequence-region NODE_87_length_548_cov_127.533469 1 548
##sequence-region NODE_88_length_495_cov_2.931818 1 495
##sequence-region NODE_89_length_486_cov_66.194896 1 486
##sequence-region NODE_90_length_478_cov_46.888889 1 478
##sequence-region NODE_91_length_448_cov_0.842239 1 448
##sequence-region NODE_92_length_444_cov_0.864103 1 444
##sequence-region NODE_93_length_444_cov_52.485861 1 444
##sequence-region NODE_94_length_399_cov_57.258721 1 399
##sequence-region NODE_95_length_397_cov_64.573099 1 397
##sequence-region NODE_96_length_393_cov_369.718935 1 393
##sequence-region NODE_97_length_390_cov_0.725373 1 390
##sequence-region NODE_98_length_377_cov_1.279503 1 377
##sequence-region NODE_99_length_364_cov_0.909385 1 364
##sequence-region NODE_100_length_361_cov_1.862745 1 361
##sequence-region NODE_101_length_348_cov_0.839590 1 348
##sequence-region NODE_102_length_347_cov_1.530822 1 347
##sequence-region NODE_103_length_334_cov_40.089606 1 334
##sequence-region NODE_104_length_334_cov_1.315412 1 334
##sequence-region NODE_105_length_334_cov_0.935484 1 334
##sequence-region NODE_106_length_333_cov_329.035971 1 333
##sequence-region NODE_107_length_333_cov_0.859712 1 333
##sequence-region NODE_108_length_331_cov_0.931159 1 331
##sequence-region NODE_109_length_330_cov_73.552727 1 330
##sequence-region NODE_110_length_328_cov_1.315018 1 328
##sequence-region NODE_111_length_326_cov_1.191882 1 326
##sequence-region NODE_112_length_322_cov_0.872659 1 322
##sequence-region NODE_113_length_322_cov_0.737828 1 322
##sequence-region NODE_114_length_321_cov_60.639098 1 321
##sequence-region NODE_115_length_321_cov_1.721805 1 321
##sequence-region NODE_116_length_319_cov_0.928030 1 319
##sequence-region NODE_117_length_317_cov_0.801527 1 317
##sequence-region NODE_118_length_315_cov_0.907692 1 315
##sequence-region NODE_119_length_312_cov_0.875486 1 312
##sequence-region NODE_120_length_311_cov_0.691406 1 311
##sequence-region NODE_121_length_309_cov_153.574803 1 309
##sequence-region NODE_122_length_308_cov_1.379447 1 308
##sequence-region NODE_123_length_307_cov_0.972222 1 307
##sequence-region NODE_124_length_306_cov_1.250996 1 306
##sequence-region NODE_125_length_306_cov_1.103586 1 306
##sequence-region NODE_126_length_306_cov_0.741036 1 306
##sequence-region NODE_127_length_301_cov_0.849593 1 301
##sequence-region NODE_128_length_300_cov_1.175510 1 300
##sequence-region NODE_129_length_298_cov_1.172840 1 298
##sequence-region NODE_130_length_297_cov_67.487603 1 297
##sequence-region NODE_131_length_296_cov_0.734440 1 296
##sequence-region NODE_132_length_295_cov_60.975000 1 295
##sequence-region NODE_133_length_295_cov_1.979167 1 295
##sequence-region NODE_134_length_293_cov_0.886555 1 293
##sequence-region NODE_135_length_290_cov_1.212766 1 290
##sequence-region NODE_136_length_288_cov_1.124464 1 288
##sequence-region NODE_137_length_283_cov_1.043860 1 283
##sequence-region NODE_138_length_281_cov_1.252212 1 281
##sequence-region NODE_139_length_281_cov_0.889381 1 281
##sequence-region NODE_140_length_281_cov_0.809735 1 281
##sequence-region NODE_141_length_279_cov_62.383929 1 279
##sequence-region NODE_142_length_279_cov_0.991071 1 279
##sequence-region NODE_143_length_279_cov_0.848214 1 279
##sequence-region NODE_144_length_279_cov_0.848214 1 279
##sequence-region NODE_145_length_279_cov_0.848214 1 279
##sequence-region NODE_146_length_279_cov_0.848214 1 279
##sequence-region NODE_147_length_279_cov_0.848214 1 279
##sequence-region NODE_148_length_279_cov_0.848214 1 279
##sequence-region NODE_149_length_279_cov_0.848214 1 279
##sequence-region NODE_150_length_279_cov_0.848214 1 279
##sequence-region NODE_151_length_279_cov_0.848214 1 279
##sequence-region NODE_152_length_278_cov_1.260090 1 278
##sequence-region NODE_153_length_278_cov_0.968610 1 278
##sequence-region NODE_154_length_278_cov_0.852018 1 278
##sequence-region NODE_155_length_278_cov_0.852018 1 278
##sequence-region NODE_156_length_278_cov_0.852018 1 278
##sequence-region NODE_157_length_278_cov_0.852018 1 278
##sequence-region NODE_158_length_278_cov_0.852018 1 278
##sequence-region NODE_159_length_278_cov_0.852018 1 278
##sequence-region NODE_160_length_278_cov_0.852018 1 278
##sequence-region NODE_161_length_278_cov_0.816143 1 278
##sequence-region NODE_162_length_277_cov_0.855856 1 277
##sequence-region NODE_163_length_277_cov_0.855856 1 277
##sequence-region NODE_164_length_277_cov_0.855856 1 277
##sequence-region NODE_165_length_277_cov_0.855856 1 277
##sequence-region NODE_166_length_277_cov_0.851351 1 277
##sequence-region NODE_167_length_276_cov_0.859729 1 276
##sequence-region NODE_168_length_276_cov_0.859729 1 276
##sequence-region NODE_169_length_276_cov_0.859729 1 276
##sequence-region NODE_170_length_276_cov_0.859729 1 276
##sequence-region NODE_171_length_276_cov_0.859729 1 276
##sequence-region NODE_172_length_275_cov_0.863636 1 275
##sequence-region NODE_173_length_275_cov_0.863636 1 275
##sequence-region NODE_174_length_275_cov_0.863636 1 275
##sequence-region NODE_175_length_275_cov_0.863636 1 275
##sequence-region NODE_176_length_275_cov_0.863636 1 275
##sequence-region NODE_177_length_275_cov_0.845455 1 275
##sequence-region NODE_178_length_274_cov_0.867580 1 274
##sequence-region NODE_179_length_274_cov_0.867580 1 274
##sequence-region NODE_180_length_274_cov_0.867580 1 274
##sequence-region NODE_181_length_274_cov_0.867580 1 274
##sequence-region NODE_182_length_274_cov_0.853881 1 274
##sequence-region NODE_183_length_273_cov_0.908257 1 273
##sequence-region NODE_184_length_273_cov_0.871560 1 273
##sequence-region NODE_185_length_273_cov_0.871560 1 273
##sequence-region NODE_186_length_273_cov_0.853211 1 273
##sequence-region NODE_187_length_272_cov_0.875576 1 272
##sequence-region NODE_188_length_272_cov_0.875576 1 272
##sequence-region NODE_189_length_272_cov_0.875576 1 272
##sequence-region NODE_190_length_272_cov_0.875576 1 272
##sequence-region NODE_191_length_272_cov_0.875576 1 272
##sequence-region NODE_192_length_272_cov_0.875576 1 272
##sequence-region NODE_193_length_272_cov_0.875576 1 272
##sequence-region NODE_194_length_272_cov_0.875576 1 272
##sequence-region NODE_195_length_272_cov_0.847926 1 272
##sequence-region NODE_196_length_271_cov_0.879630 1 271
##sequence-region NODE_197_length_271_cov_0.879630 1 271
##sequence-region NODE_198_length_271_cov_0.879630 1 271
##sequence-region NODE_199_length_271_cov_0.879630 1 271
##sequence-region NODE_200_length_271_cov_0.879630 1 271
##sequence-region NODE_201_length_271_cov_0.875000 1 271
##sequence-region NODE_202_length_271_cov_0.847222 1 271
##sequence-region NODE_203_length_271_cov_0.842593 1 271
##sequence-region NODE_204_length_270_cov_0.883721 1 270
##sequence-region NODE_205_length_270_cov_0.883721 1 270
##sequence-region NODE_206_length_270_cov_0.883721 1 270
##sequence-region NODE_207_length_270_cov_0.883721 1 270
##sequence-region NODE_208_length_270_cov_0.883721 1 270
##sequence-region NODE_209_length_270_cov_0.883721 1 270
##sequence-region NODE_210_length_270_cov_0.865116 1 270
##sequence-region NODE_211_length_269_cov_0.887850 1 269
##sequence-region NODE_212_length_269_cov_0.887850 1 269
##sequence-region NODE_213_length_269_cov_0.845794 1 269
##sequence-region NODE_214_length_269_cov_0.841121 1 269
##sequence-region NODE_215_length_268_cov_1.784038 1 268
##sequence-region NODE_216_length_268_cov_0.892019 1 268
##sequence-region NODE_217_length_268_cov_0.892019 1 268
##sequence-region NODE_218_length_268_cov_0.892019 1 268
##sequence-region NODE_219_length_268_cov_0.892019 1 268
##sequence-region NODE_220_length_268_cov_0.892019 1 268
##sequence-region NODE_221_length_268_cov_0.892019 1 268
##sequence-region NODE_222_length_268_cov_0.892019 1 268
##sequence-region NODE_223_length_268_cov_0.892019 1 268
##sequence-region NODE_224_length_268_cov_0.892019 1 268
##sequence-region NODE_225_length_268_cov_0.840376 1 268
##sequence-region NODE_226_length_268_cov_0.723005 1 268
##sequence-region NODE_227_length_267_cov_0.896226 1 267
##sequence-region NODE_228_length_267_cov_0.896226 1 267
##sequence-region NODE_229_length_267_cov_0.896226 1 267
##sequence-region NODE_230_length_267_cov_0.896226 1 267
##sequence-region NODE_231_length_267_cov_0.867925 1 267
##sequence-region NODE_232_length_266_cov_0.900474 1 266
##sequence-region NODE_233_length_266_cov_0.900474 1 266
##sequence-region NODE_234_length_266_cov_0.900474 1 266
##sequence-region NODE_235_length_266_cov_0.900474 1 266
##sequence-region NODE_236_length_266_cov_0.900474 1 266
##sequence-region NODE_237_length_266_cov_0.876777 1 266
##sequence-region NODE_238_length_266_cov_0.872038 1 266
##sequence-region NODE_239_length_266_cov_0.862559 1 266
##sequence-region NODE_240_length_266_cov_0.857820 1 266
##sequence-region NODE_241_length_266_cov_0.848341 1 266
##sequence-region NODE_242_length_266_cov_0.791469 1 266
##sequence-region NODE_243_length_265_cov_0.904762 1 265
##sequence-region NODE_244_length_265_cov_0.904762 1 265
##sequence-region NODE_245_length_265_cov_0.904762 1 265
##sequence-region NODE_246_length_265_cov_0.904762 1 265
##sequence-region NODE_247_length_265_cov_0.904762 1 265
##sequence-region NODE_248_length_265_cov_0.852381 1 265
##sequence-region NODE_249_length_265_cov_0.847619 1 265
##sequence-region NODE_250_length_264_cov_0.952153 1 264
##sequence-region NODE_251_length_264_cov_0.909091 1 264
##sequence-region NODE_252_length_264_cov_0.909091 1 264
##sequence-region NODE_253_length_264_cov_0.909091 1 264
##sequence-region NODE_254_length_264_cov_0.909091 1 264
##sequence-region NODE_255_length_264_cov_0.909091 1 264
##sequence-region NODE_256_length_264_cov_0.909091 1 264
##sequence-region NODE_257_length_264_cov_0.909091 1 264
##sequence-region NODE_258_length_264_cov_0.889952 1 264
##sequence-region NODE_259_length_264_cov_0.870813 1 264
##sequence-region NODE_260_length_264_cov_0.842105 1 264
##sequence-region NODE_261_length_263_cov_0.913462 1 263
##sequence-region NODE_262_length_263_cov_0.913462 1 263
##sequence-region NODE_263_length_263_cov_0.913462 1 263
##sequence-region NODE_264_length_263_cov_0.846154 1 263
##sequence-region NODE_265_length_262_cov_0.917874 1 262
##sequence-region NODE_266_length_262_cov_0.917874 1 262
##sequence-region NODE_267_length_262_cov_0.917874 1 262
##sequence-region NODE_268_length_262_cov_0.917874 1 262
##sequence-region NODE_269_length_262_cov_0.908213 1 262
##sequence-region NODE_270_length_262_cov_0.855072 1 262
##sequence-region NODE_271_length_261_cov_0.922330 1 261
##sequence-region NODE_272_length_261_cov_0.912621 1 261
##sequence-region NODE_273_length_261_cov_0.878641 1 261
##sequence-region NODE_274_length_261_cov_0.844660 1 261
##sequence-region NODE_275_length_261_cov_0.834951 1 261
##sequence-region NODE_276_length_260_cov_0.926829 1 260
##sequence-region NODE_277_length_260_cov_0.926829 1 260
##sequence-region NODE_278_length_260_cov_0.926829 1 260
##sequence-region NODE_279_length_260_cov_0.887805 1 260
##sequence-region NODE_280_length_260_cov_0.848780 1 260
##sequence-region NODE_281_length_260_cov_0.673171 1 260
##sequence-region NODE_282_length_259_cov_0.931373 1 259
##sequence-region NODE_283_length_259_cov_0.931373 1 259
##sequence-region NODE_284_length_259_cov_0.931373 1 259
##sequence-region NODE_285_length_259_cov_0.921569 1 259
##sequence-region NODE_286_length_259_cov_0.882353 1 259
##sequence-region NODE_287_length_259_cov_0.867647 1 259
##sequence-region NODE_288_length_259_cov_0.867647 1 259
##sequence-region NODE_289_length_259_cov_0.852941 1 259
##sequence-region NODE_290_length_259_cov_0.843137 1 259
##sequence-region NODE_291_length_258_cov_1.241379 1 258
##sequence-region NODE_292_length_258_cov_0.935961 1 258
##sequence-region NODE_293_length_258_cov_0.926108 1 258
##sequence-region NODE_294_length_258_cov_0.842365 1 258
##sequence-region NODE_295_length_257_cov_1.222772 1 257
##sequence-region NODE_296_length_257_cov_0.940594 1 257
##sequence-region NODE_297_length_257_cov_0.940594 1 257
##sequence-region NODE_298_length_257_cov_0.940594 1 257
##sequence-region NODE_299_length_257_cov_0.940594 1 257
##sequence-region NODE_300_length_257_cov_0.940594 1 257
##sequence-region NODE_301_length_257_cov_0.940594 1 257
##sequence-region NODE_302_length_257_cov_0.940594 1 257
##sequence-region NODE_303_length_257_cov_0.940594 1 257
##sequence-region NODE_304_length_257_cov_0.915842 1 257
##sequence-region NODE_305_length_257_cov_0.905941 1 257
##sequence-region NODE_306_length_257_cov_0.856436 1 257
##sequence-region NODE_307_length_256_cov_0.945274 1 256
##sequence-region NODE_308_length_256_cov_0.945274 1 256
##sequence-region NODE_309_length_256_cov_0.890547 1 256
##sequence-region NODE_310_length_256_cov_0.880597 1 256
##sequence-region NODE_311_length_255_cov_1.415000 1 255
##sequence-region NODE_312_length_255_cov_0.950000 1 255
##sequence-region NODE_313_length_255_cov_0.950000 1 255
##sequence-region NODE_314_length_255_cov_0.950000 1 255
##sequence-region NODE_315_length_255_cov_0.935000 1 255
##sequence-region NODE_316_length_255_cov_0.925000 1 255
##sequence-region NODE_317_length_255_cov_0.855000 1 255
##sequence-region NODE_318_length_255_cov_0.855000 1 255
##sequence-region NODE_319_length_254_cov_0.954774 1 254
##sequence-region NODE_320_length_254_cov_0.954774 1 254
##sequence-region NODE_321_length_254_cov_0.954774 1 254
##sequence-region NODE_322_length_254_cov_0.954774 1 254
##sequence-region NODE_323_length_254_cov_0.954774 1 254
##sequence-region NODE_324_length_254_cov_0.874372 1 254
##sequence-region NODE_325_length_253_cov_0.959596 1 253
##sequence-region NODE_326_length_253_cov_0.959596 1 253
##sequence-region NODE_327_length_253_cov_0.959596 1 253
##sequence-region NODE_328_length_253_cov_0.959596 1 253
##sequence-region NODE_329_length_253_cov_0.959596 1 253
##sequence-region NODE_330_length_253_cov_0.959596 1 253
##sequence-region NODE_331_length_253_cov_0.959596 1 253
##sequence-region NODE_332_length_253_cov_0.959596 1 253
##sequence-region NODE_333_length_253_cov_0.934343 1 253
##sequence-region NODE_334_length_253_cov_0.848485 1 253
##sequence-region NODE_335_length_251_cov_0.777778 1 251
##sequence-region NODE_336_length_252_cov_0.964467 1 252
##sequence-region NODE_337_length_252_cov_0.964467 1 252
##sequence-region NODE_338_length_252_cov_0.964467 1 252
##sequence-region NODE_339_length_252_cov_0.964467 1 252
##sequence-region NODE_340_length_252_cov_0.964467 1 252
##sequence-region NODE_341_length_252_cov_0.964467 1 252
##sequence-region NODE_342_length_252_cov_0.964467 1 252
##sequence-region NODE_343_length_252_cov_0.964467 1 252
##sequence-region NODE_344_length_252_cov_0.883249 1 252
##sequence-region NODE_345_length_252_cov_0.852792 1 252
##sequence-region NODE_346_length_252_cov_0.847716 1 252
##sequence-region NODE_347_length_252_cov_0.827411 1 252
##sequence-region NODE_348_length_251_cov_0.969388 1 251
##sequence-region NODE_349_length_251_cov_0.969388 1 251
##sequence-region NODE_350_length_251_cov_0.969388 1 251
##sequence-region NODE_351_length_251_cov_0.969388 1 251
##sequence-region NODE_352_length_251_cov_0.969388 1 251
##sequence-region NODE_353_length_251_cov_0.969388 1 251
##sequence-region NODE_354_length_251_cov_0.969388 1 251
##sequence-region NODE_355_length_251_cov_0.969388 1 251
##sequence-region NODE_356_length_251_cov_0.913265 1 251
##sequence-region NODE_357_length_251_cov_0.908163 1 251
##sequence-region NODE_358_length_251_cov_0.882653 1 251
##sequence-region NODE_359_length_251_cov_0.877551 1 251
##sequence-region NODE_360_length_251_cov_0.836735 1 251
##sequence-region NODE_361_length_250_cov_0.974359 1 250
##sequence-region NODE_362_length_250_cov_0.974359 1 250
##sequence-region NODE_363_length_250_cov_0.897436 1 250
##sequence-region NODE_364_length_250_cov_0.897436 1 250
##sequence-region NODE_365_length_250_cov_0.887179 1 250
##sequence-region NODE_366_length_250_cov_0.882051 1 250
##sequence-region NODE_367_length_250_cov_0.871795 1 250
##sequence-region NODE_368_length_250_cov_0.861538 1 250
##sequence-region NODE_369_length_250_cov_0.835897 1 250
##sequence-region NODE_370_length_250_cov_0.830769 1 250
##sequence-region NODE_371_length_249_cov_0.979381 1 249
##sequence-region NODE_372_length_249_cov_0.979381 1 249
##sequence-region NODE_373_length_249_cov_0.979381 1 249
##sequence-region NODE_374_length_249_cov_0.974227 1 249
##sequence-region NODE_375_length_249_cov_0.943299 1 249
##sequence-region NODE_376_length_249_cov_0.907216 1 249
##sequence-region NODE_377_length_249_cov_0.891753 1 249
##sequence-region NODE_378_length_249_cov_0.886598 1 249
##sequence-region NODE_379_length_249_cov_0.881443 1 249
##sequence-region NODE_380_length_249_cov_0.871134 1 249
##sequence-region NODE_381_length_249_cov_0.860825 1 249
##sequence-region NODE_382_length_249_cov_0.845361 1 249
##sequence-region NODE_383_length_249_cov_0.835052 1 249
##sequence-region NODE_384_length_249_cov_0.824742 1 249
##sequence-region NODE_385_length_249_cov_0.809278 1 249
##sequence-region NODE_386_length_248_cov_0.984456 1 248
##sequence-region NODE_387_length_248_cov_0.984456 1 248
##sequence-region NODE_388_length_248_cov_0.984456 1 248
##sequence-region NODE_389_length_248_cov_0.984456 1 248
##sequence-region NODE_390_length_248_cov_0.984456 1 248
##sequence-region NODE_391_length_248_cov_0.984456 1 248
##sequence-region NODE_392_length_248_cov_0.984456 1 248
##sequence-region NODE_393_length_248_cov_0.979275 1 248
##sequence-region NODE_394_length_248_cov_0.891192 1 248
##sequence-region NODE_395_length_248_cov_0.844560 1 248
##sequence-region NODE_396_length_248_cov_0.668394 1 248
##sequence-region NODE_397_length_247_cov_1.088542 1 247
##sequence-region NODE_398_length_247_cov_0.989583 1 247
##sequence-region NODE_399_length_247_cov_0.989583 1 247
##sequence-region NODE_400_length_247_cov_0.989583 1 247
##sequence-region NODE_401_length_247_cov_0.901042 1 247
##sequence-region NODE_402_length_247_cov_0.791667 1 247
##sequence-region NODE_403_length_246_cov_0.994764 1 246
##sequence-region NODE_404_length_246_cov_0.994764 1 246
##sequence-region NODE_405_length_246_cov_0.884817 1 246
##sequence-region NODE_406_length_246_cov_0.858639 1 246
##sequence-region NODE_407_length_246_cov_0.853403 1 246
##sequence-region NODE_408_length_245_cov_94.500000 1 245
##sequence-region NODE_409_length_245_cov_1.994737 1 245
##sequence-region NODE_410_length_245_cov_1.000000 1 245
##sequence-region NODE_411_length_245_cov_1.000000 1 245
##sequence-region NODE_412_length_245_cov_0.963158 1 245
##sequence-region NODE_413_length_245_cov_0.873684 1 245
##sequence-region NODE_414_length_245_cov_0.836842 1 245
##sequence-region NODE_415_length_245_cov_0.826316 1 245
##sequence-region NODE_416_length_245_cov_0.763158 1 245
##sequence-region NODE_417_length_244_cov_2.010582 1 244
##sequence-region NODE_418_length_244_cov_2.010582 1 244
##sequence-region NODE_419_length_244_cov_1.005291 1 244
##sequence-region NODE_420_length_244_cov_0.989418 1 244
##sequence-region NODE_421_length_244_cov_0.941799 1 244
##sequence-region NODE_422_length_244_cov_0.820106 1 244
##sequence-region NODE_423_length_244_cov_0.820106 1 244
##sequence-region NODE_424_length_244_cov_0.820106 1 244
##sequence-region NODE_425_length_243_cov_2.021277 1 243
##sequence-region NODE_426_length_243_cov_1.808511 1 243
##sequence-region NODE_427_length_243_cov_1.180851 1 243
##sequence-region NODE_428_length_243_cov_1.143617 1 243
##sequence-region NODE_429_length_243_cov_1.074468 1 243
##sequence-region NODE_430_length_243_cov_1.037234 1 243
##sequence-region NODE_431_length_243_cov_1.026596 1 243
##sequence-region NODE_432_length_243_cov_1.010638 1 243
##sequence-region NODE_433_length_243_cov_1.010638 1 243
##sequence-region NODE_434_length_243_cov_1.010638 1 243
##sequence-region NODE_435_length_243_cov_1.010638 1 243
##sequence-region NODE_436_length_243_cov_0.973404 1 243
##sequence-region NODE_437_length_243_cov_0.973404 1 243
##sequence-region NODE_438_length_243_cov_0.946809 1 243
##sequence-region NODE_439_length_243_cov_0.888298 1 243
##sequence-region NODE_440_length_243_cov_0.845745 1 243
##sequence-region NODE_441_length_242_cov_0.983957 1 242
##sequence-region NODE_442_length_242_cov_0.925134 1 242
##sequence-region NODE_443_length_242_cov_0.914439 1 242
##sequence-region NODE_444_length_242_cov_0.903743 1 242
##sequence-region NODE_445_length_242_cov_0.893048 1 242
##sequence-region NODE_446_length_242_cov_0.844920 1 242
##sequence-region NODE_447_length_242_cov_0.818182 1 242
##sequence-region NODE_448_length_241_cov_1.021505 1 241
##sequence-region NODE_449_length_241_cov_1.021505 1 241
##sequence-region NODE_450_length_241_cov_1.021505 1 241
##sequence-region NODE_451_length_241_cov_0.989247 1 241
##sequence-region NODE_452_length_241_cov_0.913978 1 241
##sequence-region NODE_453_length_241_cov_0.870968 1 241
##sequence-region NODE_454_length_241_cov_0.817204 1 241
##sequence-region NODE_455_length_240_cov_1.027027 1 240
##sequence-region NODE_456_length_240_cov_1.027027 1 240
##sequence-region NODE_457_length_240_cov_1.027027 1 240
##sequence-region NODE_458_length_240_cov_0.870270 1 240
##sequence-region NODE_459_length_240_cov_0.864865 1 240
##sequence-region NODE_460_length_240_cov_0.827027 1 240
##sequence-region NODE_461_length_240_cov_0.816216 1 240
##sequence-region NODE_462_length_239_cov_1.032609 1 239
##sequence-region NODE_463_length_239_cov_1.032609 1 239
##sequence-region NODE_464_length_239_cov_1.032609 1 239
##sequence-region NODE_465_length_239_cov_1.032609 1 239
##sequence-region NODE_466_length_239_cov_1.032609 1 239
##sequence-region NODE_467_length_239_cov_1.021739 1 239
##sequence-region NODE_468_length_239_cov_1.000000 1 239
##sequence-region NODE_469_length_239_cov_0.994565 1 239
##sequence-region NODE_470_length_239_cov_0.983696 1 239
##sequence-region NODE_471_length_239_cov_0.972826 1 239
##sequence-region NODE_472_length_239_cov_0.934783 1 239
##sequence-region NODE_473_length_239_cov_0.864130 1 239
##sequence-region NODE_474_length_239_cov_0.847826 1 239
##sequence-region NODE_475_length_239_cov_0.836957 1 239
##sequence-region NODE_476_length_239_cov_0.836957 1 239
##sequence-region NODE_477_length_239_cov_0.820652 1 239
##sequence-region NODE_478_length_238_cov_1.131148 1 238
##sequence-region NODE_479_length_238_cov_1.038251 1 238
##sequence-region NODE_480_length_238_cov_1.038251 1 238
##sequence-region NODE_481_length_238_cov_1.027322 1 238
##sequence-region NODE_482_length_238_cov_1.021858 1 238
##sequence-region NODE_483_length_238_cov_1.010929 1 238
##sequence-region NODE_484_length_238_cov_0.945355 1 238
##sequence-region NODE_485_length_238_cov_0.896175 1 238
##sequence-region NODE_486_length_238_cov_0.885246 1 238
##sequence-region NODE_487_length_238_cov_0.819672 1 238
##sequence-region NODE_488_length_238_cov_0.814208 1 238
##sequence-region NODE_489_length_238_cov_0.814208 1 238
##sequence-region NODE_490_length_238_cov_0.814208 1 238
##sequence-region NODE_491_length_237_cov_30.615385 1 237
##sequence-region NODE_492_length_237_cov_1.043956 1 237
##sequence-region NODE_493_length_237_cov_1.043956 1 237
##sequence-region NODE_494_length_237_cov_1.043956 1 237
##sequence-region NODE_495_length_237_cov_1.021978 1 237
##sequence-region NODE_496_length_237_cov_0.989011 1 237
##sequence-region NODE_497_length_237_cov_0.972527 1 237
##sequence-region NODE_498_length_237_cov_0.939560 1 237
##sequence-region NODE_499_length_237_cov_0.939560 1 237
##sequence-region NODE_500_length_237_cov_0.901099 1 237
##sequence-region NODE_501_length_237_cov_0.873626 1 237
##sequence-region NODE_502_length_237_cov_0.813187 1 237
##sequence-region NODE_503_length_237_cov_0.813187 1 237
##sequence-region NODE_504_length_237_cov_0.774725 1 237
##sequence-region NODE_505_length_237_cov_0.747253 1 237
##sequence-region NODE_506_length_236_cov_1.049724 1 236
##sequence-region NODE_507_length_236_cov_1.049724 1 236
##sequence-region NODE_508_length_236_cov_1.049724 1 236
##sequence-region NODE_509_length_236_cov_1.049724 1 236
##sequence-region NODE_510_length_236_cov_1.049724 1 236
##sequence-region NODE_511_length_236_cov_1.049724 1 236
##sequence-region NODE_512_length_236_cov_1.049724 1 236
##sequence-region NODE_513_length_236_cov_1.011050 1 236
##sequence-region NODE_514_length_236_cov_0.823204 1 236
##sequence-region NODE_515_length_236_cov_0.817680 1 236
##sequence-region NODE_516_length_235_cov_1.055556 1 235
##sequence-region NODE_517_length_235_cov_1.055556 1 235
##sequence-region NODE_518_length_235_cov_1.055556 1 235
##sequence-region NODE_519_length_235_cov_1.055556 1 235
##sequence-region NODE_520_length_235_cov_1.055556 1 235
##sequence-region NODE_521_length_235_cov_1.055556 1 235
##sequence-region NODE_522_length_235_cov_1.055556 1 235
##sequence-region NODE_523_length_235_cov_1.000000 1 235
##sequence-region NODE_524_length_235_cov_0.972222 1 235
##sequence-region NODE_525_length_235_cov_0.966667 1 235
##sequence-region NODE_526_length_235_cov_0.911111 1 235
##sequence-region NODE_527_length_235_cov_0.844444 1 235
##sequence-region NODE_528_length_234_cov_1.597765 1 234
##sequence-region NODE_529_length_234_cov_1.061453 1 234
##sequence-region NODE_530_length_234_cov_1.061453 1 234
##sequence-region NODE_531_length_234_cov_1.061453 1 234
##sequence-region NODE_532_length_234_cov_1.061453 1 234
##sequence-region NODE_533_length_234_cov_1.061453 1 234
##sequence-region NODE_534_length_234_cov_1.061453 1 234
##sequence-region NODE_535_length_234_cov_1.016760 1 234
##sequence-region NODE_536_length_234_cov_0.960894 1 234
##sequence-region NODE_537_length_234_cov_0.955307 1 234
##sequence-region NODE_538_length_234_cov_0.905028 1 234
##sequence-region NODE_539_length_234_cov_0.865922 1 234
##sequence-region NODE_540_length_234_cov_0.854749 1 234
##sequence-region NODE_541_length_234_cov_0.826816 1 234
##sequence-region NODE_542_length_233_cov_1.067416 1 233
##sequence-region NODE_543_length_233_cov_1.067416 1 233
##sequence-region NODE_544_length_233_cov_1.067416 1 233
##sequence-region NODE_545_length_233_cov_0.938202 1 233
##sequence-region NODE_546_length_233_cov_0.915730 1 233
##sequence-region NODE_547_length_233_cov_0.898876 1 233
##sequence-region NODE_548_length_233_cov_0.887640 1 233
##sequence-region NODE_549_length_233_cov_0.820225 1 233
##sequence-region NODE_550_length_233_cov_0.808989 1 233
##sequence-region NODE_551_length_232_cov_1.073446 1 232
##sequence-region NODE_552_length_232_cov_1.073446 1 232
##sequence-region NODE_553_length_232_cov_1.073446 1 232
##sequence-region NODE_554_length_232_cov_0.971751 1 232
##sequence-region NODE_555_length_232_cov_0.926554 1 232
##sequence-region NODE_556_length_232_cov_0.881356 1 232
##sequence-region NODE_557_length_232_cov_0.881356 1 232
##sequence-region NODE_558_length_232_cov_0.858757 1 232
##sequence-region NODE_559_length_231_cov_1.079545 1 231
##sequence-region NODE_560_length_231_cov_0.965909 1 231
##sequence-region NODE_561_length_231_cov_0.892045 1 231
##sequence-region NODE_562_length_231_cov_0.840909 1 231
##sequence-region NODE_563_length_231_cov_0.823864 1 231
##sequence-region NODE_564_length_230_cov_1.085714 1 230
##sequence-region NODE_565_length_230_cov_1.085714 1 230
##sequence-region NODE_566_length_230_cov_1.085714 1 230
##sequence-region NODE_567_length_230_cov_1.085714 1 230
##sequence-region NODE_568_length_230_cov_1.085714 1 230
##sequence-region NODE_569_length_230_cov_1.034286 1 230
##sequence-region NODE_570_length_230_cov_0.885714 1 230
##sequence-region NODE_571_length_229_cov_1.091954 1 229
##sequence-region NODE_572_length_229_cov_1.091954 1 229
##sequence-region NODE_573_length_229_cov_1.091954 1 229
##sequence-region NODE_574_length_229_cov_1.091954 1 229
##sequence-region NODE_575_length_229_cov_0.965517 1 229
##sequence-region NODE_576_length_229_cov_0.885057 1 229
##sequence-region NODE_577_length_229_cov_0.804598 1 229
##sequence-region NODE_578_length_228_cov_1.098266 1 228
##sequence-region NODE_579_length_228_cov_1.098266 1 228
##sequence-region NODE_580_length_228_cov_1.092486 1 228
##sequence-region NODE_581_length_228_cov_1.011561 1 228
##sequence-region NODE_582_length_228_cov_0.872832 1 228
##sequence-region NODE_583_length_228_cov_0.809249 1 228
##sequence-region NODE_584_length_227_cov_1.104651 1 227
##sequence-region NODE_585_length_227_cov_1.098837 1 227
##sequence-region NODE_586_length_227_cov_1.034884 1 227
##sequence-region NODE_587_length_227_cov_1.005814 1 227
##sequence-region NODE_588_length_227_cov_0.988372 1 227
##sequence-region NODE_589_length_227_cov_0.965116 1 227
##sequence-region NODE_590_length_227_cov_0.912791 1 227
##sequence-region NODE_591_length_227_cov_0.889535 1 227
##sequence-region NODE_592_length_227_cov_0.843023 1 227
##sequence-region NODE_593_length_226_cov_1.111111 1 226
##sequence-region NODE_594_length_226_cov_1.111111 1 226
##sequence-region NODE_595_length_226_cov_1.111111 1 226
##sequence-region NODE_596_length_226_cov_1.111111 1 226
##sequence-region NODE_597_length_226_cov_1.017544 1 226
##sequence-region NODE_598_length_226_cov_0.953216 1 226
##sequence-region NODE_599_length_226_cov_0.894737 1 226
##sequence-region NODE_600_length_226_cov_0.818713 1 226
##sequence-region NODE_601_length_225_cov_1.117647 1 225
##sequence-region NODE_602_length_225_cov_1.117647 1 225
##sequence-region NODE_603_length_225_cov_1.117647 1 225
##sequence-region NODE_604_length_225_cov_1.117647 1 225
##sequence-region NODE_605_length_225_cov_1.111765 1 225
##sequence-region NODE_606_length_225_cov_1.082353 1 225
##sequence-region NODE_607_length_225_cov_1.064706 1 225
##sequence-region NODE_608_length_225_cov_1.058824 1 225
##sequence-region NODE_609_length_225_cov_0.882353 1 225
##sequence-region NODE_610_length_224_cov_1.124260 1 224
##sequence-region NODE_611_length_224_cov_1.124260 1 224
##sequence-region NODE_612_length_224_cov_1.124260 1 224
##sequence-region NODE_613_length_224_cov_1.124260 1 224
##sequence-region NODE_614_length_224_cov_0.958580 1 224
##sequence-region NODE_615_length_224_cov_0.923077 1 224
##sequence-region NODE_616_length_224_cov_0.846154 1 224
##sequence-region NODE_617_length_223_cov_1.166667 1 223
##sequence-region NODE_618_length_223_cov_1.130952 1 223
##sequence-region NODE_619_length_223_cov_1.130952 1 223
##sequence-region NODE_620_length_223_cov_1.130952 1 223
##sequence-region NODE_621_length_223_cov_1.113095 1 223
##sequence-region NODE_622_length_223_cov_0.892857 1 223
##sequence-region NODE_623_length_223_cov_0.809524 1 223
##sequence-region NODE_624_length_223_cov_0.809524 1 223
##sequence-region NODE_625_length_223_cov_0.803571 1 223
##sequence-region NODE_626_length_222_cov_1.706587 1 222
##sequence-region NODE_627_length_222_cov_1.137725 1 222
##sequence-region NODE_628_length_222_cov_1.113772 1 222
##sequence-region NODE_629_length_222_cov_0.892216 1 222
##sequence-region NODE_630_length_222_cov_0.850299 1 222
##sequence-region NODE_631_length_221_cov_1.144578 1 221
##sequence-region NODE_632_length_221_cov_1.144578 1 221
##sequence-region NODE_633_length_221_cov_1.144578 1 221
##sequence-region NODE_634_length_221_cov_1.144578 1 221
##sequence-region NODE_635_length_221_cov_1.144578 1 221
##sequence-region NODE_636_length_221_cov_1.144578 1 221
##sequence-region NODE_637_length_221_cov_1.114458 1 221
##sequence-region NODE_638_length_221_cov_1.060241 1 221
##sequence-region NODE_639_length_221_cov_1.054217 1 221
##sequence-region NODE_640_length_221_cov_1.036145 1 221
##sequence-region NODE_641_length_221_cov_0.921687 1 221
##sequence-region NODE_642_length_221_cov_0.789157 1 221
##sequence-region NODE_643_length_220_cov_2.090909 1 220
##sequence-region NODE_644_length_220_cov_1.581818 1 220
##sequence-region NODE_645_length_220_cov_1.151515 1 220
##sequence-region NODE_646_length_220_cov_1.151515 1 220
##sequence-region NODE_647_length_220_cov_1.151515 1 220
##sequence-region NODE_648_length_220_cov_1.151515 1 220
##sequence-region NODE_649_length_220_cov_1.078788 1 220
##sequence-region NODE_650_length_220_cov_1.036364 1 220
##sequence-region NODE_651_length_220_cov_0.993939 1 220
##sequence-region NODE_652_length_220_cov_0.854545 1 220
##sequence-region NODE_653_length_220_cov_0.848485 1 220
##sequence-region NODE_654_length_220_cov_0.848485 1 220
##sequence-region NODE_655_length_220_cov_0.812121 1 220
##sequence-region NODE_656_length_220_cov_0.806061 1 220
##sequence-region NODE_657_length_220_cov_0.793939 1 220
##sequence-region NODE_658_length_220_cov_0.787879 1 220
##sequence-region NODE_659_length_219_cov_63.945122 1 219
##sequence-region NODE_660_length_219_cov_1.158537 1 219
##sequence-region NODE_661_length_219_cov_1.158537 1 219
##sequence-region NODE_662_length_219_cov_1.158537 1 219
##sequence-region NODE_663_length_219_cov_1.158537 1 219
##sequence-region NODE_664_length_219_cov_1.030488 1 219
##sequence-region NODE_665_length_219_cov_0.871951 1 219
##sequence-region NODE_666_length_219_cov_0.829268 1 219
##sequence-region NODE_667_length_219_cov_0.792683 1 219
##sequence-region NODE_668_length_218_cov_1.165644 1 218
##sequence-region NODE_669_length_218_cov_1.165644 1 218
##sequence-region NODE_670_length_218_cov_1.165644 1 218
##sequence-region NODE_671_length_218_cov_1.012270 1 218
##sequence-region NODE_672_length_218_cov_0.797546 1 218
##sequence-region NODE_673_length_217_cov_1.302469 1 217
##sequence-region NODE_674_length_217_cov_1.172840 1 217
##sequence-region NODE_675_length_217_cov_1.172840 1 217
##sequence-region NODE_676_length_217_cov_1.141975 1 217
##sequence-region NODE_677_length_217_cov_1.098765 1 217
##sequence-region NODE_678_length_217_cov_1.098765 1 217
##sequence-region NODE_679_length_217_cov_1.067901 1 217
##sequence-region NODE_680_length_217_cov_1.043210 1 217
##sequence-region NODE_681_length_217_cov_0.907407 1 217
##sequence-region NODE_682_length_217_cov_0.901235 1 217
##sequence-region NODE_683_length_217_cov_0.888889 1 217
##sequence-region NODE_684_length_217_cov_0.864198 1 217
##sequence-region NODE_685_length_217_cov_0.858025 1 217
##sequence-region NODE_686_length_217_cov_0.790123 1 217
##sequence-region NODE_687_length_216_cov_1.155280 1 216
##sequence-region NODE_688_length_216_cov_1.062112 1 216
##sequence-region NODE_689_length_216_cov_0.937888 1 216
##sequence-region NODE_690_length_216_cov_0.931677 1 216
##sequence-region NODE_691_length_216_cov_0.795031 1 216
##sequence-region NODE_692_length_215_cov_1.187500 1 215
##sequence-region NODE_693_length_215_cov_1.187500 1 215
##sequence-region NODE_694_length_215_cov_1.187500 1 215
##sequence-region NODE_695_length_215_cov_1.187500 1 215
##sequence-region NODE_696_length_215_cov_1.050000 1 215
##sequence-region NODE_697_length_215_cov_1.050000 1 215
##sequence-region NODE_698_length_215_cov_1.006250 1 215
##sequence-region NODE_699_length_215_cov_0.893750 1 215
##sequence-region NODE_700_length_215_cov_0.868750 1 215
##sequence-region NODE_701_length_215_cov_0.856250 1 215
##sequence-region NODE_702_length_215_cov_0.812500 1 215
##sequence-region NODE_703_length_215_cov_0.793750 1 215
##sequence-region NODE_704_length_214_cov_1.194969 1 214
##sequence-region NODE_705_length_214_cov_1.194969 1 214
##sequence-region NODE_706_length_214_cov_1.194969 1 214
##sequence-region NODE_707_length_214_cov_1.194969 1 214
##sequence-region NODE_708_length_214_cov_1.194969 1 214
##sequence-region NODE_709_length_214_cov_1.176101 1 214
##sequence-region NODE_710_length_214_cov_1.132075 1 214
##sequence-region NODE_711_length_214_cov_1.119497 1 214
##sequence-region NODE_712_length_214_cov_1.075472 1 214
##sequence-region NODE_713_length_213_cov_37.082278 1 213
##sequence-region NODE_714_length_213_cov_1.449367 1 213
##sequence-region NODE_715_length_213_cov_1.202532 1 213
##sequence-region NODE_716_length_213_cov_1.158228 1 213
##sequence-region NODE_717_length_213_cov_1.056962 1 213
##sequence-region NODE_718_length_213_cov_0.803797 1 213
##sequence-region NODE_719_length_213_cov_0.784810 1 213
##sequence-region NODE_720_length_213_cov_0.784810 1 213
##sequence-region NODE_721_length_212_cov_2.165605 1 212
##sequence-region NODE_722_length_212_cov_1.248408 1 212
##sequence-region NODE_723_length_212_cov_1.210191 1 212
##sequence-region NODE_724_length_212_cov_1.210191 1 212
##sequence-region NODE_725_length_212_cov_1.184713 1 212
##sequence-region NODE_726_length_212_cov_0.942675 1 212
##sequence-region NODE_727_length_212_cov_0.923567 1 212
##sequence-region NODE_728_length_212_cov_0.866242 1 212
##sequence-region NODE_729_length_212_cov_0.796178 1 212
##sequence-region NODE_730_length_212_cov_0.783439 1 212
##sequence-region NODE_731_length_211_cov_82.448718 1 211
##sequence-region NODE_732_length_211_cov_51.724359 1 211
##sequence-region NODE_733_length_211_cov_35.442308 1 211
##sequence-region NODE_734_length_211_cov_1.217949 1 211
##sequence-region NODE_735_length_211_cov_1.217949 1 211
##sequence-region NODE_736_length_211_cov_1.217949 1 211
##sequence-region NODE_737_length_211_cov_1.217949 1 211
##sequence-region NODE_738_length_211_cov_1.217949 1 211
##sequence-region NODE_739_length_211_cov_0.865385 1 211
##sequence-region NODE_740_length_211_cov_0.833333 1 211
##sequence-region NODE_741_length_210_cov_56.470968 1 210
##sequence-region NODE_742_length_210_cov_1.225806 1 210
##sequence-region NODE_743_length_210_cov_1.225806 1 210
##sequence-region NODE_744_length_210_cov_1.225806 1 210
##sequence-region NODE_745_length_210_cov_1.058065 1 210
##sequence-region NODE_746_length_210_cov_1.032258 1 210
##sequence-region NODE_747_length_210_cov_0.974194 1 210
##sequence-region NODE_748_length_210_cov_0.793548 1 210
##sequence-region NODE_749_length_209_cov_1.233766 1 209
##sequence-region NODE_750_length_209_cov_1.233766 1 209
##sequence-region NODE_751_length_209_cov_1.168831 1 209
##sequence-region NODE_752_length_209_cov_1.012987 1 209
##sequence-region NODE_753_length_209_cov_0.857143 1 209
##sequence-region NODE_754_length_208_cov_1.640523 1 208
##sequence-region NODE_755_length_208_cov_1.241830 1 208
##sequence-region NODE_756_length_208_cov_1.241830 1 208
##sequence-region NODE_757_length_208_cov_1.241830 1 208
##sequence-region NODE_758_length_208_cov_1.241830 1 208
##sequence-region NODE_759_length_208_cov_1.241830 1 208
##sequence-region NODE_760_length_208_cov_1.235294 1 208
##sequence-region NODE_761_length_208_cov_1.124183 1 208
##sequence-region NODE_762_length_208_cov_1.026144 1 208
##sequence-region NODE_763_length_208_cov_0.960784 1 208
##sequence-region NODE_764_length_208_cov_0.915033 1 208
##sequence-region NODE_765_length_208_cov_0.875817 1 208
##sequence-region NODE_766_length_208_cov_0.830065 1 208
##sequence-region NODE_767_length_207_cov_1.717105 1 207
##sequence-region NODE_768_length_207_cov_1.250000 1 207
##sequence-region NODE_769_length_207_cov_1.250000 1 207
##sequence-region NODE_770_length_207_cov_1.250000 1 207
##sequence-region NODE_771_length_207_cov_1.250000 1 207
##sequence-region NODE_772_length_207_cov_1.250000 1 207
##sequence-region NODE_773_length_207_cov_1.230263 1 207
##sequence-region NODE_774_length_207_cov_1.223684 1 207
##sequence-region NODE_775_length_207_cov_1.144737 1 207
##sequence-region NODE_776_length_207_cov_1.092105 1 207
##sequence-region NODE_777_length_207_cov_1.078947 1 207
##sequence-region NODE_778_length_207_cov_0.986842 1 207
##sequence-region NODE_779_length_207_cov_0.921053 1 207
##sequence-region NODE_780_length_207_cov_0.855263 1 207
##sequence-region NODE_781_length_207_cov_0.776316 1 207
##sequence-region NODE_782_length_206_cov_1.258278 1 206
##sequence-region NODE_783_length_206_cov_1.258278 1 206
##sequence-region NODE_784_length_206_cov_1.258278 1 206
##sequence-region NODE_785_length_206_cov_1.218543 1 206
##sequence-region NODE_786_length_206_cov_1.019868 1 206
##sequence-region NODE_787_length_206_cov_0.860927 1 206
##sequence-region NODE_788_length_206_cov_0.814570 1 206
##sequence-region NODE_789_length_206_cov_0.781457 1 206
##sequence-region NODE_790_length_200_cov_73.075862 1 200
NODE_1_length_571168_cov_54.897709	Prodigal:002006	CDS	105	911	.	-	0	ID=OPKNFCMD_00001;Name=livF_1;db_xref=COG:COG0410;gene=livF_1;inference=ab initio prediction:Prodigal:002006,similar to AA sequence:UniProtKB:P22731;locus_tag=OPKNFCMD_00001;product=High-affinity branched-chain amino acid transport ATP-binding protein LivF
NODE_1_length_571168_cov_54.897709	Prodigal:002006	CDS	908	1657	.	-	0	ID=OPKNFCMD_00002;eC_number=3.6.3.-;Name=lptB_1;db_xref=COG:COG1137;gene=lptB_1;inference=ab initio prediction:Prodigal:002006,similar to AA sequence:UniProtKB:P45073;locus_tag=OPKNFCMD_00002;product=Lipopolysaccharide export system ATP-binding protein LptB
NODE_1_length_571168_cov_54.897709	Prodigal:002006	CDS	1654	2685	.	-	0	ID=OPKNFCMD_00003;inference=ab initio prediction:Prodigal:002006;locus_tag=OPKNFCMD_00003;product=hypothetical protein
NODE_1_length_571168_cov_54.897709	Prodigal:002006	CDS	2682	3572	.	-	0	ID=OPKNFCMD_00004;Name=livH_1;db_xref=COG:COG0559;gene=livH_1;inference=ab initio prediction:Prodigal:002006,similar to AA sequence:UniProtKB:P0AEX7;locus_tag=OPKNFCMD_00004;product=High-affinity branched-chain amino acid transport system permease protein LivH
NODE_1_length_571168_cov_54.897709	Prodigal:002006	CDS	3618	4859	.	-	0	ID=OPKNFCMD_00005;inference=ab initio prediction:Prodigal:002006;locus_tag=OPKNFCMD_00005;product=hypothetical protein
NODE_1_length_571168_cov_54.897709	Prodigal:002006	CDS	4993	7368	.	-	0	ID=OPKNFCMD_00006;eC_number=1.17.5.2;Name=cdhA_1;gene=cdhA_1;inference=ab initio prediction:Prodigal:002006,similar to AA sequence:UniProtKB:D7REY3;locus_tag=OPKNFCMD_00006;product=Caffeine dehydrogenase subunit alpha
NODE_1_length_571168_cov_54.897709	Prodigal:002006	CDS	7365	7859	.	-	0	ID=OPKNFCMD_00007;eC_number=1.17.5.2;Name=cdhC_1;gene=cdhC_1;inference=ab initio prediction:Prodigal:002006,similar to AA sequence:UniProtKB:D7REY5;locus_tag=OPKNFCMD_00007;product=Caffeine dehydrogenase subunit gamma
NODE_1_length_571168_cov_54.897709	Prodigal:002006	CDS	7859	8707	.	-	0	ID=OPKNFCMD_00008;eC_number=1.5.99.14;Name=kdhA_1;gene=kdhA_1;inference=ab initio prediction:Prodigal:002006,similar to AA sequence:UniProtKB:O87681;locus_tag=OPKNFCMD_00008;product=6-hydroxypseudooxynicotine dehydrogenase complex subunit alpha
NODE_1_length_571168_cov_54.897709	Prodigal:002006	CDS	8842	9618	.	+	0	ID=OPKNFCMD_00009;inference=ab initio prediction:Prodigal:002006;locus_tag=OPKNFCMD_00009;product=hypothetical protein
NODE_1_length_571168_cov_54.897709	Prodigal:002006	CDS	9743	10375	.	-	0	ID=OPKNFCMD_00010;Name=pal_1;gene=pal_1;inference=ab initio prediction:Prodigal:002006,protein motif:HAMAP:MF_02204;locus_tag=OPKNFCMD_00010;product=Peptidoglycan-associated lipoprotein
NODE_1_length_571168_cov_54.897709	Prodigal:002006	CDS	11032	11151	.	-	0	ID=OPKNFCMD_00011;inference=ab initio prediction:Prodigal:002006;locus_tag=OPKNFCMD_00011;product=hypothetical protein
NODE_1_length_571168_cov_54.897709	Prodigal:002006	CDS	11300	11488	.	-	0	ID=OPKNFCMD_00012;inference=ab initio prediction:Prodigal:002006;locus_tag=OPKNFCMD_00012;product=hypothetical protein
NODE_1_length_571168_cov_54.897709	Prodigal:002006	CDS	11626	11856	.	-	0	ID=OPKNFCMD_00013;inference=ab initio prediction:Prodigal:002006;locus_tag=OPKNFCMD_00013;product=hypothetical protein
NODE_1_length_571168_cov_54.897709	Prodigal:002006	CDS	12337	12633	.	+	0	ID=OPKNFCMD_00014;inference=ab initio prediction:Prodigal:002006;locus_tag=OPKNFCMD_00014;product=hypothetical protein
NODE_1_length_571168_cov_54.897709	Prodigal:002006	CDS	13064	13969	.	-	0	ID=OPKNFCMD_00015;db_xref=COG:COG0803;inference=ab initio prediction:Prodigal:002006,similar to AA sequence:UniProtKB:Q57449;locus_tag=OPKNFCMD_00015;product=putative periplasmic iron-binding protein
NODE_1_length_571168_cov_54.897709	Prodigal:002006	CDS	14344	15951	.	-	0	ID=OPKNFCMD_00016;inference=ab initio prediction:Prodigal:002006;locus_tag=OPKNFCMD_00016;product=hypothetical protein
NODE_1_length_571168_cov_54.897709	Prodigal:002006	CDS	15970	16644	.	-	0	ID=OPKNFCMD_00017;eC_number=3.5.1.110;Name=rutB_1;db_xref=COG:COG1335;gene=rutB_1;inference=ab initio prediction:Prodigal:002006,similar to AA sequence:UniProtKB:P75897;locus_tag=OPKNFCMD_00017;product=Peroxyureidoacrylate/ureidoacrylate amidohydrolase RutB
NODE_1_length_571168_cov_54.897709	Prodigal:002006	CDS	16947	17195	.	+	0	ID=OPKNFCMD_00018;inference=ab initio prediction:Prodigal:002006;locus_tag=OPKNFCMD_00018;product=hypothetical protein
NODE_1_length_571168_cov_54.897709	Prodigal:002006	CDS	17343	19133	.	+	0	ID=OPKNFCMD_00019;eC_number=7.5.2.6;Name=msbA_1;db_xref=COG:COG1132;gene=msbA_1;inference=ab initio prediction:Prodigal:002006,similar to AA sequence:UniProtKB:Q9KQW9;locus_tag=OPKNFCMD_00019;product=Lipid A export ATP-binding/permease protein MsbA
NODE_1_length_571168_cov_54.897709	Prodigal:002006	CDS	19293	20174	.	-	0	ID=OPKNFCMD_00020;inference=ab initio prediction:Prodigal:002006;locus_tag=OPKNFCMD_00020;product=hypothetical protein
NODE_1_length_571168_cov_54.897709	Prodigal:002006	CDS	20204	20731	.	+	0	ID=OPKNFCMD_00021;inference=ab initio prediction:Prodigal:002006;locus_tag=OPKNFCMD_00021;product=hypothetical protein
NODE_1_length_571168_cov_54.897709	Prodigal:002006	CDS	20862	21392	.	+	0	ID=OPKNFCMD_00022;eC_number=3.6.1.1;Name=ppa_1;db_xref=COG:COG0221;gene=ppa_1;inference=ab initio prediction:Prodigal:002006,similar to AA sequence:UniProtKB:P0A7A9;locus_tag=OPKNFCMD_00022;product=Inorganic pyrophosphatase
NODE_1_length_571168_cov_54.897709	Prodigal:002006	CDS	21450	21668	.	-	0	ID=OPKNFCMD_00023;inference=ab initio prediction:Prodigal:002006;locus_tag=OPKNFCMD_00023;product=hypothetical protein
NODE_1_length_571168_cov_54.897709	Prodigal:002006	CDS	21850	22422	.	-	0	ID=OPKNFCMD_00024;inference=ab initio prediction:Prodigal:002006;locus_tag=OPKNFCMD_00024;product=hypothetical protein
NODE_1_length_571168_cov_54.897709	Prodigal:002006	CDS	22441	22572	.	-	0	ID=OPKNFCMD_00025;inference=ab initio prediction:Prodigal:002006;locus_tag=OPKNFCMD_00025;product=hypothetical protein
NODE_1_length_571168_cov_54.897709	Prodigal:002006	CDS	22572	23579	.	-	0	ID=OPKNFCMD_00026;eC_number=7.1.1.3;Name=appB;db_xref=COG:COG1294;gene=appB;inference=ab initio prediction:Prodigal:002006,similar to AA sequence:UniProtKB:P26458;locus_tag=OPKNFCMD_00026;product=Cytochrome bd-II ubiquinol oxidase subunit 2
NODE_1_length_571168_cov_54.897709	Prodigal:002006	CDS	23587	25023	.	-	0	ID=OPKNFCMD_00027;eC_number=1.10.3.-;Name=cydA_1;db_xref=COG:COG1271;gene=cydA_1;inference=ab initio prediction:Prodigal:002006,similar to AA sequence:UniProtKB:Q09049;locus_tag=OPKNFCMD_00027;product=Cytochrome bd ubiquinol oxidase subunit 1
NODE_1_length_571168_cov_54.897709	Prodigal:002006	CDS	25151	28624	.	-	0	ID=OPKNFCMD_00028;inference=ab initio prediction:Prodigal:002006;locus_tag=OPKNFCMD_00028;product=hypothetical protein
NODE_1_length_571168_cov_54.897709	Prodigal:002006	CDS	28750	29229	.	+	0	ID=OPKNFCMD_00029;Name=decR_1;db_xref=COG:COG1522;gene=decR_1;inference=ab initio prediction:Prodigal:002006,similar to AA sequence:UniProtKB:P0ACJ5;locus_tag=OPKNFCMD_00029;product=DNA-binding transcriptional activator DecR
NODE_1_length_571168_cov_54.897709	Prodigal:002006	CDS	29335	29763	.	+	0	ID=OPKNFCMD_00030;inference=ab initio prediction:Prodigal:002006;locus_tag=OPKNFCMD_00030;product=hypothetical protein
NODE_1_length_571168_cov_54.897709	Prodigal:002006	CDS	29864	30295	.	-	0	ID=OPKNFCMD_00031;Name=ros_1;db_xref=COG:COG4957;gene=ros_1;inference=ab initio prediction:Prodigal:002006,similar to AA sequence:UniProtKB:Q04152;locus_tag=OPKNFCMD_00031;product=Transcriptional regulatory protein ros
NODE_1_length_571168_cov_54.897709	Prodigal:002006	CDS	30748	31731	.	-	0	ID=OPKNFCMD_00032;Name=mamB;gene=mamB;inference=ab initio prediction:Prodigal:002006,similar to AA sequence:UniProtKB:W6KHH6;locus_tag=OPKNFCMD_00032;product=Magnetosome protein MamB
NODE_1_length_571168_cov_54.897709	Prodigal:002006	CDS	32371	32718	.	+	0	ID=OPKNFCMD_00033;inference=ab initio prediction:Prodigal:002006;locus_tag=OPKNFCMD_00033;product=hypothetical protein
NODE_1_length_571168_cov_54.897709	Prodigal:002006	CDS	33156	33659	.	-	0	ID=OPKNFCMD_00034;inference=ab initio prediction:Prodigal:002006;locus_tag=OPKNFCMD_00034;product=hypothetical protein
NODE_1_length_571168_cov_54.897709	Prodigal:002006	CDS	34263	34859	.	-	0	ID=OPKNFCMD_00035;inference=ab initio prediction:Prodigal:002006;locus_tag=OPKNFCMD_00035;product=hypothetical protein
NODE_1_length_571168_cov_54.897709	Prodigal:002006	CDS	35127	35276	.	+	0	ID=OPKNFCMD_00036;inference=ab initio prediction:Prodigal:002006;locus_tag=OPKNFCMD_00036;product=hypothetical protein
NODE_1_length_571168_cov_54.897709	Prodigal:002006	CDS	35516	37345	.	+	0	ID=OPKNFCMD_00037;Name=ybaL;db_xref=COG:COG1226;gene=ybaL;inference=ab initio prediction:Prodigal:002006,similar to AA sequence:UniProtKB:P39830;locus_tag=OPKNFCMD_00037;product=Putative cation/proton antiporter YbaL
NODE_1_length_571168_cov_54.897709	Prodigal:002006	CDS	37439	37699	.	+	0	ID=OPKNFCMD_00038;inference=ab initio prediction:Prodigal:002006;locus_tag=OPKNFCMD_00038;product=hypothetical protein
NODE_1_length_571168_cov_54.897709	Prodigal:002006	CDS	37800	38018	.	+	0	ID=OPKNFCMD_00039;inference=ab initio prediction:Prodigal:002006;locus_tag=OPKNFCMD_00039;product=hypothetical protein
NODE_1_length_571168_cov_54.897709	Prodigal:002006	CDS	38154	41048	.	-	0	ID=OPKNFCMD_00040;inference=ab initio prediction:Prodigal:002006;locus_tag=OPKNFCMD_00040;product=hypothetical protein
NODE_1_length_571168_cov_54.897709	Prodigal:002006	CDS	41351	41581	.	-	0	ID=OPKNFCMD_00041;inference=ab initio prediction:Prodigal:002006;locus_tag=OPKNFCMD_00041;product=hypothetical protein
NODE_1_length_571168_cov_54.897709	Prodigal:002006	CDS	41792	42577	.	-	0	ID=OPKNFCMD_00042;Name=metQ_1;db_xref=COG:COG1464;gene=metQ_1;inference=ab initio prediction:Prodigal:002006,similar to AA sequence:UniProtKB:P28635;locus_tag=OPKNFCMD_00042;product=D-methionine-binding lipoprotein MetQ
NODE_1_length_571168_cov_54.897709	Prodigal:002006	CDS	42629	43294	.	-	0	ID=OPKNFCMD_00043;Name=metI;db_xref=COG:COG2011;gene=metI;inference=ab initio prediction:Prodigal:002006,similar to AA sequence:UniProtKB:P31547;locus_tag=OPKNFCMD_00043;product=D-methionine transport system permease protein MetI
NODE_1_length_571168_cov_54.897709	Prodigal:002006	CDS	43284	44489	.	-	0	ID=OPKNFCMD_00044;eC_number=3.6.3.-;Name=metN;db_xref=COG:COG1135;gene=metN;inference=ab initio prediction:Prodigal:002006,similar to AA sequence:UniProtKB:Q87RS1;locus_tag=OPKNFCMD_00044;product=Methionine import ATP-binding protein MetN
NODE_1_length_571168_cov_54.897709	Prodigal:002006	CDS	44816	45655	.	+	0	ID=OPKNFCMD_00045;eC_number=1.1.1.346;Name=dkgB_1;db_xref=COG:COG0656;gene=dkgB_1;inference=ab initio prediction:Prodigal:002006,similar to AA sequence:UniProtKB:P30863;locus_tag=OPKNFCMD_00045;product=2%2C5-diketo-D-gluconic acid reductase B
NODE_1_length_571168_cov_54.897709	Prodigal:002006	CDS	45716	46213	.	-	0	ID=OPKNFCMD_00046;Name=ohrR_1;gene=ohrR_1;inference=ab initio prediction:Prodigal:002006,similar to AA sequence:UniProtKB:O34777;locus_tag=OPKNFCMD_00046;product=Organic hydroperoxide resistance transcriptional regulator
NODE_1_length_571168_cov_54.897709	Prodigal:002006	CDS	46482	46907	.	+	0	ID=OPKNFCMD_00047;Name=ohrB;db_xref=COG:COG1764;gene=ohrB;inference=ab initio prediction:Prodigal:002006,similar to AA sequence:UniProtKB:P80242;locus_tag=OPKNFCMD_00047;product=Organic hydroperoxide resistance protein OhrB
NODE_1_length_571168_cov_54.897709	Prodigal:002006	CDS	46978	47610	.	-	0	ID=OPKNFCMD_00048;eC_number=3.6.1.66;db_xref=COG:COG0127;inference=ab initio prediction:Prodigal:002006,similar to AA sequence:UniProtKB:P44598;locus_tag=OPKNFCMD_00048;product=dITP/XTP pyrophosphatase
NODE_1_length_571168_cov_54.897709	Prodigal:002006	CDS	47613	48326	.	-	0	ID=OPKNFCMD_00049;eC_number=2.7.7.56;Name=rph;db_xref=COG:COG0689;gene=rph;inference=ab initio prediction:Prodigal:002006,similar to AA sequence:UniProtKB:P50597;locus_tag=OPKNFCMD_00049;product=Ribonuclease PH
NODE_1_length_571168_cov_54.897709	Prodigal:002006	CDS	48487	48801	.	-	0	ID=OPKNFCMD_00050;inference=ab initio prediction:Prodigal:002006;locus_tag=OPKNFCMD_00050;product=hypothetical protein
NODE_1_length_571168_cov_54.897709	Prodigal:002006	CDS	49052	49396	.	+	0	ID=OPKNFCMD_00051;inference=ab initio prediction:Prodigal:002006;locus_tag=OPKNFCMD_00051;product=hypothetical protein
NODE_1_length_571168_cov_54.897709	Prodigal:002006	CDS	49488	50591	.	+	0	ID=OPKNFCMD_00052;Name=hrcA;gene=hrcA;inference=ab initio prediction:Prodigal:002006,similar to AA sequence:UniProtKB:Q5EF74;locus_tag=OPKNFCMD_00052;product=Heat-inducible transcription repressor HrcA
NODE_1_length_571168_cov_54.897709	Prodigal:002006	CDS	50988	52130	.	-	0	ID=OPKNFCMD_00053;eC_number=7.6.2.8;Name=btuD_1;gene=btuD_1;inference=ab initio prediction:Prodigal:002006,protein motif:HAMAP:MF_01005;locus_tag=OPKNFCMD_00053;product=Vitamin B12 import ATP-binding protein BtuD
NODE_1_length_571168_cov_54.897709	Prodigal:002006	CDS	52132	53004	.	-	0	ID=OPKNFCMD_00054;Name=cysW;db_xref=COG:COG4208;gene=cysW;inference=ab initio prediction:Prodigal:002006,similar to AA sequence:UniProtKB:P0AEB0;locus_tag=OPKNFCMD_00054;product=Sulfate transport system permease protein CysW
NODE_1_length_571168_cov_54.897709	Prodigal:002006	CDS	52997	53866	.	-	0	ID=OPKNFCMD_00055;Name=cysT;db_xref=COG:COG0555;gene=cysT;inference=ab initio prediction:Prodigal:002006,similar to AA sequence:UniProtKB:P27367;locus_tag=OPKNFCMD_00055;product=Sulfate transport system permease protein CysT
NODE_1_length_571168_cov_54.897709	Prodigal:002006	CDS	53863	56259	.	-	0	ID=OPKNFCMD_00056;eC_number=2.7.7.4;Name=cysN;gene=cysN;inference=ab initio prediction:Prodigal:002006,protein motif:HAMAP:MF_00062;locus_tag=OPKNFCMD_00056;product=Sulfate adenylyltransferase subunit 1
NODE_1_length_571168_cov_54.897709	Prodigal:002006	CDS	56259	57194	.	-	0	ID=OPKNFCMD_00057;eC_number=2.7.7.4;Name=cysD;db_xref=COG:COG0175;gene=cysD;inference=ab initio prediction:Prodigal:002006,similar to AA sequence:UniProtKB:P21156;locus_tag=OPKNFCMD_00057;product=Sulfate adenylyltransferase subunit 2
NODE_1_length_571168_cov_54.897709	Prodigal:002006	CDS	57191	58024	.	-	0	ID=OPKNFCMD_00058;eC_number=1.8.4.8;Name=cysH;gene=cysH;inference=ab initio prediction:Prodigal:002006,protein motif:HAMAP:MF_00063;locus_tag=OPKNFCMD_00058;product=Phosphoadenosine phosphosulfate reductase
NODE_1_length_571168_cov_54.897709	Prodigal:002006	CDS	58251	58751	.	+	0	ID=OPKNFCMD_00059;Name=decR_2;db_xref=COG:COG1522;gene=decR_2;inference=ab initio prediction:Prodigal:002006,similar to AA sequence:UniProtKB:P0ACJ5;locus_tag=OPKNFCMD_00059;product=DNA-binding transcriptional activator DecR
NODE_1_length_571168_cov_54.897709	Prodigal:002006	CDS	58860	60641	.	+	0	ID=OPKNFCMD_00060;eC_number=1.8.1.2;Name=cysJ;db_xref=COG:COG0369;gene=cysJ;inference=ab initio prediction:Prodigal:002006,similar to AA sequence:UniProtKB:O32214;locus_tag=OPKNFCMD_00060;product=Sulfite reductase [NADPH] flavoprotein alpha-component
NODE_1_length_571168_cov_54.897709	Prodigal:002006	CDS	60856	62667	.	+	0	ID=OPKNFCMD_00061;eC_number=1.8.1.2;Name=cysI;db_xref=COG:COG0155;gene=cysI;inference=ab initio prediction:Prodigal:002006,similar to AA sequence:UniProtKB:O32213;locus_tag=OPKNFCMD_00061;product=Sulfite reductase [NADPH] hemoprotein beta-component
NODE_1_length_571168_cov_54.897709	Prodigal:002006	CDS	62742	63305	.	-	0	ID=OPKNFCMD_00062;eC_number=1.11.1.22;Name=gpx1;gene=gpx1;inference=ab initio prediction:Prodigal:002006,similar to AA sequence:UniProtKB:P74250;locus_tag=OPKNFCMD_00062;product=Hydroperoxy fatty acid reductase gpx1
NODE_1_length_571168_cov_54.897709	Prodigal:002006	CDS	63547	63744	.	+	0	ID=OPKNFCMD_00063;inference=ab initio prediction:Prodigal:002006;locus_tag=OPKNFCMD_00063;product=hypothetical protein
NODE_1_length_571168_cov_54.897709	Prodigal:002006	CDS	63874	64503	.	+	0	ID=OPKNFCMD_00064;Name=slmA_1;gene=slmA_1;inference=ab initio prediction:Prodigal:002006,protein motif:HAMAP:MF_01839;locus_tag=OPKNFCMD_00064;product=Nucleoid occlusion factor SlmA
NODE_1_length_571168_cov_54.897709	Prodigal:002006	CDS	64614	65399	.	-	0	ID=OPKNFCMD_00065;Name=ybhL_1;db_xref=COG:COG0670;gene=ybhL_1;inference=ab initio prediction:Prodigal:002006,similar to AA sequence:UniProtKB:P0AAC4;locus_tag=OPKNFCMD_00065;product=Inner membrane protein YbhL
NODE_1_length_571168_cov_54.897709	Prodigal:002006	CDS	65599	68190	.	-	0	ID=OPKNFCMD_00066;inference=ab initio prediction:Prodigal:002006;locus_tag=OPKNFCMD_00066;product=hypothetical protein
NODE_1_length_571168_cov_54.897709	Prodigal:002006	CDS	68209	68904	.	-	0	ID=OPKNFCMD_00067;Name=ytrE;db_xref=COG:COG1136;gene=ytrE;inference=ab initio prediction:Prodigal:002006,similar to AA sequence:UniProtKB:O34392;locus_tag=OPKNFCMD_00067;product=ABC transporter ATP-binding protein YtrE
NODE_1_length_571168_cov_54.897709	Prodigal:002006	CDS	68960	69682	.	+	0	ID=OPKNFCMD_00068;inference=ab initio prediction:Prodigal:002006;locus_tag=OPKNFCMD_00068;product=hypothetical protein
NODE_1_length_571168_cov_54.897709	Prodigal:002006	CDS	69716	70279	.	+	0	ID=OPKNFCMD_00069;eC_number=3.1.4.58;Name=ytlP;gene=ytlP;inference=ab initio prediction:Prodigal:002006,similar to AA sequence:UniProtKB:O34570;locus_tag=OPKNFCMD_00069;product=RNA 2'%2C3'-cyclic phosphodiesterase
NODE_1_length_571168_cov_54.897709	Prodigal:002006	CDS	70322	71323	.	-	0	ID=OPKNFCMD_00070;eC_number=2.7.1.33;Name=coaA;db_xref=COG:COG1072;gene=coaA;inference=ab initio prediction:Prodigal:002006,similar to AA sequence:UniProtKB:Q83EV9;locus_tag=OPKNFCMD_00070;product=Pantothenate kinase
NODE_1_length_571168_cov_54.897709	Prodigal:002006	CDS	71320	71643	.	-	0	ID=OPKNFCMD_00071;eC_number=3.6.1.31;Name=hisE;db_xref=COG:COG0140;gene=hisE;inference=ab initio prediction:Prodigal:002006,similar to AA sequence:UniProtKB:Q7P0E6;locus_tag=OPKNFCMD_00071;product=Phosphoribosyl-ATP pyrophosphatase
NODE_1_length_571168_cov_54.897709	Prodigal:002006	CDS	71707	72483	.	-	0	ID=OPKNFCMD_00072;eC_number=4.3.2.10;Name=hisF;db_xref=COG:COG0107;gene=hisF;inference=ab initio prediction:Prodigal:002006,similar to AA sequence:UniProtKB:Q7SIB9;locus_tag=OPKNFCMD_00072;product=Imidazole glycerol phosphate synthase subunit HisF
NODE_1_length_571168_cov_54.897709	Prodigal:002006	CDS	72532	73287	.	-	0	ID=OPKNFCMD_00073;eC_number=5.3.1.16;Name=hisA_1;db_xref=COG:COG0106;gene=hisA_1;inference=ab initio prediction:Prodigal:002006,similar to AA sequence:UniProtKB:A1R562;locus_tag=OPKNFCMD_00073;product=1-(5-phosphoribosyl)-5-[(5-phosphoribosylamino)methylideneamino] imidazole-4-carboxamide isomerase
NODE_1_length_571168_cov_54.897709	Prodigal:002006	CDS	73332	73991	.	-	0	ID=OPKNFCMD_00074;eC_number=4.3.2.10;Name=hisH;db_xref=COG:COG0118;gene=hisH;inference=ab initio prediction:Prodigal:002006,similar to AA sequence:UniProtKB:Q9KSX0;locus_tag=OPKNFCMD_00074;product=Imidazole glycerol phosphate synthase subunit HisH
NODE_1_length_571168_cov_54.897709	Prodigal:002006	CDS	74065	74556	.	-	0	ID=OPKNFCMD_00075;inference=ab initio prediction:Prodigal:002006;locus_tag=OPKNFCMD_00075;product=hypothetical protein
NODE_1_length_571168_cov_54.897709	Prodigal:002006	CDS	74621	75223	.	-	0	ID=OPKNFCMD_00076;eC_number=4.2.1.19;Name=hisB;db_xref=COG:COG0131;gene=hisB;inference=ab initio prediction:Prodigal:002006,similar to AA sequence:UniProtKB:A0QX83;locus_tag=OPKNFCMD_00076;product=Imidazoleglycerol-phosphate dehydratase
NODE_1_length_571168_cov_54.897709	Prodigal:002006	CDS	75298	76173	.	-	0	ID=OPKNFCMD_00077;eC_number=2.4.2.28;Name=mtnP;db_xref=COG:COG0005;gene=mtnP;inference=ab initio prediction:Prodigal:002006,similar to AA sequence:UniProtKB:Q2RXH9;locus_tag=OPKNFCMD_00077;product=S-methyl-5'-thioadenosine phosphorylase
NODE_1_length_571168_cov_54.897709	Prodigal:002006	CDS	76362	77258	.	-	0	ID=OPKNFCMD_00078;Name=fbcH_1;db_xref=COG:COG1290;gene=fbcH_1;inference=ab initio prediction:Prodigal:002006,similar to AA sequence:UniProtKB:P51131;locus_tag=OPKNFCMD_00078;product=Cytochrome b/c1
NODE_1_length_571168_cov_54.897709	Prodigal:002006	CDS	77351	78637	.	-	0	ID=OPKNFCMD_00079;Name=fbcH_2;db_xref=COG:COG1290;gene=fbcH_2;inference=ab initio prediction:Prodigal:002006,similar to AA sequence:UniProtKB:P51131;locus_tag=OPKNFCMD_00079;product=Cytochrome b/c1
NODE_1_length_571168_cov_54.897709	Prodigal:002006	CDS	78676	79239	.	-	0	ID=OPKNFCMD_00080;eC_number=7.1.1.8;Name=petA;db_xref=COG:COG0723;gene=petA;inference=ab initio prediction:Prodigal:002006,similar to AA sequence:UniProtKB:P51130;locus_tag=OPKNFCMD_00080;product=Ubiquinol-cytochrome c reductase iron-sulfur subunit
NODE_1_length_571168_cov_54.897709	Prodigal:002006	CDS	79543	80856	.	-	0	ID=OPKNFCMD_00081;Name=ttuB_1;gene=ttuB_1;inference=ab initio prediction:Prodigal:002006,similar to AA sequence:UniProtKB:Q44470;locus_tag=OPKNFCMD_00081;product=Putative tartrate transporter
NODE_1_length_571168_cov_54.897709	Prodigal:002006	CDS	81172	81714	.	+	0	ID=OPKNFCMD_00082;eC_number=2.5.1.78;Name=ribH;gene=ribH;inference=ab initio prediction:Prodigal:002006,protein motif:HAMAP:MF_00178;locus_tag=OPKNFCMD_00082;product=6%2C7-dimethyl-8-ribityllumazine synthase
NODE_1_length_571168_cov_54.897709	Prodigal:002006	CDS	81716	82198	.	+	0	ID=OPKNFCMD_00083;Name=nusB;db_xref=COG:COG0781;gene=nusB;inference=ab initio prediction:Prodigal:002006,similar to AA sequence:UniProtKB:Q9X286;locus_tag=OPKNFCMD_00083;product=Transcription antitermination protein NusB
NODE_1_length_571168_cov_54.897709	Prodigal:002006	CDS	82323	83327	.	+	0	ID=OPKNFCMD_00084;eC_number=2.7.4.16;Name=thiL;db_xref=COG:COG0611;gene=thiL;inference=ab initio prediction:Prodigal:002006,similar to AA sequence:UniProtKB:P0AGG0;locus_tag=OPKNFCMD_00084;product=Thiamine-monophosphate kinase
NODE_1_length_571168_cov_54.897709	Prodigal:002006	CDS	83564	85711	.	+	0	ID=OPKNFCMD_00085;eC_number=7.1.3.1;Name=hppA;db_xref=COG:COG3808;gene=hppA;inference=ab initio prediction:Prodigal:002006,similar to AA sequence:UniProtKB:Q8UG67;locus_tag=OPKNFCMD_00085;product=K(+)-insensitive pyrophosphate-energized proton pump
NODE_1_length_571168_cov_54.897709	Prodigal:002006	CDS	85826	87040	.	-	0	ID=OPKNFCMD_00086;inference=ab initio prediction:Prodigal:002006;locus_tag=OPKNFCMD_00086;product=hypothetical protein
NODE_1_length_571168_cov_54.897709	Prodigal:002006	CDS	87037	88419	.	-	0	ID=OPKNFCMD_00087;eC_number=1.18.1.2;inference=ab initio prediction:Prodigal:002006,protein motif:HAMAP:MF_01685;locus_tag=OPKNFCMD_00087;product=Ferredoxin--NADP reductase
NODE_1_length_571168_cov_54.897709	Prodigal:002006	CDS	88702	89766	.	-	0	ID=OPKNFCMD_00088;Name=acr3;db_xref=COG:COG0798;gene=acr3;inference=ab initio prediction:Prodigal:002006,similar to AA sequence:UniProtKB:A6TP80;locus_tag=OPKNFCMD_00088;product=Arsenical-resistance protein Acr3
NODE_1_length_571168_cov_54.897709	Prodigal:002006	CDS	89774	90211	.	-	0	ID=OPKNFCMD_00089;eC_number=1.20.4.1;Name=arsC_1;gene=arsC_1;inference=ab initio prediction:Prodigal:002006,similar to AA sequence:UniProtKB:P08692;locus_tag=OPKNFCMD_00089;product=Arsenate reductase
NODE_1_length_571168_cov_54.897709	Prodigal:002006	CDS	90204	90563	.	-	0	ID=OPKNFCMD_00090;inference=ab initio prediction:Prodigal:002006;locus_tag=OPKNFCMD_00090;product=hypothetical protein
NODE_1_length_571168_cov_54.897709	Prodigal:002006	CDS	90614	91360	.	+	0	ID=OPKNFCMD_00091;eC_number=1.-.-.-;Name=arsH;db_xref=COG:COG0431;gene=arsH;inference=ab initio prediction:Prodigal:002006,similar to AA sequence:UniProtKB:B7J950;locus_tag=OPKNFCMD_00091;product=NADPH-dependent FMN reductase ArsH
NODE_1_length_571168_cov_54.897709	Prodigal:002006	CDS	91285	91551	.	-	0	ID=OPKNFCMD_00092;inference=ab initio prediction:Prodigal:002006;locus_tag=OPKNFCMD_00092;product=hypothetical protein
NODE_1_length_571168_cov_54.897709	Prodigal:002006	CDS	91638	92285	.	-	0	ID=OPKNFCMD_00093;eC_number=2.5.1.9;Name=ribE;gene=ribE;inference=ab initio prediction:Prodigal:002006,similar to AA sequence:UniProtKB:Q2YN92;locus_tag=OPKNFCMD_00093;product=Riboflavin synthase
NODE_1_length_571168_cov_54.897709	Prodigal:002006	CDS	92286	93476	.	-	0	ID=OPKNFCMD_00094;Name=ribD;db_xref=COG:COG0117;gene=ribD;inference=ab initio prediction:Prodigal:002006,similar to AA sequence:UniProtKB:P25539;locus_tag=OPKNFCMD_00094;product=Riboflavin biosynthesis protein RibD
NODE_1_length_571168_cov_54.897709	Prodigal:002006	CDS	93473	93991	.	-	0	ID=OPKNFCMD_00095;Name=nrdR;db_xref=COG:COG1327;gene=nrdR;inference=ab initio prediction:Prodigal:002006,similar to AA sequence:UniProtKB:P67318;locus_tag=OPKNFCMD_00095;product=Transcriptional repressor NrdR
NODE_1_length_571168_cov_54.897709	Prodigal:002006	CDS	94119	95420	.	-	0	ID=OPKNFCMD_00096;eC_number=2.1.2.1;Name=glyA2;gene=glyA2;inference=ab initio prediction:Prodigal:002006,similar to AA sequence:UniProtKB:Q3JGP5;locus_tag=OPKNFCMD_00096;product=Serine hydroxymethyltransferase 2
NODE_1_length_571168_cov_54.897709	Prodigal:002006	CDS	95807	96019	.	-	0	ID=OPKNFCMD_00097;Name=slyX;gene=slyX;inference=ab initio prediction:Prodigal:002006,protein motif:HAMAP:MF_00715;locus_tag=OPKNFCMD_00097;product=Protein SlyX
NODE_1_length_571168_cov_54.897709	Prodigal:002006	CDS	96106	97392	.	-	0	ID=OPKNFCMD_00098;inference=ab initio prediction:Prodigal:002006;locus_tag=OPKNFCMD_00098;product=hypothetical protein
NODE_1_length_571168_cov_54.897709	Prodigal:002006	CDS	97687	98058	.	+	0	ID=OPKNFCMD_00099;inference=ab initio prediction:Prodigal:002006;locus_tag=OPKNFCMD_00099;product=hypothetical protein
NODE_1_length_571168_cov_54.897709	Prodigal:002006	CDS	98181	99176	.	+	0	ID=OPKNFCMD_00100;inference=ab initio prediction:Prodigal:002006;locus_tag=OPKNFCMD_00100;product=hypothetical protein
NODE_1_length_571168_cov_54.897709	Prodigal:002006	CDS	99336	101441	.	+	0	ID=OPKNFCMD_00101;Name=btuB_1;gene=btuB_1;inference=ab initio prediction:Prodigal:002006,protein motif:HAMAP:MF_01531;locus_tag=OPKNFCMD_00101;product=Vitamin B12 transporter BtuB
NODE_1_length_571168_cov_54.897709	Prodigal:002006	CDS	101592	101867	.	+	0	ID=OPKNFCMD_00102;inference=ab initio prediction:Prodigal:002006;locus_tag=OPKNFCMD_00102;product=hypothetical protein
NODE_1_length_571168_cov_54.897709	Prodigal:002006	CDS	102129	103412	.	+	0	ID=OPKNFCMD_00103;eC_number=2.5.1.-;db_xref=COG:COG2873;inference=ab initio prediction:Prodigal:002006,similar to AA sequence:UniProtKB:Q9WZY4;locus_tag=OPKNFCMD_00103;product=O-acetyl-L-homoserine sulfhydrylase
NODE_1_length_571168_cov_54.897709	Prodigal:002006	CDS	103754	104986	.	+	0	ID=OPKNFCMD_00104;inference=ab initio prediction:Prodigal:002006;locus_tag=OPKNFCMD_00104;product=hypothetical protein
NODE_1_length_571168_cov_54.897709	Prodigal:002006	CDS	105076	105498	.	+	0	ID=OPKNFCMD_00105;Name=rssB_1;gene=rssB_1;inference=ab initio prediction:Prodigal:002006,protein motif:HAMAP:MF_00958;locus_tag=OPKNFCMD_00105;product=Regulator of RpoS
NODE_1_length_571168_cov_54.897709	Prodigal:002006	CDS	105516	106811	.	+	0	ID=OPKNFCMD_00106;eC_number=2.5.1.-;db_xref=COG:COG2873;inference=ab initio prediction:Prodigal:002006,similar to AA sequence:UniProtKB:Q9WZY4;locus_tag=OPKNFCMD_00106;product=O-acetyl-L-homoserine sulfhydrylase
NODE_1_length_571168_cov_54.897709	Prodigal:002006	CDS	106844	107629	.	-	0	ID=OPKNFCMD_00107;eC_number=2.1.1.-;db_xref=COG:COG0565;inference=ab initio prediction:Prodigal:002006,similar to AA sequence:UniProtKB:P44676;locus_tag=OPKNFCMD_00107;product=putative tRNA/rRNA methyltransferase
NODE_1_length_571168_cov_54.897709	Prodigal:002006	CDS	108008	109222	.	+	0	ID=OPKNFCMD_00108;eC_number=1.1.1.42;Name=icd;db_xref=COG:COG0538;gene=icd;inference=ab initio prediction:Prodigal:002006,similar to AA sequence:UniProtKB:P9WKL1;locus_tag=OPKNFCMD_00108;product=Isocitrate dehydrogenase [NADP]
NODE_1_length_571168_cov_54.897709	Prodigal:002006	CDS	109291	109953	.	-	0	ID=OPKNFCMD_00109;inference=ab initio prediction:Prodigal:002006;locus_tag=OPKNFCMD_00109;product=hypothetical protein
NODE_1_length_571168_cov_54.897709	Prodigal:002006	CDS	109998	111617	.	-	0	ID=OPKNFCMD_00110;inference=ab initio prediction:Prodigal:002006,similar to AA sequence:UniProtKB:Q881J7;locus_tag=OPKNFCMD_00110;product=Blue-light-activated protein
NODE_1_length_571168_cov_54.897709	Aragorn:001002	tRNA	113532	113626	.	-	.	ID=OPKNFCMD_00111;inference=COORDINATES:profile:Aragorn:001002;locus_tag=OPKNFCMD_00111;product=tRNA-Gly(gcc)
NODE_1_length_571168_cov_54.897709	Prodigal:002006	CDS	113810	114190	.	-	0	ID=OPKNFCMD_00112;Name=divK_1;gene=divK_1;inference=ab initio prediction:Prodigal:002006,similar to AA sequence:UniProtKB:Q7BBW0;locus_tag=OPKNFCMD_00112;product=Polar-differentiation response regulator DivK
NODE_1_length_571168_cov_54.897709	Prodigal:002006	CDS	114279	116561	.	-	0	ID=OPKNFCMD_00113;eC_number=3.2.1.-;Name=glgX_1;db_xref=COG:COG1523;gene=glgX_1;inference=ab initio prediction:Prodigal:002006,similar to AA sequence:UniProtKB:P9WQ25;locus_tag=OPKNFCMD_00113;product=Glycogen operon protein GlgX 
NODE_1_length_571168_cov_54.897709	Prodigal:002006	CDS	116685	116966	.	-	0	ID=OPKNFCMD_00114;inference=ab initio prediction:Prodigal:002006;locus_tag=OPKNFCMD_00114;product=hypothetical protein
NODE_1_length_571168_cov_54.897709	Prodigal:002006	CDS	117114	118421	.	-	0	ID=OPKNFCMD_00115;inference=ab initio prediction:Prodigal:002006;locus_tag=OPKNFCMD_00115;product=hypothetical protein
NODE_1_length_571168_cov_54.897709	Prodigal:002006	CDS	118621	119625	.	-	0	ID=OPKNFCMD_00116;eC_number=2.6.1.9;Name=hisC_1;gene=hisC_1;inference=ab initio prediction:Prodigal:002006,protein motif:HAMAP:MF_01023;locus_tag=OPKNFCMD_00116;product=Histidinol-phosphate aminotransferase
NODE_1_length_571168_cov_54.897709	Prodigal:002006	CDS	119660	120619	.	+	0	ID=OPKNFCMD_00117;Name=cobD;db_xref=COG:COG1270;gene=cobD;inference=ab initio prediction:Prodigal:002006,similar to AA sequence:UniProtKB:P9WP93;locus_tag=OPKNFCMD_00117;product=Cobalamin biosynthesis protein CobD
NODE_1_length_571168_cov_54.897709	Prodigal:002006	CDS	120651	121976	.	-	0	ID=OPKNFCMD_00118;Name=abaQ;gene=abaQ;inference=ab initio prediction:Prodigal:002006,similar to AA sequence:UniProtKB:P0DPR4;locus_tag=OPKNFCMD_00118;product=Quinolone resistance transporter
NODE_1_length_571168_cov_54.897709	Prodigal:002006	CDS	122069	123019	.	-	0	ID=OPKNFCMD_00119;Name=aaeA_1;db_xref=COG:COG1566;gene=aaeA_1;inference=ab initio prediction:Prodigal:002006,similar to AA sequence:UniProtKB:P46482;locus_tag=OPKNFCMD_00119;product=p-hydroxybenzoic acid efflux pump subunit AaeA
NODE_1_length_571168_cov_54.897709	Prodigal:002006	CDS	123033	123236	.	-	0	ID=OPKNFCMD_00120;Name=aaeX;gene=aaeX;inference=ab initio prediction:Prodigal:002006,protein motif:HAMAP:MF_01546;locus_tag=OPKNFCMD_00120;product=Protein AaeX
NODE_1_length_571168_cov_54.897709	Prodigal:002006	CDS	123236	125290	.	-	0	ID=OPKNFCMD_00121;Name=aaeB_1;gene=aaeB_1;inference=ab initio prediction:Prodigal:002006,protein motif:HAMAP:MF_01545;locus_tag=OPKNFCMD_00121;product=p-hydroxybenzoic acid efflux pump subunit AaeB
NODE_1_length_571168_cov_54.897709	Prodigal:002006	CDS	125287	125829	.	-	0	ID=OPKNFCMD_00122;Name=slyA_1;gene=slyA_1;inference=ab initio prediction:Prodigal:002006,protein motif:HAMAP:MF_01819;locus_tag=OPKNFCMD_00122;product=Transcriptional regulator SlyA
NODE_1_length_571168_cov_54.897709	Prodigal:002006	CDS	125992	126339	.	-	0	ID=OPKNFCMD_00123;inference=ab initio prediction:Prodigal:002006;locus_tag=OPKNFCMD_00123;product=hypothetical protein
NODE_1_length_571168_cov_54.897709	Prodigal:002006	CDS	126430	126657	.	-	0	ID=OPKNFCMD_00124;inference=ab initio prediction:Prodigal:002006;locus_tag=OPKNFCMD_00124;product=hypothetical protein
NODE_1_length_571168_cov_54.897709	Prodigal:002006	CDS	126846	127334	.	-	0	ID=OPKNFCMD_00125;inference=ab initio prediction:Prodigal:002006;locus_tag=OPKNFCMD_00125;product=hypothetical protein
NODE_1_length_571168_cov_54.897709	Aragorn:001002	tRNA	128524	128594	.	-	.	ID=OPKNFCMD_00126;inference=COORDINATES:profile:Aragorn:001002;locus_tag=OPKNFCMD_00126;product=tRNA-Pro(cgg)
NODE_1_length_571168_cov_54.897709	Prodigal:002006	CDS	131219	132565	.	+	0	ID=OPKNFCMD_00127;inference=ab initio prediction:Prodigal:002006;locus_tag=OPKNFCMD_00127;product=hypothetical protein
NODE_1_length_571168_cov_54.897709	Prodigal:002006	CDS	132792	134147	.	+	0	ID=OPKNFCMD_00128;Name=kgtP;gene=kgtP;inference=ab initio prediction:Prodigal:002006,similar to AA sequence:UniProtKB:P0AEX3;locus_tag=OPKNFCMD_00128;product=Alpha-ketoglutarate permease
NODE_1_length_571168_cov_54.897709	Prodigal:002006	CDS	134245	134532	.	+	0	ID=OPKNFCMD_00129;inference=ab initio prediction:Prodigal:002006;locus_tag=OPKNFCMD_00129;product=hypothetical protein
NODE_1_length_571168_cov_54.897709	Prodigal:002006	CDS	134808	136757	.	+	0	ID=OPKNFCMD_00130;eC_number=6.2.1.1;Name=acsA_1;db_xref=COG:COG0365;gene=acsA_1;inference=ab initio prediction:Prodigal:002006,similar to AA sequence:UniProtKB:Q89WV5;locus_tag=OPKNFCMD_00130;product=Acetyl-coenzyme A synthetase
NODE_1_length_571168_cov_54.897709	Prodigal:002006	CDS	136779	138062	.	-	0	ID=OPKNFCMD_00131;inference=ab initio prediction:Prodigal:002006;locus_tag=OPKNFCMD_00131;product=hypothetical protein
NODE_1_length_571168_cov_54.897709	Prodigal:002006	CDS	138164	139768	.	-	0	ID=OPKNFCMD_00132;Name=purH;db_xref=COG:COG0138;gene=purH;inference=ab initio prediction:Prodigal:002006,similar to AA sequence:UniProtKB:P15639;locus_tag=OPKNFCMD_00132;product=Bifunctional purine biosynthesis protein PurH
NODE_1_length_571168_cov_54.897709	Prodigal:002006	CDS	140007	141314	.	+	0	ID=OPKNFCMD_00133;Name=mntH_1;db_xref=COG:COG1914;gene=mntH_1;inference=ab initio prediction:Prodigal:002006,similar to AA sequence:UniProtKB:Q9RTP8;locus_tag=OPKNFCMD_00133;product=Divalent metal cation transporter MntH
NODE_1_length_571168_cov_54.897709	Prodigal:002006	CDS	141379	142275	.	-	0	ID=OPKNFCMD_00134;eC_number=4.1.2.13;Name=fda_1;db_xref=COG:COG3588;gene=fda_1;inference=ab initio prediction:Prodigal:002006,similar to AA sequence:UniProtKB:P60053;locus_tag=OPKNFCMD_00134;product=Fructose-bisphosphate aldolase class 1
NODE_1_length_571168_cov_54.897709	Prodigal:002006	CDS	142334	143812	.	-	0	ID=OPKNFCMD_00135;eC_number=2.7.7.-;Name=selO_1;db_xref=COG:COG0397;gene=selO_1;inference=ab initio prediction:Prodigal:002006,similar to AA sequence:UniProtKB:P77649;locus_tag=OPKNFCMD_00135;product=Protein adenylyltransferase SelO
NODE_1_length_571168_cov_54.897709	Prodigal:002006	CDS	144192	144944	.	+	0	ID=OPKNFCMD_00136;eC_number=2.7.13.3;Name=kdpD_1;db_xref=COG:COG2205;gene=kdpD_1;inference=ab initio prediction:Prodigal:002006,similar to AA sequence:UniProtKB:P21865;locus_tag=OPKNFCMD_00136;product=Sensor protein KdpD
NODE_1_length_571168_cov_54.897709	Prodigal:002006	CDS	144953	146848	.	+	0	ID=OPKNFCMD_00137;eC_number=2.7.-.-;Name=sasA_1;gene=sasA_1;inference=ab initio prediction:Prodigal:002006,protein motif:HAMAP:MF_01837;locus_tag=OPKNFCMD_00137;product=Adaptive-response sensory-kinase SasA
NODE_1_length_571168_cov_54.897709	Prodigal:002006	CDS	146880	147524	.	+	0	ID=OPKNFCMD_00138;Name=todT_1;gene=todT_1;inference=ab initio prediction:Prodigal:002006,similar to AA sequence:UniProtKB:I7CA98;locus_tag=OPKNFCMD_00138;product=Response regulator protein TodT
NODE_1_length_571168_cov_54.897709	Prodigal:002006	CDS	147609	147989	.	+	0	ID=OPKNFCMD_00139;Name=todT_2;gene=todT_2;inference=ab initio prediction:Prodigal:002006,similar to AA sequence:UniProtKB:I7CA98;locus_tag=OPKNFCMD_00139;product=Response regulator protein TodT
NODE_1_length_571168_cov_54.897709	Prodigal:002006	CDS	148008	148574	.	-	0	ID=OPKNFCMD_00140;eC_number=3.1.3.3;Name=pspB_1;db_xref=COG:COG0406;gene=pspB_1;inference=ab initio prediction:Prodigal:002006,similar to AA sequence:UniProtKB:D3DFP8;locus_tag=OPKNFCMD_00140;product=Putative phosphoserine phosphatase 2
NODE_1_length_571168_cov_54.897709	Prodigal:002006	CDS	148782	148988	.	+	0	ID=OPKNFCMD_00141;inference=ab initio prediction:Prodigal:002006;locus_tag=OPKNFCMD_00141;product=hypothetical protein
NODE_1_length_571168_cov_54.897709	Prodigal:002006	CDS	149227	149436	.	+	0	ID=OPKNFCMD_00142;Name=cspA_1;db_xref=COG:COG1278;gene=cspA_1;inference=ab initio prediction:Prodigal:002006,similar to AA sequence:UniProtKB:Q9Z3S6;locus_tag=OPKNFCMD_00142;product=Cold shock protein CspA
NODE_1_length_571168_cov_54.897709	Prodigal:002006	CDS	149574	149738	.	+	0	ID=OPKNFCMD_00143;inference=ab initio prediction:Prodigal:002006;locus_tag=OPKNFCMD_00143;product=hypothetical protein
NODE_1_length_571168_cov_54.897709	Prodigal:002006	CDS	149744	150106	.	+	0	ID=OPKNFCMD_00144;inference=ab initio prediction:Prodigal:002006;locus_tag=OPKNFCMD_00144;product=hypothetical protein
NODE_1_length_571168_cov_54.897709	Prodigal:002006	CDS	150180	150377	.	+	0	ID=OPKNFCMD_00145;inference=ab initio prediction:Prodigal:002006;locus_tag=OPKNFCMD_00145;product=hypothetical protein
NODE_1_length_571168_cov_54.897709	Prodigal:002006	CDS	150792	152255	.	+	0	ID=OPKNFCMD_00146;Name=cobQ;gene=cobQ;inference=ab initio prediction:Prodigal:002006,similar to AA sequence:UniProtKB:P29932;locus_tag=OPKNFCMD_00146;product=Cobyric acid synthase
NODE_1_length_571168_cov_54.897709	Prodigal:002006	CDS	152391	153320	.	+	0	ID=OPKNFCMD_00147;eC_number=3.8.1.5;Name=dhmA2_1;gene=dhmA2_1;inference=ab initio prediction:Prodigal:002006,similar to AA sequence:UniProtKB:P9WMS1;locus_tag=OPKNFCMD_00147;product=Haloalkane dehalogenase 2
NODE_1_length_571168_cov_54.897709	Prodigal:002006	CDS	153363	157235	.	-	0	ID=OPKNFCMD_00148;eC_number=2.4.1.250;Name=mshA_1;gene=mshA_1;inference=ab initio prediction:Prodigal:002006,protein motif:HAMAP:MF_01695;locus_tag=OPKNFCMD_00148;product=D-inositol-3-phosphate glycosyltransferase
NODE_1_length_571168_cov_54.897709	Prodigal:002006	CDS	157357	157611	.	-	0	ID=OPKNFCMD_00149;inference=ab initio prediction:Prodigal:002006;locus_tag=OPKNFCMD_00149;product=hypothetical protein
NODE_1_length_571168_cov_54.897709	Prodigal:002006	CDS	157751	158296	.	-	0	ID=OPKNFCMD_00150;Name=ecfG;gene=ecfG;inference=ab initio prediction:Prodigal:002006,similar to AA sequence:UniProtKB:B3Q6P8;locus_tag=OPKNFCMD_00150;product=ECF RNA polymerase sigma factor EcfG
NODE_1_length_571168_cov_54.897709	Prodigal:002006	CDS	158293	158565	.	-	0	ID=OPKNFCMD_00151;inference=ab initio prediction:Prodigal:002006;locus_tag=OPKNFCMD_00151;product=hypothetical protein
NODE_1_length_571168_cov_54.897709	Prodigal:002006	CDS	158936	159205	.	+	0	ID=OPKNFCMD_00152;inference=ab initio prediction:Prodigal:002006;locus_tag=OPKNFCMD_00152;product=hypothetical protein
NODE_1_length_571168_cov_54.897709	Prodigal:002006	CDS	159213	160436	.	-	0	ID=OPKNFCMD_00153;eC_number=2.10.1.1;Name=moeA_1;db_xref=COG:COG0303;gene=moeA_1;inference=ab initio prediction:Prodigal:002006,similar to AA sequence:UniProtKB:P12281;locus_tag=OPKNFCMD_00153;product=Molybdopterin molybdenumtransferase
NODE_1_length_571168_cov_54.897709	Prodigal:002006	CDS	160433	160927	.	-	0	ID=OPKNFCMD_00154;eC_number=4.6.1.17;Name=moaC;db_xref=COG:COG0315;gene=moaC;inference=ab initio prediction:Prodigal:002006,similar to AA sequence:UniProtKB:P0A738;locus_tag=OPKNFCMD_00154;product=Cyclic pyranopterin monophosphate synthase
NODE_1_length_571168_cov_54.897709	Prodigal:002006	CDS	161199	162149	.	-	0	ID=OPKNFCMD_00155;eC_number=2.1.1.222;Name=COQ3_1;gene=COQ3_1;inference=ab initio prediction:Prodigal:002006,protein motif:HAMAP:MF_00472;locus_tag=OPKNFCMD_00155;product=Ubiquinone biosynthesis O-methyltransferase%2C mitochondrial
NODE_1_length_571168_cov_54.897709	Prodigal:002006	CDS	162159	162707	.	-	0	ID=OPKNFCMD_00156;inference=ab initio prediction:Prodigal:002006;locus_tag=OPKNFCMD_00156;product=hypothetical protein
NODE_1_length_571168_cov_54.897709	Prodigal:002006	CDS	162817	163899	.	-	0	ID=OPKNFCMD_00157;eC_number=3.-.-.-;Name=uvsE;gene=uvsE;inference=ab initio prediction:Prodigal:002006,protein motif:HAMAP:MF_00606;locus_tag=OPKNFCMD_00157;product=UV DNA damage endonuclease
NODE_1_length_571168_cov_54.897709	Prodigal:002006	CDS	164026	164817	.	-	0	ID=OPKNFCMD_00158;inference=ab initio prediction:Prodigal:002006;locus_tag=OPKNFCMD_00158;product=hypothetical protein
NODE_1_length_571168_cov_54.897709	Prodigal:002006	CDS	164881	165288	.	-	0	ID=OPKNFCMD_00159;inference=ab initio prediction:Prodigal:002006;locus_tag=OPKNFCMD_00159;product=hypothetical protein
NODE_1_length_571168_cov_54.897709	Prodigal:002006	CDS	165285	165716	.	-	0	ID=OPKNFCMD_00160;inference=ab initio prediction:Prodigal:002006;locus_tag=OPKNFCMD_00160;product=hypothetical protein
NODE_1_length_571168_cov_54.897709	Prodigal:002006	CDS	165730	166287	.	-	0	ID=OPKNFCMD_00161;inference=ab initio prediction:Prodigal:002006;locus_tag=OPKNFCMD_00161;product=hypothetical protein
NODE_1_length_571168_cov_54.897709	Prodigal:002006	CDS	166626	168047	.	+	0	ID=OPKNFCMD_00162;eC_number=2.4.1.15;Name=otsA;db_xref=COG:COG0380;gene=otsA;inference=ab initio prediction:Prodigal:002006,similar to AA sequence:UniProtKB:P31677;locus_tag=OPKNFCMD_00162;product=Trehalose-6-phosphate synthase
NODE_1_length_571168_cov_54.897709	Prodigal:002006	CDS	168055	168753	.	-	0	ID=OPKNFCMD_00163;inference=ab initio prediction:Prodigal:002006;locus_tag=OPKNFCMD_00163;product=hypothetical protein
NODE_1_length_571168_cov_54.897709	Prodigal:002006	CDS	168758	168961	.	-	0	ID=OPKNFCMD_00164;inference=ab initio prediction:Prodigal:002006;locus_tag=OPKNFCMD_00164;product=hypothetical protein
NODE_1_length_571168_cov_54.897709	Prodigal:002006	CDS	168961	169836	.	-	0	ID=OPKNFCMD_00165;eC_number=2.7.8.26;Name=cobV;gene=cobV;inference=ab initio prediction:Prodigal:002006,similar to AA sequence:UniProtKB:P29936;locus_tag=OPKNFCMD_00165;product=Adenosylcobinamide-GDP ribazoletransferase
NODE_1_length_571168_cov_54.897709	Prodigal:002006	CDS	170000	171046	.	+	0	ID=OPKNFCMD_00166;eC_number=2.4.2.21;Name=cobU;gene=cobU;inference=ab initio prediction:Prodigal:002006,similar to AA sequence:UniProtKB:P29935;locus_tag=OPKNFCMD_00166;product=Nicotinate-nucleotide--dimethylbenzimidazole phosphoribosyltransferase
NODE_1_length_571168_cov_54.897709	Prodigal:002006	CDS	171101	171559	.	-	0	ID=OPKNFCMD_00167;eC_number=3.1.2.28;Name=menI_1;gene=menI_1;inference=ab initio prediction:Prodigal:002006,protein motif:HAMAP:MF_01936;locus_tag=OPKNFCMD_00167;product=1%2C4-dihydroxy-2-naphthoyl-CoA hydrolase
NODE_1_length_571168_cov_54.897709	Prodigal:002006	CDS	171708	174164	.	+	0	ID=OPKNFCMD_00168;eC_number=3.5.1.11;Name=acyII_1;gene=acyII_1;inference=ab initio prediction:Prodigal:002006,similar to AA sequence:UniProtKB:P15558;locus_tag=OPKNFCMD_00168;product=Penicillin acylase 2 proenzyme
NODE_1_length_571168_cov_54.897709	Prodigal:002006	CDS	174328	174723	.	+	0	ID=OPKNFCMD_00169;inference=ab initio prediction:Prodigal:002006;locus_tag=OPKNFCMD_00169;product=hypothetical protein
NODE_1_length_571168_cov_54.897709	Prodigal:002006	CDS	174815	177019	.	+	0	ID=OPKNFCMD_00170;eC_number=3.6.4.12;Name=recD2_1;db_xref=COG:COG0507;gene=recD2_1;inference=ab initio prediction:Prodigal:002006,similar to AA sequence:UniProtKB:Q9RT63;locus_tag=OPKNFCMD_00170;product=ATP-dependent RecD-like DNA helicase
NODE_1_length_571168_cov_54.897709	Prodigal:002006	CDS	177048	177584	.	-	0	ID=OPKNFCMD_00171;inference=ab initio prediction:Prodigal:002006;locus_tag=OPKNFCMD_00171;product=hypothetical protein
NODE_1_length_571168_cov_54.897709	Prodigal:002006	CDS	177605	178411	.	+	0	ID=OPKNFCMD_00172;eC_number=4.2.99.18;Name=nth;gene=nth;inference=ab initio prediction:Prodigal:002006,protein motif:HAMAP:MF_00942;locus_tag=OPKNFCMD_00172;product=Endonuclease III
NODE_1_length_571168_cov_54.897709	Prodigal:002006	CDS	178577	179485	.	-	0	ID=OPKNFCMD_00173;eC_number=2.1.1.77;Name=pcm_1;gene=pcm_1;inference=ab initio prediction:Prodigal:002006,protein motif:HAMAP:MF_00090;locus_tag=OPKNFCMD_00173;product=Protein-L-isoaspartate O-methyltransferase
NODE_1_length_571168_cov_54.897709	Prodigal:002006	CDS	179684	180091	.	+	0	ID=OPKNFCMD_00174;inference=ab initio prediction:Prodigal:002006;locus_tag=OPKNFCMD_00174;product=hypothetical protein
NODE_1_length_571168_cov_54.897709	Prodigal:002006	CDS	180167	180814	.	+	0	ID=OPKNFCMD_00175;Name=yxaF;gene=yxaF;inference=ab initio prediction:Prodigal:002006,similar to AA sequence:UniProtKB:P42105;locus_tag=OPKNFCMD_00175;product=putative HTH-type transcriptional regulator YxaF
NODE_1_length_571168_cov_54.897709	Prodigal:002006	CDS	180759	182438	.	-	0	ID=OPKNFCMD_00176;eC_number=2.2.1.6;Name=ilvG_1;gene=ilvG_1;inference=ab initio prediction:Prodigal:002006,similar to AA sequence:UniProtKB:P0DP90;locus_tag=OPKNFCMD_00176;product=Acetolactate synthase isozyme 2 large subunit
NODE_1_length_571168_cov_54.897709	Prodigal:002006	CDS	182465	183340	.	-	0	ID=OPKNFCMD_00177;inference=ab initio prediction:Prodigal:002006;locus_tag=OPKNFCMD_00177;product=hypothetical protein
NODE_1_length_571168_cov_54.897709	Prodigal:002006	CDS	183427	183684	.	+	0	ID=OPKNFCMD_00178;inference=ab initio prediction:Prodigal:002006;locus_tag=OPKNFCMD_00178;product=hypothetical protein
NODE_1_length_571168_cov_54.897709	Prodigal:002006	CDS	183671	185107	.	+	0	ID=OPKNFCMD_00179;eC_number=6.2.1.26;Name=menE_1;gene=menE_1;inference=ab initio prediction:Prodigal:002006,protein motif:HAMAP:MF_00731;locus_tag=OPKNFCMD_00179;product=2-succinylbenzoate--CoA ligase
NODE_1_length_571168_cov_54.897709	Prodigal:002006	CDS	185100	185834	.	+	0	ID=OPKNFCMD_00180;eC_number=1.1.1.100;Name=fabG_1;gene=fabG_1;inference=ab initio prediction:Prodigal:002006,similar to AA sequence:UniProtKB:P0AEK2;locus_tag=OPKNFCMD_00180;product=3-oxoacyl-[acyl-carrier-protein] reductase FabG
NODE_1_length_571168_cov_54.897709	Prodigal:002006	CDS	185996	186925	.	-	0	ID=OPKNFCMD_00181;eC_number=6.2.1.-;db_xref=COG:COG0172;inference=ab initio prediction:Prodigal:002006,similar to AA sequence:UniProtKB:Q89VT8;locus_tag=OPKNFCMD_00181;product=Amino acid--[acyl-carrier-protein] ligase 1
NODE_1_length_571168_cov_54.897709	Prodigal:002006	CDS	186966	188183	.	-	0	ID=OPKNFCMD_00182;eC_number=1.3.99.-;db_xref=COG:COG1960;inference=ab initio prediction:Prodigal:002006,similar to AA sequence:UniProtKB:P9WQG1;locus_tag=OPKNFCMD_00182;product=putative acyl-CoA dehydrogenase fadE25
NODE_1_length_571168_cov_54.897709	Prodigal:002006	CDS	188476	188754	.	+	0	ID=OPKNFCMD_00183;inference=ab initio prediction:Prodigal:002006,similar to AA sequence:UniProtKB:Q89VT6;locus_tag=OPKNFCMD_00183;product=Aminoacyl carrier protein 1
NODE_1_length_571168_cov_54.897709	Prodigal:002006	CDS	188835	190262	.	-	0	ID=OPKNFCMD_00184;inference=ab initio prediction:Prodigal:002006;locus_tag=OPKNFCMD_00184;product=hypothetical protein
NODE_1_length_571168_cov_54.897709	Prodigal:002006	CDS	190451	192421	.	-	0	ID=OPKNFCMD_00185;inference=ab initio prediction:Prodigal:002006;locus_tag=OPKNFCMD_00185;product=hypothetical protein
NODE_1_length_571168_cov_54.897709	Prodigal:002006	CDS	192632	193840	.	+	0	ID=OPKNFCMD_00186;eC_number=5.1.3.14;Name=wecB;db_xref=COG:COG0381;gene=wecB;inference=ab initio prediction:Prodigal:002006,similar to AA sequence:UniProtKB:P27828;locus_tag=OPKNFCMD_00186;product=UDP-N-acetylglucosamine 2-epimerase
NODE_1_length_571168_cov_54.897709	Prodigal:002006	CDS	193885	195153	.	+	0	ID=OPKNFCMD_00187;eC_number=1.1.1.336;Name=wecC;db_xref=COG:COG0677;gene=wecC;inference=ab initio prediction:Prodigal:002006,similar to AA sequence:UniProtKB:P27829;locus_tag=OPKNFCMD_00187;product=UDP-N-acetyl-D-mannosamine dehydrogenase
NODE_1_length_571168_cov_54.897709	Prodigal:002006	CDS	195183	195959	.	+	0	ID=OPKNFCMD_00188;eC_number=2.4.1.187;inference=ab initio prediction:Prodigal:002006,protein motif:HAMAP:MF_02070;locus_tag=OPKNFCMD_00188;product=N-acetylglucosaminyldiphosphoundecaprenol N-acetyl-beta-D-mannosaminyltransferase
NODE_1_length_571168_cov_54.897709	Prodigal:002006	CDS	195964	197508	.	+	0	ID=OPKNFCMD_00189;inference=ab initio prediction:Prodigal:002006;locus_tag=OPKNFCMD_00189;product=hypothetical protein
NODE_1_length_571168_cov_54.897709	Prodigal:002006	CDS	197395	198597	.	-	0	ID=OPKNFCMD_00190;eC_number=2.4.1.250;Name=mshA_2;gene=mshA_2;inference=ab initio prediction:Prodigal:002006,protein motif:HAMAP:MF_01695;locus_tag=OPKNFCMD_00190;product=D-inositol-3-phosphate glycosyltransferase
NODE_1_length_571168_cov_54.897709	Prodigal:002006	CDS	198771	200222	.	+	0	ID=OPKNFCMD_00191;inference=ab initio prediction:Prodigal:002006;locus_tag=OPKNFCMD_00191;product=hypothetical protein
NODE_1_length_571168_cov_54.897709	Prodigal:002006	CDS	200243	201373	.	-	0	ID=OPKNFCMD_00192;eC_number=2.4.1.250;Name=mshA_3;gene=mshA_3;inference=ab initio prediction:Prodigal:002006,protein motif:HAMAP:MF_01695;locus_tag=OPKNFCMD_00192;product=D-inositol-3-phosphate glycosyltransferase
NODE_1_length_571168_cov_54.897709	Prodigal:002006	CDS	201595	202860	.	+	0	ID=OPKNFCMD_00193;inference=ab initio prediction:Prodigal:002006;locus_tag=OPKNFCMD_00193;product=hypothetical protein
NODE_1_length_571168_cov_54.897709	Prodigal:002006	CDS	202860	204473	.	+	0	ID=OPKNFCMD_00194;inference=ab initio prediction:Prodigal:002006;locus_tag=OPKNFCMD_00194;product=hypothetical protein
NODE_1_length_571168_cov_54.897709	Prodigal:002006	CDS	204601	204786	.	-	0	ID=OPKNFCMD_00195;inference=ab initio prediction:Prodigal:002006;locus_tag=OPKNFCMD_00195;product=hypothetical protein
NODE_1_length_571168_cov_54.897709	Prodigal:002006	CDS	204829	206214	.	-	0	ID=OPKNFCMD_00196;eC_number=2.7.13.3;Name=luxQ;gene=luxQ;inference=ab initio prediction:Prodigal:002006,similar to AA sequence:UniProtKB:Q9KLK7;locus_tag=OPKNFCMD_00196;product=Autoinducer 2 sensor kinase/phosphatase LuxQ
NODE_1_length_571168_cov_54.897709	Prodigal:002006	CDS	206211	207371	.	-	0	ID=OPKNFCMD_00197;inference=ab initio prediction:Prodigal:002006;locus_tag=OPKNFCMD_00197;product=hypothetical protein
NODE_1_length_571168_cov_54.897709	Prodigal:002006	CDS	207878	208636	.	+	0	ID=OPKNFCMD_00198;Name=narL;db_xref=COG:COG2197;gene=narL;inference=ab initio prediction:Prodigal:002006,similar to AA sequence:UniProtKB:P9WGM5;locus_tag=OPKNFCMD_00198;product=putative transcriptional regulatory protein NarL
NODE_1_length_571168_cov_54.897709	Prodigal:002006	CDS	208757	210817	.	+	0	ID=OPKNFCMD_00199;Name=cstA;db_xref=COG:COG1966;gene=cstA;inference=ab initio prediction:Prodigal:002006,similar to AA sequence:UniProtKB:P15078;locus_tag=OPKNFCMD_00199;product=Peptide transporter CstA
NODE_1_length_571168_cov_54.897709	Prodigal:002006	CDS	210829	211050	.	+	0	ID=OPKNFCMD_00200;inference=ab initio prediction:Prodigal:002006;locus_tag=OPKNFCMD_00200;product=hypothetical protein
NODE_1_length_571168_cov_54.897709	Prodigal:002006	CDS	211332	212309	.	+	0	ID=OPKNFCMD_00201;Name=ribN;gene=ribN;inference=ab initio prediction:Prodigal:002006,similar to AA sequence:UniProtKB:Q9KKU0;locus_tag=OPKNFCMD_00201;product=Riboflavin transporter
NODE_1_length_571168_cov_54.897709	Prodigal:002006	CDS	212449	214770	.	+	0	ID=OPKNFCMD_00202;Name=yhgF;db_xref=COG:COG2183;gene=yhgF;inference=ab initio prediction:Prodigal:002006,similar to AA sequence:UniProtKB:P46837;locus_tag=OPKNFCMD_00202;product=Protein YhgF
NODE_1_length_571168_cov_54.897709	Prodigal:002006	CDS	214877	215464	.	-	0	ID=OPKNFCMD_00203;eC_number=2.-.-.-;Name=erfK;db_xref=COG:COG1376;gene=erfK;inference=ab initio prediction:Prodigal:002006,similar to AA sequence:UniProtKB:P39176;locus_tag=OPKNFCMD_00203;product=putative L%2CD-transpeptidase ErfK/SrfK
NODE_1_length_571168_cov_54.897709	Prodigal:002006	CDS	215601	216575	.	-	0	ID=OPKNFCMD_00204;eC_number=3.3.2.10;Name=ephA_1;gene=ephA_1;inference=ab initio prediction:Prodigal:002006,similar to AA sequence:UniProtKB:I6YGS0;locus_tag=OPKNFCMD_00204;product=Epoxide hydrolase A
NODE_1_length_571168_cov_54.897709	Prodigal:002006	CDS	216974	217624	.	-	0	ID=OPKNFCMD_00205;inference=ab initio prediction:Prodigal:002006;locus_tag=OPKNFCMD_00205;product=hypothetical protein
NODE_1_length_571168_cov_54.897709	Prodigal:002006	CDS	217736	219820	.	-	0	ID=OPKNFCMD_00206;inference=ab initio prediction:Prodigal:002006;locus_tag=OPKNFCMD_00206;product=hypothetical protein
NODE_1_length_571168_cov_54.897709	Prodigal:002006	CDS	220023	220727	.	-	0	ID=OPKNFCMD_00207;eC_number=3.1.3.18;Name=gph_1;db_xref=COG:COG0546;gene=gph_1;inference=ab initio prediction:Prodigal:002006,similar to AA sequence:UniProtKB:O67359;locus_tag=OPKNFCMD_00207;product=Phosphoglycolate phosphatase
NODE_1_length_571168_cov_54.897709	Prodigal:002006	CDS	221066	221332	.	+	0	ID=OPKNFCMD_00208;inference=ab initio prediction:Prodigal:002006;locus_tag=OPKNFCMD_00208;product=hypothetical protein
NODE_1_length_571168_cov_54.897709	Prodigal:002006	CDS	221655	223388	.	+	0	ID=OPKNFCMD_00209;inference=ab initio prediction:Prodigal:002006;locus_tag=OPKNFCMD_00209;product=hypothetical protein
NODE_1_length_571168_cov_54.897709	Prodigal:002006	CDS	223729	225111	.	-	0	ID=OPKNFCMD_00210;eC_number=2.5.1.54;Name=aroH;db_xref=COG:COG3200;gene=aroH;inference=ab initio prediction:Prodigal:002006,similar to AA sequence:UniProtKB:P80574;locus_tag=OPKNFCMD_00210;product=Phospho-2-dehydro-3-deoxyheptonate aldolase
NODE_1_length_571168_cov_54.897709	Prodigal:002006	CDS	225256	226332	.	-	0	ID=OPKNFCMD_00211;eC_number=1.14.19.-;Name=des;db_xref=COG:COG3239;gene=des;inference=ab initio prediction:Prodigal:002006,similar to AA sequence:UniProtKB:O34653;locus_tag=OPKNFCMD_00211;product=Fatty acid desaturase
NODE_1_length_571168_cov_54.897709	Prodigal:002006	CDS	226800	228197	.	-	0	ID=OPKNFCMD_00212;eC_number=1.8.1.16;Name=garB;gene=garB;inference=ab initio prediction:Prodigal:002006,similar to AA sequence:UniProtKB:D0VWY5;locus_tag=OPKNFCMD_00212;product=Glutathione amide reductase
NODE_1_length_571168_cov_54.897709	Prodigal:002006	CDS	228216	229418	.	-	0	ID=OPKNFCMD_00213;inference=ab initio prediction:Prodigal:002006;locus_tag=OPKNFCMD_00213;product=hypothetical protein
NODE_1_length_571168_cov_54.897709	Prodigal:002006	CDS	229423	229989	.	-	0	ID=OPKNFCMD_00214;inference=ab initio prediction:Prodigal:002006;locus_tag=OPKNFCMD_00214;product=hypothetical protein
NODE_1_length_571168_cov_54.897709	Prodigal:002006	CDS	230060	230839	.	-	0	ID=OPKNFCMD_00215;eC_number=5.3.1.6;Name=rpiA;db_xref=COG:COG0120;gene=rpiA;inference=ab initio prediction:Prodigal:002006,similar to AA sequence:UniProtKB:Q6G3V6;locus_tag=OPKNFCMD_00215;product=Ribose-5-phosphate isomerase A
NODE_1_length_571168_cov_54.897709	Prodigal:002006	CDS	231023	231469	.	-	0	ID=OPKNFCMD_00216;inference=ab initio prediction:Prodigal:002006;locus_tag=OPKNFCMD_00216;product=hypothetical protein
NODE_1_length_571168_cov_54.897709	Prodigal:002006	CDS	231721	232737	.	-	0	ID=OPKNFCMD_00217;inference=ab initio prediction:Prodigal:002006;locus_tag=OPKNFCMD_00217;product=hypothetical protein
NODE_1_length_571168_cov_54.897709	Prodigal:002006	CDS	232886	233914	.	+	0	ID=OPKNFCMD_00218;inference=ab initio prediction:Prodigal:002006;locus_tag=OPKNFCMD_00218;product=hypothetical protein
NODE_1_length_571168_cov_54.897709	Prodigal:002006	CDS	233956	237663	.	-	0	ID=OPKNFCMD_00219;inference=ab initio prediction:Prodigal:002006;locus_tag=OPKNFCMD_00219;product=hypothetical protein
NODE_1_length_571168_cov_54.897709	Prodigal:002006	CDS	237803	239551	.	+	0	ID=OPKNFCMD_00220;inference=ab initio prediction:Prodigal:002006;locus_tag=OPKNFCMD_00220;product=hypothetical protein
NODE_1_length_571168_cov_54.897709	Prodigal:002006	CDS	239567	239935	.	-	0	ID=OPKNFCMD_00221;inference=ab initio prediction:Prodigal:002006;locus_tag=OPKNFCMD_00221;product=hypothetical protein
NODE_1_length_571168_cov_54.897709	Prodigal:002006	CDS	240344	240676	.	-	0	ID=OPKNFCMD_00222;inference=ab initio prediction:Prodigal:002006;locus_tag=OPKNFCMD_00222;product=hypothetical protein
NODE_1_length_571168_cov_54.897709	Prodigal:002006	CDS	240840	241058	.	-	0	ID=OPKNFCMD_00223;inference=ab initio prediction:Prodigal:002006;locus_tag=OPKNFCMD_00223;product=hypothetical protein
NODE_1_length_571168_cov_54.897709	Prodigal:002006	CDS	241168	244257	.	-	0	ID=OPKNFCMD_00224;Name=putA;db_xref=COG:COG0506;gene=putA;inference=ab initio prediction:Prodigal:002006,similar to AA sequence:UniProtKB:P09546;locus_tag=OPKNFCMD_00224;product=Bifunctional protein PutA
NODE_1_length_571168_cov_54.897709	Prodigal:002006	CDS	244320	244844	.	+	0	ID=OPKNFCMD_00225;Name=lrp_1;db_xref=COG:COG1522;gene=lrp_1;inference=ab initio prediction:Prodigal:002006,similar to AA sequence:UniProtKB:P0ACJ0;locus_tag=OPKNFCMD_00225;product=Leucine-responsive regulatory protein
NODE_1_length_571168_cov_54.897709	Prodigal:002006	CDS	245059	245349	.	+	0	ID=OPKNFCMD_00226;inference=ab initio prediction:Prodigal:002006;locus_tag=OPKNFCMD_00226;product=hypothetical protein
NODE_1_length_571168_cov_54.897709	Prodigal:002006	CDS	245387	246370	.	-	0	ID=OPKNFCMD_00227;eC_number=2.5.1.47;Name=cysK1;db_xref=COG:COG0031;gene=cysK1;inference=ab initio prediction:Prodigal:002006,similar to AA sequence:UniProtKB:P9WP55;locus_tag=OPKNFCMD_00227;product=O-acetylserine sulfhydrylase
NODE_1_length_571168_cov_54.897709	Prodigal:002006	CDS	246617	247906	.	+	0	ID=OPKNFCMD_00228;eC_number=2.6.1.111;Name=kat;gene=kat;inference=ab initio prediction:Prodigal:002006,similar to AA sequence:UniProtKB:B0VH76;locus_tag=OPKNFCMD_00228;product=3-aminobutyryl-CoA aminotransferase
NODE_1_length_571168_cov_54.897709	Prodigal:002006	CDS	247908	248774	.	+	0	ID=OPKNFCMD_00229;inference=ab initio prediction:Prodigal:002006;locus_tag=OPKNFCMD_00229;product=hypothetical protein
NODE_1_length_571168_cov_54.897709	Prodigal:002006	CDS	248985	249242	.	+	0	ID=OPKNFCMD_00230;inference=ab initio prediction:Prodigal:002006;locus_tag=OPKNFCMD_00230;product=hypothetical protein
NODE_1_length_571168_cov_54.897709	Prodigal:002006	CDS	249519	250631	.	-	0	ID=OPKNFCMD_00231;eC_number=2.4.1.250;Name=mshA_4;gene=mshA_4;inference=ab initio prediction:Prodigal:002006,protein motif:HAMAP:MF_01695;locus_tag=OPKNFCMD_00231;product=D-inositol-3-phosphate glycosyltransferase
NODE_1_length_571168_cov_54.897709	Prodigal:002006	CDS	250628	251398	.	-	0	ID=OPKNFCMD_00232;eC_number=2.7.7.38;Name=kdsB_1;gene=kdsB_1;inference=ab initio prediction:Prodigal:002006,protein motif:HAMAP:MF_00057;locus_tag=OPKNFCMD_00232;product=8-amino-3%2C8-dideoxy-manno-octulosonate cytidylyltransferase
NODE_1_length_571168_cov_54.897709	Prodigal:002006	CDS	251395	252063	.	-	0	ID=OPKNFCMD_00233;inference=ab initio prediction:Prodigal:002006;locus_tag=OPKNFCMD_00233;product=hypothetical protein
NODE_1_length_571168_cov_54.897709	Prodigal:002006	CDS	252060	253232	.	-	0	ID=OPKNFCMD_00234;eC_number=2.6.1.92;Name=pseC;db_xref=COG:COG0399;gene=pseC;inference=ab initio prediction:Prodigal:002006,similar to AA sequence:UniProtKB:Q0P8W3;locus_tag=OPKNFCMD_00234;product=UDP-4-amino-4%2C6-dideoxy-N-acetyl-beta-L-altrosamine transaminase
NODE_1_length_571168_cov_54.897709	Prodigal:002006	CDS	253344	254405	.	-	0	ID=OPKNFCMD_00235;inference=ab initio prediction:Prodigal:002006;locus_tag=OPKNFCMD_00235;product=hypothetical protein
NODE_1_length_571168_cov_54.897709	Prodigal:002006	CDS	254782	255147	.	+	0	ID=OPKNFCMD_00236;inference=ab initio prediction:Prodigal:002006;locus_tag=OPKNFCMD_00236;product=hypothetical protein
NODE_1_length_571168_cov_54.897709	Prodigal:002006	CDS	255176	255970	.	-	0	ID=OPKNFCMD_00237;inference=ab initio prediction:Prodigal:002006;locus_tag=OPKNFCMD_00237;product=hypothetical protein
NODE_1_length_571168_cov_54.897709	Prodigal:002006	CDS	255982	256722	.	-	0	ID=OPKNFCMD_00238;Name=nanR_1;gene=nanR_1;inference=ab initio prediction:Prodigal:002006,protein motif:HAMAP:MF_01236;locus_tag=OPKNFCMD_00238;product=HTH-type transcriptional repressor NanR
NODE_1_length_571168_cov_54.897709	Prodigal:002006	CDS	256728	257138	.	-	0	ID=OPKNFCMD_00239;inference=ab initio prediction:Prodigal:002006;locus_tag=OPKNFCMD_00239;product=hypothetical protein
NODE_1_length_571168_cov_54.897709	Prodigal:002006	CDS	257248	258192	.	+	0	ID=OPKNFCMD_00240;eC_number=1.1.1.291;Name=Hgd_1;gene=Hgd_1;inference=ab initio prediction:Prodigal:002006,similar to AA sequence:UniProtKB:Q0QLF5;locus_tag=OPKNFCMD_00240;product=2-(hydroxymethyl)glutarate dehydrogenase
NODE_1_length_571168_cov_54.897709	Prodigal:002006	CDS	258164	258400	.	-	0	ID=OPKNFCMD_00241;inference=ab initio prediction:Prodigal:002006;locus_tag=OPKNFCMD_00241;product=hypothetical protein
NODE_1_length_571168_cov_54.897709	Prodigal:002006	CDS	258469	259053	.	-	0	ID=OPKNFCMD_00242;inference=ab initio prediction:Prodigal:002006;locus_tag=OPKNFCMD_00242;product=hypothetical protein
NODE_1_length_571168_cov_54.897709	Prodigal:002006	CDS	259766	260035	.	-	0	ID=OPKNFCMD_00243;inference=ab initio prediction:Prodigal:002006;locus_tag=OPKNFCMD_00243;product=hypothetical protein
NODE_1_length_571168_cov_54.897709	Prodigal:002006	CDS	260119	260238	.	-	0	ID=OPKNFCMD_00244;inference=ab initio prediction:Prodigal:002006;locus_tag=OPKNFCMD_00244;product=hypothetical protein
NODE_1_length_571168_cov_54.897709	Prodigal:002006	CDS	260707	261009	.	+	0	ID=OPKNFCMD_00245;inference=ab initio prediction:Prodigal:002006;locus_tag=OPKNFCMD_00245;product=hypothetical protein
NODE_1_length_571168_cov_54.897709	Prodigal:002006	CDS	261119	262408	.	-	0	ID=OPKNFCMD_00246;inference=ab initio prediction:Prodigal:002006;locus_tag=OPKNFCMD_00246;product=hypothetical protein
NODE_1_length_571168_cov_54.897709	Prodigal:002006	CDS	262510	263472	.	+	0	ID=OPKNFCMD_00247;inference=ab initio prediction:Prodigal:002006;locus_tag=OPKNFCMD_00247;product=hypothetical protein
NODE_1_length_571168_cov_54.897709	Prodigal:002006	CDS	264041	264772	.	+	0	ID=OPKNFCMD_00248;Name=aadR_1;db_xref=COG:COG0664;gene=aadR_1;inference=ab initio prediction:Prodigal:002006,similar to AA sequence:UniProtKB:Q01980;locus_tag=OPKNFCMD_00248;product=Transcriptional activatory protein AadR
NODE_1_length_571168_cov_54.897709	Prodigal:002006	CDS	265100	265357	.	+	0	ID=OPKNFCMD_00249;inference=ab initio prediction:Prodigal:002006;locus_tag=OPKNFCMD_00249;product=hypothetical protein
NODE_1_length_571168_cov_54.897709	Prodigal:002006	CDS	265471	266301	.	+	0	ID=OPKNFCMD_00250;Name=rssB_2;gene=rssB_2;inference=ab initio prediction:Prodigal:002006,protein motif:HAMAP:MF_00958;locus_tag=OPKNFCMD_00250;product=Regulator of RpoS
NODE_1_length_571168_cov_54.897709	Prodigal:002006	CDS	266311	266814	.	-	0	ID=OPKNFCMD_00251;inference=ab initio prediction:Prodigal:002006;locus_tag=OPKNFCMD_00251;product=hypothetical protein
NODE_1_length_571168_cov_54.897709	Prodigal:002006	CDS	267139	268023	.	+	0	ID=OPKNFCMD_00252;Name=occT;gene=occT;inference=ab initio prediction:Prodigal:002006,similar to AA sequence:UniProtKB:P0A4F8;locus_tag=OPKNFCMD_00252;product=Octopine-binding periplasmic protein
NODE_1_length_571168_cov_54.897709	Prodigal:002006	CDS	268034	268738	.	+	0	ID=OPKNFCMD_00253;Name=occQ;gene=occQ;inference=ab initio prediction:Prodigal:002006,similar to AA sequence:UniProtKB:P0A4N5;locus_tag=OPKNFCMD_00253;product=Octopine transport system permease protein OccQ
NODE_1_length_571168_cov_54.897709	Prodigal:002006	CDS	268735	269451	.	+	0	ID=OPKNFCMD_00254;Name=occM_1;gene=occM_1;inference=ab initio prediction:Prodigal:002006,similar to AA sequence:UniProtKB:P35114;locus_tag=OPKNFCMD_00254;product=Octopine transport system permease protein OccM
NODE_1_length_571168_cov_54.897709	Prodigal:002006	CDS	269469	270251	.	+	0	ID=OPKNFCMD_00255;Name=occP;gene=occP;inference=ab initio prediction:Prodigal:002006,similar to AA sequence:UniProtKB:P0A2V2;locus_tag=OPKNFCMD_00255;product=Octopine permease ATP-binding protein P
NODE_1_length_571168_cov_54.897709	Prodigal:002006	CDS	270267	270776	.	-	0	ID=OPKNFCMD_00256;inference=ab initio prediction:Prodigal:002006;locus_tag=OPKNFCMD_00256;product=hypothetical protein
NODE_1_length_571168_cov_54.897709	Prodigal:002006	CDS	270853	271635	.	-	0	ID=OPKNFCMD_00257;eC_number=3.6.3.-;Name=ssuB_1;db_xref=COG:COG1116;gene=ssuB_1;inference=ab initio prediction:Prodigal:002006,similar to AA sequence:UniProtKB:P97027;locus_tag=OPKNFCMD_00257;product=Aliphatic sulfonates import ATP-binding protein SsuB
NODE_1_length_571168_cov_54.897709	Prodigal:002006	CDS	271636	272463	.	-	0	ID=OPKNFCMD_00258;Name=ssuC_1;db_xref=COG:COG0600;gene=ssuC_1;inference=ab initio prediction:Prodigal:002006,similar to AA sequence:UniProtKB:P40401;locus_tag=OPKNFCMD_00258;product=Putative aliphatic sulfonates transport permease protein SsuC
NODE_1_length_571168_cov_54.897709	Prodigal:002006	CDS	272478	273449	.	-	0	ID=OPKNFCMD_00259;inference=ab initio prediction:Prodigal:002006;locus_tag=OPKNFCMD_00259;product=hypothetical protein
NODE_1_length_571168_cov_54.897709	Prodigal:002006	CDS	273686	276499	.	+	0	ID=OPKNFCMD_00260;Name=glnD;db_xref=COG:COG2844;gene=glnD;inference=ab initio prediction:Prodigal:002006,similar to AA sequence:UniProtKB:Q9RAE4;locus_tag=OPKNFCMD_00260;product=Bifunctional uridylyltransferase/uridylyl-removing enzyme
NODE_1_length_571168_cov_54.897709	Prodigal:002006	CDS	276557	277144	.	+	0	ID=OPKNFCMD_00261;Name=grpE;gene=grpE;inference=ab initio prediction:Prodigal:002006,protein motif:HAMAP:MF_01151;locus_tag=OPKNFCMD_00261;product=Protein GrpE
NODE_1_length_571168_cov_54.897709	Prodigal:002006	CDS	277212	279290	.	-	0	ID=OPKNFCMD_00262;inference=ab initio prediction:Prodigal:002006;locus_tag=OPKNFCMD_00262;product=hypothetical protein
NODE_1_length_571168_cov_54.897709	Prodigal:002006	CDS	279391	282207	.	-	0	ID=OPKNFCMD_00263;inference=ab initio prediction:Prodigal:002006;locus_tag=OPKNFCMD_00263;product=hypothetical protein
NODE_1_length_571168_cov_54.897709	Prodigal:002006	CDS	282221	283135	.	-	0	ID=OPKNFCMD_00264;inference=ab initio prediction:Prodigal:002006;locus_tag=OPKNFCMD_00264;product=hypothetical protein
NODE_1_length_571168_cov_54.897709	Prodigal:002006	CDS	283142	284152	.	-	0	ID=OPKNFCMD_00265;inference=ab initio prediction:Prodigal:002006;locus_tag=OPKNFCMD_00265;product=hypothetical protein
NODE_1_length_571168_cov_54.897709	Prodigal:002006	CDS	284402	284836	.	+	0	ID=OPKNFCMD_00266;inference=ab initio prediction:Prodigal:002006;locus_tag=OPKNFCMD_00266;product=hypothetical protein
NODE_1_length_571168_cov_54.897709	Prodigal:002006	CDS	284989	285606	.	+	0	ID=OPKNFCMD_00267;inference=ab initio prediction:Prodigal:002006;locus_tag=OPKNFCMD_00267;product=hypothetical protein
NODE_1_length_571168_cov_54.897709	Prodigal:002006	CDS	285603	286301	.	+	0	ID=OPKNFCMD_00268;eC_number=3.6.1.-;Name=nudL;gene=nudL;inference=ab initio prediction:Prodigal:002006,protein motif:HAMAP:MF_01592;locus_tag=OPKNFCMD_00268;product=putative Nudix hydrolase NudL
NODE_1_length_571168_cov_54.897709	Prodigal:002006	CDS	286298	286555	.	+	0	ID=OPKNFCMD_00269;inference=ab initio prediction:Prodigal:002006;locus_tag=OPKNFCMD_00269;product=hypothetical protein
NODE_1_length_571168_cov_54.897709	Prodigal:002006	CDS	286552	287877	.	+	0	ID=OPKNFCMD_00270;eC_number=2.7.7.72;Name=cca;gene=cca;inference=ab initio prediction:Prodigal:002006,protein motif:HAMAP:MF_01263;locus_tag=OPKNFCMD_00270;product=CCA-adding enzyme
NODE_1_length_571168_cov_54.897709	Prodigal:002006	CDS	288140	288928	.	+	0	ID=OPKNFCMD_00271;inference=ab initio prediction:Prodigal:002006;locus_tag=OPKNFCMD_00271;product=hypothetical protein
NODE_1_length_571168_cov_54.897709	Prodigal:002006	CDS	288959	290356	.	-	0	ID=OPKNFCMD_00272;eC_number=1.-.-.-;db_xref=COG:COG0277;inference=ab initio prediction:Prodigal:002006,similar to AA sequence:UniProtKB:P9WIT1;locus_tag=OPKNFCMD_00272;product=putative FAD-linked oxidoreductase
NODE_1_length_571168_cov_54.897709	Prodigal:002006	CDS	290687	291997	.	+	0	ID=OPKNFCMD_00273;inference=ab initio prediction:Prodigal:002006;locus_tag=OPKNFCMD_00273;product=hypothetical protein
NODE_1_length_571168_cov_54.897709	Prodigal:002006	CDS	292015	292269	.	+	0	ID=OPKNFCMD_00274;inference=ab initio prediction:Prodigal:002006;locus_tag=OPKNFCMD_00274;product=hypothetical protein
NODE_1_length_571168_cov_54.897709	Prodigal:002006	CDS	292389	293093	.	-	0	ID=OPKNFCMD_00275;eC_number=1.18.1.-;Name=prmB;db_xref=COG:COG0543;gene=prmB;inference=ab initio prediction:Prodigal:002006,similar to AA sequence:UniProtKB:Q0SJK8;locus_tag=OPKNFCMD_00275;product=Propane 2-monooxygenase%2C reductase component
NODE_1_length_571168_cov_54.897709	Prodigal:002006	CDS	293098	293703	.	-	0	ID=OPKNFCMD_00276;eC_number=1.8.5.-;Name=msrP_1;gene=msrP_1;inference=ab initio prediction:Prodigal:002006,protein motif:HAMAP:MF_01206;locus_tag=OPKNFCMD_00276;product=Protein-methionine-sulfoxide reductase catalytic subunit MsrP
NODE_1_length_571168_cov_54.897709	Prodigal:002006	CDS	293697	295160	.	-	0	ID=OPKNFCMD_00277;inference=ab initio prediction:Prodigal:002006;locus_tag=OPKNFCMD_00277;product=hypothetical protein
NODE_1_length_571168_cov_54.897709	Prodigal:002006	CDS	295296	295514	.	-	0	ID=OPKNFCMD_00278;inference=ab initio prediction:Prodigal:002006;locus_tag=OPKNFCMD_00278;product=hypothetical protein
NODE_1_length_571168_cov_54.897709	Prodigal:002006	CDS	295568	295864	.	-	0	ID=OPKNFCMD_00279;inference=ab initio prediction:Prodigal:002006;locus_tag=OPKNFCMD_00279;product=hypothetical protein
NODE_1_length_571168_cov_54.897709	Prodigal:002006	CDS	295868	296104	.	-	0	ID=OPKNFCMD_00280;inference=ab initio prediction:Prodigal:002006;locus_tag=OPKNFCMD_00280;product=hypothetical protein
NODE_1_length_571168_cov_54.897709	Prodigal:002006	CDS	296257	296856	.	+	0	ID=OPKNFCMD_00281;eC_number=1.1.1.298;Name=rutE;gene=rutE;inference=ab initio prediction:Prodigal:002006,protein motif:HAMAP:MF_01204;locus_tag=OPKNFCMD_00281;product=malonic semialdehyde reductase RutE
NODE_1_length_571168_cov_54.897709	Prodigal:002006	CDS	296853	298466	.	+	0	ID=OPKNFCMD_00282;eC_number=6.2.1.1;Name=acsA_2;db_xref=COG:COG0365;gene=acsA_2;inference=ab initio prediction:Prodigal:002006,similar to AA sequence:UniProtKB:P39062;locus_tag=OPKNFCMD_00282;product=Acetyl-coenzyme A synthetase
NODE_1_length_571168_cov_54.897709	Prodigal:002006	CDS	298569	298970	.	-	0	ID=OPKNFCMD_00283;Name=atpC_1;db_xref=COG:COG0355;gene=atpC_1;inference=ab initio prediction:Prodigal:002006,similar to AA sequence:UniProtKB:A1B8P1;locus_tag=OPKNFCMD_00283;product=ATP synthase epsilon chain
NODE_1_length_571168_cov_54.897709	Prodigal:002006	CDS	299052	300509	.	-	0	ID=OPKNFCMD_00284;eC_number=7.1.2.2;Name=atpD;db_xref=COG:COG0055;gene=atpD;inference=ab initio prediction:Prodigal:002006,similar to AA sequence:UniProtKB:P72247;locus_tag=OPKNFCMD_00284;product=ATP synthase subunit beta
NODE_1_length_571168_cov_54.897709	Prodigal:002006	CDS	300536	301414	.	-	0	ID=OPKNFCMD_00285;Name=atpG;db_xref=COG:COG0224;gene=atpG;inference=ab initio prediction:Prodigal:002006,similar to AA sequence:UniProtKB:P72246;locus_tag=OPKNFCMD_00285;product=ATP synthase gamma chain
NODE_1_length_571168_cov_54.897709	Prodigal:002006	CDS	301445	302974	.	-	0	ID=OPKNFCMD_00286;eC_number=7.1.2.2;Name=atpA;db_xref=COG:COG0056;gene=atpA;inference=ab initio prediction:Prodigal:002006,similar to AA sequence:UniProtKB:P72245;locus_tag=OPKNFCMD_00286;product=ATP synthase subunit alpha
NODE_1_length_571168_cov_54.897709	Prodigal:002006	CDS	303040	303612	.	-	0	ID=OPKNFCMD_00287;Name=atpH;db_xref=COG:COG0712;gene=atpH;inference=ab initio prediction:Prodigal:002006,similar to AA sequence:UniProtKB:P72244;locus_tag=OPKNFCMD_00287;product=ATP synthase subunit delta
NODE_1_length_571168_cov_54.897709	Prodigal:002006	CDS	303868	304557	.	-	0	ID=OPKNFCMD_00288;inference=ab initio prediction:Prodigal:002006;locus_tag=OPKNFCMD_00288;product=hypothetical protein
NODE_1_length_571168_cov_54.897709	Prodigal:002006	CDS	304707	305129	.	-	0	ID=OPKNFCMD_00289;inference=ab initio prediction:Prodigal:002006;locus_tag=OPKNFCMD_00289;product=hypothetical protein
NODE_1_length_571168_cov_54.897709	Prodigal:002006	CDS	305283	305909	.	-	0	ID=OPKNFCMD_00290;eC_number=5.99.1.4;Name=nsaD_1;gene=nsaD_1;inference=ab initio prediction:Prodigal:002006,similar to AA sequence:UniProtKB:Q9X9Q7;locus_tag=OPKNFCMD_00290;product=2-hydroxychromene-2-carboxylate isomerase
NODE_1_length_571168_cov_54.897709	Prodigal:002006	CDS	306094	307335	.	+	0	ID=OPKNFCMD_00291;eC_number=6.3.4.5;Name=argG;db_xref=COG:COG0137;gene=argG;inference=ab initio prediction:Prodigal:002006,similar to AA sequence:UniProtKB:Q9PHK7;locus_tag=OPKNFCMD_00291;product=Argininosuccinate synthase
NODE_1_length_571168_cov_54.897709	Prodigal:002006	CDS	307477	307824	.	-	0	ID=OPKNFCMD_00292;inference=ab initio prediction:Prodigal:002006;locus_tag=OPKNFCMD_00292;product=hypothetical protein
NODE_1_length_571168_cov_54.897709	Prodigal:002006	CDS	307935	308630	.	-	0	ID=OPKNFCMD_00293;eC_number=2.4.1.129;Name=mtgA_1;db_xref=COG:COG0744;gene=mtgA_1;inference=ab initio prediction:Prodigal:002006,similar to AA sequence:UniProtKB:P46022;locus_tag=OPKNFCMD_00293;product=Biosynthetic peptidoglycan transglycosylase
NODE_1_length_571168_cov_54.897709	Prodigal:002006	CDS	308766	309767	.	+	0	ID=OPKNFCMD_00294;inference=ab initio prediction:Prodigal:002006;locus_tag=OPKNFCMD_00294;product=hypothetical protein
NODE_1_length_571168_cov_54.897709	Prodigal:002006	CDS	309866	310972	.	+	0	ID=OPKNFCMD_00295;eC_number=1.1.1.85;Name=leuB_1;db_xref=COG:COG0473;gene=leuB_1;inference=ab initio prediction:Prodigal:002006,similar to AA sequence:UniProtKB:Q56268;locus_tag=OPKNFCMD_00295;product=3-isopropylmalate dehydrogenase
NODE_1_length_571168_cov_54.897709	Prodigal:002006	CDS	311084	311494	.	-	0	ID=OPKNFCMD_00296;inference=ab initio prediction:Prodigal:002006;locus_tag=OPKNFCMD_00296;product=hypothetical protein
NODE_1_length_571168_cov_54.897709	Prodigal:002006	CDS	311596	312504	.	-	0	ID=OPKNFCMD_00297;inference=ab initio prediction:Prodigal:002006;locus_tag=OPKNFCMD_00297;product=hypothetical protein
NODE_1_length_571168_cov_54.897709	Prodigal:002006	CDS	312960	313994	.	+	0	ID=OPKNFCMD_00298;eC_number=1.2.1.11;Name=asd2;db_xref=COG:COG0136;gene=asd2;inference=ab initio prediction:Prodigal:002006,similar to AA sequence:UniProtKB:P23247;locus_tag=OPKNFCMD_00298;product=Aspartate-semialdehyde dehydrogenase 2
NODE_1_length_571168_cov_54.897709	Prodigal:002006	CDS	314101	315630	.	+	0	ID=OPKNFCMD_00299;eC_number=1.2.1.-;Name=davD_1;db_xref=COG:COG1012;gene=davD_1;inference=ab initio prediction:Prodigal:002006,similar to AA sequence:UniProtKB:Q9I6M5;locus_tag=OPKNFCMD_00299;product=Glutarate-semialdehyde dehydrogenase
NODE_1_length_571168_cov_54.897709	Prodigal:002006	CDS	315782	316948	.	-	0	ID=OPKNFCMD_00300;eC_number=3.5.1.32;Name=hipO_1;db_xref=COG:COG1473;gene=hipO_1;inference=ab initio prediction:Prodigal:002006,similar to AA sequence:UniProtKB:P45493;locus_tag=OPKNFCMD_00300;product=Hippurate hydrolase
NODE_1_length_571168_cov_54.897709	Prodigal:002006	CDS	317301	318911	.	+	0	ID=OPKNFCMD_00301;Name=dppA_1;db_xref=COG:COG0747;gene=dppA_1;inference=ab initio prediction:Prodigal:002006,similar to AA sequence:UniProtKB:P23847;locus_tag=OPKNFCMD_00301;product=Periplasmic dipeptide transport protein
NODE_1_length_571168_cov_54.897709	Prodigal:002006	CDS	319039	320019	.	+	0	ID=OPKNFCMD_00302;Name=gsiC_1;db_xref=COG:COG0601;gene=gsiC_1;inference=ab initio prediction:Prodigal:002006,similar to AA sequence:UniProtKB:P75798;locus_tag=OPKNFCMD_00302;product=Glutathione transport system permease protein GsiC
NODE_1_length_571168_cov_54.897709	Prodigal:002006	CDS	320043	321002	.	+	0	ID=OPKNFCMD_00303;Name=dppC_1;db_xref=COG:COG1173;gene=dppC_1;inference=ab initio prediction:Prodigal:002006,similar to AA sequence:UniProtKB:P26904;locus_tag=OPKNFCMD_00303;product=Dipeptide transport system permease protein DppC
NODE_1_length_571168_cov_54.897709	Prodigal:002006	CDS	320999	322012	.	+	0	ID=OPKNFCMD_00304;Name=oppD_1;db_xref=COG:COG0444;gene=oppD_1;inference=ab initio prediction:Prodigal:002006,similar to AA sequence:UniProtKB:P24136;locus_tag=OPKNFCMD_00304;product=Oligopeptide transport ATP-binding protein OppD
NODE_1_length_571168_cov_54.897709	Prodigal:002006	CDS	322009	323031	.	+	0	ID=OPKNFCMD_00305;eC_number=7.6.2.8;Name=btuD_2;gene=btuD_2;inference=ab initio prediction:Prodigal:002006,protein motif:HAMAP:MF_01005;locus_tag=OPKNFCMD_00305;product=Vitamin B12 import ATP-binding protein BtuD
NODE_1_length_571168_cov_54.897709	Prodigal:002006	CDS	323066	325489	.	-	0	ID=OPKNFCMD_00306;eC_number=7.2.2.9;Name=actP_1;gene=actP_1;inference=ab initio prediction:Prodigal:002006,similar to AA sequence:UniProtKB:Q9X5X3;locus_tag=OPKNFCMD_00306;product=Copper-transporting P-type ATPase
NODE_1_length_571168_cov_54.897709	Prodigal:002006	CDS	325651	326292	.	+	0	ID=OPKNFCMD_00307;inference=ab initio prediction:Prodigal:002006;locus_tag=OPKNFCMD_00307;product=hypothetical protein
NODE_1_length_571168_cov_54.897709	Prodigal:002006	CDS	326374	327687	.	-	0	ID=OPKNFCMD_00308;eC_number=2.7.13.3;Name=phoR_1;db_xref=COG:COG0642;gene=phoR_1;inference=ab initio prediction:Prodigal:002006,similar to AA sequence:UniProtKB:P23545;locus_tag=OPKNFCMD_00308;product=Alkaline phosphatase synthesis sensor protein PhoR
NODE_1_length_571168_cov_54.897709	Prodigal:002006	CDS	327700	328803	.	-	0	ID=OPKNFCMD_00309;inference=ab initio prediction:Prodigal:002006;locus_tag=OPKNFCMD_00309;product=hypothetical protein
NODE_1_length_571168_cov_54.897709	Prodigal:002006	CDS	328967	329587	.	-	0	ID=OPKNFCMD_00310;inference=ab initio prediction:Prodigal:002006;locus_tag=OPKNFCMD_00310;product=hypothetical protein
NODE_1_length_571168_cov_54.897709	Prodigal:002006	CDS	329584	330339	.	-	0	ID=OPKNFCMD_00311;eC_number=3.5.1.112;Name=neoL;gene=neoL;inference=ab initio prediction:Prodigal:002006,similar to AA sequence:UniProtKB:Q53U10;locus_tag=OPKNFCMD_00311;product=2'-N-acetylparomamine deacetylase
NODE_1_length_571168_cov_54.897709	Prodigal:002006	CDS	330467	331702	.	-	0	ID=OPKNFCMD_00312;eC_number=2.4.1.11;db_xref=COG:COG0438;inference=ab initio prediction:Prodigal:002006,similar to AA sequence:UniProtKB:P9WMY9;locus_tag=OPKNFCMD_00312;product=Glycogen synthase
NODE_1_length_571168_cov_54.897709	Prodigal:002006	CDS	331699	332523	.	-	0	ID=OPKNFCMD_00313;eC_number=5.1.3.31;db_xref=COG:COG1082;inference=ab initio prediction:Prodigal:002006,similar to AA sequence:UniProtKB:Q98FW0;locus_tag=OPKNFCMD_00313;product=L-ribulose 3-epimerase
NODE_1_length_571168_cov_54.897709	Prodigal:002006	CDS	332520	334085	.	-	0	ID=OPKNFCMD_00314;inference=ab initio prediction:Prodigal:002006;locus_tag=OPKNFCMD_00314;product=hypothetical protein
NODE_1_length_571168_cov_54.897709	Prodigal:002006	CDS	334110	335156	.	-	0	ID=OPKNFCMD_00315;eC_number=1.1.1.292;Name=afr;gene=afr;inference=ab initio prediction:Prodigal:002006,similar to AA sequence:UniProtKB:Q92KZ3;locus_tag=OPKNFCMD_00315;product=1%2C5-anhydro-D-fructose reductase
NODE_1_length_571168_cov_54.897709	Prodigal:002006	CDS	335156	336328	.	-	0	ID=OPKNFCMD_00316;inference=ab initio prediction:Prodigal:002006;locus_tag=OPKNFCMD_00316;product=hypothetical protein
NODE_1_length_571168_cov_54.897709	Prodigal:002006	CDS	336372	337295	.	-	0	ID=OPKNFCMD_00317;inference=ab initio prediction:Prodigal:002006;locus_tag=OPKNFCMD_00317;product=hypothetical protein
NODE_1_length_571168_cov_54.897709	Prodigal:002006	CDS	337298	338488	.	-	0	ID=OPKNFCMD_00318;inference=ab initio prediction:Prodigal:002006;locus_tag=OPKNFCMD_00318;product=hypothetical protein
NODE_1_length_571168_cov_54.897709	Prodigal:002006	CDS	338820	340154	.	+	0	ID=OPKNFCMD_00319;inference=ab initio prediction:Prodigal:002006;locus_tag=OPKNFCMD_00319;product=hypothetical protein
NODE_1_length_571168_cov_54.897709	Prodigal:002006	CDS	340218	341813	.	-	0	ID=OPKNFCMD_00320;Name=farB;gene=farB;inference=ab initio prediction:Prodigal:002006,similar to AA sequence:UniProtKB:Q9RQ29;locus_tag=OPKNFCMD_00320;product=Fatty acid resistance protein FarB
NODE_1_length_571168_cov_54.897709	Prodigal:002006	CDS	341810	343078	.	-	0	ID=OPKNFCMD_00321;Name=emrA;gene=emrA;inference=ab initio prediction:Prodigal:002006,similar to AA sequence:UniProtKB:P0DPR6;locus_tag=OPKNFCMD_00321;product=Colistin resistance protein EmrA
NODE_1_length_571168_cov_54.897709	Prodigal:002006	CDS	343368	344045	.	+	0	ID=OPKNFCMD_00322;inference=ab initio prediction:Prodigal:002006;locus_tag=OPKNFCMD_00322;product=hypothetical protein
NODE_1_length_571168_cov_54.897709	Prodigal:002006	CDS	344178	345104	.	-	0	ID=OPKNFCMD_00323;eC_number=2.7.1.4;Name=mak;db_xref=COG:COG1940;gene=mak;inference=ab initio prediction:Prodigal:002006,similar to AA sequence:UniProtKB:P23917;locus_tag=OPKNFCMD_00323;product=Fructokinase
NODE_1_length_571168_cov_54.897709	Prodigal:002006	CDS	345121	346479	.	-	0	ID=OPKNFCMD_00324;Name=dctA1;gene=dctA1;inference=ab initio prediction:Prodigal:002006,similar to AA sequence:UniProtKB:P31601;locus_tag=OPKNFCMD_00324;product=C4-dicarboxylate transport protein
NODE_1_length_571168_cov_54.897709	Prodigal:002006	CDS	346820	347713	.	-	0	ID=OPKNFCMD_00325;inference=ab initio prediction:Prodigal:002006;locus_tag=OPKNFCMD_00325;product=hypothetical protein
NODE_1_length_571168_cov_54.897709	Prodigal:002006	CDS	347996	348613	.	-	0	ID=OPKNFCMD_00326;inference=ab initio prediction:Prodigal:002006;locus_tag=OPKNFCMD_00326;product=hypothetical protein
NODE_1_length_571168_cov_54.897709	Prodigal:002006	CDS	348699	350000	.	+	0	ID=OPKNFCMD_00327;inference=ab initio prediction:Prodigal:002006;locus_tag=OPKNFCMD_00327;product=hypothetical protein
NODE_1_length_571168_cov_54.897709	Prodigal:002006	CDS	350016	351431	.	-	0	ID=OPKNFCMD_00328;inference=ab initio prediction:Prodigal:002006;locus_tag=OPKNFCMD_00328;product=hypothetical protein
NODE_1_length_571168_cov_54.897709	Prodigal:002006	CDS	351718	352626	.	+	0	ID=OPKNFCMD_00329;Name=cnoX;db_xref=COG:COG3118;gene=cnoX;inference=ab initio prediction:Prodigal:002006,similar to AA sequence:UniProtKB:P77395;locus_tag=OPKNFCMD_00329;product=Chaperedoxin
NODE_1_length_571168_cov_54.897709	Prodigal:002006	CDS	352701	353369	.	+	0	ID=OPKNFCMD_00330;eC_number=3.4.21.53;Name=lon_1;gene=lon_1;inference=ab initio prediction:Prodigal:002006,protein motif:HAMAP:MF_01973;locus_tag=OPKNFCMD_00330;product=Lon protease
NODE_1_length_571168_cov_54.897709	Prodigal:002006	CDS	353459	353662	.	+	0	ID=OPKNFCMD_00331;inference=ab initio prediction:Prodigal:002006,similar to AA sequence:UniProtKB:A1IQS5;locus_tag=OPKNFCMD_00331;note=UPF0434 protein NMA0874;product=hypothetical protein
NODE_1_length_571168_cov_54.897709	Prodigal:002006	CDS	353804	356101	.	-	0	ID=OPKNFCMD_00332;eC_number=3.6.4.-;Name=priA;db_xref=COG:COG1198;gene=priA;inference=ab initio prediction:Prodigal:002006,similar to AA sequence:UniProtKB:P17888;locus_tag=OPKNFCMD_00332;product=Primosomal protein N'
NODE_1_length_571168_cov_54.897709	Prodigal:002006	CDS	356182	356547	.	-	0	ID=OPKNFCMD_00333;inference=ab initio prediction:Prodigal:002006;locus_tag=OPKNFCMD_00333;product=hypothetical protein
NODE_1_length_571168_cov_54.897709	Prodigal:002006	CDS	356922	357416	.	+	0	ID=OPKNFCMD_00334;inference=ab initio prediction:Prodigal:002006;locus_tag=OPKNFCMD_00334;product=hypothetical protein
NODE_1_length_571168_cov_54.897709	Prodigal:002006	CDS	357440	358384	.	+	0	ID=OPKNFCMD_00335;eC_number=3.6.3.-;Name=osmV;db_xref=COG:COG1125;gene=osmV;inference=ab initio prediction:Prodigal:002006,similar to AA sequence:UniProtKB:Q8ZPK4;locus_tag=OPKNFCMD_00335;product=Osmoprotectant import ATP-binding protein OsmV
NODE_1_length_571168_cov_54.897709	Prodigal:002006	CDS	358502	359332	.	+	0	ID=OPKNFCMD_00336;eC_number=4.2.1.20;Name=trpA;db_xref=COG:COG0159;gene=trpA;inference=ab initio prediction:Prodigal:002006,similar to AA sequence:UniProtKB:Q5ZVY3;locus_tag=OPKNFCMD_00336;product=Tryptophan synthase alpha chain
NODE_1_length_571168_cov_54.897709	Prodigal:002006	CDS	359360	360268	.	+	0	ID=OPKNFCMD_00337;eC_number=2.1.3.15;Name=accD;db_xref=COG:COG0777;gene=accD;inference=ab initio prediction:Prodigal:002006,similar to AA sequence:UniProtKB:P0A9Q5;locus_tag=OPKNFCMD_00337;product=Acetyl-coenzyme A carboxylase carboxyl transferase subunit beta
NODE_1_length_571168_cov_54.897709	Prodigal:002006	CDS	360476	361801	.	+	0	ID=OPKNFCMD_00338;eC_number=6.3.2.17;Name=fpgS;gene=fpgS;inference=ab initio prediction:Prodigal:002006,similar to AA sequence:UniProtKB:P15925;locus_tag=OPKNFCMD_00338;product=Folylpolyglutamate synthase
NODE_1_length_571168_cov_54.897709	Prodigal:002006	CDS	361965	362858	.	+	0	ID=OPKNFCMD_00339;inference=ab initio prediction:Prodigal:002006;locus_tag=OPKNFCMD_00339;product=hypothetical protein
NODE_1_length_571168_cov_54.897709	Prodigal:002006	CDS	363021	363341	.	-	0	ID=OPKNFCMD_00340;inference=ab initio prediction:Prodigal:002006,similar to AA sequence:UniProtKB:P00275;locus_tag=OPKNFCMD_00340;product=Thioredoxin C-1
NODE_1_length_571168_cov_54.897709	Prodigal:002006	CDS	363530	366988	.	-	0	ID=OPKNFCMD_00341;eC_number=3.1.11.5;Name=recB;gene=recB;inference=ab initio prediction:Prodigal:002006,protein motif:HAMAP:MF_01485;locus_tag=OPKNFCMD_00341;product=RecBCD enzyme subunit RecB
NODE_1_length_571168_cov_54.897709	Prodigal:002006	CDS	367190	370348	.	-	0	ID=OPKNFCMD_00342;inference=ab initio prediction:Prodigal:002006;locus_tag=OPKNFCMD_00342;product=hypothetical protein
NODE_1_length_571168_cov_54.897709	Prodigal:002006	CDS	370374	370925	.	-	0	ID=OPKNFCMD_00343;inference=ab initio prediction:Prodigal:002006;locus_tag=OPKNFCMD_00343;product=hypothetical protein
NODE_1_length_571168_cov_54.897709	Prodigal:002006	CDS	370960	371703	.	-	0	ID=OPKNFCMD_00344;eC_number=2.7.7.99;Name=murU;db_xref=COG:COG1208;gene=murU;inference=ab initio prediction:Prodigal:002006,similar to AA sequence:UniProtKB:Q88QT2;locus_tag=OPKNFCMD_00344;product=N-acetylmuramate alpha-1-phosphate uridylyltransferase
NODE_1_length_571168_cov_54.897709	Prodigal:002006	CDS	371719	373326	.	-	0	ID=OPKNFCMD_00345;inference=ab initio prediction:Prodigal:002006;locus_tag=OPKNFCMD_00345;product=hypothetical protein
NODE_1_length_571168_cov_54.897709	Prodigal:002006	CDS	373486	375963	.	-	0	ID=OPKNFCMD_00346;eC_number=2.7.13.3;Name=divL;gene=divL;inference=ab initio prediction:Prodigal:002006,similar to AA sequence:UniProtKB:Q9RQQ9;locus_tag=OPKNFCMD_00346;product=Sensor protein DivL
NODE_1_length_571168_cov_54.897709	Prodigal:002006	CDS	376351	377355	.	+	0	ID=OPKNFCMD_00347;inference=ab initio prediction:Prodigal:002006;locus_tag=OPKNFCMD_00347;product=hypothetical protein
NODE_1_length_571168_cov_54.897709	Prodigal:002006	CDS	377387	378391	.	+	0	ID=OPKNFCMD_00348;eC_number=1.8.1.9;Name=trxB_1;db_xref=COG:COG0492;gene=trxB_1;inference=ab initio prediction:Prodigal:002006,similar to AA sequence:UniProtKB:P0A9P4;locus_tag=OPKNFCMD_00348;product=Thioredoxin reductase
NODE_1_length_571168_cov_54.897709	Prodigal:002006	CDS	378514	379404	.	+	0	ID=OPKNFCMD_00349;Name=dmlR_1;gene=dmlR_1;inference=ab initio prediction:Prodigal:002006,similar to AA sequence:UniProtKB:P76250;locus_tag=OPKNFCMD_00349;product=HTH-type transcriptional regulator DmlR
NODE_1_length_571168_cov_54.897709	Prodigal:002006	CDS	379616	380098	.	+	0	ID=OPKNFCMD_00350;eC_number=3.5.4.3;Name=guaD;db_xref=COG:COG0590;gene=guaD;inference=ab initio prediction:Prodigal:002006,similar to AA sequence:UniProtKB:O34598;locus_tag=OPKNFCMD_00350;product=Guanine deaminase
NODE_1_length_571168_cov_54.897709	Prodigal:002006	CDS	380362	381336	.	-	0	ID=OPKNFCMD_00351;eC_number=1.8.5.-;Name=msrP_2;db_xref=COG:COG2041;gene=msrP_2;inference=ab initio prediction:Prodigal:002006,similar to AA sequence:UniProtKB:P76342;locus_tag=OPKNFCMD_00351;product=Protein-methionine-sulfoxide reductase catalytic subunit MsrP
NODE_1_length_571168_cov_54.897709	Prodigal:002006	CDS	381609	381845	.	+	0	ID=OPKNFCMD_00352;inference=ab initio prediction:Prodigal:002006;locus_tag=OPKNFCMD_00352;product=hypothetical protein
NODE_1_length_571168_cov_54.897709	Prodigal:002006	CDS	381936	383648	.	-	0	ID=OPKNFCMD_00353;eC_number=6.2.1.3;Name=fadD_1;db_xref=COG:COG0318;gene=fadD_1;inference=ab initio prediction:Prodigal:002006,similar to AA sequence:UniProtKB:P69451;locus_tag=OPKNFCMD_00353;product=Long-chain-fatty-acid--CoA ligase
NODE_1_length_571168_cov_54.897709	Prodigal:002006	CDS	383744	384475	.	-	0	ID=OPKNFCMD_00354;inference=ab initio prediction:Prodigal:002006;locus_tag=OPKNFCMD_00354;product=hypothetical protein
NODE_1_length_571168_cov_54.897709	Prodigal:002006	CDS	384472	385983	.	-	0	ID=OPKNFCMD_00355;eC_number=3.4.11.1;Name=pepA_1;db_xref=COG:COG0260;gene=pepA_1;inference=ab initio prediction:Prodigal:002006,similar to AA sequence:UniProtKB:O86436;locus_tag=OPKNFCMD_00355;product=Cytosol aminopeptidase
NODE_1_length_571168_cov_54.897709	Prodigal:002006	CDS	386249	387421	.	+	0	ID=OPKNFCMD_00356;inference=ab initio prediction:Prodigal:002006;locus_tag=OPKNFCMD_00356;product=hypothetical protein
NODE_1_length_571168_cov_54.897709	Prodigal:002006	CDS	387442	388530	.	+	0	ID=OPKNFCMD_00357;Name=lptG;db_xref=COG:COG0795;gene=lptG;inference=ab initio prediction:Prodigal:002006,similar to AA sequence:UniProtKB:P0ADC6;locus_tag=OPKNFCMD_00357;product=Lipopolysaccharide export system permease protein LptG
NODE_1_length_571168_cov_54.897709	Prodigal:002006	CDS	388530	391181	.	+	0	ID=OPKNFCMD_00358;Name=lptD;gene=lptD;inference=ab initio prediction:Prodigal:002006,protein motif:HAMAP:MF_01411;locus_tag=OPKNFCMD_00358;product=LPS-assembly protein LptD
NODE_1_length_571168_cov_54.897709	Prodigal:002006	CDS	391354	392367	.	+	0	ID=OPKNFCMD_00359;eC_number=1.1.1.409;Name=pdxA2_1;db_xref=COG:COG1995;gene=pdxA2_1;inference=ab initio prediction:Prodigal:002006,similar to AA sequence:UniProtKB:B0TBI8;locus_tag=OPKNFCMD_00359;product=D-erythronate 4-phosphate dehydrogenase
NODE_1_length_571168_cov_54.897709	Prodigal:002006	CDS	392364	393200	.	+	0	ID=OPKNFCMD_00360;eC_number=2.1.1.182;Name=rsmA;gene=rsmA;inference=ab initio prediction:Prodigal:002006,similar to AA sequence:UniProtKB:Q1RK29;locus_tag=OPKNFCMD_00360;product=Ribosomal RNA small subunit methyltransferase A
NODE_1_length_571168_cov_54.897709	Prodigal:002006	CDS	393309	394256	.	-	0	ID=OPKNFCMD_00361;inference=ab initio prediction:Prodigal:002006;locus_tag=OPKNFCMD_00361;product=hypothetical protein
NODE_1_length_571168_cov_54.897709	Prodigal:002006	CDS	394441	395613	.	-	0	ID=OPKNFCMD_00362;inference=ab initio prediction:Prodigal:002006,similar to AA sequence:UniProtKB:Q881J7;locus_tag=OPKNFCMD_00362;product=Blue-light-activated protein
NODE_1_length_571168_cov_54.897709	Prodigal:002006	CDS	395761	396498	.	-	0	ID=OPKNFCMD_00363;eC_number=2.3.1.181;Name=lipB;gene=lipB;inference=ab initio prediction:Prodigal:002006,protein motif:HAMAP:MF_00013;locus_tag=OPKNFCMD_00363;product=Octanoyltransferase
NODE_1_length_571168_cov_54.897709	Prodigal:002006	CDS	396595	396900	.	+	0	ID=OPKNFCMD_00364;inference=ab initio prediction:Prodigal:002006;locus_tag=OPKNFCMD_00364;product=hypothetical protein
NODE_1_length_571168_cov_54.897709	Aragorn:001002	tRNA	397033	397117	.	+	.	ID=OPKNFCMD_00365;inference=COORDINATES:profile:Aragorn:001002;locus_tag=OPKNFCMD_00365;product=tRNA-Leu(gag)
NODE_1_length_571168_cov_54.897709	Prodigal:002006	CDS	397380	398255	.	-	0	ID=OPKNFCMD_00366;eC_number=2.1.1.80;Name=cheR1_1;gene=cheR1_1;inference=ab initio prediction:Prodigal:002006,similar to AA sequence:UniProtKB:O87131;locus_tag=OPKNFCMD_00366;product=Chemotaxis protein methyltransferase 1
NODE_1_length_571168_cov_54.897709	Prodigal:002006	CDS	398296	399411	.	-	0	ID=OPKNFCMD_00367;eC_number=3.1.1.61;Name=cheB_1;db_xref=COG:COG2201;gene=cheB_1;inference=ab initio prediction:Prodigal:002006,similar to AA sequence:UniProtKB:P07330;locus_tag=OPKNFCMD_00367;product=Protein-glutamate methylesterase/protein-glutamine glutaminase
NODE_1_length_571168_cov_54.897709	Prodigal:002006	CDS	399571	399936	.	-	0	ID=OPKNFCMD_00368;Name=cheY_1;db_xref=COG:COG0784;gene=cheY_1;inference=ab initio prediction:Prodigal:002006,similar to AA sequence:UniProtKB:P0A2D5;locus_tag=OPKNFCMD_00368;product=Chemotaxis protein CheY
NODE_1_length_571168_cov_54.897709	Prodigal:002006	CDS	399950	400447	.	-	0	ID=OPKNFCMD_00369;Name=cheW_1;db_xref=COG:COG0835;gene=cheW_1;inference=ab initio prediction:Prodigal:002006,similar to AA sequence:UniProtKB:P0A964;locus_tag=OPKNFCMD_00369;product=Chemotaxis protein CheW
NODE_1_length_571168_cov_54.897709	Prodigal:002006	CDS	400482	403235	.	-	0	ID=OPKNFCMD_00370;eC_number=2.7.13.3;Name=rcsC_1;gene=rcsC_1;inference=ab initio prediction:Prodigal:002006,protein motif:HAMAP:MF_00979;locus_tag=OPKNFCMD_00370;product=Sensor histidine kinase RcsC
NODE_1_length_571168_cov_54.897709	Prodigal:002006	CDS	403564	404223	.	-	0	ID=OPKNFCMD_00371;eC_number=2.7.99.-;Name=chpT;gene=chpT;inference=ab initio prediction:Prodigal:002006,similar to AA sequence:UniProtKB:Q2YQA5;locus_tag=OPKNFCMD_00371;product=Protein phosphotransferase ChpT
NODE_1_length_571168_cov_54.897709	Prodigal:002006	CDS	404387	405226	.	+	0	ID=OPKNFCMD_00372;eC_number=3.1.3.7;Name=cysQ_1;gene=cysQ_1;inference=ab initio prediction:Prodigal:002006,protein motif:HAMAP:MF_02095;locus_tag=OPKNFCMD_00372;product=3'(2')%2C5'-bisphosphate nucleotidase CysQ
NODE_1_length_571168_cov_54.897709	Prodigal:002006	CDS	405276	406412	.	-	0	ID=OPKNFCMD_00373;eC_number=1.5.3.1;Name=soxA_1;gene=soxA_1;inference=ab initio prediction:Prodigal:002006,similar to AA sequence:UniProtKB:P40854;locus_tag=OPKNFCMD_00373;product=Monomeric sarcosine oxidase
NODE_1_length_571168_cov_54.897709	Prodigal:002006	CDS	406482	407549	.	-	0	ID=OPKNFCMD_00374;inference=ab initio prediction:Prodigal:002006;locus_tag=OPKNFCMD_00374;product=hypothetical protein
NODE_1_length_571168_cov_54.897709	Prodigal:002006	CDS	407925	408827	.	-	0	ID=OPKNFCMD_00375;eC_number=2.1.1.297;Name=prmC;db_xref=COG:COG2890;gene=prmC;inference=ab initio prediction:Prodigal:002006,similar to AA sequence:UniProtKB:P0ACC1;locus_tag=OPKNFCMD_00375;product=Release factor glutamine methyltransferase
NODE_1_length_571168_cov_54.897709	Prodigal:002006	CDS	408824	409903	.	-	0	ID=OPKNFCMD_00376;Name=prfA;db_xref=COG:COG0216;gene=prfA;inference=ab initio prediction:Prodigal:002006,similar to AA sequence:UniProtKB:P0A7I0;locus_tag=OPKNFCMD_00376;product=Peptide chain release factor RF1
NODE_1_length_571168_cov_54.897709	Prodigal:002006	CDS	410125	410289	.	+	0	ID=OPKNFCMD_00377;Name=fccA;gene=fccA;inference=ab initio prediction:Prodigal:002006,similar to AA sequence:UniProtKB:P20958;locus_tag=OPKNFCMD_00377;product=Cytochrome subunit of sulfide dehydrogenase
NODE_1_length_571168_cov_54.897709	Prodigal:002006	CDS	410286	411554	.	+	0	ID=OPKNFCMD_00378;eC_number=1.8.2.3;Name=fccB;db_xref=COG:COG0446;gene=fccB;inference=ab initio prediction:Prodigal:002006,similar to AA sequence:UniProtKB:Q06530;locus_tag=OPKNFCMD_00378;product=Sulfide dehydrogenase [flavocytochrome c] flavoprotein chain
NODE_1_length_571168_cov_54.897709	Prodigal:002006	CDS	411693	412433	.	+	0	ID=OPKNFCMD_00379;Name=slmA_2;gene=slmA_2;inference=ab initio prediction:Prodigal:002006,protein motif:HAMAP:MF_01839;locus_tag=OPKNFCMD_00379;product=Nucleoid occlusion factor SlmA
NODE_1_length_571168_cov_54.897709	Prodigal:002006	CDS	412682	413644	.	+	0	ID=OPKNFCMD_00380;eC_number=1.1.1.37;Name=mdh;db_xref=COG:COG0039;gene=mdh;inference=ab initio prediction:Prodigal:002006,similar to AA sequence:UniProtKB:A9W386;locus_tag=OPKNFCMD_00380;product=Malate dehydrogenase
NODE_1_length_571168_cov_54.897709	Prodigal:002006	CDS	413765	414961	.	+	0	ID=OPKNFCMD_00381;eC_number=6.2.1.5;Name=sucC_1;db_xref=COG:COG0045;gene=sucC_1;inference=ab initio prediction:Prodigal:002006,similar to AA sequence:UniProtKB:P80886;locus_tag=OPKNFCMD_00381;product=Succinate--CoA ligase [ADP-forming] subunit beta
NODE_1_length_571168_cov_54.897709	Prodigal:002006	CDS	415139	416023	.	+	0	ID=OPKNFCMD_00382;eC_number=6.2.1.5;Name=sucD_1;db_xref=COG:COG0074;gene=sucD_1;inference=ab initio prediction:Prodigal:002006,similar to AA sequence:UniProtKB:P0AGE9;locus_tag=OPKNFCMD_00382;product=Succinate--CoA ligase [ADP-forming] subunit alpha
NODE_1_length_571168_cov_54.897709	Prodigal:002006	CDS	416234	419194	.	+	0	ID=OPKNFCMD_00383;eC_number=1.2.4.2;Name=sucA;db_xref=COG:COG0567;gene=sucA;inference=ab initio prediction:Prodigal:002006,similar to AA sequence:UniProtKB:P0AFG3;locus_tag=OPKNFCMD_00383;product=2-oxoglutarate dehydrogenase E1 component
NODE_1_length_571168_cov_54.897709	Prodigal:002006	CDS	419281	420564	.	+	0	ID=OPKNFCMD_00384;eC_number=2.3.1.61;Name=sucB;db_xref=COG:COG0508;gene=sucB;inference=ab initio prediction:Prodigal:002006,similar to AA sequence:UniProtKB:P0AFG6;locus_tag=OPKNFCMD_00384;product=Dihydrolipoyllysine-residue succinyltransferase component of 2-oxoglutarate dehydrogenase complex
NODE_1_length_571168_cov_54.897709	Prodigal:002006	CDS	420705	421448	.	+	0	ID=OPKNFCMD_00385;eC_number=1.-.-.-;Name=ygfF;gene=ygfF;inference=ab initio prediction:Prodigal:002006,similar to AA sequence:UniProtKB:P52037;locus_tag=OPKNFCMD_00385;product=putative oxidoreductase YgfF
NODE_1_length_571168_cov_54.897709	Prodigal:002006	CDS	421541	422941	.	+	0	ID=OPKNFCMD_00386;eC_number=1.8.1.4;Name=lpd3;db_xref=COG:COG1249;gene=lpd3;inference=ab initio prediction:Prodigal:002006,similar to AA sequence:UniProtKB:P31046;locus_tag=OPKNFCMD_00386;product=Dihydrolipoyl dehydrogenase 3
NODE_1_length_571168_cov_54.897709	Prodigal:002006	CDS	422982	423827	.	-	0	ID=OPKNFCMD_00387;Name=rssB_3;gene=rssB_3;inference=ab initio prediction:Prodigal:002006,protein motif:HAMAP:MF_00958;locus_tag=OPKNFCMD_00387;product=Regulator of RpoS
NODE_1_length_571168_cov_54.897709	Prodigal:002006	CDS	423888	424853	.	-	0	ID=OPKNFCMD_00388;Name=xerC_1;db_xref=COG:COG4973;gene=xerC_1;inference=ab initio prediction:Prodigal:002006,similar to AA sequence:UniProtKB:P44818;locus_tag=OPKNFCMD_00388;product=Tyrosine recombinase XerC
NODE_1_length_571168_cov_54.897709	Prodigal:002006	CDS	424931	425821	.	-	0	ID=OPKNFCMD_00389;Name=lacX;gene=lacX;inference=ab initio prediction:Prodigal:002006,similar to AA sequence:UniProtKB:P23496;locus_tag=OPKNFCMD_00389;product=Protein LacX%2C plasmid
NODE_1_length_571168_cov_54.897709	Prodigal:002006	CDS	425993	427921	.	-	0	ID=OPKNFCMD_00390;eC_number=6.3.5.4;Name=asnB_1;db_xref=COG:COG0367;gene=asnB_1;inference=ab initio prediction:Prodigal:002006,similar to AA sequence:UniProtKB:P54420;locus_tag=OPKNFCMD_00390;product=Asparagine synthetase [glutamine-hydrolyzing] 1
NODE_1_length_571168_cov_54.897709	Prodigal:002006	CDS	427928	429766	.	-	0	ID=OPKNFCMD_00391;eC_number=7.5.2.5;Name=pglK;db_xref=COG:COG1132;gene=pglK;inference=ab initio prediction:Prodigal:002006,similar to AA sequence:UniProtKB:Q0P9C4;locus_tag=OPKNFCMD_00391;product=Protein glycosylation K
NODE_1_length_571168_cov_54.897709	Prodigal:002006	CDS	429821	430660	.	-	0	ID=OPKNFCMD_00392;Name=yfdC;db_xref=COG:COG2116;gene=yfdC;inference=ab initio prediction:Prodigal:002006,similar to AA sequence:UniProtKB:P37327;locus_tag=OPKNFCMD_00392;product=Inner membrane protein YfdC
NODE_1_length_571168_cov_54.897709	Prodigal:002006	CDS	430815	431321	.	-	0	ID=OPKNFCMD_00393;eC_number=2.4.2.22;Name=gpt;db_xref=COG:COG0503;gene=gpt;inference=ab initio prediction:Prodigal:002006,similar to AA sequence:UniProtKB:Q8ZC05;locus_tag=OPKNFCMD_00393;product=Xanthine phosphoribosyltransferase
NODE_1_length_571168_cov_54.897709	Prodigal:002006	CDS	431338	432090	.	-	0	ID=OPKNFCMD_00394;Name=cinA_1;gene=cinA_1;inference=ab initio prediction:Prodigal:002006,protein motif:HAMAP:MF_00226_A;locus_tag=OPKNFCMD_00394;product=Putative competence-damage inducible protein
NODE_1_length_571168_cov_54.897709	Prodigal:002006	CDS	432327	433037	.	+	0	ID=OPKNFCMD_00395;Name=sfsA;db_xref=COG:COG1489;gene=sfsA;inference=ab initio prediction:Prodigal:002006,similar to AA sequence:UniProtKB:P0A823;locus_tag=OPKNFCMD_00395;product=Sugar fermentation stimulation protein A
NODE_1_length_571168_cov_54.897709	Prodigal:002006	CDS	432971	433891	.	-	0	ID=OPKNFCMD_00396;inference=ab initio prediction:Prodigal:002006;locus_tag=OPKNFCMD_00396;product=hypothetical protein
NODE_1_length_571168_cov_54.897709	Prodigal:002006	CDS	434076	434840	.	+	0	ID=OPKNFCMD_00397;eC_number=3.1.1.2;inference=ab initio prediction:Prodigal:002006,similar to AA sequence:UniProtKB:P22862;locus_tag=OPKNFCMD_00397;product=Arylesterase
NODE_1_length_571168_cov_54.897709	Prodigal:002006	CDS	434884	435156	.	-	0	ID=OPKNFCMD_00398;inference=ab initio prediction:Prodigal:002006;locus_tag=OPKNFCMD_00398;product=hypothetical protein
NODE_1_length_571168_cov_54.897709	Prodigal:002006	CDS	435405	435893	.	-	0	ID=OPKNFCMD_00399;Name=atpF_1;db_xref=COG:COG0711;gene=atpF_1;inference=ab initio prediction:Prodigal:002006,similar to AA sequence:UniProtKB:O05333;locus_tag=OPKNFCMD_00399;product=ATP synthase subunit b
NODE_1_length_571168_cov_54.897709	Prodigal:002006	CDS	435915	436478	.	-	0	ID=OPKNFCMD_00400;Name=atpF_2;gene=atpF_2;inference=ab initio prediction:Prodigal:002006,protein motif:HAMAP:MF_01398;locus_tag=OPKNFCMD_00400;product=ATP synthase subunit b
NODE_1_length_571168_cov_54.897709	Prodigal:002006	CDS	436705	436932	.	-	0	ID=OPKNFCMD_00401;Name=atpE;gene=atpE;inference=ab initio prediction:Prodigal:002006,similar to AA sequence:UniProtKB:O05331;locus_tag=OPKNFCMD_00401;product=ATP synthase subunit c
NODE_1_length_571168_cov_54.897709	Prodigal:002006	CDS	437029	437784	.	-	0	ID=OPKNFCMD_00402;Name=atpB_1;db_xref=COG:COG0356;gene=atpB_1;inference=ab initio prediction:Prodigal:002006,similar to AA sequence:UniProtKB:O05330;locus_tag=OPKNFCMD_00402;product=ATP synthase subunit a
NODE_1_length_571168_cov_54.897709	Prodigal:002006	CDS	437875	438255	.	-	0	ID=OPKNFCMD_00403;inference=ab initio prediction:Prodigal:002006;locus_tag=OPKNFCMD_00403;product=hypothetical protein
NODE_1_length_571168_cov_54.897709	Prodigal:002006	CDS	438414	441875	.	-	0	ID=OPKNFCMD_00404;Name=smc_1;gene=smc_1;inference=ab initio prediction:Prodigal:002006,protein motif:HAMAP:MF_01894;locus_tag=OPKNFCMD_00404;product=Chromosome partition protein Smc
NODE_1_length_571168_cov_54.897709	Prodigal:002006	CDS	441956	442600	.	-	0	ID=OPKNFCMD_00405;inference=ab initio prediction:Prodigal:002006;locus_tag=OPKNFCMD_00405;product=hypothetical protein
NODE_1_length_571168_cov_54.897709	Prodigal:002006	CDS	442746	443231	.	-	0	ID=OPKNFCMD_00406;inference=ab initio prediction:Prodigal:002006;locus_tag=OPKNFCMD_00406;product=hypothetical protein
NODE_1_length_571168_cov_54.897709	Aragorn:001002	tRNA	444187	444283	.	-	.	ID=OPKNFCMD_00407;inference=COORDINATES:profile:Aragorn:001002;locus_tag=OPKNFCMD_00407;product=tRNA-Trp(cca)
NODE_1_length_571168_cov_54.897709	Prodigal:002006	CDS	444700	445806	.	-	0	ID=OPKNFCMD_00408;inference=ab initio prediction:Prodigal:002006;locus_tag=OPKNFCMD_00408;product=hypothetical protein
NODE_1_length_571168_cov_54.897709	Prodigal:002006	CDS	446433	446807	.	+	0	ID=OPKNFCMD_00409;eC_number=4.2.2.-;Name=rlpA_1;gene=rlpA_1;inference=ab initio prediction:Prodigal:002006,protein motif:HAMAP:MF_02071;locus_tag=OPKNFCMD_00409;product=Endolytic peptidoglycan transglycosylase RlpA
NODE_1_length_571168_cov_54.897709	Prodigal:002006	CDS	447007	447321	.	+	0	ID=OPKNFCMD_00410;inference=ab initio prediction:Prodigal:002006;locus_tag=OPKNFCMD_00410;product=hypothetical protein
NODE_1_length_571168_cov_54.897709	Prodigal:002006	CDS	447428	447631	.	+	0	ID=OPKNFCMD_00411;inference=ab initio prediction:Prodigal:002006;locus_tag=OPKNFCMD_00411;product=hypothetical protein
NODE_1_length_571168_cov_54.897709	Prodigal:002006	CDS	447686	449536	.	-	0	ID=OPKNFCMD_00412;eC_number=2.3.2.2;Name=ywrD_1;db_xref=COG:COG0405;gene=ywrD_1;inference=ab initio prediction:Prodigal:002006,similar to AA sequence:UniProtKB:O05218;locus_tag=OPKNFCMD_00412;product=Glutathione hydrolase-like YwrD proenzyme
NODE_1_length_571168_cov_54.897709	Prodigal:002006	CDS	449677	451506	.	+	0	ID=OPKNFCMD_00413;Name=uup;db_xref=COG:COG0488;gene=uup;inference=ab initio prediction:Prodigal:002006,similar to AA sequence:UniProtKB:P43672;locus_tag=OPKNFCMD_00413;product=ABC transporter ATP-binding protein uup
NODE_1_length_571168_cov_54.897709	Prodigal:002006	CDS	451879	453516	.	+	0	ID=OPKNFCMD_00414;inference=ab initio prediction:Prodigal:002006;locus_tag=OPKNFCMD_00414;product=hypothetical protein
NODE_1_length_571168_cov_54.897709	Prodigal:002006	CDS	453744	455660	.	+	0	ID=OPKNFCMD_00415;Name=pal_2;gene=pal_2;inference=ab initio prediction:Prodigal:002006,protein motif:HAMAP:MF_02204;locus_tag=OPKNFCMD_00415;product=Peptidoglycan-associated lipoprotein
NODE_1_length_571168_cov_54.897709	Prodigal:002006	CDS	455668	455955	.	+	0	ID=OPKNFCMD_00416;inference=ab initio prediction:Prodigal:002006;locus_tag=OPKNFCMD_00416;product=hypothetical protein
NODE_1_length_571168_cov_54.897709	Prodigal:002006	CDS	456011	457342	.	-	0	ID=OPKNFCMD_00417;Name=naiP_1;gene=naiP_1;inference=ab initio prediction:Prodigal:002006,similar to AA sequence:UniProtKB:O34691;locus_tag=OPKNFCMD_00417;product=Putative niacin/nicotinamide transporter NaiP
NODE_1_length_571168_cov_54.897709	Prodigal:002006	CDS	457861	458442	.	+	0	ID=OPKNFCMD_00418;inference=ab initio prediction:Prodigal:002006;locus_tag=OPKNFCMD_00418;product=hypothetical protein
NODE_1_length_571168_cov_54.897709	Prodigal:002006	CDS	458488	460116	.	-	0	ID=OPKNFCMD_00419;eC_number=2.7.1.29;Name=dhaK;gene=dhaK;inference=ab initio prediction:Prodigal:002006,similar to AA sequence:UniProtKB:P45510;locus_tag=OPKNFCMD_00419;product=Dihydroxyacetone kinase
NODE_1_length_571168_cov_54.897709	Prodigal:002006	CDS	460248	461429	.	-	0	ID=OPKNFCMD_00420;eC_number=3.5.4.25;Name=ribA_1;gene=ribA_1;inference=ab initio prediction:Prodigal:002006,protein motif:HAMAP:MF_00179;locus_tag=OPKNFCMD_00420;product=GTP cyclohydrolase-2
NODE_1_length_571168_cov_54.897709	Prodigal:002006	CDS	461661	462200	.	+	0	ID=OPKNFCMD_00421;Name=yceJ_1;db_xref=COG:COG3038;gene=yceJ_1;inference=ab initio prediction:Prodigal:002006,similar to AA sequence:UniProtKB:P75925;locus_tag=OPKNFCMD_00421;product=Cytochrome b561 
NODE_1_length_571168_cov_54.897709	Prodigal:002006	CDS	462439	463260	.	+	0	ID=OPKNFCMD_00422;inference=ab initio prediction:Prodigal:002006;locus_tag=OPKNFCMD_00422;product=hypothetical protein
NODE_1_length_571168_cov_54.897709	Prodigal:002006	CDS	463287	464144	.	-	0	ID=OPKNFCMD_00423;inference=ab initio prediction:Prodigal:002006;locus_tag=OPKNFCMD_00423;product=hypothetical protein
NODE_1_length_571168_cov_54.897709	Prodigal:002006	CDS	464141	465193	.	-	0	ID=OPKNFCMD_00424;eC_number=2.4.1.250;Name=mshA_5;gene=mshA_5;inference=ab initio prediction:Prodigal:002006,protein motif:HAMAP:MF_01695;locus_tag=OPKNFCMD_00424;product=D-inositol-3-phosphate glycosyltransferase
NODE_1_length_571168_cov_54.897709	Prodigal:002006	CDS	465186	465593	.	-	0	ID=OPKNFCMD_00425;inference=ab initio prediction:Prodigal:002006;locus_tag=OPKNFCMD_00425;product=hypothetical protein
NODE_1_length_571168_cov_54.897709	Prodigal:002006	CDS	465610	466614	.	-	0	ID=OPKNFCMD_00426;inference=ab initio prediction:Prodigal:002006;locus_tag=OPKNFCMD_00426;product=hypothetical protein
NODE_1_length_571168_cov_54.897709	Prodigal:002006	CDS	466630	468486	.	+	0	ID=OPKNFCMD_00427;eC_number=2.4.1.-;Name=mdoH_1;db_xref=COG:COG2943;gene=mdoH_1;inference=ab initio prediction:Prodigal:002006,similar to AA sequence:UniProtKB:P62517;locus_tag=OPKNFCMD_00427;product=Glucans biosynthesis glucosyltransferase H
NODE_1_length_571168_cov_54.897709	Prodigal:002006	CDS	468616	469908	.	+	0	ID=OPKNFCMD_00428;eC_number=3.5.1.87;Name=amaB_1;gene=amaB_1;inference=ab initio prediction:Prodigal:002006,similar to AA sequence:UniProtKB:Q53389;locus_tag=OPKNFCMD_00428;product=N-carbamoyl-L-amino acid hydrolase
NODE_1_length_571168_cov_54.897709	Prodigal:002006	CDS	469960	470373	.	+	0	ID=OPKNFCMD_00429;inference=ab initio prediction:Prodigal:002006;locus_tag=OPKNFCMD_00429;product=hypothetical protein
NODE_1_length_571168_cov_54.897709	Prodigal:002006	CDS	470448	472100	.	-	0	ID=OPKNFCMD_00430;Name=hsrA_1;gene=hsrA_1;inference=ab initio prediction:Prodigal:002006,similar to AA sequence:UniProtKB:P31474;locus_tag=OPKNFCMD_00430;product=putative transport protein HsrA
NODE_1_length_571168_cov_54.897709	Prodigal:002006	CDS	472328	475216	.	+	0	ID=OPKNFCMD_00431;eC_number=2.7.13.3;Name=rcsC_2;gene=rcsC_2;inference=ab initio prediction:Prodigal:002006,protein motif:HAMAP:MF_00979;locus_tag=OPKNFCMD_00431;product=Sensor histidine kinase RcsC
NODE_1_length_571168_cov_54.897709	Prodigal:002006	CDS	475296	476168	.	-	0	ID=OPKNFCMD_00432;eC_number=2.3.1.247;Name=kce_1;db_xref=COG:COG3246;gene=kce_1;inference=ab initio prediction:Prodigal:002006,similar to AA sequence:UniProtKB:Q8RHX2;locus_tag=OPKNFCMD_00432;product=3-keto-5-aminohexanoate cleavage enzyme
NODE_1_length_571168_cov_54.897709	Prodigal:002006	CDS	476570	477514	.	+	0	ID=OPKNFCMD_00433;inference=ab initio prediction:Prodigal:002006;locus_tag=OPKNFCMD_00433;product=hypothetical protein
NODE_1_length_571168_cov_54.897709	Prodigal:002006	CDS	477672	479285	.	+	0	ID=OPKNFCMD_00434;Name=yheS_1;db_xref=COG:COG0488;gene=yheS_1;inference=ab initio prediction:Prodigal:002006,similar to AA sequence:UniProtKB:P63389;locus_tag=OPKNFCMD_00434;product=putative ABC transporter ATP-binding protein YheS
NODE_1_length_571168_cov_54.897709	Prodigal:002006	CDS	479305	479931	.	-	0	ID=OPKNFCMD_00435;inference=ab initio prediction:Prodigal:002006;locus_tag=OPKNFCMD_00435;product=hypothetical protein
NODE_1_length_571168_cov_54.897709	Prodigal:002006	CDS	479928	481322	.	-	0	ID=OPKNFCMD_00436;eC_number=1.8.3.4;Name=mtoX;gene=mtoX;inference=ab initio prediction:Prodigal:002006,similar to AA sequence:UniProtKB:A0A291P0C1;locus_tag=OPKNFCMD_00436;product=Methanethiol oxidase
NODE_1_length_571168_cov_54.897709	Prodigal:002006	CDS	481727	482749	.	-	0	ID=OPKNFCMD_00437;db_xref=COG:COG1840;inference=ab initio prediction:Prodigal:002006,similar to AA sequence:UniProtKB:P43951;locus_tag=OPKNFCMD_00437;product=putative protein
NODE_1_length_571168_cov_54.897709	Prodigal:002006	CDS	483218	484597	.	+	0	ID=OPKNFCMD_00438;eC_number=3.5.1.18;Name=dapE_1;db_xref=COG:COG0624;gene=dapE_1;inference=ab initio prediction:Prodigal:002006,similar to AA sequence:UniProtKB:P44514;locus_tag=OPKNFCMD_00438;product=Succinyl-diaminopimelate desuccinylase
NODE_1_length_571168_cov_54.897709	Prodigal:002006	CDS	484645	485292	.	+	0	ID=OPKNFCMD_00439;inference=ab initio prediction:Prodigal:002006;locus_tag=OPKNFCMD_00439;product=hypothetical protein
NODE_1_length_571168_cov_54.897709	Prodigal:002006	CDS	485273	485953	.	-	0	ID=OPKNFCMD_00440;eC_number=4.1.3.17;Name=ligK;db_xref=COG:COG0684;gene=ligK;inference=ab initio prediction:Prodigal:002006,similar to AA sequence:UniProtKB:G2IQQ8;locus_tag=OPKNFCMD_00440;product=4-carboxy-4-hydroxy-2-oxoadipate aldolase
NODE_1_length_571168_cov_54.897709	Prodigal:002006	CDS	486081	486911	.	+	0	ID=OPKNFCMD_00441;eC_number=1.1.1.-;Name=linX_1;gene=linX_1;inference=ab initio prediction:Prodigal:002006,similar to AA sequence:UniProtKB:D4Z260;locus_tag=OPKNFCMD_00441;product=2%2C5-dichloro-2%2C5-cyclohexadiene-1%2C4-diol dehydrogenase LinX
NODE_1_length_571168_cov_54.897709	Prodigal:002006	CDS	486926	487726	.	+	0	ID=OPKNFCMD_00442;eC_number=4.2.1.80;Name=mhpD_1;gene=mhpD_1;inference=ab initio prediction:Prodigal:002006,similar to AA sequence:UniProtKB:Q9S156;locus_tag=OPKNFCMD_00442;product=2-keto-4-pentenoate hydratase
NODE_1_length_571168_cov_54.897709	Prodigal:002006	CDS	487988	488368	.	+	0	ID=OPKNFCMD_00443;inference=ab initio prediction:Prodigal:002006;locus_tag=OPKNFCMD_00443;product=hypothetical protein
NODE_1_length_571168_cov_54.897709	Prodigal:002006	CDS	488355	490751	.	-	0	ID=OPKNFCMD_00444;inference=ab initio prediction:Prodigal:002006;locus_tag=OPKNFCMD_00444;product=hypothetical protein
NODE_1_length_571168_cov_54.897709	Prodigal:002006	CDS	490893	491819	.	-	0	ID=OPKNFCMD_00445;eC_number=4.1.3.4;Name=yngG_1;db_xref=COG:COG0119;gene=yngG_1;inference=ab initio prediction:Prodigal:002006,similar to AA sequence:UniProtKB:O34873;locus_tag=OPKNFCMD_00445;product=Hydroxymethylglutaryl-CoA lyase YngG
NODE_1_length_571168_cov_54.897709	Prodigal:002006	CDS	491816	493051	.	-	0	ID=OPKNFCMD_00446;eC_number=2.8.3.22;Name=smtB_1;db_xref=COG:COG1804;gene=smtB_1;inference=ab initio prediction:Prodigal:002006,similar to AA sequence:UniProtKB:Q1KLK0;locus_tag=OPKNFCMD_00446;product=Succinyl-CoA--L-malate CoA-transferase beta subunit
NODE_1_length_571168_cov_54.897709	Prodigal:002006	CDS	493191	494252	.	-	0	ID=OPKNFCMD_00447;inference=ab initio prediction:Prodigal:002006;locus_tag=OPKNFCMD_00447;product=hypothetical protein
NODE_1_length_571168_cov_54.897709	Prodigal:002006	CDS	494351	495259	.	-	0	ID=OPKNFCMD_00448;Name=benM;gene=benM;inference=ab initio prediction:Prodigal:002006,similar to AA sequence:UniProtKB:O68014;locus_tag=OPKNFCMD_00448;product=HTH-type transcriptional regulator BenM
NODE_1_length_571168_cov_54.897709	Prodigal:002006	CDS	495510	496853	.	+	0	ID=OPKNFCMD_00449;eC_number=1.14.12.13;Name=cbdA;gene=cbdA;inference=ab initio prediction:Prodigal:002006,similar to AA sequence:UniProtKB:Q51601;locus_tag=OPKNFCMD_00449;product=2-halobenzoate 1%2C2-dioxygenase large subunit
NODE_1_length_571168_cov_54.897709	Prodigal:002006	CDS	496979	497470	.	+	0	ID=OPKNFCMD_00450;eC_number=1.14.12.13;Name=cbdB;gene=cbdB;inference=ab initio prediction:Prodigal:002006,similar to AA sequence:UniProtKB:Q51602;locus_tag=OPKNFCMD_00450;product=2-halobenzoate 1%2C2-dioxygenase small subunit
NODE_1_length_571168_cov_54.897709	Prodigal:002006	CDS	497483	498499	.	+	0	ID=OPKNFCMD_00451;Name=benC;db_xref=COG:COG0543;gene=benC;inference=ab initio prediction:Prodigal:002006,similar to AA sequence:UniProtKB:P07771;locus_tag=OPKNFCMD_00451;product=Benzoate 1%2C2-dioxygenase electron transfer component
NODE_1_length_571168_cov_54.897709	Prodigal:002006	CDS	498496	499293	.	+	0	ID=OPKNFCMD_00452;eC_number=1.1.1.393;db_xref=COG:COG1028;inference=ab initio prediction:Prodigal:002006,similar to AA sequence:UniProtKB:A7AZH2;locus_tag=OPKNFCMD_00452;product=3-beta-hydroxycholanate 3-dehydrogenase (NADP(+))
NODE_1_length_571168_cov_54.897709	Prodigal:002006	CDS	499332	500321	.	+	0	ID=OPKNFCMD_00453;inference=ab initio prediction:Prodigal:002006;locus_tag=OPKNFCMD_00453;product=hypothetical protein
NODE_1_length_571168_cov_54.897709	Prodigal:002006	CDS	500406	501614	.	+	0	ID=OPKNFCMD_00454;eC_number=5.5.1.1;Name=catB;db_xref=COG:COG4948;gene=catB;inference=ab initio prediction:Prodigal:002006,similar to AA sequence:UniProtKB:P08310;locus_tag=OPKNFCMD_00454;product=Muconate cycloisomerase 1
NODE_1_length_571168_cov_54.897709	Prodigal:002006	CDS	501618	501896	.	+	0	ID=OPKNFCMD_00455;eC_number=5.3.3.4;Name=catC;db_xref=COG:COG4829;gene=catC;inference=ab initio prediction:Prodigal:002006,similar to AA sequence:UniProtKB:P80573;locus_tag=OPKNFCMD_00455;product=Muconolactone Delta-isomerase
NODE_1_length_571168_cov_54.897709	Prodigal:002006	CDS	501997	503346	.	+	0	ID=OPKNFCMD_00456;Name=mhbT;gene=mhbT;inference=ab initio prediction:Prodigal:002006,similar to AA sequence:UniProtKB:Q5EXK5;locus_tag=OPKNFCMD_00456;product=3-hydroxybenzoate transporter MhbT
NODE_1_length_571168_cov_54.897709	Prodigal:002006	CDS	503566	505494	.	+	0	ID=OPKNFCMD_00457;Name=kup_1;gene=kup_1;inference=ab initio prediction:Prodigal:002006,protein motif:HAMAP:MF_01522;locus_tag=OPKNFCMD_00457;product=Low affinity potassium transport system protein kup
NODE_1_length_571168_cov_54.897709	Prodigal:002006	CDS	506010	507347	.	+	0	ID=OPKNFCMD_00458;inference=ab initio prediction:Prodigal:002006;locus_tag=OPKNFCMD_00458;product=hypothetical protein
NODE_1_length_571168_cov_54.897709	Prodigal:002006	CDS	507406	509016	.	+	0	ID=OPKNFCMD_00459;inference=ab initio prediction:Prodigal:002006;locus_tag=OPKNFCMD_00459;product=hypothetical protein
NODE_1_length_571168_cov_54.897709	Prodigal:002006	CDS	509162	512797	.	+	0	ID=OPKNFCMD_00460;inference=ab initio prediction:Prodigal:002006;locus_tag=OPKNFCMD_00460;product=hypothetical protein
NODE_1_length_571168_cov_54.897709	Prodigal:002006	CDS	512803	513510	.	+	0	ID=OPKNFCMD_00461;inference=ab initio prediction:Prodigal:002006;locus_tag=OPKNFCMD_00461;product=hypothetical protein
NODE_1_length_571168_cov_54.897709	Prodigal:002006	CDS	513644	514489	.	+	0	ID=OPKNFCMD_00462;inference=ab initio prediction:Prodigal:002006;locus_tag=OPKNFCMD_00462;product=hypothetical protein
NODE_1_length_571168_cov_54.897709	Prodigal:002006	CDS	514486	516471	.	+	0	ID=OPKNFCMD_00463;eC_number=2.7.11.1;Name=pknD_1;gene=pknD_1;inference=ab initio prediction:Prodigal:002006,protein motif:HAMAP:MF_01957;locus_tag=OPKNFCMD_00463;product=Serine/threonine-protein kinase PknD
NODE_1_length_571168_cov_54.897709	Prodigal:002006	CDS	516539	518197	.	+	0	ID=OPKNFCMD_00464;inference=ab initio prediction:Prodigal:002006;locus_tag=OPKNFCMD_00464;product=hypothetical protein
NODE_1_length_571168_cov_54.897709	Prodigal:002006	CDS	518268	519155	.	-	0	ID=OPKNFCMD_00465;inference=ab initio prediction:Prodigal:002006;locus_tag=OPKNFCMD_00465;product=hypothetical protein
NODE_1_length_571168_cov_54.897709	Prodigal:002006	CDS	519347	520912	.	-	0	ID=OPKNFCMD_00466;inference=ab initio prediction:Prodigal:002006;locus_tag=OPKNFCMD_00466;product=hypothetical protein
NODE_1_length_571168_cov_54.897709	Prodigal:002006	CDS	521106	521660	.	-	0	ID=OPKNFCMD_00467;inference=ab initio prediction:Prodigal:002006;locus_tag=OPKNFCMD_00467;product=hypothetical protein
NODE_1_length_571168_cov_54.897709	Prodigal:002006	CDS	521668	523497	.	-	0	ID=OPKNFCMD_00468;eC_number=6.3.2.-;Name=vgrG1_1;db_xref=COG:COG3501;gene=vgrG1_1;inference=ab initio prediction:Prodigal:002006,similar to AA sequence:UniProtKB:Q9KS45;locus_tag=OPKNFCMD_00468;product=Actin cross-linking toxin VgrG1
NODE_1_length_571168_cov_54.897709	Prodigal:002006	CDS	523594	524172	.	+	0	ID=OPKNFCMD_00469;Name=pal_3;gene=pal_3;inference=ab initio prediction:Prodigal:002006,protein motif:HAMAP:MF_02204;locus_tag=OPKNFCMD_00469;product=Peptidoglycan-associated lipoprotein
NODE_1_length_571168_cov_54.897709	Prodigal:002006	CDS	524230	525570	.	+	0	ID=OPKNFCMD_00470;inference=ab initio prediction:Prodigal:002006;locus_tag=OPKNFCMD_00470;product=hypothetical protein
NODE_1_length_571168_cov_54.897709	Prodigal:002006	CDS	525746	526291	.	+	0	ID=OPKNFCMD_00471;inference=ab initio prediction:Prodigal:002006;locus_tag=OPKNFCMD_00471;product=hypothetical protein
NODE_1_length_571168_cov_54.897709	Prodigal:002006	CDS	526543	528054	.	+	0	ID=OPKNFCMD_00472;inference=ab initio prediction:Prodigal:002006;locus_tag=OPKNFCMD_00472;product=hypothetical protein
NODE_1_length_571168_cov_54.897709	Prodigal:002006	CDS	528363	528845	.	+	0	ID=OPKNFCMD_00473;Name=hcp1_1;db_xref=COG:COG3157;gene=hcp1_1;inference=ab initio prediction:Prodigal:002006,similar to AA sequence:UniProtKB:Q9I747;locus_tag=OPKNFCMD_00473;product=Protein hcp1
NODE_1_length_571168_cov_54.897709	Prodigal:002006	CDS	529213	529737	.	+	0	ID=OPKNFCMD_00474;inference=ab initio prediction:Prodigal:002006;locus_tag=OPKNFCMD_00474;product=hypothetical protein
NODE_1_length_571168_cov_54.897709	Prodigal:002006	CDS	529734	531695	.	+	0	ID=OPKNFCMD_00475;inference=ab initio prediction:Prodigal:002006;locus_tag=OPKNFCMD_00475;product=hypothetical protein
NODE_1_length_571168_cov_54.897709	Prodigal:002006	CDS	531745	532776	.	+	0	ID=OPKNFCMD_00476;inference=ab initio prediction:Prodigal:002006;locus_tag=OPKNFCMD_00476;product=hypothetical protein
NODE_1_length_571168_cov_54.897709	Prodigal:002006	CDS	532788	535484	.	+	0	ID=OPKNFCMD_00477;Name=clpV1_1;db_xref=COG:COG0542;gene=clpV1_1;inference=ab initio prediction:Prodigal:002006,similar to AA sequence:UniProtKB:Q9I742;locus_tag=OPKNFCMD_00477;product=Protein ClpV1
NODE_1_length_571168_cov_54.897709	Prodigal:002006	CDS	535570	535881	.	+	0	ID=OPKNFCMD_00478;inference=ab initio prediction:Prodigal:002006;locus_tag=OPKNFCMD_00478;product=hypothetical protein
NODE_1_length_571168_cov_54.897709	Prodigal:002006	CDS	535920	536213	.	-	0	ID=OPKNFCMD_00479;inference=ab initio prediction:Prodigal:002006;locus_tag=OPKNFCMD_00479;product=hypothetical protein
NODE_1_length_571168_cov_54.897709	Prodigal:002006	CDS	536608	537990	.	+	0	ID=OPKNFCMD_00480;inference=ab initio prediction:Prodigal:002006;locus_tag=OPKNFCMD_00480;product=hypothetical protein
NODE_1_length_571168_cov_54.897709	Prodigal:002006	CDS	538052	540058	.	+	0	ID=OPKNFCMD_00481;inference=ab initio prediction:Prodigal:002006;locus_tag=OPKNFCMD_00481;product=hypothetical protein
NODE_1_length_571168_cov_54.897709	Prodigal:002006	CDS	540308	540496	.	+	0	ID=OPKNFCMD_00482;inference=ab initio prediction:Prodigal:002006;locus_tag=OPKNFCMD_00482;product=hypothetical protein
NODE_1_length_571168_cov_54.897709	Prodigal:002006	CDS	540515	541720	.	-	0	ID=OPKNFCMD_00483;Name=ynfM_1;gene=ynfM_1;inference=ab initio prediction:Prodigal:002006,similar to AA sequence:UniProtKB:P43531;locus_tag=OPKNFCMD_00483;product=Inner membrane transport protein YnfM
NODE_1_length_571168_cov_54.897709	Aragorn:001002	tRNA	543519	543615	.	+	.	ID=OPKNFCMD_00484;inference=COORDINATES:profile:Aragorn:001002;locus_tag=OPKNFCMD_00484;product=tRNA-Arg(cct)
NODE_1_length_571168_cov_54.897709	Prodigal:002006	CDS	543934	544962	.	-	0	ID=OPKNFCMD_00485;inference=ab initio prediction:Prodigal:002006;locus_tag=OPKNFCMD_00485;product=hypothetical protein
NODE_1_length_571168_cov_54.897709	Prodigal:002006	CDS	545137	545709	.	+	0	ID=OPKNFCMD_00486;inference=ab initio prediction:Prodigal:002006;locus_tag=OPKNFCMD_00486;product=hypothetical protein
NODE_1_length_571168_cov_54.897709	Prodigal:002006	CDS	545784	546110	.	-	0	ID=OPKNFCMD_00487;inference=ab initio prediction:Prodigal:002006;locus_tag=OPKNFCMD_00487;product=hypothetical protein
NODE_1_length_571168_cov_54.897709	Prodigal:002006	CDS	546560	547954	.	+	0	ID=OPKNFCMD_00488;eC_number=6.1.1.16;Name=cysS;db_xref=COG:COG0215;gene=cysS;inference=ab initio prediction:Prodigal:002006,similar to AA sequence:UniProtKB:P21888;locus_tag=OPKNFCMD_00488;product=Cysteine--tRNA ligase
NODE_1_length_571168_cov_54.897709	Prodigal:002006	CDS	548075	550039	.	+	0	ID=OPKNFCMD_00489;inference=ab initio prediction:Prodigal:002006;locus_tag=OPKNFCMD_00489;product=hypothetical protein
NODE_1_length_571168_cov_54.897709	Prodigal:002006	CDS	550065	550658	.	-	0	ID=OPKNFCMD_00490;inference=ab initio prediction:Prodigal:002006;locus_tag=OPKNFCMD_00490;product=hypothetical protein
NODE_1_length_571168_cov_54.897709	Prodigal:002006	CDS	550881	552263	.	+	0	ID=OPKNFCMD_00491;inference=ab initio prediction:Prodigal:002006;locus_tag=OPKNFCMD_00491;product=hypothetical protein
NODE_1_length_571168_cov_54.897709	Prodigal:002006	CDS	552306	554279	.	+	0	ID=OPKNFCMD_00492;Name=atm1;db_xref=COG:COG5265;gene=atm1;inference=ab initio prediction:Prodigal:002006,similar to AA sequence:UniProtKB:Q2G506;locus_tag=OPKNFCMD_00492;product=ATM1-type heavy metal exporter
NODE_1_length_571168_cov_54.897709	Prodigal:002006	CDS	554410	555207	.	-	0	ID=OPKNFCMD_00493;eC_number=5.3.1.30;Name=iolB;db_xref=COG:COG3718;gene=iolB;inference=ab initio prediction:Prodigal:002006,similar to AA sequence:UniProtKB:P42413;locus_tag=OPKNFCMD_00493;product=5-deoxy-glucuronate isomerase
NODE_1_length_571168_cov_54.897709	Prodigal:002006	CDS	555413	557320	.	-	0	ID=OPKNFCMD_00494;eC_number=2.7.1.92;Name=iolC;gene=iolC;inference=ab initio prediction:Prodigal:002006,protein motif:HAMAP:MF_01668;locus_tag=OPKNFCMD_00494;product=5-dehydro-2-deoxygluconokinase
NODE_1_length_571168_cov_54.897709	Prodigal:002006	CDS	557389	558243	.	-	0	ID=OPKNFCMD_00495;inference=ab initio prediction:Prodigal:002006;locus_tag=OPKNFCMD_00495;product=hypothetical protein
NODE_1_length_571168_cov_54.897709	Prodigal:002006	CDS	558448	559926	.	-	0	ID=OPKNFCMD_00496;Name=oprB_1;db_xref=COG:COG3659;gene=oprB_1;inference=ab initio prediction:Prodigal:002006,similar to AA sequence:UniProtKB:Q51485;locus_tag=OPKNFCMD_00496;product=Porin B
NODE_1_length_571168_cov_54.897709	Prodigal:002006	CDS	560078	561862	.	+	0	ID=OPKNFCMD_00497;Name=purR;gene=purR;inference=ab initio prediction:Prodigal:002006,protein motif:HAMAP:MF_01277;locus_tag=OPKNFCMD_00497;product=HTH-type transcriptional repressor PurR
NODE_1_length_571168_cov_54.897709	Prodigal:002006	CDS	562014	563009	.	+	0	ID=OPKNFCMD_00498;eC_number=1.1.1.18;Name=iolG_1;db_xref=COG:COG0673;gene=iolG_1;inference=ab initio prediction:Prodigal:002006,similar to AA sequence:UniProtKB:Q9WYP5;locus_tag=OPKNFCMD_00498;product=Myo-inositol 2-dehydrogenase
NODE_1_length_571168_cov_54.897709	Prodigal:002006	CDS	563024	564871	.	+	0	ID=OPKNFCMD_00499;eC_number=3.7.1.22;Name=iolD;db_xref=COG:COG3962;gene=iolD;inference=ab initio prediction:Prodigal:002006,similar to AA sequence:UniProtKB:P42415;locus_tag=OPKNFCMD_00499;product=3D-(3%2C5/4)-trihydroxycyclohexane-1%2C2-dione hydrolase
NODE_1_length_571168_cov_54.897709	Prodigal:002006	CDS	564924	565874	.	+	0	ID=OPKNFCMD_00500;eC_number=4.2.1.44;Name=iolE;db_xref=COG:COG1082;gene=iolE;inference=ab initio prediction:Prodigal:002006,similar to AA sequence:UniProtKB:P42416;locus_tag=OPKNFCMD_00500;product=Inosose dehydratase
NODE_1_length_571168_cov_54.897709	Prodigal:002006	CDS	566008	567507	.	+	0	ID=OPKNFCMD_00501;eC_number=1.2.1.-;Name=bauC_1;db_xref=COG:COG1012;gene=bauC_1;inference=ab initio prediction:Prodigal:002006,similar to AA sequence:UniProtKB:Q9I702;locus_tag=OPKNFCMD_00501;product=Putative 3-oxopropanoate dehydrogenase
NODE_1_length_571168_cov_54.897709	Prodigal:002006	CDS	567601	568545	.	+	0	ID=OPKNFCMD_00502;inference=ab initio prediction:Prodigal:002006;locus_tag=OPKNFCMD_00502;product=hypothetical protein
NODE_1_length_571168_cov_54.897709	Prodigal:002006	CDS	568620	569741	.	+	0	ID=OPKNFCMD_00503;Name=xylH;db_xref=COG:COG4214;gene=xylH;inference=ab initio prediction:Prodigal:002006,similar to AA sequence:UniProtKB:P0AGI4;locus_tag=OPKNFCMD_00503;product=Xylose transport system permease protein XylH
NODE_1_length_571168_cov_54.897709	Prodigal:002006	CDS	569738	570589	.	+	0	ID=OPKNFCMD_00504;eC_number=7.5.2.-;Name=frcA;db_xref=COG:COG1129;gene=frcA;inference=ab initio prediction:Prodigal:002006,similar to AA sequence:UniProtKB:Q9F9B0;locus_tag=OPKNFCMD_00504;product=Fructose import ATP-binding protein FrcA
NODE_1_length_571168_cov_54.897709	Prodigal:002006	CDS	570658	570777	.	+	0	ID=OPKNFCMD_00505;inference=ab initio prediction:Prodigal:002006;locus_tag=OPKNFCMD_00505;product=hypothetical protein
NODE_2_length_517991_cov_54.560022	Prodigal:002006	CDS	1004	1633	.	-	0	ID=OPKNFCMD_00506;inference=ab initio prediction:Prodigal:002006;locus_tag=OPKNFCMD_00506;product=hypothetical protein
NODE_2_length_517991_cov_54.560022	Prodigal:002006	CDS	2144	3817	.	+	0	ID=OPKNFCMD_00507;eC_number=6.2.1.1;Name=acsA_3;db_xref=COG:COG0365;gene=acsA_3;inference=ab initio prediction:Prodigal:002006,similar to AA sequence:UniProtKB:P39062;locus_tag=OPKNFCMD_00507;product=Acetyl-coenzyme A synthetase
NODE_2_length_517991_cov_54.560022	Prodigal:002006	CDS	3819	4559	.	+	0	ID=OPKNFCMD_00508;eC_number=1.7.1.16;Name=nbzA;gene=nbzA;inference=ab initio prediction:Prodigal:002006,similar to AA sequence:UniProtKB:Q6DLR9;locus_tag=OPKNFCMD_00508;product=Nitrobenzene nitroreductase
NODE_2_length_517991_cov_54.560022	Prodigal:002006	CDS	4628	5395	.	+	0	ID=OPKNFCMD_00509;eC_number=1.-.-.-;inference=ab initio prediction:Prodigal:002006,similar to AA sequence:UniProtKB:P9WGQ7;locus_tag=OPKNFCMD_00509;product=putative oxidoreductase
NODE_2_length_517991_cov_54.560022	Prodigal:002006	CDS	5424	6614	.	+	0	ID=OPKNFCMD_00510;eC_number=2.3.1.9;Name=thlA_1;db_xref=COG:COG0183;gene=thlA_1;inference=ab initio prediction:Prodigal:002006,similar to AA sequence:UniProtKB:P45359;locus_tag=OPKNFCMD_00510;product=Acetyl-CoA acetyltransferase
NODE_2_length_517991_cov_54.560022	Prodigal:002006	CDS	6804	8462	.	+	0	ID=OPKNFCMD_00511;Name=nanT_1;gene=nanT_1;inference=ab initio prediction:Prodigal:002006,protein motif:HAMAP:MF_01238;locus_tag=OPKNFCMD_00511;product=Sialic acid transporter NanT
NODE_2_length_517991_cov_54.560022	Prodigal:002006	CDS	8570	8923	.	+	0	ID=OPKNFCMD_00512;inference=ab initio prediction:Prodigal:002006;locus_tag=OPKNFCMD_00512;product=hypothetical protein
NODE_2_length_517991_cov_54.560022	Prodigal:002006	CDS	9720	9926	.	+	0	ID=OPKNFCMD_00513;inference=ab initio prediction:Prodigal:002006;locus_tag=OPKNFCMD_00513;product=hypothetical protein
NODE_2_length_517991_cov_54.560022	Prodigal:002006	CDS	10519	11541	.	+	0	ID=OPKNFCMD_00514;Name=siaP_1;db_xref=COG:COG1638;gene=siaP_1;inference=ab initio prediction:Prodigal:002006,similar to AA sequence:UniProtKB:P44542;locus_tag=OPKNFCMD_00514;product=Sialic acid-binding periplasmic protein SiaP
NODE_2_length_517991_cov_54.560022	Prodigal:002006	CDS	11583	12434	.	+	0	ID=OPKNFCMD_00515;eC_number=3.3.2.10;inference=ab initio prediction:Prodigal:002006,similar to AA sequence:UniProtKB:O52866;locus_tag=OPKNFCMD_00515;product=Soluble epoxide hydrolase
NODE_2_length_517991_cov_54.560022	Prodigal:002006	CDS	12862	14568	.	+	0	ID=OPKNFCMD_00516;eC_number=1.1.5.12;Name=dld;db_xref=COG:COG0277;gene=dld;inference=ab initio prediction:Prodigal:002006,similar to AA sequence:UniProtKB:P06149;locus_tag=OPKNFCMD_00516;product=Quinone-dependent D-lactate dehydrogenase
NODE_2_length_517991_cov_54.560022	Prodigal:002006	CDS	15122	16009	.	-	0	ID=OPKNFCMD_00517;Name=gltI_1;db_xref=COG:COG0834;gene=gltI_1;inference=ab initio prediction:Prodigal:002006,similar to AA sequence:UniProtKB:P37902;locus_tag=OPKNFCMD_00517;product=Glutamate/aspartate import solute-binding protein
NODE_2_length_517991_cov_54.560022	Prodigal:002006	CDS	16365	17735	.	+	0	ID=OPKNFCMD_00518;eC_number=1.4.99.-;Name=dadA_1;gene=dadA_1;inference=ab initio prediction:Prodigal:002006,protein motif:HAMAP:MF_01202;locus_tag=OPKNFCMD_00518;product=D-amino acid dehydrogenase
NODE_2_length_517991_cov_54.560022	Prodigal:002006	CDS	17854	18564	.	+	0	ID=OPKNFCMD_00519;Name=gntR_1;gene=gntR_1;inference=ab initio prediction:Prodigal:002006,similar to AA sequence:UniProtKB:Q8GAL4;locus_tag=OPKNFCMD_00519;product=putative D-xylose utilization operon transcriptional repressor
NODE_2_length_517991_cov_54.560022	Prodigal:002006	CDS	19621	20055	.	-	0	ID=OPKNFCMD_00520;inference=ab initio prediction:Prodigal:002006;locus_tag=OPKNFCMD_00520;product=hypothetical protein
NODE_2_length_517991_cov_54.560022	Prodigal:002006	CDS	20264	21487	.	-	0	ID=OPKNFCMD_00521;inference=ab initio prediction:Prodigal:002006,similar to AA sequence:UniProtKB:A0LNN5;locus_tag=OPKNFCMD_00521;product=L-lactate transporter
NODE_2_length_517991_cov_54.560022	Prodigal:002006	CDS	21535	21918	.	-	0	ID=OPKNFCMD_00522;inference=ab initio prediction:Prodigal:002006,similar to AA sequence:UniProtKB:O86237;locus_tag=OPKNFCMD_00522;product=putative protein.1
NODE_2_length_517991_cov_54.560022	Prodigal:002006	CDS	21967	22191	.	-	0	ID=OPKNFCMD_00523;inference=ab initio prediction:Prodigal:002006;locus_tag=OPKNFCMD_00523;product=hypothetical protein
NODE_2_length_517991_cov_54.560022	Prodigal:002006	CDS	22837	23418	.	+	0	ID=OPKNFCMD_00524;Name=hin_1;db_xref=COG:COG1961;gene=hin_1;inference=ab initio prediction:Prodigal:002006,similar to AA sequence:UniProtKB:P03013;locus_tag=OPKNFCMD_00524;product=DNA-invertase hin
NODE_2_length_517991_cov_54.560022	Prodigal:002006	CDS	23424	23726	.	+	0	ID=OPKNFCMD_00525;inference=ab initio prediction:Prodigal:002006;locus_tag=OPKNFCMD_00525;product=hypothetical protein
NODE_2_length_517991_cov_54.560022	Prodigal:002006	CDS	23600	24142	.	-	0	ID=OPKNFCMD_00526;inference=ab initio prediction:Prodigal:002006;locus_tag=OPKNFCMD_00526;product=hypothetical protein
NODE_2_length_517991_cov_54.560022	Prodigal:002006	CDS	24840	25166	.	+	0	ID=OPKNFCMD_00527;db_xref=COG:COG3039;inference=ab initio prediction:Prodigal:002006,similar to AA sequence:ISfinder:ISMra6;locus_tag=OPKNFCMD_00527;product=IS5 family transposase ISMra6
NODE_2_length_517991_cov_54.560022	Prodigal:002006	CDS	25154	25651	.	+	0	ID=OPKNFCMD_00528;inference=ab initio prediction:Prodigal:002006;locus_tag=OPKNFCMD_00528;product=hypothetical protein
NODE_2_length_517991_cov_54.560022	Aragorn:001002	tRNA	25709	25784	.	-	.	ID=OPKNFCMD_00529;inference=COORDINATES:profile:Aragorn:001002;locus_tag=OPKNFCMD_00529;product=tRNA-Lys(ctt)
NODE_2_length_517991_cov_54.560022	Prodigal:002006	CDS	25921	27492	.	-	0	ID=OPKNFCMD_00530;eC_number=2.3.3.13;Name=leuA;db_xref=COG:COG0119;gene=leuA;inference=ab initio prediction:Prodigal:002006,similar to AA sequence:UniProtKB:Q9JZG1;locus_tag=OPKNFCMD_00530;product=2-isopropylmalate synthase
NODE_2_length_517991_cov_54.560022	Prodigal:002006	CDS	27742	28281	.	+	0	ID=OPKNFCMD_00531;inference=ab initio prediction:Prodigal:002006;locus_tag=OPKNFCMD_00531;product=hypothetical protein
NODE_2_length_517991_cov_54.560022	Prodigal:002006	CDS	28301	29014	.	-	0	ID=OPKNFCMD_00532;Name=nagR_1;db_xref=COG:COG2188;gene=nagR_1;inference=ab initio prediction:Prodigal:002006,similar to AA sequence:UniProtKB:O34817;locus_tag=OPKNFCMD_00532;product=HTH-type transcriptional repressor NagR
NODE_2_length_517991_cov_54.560022	Prodigal:002006	CDS	29011	30429	.	-	0	ID=OPKNFCMD_00533;eC_number=3.5.4.31;Name=dadD;gene=dadD;inference=ab initio prediction:Prodigal:002006,protein motif:HAMAP:MF_01281;locus_tag=OPKNFCMD_00533;product=5'-deoxyadenosine deaminase
NODE_2_length_517991_cov_54.560022	Prodigal:002006	CDS	30500	31702	.	+	0	ID=OPKNFCMD_00534;eC_number=3.5.2.7;Name=hutI_1;db_xref=COG:COG1228;gene=hutI_1;inference=ab initio prediction:Prodigal:002006,similar to AA sequence:UniProtKB:Q8U8Z6;locus_tag=OPKNFCMD_00534;product=Imidazolonepropionase
NODE_2_length_517991_cov_54.560022	Prodigal:002006	CDS	31699	33246	.	+	0	ID=OPKNFCMD_00535;eC_number=4.3.1.3;Name=hutH;gene=hutH;inference=ab initio prediction:Prodigal:002006,similar to AA sequence:UniProtKB:O31197;locus_tag=OPKNFCMD_00535;product=Histidine ammonia-lyase
NODE_2_length_517991_cov_54.560022	Prodigal:002006	CDS	33326	34990	.	+	0	ID=OPKNFCMD_00536;eC_number=4.2.1.49;Name=hutU;db_xref=COG:COG2987;gene=hutU;inference=ab initio prediction:Prodigal:002006,similar to AA sequence:UniProtKB:Q9HU83;locus_tag=OPKNFCMD_00536;product=Urocanate hydratase
NODE_2_length_517991_cov_54.560022	Prodigal:002006	CDS	35167	36879	.	-	0	ID=OPKNFCMD_00537;inference=ab initio prediction:Prodigal:002006;locus_tag=OPKNFCMD_00537;product=hypothetical protein
NODE_2_length_517991_cov_54.560022	Prodigal:002006	CDS	36951	38606	.	-	0	ID=OPKNFCMD_00538;eC_number=7.4.2.10;Name=gsiA_1;db_xref=COG:COG1123;gene=gsiA_1;inference=ab initio prediction:Prodigal:002006,similar to AA sequence:UniProtKB:P75796;locus_tag=OPKNFCMD_00538;product=Glutathione import ATP-binding protein GsiA
NODE_2_length_517991_cov_54.560022	Prodigal:002006	CDS	38603	39499	.	-	0	ID=OPKNFCMD_00539;Name=gsiD_1;db_xref=COG:COG1173;gene=gsiD_1;inference=ab initio prediction:Prodigal:002006,similar to AA sequence:UniProtKB:P75799;locus_tag=OPKNFCMD_00539;product=Glutathione transport system permease protein GsiD
NODE_2_length_517991_cov_54.560022	Prodigal:002006	CDS	39496	40440	.	-	0	ID=OPKNFCMD_00540;Name=dppB_1;db_xref=COG:COG0601;gene=dppB_1;inference=ab initio prediction:Prodigal:002006,similar to AA sequence:UniProtKB:P0AEF8;locus_tag=OPKNFCMD_00540;product=Dipeptide transport system permease protein DppB
NODE_2_length_517991_cov_54.560022	Prodigal:002006	CDS	40446	42029	.	-	0	ID=OPKNFCMD_00541;Name=gsiB_1;db_xref=COG:COG0747;gene=gsiB_1;inference=ab initio prediction:Prodigal:002006,similar to AA sequence:UniProtKB:P75797;locus_tag=OPKNFCMD_00541;product=Glutathione-binding protein GsiB
NODE_2_length_517991_cov_54.560022	Prodigal:002006	CDS	42157	43284	.	-	0	ID=OPKNFCMD_00542;eC_number=3.4.17.11;Name=cpg2_1;gene=cpg2_1;inference=ab initio prediction:Prodigal:002006,similar to AA sequence:UniProtKB:P06621;locus_tag=OPKNFCMD_00542;product=Carboxypeptidase G2
NODE_2_length_517991_cov_54.560022	Prodigal:002006	CDS	43281	44753	.	-	0	ID=OPKNFCMD_00543;inference=ab initio prediction:Prodigal:002006;locus_tag=OPKNFCMD_00543;product=hypothetical protein
NODE_2_length_517991_cov_54.560022	Prodigal:002006	CDS	44937	45365	.	+	0	ID=OPKNFCMD_00544;inference=ab initio prediction:Prodigal:002006;locus_tag=OPKNFCMD_00544;product=hypothetical protein
NODE_2_length_517991_cov_54.560022	Prodigal:002006	CDS	45469	47013	.	-	0	ID=OPKNFCMD_00545;eC_number=6.2.1.1;Name=acsA_4;db_xref=COG:COG0365;gene=acsA_4;inference=ab initio prediction:Prodigal:002006,similar to AA sequence:UniProtKB:P39062;locus_tag=OPKNFCMD_00545;product=Acetyl-coenzyme A synthetase
NODE_2_length_517991_cov_54.560022	Prodigal:002006	CDS	47124	47810	.	-	0	ID=OPKNFCMD_00546;Name=ureF;db_xref=COG:COG0830;gene=ureF;inference=ab initio prediction:Prodigal:002006,similar to AA sequence:UniProtKB:P17091;locus_tag=OPKNFCMD_00546;product=Urease accessory protein UreF
NODE_2_length_517991_cov_54.560022	Prodigal:002006	CDS	47803	48324	.	-	0	ID=OPKNFCMD_00547;Name=ureE1;gene=ureE1;inference=ab initio prediction:Prodigal:002006,similar to AA sequence:UniProtKB:Q8G2P7;locus_tag=OPKNFCMD_00547;product=Urease accessory protein UreE 1
NODE_2_length_517991_cov_54.560022	Prodigal:002006	CDS	48504	50231	.	-	0	ID=OPKNFCMD_00548;eC_number=3.5.1.5;Name=ureC1;gene=ureC1;inference=ab initio prediction:Prodigal:002006,similar to AA sequence:UniProtKB:Q8G2P8;locus_tag=OPKNFCMD_00548;product=Urease subunit alpha 1
NODE_2_length_517991_cov_54.560022	Prodigal:002006	CDS	50372	50992	.	-	0	ID=OPKNFCMD_00549;eC_number=3.5.1.5;Name=ureA;db_xref=COG:COG0831;gene=ureA;inference=ab initio prediction:Prodigal:002006,similar to AA sequence:UniProtKB:P14916;locus_tag=OPKNFCMD_00549;product=Urease subunit alpha
NODE_2_length_517991_cov_54.560022	Prodigal:002006	CDS	51117	51971	.	-	0	ID=OPKNFCMD_00550;Name=ureD;db_xref=COG:COG0829;gene=ureD;inference=ab initio prediction:Prodigal:002006,similar to AA sequence:UniProtKB:P17089;locus_tag=OPKNFCMD_00550;product=Urease accessory protein UreD
NODE_2_length_517991_cov_54.560022	Prodigal:002006	CDS	52110	52562	.	+	0	ID=OPKNFCMD_00551;inference=ab initio prediction:Prodigal:002006;locus_tag=OPKNFCMD_00551;product=hypothetical protein
NODE_2_length_517991_cov_54.560022	Prodigal:002006	CDS	52630	53928	.	-	0	ID=OPKNFCMD_00552;inference=ab initio prediction:Prodigal:002006;locus_tag=OPKNFCMD_00552;product=hypothetical protein
NODE_2_length_517991_cov_54.560022	Prodigal:002006	CDS	54037	55437	.	-	0	ID=OPKNFCMD_00553;eC_number=3.4.24.-;db_xref=COG:COG0612;inference=ab initio prediction:Prodigal:002006,similar to AA sequence:UniProtKB:P9WHT5;locus_tag=OPKNFCMD_00553;product=putative zinc protease
NODE_2_length_517991_cov_54.560022	Prodigal:002006	CDS	55906	56565	.	-	0	ID=OPKNFCMD_00554;inference=ab initio prediction:Prodigal:002006;locus_tag=OPKNFCMD_00554;product=hypothetical protein
NODE_2_length_517991_cov_54.560022	Prodigal:002006	CDS	56697	57194	.	-	0	ID=OPKNFCMD_00555;eC_number=3.4.23.36;Name=lspA;db_xref=COG:COG0597;gene=lspA;inference=ab initio prediction:Prodigal:002006,similar to AA sequence:UniProtKB:P00804;locus_tag=OPKNFCMD_00555;product=Lipoprotein signal peptidase
NODE_2_length_517991_cov_54.560022	Prodigal:002006	CDS	57196	60171	.	-	0	ID=OPKNFCMD_00556;eC_number=6.1.1.5;Name=ileS;db_xref=COG:COG0060;gene=ileS;inference=ab initio prediction:Prodigal:002006,similar to AA sequence:UniProtKB:Q72AR5;locus_tag=OPKNFCMD_00556;product=Isoleucine--tRNA ligase
NODE_2_length_517991_cov_54.560022	Prodigal:002006	CDS	60512	60805	.	+	0	ID=OPKNFCMD_00557;inference=ab initio prediction:Prodigal:002006;locus_tag=OPKNFCMD_00557;product=hypothetical protein
NODE_2_length_517991_cov_54.560022	Prodigal:002006	CDS	60849	61868	.	-	0	ID=OPKNFCMD_00558;Name=ribF;db_xref=COG:COG0196;gene=ribF;inference=ab initio prediction:Prodigal:002006,similar to AA sequence:UniProtKB:P0AG40;locus_tag=OPKNFCMD_00558;product=Bifunctional riboflavin kinase/FMN adenylyltransferase
NODE_2_length_517991_cov_54.560022	Prodigal:002006	CDS	62174	62557	.	+	0	ID=OPKNFCMD_00559;Name=cheY_2;db_xref=COG:COG0784;gene=cheY_2;inference=ab initio prediction:Prodigal:002006,similar to AA sequence:UniProtKB:P0AE67;locus_tag=OPKNFCMD_00559;product=Chemotaxis protein CheY
NODE_2_length_517991_cov_54.560022	Prodigal:002006	CDS	62793	63284	.	+	0	ID=OPKNFCMD_00560;inference=ab initio prediction:Prodigal:002006;locus_tag=OPKNFCMD_00560;product=hypothetical protein
NODE_2_length_517991_cov_54.560022	Prodigal:002006	CDS	63331	64236	.	-	0	ID=OPKNFCMD_00561;eC_number=3.1.3.-;Name=yutF;db_xref=COG:COG0647;gene=yutF;inference=ab initio prediction:Prodigal:002006,similar to AA sequence:UniProtKB:O32125;locus_tag=OPKNFCMD_00561;product=Acid sugar phosphatase
NODE_2_length_517991_cov_54.560022	Prodigal:002006	CDS	64418	66112	.	-	0	ID=OPKNFCMD_00562;eC_number=3.5.4.2;Name=ade;db_xref=COG:COG1001;gene=ade;inference=ab initio prediction:Prodigal:002006,similar to AA sequence:UniProtKB:Q72EX7;locus_tag=OPKNFCMD_00562;product=Adenine deaminase
NODE_2_length_517991_cov_54.560022	Prodigal:002006	CDS	66189	67016	.	-	0	ID=OPKNFCMD_00563;eC_number=1.3.1.9;Name=fabI_1;db_xref=COG:COG0623;gene=fabI_1;inference=ab initio prediction:Prodigal:002006,similar to AA sequence:UniProtKB:P0AEK4;locus_tag=OPKNFCMD_00563;product=Enoyl-[acyl-carrier-protein] reductase [NADH] FabI
NODE_2_length_517991_cov_54.560022	Prodigal:002006	CDS	67099	68325	.	-	0	ID=OPKNFCMD_00564;eC_number=2.3.1.41;Name=fabB;gene=fabB;inference=ab initio prediction:Prodigal:002006,similar to AA sequence:UniProtKB:Q02K94;locus_tag=OPKNFCMD_00564;product=3-oxoacyl-[acyl-carrier-protein] synthase 1
NODE_2_length_517991_cov_54.560022	Prodigal:002006	CDS	68459	69022	.	-	0	ID=OPKNFCMD_00565;eC_number=4.2.1.59;Name=fabA;db_xref=COG:COG0764;gene=fabA;inference=ab initio prediction:Prodigal:002006,similar to AA sequence:UniProtKB:O33877;locus_tag=OPKNFCMD_00565;product=3-hydroxydecanoyl-[acyl-carrier-protein] dehydratase
NODE_2_length_517991_cov_54.560022	Prodigal:002006	CDS	69404	69913	.	+	0	ID=OPKNFCMD_00566;inference=ab initio prediction:Prodigal:002006;locus_tag=OPKNFCMD_00566;product=hypothetical protein
NODE_2_length_517991_cov_54.560022	Prodigal:002006	CDS	70068	70643	.	-	0	ID=OPKNFCMD_00567;inference=ab initio prediction:Prodigal:002006;locus_tag=OPKNFCMD_00567;product=hypothetical protein
NODE_2_length_517991_cov_54.560022	Prodigal:002006	CDS	70955	71956	.	+	0	ID=OPKNFCMD_00568;eC_number=1.1.1.29;inference=ab initio prediction:Prodigal:002006,similar to AA sequence:UniProtKB:P36234;locus_tag=OPKNFCMD_00568;product=Glycerate dehydrogenase
NODE_2_length_517991_cov_54.560022	Prodigal:002006	CDS	72058	72486	.	-	0	ID=OPKNFCMD_00569;eC_number=1.11.1.15;Name=osmC;db_xref=COG:COG1764;gene=osmC;inference=ab initio prediction:Prodigal:002006,similar to AA sequence:UniProtKB:P0C0L2;locus_tag=OPKNFCMD_00569;product=Peroxiredoxin OsmC
NODE_2_length_517991_cov_54.560022	Prodigal:002006	CDS	72832	73356	.	-	0	ID=OPKNFCMD_00570;Name=recX;gene=recX;inference=ab initio prediction:Prodigal:002006,protein motif:HAMAP:MF_01114;locus_tag=OPKNFCMD_00570;product=Regulatory protein RecX
NODE_2_length_517991_cov_54.560022	Prodigal:002006	CDS	73444	74835	.	+	0	ID=OPKNFCMD_00571;inference=ab initio prediction:Prodigal:002006;locus_tag=OPKNFCMD_00571;product=hypothetical protein
NODE_2_length_517991_cov_54.560022	Prodigal:002006	CDS	75044	76270	.	-	0	ID=OPKNFCMD_00572;Name=entS_1;db_xref=COG:COG0477;gene=entS_1;inference=ab initio prediction:Prodigal:002006,similar to AA sequence:UniProtKB:P24077;locus_tag=OPKNFCMD_00572;product=Enterobactin exporter EntS
NODE_2_length_517991_cov_54.560022	Prodigal:002006	CDS	76424	77665	.	-	0	ID=OPKNFCMD_00573;inference=ab initio prediction:Prodigal:002006;locus_tag=OPKNFCMD_00573;product=hypothetical protein
NODE_2_length_517991_cov_54.560022	Prodigal:002006	CDS	77724	78377	.	-	0	ID=OPKNFCMD_00574;Name=kpsT;gene=kpsT;inference=ab initio prediction:Prodigal:002006,similar to AA sequence:UniProtKB:P23888;locus_tag=OPKNFCMD_00574;product=Polysialic acid transport ATP-binding protein KpsT
NODE_2_length_517991_cov_54.560022	Prodigal:002006	CDS	78760	79581	.	+	0	ID=OPKNFCMD_00575;Name=efeU_1;db_xref=COG:COG0672;gene=efeU_1;inference=ab initio prediction:Prodigal:002006,similar to AA sequence:UniProtKB:Q8XAS8;locus_tag=OPKNFCMD_00575;product=Ferrous iron permease EfeU
NODE_2_length_517991_cov_54.560022	Prodigal:002006	CDS	79608	80729	.	+	0	ID=OPKNFCMD_00576;Name=efeO;db_xref=COG:COG2822;gene=efeO;inference=ab initio prediction:Prodigal:002006,similar to AA sequence:UniProtKB:Q8XAS6;locus_tag=OPKNFCMD_00576;product=Iron uptake system component EfeO
NODE_2_length_517991_cov_54.560022	Prodigal:002006	CDS	80746	82005	.	+	0	ID=OPKNFCMD_00577;eC_number=1.11.1.-;Name=efeB;db_xref=COG:COG2837;gene=efeB;inference=ab initio prediction:Prodigal:002006,similar to AA sequence:UniProtKB:Q8CW71;locus_tag=OPKNFCMD_00577;product=Deferrochelatase/peroxidase EfeB
NODE_2_length_517991_cov_54.560022	Prodigal:002006	CDS	82133	82717	.	-	0	ID=OPKNFCMD_00578;inference=ab initio prediction:Prodigal:002006;locus_tag=OPKNFCMD_00578;product=hypothetical protein
NODE_2_length_517991_cov_54.560022	Prodigal:002006	CDS	82824	83426	.	-	0	ID=OPKNFCMD_00579;Name=betI_1;gene=betI_1;inference=ab initio prediction:Prodigal:002006,protein motif:HAMAP:MF_00768;locus_tag=OPKNFCMD_00579;product=HTH-type transcriptional regulator BetI
NODE_2_length_517991_cov_54.560022	Prodigal:002006	CDS	83592	84365	.	-	0	ID=OPKNFCMD_00580;eC_number=2.1.1.144;Name=tam_1;db_xref=COG:COG4106;gene=tam_1;inference=ab initio prediction:Prodigal:002006,similar to AA sequence:UniProtKB:P76145;locus_tag=OPKNFCMD_00580;product=Trans-aconitate 2-methyltransferase
NODE_2_length_517991_cov_54.560022	Prodigal:002006	CDS	84448	84705	.	-	0	ID=OPKNFCMD_00581;inference=ab initio prediction:Prodigal:002006;locus_tag=OPKNFCMD_00581;product=hypothetical protein
NODE_2_length_517991_cov_54.560022	Prodigal:002006	CDS	85006	85416	.	-	0	ID=OPKNFCMD_00582;inference=ab initio prediction:Prodigal:002006;locus_tag=OPKNFCMD_00582;product=hypothetical protein
NODE_2_length_517991_cov_54.560022	Prodigal:002006	CDS	85590	86363	.	-	0	ID=OPKNFCMD_00583;inference=ab initio prediction:Prodigal:002006;locus_tag=OPKNFCMD_00583;product=hypothetical protein
NODE_2_length_517991_cov_54.560022	Prodigal:002006	CDS	86456	87247	.	-	0	ID=OPKNFCMD_00584;eC_number=2.4.2.-;Name=yafJ;db_xref=COG:COG0121;gene=yafJ;inference=ab initio prediction:Prodigal:002006,similar to AA sequence:UniProtKB:Q47147;locus_tag=OPKNFCMD_00584;product=Putative glutamine amidotransferase YafJ
NODE_2_length_517991_cov_54.560022	Prodigal:002006	CDS	87298	87597	.	-	0	ID=OPKNFCMD_00585;inference=ab initio prediction:Prodigal:002006;locus_tag=OPKNFCMD_00585;product=hypothetical protein
NODE_2_length_517991_cov_54.560022	Prodigal:002006	CDS	87606	88271	.	-	0	ID=OPKNFCMD_00586;eC_number=1.9.3.1;Name=ctaE_1;db_xref=COG:COG1845;gene=ctaE_1;inference=ab initio prediction:Prodigal:002006,similar to AA sequence:UniProtKB:Q9AEL8;locus_tag=OPKNFCMD_00586;product=Cytochrome c oxidase subunit 3
NODE_2_length_517991_cov_54.560022	Prodigal:002006	CDS	88268	89950	.	-	0	ID=OPKNFCMD_00587;eC_number=1.9.3.1;Name=ctaD_1;gene=ctaD_1;inference=ab initio prediction:Prodigal:002006,similar to AA sequence:UniProtKB:P16262;locus_tag=OPKNFCMD_00587;product=Cytochrome c oxidase subunit 1
NODE_2_length_517991_cov_54.560022	Prodigal:002006	CDS	89947	90915	.	-	0	ID=OPKNFCMD_00588;eC_number=1.9.3.1;Name=ctaC_1;db_xref=COG:COG1622;gene=ctaC_1;inference=ab initio prediction:Prodigal:002006,similar to AA sequence:UniProtKB:Q04441;locus_tag=OPKNFCMD_00588;product=Cytochrome c oxidase subunit 2
NODE_2_length_517991_cov_54.560022	Prodigal:002006	CDS	90912	91454	.	-	0	ID=OPKNFCMD_00589;inference=ab initio prediction:Prodigal:002006;locus_tag=OPKNFCMD_00589;product=hypothetical protein
NODE_2_length_517991_cov_54.560022	Prodigal:002006	CDS	91451	92509	.	-	0	ID=OPKNFCMD_00590;inference=ab initio prediction:Prodigal:002006;locus_tag=OPKNFCMD_00590;product=hypothetical protein
NODE_2_length_517991_cov_54.560022	Prodigal:002006	CDS	92506	93204	.	-	0	ID=OPKNFCMD_00591;inference=ab initio prediction:Prodigal:002006;locus_tag=OPKNFCMD_00591;product=hypothetical protein
NODE_2_length_517991_cov_54.560022	Prodigal:002006	CDS	93201	95198	.	-	0	ID=OPKNFCMD_00592;inference=ab initio prediction:Prodigal:002006;locus_tag=OPKNFCMD_00592;product=hypothetical protein
NODE_2_length_517991_cov_54.560022	Prodigal:002006	CDS	95195	98176	.	-	0	ID=OPKNFCMD_00593;eC_number=7.-.-.-;Name=rsxB_1;gene=rsxB_1;inference=ab initio prediction:Prodigal:002006,protein motif:HAMAP:MF_00463;locus_tag=OPKNFCMD_00593;product=Ion-translocating oxidoreductase complex subunit B
NODE_2_length_517991_cov_54.560022	Prodigal:002006	CDS	98173	98832	.	-	0	ID=OPKNFCMD_00594;inference=ab initio prediction:Prodigal:002006;locus_tag=OPKNFCMD_00594;product=hypothetical protein
NODE_2_length_517991_cov_54.560022	Prodigal:002006	CDS	99055	100692	.	-	0	ID=OPKNFCMD_00595;eC_number=1.1.99.-;Name=alkJ_1;gene=alkJ_1;inference=ab initio prediction:Prodigal:002006,similar to AA sequence:UniProtKB:Q00593;locus_tag=OPKNFCMD_00595;product=Alcohol dehydrogenase [acceptor]
NODE_2_length_517991_cov_54.560022	Prodigal:002006	CDS	100840	102387	.	+	0	ID=OPKNFCMD_00596;eC_number=3.1.1.102;inference=ab initio prediction:Prodigal:002006,similar to AA sequence:UniProtKB:A0A0K8P8E7;locus_tag=OPKNFCMD_00596;product=Mono(2-hydroxyethyl) terephthalate hydrolase
NODE_2_length_517991_cov_54.560022	Prodigal:002006	CDS	102451	103248	.	-	0	ID=OPKNFCMD_00597;inference=ab initio prediction:Prodigal:002006;locus_tag=OPKNFCMD_00597;product=hypothetical protein
NODE_2_length_517991_cov_54.560022	Prodigal:002006	CDS	103459	103977	.	+	0	ID=OPKNFCMD_00598;inference=ab initio prediction:Prodigal:002006;locus_tag=OPKNFCMD_00598;product=hypothetical protein
NODE_2_length_517991_cov_54.560022	Prodigal:002006	CDS	103990	104838	.	+	0	ID=OPKNFCMD_00599;inference=ab initio prediction:Prodigal:002006;locus_tag=OPKNFCMD_00599;product=hypothetical protein
NODE_2_length_517991_cov_54.560022	Prodigal:002006	CDS	104957	105427	.	+	0	ID=OPKNFCMD_00600;inference=ab initio prediction:Prodigal:002006,similar to AA sequence:UniProtKB:P61167;locus_tag=OPKNFCMD_00600;note=UPF0311 protein RPA1785;product=hypothetical protein
NODE_2_length_517991_cov_54.560022	Prodigal:002006	CDS	105515	106693	.	-	0	ID=OPKNFCMD_00601;eC_number=2.6.1.1;Name=aatA;db_xref=COG:COG0436;gene=aatA;inference=ab initio prediction:Prodigal:002006,similar to AA sequence:UniProtKB:Q02635;locus_tag=OPKNFCMD_00601;product=Aspartate/prephenate aminotransferase
NODE_2_length_517991_cov_54.560022	Prodigal:002006	CDS	106729	106941	.	-	0	ID=OPKNFCMD_00602;inference=ab initio prediction:Prodigal:002006;locus_tag=OPKNFCMD_00602;product=hypothetical protein
NODE_2_length_517991_cov_54.560022	Prodigal:002006	CDS	107255	109066	.	+	0	ID=OPKNFCMD_00603;eC_number=4.2.1.25;Name=araC_1;gene=araC_1;inference=ab initio prediction:Prodigal:002006,similar to AA sequence:UniProtKB:Q1JUQ1;locus_tag=OPKNFCMD_00603;product=L-arabonate dehydratase
NODE_2_length_517991_cov_54.560022	Prodigal:002006	CDS	109395	109808	.	-	0	ID=OPKNFCMD_00604;inference=ab initio prediction:Prodigal:002006;locus_tag=OPKNFCMD_00604;product=hypothetical protein
NODE_2_length_517991_cov_54.560022	Prodigal:002006	CDS	109884	110069	.	-	0	ID=OPKNFCMD_00605;inference=ab initio prediction:Prodigal:002006;locus_tag=OPKNFCMD_00605;product=hypothetical protein
NODE_2_length_517991_cov_54.560022	Prodigal:002006	CDS	110269	110880	.	+	0	ID=OPKNFCMD_00606;inference=ab initio prediction:Prodigal:002006;locus_tag=OPKNFCMD_00606;product=hypothetical protein
NODE_2_length_517991_cov_54.560022	Prodigal:002006	CDS	111135	111380	.	-	0	ID=OPKNFCMD_00607;inference=ab initio prediction:Prodigal:002006;locus_tag=OPKNFCMD_00607;product=hypothetical protein
NODE_2_length_517991_cov_54.560022	Prodigal:002006	CDS	111852	112442	.	+	0	ID=OPKNFCMD_00608;inference=ab initio prediction:Prodigal:002006;locus_tag=OPKNFCMD_00608;product=hypothetical protein
NODE_2_length_517991_cov_54.560022	Prodigal:002006	CDS	112509	113186	.	-	0	ID=OPKNFCMD_00609;inference=ab initio prediction:Prodigal:002006;locus_tag=OPKNFCMD_00609;product=hypothetical protein
NODE_2_length_517991_cov_54.560022	Prodigal:002006	CDS	113331	114545	.	+	0	ID=OPKNFCMD_00610;eC_number=5.4.1.3;Name=mct;db_xref=COG:COG1804;gene=mct;inference=ab initio prediction:Prodigal:002006,similar to AA sequence:UniProtKB:A9WC36;locus_tag=OPKNFCMD_00610;product=2-methylfumaryl-CoA isomerase
NODE_2_length_517991_cov_54.560022	Prodigal:002006	CDS	114648	115526	.	-	0	ID=OPKNFCMD_00611;eC_number=3.4.-.-;Name=ipuF;gene=ipuF;inference=ab initio prediction:Prodigal:002006,similar to AA sequence:UniProtKB:Q936S7;locus_tag=OPKNFCMD_00611;product=Gamma-glutamyl-L-1-hydroxyisopropylamide hydrolase
NODE_2_length_517991_cov_54.560022	Prodigal:002006	CDS	115689	115982	.	-	0	ID=OPKNFCMD_00612;inference=ab initio prediction:Prodigal:002006;locus_tag=OPKNFCMD_00612;product=hypothetical protein
NODE_2_length_517991_cov_54.560022	Prodigal:002006	CDS	116345	117241	.	+	0	ID=OPKNFCMD_00613;eC_number=3.1.4.53;Name=cpdA_1;gene=cpdA_1;inference=ab initio prediction:Prodigal:002006,protein motif:HAMAP:MF_00905;locus_tag=OPKNFCMD_00613;product=3'%2C5'-cyclic adenosine monophosphate phosphodiesterase CpdA
NODE_2_length_517991_cov_54.560022	Prodigal:002006	CDS	117379	119724	.	+	0	ID=OPKNFCMD_00614;eC_number=3.4.24.-;Name=ftsH_1;gene=ftsH_1;inference=ab initio prediction:Prodigal:002006,protein motif:HAMAP:MF_01458;locus_tag=OPKNFCMD_00614;product=ATP-dependent zinc metalloprotease FtsH
NODE_2_length_517991_cov_54.560022	Prodigal:002006	CDS	119741	121183	.	-	0	ID=OPKNFCMD_00615;inference=ab initio prediction:Prodigal:002006;locus_tag=OPKNFCMD_00615;product=hypothetical protein
NODE_2_length_517991_cov_54.560022	Prodigal:002006	CDS	121314	122645	.	-	0	ID=OPKNFCMD_00616;eC_number=2.4.1.250;Name=mshA_6;gene=mshA_6;inference=ab initio prediction:Prodigal:002006,protein motif:HAMAP:MF_01695;locus_tag=OPKNFCMD_00616;product=D-inositol-3-phosphate glycosyltransferase
NODE_2_length_517991_cov_54.560022	Prodigal:002006	CDS	123017	123337	.	+	0	ID=OPKNFCMD_00617;eC_number=2.8.1.-;db_xref=COG:COG0607;inference=ab initio prediction:Prodigal:002006,similar to AA sequence:UniProtKB:D3RPB9;locus_tag=OPKNFCMD_00617;product=Sulfurtransferase
NODE_2_length_517991_cov_54.560022	Prodigal:002006	CDS	123503	124633	.	+	0	ID=OPKNFCMD_00618;Name=bepF_1;gene=bepF_1;inference=ab initio prediction:Prodigal:002006,similar to AA sequence:UniProtKB:Q8FWV8;locus_tag=OPKNFCMD_00618;product=Efflux pump periplasmic linker BepF
NODE_2_length_517991_cov_54.560022	Prodigal:002006	CDS	124704	128006	.	+	0	ID=OPKNFCMD_00619;Name=oqxB4;gene=oqxB4;inference=ab initio prediction:Prodigal:002006,similar to AA sequence:BARRGD:NG_050453.1;locus_tag=OPKNFCMD_00619;product=multidrug efflux RND transporter permease subunit OqxB4
NODE_2_length_517991_cov_54.560022	Prodigal:002006	CDS	128116	128985	.	+	0	ID=OPKNFCMD_00620;inference=ab initio prediction:Prodigal:002006;locus_tag=OPKNFCMD_00620;product=hypothetical protein
NODE_2_length_517991_cov_54.560022	Prodigal:002006	CDS	129032	130591	.	-	0	ID=OPKNFCMD_00621;Name=mdoD;db_xref=COG:COG3131;gene=mdoD;inference=ab initio prediction:Prodigal:002006,similar to AA sequence:UniProtKB:P40120;locus_tag=OPKNFCMD_00621;product=Glucans biosynthesis protein D
NODE_2_length_517991_cov_54.560022	Prodigal:002006	CDS	130630	130872	.	-	0	ID=OPKNFCMD_00622;inference=ab initio prediction:Prodigal:002006;locus_tag=OPKNFCMD_00622;product=hypothetical protein
NODE_2_length_517991_cov_54.560022	Prodigal:002006	CDS	130993	132591	.	+	0	ID=OPKNFCMD_00623;eC_number=3.5.1.126;Name=hpxW;db_xref=COG:COG0405;gene=hpxW;inference=ab initio prediction:Prodigal:002006,similar to AA sequence:UniProtKB:A6T9C8;locus_tag=OPKNFCMD_00623;product=Oxamate amidohydrolase proenzyme
NODE_2_length_517991_cov_54.560022	Prodigal:002006	CDS	132740	133516	.	+	0	ID=OPKNFCMD_00624;eC_number=4.2.1.17;Name=echA8_1;db_xref=COG:COG1024;gene=echA8_1;inference=ab initio prediction:Prodigal:002006,similar to AA sequence:UniProtKB:P9WNN9;locus_tag=OPKNFCMD_00624;product=putative enoyl-CoA hydratase echA8
NODE_2_length_517991_cov_54.560022	Prodigal:002006	CDS	133513	134373	.	+	0	ID=OPKNFCMD_00625;eC_number=1.1.1.100;Name=fabG_2;gene=fabG_2;inference=ab initio prediction:Prodigal:002006,similar to AA sequence:UniProtKB:P73574;locus_tag=OPKNFCMD_00625;product=3-oxoacyl-[acyl-carrier-protein] reductase
NODE_2_length_517991_cov_54.560022	Prodigal:002006	CDS	134431	135945	.	-	0	ID=OPKNFCMD_00626;eC_number=3.4.21.107;Name=degP_1;db_xref=COG:COG0265;gene=degP_1;inference=ab initio prediction:Prodigal:002006,similar to AA sequence:UniProtKB:P0C0V0;locus_tag=OPKNFCMD_00626;product=Periplasmic serine endoprotease DegP
NODE_2_length_517991_cov_54.560022	Prodigal:002006	CDS	136117	136338	.	-	0	ID=OPKNFCMD_00627;inference=ab initio prediction:Prodigal:002006;locus_tag=OPKNFCMD_00627;product=hypothetical protein
NODE_2_length_517991_cov_54.560022	Prodigal:002006	CDS	136437	137369	.	-	0	ID=OPKNFCMD_00628;Name=hflC;db_xref=COG:COG0330;gene=hflC;inference=ab initio prediction:Prodigal:002006,similar to AA sequence:UniProtKB:P0ABC3;locus_tag=OPKNFCMD_00628;product=Modulator of FtsH protease HflC
NODE_2_length_517991_cov_54.560022	Prodigal:002006	CDS	137366	138559	.	-	0	ID=OPKNFCMD_00629;Name=hflK;db_xref=COG:COG0330;gene=hflK;inference=ab initio prediction:Prodigal:002006,similar to AA sequence:UniProtKB:P0ABC7;locus_tag=OPKNFCMD_00629;product=Modulator of FtsH protease HflK
NODE_2_length_517991_cov_54.560022	Prodigal:002006	CDS	138765	139259	.	-	0	ID=OPKNFCMD_00630;eC_number=1.5.1.3;Name=dhfrIII;gene=dhfrIII;inference=ab initio prediction:Prodigal:002006,similar to AA sequence:UniProtKB:P12833;locus_tag=OPKNFCMD_00630;product=Dihydrofolate reductase type 3
NODE_2_length_517991_cov_54.560022	Prodigal:002006	CDS	139349	140143	.	-	0	ID=OPKNFCMD_00631;eC_number=2.1.1.45;Name=thyA;db_xref=COG:COG0207;gene=thyA;inference=ab initio prediction:Prodigal:002006,similar to AA sequence:UniProtKB:P67042;locus_tag=OPKNFCMD_00631;product=Thymidylate synthase
NODE_2_length_517991_cov_54.560022	Prodigal:002006	CDS	140268	141122	.	-	0	ID=OPKNFCMD_00632;inference=ab initio prediction:Prodigal:002006;locus_tag=OPKNFCMD_00632;product=hypothetical protein
NODE_2_length_517991_cov_54.560022	Aragorn:001002	tmRNA	141136	141479	.	+	.	ID=OPKNFCMD_00633;Name=ssrA;gene=ssrA;inference=COORDINATES:profile:Aragorn:001002;locus_tag=OPKNFCMD_00633;product=transfer-messenger RNA%2C SsrA
NODE_2_length_517991_cov_54.560022	Prodigal:002006	CDS	141519	142199	.	+	0	ID=OPKNFCMD_00634;inference=ab initio prediction:Prodigal:002006;locus_tag=OPKNFCMD_00634;product=hypothetical protein
NODE_2_length_517991_cov_54.560022	Prodigal:002006	CDS	142290	143789	.	-	0	ID=OPKNFCMD_00635;eC_number=1.14.-.-;inference=ab initio prediction:Prodigal:002006,similar to AA sequence:UniProtKB:P9WPN3;locus_tag=OPKNFCMD_00635;product=Putative cytochrome P450 132
NODE_2_length_517991_cov_54.560022	Prodigal:002006	CDS	143888	145297	.	+	0	ID=OPKNFCMD_00636;eC_number=4.2.1.2;Name=fumC;db_xref=COG:COG0114;gene=fumC;inference=ab initio prediction:Prodigal:002006,similar to AA sequence:UniProtKB:Q92PB6;locus_tag=OPKNFCMD_00636;product=Fumarate hydratase class II
NODE_2_length_517991_cov_54.560022	Prodigal:002006	CDS	145487	145678	.	+	0	ID=OPKNFCMD_00637;inference=ab initio prediction:Prodigal:002006;locus_tag=OPKNFCMD_00637;product=hypothetical protein
NODE_2_length_517991_cov_54.560022	Prodigal:002006	CDS	145675	145938	.	+	0	ID=OPKNFCMD_00638;inference=ab initio prediction:Prodigal:002006;locus_tag=OPKNFCMD_00638;product=hypothetical protein
NODE_2_length_517991_cov_54.560022	Prodigal:002006	CDS	145984	146820	.	-	0	ID=OPKNFCMD_00639;Name=ygfZ;gene=ygfZ;inference=ab initio prediction:Prodigal:002006,protein motif:HAMAP:MF_01175;locus_tag=OPKNFCMD_00639;product=tRNA-modifying protein YgfZ
NODE_2_length_517991_cov_54.560022	Prodigal:002006	CDS	146912	148246	.	+	0	ID=OPKNFCMD_00640;eC_number=3.5.2.-;Name=lhyD;gene=lhyD;inference=ab initio prediction:Prodigal:002006,similar to AA sequence:UniProtKB:P81006;locus_tag=OPKNFCMD_00640;product=L-hydantoinase
NODE_2_length_517991_cov_54.560022	Prodigal:002006	CDS	148419	148820	.	+	0	ID=OPKNFCMD_00641;Name=secG;db_xref=COG:COG1314;gene=secG;inference=ab initio prediction:Prodigal:002006,similar to AA sequence:UniProtKB:P0AG99;locus_tag=OPKNFCMD_00641;product=Protein-export membrane protein SecG
NODE_2_length_517991_cov_54.560022	Prodigal:002006	CDS	148985	150613	.	+	0	ID=OPKNFCMD_00642;eC_number=6.3.4.2;Name=pyrG;db_xref=COG:COG0504;gene=pyrG;inference=ab initio prediction:Prodigal:002006,similar to AA sequence:UniProtKB:P0A7E5;locus_tag=OPKNFCMD_00642;product=CTP synthase
NODE_2_length_517991_cov_54.560022	Prodigal:002006	CDS	150668	151069	.	+	0	ID=OPKNFCMD_00643;inference=ab initio prediction:Prodigal:002006,similar to AA sequence:UniProtKB:P0AF80;locus_tag=OPKNFCMD_00643;note=UPF0719 inner membrane protein YjfL;product=hypothetical protein
NODE_2_length_517991_cov_54.560022	Prodigal:002006	CDS	151129	151791	.	+	0	ID=OPKNFCMD_00644;inference=ab initio prediction:Prodigal:002006;locus_tag=OPKNFCMD_00644;product=hypothetical protein
NODE_2_length_517991_cov_54.560022	Prodigal:002006	CDS	151791	152945	.	+	0	ID=OPKNFCMD_00645;eC_number=6.3.1.-;Name=ygiC;db_xref=COG:COG0754;gene=ygiC;inference=ab initio prediction:Prodigal:002006,similar to AA sequence:UniProtKB:P0ADT5;locus_tag=OPKNFCMD_00645;product=Putative acid--amine ligase YgiC
NODE_2_length_517991_cov_54.560022	Prodigal:002006	CDS	152952	153440	.	+	0	ID=OPKNFCMD_00646;inference=ab initio prediction:Prodigal:002006;locus_tag=OPKNFCMD_00646;product=hypothetical protein
NODE_2_length_517991_cov_54.560022	Prodigal:002006	CDS	153555	155090	.	+	0	ID=OPKNFCMD_00647;inference=ab initio prediction:Prodigal:002006;locus_tag=OPKNFCMD_00647;product=hypothetical protein
NODE_2_length_517991_cov_54.560022	Prodigal:002006	CDS	155087	155488	.	+	0	ID=OPKNFCMD_00648;inference=ab initio prediction:Prodigal:002006;locus_tag=OPKNFCMD_00648;product=hypothetical protein
NODE_2_length_517991_cov_54.560022	Prodigal:002006	CDS	155595	156692	.	+	0	ID=OPKNFCMD_00649;inference=ab initio prediction:Prodigal:002006;locus_tag=OPKNFCMD_00649;product=hypothetical protein
NODE_2_length_517991_cov_54.560022	Prodigal:002006	CDS	156653	157498	.	+	0	ID=OPKNFCMD_00650;inference=ab initio prediction:Prodigal:002006;locus_tag=OPKNFCMD_00650;product=hypothetical protein
NODE_2_length_517991_cov_54.560022	Prodigal:002006	CDS	157618	158937	.	+	0	ID=OPKNFCMD_00651;inference=ab initio prediction:Prodigal:002006;locus_tag=OPKNFCMD_00651;product=hypothetical protein
NODE_2_length_517991_cov_54.560022	Prodigal:002006	CDS	158934	160172	.	+	0	ID=OPKNFCMD_00652;inference=ab initio prediction:Prodigal:002006;locus_tag=OPKNFCMD_00652;product=hypothetical protein
NODE_2_length_517991_cov_54.560022	Prodigal:002006	CDS	160091	160654	.	-	0	ID=OPKNFCMD_00653;inference=ab initio prediction:Prodigal:002006;locus_tag=OPKNFCMD_00653;product=hypothetical protein
NODE_2_length_517991_cov_54.560022	Prodigal:002006	CDS	160792	162273	.	+	0	ID=OPKNFCMD_00654;eC_number=3.2.2.4;Name=amn;db_xref=COG:COG0775;gene=amn;inference=ab initio prediction:Prodigal:002006,similar to AA sequence:UniProtKB:P0AE12;locus_tag=OPKNFCMD_00654;product=AMP nucleosidase
NODE_2_length_517991_cov_54.560022	Prodigal:002006	CDS	162281	162811	.	+	0	ID=OPKNFCMD_00655;inference=ab initio prediction:Prodigal:002006;locus_tag=OPKNFCMD_00655;product=hypothetical protein
NODE_2_length_517991_cov_54.560022	Prodigal:002006	CDS	163012	164703	.	+	0	ID=OPKNFCMD_00656;inference=ab initio prediction:Prodigal:002006;locus_tag=OPKNFCMD_00656;product=hypothetical protein
NODE_2_length_517991_cov_54.560022	Prodigal:002006	CDS	164912	165937	.	+	0	ID=OPKNFCMD_00657;eC_number=2.1.1.163;Name=COQ5_1;gene=COQ5_1;inference=ab initio prediction:Prodigal:002006,protein motif:HAMAP:MF_01813;locus_tag=OPKNFCMD_00657;product=2-methoxy-6-polyprenyl-1%2C4-benzoquinol methylase%2C mitochondrial
NODE_2_length_517991_cov_54.560022	Prodigal:002006	CDS	165993	166910	.	+	0	ID=OPKNFCMD_00658;eC_number=1.5.1.20;Name=metF;db_xref=COG:COG0685;gene=metF;inference=ab initio prediction:Prodigal:002006,similar to AA sequence:UniProtKB:P0AEZ1;locus_tag=OPKNFCMD_00658;product=5%2C10-methylenetetrahydrofolate reductase
NODE_2_length_517991_cov_54.560022	Prodigal:002006	CDS	167027	170773	.	+	0	ID=OPKNFCMD_00659;eC_number=2.1.1.13;Name=metH;db_xref=COG:COG0646;gene=metH;inference=ab initio prediction:Prodigal:002006,similar to AA sequence:UniProtKB:P13009;locus_tag=OPKNFCMD_00659;product=Methionine synthase
NODE_2_length_517991_cov_54.560022	Prodigal:002006	CDS	170981	171391	.	+	0	ID=OPKNFCMD_00660;inference=ab initio prediction:Prodigal:002006;locus_tag=OPKNFCMD_00660;product=hypothetical protein
NODE_2_length_517991_cov_54.560022	Prodigal:002006	CDS	171425	171694	.	-	0	ID=OPKNFCMD_00661;inference=ab initio prediction:Prodigal:002006;locus_tag=OPKNFCMD_00661;product=hypothetical protein
NODE_2_length_517991_cov_54.560022	Prodigal:002006	CDS	171818	172363	.	+	0	ID=OPKNFCMD_00662;eC_number=4.2.1.147;Name=fae_1;db_xref=COG:COG1795;gene=fae_1;inference=ab initio prediction:Prodigal:002006,similar to AA sequence:UniProtKB:Q9FA38;locus_tag=OPKNFCMD_00662;product=5%2C6%2C7%2C8-tetrahydromethanopterin hydro-lyase
NODE_2_length_517991_cov_54.560022	Prodigal:002006	CDS	172476	173381	.	+	0	ID=OPKNFCMD_00663;inference=ab initio prediction:Prodigal:002006;locus_tag=OPKNFCMD_00663;product=hypothetical protein
NODE_2_length_517991_cov_54.560022	Prodigal:002006	CDS	173386	174612	.	-	0	ID=OPKNFCMD_00664;eC_number=1.3.1.114;Name=baiN;db_xref=COG:COG2081;gene=baiN;inference=ab initio prediction:Prodigal:002006,similar to AA sequence:UniProtKB:B0NAQ4;locus_tag=OPKNFCMD_00664;product=3-dehydro-bile acid delta(4%2C6)-reductase
NODE_2_length_517991_cov_54.560022	Prodigal:002006	CDS	174783	175859	.	+	0	ID=OPKNFCMD_00665;Name=alx;db_xref=COG:COG0861;gene=alx;inference=ab initio prediction:Prodigal:002006,similar to AA sequence:UniProtKB:P42601;locus_tag=OPKNFCMD_00665;product=Putative membrane-bound redox modulator Alx
NODE_2_length_517991_cov_54.560022	Prodigal:002006	CDS	175873	176625	.	-	0	ID=OPKNFCMD_00666;eC_number=3.5.1.28;Name=amiD_1;db_xref=COG:COG3023;gene=amiD_1;inference=ab initio prediction:Prodigal:002006,similar to AA sequence:UniProtKB:P75820;locus_tag=OPKNFCMD_00666;product=N-acetylmuramoyl-L-alanine amidase AmiD
NODE_2_length_517991_cov_54.560022	Prodigal:002006	CDS	176622	177359	.	-	0	ID=OPKNFCMD_00667;Name=djlA_1;db_xref=COG:COG1076;gene=djlA_1;inference=ab initio prediction:Prodigal:002006,similar to AA sequence:UniProtKB:P31680;locus_tag=OPKNFCMD_00667;product=Co-chaperone protein DjlA
NODE_2_length_517991_cov_54.560022	Prodigal:002006	CDS	177617	177886	.	-	0	ID=OPKNFCMD_00668;inference=ab initio prediction:Prodigal:002006;locus_tag=OPKNFCMD_00668;product=hypothetical protein
NODE_2_length_517991_cov_54.560022	Prodigal:002006	CDS	178130	178762	.	+	0	ID=OPKNFCMD_00669;Name=ureE;gene=ureE;inference=ab initio prediction:Prodigal:002006,protein motif:HAMAP:MF_00822;locus_tag=OPKNFCMD_00669;product=Urease accessory protein UreE
NODE_2_length_517991_cov_54.560022	Prodigal:002006	CDS	178870	179877	.	+	0	ID=OPKNFCMD_00670;eC_number=1.3.1.-;Name=dusA;db_xref=COG:COG0042;gene=dusA;inference=ab initio prediction:Prodigal:002006,similar to AA sequence:UniProtKB:P32695;locus_tag=OPKNFCMD_00670;product=tRNA-dihydrouridine(20/20a) synthase
NODE_2_length_517991_cov_54.560022	Prodigal:002006	CDS	179961	182144	.	+	0	ID=OPKNFCMD_00671;eC_number=3.2.1.-;Name=glgX_2;db_xref=COG:COG1523;gene=glgX_2;inference=ab initio prediction:Prodigal:002006,similar to AA sequence:UniProtKB:P9WQ25;locus_tag=OPKNFCMD_00671;product=Glycogen operon protein GlgX 
NODE_2_length_517991_cov_54.560022	Prodigal:002006	CDS	182163	184865	.	-	0	ID=OPKNFCMD_00672;eC_number=5.6.2.1;Name=topA;db_xref=COG:COG0550;gene=topA;inference=ab initio prediction:Prodigal:002006,similar to AA sequence:UniProtKB:P9WG49;locus_tag=OPKNFCMD_00672;product=DNA topoisomerase 1
NODE_2_length_517991_cov_54.560022	Prodigal:002006	CDS	184953	186002	.	+	0	ID=OPKNFCMD_00673;eC_number=2.1.3.2;Name=pyrB;gene=pyrB;inference=ab initio prediction:Prodigal:002006,similar to AA sequence:UniProtKB:P56585;locus_tag=OPKNFCMD_00673;product=Aspartate carbamoyltransferase
NODE_2_length_517991_cov_54.560022	Prodigal:002006	CDS	186074	187369	.	+	0	ID=OPKNFCMD_00674;eC_number=3.5.2.3;Name=pyrC;db_xref=COG:COG0044;gene=pyrC;inference=ab initio prediction:Prodigal:002006,similar to AA sequence:UniProtKB:O66990;locus_tag=OPKNFCMD_00674;product=Dihydroorotase
NODE_2_length_517991_cov_54.560022	Prodigal:002006	CDS	187369	187959	.	+	0	ID=OPKNFCMD_00675;eC_number=2.3.1.275;Name=plsY;db_xref=COG:COG0344;gene=plsY;inference=ab initio prediction:Prodigal:002006,similar to AA sequence:UniProtKB:O66905;locus_tag=OPKNFCMD_00675;product=Glycerol-3-phosphate acyltransferase
NODE_2_length_517991_cov_54.560022	Prodigal:002006	CDS	187996	189183	.	+	0	ID=OPKNFCMD_00676;inference=ab initio prediction:Prodigal:002006;locus_tag=OPKNFCMD_00676;product=hypothetical protein
NODE_2_length_517991_cov_54.560022	Prodigal:002006	CDS	189290	189586	.	-	0	ID=OPKNFCMD_00677;inference=ab initio prediction:Prodigal:002006;locus_tag=OPKNFCMD_00677;product=hypothetical protein
NODE_2_length_517991_cov_54.560022	Prodigal:002006	CDS	189735	192248	.	-	0	ID=OPKNFCMD_00678;eC_number=3.6.4.13;Name=hrpB;db_xref=COG:COG1643;gene=hrpB;inference=ab initio prediction:Prodigal:002006,similar to AA sequence:UniProtKB:P37024;locus_tag=OPKNFCMD_00678;product=ATP-dependent RNA helicase HrpB
NODE_2_length_517991_cov_54.560022	Prodigal:002006	CDS	192441	192731	.	+	0	ID=OPKNFCMD_00679;inference=ab initio prediction:Prodigal:002006;locus_tag=OPKNFCMD_00679;product=hypothetical protein
NODE_2_length_517991_cov_54.560022	Prodigal:002006	CDS	192926	193504	.	+	0	ID=OPKNFCMD_00680;inference=ab initio prediction:Prodigal:002006;locus_tag=OPKNFCMD_00680;product=hypothetical protein
NODE_2_length_517991_cov_54.560022	Prodigal:002006	CDS	193486	195777	.	-	0	ID=OPKNFCMD_00681;eC_number=1.1.1.40;Name=tme;db_xref=COG:COG0280;gene=tme;inference=ab initio prediction:Prodigal:002006,similar to AA sequence:UniProtKB:O30808;locus_tag=OPKNFCMD_00681;product=NADP-dependent malic enzyme
NODE_2_length_517991_cov_54.560022	Prodigal:002006	CDS	195981	198800	.	+	0	ID=OPKNFCMD_00682;Name=mutS;db_xref=COG:COG0249;gene=mutS;inference=ab initio prediction:Prodigal:002006,similar to AA sequence:UniProtKB:P0A1Y0;locus_tag=OPKNFCMD_00682;product=DNA mismatch repair protein MutS
NODE_2_length_517991_cov_54.560022	Prodigal:002006	CDS	198867	199109	.	-	0	ID=OPKNFCMD_00683;inference=ab initio prediction:Prodigal:002006;locus_tag=OPKNFCMD_00683;product=hypothetical protein
NODE_2_length_517991_cov_54.560022	Prodigal:002006	CDS	199454	200779	.	-	0	ID=OPKNFCMD_00684;inference=ab initio prediction:Prodigal:002006;locus_tag=OPKNFCMD_00684;product=hypothetical protein
NODE_2_length_517991_cov_54.560022	Prodigal:002006	CDS	201033	201467	.	-	0	ID=OPKNFCMD_00685;eC_number=3.5.1.44;Name=cheB_2;gene=cheB_2;inference=ab initio prediction:Prodigal:002006,protein motif:HAMAP:MF_00099;locus_tag=OPKNFCMD_00685;product=Protein-glutamate methylesterase/protein-glutamine glutaminase
NODE_2_length_517991_cov_54.560022	Prodigal:002006	CDS	201464	202681	.	-	0	ID=OPKNFCMD_00686;eC_number=2.7.13.3;Name=lov_1;gene=lov_1;inference=ab initio prediction:Prodigal:002006,similar to AA sequence:UniProtKB:Q1M667;locus_tag=OPKNFCMD_00686;product=Blue-light-activated histidine kinase
NODE_2_length_517991_cov_54.560022	Prodigal:002006	CDS	202970	204319	.	+	0	ID=OPKNFCMD_00687;Name=ampG_1;db_xref=COG:COG0477;gene=ampG_1;inference=ab initio prediction:Prodigal:002006,similar to AA sequence:UniProtKB:P0AE16;locus_tag=OPKNFCMD_00687;product=Anhydromuropeptide permease
NODE_2_length_517991_cov_54.560022	Prodigal:002006	CDS	204327	204776	.	-	0	ID=OPKNFCMD_00688;eC_number=3.1.2.-;db_xref=COG:COG1607;inference=ab initio prediction:Prodigal:002006,similar to AA sequence:UniProtKB:P44886;locus_tag=OPKNFCMD_00688;product=putative acyl-CoA thioester hydrolase
NODE_2_length_517991_cov_54.560022	Prodigal:002006	CDS	204945	205886	.	+	0	ID=OPKNFCMD_00689;inference=ab initio prediction:Prodigal:002006;locus_tag=OPKNFCMD_00689;product=hypothetical protein
NODE_2_length_517991_cov_54.560022	Prodigal:002006	CDS	205896	207287	.	-	0	ID=OPKNFCMD_00690;eC_number=3.4.11.10;Name=pepA_2;gene=pepA_2;inference=ab initio prediction:Prodigal:002006,protein motif:HAMAP:MF_00181;locus_tag=OPKNFCMD_00690;product=cytosol aminopeptidase
NODE_2_length_517991_cov_54.560022	Prodigal:002006	CDS	207390	207683	.	-	0	ID=OPKNFCMD_00691;inference=ab initio prediction:Prodigal:002006;locus_tag=OPKNFCMD_00691;product=hypothetical protein
NODE_2_length_517991_cov_54.560022	Prodigal:002006	CDS	207907	208728	.	+	0	ID=OPKNFCMD_00692;eC_number=3.4.-.-;Name=bepA_1;gene=bepA_1;inference=ab initio prediction:Prodigal:002006,protein motif:HAMAP:MF_00997;locus_tag=OPKNFCMD_00692;product=Beta-barrel assembly-enhancing protease
NODE_2_length_517991_cov_54.560022	Prodigal:002006	CDS	208854	209816	.	-	0	ID=OPKNFCMD_00693;inference=ab initio prediction:Prodigal:002006;locus_tag=OPKNFCMD_00693;product=hypothetical protein
NODE_2_length_517991_cov_54.560022	Prodigal:002006	CDS	209862	210830	.	-	0	ID=OPKNFCMD_00694;inference=ab initio prediction:Prodigal:002006;locus_tag=OPKNFCMD_00694;product=hypothetical protein
NODE_2_length_517991_cov_54.560022	Prodigal:002006	CDS	210892	212346	.	-	0	ID=OPKNFCMD_00695;inference=ab initio prediction:Prodigal:002006;locus_tag=OPKNFCMD_00695;product=hypothetical protein
NODE_2_length_517991_cov_54.560022	Prodigal:002006	CDS	212439	213683	.	-	0	ID=OPKNFCMD_00696;inference=ab initio prediction:Prodigal:002006;locus_tag=OPKNFCMD_00696;product=hypothetical protein
NODE_2_length_517991_cov_54.560022	Prodigal:002006	CDS	213771	214499	.	-	0	ID=OPKNFCMD_00697;inference=ab initio prediction:Prodigal:002006;locus_tag=OPKNFCMD_00697;product=hypothetical protein
NODE_2_length_517991_cov_54.560022	Prodigal:002006	CDS	214520	216106	.	-	0	ID=OPKNFCMD_00698;Name=sctC;gene=sctC;inference=ab initio prediction:Prodigal:002006,protein motif:HAMAP:MF_02219;locus_tag=OPKNFCMD_00698;product=Type 3 secretion system secretin
NODE_2_length_517991_cov_54.560022	Prodigal:002006	CDS	216115	216921	.	-	0	ID=OPKNFCMD_00699;inference=ab initio prediction:Prodigal:002006;locus_tag=OPKNFCMD_00699;product=hypothetical protein
NODE_2_length_517991_cov_54.560022	Prodigal:002006	CDS	217071	217577	.	-	0	ID=OPKNFCMD_00700;inference=ab initio prediction:Prodigal:002006;locus_tag=OPKNFCMD_00700;product=hypothetical protein
NODE_2_length_517991_cov_54.560022	Prodigal:002006	CDS	217721	217894	.	-	0	ID=OPKNFCMD_00701;inference=ab initio prediction:Prodigal:002006;locus_tag=OPKNFCMD_00701;product=hypothetical protein
NODE_2_length_517991_cov_54.560022	Prodigal:002006	CDS	218240	218719	.	+	0	ID=OPKNFCMD_00702;inference=ab initio prediction:Prodigal:002006;locus_tag=OPKNFCMD_00702;product=hypothetical protein
NODE_2_length_517991_cov_54.560022	Prodigal:002006	CDS	218868	219500	.	+	0	ID=OPKNFCMD_00703;inference=ab initio prediction:Prodigal:002006;locus_tag=OPKNFCMD_00703;product=hypothetical protein
NODE_2_length_517991_cov_54.560022	Prodigal:002006	CDS	219497	220231	.	+	0	ID=OPKNFCMD_00704;inference=ab initio prediction:Prodigal:002006;locus_tag=OPKNFCMD_00704;product=hypothetical protein
NODE_2_length_517991_cov_54.560022	Prodigal:002006	CDS	220237	220734	.	-	0	ID=OPKNFCMD_00705;inference=ab initio prediction:Prodigal:002006;locus_tag=OPKNFCMD_00705;product=hypothetical protein
NODE_2_length_517991_cov_54.560022	Prodigal:002006	CDS	221034	221699	.	+	0	ID=OPKNFCMD_00706;Name=rplY;db_xref=COG:COG1825;gene=rplY;inference=ab initio prediction:Prodigal:002006,similar to AA sequence:UniProtKB:Q6N1P8;locus_tag=OPKNFCMD_00706;product=50S ribosomal protein L25
NODE_2_length_517991_cov_54.560022	Prodigal:002006	CDS	221876	222487	.	+	0	ID=OPKNFCMD_00707;eC_number=3.1.1.29;Name=pth;db_xref=COG:COG0193;gene=pth;inference=ab initio prediction:Prodigal:002006,similar to AA sequence:UniProtKB:Q5SHZ2;locus_tag=OPKNFCMD_00707;product=Peptidyl-tRNA hydrolase
NODE_2_length_517991_cov_54.560022	Prodigal:002006	CDS	222573	223670	.	+	0	ID=OPKNFCMD_00708;Name=ychF;db_xref=COG:COG0012;gene=ychF;inference=ab initio prediction:Prodigal:002006,similar to AA sequence:UniProtKB:P44681;locus_tag=OPKNFCMD_00708;product=Ribosome-binding ATPase YchF
NODE_2_length_517991_cov_54.560022	Aragorn:001002	tRNA	223972	224047	.	+	.	ID=OPKNFCMD_00709;inference=COORDINATES:profile:Aragorn:001002;locus_tag=OPKNFCMD_00709;product=tRNA-Leu(gag)
NODE_2_length_517991_cov_54.560022	Prodigal:002006	CDS	224445	225434	.	+	0	ID=OPKNFCMD_00710;inference=ab initio prediction:Prodigal:002006;locus_tag=OPKNFCMD_00710;product=hypothetical protein
NODE_2_length_517991_cov_54.560022	Prodigal:002006	CDS	225638	226645	.	+	0	ID=OPKNFCMD_00711;eC_number=1.1.1.169;Name=panE_1;db_xref=COG:COG1893;gene=panE_1;inference=ab initio prediction:Prodigal:002006,similar to AA sequence:UniProtKB:P0A9J4;locus_tag=OPKNFCMD_00711;product=2-dehydropantoate 2-reductase
NODE_2_length_517991_cov_54.560022	Prodigal:002006	CDS	226674	228206	.	+	0	ID=OPKNFCMD_00712;eC_number=6.2.1.-;Name=sauT;db_xref=COG:COG0318;gene=sauT;inference=ab initio prediction:Prodigal:002006,similar to AA sequence:UniProtKB:Q0K844;locus_tag=OPKNFCMD_00712;product=putative sulfoacetate--CoA ligase
NODE_2_length_517991_cov_54.560022	Prodigal:002006	CDS	228284	228814	.	-	0	ID=OPKNFCMD_00713;inference=ab initio prediction:Prodigal:002006;locus_tag=OPKNFCMD_00713;product=hypothetical protein
NODE_2_length_517991_cov_54.560022	Prodigal:002006	CDS	229086	229328	.	+	0	ID=OPKNFCMD_00714;inference=ab initio prediction:Prodigal:002006;locus_tag=OPKNFCMD_00714;product=hypothetical protein
NODE_2_length_517991_cov_54.560022	Prodigal:002006	CDS	229547	230818	.	+	0	ID=OPKNFCMD_00715;eC_number=4.3.3.5;Name=rebG_1;gene=rebG_1;inference=ab initio prediction:Prodigal:002006,similar to AA sequence:UniProtKB:Q8KHE4;locus_tag=OPKNFCMD_00715;product=4'-demethylrebeccamycin synthase
NODE_2_length_517991_cov_54.560022	Prodigal:002006	CDS	230960	231175	.	+	0	ID=OPKNFCMD_00716;inference=ab initio prediction:Prodigal:002006;locus_tag=OPKNFCMD_00716;product=hypothetical protein
NODE_2_length_517991_cov_54.560022	Prodigal:002006	CDS	231168	232457	.	+	0	ID=OPKNFCMD_00717;eC_number=1.18.1.3;Name=ddmA1;gene=ddmA1;inference=ab initio prediction:Prodigal:002006,similar to AA sequence:UniProtKB:Q5S3I2;locus_tag=OPKNFCMD_00717;product=Dicamba O-demethylase 1%2C ferredoxin reductase component
NODE_2_length_517991_cov_54.560022	Prodigal:002006	CDS	232462	233703	.	+	0	ID=OPKNFCMD_00718;eC_number=1.14.-.-;db_xref=COG:COG2124;inference=ab initio prediction:Prodigal:002006,similar to AA sequence:UniProtKB:P33271;locus_tag=OPKNFCMD_00718;product=Cytochrome P450 107B1
NODE_2_length_517991_cov_54.560022	Prodigal:002006	CDS	233746	234816	.	-	0	ID=OPKNFCMD_00719;Name=dmlR_2;gene=dmlR_2;inference=ab initio prediction:Prodigal:002006,similar to AA sequence:UniProtKB:P76250;locus_tag=OPKNFCMD_00719;product=HTH-type transcriptional regulator DmlR
NODE_2_length_517991_cov_54.560022	Prodigal:002006	CDS	234917	235861	.	+	0	ID=OPKNFCMD_00720;eC_number=4.1.1.114;Name=oleB_1;db_xref=COG:COG0596;gene=oleB_1;inference=ab initio prediction:Prodigal:002006,similar to AA sequence:UniProtKB:Q8PDW8;locus_tag=OPKNFCMD_00720;product=Cis-3-alkyl-4-alkyloxetan-2-one decarboxylase
NODE_2_length_517991_cov_54.560022	Prodigal:002006	CDS	236180	236626	.	-	0	ID=OPKNFCMD_00721;inference=ab initio prediction:Prodigal:002006;locus_tag=OPKNFCMD_00721;product=hypothetical protein
NODE_2_length_517991_cov_54.560022	Prodigal:002006	CDS	236850	237128	.	-	0	ID=OPKNFCMD_00722;inference=ab initio prediction:Prodigal:002006;locus_tag=OPKNFCMD_00722;product=hypothetical protein
NODE_2_length_517991_cov_54.560022	Prodigal:002006	CDS	237363	237914	.	+	0	ID=OPKNFCMD_00723;inference=ab initio prediction:Prodigal:002006;locus_tag=OPKNFCMD_00723;product=hypothetical protein
NODE_2_length_517991_cov_54.560022	Prodigal:002006	CDS	238294	239067	.	+	0	ID=OPKNFCMD_00724;inference=ab initio prediction:Prodigal:002006;locus_tag=OPKNFCMD_00724;product=hypothetical protein
NODE_2_length_517991_cov_54.560022	Prodigal:002006	CDS	239275	239802	.	+	0	ID=OPKNFCMD_00725;inference=ab initio prediction:Prodigal:002006;locus_tag=OPKNFCMD_00725;product=hypothetical protein
NODE_2_length_517991_cov_54.560022	Prodigal:002006	CDS	240009	240236	.	-	0	ID=OPKNFCMD_00726;inference=ab initio prediction:Prodigal:002006;locus_tag=OPKNFCMD_00726;product=hypothetical protein
NODE_2_length_517991_cov_54.560022	Prodigal:002006	CDS	241258	241467	.	-	0	ID=OPKNFCMD_00727;inference=ab initio prediction:Prodigal:002006;locus_tag=OPKNFCMD_00727;product=hypothetical protein
NODE_2_length_517991_cov_54.560022	Prodigal:002006	CDS	241945	242514	.	+	0	ID=OPKNFCMD_00728;inference=ab initio prediction:Prodigal:002006;locus_tag=OPKNFCMD_00728;product=hypothetical protein
NODE_2_length_517991_cov_54.560022	Prodigal:002006	CDS	242759	244351	.	-	0	ID=OPKNFCMD_00729;Name=actP_2;db_xref=COG:COG4147;gene=actP_2;inference=ab initio prediction:Prodigal:002006,similar to AA sequence:UniProtKB:P32705;locus_tag=OPKNFCMD_00729;product=Cation/acetate symporter ActP
NODE_2_length_517991_cov_54.560022	Prodigal:002006	CDS	244366	244629	.	-	0	ID=OPKNFCMD_00730;inference=ab initio prediction:Prodigal:002006;locus_tag=OPKNFCMD_00730;product=hypothetical protein
NODE_2_length_517991_cov_54.560022	Prodigal:002006	CDS	244679	245845	.	-	0	ID=OPKNFCMD_00731;eC_number=1.6.99.1;Name=namA_1;db_xref=COG:COG1902;gene=namA_1;inference=ab initio prediction:Prodigal:002006,similar to AA sequence:UniProtKB:Q5KXG9;locus_tag=OPKNFCMD_00731;product=NADPH dehydrogenase
NODE_2_length_517991_cov_54.560022	Prodigal:002006	CDS	246107	247027	.	+	0	ID=OPKNFCMD_00732;Name=rhaR_1;gene=rhaR_1;inference=ab initio prediction:Prodigal:002006,protein motif:HAMAP:MF_01533;locus_tag=OPKNFCMD_00732;product=HTH-type transcriptional activator RhaR
NODE_2_length_517991_cov_54.560022	Prodigal:002006	CDS	247373	247705	.	+	0	ID=OPKNFCMD_00733;inference=ab initio prediction:Prodigal:002006;locus_tag=OPKNFCMD_00733;product=hypothetical protein
NODE_2_length_517991_cov_54.560022	Prodigal:002006	CDS	247982	248092	.	-	0	ID=OPKNFCMD_00734;inference=ab initio prediction:Prodigal:002006;locus_tag=OPKNFCMD_00734;product=hypothetical protein
NODE_2_length_517991_cov_54.560022	Aragorn:001002	tRNA	248260	248336	.	+	.	ID=OPKNFCMD_00735;inference=COORDINATES:profile:Aragorn:001002;locus_tag=OPKNFCMD_00735;product=tRNA-Pro(tgg)
NODE_2_length_517991_cov_54.560022	Prodigal:002006	CDS	248362	248670	.	+	0	ID=OPKNFCMD_00736;inference=ab initio prediction:Prodigal:002006;locus_tag=OPKNFCMD_00736;product=hypothetical protein
NODE_2_length_517991_cov_54.560022	Prodigal:002006	CDS	248729	249679	.	-	0	ID=OPKNFCMD_00737;inference=ab initio prediction:Prodigal:002006;locus_tag=OPKNFCMD_00737;product=hypothetical protein
NODE_2_length_517991_cov_54.560022	Prodigal:002006	CDS	249852	251021	.	-	0	ID=OPKNFCMD_00738;inference=ab initio prediction:Prodigal:002006,similar to AA sequence:UniProtKB:Q9ADP8;locus_tag=OPKNFCMD_00738;product=putative transporter
NODE_2_length_517991_cov_54.560022	Prodigal:002006	CDS	251403	251603	.	+	0	ID=OPKNFCMD_00739;inference=ab initio prediction:Prodigal:002006;locus_tag=OPKNFCMD_00739;product=hypothetical protein
NODE_2_length_517991_cov_54.560022	Prodigal:002006	CDS	251773	253926	.	+	0	ID=OPKNFCMD_00740;inference=ab initio prediction:Prodigal:002006;locus_tag=OPKNFCMD_00740;product=hypothetical protein
NODE_2_length_517991_cov_54.560022	Prodigal:002006	CDS	254691	257408	.	-	0	ID=OPKNFCMD_00741;eC_number=2.7.13.3;Name=rcsC_3;gene=rcsC_3;inference=ab initio prediction:Prodigal:002006,protein motif:HAMAP:MF_00979;locus_tag=OPKNFCMD_00741;product=Sensor histidine kinase RcsC
NODE_2_length_517991_cov_54.560022	Prodigal:002006	CDS	257714	258808	.	-	0	ID=OPKNFCMD_00742;inference=ab initio prediction:Prodigal:002006;locus_tag=OPKNFCMD_00742;product=hypothetical protein
NODE_2_length_517991_cov_54.560022	Prodigal:002006	CDS	258895	261267	.	-	0	ID=OPKNFCMD_00743;inference=ab initio prediction:Prodigal:002006;locus_tag=OPKNFCMD_00743;product=hypothetical protein
NODE_2_length_517991_cov_54.560022	Prodigal:002006	CDS	261442	262692	.	+	0	ID=OPKNFCMD_00744;Name=nupX;db_xref=COG:COG1972;gene=nupX;inference=ab initio prediction:Prodigal:002006,similar to AA sequence:UniProtKB:P33021;locus_tag=OPKNFCMD_00744;product=Putative nucleoside permease NupX
NODE_2_length_517991_cov_54.560022	Prodigal:002006	CDS	262721	263917	.	-	0	ID=OPKNFCMD_00745;eC_number=3.4.11.19;Name=dap_1;gene=dap_1;inference=ab initio prediction:Prodigal:002006,protein motif:HAMAP:MF_01960;locus_tag=OPKNFCMD_00745;product=D-aminopeptidase
NODE_2_length_517991_cov_54.560022	Prodigal:002006	CDS	264197	264832	.	-	0	ID=OPKNFCMD_00746;inference=ab initio prediction:Prodigal:002006;locus_tag=OPKNFCMD_00746;product=hypothetical protein
NODE_2_length_517991_cov_54.560022	Prodigal:002006	CDS	265247	265807	.	-	0	ID=OPKNFCMD_00747;inference=ab initio prediction:Prodigal:002006;locus_tag=OPKNFCMD_00747;product=hypothetical protein
NODE_2_length_517991_cov_54.560022	Prodigal:002006	CDS	265890	266159	.	-	0	ID=OPKNFCMD_00748;Name=minE_1;db_xref=COG:COG0851;gene=minE_1;inference=ab initio prediction:Prodigal:002006,similar to AA sequence:UniProtKB:P58152;locus_tag=OPKNFCMD_00748;product=Cell division topological specificity factor
NODE_2_length_517991_cov_54.560022	Prodigal:002006	CDS	266156	266971	.	-	0	ID=OPKNFCMD_00749;Name=minD_1;db_xref=COG:COG2894;gene=minD_1;inference=ab initio prediction:Prodigal:002006,similar to AA sequence:UniProtKB:Q7DDS7;locus_tag=OPKNFCMD_00749;product=Septum site-determining protein MinD
NODE_2_length_517991_cov_54.560022	Prodigal:002006	CDS	267045	268061	.	-	0	ID=OPKNFCMD_00750;Name=minC_1;gene=minC_1;inference=ab initio prediction:Prodigal:002006,protein motif:HAMAP:MF_00267;locus_tag=OPKNFCMD_00750;product=septum site-determining protein MinC
NODE_2_length_517991_cov_54.560022	Prodigal:002006	CDS	268147	268818	.	-	0	ID=OPKNFCMD_00751;inference=ab initio prediction:Prodigal:002006;locus_tag=OPKNFCMD_00751;product=hypothetical protein
NODE_2_length_517991_cov_54.560022	Prodigal:002006	CDS	268811	269377	.	-	0	ID=OPKNFCMD_00752;Name=sigF;gene=sigF;inference=ab initio prediction:Prodigal:002006,similar to AA sequence:UniProtKB:A0A0H3CCX2;locus_tag=OPKNFCMD_00752;product=ECF RNA polymerase sigma factor SigF
NODE_2_length_517991_cov_54.560022	Prodigal:002006	CDS	269736	269951	.	+	0	ID=OPKNFCMD_00753;inference=ab initio prediction:Prodigal:002006;locus_tag=OPKNFCMD_00753;product=hypothetical protein
NODE_2_length_517991_cov_54.560022	Prodigal:002006	CDS	270024	270410	.	+	0	ID=OPKNFCMD_00754;inference=ab initio prediction:Prodigal:002006;locus_tag=OPKNFCMD_00754;product=hypothetical protein
NODE_2_length_517991_cov_54.560022	Prodigal:002006	CDS	270507	271208	.	-	0	ID=OPKNFCMD_00755;inference=ab initio prediction:Prodigal:002006;locus_tag=OPKNFCMD_00755;product=hypothetical protein
NODE_2_length_517991_cov_54.560022	Prodigal:002006	CDS	271183	271695	.	-	0	ID=OPKNFCMD_00756;inference=ab initio prediction:Prodigal:002006;locus_tag=OPKNFCMD_00756;product=hypothetical protein
NODE_2_length_517991_cov_54.560022	Prodigal:002006	CDS	271757	273514	.	-	0	ID=OPKNFCMD_00757;eC_number=1.1.2.8;Name=exaA;db_xref=COG:COG4993;gene=exaA;inference=ab initio prediction:Prodigal:002006,similar to AA sequence:UniProtKB:Q9Z4J7;locus_tag=OPKNFCMD_00757;product=Quinoprotein alcohol dehydrogenase (cytochrome c)
NODE_2_length_517991_cov_54.560022	Prodigal:002006	CDS	273618	274073	.	-	0	ID=OPKNFCMD_00758;inference=ab initio prediction:Prodigal:002006;locus_tag=OPKNFCMD_00758;product=hypothetical protein
NODE_2_length_517991_cov_54.560022	Prodigal:002006	CDS	274334	274789	.	+	0	ID=OPKNFCMD_00759;inference=ab initio prediction:Prodigal:002006;locus_tag=OPKNFCMD_00759;product=hypothetical protein
NODE_2_length_517991_cov_54.560022	Prodigal:002006	CDS	274923	275195	.	-	0	ID=OPKNFCMD_00760;inference=ab initio prediction:Prodigal:002006;locus_tag=OPKNFCMD_00760;product=hypothetical protein
NODE_2_length_517991_cov_54.560022	Prodigal:002006	CDS	275261	275470	.	-	0	ID=OPKNFCMD_00761;inference=ab initio prediction:Prodigal:002006;locus_tag=OPKNFCMD_00761;product=hypothetical protein
NODE_2_length_517991_cov_54.560022	Prodigal:002006	CDS	275547	276194	.	-	0	ID=OPKNFCMD_00762;Name=nicS_1;gene=nicS_1;inference=ab initio prediction:Prodigal:002006,similar to AA sequence:UniProtKB:Q88FX7;locus_tag=OPKNFCMD_00762;product=HTH-type transcriptional repressor NicS
NODE_2_length_517991_cov_54.560022	Prodigal:002006	CDS	276402	276848	.	-	0	ID=OPKNFCMD_00763;inference=ab initio prediction:Prodigal:002006;locus_tag=OPKNFCMD_00763;product=hypothetical protein
NODE_2_length_517991_cov_54.560022	Prodigal:002006	CDS	276877	277875	.	-	0	ID=OPKNFCMD_00764;eC_number=3.1.3.11;Name=glpX;db_xref=COG:COG1494;gene=glpX;inference=ab initio prediction:Prodigal:002006,similar to AA sequence:UniProtKB:Q03224;locus_tag=OPKNFCMD_00764;product=Fructose-1%2C6-bisphosphatase class 2
NODE_2_length_517991_cov_54.560022	Prodigal:002006	CDS	278039	279361	.	-	0	ID=OPKNFCMD_00765;eC_number=1.1.1.3;Name=hom;db_xref=COG:COG0460;gene=hom;inference=ab initio prediction:Prodigal:002006,similar to AA sequence:UniProtKB:P19582;locus_tag=OPKNFCMD_00765;product=Homoserine dehydrogenase
NODE_2_length_517991_cov_54.560022	Prodigal:002006	CDS	279493	280194	.	-	0	ID=OPKNFCMD_00766;inference=ab initio prediction:Prodigal:002006;locus_tag=OPKNFCMD_00766;product=hypothetical protein
NODE_2_length_517991_cov_54.560022	Prodigal:002006	CDS	280344	281135	.	+	0	ID=OPKNFCMD_00767;eC_number=3.1.11.2;Name=xthA_1;db_xref=COG:COG0708;gene=xthA_1;inference=ab initio prediction:Prodigal:002006,similar to AA sequence:UniProtKB:P09030;locus_tag=OPKNFCMD_00767;product=Exodeoxyribonuclease III
NODE_2_length_517991_cov_54.560022	Prodigal:002006	CDS	281253	282905	.	-	0	ID=OPKNFCMD_00768;inference=ab initio prediction:Prodigal:002006;locus_tag=OPKNFCMD_00768;product=hypothetical protein
NODE_2_length_517991_cov_54.560022	Prodigal:002006	CDS	283204	284340	.	+	0	ID=OPKNFCMD_00769;inference=ab initio prediction:Prodigal:002006;locus_tag=OPKNFCMD_00769;product=hypothetical protein
NODE_2_length_517991_cov_54.560022	Prodigal:002006	CDS	284391	286112	.	+	0	ID=OPKNFCMD_00770;inference=ab initio prediction:Prodigal:002006;locus_tag=OPKNFCMD_00770;product=hypothetical protein
NODE_2_length_517991_cov_54.560022	Prodigal:002006	CDS	286099	287361	.	+	0	ID=OPKNFCMD_00771;inference=ab initio prediction:Prodigal:002006;locus_tag=OPKNFCMD_00771;product=hypothetical protein
NODE_2_length_517991_cov_54.560022	Aragorn:001002	tRNA	287650	287740	.	+	.	ID=OPKNFCMD_00772;inference=COORDINATES:profile:Aragorn:001002;locus_tag=OPKNFCMD_00772;product=tRNA-Ala(ggc)
NODE_2_length_517991_cov_54.560022	Prodigal:002006	CDS	287878	288147	.	+	0	ID=OPKNFCMD_00773;inference=ab initio prediction:Prodigal:002006;locus_tag=OPKNFCMD_00773;product=hypothetical protein
NODE_2_length_517991_cov_54.560022	Prodigal:002006	CDS	288397	289542	.	+	0	ID=OPKNFCMD_00774;inference=ab initio prediction:Prodigal:002006;locus_tag=OPKNFCMD_00774;product=hypothetical protein
NODE_2_length_517991_cov_54.560022	Prodigal:002006	CDS	289763	289936	.	+	0	ID=OPKNFCMD_00775;inference=ab initio prediction:Prodigal:002006;locus_tag=OPKNFCMD_00775;product=hypothetical protein
NODE_2_length_517991_cov_54.560022	Prodigal:002006	CDS	290113	290292	.	+	0	ID=OPKNFCMD_00776;inference=ab initio prediction:Prodigal:002006;locus_tag=OPKNFCMD_00776;product=hypothetical protein
NODE_2_length_517991_cov_54.560022	Prodigal:002006	CDS	290434	290574	.	-	0	ID=OPKNFCMD_00777;inference=ab initio prediction:Prodigal:002006;locus_tag=OPKNFCMD_00777;product=hypothetical protein
NODE_2_length_517991_cov_54.560022	Prodigal:002006	CDS	291267	291575	.	-	0	ID=OPKNFCMD_00778;inference=ab initio prediction:Prodigal:002006;locus_tag=OPKNFCMD_00778;product=hypothetical protein
NODE_2_length_517991_cov_54.560022	Prodigal:002006	CDS	291741	292106	.	-	0	ID=OPKNFCMD_00779;inference=ab initio prediction:Prodigal:002006;locus_tag=OPKNFCMD_00779;product=hypothetical protein
NODE_2_length_517991_cov_54.560022	Prodigal:002006	CDS	292340	292621	.	+	0	ID=OPKNFCMD_00780;inference=ab initio prediction:Prodigal:002006;locus_tag=OPKNFCMD_00780;product=hypothetical protein
NODE_2_length_517991_cov_54.560022	Prodigal:002006	CDS	292847	293215	.	+	0	ID=OPKNFCMD_00781;inference=ab initio prediction:Prodigal:002006;locus_tag=OPKNFCMD_00781;product=hypothetical protein
NODE_2_length_517991_cov_54.560022	Prodigal:002006	CDS	293577	294245	.	+	0	ID=OPKNFCMD_00782;inference=ab initio prediction:Prodigal:002006;locus_tag=OPKNFCMD_00782;product=hypothetical protein
NODE_2_length_517991_cov_54.560022	Prodigal:002006	CDS	294238	294867	.	+	0	ID=OPKNFCMD_00783;eC_number=2.7.7.68;Name=fbiD;gene=fbiD;inference=ab initio prediction:Prodigal:002006,protein motif:HAMAP:MF_02114;locus_tag=OPKNFCMD_00783;product=Phosphoenolpyruvate guanylyltransferase
NODE_2_length_517991_cov_54.560022	Prodigal:002006	CDS	294864	296297	.	+	0	ID=OPKNFCMD_00784;eC_number=1.16.1.1;Name=merA;gene=merA;inference=ab initio prediction:Prodigal:002006,similar to AA sequence:UniProtKB:P16171;locus_tag=OPKNFCMD_00784;product=Mercuric reductase
NODE_2_length_517991_cov_54.560022	Prodigal:002006	CDS	296409	296744	.	+	0	ID=OPKNFCMD_00785;inference=ab initio prediction:Prodigal:002006;locus_tag=OPKNFCMD_00785;product=hypothetical protein
NODE_2_length_517991_cov_54.560022	Prodigal:002006	CDS	296895	298013	.	+	0	ID=OPKNFCMD_00786;eC_number=6.6.1.1;Name=bchI;db_xref=COG:COG1239;gene=bchI;inference=ab initio prediction:Prodigal:002006,similar to AA sequence:UniProtKB:P26239;locus_tag=OPKNFCMD_00786;product=Magnesium-chelatase 38 kDa subunit
NODE_2_length_517991_cov_54.560022	Prodigal:002006	CDS	298010	299824	.	+	0	ID=OPKNFCMD_00787;eC_number=6.6.1.1;Name=bchD;db_xref=COG:COG1240;gene=bchD;inference=ab initio prediction:Prodigal:002006,similar to AA sequence:UniProtKB:O34845;locus_tag=OPKNFCMD_00787;product=Magnesium-chelatase 60 kDa subunit
NODE_2_length_517991_cov_54.560022	Prodigal:002006	CDS	299834	300751	.	+	0	ID=OPKNFCMD_00788;eC_number=3.7.1.17;Name=hsaD;gene=hsaD;inference=ab initio prediction:Prodigal:002006,similar to AA sequence:UniProtKB:Q9KWQ6;locus_tag=OPKNFCMD_00788;product=4%2C5:9%2C10-diseco-3-hydroxy-5%2C9%2C17-trioxoandrosta-1(10)%2C2-diene-4-oate hydrolase
NODE_2_length_517991_cov_54.560022	Prodigal:002006	CDS	300791	301219	.	+	0	ID=OPKNFCMD_00789;inference=ab initio prediction:Prodigal:002006;locus_tag=OPKNFCMD_00789;product=hypothetical protein
NODE_2_length_517991_cov_54.560022	Prodigal:002006	CDS	301274	302803	.	+	0	ID=OPKNFCMD_00790;eC_number=1.3.99.28;Name=crtI;db_xref=COG:COG1233;gene=crtI;inference=ab initio prediction:Prodigal:002006,similar to AA sequence:UniProtKB:P17054;locus_tag=OPKNFCMD_00790;product=Phytoene desaturase (neurosporene-forming)
NODE_2_length_517991_cov_54.560022	Prodigal:002006	CDS	302784	303845	.	+	0	ID=OPKNFCMD_00791;inference=ab initio prediction:Prodigal:002006;locus_tag=OPKNFCMD_00791;product=hypothetical protein
NODE_2_length_517991_cov_54.560022	Prodigal:002006	CDS	303910	306312	.	-	0	ID=OPKNFCMD_00792;eC_number=5.6.2.1;Name=topB;gene=topB;inference=ab initio prediction:Prodigal:002006,protein motif:HAMAP:MF_00953;locus_tag=OPKNFCMD_00792;product=DNA topoisomerase 3
NODE_2_length_517991_cov_54.560022	Prodigal:002006	CDS	306596	307003	.	+	0	ID=OPKNFCMD_00793;inference=ab initio prediction:Prodigal:002006;locus_tag=OPKNFCMD_00793;product=hypothetical protein
NODE_2_length_517991_cov_54.560022	Prodigal:002006	CDS	307034	307336	.	-	0	ID=OPKNFCMD_00794;inference=ab initio prediction:Prodigal:002006;locus_tag=OPKNFCMD_00794;product=hypothetical protein
NODE_2_length_517991_cov_54.560022	Prodigal:002006	CDS	307699	310074	.	+	0	ID=OPKNFCMD_00795;db_xref=COG:COG2199;inference=ab initio prediction:Prodigal:002006,similar to AA sequence:UniProtKB:Q9ABX9;locus_tag=OPKNFCMD_00795;product=putative signaling protein
NODE_2_length_517991_cov_54.560022	Prodigal:002006	CDS	310101	310319	.	-	0	ID=OPKNFCMD_00796;inference=ab initio prediction:Prodigal:002006;locus_tag=OPKNFCMD_00796;product=hypothetical protein
NODE_2_length_517991_cov_54.560022	Prodigal:002006	CDS	310319	311971	.	-	0	ID=OPKNFCMD_00797;eC_number=1.14.13.232;Name=oxyL_1;gene=oxyL_1;inference=ab initio prediction:Prodigal:002006,similar to AA sequence:UniProtKB:Q3S8Q4;locus_tag=OPKNFCMD_00797;product=6-methylpretetramide 4-monooxygenase
NODE_2_length_517991_cov_54.560022	Prodigal:002006	CDS	312039	312992	.	-	0	ID=OPKNFCMD_00798;inference=ab initio prediction:Prodigal:002006;locus_tag=OPKNFCMD_00798;product=hypothetical protein
NODE_2_length_517991_cov_54.560022	Prodigal:002006	CDS	313177	313632	.	+	0	ID=OPKNFCMD_00799;inference=ab initio prediction:Prodigal:002006;locus_tag=OPKNFCMD_00799;product=hypothetical protein
NODE_2_length_517991_cov_54.560022	Prodigal:002006	CDS	313647	314105	.	+	0	ID=OPKNFCMD_00800;eC_number=2.3.1.280;Name=phnO;gene=phnO;inference=ab initio prediction:Prodigal:002006,similar to AA sequence:UniProtKB:P16691;locus_tag=OPKNFCMD_00800;product=Aminoalkylphosphonate N-acetyltransferase
NODE_2_length_517991_cov_54.560022	Prodigal:002006	CDS	314175	314474	.	-	0	ID=OPKNFCMD_00801;inference=ab initio prediction:Prodigal:002006;locus_tag=OPKNFCMD_00801;product=hypothetical protein
NODE_2_length_517991_cov_54.560022	Prodigal:002006	CDS	314799	315476	.	+	0	ID=OPKNFCMD_00802;eC_number=1.8.4.-;Name=yfcG_1;db_xref=COG:COG0625;gene=yfcG_1;inference=ab initio prediction:Prodigal:002006,similar to AA sequence:UniProtKB:P77526;locus_tag=OPKNFCMD_00802;product=Disulfide-bond oxidoreductase YfcG
NODE_2_length_517991_cov_54.560022	Prodigal:002006	CDS	315552	316073	.	-	0	ID=OPKNFCMD_00803;inference=ab initio prediction:Prodigal:002006;locus_tag=OPKNFCMD_00803;product=hypothetical protein
NODE_2_length_517991_cov_54.560022	Prodigal:002006	CDS	316454	316876	.	+	0	ID=OPKNFCMD_00804;eC_number=2.7.4.6;Name=ndk;gene=ndk;inference=ab initio prediction:Prodigal:002006,similar to AA sequence:UniProtKB:B4RMG0;locus_tag=OPKNFCMD_00804;product=Nucleoside diphosphate kinase
NODE_2_length_517991_cov_54.560022	Prodigal:002006	CDS	317003	319099	.	+	0	ID=OPKNFCMD_00805;eC_number=1.8.99.-;Name=ynfE_1;db_xref=COG:COG0243;gene=ynfE_1;inference=ab initio prediction:Prodigal:002006,similar to AA sequence:UniProtKB:P77374;locus_tag=OPKNFCMD_00805;product=Putative dimethyl sulfoxide reductase chain YnfE
NODE_2_length_517991_cov_54.560022	Prodigal:002006	CDS	319157	320047	.	-	0	ID=OPKNFCMD_00806;eC_number=2.8.1.1;Name=rhdA;db_xref=COG:COG2897;gene=rhdA;inference=ab initio prediction:Prodigal:002006,similar to AA sequence:UniProtKB:P52197;locus_tag=OPKNFCMD_00806;product=Thiosulfate sulfurtransferase
NODE_2_length_517991_cov_54.560022	Prodigal:002006	CDS	320225	321352	.	-	0	ID=OPKNFCMD_00807;inference=ab initio prediction:Prodigal:002006;locus_tag=OPKNFCMD_00807;product=hypothetical protein
NODE_2_length_517991_cov_54.560022	Prodigal:002006	CDS	321413	321976	.	-	0	ID=OPKNFCMD_00808;inference=ab initio prediction:Prodigal:002006;locus_tag=OPKNFCMD_00808;product=hypothetical protein
NODE_2_length_517991_cov_54.560022	Prodigal:002006	CDS	322311	322943	.	+	0	ID=OPKNFCMD_00809;inference=ab initio prediction:Prodigal:002006;locus_tag=OPKNFCMD_00809;product=hypothetical protein
NODE_2_length_517991_cov_54.560022	Prodigal:002006	CDS	323129	323983	.	+	0	ID=OPKNFCMD_00810;eC_number=1.1.1.340;Name=ptlF;gene=ptlF;inference=ab initio prediction:Prodigal:002006,similar to AA sequence:UniProtKB:Q82IY9;locus_tag=OPKNFCMD_00810;product=1-deoxy-11-beta-hydroxypentalenate dehydrogenase
NODE_2_length_517991_cov_54.560022	Prodigal:002006	CDS	324023	324730	.	+	0	ID=OPKNFCMD_00811;eC_number=6.3.4.20;Name=queC;db_xref=COG:COG0603;gene=queC;inference=ab initio prediction:Prodigal:002006,similar to AA sequence:UniProtKB:O31675;locus_tag=OPKNFCMD_00811;product=7-cyano-7-deazaguanine synthase
NODE_2_length_517991_cov_54.560022	Prodigal:002006	CDS	324797	325963	.	+	0	ID=OPKNFCMD_00812;eC_number=2.3.1.16;Name=fadI;gene=fadI;inference=ab initio prediction:Prodigal:002006,protein motif:HAMAP:MF_01618;locus_tag=OPKNFCMD_00812;product=3-ketoacyl-CoA thiolase
NODE_2_length_517991_cov_54.560022	Prodigal:002006	CDS	325983	327221	.	+	0	ID=OPKNFCMD_00813;inference=ab initio prediction:Prodigal:002006;locus_tag=OPKNFCMD_00813;product=hypothetical protein
NODE_2_length_517991_cov_54.560022	Prodigal:002006	CDS	327353	327625	.	-	0	ID=OPKNFCMD_00814;Name=bolA;db_xref=COG:COG0271;gene=bolA;inference=ab initio prediction:Prodigal:002006,similar to AA sequence:UniProtKB:P0ABE2;locus_tag=OPKNFCMD_00814;product=DNA-binding transcriptional regulator BolA
NODE_2_length_517991_cov_54.560022	Prodigal:002006	CDS	327765	328388	.	+	0	ID=OPKNFCMD_00815;Name=dnaJ_1;gene=dnaJ_1;inference=ab initio prediction:Prodigal:002006,protein motif:HAMAP:MF_01152;locus_tag=OPKNFCMD_00815;product=Chaperone protein DnaJ
NODE_2_length_517991_cov_54.560022	Prodigal:002006	CDS	328595	329578	.	+	0	ID=OPKNFCMD_00816;eC_number=6.6.1.2;Name=cobS;gene=cobS;inference=ab initio prediction:Prodigal:002006,similar to AA sequence:UniProtKB:P29933;locus_tag=OPKNFCMD_00816;product=Aerobic cobaltochelatase subunit CobS
NODE_2_length_517991_cov_54.560022	Prodigal:002006	CDS	329710	331611	.	+	0	ID=OPKNFCMD_00817;eC_number=6.6.1.2;Name=cobT;gene=cobT;inference=ab initio prediction:Prodigal:002006,similar to AA sequence:UniProtKB:P29934;locus_tag=OPKNFCMD_00817;product=Aerobic cobaltochelatase subunit CobT
NODE_2_length_517991_cov_54.560022	Prodigal:002006	CDS	331748	332038	.	-	0	ID=OPKNFCMD_00818;Name=rpmB;db_xref=COG:COG0227;gene=rpmB;inference=ab initio prediction:Prodigal:002006,similar to AA sequence:UniProtKB:Q6NCH9;locus_tag=OPKNFCMD_00818;product=50S ribosomal protein L28
NODE_2_length_517991_cov_54.560022	Prodigal:002006	CDS	332384	333331	.	+	0	ID=OPKNFCMD_00819;inference=ab initio prediction:Prodigal:002006;locus_tag=OPKNFCMD_00819;product=hypothetical protein
NODE_2_length_517991_cov_54.560022	Prodigal:002006	CDS	333318	333677	.	+	0	ID=OPKNFCMD_00820;inference=ab initio prediction:Prodigal:002006;locus_tag=OPKNFCMD_00820;product=hypothetical protein
NODE_2_length_517991_cov_54.560022	Prodigal:002006	CDS	333761	337438	.	+	0	ID=OPKNFCMD_00821;inference=ab initio prediction:Prodigal:002006;locus_tag=OPKNFCMD_00821;product=hypothetical protein
NODE_2_length_517991_cov_54.560022	Prodigal:002006	CDS	337446	337739	.	+	0	ID=OPKNFCMD_00822;Name=hslR;db_xref=COG:COG1188;gene=hslR;inference=ab initio prediction:Prodigal:002006,similar to AA sequence:UniProtKB:P0ACG8;locus_tag=OPKNFCMD_00822;product=Heat shock protein 15
NODE_2_length_517991_cov_54.560022	Prodigal:002006	CDS	337879	338217	.	+	0	ID=OPKNFCMD_00823;Name=fdxA;db_xref=COG:COG1146;gene=fdxA;inference=ab initio prediction:Prodigal:002006,similar to AA sequence:UniProtKB:D5AP15;locus_tag=OPKNFCMD_00823;product=Ferredoxin-2
NODE_2_length_517991_cov_54.560022	Prodigal:002006	CDS	338644	339231	.	+	0	ID=OPKNFCMD_00824;Name=carD;db_xref=COG:COG1329;gene=carD;inference=ab initio prediction:Prodigal:002006,similar to AA sequence:UniProtKB:A0R561;locus_tag=OPKNFCMD_00824;product=RNA polymerase-binding transcription factor CarD
NODE_2_length_517991_cov_54.560022	Prodigal:002006	CDS	339502	340380	.	+	0	ID=OPKNFCMD_00825;Name=rpoH_1;db_xref=COG:COG0568;gene=rpoH_1;inference=ab initio prediction:Prodigal:002006,similar to AA sequence:UniProtKB:P0CAW9;locus_tag=OPKNFCMD_00825;product=RNA polymerase sigma factor RpoH
NODE_2_length_517991_cov_54.560022	Prodigal:002006	CDS	340510	341259	.	-	0	ID=OPKNFCMD_00826;inference=ab initio prediction:Prodigal:002006;locus_tag=OPKNFCMD_00826;product=hypothetical protein
NODE_2_length_517991_cov_54.560022	Prodigal:002006	CDS	341474	342466	.	-	0	ID=OPKNFCMD_00827;Name=dmlR_3;gene=dmlR_3;inference=ab initio prediction:Prodigal:002006,similar to AA sequence:UniProtKB:P76250;locus_tag=OPKNFCMD_00827;product=HTH-type transcriptional regulator DmlR
NODE_2_length_517991_cov_54.560022	Prodigal:002006	CDS	342797	344071	.	-	0	ID=OPKNFCMD_00828;inference=ab initio prediction:Prodigal:002006;locus_tag=OPKNFCMD_00828;product=hypothetical protein
NODE_2_length_517991_cov_54.560022	Prodigal:002006	CDS	344210	345454	.	+	0	ID=OPKNFCMD_00829;Name=argJ;db_xref=COG:COG1364;gene=argJ;inference=ab initio prediction:Prodigal:002006,similar to AA sequence:UniProtKB:Q9Z4S1;locus_tag=OPKNFCMD_00829;product=Arginine biosynthesis bifunctional protein ArgJ
NODE_2_length_517991_cov_54.560022	Prodigal:002006	CDS	345451	346197	.	+	0	ID=OPKNFCMD_00830;db_xref=COG:COG2968;inference=ab initio prediction:Prodigal:002006,similar to AA sequence:UniProtKB:Q44642;locus_tag=OPKNFCMD_00830;product=26 kDa periplasmic immunogenic protein
NODE_2_length_517991_cov_54.560022	Prodigal:002006	CDS	346194	346661	.	+	0	ID=OPKNFCMD_00831;eC_number=3.6.1.65;Name=nudG;db_xref=COG:COG0494;gene=nudG;inference=ab initio prediction:Prodigal:002006,similar to AA sequence:UniProtKB:P77788;locus_tag=OPKNFCMD_00831;product=CTP pyrophosphohydrolase
NODE_2_length_517991_cov_54.560022	Prodigal:002006	CDS	346723	347088	.	-	0	ID=OPKNFCMD_00832;inference=ab initio prediction:Prodigal:002006;locus_tag=OPKNFCMD_00832;product=hypothetical protein
NODE_2_length_517991_cov_54.560022	Prodigal:002006	CDS	347098	347997	.	-	0	ID=OPKNFCMD_00833;inference=ab initio prediction:Prodigal:002006;locus_tag=OPKNFCMD_00833;product=hypothetical protein
NODE_2_length_517991_cov_54.560022	Prodigal:002006	CDS	348102	348902	.	+	0	ID=OPKNFCMD_00834;Name=prs_1;gene=prs_1;inference=ab initio prediction:Prodigal:002006,protein motif:HAMAP:MF_00583_A;locus_tag=OPKNFCMD_00834;product=Putative ribose-phosphate pyrophosphokinase
NODE_2_length_517991_cov_54.560022	Prodigal:002006	CDS	348939	350204	.	-	0	ID=OPKNFCMD_00835;Name=nasA_1;gene=nasA_1;inference=ab initio prediction:Prodigal:002006,similar to AA sequence:UniProtKB:P42432;locus_tag=OPKNFCMD_00835;product=Nitrate transporter
NODE_2_length_517991_cov_54.560022	Prodigal:002006	CDS	350502	351182	.	-	0	ID=OPKNFCMD_00836;inference=ab initio prediction:Prodigal:002006;locus_tag=OPKNFCMD_00836;product=hypothetical protein
NODE_2_length_517991_cov_54.560022	Prodigal:002006	CDS	351444	352919	.	-	0	ID=OPKNFCMD_00837;eC_number=1.1.1.49;Name=zwf_1;db_xref=COG:COG0364;gene=zwf_1;inference=ab initio prediction:Prodigal:002006,similar to AA sequence:UniProtKB:A0QP90;locus_tag=OPKNFCMD_00837;product=Glucose-6-phosphate 1-dehydrogenase
NODE_2_length_517991_cov_54.560022	Prodigal:002006	CDS	353205	354311	.	-	0	ID=OPKNFCMD_00838;eC_number=3.4.-.-;Name=ampH;db_xref=COG:COG1680;gene=ampH;inference=ab initio prediction:Prodigal:002006,similar to AA sequence:UniProtKB:P0AD70;locus_tag=OPKNFCMD_00838;product=D-alanyl-D-alanine-carboxypeptidase/endopeptidase AmpH
NODE_2_length_517991_cov_54.560022	Prodigal:002006	CDS	354389	354787	.	-	0	ID=OPKNFCMD_00839;eC_number=4.1.2.50;Name=queD;db_xref=COG:COG0720;gene=queD;inference=ab initio prediction:Prodigal:002006,similar to AA sequence:UniProtKB:P65870;locus_tag=OPKNFCMD_00839;product=6-carboxy-5%2C6%2C7%2C8-tetrahydropterin synthase
NODE_2_length_517991_cov_54.560022	Prodigal:002006	CDS	354819	355451	.	-	0	ID=OPKNFCMD_00840;eC_number=4.3.99.3;Name=queE;gene=queE;inference=ab initio prediction:Prodigal:002006,similar to AA sequence:UniProtKB:A0A0H3KB22;locus_tag=OPKNFCMD_00840;product=7-carboxy-7-deazaguanine synthase
NODE_2_length_517991_cov_54.560022	Prodigal:002006	CDS	355789	357273	.	+	0	ID=OPKNFCMD_00841;inference=ab initio prediction:Prodigal:002006;locus_tag=OPKNFCMD_00841;product=hypothetical protein
NODE_2_length_517991_cov_54.560022	Prodigal:002006	CDS	357422	358546	.	+	0	ID=OPKNFCMD_00842;eC_number=3.6.-.-;Name=yjiA_1;db_xref=COG:COG0523;gene=yjiA_1;inference=ab initio prediction:Prodigal:002006,similar to AA sequence:UniProtKB:P24203;locus_tag=OPKNFCMD_00842;product=P-loop guanosine triphosphatase YjiA
NODE_2_length_517991_cov_54.560022	Prodigal:002006	CDS	358656	359648	.	+	0	ID=OPKNFCMD_00843;inference=ab initio prediction:Prodigal:002006;locus_tag=OPKNFCMD_00843;product=hypothetical protein
NODE_2_length_517991_cov_54.560022	Prodigal:002006	CDS	359652	359981	.	-	0	ID=OPKNFCMD_00844;inference=ab initio prediction:Prodigal:002006;locus_tag=OPKNFCMD_00844;product=hypothetical protein
NODE_2_length_517991_cov_54.560022	Prodigal:002006	CDS	360135	360536	.	-	0	ID=OPKNFCMD_00845;eC_number=2.7.1.191;Name=manX;db_xref=COG:COG2893;gene=manX;inference=ab initio prediction:Prodigal:002006,similar to AA sequence:UniProtKB:P69797;locus_tag=OPKNFCMD_00845;product=PTS system mannose-specific EIIAB component
NODE_2_length_517991_cov_54.560022	Prodigal:002006	CDS	360625	361077	.	-	0	ID=OPKNFCMD_00846;eC_number=2.7.4.-;Name=hprK;gene=hprK;inference=ab initio prediction:Prodigal:002006,protein motif:HAMAP:MF_01249;locus_tag=OPKNFCMD_00846;product=HPr kinase/phosphorylase
NODE_2_length_517991_cov_54.560022	Prodigal:002006	CDS	361084	362907	.	-	0	ID=OPKNFCMD_00847;eC_number=2.7.-.-;Name=sasA_2;gene=sasA_2;inference=ab initio prediction:Prodigal:002006,protein motif:HAMAP:MF_01837;locus_tag=OPKNFCMD_00847;product=Adaptive-response sensory-kinase SasA
NODE_2_length_517991_cov_54.560022	Prodigal:002006	CDS	362920	363636	.	-	0	ID=OPKNFCMD_00848;Name=baeR;db_xref=COG:COG0745;gene=baeR;inference=ab initio prediction:Prodigal:002006,similar to AA sequence:UniProtKB:P69228;locus_tag=OPKNFCMD_00848;product=Transcriptional regulatory protein BaeR
NODE_2_length_517991_cov_54.560022	Prodigal:002006	CDS	364010	364786	.	+	0	ID=OPKNFCMD_00849;inference=ab initio prediction:Prodigal:002006;locus_tag=OPKNFCMD_00849;product=hypothetical protein
NODE_2_length_517991_cov_54.560022	Prodigal:002006	CDS	365018	366628	.	+	0	ID=OPKNFCMD_00850;eC_number=4.1.1.49;Name=pckA;db_xref=COG:COG1866;gene=pckA;inference=ab initio prediction:Prodigal:002006,similar to AA sequence:UniProtKB:Q9ZNH4;locus_tag=OPKNFCMD_00850;product=Phosphoenolpyruvate carboxykinase (ATP)
NODE_2_length_517991_cov_54.560022	Prodigal:002006	CDS	366742	367827	.	+	0	ID=OPKNFCMD_00851;eC_number=1.1.5.-;Name=lhgD;gene=lhgD;inference=ab initio prediction:Prodigal:002006,protein motif:HAMAP:MF_00990;locus_tag=OPKNFCMD_00851;product=L-2-hydroxyglutarate dehydrogenase
NODE_2_length_517991_cov_54.560022	Prodigal:002006	CDS	367922	369781	.	+	0	ID=OPKNFCMD_00852;eC_number=3.6.5.-;Name=lepA;gene=lepA;inference=ab initio prediction:Prodigal:002006,similar to AA sequence:UniProtKB:P65272;locus_tag=OPKNFCMD_00852;product=Elongation factor 4
NODE_2_length_517991_cov_54.560022	Prodigal:002006	CDS	369979	370410	.	-	0	ID=OPKNFCMD_00853;inference=ab initio prediction:Prodigal:002006;locus_tag=OPKNFCMD_00853;product=hypothetical protein
NODE_2_length_517991_cov_54.560022	Prodigal:002006	CDS	370550	370936	.	-	0	ID=OPKNFCMD_00854;inference=ab initio prediction:Prodigal:002006;locus_tag=OPKNFCMD_00854;product=hypothetical protein
NODE_2_length_517991_cov_54.560022	Prodigal:002006	CDS	371037	372863	.	-	0	ID=OPKNFCMD_00855;eC_number=5.4.99.2;Name=mutA;db_xref=COG:COG1884;gene=mutA;inference=ab initio prediction:Prodigal:002006,similar to AA sequence:UniProtKB:P11652;locus_tag=OPKNFCMD_00855;product=Methylmalonyl-CoA mutase small subunit
NODE_2_length_517991_cov_54.560022	Prodigal:002006	CDS	372940	373743	.	-	0	ID=OPKNFCMD_00856;eC_number=3.6.1.27;Name=uppP;db_xref=COG:COG1968;gene=uppP;inference=ab initio prediction:Prodigal:002006,similar to AA sequence:UniProtKB:P60932;locus_tag=OPKNFCMD_00856;product=Undecaprenyl-diphosphatase
NODE_2_length_517991_cov_54.560022	Prodigal:002006	CDS	374222	374914	.	+	0	ID=OPKNFCMD_00857;Name=fzlA;gene=fzlA;inference=ab initio prediction:Prodigal:002006,similar to AA sequence:UniProtKB:A0A0H3CDY2;locus_tag=OPKNFCMD_00857;product=FtsZ-localized protein A
NODE_2_length_517991_cov_54.560022	Prodigal:002006	CDS	374953	376101	.	+	0	ID=OPKNFCMD_00858;eC_number=1.17.99.6;Name=queG;db_xref=COG:COG1600;gene=queG;inference=ab initio prediction:Prodigal:002006,similar to AA sequence:UniProtKB:P97030;locus_tag=OPKNFCMD_00858;product=Epoxyqueuosine reductase
NODE_2_length_517991_cov_54.560022	Prodigal:002006	CDS	376135	377031	.	+	0	ID=OPKNFCMD_00859;inference=ab initio prediction:Prodigal:002006;locus_tag=OPKNFCMD_00859;product=hypothetical protein
NODE_2_length_517991_cov_54.560022	Prodigal:002006	CDS	377042	378238	.	-	0	ID=OPKNFCMD_00860;eC_number=2.7.2.11;Name=proB;gene=proB;inference=ab initio prediction:Prodigal:002006,similar to AA sequence:UniProtKB:Q2SZF9;locus_tag=OPKNFCMD_00860;product=Glutamate 5-kinase
NODE_2_length_517991_cov_54.560022	Prodigal:002006	CDS	378316	379347	.	-	0	ID=OPKNFCMD_00861;eC_number=3.6.5.-;Name=cgtA;gene=cgtA;inference=ab initio prediction:Prodigal:002006,similar to AA sequence:UniProtKB:B8GYI7;locus_tag=OPKNFCMD_00861;product=GTPase Obg/CgtA
NODE_2_length_517991_cov_54.560022	Prodigal:002006	CDS	379489	380121	.	-	0	ID=OPKNFCMD_00862;inference=ab initio prediction:Prodigal:002006;locus_tag=OPKNFCMD_00862;product=hypothetical protein
NODE_2_length_517991_cov_54.560022	Prodigal:002006	CDS	380314	380616	.	-	0	ID=OPKNFCMD_00863;Name=rpmA;db_xref=COG:COG0211;gene=rpmA;inference=ab initio prediction:Prodigal:002006,similar to AA sequence:UniProtKB:Q6NDE9;locus_tag=OPKNFCMD_00863;product=50S ribosomal protein L27
NODE_2_length_517991_cov_54.560022	Prodigal:002006	CDS	380695	381012	.	-	0	ID=OPKNFCMD_00864;Name=rplU;db_xref=COG:COG0261;gene=rplU;inference=ab initio prediction:Prodigal:002006,similar to AA sequence:UniProtKB:Q6NDF0;locus_tag=OPKNFCMD_00864;product=50S ribosomal protein L21
NODE_2_length_517991_cov_54.560022	Prodigal:002006	CDS	381280	381675	.	+	0	ID=OPKNFCMD_00865;inference=ab initio prediction:Prodigal:002006;locus_tag=OPKNFCMD_00865;product=hypothetical protein
NODE_2_length_517991_cov_54.560022	Prodigal:002006	CDS	381887	382912	.	+	0	ID=OPKNFCMD_00866;inference=ab initio prediction:Prodigal:002006;locus_tag=OPKNFCMD_00866;product=hypothetical protein
NODE_2_length_517991_cov_54.560022	Prodigal:002006	CDS	382993	384132	.	+	0	ID=OPKNFCMD_00867;inference=ab initio prediction:Prodigal:002006;locus_tag=OPKNFCMD_00867;product=hypothetical protein
NODE_2_length_517991_cov_54.560022	Prodigal:002006	CDS	384261	385550	.	+	0	ID=OPKNFCMD_00868;eC_number=1.2.1.41;Name=proA_1;gene=proA_1;inference=ab initio prediction:Prodigal:002006,similar to AA sequence:UniProtKB:Q2SZ88;locus_tag=OPKNFCMD_00868;product=Gamma-glutamyl phosphate reductase
NODE_2_length_517991_cov_54.560022	Prodigal:002006	CDS	385583	386212	.	+	0	ID=OPKNFCMD_00869;eC_number=2.7.7.18;Name=nadD;db_xref=COG:COG1057;gene=nadD;inference=ab initio prediction:Prodigal:002006,similar to AA sequence:UniProtKB:P54455;locus_tag=OPKNFCMD_00869;product=Nicotinate-nucleotide adenylyltransferase
NODE_2_length_517991_cov_54.560022	Prodigal:002006	CDS	386364	386696	.	+	0	ID=OPKNFCMD_00870;Name=rsfS;gene=rsfS;inference=ab initio prediction:Prodigal:002006,similar to AA sequence:UniProtKB:Q5NLX3;locus_tag=OPKNFCMD_00870;product=Ribosomal silencing factor RsfS
NODE_2_length_517991_cov_54.560022	Prodigal:002006	CDS	386727	387215	.	+	0	ID=OPKNFCMD_00871;eC_number=2.1.1.177;Name=rlmH;db_xref=COG:COG1576;gene=rlmH;inference=ab initio prediction:Prodigal:002006,similar to AA sequence:UniProtKB:P0C1V0;locus_tag=OPKNFCMD_00871;product=Ribosomal RNA large subunit methyltransferase H
NODE_2_length_517991_cov_54.560022	Prodigal:002006	CDS	387215	388573	.	+	0	ID=OPKNFCMD_00872;inference=ab initio prediction:Prodigal:002006;locus_tag=OPKNFCMD_00872;product=hypothetical protein
NODE_2_length_517991_cov_54.560022	Prodigal:002006	CDS	388573	389895	.	+	0	ID=OPKNFCMD_00873;eC_number=3.4.21.102;Name=ctpB;db_xref=COG:COG0793;gene=ctpB;inference=ab initio prediction:Prodigal:002006,similar to AA sequence:UniProtKB:O35002;locus_tag=OPKNFCMD_00873;product=Carboxy-terminal processing protease CtpB
NODE_2_length_517991_cov_54.560022	Prodigal:002006	CDS	389960	391240	.	+	0	ID=OPKNFCMD_00874;inference=ab initio prediction:Prodigal:002006;locus_tag=OPKNFCMD_00874;product=hypothetical protein
NODE_2_length_517991_cov_54.560022	Prodigal:002006	CDS	391329	391865	.	+	0	ID=OPKNFCMD_00875;eC_number=3.6.1.-;Name=rppH_1;db_xref=COG:COG0494;gene=rppH_1;inference=ab initio prediction:Prodigal:002006,similar to AA sequence:UniProtKB:Q9ZDT9;locus_tag=OPKNFCMD_00875;product=RNA pyrophosphohydrolase
NODE_2_length_517991_cov_54.560022	Prodigal:002006	CDS	391900	392589	.	+	0	ID=OPKNFCMD_00876;inference=ab initio prediction:Prodigal:002006;locus_tag=OPKNFCMD_00876;product=hypothetical protein
NODE_2_length_517991_cov_54.560022	Prodigal:002006	CDS	392753	393187	.	+	0	ID=OPKNFCMD_00877;Name=ibpA_1;db_xref=COG:COG0071;gene=ibpA_1;inference=ab initio prediction:Prodigal:002006,similar to AA sequence:UniProtKB:P0C054;locus_tag=OPKNFCMD_00877;product=Small heat shock protein IbpA
NODE_2_length_517991_cov_54.560022	Prodigal:002006	CDS	393278	393529	.	+	0	ID=OPKNFCMD_00878;inference=ab initio prediction:Prodigal:002006;locus_tag=OPKNFCMD_00878;product=hypothetical protein
NODE_2_length_517991_cov_54.560022	Prodigal:002006	CDS	393540	394331	.	-	0	ID=OPKNFCMD_00879;eC_number=4.2.99.20;Name=menH_1;gene=menH_1;inference=ab initio prediction:Prodigal:002006,protein motif:HAMAP:MF_01660;locus_tag=OPKNFCMD_00879;product=2-succinyl-6-hydroxy-2%2C4-cyclohexadiene-1-carboxylate synthase
NODE_2_length_517991_cov_54.560022	Prodigal:002006	CDS	394554	395786	.	+	0	ID=OPKNFCMD_00880;eC_number=2.4.1.250;Name=mshA_7;db_xref=COG:COG0438;gene=mshA_7;inference=ab initio prediction:Prodigal:002006,similar to AA sequence:UniProtKB:Q8NTA6;locus_tag=OPKNFCMD_00880;product=D-inositol 3-phosphate glycosyltransferase
NODE_2_length_517991_cov_54.560022	Prodigal:002006	CDS	396017	396538	.	+	0	ID=OPKNFCMD_00881;Name=infC;db_xref=COG:COG0290;gene=infC;inference=ab initio prediction:Prodigal:002006,similar to AA sequence:UniProtKB:P0A707;locus_tag=OPKNFCMD_00881;product=Translation initiation factor IF-3
NODE_2_length_517991_cov_54.560022	Prodigal:002006	CDS	396674	398980	.	-	0	ID=OPKNFCMD_00882;inference=ab initio prediction:Prodigal:002006;locus_tag=OPKNFCMD_00882;product=hypothetical protein
NODE_2_length_517991_cov_54.560022	Prodigal:002006	CDS	399231	400376	.	-	0	ID=OPKNFCMD_00883;eC_number=2.4.1.250;Name=mshA_8;gene=mshA_8;inference=ab initio prediction:Prodigal:002006,protein motif:HAMAP:MF_01695;locus_tag=OPKNFCMD_00883;product=D-inositol-3-phosphate glycosyltransferase
NODE_2_length_517991_cov_54.560022	Prodigal:002006	CDS	400745	400945	.	+	0	ID=OPKNFCMD_00884;Name=rpmI;db_xref=COG:COG0291;gene=rpmI;inference=ab initio prediction:Prodigal:002006,similar to AA sequence:UniProtKB:Q6NDR5;locus_tag=OPKNFCMD_00884;product=50S ribosomal protein L35
NODE_2_length_517991_cov_54.560022	Prodigal:002006	CDS	400997	401374	.	+	0	ID=OPKNFCMD_00885;Name=rplT;db_xref=COG:COG0292;gene=rplT;inference=ab initio prediction:Prodigal:002006,similar to AA sequence:UniProtKB:Q6NDR6;locus_tag=OPKNFCMD_00885;product=50S ribosomal protein L20
NODE_2_length_517991_cov_54.560022	Prodigal:002006	CDS	401546	402628	.	+	0	ID=OPKNFCMD_00886;eC_number=6.1.1.20;Name=pheS;db_xref=COG:COG0016;gene=pheS;inference=ab initio prediction:Prodigal:002006,similar to AA sequence:UniProtKB:P08312;locus_tag=OPKNFCMD_00886;product=Phenylalanine--tRNA ligase alpha subunit
NODE_2_length_517991_cov_54.560022	Prodigal:002006	CDS	402714	405140	.	+	0	ID=OPKNFCMD_00887;eC_number=6.1.1.20;Name=pheT;db_xref=COG:COG0072;gene=pheT;inference=ab initio prediction:Prodigal:002006,similar to AA sequence:UniProtKB:Q9I0A4;locus_tag=OPKNFCMD_00887;product=Phenylalanine--tRNA ligase beta subunit
NODE_2_length_517991_cov_54.560022	Prodigal:002006	CDS	405163	406077	.	+	0	ID=OPKNFCMD_00888;inference=ab initio prediction:Prodigal:002006;locus_tag=OPKNFCMD_00888;product=hypothetical protein
NODE_2_length_517991_cov_54.560022	Prodigal:002006	CDS	406130	406915	.	-	0	ID=OPKNFCMD_00889;Name=moeZ;db_xref=COG:COG0476;gene=moeZ;inference=ab initio prediction:Prodigal:002006,similar to AA sequence:UniProtKB:P9WMN7;locus_tag=OPKNFCMD_00889;product=putative adenylyltransferase/sulfurtransferase MoeZ
NODE_2_length_517991_cov_54.560022	Prodigal:002006	CDS	407029	408219	.	+	0	ID=OPKNFCMD_00890;eC_number=3.5.1.18;Name=dapE_2;db_xref=COG:COG0624;gene=dapE_2;inference=ab initio prediction:Prodigal:002006,similar to AA sequence:UniProtKB:P0AED7;locus_tag=OPKNFCMD_00890;product=Succinyl-diaminopimelate desuccinylase
NODE_2_length_517991_cov_54.560022	Prodigal:002006	CDS	408297	408884	.	+	0	ID=OPKNFCMD_00891;inference=ab initio prediction:Prodigal:002006;locus_tag=OPKNFCMD_00891;product=hypothetical protein
NODE_2_length_517991_cov_54.560022	Prodigal:002006	CDS	408902	409435	.	-	0	ID=OPKNFCMD_00892;Name=proX;db_xref=COG:COG3760;gene=proX;inference=ab initio prediction:Prodigal:002006,similar to AA sequence:UniProtKB:Q9L4Q7;locus_tag=OPKNFCMD_00892;product=Prolyl-tRNA editing protein ProX
NODE_2_length_517991_cov_54.560022	Prodigal:002006	CDS	409443	410399	.	-	0	ID=OPKNFCMD_00893;eC_number=4.3.1.16;Name=thadh_1;gene=thadh_1;inference=ab initio prediction:Prodigal:002006,similar to AA sequence:UniProtKB:A4F2N8;locus_tag=OPKNFCMD_00893;product=L-threo-3-hydroxyaspartate ammonia-lyase
NODE_2_length_517991_cov_54.560022	Prodigal:002006	CDS	410399	411172	.	-	0	ID=OPKNFCMD_00894;eC_number=4.2.1.17;Name=echA8_2;db_xref=COG:COG1024;gene=echA8_2;inference=ab initio prediction:Prodigal:002006,similar to AA sequence:UniProtKB:P9WNN9;locus_tag=OPKNFCMD_00894;product=putative enoyl-CoA hydratase echA8
NODE_2_length_517991_cov_54.560022	Prodigal:002006	CDS	411357	412100	.	-	0	ID=OPKNFCMD_00895;inference=ab initio prediction:Prodigal:002006;locus_tag=OPKNFCMD_00895;product=hypothetical protein
NODE_2_length_517991_cov_54.560022	Prodigal:002006	CDS	412100	412615	.	-	0	ID=OPKNFCMD_00896;inference=ab initio prediction:Prodigal:002006;locus_tag=OPKNFCMD_00896;product=hypothetical protein
NODE_2_length_517991_cov_54.560022	Prodigal:002006	CDS	412756	413697	.	+	0	ID=OPKNFCMD_00897;inference=ab initio prediction:Prodigal:002006;locus_tag=OPKNFCMD_00897;product=hypothetical protein
NODE_2_length_517991_cov_54.560022	Prodigal:002006	CDS	413852	414838	.	+	0	ID=OPKNFCMD_00898;eC_number=1.8.5.7;Name=yqjG;db_xref=COG:COG0435;gene=yqjG;inference=ab initio prediction:Prodigal:002006,similar to AA sequence:UniProtKB:P42620;locus_tag=OPKNFCMD_00898;product=Glutathionyl-hydroquinone reductase YqjG
NODE_2_length_517991_cov_54.560022	Prodigal:002006	CDS	414874	415044	.	-	0	ID=OPKNFCMD_00899;inference=ab initio prediction:Prodigal:002006;locus_tag=OPKNFCMD_00899;product=hypothetical protein
NODE_2_length_517991_cov_54.560022	Prodigal:002006	CDS	415066	415782	.	-	0	ID=OPKNFCMD_00900;inference=ab initio prediction:Prodigal:002006;locus_tag=OPKNFCMD_00900;product=hypothetical protein
NODE_2_length_517991_cov_54.560022	Prodigal:002006	CDS	415928	416317	.	+	0	ID=OPKNFCMD_00901;inference=ab initio prediction:Prodigal:002006;locus_tag=OPKNFCMD_00901;product=hypothetical protein
NODE_2_length_517991_cov_54.560022	Prodigal:002006	CDS	416365	417501	.	-	0	ID=OPKNFCMD_00902;eC_number=6.3.2.2;db_xref=COG:COG2170;inference=ab initio prediction:Prodigal:002006,similar to AA sequence:UniProtKB:P9WPK9;locus_tag=OPKNFCMD_00902;product=Putative glutamate--cysteine ligase 2
NODE_2_length_517991_cov_54.560022	Prodigal:002006	CDS	417655	418434	.	-	0	ID=OPKNFCMD_00903;eC_number=2.1.1.193;Name=rsmE;db_xref=COG:COG1385;gene=rsmE;inference=ab initio prediction:Prodigal:002006,similar to AA sequence:UniProtKB:P0AGL7;locus_tag=OPKNFCMD_00903;product=Ribosomal RNA small subunit methyltransferase E
NODE_2_length_517991_cov_54.560022	Prodigal:002006	CDS	418718	419197	.	+	0	ID=OPKNFCMD_00904;inference=ab initio prediction:Prodigal:002006;locus_tag=OPKNFCMD_00904;product=hypothetical protein
NODE_2_length_517991_cov_54.560022	Prodigal:002006	CDS	419286	420227	.	+	0	ID=OPKNFCMD_00905;eC_number=2.5.1.39;Name=ubiA;db_xref=COG:COG0382;gene=ubiA;inference=ab initio prediction:Prodigal:002006,similar to AA sequence:UniProtKB:P0AGK1;locus_tag=OPKNFCMD_00905;product=4-hydroxybenzoate octaprenyltransferase
NODE_2_length_517991_cov_54.560022	Prodigal:002006	CDS	420270	420794	.	-	0	ID=OPKNFCMD_00906;inference=ab initio prediction:Prodigal:002006;locus_tag=OPKNFCMD_00906;product=hypothetical protein
NODE_2_length_517991_cov_54.560022	Prodigal:002006	CDS	421199	422011	.	+	0	ID=OPKNFCMD_00907;eC_number=3.1.3.7;Name=cysQ_2;gene=cysQ_2;inference=ab initio prediction:Prodigal:002006,protein motif:HAMAP:MF_02095;locus_tag=OPKNFCMD_00907;product=3'(2')%2C5'-bisphosphate nucleotidase CysQ
NODE_2_length_517991_cov_54.560022	Prodigal:002006	CDS	422046	422318	.	-	0	ID=OPKNFCMD_00908;inference=ab initio prediction:Prodigal:002006;locus_tag=OPKNFCMD_00908;product=hypothetical protein
NODE_2_length_517991_cov_54.560022	Prodigal:002006	CDS	422476	424938	.	-	0	ID=OPKNFCMD_00909;Name=clpA;db_xref=COG:COG0542;gene=clpA;inference=ab initio prediction:Prodigal:002006,similar to AA sequence:UniProtKB:P0ABH9;locus_tag=OPKNFCMD_00909;product=ATP-dependent Clp protease ATP-binding subunit ClpA
NODE_2_length_517991_cov_54.560022	Prodigal:002006	CDS	424960	425337	.	-	0	ID=OPKNFCMD_00910;Name=clpS;db_xref=COG:COG2127;gene=clpS;inference=ab initio prediction:Prodigal:002006,similar to AA sequence:UniProtKB:Q9A5I0;locus_tag=OPKNFCMD_00910;product=ATP-dependent Clp protease adapter protein ClpS
NODE_2_length_517991_cov_54.560022	Prodigal:002006	CDS	425664	426002	.	-	0	ID=OPKNFCMD_00911;inference=ab initio prediction:Prodigal:002006;locus_tag=OPKNFCMD_00911;product=hypothetical protein
NODE_2_length_517991_cov_54.560022	Prodigal:002006	CDS	426304	427812	.	+	0	ID=OPKNFCMD_00912;inference=ab initio prediction:Prodigal:002006;locus_tag=OPKNFCMD_00912;product=hypothetical protein
NODE_2_length_517991_cov_54.560022	Prodigal:002006	CDS	427997	428716	.	-	0	ID=OPKNFCMD_00913;Name=djlA_2;gene=djlA_2;inference=ab initio prediction:Prodigal:002006,protein motif:HAMAP:MF_01153;locus_tag=OPKNFCMD_00913;product=Co-chaperone protein DjlA
NODE_2_length_517991_cov_54.560022	Prodigal:002006	CDS	428727	429425	.	-	0	ID=OPKNFCMD_00914;inference=ab initio prediction:Prodigal:002006;locus_tag=OPKNFCMD_00914;product=hypothetical protein
NODE_2_length_517991_cov_54.560022	Prodigal:002006	CDS	429440	430429	.	-	0	ID=OPKNFCMD_00915;eC_number=2.1.1.44;Name=egtD;db_xref=COG:COG4301;gene=egtD;inference=ab initio prediction:Prodigal:002006,similar to AA sequence:UniProtKB:A0R5M8;locus_tag=OPKNFCMD_00915;product=Histidine N-alpha-methyltransferase
NODE_2_length_517991_cov_54.560022	Prodigal:002006	CDS	430498	431796	.	-	0	ID=OPKNFCMD_00916;eC_number=1.14.99.50;Name=egtB;gene=egtB;inference=ab initio prediction:Prodigal:002006,protein motif:HAMAP:MF_02035;locus_tag=OPKNFCMD_00916;product=Hercynine oxygenase
NODE_2_length_517991_cov_54.560022	Prodigal:002006	CDS	432078	432947	.	+	0	ID=OPKNFCMD_00917;eC_number=5.1.1.3;Name=murI;db_xref=COG:COG0796;gene=murI;inference=ab initio prediction:Prodigal:002006,similar to AA sequence:UniProtKB:P22634;locus_tag=OPKNFCMD_00917;product=Glutamate racemase
NODE_2_length_517991_cov_54.560022	Prodigal:002006	CDS	432965	433792	.	+	0	ID=OPKNFCMD_00918;db_xref=COG:COG1073;inference=ab initio prediction:Prodigal:002006,similar to AA sequence:UniProtKB:P9WLC7;locus_tag=OPKNFCMD_00918;product=putative protein
NODE_2_length_517991_cov_54.560022	Prodigal:002006	CDS	433996	434613	.	+	0	ID=OPKNFCMD_00919;Name=rpsD;db_xref=COG:COG0522;gene=rpsD;inference=ab initio prediction:Prodigal:002006,similar to AA sequence:UniProtKB:Q6N9G0;locus_tag=OPKNFCMD_00919;product=30S ribosomal protein S4
NODE_2_length_517991_cov_54.560022	Prodigal:002006	CDS	434947	435225	.	-	0	ID=OPKNFCMD_00920;inference=ab initio prediction:Prodigal:002006;locus_tag=OPKNFCMD_00920;product=hypothetical protein
NODE_2_length_517991_cov_54.560022	Prodigal:002006	CDS	435256	436041	.	-	0	ID=OPKNFCMD_00921;inference=ab initio prediction:Prodigal:002006;locus_tag=OPKNFCMD_00921;product=hypothetical protein
NODE_2_length_517991_cov_54.560022	Prodigal:002006	CDS	436424	437851	.	+	0	ID=OPKNFCMD_00922;eC_number=2.7.7.-;Name=selO_2;gene=selO_2;inference=ab initio prediction:Prodigal:002006,protein motif:HAMAP:MF_00692;locus_tag=OPKNFCMD_00922;product=Protein adenylyltransferase SelO
NODE_2_length_517991_cov_54.560022	Prodigal:002006	CDS	437896	439722	.	-	0	ID=OPKNFCMD_00923;Name=typA;db_xref=COG:COG1217;gene=typA;inference=ab initio prediction:Prodigal:002006,similar to AA sequence:UniProtKB:P32132;locus_tag=OPKNFCMD_00923;product=GTP-binding protein TypA/BipA
NODE_2_length_517991_cov_54.560022	Prodigal:002006	CDS	439865	441253	.	-	0	ID=OPKNFCMD_00924;inference=ab initio prediction:Prodigal:002006;locus_tag=OPKNFCMD_00924;product=hypothetical protein
NODE_2_length_517991_cov_54.560022	Prodigal:002006	CDS	441357	441548	.	-	0	ID=OPKNFCMD_00925;inference=ab initio prediction:Prodigal:002006;locus_tag=OPKNFCMD_00925;product=hypothetical protein
NODE_2_length_517991_cov_54.560022	Prodigal:002006	CDS	441892	443214	.	+	0	ID=OPKNFCMD_00926;Name=proP_1;gene=proP_1;inference=ab initio prediction:Prodigal:002006,similar to AA sequence:UniProtKB:P0C0L7;locus_tag=OPKNFCMD_00926;product=Proline/betaine transporter
NODE_2_length_517991_cov_54.560022	Prodigal:002006	CDS	443218	443895	.	-	0	ID=OPKNFCMD_00927;eC_number=3.8.1.2;Name=hdl IVa_1;gene=hdl IVa_1;inference=ab initio prediction:Prodigal:002006,similar to AA sequence:UniProtKB:Q51645;locus_tag=OPKNFCMD_00927;product=(S)-2-haloacid dehalogenase 4A
NODE_2_length_517991_cov_54.560022	Prodigal:002006	CDS	444001	445530	.	-	0	ID=OPKNFCMD_00928;Name=murJ;db_xref=COG:COG0728;gene=murJ;inference=ab initio prediction:Prodigal:002006,similar to AA sequence:UniProtKB:P0AF16;locus_tag=OPKNFCMD_00928;product=Lipid II flippase MurJ
NODE_2_length_517991_cov_54.560022	Prodigal:002006	CDS	445706	446737	.	-	0	ID=OPKNFCMD_00929;eC_number=2.4.-.-;inference=ab initio prediction:Prodigal:002006,similar to AA sequence:UniProtKB:Q55487;locus_tag=OPKNFCMD_00929;product=putative glycosyltransferase
NODE_2_length_517991_cov_54.560022	Prodigal:002006	CDS	446832	447749	.	+	0	ID=OPKNFCMD_00930;eC_number=3.5.1.105;Name=chbG;db_xref=COG:COG3394;gene=chbG;inference=ab initio prediction:Prodigal:002006,similar to AA sequence:UniProtKB:P37794;locus_tag=OPKNFCMD_00930;product=Chitooligosaccharide deacetylase ChbG
NODE_2_length_517991_cov_54.560022	Prodigal:002006	CDS	447826	448425	.	-	0	ID=OPKNFCMD_00931;eC_number=1.15.1.1;Name=sodB;db_xref=COG:COG0605;gene=sodB;inference=ab initio prediction:Prodigal:002006,similar to AA sequence:UniProtKB:Q9XD74;locus_tag=OPKNFCMD_00931;product=Superoxide dismutase [Mn]
NODE_2_length_517991_cov_54.560022	Prodigal:002006	CDS	448702	449634	.	+	0	ID=OPKNFCMD_00932;inference=ab initio prediction:Prodigal:002006;locus_tag=OPKNFCMD_00932;product=hypothetical protein
NODE_2_length_517991_cov_54.560022	Prodigal:002006	CDS	449674	451434	.	-	0	ID=OPKNFCMD_00933;inference=ab initio prediction:Prodigal:002006;locus_tag=OPKNFCMD_00933;product=hypothetical protein
NODE_2_length_517991_cov_54.560022	Prodigal:002006	CDS	451780	452481	.	-	0	ID=OPKNFCMD_00934;eC_number=2.1.1.33;Name=trmB;db_xref=COG:COG0220;gene=trmB;inference=ab initio prediction:Prodigal:002006,similar to AA sequence:UniProtKB:P0A8I5;locus_tag=OPKNFCMD_00934;product=tRNA (guanine-N(7)-)-methyltransferase
NODE_2_length_517991_cov_54.560022	Prodigal:002006	CDS	452588	453766	.	-	0	ID=OPKNFCMD_00935;eC_number=2.5.1.6;Name=metK;db_xref=COG:COG0192;gene=metK;inference=ab initio prediction:Prodigal:002006,similar to AA sequence:UniProtKB:P0A817;locus_tag=OPKNFCMD_00935;product=S-adenosylmethionine synthase
NODE_2_length_517991_cov_54.560022	Prodigal:002006	CDS	453864	454313	.	-	0	ID=OPKNFCMD_00936;inference=ab initio prediction:Prodigal:002006;locus_tag=OPKNFCMD_00936;product=hypothetical protein
NODE_2_length_517991_cov_54.560022	Prodigal:002006	CDS	454899	455723	.	+	0	ID=OPKNFCMD_00937;inference=ab initio prediction:Prodigal:002006;locus_tag=OPKNFCMD_00937;product=hypothetical protein
NODE_2_length_517991_cov_54.560022	Prodigal:002006	CDS	455729	457189	.	+	0	ID=OPKNFCMD_00938;eC_number=3.4.-.-;Name=bepA_2;gene=bepA_2;inference=ab initio prediction:Prodigal:002006,protein motif:HAMAP:MF_00997;locus_tag=OPKNFCMD_00938;product=Beta-barrel assembly-enhancing protease
NODE_2_length_517991_cov_54.560022	Prodigal:002006	CDS	457232	458236	.	-	0	ID=OPKNFCMD_00939;inference=ab initio prediction:Prodigal:002006;locus_tag=OPKNFCMD_00939;product=hypothetical protein
NODE_2_length_517991_cov_54.560022	Prodigal:002006	CDS	458355	460118	.	-	0	ID=OPKNFCMD_00940;eC_number=3.6.3.-;db_xref=COG:COG1132;inference=ab initio prediction:Prodigal:002006,similar to AA sequence:UniProtKB:Q99T13;locus_tag=OPKNFCMD_00940;product=Putative multidrug export ATP-binding/permease protein
NODE_2_length_517991_cov_54.560022	Prodigal:002006	CDS	460325	461737	.	-	0	ID=OPKNFCMD_00941;inference=ab initio prediction:Prodigal:002006,similar to AA sequence:UniProtKB:P9WJX1;locus_tag=OPKNFCMD_00941;product=putative MFS-type transporter
NODE_2_length_517991_cov_54.560022	Prodigal:002006	CDS	461734	462477	.	-	0	ID=OPKNFCMD_00942;inference=ab initio prediction:Prodigal:002006;locus_tag=OPKNFCMD_00942;product=hypothetical protein
NODE_2_length_517991_cov_54.560022	Prodigal:002006	CDS	462983	463741	.	+	0	ID=OPKNFCMD_00943;eC_number=2.6.99.2;Name=pdxJ;db_xref=COG:COG0854;gene=pdxJ;inference=ab initio prediction:Prodigal:002006,similar to AA sequence:UniProtKB:P0A794;locus_tag=OPKNFCMD_00943;product=Pyridoxine 5'-phosphate synthase
NODE_2_length_517991_cov_54.560022	Prodigal:002006	CDS	463738	464136	.	+	0	ID=OPKNFCMD_00944;eC_number=2.7.8.7;Name=acpS;db_xref=COG:COG0736;gene=acpS;inference=ab initio prediction:Prodigal:002006,similar to AA sequence:UniProtKB:Q9KPB6;locus_tag=OPKNFCMD_00944;product=Holo-[acyl-carrier-protein] synthase
NODE_2_length_517991_cov_54.560022	Prodigal:002006	CDS	464300	465091	.	+	0	ID=OPKNFCMD_00945;eC_number=3.4.21.89;Name=lepB;db_xref=COG:COG0681;gene=lepB;inference=ab initio prediction:Prodigal:002006,similar to AA sequence:UniProtKB:Q8L2J7;locus_tag=OPKNFCMD_00945;product=Signal peptidase I
NODE_2_length_517991_cov_54.560022	Prodigal:002006	CDS	465106	465903	.	+	0	ID=OPKNFCMD_00946;eC_number=3.1.26.3;Name=rnc;db_xref=COG:COG0571;gene=rnc;inference=ab initio prediction:Prodigal:002006,similar to AA sequence:UniProtKB:Q52698;locus_tag=OPKNFCMD_00946;product=Ribonuclease 3
NODE_2_length_517991_cov_54.560022	Prodigal:002006	CDS	465914	466846	.	+	0	ID=OPKNFCMD_00947;Name=era;gene=era;inference=ab initio prediction:Prodigal:002006,similar to AA sequence:UniProtKB:P64085;locus_tag=OPKNFCMD_00947;product=GTPase Era
NODE_2_length_517991_cov_54.560022	Prodigal:002006	CDS	466854	468032	.	+	0	ID=OPKNFCMD_00948;inference=ab initio prediction:Prodigal:002006;locus_tag=OPKNFCMD_00948;product=hypothetical protein
NODE_2_length_517991_cov_54.560022	Prodigal:002006	CDS	468215	469297	.	+	0	ID=OPKNFCMD_00949;inference=ab initio prediction:Prodigal:002006;locus_tag=OPKNFCMD_00949;product=hypothetical protein
NODE_2_length_517991_cov_54.560022	Prodigal:002006	CDS	469327	470244	.	+	0	ID=OPKNFCMD_00950;eC_number=2.1.1.172;Name=rsmC_1;gene=rsmC_1;inference=ab initio prediction:Prodigal:002006,protein motif:HAMAP:MF_01862;locus_tag=OPKNFCMD_00950;product=Ribosomal RNA small subunit methyltransferase C
NODE_2_length_517991_cov_54.560022	Prodigal:002006	CDS	470241	470978	.	+	0	ID=OPKNFCMD_00951;eC_number=5.4.99.19;Name=rsuA;db_xref=COG:COG1187;gene=rsuA;inference=ab initio prediction:Prodigal:002006,similar to AA sequence:UniProtKB:P0AA43;locus_tag=OPKNFCMD_00951;product=Ribosomal small subunit pseudouridine synthase A
NODE_2_length_517991_cov_54.560022	Prodigal:002006	CDS	470991	472610	.	-	0	ID=OPKNFCMD_00952;Name=gsiB_2;db_xref=COG:COG0747;gene=gsiB_2;inference=ab initio prediction:Prodigal:002006,similar to AA sequence:UniProtKB:P75797;locus_tag=OPKNFCMD_00952;product=Glutathione-binding protein GsiB
NODE_2_length_517991_cov_54.560022	Prodigal:002006	CDS	472826	474232	.	+	0	ID=OPKNFCMD_00953;eC_number=3.3.1.1;Name=ahcY;gene=ahcY;inference=ab initio prediction:Prodigal:002006,similar to AA sequence:UniProtKB:A0A087WNH6;locus_tag=OPKNFCMD_00953;product=Adenosylhomocysteinase
NODE_2_length_517991_cov_54.560022	Aragorn:001002	tRNA	474679	474754	.	-	.	ID=OPKNFCMD_00954;inference=COORDINATES:profile:Aragorn:001002;locus_tag=OPKNFCMD_00954;product=tRNA-Thr(cgt)
NODE_2_length_517991_cov_54.560022	Prodigal:002006	CDS	474904	475137	.	-	0	ID=OPKNFCMD_00955;inference=ab initio prediction:Prodigal:002006;locus_tag=OPKNFCMD_00955;product=hypothetical protein
NODE_2_length_517991_cov_54.560022	Prodigal:002006	CDS	475572	476612	.	+	0	ID=OPKNFCMD_00956;inference=ab initio prediction:Prodigal:002006;locus_tag=OPKNFCMD_00956;product=hypothetical protein
NODE_2_length_517991_cov_54.560022	Prodigal:002006	CDS	476638	478491	.	-	0	ID=OPKNFCMD_00957;Name=siaT_1;db_xref=COG:COG1593;gene=siaT_1;inference=ab initio prediction:Prodigal:002006,similar to AA sequence:UniProtKB:P44543;locus_tag=OPKNFCMD_00957;product=Sialic acid TRAP transporter permease protein SiaT
NODE_2_length_517991_cov_54.560022	Prodigal:002006	CDS	478515	479555	.	-	0	ID=OPKNFCMD_00958;Name=siaP_2;db_xref=COG:COG1638;gene=siaP_2;inference=ab initio prediction:Prodigal:002006,similar to AA sequence:UniProtKB:P44542;locus_tag=OPKNFCMD_00958;product=Sialic acid-binding periplasmic protein SiaP
NODE_2_length_517991_cov_54.560022	Prodigal:002006	CDS	479873	480778	.	+	0	ID=OPKNFCMD_00959;Name=gcvA_1;gene=gcvA_1;inference=ab initio prediction:Prodigal:002006,similar to AA sequence:UniProtKB:P0A9F6;locus_tag=OPKNFCMD_00959;product=Glycine cleavage system transcriptional activator
NODE_2_length_517991_cov_54.560022	Prodigal:002006	CDS	481064	482422	.	+	0	ID=OPKNFCMD_00960;inference=ab initio prediction:Prodigal:002006;locus_tag=OPKNFCMD_00960;product=hypothetical protein
NODE_2_length_517991_cov_54.560022	Prodigal:002006	CDS	482533	482832	.	+	0	ID=OPKNFCMD_00961;eC_number=5.3.1.32;Name=lsrG;gene=lsrG;inference=ab initio prediction:Prodigal:002006,protein motif:HAMAP:MF_02051;locus_tag=OPKNFCMD_00961;product=(4S)-4-hydroxy-5-phosphonooxypentane-2%2C3-dione isomerase
NODE_2_length_517991_cov_54.560022	Prodigal:002006	CDS	482890	483129	.	-	0	ID=OPKNFCMD_00962;inference=ab initio prediction:Prodigal:002006;locus_tag=OPKNFCMD_00962;product=hypothetical protein
NODE_2_length_517991_cov_54.560022	Prodigal:002006	CDS	483415	485079	.	+	0	ID=OPKNFCMD_00963;inference=ab initio prediction:Prodigal:002006;locus_tag=OPKNFCMD_00963;product=hypothetical protein
NODE_2_length_517991_cov_54.560022	Prodigal:002006	CDS	485314	485814	.	+	0	ID=OPKNFCMD_00964;Name=ros_2;db_xref=COG:COG4957;gene=ros_2;inference=ab initio prediction:Prodigal:002006,similar to AA sequence:UniProtKB:Q04152;locus_tag=OPKNFCMD_00964;product=Transcriptional regulatory protein ros
NODE_2_length_517991_cov_54.560022	Prodigal:002006	CDS	485915	486307	.	+	0	ID=OPKNFCMD_00965;inference=ab initio prediction:Prodigal:002006;locus_tag=OPKNFCMD_00965;product=hypothetical protein
NODE_2_length_517991_cov_54.560022	Prodigal:002006	CDS	486357	487577	.	-	0	ID=OPKNFCMD_00966;inference=ab initio prediction:Prodigal:002006;locus_tag=OPKNFCMD_00966;product=hypothetical protein
NODE_2_length_517991_cov_54.560022	Prodigal:002006	CDS	487821	488009	.	+	0	ID=OPKNFCMD_00967;inference=ab initio prediction:Prodigal:002006;locus_tag=OPKNFCMD_00967;product=hypothetical protein
NODE_2_length_517991_cov_54.560022	Prodigal:002006	CDS	488264	489574	.	-	0	ID=OPKNFCMD_00968;Name=ttdT;db_xref=COG:COG0471;gene=ttdT;inference=ab initio prediction:Prodigal:002006,similar to AA sequence:UniProtKB:P39414;locus_tag=OPKNFCMD_00968;product=L-tartrate/succinate antiporter
NODE_2_length_517991_cov_54.560022	Prodigal:002006	CDS	490297	490824	.	+	0	ID=OPKNFCMD_00969;inference=ab initio prediction:Prodigal:002006;locus_tag=OPKNFCMD_00969;product=hypothetical protein
NODE_2_length_517991_cov_54.560022	Prodigal:002006	CDS	490918	491424	.	-	0	ID=OPKNFCMD_00970;inference=ab initio prediction:Prodigal:002006;locus_tag=OPKNFCMD_00970;product=hypothetical protein
NODE_2_length_517991_cov_54.560022	Prodigal:002006	CDS	491680	492132	.	-	0	ID=OPKNFCMD_00971;Name=cymR_1;gene=cymR_1;inference=ab initio prediction:Prodigal:002006,similar to AA sequence:UniProtKB:O34527;locus_tag=OPKNFCMD_00971;product=HTH-type transcriptional regulator CymR
NODE_2_length_517991_cov_54.560022	Prodigal:002006	CDS	492243	493073	.	-	0	ID=OPKNFCMD_00972;eC_number=1.5.1.38;Name=frp;gene=frp;inference=ab initio prediction:Prodigal:002006,similar to AA sequence:UniProtKB:Q56691;locus_tag=OPKNFCMD_00972;product=NADPH-flavin oxidoreductase
NODE_2_length_517991_cov_54.560022	Prodigal:002006	CDS	493311	494288	.	+	0	ID=OPKNFCMD_00973;Name=dppB_2;db_xref=COG:COG0601;gene=dppB_2;inference=ab initio prediction:Prodigal:002006,similar to AA sequence:UniProtKB:P0AEF8;locus_tag=OPKNFCMD_00973;product=Dipeptide transport system permease protein DppB
NODE_2_length_517991_cov_54.560022	Prodigal:002006	CDS	494285	495175	.	+	0	ID=OPKNFCMD_00974;Name=ddpC_1;db_xref=COG:COG1173;gene=ddpC_1;inference=ab initio prediction:Prodigal:002006,similar to AA sequence:UniProtKB:P77463;locus_tag=OPKNFCMD_00974;product=putative D%2CD-dipeptide transport system permease protein DdpC
NODE_2_length_517991_cov_54.560022	Prodigal:002006	CDS	495172	496152	.	+	0	ID=OPKNFCMD_00975;Name=dppD_1;db_xref=COG:COG0444;gene=dppD_1;inference=ab initio prediction:Prodigal:002006,similar to AA sequence:UniProtKB:P0AAG0;locus_tag=OPKNFCMD_00975;product=Dipeptide transport ATP-binding protein DppD
NODE_2_length_517991_cov_54.560022	Prodigal:002006	CDS	496149	497183	.	+	0	ID=OPKNFCMD_00976;eC_number=7.6.2.8;Name=btuD_3;gene=btuD_3;inference=ab initio prediction:Prodigal:002006,protein motif:HAMAP:MF_01005;locus_tag=OPKNFCMD_00976;product=Vitamin B12 import ATP-binding protein BtuD
NODE_2_length_517991_cov_54.560022	Prodigal:002006	CDS	497233	498822	.	-	0	ID=OPKNFCMD_00977;Name=gsiB_3;db_xref=COG:COG0747;gene=gsiB_3;inference=ab initio prediction:Prodigal:002006,similar to AA sequence:UniProtKB:P75797;locus_tag=OPKNFCMD_00977;product=Glutathione-binding protein GsiB
NODE_2_length_517991_cov_54.560022	Prodigal:002006	CDS	498936	499352	.	+	0	ID=OPKNFCMD_00978;inference=ab initio prediction:Prodigal:002006;locus_tag=OPKNFCMD_00978;product=hypothetical protein
NODE_2_length_517991_cov_54.560022	Prodigal:002006	CDS	499593	500612	.	+	0	ID=OPKNFCMD_00979;Name=siaP_3;db_xref=COG:COG1638;gene=siaP_3;inference=ab initio prediction:Prodigal:002006,similar to AA sequence:UniProtKB:P44542;locus_tag=OPKNFCMD_00979;product=Sialic acid-binding periplasmic protein SiaP
NODE_2_length_517991_cov_54.560022	Prodigal:002006	CDS	500852	501247	.	+	0	ID=OPKNFCMD_00980;inference=ab initio prediction:Prodigal:002006;locus_tag=OPKNFCMD_00980;product=hypothetical protein
NODE_2_length_517991_cov_54.560022	Prodigal:002006	CDS	501306	501542	.	-	0	ID=OPKNFCMD_00981;inference=ab initio prediction:Prodigal:002006;locus_tag=OPKNFCMD_00981;product=hypothetical protein
NODE_2_length_517991_cov_54.560022	Prodigal:002006	CDS	501738	503714	.	-	0	ID=OPKNFCMD_00982;inference=ab initio prediction:Prodigal:002006;locus_tag=OPKNFCMD_00982;product=hypothetical protein
NODE_2_length_517991_cov_54.560022	Prodigal:002006	CDS	503876	504169	.	-	0	ID=OPKNFCMD_00983;inference=ab initio prediction:Prodigal:002006;locus_tag=OPKNFCMD_00983;product=hypothetical protein
NODE_2_length_517991_cov_54.560022	Prodigal:002006	CDS	504381	504662	.	-	0	ID=OPKNFCMD_00984;inference=ab initio prediction:Prodigal:002006;locus_tag=OPKNFCMD_00984;product=hypothetical protein
NODE_2_length_517991_cov_54.560022	Prodigal:002006	CDS	504781	505002	.	-	0	ID=OPKNFCMD_00985;inference=ab initio prediction:Prodigal:002006;locus_tag=OPKNFCMD_00985;product=hypothetical protein
NODE_2_length_517991_cov_54.560022	Prodigal:002006	CDS	505145	505375	.	-	0	ID=OPKNFCMD_00986;inference=ab initio prediction:Prodigal:002006;locus_tag=OPKNFCMD_00986;product=hypothetical protein
NODE_2_length_517991_cov_54.560022	Prodigal:002006	CDS	505473	506279	.	-	0	ID=OPKNFCMD_00987;inference=ab initio prediction:Prodigal:002006;locus_tag=OPKNFCMD_00987;product=hypothetical protein
NODE_2_length_517991_cov_54.560022	Prodigal:002006	CDS	506489	506911	.	-	0	ID=OPKNFCMD_00988;Name=yqjF;db_xref=COG:COG2259;gene=yqjF;inference=ab initio prediction:Prodigal:002006,similar to AA sequence:UniProtKB:P42619;locus_tag=OPKNFCMD_00988;product=Inner membrane protein YqjF
NODE_2_length_517991_cov_54.560022	Prodigal:002006	CDS	507198	508349	.	+	0	ID=OPKNFCMD_00989;inference=ab initio prediction:Prodigal:002006;locus_tag=OPKNFCMD_00989;product=hypothetical protein
NODE_2_length_517991_cov_54.560022	Prodigal:002006	CDS	508534	509265	.	+	0	ID=OPKNFCMD_00990;Name=ompR_1;gene=ompR_1;inference=ab initio prediction:Prodigal:002006,similar to AA sequence:UniProtKB:P0AA16;locus_tag=OPKNFCMD_00990;product=Transcriptional regulatory protein OmpR
NODE_2_length_517991_cov_54.560022	Prodigal:002006	CDS	509275	510504	.	-	0	ID=OPKNFCMD_00991;inference=ab initio prediction:Prodigal:002006;locus_tag=OPKNFCMD_00991;product=hypothetical protein
NODE_2_length_517991_cov_54.560022	Prodigal:002006	CDS	510645	512618	.	-	0	ID=OPKNFCMD_00992;eC_number=2.7.-.-;Name=sasA_3;gene=sasA_3;inference=ab initio prediction:Prodigal:002006,protein motif:HAMAP:MF_01837;locus_tag=OPKNFCMD_00992;product=Adaptive-response sensory-kinase SasA
NODE_2_length_517991_cov_54.560022	Prodigal:002006	CDS	512798	513055	.	-	0	ID=OPKNFCMD_00993;inference=ab initio prediction:Prodigal:002006;locus_tag=OPKNFCMD_00993;product=hypothetical protein
NODE_2_length_517991_cov_54.560022	Prodigal:002006	CDS	513141	513632	.	-	0	ID=OPKNFCMD_00994;inference=ab initio prediction:Prodigal:002006;locus_tag=OPKNFCMD_00994;product=hypothetical protein
NODE_2_length_517991_cov_54.560022	Prodigal:002006	CDS	513864	514871	.	+	0	ID=OPKNFCMD_00995;eC_number=1.1.1.1;Name=adhT;gene=adhT;inference=ab initio prediction:Prodigal:002006,similar to AA sequence:UniProtKB:P12311;locus_tag=OPKNFCMD_00995;product=Alcohol dehydrogenase
NODE_2_length_517991_cov_54.560022	Prodigal:002006	CDS	514954	516090	.	+	0	ID=OPKNFCMD_00996;inference=ab initio prediction:Prodigal:002006;locus_tag=OPKNFCMD_00996;product=hypothetical protein
NODE_2_length_517991_cov_54.560022	Prodigal:002006	CDS	516200	516718	.	-	0	ID=OPKNFCMD_00997;eC_number=1.8.4.11;Name=msrA_1;db_xref=COG:COG0225;gene=msrA_1;inference=ab initio prediction:Prodigal:002006,similar to AA sequence:UniProtKB:P9WJM5;locus_tag=OPKNFCMD_00997;product=Peptide methionine sulfoxide reductase MsrA
NODE_2_length_517991_cov_54.560022	Prodigal:002006	CDS	516934	517785	.	+	0	ID=OPKNFCMD_00998;eC_number=4.1.3.36;Name=menB_1;db_xref=COG:COG0447;gene=menB_1;inference=ab initio prediction:Prodigal:002006,similar to AA sequence:UniProtKB:P23966;locus_tag=OPKNFCMD_00998;product=1%2C4-dihydroxy-2-naphthoyl-CoA synthase
NODE_3_length_456532_cov_57.252241	Prodigal:002006	CDS	297	2672	.	+	0	ID=OPKNFCMD_00999;eC_number=2.7.13.3;Name=rcsC_4;gene=rcsC_4;inference=ab initio prediction:Prodigal:002006,protein motif:HAMAP:MF_00979;locus_tag=OPKNFCMD_00999;product=Sensor histidine kinase RcsC
NODE_3_length_456532_cov_57.252241	Prodigal:002006	CDS	2771	3046	.	-	0	ID=OPKNFCMD_01000;inference=ab initio prediction:Prodigal:002006;locus_tag=OPKNFCMD_01000;product=hypothetical protein
NODE_3_length_456532_cov_57.252241	Prodigal:002006	CDS	3111	3665	.	-	0	ID=OPKNFCMD_01001;eC_number=2.3.1.57;Name=speG;db_xref=COG:COG1670;gene=speG;inference=ab initio prediction:Prodigal:002006,similar to AA sequence:UniProtKB:P0A951;locus_tag=OPKNFCMD_01001;product=Spermidine N(1)-acetyltransferase
NODE_3_length_456532_cov_57.252241	Prodigal:002006	CDS	3700	4122	.	-	0	ID=OPKNFCMD_01002;inference=ab initio prediction:Prodigal:002006;locus_tag=OPKNFCMD_01002;product=hypothetical protein
NODE_3_length_456532_cov_57.252241	Prodigal:002006	CDS	4210	4728	.	-	0	ID=OPKNFCMD_01003;inference=ab initio prediction:Prodigal:002006;locus_tag=OPKNFCMD_01003;product=hypothetical protein
NODE_3_length_456532_cov_57.252241	Prodigal:002006	CDS	4725	5216	.	-	0	ID=OPKNFCMD_01004;eC_number=2.3.1.189;Name=mshD_1;gene=mshD_1;inference=ab initio prediction:Prodigal:002006,protein motif:HAMAP:MF_01698;locus_tag=OPKNFCMD_01004;product=Mycothiol acetyltransferase
NODE_3_length_456532_cov_57.252241	Prodigal:002006	CDS	5238	5771	.	-	0	ID=OPKNFCMD_01005;inference=ab initio prediction:Prodigal:002006;locus_tag=OPKNFCMD_01005;product=hypothetical protein
NODE_3_length_456532_cov_57.252241	Prodigal:002006	CDS	6252	11762	.	+	0	ID=OPKNFCMD_01006;inference=ab initio prediction:Prodigal:002006;locus_tag=OPKNFCMD_01006;product=hypothetical protein
NODE_3_length_456532_cov_57.252241	Prodigal:002006	CDS	11887	12372	.	-	0	ID=OPKNFCMD_01007;inference=ab initio prediction:Prodigal:002006;locus_tag=OPKNFCMD_01007;product=hypothetical protein
NODE_3_length_456532_cov_57.252241	Prodigal:002006	CDS	12575	13729	.	+	0	ID=OPKNFCMD_01008;inference=ab initio prediction:Prodigal:002006;locus_tag=OPKNFCMD_01008;product=hypothetical protein
NODE_3_length_456532_cov_57.252241	Prodigal:002006	CDS	13730	14395	.	-	0	ID=OPKNFCMD_01009;inference=ab initio prediction:Prodigal:002006;locus_tag=OPKNFCMD_01009;product=hypothetical protein
NODE_3_length_456532_cov_57.252241	Prodigal:002006	CDS	14988	15692	.	+	0	ID=OPKNFCMD_01010;inference=ab initio prediction:Prodigal:002006;locus_tag=OPKNFCMD_01010;product=hypothetical protein
NODE_3_length_456532_cov_57.252241	Prodigal:002006	CDS	15756	18914	.	-	0	ID=OPKNFCMD_01011;Name=bepG_1;gene=bepG_1;inference=ab initio prediction:Prodigal:002006,similar to AA sequence:UniProtKB:Q8FWV9;locus_tag=OPKNFCMD_01011;product=Efflux pump membrane transporter BepG
NODE_3_length_456532_cov_57.252241	Prodigal:002006	CDS	19144	20364	.	+	0	ID=OPKNFCMD_01012;Name=mdtA_1;gene=mdtA_1;inference=ab initio prediction:Prodigal:002006,similar to AA sequence:UniProtKB:P76397;locus_tag=OPKNFCMD_01012;product=Multidrug resistance protein MdtA
NODE_3_length_456532_cov_57.252241	Prodigal:002006	CDS	20538	21020	.	+	0	ID=OPKNFCMD_01013;inference=ab initio prediction:Prodigal:002006;locus_tag=OPKNFCMD_01013;product=hypothetical protein
NODE_3_length_456532_cov_57.252241	Prodigal:002006	CDS	21049	21219	.	+	0	ID=OPKNFCMD_01014;inference=ab initio prediction:Prodigal:002006;locus_tag=OPKNFCMD_01014;product=hypothetical protein
NODE_3_length_456532_cov_57.252241	Prodigal:002006	CDS	21225	21740	.	+	0	ID=OPKNFCMD_01015;eC_number=3.5.1.88;Name=def_1;db_xref=COG:COG0242;gene=def_1;inference=ab initio prediction:Prodigal:002006,similar to AA sequence:UniProtKB:Q9I7A8;locus_tag=OPKNFCMD_01015;product=Peptide deformylase
NODE_3_length_456532_cov_57.252241	Prodigal:002006	CDS	21838	22314	.	-	0	ID=OPKNFCMD_01016;inference=ab initio prediction:Prodigal:002006;locus_tag=OPKNFCMD_01016;product=hypothetical protein
NODE_3_length_456532_cov_57.252241	Prodigal:002006	CDS	22662	22940	.	+	0	ID=OPKNFCMD_01017;inference=ab initio prediction:Prodigal:002006;locus_tag=OPKNFCMD_01017;product=hypothetical protein
NODE_3_length_456532_cov_57.252241	Prodigal:002006	CDS	22957	23766	.	-	0	ID=OPKNFCMD_01018;inference=ab initio prediction:Prodigal:002006;locus_tag=OPKNFCMD_01018;product=hypothetical protein
NODE_3_length_456532_cov_57.252241	Prodigal:002006	CDS	24020	24268	.	-	0	ID=OPKNFCMD_01019;inference=ab initio prediction:Prodigal:002006;locus_tag=OPKNFCMD_01019;product=hypothetical protein
NODE_3_length_456532_cov_57.252241	Prodigal:002006	CDS	24600	26597	.	+	0	ID=OPKNFCMD_01020;inference=ab initio prediction:Prodigal:002006;locus_tag=OPKNFCMD_01020;product=hypothetical protein
NODE_3_length_456532_cov_57.252241	Prodigal:002006	CDS	26763	27368	.	+	0	ID=OPKNFCMD_01021;Name=lemA;db_xref=COG:COG1704;gene=lemA;inference=ab initio prediction:Prodigal:002006,similar to AA sequence:UniProtKB:A8AVK0;locus_tag=OPKNFCMD_01021;product=Protein LemA
NODE_3_length_456532_cov_57.252241	Prodigal:002006	CDS	27380	28267	.	+	0	ID=OPKNFCMD_01022;inference=ab initio prediction:Prodigal:002006;locus_tag=OPKNFCMD_01022;product=hypothetical protein
NODE_3_length_456532_cov_57.252241	Prodigal:002006	CDS	28279	28893	.	+	0	ID=OPKNFCMD_01023;inference=ab initio prediction:Prodigal:002006;locus_tag=OPKNFCMD_01023;product=hypothetical protein
NODE_3_length_456532_cov_57.252241	Prodigal:002006	CDS	29057	29422	.	+	0	ID=OPKNFCMD_01024;inference=ab initio prediction:Prodigal:002006;locus_tag=OPKNFCMD_01024;product=hypothetical protein
NODE_3_length_456532_cov_57.252241	Prodigal:002006	CDS	29467	30282	.	+	0	ID=OPKNFCMD_01025;inference=ab initio prediction:Prodigal:002006;locus_tag=OPKNFCMD_01025;product=hypothetical protein
NODE_3_length_456532_cov_57.252241	Prodigal:002006	CDS	30425	30670	.	+	0	ID=OPKNFCMD_01026;inference=ab initio prediction:Prodigal:002006;locus_tag=OPKNFCMD_01026;product=hypothetical protein
NODE_3_length_456532_cov_57.252241	Prodigal:002006	CDS	30902	31612	.	-	0	ID=OPKNFCMD_01027;inference=ab initio prediction:Prodigal:002006;locus_tag=OPKNFCMD_01027;product=hypothetical protein
NODE_3_length_456532_cov_57.252241	Prodigal:002006	CDS	31980	32225	.	-	0	ID=OPKNFCMD_01028;inference=ab initio prediction:Prodigal:002006;locus_tag=OPKNFCMD_01028;product=hypothetical protein
NODE_3_length_456532_cov_57.252241	Prodigal:002006	CDS	32341	32583	.	-	0	ID=OPKNFCMD_01029;inference=ab initio prediction:Prodigal:002006;locus_tag=OPKNFCMD_01029;product=hypothetical protein
NODE_3_length_456532_cov_57.252241	Prodigal:002006	CDS	33146	33355	.	+	0	ID=OPKNFCMD_01030;inference=ab initio prediction:Prodigal:002006;locus_tag=OPKNFCMD_01030;product=hypothetical protein
NODE_3_length_456532_cov_57.252241	Aragorn:001002	tRNA	33642	33719	.	-	.	ID=OPKNFCMD_01031;inference=COORDINATES:profile:Aragorn:001002;locus_tag=OPKNFCMD_01031;product=tRNA-Pro(ggg)
NODE_3_length_456532_cov_57.252241	Prodigal:002006	CDS	34040	34411	.	-	0	ID=OPKNFCMD_01032;inference=ab initio prediction:Prodigal:002006;locus_tag=OPKNFCMD_01032;product=hypothetical protein
NODE_3_length_456532_cov_57.252241	Prodigal:002006	CDS	34642	35010	.	-	0	ID=OPKNFCMD_01033;eC_number=1.1.1.100;Name=fabG_3;gene=fabG_3;inference=ab initio prediction:Prodigal:002006,similar to AA sequence:UniProtKB:O67610;locus_tag=OPKNFCMD_01033;product=3-oxoacyl-[acyl-carrier-protein] reductase FabG
NODE_3_length_456532_cov_57.252241	Prodigal:002006	CDS	35196	35681	.	-	0	ID=OPKNFCMD_01034;Name=dctP_1;db_xref=COG:COG1638;gene=dctP_1;inference=ab initio prediction:Prodigal:002006,similar to AA sequence:UniProtKB:Q9HU18;locus_tag=OPKNFCMD_01034;product=C4-dicarboxylate-binding periplasmic protein DctP
NODE_3_length_456532_cov_57.252241	Prodigal:002006	CDS	35738	36877	.	-	0	ID=OPKNFCMD_01035;eC_number=2.8.3.16;Name=frc_1;gene=frc_1;inference=ab initio prediction:Prodigal:002006,protein motif:HAMAP:MF_00742;locus_tag=OPKNFCMD_01035;product=Formyl-CoA:oxalate CoA-transferase
NODE_3_length_456532_cov_57.252241	Prodigal:002006	CDS	36905	37774	.	-	0	ID=OPKNFCMD_01036;eC_number=4.1.3.6;Name=citE_1;db_xref=COG:COG2301;gene=citE_1;inference=ab initio prediction:Prodigal:002006,similar to AA sequence:UniProtKB:P17725;locus_tag=OPKNFCMD_01036;product=Citrate lyase subunit beta
NODE_3_length_456532_cov_57.252241	Prodigal:002006	CDS	38132	38905	.	+	0	ID=OPKNFCMD_01037;inference=ab initio prediction:Prodigal:002006;locus_tag=OPKNFCMD_01037;product=hypothetical protein
NODE_3_length_456532_cov_57.252241	Prodigal:002006	CDS	39225	40319	.	+	0	ID=OPKNFCMD_01038;eC_number=1.1.1.85;Name=leuB_2;db_xref=COG:COG0473;gene=leuB_2;inference=ab initio prediction:Prodigal:002006,similar to AA sequence:UniProtKB:P61495;locus_tag=OPKNFCMD_01038;product=3-isopropylmalate dehydrogenase
NODE_3_length_456532_cov_57.252241	Prodigal:002006	CDS	40330	41259	.	+	0	ID=OPKNFCMD_01039;eC_number=1.1.1.169;Name=panE_2;db_xref=COG:COG1893;gene=panE_2;inference=ab initio prediction:Prodigal:002006,similar to AA sequence:UniProtKB:Q9HW09;locus_tag=OPKNFCMD_01039;product=2-dehydropantoate 2-reductase
NODE_3_length_456532_cov_57.252241	Prodigal:002006	CDS	41353	42486	.	-	0	ID=OPKNFCMD_01040;eC_number=1.1.-.-;Name=yajO_1;db_xref=COG:COG0667;gene=yajO_1;inference=ab initio prediction:Prodigal:002006,similar to AA sequence:UniProtKB:P77735;locus_tag=OPKNFCMD_01040;product=1-deoxyxylulose-5-phosphate synthase YajO
NODE_3_length_456532_cov_57.252241	Prodigal:002006	CDS	42582	43484	.	+	0	ID=OPKNFCMD_01041;Name=pgrR_1;gene=pgrR_1;inference=ab initio prediction:Prodigal:002006,similar to AA sequence:UniProtKB:P77333;locus_tag=OPKNFCMD_01041;product=HTH-type transcriptional regulator PgrR
NODE_3_length_456532_cov_57.252241	Prodigal:002006	CDS	43551	44444	.	-	0	ID=OPKNFCMD_01042;eC_number=3.8.1.3;db_xref=COG:COG0596;inference=ab initio prediction:Prodigal:002006,similar to AA sequence:UniProtKB:Q6NAM1;locus_tag=OPKNFCMD_01042;product=Fluoroacetate dehalogenase
NODE_3_length_456532_cov_57.252241	Prodigal:002006	CDS	44515	44892	.	-	0	ID=OPKNFCMD_01043;inference=ab initio prediction:Prodigal:002006;locus_tag=OPKNFCMD_01043;product=hypothetical protein
NODE_3_length_456532_cov_57.252241	Prodigal:002006	CDS	45066	46292	.	-	0	ID=OPKNFCMD_01044;eC_number=1.14.14.-;Name=sfnC_1;gene=sfnC_1;inference=ab initio prediction:Prodigal:002006,similar to AA sequence:UniProtKB:Q845S8;locus_tag=OPKNFCMD_01044;product=putative FMNH2-dependent monooxygenase SfnC
NODE_3_length_456532_cov_57.252241	Prodigal:002006	CDS	46662	46799	.	+	0	ID=OPKNFCMD_01045;inference=ab initio prediction:Prodigal:002006;locus_tag=OPKNFCMD_01045;product=hypothetical protein
NODE_3_length_456532_cov_57.252241	Prodigal:002006	CDS	46799	47623	.	+	0	ID=OPKNFCMD_01046;Name=nlpA;db_xref=COG:COG1464;gene=nlpA;inference=ab initio prediction:Prodigal:002006,similar to AA sequence:UniProtKB:P04846;locus_tag=OPKNFCMD_01046;product=Lipoprotein 28
NODE_3_length_456532_cov_57.252241	Prodigal:002006	CDS	47620	49041	.	+	0	ID=OPKNFCMD_01047;eC_number=1.14.13.131;Name=dmoA_1;gene=dmoA_1;inference=ab initio prediction:Prodigal:002006,similar to AA sequence:UniProtKB:E9JFX9;locus_tag=OPKNFCMD_01047;product=Dimethyl-sulfide monooxygenase
NODE_3_length_456532_cov_57.252241	Prodigal:002006	CDS	49038	50468	.	+	0	ID=OPKNFCMD_01048;eC_number=1.14.13.131;Name=dmoA_2;gene=dmoA_2;inference=ab initio prediction:Prodigal:002006,similar to AA sequence:UniProtKB:E9JFX9;locus_tag=OPKNFCMD_01048;product=Dimethyl-sulfide monooxygenase
NODE_3_length_456532_cov_57.252241	Prodigal:002006	CDS	50339	51073	.	-	0	ID=OPKNFCMD_01049;inference=ab initio prediction:Prodigal:002006;locus_tag=OPKNFCMD_01049;product=hypothetical protein
NODE_3_length_456532_cov_57.252241	Prodigal:002006	CDS	51084	51854	.	-	0	ID=OPKNFCMD_01050;Name=ssuC_2;db_xref=COG:COG0600;gene=ssuC_2;inference=ab initio prediction:Prodigal:002006,similar to AA sequence:UniProtKB:P40401;locus_tag=OPKNFCMD_01050;product=Putative aliphatic sulfonates transport permease protein SsuC
NODE_3_length_456532_cov_57.252241	Prodigal:002006	CDS	51944	53299	.	-	0	ID=OPKNFCMD_01051;eC_number=1.14.14.10;Name=ntaA_1;gene=ntaA_1;inference=ab initio prediction:Prodigal:002006,similar to AA sequence:UniProtKB:P54989;locus_tag=OPKNFCMD_01051;product=Nitrilotriacetate monooxygenase component A
NODE_3_length_456532_cov_57.252241	Prodigal:002006	CDS	53324	53578	.	-	0	ID=OPKNFCMD_01052;inference=ab initio prediction:Prodigal:002006;locus_tag=OPKNFCMD_01052;product=hypothetical protein
NODE_3_length_456532_cov_57.252241	Prodigal:002006	CDS	53666	55036	.	-	0	ID=OPKNFCMD_01053;eC_number=1.14.14.10;Name=ntaA_2;gene=ntaA_2;inference=ab initio prediction:Prodigal:002006,similar to AA sequence:UniProtKB:P54989;locus_tag=OPKNFCMD_01053;product=Nitrilotriacetate monooxygenase component A
NODE_3_length_456532_cov_57.252241	Prodigal:002006	CDS	55230	56198	.	-	0	ID=OPKNFCMD_01054;inference=ab initio prediction:Prodigal:002006;locus_tag=OPKNFCMD_01054;product=hypothetical protein
NODE_3_length_456532_cov_57.252241	Prodigal:002006	CDS	57079	58071	.	+	0	ID=OPKNFCMD_01055;Name=appA_1;gene=appA_1;inference=ab initio prediction:Prodigal:002006,similar to AA sequence:UniProtKB:P42061;locus_tag=OPKNFCMD_01055;product=Oligopeptide-binding protein AppA
NODE_3_length_456532_cov_57.252241	Prodigal:002006	CDS	58251	58835	.	-	0	ID=OPKNFCMD_01056;eC_number=1.5.1.42;Name=sfnF_1;db_xref=COG:COG0431;gene=sfnF_1;inference=ab initio prediction:Prodigal:002006,similar to AA sequence:UniProtKB:Q3K9A2;locus_tag=OPKNFCMD_01056;product=NADH-dependent FMN reductase SfnF
NODE_3_length_456532_cov_57.252241	Prodigal:002006	CDS	58875	59798	.	-	0	ID=OPKNFCMD_01057;Name=oppF_1;db_xref=COG:COG4608;gene=oppF_1;inference=ab initio prediction:Prodigal:002006,similar to AA sequence:UniProtKB:P24137;locus_tag=OPKNFCMD_01057;product=Oligopeptide transport ATP-binding protein OppF
NODE_3_length_456532_cov_57.252241	Prodigal:002006	CDS	59776	60804	.	-	0	ID=OPKNFCMD_01058;Name=dppD_2;db_xref=COG:COG0444;gene=dppD_2;inference=ab initio prediction:Prodigal:002006,similar to AA sequence:UniProtKB:P0AAG0;locus_tag=OPKNFCMD_01058;product=Dipeptide transport ATP-binding protein DppD
NODE_3_length_456532_cov_57.252241	Prodigal:002006	CDS	60807	61712	.	-	0	ID=OPKNFCMD_01059;Name=oppC_1;db_xref=COG:COG1173;gene=oppC_1;inference=ab initio prediction:Prodigal:002006,similar to AA sequence:UniProtKB:P08006;locus_tag=OPKNFCMD_01059;product=Oligopeptide transport system permease protein OppC
NODE_3_length_456532_cov_57.252241	Prodigal:002006	CDS	61724	62713	.	-	0	ID=OPKNFCMD_01060;Name=dppB_3;db_xref=COG:COG0601;gene=dppB_3;inference=ab initio prediction:Prodigal:002006,similar to AA sequence:UniProtKB:P0AEF8;locus_tag=OPKNFCMD_01060;product=Dipeptide transport system permease protein DppB
NODE_3_length_456532_cov_57.252241	Prodigal:002006	CDS	62850	64052	.	+	0	ID=OPKNFCMD_01061;eC_number=1.14.14.35;Name=sfnG;gene=sfnG;inference=ab initio prediction:Prodigal:002006,similar to AA sequence:UniProtKB:Q65YW9;locus_tag=OPKNFCMD_01061;product=FMNH(2)-dependent dimethylsulfone monooxygenase
NODE_3_length_456532_cov_57.252241	Prodigal:002006	CDS	64204	65820	.	+	0	ID=OPKNFCMD_01062;Name=gsiB_4;db_xref=COG:COG0747;gene=gsiB_4;inference=ab initio prediction:Prodigal:002006,similar to AA sequence:UniProtKB:P75797;locus_tag=OPKNFCMD_01062;product=Glutathione-binding protein GsiB
NODE_3_length_456532_cov_57.252241	Prodigal:002006	CDS	65847	67028	.	+	0	ID=OPKNFCMD_01063;eC_number=1.14.14.-;Name=sfnC_2;gene=sfnC_2;inference=ab initio prediction:Prodigal:002006,similar to AA sequence:UniProtKB:Q845S8;locus_tag=OPKNFCMD_01063;product=putative FMNH2-dependent monooxygenase SfnC
NODE_3_length_456532_cov_57.252241	Prodigal:002006	CDS	67025	68638	.	+	0	ID=OPKNFCMD_01064;inference=ab initio prediction:Prodigal:002006;locus_tag=OPKNFCMD_01064;product=hypothetical protein
NODE_3_length_456532_cov_57.252241	Prodigal:002006	CDS	68819	69985	.	+	0	ID=OPKNFCMD_01065;eC_number=2.5.1.48;Name=metB_1;db_xref=COG:COG0626;gene=metB_1;inference=ab initio prediction:Prodigal:002006,similar to AA sequence:UniProtKB:P00935;locus_tag=OPKNFCMD_01065;product=Cystathionine gamma-synthase
NODE_3_length_456532_cov_57.252241	Prodigal:002006	CDS	70497	71813	.	+	0	ID=OPKNFCMD_01066;eC_number=1.14.14.10;Name=ntaA_3;gene=ntaA_3;inference=ab initio prediction:Prodigal:002006,similar to AA sequence:UniProtKB:P54989;locus_tag=OPKNFCMD_01066;product=Nitrilotriacetate monooxygenase component A
NODE_3_length_456532_cov_57.252241	Prodigal:002006	CDS	71864	72064	.	+	0	ID=OPKNFCMD_01067;inference=ab initio prediction:Prodigal:002006;locus_tag=OPKNFCMD_01067;product=hypothetical protein
NODE_3_length_456532_cov_57.252241	Prodigal:002006	CDS	72094	72954	.	+	0	ID=OPKNFCMD_01068;db_xref=COG:COG1305;inference=ab initio prediction:Prodigal:002006,similar to AA sequence:UniProtKB:P9WL93;locus_tag=OPKNFCMD_01068;product=putative protein
NODE_3_length_456532_cov_57.252241	Prodigal:002006	CDS	73120	74619	.	+	0	ID=OPKNFCMD_01069;Name=ydjE_1;gene=ydjE_1;inference=ab initio prediction:Prodigal:002006,similar to AA sequence:UniProtKB:P38055;locus_tag=OPKNFCMD_01069;product=Inner membrane metabolite transport protein YdjE
NODE_3_length_456532_cov_57.252241	Prodigal:002006	CDS	74648	75673	.	-	0	ID=OPKNFCMD_01070;inference=ab initio prediction:Prodigal:002006;locus_tag=OPKNFCMD_01070;product=hypothetical protein
NODE_3_length_456532_cov_57.252241	Prodigal:002006	CDS	75837	77459	.	-	0	ID=OPKNFCMD_01071;eC_number=6.2.1.48;Name=caiC_1;db_xref=COG:COG0318;gene=caiC_1;inference=ab initio prediction:Prodigal:002006,similar to AA sequence:UniProtKB:P31552;locus_tag=OPKNFCMD_01071;product=Crotonobetaine/carnitine--CoA ligase
NODE_3_length_456532_cov_57.252241	Prodigal:002006	CDS	77484	78293	.	-	0	ID=OPKNFCMD_01072;inference=ab initio prediction:Prodigal:002006;locus_tag=OPKNFCMD_01072;product=hypothetical protein
NODE_3_length_456532_cov_57.252241	Prodigal:002006	CDS	78294	78581	.	-	0	ID=OPKNFCMD_01073;inference=ab initio prediction:Prodigal:002006;locus_tag=OPKNFCMD_01073;product=hypothetical protein
NODE_3_length_456532_cov_57.252241	Prodigal:002006	CDS	78619	79845	.	-	0	ID=OPKNFCMD_01074;inference=ab initio prediction:Prodigal:002006;locus_tag=OPKNFCMD_01074;product=hypothetical protein
NODE_3_length_456532_cov_57.252241	Prodigal:002006	CDS	80050	81204	.	+	0	ID=OPKNFCMD_01075;eC_number=1.3.99.-;inference=ab initio prediction:Prodigal:002006,similar to AA sequence:UniProtKB:P96855;locus_tag=OPKNFCMD_01075;product=Acyl-CoA dehydrogenase FadE34
NODE_3_length_456532_cov_57.252241	Prodigal:002006	CDS	81201	82271	.	+	0	ID=OPKNFCMD_01076;eC_number=1.3.99.-;inference=ab initio prediction:Prodigal:002006,similar to AA sequence:UniProtKB:P96855;locus_tag=OPKNFCMD_01076;product=Acyl-CoA dehydrogenase FadE34
NODE_3_length_456532_cov_57.252241	Prodigal:002006	CDS	82308	83492	.	+	0	ID=OPKNFCMD_01077;eC_number=1.6.99.1;Name=namA_2;db_xref=COG:COG1902;gene=namA_2;inference=ab initio prediction:Prodigal:002006,similar to AA sequence:UniProtKB:Q5KXG9;locus_tag=OPKNFCMD_01077;product=NADPH dehydrogenase
NODE_3_length_456532_cov_57.252241	Prodigal:002006	CDS	83543	84619	.	+	0	ID=OPKNFCMD_01078;eC_number=4.1.3.36;Name=menB_2;gene=menB_2;inference=ab initio prediction:Prodigal:002006,protein motif:HAMAP:MF_01934;locus_tag=OPKNFCMD_01078;product=1%2C4-dihydroxy-2-naphthoyl-CoA synthase
NODE_3_length_456532_cov_57.252241	Prodigal:002006	CDS	84676	85434	.	+	0	ID=OPKNFCMD_01079;eC_number=3.1.1.81;Name=attM_1;gene=attM_1;inference=ab initio prediction:Prodigal:002006,similar to AA sequence:UniProtKB:Q8VPD5;locus_tag=OPKNFCMD_01079;product=N-acyl homoserine lactonase AttM
NODE_3_length_456532_cov_57.252241	Prodigal:002006	CDS	85604	85885	.	+	0	ID=OPKNFCMD_01080;inference=ab initio prediction:Prodigal:002006;locus_tag=OPKNFCMD_01080;product=hypothetical protein
NODE_3_length_456532_cov_57.252241	Prodigal:002006	CDS	85954	86529	.	-	0	ID=OPKNFCMD_01081;inference=ab initio prediction:Prodigal:002006;locus_tag=OPKNFCMD_01081;product=hypothetical protein
NODE_3_length_456532_cov_57.252241	Prodigal:002006	CDS	86730	87815	.	-	0	ID=OPKNFCMD_01082;inference=ab initio prediction:Prodigal:002006;locus_tag=OPKNFCMD_01082;product=hypothetical protein
NODE_3_length_456532_cov_57.252241	Prodigal:002006	CDS	87961	88134	.	+	0	ID=OPKNFCMD_01083;inference=ab initio prediction:Prodigal:002006;locus_tag=OPKNFCMD_01083;product=hypothetical protein
NODE_3_length_456532_cov_57.252241	Prodigal:002006	CDS	88153	88737	.	+	0	ID=OPKNFCMD_01084;inference=ab initio prediction:Prodigal:002006;locus_tag=OPKNFCMD_01084;product=hypothetical protein
NODE_3_length_456532_cov_57.252241	Prodigal:002006	CDS	88813	89289	.	+	0	ID=OPKNFCMD_01085;inference=ab initio prediction:Prodigal:002006;locus_tag=OPKNFCMD_01085;product=hypothetical protein
NODE_3_length_456532_cov_57.252241	Prodigal:002006	CDS	89323	89529	.	-	0	ID=OPKNFCMD_01086;inference=ab initio prediction:Prodigal:002006;locus_tag=OPKNFCMD_01086;product=hypothetical protein
NODE_3_length_456532_cov_57.252241	Prodigal:002006	CDS	89755	90300	.	+	0	ID=OPKNFCMD_01087;inference=ab initio prediction:Prodigal:002006;locus_tag=OPKNFCMD_01087;product=hypothetical protein
NODE_3_length_456532_cov_57.252241	Prodigal:002006	CDS	90340	91929	.	-	0	ID=OPKNFCMD_01088;eC_number=6.3.5.7;Name=QRSL1_1;gene=QRSL1_1;inference=ab initio prediction:Prodigal:002006,protein motif:HAMAP:MF_00120;locus_tag=OPKNFCMD_01088;product=Glutamyl-tRNA(Gln) amidotransferase subunit A%2C chloroplastic/mitochondrial
NODE_3_length_456532_cov_57.252241	Prodigal:002006	CDS	91926	93008	.	-	0	ID=OPKNFCMD_01089;eC_number=1.14.99.46;Name=rutA;db_xref=COG:COG2141;gene=rutA;inference=ab initio prediction:Prodigal:002006,similar to AA sequence:UniProtKB:P75898;locus_tag=OPKNFCMD_01089;product=Pyrimidine monooxygenase RutA
NODE_3_length_456532_cov_57.252241	Prodigal:002006	CDS	93135	93917	.	-	0	ID=OPKNFCMD_01090;Name=ydcV_1;gene=ydcV_1;inference=ab initio prediction:Prodigal:002006,similar to AA sequence:UniProtKB:P0AFR9;locus_tag=OPKNFCMD_01090;product=Inner membrane ABC transporter permease protein YdcV
NODE_3_length_456532_cov_57.252241	Prodigal:002006	CDS	93914	94873	.	-	0	ID=OPKNFCMD_01091;Name=potH_1;db_xref=COG:COG1176;gene=potH_1;inference=ab initio prediction:Prodigal:002006,similar to AA sequence:UniProtKB:P31135;locus_tag=OPKNFCMD_01091;product=Putrescine transport system permease protein PotH
NODE_3_length_456532_cov_57.252241	Prodigal:002006	CDS	94870	96108	.	-	0	ID=OPKNFCMD_01092;eC_number=7.6.2.8;Name=btuD_4;gene=btuD_4;inference=ab initio prediction:Prodigal:002006,protein motif:HAMAP:MF_01005;locus_tag=OPKNFCMD_01092;product=Vitamin B12 import ATP-binding protein BtuD
NODE_3_length_456532_cov_57.252241	Prodigal:002006	CDS	96452	98023	.	-	0	ID=OPKNFCMD_01093;Name=emrB;gene=emrB;inference=ab initio prediction:Prodigal:002006,similar to AA sequence:UniProtKB:P0DPR7;locus_tag=OPKNFCMD_01093;product=Colistin resistance protein EmrB
NODE_3_length_456532_cov_57.252241	Prodigal:002006	CDS	98278	99531	.	-	0	ID=OPKNFCMD_01094;Name=aaeA_2;gene=aaeA_2;inference=ab initio prediction:Prodigal:002006,protein motif:HAMAP:MF_01544;locus_tag=OPKNFCMD_01094;product=p-hydroxybenzoic acid efflux pump subunit AaeA
NODE_3_length_456532_cov_57.252241	Prodigal:002006	CDS	99708	100340	.	+	0	ID=OPKNFCMD_01095;Name=betI_2;gene=betI_2;inference=ab initio prediction:Prodigal:002006,protein motif:HAMAP:MF_00768;locus_tag=OPKNFCMD_01095;product=HTH-type transcriptional regulator BetI
NODE_3_length_456532_cov_57.252241	Prodigal:002006	CDS	100362	101048	.	-	0	ID=OPKNFCMD_01096;Name=crp;db_xref=COG:COG0664;gene=crp;inference=ab initio prediction:Prodigal:002006,similar to AA sequence:UniProtKB:P0A2T6;locus_tag=OPKNFCMD_01096;product=cAMP-activated global transcriptional regulator CRP
NODE_3_length_456532_cov_57.252241	Prodigal:002006	CDS	101177	102508	.	-	0	ID=OPKNFCMD_01097;eC_number=1.1.1.136;Name=wbpA;db_xref=COG:COG0677;gene=wbpA;inference=ab initio prediction:Prodigal:002006,similar to AA sequence:UniProtKB:G3XD94;locus_tag=OPKNFCMD_01097;product=UDP-N-acetyl-D-glucosamine 6-dehydrogenase
NODE_3_length_456532_cov_57.252241	Prodigal:002006	CDS	102709	104580	.	+	0	ID=OPKNFCMD_01098;Name=yheS_2;db_xref=COG:COG0488;gene=yheS_2;inference=ab initio prediction:Prodigal:002006,similar to AA sequence:UniProtKB:P63389;locus_tag=OPKNFCMD_01098;product=putative ABC transporter ATP-binding protein YheS
NODE_3_length_456532_cov_57.252241	Prodigal:002006	CDS	104811	105674	.	+	0	ID=OPKNFCMD_01099;eC_number=3.5.1.10;Name=purU_1;db_xref=COG:COG0788;gene=purU_1;inference=ab initio prediction:Prodigal:002006,similar to AA sequence:UniProtKB:P9WHM3;locus_tag=OPKNFCMD_01099;product=Formyltetrahydrofolate deformylase
NODE_3_length_456532_cov_57.252241	Prodigal:002006	CDS	105894	106328	.	+	0	ID=OPKNFCMD_01100;inference=ab initio prediction:Prodigal:002006;locus_tag=OPKNFCMD_01100;product=hypothetical protein
NODE_3_length_456532_cov_57.252241	Prodigal:002006	CDS	106335	107966	.	+	0	ID=OPKNFCMD_01101;Name=oppA_1;db_xref=COG:COG4166;gene=oppA_1;inference=ab initio prediction:Prodigal:002006,similar to AA sequence:UniProtKB:P23843;locus_tag=OPKNFCMD_01101;product=Periplasmic oligopeptide-binding protein
NODE_3_length_456532_cov_57.252241	Prodigal:002006	CDS	108195	109106	.	+	0	ID=OPKNFCMD_01102;Name=oppB;db_xref=COG:COG0601;gene=oppB;inference=ab initio prediction:Prodigal:002006,similar to AA sequence:UniProtKB:P0AFH2;locus_tag=OPKNFCMD_01102;product=Oligopeptide transport system permease protein OppB
NODE_3_length_456532_cov_57.252241	Prodigal:002006	CDS	109103	110215	.	+	0	ID=OPKNFCMD_01103;inference=ab initio prediction:Prodigal:002006;locus_tag=OPKNFCMD_01103;product=hypothetical protein
NODE_3_length_456532_cov_57.252241	Prodigal:002006	CDS	110212	111792	.	+	0	ID=OPKNFCMD_01104;Name=yejF_1;db_xref=COG:COG4172;gene=yejF_1;inference=ab initio prediction:Prodigal:002006,similar to AA sequence:UniProtKB:P33916;locus_tag=OPKNFCMD_01104;product=putative ABC transporter ATP-binding protein YejF
NODE_3_length_456532_cov_57.252241	Prodigal:002006	CDS	111949	112404	.	+	0	ID=OPKNFCMD_01105;inference=ab initio prediction:Prodigal:002006;locus_tag=OPKNFCMD_01105;product=hypothetical protein
NODE_3_length_456532_cov_57.252241	Prodigal:002006	CDS	112693	113409	.	+	0	ID=OPKNFCMD_01106;inference=ab initio prediction:Prodigal:002006;locus_tag=OPKNFCMD_01106;product=hypothetical protein
NODE_3_length_456532_cov_57.252241	Prodigal:002006	CDS	113510	114208	.	-	0	ID=OPKNFCMD_01107;Name=glaR_1;db_xref=COG:COG1802;gene=glaR_1;inference=ab initio prediction:Prodigal:002006,similar to AA sequence:UniProtKB:P37338;locus_tag=OPKNFCMD_01107;product=HTH-type transcriptional repressor GlaR
NODE_3_length_456532_cov_57.252241	Prodigal:002006	CDS	114520	115284	.	-	0	ID=OPKNFCMD_01108;inference=ab initio prediction:Prodigal:002006;locus_tag=OPKNFCMD_01108;product=hypothetical protein
NODE_3_length_456532_cov_57.252241	Prodigal:002006	CDS	115281	116417	.	-	0	ID=OPKNFCMD_01109;Name=ada;db_xref=COG:COG0350;gene=ada;inference=ab initio prediction:Prodigal:002006,similar to AA sequence:UniProtKB:P06134;locus_tag=OPKNFCMD_01109;product=Bifunctional transcriptional activator/DNA repair enzyme Ada
NODE_3_length_456532_cov_57.252241	Prodigal:002006	CDS	116680	117150	.	+	0	ID=OPKNFCMD_01110;inference=ab initio prediction:Prodigal:002006;locus_tag=OPKNFCMD_01110;product=hypothetical protein
NODE_3_length_456532_cov_57.252241	Prodigal:002006	CDS	117221	117358	.	-	0	ID=OPKNFCMD_01111;inference=ab initio prediction:Prodigal:002006;locus_tag=OPKNFCMD_01111;product=hypothetical protein
NODE_3_length_456532_cov_57.252241	Prodigal:002006	CDS	117502	117657	.	-	0	ID=OPKNFCMD_01112;inference=ab initio prediction:Prodigal:002006;locus_tag=OPKNFCMD_01112;product=hypothetical protein
NODE_3_length_456532_cov_57.252241	Prodigal:002006	CDS	117999	119441	.	+	0	ID=OPKNFCMD_01113;eC_number=3.5.1.13;Name=aam_1;db_xref=COG:COG0154;gene=aam_1;inference=ab initio prediction:Prodigal:002006,similar to AA sequence:UniProtKB:K9NBS6;locus_tag=OPKNFCMD_01113;product=Acylamidase
NODE_3_length_456532_cov_57.252241	Prodigal:002006	CDS	119584	120864	.	+	0	ID=OPKNFCMD_01114;inference=ab initio prediction:Prodigal:002006;locus_tag=OPKNFCMD_01114;product=hypothetical protein
NODE_3_length_456532_cov_57.252241	Prodigal:002006	CDS	121237	122007	.	+	0	ID=OPKNFCMD_01115;eC_number=2.7.1.23;Name=nadK;db_xref=COG:COG0061;gene=nadK;inference=ab initio prediction:Prodigal:002006,similar to AA sequence:UniProtKB:P65779;locus_tag=OPKNFCMD_01115;product=NAD kinase
NODE_3_length_456532_cov_57.252241	Prodigal:002006	CDS	122072	122881	.	-	0	ID=OPKNFCMD_01116;inference=ab initio prediction:Prodigal:002006;locus_tag=OPKNFCMD_01116;product=hypothetical protein
NODE_3_length_456532_cov_57.252241	Prodigal:002006	CDS	122894	123676	.	-	0	ID=OPKNFCMD_01117;eC_number=3.1.-.-;Name=ycfH;db_xref=COG:COG0084;gene=ycfH;inference=ab initio prediction:Prodigal:002006,similar to AA sequence:UniProtKB:P0AFQ7;locus_tag=OPKNFCMD_01117;product=putative metal-dependent hydrolase YcfH
NODE_3_length_456532_cov_57.252241	Prodigal:002006	CDS	123676	125223	.	-	0	ID=OPKNFCMD_01118;eC_number=6.1.1.10;Name=metG_1;gene=metG_1;inference=ab initio prediction:Prodigal:002006,similar to AA sequence:UniProtKB:P59078;locus_tag=OPKNFCMD_01118;product=Methionine--tRNA ligase
NODE_3_length_456532_cov_57.252241	Prodigal:002006	CDS	125335	127200	.	-	0	ID=OPKNFCMD_01119;eC_number=3.2.1.28;db_xref=COG:COG3387;inference=ab initio prediction:Prodigal:002006,similar to AA sequence:UniProtKB:P71741;locus_tag=OPKNFCMD_01119;product=Trehalase
NODE_3_length_456532_cov_57.252241	Prodigal:002006	CDS	127433	127870	.	-	0	ID=OPKNFCMD_01120;inference=ab initio prediction:Prodigal:002006;locus_tag=OPKNFCMD_01120;product=hypothetical protein
NODE_3_length_456532_cov_57.252241	Prodigal:002006	CDS	128216	128905	.	+	0	ID=OPKNFCMD_01121;eC_number=5.4.2.-;Name=gpmB;gene=gpmB;inference=ab initio prediction:Prodigal:002006,protein motif:HAMAP:MF_01040;locus_tag=OPKNFCMD_01121;product=phosphoglycerate mutase GpmB
NODE_3_length_456532_cov_57.252241	Prodigal:002006	CDS	128963	129316	.	-	0	ID=OPKNFCMD_01122;Name=ybaA;db_xref=COG:COG5507;gene=ybaA;inference=ab initio prediction:Prodigal:002006,similar to AA sequence:UniProtKB:P0AAQ9;locus_tag=OPKNFCMD_01122;product=putative protein YbaA
NODE_3_length_456532_cov_57.252241	Prodigal:002006	CDS	129525	130769	.	+	0	ID=OPKNFCMD_01123;inference=ab initio prediction:Prodigal:002006;locus_tag=OPKNFCMD_01123;product=hypothetical protein
NODE_3_length_456532_cov_57.252241	Prodigal:002006	CDS	130766	131800	.	+	0	ID=OPKNFCMD_01124;inference=ab initio prediction:Prodigal:002006;locus_tag=OPKNFCMD_01124;product=hypothetical protein
NODE_3_length_456532_cov_57.252241	Prodigal:002006	CDS	131815	132948	.	+	0	ID=OPKNFCMD_01125;eC_number=1.6.99.1;Name=namA_3;db_xref=COG:COG1902;gene=namA_3;inference=ab initio prediction:Prodigal:002006,similar to AA sequence:UniProtKB:P54550;locus_tag=OPKNFCMD_01125;product=NADPH dehydrogenase
NODE_3_length_456532_cov_57.252241	Prodigal:002006	CDS	132988	133938	.	+	0	ID=OPKNFCMD_01126;eC_number=1.1.1.157;Name=hbd_1;db_xref=COG:COG1250;gene=hbd_1;inference=ab initio prediction:Prodigal:002006,similar to AA sequence:UniProtKB:P52041;locus_tag=OPKNFCMD_01126;product=3-hydroxybutyryl-CoA dehydrogenase
NODE_3_length_456532_cov_57.252241	Prodigal:002006	CDS	134033	135022	.	+	0	ID=OPKNFCMD_01127;eC_number=2.7.1.2;Name=glk;db_xref=COG:COG0837;gene=glk;inference=ab initio prediction:Prodigal:002006,similar to AA sequence:UniProtKB:P0A6V8;locus_tag=OPKNFCMD_01127;product=Glucokinase
NODE_3_length_456532_cov_57.252241	Prodigal:002006	CDS	135069	135524	.	-	0	ID=OPKNFCMD_01128;inference=ab initio prediction:Prodigal:002006;locus_tag=OPKNFCMD_01128;product=hypothetical protein
NODE_3_length_456532_cov_57.252241	Prodigal:002006	CDS	135616	136713	.	-	0	ID=OPKNFCMD_01129;inference=ab initio prediction:Prodigal:002006;locus_tag=OPKNFCMD_01129;product=hypothetical protein
NODE_3_length_456532_cov_57.252241	Prodigal:002006	CDS	136769	137584	.	-	0	ID=OPKNFCMD_01130;inference=ab initio prediction:Prodigal:002006;locus_tag=OPKNFCMD_01130;product=hypothetical protein
NODE_3_length_456532_cov_57.252241	Prodigal:002006	CDS	137850	138677	.	+	0	ID=OPKNFCMD_01131;eC_number=3.6.1.8;Name=mazG;db_xref=COG:COG1694;gene=mazG;inference=ab initio prediction:Prodigal:002006,similar to AA sequence:UniProtKB:P0AEY3;locus_tag=OPKNFCMD_01131;product=Nucleoside triphosphate pyrophosphohydrolase
NODE_3_length_456532_cov_57.252241	Prodigal:002006	CDS	138849	139466	.	+	0	ID=OPKNFCMD_01132;inference=ab initio prediction:Prodigal:002006;locus_tag=OPKNFCMD_01132;product=hypothetical protein
NODE_3_length_456532_cov_57.252241	Prodigal:002006	CDS	139469	140044	.	+	0	ID=OPKNFCMD_01133;eC_number=2.3.1.-;Name=ttr;gene=ttr;inference=ab initio prediction:Prodigal:002006,similar to AA sequence:UniProtKB:P16966;locus_tag=OPKNFCMD_01133;product=Acetyltransferase
NODE_3_length_456532_cov_57.252241	Prodigal:002006	CDS	140277	141257	.	+	0	ID=OPKNFCMD_01134;eC_number=1.11.1.-;db_xref=COG:COG0753;inference=ab initio prediction:Prodigal:002006,similar to AA sequence:UniProtKB:Q73WB6;locus_tag=OPKNFCMD_01134;product=Catalase-related peroxidase
NODE_3_length_456532_cov_57.252241	Prodigal:002006	CDS	141423	142799	.	-	0	ID=OPKNFCMD_01135;Name=hflX;gene=hflX;inference=ab initio prediction:Prodigal:002006,protein motif:HAMAP:MF_00900;locus_tag=OPKNFCMD_01135;product=GTPase HflX
NODE_3_length_456532_cov_57.252241	Prodigal:002006	CDS	142908	143162	.	-	0	ID=OPKNFCMD_01136;Name=hfq;db_xref=COG:COG1923;gene=hfq;inference=ab initio prediction:Prodigal:002006,similar to AA sequence:UniProtKB:Q9A7H8;locus_tag=OPKNFCMD_01136;product=RNA-binding protein Hfq
NODE_3_length_456532_cov_57.252241	Prodigal:002006	CDS	143405	144775	.	-	0	ID=OPKNFCMD_01137;Name=glnG;db_xref=COG:COG2204;gene=glnG;inference=ab initio prediction:Prodigal:002006,similar to AA sequence:UniProtKB:P41789;locus_tag=OPKNFCMD_01137;product=DNA-binding transcriptional regulator NtrC
NODE_3_length_456532_cov_57.252241	Prodigal:002006	CDS	144897	147161	.	-	0	ID=OPKNFCMD_01138;eC_number=2.7.-.-;Name=sasA_4;gene=sasA_4;inference=ab initio prediction:Prodigal:002006,protein motif:HAMAP:MF_01837;locus_tag=OPKNFCMD_01138;product=Adaptive-response sensory-kinase SasA
NODE_3_length_456532_cov_57.252241	Aragorn:001002	tRNA	147166	147245	.	+	.	ID=OPKNFCMD_01139;inference=COORDINATES:profile:Aragorn:001002;locus_tag=OPKNFCMD_01139;product=tRNA-Ser(gct)
NODE_3_length_456532_cov_57.252241	Prodigal:002006	CDS	147463	147900	.	-	0	ID=OPKNFCMD_01140;Name=ros_3;db_xref=COG:COG4957;gene=ros_3;inference=ab initio prediction:Prodigal:002006,similar to AA sequence:UniProtKB:Q04152;locus_tag=OPKNFCMD_01140;product=Transcriptional regulatory protein ros
NODE_3_length_456532_cov_57.252241	Prodigal:002006	CDS	148820	150274	.	-	0	ID=OPKNFCMD_01141;Name=ntrC;db_xref=COG:COG2204;gene=ntrC;inference=ab initio prediction:Prodigal:002006,similar to AA sequence:UniProtKB:P10577;locus_tag=OPKNFCMD_01141;product=DNA-binding transcriptional regulator NtrC
NODE_3_length_456532_cov_57.252241	Prodigal:002006	CDS	150279	151382	.	-	0	ID=OPKNFCMD_01142;eC_number=2.7.13.3;Name=glnL;db_xref=COG:COG3852;gene=glnL;inference=ab initio prediction:Prodigal:002006,similar to AA sequence:UniProtKB:P0AFB5;locus_tag=OPKNFCMD_01142;product=Sensory histidine kinase/phosphatase NtrB
NODE_3_length_456532_cov_57.252241	Prodigal:002006	CDS	151451	152455	.	-	0	ID=OPKNFCMD_01143;eC_number=1.3.1.-;Name=dusB;db_xref=COG:COG0042;gene=dusB;inference=ab initio prediction:Prodigal:002006,similar to AA sequence:UniProtKB:P0ABT5;locus_tag=OPKNFCMD_01143;product=tRNA-dihydrouridine synthase B
NODE_3_length_456532_cov_57.252241	Prodigal:002006	CDS	152707	153933	.	+	0	ID=OPKNFCMD_01144;Name=ispDF;db_xref=COG:COG0245;gene=ispDF;inference=ab initio prediction:Prodigal:002006,similar to AA sequence:UniProtKB:Q9PM68;locus_tag=OPKNFCMD_01144;product=Bifunctional enzyme IspD/IspF
NODE_3_length_456532_cov_57.252241	Prodigal:002006	CDS	153930	154430	.	+	0	ID=OPKNFCMD_01145;eC_number=3.5.1.42;Name=pncC;db_xref=COG:COG1546;gene=pncC;inference=ab initio prediction:Prodigal:002006,similar to AA sequence:UniProtKB:P0A6G3;locus_tag=OPKNFCMD_01145;product=Nicotinamide-nucleotide amidohydrolase PncC
NODE_3_length_456532_cov_57.252241	Prodigal:002006	CDS	154578	155906	.	+	0	ID=OPKNFCMD_01146;inference=ab initio prediction:Prodigal:002006;locus_tag=OPKNFCMD_01146;product=hypothetical protein
NODE_3_length_456532_cov_57.252241	Prodigal:002006	CDS	155943	156398	.	-	0	ID=OPKNFCMD_01147;Name=pasT;db_xref=COG:COG2867;gene=pasT;inference=ab initio prediction:Prodigal:002006,similar to AA sequence:UniProtKB:Q8FEY4;locus_tag=OPKNFCMD_01147;product=Persistence and stress-resistance toxin PasT
NODE_3_length_456532_cov_57.252241	Prodigal:002006	CDS	156406	157368	.	-	0	ID=OPKNFCMD_01148;eC_number=2.8.1.8;Name=lipA;db_xref=COG:COG0320;gene=lipA;inference=ab initio prediction:Prodigal:002006,similar to AA sequence:UniProtKB:P60716;locus_tag=OPKNFCMD_01148;product=Lipoyl synthase
NODE_3_length_456532_cov_57.252241	Prodigal:002006	CDS	157528	157818	.	-	0	ID=OPKNFCMD_01149;inference=ab initio prediction:Prodigal:002006;locus_tag=OPKNFCMD_01149;product=hypothetical protein
NODE_3_length_456532_cov_57.252241	Prodigal:002006	CDS	158003	158800	.	-	0	ID=OPKNFCMD_01150;eC_number=3.1.-.-;Name=besA;db_xref=COG:COG2819;gene=besA;inference=ab initio prediction:Prodigal:002006,similar to AA sequence:UniProtKB:O32102;locus_tag=OPKNFCMD_01150;product=Ferri-bacillibactin esterase BesA
NODE_3_length_456532_cov_57.252241	Prodigal:002006	CDS	158944	159984	.	-	0	ID=OPKNFCMD_01151;inference=ab initio prediction:Prodigal:002006;locus_tag=OPKNFCMD_01151;product=hypothetical protein
NODE_3_length_456532_cov_57.252241	Prodigal:002006	CDS	159971	160336	.	-	0	ID=OPKNFCMD_01152;eC_number=2.7.11.1;Name=kaiC_1;gene=kaiC_1;inference=ab initio prediction:Prodigal:002006,protein motif:HAMAP:MF_01836;locus_tag=OPKNFCMD_01152;product=Circadian clock protein kinase KaiC
NODE_3_length_456532_cov_57.252241	Prodigal:002006	CDS	160320	160571	.	-	0	ID=OPKNFCMD_01153;inference=ab initio prediction:Prodigal:002006;locus_tag=OPKNFCMD_01153;product=hypothetical protein
NODE_3_length_456532_cov_57.252241	Prodigal:002006	CDS	160896	161378	.	+	0	ID=OPKNFCMD_01154;inference=ab initio prediction:Prodigal:002006;locus_tag=OPKNFCMD_01154;product=hypothetical protein
NODE_3_length_456532_cov_57.252241	Prodigal:002006	CDS	161512	162246	.	+	0	ID=OPKNFCMD_01155;eC_number=3.8.1.5;Name=dhmA_1;gene=dhmA_1;inference=ab initio prediction:Prodigal:002006,protein motif:HAMAP:MF_01230;locus_tag=OPKNFCMD_01155;product=Haloalkane dehalogenase
NODE_3_length_456532_cov_57.252241	Prodigal:002006	CDS	162307	162591	.	-	0	ID=OPKNFCMD_01156;inference=ab initio prediction:Prodigal:002006;locus_tag=OPKNFCMD_01156;product=hypothetical protein
NODE_3_length_456532_cov_57.252241	Prodigal:002006	CDS	162697	163005	.	-	0	ID=OPKNFCMD_01157;inference=ab initio prediction:Prodigal:002006;locus_tag=OPKNFCMD_01157;product=hypothetical protein
NODE_3_length_456532_cov_57.252241	Prodigal:002006	CDS	163261	163944	.	+	0	ID=OPKNFCMD_01158;eC_number=4.3.2.7;Name=chaC_1;db_xref=COG:COG3703;gene=chaC_1;inference=ab initio prediction:Prodigal:002006,similar to AA sequence:UniProtKB:P39163;locus_tag=OPKNFCMD_01158;product=Glutathione-specific gamma-glutamylcyclotransferase
NODE_3_length_456532_cov_57.252241	Prodigal:002006	CDS	164196	164414	.	+	0	ID=OPKNFCMD_01159;inference=ab initio prediction:Prodigal:002006;locus_tag=OPKNFCMD_01159;product=hypothetical protein
NODE_3_length_456532_cov_57.252241	Prodigal:002006	CDS	164533	165390	.	+	0	ID=OPKNFCMD_01160;eC_number=2.5.1.55;Name=kdsA;db_xref=COG:COG2877;gene=kdsA;inference=ab initio prediction:Prodigal:002006,similar to AA sequence:UniProtKB:Q8YHF1;locus_tag=OPKNFCMD_01160;product=2-dehydro-3-deoxyphosphooctonate aldolase
NODE_3_length_456532_cov_57.252241	Prodigal:002006	CDS	165405	166577	.	+	0	ID=OPKNFCMD_01161;Name=ynfM_2;gene=ynfM_2;inference=ab initio prediction:Prodigal:002006,similar to AA sequence:UniProtKB:P43531;locus_tag=OPKNFCMD_01161;product=Inner membrane transport protein YnfM
NODE_3_length_456532_cov_57.252241	Prodigal:002006	CDS	166698	167057	.	+	0	ID=OPKNFCMD_01162;inference=ab initio prediction:Prodigal:002006;locus_tag=OPKNFCMD_01162;product=hypothetical protein
NODE_3_length_456532_cov_57.252241	Prodigal:002006	CDS	167140	167616	.	-	0	ID=OPKNFCMD_01163;eC_number=1.7.1.13;Name=queF;gene=queF;inference=ab initio prediction:Prodigal:002006,protein motif:HAMAP:MF_00818;locus_tag=OPKNFCMD_01163;product=NADPH-dependent 7-cyano-7-deazaguanine reductase
NODE_3_length_456532_cov_57.252241	Prodigal:002006	CDS	167748	169028	.	+	0	ID=OPKNFCMD_01164;eC_number=4.2.1.11;Name=eno_1;gene=eno_1;inference=ab initio prediction:Prodigal:002006,similar to AA sequence:UniProtKB:P33675;locus_tag=OPKNFCMD_01164;product=Enolase
NODE_3_length_456532_cov_57.252241	Prodigal:002006	CDS	169072	169995	.	-	0	ID=OPKNFCMD_01165;Name=eamA_1;db_xref=COG:COG0697;gene=eamA_1;inference=ab initio prediction:Prodigal:002006,similar to AA sequence:UniProtKB:P31125;locus_tag=OPKNFCMD_01165;product=putative amino-acid metabolite efflux pump
NODE_3_length_456532_cov_57.252241	Prodigal:002006	CDS	170180	171046	.	+	0	ID=OPKNFCMD_01166;Name=rhaR_2;gene=rhaR_2;inference=ab initio prediction:Prodigal:002006,protein motif:HAMAP:MF_01533;locus_tag=OPKNFCMD_01166;product=HTH-type transcriptional activator RhaR
NODE_3_length_456532_cov_57.252241	Prodigal:002006	CDS	171070	171225	.	-	0	ID=OPKNFCMD_01167;inference=ab initio prediction:Prodigal:002006;locus_tag=OPKNFCMD_01167;product=hypothetical protein
NODE_3_length_456532_cov_57.252241	Prodigal:002006	CDS	171448	171759	.	+	0	ID=OPKNFCMD_01168;inference=ab initio prediction:Prodigal:002006;locus_tag=OPKNFCMD_01168;product=hypothetical protein
NODE_3_length_456532_cov_57.252241	Prodigal:002006	CDS	171901	172947	.	+	0	ID=OPKNFCMD_01169;eC_number=1.1.1.-;Name=acoA;db_xref=COG:COG1071;gene=acoA;inference=ab initio prediction:Prodigal:002006,similar to AA sequence:UniProtKB:O31404;locus_tag=OPKNFCMD_01169;product=Acetoin:2%2C6-dichlorophenolindophenol oxidoreductase subunit alpha
NODE_3_length_456532_cov_57.252241	Prodigal:002006	CDS	172987	174510	.	+	0	ID=OPKNFCMD_01170;eC_number=2.2.1.7;Name=dxs_1;gene=dxs_1;inference=ab initio prediction:Prodigal:002006,protein motif:HAMAP:MF_00315;locus_tag=OPKNFCMD_01170;product=1-deoxy-D-xylulose-5-phosphate synthase
NODE_3_length_456532_cov_57.252241	Prodigal:002006	CDS	174516	174800	.	+	0	ID=OPKNFCMD_01171;inference=ab initio prediction:Prodigal:002006;locus_tag=OPKNFCMD_01171;product=hypothetical protein
NODE_3_length_456532_cov_57.252241	Prodigal:002006	CDS	174841	176394	.	+	0	ID=OPKNFCMD_01172;eC_number=2.3.1.12;Name=pdhC;db_xref=COG:COG0508;gene=pdhC;inference=ab initio prediction:Prodigal:002006,similar to AA sequence:UniProtKB:P21883;locus_tag=OPKNFCMD_01172;product=Dihydrolipoyllysine-residue acetyltransferase component of pyruvate dehydrogenase complex
NODE_3_length_456532_cov_57.252241	Prodigal:002006	CDS	176518	177957	.	+	0	ID=OPKNFCMD_01173;eC_number=1.8.1.4;Name=lpdC;db_xref=COG:COG1249;gene=lpdC;inference=ab initio prediction:Prodigal:002006,similar to AA sequence:UniProtKB:P9WHH9;locus_tag=OPKNFCMD_01173;product=Dihydrolipoyl dehydrogenase
NODE_3_length_456532_cov_57.252241	Prodigal:002006	CDS	178063	178602	.	-	0	ID=OPKNFCMD_01174;inference=ab initio prediction:Prodigal:002006;locus_tag=OPKNFCMD_01174;product=hypothetical protein
NODE_3_length_456532_cov_57.252241	Prodigal:002006	CDS	178936	179358	.	+	0	ID=OPKNFCMD_01175;inference=ab initio prediction:Prodigal:002006;locus_tag=OPKNFCMD_01175;product=hypothetical protein
NODE_3_length_456532_cov_57.252241	Prodigal:002006	CDS	179393	179842	.	-	0	ID=OPKNFCMD_01176;Name=ros_4;db_xref=COG:COG4957;gene=ros_4;inference=ab initio prediction:Prodigal:002006,similar to AA sequence:UniProtKB:Q04152;locus_tag=OPKNFCMD_01176;product=Transcriptional regulatory protein ros
NODE_3_length_456532_cov_57.252241	Prodigal:002006	CDS	180095	180355	.	+	0	ID=OPKNFCMD_01177;inference=ab initio prediction:Prodigal:002006;locus_tag=OPKNFCMD_01177;product=hypothetical protein
NODE_3_length_456532_cov_57.252241	Prodigal:002006	CDS	180594	180797	.	-	0	ID=OPKNFCMD_01178;inference=ab initio prediction:Prodigal:002006;locus_tag=OPKNFCMD_01178;product=hypothetical protein
NODE_3_length_456532_cov_57.252241	Prodigal:002006	CDS	181506	182171	.	+	0	ID=OPKNFCMD_01179;inference=ab initio prediction:Prodigal:002006;locus_tag=OPKNFCMD_01179;product=hypothetical protein
NODE_3_length_456532_cov_57.252241	Prodigal:002006	CDS	182832	183128	.	+	0	ID=OPKNFCMD_01180;inference=ab initio prediction:Prodigal:002006;locus_tag=OPKNFCMD_01180;product=hypothetical protein
NODE_3_length_456532_cov_57.252241	Prodigal:002006	CDS	183347	184276	.	+	0	ID=OPKNFCMD_01181;inference=ab initio prediction:Prodigal:002006;locus_tag=OPKNFCMD_01181;product=hypothetical protein
NODE_3_length_456532_cov_57.252241	Prodigal:002006	CDS	184471	185994	.	-	0	ID=OPKNFCMD_01182;eC_number=3.4.21.107;Name=degQ;db_xref=COG:COG0265;gene=degQ;inference=ab initio prediction:Prodigal:002006,similar to AA sequence:UniProtKB:P39099;locus_tag=OPKNFCMD_01182;product=Periplasmic pH-dependent serine endoprotease DegQ
NODE_3_length_456532_cov_57.252241	Prodigal:002006	CDS	186194	188905	.	-	0	ID=OPKNFCMD_01183;eC_number=6.1.1.9;Name=valS;db_xref=COG:COG0525;gene=valS;inference=ab initio prediction:Prodigal:002006,similar to AA sequence:UniProtKB:Q9HXH0;locus_tag=OPKNFCMD_01183;product=Valine--tRNA ligase
NODE_3_length_456532_cov_57.252241	Prodigal:002006	CDS	189105	189701	.	-	0	ID=OPKNFCMD_01184;inference=ab initio prediction:Prodigal:002006;locus_tag=OPKNFCMD_01184;product=hypothetical protein
NODE_3_length_456532_cov_57.252241	Prodigal:002006	CDS	189884	191218	.	-	0	ID=OPKNFCMD_01185;Name=bepC;gene=bepC;inference=ab initio prediction:Prodigal:002006,similar to AA sequence:UniProtKB:Q8G0Y6;locus_tag=OPKNFCMD_01185;product=Outer membrane efflux protein BepC
NODE_3_length_456532_cov_57.252241	Prodigal:002006	CDS	191702	192355	.	-	0	ID=OPKNFCMD_01186;eC_number=2.1.1.77;Name=pcm_2;gene=pcm_2;inference=ab initio prediction:Prodigal:002006,protein motif:HAMAP:MF_00090;locus_tag=OPKNFCMD_01186;product=Protein-L-isoaspartate O-methyltransferase
NODE_3_length_456532_cov_57.252241	Aragorn:001002	tRNA	192503	192576	.	-	.	ID=OPKNFCMD_01187;inference=COORDINATES:profile:Aragorn:001002;locus_tag=OPKNFCMD_01187;product=tRNA-Cys(gca)
NODE_3_length_456532_cov_57.252241	Aragorn:001002	tRNA	192813	192888	.	+	.	ID=OPKNFCMD_01188;inference=COORDINATES:profile:Aragorn:001002;locus_tag=OPKNFCMD_01188;product=tRNA-Asn(gtt)
NODE_3_length_456532_cov_57.252241	Prodigal:002006	CDS	193079	193255	.	+	0	ID=OPKNFCMD_01189;inference=ab initio prediction:Prodigal:002006;locus_tag=OPKNFCMD_01189;product=hypothetical protein
NODE_3_length_456532_cov_57.252241	Prodigal:002006	CDS	193445	193657	.	+	0	ID=OPKNFCMD_01190;inference=ab initio prediction:Prodigal:002006;locus_tag=OPKNFCMD_01190;product=hypothetical protein
NODE_3_length_456532_cov_57.252241	Prodigal:002006	CDS	194572	195414	.	+	0	ID=OPKNFCMD_01191;eC_number=2.8.1.2;Name=sseA;db_xref=COG:COG2897;gene=sseA;inference=ab initio prediction:Prodigal:002006,similar to AA sequence:UniProtKB:P31142;locus_tag=OPKNFCMD_01191;product=3-mercaptopyruvate sulfurtransferase
NODE_3_length_456532_cov_57.252241	Prodigal:002006	CDS	195425	196252	.	-	0	ID=OPKNFCMD_01192;Name=glnQ_1;gene=glnQ_1;inference=ab initio prediction:Prodigal:002006,similar to AA sequence:UniProtKB:P27675;locus_tag=OPKNFCMD_01192;product=Glutamine transport ATP-binding protein GlnQ
NODE_3_length_456532_cov_57.252241	Prodigal:002006	CDS	196273	197430	.	-	0	ID=OPKNFCMD_01193;Name=yhdY_1;db_xref=COG:COG0765;gene=yhdY_1;inference=ab initio prediction:Prodigal:002006,similar to AA sequence:UniProtKB:P45768;locus_tag=OPKNFCMD_01193;product=Inner membrane amino-acid ABC transporter permease protein YhdY
NODE_3_length_456532_cov_57.252241	Prodigal:002006	CDS	197438	197677	.	-	0	ID=OPKNFCMD_01194;Name=gltJ_1;db_xref=COG:COG0765;gene=gltJ_1;inference=ab initio prediction:Prodigal:002006,similar to AA sequence:UniProtKB:P0AER3;locus_tag=OPKNFCMD_01194;product=Glutamate/aspartate import permease protein GltJ
NODE_3_length_456532_cov_57.252241	Prodigal:002006	CDS	197689	198645	.	-	0	ID=OPKNFCMD_01195;inference=ab initio prediction:Prodigal:002006;locus_tag=OPKNFCMD_01195;product=hypothetical protein
NODE_3_length_456532_cov_57.252241	Prodigal:002006	CDS	198717	199739	.	-	0	ID=OPKNFCMD_01196;Name=yhdW;gene=yhdW;inference=ab initio prediction:Prodigal:002006,similar to AA sequence:UniProtKB:P45766;locus_tag=OPKNFCMD_01196;product=Putative amino-acid ABC transporter-binding protein YhdW
NODE_3_length_456532_cov_57.252241	Prodigal:002006	CDS	200034	201221	.	+	0	ID=OPKNFCMD_01197;eC_number=4.4.1.13;Name=metC_1;db_xref=COG:COG0626;gene=metC_1;inference=ab initio prediction:Prodigal:002006,similar to AA sequence:UniProtKB:P06721;locus_tag=OPKNFCMD_01197;product=Cystathionine beta-lyase MetC
NODE_3_length_456532_cov_57.252241	Prodigal:002006	CDS	201229	201825	.	-	0	ID=OPKNFCMD_01198;eC_number=1.4.3.5;Name=pdxH_1;gene=pdxH_1;inference=ab initio prediction:Prodigal:002006,protein motif:HAMAP:MF_01629;locus_tag=OPKNFCMD_01198;product=Pyridoxine/pyridoxamine 5'-phosphate oxidase
NODE_3_length_456532_cov_57.252241	Prodigal:002006	CDS	201925	202230	.	+	0	ID=OPKNFCMD_01199;inference=ab initio prediction:Prodigal:002006;locus_tag=OPKNFCMD_01199;product=hypothetical protein
NODE_3_length_456532_cov_57.252241	Prodigal:002006	CDS	202255	202581	.	-	0	ID=OPKNFCMD_01200;inference=ab initio prediction:Prodigal:002006;locus_tag=OPKNFCMD_01200;product=hypothetical protein
NODE_3_length_456532_cov_57.252241	Prodigal:002006	CDS	202586	203443	.	-	0	ID=OPKNFCMD_01201;eC_number=2.4.1.-;Name=rgtE;db_xref=COG:COG0463;gene=rgtE;inference=ab initio prediction:Prodigal:002006,similar to AA sequence:UniProtKB:Q1MJ95;locus_tag=OPKNFCMD_01201;product=Dodecaprenyl-phosphate galacturonate synthase
NODE_3_length_456532_cov_57.252241	Prodigal:002006	CDS	203440	205185	.	-	0	ID=OPKNFCMD_01202;eC_number=2.4.2.43;Name=arnT;gene=arnT;inference=ab initio prediction:Prodigal:002006,protein motif:HAMAP:MF_01165;locus_tag=OPKNFCMD_01202;product=Undecaprenyl phosphate-alpha-4-amino-4-deoxy-L-arabinose arabinosyl transferase
NODE_3_length_456532_cov_57.252241	Prodigal:002006	CDS	205733	206302	.	+	0	ID=OPKNFCMD_01203;inference=ab initio prediction:Prodigal:002006;locus_tag=OPKNFCMD_01203;product=hypothetical protein
NODE_3_length_456532_cov_57.252241	Prodigal:002006	CDS	206373	206792	.	-	0	ID=OPKNFCMD_01204;inference=ab initio prediction:Prodigal:002006;locus_tag=OPKNFCMD_01204;product=hypothetical protein
NODE_3_length_456532_cov_57.252241	Prodigal:002006	CDS	207052	208125	.	+	0	ID=OPKNFCMD_01205;eC_number=7.2.2.7;Name=fbpC;gene=fbpC;inference=ab initio prediction:Prodigal:002006,similar to AA sequence:UniProtKB:Q5FA19;locus_tag=OPKNFCMD_01205;product=Fe(3+) ions import ATP-binding protein FbpC
NODE_3_length_456532_cov_57.252241	Prodigal:002006	CDS	208233	209339	.	+	0	ID=OPKNFCMD_01206;Name=futA1;gene=futA1;inference=ab initio prediction:Prodigal:002006,similar to AA sequence:UniProtKB:P72827;locus_tag=OPKNFCMD_01206;product=Iron uptake protein A1
NODE_3_length_456532_cov_57.252241	Prodigal:002006	CDS	209406	211079	.	+	0	ID=OPKNFCMD_01207;inference=ab initio prediction:Prodigal:002006;locus_tag=OPKNFCMD_01207;product=hypothetical protein
NODE_3_length_456532_cov_57.252241	Prodigal:002006	CDS	211107	212207	.	-	0	ID=OPKNFCMD_01208;eC_number=1.1.98.2;Name=fgd_1;gene=fgd_1;inference=ab initio prediction:Prodigal:002006,protein motif:HAMAP:MF_02123;locus_tag=OPKNFCMD_01208;product=F420-dependent glucose-6-phosphate dehydrogenase
NODE_3_length_456532_cov_57.252241	Prodigal:002006	CDS	212301	212966	.	-	0	ID=OPKNFCMD_01209;eC_number=2.8.3.5;Name=scoB;db_xref=COG:COG2057;gene=scoB;inference=ab initio prediction:Prodigal:002006,similar to AA sequence:UniProtKB:P42316;locus_tag=OPKNFCMD_01209;product=putative succinyl-CoA:3-ketoacid coenzyme A transferase subunit B
NODE_3_length_456532_cov_57.252241	Prodigal:002006	CDS	212985	213728	.	-	0	ID=OPKNFCMD_01210;eC_number=2.8.3.5;Name=scoA;db_xref=COG:COG1788;gene=scoA;inference=ab initio prediction:Prodigal:002006,similar to AA sequence:UniProtKB:P42315;locus_tag=OPKNFCMD_01210;product=putative succinyl-CoA:3-ketoacid coenzyme A transferase subunit A
NODE_3_length_456532_cov_57.252241	Prodigal:002006	CDS	214106	215881	.	+	0	ID=OPKNFCMD_01211;inference=ab initio prediction:Prodigal:002006;locus_tag=OPKNFCMD_01211;product=hypothetical protein
NODE_3_length_456532_cov_57.252241	Prodigal:002006	CDS	215878	216462	.	+	0	ID=OPKNFCMD_01212;inference=ab initio prediction:Prodigal:002006;locus_tag=OPKNFCMD_01212;product=hypothetical protein
NODE_3_length_456532_cov_57.252241	Prodigal:002006	CDS	218200	218907	.	-	0	ID=OPKNFCMD_01213;eC_number=2.3.1.286;Name=cobB_1;db_xref=COG:COG0846;gene=cobB_1;inference=ab initio prediction:Prodigal:002006,similar to AA sequence:UniProtKB:P75960;locus_tag=OPKNFCMD_01213;product=NAD-dependent protein deacylase
NODE_3_length_456532_cov_57.252241	Prodigal:002006	CDS	219145	219783	.	+	0	ID=OPKNFCMD_01214;inference=ab initio prediction:Prodigal:002006;locus_tag=OPKNFCMD_01214;product=hypothetical protein
NODE_3_length_456532_cov_57.252241	Prodigal:002006	CDS	219803	220468	.	+	0	ID=OPKNFCMD_01215;eC_number=3.1.3.18;Name=gph_2;db_xref=COG:COG0546;gene=gph_2;inference=ab initio prediction:Prodigal:002006,similar to AA sequence:UniProtKB:O67359;locus_tag=OPKNFCMD_01215;product=Phosphoglycolate phosphatase
NODE_3_length_456532_cov_57.252241	Prodigal:002006	CDS	220692	221192	.	+	0	ID=OPKNFCMD_01216;inference=ab initio prediction:Prodigal:002006;locus_tag=OPKNFCMD_01216;product=hypothetical protein
NODE_3_length_456532_cov_57.252241	Prodigal:002006	CDS	221687	222952	.	-	0	ID=OPKNFCMD_01217;Name=oprP;db_xref=COG:COG3746;gene=oprP;inference=ab initio prediction:Prodigal:002006,similar to AA sequence:UniProtKB:P05695;locus_tag=OPKNFCMD_01217;product=Porin P
NODE_3_length_456532_cov_57.252241	Prodigal:002006	CDS	223092	224261	.	-	0	ID=OPKNFCMD_01218;inference=ab initio prediction:Prodigal:002006;locus_tag=OPKNFCMD_01218;product=hypothetical protein
NODE_3_length_456532_cov_57.252241	Prodigal:002006	CDS	224533	225555	.	+	0	ID=OPKNFCMD_01219;inference=ab initio prediction:Prodigal:002006;locus_tag=OPKNFCMD_01219;product=hypothetical protein
NODE_3_length_456532_cov_57.252241	Prodigal:002006	CDS	225577	225984	.	-	0	ID=OPKNFCMD_01220;inference=ab initio prediction:Prodigal:002006;locus_tag=OPKNFCMD_01220;product=hypothetical protein
NODE_3_length_456532_cov_57.252241	Prodigal:002006	CDS	225977	226516	.	-	0	ID=OPKNFCMD_01221;inference=ab initio prediction:Prodigal:002006;locus_tag=OPKNFCMD_01221;product=hypothetical protein
NODE_3_length_456532_cov_57.252241	Prodigal:002006	CDS	226707	228023	.	+	0	ID=OPKNFCMD_01222;eC_number=2.8.4.4;Name=rimO;db_xref=COG:COG0621;gene=rimO;inference=ab initio prediction:Prodigal:002006,similar to AA sequence:UniProtKB:P0AEI4;locus_tag=OPKNFCMD_01222;product=Ribosomal protein S12 methylthiotransferase RimO
NODE_3_length_456532_cov_57.252241	Prodigal:002006	CDS	228046	228675	.	-	0	ID=OPKNFCMD_01223;eC_number=3.5.1.19;Name=pncA;db_xref=COG:COG1335;gene=pncA;inference=ab initio prediction:Prodigal:002006,similar to AA sequence:UniProtKB:P21369;locus_tag=OPKNFCMD_01223;product=Nicotinamidase
NODE_3_length_456532_cov_57.252241	Prodigal:002006	CDS	228681	229655	.	-	0	ID=OPKNFCMD_01224;eC_number=1.6.5.5;Name=qorA_1;db_xref=COG:COG0604;gene=qorA_1;inference=ab initio prediction:Prodigal:002006,similar to AA sequence:UniProtKB:P28304;locus_tag=OPKNFCMD_01224;product=Quinone oxidoreductase 1
NODE_3_length_456532_cov_57.252241	Prodigal:002006	CDS	229885	231150	.	+	0	ID=OPKNFCMD_01225;eC_number=1.14.13.-;Name=ubiL_1;db_xref=COG:COG0654;gene=ubiL_1;inference=ab initio prediction:Prodigal:002006,similar to AA sequence:UniProtKB:Q2RMZ4;locus_tag=OPKNFCMD_01225;product=Ubiquinone hydroxylase UbiL
NODE_3_length_456532_cov_57.252241	Prodigal:002006	CDS	231280	232497	.	-	0	ID=OPKNFCMD_01226;inference=ab initio prediction:Prodigal:002006;locus_tag=OPKNFCMD_01226;product=hypothetical protein
NODE_3_length_456532_cov_57.252241	Prodigal:002006	CDS	233251	234309	.	+	0	ID=OPKNFCMD_01227;eC_number=4.1.3.24;Name=mcl;db_xref=COG:COG2301;gene=mcl;inference=ab initio prediction:Prodigal:002006,similar to AA sequence:UniProtKB:S5N020;locus_tag=OPKNFCMD_01227;product=Malyl-CoA/beta-methylmalyl-CoA/citramalyl-CoA lyase
NODE_3_length_456532_cov_57.252241	Prodigal:002006	CDS	234406	234852	.	+	0	ID=OPKNFCMD_01228;Name=hspQ;gene=hspQ;inference=ab initio prediction:Prodigal:002006,protein motif:HAMAP:MF_01194;locus_tag=OPKNFCMD_01228;product=Heat shock protein HspQ
NODE_3_length_456532_cov_57.252241	Prodigal:002006	CDS	234950	235708	.	-	0	ID=OPKNFCMD_01229;inference=ab initio prediction:Prodigal:002006;locus_tag=OPKNFCMD_01229;product=hypothetical protein
NODE_3_length_456532_cov_57.252241	Prodigal:002006	CDS	235982	237391	.	+	0	ID=OPKNFCMD_01230;inference=ab initio prediction:Prodigal:002006;locus_tag=OPKNFCMD_01230;product=hypothetical protein
NODE_3_length_456532_cov_57.252241	Prodigal:002006	CDS	237595	237936	.	+	0	ID=OPKNFCMD_01231;inference=ab initio prediction:Prodigal:002006;locus_tag=OPKNFCMD_01231;product=hypothetical protein
NODE_3_length_456532_cov_57.252241	Prodigal:002006	CDS	237993	240107	.	-	0	ID=OPKNFCMD_01232;eC_number=3.6.4.12;Name=recG;db_xref=COG:COG1200;gene=recG;inference=ab initio prediction:Prodigal:002006,similar to AA sequence:UniProtKB:P24230;locus_tag=OPKNFCMD_01232;product=ATP-dependent DNA helicase RecG
NODE_3_length_456532_cov_57.252241	Prodigal:002006	CDS	240223	241146	.	-	0	ID=OPKNFCMD_01233;eC_number=1.1.1.169;Name=panE_3;db_xref=COG:COG1893;gene=panE_3;inference=ab initio prediction:Prodigal:002006,similar to AA sequence:UniProtKB:Q9HW09;locus_tag=OPKNFCMD_01233;product=2-dehydropantoate 2-reductase
NODE_3_length_456532_cov_57.252241	Prodigal:002006	CDS	241507	241803	.	+	0	ID=OPKNFCMD_01234;inference=ab initio prediction:Prodigal:002006;locus_tag=OPKNFCMD_01234;product=hypothetical protein
NODE_3_length_456532_cov_57.252241	Aragorn:001002	tRNA	243564	243634	.	-	.	ID=OPKNFCMD_01235;inference=COORDINATES:profile:Aragorn:001002;locus_tag=OPKNFCMD_01235;product=tRNA-Ser(cga)
NODE_3_length_456532_cov_57.252241	Prodigal:002006	CDS	245616	246821	.	+	0	ID=OPKNFCMD_01236;eC_number=3.5.1.32;Name=hipO_2;db_xref=COG:COG1473;gene=hipO_2;inference=ab initio prediction:Prodigal:002006,similar to AA sequence:UniProtKB:P45493;locus_tag=OPKNFCMD_01236;product=Hippurate hydrolase
NODE_3_length_456532_cov_57.252241	Prodigal:002006	CDS	246838	247602	.	-	0	ID=OPKNFCMD_01237;inference=ab initio prediction:Prodigal:002006;locus_tag=OPKNFCMD_01237;product=hypothetical protein
NODE_3_length_456532_cov_57.252241	Prodigal:002006	CDS	247807	248766	.	+	0	ID=OPKNFCMD_01238;inference=ab initio prediction:Prodigal:002006;locus_tag=OPKNFCMD_01238;product=hypothetical protein
NODE_3_length_456532_cov_57.252241	Prodigal:002006	CDS	249075	249203	.	-	0	ID=OPKNFCMD_01239;inference=ab initio prediction:Prodigal:002006;locus_tag=OPKNFCMD_01239;product=hypothetical protein
NODE_3_length_456532_cov_57.252241	Prodigal:002006	CDS	249284	250180	.	-	0	ID=OPKNFCMD_01240;inference=ab initio prediction:Prodigal:002006;locus_tag=OPKNFCMD_01240;product=hypothetical protein
NODE_3_length_456532_cov_57.252241	Prodigal:002006	CDS	250402	252423	.	+	0	ID=OPKNFCMD_01241;Name=bamA_1;gene=bamA_1;inference=ab initio prediction:Prodigal:002006,protein motif:HAMAP:MF_01430;locus_tag=OPKNFCMD_01241;product=Outer membrane protein assembly factor BamA
NODE_3_length_456532_cov_57.252241	Prodigal:002006	CDS	252424	256794	.	+	0	ID=OPKNFCMD_01242;inference=ab initio prediction:Prodigal:002006;locus_tag=OPKNFCMD_01242;product=hypothetical protein
NODE_3_length_456532_cov_57.252241	Prodigal:002006	CDS	256937	257869	.	-	0	ID=OPKNFCMD_01243;eC_number=2.3.1.210;Name=wecD;gene=wecD;inference=ab initio prediction:Prodigal:002006,protein motif:HAMAP:MF_02027;locus_tag=OPKNFCMD_01243;product=dTDP-fucosamine acetyltransferase
NODE_3_length_456532_cov_57.252241	Prodigal:002006	CDS	258352	260448	.	+	0	ID=OPKNFCMD_01244;inference=ab initio prediction:Prodigal:002006;locus_tag=OPKNFCMD_01244;product=hypothetical protein
NODE_3_length_456532_cov_57.252241	Prodigal:002006	CDS	260578	261732	.	-	0	ID=OPKNFCMD_01245;eC_number=5.1.3.23;Name=wbpI;db_xref=COG:COG0381;gene=wbpI;inference=ab initio prediction:Prodigal:002006,similar to AA sequence:UniProtKB:G3XD61;locus_tag=OPKNFCMD_01245;product=UDP-2%2C3-diacetamido-2%2C3-dideoxy-D-glucuronate 2-epimerase
NODE_3_length_456532_cov_57.252241	Prodigal:002006	CDS	261735	262790	.	-	0	ID=OPKNFCMD_01246;eC_number=5.1.3.2;Name=capD;db_xref=COG:COG1086;gene=capD;inference=ab initio prediction:Prodigal:002006,similar to AA sequence:UniProtKB:Q9ZDJ5;locus_tag=OPKNFCMD_01246;product=UDP-glucose 4-epimerase
NODE_3_length_456532_cov_57.252241	Prodigal:002006	CDS	262787	263602	.	-	0	ID=OPKNFCMD_01247;eC_number=1.1.1.133;Name=rmlD_1;gene=rmlD_1;inference=ab initio prediction:Prodigal:002006,similar to AA sequence:UniProtKB:O66251;locus_tag=OPKNFCMD_01247;product=dTDP-4-dehydrorhamnose reductase
NODE_3_length_456532_cov_57.252241	Prodigal:002006	CDS	264214	264594	.	+	0	ID=OPKNFCMD_01248;inference=ab initio prediction:Prodigal:002006;locus_tag=OPKNFCMD_01248;product=hypothetical protein
NODE_3_length_456532_cov_57.252241	Prodigal:002006	CDS	264591	265883	.	+	0	ID=OPKNFCMD_01249;inference=ab initio prediction:Prodigal:002006;locus_tag=OPKNFCMD_01249;product=hypothetical protein
NODE_3_length_456532_cov_57.252241	Prodigal:002006	CDS	265880	267232	.	+	0	ID=OPKNFCMD_01250;inference=ab initio prediction:Prodigal:002006;locus_tag=OPKNFCMD_01250;product=hypothetical protein
NODE_3_length_456532_cov_57.252241	Prodigal:002006	CDS	267239	268822	.	+	0	ID=OPKNFCMD_01251;inference=ab initio prediction:Prodigal:002006;locus_tag=OPKNFCMD_01251;product=hypothetical protein
NODE_3_length_456532_cov_57.252241	Prodigal:002006	CDS	268810	270024	.	+	0	ID=OPKNFCMD_01252;inference=ab initio prediction:Prodigal:002006;locus_tag=OPKNFCMD_01252;product=hypothetical protein
NODE_3_length_456532_cov_57.252241	Prodigal:002006	CDS	270059	272113	.	-	0	ID=OPKNFCMD_01253;eC_number=2.7.13.3;Name=rcsC_5;gene=rcsC_5;inference=ab initio prediction:Prodigal:002006,protein motif:HAMAP:MF_00979;locus_tag=OPKNFCMD_01253;product=Sensor histidine kinase RcsC
NODE_3_length_456532_cov_57.252241	Prodigal:002006	CDS	272208	277208	.	-	0	ID=OPKNFCMD_01254;eC_number=2.7.13.3;Name=rcsC_6;gene=rcsC_6;inference=ab initio prediction:Prodigal:002006,protein motif:HAMAP:MF_00979;locus_tag=OPKNFCMD_01254;product=Sensor histidine kinase RcsC
NODE_3_length_456532_cov_57.252241	Prodigal:002006	CDS	277361	277726	.	-	0	ID=OPKNFCMD_01255;eC_number=2.7.-.-;Name=spo0F;db_xref=COG:COG0784;gene=spo0F;inference=ab initio prediction:Prodigal:002006,similar to AA sequence:UniProtKB:P06628;locus_tag=OPKNFCMD_01255;product=Sporulation initiation phosphotransferase F
NODE_3_length_456532_cov_57.252241	Prodigal:002006	CDS	277732	279237	.	-	0	ID=OPKNFCMD_01256;eC_number=2.7.11.1;Name=kaiC_2;gene=kaiC_2;inference=ab initio prediction:Prodigal:002006,similar to AA sequence:UniProtKB:Q6L8J9;locus_tag=OPKNFCMD_01256;product=Circadian clock protein kinase KaiC
NODE_3_length_456532_cov_57.252241	Prodigal:002006	CDS	279260	280087	.	-	0	ID=OPKNFCMD_01257;eC_number=2.7.13.3;Name=phoR_2;db_xref=COG:COG0642;gene=phoR_2;inference=ab initio prediction:Prodigal:002006,similar to AA sequence:UniProtKB:P23545;locus_tag=OPKNFCMD_01257;product=Alkaline phosphatase synthesis sensor protein PhoR
NODE_3_length_456532_cov_57.252241	Prodigal:002006	CDS	280179	280706	.	-	0	ID=OPKNFCMD_01258;inference=ab initio prediction:Prodigal:002006;locus_tag=OPKNFCMD_01258;product=hypothetical protein
NODE_3_length_456532_cov_57.252241	Prodigal:002006	CDS	281089	282789	.	+	0	ID=OPKNFCMD_01259;Name=nanT_2;gene=nanT_2;inference=ab initio prediction:Prodigal:002006,protein motif:HAMAP:MF_01238;locus_tag=OPKNFCMD_01259;product=Sialic acid transporter NanT
NODE_3_length_456532_cov_57.252241	Prodigal:002006	CDS	283160	283438	.	-	0	ID=OPKNFCMD_01260;inference=ab initio prediction:Prodigal:002006;locus_tag=OPKNFCMD_01260;product=hypothetical protein
NODE_3_length_456532_cov_57.252241	Prodigal:002006	CDS	283875	285101	.	-	0	ID=OPKNFCMD_01261;Name=yhjX;gene=yhjX;inference=ab initio prediction:Prodigal:002006,similar to AA sequence:UniProtKB:P37662;locus_tag=OPKNFCMD_01261;product=putative MFS-type transporter YhjX
NODE_3_length_456532_cov_57.252241	Prodigal:002006	CDS	285230	286015	.	-	0	ID=OPKNFCMD_01262;eC_number=3.6.3.-;Name=ssuB_2;db_xref=COG:COG1116;gene=ssuB_2;inference=ab initio prediction:Prodigal:002006,similar to AA sequence:UniProtKB:P97027;locus_tag=OPKNFCMD_01262;product=Aliphatic sulfonates import ATP-binding protein SsuB
NODE_3_length_456532_cov_57.252241	Prodigal:002006	CDS	285996	286730	.	-	0	ID=OPKNFCMD_01263;inference=ab initio prediction:Prodigal:002006;locus_tag=OPKNFCMD_01263;product=hypothetical protein
NODE_3_length_456532_cov_57.252241	Prodigal:002006	CDS	286839	287834	.	-	0	ID=OPKNFCMD_01264;inference=ab initio prediction:Prodigal:002006;locus_tag=OPKNFCMD_01264;product=hypothetical protein
NODE_3_length_456532_cov_57.252241	Prodigal:002006	CDS	288091	288468	.	+	0	ID=OPKNFCMD_01265;eC_number=4.2.1.96;inference=ab initio prediction:Prodigal:002006,protein motif:HAMAP:MF_00434;locus_tag=OPKNFCMD_01265;product=Putative pterin-4-alpha-carbinolamine dehydratase
NODE_3_length_456532_cov_57.252241	Prodigal:002006	CDS	288471	289211	.	+	0	ID=OPKNFCMD_01266;eC_number=5.3.3.7;Name=ais_1;gene=ais_1;inference=ab initio prediction:Prodigal:002006,similar to AA sequence:UniProtKB:A0A0A1H8I4;locus_tag=OPKNFCMD_01266;product=Aconitate isomerase
NODE_3_length_456532_cov_57.252241	Prodigal:002006	CDS	289297	290661	.	-	0	ID=OPKNFCMD_01267;Name=dctA_1;gene=dctA_1;inference=ab initio prediction:Prodigal:002006,similar to AA sequence:UniProtKB:P20672;locus_tag=OPKNFCMD_01267;product=C4-dicarboxylate transport protein
NODE_3_length_456532_cov_57.252241	Prodigal:002006	CDS	290859	291539	.	-	0	ID=OPKNFCMD_01268;inference=ab initio prediction:Prodigal:002006;locus_tag=OPKNFCMD_01268;product=hypothetical protein
NODE_3_length_456532_cov_57.252241	Prodigal:002006	CDS	291676	291897	.	-	0	ID=OPKNFCMD_01269;inference=ab initio prediction:Prodigal:002006;locus_tag=OPKNFCMD_01269;product=hypothetical protein
NODE_3_length_456532_cov_57.252241	Prodigal:002006	CDS	292081	292926	.	-	0	ID=OPKNFCMD_01270;eC_number=3.1.4.53;Name=cpdA_2;gene=cpdA_2;inference=ab initio prediction:Prodigal:002006,protein motif:HAMAP:MF_00905;locus_tag=OPKNFCMD_01270;product=3'%2C5'-cyclic adenosine monophosphate phosphodiesterase CpdA
NODE_3_length_456532_cov_57.252241	Prodigal:002006	CDS	292935	293540	.	-	0	ID=OPKNFCMD_01271;inference=ab initio prediction:Prodigal:002006;locus_tag=OPKNFCMD_01271;product=hypothetical protein
NODE_3_length_456532_cov_57.252241	Prodigal:002006	CDS	293774	294235	.	+	0	ID=OPKNFCMD_01272;eC_number=4.2.1.119;Name=phaJ;db_xref=COG:COG2030;gene=phaJ;inference=ab initio prediction:Prodigal:002006,similar to AA sequence:UniProtKB:Q2RQ36;locus_tag=OPKNFCMD_01272;product=(R)-specific enoyl-CoA hydratase
NODE_3_length_456532_cov_57.252241	Prodigal:002006	CDS	294245	295069	.	+	0	ID=OPKNFCMD_01273;eC_number=2.1.1.185;Name=rlmB_1;gene=rlmB_1;inference=ab initio prediction:Prodigal:002006,protein motif:HAMAP:MF_01887;locus_tag=OPKNFCMD_01273;product=23S rRNA (guanosine-2'-O-)-methyltransferase RlmB
NODE_3_length_456532_cov_57.252241	Prodigal:002006	CDS	295199	296812	.	+	0	ID=OPKNFCMD_01274;eC_number=1.3.8.2;Name=crtN;gene=crtN;inference=ab initio prediction:Prodigal:002006,similar to AA sequence:UniProtKB:Q4VKV1;locus_tag=OPKNFCMD_01274;product=4%2C4'-diapophytoene desaturase (4%2C4'-diapolycopene-forming)
NODE_3_length_456532_cov_57.252241	Prodigal:002006	CDS	296809	297222	.	+	0	ID=OPKNFCMD_01275;inference=ab initio prediction:Prodigal:002006;locus_tag=OPKNFCMD_01275;product=hypothetical protein
NODE_3_length_456532_cov_57.252241	Prodigal:002006	CDS	297326	298288	.	+	0	ID=OPKNFCMD_01276;eC_number=3.6.3.-;Name=lnrL_1;db_xref=COG:COG1131;gene=lnrL_1;inference=ab initio prediction:Prodigal:002006,similar to AA sequence:UniProtKB:P94440;locus_tag=OPKNFCMD_01276;product=Linearmycin resistance ATP-binding protein LnrL
NODE_3_length_456532_cov_57.252241	Prodigal:002006	CDS	298285	299466	.	+	0	ID=OPKNFCMD_01277;Name=lnrM;db_xref=COG:COG0842;gene=lnrM;inference=ab initio prediction:Prodigal:002006,similar to AA sequence:UniProtKB:P94441;locus_tag=OPKNFCMD_01277;product=Linearmycin resistance permease protein LnrM
NODE_3_length_456532_cov_57.252241	Prodigal:002006	CDS	299479	300132	.	+	0	ID=OPKNFCMD_01278;inference=ab initio prediction:Prodigal:002006;locus_tag=OPKNFCMD_01278;product=hypothetical protein
NODE_3_length_456532_cov_57.252241	Prodigal:002006	CDS	300276	301814	.	+	0	ID=OPKNFCMD_01279;eC_number=1.14.99.44;Name=crtNb;gene=crtNb;inference=ab initio prediction:Prodigal:002006,similar to AA sequence:UniProtKB:Q4VKU9;locus_tag=OPKNFCMD_01279;product=4%2C4'-diapolycopene oxygenase
NODE_3_length_456532_cov_57.252241	Prodigal:002006	CDS	301811	302650	.	+	0	ID=OPKNFCMD_01280;inference=ab initio prediction:Prodigal:002006;locus_tag=OPKNFCMD_01280;product=hypothetical protein
NODE_3_length_456532_cov_57.252241	Prodigal:002006	CDS	302647	303771	.	+	0	ID=OPKNFCMD_01281;eC_number=2.4.1.-;Name=crtQ;gene=crtQ;inference=ab initio prediction:Prodigal:002006,similar to AA sequence:UniProtKB:Q7A3E0;locus_tag=OPKNFCMD_01281;product=4%2C4'-diaponeurosporenoate glycosyltransferase
NODE_3_length_456532_cov_57.252241	Prodigal:002006	CDS	303827	305242	.	+	0	ID=OPKNFCMD_01282;eC_number=3.5.1.13;Name=aam_2;db_xref=COG:COG0154;gene=aam_2;inference=ab initio prediction:Prodigal:002006,similar to AA sequence:UniProtKB:K9NBS6;locus_tag=OPKNFCMD_01282;product=Acylamidase
NODE_3_length_456532_cov_57.252241	Prodigal:002006	CDS	305302	306075	.	+	0	ID=OPKNFCMD_01283;eC_number=1.-.-.-;Name=yohF;db_xref=COG:COG1028;gene=yohF;inference=ab initio prediction:Prodigal:002006,similar to AA sequence:UniProtKB:P33368;locus_tag=OPKNFCMD_01283;product=putative oxidoreductase YohF
NODE_3_length_456532_cov_57.252241	Prodigal:002006	CDS	306100	307038	.	-	0	ID=OPKNFCMD_01284;eC_number=2.7.1.89;Name=thiK;gene=thiK;inference=ab initio prediction:Prodigal:002006,protein motif:HAMAP:MF_01604;locus_tag=OPKNFCMD_01284;product=Thiamine kinase
NODE_3_length_456532_cov_57.252241	Prodigal:002006	CDS	307104	308042	.	-	0	ID=OPKNFCMD_01285;inference=ab initio prediction:Prodigal:002006;locus_tag=OPKNFCMD_01285;product=hypothetical protein
NODE_3_length_456532_cov_57.252241	Prodigal:002006	CDS	308039	309343	.	-	0	ID=OPKNFCMD_01286;eC_number=3.5.-.-;db_xref=COG:COG0624;inference=ab initio prediction:Prodigal:002006,similar to AA sequence:UniProtKB:A0QZE3;locus_tag=OPKNFCMD_01286;product=Putative hydrolase/MSMEI_3903
NODE_3_length_456532_cov_57.252241	Prodigal:002006	CDS	309318	310070	.	-	0	ID=OPKNFCMD_01287;Name=glpR_1;db_xref=COG:COG1349;gene=glpR_1;inference=ab initio prediction:Prodigal:002006,similar to AA sequence:UniProtKB:P0ACL0;locus_tag=OPKNFCMD_01287;product=Glycerol-3-phosphate regulon repressor
NODE_3_length_456532_cov_57.252241	Prodigal:002006	CDS	310131	311711	.	-	0	ID=OPKNFCMD_01288;eC_number=6.3.5.7;Name=QRSL1_2;gene=QRSL1_2;inference=ab initio prediction:Prodigal:002006,protein motif:HAMAP:MF_00120;locus_tag=OPKNFCMD_01288;product=Glutamyl-tRNA(Gln) amidotransferase subunit A%2C chloroplastic/mitochondrial
NODE_3_length_456532_cov_57.252241	Prodigal:002006	CDS	311805	312560	.	-	0	ID=OPKNFCMD_01289;Name=livF_2;db_xref=COG:COG0410;gene=livF_2;inference=ab initio prediction:Prodigal:002006,similar to AA sequence:UniProtKB:P22731;locus_tag=OPKNFCMD_01289;product=High-affinity branched-chain amino acid transport ATP-binding protein LivF
NODE_3_length_456532_cov_57.252241	Prodigal:002006	CDS	312560	313306	.	-	0	ID=OPKNFCMD_01290;eC_number=7.5.2.7;Name=rbsA_1;db_xref=COG:COG1129;gene=rbsA_1;inference=ab initio prediction:Prodigal:002006,similar to AA sequence:UniProtKB:P04983;locus_tag=OPKNFCMD_01290;product=Ribose import ATP-binding protein RbsA
NODE_3_length_456532_cov_57.252241	Prodigal:002006	CDS	313303	314397	.	-	0	ID=OPKNFCMD_01291;inference=ab initio prediction:Prodigal:002006;locus_tag=OPKNFCMD_01291;product=hypothetical protein
NODE_3_length_456532_cov_57.252241	Prodigal:002006	CDS	314394	315260	.	-	0	ID=OPKNFCMD_01292;Name=livH_2;db_xref=COG:COG0559;gene=livH_2;inference=ab initio prediction:Prodigal:002006,similar to AA sequence:UniProtKB:P0AEX7;locus_tag=OPKNFCMD_01292;product=High-affinity branched-chain amino acid transport system permease protein LivH
NODE_3_length_456532_cov_57.252241	Prodigal:002006	CDS	315282	316532	.	-	0	ID=OPKNFCMD_01293;inference=ab initio prediction:Prodigal:002006;locus_tag=OPKNFCMD_01293;product=hypothetical protein
NODE_3_length_456532_cov_57.252241	Prodigal:002006	CDS	316928	317959	.	+	0	ID=OPKNFCMD_01294;eC_number=1.1.-.-;Name=yajO_2;db_xref=COG:COG0667;gene=yajO_2;inference=ab initio prediction:Prodigal:002006,similar to AA sequence:UniProtKB:P77735;locus_tag=OPKNFCMD_01294;product=1-deoxyxylulose-5-phosphate synthase YajO
NODE_3_length_456532_cov_57.252241	Prodigal:002006	CDS	318027	318812	.	-	0	ID=OPKNFCMD_01295;inference=ab initio prediction:Prodigal:002006;locus_tag=OPKNFCMD_01295;product=hypothetical protein
NODE_3_length_456532_cov_57.252241	Prodigal:002006	CDS	319207	320130	.	-	0	ID=OPKNFCMD_01296;Name=pgrR_2;gene=pgrR_2;inference=ab initio prediction:Prodigal:002006,similar to AA sequence:UniProtKB:P77333;locus_tag=OPKNFCMD_01296;product=HTH-type transcriptional regulator PgrR
NODE_3_length_456532_cov_57.252241	Prodigal:002006	CDS	320369	321259	.	+	0	ID=OPKNFCMD_01297;inference=ab initio prediction:Prodigal:002006;locus_tag=OPKNFCMD_01297;product=hypothetical protein
NODE_3_length_456532_cov_57.252241	Prodigal:002006	CDS	321725	321895	.	+	0	ID=OPKNFCMD_01298;inference=ab initio prediction:Prodigal:002006;locus_tag=OPKNFCMD_01298;product=hypothetical protein
NODE_3_length_456532_cov_57.252241	Prodigal:002006	CDS	321998	322345	.	-	0	ID=OPKNFCMD_01299;inference=ab initio prediction:Prodigal:002006;locus_tag=OPKNFCMD_01299;product=hypothetical protein
NODE_3_length_456532_cov_57.252241	Prodigal:002006	CDS	322543	323358	.	-	0	ID=OPKNFCMD_01300;inference=ab initio prediction:Prodigal:002006;locus_tag=OPKNFCMD_01300;product=hypothetical protein
NODE_3_length_456532_cov_57.252241	Prodigal:002006	CDS	324217	324432	.	+	0	ID=OPKNFCMD_01301;inference=ab initio prediction:Prodigal:002006;locus_tag=OPKNFCMD_01301;product=hypothetical protein
NODE_3_length_456532_cov_57.252241	Prodigal:002006	CDS	324534	324776	.	-	0	ID=OPKNFCMD_01302;inference=ab initio prediction:Prodigal:002006;locus_tag=OPKNFCMD_01302;product=hypothetical protein
NODE_3_length_456532_cov_57.252241	Prodigal:002006	CDS	324882	325619	.	-	0	ID=OPKNFCMD_01303;Name=degU_1;db_xref=COG:COG2197;gene=degU_1;inference=ab initio prediction:Prodigal:002006,similar to AA sequence:UniProtKB:P13800;locus_tag=OPKNFCMD_01303;product=Transcriptional regulatory protein DegU
NODE_3_length_456532_cov_57.252241	Prodigal:002006	CDS	326144	326341	.	-	0	ID=OPKNFCMD_01304;inference=ab initio prediction:Prodigal:002006;locus_tag=OPKNFCMD_01304;product=hypothetical protein
NODE_3_length_456532_cov_57.252241	Prodigal:002006	CDS	326446	327486	.	-	0	ID=OPKNFCMD_01305;inference=ab initio prediction:Prodigal:002006;locus_tag=OPKNFCMD_01305;product=hypothetical protein
NODE_3_length_456532_cov_57.252241	Aragorn:001002	tRNA	327747	327836	.	+	.	ID=OPKNFCMD_01306;inference=COORDINATES:profile:Aragorn:001002;locus_tag=OPKNFCMD_01306;product=tRNA-Ser(tga)
NODE_3_length_456532_cov_57.252241	Prodigal:002006	CDS	328435	328839	.	+	0	ID=OPKNFCMD_01307;inference=ab initio prediction:Prodigal:002006;locus_tag=OPKNFCMD_01307;product=hypothetical protein
NODE_3_length_456532_cov_57.252241	Prodigal:002006	CDS	330563	331924	.	-	0	ID=OPKNFCMD_01308;inference=ab initio prediction:Prodigal:002006;locus_tag=OPKNFCMD_01308;product=hypothetical protein
NODE_3_length_456532_cov_57.252241	Prodigal:002006	CDS	332358	334337	.	+	0	ID=OPKNFCMD_01309;inference=ab initio prediction:Prodigal:002006;locus_tag=OPKNFCMD_01309;product=hypothetical protein
NODE_3_length_456532_cov_57.252241	Prodigal:002006	CDS	334334	335002	.	+	0	ID=OPKNFCMD_01310;Name=degU_2;db_xref=COG:COG2197;gene=degU_2;inference=ab initio prediction:Prodigal:002006,similar to AA sequence:UniProtKB:P13800;locus_tag=OPKNFCMD_01310;product=Transcriptional regulatory protein DegU
NODE_3_length_456532_cov_57.252241	Prodigal:002006	CDS	335173	335415	.	+	0	ID=OPKNFCMD_01311;inference=ab initio prediction:Prodigal:002006;locus_tag=OPKNFCMD_01311;product=hypothetical protein
NODE_3_length_456532_cov_57.252241	Prodigal:002006	CDS	335575	336309	.	-	0	ID=OPKNFCMD_01312;inference=ab initio prediction:Prodigal:002006;locus_tag=OPKNFCMD_01312;product=hypothetical protein
NODE_3_length_456532_cov_57.252241	Prodigal:002006	CDS	336583	337245	.	-	0	ID=OPKNFCMD_01313;Name=glaR_2;db_xref=COG:COG1802;gene=glaR_2;inference=ab initio prediction:Prodigal:002006,similar to AA sequence:UniProtKB:P37338;locus_tag=OPKNFCMD_01313;product=HTH-type transcriptional repressor GlaR
NODE_3_length_456532_cov_57.252241	Prodigal:002006	CDS	337432	338538	.	+	0	ID=OPKNFCMD_01314;eC_number=1.1.1.85;Name=leuB_3;db_xref=COG:COG0473;gene=leuB_3;inference=ab initio prediction:Prodigal:002006,similar to AA sequence:UniProtKB:P12010;locus_tag=OPKNFCMD_01314;product=3-isopropylmalate dehydrogenase
NODE_3_length_456532_cov_57.252241	Prodigal:002006	CDS	338629	339390	.	+	0	ID=OPKNFCMD_01315;eC_number=4.1.2.20;Name=garL;db_xref=COG:COG3836;gene=garL;inference=ab initio prediction:Prodigal:002006,similar to AA sequence:UniProtKB:P23522;locus_tag=OPKNFCMD_01315;product=5-keto-4-deoxy-D-glucarate aldolase
NODE_3_length_456532_cov_57.252241	Prodigal:002006	CDS	339487	340503	.	+	0	ID=OPKNFCMD_01316;Name=siaP_4;db_xref=COG:COG1638;gene=siaP_4;inference=ab initio prediction:Prodigal:002006,similar to AA sequence:UniProtKB:P44542;locus_tag=OPKNFCMD_01316;product=Sialic acid-binding periplasmic protein SiaP
NODE_3_length_456532_cov_57.252241	Prodigal:002006	CDS	340607	341668	.	+	0	ID=OPKNFCMD_01317;inference=ab initio prediction:Prodigal:002006;locus_tag=OPKNFCMD_01317;product=hypothetical protein
NODE_3_length_456532_cov_57.252241	Prodigal:002006	CDS	341712	344186	.	-	0	ID=OPKNFCMD_01318;eC_number=3.5.1.11;Name=acyII_2;gene=acyII_2;inference=ab initio prediction:Prodigal:002006,similar to AA sequence:UniProtKB:P15558;locus_tag=OPKNFCMD_01318;product=Penicillin acylase 2 proenzyme
NODE_3_length_456532_cov_57.252241	Prodigal:002006	CDS	344345	346249	.	-	0	ID=OPKNFCMD_01319;inference=ab initio prediction:Prodigal:002006;locus_tag=OPKNFCMD_01319;product=hypothetical protein
NODE_3_length_456532_cov_57.252241	Prodigal:002006	CDS	346597	348084	.	+	0	ID=OPKNFCMD_01320;eC_number=4.1.99.3;Name=phrA;db_xref=COG:COG0415;gene=phrA;inference=ab initio prediction:Prodigal:002006,similar to AA sequence:UniProtKB:Q9KNA8;locus_tag=OPKNFCMD_01320;product=Deoxyribodipyrimidine photo-lyase
NODE_3_length_456532_cov_57.252241	Prodigal:002006	CDS	348574	348822	.	+	0	ID=OPKNFCMD_01321;inference=ab initio prediction:Prodigal:002006;locus_tag=OPKNFCMD_01321;product=hypothetical protein
NODE_3_length_456532_cov_57.252241	Prodigal:002006	CDS	348986	349336	.	-	0	ID=OPKNFCMD_01322;inference=ab initio prediction:Prodigal:002006;locus_tag=OPKNFCMD_01322;product=hypothetical protein
NODE_3_length_456532_cov_57.252241	Prodigal:002006	CDS	349784	351028	.	+	0	ID=OPKNFCMD_01323;eC_number=4.1.1.2;Name=oxdD;db_xref=COG:COG2140;gene=oxdD;inference=ab initio prediction:Prodigal:002006,similar to AA sequence:UniProtKB:O34767;locus_tag=OPKNFCMD_01323;product=Oxalate decarboxylase OxdD
NODE_3_length_456532_cov_57.252241	Prodigal:002006	CDS	351163	352899	.	-	0	ID=OPKNFCMD_01324;eC_number=1.2.5.1;Name=poxB;db_xref=COG:COG0028;gene=poxB;inference=ab initio prediction:Prodigal:002006,similar to AA sequence:UniProtKB:P07003;locus_tag=OPKNFCMD_01324;product=Pyruvate dehydrogenase [ubiquinone]
NODE_3_length_456532_cov_57.252241	Prodigal:002006	CDS	353475	353690	.	+	0	ID=OPKNFCMD_01325;inference=ab initio prediction:Prodigal:002006;locus_tag=OPKNFCMD_01325;product=hypothetical protein
NODE_3_length_456532_cov_57.252241	Prodigal:002006	CDS	353684	353857	.	-	0	ID=OPKNFCMD_01326;inference=ab initio prediction:Prodigal:002006;locus_tag=OPKNFCMD_01326;product=hypothetical protein
NODE_3_length_456532_cov_57.252241	Prodigal:002006	CDS	354168	354410	.	-	0	ID=OPKNFCMD_01327;inference=ab initio prediction:Prodigal:002006;locus_tag=OPKNFCMD_01327;product=hypothetical protein
NODE_3_length_456532_cov_57.252241	Prodigal:002006	CDS	354697	355470	.	+	0	ID=OPKNFCMD_01328;eC_number=3.5.2.10;Name=crnA;gene=crnA;inference=ab initio prediction:Prodigal:002006,similar to AA sequence:UniProtKB:P83772;locus_tag=OPKNFCMD_01328;product=Creatinine amidohydrolase
NODE_3_length_456532_cov_57.252241	Prodigal:002006	CDS	355624	356673	.	+	0	ID=OPKNFCMD_01329;inference=ab initio prediction:Prodigal:002006;locus_tag=OPKNFCMD_01329;product=hypothetical protein
NODE_3_length_456532_cov_57.252241	Prodigal:002006	CDS	356705	357610	.	-	0	ID=OPKNFCMD_01330;Name=gltC_1;gene=gltC_1;inference=ab initio prediction:Prodigal:002006,similar to AA sequence:UniProtKB:P20668;locus_tag=OPKNFCMD_01330;product=HTH-type transcriptional regulator GltC
NODE_3_length_456532_cov_57.252241	Prodigal:002006	CDS	357750	358484	.	+	0	ID=OPKNFCMD_01331;eC_number=3.5.2.9;Name=pxpA_1;gene=pxpA_1;inference=ab initio prediction:Prodigal:002006,similar to AA sequence:UniProtKB:Q53WG6;locus_tag=OPKNFCMD_01331;product=5-oxoprolinase subunit A
NODE_3_length_456532_cov_57.252241	Prodigal:002006	CDS	358527	358772	.	+	0	ID=OPKNFCMD_01332;Name=accB_1;db_xref=COG:COG0511;gene=accB_1;inference=ab initio prediction:Prodigal:002006,similar to AA sequence:UniProtKB:P43874;locus_tag=OPKNFCMD_01332;product=Biotin carboxyl carrier protein of acetyl-CoA carboxylase
NODE_3_length_456532_cov_57.252241	Prodigal:002006	CDS	358777	360138	.	+	0	ID=OPKNFCMD_01333;eC_number=6.3.4.14;Name=accC_1;db_xref=COG:COG0439;gene=accC_1;inference=ab initio prediction:Prodigal:002006,similar to AA sequence:UniProtKB:P37798;locus_tag=OPKNFCMD_01333;product=Biotin carboxylase
NODE_3_length_456532_cov_57.252241	Prodigal:002006	CDS	360156	361019	.	+	0	ID=OPKNFCMD_01334;inference=ab initio prediction:Prodigal:002006;locus_tag=OPKNFCMD_01334;product=hypothetical protein
NODE_3_length_456532_cov_57.252241	Prodigal:002006	CDS	361012	361995	.	+	0	ID=OPKNFCMD_01335;eC_number=3.5.2.9;Name=pxpC_1;db_xref=COG:COG1984;gene=pxpC_1;inference=ab initio prediction:Prodigal:002006,similar to AA sequence:UniProtKB:Q7WY77;locus_tag=OPKNFCMD_01335;product=5-oxoprolinase subunit C
NODE_3_length_456532_cov_57.252241	Prodigal:002006	CDS	362240	363199	.	+	0	ID=OPKNFCMD_01336;Name=nphR;gene=nphR;inference=ab initio prediction:Prodigal:002006,similar to AA sequence:UniProtKB:B1Q2A8;locus_tag=OPKNFCMD_01336;product=Transcriptional activator NphR
NODE_3_length_456532_cov_57.252241	Prodigal:002006	CDS	363248	365320	.	+	0	ID=OPKNFCMD_01337;eC_number=6.4.1.8;Name=apc3_1;db_xref=COG:COG0145;gene=apc3_1;inference=ab initio prediction:Prodigal:002006,similar to AA sequence:UniProtKB:Q5P5G4;locus_tag=OPKNFCMD_01337;product=Acetophenone carboxylase gamma subunit
NODE_3_length_456532_cov_57.252241	Prodigal:002006	CDS	365326	367278	.	+	0	ID=OPKNFCMD_01338;eC_number=6.4.1.8;Name=apc4_1;db_xref=COG:COG0146;gene=apc4_1;inference=ab initio prediction:Prodigal:002006,similar to AA sequence:UniProtKB:Q5P5G5;locus_tag=OPKNFCMD_01338;product=Acetophenone carboxylase delta subunit
NODE_3_length_456532_cov_57.252241	Prodigal:002006	CDS	367482	368228	.	+	0	ID=OPKNFCMD_01339;Name=gntR_2;gene=gntR_2;inference=ab initio prediction:Prodigal:002006,similar to AA sequence:UniProtKB:Q8GAL4;locus_tag=OPKNFCMD_01339;product=putative D-xylose utilization operon transcriptional repressor
NODE_3_length_456532_cov_57.252241	Prodigal:002006	CDS	368225	368422	.	+	0	ID=OPKNFCMD_01340;inference=ab initio prediction:Prodigal:002006;locus_tag=OPKNFCMD_01340;product=hypothetical protein
NODE_3_length_456532_cov_57.252241	Prodigal:002006	CDS	368523	369719	.	+	0	ID=OPKNFCMD_01341;Name=livK;db_xref=COG:COG0683;gene=livK;inference=ab initio prediction:Prodigal:002006,similar to AA sequence:UniProtKB:P04816;locus_tag=OPKNFCMD_01341;product=Leucine-specific-binding protein
NODE_3_length_456532_cov_57.252241	Prodigal:002006	CDS	369774	370550	.	+	0	ID=OPKNFCMD_01342;eC_number=3.6.3.-;Name=lptB_2;db_xref=COG:COG1137;gene=lptB_2;inference=ab initio prediction:Prodigal:002006,similar to AA sequence:UniProtKB:P45073;locus_tag=OPKNFCMD_01342;product=Lipopolysaccharide export system ATP-binding protein LptB
NODE_3_length_456532_cov_57.252241	Prodigal:002006	CDS	370553	371305	.	+	0	ID=OPKNFCMD_01343;Name=livF_3;db_xref=COG:COG0410;gene=livF_3;inference=ab initio prediction:Prodigal:002006,similar to AA sequence:UniProtKB:P22731;locus_tag=OPKNFCMD_01343;product=High-affinity branched-chain amino acid transport ATP-binding protein LivF
NODE_3_length_456532_cov_57.252241	Prodigal:002006	CDS	371302	372216	.	+	0	ID=OPKNFCMD_01344;Name=livH_3;db_xref=COG:COG0559;gene=livH_3;inference=ab initio prediction:Prodigal:002006,similar to AA sequence:UniProtKB:P0AEX7;locus_tag=OPKNFCMD_01344;product=High-affinity branched-chain amino acid transport system permease protein LivH
NODE_3_length_456532_cov_57.252241	Prodigal:002006	CDS	372225	373286	.	+	0	ID=OPKNFCMD_01345;inference=ab initio prediction:Prodigal:002006;locus_tag=OPKNFCMD_01345;product=hypothetical protein
NODE_3_length_456532_cov_57.252241	Prodigal:002006	CDS	373297	374211	.	+	0	ID=OPKNFCMD_01346;eC_number=2.6.1.21;Name=dat_1;gene=dat_1;inference=ab initio prediction:Prodigal:002006,similar to AA sequence:UniProtKB:P19938;locus_tag=OPKNFCMD_01346;product=D-alanine aminotransferase
NODE_3_length_456532_cov_57.252241	Prodigal:002006	CDS	374232	376250	.	+	0	ID=OPKNFCMD_01347;eC_number=6.4.1.8;Name=apc3_2;db_xref=COG:COG0145;gene=apc3_2;inference=ab initio prediction:Prodigal:002006,similar to AA sequence:UniProtKB:Q5P5G4;locus_tag=OPKNFCMD_01347;product=Acetophenone carboxylase gamma subunit
NODE_3_length_456532_cov_57.252241	Prodigal:002006	CDS	376263	377951	.	+	0	ID=OPKNFCMD_01348;eC_number=6.4.1.8;Name=apc4_2;db_xref=COG:COG0146;gene=apc4_2;inference=ab initio prediction:Prodigal:002006,similar to AA sequence:UniProtKB:Q5P5G5;locus_tag=OPKNFCMD_01348;product=Acetophenone carboxylase delta subunit
NODE_3_length_456532_cov_57.252241	Prodigal:002006	CDS	377996	379381	.	+	0	ID=OPKNFCMD_01349;eC_number=2.6.1.113;Name=spuC_1;db_xref=COG:COG0161;gene=spuC_1;inference=ab initio prediction:Prodigal:002006,similar to AA sequence:UniProtKB:Q9I6J2;locus_tag=OPKNFCMD_01349;product=Putrescine--pyruvate aminotransferase
NODE_3_length_456532_cov_57.252241	Prodigal:002006	CDS	379628	381214	.	+	0	ID=OPKNFCMD_01350;Name=nhaK_1;db_xref=COG:COG0025;gene=nhaK_1;inference=ab initio prediction:Prodigal:002006,similar to AA sequence:UniProtKB:O32212;locus_tag=OPKNFCMD_01350;product=Sodium%2C potassium%2C lithium and rubidium/H(+) antiporter
NODE_3_length_456532_cov_57.252241	Prodigal:002006	CDS	381245	381883	.	-	0	ID=OPKNFCMD_01351;Name=comR_1;gene=comR_1;inference=ab initio prediction:Prodigal:002006,similar to AA sequence:UniProtKB:P75952;locus_tag=OPKNFCMD_01351;product=HTH-type transcriptional repressor ComR
NODE_3_length_456532_cov_57.252241	Prodigal:002006	CDS	381972	383234	.	+	0	ID=OPKNFCMD_01352;Name=bepF_2;gene=bepF_2;inference=ab initio prediction:Prodigal:002006,similar to AA sequence:UniProtKB:Q8FWV8;locus_tag=OPKNFCMD_01352;product=Efflux pump periplasmic linker BepF
NODE_3_length_456532_cov_57.252241	Prodigal:002006	CDS	383343	386537	.	+	0	ID=OPKNFCMD_01353;Name=oqxB7;gene=oqxB7;inference=ab initio prediction:Prodigal:002006,similar to AA sequence:BARRGD:NG_050456.1;locus_tag=OPKNFCMD_01353;product=multidrug efflux RND transporter permease subunit OqxB7
NODE_3_length_456532_cov_57.252241	Prodigal:002006	CDS	386635	387297	.	+	0	ID=OPKNFCMD_01354;eC_number=3.5.99.2;Name=tenA;db_xref=COG:COG0819;gene=tenA;inference=ab initio prediction:Prodigal:002006,similar to AA sequence:UniProtKB:Q9K9G8;locus_tag=OPKNFCMD_01354;product=Aminopyrimidine aminohydrolase
NODE_3_length_456532_cov_57.252241	Prodigal:002006	CDS	387408	388673	.	+	0	ID=OPKNFCMD_01355;inference=ab initio prediction:Prodigal:002006;locus_tag=OPKNFCMD_01355;product=hypothetical protein
NODE_3_length_456532_cov_57.252241	Prodigal:002006	CDS	388786	389664	.	-	0	ID=OPKNFCMD_01356;Name=gltR_1;db_xref=COG:COG0583;gene=gltR_1;inference=ab initio prediction:Prodigal:002006,similar to AA sequence:UniProtKB:P94501;locus_tag=OPKNFCMD_01356;product=HTH-type transcriptional regulator GltR
NODE_3_length_456532_cov_57.252241	Prodigal:002006	CDS	389956	390972	.	+	0	ID=OPKNFCMD_01357;inference=ab initio prediction:Prodigal:002006,similar to AA sequence:UniProtKB:P99173;locus_tag=OPKNFCMD_01357;product=Zinc-type alcohol dehydrogenase-like protein
NODE_3_length_456532_cov_57.252241	Prodigal:002006	CDS	391085	392467	.	+	0	ID=OPKNFCMD_01358;Name=rclA_1;db_xref=COG:COG1249;gene=rclA_1;inference=ab initio prediction:Prodigal:002006,similar to AA sequence:UniProtKB:P77212;locus_tag=OPKNFCMD_01358;product=putative pyridine nucleotide-disulfide oxidoreductase RclA
NODE_3_length_456532_cov_57.252241	Prodigal:002006	CDS	392611	393669	.	+	0	ID=OPKNFCMD_01359;eC_number=1.11.1.-;Name=srpA_1;db_xref=COG:COG0753;gene=srpA_1;inference=ab initio prediction:Prodigal:002006,similar to AA sequence:UniProtKB:Q55025;locus_tag=OPKNFCMD_01359;product=Catalase-related peroxidase
NODE_3_length_456532_cov_57.252241	Prodigal:002006	CDS	393666	394229	.	+	0	ID=OPKNFCMD_01360;Name=yodB;db_xref=COG:COG3038;gene=yodB;inference=ab initio prediction:Prodigal:002006,similar to AA sequence:UniProtKB:P76345;locus_tag=OPKNFCMD_01360;product=Cytochrome b561 
NODE_3_length_456532_cov_57.252241	Prodigal:002006	CDS	394411	394866	.	+	0	ID=OPKNFCMD_01361;inference=ab initio prediction:Prodigal:002006;locus_tag=OPKNFCMD_01361;product=hypothetical protein
NODE_3_length_456532_cov_57.252241	Prodigal:002006	CDS	395010	395819	.	+	0	ID=OPKNFCMD_01362;inference=ab initio prediction:Prodigal:002006;locus_tag=OPKNFCMD_01362;product=hypothetical protein
NODE_3_length_456532_cov_57.252241	Prodigal:002006	CDS	396657	397925	.	+	0	ID=OPKNFCMD_01363;inference=ab initio prediction:Prodigal:002006;locus_tag=OPKNFCMD_01363;product=hypothetical protein
NODE_3_length_456532_cov_57.252241	Prodigal:002006	CDS	397958	400711	.	-	0	ID=OPKNFCMD_01364;inference=ab initio prediction:Prodigal:002006;locus_tag=OPKNFCMD_01364;product=hypothetical protein
NODE_3_length_456532_cov_57.252241	Prodigal:002006	CDS	401038	402339	.	+	0	ID=OPKNFCMD_01365;inference=ab initio prediction:Prodigal:002006;locus_tag=OPKNFCMD_01365;product=hypothetical protein
NODE_3_length_456532_cov_57.252241	Prodigal:002006	CDS	402386	407095	.	-	0	ID=OPKNFCMD_01366;inference=ab initio prediction:Prodigal:002006;locus_tag=OPKNFCMD_01366;product=hypothetical protein
NODE_3_length_456532_cov_57.252241	Prodigal:002006	CDS	407346	407870	.	+	0	ID=OPKNFCMD_01367;eC_number=3.6.1.25;db_xref=COG:COG2954;inference=ab initio prediction:Prodigal:002006,similar to AA sequence:UniProtKB:A3DIJ8;locus_tag=OPKNFCMD_01367;product=Inorganic triphosphatase
NODE_3_length_456532_cov_57.252241	Prodigal:002006	CDS	408207	409676	.	+	0	ID=OPKNFCMD_01368;eC_number=1.14.13.232;Name=oxyL_2;gene=oxyL_2;inference=ab initio prediction:Prodigal:002006,similar to AA sequence:UniProtKB:Q3S8Q4;locus_tag=OPKNFCMD_01368;product=6-methylpretetramide 4-monooxygenase
NODE_3_length_456532_cov_57.252241	Prodigal:002006	CDS	409765	410256	.	+	0	ID=OPKNFCMD_01369;inference=ab initio prediction:Prodigal:002006;locus_tag=OPKNFCMD_01369;product=hypothetical protein
NODE_3_length_456532_cov_57.252241	Prodigal:002006	CDS	410388	411044	.	+	0	ID=OPKNFCMD_01370;eC_number=2.3.1.89;Name=dapH_1;gene=dapH_1;inference=ab initio prediction:Prodigal:002006,protein motif:HAMAP:MF_01691;locus_tag=OPKNFCMD_01370;product=2%2C3%2C4%2C5-tetrahydropyridine-2%2C6-dicarboxylate N-acetyltransferase
NODE_3_length_456532_cov_57.252241	Prodigal:002006	CDS	411230	412720	.	+	0	ID=OPKNFCMD_01371;Name=malT_1;gene=malT_1;inference=ab initio prediction:Prodigal:002006,protein motif:HAMAP:MF_01247;locus_tag=OPKNFCMD_01371;product=HTH-type transcriptional regulator MalT
NODE_3_length_456532_cov_57.252241	Prodigal:002006	CDS	413123	413380	.	+	0	ID=OPKNFCMD_01372;inference=ab initio prediction:Prodigal:002006;locus_tag=OPKNFCMD_01372;product=hypothetical protein
NODE_3_length_456532_cov_57.252241	Prodigal:002006	CDS	413441	414430	.	+	0	ID=OPKNFCMD_01373;inference=ab initio prediction:Prodigal:002006;locus_tag=OPKNFCMD_01373;product=hypothetical protein
NODE_3_length_456532_cov_57.252241	Prodigal:002006	CDS	414427	414738	.	+	0	ID=OPKNFCMD_01374;inference=ab initio prediction:Prodigal:002006;locus_tag=OPKNFCMD_01374;product=hypothetical protein
NODE_3_length_456532_cov_57.252241	Prodigal:002006	CDS	414760	415704	.	+	0	ID=OPKNFCMD_01375;inference=ab initio prediction:Prodigal:002006;locus_tag=OPKNFCMD_01375;product=hypothetical protein
NODE_3_length_456532_cov_57.252241	Prodigal:002006	CDS	415890	416180	.	+	0	ID=OPKNFCMD_01376;inference=ab initio prediction:Prodigal:002006;locus_tag=OPKNFCMD_01376;product=hypothetical protein
NODE_3_length_456532_cov_57.252241	Prodigal:002006	CDS	416225	416674	.	+	0	ID=OPKNFCMD_01377;inference=ab initio prediction:Prodigal:002006;locus_tag=OPKNFCMD_01377;product=hypothetical protein
NODE_3_length_456532_cov_57.252241	Prodigal:002006	CDS	416840	417067	.	-	0	ID=OPKNFCMD_01378;inference=ab initio prediction:Prodigal:002006;locus_tag=OPKNFCMD_01378;product=hypothetical protein
NODE_3_length_456532_cov_57.252241	Prodigal:002006	CDS	417451	417861	.	+	0	ID=OPKNFCMD_01379;inference=ab initio prediction:Prodigal:002006;locus_tag=OPKNFCMD_01379;product=hypothetical protein
NODE_3_length_456532_cov_57.252241	Prodigal:002006	CDS	418158	421247	.	+	0	ID=OPKNFCMD_01380;eC_number=2.7.13.3;Name=rcsC_7;gene=rcsC_7;inference=ab initio prediction:Prodigal:002006,protein motif:HAMAP:MF_00979;locus_tag=OPKNFCMD_01380;product=Sensor histidine kinase RcsC
NODE_3_length_456532_cov_57.252241	Prodigal:002006	CDS	421374	424214	.	-	0	ID=OPKNFCMD_01381;eC_number=2.7.13.3;Name=rcsC_8;gene=rcsC_8;inference=ab initio prediction:Prodigal:002006,protein motif:HAMAP:MF_00979;locus_tag=OPKNFCMD_01381;product=Sensor histidine kinase RcsC
NODE_3_length_456532_cov_57.252241	Prodigal:002006	CDS	424218	424418	.	-	0	ID=OPKNFCMD_01382;inference=ab initio prediction:Prodigal:002006;locus_tag=OPKNFCMD_01382;product=hypothetical protein
NODE_3_length_456532_cov_57.252241	Prodigal:002006	CDS	424751	425008	.	-	0	ID=OPKNFCMD_01383;inference=ab initio prediction:Prodigal:002006;locus_tag=OPKNFCMD_01383;product=hypothetical protein
NODE_3_length_456532_cov_57.252241	Prodigal:002006	CDS	425411	426922	.	+	0	ID=OPKNFCMD_01384;Name=clcB_1;gene=clcB_1;inference=ab initio prediction:Prodigal:002006,protein motif:HAMAP:MF_01203;locus_tag=OPKNFCMD_01384;product=Voltage-gated ClC-type chloride channel ClcB
NODE_3_length_456532_cov_57.252241	Prodigal:002006	CDS	427010	428635	.	-	0	ID=OPKNFCMD_01385;inference=ab initio prediction:Prodigal:002006;locus_tag=OPKNFCMD_01385;product=hypothetical protein
NODE_3_length_456532_cov_57.252241	Prodigal:002006	CDS	428965	430893	.	-	0	ID=OPKNFCMD_01386;inference=ab initio prediction:Prodigal:002006;locus_tag=OPKNFCMD_01386;product=hypothetical protein
NODE_3_length_456532_cov_57.252241	Prodigal:002006	CDS	431401	432222	.	-	0	ID=OPKNFCMD_01387;eC_number=3.6.3.-;Name=ssuB_3;db_xref=COG:COG1116;gene=ssuB_3;inference=ab initio prediction:Prodigal:002006,similar to AA sequence:UniProtKB:P97027;locus_tag=OPKNFCMD_01387;product=Aliphatic sulfonates import ATP-binding protein SsuB
NODE_3_length_456532_cov_57.252241	Prodigal:002006	CDS	432219	433181	.	-	0	ID=OPKNFCMD_01388;inference=ab initio prediction:Prodigal:002006;locus_tag=OPKNFCMD_01388;product=hypothetical protein
NODE_3_length_456532_cov_57.252241	Prodigal:002006	CDS	433262	434050	.	-	0	ID=OPKNFCMD_01389;Name=ribX_1;gene=ribX_1;inference=ab initio prediction:Prodigal:002006,similar to AA sequence:UniProtKB:A9WGD1;locus_tag=OPKNFCMD_01389;product=Riboflavin transport system permease protein RibX
NODE_3_length_456532_cov_57.252241	Prodigal:002006	CDS	434145	437792	.	-	0	ID=OPKNFCMD_01390;inference=ab initio prediction:Prodigal:002006;locus_tag=OPKNFCMD_01390;product=hypothetical protein
NODE_3_length_456532_cov_57.252241	Prodigal:002006	CDS	437789	438688	.	-	0	ID=OPKNFCMD_01391;inference=ab initio prediction:Prodigal:002006;locus_tag=OPKNFCMD_01391;product=hypothetical protein
NODE_3_length_456532_cov_57.252241	Prodigal:002006	CDS	438685	439218	.	-	0	ID=OPKNFCMD_01392;eC_number=1.17.5.2;Name=cdhC_2;gene=cdhC_2;inference=ab initio prediction:Prodigal:002006,similar to AA sequence:UniProtKB:D7REY5;locus_tag=OPKNFCMD_01392;product=Caffeine dehydrogenase subunit gamma
NODE_3_length_456532_cov_57.252241	Prodigal:002006	CDS	439211	440086	.	-	0	ID=OPKNFCMD_01393;eC_number=1.5.99.14;Name=kdhA_2;gene=kdhA_2;inference=ab initio prediction:Prodigal:002006,similar to AA sequence:UniProtKB:O87681;locus_tag=OPKNFCMD_01393;product=6-hydroxypseudooxynicotine dehydrogenase complex subunit alpha
NODE_3_length_456532_cov_57.252241	Prodigal:002006	CDS	440083	442431	.	-	0	ID=OPKNFCMD_01394;eC_number=1.17.5.2;Name=cdhA_2;gene=cdhA_2;inference=ab initio prediction:Prodigal:002006,similar to AA sequence:UniProtKB:D7REY3;locus_tag=OPKNFCMD_01394;product=Caffeine dehydrogenase subunit alpha
NODE_3_length_456532_cov_57.252241	Prodigal:002006	CDS	442428	442805	.	-	0	ID=OPKNFCMD_01395;eC_number=1.3.5.1;Name=frdB;db_xref=COG:COG0479;gene=frdB;inference=ab initio prediction:Prodigal:002006,similar to AA sequence:UniProtKB:P0AC47;locus_tag=OPKNFCMD_01395;product=Fumarate reductase iron-sulfur subunit
NODE_3_length_456532_cov_57.252241	Prodigal:002006	CDS	442805	444565	.	-	0	ID=OPKNFCMD_01396;eC_number=1.3.5.4;Name=frdA;db_xref=COG:COG1053;gene=frdA;inference=ab initio prediction:Prodigal:002006,similar to AA sequence:UniProtKB:P00363;locus_tag=OPKNFCMD_01396;product=Fumarate reductase flavoprotein subunit
NODE_3_length_456532_cov_57.252241	Prodigal:002006	CDS	445161	446318	.	+	0	ID=OPKNFCMD_01397;Name=braC_1;db_xref=COG:COG0683;gene=braC_1;inference=ab initio prediction:Prodigal:002006,similar to AA sequence:UniProtKB:P21175;locus_tag=OPKNFCMD_01397;product=Leucine-%2C isoleucine-%2C valine-%2C threonine-%2C and alanine-binding protein
NODE_3_length_456532_cov_57.252241	Prodigal:002006	CDS	446324	447205	.	+	0	ID=OPKNFCMD_01398;Name=livH_4;db_xref=COG:COG0559;gene=livH_4;inference=ab initio prediction:Prodigal:002006,similar to AA sequence:UniProtKB:P0AEX7;locus_tag=OPKNFCMD_01398;product=High-affinity branched-chain amino acid transport system permease protein LivH
NODE_3_length_456532_cov_57.252241	Prodigal:002006	CDS	447202	448044	.	+	0	ID=OPKNFCMD_01399;inference=ab initio prediction:Prodigal:002006;locus_tag=OPKNFCMD_01399;product=hypothetical protein
NODE_3_length_456532_cov_57.252241	Prodigal:002006	CDS	448041	448805	.	+	0	ID=OPKNFCMD_01400;eC_number=3.6.3.-;Name=lptB_3;db_xref=COG:COG1137;gene=lptB_3;inference=ab initio prediction:Prodigal:002006,similar to AA sequence:UniProtKB:P45073;locus_tag=OPKNFCMD_01400;product=Lipopolysaccharide export system ATP-binding protein LptB
NODE_3_length_456532_cov_57.252241	Prodigal:002006	CDS	448798	449520	.	+	0	ID=OPKNFCMD_01401;Name=livF_4;db_xref=COG:COG0410;gene=livF_4;inference=ab initio prediction:Prodigal:002006,similar to AA sequence:UniProtKB:P22731;locus_tag=OPKNFCMD_01401;product=High-affinity branched-chain amino acid transport ATP-binding protein LivF
NODE_3_length_456532_cov_57.252241	Prodigal:002006	CDS	449517	451847	.	+	0	ID=OPKNFCMD_01402;eC_number=1.17.5.2;Name=cdhA_3;gene=cdhA_3;inference=ab initio prediction:Prodigal:002006,similar to AA sequence:UniProtKB:D7REY3;locus_tag=OPKNFCMD_01402;product=Caffeine dehydrogenase subunit alpha
NODE_3_length_456532_cov_57.252241	Prodigal:002006	CDS	451844	452659	.	+	0	ID=OPKNFCMD_01403;eC_number=1.17.5.2;Name=cdhB_1;gene=cdhB_1;inference=ab initio prediction:Prodigal:002006,similar to AA sequence:UniProtKB:D7REY4;locus_tag=OPKNFCMD_01403;product=Caffeine dehydrogenase subunit beta
NODE_3_length_456532_cov_57.252241	Prodigal:002006	CDS	452656	453882	.	+	0	ID=OPKNFCMD_01404;inference=ab initio prediction:Prodigal:002006;locus_tag=OPKNFCMD_01404;product=hypothetical protein
NODE_3_length_456532_cov_57.252241	Prodigal:002006	CDS	453914	454789	.	+	0	ID=OPKNFCMD_01405;Name=ssuA_1;gene=ssuA_1;inference=ab initio prediction:Prodigal:002006,similar to AA sequence:UniProtKB:P75853;locus_tag=OPKNFCMD_01405;product=Putative aliphatic sulfonates-binding protein
NODE_3_length_456532_cov_57.252241	Prodigal:002006	CDS	454808	455932	.	+	0	ID=OPKNFCMD_01406;eC_number=1.14.14.5;Name=ssuD_1;db_xref=COG:COG2141;gene=ssuD_1;inference=ab initio prediction:Prodigal:002006,similar to AA sequence:UniProtKB:P40402;locus_tag=OPKNFCMD_01406;product=Alkanesulfonate monooxygenase
NODE_4_length_383406_cov_54.974673	Prodigal:002006	CDS	20	265	.	+	0	ID=OPKNFCMD_01407;inference=ab initio prediction:Prodigal:002006;locus_tag=OPKNFCMD_01407;product=hypothetical protein
NODE_4_length_383406_cov_54.974673	Prodigal:002006	CDS	356	643	.	-	0	ID=OPKNFCMD_01408;eC_number=3.1.11.6;Name=xseB;gene=xseB;inference=ab initio prediction:Prodigal:002006,protein motif:HAMAP:MF_00337;locus_tag=OPKNFCMD_01408;product=Exodeoxyribonuclease 7 small subunit
NODE_4_length_383406_cov_54.974673	Prodigal:002006	CDS	804	1316	.	-	0	ID=OPKNFCMD_01409;inference=ab initio prediction:Prodigal:002006;locus_tag=OPKNFCMD_01409;product=hypothetical protein
NODE_4_length_383406_cov_54.974673	Prodigal:002006	CDS	1329	1946	.	-	0	ID=OPKNFCMD_01410;inference=ab initio prediction:Prodigal:002006;locus_tag=OPKNFCMD_01410;product=hypothetical protein
NODE_4_length_383406_cov_54.974673	Prodigal:002006	CDS	1943	2572	.	-	0	ID=OPKNFCMD_01411;eC_number=3.2.2.20;Name=tag;db_xref=COG:COG2818;gene=tag;inference=ab initio prediction:Prodigal:002006,similar to AA sequence:UniProtKB:P05100;locus_tag=OPKNFCMD_01411;product=DNA-3-methyladenine glycosylase 1
NODE_4_length_383406_cov_54.974673	Prodigal:002006	CDS	2609	3505	.	-	0	ID=OPKNFCMD_01412;inference=ab initio prediction:Prodigal:002006;locus_tag=OPKNFCMD_01412;product=hypothetical protein
NODE_4_length_383406_cov_54.974673	Prodigal:002006	CDS	3577	4539	.	+	0	ID=OPKNFCMD_01413;eC_number=2.5.1.75;Name=miaA;db_xref=COG:COG0324;gene=miaA;inference=ab initio prediction:Prodigal:002006,similar to AA sequence:UniProtKB:P16384;locus_tag=OPKNFCMD_01413;product=tRNA dimethylallyltransferase
NODE_4_length_383406_cov_54.974673	Prodigal:002006	CDS	4552	5394	.	-	0	ID=OPKNFCMD_01414;inference=ab initio prediction:Prodigal:002006;locus_tag=OPKNFCMD_01414;product=hypothetical protein
NODE_4_length_383406_cov_54.974673	Prodigal:002006	CDS	5409	6404	.	-	0	ID=OPKNFCMD_01415;Name=corA_1;db_xref=COG:COG0598;gene=corA_1;inference=ab initio prediction:Prodigal:002006,similar to AA sequence:UniProtKB:P0A2R8;locus_tag=OPKNFCMD_01415;product=Magnesium transport protein CorA
NODE_4_length_383406_cov_54.974673	Prodigal:002006	CDS	6414	7286	.	-	0	ID=OPKNFCMD_01416;eC_number=1.3.1.87;Name=hcaB_1;gene=hcaB_1;inference=ab initio prediction:Prodigal:002006,protein motif:HAMAP:MF_01647;locus_tag=OPKNFCMD_01416;product=3-phenylpropionate-dihydrodiol/cinnamic acid-dihydrodiol dehydrogenase
NODE_4_length_383406_cov_54.974673	Prodigal:002006	CDS	7334	7843	.	-	0	ID=OPKNFCMD_01417;inference=ab initio prediction:Prodigal:002006;locus_tag=OPKNFCMD_01417;product=hypothetical protein
NODE_4_length_383406_cov_54.974673	Prodigal:002006	CDS	7949	9295	.	-	0	ID=OPKNFCMD_01418;Name=lutA;gene=lutA;inference=ab initio prediction:Prodigal:002006,protein motif:HAMAP:MF_02105;locus_tag=OPKNFCMD_01418;product=Lactate utilization protein A
NODE_4_length_383406_cov_54.974673	Prodigal:002006	CDS	9445	10056	.	+	0	ID=OPKNFCMD_01419;inference=ab initio prediction:Prodigal:002006;locus_tag=OPKNFCMD_01419;product=hypothetical protein
NODE_4_length_383406_cov_54.974673	Prodigal:002006	CDS	10130	11341	.	-	0	ID=OPKNFCMD_01420;inference=ab initio prediction:Prodigal:002006;locus_tag=OPKNFCMD_01420;product=hypothetical protein
NODE_4_length_383406_cov_54.974673	Prodigal:002006	CDS	11460	12902	.	-	0	ID=OPKNFCMD_01421;inference=ab initio prediction:Prodigal:002006;locus_tag=OPKNFCMD_01421;product=hypothetical protein
NODE_4_length_383406_cov_54.974673	Prodigal:002006	CDS	13046	13933	.	+	0	ID=OPKNFCMD_01422;Name=cntI_1;gene=cntI_1;inference=ab initio prediction:Prodigal:002006,similar to AA sequence:UniProtKB:A0A0H2ZHZ4;locus_tag=OPKNFCMD_01422;product=Pseudopaline exporter CntI
NODE_4_length_383406_cov_54.974673	Prodigal:002006	CDS	13941	14927	.	-	0	ID=OPKNFCMD_01423;Name=corA_2;db_xref=COG:COG0598;gene=corA_2;inference=ab initio prediction:Prodigal:002006,similar to AA sequence:UniProtKB:P0A2R8;locus_tag=OPKNFCMD_01423;product=Magnesium transport protein CorA
NODE_4_length_383406_cov_54.974673	Prodigal:002006	CDS	15119	15406	.	+	0	ID=OPKNFCMD_01424;Name=groS1_1;db_xref=COG:COG0234;gene=groS1_1;inference=ab initio prediction:Prodigal:002006,similar to AA sequence:UniProtKB:P35473;locus_tag=OPKNFCMD_01424;product=10 kDa chaperonin 1
NODE_4_length_383406_cov_54.974673	Prodigal:002006	CDS	15500	17143	.	+	0	ID=OPKNFCMD_01425;Name=groL5_1;gene=groL5_1;inference=ab initio prediction:Prodigal:002006,similar to AA sequence:UniProtKB:P35471;locus_tag=OPKNFCMD_01425;product=60 kDa chaperonin 5
NODE_4_length_383406_cov_54.974673	Prodigal:002006	CDS	17479	17706	.	+	0	ID=OPKNFCMD_01426;inference=ab initio prediction:Prodigal:002006;locus_tag=OPKNFCMD_01426;product=hypothetical protein
NODE_4_length_383406_cov_54.974673	Prodigal:002006	CDS	17781	18797	.	+	0	ID=OPKNFCMD_01427;inference=ab initio prediction:Prodigal:002006;locus_tag=OPKNFCMD_01427;product=hypothetical protein
NODE_4_length_383406_cov_54.974673	Prodigal:002006	CDS	18948	19157	.	+	0	ID=OPKNFCMD_01428;inference=ab initio prediction:Prodigal:002006;locus_tag=OPKNFCMD_01428;product=hypothetical protein
NODE_4_length_383406_cov_54.974673	Prodigal:002006	CDS	19369	19608	.	+	0	ID=OPKNFCMD_01429;inference=ab initio prediction:Prodigal:002006;locus_tag=OPKNFCMD_01429;product=hypothetical protein
NODE_4_length_383406_cov_54.974673	Prodigal:002006	CDS	19753	20148	.	-	0	ID=OPKNFCMD_01430;eC_number=2.7.13.3;Name=rcsC_9;gene=rcsC_9;inference=ab initio prediction:Prodigal:002006,protein motif:HAMAP:MF_00979;locus_tag=OPKNFCMD_01430;product=Sensor histidine kinase RcsC
[truncated: 9,181,441 more chars]
