# Supplementary material for: Comprehensive Comparative Genomics and Phenotyping of Methylobacterium Species
Source: Front Microbiol. 2021 Oct 6;12:740610. doi: 10.3389/fmicb.2021.740610 (PMC8561711; doi:10.3389/fmicb.2021.740610)
Supplement: Supplementary file 7 [file Data_Sheet_1.ZIP › Enterovirga_rhinocerotis.gff]

##gff-version 3
##sequence-region SNZR01000011.1 1 2348345
##sequence-region SNZR01000013.1 1 1032375
##sequence-region SNZR01000014.1 1 474099
##sequence-region SNZR01000015.1 1 317435
##sequence-region SNZR01000016.1 1 299156
##sequence-region SNZR01000017.1 1 245878
##sequence-region SNZR01000018.1 1 239072
##sequence-region SNZR01000019.1 1 59637
##sequence-region SNZR01000020.1 1 42432
##sequence-region SNZR01000001.1 1 23014
##sequence-region SNZR01000002.1 1 19759
##sequence-region SNZR01000003.1 1 16859
##sequence-region SNZR01000004.1 1 13702
##sequence-region SNZR01000005.1 1 8228
##sequence-region SNZR01000006.1 1 7923
##sequence-region SNZR01000007.1 1 7528
##sequence-region SNZR01000008.1 1 5791
##sequence-region SNZR01000009.1 1 2539
##sequence-region SNZR01000010.1 1 1502
##sequence-region SNZR01000012.1 1 1496
SNZR01000011.1	Prodigal:002006	CDS	791	1702	.	-	0	ID=OPEJFKBJ_00001;eC_number=4.1.3.32;Name=Dml;gene=Dml;inference=ab initio prediction:Prodigal:002006,similar to AA sequence:UniProtKB:Q0QLE4;locus_tag=OPEJFKBJ_00001;product=2%2C3-dimethylmalate lyase
SNZR01000011.1	Prodigal:002006	CDS	1927	2613	.	+	0	ID=OPEJFKBJ_00002;Name=glaR;db_xref=COG:COG1802;gene=glaR;inference=ab initio prediction:Prodigal:002006,similar to AA sequence:UniProtKB:P37338;locus_tag=OPEJFKBJ_00002;product=HTH-type transcriptional repressor GlaR
SNZR01000011.1	Prodigal:002006	CDS	2684	3781	.	+	0	ID=OPEJFKBJ_00003;eC_number=5.1.3.2;db_xref=COG:COG1088;inference=ab initio prediction:Prodigal:002006,similar to AA sequence:UniProtKB:A0R5C5;locus_tag=OPEJFKBJ_00003;product=UDP-glucose 4-epimerase
SNZR01000011.1	Prodigal:002006	CDS	3795	4784	.	-	0	ID=OPEJFKBJ_00004;inference=ab initio prediction:Prodigal:002006,similar to AA sequence:UniProtKB:B3EWP1;locus_tag=OPEJFKBJ_00004;note=UPF0065 protein in clcB-clcD intergenic region;product=hypothetical protein
SNZR01000011.1	Prodigal:002006	CDS	4828	6243	.	-	0	ID=OPEJFKBJ_00005;inference=ab initio prediction:Prodigal:002006;locus_tag=OPEJFKBJ_00005;product=hypothetical protein
SNZR01000011.1	Prodigal:002006	CDS	6254	7612	.	-	0	ID=OPEJFKBJ_00006;inference=ab initio prediction:Prodigal:002006;locus_tag=OPEJFKBJ_00006;product=hypothetical protein
SNZR01000011.1	Prodigal:002006	CDS	7681	8505	.	-	0	ID=OPEJFKBJ_00007;inference=ab initio prediction:Prodigal:002006;locus_tag=OPEJFKBJ_00007;product=hypothetical protein
SNZR01000011.1	Prodigal:002006	CDS	8555	9730	.	-	0	ID=OPEJFKBJ_00008;eC_number=5.3.3.6;Name=mii;gene=mii;inference=ab initio prediction:Prodigal:002006,similar to AA sequence:UniProtKB:Q0QLE6;locus_tag=OPEJFKBJ_00008;product=3-methylitaconate isomerase
SNZR01000011.1	Prodigal:002006	CDS	9837	10661	.	+	0	ID=OPEJFKBJ_00009;eC_number=1.2.1.62;Name=tsaC1_1;gene=tsaC1_1;inference=ab initio prediction:Prodigal:002006,similar to AA sequence:UniProtKB:P94681;locus_tag=OPEJFKBJ_00009;product=4-formylbenzenesulfonate dehydrogenase TsaC1/TsaC2
SNZR01000011.1	Prodigal:002006	CDS	10701	11906	.	-	0	ID=OPEJFKBJ_00010;inference=ab initio prediction:Prodigal:002006;locus_tag=OPEJFKBJ_00010;product=hypothetical protein
SNZR01000011.1	Prodigal:002006	CDS	12091	12957	.	+	0	ID=OPEJFKBJ_00011;eC_number=2.3.1.247;Name=kce_1;db_xref=COG:COG3246;gene=kce_1;inference=ab initio prediction:Prodigal:002006,similar to AA sequence:UniProtKB:Q8RHX2;locus_tag=OPEJFKBJ_00011;product=3-keto-5-aminohexanoate cleavage enzyme
SNZR01000011.1	Prodigal:002006	CDS	12995	13954	.	-	0	ID=OPEJFKBJ_00012;inference=ab initio prediction:Prodigal:002006,similar to AA sequence:UniProtKB:B3EWP1;locus_tag=OPEJFKBJ_00012;note=UPF0065 protein in clcB-clcD intergenic region;product=hypothetical protein
SNZR01000011.1	Prodigal:002006	CDS	14020	14949	.	-	0	ID=OPEJFKBJ_00013;eC_number=1.1.1.291;Name=Hgd_1;gene=Hgd_1;inference=ab initio prediction:Prodigal:002006,similar to AA sequence:UniProtKB:Q0QLF5;locus_tag=OPEJFKBJ_00013;product=2-(hydroxymethyl)glutarate dehydrogenase
SNZR01000011.1	Prodigal:002006	CDS	14957	15664	.	-	0	ID=OPEJFKBJ_00014;Name=livF_1;db_xref=COG:COG0410;gene=livF_1;inference=ab initio prediction:Prodigal:002006,similar to AA sequence:UniProtKB:P22731;locus_tag=OPEJFKBJ_00014;product=High-affinity branched-chain amino acid transport ATP-binding protein LivF
SNZR01000011.1	Prodigal:002006	CDS	15657	16421	.	-	0	ID=OPEJFKBJ_00015;eC_number=3.6.3.-;Name=metN2;db_xref=COG:COG1135;gene=metN2;inference=ab initio prediction:Prodigal:002006,similar to AA sequence:UniProtKB:Q831K6;locus_tag=OPEJFKBJ_00015;product=Methionine import ATP-binding protein MetN 2
SNZR01000011.1	Prodigal:002006	CDS	16418	17395	.	-	0	ID=OPEJFKBJ_00016;inference=ab initio prediction:Prodigal:002006;locus_tag=OPEJFKBJ_00016;product=hypothetical protein
SNZR01000011.1	Prodigal:002006	CDS	17392	18267	.	-	0	ID=OPEJFKBJ_00017;Name=livH_1;db_xref=COG:COG0559;gene=livH_1;inference=ab initio prediction:Prodigal:002006,similar to AA sequence:UniProtKB:P0AEX7;locus_tag=OPEJFKBJ_00017;product=High-affinity branched-chain amino acid transport system permease protein LivH
SNZR01000011.1	Prodigal:002006	CDS	18312	19463	.	-	0	ID=OPEJFKBJ_00018;Name=livK;db_xref=COG:COG0683;gene=livK;inference=ab initio prediction:Prodigal:002006,similar to AA sequence:UniProtKB:P04816;locus_tag=OPEJFKBJ_00018;product=Leucine-specific-binding protein
SNZR01000011.1	Prodigal:002006	CDS	19587	20750	.	-	0	ID=OPEJFKBJ_00019;db_xref=COG:COG0683;inference=ab initio prediction:Prodigal:002006,similar to AA sequence:UniProtKB:Q8YEE8;locus_tag=OPEJFKBJ_00019;product=Leu/Ile/Val-binding protein 
SNZR01000011.1	Prodigal:002006	CDS	20802	21599	.	-	0	ID=OPEJFKBJ_00020;inference=ab initio prediction:Prodigal:002006;locus_tag=OPEJFKBJ_00020;product=hypothetical protein
SNZR01000011.1	Prodigal:002006	CDS	21804	22799	.	+	0	ID=OPEJFKBJ_00021;inference=ab initio prediction:Prodigal:002006,similar to AA sequence:UniProtKB:B3EWP1;locus_tag=OPEJFKBJ_00021;note=UPF0065 protein in clcB-clcD intergenic region;product=hypothetical protein
SNZR01000011.1	Prodigal:002006	CDS	22812	22991	.	-	0	ID=OPEJFKBJ_00022;inference=ab initio prediction:Prodigal:002006;locus_tag=OPEJFKBJ_00022;product=hypothetical protein
SNZR01000011.1	Prodigal:002006	CDS	23363	24382	.	+	0	ID=OPEJFKBJ_00023;inference=ab initio prediction:Prodigal:002006;locus_tag=OPEJFKBJ_00023;product=hypothetical protein
SNZR01000011.1	Prodigal:002006	CDS	24386	25837	.	+	0	ID=OPEJFKBJ_00024;inference=ab initio prediction:Prodigal:002006;locus_tag=OPEJFKBJ_00024;product=hypothetical protein
SNZR01000011.1	Prodigal:002006	CDS	25838	27046	.	+	0	ID=OPEJFKBJ_00025;Name=yfcJ;gene=yfcJ;inference=ab initio prediction:Prodigal:002006,similar to AA sequence:UniProtKB:P77549;locus_tag=OPEJFKBJ_00025;product=putative MFS-type transporter YfcJ
SNZR01000011.1	Prodigal:002006	CDS	27118	28200	.	+	0	ID=OPEJFKBJ_00026;Name=mdtE;gene=mdtE;inference=ab initio prediction:Prodigal:002006,similar to AA sequence:UniProtKB:P37636;locus_tag=OPEJFKBJ_00026;product=Multidrug resistance protein MdtE
SNZR01000011.1	Prodigal:002006	CDS	28200	31235	.	+	0	ID=OPEJFKBJ_00027;Name=mdtC_1;gene=mdtC_1;inference=ab initio prediction:Prodigal:002006,similar to AA sequence:UniProtKB:A7ZNP9;locus_tag=OPEJFKBJ_00027;product=Multidrug resistance protein MdtC
SNZR01000011.1	Prodigal:002006	CDS	31375	32091	.	+	0	ID=OPEJFKBJ_00028;inference=ab initio prediction:Prodigal:002006;locus_tag=OPEJFKBJ_00028;product=hypothetical protein
SNZR01000011.1	Prodigal:002006	CDS	32384	33892	.	-	0	ID=OPEJFKBJ_00029;Name=stp;gene=stp;inference=ab initio prediction:Prodigal:002006,similar to AA sequence:UniProtKB:P9WG91;locus_tag=OPEJFKBJ_00029;product=Multidrug resistance protein Stp
SNZR01000011.1	Prodigal:002006	CDS	34093	34596	.	-	0	ID=OPEJFKBJ_00030;eC_number=3.5.1.19;Name=pncA_1;db_xref=COG:COG1335;gene=pncA_1;inference=ab initio prediction:Prodigal:002006,similar to AA sequence:UniProtKB:P21369;locus_tag=OPEJFKBJ_00030;product=Nicotinamidase
SNZR01000011.1	Prodigal:002006	CDS	34731	35624	.	+	0	ID=OPEJFKBJ_00031;Name=cdhR_1;db_xref=COG:COG4977;gene=cdhR_1;inference=ab initio prediction:Prodigal:002006,similar to AA sequence:UniProtKB:Q9HTH5;locus_tag=OPEJFKBJ_00031;product=HTH-type transcriptional regulator CdhR
SNZR01000011.1	Prodigal:002006	CDS	35758	36612	.	+	0	ID=OPEJFKBJ_00032;Name=hdfR_1;gene=hdfR_1;inference=ab initio prediction:Prodigal:002006,protein motif:HAMAP:MF_01233;locus_tag=OPEJFKBJ_00032;product=HTH-type transcriptional regulator HdfR
SNZR01000011.1	Prodigal:002006	CDS	37055	37681	.	-	0	ID=OPEJFKBJ_00033;inference=ab initio prediction:Prodigal:002006;locus_tag=OPEJFKBJ_00033;product=hypothetical protein
SNZR01000011.1	Prodigal:002006	CDS	37731	38969	.	-	0	ID=OPEJFKBJ_00034;eC_number=2.8.3.22;Name=smtB_1;db_xref=COG:COG1804;gene=smtB_1;inference=ab initio prediction:Prodigal:002006,similar to AA sequence:UniProtKB:Q1KLK0;locus_tag=OPEJFKBJ_00034;product=Succinyl-CoA--L-malate CoA-transferase beta subunit
SNZR01000011.1	Prodigal:002006	CDS	39118	40236	.	-	0	ID=OPEJFKBJ_00035;eC_number=7.6.2.11;Name=potA_1;db_xref=COG:COG3842;gene=potA_1;inference=ab initio prediction:Prodigal:002006,similar to AA sequence:UniProtKB:P69874;locus_tag=OPEJFKBJ_00035;product=Spermidine/putrescine import ATP-binding protein PotA
SNZR01000011.1	Prodigal:002006	CDS	40268	41359	.	-	0	ID=OPEJFKBJ_00036;inference=ab initio prediction:Prodigal:002006;locus_tag=OPEJFKBJ_00036;product=hypothetical protein
SNZR01000011.1	Prodigal:002006	CDS	41391	42245	.	-	0	ID=OPEJFKBJ_00037;Name=ydcV_1;gene=ydcV_1;inference=ab initio prediction:Prodigal:002006,similar to AA sequence:UniProtKB:P0AFR9;locus_tag=OPEJFKBJ_00037;product=Inner membrane ABC transporter permease protein YdcV
SNZR01000011.1	Prodigal:002006	CDS	42242	44338	.	-	0	ID=OPEJFKBJ_00038;eC_number=6.4.1.8;Name=apc3_1;db_xref=COG:COG0145;gene=apc3_1;inference=ab initio prediction:Prodigal:002006,similar to AA sequence:UniProtKB:Q5P5G4;locus_tag=OPEJFKBJ_00038;product=Acetophenone carboxylase gamma subunit
SNZR01000011.1	Prodigal:002006	CDS	44353	46152	.	-	0	ID=OPEJFKBJ_00039;eC_number=6.4.1.8;Name=apc4_1;db_xref=COG:COG0146;gene=apc4_1;inference=ab initio prediction:Prodigal:002006,similar to AA sequence:UniProtKB:Q5P5G5;locus_tag=OPEJFKBJ_00039;product=Acetophenone carboxylase delta subunit
SNZR01000011.1	Prodigal:002006	CDS	46425	47405	.	+	0	ID=OPEJFKBJ_00040;Name=hdfR_2;gene=hdfR_2;inference=ab initio prediction:Prodigal:002006,protein motif:HAMAP:MF_01233;locus_tag=OPEJFKBJ_00040;product=HTH-type transcriptional regulator HdfR
SNZR01000011.1	Prodigal:002006	CDS	47460	48332	.	+	0	ID=OPEJFKBJ_00041;Name=potB_1;db_xref=COG:COG1176;gene=potB_1;inference=ab initio prediction:Prodigal:002006,similar to AA sequence:UniProtKB:P0AFK4;locus_tag=OPEJFKBJ_00041;product=Spermidine/putrescine transport system permease protein PotB
SNZR01000011.1	Prodigal:002006	CDS	48369	49742	.	+	0	ID=OPEJFKBJ_00042;inference=ab initio prediction:Prodigal:002006;locus_tag=OPEJFKBJ_00042;product=hypothetical protein
SNZR01000011.1	Prodigal:002006	CDS	49739	50113	.	+	0	ID=OPEJFKBJ_00043;inference=ab initio prediction:Prodigal:002006;locus_tag=OPEJFKBJ_00043;product=hypothetical protein
SNZR01000011.1	Prodigal:002006	CDS	50131	51036	.	+	0	ID=OPEJFKBJ_00044;Name=catM_1;gene=catM_1;inference=ab initio prediction:Prodigal:002006,similar to AA sequence:UniProtKB:P07774;locus_tag=OPEJFKBJ_00044;product=HTH-type transcriptional regulator CatM
SNZR01000011.1	Prodigal:002006	CDS	51077	52531	.	+	0	ID=OPEJFKBJ_00045;eC_number=2.6.1.113;Name=spuC_1;db_xref=COG:COG0161;gene=spuC_1;inference=ab initio prediction:Prodigal:002006,similar to AA sequence:UniProtKB:Q9I6J2;locus_tag=OPEJFKBJ_00045;product=Putrescine--pyruvate aminotransferase
SNZR01000011.1	Prodigal:002006	CDS	52728	54170	.	+	0	ID=OPEJFKBJ_00046;eC_number=1.2.1.26;Name=araE_1;gene=araE_1;inference=ab initio prediction:Prodigal:002006,similar to AA sequence:UniProtKB:Q1JUP4;locus_tag=OPEJFKBJ_00046;product=Alpha-ketoglutaric semialdehyde dehydrogenase 1
SNZR01000011.1	Prodigal:002006	CDS	54225	55112	.	-	0	ID=OPEJFKBJ_00047;eC_number=3.1.1.99;inference=ab initio prediction:Prodigal:002006,similar to AA sequence:UniProtKB:P0DOV6;locus_tag=OPEJFKBJ_00047;product=6-deoxy-6-sulfogluconolactonase
SNZR01000011.1	Prodigal:002006	CDS	55117	56739	.	-	0	ID=OPEJFKBJ_00048;eC_number=6.2.1.41;Name=fadD3;db_xref=COG:COG0318;gene=fadD3;inference=ab initio prediction:Prodigal:002006,similar to AA sequence:UniProtKB:Q0S7V5;locus_tag=OPEJFKBJ_00048;product=3-[(3aS%2C4S%2C7aS)-7a-methyl-1%2C5-dioxo-octahydro-1H-inden-4-yl]propanoyl:CoA ligase
SNZR01000011.1	Prodigal:002006	CDS	57026	57772	.	+	0	ID=OPEJFKBJ_00049;eC_number=1.-.-.-;Name=fabG2_1;gene=fabG2_1;inference=ab initio prediction:Prodigal:002006,similar to AA sequence:UniProtKB:P9WGR9;locus_tag=OPEJFKBJ_00049;product=putative oxidoreductase
SNZR01000011.1	Prodigal:002006	CDS	57782	58552	.	-	0	ID=OPEJFKBJ_00050;eC_number=5.3.3.18;Name=paaG_1;db_xref=COG:COG1024;gene=paaG_1;inference=ab initio prediction:Prodigal:002006,similar to AA sequence:UniProtKB:P77467;locus_tag=OPEJFKBJ_00050;product=1%2C2-epoxyphenylacetyl-CoA isomerase
SNZR01000011.1	Prodigal:002006	CDS	58583	59299	.	-	0	ID=OPEJFKBJ_00051;eC_number=1.1.1.100;Name=fabG_1;gene=fabG_1;inference=ab initio prediction:Prodigal:002006,similar to AA sequence:UniProtKB:Q9KQH7;locus_tag=OPEJFKBJ_00051;product=3-oxoacyl-[acyl-carrier-protein] reductase FabG
SNZR01000011.1	Prodigal:002006	CDS	59712	60125	.	+	0	ID=OPEJFKBJ_00052;inference=ab initio prediction:Prodigal:002006;locus_tag=OPEJFKBJ_00052;product=hypothetical protein
SNZR01000011.1	Prodigal:002006	CDS	60216	61178	.	+	0	ID=OPEJFKBJ_00053;eC_number=4.1.3.4;Name=yngG_1;db_xref=COG:COG0119;gene=yngG_1;inference=ab initio prediction:Prodigal:002006,similar to AA sequence:UniProtKB:O34873;locus_tag=OPEJFKBJ_00053;product=Hydroxymethylglutaryl-CoA lyase YngG
SNZR01000011.1	Prodigal:002006	CDS	61207	61944	.	+	0	ID=OPEJFKBJ_00054;eC_number=4.2.1.17;Name=paaF_1;db_xref=COG:COG1024;gene=paaF_1;inference=ab initio prediction:Prodigal:002006,similar to AA sequence:UniProtKB:P76082;locus_tag=OPEJFKBJ_00054;product=2%2C3-dehydroadipyl-CoA hydratase
SNZR01000011.1	Prodigal:002006	CDS	61941	63128	.	+	0	ID=OPEJFKBJ_00055;eC_number=2.8.3.19;Name=uctC_1;gene=uctC_1;inference=ab initio prediction:Prodigal:002006,similar to AA sequence:UniProtKB:A9X6P9;locus_tag=OPEJFKBJ_00055;product=Acetyl-CoA:oxalate CoA-transferase
SNZR01000011.1	Prodigal:002006	CDS	63128	63883	.	+	0	ID=OPEJFKBJ_00056;eC_number=4.2.1.150;Name=crt_1;db_xref=COG:COG1024;gene=crt_1;inference=ab initio prediction:Prodigal:002006,similar to AA sequence:UniProtKB:P52046;locus_tag=OPEJFKBJ_00056;product=Short-chain-enoyl-CoA hydratase
SNZR01000011.1	Prodigal:002006	CDS	63965	65206	.	-	0	ID=OPEJFKBJ_00057;inference=ab initio prediction:Prodigal:002006;locus_tag=OPEJFKBJ_00057;product=hypothetical protein
SNZR01000011.1	Prodigal:002006	CDS	65280	65696	.	-	0	ID=OPEJFKBJ_00058;inference=ab initio prediction:Prodigal:002006;locus_tag=OPEJFKBJ_00058;product=hypothetical protein
SNZR01000011.1	Prodigal:002006	CDS	65968	67221	.	-	0	ID=OPEJFKBJ_00059;eC_number=1.6.99.1;Name=namA_1;db_xref=COG:COG1902;gene=namA_1;inference=ab initio prediction:Prodigal:002006,similar to AA sequence:UniProtKB:P54550;locus_tag=OPEJFKBJ_00059;product=NADPH dehydrogenase
SNZR01000011.1	Prodigal:002006	CDS	67218	68654	.	-	0	ID=OPEJFKBJ_00060;eC_number=1.2.1.26;Name=araE_2;gene=araE_2;inference=ab initio prediction:Prodigal:002006,similar to AA sequence:UniProtKB:Q1JUP4;locus_tag=OPEJFKBJ_00060;product=Alpha-ketoglutaric semialdehyde dehydrogenase 1
SNZR01000011.1	Prodigal:002006	CDS	68807	69577	.	-	0	ID=OPEJFKBJ_00061;inference=ab initio prediction:Prodigal:002006;locus_tag=OPEJFKBJ_00061;product=hypothetical protein
SNZR01000011.1	Prodigal:002006	CDS	69866	71938	.	+	0	ID=OPEJFKBJ_00062;eC_number=6.4.1.8;Name=apc3_2;db_xref=COG:COG0145;gene=apc3_2;inference=ab initio prediction:Prodigal:002006,similar to AA sequence:UniProtKB:Q5P5G4;locus_tag=OPEJFKBJ_00062;product=Acetophenone carboxylase gamma subunit
SNZR01000011.1	Prodigal:002006	CDS	71938	73632	.	+	0	ID=OPEJFKBJ_00063;eC_number=6.4.1.8;Name=apc4_2;db_xref=COG:COG0146;gene=apc4_2;inference=ab initio prediction:Prodigal:002006,similar to AA sequence:UniProtKB:Q5P5G5;locus_tag=OPEJFKBJ_00063;product=Acetophenone carboxylase delta subunit
SNZR01000011.1	Prodigal:002006	CDS	73648	75315	.	+	0	ID=OPEJFKBJ_00064;eC_number=6.3.2.-;Name=dhbE;db_xref=COG:COG1021;gene=dhbE;inference=ab initio prediction:Prodigal:002006,similar to AA sequence:UniProtKB:P40871;locus_tag=OPEJFKBJ_00064;product=2%2C3-dihydroxybenzoate-AMP ligase
SNZR01000011.1	Prodigal:002006	CDS	75312	76313	.	+	0	ID=OPEJFKBJ_00065;eC_number=1.3.1.103;inference=ab initio prediction:Prodigal:002006,similar to AA sequence:UniProtKB:Q59I44;locus_tag=OPEJFKBJ_00065;product=2-haloacrylate reductase
SNZR01000011.1	Prodigal:002006	CDS	76310	76759	.	+	0	ID=OPEJFKBJ_00066;inference=ab initio prediction:Prodigal:002006;locus_tag=OPEJFKBJ_00066;product=hypothetical protein
SNZR01000011.1	Prodigal:002006	CDS	77033	78130	.	+	0	ID=OPEJFKBJ_00067;inference=ab initio prediction:Prodigal:002006;locus_tag=OPEJFKBJ_00067;product=hypothetical protein
SNZR01000011.1	Prodigal:002006	CDS	78229	78759	.	+	0	ID=OPEJFKBJ_00068;inference=ab initio prediction:Prodigal:002006;locus_tag=OPEJFKBJ_00068;product=hypothetical protein
SNZR01000011.1	Prodigal:002006	CDS	78787	80088	.	+	0	ID=OPEJFKBJ_00069;Name=dctM_1;db_xref=COG:COG1593;gene=dctM_1;inference=ab initio prediction:Prodigal:002006,similar to AA sequence:UniProtKB:Q9HU16;locus_tag=OPEJFKBJ_00069;product=C4-dicarboxylate TRAP transporter large permease protein DctM
SNZR01000011.1	Prodigal:002006	CDS	80270	81724	.	+	0	ID=OPEJFKBJ_00070;Name=atoE_1;db_xref=COG:COG2031;gene=atoE_1;inference=ab initio prediction:Prodigal:002006,similar to AA sequence:UniProtKB:P76460;locus_tag=OPEJFKBJ_00070;product=Putative short-chain fatty acid transporter
SNZR01000011.1	Prodigal:002006	CDS	81759	82379	.	+	0	ID=OPEJFKBJ_00071;inference=ab initio prediction:Prodigal:002006;locus_tag=OPEJFKBJ_00071;product=hypothetical protein
SNZR01000011.1	Prodigal:002006	CDS	82476	83561	.	+	0	ID=OPEJFKBJ_00072;eC_number=7.6.2.11;Name=potA_2;db_xref=COG:COG3842;gene=potA_2;inference=ab initio prediction:Prodigal:002006,similar to AA sequence:UniProtKB:P69874;locus_tag=OPEJFKBJ_00072;product=Spermidine/putrescine import ATP-binding protein PotA
SNZR01000011.1	Prodigal:002006	CDS	83582	84634	.	+	0	ID=OPEJFKBJ_00073;inference=ab initio prediction:Prodigal:002006;locus_tag=OPEJFKBJ_00073;product=hypothetical protein
SNZR01000011.1	Prodigal:002006	CDS	84631	85905	.	+	0	ID=OPEJFKBJ_00074;inference=ab initio prediction:Prodigal:002006;locus_tag=OPEJFKBJ_00074;product=hypothetical protein
SNZR01000011.1	Prodigal:002006	CDS	85866	86765	.	+	0	ID=OPEJFKBJ_00075;inference=ab initio prediction:Prodigal:002006;locus_tag=OPEJFKBJ_00075;product=hypothetical protein
SNZR01000011.1	Prodigal:002006	CDS	86799	87914	.	-	0	ID=OPEJFKBJ_00076;eC_number=1.4.1.1;Name=ald_1;db_xref=COG:COG0686;gene=ald_1;inference=ab initio prediction:Prodigal:002006,similar to AA sequence:UniProtKB:E1V931;locus_tag=OPEJFKBJ_00076;product=Alanine dehydrogenase
SNZR01000011.1	Prodigal:002006	CDS	88027	88512	.	+	0	ID=OPEJFKBJ_00077;Name=lrp_1;db_xref=COG:COG1522;gene=lrp_1;inference=ab initio prediction:Prodigal:002006,similar to AA sequence:UniProtKB:P0ACJ0;locus_tag=OPEJFKBJ_00077;product=Leucine-responsive regulatory protein
SNZR01000011.1	Prodigal:002006	CDS	88526	89443	.	+	0	ID=OPEJFKBJ_00078;Name=argP_1;gene=argP_1;inference=ab initio prediction:Prodigal:002006,protein motif:HAMAP:MF_00513;locus_tag=OPEJFKBJ_00078;product=HTH-type transcriptional regulator ArgP
SNZR01000011.1	Prodigal:002006	CDS	89556	90938	.	+	0	ID=OPEJFKBJ_00079;eC_number=2.6.1.113;Name=spuC_2;db_xref=COG:COG0161;gene=spuC_2;inference=ab initio prediction:Prodigal:002006,similar to AA sequence:UniProtKB:Q9I6J2;locus_tag=OPEJFKBJ_00079;product=Putrescine--pyruvate aminotransferase
SNZR01000011.1	Prodigal:002006	CDS	91088	92764	.	-	0	ID=OPEJFKBJ_00080;eC_number=6.4.1.6;Name=acxB;db_xref=COG:COG0146;gene=acxB;inference=ab initio prediction:Prodigal:002006,similar to AA sequence:UniProtKB:Q8RM03;locus_tag=OPEJFKBJ_00080;product=Acetone carboxylase alpha subunit
SNZR01000011.1	Prodigal:002006	CDS	92761	94866	.	-	0	ID=OPEJFKBJ_00081;eC_number=6.4.1.8;Name=apc3_3;db_xref=COG:COG0145;gene=apc3_3;inference=ab initio prediction:Prodigal:002006,similar to AA sequence:UniProtKB:Q5P5G4;locus_tag=OPEJFKBJ_00081;product=Acetophenone carboxylase gamma subunit
SNZR01000011.1	Prodigal:002006	CDS	94956	96068	.	-	0	ID=OPEJFKBJ_00082;eC_number=7.6.2.8;Name=btuD_1;gene=btuD_1;inference=ab initio prediction:Prodigal:002006,protein motif:HAMAP:MF_01005;locus_tag=OPEJFKBJ_00082;product=Vitamin B12 import ATP-binding protein BtuD
SNZR01000011.1	Prodigal:002006	CDS	96087	97160	.	-	0	ID=OPEJFKBJ_00083;inference=ab initio prediction:Prodigal:002006;locus_tag=OPEJFKBJ_00083;product=hypothetical protein
SNZR01000011.1	Prodigal:002006	CDS	97177	97986	.	-	0	ID=OPEJFKBJ_00084;Name=ydcV_2;gene=ydcV_2;inference=ab initio prediction:Prodigal:002006,similar to AA sequence:UniProtKB:P0AFR9;locus_tag=OPEJFKBJ_00084;product=Inner membrane ABC transporter permease protein YdcV
SNZR01000011.1	Prodigal:002006	CDS	97983	98933	.	-	0	ID=OPEJFKBJ_00085;inference=ab initio prediction:Prodigal:002006;locus_tag=OPEJFKBJ_00085;product=hypothetical protein
SNZR01000011.1	Prodigal:002006	CDS	98930	99820	.	-	0	ID=OPEJFKBJ_00086;eC_number=3.3.2.10;inference=ab initio prediction:Prodigal:002006,similar to AA sequence:UniProtKB:O52866;locus_tag=OPEJFKBJ_00086;product=Soluble epoxide hydrolase
SNZR01000011.1	Prodigal:002006	CDS	100006	100968	.	+	0	ID=OPEJFKBJ_00087;Name=gcvA_1;gene=gcvA_1;inference=ab initio prediction:Prodigal:002006,similar to AA sequence:UniProtKB:P0A9F6;locus_tag=OPEJFKBJ_00087;product=Glycine cleavage system transcriptional activator
SNZR01000011.1	Prodigal:002006	CDS	101284	101856	.	+	0	ID=OPEJFKBJ_00088;inference=ab initio prediction:Prodigal:002006;locus_tag=OPEJFKBJ_00088;product=hypothetical protein
SNZR01000011.1	Prodigal:002006	CDS	101853	102938	.	+	0	ID=OPEJFKBJ_00089;inference=ab initio prediction:Prodigal:002006;locus_tag=OPEJFKBJ_00089;product=hypothetical protein
SNZR01000011.1	Prodigal:002006	CDS	102938	103726	.	+	0	ID=OPEJFKBJ_00090;eC_number=3.6.3.-;Name=cmpD_1;db_xref=COG:COG1116;gene=cmpD_1;inference=ab initio prediction:Prodigal:002006,similar to AA sequence:UniProtKB:Q55108;locus_tag=OPEJFKBJ_00090;product=Bicarbonate transport ATP-binding protein CmpD
SNZR01000011.1	Prodigal:002006	CDS	103716	104903	.	+	0	ID=OPEJFKBJ_00091;inference=ab initio prediction:Prodigal:002006;locus_tag=OPEJFKBJ_00091;product=hypothetical protein
SNZR01000011.1	Prodigal:002006	CDS	104900	105721	.	+	0	ID=OPEJFKBJ_00092;Name=cmpB_1;db_xref=COG:COG0600;gene=cmpB_1;inference=ab initio prediction:Prodigal:002006,similar to AA sequence:UniProtKB:Q55106;locus_tag=OPEJFKBJ_00092;product=Bicarbonate transport system permease protein CmpB
SNZR01000011.1	Prodigal:002006	CDS	105748	106908	.	+	0	ID=OPEJFKBJ_00093;eC_number=5.1.1.17;Name=cefD;db_xref=COG:COG0520;gene=cefD;inference=ab initio prediction:Prodigal:002006,similar to AA sequence:UniProtKB:P18549;locus_tag=OPEJFKBJ_00093;product=Isopenicillin N epimerase
SNZR01000011.1	Prodigal:002006	CDS	106851	108875	.	-	0	ID=OPEJFKBJ_00094;inference=ab initio prediction:Prodigal:002006;locus_tag=OPEJFKBJ_00094;product=hypothetical protein
SNZR01000011.1	Prodigal:002006	CDS	108872	109897	.	-	0	ID=OPEJFKBJ_00095;Name=yhdW_1;gene=yhdW_1;inference=ab initio prediction:Prodigal:002006,similar to AA sequence:UniProtKB:P45766;locus_tag=OPEJFKBJ_00095;product=Putative amino-acid ABC transporter-binding protein YhdW
SNZR01000011.1	Prodigal:002006	CDS	110172	111674	.	-	0	ID=OPEJFKBJ_00096;inference=ab initio prediction:Prodigal:002006;locus_tag=OPEJFKBJ_00096;product=hypothetical protein
SNZR01000011.1	Prodigal:002006	CDS	111692	112381	.	+	0	ID=OPEJFKBJ_00097;inference=ab initio prediction:Prodigal:002006;locus_tag=OPEJFKBJ_00097;product=hypothetical protein
SNZR01000011.1	Prodigal:002006	CDS	113002	114255	.	+	0	ID=OPEJFKBJ_00098;inference=ab initio prediction:Prodigal:002006;locus_tag=OPEJFKBJ_00098;product=hypothetical protein
SNZR01000011.1	Prodigal:002006	CDS	114643	116979	.	+	0	ID=OPEJFKBJ_00099;eC_number=2.1.1.14;Name=metE;db_xref=COG:COG0620;gene=metE;inference=ab initio prediction:Prodigal:002006,similar to AA sequence:UniProtKB:Q9JZQ2;locus_tag=OPEJFKBJ_00099;product=5-methyltetrahydropteroyltriglutamate--homocysteine methyltransferase
SNZR01000011.1	Prodigal:002006	CDS	117042	117659	.	-	0	ID=OPEJFKBJ_00100;eC_number=4.2.1.84;Name=nthB_1;gene=nthB_1;inference=ab initio prediction:Prodigal:002006,similar to AA sequence:UniProtKB:P27763;locus_tag=OPEJFKBJ_00100;product=Nitrile hydratase subunit beta
SNZR01000011.1	Prodigal:002006	CDS	117663	118268	.	-	0	ID=OPEJFKBJ_00101;eC_number=4.2.1.84;Name=nthA;gene=nthA;inference=ab initio prediction:Prodigal:002006,similar to AA sequence:UniProtKB:P13448;locus_tag=OPEJFKBJ_00101;product=Nitrile hydratase subunit alpha
SNZR01000011.1	Prodigal:002006	CDS	118300	119493	.	-	0	ID=OPEJFKBJ_00102;Name=yciC_1;db_xref=COG:COG0523;gene=yciC_1;inference=ab initio prediction:Prodigal:002006,similar to AA sequence:UniProtKB:P94400;locus_tag=OPEJFKBJ_00102;product=Putative metal chaperone YciC
SNZR01000011.1	Prodigal:002006	CDS	119654	120259	.	-	0	ID=OPEJFKBJ_00103;Name=yibF_1;db_xref=COG:COG0625;gene=yibF_1;inference=ab initio prediction:Prodigal:002006,similar to AA sequence:UniProtKB:P0ACA1;locus_tag=OPEJFKBJ_00103;product=putative GST-like protein YibF
SNZR01000011.1	Prodigal:002006	CDS	120434	121693	.	+	0	ID=OPEJFKBJ_00104;inference=ab initio prediction:Prodigal:002006;locus_tag=OPEJFKBJ_00104;product=hypothetical protein
SNZR01000011.1	Prodigal:002006	CDS	121740	122624	.	+	0	ID=OPEJFKBJ_00105;Name=livH_2;db_xref=COG:COG0559;gene=livH_2;inference=ab initio prediction:Prodigal:002006,similar to AA sequence:UniProtKB:P0AEX7;locus_tag=OPEJFKBJ_00105;product=High-affinity branched-chain amino acid transport system permease protein LivH
SNZR01000011.1	Prodigal:002006	CDS	122621	123628	.	+	0	ID=OPEJFKBJ_00106;inference=ab initio prediction:Prodigal:002006;locus_tag=OPEJFKBJ_00106;product=hypothetical protein
SNZR01000011.1	Prodigal:002006	CDS	123616	124350	.	+	0	ID=OPEJFKBJ_00107;eC_number=3.6.3.-;Name=lptB_1;db_xref=COG:COG1137;gene=lptB_1;inference=ab initio prediction:Prodigal:002006,similar to AA sequence:UniProtKB:P0A9V1;locus_tag=OPEJFKBJ_00107;product=Lipopolysaccharide export system ATP-binding protein LptB
SNZR01000011.1	Prodigal:002006	CDS	124350	125054	.	+	0	ID=OPEJFKBJ_00108;Name=livF_2;db_xref=COG:COG0410;gene=livF_2;inference=ab initio prediction:Prodigal:002006,similar to AA sequence:UniProtKB:P22731;locus_tag=OPEJFKBJ_00108;product=High-affinity branched-chain amino acid transport ATP-binding protein LivF
SNZR01000011.1	Prodigal:002006	CDS	125071	125709	.	+	0	ID=OPEJFKBJ_00109;inference=ab initio prediction:Prodigal:002006;locus_tag=OPEJFKBJ_00109;product=hypothetical protein
SNZR01000011.1	Prodigal:002006	CDS	125754	126272	.	+	0	ID=OPEJFKBJ_00110;inference=ab initio prediction:Prodigal:002006;locus_tag=OPEJFKBJ_00110;product=hypothetical protein
SNZR01000011.1	Prodigal:002006	CDS	126274	127392	.	+	0	ID=OPEJFKBJ_00111;eC_number=1.14.13.182;Name=aqdB1;gene=aqdB1;inference=ab initio prediction:Prodigal:002006,similar to AA sequence:UniProtKB:A0A0E4AFG7;locus_tag=OPEJFKBJ_00111;product=Putative 2-heptyl-3-hydroxy-4(1H)-quinolone synthase AqdB1
SNZR01000011.1	Prodigal:002006	CDS	127424	127738	.	+	0	ID=OPEJFKBJ_00112;inference=ab initio prediction:Prodigal:002006;locus_tag=OPEJFKBJ_00112;product=hypothetical protein
SNZR01000011.1	Prodigal:002006	CDS	128214	128834	.	+	0	ID=OPEJFKBJ_00113;eC_number=2.5.1.18;Name=gst_1;db_xref=COG:COG0625;gene=gst_1;inference=ab initio prediction:Prodigal:002006,similar to AA sequence:UniProtKB:P45875;locus_tag=OPEJFKBJ_00113;product=Glutathione S-transferase GST-4.5
SNZR01000011.1	Prodigal:002006	CDS	128856	130376	.	+	0	ID=OPEJFKBJ_00114;inference=ab initio prediction:Prodigal:002006;locus_tag=OPEJFKBJ_00114;product=hypothetical protein
SNZR01000011.1	Prodigal:002006	CDS	131052	131144	.	+	0	ID=OPEJFKBJ_00115;inference=ab initio prediction:Prodigal:002006;locus_tag=OPEJFKBJ_00115;product=hypothetical protein
SNZR01000011.1	Prodigal:002006	CDS	131856	132203	.	+	0	ID=OPEJFKBJ_00116;inference=ab initio prediction:Prodigal:002006;locus_tag=OPEJFKBJ_00116;product=hypothetical protein
SNZR01000011.1	Prodigal:002006	CDS	132257	133024	.	+	0	ID=OPEJFKBJ_00117;inference=ab initio prediction:Prodigal:002006;locus_tag=OPEJFKBJ_00117;product=hypothetical protein
SNZR01000011.1	Prodigal:002006	CDS	133053	133322	.	+	0	ID=OPEJFKBJ_00118;inference=ab initio prediction:Prodigal:002006;locus_tag=OPEJFKBJ_00118;product=hypothetical protein
SNZR01000011.1	Prodigal:002006	CDS	133315	133536	.	+	0	ID=OPEJFKBJ_00119;inference=ab initio prediction:Prodigal:002006;locus_tag=OPEJFKBJ_00119;product=hypothetical protein
SNZR01000011.1	Prodigal:002006	CDS	133616	135409	.	-	0	ID=OPEJFKBJ_00120;inference=ab initio prediction:Prodigal:002006;locus_tag=OPEJFKBJ_00120;product=hypothetical protein
SNZR01000011.1	Prodigal:002006	CDS	135406	136299	.	-	0	ID=OPEJFKBJ_00121;eC_number=2.7.7.-;Name=dnaG_1;gene=dnaG_1;inference=ab initio prediction:Prodigal:002006,protein motif:HAMAP:MF_00974;locus_tag=OPEJFKBJ_00121;product=DNA primase
SNZR01000011.1	Prodigal:002006	CDS	136289	136483	.	-	0	ID=OPEJFKBJ_00122;inference=ab initio prediction:Prodigal:002006;locus_tag=OPEJFKBJ_00122;product=hypothetical protein
SNZR01000011.1	Prodigal:002006	CDS	136550	137242	.	+	0	ID=OPEJFKBJ_00123;inference=ab initio prediction:Prodigal:002006;locus_tag=OPEJFKBJ_00123;product=hypothetical protein
SNZR01000011.1	Prodigal:002006	CDS	137181	137357	.	+	0	ID=OPEJFKBJ_00124;inference=ab initio prediction:Prodigal:002006;locus_tag=OPEJFKBJ_00124;product=hypothetical protein
SNZR01000011.1	Prodigal:002006	CDS	137570	140011	.	+	0	ID=OPEJFKBJ_00125;eC_number=3.6.4.-;Name=rapA;gene=rapA;inference=ab initio prediction:Prodigal:002006,protein motif:HAMAP:MF_01821;locus_tag=OPEJFKBJ_00125;product=RNA polymerase-associated protein RapA
SNZR01000011.1	Prodigal:002006	CDS	140008	141465	.	+	0	ID=OPEJFKBJ_00126;eC_number=2.1.1.72;db_xref=COG:COG0286;inference=ab initio prediction:Prodigal:002006,similar to AA sequence:UniProtKB:Q89Z59;locus_tag=OPEJFKBJ_00126;product=putative type I restriction enzymeP M protein
SNZR01000011.1	Prodigal:002006	CDS	141462	143267	.	+	0	ID=OPEJFKBJ_00127;inference=ab initio prediction:Prodigal:002006;locus_tag=OPEJFKBJ_00127;product=hypothetical protein
SNZR01000011.1	Prodigal:002006	CDS	143287	143739	.	+	0	ID=OPEJFKBJ_00128;Name=tspO;db_xref=COG:COG3476;gene=tspO;inference=ab initio prediction:Prodigal:002006,similar to AA sequence:UniProtKB:Q9RFC8;locus_tag=OPEJFKBJ_00128;product=Tryptophan-rich sensory protein
SNZR01000011.1	Prodigal:002006	CDS	143741	145624	.	+	0	ID=OPEJFKBJ_00129;eC_number=7.2.2.9;Name=actP;gene=actP;inference=ab initio prediction:Prodigal:002006,similar to AA sequence:UniProtKB:Q9X5X3;locus_tag=OPEJFKBJ_00129;product=Copper-transporting P-type ATPase
SNZR01000011.1	Aragorn:001002	tRNA	147299	147372	.	-	.	ID=OPEJFKBJ_00130;inference=COORDINATES:profile:Aragorn:001002;locus_tag=OPEJFKBJ_00130;product=tRNA-Gln(ctg)
SNZR01000011.1	Prodigal:002006	CDS	147549	148703	.	-	0	ID=OPEJFKBJ_00131;inference=ab initio prediction:Prodigal:002006;locus_tag=OPEJFKBJ_00131;product=hypothetical protein
SNZR01000011.1	Prodigal:002006	CDS	148784	150610	.	-	0	ID=OPEJFKBJ_00132;inference=ab initio prediction:Prodigal:002006;locus_tag=OPEJFKBJ_00132;product=hypothetical protein
SNZR01000011.1	Prodigal:002006	CDS	150607	151527	.	-	0	ID=OPEJFKBJ_00133;eC_number=2.1.1.-;Name=prmA;db_xref=COG:COG2264;gene=prmA;inference=ab initio prediction:Prodigal:002006,similar to AA sequence:UniProtKB:P0A0P5;locus_tag=OPEJFKBJ_00133;product=Ribosomal protein L11 methyltransferase
SNZR01000011.1	Prodigal:002006	CDS	151759	152064	.	+	0	ID=OPEJFKBJ_00134;Name=infA;gene=infA;inference=ab initio prediction:Prodigal:002006,protein motif:HAMAP:MF_00075;locus_tag=OPEJFKBJ_00134;product=Translation initiation factor IF-1
SNZR01000011.1	Prodigal:002006	CDS	152133	155354	.	+	0	ID=OPEJFKBJ_00135;inference=ab initio prediction:Prodigal:002006;locus_tag=OPEJFKBJ_00135;product=hypothetical protein
SNZR01000011.1	Prodigal:002006	CDS	155428	156510	.	+	0	ID=OPEJFKBJ_00136;eC_number=1.1.1.83;Name=dmlA_1;db_xref=COG:COG0473;gene=dmlA_1;inference=ab initio prediction:Prodigal:002006,similar to AA sequence:UniProtKB:P76251;locus_tag=OPEJFKBJ_00136;product=D-malate dehydrogenase [decarboxylating]
SNZR01000011.1	Prodigal:002006	CDS	156615	157121	.	+	0	ID=OPEJFKBJ_00137;inference=ab initio prediction:Prodigal:002006;locus_tag=OPEJFKBJ_00137;product=hypothetical protein
SNZR01000011.1	Prodigal:002006	CDS	157126	158028	.	-	0	ID=OPEJFKBJ_00138;eC_number=4.3.3.7;Name=dapA_1;db_xref=COG:COG0329;gene=dapA_1;inference=ab initio prediction:Prodigal:002006,similar to AA sequence:UniProtKB:Q9JZR4;locus_tag=OPEJFKBJ_00138;product=4-hydroxy-tetrahydrodipicolinate synthase
SNZR01000011.1	Prodigal:002006	CDS	158106	159086	.	-	0	ID=OPEJFKBJ_00139;eC_number=2.8.1.6;Name=bioB;db_xref=COG:COG0502;gene=bioB;inference=ab initio prediction:Prodigal:002006,similar to AA sequence:UniProtKB:P12996;locus_tag=OPEJFKBJ_00139;product=Biotin synthase
SNZR01000011.1	Prodigal:002006	CDS	159083	159649	.	-	0	ID=OPEJFKBJ_00140;Name=bioY_1;db_xref=COG:COG1268;gene=bioY_1;inference=ab initio prediction:Prodigal:002006,similar to AA sequence:UniProtKB:Q9WZQ6;locus_tag=OPEJFKBJ_00140;product=Biotin transporter BioY
SNZR01000011.1	Prodigal:002006	CDS	159772	160395	.	-	0	ID=OPEJFKBJ_00141;Name=rspR_1;db_xref=COG:COG1802;gene=rspR_1;inference=ab initio prediction:Prodigal:002006,similar to AA sequence:UniProtKB:P0ACM2;locus_tag=OPEJFKBJ_00141;product=HTH-type transcriptional repressor RspR
SNZR01000011.1	Prodigal:002006	CDS	160510	161178	.	+	0	ID=OPEJFKBJ_00142;inference=ab initio prediction:Prodigal:002006,similar to AA sequence:UniProtKB:P67153;locus_tag=OPEJFKBJ_00142;note=UPF0073 inner membrane protein YqfA;product=hypothetical protein
SNZR01000011.1	Prodigal:002006	CDS	161142	161762	.	-	0	ID=OPEJFKBJ_00143;eC_number=1.1.1.328;Name=nboR;gene=nboR;inference=ab initio prediction:Prodigal:002006,similar to AA sequence:UniProtKB:Q93NF6;locus_tag=OPEJFKBJ_00143;product=Nicotine blue oxidoreductase
SNZR01000011.1	Prodigal:002006	CDS	161759	162802	.	-	0	ID=OPEJFKBJ_00144;inference=ab initio prediction:Prodigal:002006;locus_tag=OPEJFKBJ_00144;product=hypothetical protein
SNZR01000011.1	Prodigal:002006	CDS	162799	163512	.	-	0	ID=OPEJFKBJ_00145;inference=ab initio prediction:Prodigal:002006;locus_tag=OPEJFKBJ_00145;product=hypothetical protein
SNZR01000011.1	Prodigal:002006	CDS	163547	163870	.	-	0	ID=OPEJFKBJ_00146;Name=paoD;db_xref=COG:COG1975;gene=paoD;inference=ab initio prediction:Prodigal:002006,similar to AA sequence:UniProtKB:P77183;locus_tag=OPEJFKBJ_00146;product=Molybdenum cofactor insertion chaperone PaoD
SNZR01000011.1	Prodigal:002006	CDS	163933	164256	.	-	0	ID=OPEJFKBJ_00147;inference=ab initio prediction:Prodigal:002006,similar to AA sequence:UniProtKB:P76169;locus_tag=OPEJFKBJ_00147;note=UPF0060 membrane protein YnfA;product=hypothetical protein
SNZR01000011.1	Prodigal:002006	CDS	164253	165449	.	-	0	ID=OPEJFKBJ_00148;inference=ab initio prediction:Prodigal:002006;locus_tag=OPEJFKBJ_00148;product=hypothetical protein
SNZR01000011.1	Prodigal:002006	CDS	165457	165855	.	-	0	ID=OPEJFKBJ_00149;inference=ab initio prediction:Prodigal:002006;locus_tag=OPEJFKBJ_00149;product=hypothetical protein
SNZR01000011.1	Prodigal:002006	CDS	165991	166908	.	-	0	ID=OPEJFKBJ_00150;inference=ab initio prediction:Prodigal:002006;locus_tag=OPEJFKBJ_00150;product=hypothetical protein
SNZR01000011.1	Prodigal:002006	CDS	167015	167815	.	-	0	ID=OPEJFKBJ_00151;eC_number=1.2.5.3;Name=coxM;gene=coxM;inference=ab initio prediction:Prodigal:002006,similar to AA sequence:UniProtKB:P19920;locus_tag=OPEJFKBJ_00151;product=Carbon monoxide dehydrogenase medium chain
SNZR01000011.1	Prodigal:002006	CDS	168016	168990	.	+	0	ID=OPEJFKBJ_00152;inference=ab initio prediction:Prodigal:002006,similar to AA sequence:UniProtKB:B3EWP1;locus_tag=OPEJFKBJ_00152;note=UPF0065 protein in clcB-clcD intergenic region;product=hypothetical protein
SNZR01000011.1	Prodigal:002006	CDS	169170	169262	.	+	0	ID=OPEJFKBJ_00153;inference=ab initio prediction:Prodigal:002006;locus_tag=OPEJFKBJ_00153;product=hypothetical protein
SNZR01000011.1	Prodigal:002006	CDS	169365	169784	.	+	0	ID=OPEJFKBJ_00154;inference=ab initio prediction:Prodigal:002006;locus_tag=OPEJFKBJ_00154;product=hypothetical protein
SNZR01000011.1	Aragorn:001002	tRNA	169887	169961	.	+	.	ID=OPEJFKBJ_00155;inference=COORDINATES:profile:Aragorn:001002;locus_tag=OPEJFKBJ_00155;product=tRNA-Glu(ttc)
SNZR01000011.1	Prodigal:002006	CDS	170955	171872	.	+	0	ID=OPEJFKBJ_00156;Name=yfeA;db_xref=COG:COG0803;gene=yfeA;inference=ab initio prediction:Prodigal:002006,similar to AA sequence:UniProtKB:Q56952;locus_tag=OPEJFKBJ_00156;product=Periplasmic chelated iron-binding protein YfeA
SNZR01000011.1	Prodigal:002006	CDS	171862	172704	.	+	0	ID=OPEJFKBJ_00157;Name=mntB_1;db_xref=COG:COG1121;gene=mntB_1;inference=ab initio prediction:Prodigal:002006,similar to AA sequence:UniProtKB:O34338;locus_tag=OPEJFKBJ_00157;product=Manganese transport system ATP-binding protein MntB
SNZR01000011.1	Prodigal:002006	CDS	172708	173589	.	+	0	ID=OPEJFKBJ_00158;Name=mntB_2;gene=mntB_2;inference=ab initio prediction:Prodigal:002006,similar to AA sequence:UniProtKB:Q55282;locus_tag=OPEJFKBJ_00158;product=Manganese transport system membrane protein MntB
SNZR01000011.1	Prodigal:002006	CDS	173592	174437	.	+	0	ID=OPEJFKBJ_00159;Name=mntB_3;gene=mntB_3;inference=ab initio prediction:Prodigal:002006,similar to AA sequence:UniProtKB:Q55282;locus_tag=OPEJFKBJ_00159;product=Manganese transport system membrane protein MntB
SNZR01000011.1	Prodigal:002006	CDS	174448	175824	.	+	0	ID=OPEJFKBJ_00160;eC_number=2.8.3.16;Name=frc;gene=frc;inference=ab initio prediction:Prodigal:002006,protein motif:HAMAP:MF_00742;locus_tag=OPEJFKBJ_00160;product=Formyl-CoA:oxalate CoA-transferase
SNZR01000011.1	Prodigal:002006	CDS	175913	176947	.	+	0	ID=OPEJFKBJ_00161;inference=ab initio prediction:Prodigal:002006;locus_tag=OPEJFKBJ_00161;product=hypothetical protein
SNZR01000011.1	Prodigal:002006	CDS	176959	178374	.	-	0	ID=OPEJFKBJ_00162;eC_number=1.8.1.4;Name=lpdV;db_xref=COG:COG1249;gene=lpdV;inference=ab initio prediction:Prodigal:002006,similar to AA sequence:UniProtKB:Q9I1L9;locus_tag=OPEJFKBJ_00162;product=Dihydrolipoyl dehydrogenase
SNZR01000011.1	Prodigal:002006	CDS	178374	179675	.	-	0	ID=OPEJFKBJ_00163;eC_number=2.3.1.168;Name=bkdB;db_xref=COG:COG0508;gene=bkdB;inference=ab initio prediction:Prodigal:002006,similar to AA sequence:UniProtKB:Q9I1M0;locus_tag=OPEJFKBJ_00163;product=Lipoamide acyltransferase component of branched-chain alpha-keto acid dehydrogenase complex
SNZR01000011.1	Prodigal:002006	CDS	179677	180690	.	-	0	ID=OPEJFKBJ_00164;eC_number=1.2.4.4;Name=bkdA2;db_xref=COG:COG0022;gene=bkdA2;inference=ab initio prediction:Prodigal:002006,similar to AA sequence:UniProtKB:P09061;locus_tag=OPEJFKBJ_00164;product=2-oxoisovalerate dehydrogenase subunit beta
SNZR01000011.1	Prodigal:002006	CDS	180708	181937	.	-	0	ID=OPEJFKBJ_00165;eC_number=1.2.4.4;Name=bkdA1;db_xref=COG:COG1071;gene=bkdA1;inference=ab initio prediction:Prodigal:002006,similar to AA sequence:UniProtKB:P09060;locus_tag=OPEJFKBJ_00165;product=2-oxoisovalerate dehydrogenase subunit alpha
SNZR01000011.1	Prodigal:002006	CDS	181960	182205	.	-	0	ID=OPEJFKBJ_00166;inference=ab initio prediction:Prodigal:002006;locus_tag=OPEJFKBJ_00166;product=hypothetical protein
SNZR01000011.1	Prodigal:002006	CDS	182357	182842	.	-	0	ID=OPEJFKBJ_00167;Name=lrp_2;db_xref=COG:COG1522;gene=lrp_2;inference=ab initio prediction:Prodigal:002006,similar to AA sequence:UniProtKB:P0ACJ0;locus_tag=OPEJFKBJ_00167;product=Leucine-responsive regulatory protein
SNZR01000011.1	Prodigal:002006	CDS	182999	184000	.	-	0	ID=OPEJFKBJ_00168;Name=cynR_1;gene=cynR_1;inference=ab initio prediction:Prodigal:002006,similar to AA sequence:UniProtKB:P27111;locus_tag=OPEJFKBJ_00168;product=HTH-type transcriptional regulator CynR
SNZR01000011.1	Prodigal:002006	CDS	184158	185426	.	-	0	ID=OPEJFKBJ_00169;Name=cimH;db_xref=COG:COG3493;gene=cimH;inference=ab initio prediction:Prodigal:002006,similar to AA sequence:UniProtKB:P94363;locus_tag=OPEJFKBJ_00169;product=Citrate/malate transporter
SNZR01000011.1	Prodigal:002006	CDS	185735	187816	.	+	0	ID=OPEJFKBJ_00170;inference=ab initio prediction:Prodigal:002006;locus_tag=OPEJFKBJ_00170;product=hypothetical protein
SNZR01000011.1	Prodigal:002006	CDS	188013	188516	.	+	0	ID=OPEJFKBJ_00171;inference=ab initio prediction:Prodigal:002006;locus_tag=OPEJFKBJ_00171;product=hypothetical protein
SNZR01000011.1	Prodigal:002006	CDS	188560	188901	.	+	0	ID=OPEJFKBJ_00172;inference=ab initio prediction:Prodigal:002006;locus_tag=OPEJFKBJ_00172;product=hypothetical protein
SNZR01000011.1	Prodigal:002006	CDS	189081	189479	.	+	0	ID=OPEJFKBJ_00173;inference=ab initio prediction:Prodigal:002006;locus_tag=OPEJFKBJ_00173;product=hypothetical protein
SNZR01000011.1	Prodigal:002006	CDS	189541	190011	.	+	0	ID=OPEJFKBJ_00174;inference=ab initio prediction:Prodigal:002006;locus_tag=OPEJFKBJ_00174;product=hypothetical protein
SNZR01000011.1	Prodigal:002006	CDS	190152	191069	.	-	0	ID=OPEJFKBJ_00175;eC_number=3.1.3.21;db_xref=COG:COG0647;inference=ab initio prediction:Prodigal:002006,similar to AA sequence:UniProtKB:O33194;locus_tag=OPEJFKBJ_00175;product=D%2CL-glycerol 3-phosphate phosphatase
SNZR01000011.1	Prodigal:002006	CDS	191104	191934	.	-	0	ID=OPEJFKBJ_00176;eC_number=3.1.4.53;Name=cpdA_1;db_xref=COG:COG1409;gene=cpdA_1;inference=ab initio prediction:Prodigal:002006,similar to AA sequence:UniProtKB:Q8YLG0;locus_tag=OPEJFKBJ_00176;product=3'%2C5'-cyclic adenosine monophosphate phosphodiesterase CpdA
SNZR01000011.1	Prodigal:002006	CDS	191936	193003	.	-	0	ID=OPEJFKBJ_00177;eC_number=7.6.2.11;Name=potA_3;db_xref=COG:COG3842;gene=potA_3;inference=ab initio prediction:Prodigal:002006,similar to AA sequence:UniProtKB:P69874;locus_tag=OPEJFKBJ_00177;product=Spermidine/putrescine import ATP-binding protein PotA
SNZR01000011.1	Prodigal:002006	CDS	193000	193794	.	-	0	ID=OPEJFKBJ_00178;Name=phnV_1;db_xref=COG:COG1177;gene=phnV_1;inference=ab initio prediction:Prodigal:002006,similar to AA sequence:UniProtKB:P96065;locus_tag=OPEJFKBJ_00178;product=Putative 2-aminoethylphosphonate transport system permease protein PhnV
SNZR01000011.1	Prodigal:002006	CDS	193796	194608	.	-	0	ID=OPEJFKBJ_00179;Name=phnU;db_xref=COG:COG0555;gene=phnU;inference=ab initio prediction:Prodigal:002006,similar to AA sequence:UniProtKB:P96064;locus_tag=OPEJFKBJ_00179;product=Putative 2-aminoethylphosphonate transport system permease protein PhnU
SNZR01000011.1	Prodigal:002006	CDS	194673	195692	.	-	0	ID=OPEJFKBJ_00180;db_xref=COG:COG1840;inference=ab initio prediction:Prodigal:002006,similar to AA sequence:UniProtKB:P43951;locus_tag=OPEJFKBJ_00180;product=putative protein
SNZR01000011.1	Prodigal:002006	CDS	195689	196726	.	-	0	ID=OPEJFKBJ_00181;Name=gntR_1;gene=gntR_1;inference=ab initio prediction:Prodigal:002006,similar to AA sequence:UniProtKB:P0ACP5;locus_tag=OPEJFKBJ_00181;product=HTH-type transcriptional regulator GntR
SNZR01000011.1	Prodigal:002006	CDS	197581	199842	.	-	0	ID=OPEJFKBJ_00182;inference=ab initio prediction:Prodigal:002006;locus_tag=OPEJFKBJ_00182;product=hypothetical protein
SNZR01000011.1	Prodigal:002006	CDS	200328	201074	.	+	0	ID=OPEJFKBJ_00183;Name=xerC_1;gene=xerC_1;inference=ab initio prediction:Prodigal:002006,protein motif:HAMAP:MF_01808;locus_tag=OPEJFKBJ_00183;product=Tyrosine recombinase XerC
SNZR01000011.1	Prodigal:002006	CDS	201067	201960	.	+	0	ID=OPEJFKBJ_00184;inference=ab initio prediction:Prodigal:002006;locus_tag=OPEJFKBJ_00184;product=hypothetical protein
SNZR01000011.1	Prodigal:002006	CDS	202013	202258	.	+	0	ID=OPEJFKBJ_00185;inference=ab initio prediction:Prodigal:002006;locus_tag=OPEJFKBJ_00185;product=hypothetical protein
SNZR01000011.1	Prodigal:002006	CDS	202396	202578	.	+	0	ID=OPEJFKBJ_00186;inference=ab initio prediction:Prodigal:002006;locus_tag=OPEJFKBJ_00186;product=hypothetical protein
SNZR01000011.1	Prodigal:002006	CDS	202581	203156	.	+	0	ID=OPEJFKBJ_00187;inference=ab initio prediction:Prodigal:002006;locus_tag=OPEJFKBJ_00187;product=hypothetical protein
SNZR01000011.1	Prodigal:002006	CDS	203153	204673	.	+	0	ID=OPEJFKBJ_00188;inference=ab initio prediction:Prodigal:002006;locus_tag=OPEJFKBJ_00188;product=hypothetical protein
SNZR01000011.1	Prodigal:002006	CDS	204842	205111	.	+	0	ID=OPEJFKBJ_00189;inference=ab initio prediction:Prodigal:002006;locus_tag=OPEJFKBJ_00189;product=hypothetical protein
SNZR01000011.1	Prodigal:002006	CDS	205104	205538	.	+	0	ID=OPEJFKBJ_00190;inference=ab initio prediction:Prodigal:002006;locus_tag=OPEJFKBJ_00190;product=hypothetical protein
SNZR01000011.1	Prodigal:002006	CDS	205535	205756	.	+	0	ID=OPEJFKBJ_00191;inference=ab initio prediction:Prodigal:002006;locus_tag=OPEJFKBJ_00191;product=hypothetical protein
SNZR01000011.1	Prodigal:002006	CDS	205753	205956	.	+	0	ID=OPEJFKBJ_00192;inference=ab initio prediction:Prodigal:002006;locus_tag=OPEJFKBJ_00192;product=hypothetical protein
SNZR01000011.1	Prodigal:002006	CDS	206132	206749	.	+	0	ID=OPEJFKBJ_00193;eC_number=3.5.1.110;Name=rutB_1;gene=rutB_1;inference=ab initio prediction:Prodigal:002006,protein motif:HAMAP:MF_00830;locus_tag=OPEJFKBJ_00193;product=Peroxyureidoacrylate/ureidoacrylate amidohydrolase RutB
SNZR01000011.1	Prodigal:002006	CDS	206979	207473	.	+	0	ID=OPEJFKBJ_00194;Name=yciF_1;db_xref=COG:COG3685;gene=yciF_1;inference=ab initio prediction:Prodigal:002006,similar to AA sequence:UniProtKB:P21362;locus_tag=OPEJFKBJ_00194;product=Protein YciF
SNZR01000011.1	Prodigal:002006	CDS	207518	208693	.	-	0	ID=OPEJFKBJ_00195;eC_number=1.1.1.1;db_xref=COG:COG1063;inference=ab initio prediction:Prodigal:002006,similar to AA sequence:UniProtKB:O07737;locus_tag=OPEJFKBJ_00195;product=putative zinc-binding alcohol dehydrogenase
SNZR01000011.1	Prodigal:002006	CDS	208896	209192	.	+	0	ID=OPEJFKBJ_00196;inference=ab initio prediction:Prodigal:002006;locus_tag=OPEJFKBJ_00196;product=hypothetical protein
SNZR01000011.1	Prodigal:002006	CDS	209510	210730	.	+	0	ID=OPEJFKBJ_00197;Name=nhaA_1;db_xref=COG:COG3004;gene=nhaA_1;inference=ab initio prediction:Prodigal:002006,similar to AA sequence:UniProtKB:Q56725;locus_tag=OPEJFKBJ_00197;product=Na(+)/H(+) antiporter NhaA
SNZR01000011.1	Prodigal:002006	CDS	210923	212104	.	-	0	ID=OPEJFKBJ_00198;inference=ab initio prediction:Prodigal:002006;locus_tag=OPEJFKBJ_00198;product=hypothetical protein
SNZR01000011.1	Prodigal:002006	CDS	212094	213155	.	-	0	ID=OPEJFKBJ_00199;Name=acr3;db_xref=COG:COG0798;gene=acr3;inference=ab initio prediction:Prodigal:002006,similar to AA sequence:UniProtKB:A6TP80;locus_tag=OPEJFKBJ_00199;product=Arsenical-resistance protein Acr3
SNZR01000011.1	Prodigal:002006	CDS	213162	213986	.	-	0	ID=OPEJFKBJ_00200;Name=spxA;gene=spxA;inference=ab initio prediction:Prodigal:002006,protein motif:HAMAP:MF_01132;locus_tag=OPEJFKBJ_00200;product=Regulatory protein Spx
SNZR01000011.1	Prodigal:002006	CDS	213986	214342	.	-	0	ID=OPEJFKBJ_00201;inference=ab initio prediction:Prodigal:002006;locus_tag=OPEJFKBJ_00201;product=hypothetical protein
SNZR01000011.1	Prodigal:002006	CDS	214401	214916	.	+	0	ID=OPEJFKBJ_00202;inference=ab initio prediction:Prodigal:002006;locus_tag=OPEJFKBJ_00202;product=hypothetical protein
SNZR01000011.1	Prodigal:002006	CDS	215013	215753	.	+	0	ID=OPEJFKBJ_00203;inference=ab initio prediction:Prodigal:002006;locus_tag=OPEJFKBJ_00203;product=hypothetical protein
SNZR01000011.1	Prodigal:002006	CDS	215960	216760	.	+	0	ID=OPEJFKBJ_00204;inference=ab initio prediction:Prodigal:002006;locus_tag=OPEJFKBJ_00204;product=hypothetical protein
SNZR01000011.1	Aragorn:001002	tRNA	217055	217131	.	-	.	ID=OPEJFKBJ_00205;inference=COORDINATES:profile:Aragorn:001002;locus_tag=OPEJFKBJ_00205;product=tRNA-Arg(ccg)
SNZR01000011.1	Prodigal:002006	CDS	217345	218409	.	+	0	ID=OPEJFKBJ_00206;eC_number=5.4.3.2;Name=kamA;gene=kamA;inference=ab initio prediction:Prodigal:002006,similar to AA sequence:UniProtKB:Q9XBQ8;locus_tag=OPEJFKBJ_00206;product=L-lysine 2%2C3-aminomutase
SNZR01000011.1	Prodigal:002006	CDS	218406	219338	.	+	0	ID=OPEJFKBJ_00207;eC_number=2.3.1.243;Name=lpxM2;db_xref=COG:COG1560;gene=lpxM2;inference=ab initio prediction:Prodigal:002006,similar to AA sequence:UniProtKB:O06659;locus_tag=OPEJFKBJ_00207;product=Lipid A biosynthesis myristoyltransferase 2
SNZR01000011.1	Prodigal:002006	CDS	219357	219959	.	-	0	ID=OPEJFKBJ_00208;inference=ab initio prediction:Prodigal:002006;locus_tag=OPEJFKBJ_00208;product=hypothetical protein
SNZR01000011.1	Prodigal:002006	CDS	219959	220786	.	-	0	ID=OPEJFKBJ_00209;inference=ab initio prediction:Prodigal:002006;locus_tag=OPEJFKBJ_00209;product=hypothetical protein
SNZR01000011.1	Prodigal:002006	CDS	220812	221435	.	-	0	ID=OPEJFKBJ_00210;inference=ab initio prediction:Prodigal:002006;locus_tag=OPEJFKBJ_00210;product=hypothetical protein
SNZR01000011.1	Prodigal:002006	CDS	221437	223215	.	-	0	ID=OPEJFKBJ_00211;eC_number=3.4.19.13;Name=ggt;db_xref=COG:COG0405;gene=ggt;inference=ab initio prediction:Prodigal:002006,similar to AA sequence:UniProtKB:P18956;locus_tag=OPEJFKBJ_00211;product=Glutathione hydrolase proenzyme
SNZR01000011.1	Prodigal:002006	CDS	223287	223523	.	-	0	ID=OPEJFKBJ_00212;inference=ab initio prediction:Prodigal:002006;locus_tag=OPEJFKBJ_00212;product=hypothetical protein
SNZR01000011.1	Prodigal:002006	CDS	223622	224263	.	+	0	ID=OPEJFKBJ_00213;Name=rhtB;db_xref=COG:COG1280;gene=rhtB;inference=ab initio prediction:Prodigal:002006,similar to AA sequence:UniProtKB:P0AG34;locus_tag=OPEJFKBJ_00213;product=Homoserine/homoserine lactone efflux protein
SNZR01000011.1	Aragorn:001002	tRNA	224361	224437	.	+	.	ID=OPEJFKBJ_00214;inference=COORDINATES:profile:Aragorn:001002;locus_tag=OPEJFKBJ_00214;product=tRNA-Met(cat)
SNZR01000011.1	Prodigal:002006	CDS	224779	224991	.	-	0	ID=OPEJFKBJ_00215;inference=ab initio prediction:Prodigal:002006;locus_tag=OPEJFKBJ_00215;product=hypothetical protein
SNZR01000011.1	Prodigal:002006	CDS	225082	225912	.	-	0	ID=OPEJFKBJ_00216;eC_number=2.3.1.30;Name=cysE_1;db_xref=COG:COG1045;gene=cysE_1;inference=ab initio prediction:Prodigal:002006,similar to AA sequence:UniProtKB:P29847;locus_tag=OPEJFKBJ_00216;product=Serine acetyltransferase
SNZR01000011.1	Prodigal:002006	CDS	226172	227029	.	-	0	ID=OPEJFKBJ_00217;eC_number=1.11.1.10;Name=cpo_1;gene=cpo_1;inference=ab initio prediction:Prodigal:002006,similar to AA sequence:UniProtKB:O31158;locus_tag=OPEJFKBJ_00217;product=Non-heme chloroperoxidase
SNZR01000011.1	Prodigal:002006	CDS	227080	227325	.	+	0	ID=OPEJFKBJ_00218;inference=ab initio prediction:Prodigal:002006;locus_tag=OPEJFKBJ_00218;product=hypothetical protein
SNZR01000011.1	Prodigal:002006	CDS	227356	228543	.	+	0	ID=OPEJFKBJ_00219;eC_number=1.14.13.24;Name=mhbM;db_xref=COG:COG0654;gene=mhbM;inference=ab initio prediction:Prodigal:002006,similar to AA sequence:UniProtKB:Q5EXK1;locus_tag=OPEJFKBJ_00219;product=3-hydroxybenzoate 6-hydroxylase
SNZR01000011.1	Prodigal:002006	CDS	228575	231763	.	-	0	ID=OPEJFKBJ_00220;Name=oqxB27;gene=oqxB27;inference=ab initio prediction:Prodigal:002006,similar to AA sequence:BARRGD:NG_050446.1;locus_tag=OPEJFKBJ_00220;product=multidrug efflux RND transporter permease subunit OqxB27
SNZR01000011.1	Prodigal:002006	CDS	231856	233085	.	-	0	ID=OPEJFKBJ_00221;Name=bepF_1;gene=bepF_1;inference=ab initio prediction:Prodigal:002006,similar to AA sequence:UniProtKB:Q8FWV8;locus_tag=OPEJFKBJ_00221;product=Efflux pump periplasmic linker BepF
SNZR01000011.1	Prodigal:002006	CDS	233190	233786	.	+	0	ID=OPEJFKBJ_00222;Name=comR_1;gene=comR_1;inference=ab initio prediction:Prodigal:002006,similar to AA sequence:UniProtKB:P75952;locus_tag=OPEJFKBJ_00222;product=HTH-type transcriptional repressor ComR
SNZR01000011.1	Prodigal:002006	CDS	233831	234088	.	-	0	ID=OPEJFKBJ_00223;inference=ab initio prediction:Prodigal:002006;locus_tag=OPEJFKBJ_00223;product=hypothetical protein
SNZR01000011.1	Prodigal:002006	CDS	234235	234834	.	-	0	ID=OPEJFKBJ_00224;inference=ab initio prediction:Prodigal:002006;locus_tag=OPEJFKBJ_00224;product=hypothetical protein
SNZR01000011.1	Prodigal:002006	CDS	234928	235830	.	+	0	ID=OPEJFKBJ_00225;inference=ab initio prediction:Prodigal:002006;locus_tag=OPEJFKBJ_00225;product=hypothetical protein
SNZR01000011.1	Prodigal:002006	CDS	235858	236751	.	-	0	ID=OPEJFKBJ_00226;inference=ab initio prediction:Prodigal:002006;locus_tag=OPEJFKBJ_00226;product=hypothetical protein
SNZR01000011.1	Prodigal:002006	CDS	236883	238772	.	-	0	ID=OPEJFKBJ_00227;inference=ab initio prediction:Prodigal:002006;locus_tag=OPEJFKBJ_00227;product=hypothetical protein
SNZR01000011.1	Prodigal:002006	CDS	239115	239972	.	+	0	ID=OPEJFKBJ_00228;eC_number=1.3.1.87;Name=hcaB_1;gene=hcaB_1;inference=ab initio prediction:Prodigal:002006,protein motif:HAMAP:MF_01647;locus_tag=OPEJFKBJ_00228;product=3-phenylpropionate-dihydrodiol/cinnamic acid-dihydrodiol dehydrogenase
SNZR01000011.1	Aragorn:001002	tRNA	240067	240140	.	-	.	ID=OPEJFKBJ_00229;inference=COORDINATES:profile:Aragorn:001002;locus_tag=OPEJFKBJ_00229;product=tRNA-Thr(tgt)
SNZR01000011.1	Prodigal:002006	CDS	240279	242057	.	-	0	ID=OPEJFKBJ_00230;Name=nanT_1;gene=nanT_1;inference=ab initio prediction:Prodigal:002006,protein motif:HAMAP:MF_01238;locus_tag=OPEJFKBJ_00230;product=Sialic acid transporter NanT
SNZR01000011.1	Prodigal:002006	CDS	242279	242944	.	+	0	ID=OPEJFKBJ_00231;inference=ab initio prediction:Prodigal:002006;locus_tag=OPEJFKBJ_00231;product=hypothetical protein
SNZR01000011.1	Prodigal:002006	CDS	242919	243779	.	-	0	ID=OPEJFKBJ_00232;eC_number=2.1.1.-;db_xref=COG:COG0566;inference=ab initio prediction:Prodigal:002006,similar to AA sequence:UniProtKB:P9WFY5;locus_tag=OPEJFKBJ_00232;product=putative tRNA/rRNA methyltransferase
SNZR01000011.1	Prodigal:002006	CDS	243916	244998	.	+	0	ID=OPEJFKBJ_00233;Name=ribBA;db_xref=COG:COG0108;gene=ribBA;inference=ab initio prediction:Prodigal:002006,similar to AA sequence:UniProtKB:P9WHF1;locus_tag=OPEJFKBJ_00233;product=Riboflavin biosynthesis protein RibBA
SNZR01000011.1	Prodigal:002006	CDS	245087	245275	.	-	0	ID=OPEJFKBJ_00234;inference=ab initio prediction:Prodigal:002006;locus_tag=OPEJFKBJ_00234;product=hypothetical protein
SNZR01000011.1	Prodigal:002006	CDS	245957	246970	.	+	0	ID=OPEJFKBJ_00235;inference=ab initio prediction:Prodigal:002006,similar to AA sequence:UniProtKB:B3EWP1;locus_tag=OPEJFKBJ_00235;note=UPF0065 protein in clcB-clcD intergenic region;product=hypothetical protein
SNZR01000011.1	Prodigal:002006	CDS	246989	247771	.	-	0	ID=OPEJFKBJ_00236;Name=metQ_1;db_xref=COG:COG1464;gene=metQ_1;inference=ab initio prediction:Prodigal:002006,similar to AA sequence:UniProtKB:P28635;locus_tag=OPEJFKBJ_00236;product=D-methionine-binding lipoprotein MetQ
SNZR01000011.1	Prodigal:002006	CDS	247805	248599	.	-	0	ID=OPEJFKBJ_00237;Name=metQ_2;db_xref=COG:COG1464;gene=metQ_2;inference=ab initio prediction:Prodigal:002006,similar to AA sequence:UniProtKB:P28635;locus_tag=OPEJFKBJ_00237;product=D-methionine-binding lipoprotein MetQ
SNZR01000011.1	Prodigal:002006	CDS	248634	249299	.	-	0	ID=OPEJFKBJ_00238;Name=metI;db_xref=COG:COG2011;gene=metI;inference=ab initio prediction:Prodigal:002006,similar to AA sequence:UniProtKB:P31547;locus_tag=OPEJFKBJ_00238;product=D-methionine transport system permease protein MetI
SNZR01000011.1	Prodigal:002006	CDS	249289	250392	.	-	0	ID=OPEJFKBJ_00239;eC_number=3.6.3.-;Name=metN;db_xref=COG:COG1135;gene=metN;inference=ab initio prediction:Prodigal:002006,similar to AA sequence:UniProtKB:Q87RS1;locus_tag=OPEJFKBJ_00239;product=Methionine import ATP-binding protein MetN
SNZR01000011.1	Prodigal:002006	CDS	250756	252138	.	-	0	ID=OPEJFKBJ_00240;inference=ab initio prediction:Prodigal:002006;locus_tag=OPEJFKBJ_00240;product=hypothetical protein
SNZR01000011.1	Prodigal:002006	CDS	252395	253432	.	+	0	ID=OPEJFKBJ_00241;inference=ab initio prediction:Prodigal:002006;locus_tag=OPEJFKBJ_00241;product=hypothetical protein
SNZR01000011.1	Prodigal:002006	CDS	253434	254657	.	+	0	ID=OPEJFKBJ_00242;inference=ab initio prediction:Prodigal:002006,similar to AA sequence:UniProtKB:P33015;locus_tag=OPEJFKBJ_00242;note=UPF0394 inner membrane protein YeeE;product=hypothetical protein
SNZR01000011.1	Prodigal:002006	CDS	254685	255887	.	-	0	ID=OPEJFKBJ_00243;Name=entS_1;gene=entS_1;inference=ab initio prediction:Prodigal:002006,protein motif:HAMAP:MF_01436;locus_tag=OPEJFKBJ_00243;product=Enterobactin exporter EntS
SNZR01000011.1	Prodigal:002006	CDS	256259	259726	.	+	0	ID=OPEJFKBJ_00244;eC_number=1.14.12.17;Name=hmp_1;gene=hmp_1;inference=ab initio prediction:Prodigal:002006,protein motif:HAMAP:MF_01252;locus_tag=OPEJFKBJ_00244;product=Flavohemoprotein
SNZR01000011.1	Prodigal:002006	CDS	259727	260587	.	-	0	ID=OPEJFKBJ_00245;eC_number=4.2.1.80;Name=mhpD_1;gene=mhpD_1;inference=ab initio prediction:Prodigal:002006,protein motif:HAMAP:MF_01655;locus_tag=OPEJFKBJ_00245;product=2-keto-4-pentenoate hydratase
SNZR01000011.1	Prodigal:002006	CDS	260675	261079	.	-	0	ID=OPEJFKBJ_00246;inference=ab initio prediction:Prodigal:002006;locus_tag=OPEJFKBJ_00246;product=hypothetical protein
SNZR01000011.1	Prodigal:002006	CDS	261165	262010	.	+	0	ID=OPEJFKBJ_00247;Name=yofA;db_xref=COG:COG0583;gene=yofA;inference=ab initio prediction:Prodigal:002006,similar to AA sequence:UniProtKB:O34685;locus_tag=OPEJFKBJ_00247;product=HTH-type transcriptional regulator YofA
SNZR01000011.1	Prodigal:002006	CDS	262116	262856	.	+	0	ID=OPEJFKBJ_00248;eC_number=2.1.1.-;Name=trmJ;gene=trmJ;inference=ab initio prediction:Prodigal:002006,similar to AA sequence:UniProtKB:A0A0H2ZF87;locus_tag=OPEJFKBJ_00248;product=tRNA (cytidine/uridine/adenosine-2'-O-)-methyltransferase TrmJ
SNZR01000011.1	Prodigal:002006	CDS	262876	264129	.	+	0	ID=OPEJFKBJ_00249;inference=ab initio prediction:Prodigal:002006;locus_tag=OPEJFKBJ_00249;product=hypothetical protein
SNZR01000011.1	Prodigal:002006	CDS	264210	265511	.	+	0	ID=OPEJFKBJ_00250;eC_number=1.4.3.24;Name=pao;gene=pao;inference=ab initio prediction:Prodigal:002006,similar to AA sequence:UniProtKB:H8ZPX1;locus_tag=OPEJFKBJ_00250;product=Pseudooxynicotine oxidase
SNZR01000011.1	Prodigal:002006	CDS	265631	266551	.	+	0	ID=OPEJFKBJ_00251;eC_number=5.1.1.3;Name=murI;db_xref=COG:COG0796;gene=murI;inference=ab initio prediction:Prodigal:002006,similar to AA sequence:UniProtKB:P22634;locus_tag=OPEJFKBJ_00251;product=Glutamate racemase
SNZR01000011.1	Prodigal:002006	CDS	266720	267337	.	+	0	ID=OPEJFKBJ_00252;Name=rpsD;db_xref=COG:COG0522;gene=rpsD;inference=ab initio prediction:Prodigal:002006,similar to AA sequence:UniProtKB:Q6N9G0;locus_tag=OPEJFKBJ_00252;product=30S ribosomal protein S4
SNZR01000011.1	Prodigal:002006	CDS	267515	268690	.	-	0	ID=OPEJFKBJ_00253;inference=ab initio prediction:Prodigal:002006;locus_tag=OPEJFKBJ_00253;product=hypothetical protein
SNZR01000011.1	Prodigal:002006	CDS	268836	270011	.	-	0	ID=OPEJFKBJ_00254;eC_number=1.14.13.-;Name=ubiL_1;db_xref=COG:COG0654;gene=ubiL_1;inference=ab initio prediction:Prodigal:002006,similar to AA sequence:UniProtKB:Q2RMZ4;locus_tag=OPEJFKBJ_00254;product=Ubiquinone hydroxylase UbiL
SNZR01000011.1	Prodigal:002006	CDS	270092	271066	.	+	0	ID=OPEJFKBJ_00255;eC_number=1.6.5.5;Name=qorA_1;db_xref=COG:COG0604;gene=qorA_1;inference=ab initio prediction:Prodigal:002006,similar to AA sequence:UniProtKB:P28304;locus_tag=OPEJFKBJ_00255;product=Quinone oxidoreductase 1
SNZR01000011.1	Prodigal:002006	CDS	271115	272857	.	-	0	ID=OPEJFKBJ_00256;Name=kefB;gene=kefB;inference=ab initio prediction:Prodigal:002006,protein motif:HAMAP:MF_01412;locus_tag=OPEJFKBJ_00256;product=Glutathione-regulated potassium-efflux system protein KefB
SNZR01000011.1	Prodigal:002006	CDS	272970	273698	.	-	0	ID=OPEJFKBJ_00257;Name=artM_1;db_xref=COG:COG1126;gene=artM_1;inference=ab initio prediction:Prodigal:002006,similar to AA sequence:UniProtKB:P54537;locus_tag=OPEJFKBJ_00257;product=Arginine transport ATP-binding protein ArtM
SNZR01000011.1	Prodigal:002006	CDS	273689	273838	.	-	0	ID=OPEJFKBJ_00258;inference=ab initio prediction:Prodigal:002006;locus_tag=OPEJFKBJ_00258;product=hypothetical protein
SNZR01000011.1	Prodigal:002006	CDS	273835	274488	.	-	0	ID=OPEJFKBJ_00259;Name=yecS;db_xref=COG:COG0765;gene=yecS;inference=ab initio prediction:Prodigal:002006,similar to AA sequence:UniProtKB:P0AFT2;locus_tag=OPEJFKBJ_00259;product=L-cystine transport system permease protein YecS
SNZR01000011.1	Prodigal:002006	CDS	274512	275270	.	-	0	ID=OPEJFKBJ_00260;Name=fliY_1;db_xref=COG:COG0834;gene=fliY_1;inference=ab initio prediction:Prodigal:002006,similar to AA sequence:UniProtKB:P0AEM9;locus_tag=OPEJFKBJ_00260;product=L-cystine-binding protein FliY
SNZR01000011.1	Prodigal:002006	CDS	275370	276656	.	-	0	ID=OPEJFKBJ_00261;eC_number=1.4.3.-;Name=puuB_1;gene=puuB_1;inference=ab initio prediction:Prodigal:002006,similar to AA sequence:UniProtKB:P37906;locus_tag=OPEJFKBJ_00261;product=Gamma-glutamylputrescine oxidoreductase
SNZR01000011.1	Prodigal:002006	CDS	276845	278926	.	+	0	ID=OPEJFKBJ_00262;eC_number=2.4.1.129;Name=mtgA_1;gene=mtgA_1;inference=ab initio prediction:Prodigal:002006,protein motif:HAMAP:MF_00766;locus_tag=OPEJFKBJ_00262;product=Biosynthetic peptidoglycan transglycosylase
SNZR01000011.1	Prodigal:002006	CDS	278993	279406	.	-	0	ID=OPEJFKBJ_00263;inference=ab initio prediction:Prodigal:002006;locus_tag=OPEJFKBJ_00263;product=hypothetical protein
SNZR01000011.1	Prodigal:002006	CDS	279490	280317	.	+	0	ID=OPEJFKBJ_00264;inference=ab initio prediction:Prodigal:002006;locus_tag=OPEJFKBJ_00264;product=hypothetical protein
SNZR01000011.1	Prodigal:002006	CDS	280309	281013	.	-	0	ID=OPEJFKBJ_00265;eC_number=3.5.1.110;Name=rutB_2;db_xref=COG:COG1335;gene=rutB_2;inference=ab initio prediction:Prodigal:002006,similar to AA sequence:UniProtKB:P75897;locus_tag=OPEJFKBJ_00265;product=Peroxyureidoacrylate/ureidoacrylate amidohydrolase RutB
SNZR01000011.1	Prodigal:002006	CDS	281054	281566	.	-	0	ID=OPEJFKBJ_00266;eC_number=3.1.4.58;Name=thpR_1;gene=thpR_1;inference=ab initio prediction:Prodigal:002006,protein motif:HAMAP:MF_01940;locus_tag=OPEJFKBJ_00266;product=RNA 2'%2C3'-cyclic phosphodiesterase
SNZR01000011.1	Prodigal:002006	CDS	281601	282002	.	-	0	ID=OPEJFKBJ_00267;Name=atpC;gene=atpC;inference=ab initio prediction:Prodigal:002006,protein motif:HAMAP:MF_00530;locus_tag=OPEJFKBJ_00267;product=ATP synthase epsilon chain
SNZR01000011.1	Prodigal:002006	CDS	282018	282260	.	-	0	ID=OPEJFKBJ_00268;inference=ab initio prediction:Prodigal:002006;locus_tag=OPEJFKBJ_00268;product=hypothetical protein
SNZR01000011.1	Prodigal:002006	CDS	282264	283709	.	-	0	ID=OPEJFKBJ_00269;eC_number=7.1.2.2;Name=atpD;db_xref=COG:COG0055;gene=atpD;inference=ab initio prediction:Prodigal:002006,similar to AA sequence:UniProtKB:A1B8P0;locus_tag=OPEJFKBJ_00269;product=ATP synthase subunit beta
SNZR01000011.1	Prodigal:002006	CDS	283734	284615	.	-	0	ID=OPEJFKBJ_00270;Name=atpG_1;db_xref=COG:COG0224;gene=atpG_1;inference=ab initio prediction:Prodigal:002006,similar to AA sequence:UniProtKB:P72246;locus_tag=OPEJFKBJ_00270;product=ATP synthase gamma chain
SNZR01000011.1	Prodigal:002006	CDS	284766	286298	.	-	0	ID=OPEJFKBJ_00271;eC_number=7.1.2.2;Name=atpA;db_xref=COG:COG0056;gene=atpA;inference=ab initio prediction:Prodigal:002006,similar to AA sequence:UniProtKB:P05036;locus_tag=OPEJFKBJ_00271;product=ATP synthase subunit alpha
SNZR01000011.1	Prodigal:002006	CDS	286298	286924	.	-	0	ID=OPEJFKBJ_00272;Name=atpH;db_xref=COG:COG0712;gene=atpH;inference=ab initio prediction:Prodigal:002006,similar to AA sequence:UniProtKB:P72244;locus_tag=OPEJFKBJ_00272;product=ATP synthase subunit delta
SNZR01000011.1	Prodigal:002006	CDS	287244	288158	.	+	0	ID=OPEJFKBJ_00273;inference=ab initio prediction:Prodigal:002006;locus_tag=OPEJFKBJ_00273;product=hypothetical protein
SNZR01000011.1	Prodigal:002006	CDS	288247	288657	.	-	0	ID=OPEJFKBJ_00274;inference=ab initio prediction:Prodigal:002006;locus_tag=OPEJFKBJ_00274;product=hypothetical protein
SNZR01000011.1	Prodigal:002006	CDS	288856	290001	.	+	0	ID=OPEJFKBJ_00275;Name=flgI;gene=flgI;inference=ab initio prediction:Prodigal:002006,protein motif:HAMAP:MF_00416;locus_tag=OPEJFKBJ_00275;product=Flagellar P-ring protein
SNZR01000011.1	Prodigal:002006	CDS	290001	290333	.	+	0	ID=OPEJFKBJ_00276;inference=ab initio prediction:Prodigal:002006;locus_tag=OPEJFKBJ_00276;product=hypothetical protein
SNZR01000011.1	Prodigal:002006	CDS	290336	290800	.	+	0	ID=OPEJFKBJ_00277;inference=ab initio prediction:Prodigal:002006;locus_tag=OPEJFKBJ_00277;product=hypothetical protein
SNZR01000011.1	Prodigal:002006	CDS	290918	291268	.	+	0	ID=OPEJFKBJ_00278;inference=ab initio prediction:Prodigal:002006;locus_tag=OPEJFKBJ_00278;product=hypothetical protein
SNZR01000011.1	Prodigal:002006	CDS	291443	292756	.	+	0	ID=OPEJFKBJ_00279;inference=ab initio prediction:Prodigal:002006;locus_tag=OPEJFKBJ_00279;product=hypothetical protein
SNZR01000011.1	Prodigal:002006	CDS	292930	294201	.	+	0	ID=OPEJFKBJ_00280;inference=ab initio prediction:Prodigal:002006;locus_tag=OPEJFKBJ_00280;product=hypothetical protein
SNZR01000011.1	Prodigal:002006	CDS	294212	294652	.	+	0	ID=OPEJFKBJ_00281;Name=flbT;gene=flbT;inference=ab initio prediction:Prodigal:002006,protein motif:HAMAP:MF_00783;locus_tag=OPEJFKBJ_00281;product=flagellum biosynthesis repressor protein FlbT
SNZR01000011.1	Prodigal:002006	CDS	294729	294983	.	+	0	ID=OPEJFKBJ_00282;inference=ab initio prediction:Prodigal:002006;locus_tag=OPEJFKBJ_00282;product=hypothetical protein
SNZR01000011.1	Prodigal:002006	CDS	295041	296330	.	-	0	ID=OPEJFKBJ_00283;Name=pal_1;gene=pal_1;inference=ab initio prediction:Prodigal:002006,protein motif:HAMAP:MF_02204;locus_tag=OPEJFKBJ_00283;product=Peptidoglycan-associated lipoprotein
SNZR01000011.1	Prodigal:002006	CDS	296467	297513	.	-	0	ID=OPEJFKBJ_00284;inference=ab initio prediction:Prodigal:002006;locus_tag=OPEJFKBJ_00284;product=hypothetical protein
SNZR01000011.1	Prodigal:002006	CDS	297543	297806	.	+	0	ID=OPEJFKBJ_00285;Name=parD4_1;db_xref=COG:COG3609;gene=parD4_1;inference=ab initio prediction:Prodigal:002006,similar to AA sequence:UniProtKB:Q9A458;locus_tag=OPEJFKBJ_00285;product=Antitoxin ParD4
SNZR01000011.1	Prodigal:002006	CDS	297816	298175	.	+	0	ID=OPEJFKBJ_00286;Name=parE1_1;db_xref=COG:COG3668;gene=parE1_1;inference=ab initio prediction:Prodigal:002006,similar to AA sequence:UniProtKB:Q9A9T8;locus_tag=OPEJFKBJ_00286;product=Toxin ParE1
SNZR01000011.1	Prodigal:002006	CDS	298162	298926	.	-	0	ID=OPEJFKBJ_00287;eC_number=1.1.1.69;Name=idnO;gene=idnO;inference=ab initio prediction:Prodigal:002006,similar to AA sequence:UniProtKB:P0A9P9;locus_tag=OPEJFKBJ_00287;product=5-keto-D-gluconate 5-reductase
SNZR01000011.1	Prodigal:002006	CDS	299155	300237	.	-	0	ID=OPEJFKBJ_00288;inference=ab initio prediction:Prodigal:002006;locus_tag=OPEJFKBJ_00288;product=hypothetical protein
SNZR01000011.1	Prodigal:002006	CDS	300422	301651	.	-	0	ID=OPEJFKBJ_00289;eC_number=1.3.1.108;Name=carC_1;db_xref=COG:COG1960;gene=carC_1;inference=ab initio prediction:Prodigal:002006,similar to AA sequence:UniProtKB:H6LGM6;locus_tag=OPEJFKBJ_00289;product=Caffeyl-CoA reductase-Etf complex subunit CarC
SNZR01000011.1	Prodigal:002006	CDS	301824	302966	.	-	0	ID=OPEJFKBJ_00290;eC_number=1.3.1.95;Name=acrC_1;gene=acrC_1;inference=ab initio prediction:Prodigal:002006,similar to AA sequence:UniProtKB:G3KIM8;locus_tag=OPEJFKBJ_00290;product=Acryloyl-CoA reductase (NADH)
SNZR01000011.1	Prodigal:002006	CDS	303025	303309	.	-	0	ID=OPEJFKBJ_00291;inference=ab initio prediction:Prodigal:002006;locus_tag=OPEJFKBJ_00291;product=hypothetical protein
SNZR01000011.1	Prodigal:002006	CDS	303379	304590	.	-	0	ID=OPEJFKBJ_00292;eC_number=1.3.99.-;inference=ab initio prediction:Prodigal:002006,similar to AA sequence:UniProtKB:P95280;locus_tag=OPEJFKBJ_00292;product=Putative acyl-CoA dehydrogenase FadE17
SNZR01000011.1	Prodigal:002006	CDS	304696	306381	.	-	0	ID=OPEJFKBJ_00293;eC_number=6.2.1.3;Name=lcfB_1;db_xref=COG:COG0318;gene=lcfB_1;inference=ab initio prediction:Prodigal:002006,similar to AA sequence:UniProtKB:O07610;locus_tag=OPEJFKBJ_00293;product=Long-chain-fatty-acid--CoA ligase
SNZR01000011.1	Prodigal:002006	CDS	306598	307800	.	+	0	ID=OPEJFKBJ_00294;eC_number=2.3.1.16;Name=fadA_1;db_xref=COG:COG0183;gene=fadA_1;inference=ab initio prediction:Prodigal:002006,similar to AA sequence:UniProtKB:O32177;locus_tag=OPEJFKBJ_00294;product=3-ketoacyl-CoA thiolase
SNZR01000011.1	Prodigal:002006	CDS	307948	309105	.	+	0	ID=OPEJFKBJ_00295;eC_number=5.5.1.27;Name=gci_1;db_xref=COG:COG4948;gene=gci_1;inference=ab initio prediction:Prodigal:002006,similar to AA sequence:UniProtKB:A9CEQ8;locus_tag=OPEJFKBJ_00295;product=D-galactarolactone cycloisomerase
SNZR01000011.1	Prodigal:002006	CDS	309102	310190	.	+	0	ID=OPEJFKBJ_00296;eC_number=4.2.1.156;db_xref=COG:COG4948;inference=ab initio prediction:Prodigal:002006,similar to AA sequence:UniProtKB:Q8ZL58;locus_tag=OPEJFKBJ_00296;product=L-talarate/galactarate dehydratase
SNZR01000011.1	Prodigal:002006	CDS	310393	311586	.	+	0	ID=OPEJFKBJ_00297;inference=ab initio prediction:Prodigal:002006;locus_tag=OPEJFKBJ_00297;product=hypothetical protein
SNZR01000011.1	Prodigal:002006	CDS	311608	312468	.	+	0	ID=OPEJFKBJ_00298;Name=livH_3;db_xref=COG:COG0559;gene=livH_3;inference=ab initio prediction:Prodigal:002006,similar to AA sequence:UniProtKB:P0AEX7;locus_tag=OPEJFKBJ_00298;product=High-affinity branched-chain amino acid transport system permease protein LivH
SNZR01000011.1	Prodigal:002006	CDS	312465	314294	.	+	0	ID=OPEJFKBJ_00299;eC_number=7.6.2.8;Name=btuD_2;gene=btuD_2;inference=ab initio prediction:Prodigal:002006,protein motif:HAMAP:MF_01005;locus_tag=OPEJFKBJ_00299;product=Vitamin B12 import ATP-binding protein BtuD
SNZR01000011.1	Prodigal:002006	CDS	314275	315042	.	+	0	ID=OPEJFKBJ_00300;Name=livF_3;db_xref=COG:COG0410;gene=livF_3;inference=ab initio prediction:Prodigal:002006,similar to AA sequence:UniProtKB:P22731;locus_tag=OPEJFKBJ_00300;product=High-affinity branched-chain amino acid transport ATP-binding protein LivF
SNZR01000011.1	Prodigal:002006	CDS	315050	316306	.	-	0	ID=OPEJFKBJ_00301;eC_number=2.10.1.1;Name=moeA_1;db_xref=COG:COG0303;gene=moeA_1;inference=ab initio prediction:Prodigal:002006,similar to AA sequence:UniProtKB:P12281;locus_tag=OPEJFKBJ_00301;product=Molybdopterin molybdenumtransferase
SNZR01000011.1	Prodigal:002006	CDS	316432	316674	.	+	0	ID=OPEJFKBJ_00302;Name=tusA_1;db_xref=COG:COG0425;gene=tusA_1;inference=ab initio prediction:Prodigal:002006,similar to AA sequence:UniProtKB:D3RPC0;locus_tag=OPEJFKBJ_00302;product=Sulfur carrier protein TusA
SNZR01000011.1	Prodigal:002006	CDS	316712	316870	.	-	0	ID=OPEJFKBJ_00303;inference=ab initio prediction:Prodigal:002006;locus_tag=OPEJFKBJ_00303;product=hypothetical protein
SNZR01000011.1	Aragorn:001002	tRNA	316979	317063	.	-	.	ID=OPEJFKBJ_00304;inference=COORDINATES:profile:Aragorn:001002;locus_tag=OPEJFKBJ_00304;product=tRNA-Leu(gag)
SNZR01000011.1	Prodigal:002006	CDS	317139	317441	.	-	0	ID=OPEJFKBJ_00305;inference=ab initio prediction:Prodigal:002006;locus_tag=OPEJFKBJ_00305;product=hypothetical protein
SNZR01000011.1	Prodigal:002006	CDS	317564	318214	.	+	0	ID=OPEJFKBJ_00306;eC_number=2.3.1.181;Name=lipB;db_xref=COG:COG0321;gene=lipB;inference=ab initio prediction:Prodigal:002006,similar to AA sequence:UniProtKB:P60720;locus_tag=OPEJFKBJ_00306;product=Octanoyltransferase
SNZR01000011.1	Prodigal:002006	CDS	318218	318904	.	-	0	ID=OPEJFKBJ_00307;Name=slmA_1;gene=slmA_1;inference=ab initio prediction:Prodigal:002006,protein motif:HAMAP:MF_01839;locus_tag=OPEJFKBJ_00307;product=Nucleoid occlusion factor SlmA
SNZR01000011.1	Prodigal:002006	CDS	318954	319403	.	+	0	ID=OPEJFKBJ_00308;inference=ab initio prediction:Prodigal:002006;locus_tag=OPEJFKBJ_00308;product=hypothetical protein
SNZR01000011.1	Prodigal:002006	CDS	319410	320522	.	-	0	ID=OPEJFKBJ_00309;inference=ab initio prediction:Prodigal:002006,protein motif:HAMAP:MF_02040;locus_tag=OPEJFKBJ_00309;product=Iron-sulfur cluster carrier protein
SNZR01000011.1	Prodigal:002006	CDS	320752	322044	.	+	0	ID=OPEJFKBJ_00310;eC_number=6.3.4.21;Name=pncB;db_xref=COG:COG1488;gene=pncB;inference=ab initio prediction:Prodigal:002006,similar to AA sequence:UniProtKB:Q8UIS9;locus_tag=OPEJFKBJ_00310;product=Nicotinate phosphoribosyltransferase
SNZR01000011.1	Prodigal:002006	CDS	322227	322994	.	+	0	ID=OPEJFKBJ_00311;inference=ab initio prediction:Prodigal:002006;locus_tag=OPEJFKBJ_00311;product=hypothetical protein
SNZR01000011.1	Prodigal:002006	CDS	323080	323592	.	-	0	ID=OPEJFKBJ_00312;eC_number=2.1.1.63;Name=ogt_1;db_xref=COG:COG0350;gene=ogt_1;inference=ab initio prediction:Prodigal:002006,similar to AA sequence:UniProtKB:P9WJW5;locus_tag=OPEJFKBJ_00312;product=Methylated-DNA--protein-cysteine methyltransferase
SNZR01000011.1	Prodigal:002006	CDS	323751	324515	.	+	0	ID=OPEJFKBJ_00313;eC_number=3.5.2.9;Name=pxpA;db_xref=COG:COG1540;gene=pxpA;inference=ab initio prediction:Prodigal:002006,similar to AA sequence:UniProtKB:P42963;locus_tag=OPEJFKBJ_00313;product=5-oxoprolinase subunit A
SNZR01000011.1	Prodigal:002006	CDS	324703	326946	.	+	0	ID=OPEJFKBJ_00314;eC_number=6.5.1.2;Name=ligA;db_xref=COG:COG0272;gene=ligA;inference=ab initio prediction:Prodigal:002006,similar to AA sequence:UniProtKB:P15042;locus_tag=OPEJFKBJ_00314;product=DNA ligase
SNZR01000011.1	Prodigal:002006	CDS	327210	328457	.	-	0	ID=OPEJFKBJ_00315;inference=ab initio prediction:Prodigal:002006,similar to AA sequence:ISfinder:TnXax1;locus_tag=OPEJFKBJ_00315;product=Tn3 family transposase TnXax1
SNZR01000011.1	Prodigal:002006	CDS	328824	331118	.	-	0	ID=OPEJFKBJ_00316;eC_number=7.2.2.15;Name=silP;gene=silP;inference=ab initio prediction:Prodigal:002006,similar to AA sequence:UniProtKB:Q9ZHC7;locus_tag=OPEJFKBJ_00316;product=Silver exporting P-type ATPase
SNZR01000011.1	Prodigal:002006	CDS	331641	332075	.	+	0	ID=OPEJFKBJ_00317;Name=hmrR;gene=hmrR;inference=ab initio prediction:Prodigal:002006,similar to AA sequence:UniProtKB:Q9X5X4;locus_tag=OPEJFKBJ_00317;product=HTH-type transcriptional regulator HmrR
SNZR01000011.1	Prodigal:002006	CDS	332072	332518	.	+	0	ID=OPEJFKBJ_00318;inference=ab initio prediction:Prodigal:002006;locus_tag=OPEJFKBJ_00318;product=hypothetical protein
SNZR01000011.1	Prodigal:002006	CDS	332594	334678	.	+	0	ID=OPEJFKBJ_00319;Name=fadJ_1;db_xref=COG:COG1024;gene=fadJ_1;inference=ab initio prediction:Prodigal:002006,similar to AA sequence:UniProtKB:P77399;locus_tag=OPEJFKBJ_00319;product=Fatty acid oxidation complex subunit alpha
SNZR01000011.1	Prodigal:002006	CDS	334706	335203	.	+	0	ID=OPEJFKBJ_00320;inference=ab initio prediction:Prodigal:002006;locus_tag=OPEJFKBJ_00320;product=hypothetical protein
SNZR01000011.1	Prodigal:002006	CDS	335325	336701	.	+	0	ID=OPEJFKBJ_00321;eC_number=4.2.1.79;Name=prpD2;db_xref=COG:COG2079;gene=prpD2;inference=ab initio prediction:Prodigal:002006,similar to AA sequence:UniProtKB:Q8NSL3;locus_tag=OPEJFKBJ_00321;product=2-methylcitrate dehydratase 2
SNZR01000011.1	Prodigal:002006	CDS	336727	337467	.	+	0	ID=OPEJFKBJ_00322;eC_number=3.5.1.9;Name=kynB_1;db_xref=COG:COG1878;gene=kynB_1;inference=ab initio prediction:Prodigal:002006,similar to AA sequence:UniProtKB:Q81CK1;locus_tag=OPEJFKBJ_00322;product=Kynurenine formamidase
SNZR01000011.1	Prodigal:002006	CDS	337602	338009	.	+	0	ID=OPEJFKBJ_00323;inference=ab initio prediction:Prodigal:002006;locus_tag=OPEJFKBJ_00323;product=hypothetical protein
SNZR01000011.1	Prodigal:002006	CDS	338158	339414	.	+	0	ID=OPEJFKBJ_00324;Name=mexA_1;gene=mexA_1;inference=ab initio prediction:Prodigal:002006,similar to AA sequence:UniProtKB:P52477;locus_tag=OPEJFKBJ_00324;product=Multidrug resistance protein MexA
SNZR01000011.1	Prodigal:002006	CDS	339424	342597	.	+	0	ID=OPEJFKBJ_00325;Name=mexB_1;db_xref=COG:COG0841;gene=mexB_1;inference=ab initio prediction:Prodigal:002006,similar to AA sequence:UniProtKB:P52002;locus_tag=OPEJFKBJ_00325;product=Multidrug resistance protein MexB
SNZR01000011.1	Prodigal:002006	CDS	342909	343928	.	+	0	ID=OPEJFKBJ_00326;eC_number=1.1.1.369;Name=iolG_1;gene=iolG_1;inference=ab initio prediction:Prodigal:002006,protein motif:HAMAP:MF_01671;locus_tag=OPEJFKBJ_00326;product=Inositol 2-dehydrogenase/D-chiro-inositol 3-dehydrogenase
SNZR01000011.1	Prodigal:002006	CDS	344095	345438	.	+	0	ID=OPEJFKBJ_00327;inference=ab initio prediction:Prodigal:002006;locus_tag=OPEJFKBJ_00327;product=hypothetical protein
SNZR01000011.1	Prodigal:002006	CDS	345443	346669	.	+	0	ID=OPEJFKBJ_00328;inference=ab initio prediction:Prodigal:002006;locus_tag=OPEJFKBJ_00328;product=hypothetical protein
SNZR01000011.1	Prodigal:002006	CDS	347194	349149	.	+	0	ID=OPEJFKBJ_00329;inference=ab initio prediction:Prodigal:002006;locus_tag=OPEJFKBJ_00329;product=hypothetical protein
SNZR01000011.1	Prodigal:002006	CDS	349814	350953	.	+	0	ID=OPEJFKBJ_00330;eC_number=5.1.3.14;Name=sacA;gene=sacA;inference=ab initio prediction:Prodigal:002006,similar to AA sequence:UniProtKB:A0A0U1RGY0;locus_tag=OPEJFKBJ_00330;product=UDP-N-acetylglucosamine 2-epimerase
SNZR01000011.1	Prodigal:002006	CDS	351051	351938	.	-	0	ID=OPEJFKBJ_00331;eC_number=2.7.7.24;Name=rfbA;db_xref=COG:COG1209;gene=rfbA;inference=ab initio prediction:Prodigal:002006,similar to AA sequence:UniProtKB:P37744;locus_tag=OPEJFKBJ_00331;product=Glucose-1-phosphate thymidylyltransferase 1
SNZR01000011.1	Prodigal:002006	CDS	352430	353143	.	-	0	ID=OPEJFKBJ_00332;eC_number=5.4.99.-;db_xref=COG:COG0564;inference=ab initio prediction:Prodigal:002006,similar to AA sequence:UniProtKB:P9WHQ3;locus_tag=OPEJFKBJ_00332;product=putative RNA pseudouridine synthase
SNZR01000011.1	Prodigal:002006	CDS	353188	354567	.	+	0	ID=OPEJFKBJ_00333;Name=ftsY;gene=ftsY;inference=ab initio prediction:Prodigal:002006,protein motif:HAMAP:MF_00920;locus_tag=OPEJFKBJ_00333;product=Signal recognition particle receptor FtsY
SNZR01000011.1	Prodigal:002006	CDS	354569	354910	.	-	0	ID=OPEJFKBJ_00334;inference=ab initio prediction:Prodigal:002006;locus_tag=OPEJFKBJ_00334;product=hypothetical protein
SNZR01000011.1	Prodigal:002006	CDS	354980	355243	.	-	0	ID=OPEJFKBJ_00335;eC_number=3.1.-.-;db_xref=COG:COG3742;inference=ab initio prediction:Prodigal:002006,similar to AA sequence:UniProtKB:P9WF77;locus_tag=OPEJFKBJ_00335;product=Ribonuclease VapC30
SNZR01000011.1	Prodigal:002006	CDS	355340	355600	.	-	0	ID=OPEJFKBJ_00336;Name=vapB;db_xref=COG:COG4423;gene=vapB;inference=ab initio prediction:Prodigal:002006,similar to AA sequence:UniProtKB:A0QRY5;locus_tag=OPEJFKBJ_00336;product=Antitoxin VapB
SNZR01000011.1	Prodigal:002006	CDS	355681	356274	.	+	0	ID=OPEJFKBJ_00337;Name=yciB;db_xref=COG:COG2917;gene=yciB;inference=ab initio prediction:Prodigal:002006,similar to AA sequence:UniProtKB:P95745;locus_tag=OPEJFKBJ_00337;product=Intracellular septation protein
SNZR01000011.1	Prodigal:002006	CDS	356399	358189	.	+	0	ID=OPEJFKBJ_00338;eC_number=1.18.1.2;inference=ab initio prediction:Prodigal:002006,protein motif:HAMAP:MF_01685;locus_tag=OPEJFKBJ_00338;product=Ferredoxin--NADP reductase
SNZR01000011.1	Prodigal:002006	CDS	358313	359074	.	-	0	ID=OPEJFKBJ_00339;Name=fepC;db_xref=COG:COG1120;gene=fepC;inference=ab initio prediction:Prodigal:002006,similar to AA sequence:UniProtKB:P23878;locus_tag=OPEJFKBJ_00339;product=Ferric enterobactin transport ATP-binding protein FepC
SNZR01000011.1	Prodigal:002006	CDS	359071	360087	.	-	0	ID=OPEJFKBJ_00340;db_xref=COG:COG0609;inference=ab initio prediction:Prodigal:002006,similar to AA sequence:UniProtKB:Q57130;locus_tag=OPEJFKBJ_00340;product=putative ABC transporter permease protein
SNZR01000011.1	Prodigal:002006	CDS	360087	361133	.	-	0	ID=OPEJFKBJ_00341;db_xref=COG:COG0614;inference=ab initio prediction:Prodigal:002006,similar to AA sequence:UniProtKB:P44206;locus_tag=OPEJFKBJ_00341;product=putative protein
SNZR01000011.1	Prodigal:002006	CDS	361130	361624	.	-	0	ID=OPEJFKBJ_00342;db_xref=COG:COG1720;inference=ab initio prediction:Prodigal:002006,similar to AA sequence:UniProtKB:Q6NDF6;locus_tag=OPEJFKBJ_00342;product=S-adenosyl-L-methionine-binding protein
SNZR01000011.1	Prodigal:002006	CDS	361627	361836	.	-	0	ID=OPEJFKBJ_00343;Name=mopII;gene=mopII;inference=ab initio prediction:Prodigal:002006,similar to AA sequence:UniProtKB:P08854;locus_tag=OPEJFKBJ_00343;product=Molybdenum-pterin-binding protein 2
SNZR01000011.1	Prodigal:002006	CDS	361897	362769	.	-	0	ID=OPEJFKBJ_00344;eC_number=3.1.2.30;Name=mcl2_1;db_xref=COG:COG2301;gene=mcl2_1;inference=ab initio prediction:Prodigal:002006,similar to AA sequence:UniProtKB:D3JV05;locus_tag=OPEJFKBJ_00344;product=(3S)-malyl-CoA thioesterase
SNZR01000011.1	Prodigal:002006	CDS	362766	364592	.	-	0	ID=OPEJFKBJ_00345;eC_number=2.7.-.-;Name=sasA_1;gene=sasA_1;inference=ab initio prediction:Prodigal:002006,protein motif:HAMAP:MF_01837;locus_tag=OPEJFKBJ_00345;product=Adaptive-response sensory-kinase SasA
SNZR01000011.1	Prodigal:002006	CDS	364669	366042	.	-	0	ID=OPEJFKBJ_00346;eC_number=2.7.-.-;Name=sasA_2;gene=sasA_2;inference=ab initio prediction:Prodigal:002006,protein motif:HAMAP:MF_01837;locus_tag=OPEJFKBJ_00346;product=Adaptive-response sensory-kinase SasA
SNZR01000011.1	Prodigal:002006	CDS	366042	366764	.	-	0	ID=OPEJFKBJ_00347;Name=ompR_1;gene=ompR_1;inference=ab initio prediction:Prodigal:002006,similar to AA sequence:UniProtKB:P0AA16;locus_tag=OPEJFKBJ_00347;product=Transcriptional regulatory protein OmpR
SNZR01000011.1	Prodigal:002006	CDS	366768	367289	.	-	0	ID=OPEJFKBJ_00348;inference=ab initio prediction:Prodigal:002006;locus_tag=OPEJFKBJ_00348;product=hypothetical protein
SNZR01000011.1	Prodigal:002006	CDS	367412	368296	.	+	0	ID=OPEJFKBJ_00349;eC_number=2.6.1.42;Name=ilvE_1;db_xref=COG:COG0115;gene=ilvE_1;inference=ab initio prediction:Prodigal:002006,similar to AA sequence:UniProtKB:O86428;locus_tag=OPEJFKBJ_00349;product=Branched-chain-amino-acid aminotransferase
SNZR01000011.1	Prodigal:002006	CDS	368319	368753	.	+	0	ID=OPEJFKBJ_00350;inference=ab initio prediction:Prodigal:002006;locus_tag=OPEJFKBJ_00350;product=hypothetical protein
SNZR01000011.1	Prodigal:002006	CDS	368847	369797	.	+	0	ID=OPEJFKBJ_00351;inference=ab initio prediction:Prodigal:002006;locus_tag=OPEJFKBJ_00351;product=hypothetical protein
SNZR01000011.1	Prodigal:002006	CDS	370015	370305	.	+	0	ID=OPEJFKBJ_00352;inference=ab initio prediction:Prodigal:002006;locus_tag=OPEJFKBJ_00352;product=hypothetical protein
SNZR01000011.1	Prodigal:002006	CDS	370312	370701	.	-	0	ID=OPEJFKBJ_00353;inference=ab initio prediction:Prodigal:002006;locus_tag=OPEJFKBJ_00353;product=hypothetical protein
SNZR01000011.1	Prodigal:002006	CDS	370834	371364	.	+	0	ID=OPEJFKBJ_00354;Name=proX;db_xref=COG:COG3760;gene=proX;inference=ab initio prediction:Prodigal:002006,similar to AA sequence:UniProtKB:Q9L4Q7;locus_tag=OPEJFKBJ_00354;product=Prolyl-tRNA editing protein ProX
SNZR01000011.1	Prodigal:002006	CDS	371424	372317	.	+	0	ID=OPEJFKBJ_00355;Name=cnoX;db_xref=COG:COG3118;gene=cnoX;inference=ab initio prediction:Prodigal:002006,similar to AA sequence:UniProtKB:P77395;locus_tag=OPEJFKBJ_00355;product=Chaperedoxin
SNZR01000011.1	Prodigal:002006	CDS	372339	373004	.	+	0	ID=OPEJFKBJ_00356;eC_number=3.4.21.53;Name=lon2;db_xref=COG:COG0466;gene=lon2;inference=ab initio prediction:Prodigal:002006,similar to AA sequence:UniProtKB:P36774;locus_tag=OPEJFKBJ_00356;product=Lon protease 2
SNZR01000011.1	Prodigal:002006	CDS	373001	373213	.	+	0	ID=OPEJFKBJ_00357;inference=ab initio prediction:Prodigal:002006;locus_tag=OPEJFKBJ_00357;product=hypothetical protein
SNZR01000011.1	Prodigal:002006	CDS	373220	373735	.	+	0	ID=OPEJFKBJ_00358;inference=ab initio prediction:Prodigal:002006;locus_tag=OPEJFKBJ_00358;product=hypothetical protein
SNZR01000011.1	Prodigal:002006	CDS	373743	378092	.	-	0	ID=OPEJFKBJ_00359;inference=ab initio prediction:Prodigal:002006;locus_tag=OPEJFKBJ_00359;product=hypothetical protein
SNZR01000011.1	Prodigal:002006	CDS	378092	380089	.	-	0	ID=OPEJFKBJ_00360;Name=bamA_1;gene=bamA_1;inference=ab initio prediction:Prodigal:002006,protein motif:HAMAP:MF_01430;locus_tag=OPEJFKBJ_00360;product=Outer membrane protein assembly factor BamA
SNZR01000011.1	Prodigal:002006	CDS	380279	381949	.	-	0	ID=OPEJFKBJ_00361;eC_number=1.1.99.-;Name=alkJ_1;gene=alkJ_1;inference=ab initio prediction:Prodigal:002006,similar to AA sequence:UniProtKB:Q00593;locus_tag=OPEJFKBJ_00361;product=Alcohol dehydrogenase [acceptor]
SNZR01000011.1	Prodigal:002006	CDS	382010	383257	.	-	0	ID=OPEJFKBJ_00362;eC_number=2.8.3.22;Name=smtB_2;db_xref=COG:COG1804;gene=smtB_2;inference=ab initio prediction:Prodigal:002006,similar to AA sequence:UniProtKB:Q1KLK0;locus_tag=OPEJFKBJ_00362;product=Succinyl-CoA--L-malate CoA-transferase beta subunit
SNZR01000011.1	Prodigal:002006	CDS	383368	384252	.	-	0	ID=OPEJFKBJ_00363;eC_number=2.3.1.247;Name=kce_2;db_xref=COG:COG3246;gene=kce_2;inference=ab initio prediction:Prodigal:002006,similar to AA sequence:UniProtKB:Q8RHX2;locus_tag=OPEJFKBJ_00363;product=3-keto-5-aminohexanoate cleavage enzyme
SNZR01000011.1	Prodigal:002006	CDS	384324	385271	.	-	0	ID=OPEJFKBJ_00364;Name=cynR_2;gene=cynR_2;inference=ab initio prediction:Prodigal:002006,similar to AA sequence:UniProtKB:P27111;locus_tag=OPEJFKBJ_00364;product=HTH-type transcriptional regulator CynR
SNZR01000011.1	Prodigal:002006	CDS	385461	386234	.	+	0	ID=OPEJFKBJ_00365;eC_number=1.1.1.-;Name=gno_1;gene=gno_1;inference=ab initio prediction:Prodigal:002006,similar to AA sequence:UniProtKB:P50199;locus_tag=OPEJFKBJ_00365;product=Gluconate 5-dehydrogenase
SNZR01000011.1	Prodigal:002006	CDS	386319	387425	.	+	0	ID=OPEJFKBJ_00366;db_xref=COG:COG4663;inference=ab initio prediction:Prodigal:002006,similar to AA sequence:UniProtKB:Q8YSQ6;locus_tag=OPEJFKBJ_00366;product=Monocarboxylate 2-oxoacid-binding periplasmic protein
SNZR01000011.1	Prodigal:002006	CDS	387602	388144	.	+	0	ID=OPEJFKBJ_00367;inference=ab initio prediction:Prodigal:002006;locus_tag=OPEJFKBJ_00367;product=hypothetical protein
SNZR01000011.1	Prodigal:002006	CDS	388166	389503	.	+	0	ID=OPEJFKBJ_00368;Name=dctM_2;db_xref=COG:COG1593;gene=dctM_2;inference=ab initio prediction:Prodigal:002006,similar to AA sequence:UniProtKB:Q9HU16;locus_tag=OPEJFKBJ_00368;product=C4-dicarboxylate TRAP transporter large permease protein DctM
SNZR01000011.1	Prodigal:002006	CDS	389598	390569	.	+	0	ID=OPEJFKBJ_00369;eC_number=4.1.3.24;Name=mcl1;db_xref=COG:COG2301;gene=mcl1;inference=ab initio prediction:Prodigal:002006,similar to AA sequence:UniProtKB:Q3J5L6;locus_tag=OPEJFKBJ_00369;product=L-malyl-CoA/beta-methylmalyl-CoA lyase
SNZR01000011.1	Prodigal:002006	CDS	390576	391595	.	-	0	ID=OPEJFKBJ_00370;eC_number=3.5.2.9;Name=pxpC;db_xref=COG:COG1984;gene=pxpC;inference=ab initio prediction:Prodigal:002006,similar to AA sequence:UniProtKB:P75745;locus_tag=OPEJFKBJ_00370;product=5-oxoprolinase subunit C
SNZR01000011.1	Prodigal:002006	CDS	391592	392314	.	-	0	ID=OPEJFKBJ_00371;eC_number=3.5.2.9;Name=pxpB;db_xref=COG:COG2049;gene=pxpB;inference=ab initio prediction:Prodigal:002006,similar to AA sequence:UniProtKB:P60495;locus_tag=OPEJFKBJ_00371;product=5-oxoprolinase subunit B
SNZR01000011.1	Prodigal:002006	CDS	392397	392744	.	-	0	ID=OPEJFKBJ_00372;Name=phyR_1;gene=phyR_1;inference=ab initio prediction:Prodigal:002006,similar to AA sequence:UniProtKB:Q0PEV3;locus_tag=OPEJFKBJ_00372;product=Phyllosphere-induced regulator PhyR
SNZR01000011.1	Prodigal:002006	CDS	393004	393552	.	-	0	ID=OPEJFKBJ_00373;inference=ab initio prediction:Prodigal:002006;locus_tag=OPEJFKBJ_00373;product=hypothetical protein
SNZR01000011.1	Prodigal:002006	CDS	393570	393953	.	-	0	ID=OPEJFKBJ_00374;inference=ab initio prediction:Prodigal:002006;locus_tag=OPEJFKBJ_00374;product=hypothetical protein
SNZR01000011.1	Prodigal:002006	CDS	393950	394342	.	-	0	ID=OPEJFKBJ_00375;inference=ab initio prediction:Prodigal:002006;locus_tag=OPEJFKBJ_00375;product=hypothetical protein
SNZR01000011.1	Prodigal:002006	CDS	394352	394900	.	-	0	ID=OPEJFKBJ_00376;inference=ab initio prediction:Prodigal:002006;locus_tag=OPEJFKBJ_00376;product=hypothetical protein
SNZR01000011.1	Prodigal:002006	CDS	394976	396115	.	-	0	ID=OPEJFKBJ_00377;inference=ab initio prediction:Prodigal:002006;locus_tag=OPEJFKBJ_00377;product=hypothetical protein
SNZR01000011.1	Prodigal:002006	CDS	396254	397051	.	+	0	ID=OPEJFKBJ_00378;Name=modA;db_xref=COG:COG0725;gene=modA;inference=ab initio prediction:Prodigal:002006,similar to AA sequence:UniProtKB:Q8PHA1;locus_tag=OPEJFKBJ_00378;product=Molybdate-binding protein ModA
SNZR01000011.1	Prodigal:002006	CDS	397062	397760	.	+	0	ID=OPEJFKBJ_00379;Name=modB;db_xref=COG:COG4149;gene=modB;inference=ab initio prediction:Prodigal:002006,similar to AA sequence:UniProtKB:P0AF01;locus_tag=OPEJFKBJ_00379;product=Molybdenum transport system permease protein ModB
SNZR01000011.1	Prodigal:002006	CDS	397788	398723	.	+	0	ID=OPEJFKBJ_00380;inference=ab initio prediction:Prodigal:002006;locus_tag=OPEJFKBJ_00380;product=hypothetical protein
SNZR01000011.1	Prodigal:002006	CDS	398732	399541	.	+	0	ID=OPEJFKBJ_00381;eC_number=7.5.2.4;Name=tagH;gene=tagH;inference=ab initio prediction:Prodigal:002006,similar to AA sequence:UniProtKB:Q7A713;locus_tag=OPEJFKBJ_00381;product=Teichoic acids export ATP-binding protein TagH
SNZR01000011.1	Prodigal:002006	CDS	399555	400922	.	+	0	ID=OPEJFKBJ_00382;eC_number=3.5.99.5;Name=cnbH_1;gene=cnbH_1;inference=ab initio prediction:Prodigal:002006,similar to AA sequence:UniProtKB:Q38M35;locus_tag=OPEJFKBJ_00382;product=2-amino-5-chloromuconic acid deaminase
SNZR01000011.1	Prodigal:002006	CDS	400919	401611	.	+	0	ID=OPEJFKBJ_00383;inference=ab initio prediction:Prodigal:002006;locus_tag=OPEJFKBJ_00383;product=hypothetical protein
SNZR01000011.1	Prodigal:002006	CDS	401621	402607	.	+	0	ID=OPEJFKBJ_00384;Name=corA_1;db_xref=COG:COG0598;gene=corA_1;inference=ab initio prediction:Prodigal:002006,similar to AA sequence:UniProtKB:P0ABI4;locus_tag=OPEJFKBJ_00384;product=Magnesium transport protein CorA
SNZR01000011.1	Prodigal:002006	CDS	402663	403673	.	+	0	ID=OPEJFKBJ_00385;Name=siaP_1;db_xref=COG:COG1638;gene=siaP_1;inference=ab initio prediction:Prodigal:002006,similar to AA sequence:UniProtKB:P44542;locus_tag=OPEJFKBJ_00385;product=Sialic acid-binding periplasmic protein SiaP
SNZR01000011.1	Prodigal:002006	CDS	403685	404512	.	+	0	ID=OPEJFKBJ_00386;eC_number=1.1.1.-;Name=linX_1;gene=linX_1;inference=ab initio prediction:Prodigal:002006,similar to AA sequence:UniProtKB:D4Z260;locus_tag=OPEJFKBJ_00386;product=2%2C5-dichloro-2%2C5-cyclohexadiene-1%2C4-diol dehydrogenase LinX
SNZR01000011.1	Prodigal:002006	CDS	404577	405572	.	+	0	ID=OPEJFKBJ_00387;inference=ab initio prediction:Prodigal:002006;locus_tag=OPEJFKBJ_00387;product=hypothetical protein
SNZR01000011.1	Prodigal:002006	CDS	405588	406124	.	-	0	ID=OPEJFKBJ_00388;eC_number=2.1.1.63;Name=ogt_2;db_xref=COG:COG0350;gene=ogt_2;inference=ab initio prediction:Prodigal:002006,similar to AA sequence:UniProtKB:P9WJW5;locus_tag=OPEJFKBJ_00388;product=Methylated-DNA--protein-cysteine methyltransferase
SNZR01000011.1	Prodigal:002006	CDS	406140	406349	.	-	0	ID=OPEJFKBJ_00389;inference=ab initio prediction:Prodigal:002006;locus_tag=OPEJFKBJ_00389;product=hypothetical protein
SNZR01000011.1	Prodigal:002006	CDS	406385	407575	.	-	0	ID=OPEJFKBJ_00390;eC_number=1.3.99.-;Name=mmgC_1;db_xref=COG:COG1960;gene=mmgC_1;inference=ab initio prediction:Prodigal:002006,similar to AA sequence:UniProtKB:P45857;locus_tag=OPEJFKBJ_00390;product=Acyl-CoA dehydrogenase
SNZR01000011.1	Prodigal:002006	CDS	407934	408986	.	+	0	ID=OPEJFKBJ_00391;eC_number=3.6.1.11;Name=ppx;db_xref=COG:COG0248;gene=ppx;inference=ab initio prediction:Prodigal:002006,similar to AA sequence:UniProtKB:Q9ZN70;locus_tag=OPEJFKBJ_00391;product=Exopolyphosphatase
SNZR01000011.1	Prodigal:002006	CDS	408983	409726	.	+	0	ID=OPEJFKBJ_00392;eC_number=2.1.1.166;Name=rlmE;db_xref=COG:COG0293;gene=rlmE;inference=ab initio prediction:Prodigal:002006,similar to AA sequence:UniProtKB:P0C0R7;locus_tag=OPEJFKBJ_00392;product=Ribosomal RNA large subunit methyltransferase E
SNZR01000011.1	Prodigal:002006	CDS	409848	412613	.	+	0	ID=OPEJFKBJ_00393;eC_number=6.1.1.9;Name=valS;db_xref=COG:COG0525;gene=valS;inference=ab initio prediction:Prodigal:002006,similar to AA sequence:UniProtKB:Q9HXH0;locus_tag=OPEJFKBJ_00393;product=Valine--tRNA ligase
SNZR01000011.1	Prodigal:002006	CDS	412802	413512	.	+	0	ID=OPEJFKBJ_00394;inference=ab initio prediction:Prodigal:002006;locus_tag=OPEJFKBJ_00394;product=hypothetical protein
SNZR01000011.1	Prodigal:002006	CDS	413519	414694	.	-	0	ID=OPEJFKBJ_00395;inference=ab initio prediction:Prodigal:002006;locus_tag=OPEJFKBJ_00395;product=hypothetical protein
SNZR01000011.1	Prodigal:002006	CDS	414756	415148	.	-	0	ID=OPEJFKBJ_00396;eC_number=3.1.-.-;Name=vapC_1;gene=vapC_1;inference=ab initio prediction:Prodigal:002006,protein motif:HAMAP:MF_00265;locus_tag=OPEJFKBJ_00396;product=tRNA(fMet)-specific endonuclease VapC
SNZR01000011.1	Prodigal:002006	CDS	415138	415380	.	-	0	ID=OPEJFKBJ_00397;inference=ab initio prediction:Prodigal:002006;locus_tag=OPEJFKBJ_00397;product=hypothetical protein
SNZR01000011.1	Prodigal:002006	CDS	415506	415886	.	+	0	ID=OPEJFKBJ_00398;Name=iscA;db_xref=COG:COG0316;gene=iscA;inference=ab initio prediction:Prodigal:002006,similar to AA sequence:UniProtKB:P0AAC8;locus_tag=OPEJFKBJ_00398;product=Iron-binding protein IscA
SNZR01000011.1	Prodigal:002006	CDS	416093	417526	.	+	0	ID=OPEJFKBJ_00399;inference=ab initio prediction:Prodigal:002006;locus_tag=OPEJFKBJ_00399;product=hypothetical protein
SNZR01000011.1	Prodigal:002006	CDS	417538	418425	.	+	0	ID=OPEJFKBJ_00400;inference=ab initio prediction:Prodigal:002006;locus_tag=OPEJFKBJ_00400;product=hypothetical protein
SNZR01000011.1	Prodigal:002006	CDS	418440	419489	.	-	0	ID=OPEJFKBJ_00401;eC_number=2.7.7.65;Name=vdcA;gene=vdcA;inference=ab initio prediction:Prodigal:002006,similar to AA sequence:UniProtKB:Q9KKZ4;locus_tag=OPEJFKBJ_00401;product=Diguanylate cyclase VdcA
SNZR01000011.1	Prodigal:002006	CDS	419661	421181	.	-	0	ID=OPEJFKBJ_00402;eC_number=3.6.4.13;Name=rhlE_1;gene=rhlE_1;inference=ab initio prediction:Prodigal:002006,protein motif:HAMAP:MF_00968;locus_tag=OPEJFKBJ_00402;product=ATP-dependent RNA helicase RhlE
SNZR01000011.1	Prodigal:002006	CDS	421535	422887	.	+	0	ID=OPEJFKBJ_00403;Name=ampG_1;db_xref=COG:COG0477;gene=ampG_1;inference=ab initio prediction:Prodigal:002006,similar to AA sequence:UniProtKB:P0AE16;locus_tag=OPEJFKBJ_00403;product=Anhydromuropeptide permease
SNZR01000011.1	Prodigal:002006	CDS	422932	423846	.	+	0	ID=OPEJFKBJ_00404;eC_number=2.1.1.144;Name=tam_1;gene=tam_1;inference=ab initio prediction:Prodigal:002006,protein motif:HAMAP:MF_00560;locus_tag=OPEJFKBJ_00404;product=Trans-aconitate 2-methyltransferase
SNZR01000011.1	Prodigal:002006	CDS	423877	424698	.	-	0	ID=OPEJFKBJ_00405;Name=metQ_3;db_xref=COG:COG1464;gene=metQ_3;inference=ab initio prediction:Prodigal:002006,similar to AA sequence:UniProtKB:P28635;locus_tag=OPEJFKBJ_00405;product=D-methionine-binding lipoprotein MetQ
SNZR01000011.1	Prodigal:002006	CDS	425049	425723	.	-	0	ID=OPEJFKBJ_00406;Name=gntR_2;gene=gntR_2;inference=ab initio prediction:Prodigal:002006,similar to AA sequence:UniProtKB:Q8GAL4;locus_tag=OPEJFKBJ_00406;product=putative D-xylose utilization operon transcriptional repressor
SNZR01000011.1	Prodigal:002006	CDS	425851	429240	.	+	0	ID=OPEJFKBJ_00407;eC_number=1.9.6.1;Name=napA;gene=napA;inference=ab initio prediction:Prodigal:002006,protein motif:HAMAP:MF_01630;locus_tag=OPEJFKBJ_00407;product=Periplasmic nitrate reductase
SNZR01000011.1	Prodigal:002006	CDS	429281	430735	.	+	0	ID=OPEJFKBJ_00408;Name=atoE_2;db_xref=COG:COG2031;gene=atoE_2;inference=ab initio prediction:Prodigal:002006,similar to AA sequence:UniProtKB:P76460;locus_tag=OPEJFKBJ_00408;product=Putative short-chain fatty acid transporter
SNZR01000011.1	Prodigal:002006	CDS	430787	431587	.	-	0	ID=OPEJFKBJ_00409;eC_number=4.1.3.36;Name=menB;gene=menB;inference=ab initio prediction:Prodigal:002006,protein motif:HAMAP:MF_01934;locus_tag=OPEJFKBJ_00409;product=1%2C4-dihydroxy-2-naphthoyl-CoA synthase
SNZR01000011.1	Prodigal:002006	CDS	431584	431928	.	-	0	ID=OPEJFKBJ_00410;Name=mopA;db_xref=COG:COG2005;gene=mopA;inference=ab initio prediction:Prodigal:002006,similar to AA sequence:UniProtKB:Q08385;locus_tag=OPEJFKBJ_00410;product=Molybdenum-pterin-binding protein MopA
SNZR01000011.1	Prodigal:002006	CDS	432026	432985	.	-	0	ID=OPEJFKBJ_00411;Name=dmlR_1;gene=dmlR_1;inference=ab initio prediction:Prodigal:002006,similar to AA sequence:UniProtKB:P76250;locus_tag=OPEJFKBJ_00411;product=HTH-type transcriptional regulator DmlR
SNZR01000011.1	Prodigal:002006	CDS	433088	433687	.	+	0	ID=OPEJFKBJ_00412;eC_number=1.6.5.2;inference=ab initio prediction:Prodigal:002006,similar to AA sequence:UniProtKB:Q2YQ23;locus_tag=OPEJFKBJ_00412;product=NAD(P)H dehydrogenase (quinone)
SNZR01000011.1	Prodigal:002006	CDS	433868	434800	.	+	0	ID=OPEJFKBJ_00413;eC_number=1.13.11.-;Name=mhqO;db_xref=COG:COG0346;gene=mhqO;inference=ab initio prediction:Prodigal:002006,similar to AA sequence:UniProtKB:P96693;locus_tag=OPEJFKBJ_00413;product=Putative ring-cleaving dioxygenase MhqO
SNZR01000011.1	Prodigal:002006	CDS	434806	435417	.	+	0	ID=OPEJFKBJ_00414;eC_number=3.1.-.-;Name=mhqD;db_xref=COG:COG0400;gene=mhqD;inference=ab initio prediction:Prodigal:002006,similar to AA sequence:UniProtKB:O34842;locus_tag=OPEJFKBJ_00414;product=Putative hydrolase MhqD
SNZR01000011.1	Prodigal:002006	CDS	435516	436652	.	+	0	ID=OPEJFKBJ_00415;inference=ab initio prediction:Prodigal:002006;locus_tag=OPEJFKBJ_00415;product=hypothetical protein
SNZR01000011.1	Prodigal:002006	CDS	436649	438433	.	+	0	ID=OPEJFKBJ_00416;eC_number=7.6.2.8;Name=btuD_3;gene=btuD_3;inference=ab initio prediction:Prodigal:002006,protein motif:HAMAP:MF_01005;locus_tag=OPEJFKBJ_00416;product=Vitamin B12 import ATP-binding protein BtuD
SNZR01000011.1	Prodigal:002006	CDS	438430	439173	.	+	0	ID=OPEJFKBJ_00417;Name=livF_4;db_xref=COG:COG0410;gene=livF_4;inference=ab initio prediction:Prodigal:002006,similar to AA sequence:UniProtKB:P22731;locus_tag=OPEJFKBJ_00417;product=High-affinity branched-chain amino acid transport ATP-binding protein LivF
SNZR01000011.1	Prodigal:002006	CDS	439417	439863	.	-	0	ID=OPEJFKBJ_00418;inference=ab initio prediction:Prodigal:002006;locus_tag=OPEJFKBJ_00418;product=hypothetical protein
SNZR01000011.1	Prodigal:002006	CDS	439892	440476	.	-	0	ID=OPEJFKBJ_00419;inference=ab initio prediction:Prodigal:002006;locus_tag=OPEJFKBJ_00419;product=hypothetical protein
SNZR01000011.1	Prodigal:002006	CDS	440597	441373	.	-	0	ID=OPEJFKBJ_00420;eC_number=2.3.1.286;Name=cobB;db_xref=COG:COG0846;gene=cobB;inference=ab initio prediction:Prodigal:002006,similar to AA sequence:UniProtKB:Q9WYW0;locus_tag=OPEJFKBJ_00420;product=NAD-dependent protein deacetylase
SNZR01000011.1	Prodigal:002006	CDS	441444	442430	.	+	0	ID=OPEJFKBJ_00421;inference=ab initio prediction:Prodigal:002006;locus_tag=OPEJFKBJ_00421;product=hypothetical protein
SNZR01000011.1	Prodigal:002006	CDS	442440	443390	.	-	0	ID=OPEJFKBJ_00422;db_xref=COG:COG0803;inference=ab initio prediction:Prodigal:002006,similar to AA sequence:UniProtKB:Q57449;locus_tag=OPEJFKBJ_00422;product=putative periplasmic iron-binding protein
SNZR01000011.1	Prodigal:002006	CDS	443407	444270	.	-	0	ID=OPEJFKBJ_00423;Name=mntB_4;gene=mntB_4;inference=ab initio prediction:Prodigal:002006,similar to AA sequence:UniProtKB:Q55282;locus_tag=OPEJFKBJ_00423;product=Manganese transport system membrane protein MntB
SNZR01000011.1	Prodigal:002006	CDS	444267	445082	.	-	0	ID=OPEJFKBJ_00424;Name=mntB_5;db_xref=COG:COG1121;gene=mntB_5;inference=ab initio prediction:Prodigal:002006,similar to AA sequence:UniProtKB:O34338;locus_tag=OPEJFKBJ_00424;product=Manganese transport system ATP-binding protein MntB
SNZR01000011.1	Prodigal:002006	CDS	445079	445291	.	-	0	ID=OPEJFKBJ_00425;inference=ab initio prediction:Prodigal:002006;locus_tag=OPEJFKBJ_00425;product=hypothetical protein
SNZR01000011.1	Prodigal:002006	CDS	445508	445939	.	+	0	ID=OPEJFKBJ_00426;Name=zur;db_xref=COG:COG0735;gene=zur;inference=ab initio prediction:Prodigal:002006,similar to AA sequence:UniProtKB:P0AC51;locus_tag=OPEJFKBJ_00426;product=Zinc uptake regulation protein
SNZR01000011.1	Prodigal:002006	CDS	445915	447099	.	-	0	ID=OPEJFKBJ_00427;inference=ab initio prediction:Prodigal:002006;locus_tag=OPEJFKBJ_00427;product=hypothetical protein
SNZR01000011.1	Prodigal:002006	CDS	447314	450466	.	-	0	ID=OPEJFKBJ_00428;inference=ab initio prediction:Prodigal:002006;locus_tag=OPEJFKBJ_00428;product=hypothetical protein
SNZR01000011.1	Prodigal:002006	CDS	450967	452241	.	-	0	ID=OPEJFKBJ_00429;inference=ab initio prediction:Prodigal:002006;locus_tag=OPEJFKBJ_00429;product=hypothetical protein
SNZR01000011.1	Prodigal:002006	CDS	452478	452597	.	+	0	ID=OPEJFKBJ_00430;inference=ab initio prediction:Prodigal:002006;locus_tag=OPEJFKBJ_00430;product=hypothetical protein
SNZR01000011.1	Prodigal:002006	CDS	452876	454033	.	-	0	ID=OPEJFKBJ_00431;inference=ab initio prediction:Prodigal:002006;locus_tag=OPEJFKBJ_00431;product=hypothetical protein
SNZR01000011.1	Prodigal:002006	CDS	454026	455456	.	-	0	ID=OPEJFKBJ_00432;eC_number=1.3.5.4;Name=ifcA_1;db_xref=COG:COG1053;gene=ifcA_1;inference=ab initio prediction:Prodigal:002006,similar to AA sequence:UniProtKB:Q9Z4P0;locus_tag=OPEJFKBJ_00432;product=Fumarate reductase flavoprotein subunit
SNZR01000011.1	Prodigal:002006	CDS	455880	457049	.	+	0	ID=OPEJFKBJ_00433;Name=braC_1;db_xref=COG:COG0683;gene=braC_1;inference=ab initio prediction:Prodigal:002006,similar to AA sequence:UniProtKB:P21175;locus_tag=OPEJFKBJ_00433;product=Leucine-%2C isoleucine-%2C valine-%2C threonine-%2C and alanine-binding protein
SNZR01000011.1	Prodigal:002006	CDS	457072	457938	.	+	0	ID=OPEJFKBJ_00434;Name=livH_4;db_xref=COG:COG0559;gene=livH_4;inference=ab initio prediction:Prodigal:002006,similar to AA sequence:UniProtKB:P0AEX7;locus_tag=OPEJFKBJ_00434;product=High-affinity branched-chain amino acid transport system permease protein LivH
SNZR01000011.1	Prodigal:002006	CDS	457942	458922	.	+	0	ID=OPEJFKBJ_00435;inference=ab initio prediction:Prodigal:002006;locus_tag=OPEJFKBJ_00435;product=hypothetical protein
SNZR01000011.1	Prodigal:002006	CDS	458938	459702	.	+	0	ID=OPEJFKBJ_00436;eC_number=3.6.3.-;Name=lnrL;db_xref=COG:COG1131;gene=lnrL;inference=ab initio prediction:Prodigal:002006,similar to AA sequence:UniProtKB:P94440;locus_tag=OPEJFKBJ_00436;product=Linearmycin resistance ATP-binding protein LnrL
SNZR01000011.1	Prodigal:002006	CDS	459695	460387	.	+	0	ID=OPEJFKBJ_00437;Name=livF_5;db_xref=COG:COG0410;gene=livF_5;inference=ab initio prediction:Prodigal:002006,similar to AA sequence:UniProtKB:P22731;locus_tag=OPEJFKBJ_00437;product=High-affinity branched-chain amino acid transport ATP-binding protein LivF
SNZR01000011.1	Prodigal:002006	CDS	460387	461217	.	+	0	ID=OPEJFKBJ_00438;inference=ab initio prediction:Prodigal:002006;locus_tag=OPEJFKBJ_00438;product=hypothetical protein
SNZR01000011.1	Prodigal:002006	CDS	461253	462680	.	+	0	ID=OPEJFKBJ_00439;eC_number=1.2.1.79;Name=gabD;db_xref=COG:COG1012;gene=gabD;inference=ab initio prediction:Prodigal:002006,similar to AA sequence:UniProtKB:P25526;locus_tag=OPEJFKBJ_00439;product=Succinate-semialdehyde dehydrogenase [NADP(+)] GabD
SNZR01000011.1	Prodigal:002006	CDS	462729	463913	.	+	0	ID=OPEJFKBJ_00440;eC_number=1.1.1.202;Name=dhaT;db_xref=COG:COG1454;gene=dhaT;inference=ab initio prediction:Prodigal:002006,similar to AA sequence:UniProtKB:Q59477;locus_tag=OPEJFKBJ_00440;product=1%2C3-propanediol dehydrogenase
SNZR01000011.1	Prodigal:002006	CDS	463987	465036	.	+	0	ID=OPEJFKBJ_00441;Name=degA;db_xref=COG:COG1609;gene=degA;inference=ab initio prediction:Prodigal:002006,similar to AA sequence:UniProtKB:P37947;locus_tag=OPEJFKBJ_00441;product=HTH-type transcriptional regulator DegA
SNZR01000011.1	Prodigal:002006	CDS	465073	466161	.	+	0	ID=OPEJFKBJ_00442;eC_number=1.6.99.1;Name=namA_2;db_xref=COG:COG1902;gene=namA_2;inference=ab initio prediction:Prodigal:002006,similar to AA sequence:UniProtKB:Q5KXG9;locus_tag=OPEJFKBJ_00442;product=NADPH dehydrogenase
SNZR01000011.1	Prodigal:002006	CDS	466158	467333	.	+	0	ID=OPEJFKBJ_00443;eC_number=1.6.99.1;Name=namA_3;db_xref=COG:COG1902;gene=namA_3;inference=ab initio prediction:Prodigal:002006,similar to AA sequence:UniProtKB:Q5KXG9;locus_tag=OPEJFKBJ_00443;product=NADPH dehydrogenase
SNZR01000011.1	Prodigal:002006	CDS	467500	468207	.	-	0	ID=OPEJFKBJ_00444;Name=livF_6;db_xref=COG:COG0410;gene=livF_6;inference=ab initio prediction:Prodigal:002006,similar to AA sequence:UniProtKB:P22731;locus_tag=OPEJFKBJ_00444;product=High-affinity branched-chain amino acid transport ATP-binding protein LivF
SNZR01000011.1	Prodigal:002006	CDS	468204	469967	.	-	0	ID=OPEJFKBJ_00445;eC_number=7.6.2.8;Name=btuD_4;gene=btuD_4;inference=ab initio prediction:Prodigal:002006,protein motif:HAMAP:MF_01005;locus_tag=OPEJFKBJ_00445;product=Vitamin B12 import ATP-binding protein BtuD
SNZR01000011.1	Prodigal:002006	CDS	469957	470853	.	-	0	ID=OPEJFKBJ_00446;Name=livH_5;db_xref=COG:COG0559;gene=livH_5;inference=ab initio prediction:Prodigal:002006,similar to AA sequence:UniProtKB:P0AEX7;locus_tag=OPEJFKBJ_00446;product=High-affinity branched-chain amino acid transport system permease protein LivH
SNZR01000011.1	Prodigal:002006	CDS	470884	472017	.	-	0	ID=OPEJFKBJ_00447;Name=braC_2;db_xref=COG:COG0683;gene=braC_2;inference=ab initio prediction:Prodigal:002006,similar to AA sequence:UniProtKB:P21175;locus_tag=OPEJFKBJ_00447;product=Leucine-%2C isoleucine-%2C valine-%2C threonine-%2C and alanine-binding protein
SNZR01000011.1	Prodigal:002006	CDS	472049	472843	.	-	0	ID=OPEJFKBJ_00448;eC_number=4.2.1.149;Name=caiD_1;gene=caiD_1;inference=ab initio prediction:Prodigal:002006,similar to AA sequence:UniProtKB:Q8GB17;locus_tag=OPEJFKBJ_00448;product=Carnitinyl-CoA dehydratase
SNZR01000011.1	Prodigal:002006	CDS	472840	473175	.	-	0	ID=OPEJFKBJ_00449;inference=ab initio prediction:Prodigal:002006;locus_tag=OPEJFKBJ_00449;product=hypothetical protein
SNZR01000011.1	Prodigal:002006	CDS	473168	474331	.	-	0	ID=OPEJFKBJ_00450;eC_number=2.3.1.9;inference=ab initio prediction:Prodigal:002006,similar to AA sequence:UniProtKB:Q7A7L2;locus_tag=OPEJFKBJ_00450;product=putative acetyl-CoA acyltransferase
SNZR01000011.1	Prodigal:002006	CDS	474331	475848	.	-	0	ID=OPEJFKBJ_00451;eC_number=6.2.1.3;Name=fadD_1;db_xref=COG:COG0318;gene=fadD_1;inference=ab initio prediction:Prodigal:002006,similar to AA sequence:UniProtKB:P69451;locus_tag=OPEJFKBJ_00451;product=Long-chain-fatty-acid--CoA ligase
SNZR01000011.1	Prodigal:002006	CDS	475959	476591	.	+	0	ID=OPEJFKBJ_00452;Name=kstR2_1;gene=kstR2_1;inference=ab initio prediction:Prodigal:002006,similar to AA sequence:UniProtKB:Q0S7V2;locus_tag=OPEJFKBJ_00452;product=HTH-type transcriptional repressor KstR2
SNZR01000011.1	Prodigal:002006	CDS	476654	477910	.	-	0	ID=OPEJFKBJ_00453;eC_number=2.8.3.-;db_xref=COG:COG0427;inference=ab initio prediction:Prodigal:002006,similar to AA sequence:UniProtKB:G2SYC0;locus_tag=OPEJFKBJ_00453;product=Butyryl-CoA:acetate CoA-transferase
SNZR01000011.1	Prodigal:002006	CDS	477922	479088	.	-	0	ID=OPEJFKBJ_00454;eC_number=1.3.99.-;db_xref=COG:COG1960;inference=ab initio prediction:Prodigal:002006,similar to AA sequence:UniProtKB:P9WQG3;locus_tag=OPEJFKBJ_00454;product=Acyl-CoA dehydrogenase fadE12
SNZR01000011.1	Prodigal:002006	CDS	479403	482627	.	+	0	ID=OPEJFKBJ_00455;inference=ab initio prediction:Prodigal:002006;locus_tag=OPEJFKBJ_00455;product=hypothetical protein
SNZR01000011.1	Prodigal:002006	CDS	482627	484279	.	+	0	ID=OPEJFKBJ_00456;inference=ab initio prediction:Prodigal:002006;locus_tag=OPEJFKBJ_00456;product=hypothetical protein
SNZR01000011.1	Prodigal:002006	CDS	484599	486428	.	+	0	ID=OPEJFKBJ_00457;inference=ab initio prediction:Prodigal:002006;locus_tag=OPEJFKBJ_00457;product=hypothetical protein
SNZR01000011.1	Prodigal:002006	CDS	486457	487908	.	-	0	ID=OPEJFKBJ_00458;inference=ab initio prediction:Prodigal:002006;locus_tag=OPEJFKBJ_00458;product=hypothetical protein
SNZR01000011.1	Prodigal:002006	CDS	488059	489273	.	-	0	ID=OPEJFKBJ_00459;inference=ab initio prediction:Prodigal:002006;locus_tag=OPEJFKBJ_00459;product=hypothetical protein
SNZR01000011.1	Aragorn:001002	tRNA	489792	489866	.	-	.	ID=OPEJFKBJ_00460;inference=COORDINATES:profile:Aragorn:001002;locus_tag=OPEJFKBJ_00460;product=tRNA-Thr(ggt)
SNZR01000011.1	Prodigal:002006	CDS	490248	491540	.	+	0	ID=OPEJFKBJ_00461;eC_number=2.5.1.7;Name=murA;db_xref=COG:COG0766;gene=murA;inference=ab initio prediction:Prodigal:002006,similar to AA sequence:UniProtKB:Q9HVW7;locus_tag=OPEJFKBJ_00461;product=UDP-N-acetylglucosamine 1-carboxyvinyltransferase
SNZR01000011.1	Prodigal:002006	CDS	491615	491884	.	+	0	ID=OPEJFKBJ_00462;inference=ab initio prediction:Prodigal:002006;locus_tag=OPEJFKBJ_00462;product=hypothetical protein
SNZR01000011.1	Prodigal:002006	CDS	491991	493091	.	-	0	ID=OPEJFKBJ_00463;eC_number=7.6.2.8;Name=btuD_5;gene=btuD_5;inference=ab initio prediction:Prodigal:002006,protein motif:HAMAP:MF_01005;locus_tag=OPEJFKBJ_00463;product=Vitamin B12 import ATP-binding protein BtuD
SNZR01000011.1	Prodigal:002006	CDS	493108	495180	.	-	0	ID=OPEJFKBJ_00464;inference=ab initio prediction:Prodigal:002006;locus_tag=OPEJFKBJ_00464;product=hypothetical protein
SNZR01000011.1	Prodigal:002006	CDS	495503	498295	.	-	0	ID=OPEJFKBJ_00465;inference=ab initio prediction:Prodigal:002006;locus_tag=OPEJFKBJ_00465;product=hypothetical protein
SNZR01000011.1	Prodigal:002006	CDS	498295	499212	.	-	0	ID=OPEJFKBJ_00466;inference=ab initio prediction:Prodigal:002006;locus_tag=OPEJFKBJ_00466;product=hypothetical protein
SNZR01000011.1	Prodigal:002006	CDS	499222	500232	.	-	0	ID=OPEJFKBJ_00467;eC_number=3.6.3.-;Name=ravA;gene=ravA;inference=ab initio prediction:Prodigal:002006,protein motif:HAMAP:MF_01625;locus_tag=OPEJFKBJ_00467;product=ATPase RavA
SNZR01000011.1	Prodigal:002006	CDS	500441	501043	.	+	0	ID=OPEJFKBJ_00468;inference=ab initio prediction:Prodigal:002006;locus_tag=OPEJFKBJ_00468;product=hypothetical protein
SNZR01000011.1	Prodigal:002006	CDS	501040	501693	.	+	0	ID=OPEJFKBJ_00469;eC_number=3.6.1.-;Name=nudL;gene=nudL;inference=ab initio prediction:Prodigal:002006,protein motif:HAMAP:MF_01592;locus_tag=OPEJFKBJ_00469;product=putative Nudix hydrolase NudL
SNZR01000011.1	Prodigal:002006	CDS	501690	501947	.	+	0	ID=OPEJFKBJ_00470;inference=ab initio prediction:Prodigal:002006;locus_tag=OPEJFKBJ_00470;product=hypothetical protein
SNZR01000011.1	Prodigal:002006	CDS	501944	503152	.	+	0	ID=OPEJFKBJ_00471;eC_number=2.7.7.72;Name=cca;gene=cca;inference=ab initio prediction:Prodigal:002006,protein motif:HAMAP:MF_01263;locus_tag=OPEJFKBJ_00471;product=CCA-adding enzyme
SNZR01000011.1	Prodigal:002006	CDS	503162	503356	.	-	0	ID=OPEJFKBJ_00472;inference=ab initio prediction:Prodigal:002006;locus_tag=OPEJFKBJ_00472;product=hypothetical protein
SNZR01000011.1	Prodigal:002006	CDS	503381	503896	.	-	0	ID=OPEJFKBJ_00473;Name=yciF_2;db_xref=COG:COG3685;gene=yciF_2;inference=ab initio prediction:Prodigal:002006,similar to AA sequence:UniProtKB:P21362;locus_tag=OPEJFKBJ_00473;product=Protein YciF
SNZR01000011.1	Prodigal:002006	CDS	504299	504547	.	+	0	ID=OPEJFKBJ_00474;inference=ab initio prediction:Prodigal:002006;locus_tag=OPEJFKBJ_00474;product=hypothetical protein
SNZR01000011.1	Prodigal:002006	CDS	504587	505204	.	-	0	ID=OPEJFKBJ_00475;eC_number=3.5.1.110;Name=rutB_3;gene=rutB_3;inference=ab initio prediction:Prodigal:002006,protein motif:HAMAP:MF_00830;locus_tag=OPEJFKBJ_00475;product=Peroxyureidoacrylate/ureidoacrylate amidohydrolase RutB
SNZR01000011.1	Prodigal:002006	CDS	505451	506338	.	-	0	ID=OPEJFKBJ_00476;Name=livF_7;db_xref=COG:COG0410;gene=livF_7;inference=ab initio prediction:Prodigal:002006,similar to AA sequence:UniProtKB:P22731;locus_tag=OPEJFKBJ_00476;product=High-affinity branched-chain amino acid transport ATP-binding protein LivF
SNZR01000011.1	Prodigal:002006	CDS	506918	508249	.	-	0	ID=OPEJFKBJ_00477;inference=ab initio prediction:Prodigal:002006;locus_tag=OPEJFKBJ_00477;product=hypothetical protein
SNZR01000011.1	Prodigal:002006	CDS	508289	508765	.	-	0	ID=OPEJFKBJ_00478;inference=ab initio prediction:Prodigal:002006;locus_tag=OPEJFKBJ_00478;product=hypothetical protein
SNZR01000011.1	Prodigal:002006	CDS	508776	509852	.	-	0	ID=OPEJFKBJ_00479;inference=ab initio prediction:Prodigal:002006;locus_tag=OPEJFKBJ_00479;product=hypothetical protein
SNZR01000011.1	Prodigal:002006	CDS	510138	510608	.	-	0	ID=OPEJFKBJ_00480;eC_number=4.2.2.-;Name=rlpA_1;gene=rlpA_1;inference=ab initio prediction:Prodigal:002006,protein motif:HAMAP:MF_02071;locus_tag=OPEJFKBJ_00480;product=Endolytic peptidoglycan transglycosylase RlpA
SNZR01000011.1	Prodigal:002006	CDS	510719	511609	.	+	0	ID=OPEJFKBJ_00481;eC_number=3.1.2.6;Name=gloB_1;gene=gloB_1;inference=ab initio prediction:Prodigal:002006,protein motif:HAMAP:MF_01374;locus_tag=OPEJFKBJ_00481;product=Hydroxyacylglutathione hydrolase
SNZR01000011.1	Prodigal:002006	CDS	511829	513484	.	-	0	ID=OPEJFKBJ_00482;inference=ab initio prediction:Prodigal:002006;locus_tag=OPEJFKBJ_00482;product=hypothetical protein
SNZR01000011.1	Prodigal:002006	CDS	513776	514801	.	-	0	ID=OPEJFKBJ_00483;Name=futA1;gene=futA1;inference=ab initio prediction:Prodigal:002006,similar to AA sequence:UniProtKB:P72827;locus_tag=OPEJFKBJ_00483;product=Iron uptake protein A1
SNZR01000011.1	Prodigal:002006	CDS	514948	516042	.	-	0	ID=OPEJFKBJ_00484;eC_number=7.3.2.3;Name=cysA_1;db_xref=COG:COG1118;gene=cysA_1;inference=ab initio prediction:Prodigal:002006,similar to AA sequence:UniProtKB:P16676;locus_tag=OPEJFKBJ_00484;product=Sulfate/thiosulfate import ATP-binding protein CysA
SNZR01000011.1	Prodigal:002006	CDS	516045	516386	.	-	0	ID=OPEJFKBJ_00485;inference=ab initio prediction:Prodigal:002006;locus_tag=OPEJFKBJ_00485;product=hypothetical protein
SNZR01000011.1	Prodigal:002006	CDS	516497	516865	.	-	0	ID=OPEJFKBJ_00486;inference=ab initio prediction:Prodigal:002006;locus_tag=OPEJFKBJ_00486;product=hypothetical protein
SNZR01000011.1	Prodigal:002006	CDS	517139	517720	.	-	0	ID=OPEJFKBJ_00487;inference=ab initio prediction:Prodigal:002006;locus_tag=OPEJFKBJ_00487;product=hypothetical protein
SNZR01000011.1	Prodigal:002006	CDS	517780	521580	.	-	0	ID=OPEJFKBJ_00488;Name=putA;db_xref=COG:COG0506;gene=putA;inference=ab initio prediction:Prodigal:002006,similar to AA sequence:UniProtKB:P09546;locus_tag=OPEJFKBJ_00488;product=Bifunctional protein PutA
SNZR01000011.1	Prodigal:002006	CDS	521702	522163	.	+	0	ID=OPEJFKBJ_00489;Name=lrp_3;db_xref=COG:COG1522;gene=lrp_3;inference=ab initio prediction:Prodigal:002006,similar to AA sequence:UniProtKB:P0ACJ0;locus_tag=OPEJFKBJ_00489;product=Leucine-responsive regulatory protein
SNZR01000011.1	Prodigal:002006	CDS	522407	524215	.	+	0	ID=OPEJFKBJ_00490;eC_number=4.2.1.25;Name=araC;gene=araC;inference=ab initio prediction:Prodigal:002006,similar to AA sequence:UniProtKB:Q1JUQ1;locus_tag=OPEJFKBJ_00490;product=L-arabonate dehydratase
SNZR01000011.1	Prodigal:002006	CDS	524224	525204	.	+	0	ID=OPEJFKBJ_00491;inference=ab initio prediction:Prodigal:002006;locus_tag=OPEJFKBJ_00491;product=hypothetical protein
SNZR01000011.1	Prodigal:002006	CDS	525218	525586	.	+	0	ID=OPEJFKBJ_00492;inference=ab initio prediction:Prodigal:002006;locus_tag=OPEJFKBJ_00492;product=hypothetical protein
SNZR01000011.1	Prodigal:002006	CDS	525837	527258	.	+	0	ID=OPEJFKBJ_00493;inference=ab initio prediction:Prodigal:002006,protein motif:HAMAP:MF_01212;locus_tag=OPEJFKBJ_00493;product=Deoxyguanosinetriphosphate triphosphohydrolase-like protein
SNZR01000011.1	Prodigal:002006	CDS	528171	528437	.	+	0	ID=OPEJFKBJ_00494;inference=ab initio prediction:Prodigal:002006;locus_tag=OPEJFKBJ_00494;product=hypothetical protein
SNZR01000011.1	Prodigal:002006	CDS	529105	529659	.	+	0	ID=OPEJFKBJ_00495;inference=ab initio prediction:Prodigal:002006;locus_tag=OPEJFKBJ_00495;product=hypothetical protein
SNZR01000011.1	Prodigal:002006	CDS	529631	530794	.	-	0	ID=OPEJFKBJ_00496;eC_number=3.5.1.32;Name=hipO_1;db_xref=COG:COG1473;gene=hipO_1;inference=ab initio prediction:Prodigal:002006,similar to AA sequence:UniProtKB:P45493;locus_tag=OPEJFKBJ_00496;product=Hippurate hydrolase
SNZR01000011.1	Prodigal:002006	CDS	530997	533513	.	+	0	ID=OPEJFKBJ_00497;eC_number=3.6.4.13;Name=srmB;gene=srmB;inference=ab initio prediction:Prodigal:002006,protein motif:HAMAP:MF_00967;locus_tag=OPEJFKBJ_00497;product=ATP-dependent RNA helicase SrmB
SNZR01000011.1	Prodigal:002006	CDS	533510	534226	.	+	0	ID=OPEJFKBJ_00498;inference=ab initio prediction:Prodigal:002006;locus_tag=OPEJFKBJ_00498;product=hypothetical protein
SNZR01000011.1	Prodigal:002006	CDS	534263	535039	.	-	0	ID=OPEJFKBJ_00499;inference=ab initio prediction:Prodigal:002006;locus_tag=OPEJFKBJ_00499;product=hypothetical protein
SNZR01000011.1	Prodigal:002006	CDS	535036	535962	.	-	0	ID=OPEJFKBJ_00500;inference=ab initio prediction:Prodigal:002006;locus_tag=OPEJFKBJ_00500;product=hypothetical protein
SNZR01000011.1	Prodigal:002006	CDS	536254	539589	.	-	0	ID=OPEJFKBJ_00501;inference=ab initio prediction:Prodigal:002006;locus_tag=OPEJFKBJ_00501;product=hypothetical protein
SNZR01000011.1	Prodigal:002006	CDS	539838	541631	.	+	0	ID=OPEJFKBJ_00502;eC_number=1.3.8.-;Name=dmdC_1;db_xref=COG:COG1960;gene=dmdC_1;inference=ab initio prediction:Prodigal:002006,similar to AA sequence:UniProtKB:Q5LLW7;locus_tag=OPEJFKBJ_00502;product=3-methylmercaptopropionyl-CoA dehydrogenase
SNZR01000011.1	Prodigal:002006	CDS	541807	542535	.	-	0	ID=OPEJFKBJ_00503;eC_number=4.2.2.-;Name=mltF_1;gene=mltF_1;inference=ab initio prediction:Prodigal:002006,protein motif:HAMAP:MF_02016;locus_tag=OPEJFKBJ_00503;product=Membrane-bound lytic murein transglycosylase F
SNZR01000011.1	Prodigal:002006	CDS	542710	543918	.	+	0	ID=OPEJFKBJ_00504;eC_number=2.3.1.-;Name=fadA_2;db_xref=COG:COG0183;gene=fadA_2;inference=ab initio prediction:Prodigal:002006,similar to AA sequence:UniProtKB:O53871;locus_tag=OPEJFKBJ_00504;product=Putative acyltransferase
SNZR01000011.1	Prodigal:002006	CDS	544281	546491	.	+	0	ID=OPEJFKBJ_00505;Name=fadJ_2;db_xref=COG:COG1024;gene=fadJ_2;inference=ab initio prediction:Prodigal:002006,similar to AA sequence:UniProtKB:P77399;locus_tag=OPEJFKBJ_00505;product=Fatty acid oxidation complex subunit alpha
SNZR01000011.1	Prodigal:002006	CDS	546572	547711	.	+	0	ID=OPEJFKBJ_00506;eC_number=3.1.1.-;db_xref=COG:COG3964;inference=ab initio prediction:Prodigal:002006,similar to AA sequence:UniProtKB:A6X391;locus_tag=OPEJFKBJ_00506;product=Deacetylase
SNZR01000011.1	Prodigal:002006	CDS	547708	548658	.	+	0	ID=OPEJFKBJ_00507;inference=ab initio prediction:Prodigal:002006;locus_tag=OPEJFKBJ_00507;product=hypothetical protein
SNZR01000011.1	Prodigal:002006	CDS	548938	550401	.	-	0	ID=OPEJFKBJ_00508;Name=pcaK;db_xref=COG:COG0477;gene=pcaK;inference=ab initio prediction:Prodigal:002006,similar to AA sequence:UniProtKB:Q43975;locus_tag=OPEJFKBJ_00508;product=4-hydroxybenzoate transporter PcaK
SNZR01000011.1	Prodigal:002006	CDS	550617	551021	.	-	0	ID=OPEJFKBJ_00509;eC_number=3.1.-.-;db_xref=COG:COG3742;inference=ab initio prediction:Prodigal:002006,similar to AA sequence:UniProtKB:P9WF57;locus_tag=OPEJFKBJ_00509;product=Ribonuclease VapC42
SNZR01000011.1	Prodigal:002006	CDS	551018	551287	.	-	0	ID=OPEJFKBJ_00510;inference=ab initio prediction:Prodigal:002006;locus_tag=OPEJFKBJ_00510;product=hypothetical protein
SNZR01000011.1	Prodigal:002006	CDS	551392	552339	.	-	0	ID=OPEJFKBJ_00511;eC_number=2.3.1.189;Name=mshD_1;gene=mshD_1;inference=ab initio prediction:Prodigal:002006,protein motif:HAMAP:MF_01698;locus_tag=OPEJFKBJ_00511;product=Mycothiol acetyltransferase
SNZR01000011.1	Prodigal:002006	CDS	552375	553469	.	-	0	ID=OPEJFKBJ_00512;db_xref=COG:COG4307;inference=ab initio prediction:Prodigal:002006,similar to AA sequence:UniProtKB:P9WL95;locus_tag=OPEJFKBJ_00512;product=putative protein
SNZR01000011.1	Prodigal:002006	CDS	553619	554464	.	+	0	ID=OPEJFKBJ_00513;db_xref=COG:COG1073;inference=ab initio prediction:Prodigal:002006,similar to AA sequence:UniProtKB:P9WLC7;locus_tag=OPEJFKBJ_00513;product=putative protein
SNZR01000011.1	Prodigal:002006	CDS	554588	554938	.	+	0	ID=OPEJFKBJ_00514;eC_number=3.5.99.10;Name=yabJ_1;db_xref=COG:COG0251;gene=yabJ_1;inference=ab initio prediction:Prodigal:002006,similar to AA sequence:UniProtKB:P37552;locus_tag=OPEJFKBJ_00514;product=2-iminobutanoate/2-iminopropanoate deaminase
SNZR01000011.1	Prodigal:002006	CDS	555117	555251	.	+	0	ID=OPEJFKBJ_00515;Name=rpmH;gene=rpmH;inference=ab initio prediction:Prodigal:002006,similar to AA sequence:UniProtKB:P23376;locus_tag=OPEJFKBJ_00515;product=50S ribosomal protein L34
SNZR01000011.1	Prodigal:002006	CDS	555299	555715	.	+	0	ID=OPEJFKBJ_00516;eC_number=3.1.26.5;Name=rnpA;gene=rnpA;inference=ab initio prediction:Prodigal:002006,protein motif:HAMAP:MF_00227;locus_tag=OPEJFKBJ_00516;product=Ribonuclease P protein component
SNZR01000011.1	Prodigal:002006	CDS	555708	557549	.	+	0	ID=OPEJFKBJ_00517;Name=yidC;db_xref=COG:COG0706;gene=yidC;inference=ab initio prediction:Prodigal:002006,similar to AA sequence:UniProtKB:P25714;locus_tag=OPEJFKBJ_00517;product=Membrane protein insertase YidC
SNZR01000011.1	Prodigal:002006	CDS	557757	558416	.	+	0	ID=OPEJFKBJ_00518;Name=engB;db_xref=COG:COG0218;gene=engB;inference=ab initio prediction:Prodigal:002006,similar to AA sequence:UniProtKB:Q9X1H7;locus_tag=OPEJFKBJ_00518;product=putative GTP-binding protein EngB
SNZR01000011.1	Prodigal:002006	CDS	558413	558781	.	+	0	ID=OPEJFKBJ_00519;inference=ab initio prediction:Prodigal:002006;locus_tag=OPEJFKBJ_00519;product=hypothetical protein
SNZR01000011.1	Prodigal:002006	CDS	558788	559093	.	-	0	ID=OPEJFKBJ_00520;inference=ab initio prediction:Prodigal:002006;locus_tag=OPEJFKBJ_00520;product=hypothetical protein
SNZR01000011.1	Prodigal:002006	CDS	559234	560868	.	+	0	ID=OPEJFKBJ_00521;eC_number=6.2.1.3;db_xref=COG:COG0318;inference=ab initio prediction:Prodigal:002006,similar to AA sequence:UniProtKB:Q5SKN9;locus_tag=OPEJFKBJ_00521;product=Long-chain-fatty-acid--CoA ligase
SNZR01000011.1	Prodigal:002006	CDS	561223	562401	.	+	0	ID=OPEJFKBJ_00522;eC_number=2.8.3.22;Name=smtB_3;db_xref=COG:COG1804;gene=smtB_3;inference=ab initio prediction:Prodigal:002006,similar to AA sequence:UniProtKB:Q1KLK0;locus_tag=OPEJFKBJ_00522;product=Succinyl-CoA--L-malate CoA-transferase beta subunit
SNZR01000011.1	Prodigal:002006	CDS	562567	564048	.	+	0	ID=OPEJFKBJ_00523;eC_number=1.2.1.-;Name=tgnC_1;db_xref=COG:COG1012;gene=tgnC_1;inference=ab initio prediction:Prodigal:002006,similar to AA sequence:UniProtKB:Q6F9F7;locus_tag=OPEJFKBJ_00523;product=(Z)-2-((N-methylformamido)methylene)-5-hydroxybutyrolactone dehydrogenase
SNZR01000011.1	Prodigal:002006	CDS	564379	565395	.	+	0	ID=OPEJFKBJ_00524;Name=yiaO_1;db_xref=COG:COG1638;gene=yiaO_1;inference=ab initio prediction:Prodigal:002006,similar to AA sequence:UniProtKB:P37676;locus_tag=OPEJFKBJ_00524;product=2%2C3-diketo-L-gulonate-binding periplasmic protein YiaO
SNZR01000011.1	Prodigal:002006	CDS	565395	566663	.	+	0	ID=OPEJFKBJ_00525;eC_number=3.7.1.-;Name=oiaT;db_xref=COG:COG1850;gene=oiaT;inference=ab initio prediction:Prodigal:002006,similar to AA sequence:UniProtKB:A7IJG7;locus_tag=OPEJFKBJ_00525;product=3-oxo-isoapionate-4-phosphate transcarboxylase/hydrolase
SNZR01000011.1	Prodigal:002006	CDS	566776	568131	.	+	0	ID=OPEJFKBJ_00526;eC_number=2.7.1.-;Name=oiaK;gene=oiaK;inference=ab initio prediction:Prodigal:002006,similar to AA sequence:UniProtKB:B1G889;locus_tag=OPEJFKBJ_00526;product=3-oxo-isoapionate kinase
SNZR01000011.1	Prodigal:002006	CDS	568141	568926	.	+	0	ID=OPEJFKBJ_00527;eC_number=1.1.1.100;Name=fabG_2;gene=fabG_2;inference=ab initio prediction:Prodigal:002006,similar to AA sequence:UniProtKB:O67610;locus_tag=OPEJFKBJ_00527;product=3-oxoacyl-[acyl-carrier-protein] reductase FabG
SNZR01000011.1	Prodigal:002006	CDS	569003	569788	.	+	0	ID=OPEJFKBJ_00528;eC_number=1.1.1.100;Name=fabG_3;gene=fabG_3;inference=ab initio prediction:Prodigal:002006,similar to AA sequence:UniProtKB:O67610;locus_tag=OPEJFKBJ_00528;product=3-oxoacyl-[acyl-carrier-protein] reductase FabG
SNZR01000011.1	Prodigal:002006	CDS	569984	570784	.	+	0	ID=OPEJFKBJ_00529;eC_number=1.1.1.-;Name=linX_2;gene=linX_2;inference=ab initio prediction:Prodigal:002006,similar to AA sequence:UniProtKB:D4Z260;locus_tag=OPEJFKBJ_00529;product=2%2C5-dichloro-2%2C5-cyclohexadiene-1%2C4-diol dehydrogenase LinX
SNZR01000011.1	Prodigal:002006	CDS	570863	572074	.	+	0	ID=OPEJFKBJ_00530;inference=ab initio prediction:Prodigal:002006;locus_tag=OPEJFKBJ_00530;product=hypothetical protein
SNZR01000011.1	Prodigal:002006	CDS	572078	574561	.	-	0	ID=OPEJFKBJ_00531;eC_number=1.2.4.1;Name=aceE;db_xref=COG:COG2609;gene=aceE;inference=ab initio prediction:Prodigal:002006,similar to AA sequence:UniProtKB:Q8NNF6;locus_tag=OPEJFKBJ_00531;product=Pyruvate dehydrogenase E1 component
SNZR01000011.1	Prodigal:002006	CDS	574660	575169	.	+	0	ID=OPEJFKBJ_00532;Name=lrp_4;db_xref=COG:COG1522;gene=lrp_4;inference=ab initio prediction:Prodigal:002006,similar to AA sequence:UniProtKB:P0ACJ0;locus_tag=OPEJFKBJ_00532;product=Leucine-responsive regulatory protein
SNZR01000011.1	Prodigal:002006	CDS	575243	575782	.	-	0	ID=OPEJFKBJ_00533;inference=ab initio prediction:Prodigal:002006;locus_tag=OPEJFKBJ_00533;product=hypothetical protein
SNZR01000011.1	Prodigal:002006	CDS	575897	576997	.	+	0	ID=OPEJFKBJ_00534;eC_number=3.6.4.12;Name=recD2_1;db_xref=COG:COG0507;gene=recD2_1;inference=ab initio prediction:Prodigal:002006,similar to AA sequence:UniProtKB:Q9RT63;locus_tag=OPEJFKBJ_00534;product=ATP-dependent RecD-like DNA helicase
SNZR01000011.1	Prodigal:002006	CDS	577261	578457	.	+	0	ID=OPEJFKBJ_00535;inference=ab initio prediction:Prodigal:002006;locus_tag=OPEJFKBJ_00535;product=hypothetical protein
SNZR01000011.1	Prodigal:002006	CDS	578549	579778	.	+	0	ID=OPEJFKBJ_00536;eC_number=2.6.1.39;Name=lysN;db_xref=COG:COG1167;gene=lysN;inference=ab initio prediction:Prodigal:002006,similar to AA sequence:UniProtKB:Q72LL6;locus_tag=OPEJFKBJ_00536;product=2-aminoadipate transaminase
SNZR01000011.1	Prodigal:002006	CDS	579775	580185	.	+	0	ID=OPEJFKBJ_00537;inference=ab initio prediction:Prodigal:002006;locus_tag=OPEJFKBJ_00537;product=hypothetical protein
SNZR01000011.1	Prodigal:002006	CDS	580348	581220	.	-	0	ID=OPEJFKBJ_00538;inference=ab initio prediction:Prodigal:002006;locus_tag=OPEJFKBJ_00538;product=hypothetical protein
SNZR01000011.1	Prodigal:002006	CDS	581376	581654	.	+	0	ID=OPEJFKBJ_00539;inference=ab initio prediction:Prodigal:002006;locus_tag=OPEJFKBJ_00539;product=hypothetical protein
SNZR01000011.1	Prodigal:002006	CDS	581663	582061	.	+	0	ID=OPEJFKBJ_00540;eC_number=3.1.-.-;db_xref=COG:COG3742;inference=ab initio prediction:Prodigal:002006,similar to AA sequence:UniProtKB:P9WF57;locus_tag=OPEJFKBJ_00540;product=Ribonuclease VapC42
SNZR01000011.1	Prodigal:002006	CDS	582058	583194	.	+	0	ID=OPEJFKBJ_00541;eC_number=2.7.2.11;Name=proB;gene=proB;inference=ab initio prediction:Prodigal:002006,similar to AA sequence:UniProtKB:Q2SZF9;locus_tag=OPEJFKBJ_00541;product=Glutamate 5-kinase
SNZR01000011.1	Prodigal:002006	CDS	583252	583692	.	+	0	ID=OPEJFKBJ_00542;Name=gcvH_1;db_xref=COG:COG0509;gene=gcvH_1;inference=ab initio prediction:Prodigal:002006,similar to AA sequence:UniProtKB:Q5SKW9;locus_tag=OPEJFKBJ_00542;product=Glycine cleavage system H protein
SNZR01000011.1	Prodigal:002006	CDS	583693	584085	.	-	0	ID=OPEJFKBJ_00543;Name=kdpE;db_xref=COG:COG0745;gene=kdpE;inference=ab initio prediction:Prodigal:002006,similar to AA sequence:UniProtKB:P21866;locus_tag=OPEJFKBJ_00543;product=KDP operon transcriptional regulatory protein KdpE
SNZR01000011.1	Prodigal:002006	CDS	584192	584833	.	-	0	ID=OPEJFKBJ_00544;eC_number=2.7.99.-;Name=chpT;gene=chpT;inference=ab initio prediction:Prodigal:002006,similar to AA sequence:UniProtKB:Q2YQA5;locus_tag=OPEJFKBJ_00544;product=Protein phosphotransferase ChpT
SNZR01000011.1	Prodigal:002006	CDS	584966	585775	.	+	0	ID=OPEJFKBJ_00545;eC_number=3.1.3.7;Name=cysQ_1;db_xref=COG:COG1218;gene=cysQ_1;inference=ab initio prediction:Prodigal:002006,similar to AA sequence:UniProtKB:P22255;locus_tag=OPEJFKBJ_00545;product=3'(2')%2C5'-bisphosphate nucleotidase CysQ
SNZR01000011.1	Prodigal:002006	CDS	585957	586541	.	+	0	ID=OPEJFKBJ_00546;inference=ab initio prediction:Prodigal:002006;locus_tag=OPEJFKBJ_00546;product=hypothetical protein
SNZR01000011.1	Prodigal:002006	CDS	586793	587578	.	+	0	ID=OPEJFKBJ_00547;eC_number=1.1.1.100;Name=fabG_4;gene=fabG_4;inference=ab initio prediction:Prodigal:002006,similar to AA sequence:UniProtKB:P0AEK2;locus_tag=OPEJFKBJ_00547;product=3-oxoacyl-[acyl-carrier-protein] reductase FabG
SNZR01000011.1	Prodigal:002006	CDS	587620	588588	.	+	0	ID=OPEJFKBJ_00548;eC_number=1.1.1.215;db_xref=COG:COG1052;inference=ab initio prediction:Prodigal:002006,similar to AA sequence:UniProtKB:Q5FTU6;locus_tag=OPEJFKBJ_00548;product=2-ketogluconate reductase
SNZR01000011.1	Prodigal:002006	CDS	588598	590019	.	-	0	ID=OPEJFKBJ_00549;eC_number=4.1.1.105;db_xref=COG:COG0076;inference=ab initio prediction:Prodigal:002006,similar to AA sequence:UniProtKB:A7B1V0;locus_tag=OPEJFKBJ_00549;product=Tryptophan decarboxylase
SNZR01000011.1	Prodigal:002006	CDS	590038	591039	.	-	0	ID=OPEJFKBJ_00550;inference=ab initio prediction:Prodigal:002006,similar to AA sequence:UniProtKB:B3EWP1;locus_tag=OPEJFKBJ_00550;note=UPF0065 protein in clcB-clcD intergenic region;product=hypothetical protein
SNZR01000011.1	Prodigal:002006	CDS	591339	592640	.	+	0	ID=OPEJFKBJ_00551;db_xref=COG:COG2067;inference=ab initio prediction:Prodigal:002006,similar to AA sequence:UniProtKB:P80603;locus_tag=OPEJFKBJ_00551;product=47 kDa outer membrane protein
SNZR01000011.1	Prodigal:002006	CDS	592950	594161	.	-	0	ID=OPEJFKBJ_00552;eC_number=2.3.1.37;Name=hemA;db_xref=COG:COG0156;gene=hemA;inference=ab initio prediction:Prodigal:002006,similar to AA sequence:UniProtKB:P18079;locus_tag=OPEJFKBJ_00552;product=5-aminolevulinate synthase
SNZR01000011.1	Prodigal:002006	CDS	594269	595282	.	-	0	ID=OPEJFKBJ_00553;Name=siaP_2;db_xref=COG:COG1638;gene=siaP_2;inference=ab initio prediction:Prodigal:002006,similar to AA sequence:UniProtKB:P44542;locus_tag=OPEJFKBJ_00553;product=Sialic acid-binding periplasmic protein SiaP
SNZR01000011.1	Prodigal:002006	CDS	595296	596084	.	-	0	ID=OPEJFKBJ_00554;eC_number=4.1.2.20;Name=garL_1;gene=garL_1;inference=ab initio prediction:Prodigal:002006,protein motif:HAMAP:MF_01291;locus_tag=OPEJFKBJ_00554;product=5-keto-4-deoxy-D-glucarate aldolase
SNZR01000011.1	Prodigal:002006	CDS	596256	597281	.	-	0	ID=OPEJFKBJ_00555;db_xref=COG:COG1638;inference=ab initio prediction:Prodigal:002006,similar to AA sequence:UniProtKB:P44992;locus_tag=OPEJFKBJ_00555;product=putative protein
SNZR01000011.1	Prodigal:002006	CDS	597385	598197	.	-	0	ID=OPEJFKBJ_00556;Name=xynR_1;db_xref=COG:COG1414;gene=xynR_1;inference=ab initio prediction:Prodigal:002006,similar to AA sequence:UniProtKB:P77300;locus_tag=OPEJFKBJ_00556;product=HTH-type transcriptional regulator XynR
SNZR01000011.1	Prodigal:002006	CDS	598197	599018	.	-	0	ID=OPEJFKBJ_00557;eC_number=1.1.1.268;Name=xecD;gene=xecD;inference=ab initio prediction:Prodigal:002006,similar to AA sequence:UniProtKB:Q56840;locus_tag=OPEJFKBJ_00557;product=2-(R)-hydroxypropyl-CoM dehydrogenase
SNZR01000011.1	Prodigal:002006	CDS	599172	600008	.	+	0	ID=OPEJFKBJ_00558;inference=ab initio prediction:Prodigal:002006;locus_tag=OPEJFKBJ_00558;product=hypothetical protein
SNZR01000011.1	Prodigal:002006	CDS	600067	600825	.	+	0	ID=OPEJFKBJ_00559;eC_number=1.1.1.100;Name=fabG_5;gene=fabG_5;inference=ab initio prediction:Prodigal:002006,similar to AA sequence:UniProtKB:P73574;locus_tag=OPEJFKBJ_00559;product=3-oxoacyl-[acyl-carrier-protein] reductase
SNZR01000011.1	Prodigal:002006	CDS	600831	601841	.	+	0	ID=OPEJFKBJ_00560;inference=ab initio prediction:Prodigal:002006;locus_tag=OPEJFKBJ_00560;product=hypothetical protein
SNZR01000011.1	Prodigal:002006	CDS	602046	603032	.	+	0	ID=OPEJFKBJ_00561;eC_number=1.1.1.-;Name=acoA_1;db_xref=COG:COG1071;gene=acoA_1;inference=ab initio prediction:Prodigal:002006,similar to AA sequence:UniProtKB:O31404;locus_tag=OPEJFKBJ_00561;product=Acetoin:2%2C6-dichlorophenolindophenol oxidoreductase subunit alpha
SNZR01000011.1	Prodigal:002006	CDS	603032	604006	.	+	0	ID=OPEJFKBJ_00562;eC_number=1.2.4.4;Name=bfmBAB;db_xref=COG:COG0022;gene=bfmBAB;inference=ab initio prediction:Prodigal:002006,similar to AA sequence:UniProtKB:P37941;locus_tag=OPEJFKBJ_00562;product=2-oxoisovalerate dehydrogenase subunit beta
SNZR01000011.1	Prodigal:002006	CDS	604210	605928	.	+	0	ID=OPEJFKBJ_00563;eC_number=2.2.1.6;Name=ilvB;db_xref=COG:COG0028;gene=ilvB;inference=ab initio prediction:Prodigal:002006,similar to AA sequence:UniProtKB:P37251;locus_tag=OPEJFKBJ_00563;product=Acetolactate synthase large subunit
SNZR01000011.1	Prodigal:002006	CDS	606149	607078	.	-	0	ID=OPEJFKBJ_00564;inference=ab initio prediction:Prodigal:002006;locus_tag=OPEJFKBJ_00564;product=hypothetical protein
SNZR01000011.1	Prodigal:002006	CDS	607201	609153	.	-	0	ID=OPEJFKBJ_00565;eC_number=2.7.13.3;Name=barA;db_xref=COG:COG0784;gene=barA;inference=ab initio prediction:Prodigal:002006,similar to AA sequence:UniProtKB:P0AEC5;locus_tag=OPEJFKBJ_00565;product=Signal transduction histidine-protein kinase BarA
SNZR01000011.1	Prodigal:002006	CDS	609284	610084	.	+	0	ID=OPEJFKBJ_00566;inference=ab initio prediction:Prodigal:002006;locus_tag=OPEJFKBJ_00566;product=hypothetical protein
SNZR01000011.1	Prodigal:002006	CDS	610193	610864	.	+	0	ID=OPEJFKBJ_00567;inference=ab initio prediction:Prodigal:002006;locus_tag=OPEJFKBJ_00567;product=hypothetical protein
SNZR01000011.1	Prodigal:002006	CDS	610902	612449	.	+	0	ID=OPEJFKBJ_00568;inference=ab initio prediction:Prodigal:002006;locus_tag=OPEJFKBJ_00568;product=hypothetical protein
SNZR01000011.1	Prodigal:002006	CDS	612541	613509	.	+	0	ID=OPEJFKBJ_00569;inference=ab initio prediction:Prodigal:002006,similar to AA sequence:UniProtKB:B3EWP1;locus_tag=OPEJFKBJ_00569;note=UPF0065 protein in clcB-clcD intergenic region;product=hypothetical protein
SNZR01000011.1	Prodigal:002006	CDS	613644	614096	.	+	0	ID=OPEJFKBJ_00570;Name=decR_1;db_xref=COG:COG1522;gene=decR_1;inference=ab initio prediction:Prodigal:002006,similar to AA sequence:UniProtKB:P0ACJ5;locus_tag=OPEJFKBJ_00570;product=DNA-binding transcriptional activator DecR
SNZR01000011.1	Prodigal:002006	CDS	614139	614357	.	-	0	ID=OPEJFKBJ_00571;inference=ab initio prediction:Prodigal:002006;locus_tag=OPEJFKBJ_00571;product=hypothetical protein
SNZR01000011.1	Prodigal:002006	CDS	614449	615123	.	-	0	ID=OPEJFKBJ_00572;eC_number=3.1.27.-;inference=ab initio prediction:Prodigal:002006,similar to AA sequence:UniProtKB:Q07465;locus_tag=OPEJFKBJ_00572;product=Ribonuclease
SNZR01000011.1	Prodigal:002006	CDS	615120	615578	.	-	0	ID=OPEJFKBJ_00573;inference=ab initio prediction:Prodigal:002006;locus_tag=OPEJFKBJ_00573;product=hypothetical protein
SNZR01000011.1	Prodigal:002006	CDS	615677	616573	.	-	0	ID=OPEJFKBJ_00574;inference=ab initio prediction:Prodigal:002006;locus_tag=OPEJFKBJ_00574;product=hypothetical protein
SNZR01000011.1	Prodigal:002006	CDS	616676	617908	.	+	0	ID=OPEJFKBJ_00575;eC_number=6.3.5.7;Name=gatA_1;db_xref=COG:COG0154;gene=gatA_1;inference=ab initio prediction:Prodigal:002006,similar to AA sequence:UniProtKB:Q9LCX3;locus_tag=OPEJFKBJ_00575;product=Glutamyl-tRNA(Gln) amidotransferase subunit A
SNZR01000011.1	Prodigal:002006	CDS	618072	618173	.	+	0	ID=OPEJFKBJ_00576;inference=ab initio prediction:Prodigal:002006;locus_tag=OPEJFKBJ_00576;product=hypothetical protein
SNZR01000011.1	Prodigal:002006	CDS	618361	619419	.	+	0	ID=OPEJFKBJ_00577;inference=ab initio prediction:Prodigal:002006;locus_tag=OPEJFKBJ_00577;product=hypothetical protein
SNZR01000011.1	Prodigal:002006	CDS	619426	620013	.	-	0	ID=OPEJFKBJ_00578;inference=ab initio prediction:Prodigal:002006;locus_tag=OPEJFKBJ_00578;product=hypothetical protein
SNZR01000011.1	Prodigal:002006	CDS	620134	621459	.	+	0	ID=OPEJFKBJ_00579;eC_number=1.1.1.3;Name=hom;db_xref=COG:COG0460;gene=hom;inference=ab initio prediction:Prodigal:002006,similar to AA sequence:UniProtKB:P19582;locus_tag=OPEJFKBJ_00579;product=Homoserine dehydrogenase
SNZR01000011.1	Prodigal:002006	CDS	621479	622732	.	+	0	ID=OPEJFKBJ_00580;inference=ab initio prediction:Prodigal:002006;locus_tag=OPEJFKBJ_00580;product=hypothetical protein
SNZR01000011.1	Prodigal:002006	CDS	622865	625027	.	+	0	ID=OPEJFKBJ_00581;inference=ab initio prediction:Prodigal:002006;locus_tag=OPEJFKBJ_00581;product=hypothetical protein
SNZR01000011.1	Prodigal:002006	CDS	625041	625817	.	+	0	ID=OPEJFKBJ_00582;eC_number=4.3.2.10;Name=hisF;db_xref=COG:COG0107;gene=hisF;inference=ab initio prediction:Prodigal:002006,similar to AA sequence:UniProtKB:Q7SIB9;locus_tag=OPEJFKBJ_00582;product=Imidazole glycerol phosphate synthase subunit HisF
SNZR01000011.1	Prodigal:002006	CDS	625834	626154	.	+	0	ID=OPEJFKBJ_00583;eC_number=3.6.1.31;Name=hisE_1;db_xref=COG:COG0140;gene=hisE_1;inference=ab initio prediction:Prodigal:002006,similar to AA sequence:UniProtKB:Q7P0E6;locus_tag=OPEJFKBJ_00583;product=Phosphoribosyl-ATP pyrophosphatase
SNZR01000011.1	Prodigal:002006	CDS	626167	627159	.	+	0	ID=OPEJFKBJ_00584;eC_number=2.7.1.33;Name=coaA;gene=coaA;inference=ab initio prediction:Prodigal:002006,similar to AA sequence:UniProtKB:B5XYG3;locus_tag=OPEJFKBJ_00584;product=Pantothenate kinase
SNZR01000011.1	Prodigal:002006	CDS	627184	627624	.	-	0	ID=OPEJFKBJ_00585;inference=ab initio prediction:Prodigal:002006;locus_tag=OPEJFKBJ_00585;product=hypothetical protein
SNZR01000011.1	Prodigal:002006	CDS	627679	628650	.	-	0	ID=OPEJFKBJ_00586;inference=ab initio prediction:Prodigal:002006;locus_tag=OPEJFKBJ_00586;product=hypothetical protein
SNZR01000011.1	Prodigal:002006	CDS	628841	631165	.	+	0	ID=OPEJFKBJ_00587;eC_number=3.2.1.-;Name=glgX_1;db_xref=COG:COG1523;gene=glgX_1;inference=ab initio prediction:Prodigal:002006,similar to AA sequence:UniProtKB:P9WQ25;locus_tag=OPEJFKBJ_00587;product=Glycogen operon protein GlgX 
SNZR01000011.1	Prodigal:002006	CDS	631194	631409	.	-	0	ID=OPEJFKBJ_00588;inference=ab initio prediction:Prodigal:002006;locus_tag=OPEJFKBJ_00588;product=hypothetical protein
SNZR01000011.1	Prodigal:002006	CDS	631644	632240	.	+	0	ID=OPEJFKBJ_00589;inference=ab initio prediction:Prodigal:002006;locus_tag=OPEJFKBJ_00589;product=hypothetical protein
SNZR01000011.1	Aragorn:001002	tRNA	632302	632378	.	+	.	ID=OPEJFKBJ_00590;inference=COORDINATES:profile:Aragorn:001002;locus_tag=OPEJFKBJ_00590;product=tRNA-Trp(cca)
SNZR01000011.1	Prodigal:002006	CDS	632683	633432	.	-	0	ID=OPEJFKBJ_00591;eC_number=3.8.1.2;Name=dhlB;gene=dhlB;inference=ab initio prediction:Prodigal:002006,similar to AA sequence:UniProtKB:Q60099;locus_tag=OPEJFKBJ_00591;product=(S)-2-haloacid dehalogenase
SNZR01000011.1	Prodigal:002006	CDS	633420	634634	.	-	0	ID=OPEJFKBJ_00592;inference=ab initio prediction:Prodigal:002006;locus_tag=OPEJFKBJ_00592;product=hypothetical protein
SNZR01000011.1	Prodigal:002006	CDS	634876	635919	.	-	0	ID=OPEJFKBJ_00593;Name=hdfR_3;gene=hdfR_3;inference=ab initio prediction:Prodigal:002006,protein motif:HAMAP:MF_01233;locus_tag=OPEJFKBJ_00593;product=HTH-type transcriptional regulator HdfR
SNZR01000011.1	Prodigal:002006	CDS	636032	637069	.	+	0	ID=OPEJFKBJ_00594;eC_number=3.5.5.7;Name=nitA;gene=nitA;inference=ab initio prediction:Prodigal:002006,similar to AA sequence:UniProtKB:Q03217;locus_tag=OPEJFKBJ_00594;product=Aliphatic nitrilase
SNZR01000011.1	Prodigal:002006	CDS	637066	637785	.	+	0	ID=OPEJFKBJ_00595;eC_number=4.2.1.103;Name=inhA_1;gene=inhA_1;inference=ab initio prediction:Prodigal:002006,similar to AA sequence:UniProtKB:Q8G9F9;locus_tag=OPEJFKBJ_00595;product=Isonitrile hydratase
SNZR01000011.1	Prodigal:002006	CDS	637864	639177	.	+	0	ID=OPEJFKBJ_00596;inference=ab initio prediction:Prodigal:002006;locus_tag=OPEJFKBJ_00596;product=hypothetical protein
SNZR01000011.1	Prodigal:002006	CDS	639188	640063	.	+	0	ID=OPEJFKBJ_00597;Name=livH_6;db_xref=COG:COG0559;gene=livH_6;inference=ab initio prediction:Prodigal:002006,similar to AA sequence:UniProtKB:P0AEX7;locus_tag=OPEJFKBJ_00597;product=High-affinity branched-chain amino acid transport system permease protein LivH
SNZR01000011.1	Prodigal:002006	CDS	640060	641946	.	+	0	ID=OPEJFKBJ_00598;eC_number=7.6.2.8;Name=btuD_6;gene=btuD_6;inference=ab initio prediction:Prodigal:002006,protein motif:HAMAP:MF_01005;locus_tag=OPEJFKBJ_00598;product=Vitamin B12 import ATP-binding protein BtuD
SNZR01000011.1	Prodigal:002006	CDS	641943	642653	.	+	0	ID=OPEJFKBJ_00599;Name=livF_8;db_xref=COG:COG0410;gene=livF_8;inference=ab initio prediction:Prodigal:002006,similar to AA sequence:UniProtKB:P22731;locus_tag=OPEJFKBJ_00599;product=High-affinity branched-chain amino acid transport ATP-binding protein LivF
SNZR01000011.1	Prodigal:002006	CDS	642575	642727	.	-	0	ID=OPEJFKBJ_00600;inference=ab initio prediction:Prodigal:002006;locus_tag=OPEJFKBJ_00600;product=hypothetical protein
SNZR01000011.1	Prodigal:002006	CDS	642767	643192	.	-	0	ID=OPEJFKBJ_00601;inference=ab initio prediction:Prodigal:002006;locus_tag=OPEJFKBJ_00601;product=hypothetical protein
SNZR01000011.1	Prodigal:002006	CDS	643383	645209	.	+	0	ID=OPEJFKBJ_00602;inference=ab initio prediction:Prodigal:002006;locus_tag=OPEJFKBJ_00602;product=hypothetical protein
SNZR01000011.1	Prodigal:002006	CDS	645372	645614	.	+	0	ID=OPEJFKBJ_00603;Name=secE;gene=secE;inference=ab initio prediction:Prodigal:002006,protein motif:HAMAP:MF_00422;locus_tag=OPEJFKBJ_00603;product=Protein translocase subunit SecE
SNZR01000011.1	Prodigal:002006	CDS	645619	646152	.	+	0	ID=OPEJFKBJ_00604;Name=nusG;db_xref=COG:COG0250;gene=nusG;inference=ab initio prediction:Prodigal:002006,similar to AA sequence:UniProtKB:P0AFG0;locus_tag=OPEJFKBJ_00604;product=Transcription termination/antitermination protein NusG
SNZR01000011.1	Prodigal:002006	CDS	646416	646865	.	+	0	ID=OPEJFKBJ_00605;Name=rplK;db_xref=COG:COG0080;gene=rplK;inference=ab initio prediction:Prodigal:002006,similar to AA sequence:UniProtKB:P62441;locus_tag=OPEJFKBJ_00605;product=50S ribosomal protein L11
SNZR01000011.1	Prodigal:002006	CDS	646876	647571	.	+	0	ID=OPEJFKBJ_00606;Name=rplA;db_xref=COG:COG0081;gene=rplA;inference=ab initio prediction:Prodigal:002006,similar to AA sequence:UniProtKB:Q6N4R5;locus_tag=OPEJFKBJ_00606;product=50S ribosomal protein L1
SNZR01000011.1	Prodigal:002006	CDS	647767	648339	.	-	0	ID=OPEJFKBJ_00607;Name=yceI_1;db_xref=COG:COG2353;gene=yceI_1;inference=ab initio prediction:Prodigal:002006,similar to AA sequence:UniProtKB:P0A8X2;locus_tag=OPEJFKBJ_00607;product=Protein YceI
SNZR01000011.1	Prodigal:002006	CDS	648358	648978	.	-	0	ID=OPEJFKBJ_00608;Name=yceJ;db_xref=COG:COG3038;gene=yceJ;inference=ab initio prediction:Prodigal:002006,similar to AA sequence:UniProtKB:P75925;locus_tag=OPEJFKBJ_00608;product=Cytochrome b561 
SNZR01000011.1	Prodigal:002006	CDS	648975	649586	.	-	0	ID=OPEJFKBJ_00609;Name=yceI_2;db_xref=COG:COG2353;gene=yceI_2;inference=ab initio prediction:Prodigal:002006,similar to AA sequence:UniProtKB:P0A8X2;locus_tag=OPEJFKBJ_00609;product=Protein YceI
SNZR01000011.1	Prodigal:002006	CDS	650164	650682	.	+	0	ID=OPEJFKBJ_00610;Name=rplJ;db_xref=COG:COG0244;gene=rplJ;inference=ab initio prediction:Prodigal:002006,similar to AA sequence:UniProtKB:Q6N4R7;locus_tag=OPEJFKBJ_00610;product=50S ribosomal protein L10
SNZR01000011.1	Prodigal:002006	CDS	650752	651129	.	+	0	ID=OPEJFKBJ_00611;Name=rplL;db_xref=COG:COG0222;gene=rplL;inference=ab initio prediction:Prodigal:002006,similar to AA sequence:UniProtKB:Q6N4R8;locus_tag=OPEJFKBJ_00611;product=50S ribosomal protein L7/L12
SNZR01000011.1	Prodigal:002006	CDS	651430	655551	.	+	0	ID=OPEJFKBJ_00612;eC_number=2.7.7.6;Name=rpoB;gene=rpoB;inference=ab initio prediction:Prodigal:002006,similar to AA sequence:UniProtKB:B2SQQ1;locus_tag=OPEJFKBJ_00612;product=DNA-directed RNA polymerase subunit beta
SNZR01000011.1	Prodigal:002006	CDS	655736	659935	.	+	0	ID=OPEJFKBJ_00613;eC_number=2.7.7.6;Name=rpoC;gene=rpoC;inference=ab initio prediction:Prodigal:002006,similar to AA sequence:UniProtKB:Q8KTH8;locus_tag=OPEJFKBJ_00613;product=DNA-directed RNA polymerase subunit beta'
SNZR01000011.1	Prodigal:002006	CDS	660188	661216	.	+	0	ID=OPEJFKBJ_00614;eC_number=2.4.1.-;Name=mgtA;db_xref=COG:COG0438;gene=mgtA;inference=ab initio prediction:Prodigal:002006,similar to AA sequence:UniProtKB:P9WMY5;locus_tag=OPEJFKBJ_00614;product=GDP-mannose-dependent alpha-mannosyltransferase
SNZR01000011.1	Prodigal:002006	CDS	661234	661884	.	+	0	ID=OPEJFKBJ_00615;eC_number=2.1.1.288;Name=dnrC;gene=dnrC;inference=ab initio prediction:Prodigal:002006,similar to AA sequence:UniProtKB:Q54818;locus_tag=OPEJFKBJ_00615;product=Aklanonic acid methyltransferase DnrC
SNZR01000011.1	Prodigal:002006	CDS	661881	662489	.	+	0	ID=OPEJFKBJ_00616;inference=ab initio prediction:Prodigal:002006;locus_tag=OPEJFKBJ_00616;product=hypothetical protein
SNZR01000011.1	Prodigal:002006	CDS	662746	664464	.	-	0	ID=OPEJFKBJ_00617;eC_number=5.4.3.8;Name=hemL_1;gene=hemL_1;inference=ab initio prediction:Prodigal:002006,protein motif:HAMAP:MF_00375;locus_tag=OPEJFKBJ_00617;product=Glutamate-1-semialdehyde 2%2C1-aminomutase
SNZR01000011.1	Prodigal:002006	CDS	664495	665403	.	+	0	ID=OPEJFKBJ_00618;eC_number=4.1.1.65;Name=psd_1;db_xref=COG:COG0688;gene=psd_1;inference=ab initio prediction:Prodigal:002006,similar to AA sequence:UniProtKB:P0A8K1;locus_tag=OPEJFKBJ_00618;product=Phosphatidylserine decarboxylase proenzyme
SNZR01000011.1	Prodigal:002006	CDS	665595	666623	.	+	0	ID=OPEJFKBJ_00619;eC_number=1.14.14.-;Name=tgnB;db_xref=COG:COG2141;gene=tgnB;inference=ab initio prediction:Prodigal:002006,similar to AA sequence:UniProtKB:Q6F9F6;locus_tag=OPEJFKBJ_00619;product=Flavin-dependent trigonelline monooxygenase%2C oxygenase component
SNZR01000011.1	Prodigal:002006	CDS	666634	667245	.	+	0	ID=OPEJFKBJ_00620;inference=ab initio prediction:Prodigal:002006;locus_tag=OPEJFKBJ_00620;product=hypothetical protein
SNZR01000011.1	Prodigal:002006	CDS	667259	667843	.	+	0	ID=OPEJFKBJ_00621;inference=ab initio prediction:Prodigal:002006;locus_tag=OPEJFKBJ_00621;product=hypothetical protein
SNZR01000011.1	Prodigal:002006	CDS	667857	668723	.	-	0	ID=OPEJFKBJ_00622;eC_number=4.2.99.20;Name=menH_1;gene=menH_1;inference=ab initio prediction:Prodigal:002006,protein motif:HAMAP:MF_01660;locus_tag=OPEJFKBJ_00622;product=2-succinyl-6-hydroxy-2%2C4-cyclohexadiene-1-carboxylate synthase
SNZR01000011.1	Prodigal:002006	CDS	668772	669632	.	-	0	ID=OPEJFKBJ_00623;eC_number=1.1.1.157;Name=hbd;db_xref=COG:COG1250;gene=hbd;inference=ab initio prediction:Prodigal:002006,similar to AA sequence:UniProtKB:P52041;locus_tag=OPEJFKBJ_00623;product=3-hydroxybutyryl-CoA dehydrogenase
SNZR01000011.1	Prodigal:002006	CDS	669764	670417	.	-	0	ID=OPEJFKBJ_00624;eC_number=2.8.3.9;Name=ctfB;gene=ctfB;inference=ab initio prediction:Prodigal:002006,similar to AA sequence:UniProtKB:P23673;locus_tag=OPEJFKBJ_00624;product=Butyrate--acetoacetate CoA-transferase subunit B
SNZR01000011.1	Prodigal:002006	CDS	670428	671081	.	-	0	ID=OPEJFKBJ_00625;eC_number=2.8.3.8;Name=atoD;db_xref=COG:COG1788;gene=atoD;inference=ab initio prediction:Prodigal:002006,similar to AA sequence:UniProtKB:P76458;locus_tag=OPEJFKBJ_00625;product=Acetate CoA-transferase subunit alpha
SNZR01000011.1	Prodigal:002006	CDS	671078	672298	.	-	0	ID=OPEJFKBJ_00626;eC_number=2.7.2.1;Name=ackA_1;db_xref=COG:COG0282;gene=ackA_1;inference=ab initio prediction:Prodigal:002006,similar to AA sequence:UniProtKB:Q9WYB1;locus_tag=OPEJFKBJ_00626;product=Acetate kinase
SNZR01000011.1	Prodigal:002006	CDS	672295	673677	.	-	0	ID=OPEJFKBJ_00627;inference=ab initio prediction:Prodigal:002006;locus_tag=OPEJFKBJ_00627;product=hypothetical protein
SNZR01000011.1	Prodigal:002006	CDS	673679	676180	.	-	0	ID=OPEJFKBJ_00628;inference=ab initio prediction:Prodigal:002006;locus_tag=OPEJFKBJ_00628;product=hypothetical protein
SNZR01000011.1	Prodigal:002006	CDS	676195	676959	.	-	0	ID=OPEJFKBJ_00629;eC_number=1.3.1.9;Name=fabI_1;db_xref=COG:COG0623;gene=fabI_1;inference=ab initio prediction:Prodigal:002006,similar to AA sequence:UniProtKB:O67505;locus_tag=OPEJFKBJ_00629;product=Enoyl-[acyl-carrier-protein] reductase [NADH] FabI
SNZR01000011.1	Prodigal:002006	CDS	677183	677938	.	-	0	ID=OPEJFKBJ_00630;inference=ab initio prediction:Prodigal:002006;locus_tag=OPEJFKBJ_00630;product=hypothetical protein
SNZR01000011.1	Prodigal:002006	CDS	677944	678993	.	-	0	ID=OPEJFKBJ_00631;Name=hmuU_1;db_xref=COG:COG0609;gene=hmuU_1;inference=ab initio prediction:Prodigal:002006,similar to AA sequence:UniProtKB:Q56992;locus_tag=OPEJFKBJ_00631;product=Hemin transport system permease protein HmuU
SNZR01000011.1	Prodigal:002006	CDS	678990	679958	.	-	0	ID=OPEJFKBJ_00632;Name=btuF_1;gene=btuF_1;inference=ab initio prediction:Prodigal:002006,protein motif:HAMAP:MF_01000;locus_tag=OPEJFKBJ_00632;product=Vitamin B12-binding protein
SNZR01000011.1	Prodigal:002006	CDS	679955	680749	.	-	0	ID=OPEJFKBJ_00633;eC_number=7.2.2.-;Name=fpuC_1;db_xref=COG:COG1120;gene=fpuC_1;inference=ab initio prediction:Prodigal:002006,similar to AA sequence:UniProtKB:Q81LM1;locus_tag=OPEJFKBJ_00633;product=Petrobactin import ATP-binding protein FpuC
SNZR01000011.1	Prodigal:002006	CDS	680758	683286	.	-	0	ID=OPEJFKBJ_00634;Name=cntO;db_xref=COG:COG1629;gene=cntO;inference=ab initio prediction:Prodigal:002006,similar to AA sequence:UniProtKB:Q9HUX3;locus_tag=OPEJFKBJ_00634;product=Metal-pseudopaline receptor CntO
SNZR01000011.1	Prodigal:002006	CDS	683899	685209	.	+	0	ID=OPEJFKBJ_00635;Name=ugpB_1;db_xref=COG:COG1653;gene=ugpB_1;inference=ab initio prediction:Prodigal:002006,similar to AA sequence:UniProtKB:P0AG80;locus_tag=OPEJFKBJ_00635;product=sn-glycerol-3-phosphate-binding periplasmic protein UgpB
SNZR01000011.1	Prodigal:002006	CDS	685270	686172	.	+	0	ID=OPEJFKBJ_00636;Name=lacF;gene=lacF;inference=ab initio prediction:Prodigal:002006,similar to AA sequence:UniProtKB:P29823;locus_tag=OPEJFKBJ_00636;product=Lactose transport system permease protein LacF
SNZR01000011.1	Prodigal:002006	CDS	686175	687032	.	+	0	ID=OPEJFKBJ_00637;Name=araQ_1;db_xref=COG:COG0395;gene=araQ_1;inference=ab initio prediction:Prodigal:002006,similar to AA sequence:UniProtKB:P94530;locus_tag=OPEJFKBJ_00637;product=L-arabinose transport system permease protein AraQ
SNZR01000011.1	Prodigal:002006	CDS	687044	688117	.	+	0	ID=OPEJFKBJ_00638;eC_number=7.6.2.10;Name=ugpC_1;db_xref=COG:COG3839;gene=ugpC_1;inference=ab initio prediction:Prodigal:002006,similar to AA sequence:UniProtKB:Q8ZLF4;locus_tag=OPEJFKBJ_00638;product=sn-glycerol-3-phosphate import ATP-binding protein UgpC
SNZR01000011.1	Prodigal:002006	CDS	688129	688890	.	+	0	ID=OPEJFKBJ_00639;Name=glpR;db_xref=COG:COG1349;gene=glpR;inference=ab initio prediction:Prodigal:002006,similar to AA sequence:UniProtKB:P0ACL0;locus_tag=OPEJFKBJ_00639;product=Glycerol-3-phosphate regulon repressor
SNZR01000011.1	Prodigal:002006	CDS	688953	689642	.	-	0	ID=OPEJFKBJ_00640;eC_number=3.5.1.9;Name=kynB_2;gene=kynB_2;inference=ab initio prediction:Prodigal:002006,protein motif:HAMAP:MF_01969;locus_tag=OPEJFKBJ_00640;product=Kynurenine formamidase
SNZR01000011.1	Prodigal:002006	CDS	689684	690607	.	-	0	ID=OPEJFKBJ_00641;inference=ab initio prediction:Prodigal:002006,similar to AA sequence:UniProtKB:B3EWP1;locus_tag=OPEJFKBJ_00641;note=UPF0065 protein in clcB-clcD intergenic region;product=hypothetical protein
SNZR01000011.1	Prodigal:002006	CDS	690884	691687	.	+	0	ID=OPEJFKBJ_00642;inference=ab initio prediction:Prodigal:002006;locus_tag=OPEJFKBJ_00642;product=hypothetical protein
SNZR01000011.1	Prodigal:002006	CDS	691684	693087	.	+	0	ID=OPEJFKBJ_00643;eC_number=3.5.1.13;Name=aam_1;db_xref=COG:COG0154;gene=aam_1;inference=ab initio prediction:Prodigal:002006,similar to AA sequence:UniProtKB:K9NBS6;locus_tag=OPEJFKBJ_00643;product=Acylamidase
SNZR01000011.1	Prodigal:002006	CDS	693096	694367	.	-	0	ID=OPEJFKBJ_00644;eC_number=1.4.99.-;Name=dadA1_1;db_xref=COG:COG0665;gene=dadA1_1;inference=ab initio prediction:Prodigal:002006,similar to AA sequence:UniProtKB:Q9HTQ0;locus_tag=OPEJFKBJ_00644;product=D-amino acid dehydrogenase 1
SNZR01000011.1	Prodigal:002006	CDS	694364	695122	.	-	0	ID=OPEJFKBJ_00645;eC_number=1.1.1.119;db_xref=COG:COG1028;inference=ab initio prediction:Prodigal:002006,similar to AA sequence:UniProtKB:Q5FPE5;locus_tag=OPEJFKBJ_00645;product=Glucose 1-dehydrogenase
SNZR01000011.1	Prodigal:002006	CDS	695191	695334	.	+	0	ID=OPEJFKBJ_00646;inference=ab initio prediction:Prodigal:002006;locus_tag=OPEJFKBJ_00646;product=hypothetical protein
SNZR01000011.1	Prodigal:002006	CDS	696097	696831	.	+	0	ID=OPEJFKBJ_00647;inference=ab initio prediction:Prodigal:002006;locus_tag=OPEJFKBJ_00647;product=hypothetical protein
SNZR01000011.1	Prodigal:002006	CDS	697194	698462	.	+	0	ID=OPEJFKBJ_00648;Name=xerC_2;gene=xerC_2;inference=ab initio prediction:Prodigal:002006,protein motif:HAMAP:MF_01808;locus_tag=OPEJFKBJ_00648;product=Tyrosine recombinase XerC
SNZR01000011.1	Prodigal:002006	CDS	698904	699074	.	+	0	ID=OPEJFKBJ_00649;inference=ab initio prediction:Prodigal:002006;locus_tag=OPEJFKBJ_00649;product=hypothetical protein
SNZR01000011.1	Prodigal:002006	CDS	699545	699805	.	-	0	ID=OPEJFKBJ_00650;inference=ab initio prediction:Prodigal:002006;locus_tag=OPEJFKBJ_00650;product=hypothetical protein
SNZR01000011.1	Prodigal:002006	CDS	700078	700440	.	+	0	ID=OPEJFKBJ_00651;inference=ab initio prediction:Prodigal:002006;locus_tag=OPEJFKBJ_00651;product=hypothetical protein
SNZR01000011.1	Prodigal:002006	CDS	700419	702386	.	-	0	ID=OPEJFKBJ_00652;inference=ab initio prediction:Prodigal:002006;locus_tag=OPEJFKBJ_00652;product=hypothetical protein
SNZR01000011.1	Prodigal:002006	CDS	702781	703488	.	-	0	ID=OPEJFKBJ_00653;inference=ab initio prediction:Prodigal:002006;locus_tag=OPEJFKBJ_00653;product=hypothetical protein
SNZR01000011.1	Aragorn:001002	tRNA	703543	703618	.	-	.	ID=OPEJFKBJ_00654;inference=COORDINATES:profile:Aragorn:001002;locus_tag=OPEJFKBJ_00654;product=tRNA-Glu(ctc)
SNZR01000011.1	Prodigal:002006	CDS	703741	704739	.	+	0	ID=OPEJFKBJ_00655;eC_number=5.4.99.23;Name=rluD;db_xref=COG:COG0564;gene=rluD;inference=ab initio prediction:Prodigal:002006,similar to AA sequence:UniProtKB:P33643;locus_tag=OPEJFKBJ_00655;product=Ribosomal large subunit pseudouridine synthase D
SNZR01000011.1	Prodigal:002006	CDS	704920	705804	.	+	0	ID=OPEJFKBJ_00656;Name=rpoH;db_xref=COG:COG0568;gene=rpoH;inference=ab initio prediction:Prodigal:002006,similar to AA sequence:UniProtKB:P0CAW9;locus_tag=OPEJFKBJ_00656;product=RNA polymerase sigma factor RpoH
SNZR01000011.1	Prodigal:002006	CDS	706086	707546	.	-	0	ID=OPEJFKBJ_00657;inference=ab initio prediction:Prodigal:002006;locus_tag=OPEJFKBJ_00657;product=hypothetical protein
SNZR01000011.1	Prodigal:002006	CDS	707548	708759	.	-	0	ID=OPEJFKBJ_00658;inference=ab initio prediction:Prodigal:002006;locus_tag=OPEJFKBJ_00658;product=hypothetical protein
SNZR01000011.1	Prodigal:002006	CDS	709085	709366	.	+	0	ID=OPEJFKBJ_00659;Name=acpXL;db_xref=COG:COG0236;gene=acpXL;inference=ab initio prediction:Prodigal:002006,similar to AA sequence:UniProtKB:P0A2W5;locus_tag=OPEJFKBJ_00659;product=Acyl carrier protein AcpXL
SNZR01000011.1	Prodigal:002006	CDS	709408	709860	.	+	0	ID=OPEJFKBJ_00660;inference=ab initio prediction:Prodigal:002006;locus_tag=OPEJFKBJ_00660;product=hypothetical protein
SNZR01000011.1	Prodigal:002006	CDS	709863	711002	.	+	0	ID=OPEJFKBJ_00661;inference=ab initio prediction:Prodigal:002006;locus_tag=OPEJFKBJ_00661;product=hypothetical protein
SNZR01000011.1	Prodigal:002006	CDS	711015	712298	.	+	0	ID=OPEJFKBJ_00662;eC_number=2.3.1.179;Name=fabF_1;db_xref=COG:COG0304;gene=fabF_1;inference=ab initio prediction:Prodigal:002006,similar to AA sequence:UniProtKB:O34340;locus_tag=OPEJFKBJ_00662;product=3-oxoacyl-[acyl-carrier-protein] synthase 2
SNZR01000011.1	Prodigal:002006	CDS	712295	713044	.	+	0	ID=OPEJFKBJ_00663;eC_number=1.1.1.100;Name=fabG_6;gene=fabG_6;inference=ab initio prediction:Prodigal:002006,similar to AA sequence:UniProtKB:O54438;locus_tag=OPEJFKBJ_00663;product=3-oxoacyl-[acyl-carrier-protein] reductase FabG
SNZR01000011.1	Prodigal:002006	CDS	713099	714076	.	-	0	ID=OPEJFKBJ_00664;inference=ab initio prediction:Prodigal:002006,similar to AA sequence:UniProtKB:B3EWP1;locus_tag=OPEJFKBJ_00664;note=UPF0065 protein in clcB-clcD intergenic region;product=hypothetical protein
SNZR01000011.1	Prodigal:002006	CDS	714197	715108	.	+	0	ID=OPEJFKBJ_00665;inference=ab initio prediction:Prodigal:002006;locus_tag=OPEJFKBJ_00665;product=hypothetical protein
SNZR01000011.1	Prodigal:002006	CDS	715315	716361	.	-	0	ID=OPEJFKBJ_00666;inference=ab initio prediction:Prodigal:002006;locus_tag=OPEJFKBJ_00666;product=hypothetical protein
SNZR01000011.1	Prodigal:002006	CDS	716358	717182	.	-	0	ID=OPEJFKBJ_00667;eC_number=7.3.2.4;Name=nrtC_1;db_xref=COG:COG0715;gene=nrtC_1;inference=ab initio prediction:Prodigal:002006,similar to AA sequence:UniProtKB:P38045;locus_tag=OPEJFKBJ_00667;product=Nitrate import ATP-binding protein NrtC
SNZR01000011.1	Prodigal:002006	CDS	717202	718026	.	-	0	ID=OPEJFKBJ_00668;Name=ssuC_1;db_xref=COG:COG0600;gene=ssuC_1;inference=ab initio prediction:Prodigal:002006,similar to AA sequence:UniProtKB:P40401;locus_tag=OPEJFKBJ_00668;product=Putative aliphatic sulfonates transport permease protein SsuC
SNZR01000011.1	Prodigal:002006	CDS	718269	719024	.	+	0	ID=OPEJFKBJ_00669;inference=ab initio prediction:Prodigal:002006;locus_tag=OPEJFKBJ_00669;product=hypothetical protein
SNZR01000011.1	Prodigal:002006	CDS	719038	720102	.	+	0	ID=OPEJFKBJ_00670;eC_number=1.1.1.103;Name=tdh_1;gene=tdh_1;inference=ab initio prediction:Prodigal:002006,protein motif:HAMAP:MF_00627;locus_tag=OPEJFKBJ_00670;product=L-threonine 3-dehydrogenase
SNZR01000011.1	Prodigal:002006	CDS	720233	720808	.	-	0	ID=OPEJFKBJ_00671;inference=ab initio prediction:Prodigal:002006;locus_tag=OPEJFKBJ_00671;product=hypothetical protein
SNZR01000011.1	Prodigal:002006	CDS	721521	722456	.	+	0	ID=OPEJFKBJ_00672;eC_number=2.1.1.72;Name=dpnM;gene=dpnM;inference=ab initio prediction:Prodigal:002006,similar to AA sequence:UniProtKB:P04043;locus_tag=OPEJFKBJ_00672;product=Modification methylase DpnIIA
SNZR01000011.1	Prodigal:002006	CDS	722980	724155	.	+	0	ID=OPEJFKBJ_00673;inference=ab initio prediction:Prodigal:002006;locus_tag=OPEJFKBJ_00673;product=hypothetical protein
SNZR01000011.1	Prodigal:002006	CDS	724386	725048	.	-	0	ID=OPEJFKBJ_00674;inference=ab initio prediction:Prodigal:002006;locus_tag=OPEJFKBJ_00674;product=hypothetical protein
SNZR01000011.1	Prodigal:002006	CDS	725170	726768	.	-	0	ID=OPEJFKBJ_00675;Name=prfC;db_xref=COG:COG4108;gene=prfC;inference=ab initio prediction:Prodigal:002006,similar to AA sequence:UniProtKB:Q83DC7;locus_tag=OPEJFKBJ_00675;product=Peptide chain release factor 3
SNZR01000011.1	Prodigal:002006	CDS	727221	728426	.	+	0	ID=OPEJFKBJ_00676;inference=ab initio prediction:Prodigal:002006;locus_tag=OPEJFKBJ_00676;product=hypothetical protein
SNZR01000011.1	Prodigal:002006	CDS	728475	729419	.	+	0	ID=OPEJFKBJ_00677;inference=ab initio prediction:Prodigal:002006;locus_tag=OPEJFKBJ_00677;product=hypothetical protein
SNZR01000011.1	Prodigal:002006	CDS	729543	729764	.	+	0	ID=OPEJFKBJ_00678;inference=ab initio prediction:Prodigal:002006;locus_tag=OPEJFKBJ_00678;product=hypothetical protein
SNZR01000011.1	Prodigal:002006	CDS	729997	731199	.	-	0	ID=OPEJFKBJ_00679;inference=ab initio prediction:Prodigal:002006;locus_tag=OPEJFKBJ_00679;product=hypothetical protein
SNZR01000011.1	Prodigal:002006	CDS	731314	732522	.	-	0	ID=OPEJFKBJ_00680;inference=ab initio prediction:Prodigal:002006;locus_tag=OPEJFKBJ_00680;product=hypothetical protein
SNZR01000011.1	Prodigal:002006	CDS	732759	733745	.	+	0	ID=OPEJFKBJ_00681;inference=ab initio prediction:Prodigal:002006;locus_tag=OPEJFKBJ_00681;product=hypothetical protein
SNZR01000011.1	Prodigal:002006	CDS	733827	735152	.	+	0	ID=OPEJFKBJ_00682;inference=ab initio prediction:Prodigal:002006;locus_tag=OPEJFKBJ_00682;product=hypothetical protein
SNZR01000011.1	Prodigal:002006	CDS	735152	735454	.	+	0	ID=OPEJFKBJ_00683;inference=ab initio prediction:Prodigal:002006;locus_tag=OPEJFKBJ_00683;product=hypothetical protein
SNZR01000011.1	Prodigal:002006	CDS	735524	736066	.	-	0	ID=OPEJFKBJ_00684;eC_number=3.6.1.1;Name=ppa;db_xref=COG:COG0221;gene=ppa;inference=ab initio prediction:Prodigal:002006,similar to AA sequence:UniProtKB:P0A7A9;locus_tag=OPEJFKBJ_00684;product=Inorganic pyrophosphatase
SNZR01000011.1	Prodigal:002006	CDS	736189	736695	.	-	0	ID=OPEJFKBJ_00685;inference=ab initio prediction:Prodigal:002006;locus_tag=OPEJFKBJ_00685;product=hypothetical protein
SNZR01000011.1	Prodigal:002006	CDS	736960	737637	.	+	0	ID=OPEJFKBJ_00686;inference=ab initio prediction:Prodigal:002006;locus_tag=OPEJFKBJ_00686;product=hypothetical protein
SNZR01000011.1	Prodigal:002006	CDS	737649	738185	.	+	0	ID=OPEJFKBJ_00687;eC_number=4.-.-.-;Name=ycaC_1;db_xref=COG:COG1335;gene=ycaC_1;inference=ab initio prediction:Prodigal:002006,similar to AA sequence:UniProtKB:P21367;locus_tag=OPEJFKBJ_00687;product=putative hydrolase YcaC
SNZR01000011.1	Prodigal:002006	CDS	738329	739039	.	+	0	ID=OPEJFKBJ_00688;inference=ab initio prediction:Prodigal:002006;locus_tag=OPEJFKBJ_00688;product=hypothetical protein
SNZR01000011.1	Prodigal:002006	CDS	739058	739234	.	-	0	ID=OPEJFKBJ_00689;inference=ab initio prediction:Prodigal:002006;locus_tag=OPEJFKBJ_00689;product=hypothetical protein
SNZR01000011.1	Prodigal:002006	CDS	739304	739948	.	-	0	ID=OPEJFKBJ_00690;inference=ab initio prediction:Prodigal:002006;locus_tag=OPEJFKBJ_00690;product=hypothetical protein
SNZR01000011.1	Prodigal:002006	CDS	740028	740987	.	-	0	ID=OPEJFKBJ_00691;eC_number=1.8.3.7;db_xref=COG:COG1262;inference=ab initio prediction:Prodigal:002006,similar to AA sequence:UniProtKB:I6Y8I5;locus_tag=OPEJFKBJ_00691;product=Formylglycine-generating enzyme
SNZR01000011.1	Prodigal:002006	CDS	741097	742110	.	-	0	ID=OPEJFKBJ_00692;inference=ab initio prediction:Prodigal:002006;locus_tag=OPEJFKBJ_00692;product=hypothetical protein
SNZR01000011.1	Prodigal:002006	CDS	742138	743169	.	-	0	ID=OPEJFKBJ_00693;inference=ab initio prediction:Prodigal:002006;locus_tag=OPEJFKBJ_00693;product=hypothetical protein
SNZR01000011.1	Prodigal:002006	CDS	743354	744154	.	-	0	ID=OPEJFKBJ_00694;inference=ab initio prediction:Prodigal:002006;locus_tag=OPEJFKBJ_00694;product=hypothetical protein
SNZR01000011.1	Prodigal:002006	CDS	744292	745470	.	+	0	ID=OPEJFKBJ_00695;eC_number=2.3.1.31;Name=metXA_1;db_xref=COG:COG2021;gene=metXA_1;inference=ab initio prediction:Prodigal:002006,similar to AA sequence:UniProtKB:Q9AAS1;locus_tag=OPEJFKBJ_00695;product=Homoserine O-acetyltransferase
SNZR01000011.1	Prodigal:002006	CDS	745467	746174	.	+	0	ID=OPEJFKBJ_00696;Name=metXA_2;db_xref=COG:COG0500;gene=metXA_2;inference=ab initio prediction:Prodigal:002006,similar to AA sequence:UniProtKB:Q7UG04;locus_tag=OPEJFKBJ_00696;product=Bifunctional methionine biosynthesis protein MetXA/MetW
SNZR01000011.1	Prodigal:002006	CDS	746208	747131	.	-	0	ID=OPEJFKBJ_00697;Name=xerD;gene=xerD;inference=ab initio prediction:Prodigal:002006,similar to AA sequence:UniProtKB:Q2YR40;locus_tag=OPEJFKBJ_00697;product=Tyrosine recombinase XerD
SNZR01000011.1	Prodigal:002006	CDS	747193	747807	.	+	0	ID=OPEJFKBJ_00698;eC_number=2.7.1.71;Name=aroK;db_xref=COG:COG0703;gene=aroK;inference=ab initio prediction:Prodigal:002006,similar to AA sequence:UniProtKB:P0A6D7;locus_tag=OPEJFKBJ_00698;product=Shikimate kinase 1
SNZR01000011.1	Prodigal:002006	CDS	747794	748945	.	+	0	ID=OPEJFKBJ_00699;eC_number=4.2.3.4;Name=aroB;db_xref=COG:COG0337;gene=aroB;inference=ab initio prediction:Prodigal:002006,similar to AA sequence:UniProtKB:P07639;locus_tag=OPEJFKBJ_00699;product=3-dehydroquinate synthase
SNZR01000011.1	Prodigal:002006	CDS	748945	750189	.	+	0	ID=OPEJFKBJ_00700;inference=ab initio prediction:Prodigal:002006,similar to AA sequence:UniProtKB:Q57017;locus_tag=OPEJFKBJ_00700;note=UPF0053 protein HI_0107;product=hypothetical protein
SNZR01000011.1	Prodigal:002006	CDS	750167	750334	.	-	0	ID=OPEJFKBJ_00701;inference=ab initio prediction:Prodigal:002006;locus_tag=OPEJFKBJ_00701;product=hypothetical protein
SNZR01000011.1	Prodigal:002006	CDS	750433	751644	.	-	0	ID=OPEJFKBJ_00702;inference=ab initio prediction:Prodigal:002006;locus_tag=OPEJFKBJ_00702;product=hypothetical protein
SNZR01000011.1	Prodigal:002006	CDS	751866	753635	.	-	0	ID=OPEJFKBJ_00703;eC_number=7.5.2.3;Name=ndvA;gene=ndvA;inference=ab initio prediction:Prodigal:002006,similar to AA sequence:UniProtKB:Q2YQ73;locus_tag=OPEJFKBJ_00703;product=Beta-(1-->2)glucan export ATP-binding/permease protein NdvA
SNZR01000011.1	Prodigal:002006	CDS	753823	754911	.	+	0	ID=OPEJFKBJ_00704;inference=ab initio prediction:Prodigal:002006;locus_tag=OPEJFKBJ_00704;product=hypothetical protein
SNZR01000011.1	Prodigal:002006	CDS	754913	756115	.	+	0	ID=OPEJFKBJ_00705;eC_number=1.3.1.108;Name=carC_2;db_xref=COG:COG1960;gene=carC_2;inference=ab initio prediction:Prodigal:002006,similar to AA sequence:UniProtKB:H6LGM6;locus_tag=OPEJFKBJ_00705;product=Caffeyl-CoA reductase-Etf complex subunit CarC
SNZR01000011.1	Prodigal:002006	CDS	756268	757113	.	+	0	ID=OPEJFKBJ_00706;inference=ab initio prediction:Prodigal:002006;locus_tag=OPEJFKBJ_00706;product=hypothetical protein
SNZR01000011.1	Prodigal:002006	CDS	757177	757428	.	-	0	ID=OPEJFKBJ_00707;inference=ab initio prediction:Prodigal:002006;locus_tag=OPEJFKBJ_00707;product=hypothetical protein
SNZR01000011.1	Prodigal:002006	CDS	757656	758003	.	-	0	ID=OPEJFKBJ_00708;inference=ab initio prediction:Prodigal:002006;locus_tag=OPEJFKBJ_00708;product=hypothetical protein
SNZR01000011.1	Prodigal:002006	CDS	758210	758470	.	+	0	ID=OPEJFKBJ_00709;Name=tatA;db_xref=COG:COG1826;gene=tatA;inference=ab initio prediction:Prodigal:002006,similar to AA sequence:UniProtKB:P69428;locus_tag=OPEJFKBJ_00709;product=Sec-independent protein translocase protein TatA
SNZR01000011.1	Prodigal:002006	CDS	758536	759165	.	+	0	ID=OPEJFKBJ_00710;Name=tatB;gene=tatB;inference=ab initio prediction:Prodigal:002006,protein motif:HAMAP:MF_00237;locus_tag=OPEJFKBJ_00710;product=Sec-independent protein translocase protein TatB
SNZR01000011.1	Prodigal:002006	CDS	759162	759965	.	+	0	ID=OPEJFKBJ_00711;Name=tatC;db_xref=COG:COG0805;gene=tatC;inference=ab initio prediction:Prodigal:002006,similar to AA sequence:UniProtKB:O67305;locus_tag=OPEJFKBJ_00711;product=Sec-independent protein translocase protein TatC
SNZR01000011.1	Prodigal:002006	CDS	760038	760559	.	+	0	ID=OPEJFKBJ_00712;inference=ab initio prediction:Prodigal:002006;locus_tag=OPEJFKBJ_00712;product=hypothetical protein
SNZR01000011.1	Prodigal:002006	CDS	760578	760889	.	-	0	ID=OPEJFKBJ_00713;inference=ab initio prediction:Prodigal:002006;locus_tag=OPEJFKBJ_00713;product=hypothetical protein
SNZR01000011.1	Prodigal:002006	CDS	761146	762528	.	+	0	ID=OPEJFKBJ_00714;eC_number=6.1.1.16;Name=cysS;db_xref=COG:COG0215;gene=cysS;inference=ab initio prediction:Prodigal:002006,similar to AA sequence:UniProtKB:Q83BL7;locus_tag=OPEJFKBJ_00714;product=Cysteine--tRNA ligase
SNZR01000011.1	Prodigal:002006	CDS	762633	763745	.	+	0	ID=OPEJFKBJ_00715;Name=rpsB;db_xref=COG:COG0052;gene=rpsB;inference=ab initio prediction:Prodigal:002006,similar to AA sequence:UniProtKB:Q6N5Q2;locus_tag=OPEJFKBJ_00715;product=30S ribosomal protein S2
SNZR01000011.1	Prodigal:002006	CDS	763824	764765	.	+	0	ID=OPEJFKBJ_00716;Name=tsf;gene=tsf;inference=ab initio prediction:Prodigal:002006,similar to AA sequence:UniProtKB:P99171;locus_tag=OPEJFKBJ_00716;product=Elongation factor Ts
SNZR01000011.1	Prodigal:002006	CDS	764851	765567	.	+	0	ID=OPEJFKBJ_00717;eC_number=2.7.4.22;Name=pyrH;db_xref=COG:COG0528;gene=pyrH;inference=ab initio prediction:Prodigal:002006,similar to AA sequence:UniProtKB:P65932;locus_tag=OPEJFKBJ_00717;product=Uridylate kinase
SNZR01000011.1	Prodigal:002006	CDS	765645	766208	.	+	0	ID=OPEJFKBJ_00718;Name=frr;db_xref=COG:COG0233;gene=frr;inference=ab initio prediction:Prodigal:002006,similar to AA sequence:UniProtKB:P81101;locus_tag=OPEJFKBJ_00718;product=Ribosome-recycling factor
SNZR01000011.1	Prodigal:002006	CDS	766240	767022	.	+	0	ID=OPEJFKBJ_00719;eC_number=2.5.1.31;Name=uppS;gene=uppS;inference=ab initio prediction:Prodigal:002006,similar to AA sequence:UniProtKB:O82827;locus_tag=OPEJFKBJ_00719;product=Ditrans%2Cpolycis-undecaprenyl-diphosphate synthase ((2E%2C6E)-farnesyl-diphosphate specific)
SNZR01000011.1	Prodigal:002006	CDS	767027	767890	.	+	0	ID=OPEJFKBJ_00720;inference=ab initio prediction:Prodigal:002006;locus_tag=OPEJFKBJ_00720;product=hypothetical protein
SNZR01000011.1	Prodigal:002006	CDS	767899	769110	.	+	0	ID=OPEJFKBJ_00721;eC_number=1.1.1.267;Name=dxr;gene=dxr;inference=ab initio prediction:Prodigal:002006,similar to AA sequence:UniProtKB:Q9X5F2;locus_tag=OPEJFKBJ_00721;product=1-deoxy-D-xylulose 5-phosphate reductoisomerase
SNZR01000011.1	Prodigal:002006	CDS	769110	770276	.	+	0	ID=OPEJFKBJ_00722;eC_number=3.4.24.-;Name=mmpA;db_xref=COG:COG0750;gene=mmpA;inference=ab initio prediction:Prodigal:002006,similar to AA sequence:UniProtKB:Q9A710;locus_tag=OPEJFKBJ_00722;product=Metalloprotease MmpA
SNZR01000011.1	Prodigal:002006	CDS	770434	773055	.	+	0	ID=OPEJFKBJ_00723;Name=bamA_2;db_xref=COG:COG4775;gene=bamA_2;inference=ab initio prediction:Prodigal:002006,similar to AA sequence:UniProtKB:D5CHY0;locus_tag=OPEJFKBJ_00723;product=Outer membrane protein assembly factor BamA
SNZR01000011.1	Prodigal:002006	CDS	773099	774154	.	+	0	ID=OPEJFKBJ_00724;eC_number=2.3.1.-;Name=lpxD;db_xref=COG:COG1044;gene=lpxD;inference=ab initio prediction:Prodigal:002006,similar to AA sequence:UniProtKB:P0CD76;locus_tag=OPEJFKBJ_00724;product=UDP-3-O-acylglucosamine N-acyltransferase
SNZR01000011.1	Prodigal:002006	CDS	774242	774709	.	+	0	ID=OPEJFKBJ_00725;eC_number=4.2.1.59;Name=fabZ;gene=fabZ;inference=ab initio prediction:Prodigal:002006,similar to AA sequence:UniProtKB:A1VXZ7;locus_tag=OPEJFKBJ_00725;product=3-hydroxyacyl-[acyl-carrier-protein] dehydratase FabZ
SNZR01000011.1	Prodigal:002006	CDS	774706	775539	.	+	0	ID=OPEJFKBJ_00726;eC_number=2.3.1.129;Name=lpxA;db_xref=COG:COG1043;gene=lpxA;inference=ab initio prediction:Prodigal:002006,similar to AA sequence:UniProtKB:P0A722;locus_tag=OPEJFKBJ_00726;product=Acyl-[acyl-carrier-protein]--UDP-N-acetylglucosamine O-acyltransferase
SNZR01000011.1	Prodigal:002006	CDS	775536	776423	.	+	0	ID=OPEJFKBJ_00727;eC_number=3.6.1.54;Name=lpxI;db_xref=COG:COG3494;gene=lpxI;inference=ab initio prediction:Prodigal:002006,similar to AA sequence:UniProtKB:Q9A716;locus_tag=OPEJFKBJ_00727;product=UDP-2%2C3-diacylglucosamine pyrophosphatase LpxI
SNZR01000011.1	Prodigal:002006	CDS	776428	777615	.	+	0	ID=OPEJFKBJ_00728;eC_number=2.4.1.182;Name=lpxB;db_xref=COG:COG0763;gene=lpxB;inference=ab initio prediction:Prodigal:002006,similar to AA sequence:UniProtKB:P10441;locus_tag=OPEJFKBJ_00728;product=Lipid-A-disaccharide synthase
SNZR01000011.1	Prodigal:002006	CDS	777653	777832	.	-	0	ID=OPEJFKBJ_00729;inference=ab initio prediction:Prodigal:002006;locus_tag=OPEJFKBJ_00729;product=hypothetical protein
SNZR01000011.1	Prodigal:002006	CDS	777897	780242	.	+	0	ID=OPEJFKBJ_00730;eC_number=3.5.1.11;Name=acyII;gene=acyII;inference=ab initio prediction:Prodigal:002006,similar to AA sequence:UniProtKB:P15558;locus_tag=OPEJFKBJ_00730;product=Penicillin acylase 2 proenzyme
SNZR01000011.1	Prodigal:002006	CDS	780264	780734	.	-	0	ID=OPEJFKBJ_00731;inference=ab initio prediction:Prodigal:002006;locus_tag=OPEJFKBJ_00731;product=hypothetical protein
SNZR01000011.1	Prodigal:002006	CDS	780911	782071	.	-	0	ID=OPEJFKBJ_00732;inference=ab initio prediction:Prodigal:002006;locus_tag=OPEJFKBJ_00732;product=hypothetical protein
SNZR01000011.1	Prodigal:002006	CDS	782200	784875	.	+	0	ID=OPEJFKBJ_00733;eC_number=2.7.9.1;Name=ppdK;db_xref=COG:COG0574;gene=ppdK;inference=ab initio prediction:Prodigal:002006,similar to AA sequence:UniProtKB:P22983;locus_tag=OPEJFKBJ_00733;product=Pyruvate%2C phosphate dikinase
SNZR01000011.1	Prodigal:002006	CDS	785005	785616	.	+	0	ID=OPEJFKBJ_00734;eC_number=5.99.1.4;Name=nsaD;gene=nsaD;inference=ab initio prediction:Prodigal:002006,similar to AA sequence:UniProtKB:Q9X9Q7;locus_tag=OPEJFKBJ_00734;product=2-hydroxychromene-2-carboxylate isomerase
SNZR01000011.1	Prodigal:002006	CDS	785842	787449	.	+	0	ID=OPEJFKBJ_00735;eC_number=2.1.3.1;db_xref=COG:COG4799;inference=ab initio prediction:Prodigal:002006,similar to AA sequence:UniProtKB:Q8GBW6;locus_tag=OPEJFKBJ_00735;product=Methylmalonyl-CoA carboxyltransferase 12S subunit
SNZR01000011.1	Prodigal:002006	CDS	787508	788392	.	-	0	ID=OPEJFKBJ_00736;eC_number=3.7.1.14;Name=mhpC;gene=mhpC;inference=ab initio prediction:Prodigal:002006,similar to AA sequence:UniProtKB:Q8KZP5;locus_tag=OPEJFKBJ_00736;product=2-hydroxy-6-oxononadienedioate/2-hydroxy-6-oxononatrienedioate hydrolase
SNZR01000011.1	Prodigal:002006	CDS	788654	789562	.	+	0	ID=OPEJFKBJ_00737;inference=ab initio prediction:Prodigal:002006;locus_tag=OPEJFKBJ_00737;product=hypothetical protein
SNZR01000011.1	Prodigal:002006	CDS	789567	790775	.	-	0	ID=OPEJFKBJ_00738;inference=ab initio prediction:Prodigal:002006,protein motif:HAMAP:MF_01212;locus_tag=OPEJFKBJ_00738;product=Deoxyguanosinetriphosphate triphosphohydrolase-like protein
SNZR01000011.1	Prodigal:002006	CDS	790882	791220	.	+	0	ID=OPEJFKBJ_00739;Name=erpA;db_xref=COG:COG0316;gene=erpA;inference=ab initio prediction:Prodigal:002006,similar to AA sequence:UniProtKB:P45344;locus_tag=OPEJFKBJ_00739;product=Iron-sulfur cluster insertion protein ErpA
SNZR01000011.1	Prodigal:002006	CDS	791268	793088	.	+	0	ID=OPEJFKBJ_00740;inference=ab initio prediction:Prodigal:002006;locus_tag=OPEJFKBJ_00740;product=hypothetical protein
SNZR01000011.1	Prodigal:002006	CDS	793189	793836	.	+	0	ID=OPEJFKBJ_00741;inference=ab initio prediction:Prodigal:002006;locus_tag=OPEJFKBJ_00741;product=hypothetical protein
SNZR01000011.1	Prodigal:002006	CDS	794084	794782	.	+	0	ID=OPEJFKBJ_00742;Name=cusR;db_xref=COG:COG0745;gene=cusR;inference=ab initio prediction:Prodigal:002006,similar to AA sequence:UniProtKB:P0ACZ8;locus_tag=OPEJFKBJ_00742;product=Transcriptional regulatory protein CusR
SNZR01000011.1	Prodigal:002006	CDS	794766	796331	.	+	0	ID=OPEJFKBJ_00743;eC_number=2.7.-.-;Name=sasA_3;gene=sasA_3;inference=ab initio prediction:Prodigal:002006,protein motif:HAMAP:MF_01837;locus_tag=OPEJFKBJ_00743;product=Adaptive-response sensory-kinase SasA
SNZR01000011.1	Prodigal:002006	CDS	796328	799255	.	+	0	ID=OPEJFKBJ_00744;eC_number=2.7.7.42;Name=glnE;gene=glnE;inference=ab initio prediction:Prodigal:002006,protein motif:HAMAP:MF_00802;locus_tag=OPEJFKBJ_00744;product=Bifunctional glutamine synthetase adenylyltransferase/adenylyl-removing enzyme
SNZR01000011.1	Prodigal:002006	CDS	799227	801482	.	-	0	ID=OPEJFKBJ_00745;eC_number=2.7.13.3;Name=rcsC_1;gene=rcsC_1;inference=ab initio prediction:Prodigal:002006,protein motif:HAMAP:MF_00979;locus_tag=OPEJFKBJ_00745;product=Sensor histidine kinase RcsC
SNZR01000011.1	Aragorn:001002	tRNA	802261	802339	.	+	.	ID=OPEJFKBJ_00746;inference=COORDINATES:profile:Aragorn:001002;locus_tag=OPEJFKBJ_00746;product=tRNA-Ala(cgc)
SNZR01000011.1	Prodigal:002006	CDS	804495	804812	.	-	0	ID=OPEJFKBJ_00747;inference=ab initio prediction:Prodigal:002006;locus_tag=OPEJFKBJ_00747;product=hypothetical protein
SNZR01000011.1	Prodigal:002006	CDS	804890	806341	.	-	0	ID=OPEJFKBJ_00748;Name=gabR;db_xref=COG:COG1167;gene=gabR;inference=ab initio prediction:Prodigal:002006,similar to AA sequence:UniProtKB:P94426;locus_tag=OPEJFKBJ_00748;product=HTH-type transcriptional regulatory protein GabR
SNZR01000011.1	Prodigal:002006	CDS	806414	807154	.	+	0	ID=OPEJFKBJ_00749;inference=ab initio prediction:Prodigal:002006;locus_tag=OPEJFKBJ_00749;product=hypothetical protein
SNZR01000011.1	Prodigal:002006	CDS	807159	807686	.	-	0	ID=OPEJFKBJ_00750;eC_number=4.3.2.7;Name=chaC;db_xref=COG:COG3703;gene=chaC;inference=ab initio prediction:Prodigal:002006,similar to AA sequence:UniProtKB:P39163;locus_tag=OPEJFKBJ_00750;product=Glutathione-specific gamma-glutamylcyclotransferase
SNZR01000011.1	Prodigal:002006	CDS	807781	808806	.	+	0	ID=OPEJFKBJ_00751;inference=ab initio prediction:Prodigal:002006;locus_tag=OPEJFKBJ_00751;product=hypothetical protein
SNZR01000011.1	Prodigal:002006	CDS	808715	810982	.	-	0	ID=OPEJFKBJ_00752;eC_number=5.4.4.2;Name=menF;gene=menF;inference=ab initio prediction:Prodigal:002006,protein motif:HAMAP:MF_01935;locus_tag=OPEJFKBJ_00752;product=Isochorismate synthase MenF
SNZR01000011.1	Prodigal:002006	CDS	811461	813050	.	+	0	ID=OPEJFKBJ_00753;Name=hbpA_1;db_xref=COG:COG0747;gene=hbpA_1;inference=ab initio prediction:Prodigal:002006,similar to AA sequence:UniProtKB:P33950;locus_tag=OPEJFKBJ_00753;product=Heme-binding protein A
SNZR01000011.1	Prodigal:002006	CDS	814004	815626	.	-	0	ID=OPEJFKBJ_00754;Name=yheS_1;db_xref=COG:COG0488;gene=yheS_1;inference=ab initio prediction:Prodigal:002006,similar to AA sequence:UniProtKB:P63389;locus_tag=OPEJFKBJ_00754;product=putative ABC transporter ATP-binding protein YheS
SNZR01000011.1	Prodigal:002006	CDS	815713	816723	.	-	0	ID=OPEJFKBJ_00755;eC_number=1.3.1.43;Name=tyrC;gene=tyrC;inference=ab initio prediction:Prodigal:002006,similar to AA sequence:UniProtKB:Q04983;locus_tag=OPEJFKBJ_00755;product=Cyclohexadienyl dehydrogenase
SNZR01000011.1	Prodigal:002006	CDS	816883	817992	.	-	0	ID=OPEJFKBJ_00756;eC_number=2.6.1.9;Name=hisC_1;gene=hisC_1;inference=ab initio prediction:Prodigal:002006,similar to AA sequence:UniProtKB:P34037;locus_tag=OPEJFKBJ_00756;product=Histidinol-phosphate aminotransferase
SNZR01000011.1	Prodigal:002006	CDS	818245	819462	.	+	0	ID=OPEJFKBJ_00757;inference=ab initio prediction:Prodigal:002006;locus_tag=OPEJFKBJ_00757;product=hypothetical protein
SNZR01000011.1	Prodigal:002006	CDS	819536	820291	.	+	0	ID=OPEJFKBJ_00758;inference=ab initio prediction:Prodigal:002006;locus_tag=OPEJFKBJ_00758;product=hypothetical protein
SNZR01000011.1	Prodigal:002006	CDS	820453	821355	.	+	0	ID=OPEJFKBJ_00759;Name=gltI_1;db_xref=COG:COG0834;gene=gltI_1;inference=ab initio prediction:Prodigal:002006,similar to AA sequence:UniProtKB:P37902;locus_tag=OPEJFKBJ_00759;product=Glutamate/aspartate import solute-binding protein
SNZR01000011.1	Prodigal:002006	CDS	821462	822196	.	+	0	ID=OPEJFKBJ_00760;Name=gltJ;db_xref=COG:COG0765;gene=gltJ;inference=ab initio prediction:Prodigal:002006,similar to AA sequence:UniProtKB:P0AER3;locus_tag=OPEJFKBJ_00760;product=Glutamate/aspartate import permease protein GltJ
SNZR01000011.1	Prodigal:002006	CDS	822208	822900	.	+	0	ID=OPEJFKBJ_00761;Name=gltK;db_xref=COG:COG0765;gene=gltK;inference=ab initio prediction:Prodigal:002006,similar to AA sequence:UniProtKB:P0AER5;locus_tag=OPEJFKBJ_00761;product=Glutamate/aspartate import permease protein GltK
SNZR01000011.1	Prodigal:002006	CDS	822916	823644	.	+	0	ID=OPEJFKBJ_00762;eC_number=3.6.3.-;Name=glnQ_1;db_xref=COG:COG1126;gene=glnQ_1;inference=ab initio prediction:Prodigal:002006,similar to AA sequence:UniProtKB:O34677;locus_tag=OPEJFKBJ_00762;product=Glutamine transport ATP-binding protein GlnQ
SNZR01000011.1	Prodigal:002006	CDS	823675	824985	.	-	0	ID=OPEJFKBJ_00763;inference=ab initio prediction:Prodigal:002006;locus_tag=OPEJFKBJ_00763;product=hypothetical protein
SNZR01000011.1	Prodigal:002006	CDS	825109	825315	.	-	0	ID=OPEJFKBJ_00764;inference=ab initio prediction:Prodigal:002006;locus_tag=OPEJFKBJ_00764;product=hypothetical protein
SNZR01000011.1	Prodigal:002006	CDS	825312	825728	.	-	0	ID=OPEJFKBJ_00765;eC_number=3.1.2.-;db_xref=COG:COG1607;inference=ab initio prediction:Prodigal:002006,similar to AA sequence:UniProtKB:P44886;locus_tag=OPEJFKBJ_00765;product=putative acyl-CoA thioester hydrolase
SNZR01000011.1	Prodigal:002006	CDS	825725	825970	.	-	0	ID=OPEJFKBJ_00766;inference=ab initio prediction:Prodigal:002006;locus_tag=OPEJFKBJ_00766;product=hypothetical protein
SNZR01000011.1	Prodigal:002006	CDS	826056	826679	.	-	0	ID=OPEJFKBJ_00767;inference=ab initio prediction:Prodigal:002006,protein motif:HAMAP:MF_02040;locus_tag=OPEJFKBJ_00767;product=Iron-sulfur cluster carrier protein
SNZR01000011.1	Prodigal:002006	CDS	826761	827480	.	-	0	ID=OPEJFKBJ_00768;eC_number=3.4.13.22;Name=ddpX;gene=ddpX;inference=ab initio prediction:Prodigal:002006,protein motif:HAMAP:MF_01924;locus_tag=OPEJFKBJ_00768;product=D-alanyl-D-alanine dipeptidase
SNZR01000011.1	Prodigal:002006	CDS	827477	828037	.	-	0	ID=OPEJFKBJ_00769;inference=ab initio prediction:Prodigal:002006,protein motif:HAMAP:MF_02088;locus_tag=OPEJFKBJ_00769;product=queuosine precursor transporter
SNZR01000011.1	Prodigal:002006	CDS	828069	828776	.	-	0	ID=OPEJFKBJ_00770;eC_number=6.3.4.20;Name=queC;db_xref=COG:COG0603;gene=queC;inference=ab initio prediction:Prodigal:002006,similar to AA sequence:UniProtKB:O31675;locus_tag=OPEJFKBJ_00770;product=7-cyano-7-deazaguanine synthase
SNZR01000011.1	Prodigal:002006	CDS	828839	829087	.	+	0	ID=OPEJFKBJ_00771;inference=ab initio prediction:Prodigal:002006;locus_tag=OPEJFKBJ_00771;product=hypothetical protein
SNZR01000011.1	Prodigal:002006	CDS	829084	829476	.	+	0	ID=OPEJFKBJ_00772;eC_number=3.1.-.-;Name=vapC_2;gene=vapC_2;inference=ab initio prediction:Prodigal:002006,protein motif:HAMAP:MF_00265;locus_tag=OPEJFKBJ_00772;product=tRNA(fMet)-specific endonuclease VapC
SNZR01000011.1	Prodigal:002006	CDS	829480	830412	.	-	0	ID=OPEJFKBJ_00773;eC_number=2.7.6.1;Name=prs_1;db_xref=COG:COG0462;gene=prs_1;inference=ab initio prediction:Prodigal:002006,similar to AA sequence:UniProtKB:P0A1V6;locus_tag=OPEJFKBJ_00773;product=Ribose-phosphate pyrophosphokinase
SNZR01000011.1	Prodigal:002006	CDS	830476	832734	.	+	0	ID=OPEJFKBJ_00774;Name=uvrC;db_xref=COG:COG0322;gene=uvrC;inference=ab initio prediction:Prodigal:002006,similar to AA sequence:UniProtKB:P0A8G0;locus_tag=OPEJFKBJ_00774;product=UvrABC system protein C
SNZR01000011.1	Prodigal:002006	CDS	832724	833377	.	+	0	ID=OPEJFKBJ_00775;eC_number=2.7.8.5;Name=pgsA_1;db_xref=COG:COG0558;gene=pgsA_1;inference=ab initio prediction:Prodigal:002006,similar to AA sequence:UniProtKB:P0ABF8;locus_tag=OPEJFKBJ_00775;product=CDP-diacylglycerol--glycerol-3-phosphate 3-phosphatidyltransferase
SNZR01000011.1	Prodigal:002006	CDS	833377	833628	.	+	0	ID=OPEJFKBJ_00776;inference=ab initio prediction:Prodigal:002006;locus_tag=OPEJFKBJ_00776;product=hypothetical protein
SNZR01000011.1	Prodigal:002006	CDS	833790	836540	.	+	0	ID=OPEJFKBJ_00777;eC_number=3.6.3.-;Name=ctpF;db_xref=COG:COG0474;gene=ctpF;inference=ab initio prediction:Prodigal:002006,similar to AA sequence:UniProtKB:P9WPS9;locus_tag=OPEJFKBJ_00777;product=putative cation-transporting ATPase F
SNZR01000011.1	Prodigal:002006	CDS	836547	837851	.	-	0	ID=OPEJFKBJ_00778;eC_number=1.6.5.12;Name=ndbB;gene=ndbB;inference=ab initio prediction:Prodigal:002006,similar to AA sequence:UniProtKB:P73735;locus_tag=OPEJFKBJ_00778;product=Demethylphylloquinone reductase NdbB
SNZR01000011.1	Prodigal:002006	CDS	837915	838211	.	-	0	ID=OPEJFKBJ_00779;inference=ab initio prediction:Prodigal:002006;locus_tag=OPEJFKBJ_00779;product=hypothetical protein
SNZR01000011.1	Prodigal:002006	CDS	838208	839113	.	-	0	ID=OPEJFKBJ_00780;Name=cbpA_1;db_xref=COG:COG2214;gene=cbpA_1;inference=ab initio prediction:Prodigal:002006,similar to AA sequence:UniProtKB:P36659;locus_tag=OPEJFKBJ_00780;product=Curved DNA-binding protein
SNZR01000011.1	Prodigal:002006	CDS	839302	840534	.	-	0	ID=OPEJFKBJ_00781;Name=braC_3;db_xref=COG:COG0683;gene=braC_3;inference=ab initio prediction:Prodigal:002006,similar to AA sequence:UniProtKB:P21175;locus_tag=OPEJFKBJ_00781;product=Leucine-%2C isoleucine-%2C valine-%2C threonine-%2C and alanine-binding protein
SNZR01000011.1	Prodigal:002006	CDS	840682	842319	.	+	0	ID=OPEJFKBJ_00782;eC_number=1.1.99.-;Name=alkJ_2;gene=alkJ_2;inference=ab initio prediction:Prodigal:002006,similar to AA sequence:UniProtKB:Q00593;locus_tag=OPEJFKBJ_00782;product=Alcohol dehydrogenase [acceptor]
SNZR01000011.1	Prodigal:002006	CDS	842338	843174	.	-	0	ID=OPEJFKBJ_00783;inference=ab initio prediction:Prodigal:002006;locus_tag=OPEJFKBJ_00783;product=hypothetical protein
SNZR01000011.1	Prodigal:002006	CDS	843185	844093	.	-	0	ID=OPEJFKBJ_00784;Name=araQ_2;db_xref=COG:COG0395;gene=araQ_2;inference=ab initio prediction:Prodigal:002006,similar to AA sequence:UniProtKB:P94530;locus_tag=OPEJFKBJ_00784;product=L-arabinose transport system permease protein AraQ
SNZR01000011.1	Prodigal:002006	CDS	844090	844968	.	-	0	ID=OPEJFKBJ_00785;Name=melD;db_xref=COG:COG1175;gene=melD;inference=ab initio prediction:Prodigal:002006,similar to AA sequence:UniProtKB:O34706;locus_tag=OPEJFKBJ_00785;product=Melibiose/raffinose/stachyose import permease protein MelD
SNZR01000011.1	Prodigal:002006	CDS	844965	845366	.	-	0	ID=OPEJFKBJ_00786;eC_number=3.1.-.-;db_xref=COG:COG3742;inference=ab initio prediction:Prodigal:002006,similar to AA sequence:UniProtKB:P9WF57;locus_tag=OPEJFKBJ_00786;product=Ribonuclease VapC42
SNZR01000011.1	Prodigal:002006	CDS	845367	845615	.	-	0	ID=OPEJFKBJ_00787;inference=ab initio prediction:Prodigal:002006;locus_tag=OPEJFKBJ_00787;product=hypothetical protein
SNZR01000011.1	Prodigal:002006	CDS	845681	846967	.	-	0	ID=OPEJFKBJ_00788;Name=ugpB_2;db_xref=COG:COG1653;gene=ugpB_2;inference=ab initio prediction:Prodigal:002006,similar to AA sequence:UniProtKB:P0AG80;locus_tag=OPEJFKBJ_00788;product=sn-glycerol-3-phosphate-binding periplasmic protein UgpB
SNZR01000011.1	Prodigal:002006	CDS	847067	848086	.	-	0	ID=OPEJFKBJ_00789;eC_number=7.5.2.-;Name=msmX;db_xref=COG:COG3839;gene=msmX;inference=ab initio prediction:Prodigal:002006,similar to AA sequence:UniProtKB:P94360;locus_tag=OPEJFKBJ_00789;product=Oligosaccharides import ATP-binding protein MsmX
SNZR01000011.1	Prodigal:002006	CDS	848259	848744	.	+	0	ID=OPEJFKBJ_00790;inference=ab initio prediction:Prodigal:002006;locus_tag=OPEJFKBJ_00790;product=hypothetical protein
SNZR01000011.1	Prodigal:002006	CDS	848716	849495	.	-	0	ID=OPEJFKBJ_00791;Name=nagR;db_xref=COG:COG2188;gene=nagR;inference=ab initio prediction:Prodigal:002006,similar to AA sequence:UniProtKB:O34817;locus_tag=OPEJFKBJ_00791;product=HTH-type transcriptional repressor NagR
SNZR01000011.1	Prodigal:002006	CDS	849659	850825	.	+	0	ID=OPEJFKBJ_00792;inference=ab initio prediction:Prodigal:002006;locus_tag=OPEJFKBJ_00792;product=hypothetical protein
SNZR01000011.1	Prodigal:002006	CDS	850858	851745	.	-	0	ID=OPEJFKBJ_00793;Name=dmlR_2;gene=dmlR_2;inference=ab initio prediction:Prodigal:002006,similar to AA sequence:UniProtKB:P76250;locus_tag=OPEJFKBJ_00793;product=HTH-type transcriptional regulator DmlR
SNZR01000011.1	Prodigal:002006	CDS	851838	852455	.	+	0	ID=OPEJFKBJ_00794;inference=ab initio prediction:Prodigal:002006;locus_tag=OPEJFKBJ_00794;product=hypothetical protein
SNZR01000011.1	Prodigal:002006	CDS	852581	853360	.	+	0	ID=OPEJFKBJ_00795;inference=ab initio prediction:Prodigal:002006;locus_tag=OPEJFKBJ_00795;product=hypothetical protein
SNZR01000011.1	Prodigal:002006	CDS	853488	854999	.	+	0	ID=OPEJFKBJ_00796;inference=ab initio prediction:Prodigal:002006;locus_tag=OPEJFKBJ_00796;product=hypothetical protein
SNZR01000011.1	Prodigal:002006	CDS	854996	858364	.	+	0	ID=OPEJFKBJ_00797;eC_number=2.7.7.7;Name=dnaE2;gene=dnaE2;inference=ab initio prediction:Prodigal:002006,similar to AA sequence:UniProtKB:B8H427;locus_tag=OPEJFKBJ_00797;product=Error-prone DNA polymerase
SNZR01000011.1	Prodigal:002006	CDS	858387	859220	.	-	0	ID=OPEJFKBJ_00798;Name=motB;db_xref=COG:COG1360;gene=motB;inference=ab initio prediction:Prodigal:002006,similar to AA sequence:UniProtKB:P55892;locus_tag=OPEJFKBJ_00798;product=Motility protein B
SNZR01000011.1	Prodigal:002006	CDS	859231	860001	.	-	0	ID=OPEJFKBJ_00799;Name=pomA;db_xref=COG:COG1291;gene=pomA;inference=ab initio prediction:Prodigal:002006,similar to AA sequence:UniProtKB:O06873;locus_tag=OPEJFKBJ_00799;product=Chemotaxis protein PomA
SNZR01000011.1	Prodigal:002006	CDS	860110	861270	.	+	0	ID=OPEJFKBJ_00800;inference=ab initio prediction:Prodigal:002006;locus_tag=OPEJFKBJ_00800;product=hypothetical protein
SNZR01000011.1	Prodigal:002006	CDS	861267	862163	.	+	0	ID=OPEJFKBJ_00801;eC_number=2.5.1.15;Name=folP;gene=folP;inference=ab initio prediction:Prodigal:002006,similar to AA sequence:UniProtKB:Q5XCA8;locus_tag=OPEJFKBJ_00801;product=Dihydropteroate synthase
SNZR01000011.1	Prodigal:002006	CDS	862160	862525	.	+	0	ID=OPEJFKBJ_00802;eC_number=4.1.2.25;Name=folB;db_xref=COG:COG1539;gene=folB;inference=ab initio prediction:Prodigal:002006,similar to AA sequence:UniProtKB:P9WNC5;locus_tag=OPEJFKBJ_00802;product=Dihydroneopterin aldolase
SNZR01000011.1	Prodigal:002006	CDS	862518	863030	.	+	0	ID=OPEJFKBJ_00803;inference=ab initio prediction:Prodigal:002006;locus_tag=OPEJFKBJ_00803;product=hypothetical protein
SNZR01000011.1	Prodigal:002006	CDS	863027	863317	.	+	0	ID=OPEJFKBJ_00804;eC_number=4.2.1.96;db_xref=COG:COG2154;inference=ab initio prediction:Prodigal:002006,similar to AA sequence:UniProtKB:A0R2K7;locus_tag=OPEJFKBJ_00804;product=Putative pterin-4-alpha-carbinolamine dehydratase
SNZR01000011.1	Prodigal:002006	CDS	863367	865928	.	-	0	ID=OPEJFKBJ_00805;inference=ab initio prediction:Prodigal:002006;locus_tag=OPEJFKBJ_00805;product=hypothetical protein
SNZR01000011.1	Prodigal:002006	CDS	866040	866327	.	-	0	ID=OPEJFKBJ_00806;inference=ab initio prediction:Prodigal:002006;locus_tag=OPEJFKBJ_00806;product=hypothetical protein
SNZR01000011.1	Prodigal:002006	CDS	866411	869155	.	-	0	ID=OPEJFKBJ_00807;eC_number=6.5.1.1;Name=lig_1;gene=lig_1;inference=ab initio prediction:Prodigal:002006,protein motif:HAMAP:MF_00407;locus_tag=OPEJFKBJ_00807;product=DNA ligase
SNZR01000011.1	Prodigal:002006	CDS	869253	870599	.	+	0	ID=OPEJFKBJ_00808;inference=ab initio prediction:Prodigal:002006;locus_tag=OPEJFKBJ_00808;product=hypothetical protein
SNZR01000011.1	Prodigal:002006	CDS	870899	872404	.	+	0	ID=OPEJFKBJ_00809;eC_number=6.2.1.3;Name=lcfB_2;db_xref=COG:COG0318;gene=lcfB_2;inference=ab initio prediction:Prodigal:002006,similar to AA sequence:UniProtKB:O07610;locus_tag=OPEJFKBJ_00809;product=Long-chain-fatty-acid--CoA ligase
SNZR01000011.1	Prodigal:002006	CDS	872521	872856	.	-	0	ID=OPEJFKBJ_00810;inference=ab initio prediction:Prodigal:002006;locus_tag=OPEJFKBJ_00810;product=hypothetical protein
SNZR01000011.1	Prodigal:002006	CDS	873057	873851	.	+	0	ID=OPEJFKBJ_00811;eC_number=3.6.3.-;Name=cmpD_2;gene=cmpD_2;inference=ab initio prediction:Prodigal:002006,similar to AA sequence:UniProtKB:Q55463;locus_tag=OPEJFKBJ_00811;product=Bicarbonate transport ATP-binding protein CmpD
SNZR01000011.1	Prodigal:002006	CDS	873844	874701	.	+	0	ID=OPEJFKBJ_00812;inference=ab initio prediction:Prodigal:002006;locus_tag=OPEJFKBJ_00812;product=hypothetical protein
SNZR01000011.1	Prodigal:002006	CDS	874715	875551	.	+	0	ID=OPEJFKBJ_00813;inference=ab initio prediction:Prodigal:002006;locus_tag=OPEJFKBJ_00813;product=hypothetical protein
SNZR01000011.1	Prodigal:002006	CDS	875570	876496	.	-	0	ID=OPEJFKBJ_00814;eC_number=4.2.1.41;db_xref=COG:COG0329;inference=ab initio prediction:Prodigal:002006,similar to AA sequence:UniProtKB:Q6FFQ1;locus_tag=OPEJFKBJ_00814;product=putative 5-dehydro-4-deoxyglucarate dehydratase
SNZR01000011.1	Prodigal:002006	CDS	876796	878517	.	-	0	ID=OPEJFKBJ_00815;eC_number=4.2.1.162;inference=ab initio prediction:Prodigal:002006,similar to AA sequence:UniProtKB:P0DOV7;locus_tag=OPEJFKBJ_00815;product=6-deoxy-6-sulfo-D-gluconate dehydratase
SNZR01000011.1	Prodigal:002006	CDS	878768	879487	.	-	0	ID=OPEJFKBJ_00816;inference=ab initio prediction:Prodigal:002006;locus_tag=OPEJFKBJ_00816;product=hypothetical protein
SNZR01000011.1	Prodigal:002006	CDS	879580	879963	.	-	0	ID=OPEJFKBJ_00817;inference=ab initio prediction:Prodigal:002006;locus_tag=OPEJFKBJ_00817;product=hypothetical protein
SNZR01000011.1	Prodigal:002006	CDS	880258	883536	.	+	0	ID=OPEJFKBJ_00818;eC_number=3.1.-.-;Name=xni;gene=xni;inference=ab initio prediction:Prodigal:002006,protein motif:HAMAP:MF_01192;locus_tag=OPEJFKBJ_00818;product=Flap endonuclease Xni
SNZR01000011.1	Prodigal:002006	CDS	883601	883894	.	-	0	ID=OPEJFKBJ_00819;inference=ab initio prediction:Prodigal:002006;locus_tag=OPEJFKBJ_00819;product=hypothetical protein
SNZR01000011.1	Prodigal:002006	CDS	883999	884184	.	-	0	ID=OPEJFKBJ_00820;inference=ab initio prediction:Prodigal:002006;locus_tag=OPEJFKBJ_00820;product=hypothetical protein
SNZR01000011.1	Prodigal:002006	CDS	884276	884761	.	-	0	ID=OPEJFKBJ_00821;inference=ab initio prediction:Prodigal:002006;locus_tag=OPEJFKBJ_00821;product=hypothetical protein
SNZR01000011.1	Prodigal:002006	CDS	884773	886818	.	-	0	ID=OPEJFKBJ_00822;eC_number=5.4.99.63;Name=ecm;db_xref=COG:COG1884;gene=ecm;inference=ab initio prediction:Prodigal:002006,similar to AA sequence:UniProtKB:Q49115;locus_tag=OPEJFKBJ_00822;product=Ethylmalonyl-CoA mutase
SNZR01000011.1	Prodigal:002006	CDS	886964	888694	.	-	0	ID=OPEJFKBJ_00823;eC_number=1.2.5.1;Name=poxB;db_xref=COG:COG0028;gene=poxB;inference=ab initio prediction:Prodigal:002006,similar to AA sequence:UniProtKB:P07003;locus_tag=OPEJFKBJ_00823;product=Pyruvate dehydrogenase [ubiquinone]
SNZR01000011.1	Prodigal:002006	CDS	888737	889996	.	-	0	ID=OPEJFKBJ_00824;inference=ab initio prediction:Prodigal:002006;locus_tag=OPEJFKBJ_00824;product=hypothetical protein
SNZR01000011.1	Prodigal:002006	CDS	890168	891127	.	+	0	ID=OPEJFKBJ_00825;eC_number=3.3.2.10;inference=ab initio prediction:Prodigal:002006,similar to AA sequence:UniProtKB:O52866;locus_tag=OPEJFKBJ_00825;product=Soluble epoxide hydrolase
SNZR01000011.1	Prodigal:002006	CDS	891173	893449	.	-	0	ID=OPEJFKBJ_00826;Name=btuB_1;gene=btuB_1;inference=ab initio prediction:Prodigal:002006,protein motif:HAMAP:MF_01531;locus_tag=OPEJFKBJ_00826;product=Vitamin B12 transporter BtuB
SNZR01000011.1	Prodigal:002006	CDS	893626	894630	.	-	0	ID=OPEJFKBJ_00827;inference=ab initio prediction:Prodigal:002006;locus_tag=OPEJFKBJ_00827;product=hypothetical protein
SNZR01000011.1	Prodigal:002006	CDS	894671	895036	.	-	0	ID=OPEJFKBJ_00828;inference=ab initio prediction:Prodigal:002006;locus_tag=OPEJFKBJ_00828;product=hypothetical protein
SNZR01000011.1	Prodigal:002006	CDS	895124	896143	.	-	0	ID=OPEJFKBJ_00829;eC_number=1.3.1.-;Name=curA;db_xref=COG:COG2130;gene=curA;inference=ab initio prediction:Prodigal:002006,similar to AA sequence:UniProtKB:P76113;locus_tag=OPEJFKBJ_00829;product=NADPH-dependent curcumin reductase
SNZR01000011.1	Prodigal:002006	CDS	896399	897289	.	-	0	ID=OPEJFKBJ_00830;eC_number=1.1.1.60;Name=garR_1;db_xref=COG:COG2084;gene=garR_1;inference=ab initio prediction:Prodigal:002006,similar to AA sequence:UniProtKB:P0ABQ2;locus_tag=OPEJFKBJ_00830;product=2-hydroxy-3-oxopropionate reductase
SNZR01000011.1	Prodigal:002006	CDS	897333	898565	.	-	0	ID=OPEJFKBJ_00831;inference=ab initio prediction:Prodigal:002006;locus_tag=OPEJFKBJ_00831;product=hypothetical protein
SNZR01000011.1	Prodigal:002006	CDS	898658	899785	.	+	0	ID=OPEJFKBJ_00832;eC_number=1.1.1.306;inference=ab initio prediction:Prodigal:002006,similar to AA sequence:UniProtKB:P80094;locus_tag=OPEJFKBJ_00832;product=S-(hydroxymethyl)mycothiol dehydrogenase
SNZR01000011.1	Prodigal:002006	CDS	899799	900866	.	-	0	ID=OPEJFKBJ_00833;Name=ada;db_xref=COG:COG0350;gene=ada;inference=ab initio prediction:Prodigal:002006,similar to AA sequence:UniProtKB:P06134;locus_tag=OPEJFKBJ_00833;product=Bifunctional transcriptional activator/DNA repair enzyme Ada
SNZR01000011.1	Prodigal:002006	CDS	900963	902135	.	-	0	ID=OPEJFKBJ_00834;inference=ab initio prediction:Prodigal:002006;locus_tag=OPEJFKBJ_00834;product=hypothetical protein
SNZR01000011.1	Prodigal:002006	CDS	902229	902810	.	+	0	ID=OPEJFKBJ_00835;inference=ab initio prediction:Prodigal:002006;locus_tag=OPEJFKBJ_00835;product=hypothetical protein
SNZR01000011.1	Prodigal:002006	CDS	902918	903583	.	+	0	ID=OPEJFKBJ_00836;inference=ab initio prediction:Prodigal:002006;locus_tag=OPEJFKBJ_00836;product=hypothetical protein
SNZR01000011.1	Prodigal:002006	CDS	903594	904928	.	+	0	ID=OPEJFKBJ_00837;Name=der;db_xref=COG:COG1160;gene=der;inference=ab initio prediction:Prodigal:002006,similar to AA sequence:UniProtKB:P50743;locus_tag=OPEJFKBJ_00837;product=GTPase Der
SNZR01000011.1	Prodigal:002006	CDS	905041	905373	.	-	0	ID=OPEJFKBJ_00838;inference=ab initio prediction:Prodigal:002006;locus_tag=OPEJFKBJ_00838;product=hypothetical protein
SNZR01000011.1	Prodigal:002006	CDS	905370	906578	.	-	0	ID=OPEJFKBJ_00839;Name=yciC_2;db_xref=COG:COG0523;gene=yciC_2;inference=ab initio prediction:Prodigal:002006,similar to AA sequence:UniProtKB:P94400;locus_tag=OPEJFKBJ_00839;product=Putative metal chaperone YciC
SNZR01000011.1	Prodigal:002006	CDS	906767	906949	.	+	0	ID=OPEJFKBJ_00840;inference=ab initio prediction:Prodigal:002006;locus_tag=OPEJFKBJ_00840;product=hypothetical protein
SNZR01000011.1	Prodigal:002006	CDS	906996	907490	.	-	0	ID=OPEJFKBJ_00841;inference=ab initio prediction:Prodigal:002006;locus_tag=OPEJFKBJ_00841;product=hypothetical protein
SNZR01000011.1	Prodigal:002006	CDS	907709	908446	.	-	0	ID=OPEJFKBJ_00842;eC_number=1.-.-.-;Name=yciK;db_xref=COG:COG1028;gene=yciK;inference=ab initio prediction:Prodigal:002006,similar to AA sequence:UniProtKB:P31808;locus_tag=OPEJFKBJ_00842;product=putative oxidoreductase YciK
SNZR01000011.1	Prodigal:002006	CDS	908451	909935	.	-	0	ID=OPEJFKBJ_00843;eC_number=2.4.2.14;Name=purF;db_xref=COG:COG0034;gene=purF;inference=ab initio prediction:Prodigal:002006,similar to AA sequence:UniProtKB:P00497;locus_tag=OPEJFKBJ_00843;product=Amidophosphoribosyltransferase
SNZR01000011.1	Prodigal:002006	CDS	910022	910600	.	-	0	ID=OPEJFKBJ_00844;inference=ab initio prediction:Prodigal:002006;locus_tag=OPEJFKBJ_00844;product=hypothetical protein
SNZR01000011.1	Prodigal:002006	CDS	910793	912166	.	-	0	ID=OPEJFKBJ_00845;eC_number=3.6.4.-;Name=radA_1;db_xref=COG:COG1066;gene=radA_1;inference=ab initio prediction:Prodigal:002006,similar to AA sequence:UniProtKB:P37572;locus_tag=OPEJFKBJ_00845;product=DNA repair protein RadA
SNZR01000011.1	Prodigal:002006	CDS	912166	912486	.	-	0	ID=OPEJFKBJ_00846;inference=ab initio prediction:Prodigal:002006;locus_tag=OPEJFKBJ_00846;product=hypothetical protein
SNZR01000011.1	Prodigal:002006	CDS	912483	912764	.	-	0	ID=OPEJFKBJ_00847;inference=ab initio prediction:Prodigal:002006;locus_tag=OPEJFKBJ_00847;product=hypothetical protein
SNZR01000011.1	Prodigal:002006	CDS	912839	913975	.	-	0	ID=OPEJFKBJ_00848;eC_number=5.1.1.1;Name=alr;gene=alr;inference=ab initio prediction:Prodigal:002006,similar to AA sequence:UniProtKB:B9WZ64;locus_tag=OPEJFKBJ_00848;product=Alanine racemase
SNZR01000011.1	Prodigal:002006	CDS	913968	915461	.	-	0	ID=OPEJFKBJ_00849;eC_number=3.6.4.12;Name=dnaC;db_xref=COG:COG0305;gene=dnaC;inference=ab initio prediction:Prodigal:002006,similar to AA sequence:UniProtKB:P37469;locus_tag=OPEJFKBJ_00849;product=Replicative DNA helicase
SNZR01000011.1	Prodigal:002006	CDS	915787	916035	.	+	0	ID=OPEJFKBJ_00850;inference=ab initio prediction:Prodigal:002006;locus_tag=OPEJFKBJ_00850;product=hypothetical protein
SNZR01000011.1	Prodigal:002006	CDS	916042	916437	.	-	0	ID=OPEJFKBJ_00851;inference=ab initio prediction:Prodigal:002006;locus_tag=OPEJFKBJ_00851;product=hypothetical protein
SNZR01000011.1	Prodigal:002006	CDS	916640	917206	.	-	0	ID=OPEJFKBJ_00852;Name=rplI;db_xref=COG:COG0359;gene=rplI;inference=ab initio prediction:Prodigal:002006,similar to AA sequence:UniProtKB:Q6N5A1;locus_tag=OPEJFKBJ_00852;product=50S ribosomal protein L9
SNZR01000011.1	Prodigal:002006	CDS	917236	918210	.	-	0	ID=OPEJFKBJ_00853;inference=ab initio prediction:Prodigal:002006;locus_tag=OPEJFKBJ_00853;product=hypothetical protein
SNZR01000011.1	Prodigal:002006	CDS	918339	918581	.	-	0	ID=OPEJFKBJ_00854;Name=rpsR;db_xref=COG:COG0238;gene=rpsR;inference=ab initio prediction:Prodigal:002006,similar to AA sequence:UniProtKB:Q6N5A3;locus_tag=OPEJFKBJ_00854;product=30S ribosomal protein S18
SNZR01000011.1	Prodigal:002006	CDS	918584	919003	.	-	0	ID=OPEJFKBJ_00855;inference=ab initio prediction:Prodigal:002006;locus_tag=OPEJFKBJ_00855;product=hypothetical protein
SNZR01000011.1	Prodigal:002006	CDS	919318	919512	.	+	0	ID=OPEJFKBJ_00856;inference=ab initio prediction:Prodigal:002006;locus_tag=OPEJFKBJ_00856;product=hypothetical protein
SNZR01000011.1	Prodigal:002006	CDS	919531	920334	.	+	0	ID=OPEJFKBJ_00857;eC_number=2.6.99.2;Name=pdxJ;db_xref=COG:COG0854;gene=pdxJ;inference=ab initio prediction:Prodigal:002006,similar to AA sequence:UniProtKB:P0A794;locus_tag=OPEJFKBJ_00857;product=Pyridoxine 5'-phosphate synthase
SNZR01000011.1	Prodigal:002006	CDS	920346	920750	.	+	0	ID=OPEJFKBJ_00858;eC_number=2.7.8.7;Name=acpS;db_xref=COG:COG0736;gene=acpS;inference=ab initio prediction:Prodigal:002006,similar to AA sequence:UniProtKB:Q9KPB6;locus_tag=OPEJFKBJ_00858;product=Holo-[acyl-carrier-protein] synthase
SNZR01000011.1	Prodigal:002006	CDS	921326	922096	.	+	0	ID=OPEJFKBJ_00859;eC_number=3.4.21.89;Name=lepB;db_xref=COG:COG0681;gene=lepB;inference=ab initio prediction:Prodigal:002006,similar to AA sequence:UniProtKB:Q8L2J7;locus_tag=OPEJFKBJ_00859;product=Signal peptidase I
SNZR01000011.1	Prodigal:002006	CDS	922166	922882	.	+	0	ID=OPEJFKBJ_00860;eC_number=3.1.26.3;Name=rnc;db_xref=COG:COG0571;gene=rnc;inference=ab initio prediction:Prodigal:002006,similar to AA sequence:UniProtKB:Q52698;locus_tag=OPEJFKBJ_00860;product=Ribonuclease 3
SNZR01000011.1	Prodigal:002006	CDS	922875	923789	.	+	0	ID=OPEJFKBJ_00861;Name=era;db_xref=COG:COG1159;gene=era;inference=ab initio prediction:Prodigal:002006,similar to AA sequence:UniProtKB:P42182;locus_tag=OPEJFKBJ_00861;product=GTPase Era
SNZR01000011.1	Prodigal:002006	CDS	923810	924907	.	-	0	ID=OPEJFKBJ_00862;inference=ab initio prediction:Prodigal:002006;locus_tag=OPEJFKBJ_00862;product=hypothetical protein
SNZR01000011.1	Prodigal:002006	CDS	924960	925763	.	+	0	ID=OPEJFKBJ_00863;Name=recO;gene=recO;inference=ab initio prediction:Prodigal:002006,protein motif:HAMAP:MF_00201;locus_tag=OPEJFKBJ_00863;product=DNA repair protein RecO
SNZR01000011.1	Prodigal:002006	CDS	925785	927146	.	-	0	ID=OPEJFKBJ_00864;eC_number=1.14.15.32;Name=ptlI;db_xref=COG:COG2124;gene=ptlI;inference=ab initio prediction:Prodigal:002006,similar to AA sequence:UniProtKB:Q82IY3;locus_tag=OPEJFKBJ_00864;product=Pentalenene oxygenase
SNZR01000011.1	Prodigal:002006	CDS	927206	927883	.	+	0	ID=OPEJFKBJ_00865;Name=slmA_2;gene=slmA_2;inference=ab initio prediction:Prodigal:002006,protein motif:HAMAP:MF_01839;locus_tag=OPEJFKBJ_00865;product=Nucleoid occlusion factor SlmA
SNZR01000011.1	Prodigal:002006	CDS	927896	928504	.	-	0	ID=OPEJFKBJ_00866;inference=ab initio prediction:Prodigal:002006;locus_tag=OPEJFKBJ_00866;product=hypothetical protein
SNZR01000011.1	Prodigal:002006	CDS	928691	929257	.	-	0	ID=OPEJFKBJ_00867;inference=ab initio prediction:Prodigal:002006;locus_tag=OPEJFKBJ_00867;product=hypothetical protein
SNZR01000011.1	Prodigal:002006	CDS	929509	930285	.	+	0	ID=OPEJFKBJ_00868;eC_number=3.4.21.105;Name=glpG;gene=glpG;inference=ab initio prediction:Prodigal:002006,protein motif:HAMAP:MF_01594;locus_tag=OPEJFKBJ_00868;product=Rhomboid protease GlpG
SNZR01000011.1	Prodigal:002006	CDS	930349	930780	.	+	0	ID=OPEJFKBJ_00869;eC_number=1.1.1.205;Name=IMPDH_1;gene=IMPDH_1;inference=ab initio prediction:Prodigal:002006,protein motif:HAMAP:MF_01964;locus_tag=OPEJFKBJ_00869;product=Inosine-5'-monophosphate dehydrogenase
SNZR01000011.1	Prodigal:002006	CDS	930762	931748	.	-	0	ID=OPEJFKBJ_00870;inference=ab initio prediction:Prodigal:002006;locus_tag=OPEJFKBJ_00870;product=hypothetical protein
SNZR01000011.1	Prodigal:002006	CDS	931843	932241	.	-	0	ID=OPEJFKBJ_00871;eC_number=3.5.4.19;Name=hisI;gene=hisI;inference=ab initio prediction:Prodigal:002006,protein motif:HAMAP:MF_01021;locus_tag=OPEJFKBJ_00871;product=Phosphoribosyl-AMP cyclohydrolase
SNZR01000011.1	Prodigal:002006	CDS	932341	932778	.	+	0	ID=OPEJFKBJ_00872;inference=ab initio prediction:Prodigal:002006;locus_tag=OPEJFKBJ_00872;product=hypothetical protein
SNZR01000011.1	Prodigal:002006	CDS	932781	933161	.	+	0	ID=OPEJFKBJ_00873;Name=yidD;gene=yidD;inference=ab initio prediction:Prodigal:002006,protein motif:HAMAP:MF_00386;locus_tag=OPEJFKBJ_00873;product=Putative membrane protein insertion efficiency factor
SNZR01000011.1	Prodigal:002006	CDS	933092	934018	.	-	0	ID=OPEJFKBJ_00874;inference=ab initio prediction:Prodigal:002006;locus_tag=OPEJFKBJ_00874;product=hypothetical protein
SNZR01000011.1	Prodigal:002006	CDS	934015	936513	.	-	0	ID=OPEJFKBJ_00875;inference=ab initio prediction:Prodigal:002006;locus_tag=OPEJFKBJ_00875;product=hypothetical protein
SNZR01000011.1	Prodigal:002006	CDS	936777	937340	.	+	0	ID=OPEJFKBJ_00876;eC_number=1.-.-.-;Name=ydjA;db_xref=COG:COG0778;gene=ydjA;inference=ab initio prediction:Prodigal:002006,similar to AA sequence:UniProtKB:P0ACY1;locus_tag=OPEJFKBJ_00876;product=Putative NAD(P)H nitroreductase YdjA
SNZR01000011.1	Prodigal:002006	CDS	937348	937959	.	+	0	ID=OPEJFKBJ_00877;inference=ab initio prediction:Prodigal:002006;locus_tag=OPEJFKBJ_00877;product=hypothetical protein
SNZR01000011.1	Prodigal:002006	CDS	937880	938728	.	-	0	ID=OPEJFKBJ_00878;inference=ab initio prediction:Prodigal:002006;locus_tag=OPEJFKBJ_00878;product=hypothetical protein
SNZR01000011.1	Prodigal:002006	CDS	938861	939892	.	+	0	ID=OPEJFKBJ_00879;inference=ab initio prediction:Prodigal:002006;locus_tag=OPEJFKBJ_00879;product=hypothetical protein
SNZR01000011.1	Prodigal:002006	CDS	939889	941100	.	+	0	ID=OPEJFKBJ_00880;inference=ab initio prediction:Prodigal:002006;locus_tag=OPEJFKBJ_00880;product=hypothetical protein
SNZR01000011.1	Prodigal:002006	CDS	941113	942480	.	-	0	ID=OPEJFKBJ_00881;eC_number=1.13.11.5;Name=hmgA;db_xref=COG:COG3508;gene=hmgA;inference=ab initio prediction:Prodigal:002006,similar to AA sequence:UniProtKB:Q9X4F5;locus_tag=OPEJFKBJ_00881;product=Homogentisate 1%2C2-dioxygenase
SNZR01000011.1	Prodigal:002006	CDS	942607	943206	.	+	0	ID=OPEJFKBJ_00882;inference=ab initio prediction:Prodigal:002006;locus_tag=OPEJFKBJ_00882;product=hypothetical protein
SNZR01000011.1	Prodigal:002006	CDS	943389	944363	.	-	0	ID=OPEJFKBJ_00883;inference=ab initio prediction:Prodigal:002006;locus_tag=OPEJFKBJ_00883;product=hypothetical protein
SNZR01000011.1	Prodigal:002006	CDS	944402	945349	.	-	0	ID=OPEJFKBJ_00884;inference=ab initio prediction:Prodigal:002006;locus_tag=OPEJFKBJ_00884;product=hypothetical protein
SNZR01000011.1	Prodigal:002006	CDS	945415	947481	.	-	0	ID=OPEJFKBJ_00885;inference=ab initio prediction:Prodigal:002006;locus_tag=OPEJFKBJ_00885;product=hypothetical protein
SNZR01000011.1	Prodigal:002006	CDS	947580	947954	.	-	0	ID=OPEJFKBJ_00886;inference=ab initio prediction:Prodigal:002006;locus_tag=OPEJFKBJ_00886;product=hypothetical protein
SNZR01000011.1	Prodigal:002006	CDS	947964	948176	.	-	0	ID=OPEJFKBJ_00887;inference=ab initio prediction:Prodigal:002006;locus_tag=OPEJFKBJ_00887;product=hypothetical protein
SNZR01000011.1	Prodigal:002006	CDS	948323	949921	.	+	0	ID=OPEJFKBJ_00888;Name=mdoD_1;db_xref=COG:COG3131;gene=mdoD_1;inference=ab initio prediction:Prodigal:002006,similar to AA sequence:UniProtKB:P40120;locus_tag=OPEJFKBJ_00888;product=Glucans biosynthesis protein D
SNZR01000011.1	Prodigal:002006	CDS	950224	950379	.	-	0	ID=OPEJFKBJ_00889;inference=ab initio prediction:Prodigal:002006;locus_tag=OPEJFKBJ_00889;product=hypothetical protein
SNZR01000011.1	Prodigal:002006	CDS	950385	951341	.	-	0	ID=OPEJFKBJ_00890;eC_number=2.1.3.15;Name=accA;db_xref=COG:COG0825;gene=accA;inference=ab initio prediction:Prodigal:002006,similar to AA sequence:UniProtKB:Q9HXZ2;locus_tag=OPEJFKBJ_00890;product=Acetyl-coenzyme A carboxylase carboxyl transferase subunit alpha
SNZR01000011.1	Prodigal:002006	CDS	951426	952232	.	-	0	ID=OPEJFKBJ_00891;eC_number=3.6.1.27;Name=uppP;db_xref=COG:COG1968;gene=uppP;inference=ab initio prediction:Prodigal:002006,similar to AA sequence:UniProtKB:P60932;locus_tag=OPEJFKBJ_00891;product=Undecaprenyl-diphosphatase
SNZR01000011.1	Prodigal:002006	CDS	952421	953095	.	+	0	ID=OPEJFKBJ_00892;Name=fzlA;gene=fzlA;inference=ab initio prediction:Prodigal:002006,similar to AA sequence:UniProtKB:A0A0H3CDY2;locus_tag=OPEJFKBJ_00892;product=FtsZ-localized protein A
SNZR01000011.1	Prodigal:002006	CDS	953236	954231	.	+	0	ID=OPEJFKBJ_00893;eC_number=1.17.99.6;Name=queG;db_xref=COG:COG1600;gene=queG;inference=ab initio prediction:Prodigal:002006,similar to AA sequence:UniProtKB:P97030;locus_tag=OPEJFKBJ_00893;product=Epoxyqueuosine reductase
SNZR01000011.1	Prodigal:002006	CDS	954228	955319	.	+	0	ID=OPEJFKBJ_00894;inference=ab initio prediction:Prodigal:002006;locus_tag=OPEJFKBJ_00894;product=hypothetical protein
SNZR01000011.1	Prodigal:002006	CDS	955491	957011	.	-	0	ID=OPEJFKBJ_00895;db_xref=COG:COG0645;inference=ab initio prediction:Prodigal:002006,similar to AA sequence:UniProtKB:P9WLN3;locus_tag=OPEJFKBJ_00895;product=putative protein
SNZR01000011.1	Prodigal:002006	CDS	957101	958486	.	-	0	ID=OPEJFKBJ_00896;eC_number=2.6.1.113;Name=spuC_3;db_xref=COG:COG0161;gene=spuC_3;inference=ab initio prediction:Prodigal:002006,similar to AA sequence:UniProtKB:Q9I6J2;locus_tag=OPEJFKBJ_00896;product=Putrescine--pyruvate aminotransferase
SNZR01000011.1	Prodigal:002006	CDS	958742	959296	.	+	0	ID=OPEJFKBJ_00897;inference=ab initio prediction:Prodigal:002006;locus_tag=OPEJFKBJ_00897;product=hypothetical protein
SNZR01000011.1	Prodigal:002006	CDS	959293	959583	.	+	0	ID=OPEJFKBJ_00898;eC_number=3.6.1.7;Name=acyP;db_xref=COG:COG1254;gene=acyP;inference=ab initio prediction:Prodigal:002006,similar to AA sequence:UniProtKB:Q5SKS6;locus_tag=OPEJFKBJ_00898;product=Acylphosphatase
SNZR01000011.1	Prodigal:002006	CDS	959588	960145	.	-	0	ID=OPEJFKBJ_00899;inference=ab initio prediction:Prodigal:002006;locus_tag=OPEJFKBJ_00899;product=hypothetical protein
SNZR01000011.1	Prodigal:002006	CDS	960148	960963	.	-	0	ID=OPEJFKBJ_00900;eC_number=4.2.1.17;Name=echA8_1;db_xref=COG:COG1024;gene=echA8_1;inference=ab initio prediction:Prodigal:002006,similar to AA sequence:UniProtKB:P9WNN9;locus_tag=OPEJFKBJ_00900;product=putative enoyl-CoA hydratase echA8
SNZR01000011.1	Prodigal:002006	CDS	961044	961475	.	+	0	ID=OPEJFKBJ_00901;inference=ab initio prediction:Prodigal:002006;locus_tag=OPEJFKBJ_00901;product=hypothetical protein
SNZR01000011.1	Prodigal:002006	CDS	961507	961770	.	+	0	ID=OPEJFKBJ_00902;inference=ab initio prediction:Prodigal:002006;locus_tag=OPEJFKBJ_00902;product=hypothetical protein
SNZR01000011.1	Prodigal:002006	CDS	961767	962045	.	+	0	ID=OPEJFKBJ_00903;Name=relE1;db_xref=COG:COG3668;gene=relE1;inference=ab initio prediction:Prodigal:002006,similar to AA sequence:UniProtKB:Q9AA09;locus_tag=OPEJFKBJ_00903;product=Toxin RelE1
SNZR01000011.1	Prodigal:002006	CDS	962218	962679	.	+	0	ID=OPEJFKBJ_00904;Name=rplM;db_xref=COG:COG0102;gene=rplM;inference=ab initio prediction:Prodigal:002006,similar to AA sequence:UniProtKB:Q6N651;locus_tag=OPEJFKBJ_00904;product=50S ribosomal protein L13
SNZR01000011.1	Prodigal:002006	CDS	962681	963160	.	+	0	ID=OPEJFKBJ_00905;Name=rpsI;db_xref=COG:COG0103;gene=rpsI;inference=ab initio prediction:Prodigal:002006,similar to AA sequence:UniProtKB:Q6N650;locus_tag=OPEJFKBJ_00905;product=30S ribosomal protein S9
SNZR01000011.1	Prodigal:002006	CDS	963267	964136	.	-	0	ID=OPEJFKBJ_00906;Name=sigJ;gene=sigJ;inference=ab initio prediction:Prodigal:002006,similar to AA sequence:UniProtKB:L0TCG5;locus_tag=OPEJFKBJ_00906;product=ECF RNA polymerase sigma factor SigJ
SNZR01000011.1	Prodigal:002006	CDS	964139	964597	.	-	0	ID=OPEJFKBJ_00907;inference=ab initio prediction:Prodigal:002006;locus_tag=OPEJFKBJ_00907;product=hypothetical protein
SNZR01000011.1	Aragorn:001002	tRNA	964790	964864	.	+	.	ID=OPEJFKBJ_00908;inference=COORDINATES:profile:Aragorn:001002;locus_tag=OPEJFKBJ_00908;product=tRNA-Val(cac)
SNZR01000011.1	Prodigal:002006	CDS	964897	965592	.	-	0	ID=OPEJFKBJ_00909;eC_number=3.1.3.18;Name=gph;db_xref=COG:COG0546;gene=gph;inference=ab initio prediction:Prodigal:002006,similar to AA sequence:UniProtKB:O67359;locus_tag=OPEJFKBJ_00909;product=Phosphoglycolate phosphatase
SNZR01000011.1	Prodigal:002006	CDS	965689	966426	.	+	0	ID=OPEJFKBJ_00910;eC_number=5.3.1.6;Name=rpiA;db_xref=COG:COG0120;gene=rpiA;inference=ab initio prediction:Prodigal:002006,similar to AA sequence:UniProtKB:Q6G3V6;locus_tag=OPEJFKBJ_00910;product=Ribose-5-phosphate isomerase A
SNZR01000011.1	Prodigal:002006	CDS	966417	966920	.	+	0	ID=OPEJFKBJ_00911;inference=ab initio prediction:Prodigal:002006;locus_tag=OPEJFKBJ_00911;product=hypothetical protein
SNZR01000011.1	Prodigal:002006	CDS	966940	968322	.	+	0	ID=OPEJFKBJ_00912;eC_number=1.8.1.16;Name=garB;gene=garB;inference=ab initio prediction:Prodigal:002006,similar to AA sequence:UniProtKB:D0VWY5;locus_tag=OPEJFKBJ_00912;product=Glutathione amide reductase
SNZR01000011.1	Prodigal:002006	CDS	968353	968694	.	-	0	ID=OPEJFKBJ_00913;Name=hspQ;gene=hspQ;inference=ab initio prediction:Prodigal:002006,protein motif:HAMAP:MF_01194;locus_tag=OPEJFKBJ_00913;product=Heat shock protein HspQ
SNZR01000011.1	Prodigal:002006	CDS	968764	969795	.	-	0	ID=OPEJFKBJ_00914;eC_number=4.1.3.24;Name=mcl;db_xref=COG:COG2301;gene=mcl;inference=ab initio prediction:Prodigal:002006,similar to AA sequence:UniProtKB:S5N020;locus_tag=OPEJFKBJ_00914;product=Malyl-CoA/beta-methylmalyl-CoA/citramalyl-CoA lyase
SNZR01000011.1	Prodigal:002006	CDS	969873	973325	.	-	0	ID=OPEJFKBJ_00915;Name=smc_1;gene=smc_1;inference=ab initio prediction:Prodigal:002006,protein motif:HAMAP:MF_01894;locus_tag=OPEJFKBJ_00915;product=Chromosome partition protein Smc
SNZR01000011.1	Prodigal:002006	CDS	973518	974135	.	-	0	ID=OPEJFKBJ_00916;inference=ab initio prediction:Prodigal:002006;locus_tag=OPEJFKBJ_00916;product=hypothetical protein
SNZR01000011.1	Prodigal:002006	CDS	974158	974799	.	-	0	ID=OPEJFKBJ_00917;inference=ab initio prediction:Prodigal:002006;locus_tag=OPEJFKBJ_00917;product=hypothetical protein
SNZR01000011.1	Prodigal:002006	CDS	974837	975337	.	-	0	ID=OPEJFKBJ_00918;inference=ab initio prediction:Prodigal:002006;locus_tag=OPEJFKBJ_00918;product=hypothetical protein
SNZR01000011.1	Prodigal:002006	CDS	975383	976195	.	-	0	ID=OPEJFKBJ_00919;eC_number=2.1.2.13;Name=arnA;gene=arnA;inference=ab initio prediction:Prodigal:002006,protein motif:HAMAP:MF_01166;locus_tag=OPEJFKBJ_00919;product=Bifunctional polymyxin resistance protein ArnA
SNZR01000011.1	Prodigal:002006	CDS	976464	977426	.	+	0	ID=OPEJFKBJ_00920;eC_number=3.2.2.31;Name=mutY;db_xref=COG:COG1194;gene=mutY;inference=ab initio prediction:Prodigal:002006,similar to AA sequence:UniProtKB:O31584;locus_tag=OPEJFKBJ_00920;product=Adenine DNA glycosylase
SNZR01000011.1	Prodigal:002006	CDS	977404	978582	.	-	0	ID=OPEJFKBJ_00921;inference=ab initio prediction:Prodigal:002006;locus_tag=OPEJFKBJ_00921;product=hypothetical protein
SNZR01000011.1	Prodigal:002006	CDS	978722	979357	.	-	0	ID=OPEJFKBJ_00922;eC_number=3.1.26.4;Name=rnhB;db_xref=COG:COG0164;gene=rnhB;inference=ab initio prediction:Prodigal:002006,similar to AA sequence:UniProtKB:P10442;locus_tag=OPEJFKBJ_00922;product=Ribonuclease HII
SNZR01000011.1	Prodigal:002006	CDS	979605	980783	.	-	0	ID=OPEJFKBJ_00923;inference=ab initio prediction:Prodigal:002006;locus_tag=OPEJFKBJ_00923;product=hypothetical protein
SNZR01000011.1	Prodigal:002006	CDS	980971	981516	.	-	0	ID=OPEJFKBJ_00924;Name=moaB;db_xref=COG:COG0521;gene=moaB;inference=ab initio prediction:Prodigal:002006,similar to AA sequence:UniProtKB:P0AEZ9;locus_tag=OPEJFKBJ_00924;product=Molybdenum cofactor biosynthesis protein B
SNZR01000011.1	Prodigal:002006	CDS	981533	982441	.	-	0	ID=OPEJFKBJ_00925;inference=ab initio prediction:Prodigal:002006;locus_tag=OPEJFKBJ_00925;product=hypothetical protein
SNZR01000011.1	Prodigal:002006	CDS	982522	983373	.	-	0	ID=OPEJFKBJ_00926;inference=ab initio prediction:Prodigal:002006;locus_tag=OPEJFKBJ_00926;product=hypothetical protein
SNZR01000011.1	Prodigal:002006	CDS	983533	985212	.	+	0	ID=OPEJFKBJ_00927;eC_number=1.5.5.1;db_xref=COG:COG0644;inference=ab initio prediction:Prodigal:002006,similar to AA sequence:UniProtKB:Q9HZP5;locus_tag=OPEJFKBJ_00927;product=Electron transfer flavoprotein-ubiquinone oxidoreductase
SNZR01000011.1	Prodigal:002006	CDS	985237	985650	.	+	0	ID=OPEJFKBJ_00928;inference=ab initio prediction:Prodigal:002006;locus_tag=OPEJFKBJ_00928;product=hypothetical protein
SNZR01000011.1	Prodigal:002006	CDS	985838	987667	.	+	0	ID=OPEJFKBJ_00929;eC_number=3.4.-.-;Name=bepA_1;gene=bepA_1;inference=ab initio prediction:Prodigal:002006,protein motif:HAMAP:MF_00997;locus_tag=OPEJFKBJ_00929;product=Beta-barrel assembly-enhancing protease
SNZR01000011.1	Prodigal:002006	CDS	987677	988714	.	+	0	ID=OPEJFKBJ_00930;eC_number=2.7.1.148;Name=ispE;gene=ispE;inference=ab initio prediction:Prodigal:002006,protein motif:HAMAP:MF_00061;locus_tag=OPEJFKBJ_00930;product=Putative 4-diphosphocytidyl-2-C-methyl-D-erythritol kinase
SNZR01000011.1	Prodigal:002006	CDS	988860	989360	.	+	0	ID=OPEJFKBJ_00931;inference=ab initio prediction:Prodigal:002006;locus_tag=OPEJFKBJ_00931;product=hypothetical protein
SNZR01000011.1	Prodigal:002006	CDS	989736	990179	.	-	0	ID=OPEJFKBJ_00932;inference=ab initio prediction:Prodigal:002006;locus_tag=OPEJFKBJ_00932;product=hypothetical protein
SNZR01000011.1	Prodigal:002006	CDS	990608	991846	.	+	0	ID=OPEJFKBJ_00933;Name=intA_1;db_xref=COG:COG0582;gene=intA_1;inference=ab initio prediction:Prodigal:002006,similar to AA sequence:UniProtKB:P32053;locus_tag=OPEJFKBJ_00933;product=Prophage integrase IntA
SNZR01000011.1	Prodigal:002006	CDS	991843	992238	.	+	0	ID=OPEJFKBJ_00934;inference=ab initio prediction:Prodigal:002006;locus_tag=OPEJFKBJ_00934;product=hypothetical protein
SNZR01000011.1	Prodigal:002006	CDS	992357	992545	.	+	0	ID=OPEJFKBJ_00935;inference=ab initio prediction:Prodigal:002006;locus_tag=OPEJFKBJ_00935;product=hypothetical protein
SNZR01000011.1	Prodigal:002006	CDS	992545	992787	.	+	0	ID=OPEJFKBJ_00936;inference=ab initio prediction:Prodigal:002006;locus_tag=OPEJFKBJ_00936;product=hypothetical protein
SNZR01000011.1	Prodigal:002006	CDS	992732	993157	.	+	0	ID=OPEJFKBJ_00937;inference=ab initio prediction:Prodigal:002006;locus_tag=OPEJFKBJ_00937;product=hypothetical protein
SNZR01000011.1	Prodigal:002006	CDS	993154	993981	.	+	0	ID=OPEJFKBJ_00938;inference=ab initio prediction:Prodigal:002006;locus_tag=OPEJFKBJ_00938;product=hypothetical protein
SNZR01000011.1	Prodigal:002006	CDS	994049	994141	.	-	0	ID=OPEJFKBJ_00939;inference=ab initio prediction:Prodigal:002006;locus_tag=OPEJFKBJ_00939;product=hypothetical protein
SNZR01000011.1	Prodigal:002006	CDS	994203	994457	.	-	0	ID=OPEJFKBJ_00940;inference=ab initio prediction:Prodigal:002006;locus_tag=OPEJFKBJ_00940;product=hypothetical protein
SNZR01000011.1	Prodigal:002006	CDS	994693	994785	.	-	0	ID=OPEJFKBJ_00941;inference=ab initio prediction:Prodigal:002006;locus_tag=OPEJFKBJ_00941;product=hypothetical protein
SNZR01000011.1	Prodigal:002006	CDS	994997	995299	.	-	0	ID=OPEJFKBJ_00942;Name=ihfA_1;gene=ihfA_1;inference=ab initio prediction:Prodigal:002006,protein motif:HAMAP:MF_00380;locus_tag=OPEJFKBJ_00942;product=Integration host factor subunit alpha
SNZR01000011.1	Prodigal:002006	CDS	995387	995623	.	+	0	ID=OPEJFKBJ_00943;inference=ab initio prediction:Prodigal:002006;locus_tag=OPEJFKBJ_00943;product=hypothetical protein
SNZR01000011.1	Prodigal:002006	CDS	995909	996619	.	+	0	ID=OPEJFKBJ_00944;inference=ab initio prediction:Prodigal:002006;locus_tag=OPEJFKBJ_00944;product=hypothetical protein
SNZR01000011.1	Prodigal:002006	CDS	996692	996961	.	+	0	ID=OPEJFKBJ_00945;inference=ab initio prediction:Prodigal:002006;locus_tag=OPEJFKBJ_00945;product=hypothetical protein
SNZR01000011.1	Prodigal:002006	CDS	997145	998377	.	+	0	ID=OPEJFKBJ_00946;inference=ab initio prediction:Prodigal:002006;locus_tag=OPEJFKBJ_00946;product=hypothetical protein
SNZR01000011.1	Prodigal:002006	CDS	998587	1000056	.	+	0	ID=OPEJFKBJ_00947;inference=ab initio prediction:Prodigal:002006;locus_tag=OPEJFKBJ_00947;product=hypothetical protein
SNZR01000011.1	Prodigal:002006	CDS	1000056	1000754	.	+	0	ID=OPEJFKBJ_00948;inference=ab initio prediction:Prodigal:002006;locus_tag=OPEJFKBJ_00948;product=hypothetical protein
SNZR01000011.1	Prodigal:002006	CDS	1000826	1001032	.	-	0	ID=OPEJFKBJ_00949;inference=ab initio prediction:Prodigal:002006;locus_tag=OPEJFKBJ_00949;product=hypothetical protein
SNZR01000011.1	Prodigal:002006	CDS	1001127	1001993	.	-	0	ID=OPEJFKBJ_00950;db_xref=COG:COG1305;inference=ab initio prediction:Prodigal:002006,similar to AA sequence:UniProtKB:P9WL93;locus_tag=OPEJFKBJ_00950;product=putative protein
SNZR01000011.1	Prodigal:002006	CDS	1002747	1002863	.	+	0	ID=OPEJFKBJ_00951;inference=ab initio prediction:Prodigal:002006;locus_tag=OPEJFKBJ_00951;product=hypothetical protein
SNZR01000011.1	Prodigal:002006	CDS	1005677	1006036	.	+	0	ID=OPEJFKBJ_00952;inference=ab initio prediction:Prodigal:002006;locus_tag=OPEJFKBJ_00952;product=hypothetical protein
SNZR01000011.1	Prodigal:002006	CDS	1006033	1006245	.	+	0	ID=OPEJFKBJ_00953;inference=ab initio prediction:Prodigal:002006;locus_tag=OPEJFKBJ_00953;product=hypothetical protein
SNZR01000011.1	Prodigal:002006	CDS	1006242	1006631	.	+	0	ID=OPEJFKBJ_00954;inference=ab initio prediction:Prodigal:002006;locus_tag=OPEJFKBJ_00954;product=hypothetical protein
SNZR01000011.1	Prodigal:002006	CDS	1006628	1006822	.	+	0	ID=OPEJFKBJ_00955;inference=ab initio prediction:Prodigal:002006;locus_tag=OPEJFKBJ_00955;product=hypothetical protein
SNZR01000011.1	Aragorn:001002	tRNA	1006954	1007028	.	-	.	ID=OPEJFKBJ_00956;inference=COORDINATES:profile:Aragorn:001002;locus_tag=OPEJFKBJ_00956;product=tRNA-Asn(gtt)
SNZR01000011.1	Aragorn:001002	tRNA	1007301	1007374	.	+	.	ID=OPEJFKBJ_00957;inference=COORDINATES:profile:Aragorn:001002;locus_tag=OPEJFKBJ_00957;product=tRNA-Cys(gca)
SNZR01000011.1	Prodigal:002006	CDS	1007479	1007709	.	-	0	ID=OPEJFKBJ_00958;inference=ab initio prediction:Prodigal:002006;locus_tag=OPEJFKBJ_00958;product=hypothetical protein
SNZR01000011.1	Prodigal:002006	CDS	1007972	1008628	.	+	0	ID=OPEJFKBJ_00959;eC_number=2.1.1.77;Name=pcm_1;db_xref=COG:COG2518;gene=pcm_1;inference=ab initio prediction:Prodigal:002006,similar to AA sequence:UniProtKB:P0A7A5;locus_tag=OPEJFKBJ_00959;product=Protein-L-isoaspartate O-methyltransferase
SNZR01000011.1	Prodigal:002006	CDS	1008869	1010221	.	+	0	ID=OPEJFKBJ_00960;Name=bepC;gene=bepC;inference=ab initio prediction:Prodigal:002006,similar to AA sequence:UniProtKB:Q8G0Y6;locus_tag=OPEJFKBJ_00960;product=Outer membrane efflux protein BepC
SNZR01000011.1	Prodigal:002006	CDS	1010362	1010976	.	+	0	ID=OPEJFKBJ_00961;inference=ab initio prediction:Prodigal:002006;locus_tag=OPEJFKBJ_00961;product=hypothetical protein
SNZR01000011.1	Prodigal:002006	CDS	1011264	1012916	.	+	0	ID=OPEJFKBJ_00962;eC_number=6.2.1.1;Name=acsA_1;db_xref=COG:COG0365;gene=acsA_1;inference=ab initio prediction:Prodigal:002006,similar to AA sequence:UniProtKB:P39062;locus_tag=OPEJFKBJ_00962;product=Acetyl-coenzyme A synthetase
SNZR01000011.1	Prodigal:002006	CDS	1012951	1013859	.	-	0	ID=OPEJFKBJ_00963;eC_number=3.1.2.6;Name=gloB_2;gene=gloB_2;inference=ab initio prediction:Prodigal:002006,protein motif:HAMAP:MF_01374;locus_tag=OPEJFKBJ_00963;product=Hydroxyacylglutathione hydrolase
SNZR01000011.1	Prodigal:002006	CDS	1013899	1014480	.	-	0	ID=OPEJFKBJ_00964;inference=ab initio prediction:Prodigal:002006;locus_tag=OPEJFKBJ_00964;product=hypothetical protein
SNZR01000011.1	Prodigal:002006	CDS	1014646	1015326	.	+	0	ID=OPEJFKBJ_00965;inference=ab initio prediction:Prodigal:002006;locus_tag=OPEJFKBJ_00965;product=hypothetical protein
SNZR01000011.1	Prodigal:002006	CDS	1015865	1017010	.	-	0	ID=OPEJFKBJ_00966;eC_number=2.6.1.98;Name=wbpE;db_xref=COG:COG0399;gene=wbpE;inference=ab initio prediction:Prodigal:002006,similar to AA sequence:UniProtKB:Q9HZ76;locus_tag=OPEJFKBJ_00966;product=UDP-2-acetamido-2-deoxy-3-oxo-D-glucuronate aminotransferase
SNZR01000011.1	Prodigal:002006	CDS	1017026	1018396	.	-	0	ID=OPEJFKBJ_00967;eC_number=1.1.1.136;Name=wbpA;db_xref=COG:COG0677;gene=wbpA;inference=ab initio prediction:Prodigal:002006,similar to AA sequence:UniProtKB:G3XD94;locus_tag=OPEJFKBJ_00967;product=UDP-N-acetyl-D-glucosamine 6-dehydrogenase
SNZR01000011.1	Prodigal:002006	CDS	1018486	1018899	.	-	0	ID=OPEJFKBJ_00968;inference=ab initio prediction:Prodigal:002006;locus_tag=OPEJFKBJ_00968;product=hypothetical protein
SNZR01000011.1	Prodigal:002006	CDS	1018896	1019147	.	-	0	ID=OPEJFKBJ_00969;inference=ab initio prediction:Prodigal:002006;locus_tag=OPEJFKBJ_00969;product=hypothetical protein
SNZR01000011.1	Prodigal:002006	CDS	1019252	1020196	.	+	0	ID=OPEJFKBJ_00970;eC_number=5.1.3.26;Name=gnu;db_xref=COG:COG0451;gene=gnu;inference=ab initio prediction:Prodigal:002006,similar to AA sequence:UniProtKB:Q8X7P7;locus_tag=OPEJFKBJ_00970;product=N-acetyl-alpha-D-glucosaminyl-diphospho-ditrans%2Coctacis-undecaprenol 4-epimerase
SNZR01000011.1	Prodigal:002006	CDS	1020460	1022415	.	+	0	ID=OPEJFKBJ_00971;eC_number=4.2.1.135;Name=pglF;db_xref=COG:COG1086;gene=pglF;inference=ab initio prediction:Prodigal:002006,similar to AA sequence:UniProtKB:Q0P9D4;locus_tag=OPEJFKBJ_00971;product=UDP-N-acetyl-alpha-D-glucosamine C6 dehydratase
SNZR01000011.1	Prodigal:002006	CDS	1022431	1023465	.	-	0	ID=OPEJFKBJ_00972;eC_number=1.1.1.264;Name=idnD;db_xref=COG:COG1063;gene=idnD;inference=ab initio prediction:Prodigal:002006,similar to AA sequence:UniProtKB:P39346;locus_tag=OPEJFKBJ_00972;product=L-idonate 5-dehydrogenase (NAD(P)(+))
SNZR01000011.1	Prodigal:002006	CDS	1023629	1024444	.	+	0	ID=OPEJFKBJ_00973;inference=ab initio prediction:Prodigal:002006;locus_tag=OPEJFKBJ_00973;product=hypothetical protein
SNZR01000011.1	Prodigal:002006	CDS	1024404	1025114	.	-	0	ID=OPEJFKBJ_00974;eC_number=4.2.99.18;Name=nth;db_xref=COG:COG0177;gene=nth;inference=ab initio prediction:Prodigal:002006,similar to AA sequence:UniProtKB:P0AB83;locus_tag=OPEJFKBJ_00974;product=Endonuclease III
SNZR01000011.1	Prodigal:002006	CDS	1025135	1025650	.	+	0	ID=OPEJFKBJ_00975;inference=ab initio prediction:Prodigal:002006;locus_tag=OPEJFKBJ_00975;product=hypothetical protein
SNZR01000011.1	Prodigal:002006	CDS	1025695	1026354	.	-	0	ID=OPEJFKBJ_00976;inference=ab initio prediction:Prodigal:002006;locus_tag=OPEJFKBJ_00976;product=hypothetical protein
SNZR01000011.1	Prodigal:002006	CDS	1026587	1027219	.	-	0	ID=OPEJFKBJ_00977;inference=ab initio prediction:Prodigal:002006;locus_tag=OPEJFKBJ_00977;product=hypothetical protein
SNZR01000011.1	Prodigal:002006	CDS	1027407	1028108	.	-	0	ID=OPEJFKBJ_00978;inference=ab initio prediction:Prodigal:002006;locus_tag=OPEJFKBJ_00978;product=hypothetical protein
SNZR01000011.1	Prodigal:002006	CDS	1028149	1028688	.	-	0	ID=OPEJFKBJ_00979;inference=ab initio prediction:Prodigal:002006;locus_tag=OPEJFKBJ_00979;product=hypothetical protein
SNZR01000011.1	Prodigal:002006	CDS	1028685	1028981	.	-	0	ID=OPEJFKBJ_00980;inference=ab initio prediction:Prodigal:002006;locus_tag=OPEJFKBJ_00980;product=hypothetical protein
SNZR01000011.1	Prodigal:002006	CDS	1029198	1031444	.	+	0	ID=OPEJFKBJ_00981;eC_number=5.6.2.2;Name=parC;db_xref=COG:COG0188;gene=parC;inference=ab initio prediction:Prodigal:002006,similar to AA sequence:UniProtKB:P0AFI2;locus_tag=OPEJFKBJ_00981;product=DNA topoisomerase 4 subunit A
SNZR01000011.1	Prodigal:002006	CDS	1031463	1032245	.	+	0	ID=OPEJFKBJ_00982;inference=ab initio prediction:Prodigal:002006;locus_tag=OPEJFKBJ_00982;product=hypothetical protein
SNZR01000011.1	Prodigal:002006	CDS	1032413	1033555	.	+	0	ID=OPEJFKBJ_00983;db_xref=COG:COG4663;inference=ab initio prediction:Prodigal:002006,similar to AA sequence:UniProtKB:Q8YSQ6;locus_tag=OPEJFKBJ_00983;product=Monocarboxylate 2-oxoacid-binding periplasmic protein
SNZR01000011.1	Prodigal:002006	CDS	1033636	1034304	.	+	0	ID=OPEJFKBJ_00984;inference=ab initio prediction:Prodigal:002006;locus_tag=OPEJFKBJ_00984;product=hypothetical protein
SNZR01000011.1	Prodigal:002006	CDS	1034301	1036049	.	+	0	ID=OPEJFKBJ_00985;inference=ab initio prediction:Prodigal:002006;locus_tag=OPEJFKBJ_00985;product=hypothetical protein
SNZR01000011.1	Prodigal:002006	CDS	1036127	1037191	.	+	0	ID=OPEJFKBJ_00986;eC_number=2.3.1.31;Name=metXA_3;db_xref=COG:COG2021;gene=metXA_3;inference=ab initio prediction:Prodigal:002006,similar to AA sequence:UniProtKB:G0J5N4;locus_tag=OPEJFKBJ_00986;product=Homoserine O-acetyltransferase
SNZR01000011.1	Prodigal:002006	CDS	1037361	1038089	.	-	0	ID=OPEJFKBJ_00987;Name=aqpZ2;gene=aqpZ2;inference=ab initio prediction:Prodigal:002006,similar to AA sequence:UniProtKB:Q8UJW4;locus_tag=OPEJFKBJ_00987;product=Aquaporin Z 2
SNZR01000011.1	Prodigal:002006	CDS	1038379	1039125	.	-	0	ID=OPEJFKBJ_00988;eC_number=2.3.2.29;Name=bpt;db_xref=COG:COG2935;gene=bpt;inference=ab initio prediction:Prodigal:002006,similar to AA sequence:UniProtKB:Q983E4;locus_tag=OPEJFKBJ_00988;product=Aspartate/glutamate leucyltransferase
SNZR01000011.1	Prodigal:002006	CDS	1039280	1039774	.	-	0	ID=OPEJFKBJ_00989;inference=ab initio prediction:Prodigal:002006;locus_tag=OPEJFKBJ_00989;product=hypothetical protein
SNZR01000011.1	Prodigal:002006	CDS	1039808	1041046	.	-	0	ID=OPEJFKBJ_00990;eC_number=4.3.1.19;Name=tdcB;db_xref=COG:COG1171;gene=tdcB;inference=ab initio prediction:Prodigal:002006,similar to AA sequence:UniProtKB:Q74FW6;locus_tag=OPEJFKBJ_00990;product=L-threonine ammonia-lyase
SNZR01000011.1	Prodigal:002006	CDS	1041181	1041600	.	-	0	ID=OPEJFKBJ_00991;inference=ab initio prediction:Prodigal:002006;locus_tag=OPEJFKBJ_00991;product=hypothetical protein
SNZR01000011.1	Prodigal:002006	CDS	1041640	1042407	.	-	0	ID=OPEJFKBJ_00992;inference=ab initio prediction:Prodigal:002006;locus_tag=OPEJFKBJ_00992;product=hypothetical protein
SNZR01000011.1	Prodigal:002006	CDS	1042569	1043753	.	+	0	ID=OPEJFKBJ_00993;eC_number=4.4.1.13;Name=metC_1;db_xref=COG:COG0626;gene=metC_1;inference=ab initio prediction:Prodigal:002006,similar to AA sequence:UniProtKB:P06721;locus_tag=OPEJFKBJ_00993;product=Cystathionine beta-lyase MetC
SNZR01000011.1	Prodigal:002006	CDS	1043884	1044750	.	-	0	ID=OPEJFKBJ_00994;eC_number=3.5.2.6;db_xref=COG:COG2602;inference=ab initio prediction:Prodigal:002006,similar to AA sequence:UniProtKB:B3U538;locus_tag=OPEJFKBJ_00994;product=Beta-lactamase OXA-133
SNZR01000011.1	Prodigal:002006	CDS	1044823	1045584	.	-	0	ID=OPEJFKBJ_00995;inference=ab initio prediction:Prodigal:002006;locus_tag=OPEJFKBJ_00995;product=hypothetical protein
SNZR01000011.1	Prodigal:002006	CDS	1045609	1045953	.	-	0	ID=OPEJFKBJ_00996;inference=ab initio prediction:Prodigal:002006;locus_tag=OPEJFKBJ_00996;product=hypothetical protein
SNZR01000011.1	Prodigal:002006	CDS	1045958	1046689	.	-	0	ID=OPEJFKBJ_00997;eC_number=2.4.1.-;Name=rgtE;db_xref=COG:COG0463;gene=rgtE;inference=ab initio prediction:Prodigal:002006,similar to AA sequence:UniProtKB:Q1MJ95;locus_tag=OPEJFKBJ_00997;product=Dodecaprenyl-phosphate galacturonate synthase
SNZR01000011.1	Prodigal:002006	CDS	1046692	1048410	.	-	0	ID=OPEJFKBJ_00998;eC_number=2.4.2.43;Name=arnT;gene=arnT;inference=ab initio prediction:Prodigal:002006,protein motif:HAMAP:MF_01165;locus_tag=OPEJFKBJ_00998;product=Undecaprenyl phosphate-alpha-4-amino-4-deoxy-L-arabinose arabinosyl transferase
SNZR01000011.1	Prodigal:002006	CDS	1048595	1049230	.	-	0	ID=OPEJFKBJ_00999;inference=ab initio prediction:Prodigal:002006;locus_tag=OPEJFKBJ_00999;product=hypothetical protein
SNZR01000011.1	Prodigal:002006	CDS	1049490	1049717	.	-	0	ID=OPEJFKBJ_01000;inference=ab initio prediction:Prodigal:002006;locus_tag=OPEJFKBJ_01000;product=hypothetical protein
SNZR01000011.1	Prodigal:002006	CDS	1050081	1050887	.	+	0	ID=OPEJFKBJ_01001;inference=ab initio prediction:Prodigal:002006;locus_tag=OPEJFKBJ_01001;product=hypothetical protein
SNZR01000011.1	Prodigal:002006	CDS	1051011	1054499	.	+	0	ID=OPEJFKBJ_01002;inference=ab initio prediction:Prodigal:002006;locus_tag=OPEJFKBJ_01002;product=hypothetical protein
SNZR01000011.1	Prodigal:002006	CDS	1054528	1054833	.	+	0	ID=OPEJFKBJ_01003;inference=ab initio prediction:Prodigal:002006;locus_tag=OPEJFKBJ_01003;product=hypothetical protein
SNZR01000011.1	Prodigal:002006	CDS	1054942	1055277	.	+	0	ID=OPEJFKBJ_01004;Name=fdxA;db_xref=COG:COG1146;gene=fdxA;inference=ab initio prediction:Prodigal:002006,similar to AA sequence:UniProtKB:D5AP15;locus_tag=OPEJFKBJ_01004;product=Ferredoxin-2
SNZR01000011.1	Prodigal:002006	CDS	1055507	1056109	.	+	0	ID=OPEJFKBJ_01005;eC_number=4.2.1.33;Name=leuD;db_xref=COG:COG0066;gene=leuD;inference=ab initio prediction:Prodigal:002006,similar to AA sequence:UniProtKB:P30126;locus_tag=OPEJFKBJ_01005;product=3-isopropylmalate dehydratase small subunit
SNZR01000011.1	Prodigal:002006	CDS	1056226	1056567	.	+	0	ID=OPEJFKBJ_01006;Name=cutA;db_xref=COG:COG1324;gene=cutA;inference=ab initio prediction:Prodigal:002006,similar to AA sequence:UniProtKB:Q7CPA2;locus_tag=OPEJFKBJ_01006;product=Divalent-cation tolerance protein CutA
SNZR01000011.1	Prodigal:002006	CDS	1056569	1058008	.	+	0	ID=OPEJFKBJ_01007;inference=ab initio prediction:Prodigal:002006;locus_tag=OPEJFKBJ_01007;product=hypothetical protein
SNZR01000011.1	Prodigal:002006	CDS	1058038	1058826	.	+	0	ID=OPEJFKBJ_01008;eC_number=3.5.2.6;Name=bla;gene=bla;inference=ab initio prediction:Prodigal:002006,similar to AA sequence:UniProtKB:O07293;locus_tag=OPEJFKBJ_01008;product=Beta-lactamase OXA-18
SNZR01000011.1	Prodigal:002006	CDS	1058849	1059805	.	-	0	ID=OPEJFKBJ_01009;eC_number=3.5.1.-;Name=rutD_1;gene=rutD_1;inference=ab initio prediction:Prodigal:002006,protein motif:HAMAP:MF_00832;locus_tag=OPEJFKBJ_01009;product=Putative aminoacrylate hydrolase RutD
SNZR01000011.1	Prodigal:002006	CDS	1059981	1060442	.	+	0	ID=OPEJFKBJ_01010;Name=ibpA_1;db_xref=COG:COG0071;gene=ibpA_1;inference=ab initio prediction:Prodigal:002006,similar to AA sequence:UniProtKB:P0C054;locus_tag=OPEJFKBJ_01010;product=Small heat shock protein IbpA
SNZR01000011.1	Prodigal:002006	CDS	1060521	1061468	.	-	0	ID=OPEJFKBJ_01011;inference=ab initio prediction:Prodigal:002006;locus_tag=OPEJFKBJ_01011;product=hypothetical protein
SNZR01000011.1	Prodigal:002006	CDS	1061562	1062635	.	-	0	ID=OPEJFKBJ_01012;eC_number=4.1.2.48;Name=ltaE;gene=ltaE;inference=ab initio prediction:Prodigal:002006,similar to AA sequence:UniProtKB:O50584;locus_tag=OPEJFKBJ_01012;product=Low specificity L-threonine aldolase
SNZR01000011.1	Prodigal:002006	CDS	1063061	1067758	.	+	0	ID=OPEJFKBJ_01013;eC_number=1.4.7.1;Name=gltB;gene=gltB;inference=ab initio prediction:Prodigal:002006,similar to AA sequence:UniProtKB:P55037;locus_tag=OPEJFKBJ_01013;product=Ferredoxin-dependent glutamate synthase 1
SNZR01000011.1	Prodigal:002006	CDS	1067871	1069295	.	+	0	ID=OPEJFKBJ_01014;eC_number=1.4.1.13;Name=gltD;db_xref=COG:COG0493;gene=gltD;inference=ab initio prediction:Prodigal:002006,similar to AA sequence:UniProtKB:P9WN19;locus_tag=OPEJFKBJ_01014;product=Glutamate synthase [NADPH] small chain
SNZR01000011.1	Prodigal:002006	CDS	1069306	1069722	.	+	0	ID=OPEJFKBJ_01015;eC_number=3.1.2.28;Name=menI;gene=menI;inference=ab initio prediction:Prodigal:002006,protein motif:HAMAP:MF_01936;locus_tag=OPEJFKBJ_01015;product=1%2C4-dihydroxy-2-naphthoyl-CoA hydrolase
SNZR01000011.1	Prodigal:002006	CDS	1069738	1070583	.	-	0	ID=OPEJFKBJ_01016;inference=ab initio prediction:Prodigal:002006;locus_tag=OPEJFKBJ_01016;product=hypothetical protein
SNZR01000011.1	Prodigal:002006	CDS	1070883	1071905	.	+	0	ID=OPEJFKBJ_01017;inference=ab initio prediction:Prodigal:002006;locus_tag=OPEJFKBJ_01017;product=hypothetical protein
SNZR01000011.1	Prodigal:002006	CDS	1071909	1073372	.	+	0	ID=OPEJFKBJ_01018;Name=bmr3;gene=bmr3;inference=ab initio prediction:Prodigal:002006,similar to AA sequence:UniProtKB:P96712;locus_tag=OPEJFKBJ_01018;product=Multidrug resistance protein 3
SNZR01000011.1	Prodigal:002006	CDS	1073369	1074004	.	+	0	ID=OPEJFKBJ_01019;eC_number=4.3.99.3;Name=queE;gene=queE;inference=ab initio prediction:Prodigal:002006,similar to AA sequence:UniProtKB:A0A0H3KB22;locus_tag=OPEJFKBJ_01019;product=7-carboxy-7-deazaguanine synthase
SNZR01000011.1	Prodigal:002006	CDS	1074015	1074371	.	+	0	ID=OPEJFKBJ_01020;eC_number=4.1.2.50;Name=queD;db_xref=COG:COG0720;gene=queD;inference=ab initio prediction:Prodigal:002006,similar to AA sequence:UniProtKB:P65870;locus_tag=OPEJFKBJ_01020;product=6-carboxy-5%2C6%2C7%2C8-tetrahydropterin synthase
SNZR01000011.1	Prodigal:002006	CDS	1074374	1074991	.	+	0	ID=OPEJFKBJ_01021;eC_number=3.5.4.16;Name=folE;db_xref=COG:COG0302;gene=folE;inference=ab initio prediction:Prodigal:002006,similar to AA sequence:UniProtKB:P9WN57;locus_tag=OPEJFKBJ_01021;product=GTP cyclohydrolase 1
SNZR01000011.1	Prodigal:002006	CDS	1075241	1075543	.	+	0	ID=OPEJFKBJ_01022;inference=ab initio prediction:Prodigal:002006;locus_tag=OPEJFKBJ_01022;product=hypothetical protein
SNZR01000011.1	Prodigal:002006	CDS	1075546	1076442	.	-	0	ID=OPEJFKBJ_01023;eC_number=3.8.1.3;db_xref=COG:COG0596;inference=ab initio prediction:Prodigal:002006,similar to AA sequence:UniProtKB:Q6NAM1;locus_tag=OPEJFKBJ_01023;product=Fluoroacetate dehalogenase
SNZR01000011.1	Prodigal:002006	CDS	1076439	1076849	.	-	0	ID=OPEJFKBJ_01024;eC_number=3.1.-.-;Name=vapC_3;db_xref=COG:COG3742;gene=vapC_3;inference=ab initio prediction:Prodigal:002006,similar to AA sequence:UniProtKB:A0QRY6;locus_tag=OPEJFKBJ_01024;product=Ribonuclease VapC
SNZR01000011.1	Prodigal:002006	CDS	1076849	1077088	.	-	0	ID=OPEJFKBJ_01025;inference=ab initio prediction:Prodigal:002006;locus_tag=OPEJFKBJ_01025;product=hypothetical protein
SNZR01000011.1	Prodigal:002006	CDS	1077375	1078652	.	-	0	ID=OPEJFKBJ_01026;eC_number=6.3.4.13;Name=purD_1;db_xref=COG:COG0151;gene=purD_1;inference=ab initio prediction:Prodigal:002006,similar to AA sequence:UniProtKB:Q8ZAR2;locus_tag=OPEJFKBJ_01026;product=Phosphoribosylamine--glycine ligase
SNZR01000011.1	Prodigal:002006	CDS	1078783	1079187	.	-	0	ID=OPEJFKBJ_01027;eC_number=3.1.-.-;Name=fitB_1;gene=fitB_1;inference=ab initio prediction:Prodigal:002006,similar to AA sequence:UniProtKB:Q5F882;locus_tag=OPEJFKBJ_01027;product=Toxin FitB
SNZR01000011.1	Prodigal:002006	CDS	1079187	1079441	.	-	0	ID=OPEJFKBJ_01028;inference=ab initio prediction:Prodigal:002006;locus_tag=OPEJFKBJ_01028;product=hypothetical protein
SNZR01000011.1	Prodigal:002006	CDS	1079495	1081141	.	+	0	ID=OPEJFKBJ_01029;eC_number=3.1.11.6;Name=xseA;db_xref=COG:COG1570;gene=xseA;inference=ab initio prediction:Prodigal:002006,similar to AA sequence:UniProtKB:P04994;locus_tag=OPEJFKBJ_01029;product=Exodeoxyribonuclease 7 large subunit
SNZR01000011.1	Prodigal:002006	CDS	1081168	1081383	.	+	0	ID=OPEJFKBJ_01030;inference=ab initio prediction:Prodigal:002006;locus_tag=OPEJFKBJ_01030;product=hypothetical protein
SNZR01000011.1	Prodigal:002006	CDS	1081441	1082436	.	-	0	ID=OPEJFKBJ_01031;eC_number=2.7.1.130;Name=lpxK;db_xref=COG:COG1663;gene=lpxK;inference=ab initio prediction:Prodigal:002006,similar to AA sequence:UniProtKB:P27300;locus_tag=OPEJFKBJ_01031;product=Tetraacyldisaccharide 4'-kinase
SNZR01000011.1	Prodigal:002006	CDS	1082433	1083737	.	-	0	ID=OPEJFKBJ_01032;eC_number=2.4.99.12;Name=waaA;db_xref=COG:COG1519;gene=waaA;inference=ab initio prediction:Prodigal:002006,similar to AA sequence:UniProtKB:P0AC75;locus_tag=OPEJFKBJ_01032;product=3-deoxy-D-manno-octulosonic acid transferase
SNZR01000011.1	Prodigal:002006	CDS	1083734	1084483	.	-	0	ID=OPEJFKBJ_01033;inference=ab initio prediction:Prodigal:002006;locus_tag=OPEJFKBJ_01033;product=hypothetical protein
SNZR01000011.1	Prodigal:002006	CDS	1084493	1084735	.	-	0	ID=OPEJFKBJ_01034;inference=ab initio prediction:Prodigal:002006;locus_tag=OPEJFKBJ_01034;product=hypothetical protein
SNZR01000011.1	Prodigal:002006	CDS	1084765	1085565	.	-	0	ID=OPEJFKBJ_01035;eC_number=3.1.3.7;Name=cysQ_2;gene=cysQ_2;inference=ab initio prediction:Prodigal:002006,protein motif:HAMAP:MF_02095;locus_tag=OPEJFKBJ_01035;product=3'(2')%2C5'-bisphosphate nucleotidase CysQ
SNZR01000011.1	Prodigal:002006	CDS	1085842	1086300	.	+	0	ID=OPEJFKBJ_01036;inference=ab initio prediction:Prodigal:002006;locus_tag=OPEJFKBJ_01036;product=hypothetical protein
SNZR01000011.1	Prodigal:002006	CDS	1086357	1086812	.	-	0	ID=OPEJFKBJ_01037;inference=ab initio prediction:Prodigal:002006;locus_tag=OPEJFKBJ_01037;product=hypothetical protein
SNZR01000011.1	Prodigal:002006	CDS	1086967	1087710	.	+	0	ID=OPEJFKBJ_01038;eC_number=2.1.1.193;Name=rsmE;db_xref=COG:COG1385;gene=rsmE;inference=ab initio prediction:Prodigal:002006,similar to AA sequence:UniProtKB:P0AGL7;locus_tag=OPEJFKBJ_01038;product=Ribosomal RNA small subunit methyltransferase E
SNZR01000011.1	Prodigal:002006	CDS	1087834	1089207	.	+	0	ID=OPEJFKBJ_01039;eC_number=6.3.2.2;Name=egtA;gene=egtA;inference=ab initio prediction:Prodigal:002006,protein motif:HAMAP:MF_02034;locus_tag=OPEJFKBJ_01039;product=Glutamate--cysteine ligase EgtA
SNZR01000011.1	Prodigal:002006	CDS	1089529	1089888	.	+	0	ID=OPEJFKBJ_01040;inference=ab initio prediction:Prodigal:002006;locus_tag=OPEJFKBJ_01040;product=hypothetical protein
SNZR01000011.1	Prodigal:002006	CDS	1089956	1090849	.	+	0	ID=OPEJFKBJ_01041;inference=ab initio prediction:Prodigal:002006;locus_tag=OPEJFKBJ_01041;product=hypothetical protein
SNZR01000011.1	Prodigal:002006	CDS	1091338	1092234	.	+	0	ID=OPEJFKBJ_01042;Name=hdfR_4;gene=hdfR_4;inference=ab initio prediction:Prodigal:002006,protein motif:HAMAP:MF_01233;locus_tag=OPEJFKBJ_01042;product=HTH-type transcriptional regulator HdfR
SNZR01000011.1	Prodigal:002006	CDS	1092251	1092439	.	-	0	ID=OPEJFKBJ_01043;inference=ab initio prediction:Prodigal:002006;locus_tag=OPEJFKBJ_01043;product=hypothetical protein
SNZR01000011.1	Prodigal:002006	CDS	1092696	1093664	.	+	0	ID=OPEJFKBJ_01044;eC_number=2.7.1.39;Name=thrB;db_xref=COG:COG2334;gene=thrB;inference=ab initio prediction:Prodigal:002006,similar to AA sequence:UniProtKB:Q8UHA8;locus_tag=OPEJFKBJ_01044;product=Homoserine kinase
SNZR01000011.1	Prodigal:002006	CDS	1093649	1094119	.	+	0	ID=OPEJFKBJ_01045;eC_number=3.1.26.4;Name=rnhA;db_xref=COG:COG0328;gene=rnhA;inference=ab initio prediction:Prodigal:002006,similar to AA sequence:UniProtKB:P0A7Y4;locus_tag=OPEJFKBJ_01045;product=Ribonuclease HI
SNZR01000011.1	Prodigal:002006	CDS	1094159	1094656	.	-	0	ID=OPEJFKBJ_01046;eC_number=1.11.1.15;inference=ab initio prediction:Prodigal:002006,similar to AA sequence:UniProtKB:P73728;locus_tag=OPEJFKBJ_01046;product=Peroxiredoxin
SNZR01000011.1	Prodigal:002006	CDS	1094786	1095412	.	+	0	ID=OPEJFKBJ_01047;inference=ab initio prediction:Prodigal:002006,similar to AA sequence:UniProtKB:Q9KUP8;locus_tag=OPEJFKBJ_01047;note=UPF0301 protein VC_0467;product=hypothetical protein
SNZR01000011.1	Prodigal:002006	CDS	1095425	1098310	.	-	0	ID=OPEJFKBJ_01048;inference=ab initio prediction:Prodigal:002006;locus_tag=OPEJFKBJ_01048;product=hypothetical protein
SNZR01000011.1	Prodigal:002006	CDS	1098334	1098450	.	-	0	ID=OPEJFKBJ_01049;inference=ab initio prediction:Prodigal:002006;locus_tag=OPEJFKBJ_01049;product=hypothetical protein
SNZR01000011.1	Prodigal:002006	CDS	1098570	1099853	.	-	0	ID=OPEJFKBJ_01050;eC_number=3.4.24.-;db_xref=COG:COG0612;inference=ab initio prediction:Prodigal:002006,similar to AA sequence:UniProtKB:P9WHT5;locus_tag=OPEJFKBJ_01050;product=putative zinc protease
SNZR01000011.1	Prodigal:002006	CDS	1099850	1101265	.	-	0	ID=OPEJFKBJ_01051;eC_number=4.2.3.1;Name=thrC;db_xref=COG:COG0498;gene=thrC;inference=ab initio prediction:Prodigal:002006,similar to AA sequence:UniProtKB:P23669;locus_tag=OPEJFKBJ_01051;product=Threonine synthase
SNZR01000011.1	Prodigal:002006	CDS	1101370	1101684	.	+	0	ID=OPEJFKBJ_01052;Name=gdx_1;gene=gdx_1;inference=ab initio prediction:Prodigal:002006,similar to AA sequence:UniProtKB:O69279;locus_tag=OPEJFKBJ_01052;product=Guanidinium exporter
SNZR01000011.1	Prodigal:002006	CDS	1101694	1103055	.	-	0	ID=OPEJFKBJ_01053;eC_number=2.3.2.-;Name=pigH;gene=pigH;inference=ab initio prediction:Prodigal:002006,similar to AA sequence:UniProtKB:Q5W264;locus_tag=OPEJFKBJ_01053;product=4-hydroxy-2%2C2'-bipyrrole-5-methanol synthase PigH
SNZR01000011.1	Prodigal:002006	CDS	1103052	1110473	.	-	0	ID=OPEJFKBJ_01054;eC_number=1.1.1.103;Name=tdh_2;gene=tdh_2;inference=ab initio prediction:Prodigal:002006,protein motif:HAMAP:MF_00627;locus_tag=OPEJFKBJ_01054;product=L-threonine 3-dehydrogenase
SNZR01000011.1	Prodigal:002006	CDS	1110781	1110957	.	+	0	ID=OPEJFKBJ_01055;inference=ab initio prediction:Prodigal:002006;locus_tag=OPEJFKBJ_01055;product=hypothetical protein
SNZR01000011.1	Prodigal:002006	CDS	1111045	1111596	.	-	0	ID=OPEJFKBJ_01056;Name=ecfG_1;gene=ecfG_1;inference=ab initio prediction:Prodigal:002006,similar to AA sequence:UniProtKB:B3Q6P8;locus_tag=OPEJFKBJ_01056;product=ECF RNA polymerase sigma factor EcfG
SNZR01000011.1	Prodigal:002006	CDS	1111593	1111859	.	-	0	ID=OPEJFKBJ_01057;inference=ab initio prediction:Prodigal:002006;locus_tag=OPEJFKBJ_01057;product=hypothetical protein
SNZR01000011.1	Prodigal:002006	CDS	1111965	1112762	.	+	0	ID=OPEJFKBJ_01058;Name=phyR_2;gene=phyR_2;inference=ab initio prediction:Prodigal:002006,similar to AA sequence:UniProtKB:Q0PEV3;locus_tag=OPEJFKBJ_01058;product=Phyllosphere-induced regulator PhyR
SNZR01000011.1	Prodigal:002006	CDS	1112834	1113151	.	+	0	ID=OPEJFKBJ_01059;inference=ab initio prediction:Prodigal:002006;locus_tag=OPEJFKBJ_01059;product=hypothetical protein
SNZR01000011.1	Prodigal:002006	CDS	1114083	1115540	.	+	0	ID=OPEJFKBJ_01060;eC_number=3.6.4.13;Name=rhlE_2;gene=rhlE_2;inference=ab initio prediction:Prodigal:002006,protein motif:HAMAP:MF_00968;locus_tag=OPEJFKBJ_01060;product=ATP-dependent RNA helicase RhlE
SNZR01000011.1	Prodigal:002006	CDS	1115704	1117023	.	+	0	ID=OPEJFKBJ_01061;inference=ab initio prediction:Prodigal:002006;locus_tag=OPEJFKBJ_01061;product=hypothetical protein
SNZR01000011.1	Prodigal:002006	CDS	1117185	1117421	.	-	0	ID=OPEJFKBJ_01062;inference=ab initio prediction:Prodigal:002006;locus_tag=OPEJFKBJ_01062;product=hypothetical protein
SNZR01000011.1	Prodigal:002006	CDS	1117483	1118124	.	-	0	ID=OPEJFKBJ_01063;eC_number=3.4.19.3;Name=pcp;gene=pcp;inference=ab initio prediction:Prodigal:002006,protein motif:HAMAP:MF_00417;locus_tag=OPEJFKBJ_01063;product=Pyrrolidone-carboxylate peptidase
SNZR01000011.1	Prodigal:002006	CDS	1118124	1119101	.	-	0	ID=OPEJFKBJ_01064;eC_number=3.6.-.-;db_xref=COG:COG1703;inference=ab initio prediction:Prodigal:002006,similar to AA sequence:UniProtKB:P9WPZ1;locus_tag=OPEJFKBJ_01064;product=putative GTPase
SNZR01000011.1	Prodigal:002006	CDS	1119169	1120317	.	-	0	ID=OPEJFKBJ_01065;inference=ab initio prediction:Prodigal:002006;locus_tag=OPEJFKBJ_01065;product=hypothetical protein
SNZR01000011.1	Prodigal:002006	CDS	1120577	1121317	.	-	0	ID=OPEJFKBJ_01066;inference=ab initio prediction:Prodigal:002006;locus_tag=OPEJFKBJ_01066;product=hypothetical protein
SNZR01000011.1	Prodigal:002006	CDS	1121409	1121576	.	-	0	ID=OPEJFKBJ_01067;inference=ab initio prediction:Prodigal:002006;locus_tag=OPEJFKBJ_01067;product=hypothetical protein
SNZR01000011.1	Prodigal:002006	CDS	1121655	1122032	.	-	0	ID=OPEJFKBJ_01068;inference=ab initio prediction:Prodigal:002006;locus_tag=OPEJFKBJ_01068;product=hypothetical protein
SNZR01000011.1	Prodigal:002006	CDS	1122186	1123151	.	+	0	ID=OPEJFKBJ_01069;inference=ab initio prediction:Prodigal:002006;locus_tag=OPEJFKBJ_01069;product=hypothetical protein
SNZR01000011.1	Prodigal:002006	CDS	1123249	1126884	.	+	0	ID=OPEJFKBJ_01070;eC_number=3.6.4.-;Name=mfd;db_xref=COG:COG1197;gene=mfd;inference=ab initio prediction:Prodigal:002006,similar to AA sequence:UniProtKB:P30958;locus_tag=OPEJFKBJ_01070;product=Transcription-repair-coupling factor
SNZR01000011.1	Prodigal:002006	CDS	1126838	1127191	.	-	0	ID=OPEJFKBJ_01071;inference=ab initio prediction:Prodigal:002006;locus_tag=OPEJFKBJ_01071;product=hypothetical protein
SNZR01000011.1	Prodigal:002006	CDS	1127437	1128186	.	+	0	ID=OPEJFKBJ_01072;inference=ab initio prediction:Prodigal:002006;locus_tag=OPEJFKBJ_01072;product=hypothetical protein
SNZR01000011.1	Prodigal:002006	CDS	1128313	1129320	.	-	0	ID=OPEJFKBJ_01073;Name=pal_2;gene=pal_2;inference=ab initio prediction:Prodigal:002006,protein motif:HAMAP:MF_02204;locus_tag=OPEJFKBJ_01073;product=Peptidoglycan-associated lipoprotein
SNZR01000011.1	Prodigal:002006	CDS	1129477	1129845	.	+	0	ID=OPEJFKBJ_01074;inference=ab initio prediction:Prodigal:002006;locus_tag=OPEJFKBJ_01074;product=hypothetical protein
SNZR01000011.1	Prodigal:002006	CDS	1129850	1130284	.	-	0	ID=OPEJFKBJ_01075;Name=nicR;db_xref=COG:COG1846;gene=nicR;inference=ab initio prediction:Prodigal:002006,similar to AA sequence:UniProtKB:Q88FY0;locus_tag=OPEJFKBJ_01075;product=HTH-type transcriptional repressor NicR
SNZR01000011.1	Prodigal:002006	CDS	1130281	1131054	.	-	0	ID=OPEJFKBJ_01076;eC_number=1.18.1.2;Name=fpr;db_xref=COG:COG1018;gene=fpr;inference=ab initio prediction:Prodigal:002006,similar to AA sequence:UniProtKB:Q44532;locus_tag=OPEJFKBJ_01076;product=Ferredoxin--NADP reductase
SNZR01000011.1	Prodigal:002006	CDS	1131253	1132452	.	+	0	ID=OPEJFKBJ_01077;eC_number=3.5.2.18;Name=Ena;gene=Ena;inference=ab initio prediction:Prodigal:002006,similar to AA sequence:UniProtKB:Q0QLE9;locus_tag=OPEJFKBJ_01077;product=Enamidase
SNZR01000011.1	Prodigal:002006	CDS	1132468	1133001	.	-	0	ID=OPEJFKBJ_01078;inference=ab initio prediction:Prodigal:002006;locus_tag=OPEJFKBJ_01078;product=hypothetical protein
SNZR01000011.1	Prodigal:002006	CDS	1133275	1133703	.	+	0	ID=OPEJFKBJ_01079;inference=ab initio prediction:Prodigal:002006;locus_tag=OPEJFKBJ_01079;product=hypothetical protein
SNZR01000011.1	Prodigal:002006	CDS	1133794	1135794	.	+	0	ID=OPEJFKBJ_01080;Name=carB_1;gene=carB_1;inference=ab initio prediction:Prodigal:002006,protein motif:HAMAP:MF_01210_B;locus_tag=OPEJFKBJ_01080;product=Carbamoyl-phosphate synthase large chain
SNZR01000011.1	Prodigal:002006	CDS	1135932	1136696	.	+	0	ID=OPEJFKBJ_01081;eC_number=1.1.1.-;Name=gno_2;gene=gno_2;inference=ab initio prediction:Prodigal:002006,similar to AA sequence:UniProtKB:P50199;locus_tag=OPEJFKBJ_01081;product=Gluconate 5-dehydrogenase
SNZR01000011.1	Prodigal:002006	CDS	1136704	1137894	.	-	0	ID=OPEJFKBJ_01082;inference=ab initio prediction:Prodigal:002006;locus_tag=OPEJFKBJ_01082;product=hypothetical protein
SNZR01000011.1	Prodigal:002006	CDS	1138002	1138370	.	-	0	ID=OPEJFKBJ_01083;inference=ab initio prediction:Prodigal:002006;locus_tag=OPEJFKBJ_01083;product=hypothetical protein
SNZR01000011.1	Prodigal:002006	CDS	1138557	1140053	.	+	0	ID=OPEJFKBJ_01084;eC_number=1.1.1.205;Name=guaB;db_xref=COG:COG0516;gene=guaB;inference=ab initio prediction:Prodigal:002006,similar to AA sequence:UniProtKB:P0C0H6;locus_tag=OPEJFKBJ_01084;product=Inosine-5'-monophosphate dehydrogenase
SNZR01000011.1	Prodigal:002006	CDS	1140078	1140641	.	+	0	ID=OPEJFKBJ_01085;inference=ab initio prediction:Prodigal:002006;locus_tag=OPEJFKBJ_01085;product=hypothetical protein
SNZR01000011.1	Prodigal:002006	CDS	1140741	1141208	.	+	0	ID=OPEJFKBJ_01086;inference=ab initio prediction:Prodigal:002006;locus_tag=OPEJFKBJ_01086;product=hypothetical protein
SNZR01000011.1	Prodigal:002006	CDS	1141205	1142473	.	+	0	ID=OPEJFKBJ_01087;eC_number=2.1.1.176;Name=rsmB_1;gene=rsmB_1;inference=ab initio prediction:Prodigal:002006,protein motif:HAMAP:MF_01856;locus_tag=OPEJFKBJ_01087;product=Ribosomal RNA small subunit methyltransferase B
SNZR01000011.1	Prodigal:002006	CDS	1142487	1142762	.	-	0	ID=OPEJFKBJ_01088;inference=ab initio prediction:Prodigal:002006;locus_tag=OPEJFKBJ_01088;product=hypothetical protein
SNZR01000011.1	Prodigal:002006	CDS	1143057	1144487	.	-	0	ID=OPEJFKBJ_01089;eC_number=1.-.-.-;db_xref=COG:COG0277;inference=ab initio prediction:Prodigal:002006,similar to AA sequence:UniProtKB:P9WIT1;locus_tag=OPEJFKBJ_01089;product=putative FAD-linked oxidoreductase
SNZR01000011.1	Prodigal:002006	CDS	1144831	1145757	.	-	0	ID=OPEJFKBJ_01090;eC_number=2.3.1.247;Name=kce_3;gene=kce_3;inference=ab initio prediction:Prodigal:002006,similar to AA sequence:UniProtKB:B0VHH0;locus_tag=OPEJFKBJ_01090;product=3-keto-5-aminohexanoate cleavage enzyme
SNZR01000011.1	Prodigal:002006	CDS	1145981	1146919	.	-	0	ID=OPEJFKBJ_01091;eC_number=1.1.1.108;Name=lcdH_1;gene=lcdH_1;inference=ab initio prediction:Prodigal:002006,protein motif:HAMAP:MF_02129;locus_tag=OPEJFKBJ_01091;product=L-carnitine dehydrogenase
SNZR01000011.1	Prodigal:002006	CDS	1147094	1149613	.	-	0	ID=OPEJFKBJ_01092;eC_number=7.6.2.8;Name=btuD_7;gene=btuD_7;inference=ab initio prediction:Prodigal:002006,protein motif:HAMAP:MF_01005;locus_tag=OPEJFKBJ_01092;product=Vitamin B12 import ATP-binding protein BtuD
SNZR01000011.1	Prodigal:002006	CDS	1149613	1150488	.	-	0	ID=OPEJFKBJ_01093;Name=livH_7;db_xref=COG:COG0559;gene=livH_7;inference=ab initio prediction:Prodigal:002006,similar to AA sequence:UniProtKB:P0AEX7;locus_tag=OPEJFKBJ_01093;product=High-affinity branched-chain amino acid transport system permease protein LivH
SNZR01000011.1	Prodigal:002006	CDS	1150668	1151939	.	-	0	ID=OPEJFKBJ_01094;Name=braC_4;db_xref=COG:COG0683;gene=braC_4;inference=ab initio prediction:Prodigal:002006,similar to AA sequence:UniProtKB:P21175;locus_tag=OPEJFKBJ_01094;product=Leucine-%2C isoleucine-%2C valine-%2C threonine-%2C and alanine-binding protein
SNZR01000011.1	Prodigal:002006	CDS	1152140	1152826	.	+	0	ID=OPEJFKBJ_01095;inference=ab initio prediction:Prodigal:002006;locus_tag=OPEJFKBJ_01095;product=hypothetical protein
SNZR01000011.1	Prodigal:002006	CDS	1152859	1153635	.	+	0	ID=OPEJFKBJ_01096;eC_number=1.1.1.30;Name=bdhA_1;gene=bdhA_1;inference=ab initio prediction:Prodigal:002006,similar to AA sequence:UniProtKB:O86034;locus_tag=OPEJFKBJ_01096;product=D-beta-hydroxybutyrate dehydrogenase
SNZR01000011.1	Prodigal:002006	CDS	1153645	1154592	.	-	0	ID=OPEJFKBJ_01097;inference=ab initio prediction:Prodigal:002006,similar to AA sequence:UniProtKB:B3EWP1;locus_tag=OPEJFKBJ_01097;note=UPF0065 protein in clcB-clcD intergenic region;product=hypothetical protein
SNZR01000011.1	Prodigal:002006	CDS	1154623	1155843	.	-	0	ID=OPEJFKBJ_01098;eC_number=2.8.3.22;Name=smtB_4;db_xref=COG:COG1804;gene=smtB_4;inference=ab initio prediction:Prodigal:002006,similar to AA sequence:UniProtKB:Q1KLK0;locus_tag=OPEJFKBJ_01098;product=Succinyl-CoA--L-malate CoA-transferase beta subunit
SNZR01000011.1	Prodigal:002006	CDS	1155909	1156835	.	+	0	ID=OPEJFKBJ_01099;Name=hdfR_5;gene=hdfR_5;inference=ab initio prediction:Prodigal:002006,protein motif:HAMAP:MF_01233;locus_tag=OPEJFKBJ_01099;product=HTH-type transcriptional regulator HdfR
SNZR01000011.1	Prodigal:002006	CDS	1156990	1161615	.	+	0	ID=OPEJFKBJ_01100;inference=ab initio prediction:Prodigal:002006;locus_tag=OPEJFKBJ_01100;product=hypothetical protein
SNZR01000011.1	Prodigal:002006	CDS	1161623	1162990	.	+	0	ID=OPEJFKBJ_01101;inference=ab initio prediction:Prodigal:002006;locus_tag=OPEJFKBJ_01101;product=hypothetical protein
SNZR01000011.1	Prodigal:002006	CDS	1162987	1163805	.	+	0	ID=OPEJFKBJ_01102;inference=ab initio prediction:Prodigal:002006;locus_tag=OPEJFKBJ_01102;product=hypothetical protein
SNZR01000011.1	Prodigal:002006	CDS	1164101	1165576	.	+	0	ID=OPEJFKBJ_01103;inference=ab initio prediction:Prodigal:002006;locus_tag=OPEJFKBJ_01103;product=hypothetical protein
SNZR01000011.1	Prodigal:002006	CDS	1165605	1167044	.	+	0	ID=OPEJFKBJ_01104;inference=ab initio prediction:Prodigal:002006;locus_tag=OPEJFKBJ_01104;product=hypothetical protein
SNZR01000011.1	Prodigal:002006	CDS	1167091	1167810	.	+	0	ID=OPEJFKBJ_01105;inference=ab initio prediction:Prodigal:002006;locus_tag=OPEJFKBJ_01105;product=hypothetical protein
SNZR01000011.1	Prodigal:002006	CDS	1167836	1169704	.	+	0	ID=OPEJFKBJ_01106;inference=ab initio prediction:Prodigal:002006;locus_tag=OPEJFKBJ_01106;product=hypothetical protein
SNZR01000011.1	Prodigal:002006	CDS	1169816	1170262	.	-	0	ID=OPEJFKBJ_01107;inference=ab initio prediction:Prodigal:002006;locus_tag=OPEJFKBJ_01107;product=hypothetical protein
SNZR01000011.1	Prodigal:002006	CDS	1170278	1171258	.	-	0	ID=OPEJFKBJ_01108;Name=qmcA;db_xref=COG:COG0330;gene=qmcA;inference=ab initio prediction:Prodigal:002006,similar to AA sequence:UniProtKB:P0AA53;locus_tag=OPEJFKBJ_01108;product=Protein QmcA
SNZR01000011.1	Prodigal:002006	CDS	1171354	1172292	.	-	0	ID=OPEJFKBJ_01109;Name=pcpR;gene=pcpR;inference=ab initio prediction:Prodigal:002006,similar to AA sequence:UniProtKB:P52679;locus_tag=OPEJFKBJ_01109;product=PCP degradation transcriptional activation protein
SNZR01000011.1	Prodigal:002006	CDS	1172447	1173145	.	+	0	ID=OPEJFKBJ_01110;eC_number=3.5.1.124;Name=hchA_1;gene=hchA_1;inference=ab initio prediction:Prodigal:002006,protein motif:HAMAP:MF_01046;locus_tag=OPEJFKBJ_01110;product=Protein/nucleic acid deglycase HchA
SNZR01000011.1	Prodigal:002006	CDS	1173280	1174128	.	+	0	ID=OPEJFKBJ_01111;eC_number=2.8.1.2;Name=sseA;db_xref=COG:COG2897;gene=sseA;inference=ab initio prediction:Prodigal:002006,similar to AA sequence:UniProtKB:P31142;locus_tag=OPEJFKBJ_01111;product=3-mercaptopyruvate sulfurtransferase
SNZR01000011.1	Prodigal:002006	CDS	1174240	1175400	.	-	0	ID=OPEJFKBJ_01112;inference=ab initio prediction:Prodigal:002006;locus_tag=OPEJFKBJ_01112;product=hypothetical protein
SNZR01000011.1	Prodigal:002006	CDS	1175397	1176419	.	-	0	ID=OPEJFKBJ_01113;Name=dppB_1;db_xref=COG:COG0601;gene=dppB_1;inference=ab initio prediction:Prodigal:002006,similar to AA sequence:UniProtKB:P0AEF8;locus_tag=OPEJFKBJ_01113;product=Dipeptide transport system permease protein DppB
SNZR01000011.1	Prodigal:002006	CDS	1176416	1178470	.	-	0	ID=OPEJFKBJ_01114;Name=agpA;gene=agpA;inference=ab initio prediction:Prodigal:002006,similar to AA sequence:UniProtKB:Q9X4Y1;locus_tag=OPEJFKBJ_01114;product=Periplasmic alpha-galactoside-binding protein
SNZR01000011.1	Prodigal:002006	CDS	1178467	1180335	.	-	0	ID=OPEJFKBJ_01115;eC_number=7.4.2.10;Name=gsiA_1;db_xref=COG:COG1123;gene=gsiA_1;inference=ab initio prediction:Prodigal:002006,similar to AA sequence:UniProtKB:P75796;locus_tag=OPEJFKBJ_01115;product=Glutathione import ATP-binding protein GsiA
SNZR01000011.1	Prodigal:002006	CDS	1180332	1181114	.	-	0	ID=OPEJFKBJ_01116;inference=ab initio prediction:Prodigal:002006;locus_tag=OPEJFKBJ_01116;product=hypothetical protein
SNZR01000011.1	Prodigal:002006	CDS	1181111	1182259	.	-	0	ID=OPEJFKBJ_01117;eC_number=2.4.1.227;Name=murG_1;gene=murG_1;inference=ab initio prediction:Prodigal:002006,protein motif:HAMAP:MF_00033;locus_tag=OPEJFKBJ_01117;product=UDP-N-acetylglucosamine--N-acetylmuramyl-(pentapeptide) pyrophosphoryl-undecaprenol N-acetylglucosamine transferase
SNZR01000011.1	Aragorn:001002	tRNA	1182459	1182546	.	-	.	ID=OPEJFKBJ_01118;inference=COORDINATES:profile:Aragorn:001002;locus_tag=OPEJFKBJ_01118;product=tRNA-Ala(cgc)
SNZR01000011.1	Prodigal:002006	CDS	1183410	1184702	.	-	0	ID=OPEJFKBJ_01119;eC_number=2.4.1.250;Name=mshA_1;gene=mshA_1;inference=ab initio prediction:Prodigal:002006,protein motif:HAMAP:MF_01695;locus_tag=OPEJFKBJ_01119;product=D-inositol-3-phosphate glycosyltransferase
SNZR01000011.1	Prodigal:002006	CDS	1184710	1185975	.	-	0	ID=OPEJFKBJ_01120;inference=ab initio prediction:Prodigal:002006;locus_tag=OPEJFKBJ_01120;product=hypothetical protein
SNZR01000011.1	Prodigal:002006	CDS	1186165	1188945	.	+	0	ID=OPEJFKBJ_01121;inference=ab initio prediction:Prodigal:002006;locus_tag=OPEJFKBJ_01121;product=hypothetical protein
SNZR01000011.1	Prodigal:002006	CDS	1188966	1189412	.	+	0	ID=OPEJFKBJ_01122;db_xref=COG:COG0664;inference=ab initio prediction:Prodigal:002006,similar to AA sequence:UniProtKB:P9WIY7;locus_tag=OPEJFKBJ_01122;product=putative NTE family protein
SNZR01000011.1	Prodigal:002006	CDS	1189442	1190209	.	+	0	ID=OPEJFKBJ_01123;eC_number=1.1.1.127;Name=kduD_1;gene=kduD_1;inference=ab initio prediction:Prodigal:002006,similar to AA sequence:UniProtKB:Q05528;locus_tag=OPEJFKBJ_01123;product=2-dehydro-3-deoxy-D-gluconate 5-dehydrogenase
SNZR01000011.1	Prodigal:002006	CDS	1190252	1191277	.	-	0	ID=OPEJFKBJ_01124;eC_number=1.1.5.-;Name=yliI;db_xref=COG:COG2133;gene=yliI;inference=ab initio prediction:Prodigal:002006,similar to AA sequence:UniProtKB:P75804;locus_tag=OPEJFKBJ_01124;product=Aldose sugar dehydrogenase YliI
SNZR01000011.1	Prodigal:002006	CDS	1191607	1192137	.	+	0	ID=OPEJFKBJ_01125;Name=yrdA;db_xref=COG:COG0663;gene=yrdA;inference=ab initio prediction:Prodigal:002006,similar to AA sequence:UniProtKB:P0A9W9;locus_tag=OPEJFKBJ_01125;product=Protein YrdA
SNZR01000011.1	Prodigal:002006	CDS	1192229	1192960	.	+	0	ID=OPEJFKBJ_01126;inference=ab initio prediction:Prodigal:002006;locus_tag=OPEJFKBJ_01126;product=hypothetical protein
SNZR01000011.1	Prodigal:002006	CDS	1192957	1193688	.	+	0	ID=OPEJFKBJ_01127;Name=djlA_1;gene=djlA_1;inference=ab initio prediction:Prodigal:002006,protein motif:HAMAP:MF_01153;locus_tag=OPEJFKBJ_01127;product=Co-chaperone protein DjlA
SNZR01000011.1	Prodigal:002006	CDS	1193726	1195246	.	-	0	ID=OPEJFKBJ_01128;inference=ab initio prediction:Prodigal:002006;locus_tag=OPEJFKBJ_01128;product=hypothetical protein
SNZR01000011.1	Prodigal:002006	CDS	1195509	1195841	.	+	0	ID=OPEJFKBJ_01129;inference=ab initio prediction:Prodigal:002006;locus_tag=OPEJFKBJ_01129;product=hypothetical protein
SNZR01000011.1	Prodigal:002006	CDS	1196092	1196457	.	+	0	ID=OPEJFKBJ_01130;Name=clpS_1;db_xref=COG:COG2127;gene=clpS_1;inference=ab initio prediction:Prodigal:002006,similar to AA sequence:UniProtKB:Q9A5I0;locus_tag=OPEJFKBJ_01130;product=ATP-dependent Clp protease adapter protein ClpS
SNZR01000011.1	Prodigal:002006	CDS	1196454	1197254	.	+	0	ID=OPEJFKBJ_01131;Name=clpS_2;gene=clpS_2;inference=ab initio prediction:Prodigal:002006,protein motif:HAMAP:MF_00302;locus_tag=OPEJFKBJ_01131;product=ATP-dependent Clp protease adapter protein ClpS
SNZR01000011.1	Prodigal:002006	CDS	1197235	1199691	.	+	0	ID=OPEJFKBJ_01132;Name=clpA;db_xref=COG:COG0542;gene=clpA;inference=ab initio prediction:Prodigal:002006,similar to AA sequence:UniProtKB:P0ABH9;locus_tag=OPEJFKBJ_01132;product=ATP-dependent Clp protease ATP-binding subunit ClpA
SNZR01000011.1	Prodigal:002006	CDS	1199691	1199987	.	+	0	ID=OPEJFKBJ_01133;inference=ab initio prediction:Prodigal:002006;locus_tag=OPEJFKBJ_01133;product=hypothetical protein
SNZR01000011.1	Prodigal:002006	CDS	1200286	1202190	.	-	0	ID=OPEJFKBJ_01134;eC_number=5.2.1.8;Name=ppiD;db_xref=COG:COG0760;gene=ppiD;inference=ab initio prediction:Prodigal:002006,similar to AA sequence:UniProtKB:P0ADY1;locus_tag=OPEJFKBJ_01134;product=Peptidyl-prolyl cis-trans isomerase D
SNZR01000011.1	Prodigal:002006	CDS	1202339	1203100	.	+	0	ID=OPEJFKBJ_01135;eC_number=5.3.1.1;Name=tpiA;db_xref=COG:COG0149;gene=tpiA;inference=ab initio prediction:Prodigal:002006,similar to AA sequence:UniProtKB:Q8L1Z5;locus_tag=OPEJFKBJ_01135;product=Triosephosphate isomerase
SNZR01000011.1	Prodigal:002006	CDS	1203237	1203644	.	+	0	ID=OPEJFKBJ_01136;Name=secG;db_xref=COG:COG1314;gene=secG;inference=ab initio prediction:Prodigal:002006,similar to AA sequence:UniProtKB:P0AG99;locus_tag=OPEJFKBJ_01136;product=Protein-export membrane protein SecG
SNZR01000011.1	Prodigal:002006	CDS	1203783	1205411	.	+	0	ID=OPEJFKBJ_01137;eC_number=6.3.4.2;Name=pyrG;db_xref=COG:COG0504;gene=pyrG;inference=ab initio prediction:Prodigal:002006,similar to AA sequence:UniProtKB:P0A7E5;locus_tag=OPEJFKBJ_01137;product=CTP synthase
SNZR01000011.1	Prodigal:002006	CDS	1205418	1205918	.	-	0	ID=OPEJFKBJ_01138;inference=ab initio prediction:Prodigal:002006;locus_tag=OPEJFKBJ_01138;product=hypothetical protein
SNZR01000011.1	Prodigal:002006	CDS	1206069	1206464	.	+	0	ID=OPEJFKBJ_01139;inference=ab initio prediction:Prodigal:002006,similar to AA sequence:UniProtKB:P0AF80;locus_tag=OPEJFKBJ_01139;note=UPF0719 inner membrane protein YjfL;product=hypothetical protein
SNZR01000011.1	Prodigal:002006	CDS	1206547	1206828	.	+	0	ID=OPEJFKBJ_01140;inference=ab initio prediction:Prodigal:002006;locus_tag=OPEJFKBJ_01140;product=hypothetical protein
SNZR01000011.1	Prodigal:002006	CDS	1206890	1207204	.	-	0	ID=OPEJFKBJ_01141;eC_number=1.-.-.-;Name=ygiN;db_xref=COG:COG1359;gene=ygiN;inference=ab initio prediction:Prodigal:002006,similar to AA sequence:UniProtKB:P0ADU2;locus_tag=OPEJFKBJ_01141;product=putative quinol monooxygenase YgiN
SNZR01000011.1	Prodigal:002006	CDS	1207334	1207756	.	+	0	ID=OPEJFKBJ_01142;inference=ab initio prediction:Prodigal:002006;locus_tag=OPEJFKBJ_01142;product=hypothetical protein
SNZR01000011.1	Prodigal:002006	CDS	1207827	1209287	.	+	0	ID=OPEJFKBJ_01143;inference=ab initio prediction:Prodigal:002006;locus_tag=OPEJFKBJ_01143;product=hypothetical protein
SNZR01000011.1	Prodigal:002006	CDS	1209311	1210300	.	-	0	ID=OPEJFKBJ_01144;inference=ab initio prediction:Prodigal:002006,similar to AA sequence:UniProtKB:B3EWP1;locus_tag=OPEJFKBJ_01144;note=UPF0065 protein in clcB-clcD intergenic region;product=hypothetical protein
SNZR01000011.1	Prodigal:002006	CDS	1210399	1210821	.	-	0	ID=OPEJFKBJ_01145;inference=ab initio prediction:Prodigal:002006;locus_tag=OPEJFKBJ_01145;product=hypothetical protein
SNZR01000011.1	Prodigal:002006	CDS	1210896	1211567	.	+	0	ID=OPEJFKBJ_01146;eC_number=3.5.99.2;Name=tenA;db_xref=COG:COG0819;gene=tenA;inference=ab initio prediction:Prodigal:002006,similar to AA sequence:UniProtKB:Q9K9G8;locus_tag=OPEJFKBJ_01146;product=Aminopyrimidine aminohydrolase
SNZR01000011.1	Prodigal:002006	CDS	1211748	1212692	.	-	0	ID=OPEJFKBJ_01147;eC_number=1.1.1.310;Name=slcC_1;db_xref=COG:COG0111;gene=slcC_1;inference=ab initio prediction:Prodigal:002006,similar to AA sequence:UniProtKB:Q1QWN6;locus_tag=OPEJFKBJ_01147;product=(S)-sulfolactate dehydrogenase
SNZR01000011.1	Prodigal:002006	CDS	1212781	1213752	.	-	0	ID=OPEJFKBJ_01148;inference=ab initio prediction:Prodigal:002006;locus_tag=OPEJFKBJ_01148;product=hypothetical protein
SNZR01000011.1	Prodigal:002006	CDS	1213830	1214393	.	-	0	ID=OPEJFKBJ_01149;inference=ab initio prediction:Prodigal:002006;locus_tag=OPEJFKBJ_01149;product=hypothetical protein
SNZR01000011.1	Prodigal:002006	CDS	1214410	1216290	.	-	0	ID=OPEJFKBJ_01150;Name=yheS_2;db_xref=COG:COG0488;gene=yheS_2;inference=ab initio prediction:Prodigal:002006,similar to AA sequence:UniProtKB:P63389;locus_tag=OPEJFKBJ_01150;product=putative ABC transporter ATP-binding protein YheS
SNZR01000011.1	Prodigal:002006	CDS	1216349	1216843	.	-	0	ID=OPEJFKBJ_01151;eC_number=2.7.13.3;Name=rcsC_2;gene=rcsC_2;inference=ab initio prediction:Prodigal:002006,protein motif:HAMAP:MF_00979;locus_tag=OPEJFKBJ_01151;product=Sensor histidine kinase RcsC
SNZR01000011.1	Prodigal:002006	CDS	1216900	1217790	.	+	0	ID=OPEJFKBJ_01152;inference=ab initio prediction:Prodigal:002006;locus_tag=OPEJFKBJ_01152;product=hypothetical protein
SNZR01000011.1	Prodigal:002006	CDS	1218057	1218845	.	+	0	ID=OPEJFKBJ_01153;eC_number=3.1.3.15;Name=hisN;db_xref=COG:COG0483;gene=hisN;inference=ab initio prediction:Prodigal:002006,similar to AA sequence:UniProtKB:Q8NS80;locus_tag=OPEJFKBJ_01153;product=Histidinol-phosphatase
SNZR01000011.1	Prodigal:002006	CDS	1218880	1219974	.	-	0	ID=OPEJFKBJ_01154;eC_number=2.6.1.42;Name=ilvE_2;db_xref=COG:COG0115;gene=ilvE_2;inference=ab initio prediction:Prodigal:002006,similar to AA sequence:UniProtKB:P9WQ75;locus_tag=OPEJFKBJ_01154;product=Branched-chain-amino-acid aminotransferase
SNZR01000011.1	Prodigal:002006	CDS	1220211	1221479	.	+	0	ID=OPEJFKBJ_01155;eC_number=1.2.1.41;Name=proA_1;gene=proA_1;inference=ab initio prediction:Prodigal:002006,similar to AA sequence:UniProtKB:Q2SZ88;locus_tag=OPEJFKBJ_01155;product=Gamma-glutamyl phosphate reductase
SNZR01000011.1	Prodigal:002006	CDS	1221476	1222087	.	+	0	ID=OPEJFKBJ_01156;eC_number=2.7.7.18;Name=nadD;gene=nadD;inference=ab initio prediction:Prodigal:002006,protein motif:HAMAP:MF_00244;locus_tag=OPEJFKBJ_01156;product=nicotinate-nucleotide adenylyltransferase
SNZR01000011.1	Prodigal:002006	CDS	1222254	1222586	.	+	0	ID=OPEJFKBJ_01157;Name=rsfS;gene=rsfS;inference=ab initio prediction:Prodigal:002006,similar to AA sequence:UniProtKB:Q5NLX3;locus_tag=OPEJFKBJ_01157;product=Ribosomal silencing factor RsfS
SNZR01000011.1	Prodigal:002006	CDS	1222610	1223101	.	+	0	ID=OPEJFKBJ_01158;eC_number=2.1.1.177;Name=rlmH;db_xref=COG:COG1576;gene=rlmH;inference=ab initio prediction:Prodigal:002006,similar to AA sequence:UniProtKB:P0C1V0;locus_tag=OPEJFKBJ_01158;product=Ribosomal RNA large subunit methyltransferase H
SNZR01000011.1	Prodigal:002006	CDS	1223101	1224486	.	+	0	ID=OPEJFKBJ_01159;inference=ab initio prediction:Prodigal:002006;locus_tag=OPEJFKBJ_01159;product=hypothetical protein
SNZR01000011.1	Prodigal:002006	CDS	1224486	1225838	.	+	0	ID=OPEJFKBJ_01160;eC_number=3.4.21.102;Name=ctpB;db_xref=COG:COG0793;gene=ctpB;inference=ab initio prediction:Prodigal:002006,similar to AA sequence:UniProtKB:O35002;locus_tag=OPEJFKBJ_01160;product=Carboxy-terminal processing protease CtpB
SNZR01000011.1	Prodigal:002006	CDS	1226043	1227242	.	+	0	ID=OPEJFKBJ_01161;inference=ab initio prediction:Prodigal:002006;locus_tag=OPEJFKBJ_01161;product=hypothetical protein
SNZR01000011.1	Prodigal:002006	CDS	1227239	1227799	.	+	0	ID=OPEJFKBJ_01162;eC_number=3.6.1.-;Name=rppH_1;db_xref=COG:COG0494;gene=rppH_1;inference=ab initio prediction:Prodigal:002006,similar to AA sequence:UniProtKB:P35640;locus_tag=OPEJFKBJ_01162;product=RNA pyrophosphohydrolase
SNZR01000011.1	Prodigal:002006	CDS	1227799	1228134	.	+	0	ID=OPEJFKBJ_01163;eC_number=3.6.1.31;Name=hisE_2;gene=hisE_2;inference=ab initio prediction:Prodigal:002006,protein motif:HAMAP:MF_01020;locus_tag=OPEJFKBJ_01163;product=Phosphoribosyl-ATP pyrophosphatase
SNZR01000011.1	Prodigal:002006	CDS	1228180	1228812	.	-	0	ID=OPEJFKBJ_01164;eC_number=3.4.21.88;Name=lexA_1;gene=lexA_1;inference=ab initio prediction:Prodigal:002006,protein motif:HAMAP:MF_00015;locus_tag=OPEJFKBJ_01164;product=LexA repressor
SNZR01000011.1	Prodigal:002006	CDS	1228985	1229779	.	+	0	ID=OPEJFKBJ_01165;inference=ab initio prediction:Prodigal:002006;locus_tag=OPEJFKBJ_01165;product=hypothetical protein
SNZR01000011.1	Prodigal:002006	CDS	1229837	1230100	.	-	0	ID=OPEJFKBJ_01166;inference=ab initio prediction:Prodigal:002006;locus_tag=OPEJFKBJ_01166;product=hypothetical protein
SNZR01000011.1	Prodigal:002006	CDS	1230114	1231346	.	-	0	ID=OPEJFKBJ_01167;eC_number=2.4.1.250;Name=mshA_2;gene=mshA_2;inference=ab initio prediction:Prodigal:002006,protein motif:HAMAP:MF_01695;locus_tag=OPEJFKBJ_01167;product=D-inositol-3-phosphate glycosyltransferase
SNZR01000011.1	Prodigal:002006	CDS	1231421	1232233	.	+	0	ID=OPEJFKBJ_01168;inference=ab initio prediction:Prodigal:002006;locus_tag=OPEJFKBJ_01168;product=hypothetical protein
SNZR01000011.1	Prodigal:002006	CDS	1232212	1232475	.	-	0	ID=OPEJFKBJ_01169;inference=ab initio prediction:Prodigal:002006;locus_tag=OPEJFKBJ_01169;product=hypothetical protein
SNZR01000011.1	Prodigal:002006	CDS	1232537	1232965	.	-	0	ID=OPEJFKBJ_01170;Name=ibpA_2;db_xref=COG:COG0071;gene=ibpA_2;inference=ab initio prediction:Prodigal:002006,similar to AA sequence:UniProtKB:P0C054;locus_tag=OPEJFKBJ_01170;product=Small heat shock protein IbpA
SNZR01000011.1	Prodigal:002006	CDS	1233101	1234789	.	-	0	ID=OPEJFKBJ_01171;inference=ab initio prediction:Prodigal:002006;locus_tag=OPEJFKBJ_01171;product=hypothetical protein
SNZR01000011.1	Prodigal:002006	CDS	1234950	1235960	.	-	0	ID=OPEJFKBJ_01172;eC_number=2.5.1.47;Name=cysK_1;gene=cysK_1;inference=ab initio prediction:Prodigal:002006,similar to AA sequence:UniProtKB:P63871;locus_tag=OPEJFKBJ_01172;product=Cysteine synthase
SNZR01000011.1	Prodigal:002006	CDS	1236086	1236403	.	+	0	ID=OPEJFKBJ_01173;inference=ab initio prediction:Prodigal:002006;locus_tag=OPEJFKBJ_01173;product=hypothetical protein
SNZR01000011.1	Prodigal:002006	CDS	1236423	1237541	.	+	0	ID=OPEJFKBJ_01174;eC_number=1.1.1.-;Name=hcxB;db_xref=COG:COG2055;gene=hcxB;inference=ab initio prediction:Prodigal:002006,similar to AA sequence:UniProtKB:P30178;locus_tag=OPEJFKBJ_01174;product=Hydroxycarboxylate dehydrogenase B
SNZR01000011.1	Prodigal:002006	CDS	1237744	1238274	.	+	0	ID=OPEJFKBJ_01175;Name=infC;db_xref=COG:COG0290;gene=infC;inference=ab initio prediction:Prodigal:002006,similar to AA sequence:UniProtKB:P0A707;locus_tag=OPEJFKBJ_01175;product=Translation initiation factor IF-3
SNZR01000011.1	Prodigal:002006	CDS	1238343	1238669	.	-	0	ID=OPEJFKBJ_01176;inference=ab initio prediction:Prodigal:002006;locus_tag=OPEJFKBJ_01176;product=hypothetical protein
SNZR01000011.1	Prodigal:002006	CDS	1238810	1239973	.	+	0	ID=OPEJFKBJ_01177;eC_number=3.5.4.13;Name=dcd;gene=dcd;inference=ab initio prediction:Prodigal:002006,protein motif:HAMAP:MF_00146;locus_tag=OPEJFKBJ_01177;product=dCTP deaminase%2C dUMP-forming
SNZR01000011.1	Prodigal:002006	CDS	1240066	1241997	.	+	0	ID=OPEJFKBJ_01178;eC_number=7.6.2.8;Name=btuD_8;gene=btuD_8;inference=ab initio prediction:Prodigal:002006,protein motif:HAMAP:MF_01005;locus_tag=OPEJFKBJ_01178;product=Vitamin B12 import ATP-binding protein BtuD
SNZR01000011.1	Prodigal:002006	CDS	1242011	1242286	.	-	0	ID=OPEJFKBJ_01179;inference=ab initio prediction:Prodigal:002006;locus_tag=OPEJFKBJ_01179;product=hypothetical protein
SNZR01000011.1	Prodigal:002006	CDS	1242386	1244476	.	-	0	ID=OPEJFKBJ_01180;eC_number=5.6.2.2;Name=parE;db_xref=COG:COG0187;gene=parE;inference=ab initio prediction:Prodigal:002006,similar to AA sequence:UniProtKB:P0A2I5;locus_tag=OPEJFKBJ_01180;product=DNA topoisomerase 4 subunit B
SNZR01000011.1	Prodigal:002006	CDS	1244629	1245414	.	-	0	ID=OPEJFKBJ_01181;eC_number=5.3.3.18;Name=paaG_2;db_xref=COG:COG1024;gene=paaG_2;inference=ab initio prediction:Prodigal:002006,similar to AA sequence:UniProtKB:P77467;locus_tag=OPEJFKBJ_01181;product=1%2C2-epoxyphenylacetyl-CoA isomerase
SNZR01000011.1	Prodigal:002006	CDS	1245483	1246295	.	-	0	ID=OPEJFKBJ_01182;eC_number=2.3.1.5;Name=nat;db_xref=COG:COG2162;gene=nat;inference=ab initio prediction:Prodigal:002006,similar to AA sequence:UniProtKB:O86309;locus_tag=OPEJFKBJ_01182;product=Arylamine N-acetyltransferase
SNZR01000011.1	Prodigal:002006	CDS	1246406	1247464	.	-	0	ID=OPEJFKBJ_01183;inference=ab initio prediction:Prodigal:002006;locus_tag=OPEJFKBJ_01183;product=hypothetical protein
SNZR01000011.1	Prodigal:002006	CDS	1247577	1248086	.	+	0	ID=OPEJFKBJ_01184;inference=ab initio prediction:Prodigal:002006;locus_tag=OPEJFKBJ_01184;product=hypothetical protein
SNZR01000011.1	Prodigal:002006	CDS	1248163	1248633	.	-	0	ID=OPEJFKBJ_01185;inference=ab initio prediction:Prodigal:002006;locus_tag=OPEJFKBJ_01185;product=hypothetical protein
SNZR01000011.1	Prodigal:002006	CDS	1248630	1249043	.	-	0	ID=OPEJFKBJ_01186;inference=ab initio prediction:Prodigal:002006;locus_tag=OPEJFKBJ_01186;product=hypothetical protein
SNZR01000011.1	Prodigal:002006	CDS	1249134	1249874	.	-	0	ID=OPEJFKBJ_01187;eC_number=2.5.1.16;Name=speE_1;gene=speE_1;inference=ab initio prediction:Prodigal:002006,protein motif:HAMAP:MF_00198;locus_tag=OPEJFKBJ_01187;product=Polyamine aminopropyltransferase
SNZR01000011.1	Prodigal:002006	CDS	1249871	1250107	.	-	0	ID=OPEJFKBJ_01188;inference=ab initio prediction:Prodigal:002006;locus_tag=OPEJFKBJ_01188;product=hypothetical protein
SNZR01000011.1	Prodigal:002006	CDS	1250296	1251153	.	-	0	ID=OPEJFKBJ_01189;inference=ab initio prediction:Prodigal:002006;locus_tag=OPEJFKBJ_01189;product=hypothetical protein
SNZR01000011.1	Prodigal:002006	CDS	1251707	1252027	.	+	0	ID=OPEJFKBJ_01190;inference=ab initio prediction:Prodigal:002006;locus_tag=OPEJFKBJ_01190;product=hypothetical protein
SNZR01000011.1	Prodigal:002006	CDS	1252024	1252218	.	+	0	ID=OPEJFKBJ_01191;inference=ab initio prediction:Prodigal:002006;locus_tag=OPEJFKBJ_01191;product=hypothetical protein
SNZR01000011.1	Prodigal:002006	CDS	1252996	1254273	.	-	0	ID=OPEJFKBJ_01192;inference=ab initio prediction:Prodigal:002006,protein motif:HAMAP:MF_01212;locus_tag=OPEJFKBJ_01192;product=Deoxyguanosinetriphosphate triphosphohydrolase-like protein
SNZR01000011.1	Aragorn:001002	tRNA	1254970	1255047	.	-	.	ID=OPEJFKBJ_01193;inference=COORDINATES:profile:Aragorn:001002;locus_tag=OPEJFKBJ_01193;product=tRNA-Pro(ggg)
SNZR01000011.1	Prodigal:002006	CDS	1255148	1255585	.	-	0	ID=OPEJFKBJ_01194;inference=ab initio prediction:Prodigal:002006;locus_tag=OPEJFKBJ_01194;product=hypothetical protein
SNZR01000011.1	Prodigal:002006	CDS	1255582	1257084	.	-	0	ID=OPEJFKBJ_01195;inference=ab initio prediction:Prodigal:002006;locus_tag=OPEJFKBJ_01195;product=hypothetical protein
SNZR01000011.1	Prodigal:002006	CDS	1257095	1257598	.	-	0	ID=OPEJFKBJ_01196;inference=ab initio prediction:Prodigal:002006;locus_tag=OPEJFKBJ_01196;product=hypothetical protein
SNZR01000011.1	Prodigal:002006	CDS	1257603	1258586	.	-	0	ID=OPEJFKBJ_01197;inference=ab initio prediction:Prodigal:002006;locus_tag=OPEJFKBJ_01197;product=hypothetical protein
SNZR01000011.1	Prodigal:002006	CDS	1258832	1260157	.	-	0	ID=OPEJFKBJ_01198;inference=ab initio prediction:Prodigal:002006;locus_tag=OPEJFKBJ_01198;product=hypothetical protein
SNZR01000011.1	Prodigal:002006	CDS	1260397	1261173	.	+	0	ID=OPEJFKBJ_01199;eC_number=4.2.2.-;Name=emtA;gene=emtA;inference=ab initio prediction:Prodigal:002006,protein motif:HAMAP:MF_01381;locus_tag=OPEJFKBJ_01199;product=Endo-type membrane-bound lytic murein transglycosylase A
SNZR01000011.1	Prodigal:002006	CDS	1261190	1262617	.	-	0	ID=OPEJFKBJ_01200;eC_number=3.5.1.-;Name=abgB;db_xref=COG:COG1473;gene=abgB;inference=ab initio prediction:Prodigal:002006,similar to AA sequence:UniProtKB:P76052;locus_tag=OPEJFKBJ_01200;product=p-aminobenzoyl-glutamate hydrolase subunit B
SNZR01000011.1	Prodigal:002006	CDS	1262968	1265358	.	+	0	ID=OPEJFKBJ_01201;Name=btuB_2;gene=btuB_2;inference=ab initio prediction:Prodigal:002006,protein motif:HAMAP:MF_01531;locus_tag=OPEJFKBJ_01201;product=Vitamin B12 transporter BtuB
SNZR01000011.1	Prodigal:002006	CDS	1265557	1267722	.	-	0	ID=OPEJFKBJ_01202;eC_number=5.4.99.2;Name=mutB;db_xref=COG:COG1884;gene=mutB;inference=ab initio prediction:Prodigal:002006,similar to AA sequence:UniProtKB:P9WJK5;locus_tag=OPEJFKBJ_01202;product=putative methylmalonyl-CoA mutase large subunit
SNZR01000011.1	Prodigal:002006	CDS	1267872	1268264	.	-	0	ID=OPEJFKBJ_01203;inference=ab initio prediction:Prodigal:002006;locus_tag=OPEJFKBJ_01203;product=hypothetical protein
SNZR01000011.1	Prodigal:002006	CDS	1268357	1269649	.	-	0	ID=OPEJFKBJ_01204;eC_number=2.3.3.16;Name=gltA;db_xref=COG:COG0372;gene=gltA;inference=ab initio prediction:Prodigal:002006,similar to AA sequence:UniProtKB:P14165;locus_tag=OPEJFKBJ_01204;product=Citrate synthase
SNZR01000011.1	Prodigal:002006	CDS	1269779	1271236	.	-	0	ID=OPEJFKBJ_01205;eC_number=6.1.1.17;Name=gltX_1;gene=gltX_1;inference=ab initio prediction:Prodigal:002006,similar to AA sequence:UniProtKB:Q2SX36;locus_tag=OPEJFKBJ_01205;product=Glutamate--tRNA ligase
SNZR01000011.1	Prodigal:002006	CDS	1271405	1273702	.	+	0	ID=OPEJFKBJ_01206;inference=ab initio prediction:Prodigal:002006;locus_tag=OPEJFKBJ_01206;product=hypothetical protein
SNZR01000011.1	Prodigal:002006	CDS	1273931	1274623	.	-	0	ID=OPEJFKBJ_01207;eC_number=3.4.21.88;Name=lexA_2;db_xref=COG:COG1974;gene=lexA_2;inference=ab initio prediction:Prodigal:002006,similar to AA sequence:UniProtKB:Q9ZFA4;locus_tag=OPEJFKBJ_01207;product=LexA repressor
SNZR01000011.1	Prodigal:002006	CDS	1274906	1275874	.	+	0	ID=OPEJFKBJ_01208;eC_number=1.2.1.38;Name=argC;db_xref=COG:COG0002;gene=argC;inference=ab initio prediction:Prodigal:002006,similar to AA sequence:UniProtKB:Q8ZKL8;locus_tag=OPEJFKBJ_01208;product=N-acetyl-gamma-glutamyl-phosphate reductase
SNZR01000011.1	Prodigal:002006	CDS	1275888	1277138	.	+	0	ID=OPEJFKBJ_01209;Name=entS_2;gene=entS_2;inference=ab initio prediction:Prodigal:002006,protein motif:HAMAP:MF_01436;locus_tag=OPEJFKBJ_01209;product=Enterobactin exporter EntS
SNZR01000011.1	Prodigal:002006	CDS	1277053	1277514	.	-	0	ID=OPEJFKBJ_01210;inference=ab initio prediction:Prodigal:002006;locus_tag=OPEJFKBJ_01210;product=hypothetical protein
SNZR01000011.1	Prodigal:002006	CDS	1277511	1277723	.	-	0	ID=OPEJFKBJ_01211;inference=ab initio prediction:Prodigal:002006;locus_tag=OPEJFKBJ_01211;product=hypothetical protein
SNZR01000011.1	Prodigal:002006	CDS	1277723	1279990	.	-	0	ID=OPEJFKBJ_01212;eC_number=7.2.2.8;Name=copA;db_xref=COG:COG2217;gene=copA;inference=ab initio prediction:Prodigal:002006,similar to AA sequence:UniProtKB:Q2FV64;locus_tag=OPEJFKBJ_01212;product=Copper-exporting P-type ATPase
SNZR01000011.1	Prodigal:002006	CDS	1280000	1280785	.	-	0	ID=OPEJFKBJ_01213;inference=ab initio prediction:Prodigal:002006;locus_tag=OPEJFKBJ_01213;product=hypothetical protein
SNZR01000011.1	Prodigal:002006	CDS	1280810	1281031	.	-	0	ID=OPEJFKBJ_01214;inference=ab initio prediction:Prodigal:002006;locus_tag=OPEJFKBJ_01214;product=hypothetical protein
SNZR01000011.1	Prodigal:002006	CDS	1281028	1281906	.	-	0	ID=OPEJFKBJ_01215;Name=fixP;db_xref=COG:COG2010;gene=fixP;inference=ab initio prediction:Prodigal:002006,similar to AA sequence:UniProtKB:Q03075;locus_tag=OPEJFKBJ_01215;product=Cbb3-type cytochrome c oxidase subunit FixP
SNZR01000011.1	Prodigal:002006	CDS	1281897	1282067	.	-	0	ID=OPEJFKBJ_01216;inference=ab initio prediction:Prodigal:002006;locus_tag=OPEJFKBJ_01216;product=hypothetical protein
SNZR01000011.1	Prodigal:002006	CDS	1282073	1282804	.	-	0	ID=OPEJFKBJ_01217;inference=ab initio prediction:Prodigal:002006;locus_tag=OPEJFKBJ_01217;product=hypothetical protein
SNZR01000011.1	Prodigal:002006	CDS	1282810	1284462	.	-	0	ID=OPEJFKBJ_01218;eC_number=1.9.3.1;Name=fixN;db_xref=COG:COG3278;gene=fixN;inference=ab initio prediction:Prodigal:002006,similar to AA sequence:UniProtKB:Q03073;locus_tag=OPEJFKBJ_01218;product=Cytochrome c oxidase subunit 1 %2C bacteroid
SNZR01000011.1	Prodigal:002006	CDS	1284635	1285363	.	-	0	ID=OPEJFKBJ_01219;db_xref=COG:COG0664;inference=ab initio prediction:Prodigal:002006,similar to AA sequence:UniProtKB:Q5SID7;locus_tag=OPEJFKBJ_01219;product=Cyclic AMP receptor protein
SNZR01000011.1	Prodigal:002006	CDS	1285468	1286646	.	+	0	ID=OPEJFKBJ_01220;inference=ab initio prediction:Prodigal:002006;locus_tag=OPEJFKBJ_01220;product=hypothetical protein
SNZR01000011.1	Prodigal:002006	CDS	1286739	1287494	.	+	0	ID=OPEJFKBJ_01221;Name=fixK_1;db_xref=COG:COG0664;gene=fixK_1;inference=ab initio prediction:Prodigal:002006,similar to AA sequence:UniProtKB:P29286;locus_tag=OPEJFKBJ_01221;product=Nitrogen fixation regulation protein FixK
SNZR01000011.1	Prodigal:002006	CDS	1287427	1288185	.	-	0	ID=OPEJFKBJ_01222;inference=ab initio prediction:Prodigal:002006;locus_tag=OPEJFKBJ_01222;product=hypothetical protein
SNZR01000011.1	Prodigal:002006	CDS	1288478	1288996	.	+	0	ID=OPEJFKBJ_01223;inference=ab initio prediction:Prodigal:002006;locus_tag=OPEJFKBJ_01223;product=hypothetical protein
SNZR01000011.1	Prodigal:002006	CDS	1289051	1289578	.	-	0	ID=OPEJFKBJ_01224;Name=decR_2;db_xref=COG:COG1522;gene=decR_2;inference=ab initio prediction:Prodigal:002006,similar to AA sequence:UniProtKB:P0ACJ5;locus_tag=OPEJFKBJ_01224;product=DNA-binding transcriptional activator DecR
SNZR01000011.1	Prodigal:002006	CDS	1289722	1290489	.	+	0	ID=OPEJFKBJ_01225;eC_number=1.1.1.100;Name=fabG_7;gene=fabG_7;inference=ab initio prediction:Prodigal:002006,similar to AA sequence:UniProtKB:P99093;locus_tag=OPEJFKBJ_01225;product=3-oxoacyl-[acyl-carrier-protein] reductase FabG
SNZR01000011.1	Prodigal:002006	CDS	1290537	1291337	.	+	0	ID=OPEJFKBJ_01226;eC_number=4.2.1.17;Name=dpgD;gene=dpgD;inference=ab initio prediction:Prodigal:002006,similar to AA sequence:UniProtKB:G4V4T7;locus_tag=OPEJFKBJ_01226;product=Enoyl-CoA-hydratase
SNZR01000011.1	Prodigal:002006	CDS	1291520	1292383	.	+	0	ID=OPEJFKBJ_01227;inference=ab initio prediction:Prodigal:002006;locus_tag=OPEJFKBJ_01227;product=hypothetical protein
SNZR01000011.1	Aragorn:001002	tRNA	1292398	1292490	.	+	.	ID=OPEJFKBJ_01228;inference=COORDINATES:profile:Aragorn:001002;locus_tag=OPEJFKBJ_01228;product=tRNA-Ser(gct)
SNZR01000011.1	Prodigal:002006	CDS	1292539	1293153	.	-	0	ID=OPEJFKBJ_01229;Name=kstR2_2;gene=kstR2_2;inference=ab initio prediction:Prodigal:002006,similar to AA sequence:UniProtKB:Q0S7V2;locus_tag=OPEJFKBJ_01229;product=HTH-type transcriptional repressor KstR2
SNZR01000011.1	Prodigal:002006	CDS	1293201	1295021	.	-	0	ID=OPEJFKBJ_01230;eC_number=6.2.1.3;db_xref=COG:COG1022;inference=ab initio prediction:Prodigal:002006,similar to AA sequence:UniProtKB:O53521;locus_tag=OPEJFKBJ_01230;product=Long-chain-fatty-acid--CoA ligase FadD15
SNZR01000011.1	Prodigal:002006	CDS	1295018	1295827	.	-	0	ID=OPEJFKBJ_01231;Name=livF_9;db_xref=COG:COG0410;gene=livF_9;inference=ab initio prediction:Prodigal:002006,similar to AA sequence:UniProtKB:P22731;locus_tag=OPEJFKBJ_01231;product=High-affinity branched-chain amino acid transport ATP-binding protein LivF
SNZR01000011.1	Prodigal:002006	CDS	1295858	1297042	.	-	0	ID=OPEJFKBJ_01232;inference=ab initio prediction:Prodigal:002006;locus_tag=OPEJFKBJ_01232;product=hypothetical protein
SNZR01000011.1	Prodigal:002006	CDS	1297104	1298144	.	-	0	ID=OPEJFKBJ_01233;inference=ab initio prediction:Prodigal:002006;locus_tag=OPEJFKBJ_01233;product=hypothetical protein
SNZR01000011.1	Prodigal:002006	CDS	1298148	1299026	.	-	0	ID=OPEJFKBJ_01234;Name=livH_8;db_xref=COG:COG0559;gene=livH_8;inference=ab initio prediction:Prodigal:002006,similar to AA sequence:UniProtKB:P0AEX7;locus_tag=OPEJFKBJ_01234;product=High-affinity branched-chain amino acid transport system permease protein LivH
SNZR01000011.1	Prodigal:002006	CDS	1299026	1299850	.	-	0	ID=OPEJFKBJ_01235;eC_number=3.6.3.-;Name=lptB_2;db_xref=COG:COG1137;gene=lptB_2;inference=ab initio prediction:Prodigal:002006,similar to AA sequence:UniProtKB:P45073;locus_tag=OPEJFKBJ_01235;product=Lipopolysaccharide export system ATP-binding protein LptB
SNZR01000011.1	Prodigal:002006	CDS	1300131	1301933	.	-	0	ID=OPEJFKBJ_01236;inference=ab initio prediction:Prodigal:002006;locus_tag=OPEJFKBJ_01236;product=hypothetical protein
SNZR01000011.1	Prodigal:002006	CDS	1302213	1304999	.	-	0	ID=OPEJFKBJ_01237;eC_number=4.2.1.3;Name=acnB;db_xref=COG:COG1049;gene=acnB;inference=ab initio prediction:Prodigal:002006,similar to AA sequence:UniProtKB:P36683;locus_tag=OPEJFKBJ_01237;product=Aconitate hydratase B
SNZR01000011.1	Prodigal:002006	CDS	1305148	1305786	.	-	0	ID=OPEJFKBJ_01238;inference=ab initio prediction:Prodigal:002006;locus_tag=OPEJFKBJ_01238;product=hypothetical protein
SNZR01000011.1	Prodigal:002006	CDS	1306289	1307254	.	-	0	ID=OPEJFKBJ_01239;inference=ab initio prediction:Prodigal:002006;locus_tag=OPEJFKBJ_01239;product=hypothetical protein
SNZR01000011.1	Prodigal:002006	CDS	1307375	1308136	.	-	0	ID=OPEJFKBJ_01240;eC_number=3.5.99.11;Name=cnbZ;gene=cnbZ;inference=ab initio prediction:Prodigal:002006,similar to AA sequence:UniProtKB:Q09KQ6;locus_tag=OPEJFKBJ_01240;product=2-amino-5-chloromuconate deaminase
SNZR01000011.1	Prodigal:002006	CDS	1308280	1309197	.	+	0	ID=OPEJFKBJ_01241;Name=cynR_3;gene=cynR_3;inference=ab initio prediction:Prodigal:002006,similar to AA sequence:UniProtKB:P27111;locus_tag=OPEJFKBJ_01241;product=HTH-type transcriptional regulator CynR
SNZR01000011.1	Prodigal:002006	CDS	1309316	1310614	.	+	0	ID=OPEJFKBJ_01242;eC_number=2.1.2.1;Name=glyA2;gene=glyA2;inference=ab initio prediction:Prodigal:002006,similar to AA sequence:UniProtKB:Q3JGP5;locus_tag=OPEJFKBJ_01242;product=Serine hydroxymethyltransferase 2
SNZR01000011.1	Prodigal:002006	CDS	1310660	1311118	.	+	0	ID=OPEJFKBJ_01243;Name=nrdR;db_xref=COG:COG1327;gene=nrdR;inference=ab initio prediction:Prodigal:002006,similar to AA sequence:UniProtKB:P67318;locus_tag=OPEJFKBJ_01243;product=Transcriptional repressor NrdR
SNZR01000011.1	Prodigal:002006	CDS	1311115	1312251	.	+	0	ID=OPEJFKBJ_01244;Name=ribD;db_xref=COG:COG0117;gene=ribD;inference=ab initio prediction:Prodigal:002006,similar to AA sequence:UniProtKB:P25539;locus_tag=OPEJFKBJ_01244;product=Riboflavin biosynthesis protein RibD
SNZR01000011.1	Prodigal:002006	CDS	1312233	1312856	.	+	0	ID=OPEJFKBJ_01245;eC_number=2.5.1.9;Name=ribE;gene=ribE;inference=ab initio prediction:Prodigal:002006,similar to AA sequence:UniProtKB:Q2YN92;locus_tag=OPEJFKBJ_01245;product=Riboflavin synthase
SNZR01000011.1	Prodigal:002006	CDS	1313069	1313569	.	+	0	ID=OPEJFKBJ_01246;eC_number=2.5.1.78;Name=ribH1;db_xref=COG:COG0054;gene=ribH1;inference=ab initio prediction:Prodigal:002006,similar to AA sequence:UniProtKB:Q8YGH2;locus_tag=OPEJFKBJ_01246;product=6%2C7-dimethyl-8-ribityllumazine synthase 1
SNZR01000011.1	Prodigal:002006	CDS	1313562	1314056	.	+	0	ID=OPEJFKBJ_01247;Name=nusB;db_xref=COG:COG0781;gene=nusB;inference=ab initio prediction:Prodigal:002006,similar to AA sequence:UniProtKB:Q9X286;locus_tag=OPEJFKBJ_01247;product=Transcription antitermination protein NusB
SNZR01000011.1	Prodigal:002006	CDS	1314062	1315051	.	+	0	ID=OPEJFKBJ_01248;eC_number=2.7.4.16;Name=thiL;db_xref=COG:COG0611;gene=thiL;inference=ab initio prediction:Prodigal:002006,similar to AA sequence:UniProtKB:P55881;locus_tag=OPEJFKBJ_01248;product=Thiamine-monophosphate kinase
SNZR01000011.1	Prodigal:002006	CDS	1315059	1316282	.	+	0	ID=OPEJFKBJ_01249;Name=rfnT;gene=rfnT;inference=ab initio prediction:Prodigal:002006,similar to AA sequence:UniProtKB:A6X7E7;locus_tag=OPEJFKBJ_01249;product=Riboflavin transporter RfnT
SNZR01000011.1	Prodigal:002006	CDS	1316450	1318606	.	+	0	ID=OPEJFKBJ_01250;eC_number=7.1.3.1;Name=hppA;db_xref=COG:COG3808;gene=hppA;inference=ab initio prediction:Prodigal:002006,similar to AA sequence:UniProtKB:Q8UG67;locus_tag=OPEJFKBJ_01250;product=K(+)-insensitive pyrophosphate-energized proton pump
SNZR01000011.1	Prodigal:002006	CDS	1318751	1319194	.	-	0	ID=OPEJFKBJ_01251;Name=bamE;gene=bamE;inference=ab initio prediction:Prodigal:002006,protein motif:HAMAP:MF_00925;locus_tag=OPEJFKBJ_01251;product=Outer membrane protein assembly factor BamE
SNZR01000011.1	Prodigal:002006	CDS	1319306	1319839	.	+	0	ID=OPEJFKBJ_01252;inference=ab initio prediction:Prodigal:002006;locus_tag=OPEJFKBJ_01252;product=hypothetical protein
SNZR01000011.1	Prodigal:002006	CDS	1319836	1320369	.	+	0	ID=OPEJFKBJ_01253;inference=ab initio prediction:Prodigal:002006;locus_tag=OPEJFKBJ_01253;product=hypothetical protein
SNZR01000011.1	Prodigal:002006	CDS	1320445	1321479	.	+	0	ID=OPEJFKBJ_01254;eC_number=2.3.1.274;Name=plsX;db_xref=COG:COG0416;gene=plsX;inference=ab initio prediction:Prodigal:002006,similar to AA sequence:UniProtKB:P27247;locus_tag=OPEJFKBJ_01254;product=Phosphate acyltransferase
SNZR01000011.1	Prodigal:002006	CDS	1321488	1322483	.	+	0	ID=OPEJFKBJ_01255;eC_number=2.3.1.180;Name=fabH;db_xref=COG:COG0332;gene=fabH;inference=ab initio prediction:Prodigal:002006,similar to AA sequence:UniProtKB:Q8ZFT7;locus_tag=OPEJFKBJ_01255;product=3-oxoacyl-[acyl-carrier-protein] synthase 3
SNZR01000011.1	Prodigal:002006	CDS	1322606	1322920	.	+	0	ID=OPEJFKBJ_01256;Name=ihfA_2;db_xref=COG:COG0776;gene=ihfA_2;inference=ab initio prediction:Prodigal:002006,similar to AA sequence:UniProtKB:P30787;locus_tag=OPEJFKBJ_01256;product=Integration host factor subunit alpha
SNZR01000011.1	Prodigal:002006	CDS	1322938	1323477	.	+	0	ID=OPEJFKBJ_01257;inference=ab initio prediction:Prodigal:002006;locus_tag=OPEJFKBJ_01257;product=hypothetical protein
SNZR01000011.1	Prodigal:002006	CDS	1323548	1325209	.	-	0	ID=OPEJFKBJ_01258;eC_number=2.2.1.6;Name=ilvG;gene=ilvG;inference=ab initio prediction:Prodigal:002006,similar to AA sequence:UniProtKB:P0DP90;locus_tag=OPEJFKBJ_01258;product=Acetolactate synthase isozyme 2 large subunit
SNZR01000011.1	Prodigal:002006	CDS	1325327	1325584	.	-	0	ID=OPEJFKBJ_01259;inference=ab initio prediction:Prodigal:002006;locus_tag=OPEJFKBJ_01259;product=hypothetical protein
SNZR01000011.1	Prodigal:002006	CDS	1325804	1326913	.	+	0	ID=OPEJFKBJ_01260;eC_number=3.5.1.16;Name=argE_1;db_xref=COG:COG0624;gene=argE_1;inference=ab initio prediction:Prodigal:002006,similar to AA sequence:UniProtKB:O68873;locus_tag=OPEJFKBJ_01260;product=Acetylornithine deacetylase
SNZR01000011.1	Prodigal:002006	CDS	1326917	1327480	.	+	0	ID=OPEJFKBJ_01261;eC_number=2.3.1.79;Name=maa;db_xref=COG:COG0110;gene=maa;inference=ab initio prediction:Prodigal:002006,similar to AA sequence:UniProtKB:P77791;locus_tag=OPEJFKBJ_01261;product=Maltose O-acetyltransferase
SNZR01000011.1	Aragorn:001002	tRNA	1327608	1327692	.	+	.	ID=OPEJFKBJ_01262;inference=COORDINATES:profile:Aragorn:001002;locus_tag=OPEJFKBJ_01262;product=tRNA-Leu(tag)
SNZR01000011.1	Prodigal:002006	CDS	1327759	1329141	.	+	0	ID=OPEJFKBJ_01263;eC_number=5.2.1.8;Name=tig;db_xref=COG:COG0544;gene=tig;inference=ab initio prediction:Prodigal:002006,similar to AA sequence:UniProtKB:Q9KQS5;locus_tag=OPEJFKBJ_01263;product=Trigger factor
SNZR01000011.1	Prodigal:002006	CDS	1329197	1329832	.	+	0	ID=OPEJFKBJ_01264;eC_number=3.4.21.92;Name=clpP_1;gene=clpP_1;inference=ab initio prediction:Prodigal:002006,similar to AA sequence:UniProtKB:B8GX16;locus_tag=OPEJFKBJ_01264;product=ATP-dependent Clp protease proteolytic subunit
SNZR01000011.1	Prodigal:002006	CDS	1330068	1331336	.	+	0	ID=OPEJFKBJ_01265;Name=clpX;gene=clpX;inference=ab initio prediction:Prodigal:002006,similar to AA sequence:UniProtKB:B8GX14;locus_tag=OPEJFKBJ_01265;product=ATP-dependent Clp protease ATP-binding subunit ClpX
SNZR01000011.1	Prodigal:002006	CDS	1331430	1331756	.	+	0	ID=OPEJFKBJ_01266;inference=ab initio prediction:Prodigal:002006;locus_tag=OPEJFKBJ_01266;product=hypothetical protein
SNZR01000011.1	Prodigal:002006	CDS	1332005	1334425	.	+	0	ID=OPEJFKBJ_01267;eC_number=3.4.21.53;Name=lon;gene=lon;inference=ab initio prediction:Prodigal:002006,similar to AA sequence:UniProtKB:Q2YPX3;locus_tag=OPEJFKBJ_01267;product=Lon protease
SNZR01000011.1	Prodigal:002006	CDS	1334615	1335961	.	-	0	ID=OPEJFKBJ_01268;eC_number=6.1.1.11;Name=serS;db_xref=COG:COG0172;gene=serS;inference=ab initio prediction:Prodigal:002006,similar to AA sequence:UniProtKB:P0A8L1;locus_tag=OPEJFKBJ_01268;product=Serine--tRNA ligase
SNZR01000011.1	Prodigal:002006	CDS	1336146	1336691	.	+	0	ID=OPEJFKBJ_01269;eC_number=1.8.4.12;Name=msrB;gene=msrB;inference=ab initio prediction:Prodigal:002006,protein motif:HAMAP:MF_01400;locus_tag=OPEJFKBJ_01269;product=Peptide methionine sulfoxide reductase MsrB
SNZR01000011.1	Prodigal:002006	CDS	1336749	1337270	.	-	0	ID=OPEJFKBJ_01270;inference=ab initio prediction:Prodigal:002006;locus_tag=OPEJFKBJ_01270;product=hypothetical protein
SNZR01000011.1	Aragorn:001002	tRNA	1337565	1337641	.	-	.	ID=OPEJFKBJ_01271;inference=COORDINATES:profile:Aragorn:001002;locus_tag=OPEJFKBJ_01271;product=tRNA-Asp(gtc)
SNZR01000011.1	Prodigal:002006	CDS	1338053	1338793	.	+	0	ID=OPEJFKBJ_01272;inference=ab initio prediction:Prodigal:002006;locus_tag=OPEJFKBJ_01272;product=hypothetical protein
SNZR01000011.1	Prodigal:002006	CDS	1338993	1340084	.	-	0	ID=OPEJFKBJ_01273;inference=ab initio prediction:Prodigal:002006;locus_tag=OPEJFKBJ_01273;product=hypothetical protein
SNZR01000011.1	Prodigal:002006	CDS	1340081	1340908	.	-	0	ID=OPEJFKBJ_01274;eC_number=3.6.3.-;Name=hmuV_1;db_xref=COG:COG4559;gene=hmuV_1;inference=ab initio prediction:Prodigal:002006,similar to AA sequence:UniProtKB:Q70YG7;locus_tag=OPEJFKBJ_01274;product=Hemin import ATP-binding protein HmuV
SNZR01000011.1	Prodigal:002006	CDS	1340905	1341978	.	-	0	ID=OPEJFKBJ_01275;Name=hmuU_2;db_xref=COG:COG0609;gene=hmuU_2;inference=ab initio prediction:Prodigal:002006,similar to AA sequence:UniProtKB:Q56992;locus_tag=OPEJFKBJ_01275;product=Hemin transport system permease protein HmuU
SNZR01000011.1	Prodigal:002006	CDS	1341975	1343090	.	-	0	ID=OPEJFKBJ_01276;inference=ab initio prediction:Prodigal:002006;locus_tag=OPEJFKBJ_01276;product=hypothetical protein
SNZR01000011.1	Prodigal:002006	CDS	1343087	1345516	.	-	0	ID=OPEJFKBJ_01277;Name=fhuA_1;db_xref=COG:COG1629;gene=fhuA_1;inference=ab initio prediction:Prodigal:002006,similar to AA sequence:UniProtKB:P06971;locus_tag=OPEJFKBJ_01277;product=Ferrichrome outer membrane transporter/phage receptor
SNZR01000011.1	Prodigal:002006	CDS	1345892	1346746	.	+	0	ID=OPEJFKBJ_01278;Name=rhaR_1;gene=rhaR_1;inference=ab initio prediction:Prodigal:002006,protein motif:HAMAP:MF_01533;locus_tag=OPEJFKBJ_01278;product=HTH-type transcriptional activator RhaR
SNZR01000011.1	Prodigal:002006	CDS	1346798	1347160	.	-	0	ID=OPEJFKBJ_01279;inference=ab initio prediction:Prodigal:002006;locus_tag=OPEJFKBJ_01279;product=hypothetical protein
SNZR01000011.1	Aragorn:001002	tRNA	1347594	1347669	.	-	.	ID=OPEJFKBJ_01280;inference=COORDINATES:profile:Aragorn:001002;locus_tag=OPEJFKBJ_01280;product=tRNA-Val(tac)
SNZR01000011.1	Prodigal:002006	CDS	1348431	1349612	.	+	0	ID=OPEJFKBJ_01281;eC_number=1.1.1.327;Name=camD;gene=camD;inference=ab initio prediction:Prodigal:002006,similar to AA sequence:UniProtKB:P09347;locus_tag=OPEJFKBJ_01281;product=5-exo-hydroxycamphor dehydrogenase
SNZR01000011.1	Prodigal:002006	CDS	1349572	1350228	.	-	0	ID=OPEJFKBJ_01282;inference=ab initio prediction:Prodigal:002006;locus_tag=OPEJFKBJ_01282;product=hypothetical protein
SNZR01000011.1	Prodigal:002006	CDS	1350260	1350565	.	-	0	ID=OPEJFKBJ_01283;inference=ab initio prediction:Prodigal:002006;locus_tag=OPEJFKBJ_01283;product=hypothetical protein
SNZR01000011.1	Prodigal:002006	CDS	1350708	1351415	.	+	0	ID=OPEJFKBJ_01284;eC_number=1.8.4.-;Name=yfcG_1;db_xref=COG:COG0625;gene=yfcG_1;inference=ab initio prediction:Prodigal:002006,similar to AA sequence:UniProtKB:P77526;locus_tag=OPEJFKBJ_01284;product=Disulfide-bond oxidoreductase YfcG
SNZR01000011.1	Prodigal:002006	CDS	1351419	1351859	.	-	0	ID=OPEJFKBJ_01285;inference=ab initio prediction:Prodigal:002006;locus_tag=OPEJFKBJ_01285;product=hypothetical protein
SNZR01000011.1	Prodigal:002006	CDS	1352025	1352447	.	+	0	ID=OPEJFKBJ_01286;eC_number=2.7.4.6;Name=ndk;gene=ndk;inference=ab initio prediction:Prodigal:002006,similar to AA sequence:UniProtKB:B0VKS3;locus_tag=OPEJFKBJ_01286;product=Nucleoside diphosphate kinase
SNZR01000011.1	Prodigal:002006	CDS	1352497	1353390	.	-	0	ID=OPEJFKBJ_01287;inference=ab initio prediction:Prodigal:002006;locus_tag=OPEJFKBJ_01287;product=hypothetical protein
SNZR01000011.1	Prodigal:002006	CDS	1353629	1354348	.	+	0	ID=OPEJFKBJ_01288;eC_number=4.1.1.23;Name=pyrF;db_xref=COG:COG0284;gene=pyrF;inference=ab initio prediction:Prodigal:002006,similar to AA sequence:UniProtKB:Q5FJB3;locus_tag=OPEJFKBJ_01288;product=Orotidine 5'-phosphate decarboxylase
SNZR01000011.1	Prodigal:002006	CDS	1354345	1355046	.	+	0	ID=OPEJFKBJ_01289;eC_number=2.4.2.10;Name=pyrE;db_xref=COG:COG0461;gene=pyrE;inference=ab initio prediction:Prodigal:002006,similar to AA sequence:UniProtKB:P42719;locus_tag=OPEJFKBJ_01289;product=Orotate phosphoribosyltransferase
SNZR01000011.1	Prodigal:002006	CDS	1355043	1356113	.	+	0	ID=OPEJFKBJ_01290;eC_number=1.3.5.2;Name=pyrD;db_xref=COG:COG0167;gene=pyrD;inference=ab initio prediction:Prodigal:002006,similar to AA sequence:UniProtKB:P0A7E1;locus_tag=OPEJFKBJ_01290;product=Dihydroorotate dehydrogenase (quinone)
SNZR01000011.1	Prodigal:002006	CDS	1356235	1357608	.	+	0	ID=OPEJFKBJ_01291;inference=ab initio prediction:Prodigal:002006;locus_tag=OPEJFKBJ_01291;product=hypothetical protein
SNZR01000011.1	Prodigal:002006	CDS	1357662	1358540	.	+	0	ID=OPEJFKBJ_01292;inference=ab initio prediction:Prodigal:002006;locus_tag=OPEJFKBJ_01292;product=hypothetical protein
SNZR01000011.1	Prodigal:002006	CDS	1358537	1359445	.	+	0	ID=OPEJFKBJ_01293;Name=ycjP_1;db_xref=COG:COG0395;gene=ycjP_1;inference=ab initio prediction:Prodigal:002006,similar to AA sequence:UniProtKB:P77716;locus_tag=OPEJFKBJ_01293;product=Inner membrane ABC transporter permease protein YcjP
SNZR01000011.1	Prodigal:002006	CDS	1359529	1360518	.	-	0	ID=OPEJFKBJ_01294;inference=ab initio prediction:Prodigal:002006;locus_tag=OPEJFKBJ_01294;product=hypothetical protein
SNZR01000011.1	Prodigal:002006	CDS	1360837	1362279	.	+	0	ID=OPEJFKBJ_01295;inference=ab initio prediction:Prodigal:002006;locus_tag=OPEJFKBJ_01295;product=hypothetical protein
SNZR01000011.1	Prodigal:002006	CDS	1362289	1362861	.	-	0	ID=OPEJFKBJ_01296;eC_number=3.2.2.-;db_xref=COG:COG2094;inference=ab initio prediction:Prodigal:002006,similar to AA sequence:UniProtKB:P9WJP7;locus_tag=OPEJFKBJ_01296;product=Putative 3-methyladenine DNA glycosylase
SNZR01000011.1	Prodigal:002006	CDS	1362858	1363736	.	-	0	ID=OPEJFKBJ_01297;Name=yjiE_1;gene=yjiE_1;inference=ab initio prediction:Prodigal:002006,similar to AA sequence:UniProtKB:P39376;locus_tag=OPEJFKBJ_01297;product=HTH-type transcriptional regulator YjiE
SNZR01000011.1	Prodigal:002006	CDS	1363839	1365002	.	+	0	ID=OPEJFKBJ_01298;eC_number=4.2.1.81;Name=tarD_1;db_xref=COG:COG4948;gene=tarD_1;inference=ab initio prediction:Prodigal:002006,similar to AA sequence:UniProtKB:Q89FH0;locus_tag=OPEJFKBJ_01298;product=D(-)-tartrate dehydratase
SNZR01000011.1	Prodigal:002006	CDS	1364999	1366189	.	+	0	ID=OPEJFKBJ_01299;eC_number=3.5.1.32;Name=hipO_2;db_xref=COG:COG1473;gene=hipO_2;inference=ab initio prediction:Prodigal:002006,similar to AA sequence:UniProtKB:P45493;locus_tag=OPEJFKBJ_01299;product=Hippurate hydrolase
SNZR01000011.1	Prodigal:002006	CDS	1366199	1366795	.	-	0	ID=OPEJFKBJ_01300;inference=ab initio prediction:Prodigal:002006;locus_tag=OPEJFKBJ_01300;product=hypothetical protein
SNZR01000011.1	Prodigal:002006	CDS	1366903	1368981	.	-	0	ID=OPEJFKBJ_01301;eC_number=3.6.4.12;Name=recQ;db_xref=COG:COG0514;gene=recQ;inference=ab initio prediction:Prodigal:002006,similar to AA sequence:UniProtKB:P15043;locus_tag=OPEJFKBJ_01301;product=ATP-dependent DNA helicase RecQ
SNZR01000011.1	Prodigal:002006	CDS	1368978	1369457	.	-	0	ID=OPEJFKBJ_01302;Name=petE;gene=petE;inference=ab initio prediction:Prodigal:002006,protein motif:HAMAP:MF_00566;locus_tag=OPEJFKBJ_01302;product=Plastocyanin
SNZR01000011.1	Prodigal:002006	CDS	1369551	1370027	.	-	0	ID=OPEJFKBJ_01303;inference=ab initio prediction:Prodigal:002006;locus_tag=OPEJFKBJ_01303;product=hypothetical protein
SNZR01000011.1	Prodigal:002006	CDS	1370060	1372498	.	-	0	ID=OPEJFKBJ_01304;eC_number=5.6.2.2;Name=gyrB;gene=gyrB;inference=ab initio prediction:Prodigal:002006,similar to AA sequence:UniProtKB:B8GXQ0;locus_tag=OPEJFKBJ_01304;product=DNA gyrase subunit B
SNZR01000011.1	Prodigal:002006	CDS	1372944	1373354	.	-	0	ID=OPEJFKBJ_01305;inference=ab initio prediction:Prodigal:002006;locus_tag=OPEJFKBJ_01305;product=hypothetical protein
SNZR01000011.1	Aragorn:001002	tRNA	1373550	1373634	.	+	.	ID=OPEJFKBJ_01306;inference=COORDINATES:profile:Aragorn:001002;locus_tag=OPEJFKBJ_01306;product=tRNA-Leu(cag)
SNZR01000011.1	Prodigal:002006	CDS	1373670	1374734	.	-	0	ID=OPEJFKBJ_01307;inference=ab initio prediction:Prodigal:002006;locus_tag=OPEJFKBJ_01307;product=hypothetical protein
SNZR01000011.1	Prodigal:002006	CDS	1374731	1374976	.	-	0	ID=OPEJFKBJ_01308;inference=ab initio prediction:Prodigal:002006;locus_tag=OPEJFKBJ_01308;product=hypothetical protein
SNZR01000011.1	Prodigal:002006	CDS	1374937	1375218	.	-	0	ID=OPEJFKBJ_01309;inference=ab initio prediction:Prodigal:002006;locus_tag=OPEJFKBJ_01309;product=hypothetical protein
SNZR01000011.1	Prodigal:002006	CDS	1375215	1375523	.	-	0	ID=OPEJFKBJ_01310;inference=ab initio prediction:Prodigal:002006;locus_tag=OPEJFKBJ_01310;product=hypothetical protein
SNZR01000011.1	Prodigal:002006	CDS	1375523	1375705	.	-	0	ID=OPEJFKBJ_01311;inference=ab initio prediction:Prodigal:002006;locus_tag=OPEJFKBJ_01311;product=hypothetical protein
SNZR01000011.1	Prodigal:002006	CDS	1375698	1375895	.	-	0	ID=OPEJFKBJ_01312;inference=ab initio prediction:Prodigal:002006;locus_tag=OPEJFKBJ_01312;product=hypothetical protein
SNZR01000011.1	Prodigal:002006	CDS	1375892	1376500	.	-	0	ID=OPEJFKBJ_01313;inference=ab initio prediction:Prodigal:002006;locus_tag=OPEJFKBJ_01313;product=hypothetical protein
SNZR01000011.1	Prodigal:002006	CDS	1376497	1376766	.	-	0	ID=OPEJFKBJ_01314;inference=ab initio prediction:Prodigal:002006;locus_tag=OPEJFKBJ_01314;product=hypothetical protein
SNZR01000011.1	Prodigal:002006	CDS	1376763	1377011	.	-	0	ID=OPEJFKBJ_01315;inference=ab initio prediction:Prodigal:002006;locus_tag=OPEJFKBJ_01315;product=hypothetical protein
SNZR01000011.1	Prodigal:002006	CDS	1377008	1377412	.	-	0	ID=OPEJFKBJ_01316;inference=ab initio prediction:Prodigal:002006;locus_tag=OPEJFKBJ_01316;product=hypothetical protein
SNZR01000011.1	Prodigal:002006	CDS	1377412	1377642	.	-	0	ID=OPEJFKBJ_01317;inference=ab initio prediction:Prodigal:002006;locus_tag=OPEJFKBJ_01317;product=hypothetical protein
SNZR01000011.1	Prodigal:002006	CDS	1377639	1378145	.	-	0	ID=OPEJFKBJ_01318;inference=ab initio prediction:Prodigal:002006;locus_tag=OPEJFKBJ_01318;product=hypothetical protein
SNZR01000011.1	Prodigal:002006	CDS	1378142	1378423	.	-	0	ID=OPEJFKBJ_01319;Name=acpP_1;db_xref=COG:COG0236;gene=acpP_1;inference=ab initio prediction:Prodigal:002006,similar to AA sequence:UniProtKB:O67611;locus_tag=OPEJFKBJ_01319;product=Acyl carrier protein
SNZR01000011.1	Prodigal:002006	CDS	1378420	1378647	.	-	0	ID=OPEJFKBJ_01320;inference=ab initio prediction:Prodigal:002006;locus_tag=OPEJFKBJ_01320;product=hypothetical protein
SNZR01000011.1	Prodigal:002006	CDS	1378777	1379568	.	-	0	ID=OPEJFKBJ_01321;inference=ab initio prediction:Prodigal:002006;locus_tag=OPEJFKBJ_01321;product=hypothetical protein
SNZR01000011.1	Prodigal:002006	CDS	1379571	1379948	.	-	0	ID=OPEJFKBJ_01322;inference=ab initio prediction:Prodigal:002006;locus_tag=OPEJFKBJ_01322;product=hypothetical protein
SNZR01000011.1	Prodigal:002006	CDS	1379993	1380202	.	+	0	ID=OPEJFKBJ_01323;inference=ab initio prediction:Prodigal:002006;locus_tag=OPEJFKBJ_01323;product=hypothetical protein
SNZR01000011.1	Prodigal:002006	CDS	1380199	1380474	.	+	0	ID=OPEJFKBJ_01324;inference=ab initio prediction:Prodigal:002006;locus_tag=OPEJFKBJ_01324;product=hypothetical protein
SNZR01000011.1	Prodigal:002006	CDS	1380471	1381055	.	+	0	ID=OPEJFKBJ_01325;inference=ab initio prediction:Prodigal:002006;locus_tag=OPEJFKBJ_01325;product=hypothetical protein
SNZR01000011.1	Prodigal:002006	CDS	1381052	1381144	.	+	0	ID=OPEJFKBJ_01326;inference=ab initio prediction:Prodigal:002006;locus_tag=OPEJFKBJ_01326;product=hypothetical protein
SNZR01000011.1	Prodigal:002006	CDS	1381145	1381426	.	+	0	ID=OPEJFKBJ_01327;inference=ab initio prediction:Prodigal:002006,similar to AA sequence:UniProtKB:B8H4R9;locus_tag=OPEJFKBJ_01327;note=UPF0335 protein CCNA_03428;product=hypothetical protein
SNZR01000011.1	Prodigal:002006	CDS	1381423	1381638	.	+	0	ID=OPEJFKBJ_01328;inference=ab initio prediction:Prodigal:002006;locus_tag=OPEJFKBJ_01328;product=hypothetical protein
SNZR01000011.1	Prodigal:002006	CDS	1381629	1382828	.	+	0	ID=OPEJFKBJ_01329;inference=ab initio prediction:Prodigal:002006;locus_tag=OPEJFKBJ_01329;product=hypothetical protein
SNZR01000011.1	Prodigal:002006	CDS	1383184	1384155	.	+	0	ID=OPEJFKBJ_01330;inference=ab initio prediction:Prodigal:002006;locus_tag=OPEJFKBJ_01330;product=hypothetical protein
SNZR01000011.1	Prodigal:002006	CDS	1384295	1384753	.	+	0	ID=OPEJFKBJ_01331;inference=ab initio prediction:Prodigal:002006;locus_tag=OPEJFKBJ_01331;product=hypothetical protein
SNZR01000011.1	Prodigal:002006	CDS	1384736	1385977	.	-	0	ID=OPEJFKBJ_01332;Name=srpC;db_xref=COG:COG2059;gene=srpC;inference=ab initio prediction:Prodigal:002006,similar to AA sequence:UniProtKB:Q55027;locus_tag=OPEJFKBJ_01332;product=putative chromate transport protein
SNZR01000011.1	Prodigal:002006	CDS	1386248	1387006	.	+	0	ID=OPEJFKBJ_01333;inference=ab initio prediction:Prodigal:002006;locus_tag=OPEJFKBJ_01333;product=hypothetical protein
SNZR01000011.1	Prodigal:002006	CDS	1387003	1387290	.	-	0	ID=OPEJFKBJ_01334;inference=ab initio prediction:Prodigal:002006;locus_tag=OPEJFKBJ_01334;product=hypothetical protein
SNZR01000011.1	Prodigal:002006	CDS	1387463	1387837	.	+	0	ID=OPEJFKBJ_01335;inference=ab initio prediction:Prodigal:002006;locus_tag=OPEJFKBJ_01335;product=hypothetical protein
SNZR01000011.1	Prodigal:002006	CDS	1387837	1388034	.	+	0	ID=OPEJFKBJ_01336;inference=ab initio prediction:Prodigal:002006;locus_tag=OPEJFKBJ_01336;product=hypothetical protein
SNZR01000011.1	Prodigal:002006	CDS	1388615	1389499	.	+	0	ID=OPEJFKBJ_01337;inference=ab initio prediction:Prodigal:002006;locus_tag=OPEJFKBJ_01337;product=hypothetical protein
SNZR01000011.1	Prodigal:002006	CDS	1389496	1389744	.	-	0	ID=OPEJFKBJ_01338;inference=ab initio prediction:Prodigal:002006;locus_tag=OPEJFKBJ_01338;product=hypothetical protein
SNZR01000011.1	Prodigal:002006	CDS	1389872	1390723	.	+	0	ID=OPEJFKBJ_01339;inference=ab initio prediction:Prodigal:002006;locus_tag=OPEJFKBJ_01339;product=hypothetical protein
SNZR01000011.1	Prodigal:002006	CDS	1390714	1391085	.	+	0	ID=OPEJFKBJ_01340;inference=ab initio prediction:Prodigal:002006;locus_tag=OPEJFKBJ_01340;product=hypothetical protein
SNZR01000011.1	Prodigal:002006	CDS	1391082	1391657	.	-	0	ID=OPEJFKBJ_01341;Name=fnr;db_xref=COG:COG0664;gene=fnr;inference=ab initio prediction:Prodigal:002006,similar to AA sequence:UniProtKB:Q9EXQ1;locus_tag=OPEJFKBJ_01341;product=Anaerobic regulatory protein
SNZR01000011.1	Prodigal:002006	CDS	1392245	1392733	.	+	0	ID=OPEJFKBJ_01342;inference=ab initio prediction:Prodigal:002006;locus_tag=OPEJFKBJ_01342;product=hypothetical protein
SNZR01000011.1	Prodigal:002006	CDS	1392733	1393218	.	+	0	ID=OPEJFKBJ_01343;inference=ab initio prediction:Prodigal:002006;locus_tag=OPEJFKBJ_01343;product=hypothetical protein
SNZR01000011.1	Prodigal:002006	CDS	1393229	1394977	.	+	0	ID=OPEJFKBJ_01344;inference=ab initio prediction:Prodigal:002006;locus_tag=OPEJFKBJ_01344;product=hypothetical protein
SNZR01000011.1	Prodigal:002006	CDS	1394985	1396301	.	+	0	ID=OPEJFKBJ_01345;inference=ab initio prediction:Prodigal:002006;locus_tag=OPEJFKBJ_01345;product=hypothetical protein
SNZR01000011.1	Prodigal:002006	CDS	1396288	1397187	.	+	0	ID=OPEJFKBJ_01346;eC_number=3.4.21.92;Name=clpP_2;gene=clpP_2;inference=ab initio prediction:Prodigal:002006,protein motif:HAMAP:MF_00444;locus_tag=OPEJFKBJ_01346;product=ATP-dependent Clp protease proteolytic subunit
SNZR01000011.1	Prodigal:002006	CDS	1397224	1398609	.	+	0	ID=OPEJFKBJ_01347;inference=ab initio prediction:Prodigal:002006;locus_tag=OPEJFKBJ_01347;product=hypothetical protein
SNZR01000011.1	Prodigal:002006	CDS	1398714	1399154	.	+	0	ID=OPEJFKBJ_01348;inference=ab initio prediction:Prodigal:002006;locus_tag=OPEJFKBJ_01348;product=hypothetical protein
SNZR01000011.1	Prodigal:002006	CDS	1399168	1399773	.	+	0	ID=OPEJFKBJ_01349;inference=ab initio prediction:Prodigal:002006;locus_tag=OPEJFKBJ_01349;product=hypothetical protein
SNZR01000011.1	Prodigal:002006	CDS	1399773	1400003	.	+	0	ID=OPEJFKBJ_01350;inference=ab initio prediction:Prodigal:002006;locus_tag=OPEJFKBJ_01350;product=hypothetical protein
SNZR01000011.1	Prodigal:002006	CDS	1400003	1400326	.	+	0	ID=OPEJFKBJ_01351;inference=ab initio prediction:Prodigal:002006;locus_tag=OPEJFKBJ_01351;product=hypothetical protein
SNZR01000011.1	Prodigal:002006	CDS	1400343	1400723	.	+	0	ID=OPEJFKBJ_01352;inference=ab initio prediction:Prodigal:002006;locus_tag=OPEJFKBJ_01352;product=hypothetical protein
SNZR01000011.1	Prodigal:002006	CDS	1400723	1401145	.	+	0	ID=OPEJFKBJ_01353;inference=ab initio prediction:Prodigal:002006;locus_tag=OPEJFKBJ_01353;product=hypothetical protein
SNZR01000011.1	Prodigal:002006	CDS	1401169	1401609	.	+	0	ID=OPEJFKBJ_01354;inference=ab initio prediction:Prodigal:002006;locus_tag=OPEJFKBJ_01354;product=hypothetical protein
SNZR01000011.1	Prodigal:002006	CDS	1401606	1402010	.	+	0	ID=OPEJFKBJ_01355;inference=ab initio prediction:Prodigal:002006;locus_tag=OPEJFKBJ_01355;product=hypothetical protein
SNZR01000011.1	Prodigal:002006	CDS	1402031	1402168	.	+	0	ID=OPEJFKBJ_01356;inference=ab initio prediction:Prodigal:002006;locus_tag=OPEJFKBJ_01356;product=hypothetical protein
SNZR01000011.1	Prodigal:002006	CDS	1402224	1404551	.	+	0	ID=OPEJFKBJ_01357;inference=ab initio prediction:Prodigal:002006;locus_tag=OPEJFKBJ_01357;product=hypothetical protein
SNZR01000011.1	Prodigal:002006	CDS	1404557	1405672	.	+	0	ID=OPEJFKBJ_01358;inference=ab initio prediction:Prodigal:002006;locus_tag=OPEJFKBJ_01358;product=hypothetical protein
SNZR01000011.1	Prodigal:002006	CDS	1405669	1406211	.	+	0	ID=OPEJFKBJ_01359;inference=ab initio prediction:Prodigal:002006;locus_tag=OPEJFKBJ_01359;product=hypothetical protein
SNZR01000011.1	Prodigal:002006	CDS	1406208	1406603	.	+	0	ID=OPEJFKBJ_01360;inference=ab initio prediction:Prodigal:002006;locus_tag=OPEJFKBJ_01360;product=hypothetical protein
SNZR01000011.1	Prodigal:002006	CDS	1406603	1411609	.	+	0	ID=OPEJFKBJ_01361;inference=ab initio prediction:Prodigal:002006;locus_tag=OPEJFKBJ_01361;product=hypothetical protein
SNZR01000011.1	Prodigal:002006	CDS	1411652	1413286	.	+	0	ID=OPEJFKBJ_01362;inference=ab initio prediction:Prodigal:002006;locus_tag=OPEJFKBJ_01362;product=hypothetical protein
SNZR01000011.1	Prodigal:002006	CDS	1413297	1413656	.	+	0	ID=OPEJFKBJ_01363;inference=ab initio prediction:Prodigal:002006;locus_tag=OPEJFKBJ_01363;product=hypothetical protein
SNZR01000011.1	Prodigal:002006	CDS	1413710	1413934	.	+	0	ID=OPEJFKBJ_01364;inference=ab initio prediction:Prodigal:002006;locus_tag=OPEJFKBJ_01364;product=hypothetical protein
SNZR01000011.1	Prodigal:002006	CDS	1413931	1414410	.	+	0	ID=OPEJFKBJ_01365;eC_number=3.2.1.17;Name=rrrD;db_xref=COG:COG3772;gene=rrrD;inference=ab initio prediction:Prodigal:002006,similar to AA sequence:UniProtKB:P78285;locus_tag=OPEJFKBJ_01365;product=Lysozyme RrrD
SNZR01000011.1	Prodigal:002006	CDS	1414392	1414838	.	+	0	ID=OPEJFKBJ_01366;inference=ab initio prediction:Prodigal:002006;locus_tag=OPEJFKBJ_01366;product=hypothetical protein
SNZR01000011.1	Prodigal:002006	CDS	1415063	1415383	.	+	0	ID=OPEJFKBJ_01367;inference=ab initio prediction:Prodigal:002006;locus_tag=OPEJFKBJ_01367;product=hypothetical protein
SNZR01000011.1	Prodigal:002006	CDS	1415983	1417083	.	-	0	ID=OPEJFKBJ_01368;inference=ab initio prediction:Prodigal:002006;locus_tag=OPEJFKBJ_01368;product=hypothetical protein
SNZR01000011.1	Prodigal:002006	CDS	1418208	1420136	.	+	0	ID=OPEJFKBJ_01369;Name=fecA;db_xref=COG:COG4772;gene=fecA;inference=ab initio prediction:Prodigal:002006,similar to AA sequence:UniProtKB:P13036;locus_tag=OPEJFKBJ_01369;product=Fe(3+) dicitrate transport protein FecA
SNZR01000011.1	Prodigal:002006	CDS	1420514	1420933	.	+	0	ID=OPEJFKBJ_01370;eC_number=7.1.1.-;Name=ndhC;gene=ndhC;inference=ab initio prediction:Prodigal:002006,protein motif:HAMAP:MF_01394;locus_tag=OPEJFKBJ_01370;product=NAD(P)H-quinone oxidoreductase subunit 3%2C chloroplastic
SNZR01000011.1	Prodigal:002006	CDS	1420924	1421502	.	+	0	ID=OPEJFKBJ_01371;eC_number=7.1.1.-;Name=nuoB;db_xref=COG:COG0377;gene=nuoB;inference=ab initio prediction:Prodigal:002006,similar to AA sequence:UniProtKB:A1B497;locus_tag=OPEJFKBJ_01371;product=NADH-quinone oxidoreductase subunit B
SNZR01000011.1	Prodigal:002006	CDS	1421508	1422107	.	+	0	ID=OPEJFKBJ_01372;eC_number=7.1.1.-;Name=nqo5;db_xref=COG:COG0852;gene=nqo5;inference=ab initio prediction:Prodigal:002006,similar to AA sequence:UniProtKB:P29917;locus_tag=OPEJFKBJ_01372;product=NADH-quinone oxidoreductase chain 5
SNZR01000011.1	Prodigal:002006	CDS	1422107	1422538	.	+	0	ID=OPEJFKBJ_01373;inference=ab initio prediction:Prodigal:002006;locus_tag=OPEJFKBJ_01373;product=hypothetical protein
SNZR01000011.1	Prodigal:002006	CDS	1422531	1423832	.	+	0	ID=OPEJFKBJ_01374;eC_number=7.1.1.-;Name=nuoD;db_xref=COG:COG0649;gene=nuoD;inference=ab initio prediction:Prodigal:002006,similar to AA sequence:UniProtKB:A1B495;locus_tag=OPEJFKBJ_01374;product=NADH-quinone oxidoreductase subunit D
SNZR01000011.1	Prodigal:002006	CDS	1423832	1424911	.	+	0	ID=OPEJFKBJ_01375;inference=ab initio prediction:Prodigal:002006;locus_tag=OPEJFKBJ_01375;product=hypothetical protein
SNZR01000011.1	Prodigal:002006	CDS	1424911	1426215	.	+	0	ID=OPEJFKBJ_01376;eC_number=7.1.1.-;Name=nqo1;db_xref=COG:COG1894;gene=nqo1;inference=ab initio prediction:Prodigal:002006,similar to AA sequence:UniProtKB:P29913;locus_tag=OPEJFKBJ_01376;product=NADH-quinone oxidoreductase chain 1
SNZR01000011.1	Prodigal:002006	CDS	1426370	1428448	.	+	0	ID=OPEJFKBJ_01377;eC_number=7.1.1.-;Name=nqo3;db_xref=COG:COG1034;gene=nqo3;inference=ab initio prediction:Prodigal:002006,similar to AA sequence:UniProtKB:P29915;locus_tag=OPEJFKBJ_01377;product=NADH-quinone oxidoreductase chain 3
SNZR01000011.1	Prodigal:002006	CDS	1428458	1429522	.	+	0	ID=OPEJFKBJ_01378;eC_number=7.1.1.-;Name=nuoH;db_xref=COG:COG1005;gene=nuoH;inference=ab initio prediction:Prodigal:002006,similar to AA sequence:UniProtKB:P42032;locus_tag=OPEJFKBJ_01378;product=NADH-quinone oxidoreductase subunit H
SNZR01000011.1	Prodigal:002006	CDS	1429519	1430007	.	+	0	ID=OPEJFKBJ_01379;eC_number=7.1.1.-;Name=nuoI;db_xref=COG:COG1143;gene=nuoI;inference=ab initio prediction:Prodigal:002006,similar to AA sequence:UniProtKB:A1B486;locus_tag=OPEJFKBJ_01379;product=NADH-quinone oxidoreductase subunit I
SNZR01000011.1	Prodigal:002006	CDS	1430111	1430734	.	+	0	ID=OPEJFKBJ_01380;eC_number=7.1.1.-;Name=nuoJ;db_xref=COG:COG0839;gene=nuoJ;inference=ab initio prediction:Prodigal:002006,similar to AA sequence:UniProtKB:P0AFE0;locus_tag=OPEJFKBJ_01380;product=NADH-quinone oxidoreductase subunit J
SNZR01000011.1	Prodigal:002006	CDS	1430731	1431039	.	+	0	ID=OPEJFKBJ_01381;eC_number=7.1.1.-;Name=nuoK;db_xref=COG:COG0713;gene=nuoK;inference=ab initio prediction:Prodigal:002006,similar to AA sequence:UniProtKB:A1B482;locus_tag=OPEJFKBJ_01381;product=NADH-quinone oxidoreductase subunit K
SNZR01000011.1	Prodigal:002006	CDS	1431053	1433113	.	+	0	ID=OPEJFKBJ_01382;eC_number=7.1.1.-;Name=nuoL;db_xref=COG:COG1009;gene=nuoL;inference=ab initio prediction:Prodigal:002006,similar to AA sequence:UniProtKB:P9WIW1;locus_tag=OPEJFKBJ_01382;product=NADH-quinone oxidoreductase subunit L
SNZR01000011.1	Prodigal:002006	CDS	1433113	1434624	.	+	0	ID=OPEJFKBJ_01383;eC_number=7.1.1.-;Name=ndhD1;db_xref=COG:COG1008;gene=ndhD1;inference=ab initio prediction:Prodigal:002006,similar to AA sequence:UniProtKB:Q8DKY0;locus_tag=OPEJFKBJ_01383;product=NAD(P)H-quinone oxidoreductase chain 4 1
SNZR01000011.1	Prodigal:002006	CDS	1434637	1436085	.	+	0	ID=OPEJFKBJ_01384;eC_number=7.1.1.-;Name=nuoN;db_xref=COG:COG1007;gene=nuoN;inference=ab initio prediction:Prodigal:002006,similar to AA sequence:UniProtKB:A1B479;locus_tag=OPEJFKBJ_01384;product=NADH-quinone oxidoreductase subunit N
SNZR01000011.1	Prodigal:002006	CDS	1436090	1436902	.	+	0	ID=OPEJFKBJ_01385;eC_number=6.3.4.15;Name=birA;db_xref=COG:COG0340;gene=birA;inference=ab initio prediction:Prodigal:002006,similar to AA sequence:UniProtKB:P0CI75;locus_tag=OPEJFKBJ_01385;product=Bifunctional ligase/repressor BirA
SNZR01000011.1	Prodigal:002006	CDS	1436899	1438569	.	+	0	ID=OPEJFKBJ_01386;eC_number=3.1.-.-;Name=rnj;db_xref=COG:COG0595;gene=rnj;inference=ab initio prediction:Prodigal:002006,similar to AA sequence:UniProtKB:A0QVT2;locus_tag=OPEJFKBJ_01386;product=Ribonuclease J
SNZR01000011.1	Prodigal:002006	CDS	1438608	1439012	.	+	0	ID=OPEJFKBJ_01387;eC_number=5.1.99.-;Name=epi;db_xref=COG:COG0346;gene=epi;inference=ab initio prediction:Prodigal:002006,similar to AA sequence:UniProtKB:Q3IZP4;locus_tag=OPEJFKBJ_01387;product=Ethylmalonyl-CoA/methylmalonyl-CoA epimerase
SNZR01000011.1	Prodigal:002006	CDS	1439015	1439347	.	+	0	ID=OPEJFKBJ_01388;inference=ab initio prediction:Prodigal:002006;locus_tag=OPEJFKBJ_01388;product=hypothetical protein
SNZR01000011.1	Prodigal:002006	CDS	1439767	1441107	.	+	0	ID=OPEJFKBJ_01389;eC_number=6.1.1.15;Name=proS;db_xref=COG:COG0442;gene=proS;inference=ab initio prediction:Prodigal:002006,similar to AA sequence:UniProtKB:Q6N5P6;locus_tag=OPEJFKBJ_01389;product=Proline--tRNA ligase
SNZR01000011.1	Prodigal:002006	CDS	1441104	1442408	.	+	0	ID=OPEJFKBJ_01390;Name=lolE;db_xref=COG:COG4591;gene=lolE;inference=ab initio prediction:Prodigal:002006,similar to AA sequence:UniProtKB:P75958;locus_tag=OPEJFKBJ_01390;product=Lipoprotein-releasing system transmembrane protein LolE
SNZR01000011.1	Prodigal:002006	CDS	1442414	1443115	.	+	0	ID=OPEJFKBJ_01391;eC_number=3.6.3.-;Name=lolD;db_xref=COG:COG1136;gene=lolD;inference=ab initio prediction:Prodigal:002006,similar to AA sequence:UniProtKB:P75957;locus_tag=OPEJFKBJ_01391;product=Lipoprotein-releasing system ATP-binding protein LolD
SNZR01000011.1	Prodigal:002006	CDS	1443138	1444250	.	-	0	ID=OPEJFKBJ_01392;inference=ab initio prediction:Prodigal:002006;locus_tag=OPEJFKBJ_01392;product=hypothetical protein
SNZR01000011.1	Prodigal:002006	CDS	1444409	1447909	.	+	0	ID=OPEJFKBJ_01393;eC_number=2.7.7.7;Name=dnaE1;gene=dnaE1;inference=ab initio prediction:Prodigal:002006,similar to AA sequence:UniProtKB:B8GWS6;locus_tag=OPEJFKBJ_01393;product=DNA polymerase III subunit alpha
SNZR01000011.1	Prodigal:002006	CDS	1448022	1449398	.	-	0	ID=OPEJFKBJ_01394;eC_number=1.16.3.1;Name=mmcO;db_xref=COG:COG2132;gene=mmcO;inference=ab initio prediction:Prodigal:002006,similar to AA sequence:UniProtKB:I6WZK7;locus_tag=OPEJFKBJ_01394;product=Multicopper oxidase MmcO
SNZR01000011.1	Prodigal:002006	CDS	1449516	1450937	.	+	0	ID=OPEJFKBJ_01395;eC_number=1.8.1.4;Name=lpd;db_xref=COG:COG1249;gene=lpd;inference=ab initio prediction:Prodigal:002006,similar to AA sequence:UniProtKB:Q8NTE1;locus_tag=OPEJFKBJ_01395;product=Dihydrolipoyl dehydrogenase
SNZR01000011.1	Prodigal:002006	CDS	1451018	1452193	.	+	0	ID=OPEJFKBJ_01396;inference=ab initio prediction:Prodigal:002006;locus_tag=OPEJFKBJ_01396;product=hypothetical protein
SNZR01000011.1	Prodigal:002006	CDS	1452222	1453007	.	-	0	ID=OPEJFKBJ_01397;inference=ab initio prediction:Prodigal:002006;locus_tag=OPEJFKBJ_01397;product=hypothetical protein
SNZR01000011.1	Prodigal:002006	CDS	1453102	1454076	.	+	0	ID=OPEJFKBJ_01398;eC_number=2.8.1.8;Name=lipA;db_xref=COG:COG0320;gene=lipA;inference=ab initio prediction:Prodigal:002006,similar to AA sequence:UniProtKB:P60716;locus_tag=OPEJFKBJ_01398;product=Lipoyl synthase
SNZR01000011.1	Prodigal:002006	CDS	1454089	1454544	.	+	0	ID=OPEJFKBJ_01399;Name=pasT;db_xref=COG:COG2867;gene=pasT;inference=ab initio prediction:Prodigal:002006,similar to AA sequence:UniProtKB:Q8FEY4;locus_tag=OPEJFKBJ_01399;product=Persistence and stress-resistance toxin PasT
SNZR01000011.1	Prodigal:002006	CDS	1454644	1455117	.	-	0	ID=OPEJFKBJ_01400;eC_number=3.5.1.42;Name=pncC_1;db_xref=COG:COG1546;gene=pncC_1;inference=ab initio prediction:Prodigal:002006,similar to AA sequence:UniProtKB:P0A6G3;locus_tag=OPEJFKBJ_01400;product=Nicotinamide-nucleotide amidohydrolase PncC
SNZR01000011.1	Prodigal:002006	CDS	1455117	1456328	.	-	0	ID=OPEJFKBJ_01401;eC_number=4.6.1.12;Name=ispDF;gene=ispDF;inference=ab initio prediction:Prodigal:002006,protein motif:HAMAP:MF_01520;locus_tag=OPEJFKBJ_01401;product=Bifunctional enzyme IspD/IspF
SNZR01000011.1	Prodigal:002006	CDS	1456432	1457418	.	+	0	ID=OPEJFKBJ_01402;eC_number=1.3.1.-;Name=dusB;db_xref=COG:COG0042;gene=dusB;inference=ab initio prediction:Prodigal:002006,similar to AA sequence:UniProtKB:P0ABT5;locus_tag=OPEJFKBJ_01402;product=tRNA-dihydrouridine synthase B
SNZR01000011.1	Prodigal:002006	CDS	1457415	1458515	.	+	0	ID=OPEJFKBJ_01403;eC_number=2.7.13.3;Name=glnL;db_xref=COG:COG3852;gene=glnL;inference=ab initio prediction:Prodigal:002006,similar to AA sequence:UniProtKB:P0AFB5;locus_tag=OPEJFKBJ_01403;product=Sensory histidine kinase/phosphatase NtrB
SNZR01000011.1	Prodigal:002006	CDS	1458526	1459974	.	+	0	ID=OPEJFKBJ_01404;Name=ntrC_1;db_xref=COG:COG2204;gene=ntrC_1;inference=ab initio prediction:Prodigal:002006,similar to AA sequence:UniProtKB:P10577;locus_tag=OPEJFKBJ_01404;product=DNA-binding transcriptional regulator NtrC
SNZR01000011.1	Prodigal:002006	CDS	1460092	1462332	.	+	0	ID=OPEJFKBJ_01405;eC_number=2.7.-.-;Name=sasA_4;gene=sasA_4;inference=ab initio prediction:Prodigal:002006,protein motif:HAMAP:MF_01837;locus_tag=OPEJFKBJ_01405;product=Adaptive-response sensory-kinase SasA
SNZR01000011.1	Prodigal:002006	CDS	1462329	1463699	.	+	0	ID=OPEJFKBJ_01406;Name=ntrC_2;db_xref=COG:COG2204;gene=ntrC_2;inference=ab initio prediction:Prodigal:002006,similar to AA sequence:UniProtKB:P03029;locus_tag=OPEJFKBJ_01406;product=DNA-binding transcriptional regulator NtrC
SNZR01000011.1	Prodigal:002006	CDS	1463850	1464098	.	+	0	ID=OPEJFKBJ_01407;Name=hfq;db_xref=COG:COG1923;gene=hfq;inference=ab initio prediction:Prodigal:002006,similar to AA sequence:UniProtKB:Q9A7H8;locus_tag=OPEJFKBJ_01407;product=RNA-binding protein Hfq
SNZR01000011.1	Prodigal:002006	CDS	1464181	1465605	.	+	0	ID=OPEJFKBJ_01408;Name=hflX;gene=hflX;inference=ab initio prediction:Prodigal:002006,protein motif:HAMAP:MF_00900;locus_tag=OPEJFKBJ_01408;product=GTPase HflX
SNZR01000011.1	Prodigal:002006	CDS	1465607	1465873	.	-	0	ID=OPEJFKBJ_01409;inference=ab initio prediction:Prodigal:002006;locus_tag=OPEJFKBJ_01409;product=hypothetical protein
SNZR01000011.1	Prodigal:002006	CDS	1466074	1467690	.	+	0	ID=OPEJFKBJ_01410;inference=ab initio prediction:Prodigal:002006;locus_tag=OPEJFKBJ_01410;product=hypothetical protein
SNZR01000011.1	Prodigal:002006	CDS	1467709	1468140	.	-	0	ID=OPEJFKBJ_01411;inference=ab initio prediction:Prodigal:002006;locus_tag=OPEJFKBJ_01411;product=hypothetical protein
SNZR01000011.1	Prodigal:002006	CDS	1468626	1468772	.	+	0	ID=OPEJFKBJ_01412;inference=ab initio prediction:Prodigal:002006;locus_tag=OPEJFKBJ_01412;product=hypothetical protein
SNZR01000011.1	Prodigal:002006	CDS	1468939	1469703	.	-	0	ID=OPEJFKBJ_01413;eC_number=1.3.1.87;Name=hcaB_2;gene=hcaB_2;inference=ab initio prediction:Prodigal:002006,protein motif:HAMAP:MF_01647;locus_tag=OPEJFKBJ_01413;product=3-phenylpropionate-dihydrodiol/cinnamic acid-dihydrodiol dehydrogenase
SNZR01000011.1	Prodigal:002006	CDS	1471719	1472759	.	-	0	ID=OPEJFKBJ_01414;Name=tqsA;db_xref=COG:COG0628;gene=tqsA;inference=ab initio prediction:Prodigal:002006,similar to AA sequence:UniProtKB:P0AFS5;locus_tag=OPEJFKBJ_01414;product=AI-2 transport protein TqsA
SNZR01000011.1	Prodigal:002006	CDS	1472811	1472906	.	-	0	ID=OPEJFKBJ_01415;inference=ab initio prediction:Prodigal:002006;locus_tag=OPEJFKBJ_01415;product=hypothetical protein
SNZR01000011.1	Prodigal:002006	CDS	1473298	1473504	.	+	0	ID=OPEJFKBJ_01416;inference=ab initio prediction:Prodigal:002006;locus_tag=OPEJFKBJ_01416;product=hypothetical protein
SNZR01000011.1	Prodigal:002006	CDS	1474066	1475370	.	+	0	ID=OPEJFKBJ_01417;inference=ab initio prediction:Prodigal:002006;locus_tag=OPEJFKBJ_01417;product=hypothetical protein
SNZR01000011.1	Prodigal:002006	CDS	1475482	1475895	.	+	0	ID=OPEJFKBJ_01418;inference=ab initio prediction:Prodigal:002006;locus_tag=OPEJFKBJ_01418;product=hypothetical protein
SNZR01000011.1	Prodigal:002006	CDS	1475915	1476937	.	-	0	ID=OPEJFKBJ_01419;eC_number=2.1.1.79;Name=cfa;db_xref=COG:COG2230;gene=cfa;inference=ab initio prediction:Prodigal:002006,similar to AA sequence:UniProtKB:P0A9H7;locus_tag=OPEJFKBJ_01419;product=Cyclopropane-fatty-acyl-phospholipid synthase
SNZR01000011.1	Prodigal:002006	CDS	1476942	1477736	.	-	0	ID=OPEJFKBJ_01420;inference=ab initio prediction:Prodigal:002006;locus_tag=OPEJFKBJ_01420;product=hypothetical protein
SNZR01000011.1	Prodigal:002006	CDS	1477733	1478359	.	-	0	ID=OPEJFKBJ_01421;Name=chrR;db_xref=COG:COG3806;gene=chrR;inference=ab initio prediction:Prodigal:002006,similar to AA sequence:UniProtKB:P40685;locus_tag=OPEJFKBJ_01421;product=Anti-sigma-E factor ChrR
SNZR01000011.1	Prodigal:002006	CDS	1478356	1478964	.	-	0	ID=OPEJFKBJ_01422;Name=rpoE;db_xref=COG:COG1595;gene=rpoE;inference=ab initio prediction:Prodigal:002006,similar to AA sequence:UniProtKB:Q3IYV6;locus_tag=OPEJFKBJ_01422;product=ECF RNA polymerase sigma factor RpoE
SNZR01000011.1	Prodigal:002006	CDS	1479006	1479377	.	-	0	ID=OPEJFKBJ_01423;inference=ab initio prediction:Prodigal:002006;locus_tag=OPEJFKBJ_01423;product=hypothetical protein
SNZR01000011.1	Prodigal:002006	CDS	1479374	1479988	.	-	0	ID=OPEJFKBJ_01424;inference=ab initio prediction:Prodigal:002006;locus_tag=OPEJFKBJ_01424;product=hypothetical protein
SNZR01000011.1	Prodigal:002006	CDS	1480174	1481478	.	+	0	ID=OPEJFKBJ_01425;inference=ab initio prediction:Prodigal:002006;locus_tag=OPEJFKBJ_01425;product=hypothetical protein
SNZR01000011.1	Prodigal:002006	CDS	1481475	1482278	.	+	0	ID=OPEJFKBJ_01426;inference=ab initio prediction:Prodigal:002006;locus_tag=OPEJFKBJ_01426;product=hypothetical protein
SNZR01000011.1	Prodigal:002006	CDS	1482275	1483519	.	+	0	ID=OPEJFKBJ_01427;eC_number=2.1.1.-;Name=ufaA1;db_xref=COG:COG2230;gene=ufaA1;inference=ab initio prediction:Prodigal:002006,similar to AA sequence:UniProtKB:O53732;locus_tag=OPEJFKBJ_01427;product=Tuberculostearic acid methyltransferase UfaA1
SNZR01000011.1	Prodigal:002006	CDS	1483925	1484449	.	+	0	ID=OPEJFKBJ_01428;inference=ab initio prediction:Prodigal:002006;locus_tag=OPEJFKBJ_01428;product=hypothetical protein
SNZR01000011.1	Prodigal:002006	CDS	1484649	1485077	.	+	0	ID=OPEJFKBJ_01429;inference=ab initio prediction:Prodigal:002006;locus_tag=OPEJFKBJ_01429;product=hypothetical protein
SNZR01000011.1	Prodigal:002006	CDS	1485575	1486429	.	-	0	ID=OPEJFKBJ_01430;eC_number=3.1.-.-;Name=dinG;gene=dinG;inference=ab initio prediction:Prodigal:002006,protein motif:HAMAP:MF_02206;locus_tag=OPEJFKBJ_01430;product=3'-5' exonuclease DinG
SNZR01000011.1	Prodigal:002006	CDS	1486560	1486811	.	+	0	ID=OPEJFKBJ_01431;inference=ab initio prediction:Prodigal:002006;locus_tag=OPEJFKBJ_01431;product=hypothetical protein
SNZR01000011.1	Prodigal:002006	CDS	1486771	1487694	.	-	0	ID=OPEJFKBJ_01432;Name=intA_2;db_xref=COG:COG0582;gene=intA_2;inference=ab initio prediction:Prodigal:002006,similar to AA sequence:UniProtKB:P32053;locus_tag=OPEJFKBJ_01432;product=Prophage integrase IntA
SNZR01000011.1	Aragorn:001002	tRNA	1487840	1487929	.	-	.	ID=OPEJFKBJ_01433;inference=COORDINATES:profile:Aragorn:001002;locus_tag=OPEJFKBJ_01433;product=tRNA-Ser(tga)
SNZR01000011.1	Prodigal:002006	CDS	1488287	1488928	.	+	0	ID=OPEJFKBJ_01434;inference=ab initio prediction:Prodigal:002006;locus_tag=OPEJFKBJ_01434;product=hypothetical protein
SNZR01000011.1	Prodigal:002006	CDS	1488912	1489223	.	+	0	ID=OPEJFKBJ_01435;inference=ab initio prediction:Prodigal:002006;locus_tag=OPEJFKBJ_01435;product=hypothetical protein
SNZR01000011.1	Prodigal:002006	CDS	1489510	1490502	.	+	0	ID=OPEJFKBJ_01436;eC_number=4.2.2.-;Name=rlpA_2;gene=rlpA_2;inference=ab initio prediction:Prodigal:002006,protein motif:HAMAP:MF_02071;locus_tag=OPEJFKBJ_01436;product=Endolytic peptidoglycan transglycosylase RlpA
SNZR01000011.1	Prodigal:002006	CDS	1490553	1491230	.	+	0	ID=OPEJFKBJ_01437;eC_number=2.7.4.9;Name=tmk;db_xref=COG:COG0125;gene=tmk;inference=ab initio prediction:Prodigal:002006,similar to AA sequence:UniProtKB:Q9HZN8;locus_tag=OPEJFKBJ_01437;product=Thymidylate kinase
SNZR01000011.1	Prodigal:002006	CDS	1491232	1492254	.	+	0	ID=OPEJFKBJ_01438;inference=ab initio prediction:Prodigal:002006;locus_tag=OPEJFKBJ_01438;product=hypothetical protein
SNZR01000011.1	Prodigal:002006	CDS	1492283	1493830	.	+	0	ID=OPEJFKBJ_01439;eC_number=6.1.1.10;Name=metG;gene=metG;inference=ab initio prediction:Prodigal:002006,similar to AA sequence:UniProtKB:P59078;locus_tag=OPEJFKBJ_01439;product=Methionine--tRNA ligase
SNZR01000011.1	Prodigal:002006	CDS	1493839	1494651	.	+	0	ID=OPEJFKBJ_01440;eC_number=3.1.-.-;Name=ycfH;db_xref=COG:COG0084;gene=ycfH;inference=ab initio prediction:Prodigal:002006,similar to AA sequence:UniProtKB:P0AFQ7;locus_tag=OPEJFKBJ_01440;product=putative metal-dependent hydrolase YcfH
SNZR01000011.1	Prodigal:002006	CDS	1494648	1495445	.	+	0	ID=OPEJFKBJ_01441;eC_number=3.1.4.55;Name=phnP;db_xref=COG:COG1235;gene=phnP;inference=ab initio prediction:Prodigal:002006,similar to AA sequence:UniProtKB:P16692;locus_tag=OPEJFKBJ_01441;product=Phosphoribosyl 1%2C2-cyclic phosphate phosphodiesterase
SNZR01000011.1	Prodigal:002006	CDS	1495643	1496332	.	+	0	ID=OPEJFKBJ_01442;inference=ab initio prediction:Prodigal:002006,similar to AA sequence:UniProtKB:P0AEC0;locus_tag=OPEJFKBJ_01442;note=UPF0053 inner membrane protein YoaE;product=hypothetical protein
SNZR01000011.1	Prodigal:002006	CDS	1496408	1497280	.	+	0	ID=OPEJFKBJ_01443;eC_number=3.6.1.8;Name=mazG;db_xref=COG:COG1694;gene=mazG;inference=ab initio prediction:Prodigal:002006,similar to AA sequence:UniProtKB:P0AEY3;locus_tag=OPEJFKBJ_01443;product=Nucleoside triphosphate pyrophosphohydrolase
SNZR01000011.1	Prodigal:002006	CDS	1497383	1497967	.	-	0	ID=OPEJFKBJ_01444;inference=ab initio prediction:Prodigal:002006;locus_tag=OPEJFKBJ_01444;product=hypothetical protein
SNZR01000011.1	Prodigal:002006	CDS	1498062	1499330	.	-	0	ID=OPEJFKBJ_01445;eC_number=1.18.1.2;inference=ab initio prediction:Prodigal:002006,protein motif:HAMAP:MF_01685;locus_tag=OPEJFKBJ_01445;product=Ferredoxin--NADP reductase
SNZR01000011.1	Prodigal:002006	CDS	1499385	1500095	.	+	0	ID=OPEJFKBJ_01446;inference=ab initio prediction:Prodigal:002006;locus_tag=OPEJFKBJ_01446;product=hypothetical protein
SNZR01000011.1	Prodigal:002006	CDS	1500092	1501303	.	+	0	ID=OPEJFKBJ_01447;eC_number=1.4.99.6;Name=dauA_1;gene=dauA_1;inference=ab initio prediction:Prodigal:002006,similar to AA sequence:UniProtKB:Q9HXE3;locus_tag=OPEJFKBJ_01447;product=FAD-dependent catabolic D-arginine dehydrogenase DauA
SNZR01000011.1	Prodigal:002006	CDS	1501426	1502739	.	+	0	ID=OPEJFKBJ_01448;Name=ugpB_3;db_xref=COG:COG1653;gene=ugpB_3;inference=ab initio prediction:Prodigal:002006,similar to AA sequence:UniProtKB:P0AG80;locus_tag=OPEJFKBJ_01448;product=sn-glycerol-3-phosphate-binding periplasmic protein UgpB
SNZR01000011.1	Prodigal:002006	CDS	1502919	1503800	.	+	0	ID=OPEJFKBJ_01449;Name=ugpA;db_xref=COG:COG1175;gene=ugpA;inference=ab initio prediction:Prodigal:002006,similar to AA sequence:UniProtKB:P10905;locus_tag=OPEJFKBJ_01449;product=sn-glycerol-3-phosphate transport system permease protein UgpA
SNZR01000011.1	Prodigal:002006	CDS	1503800	1504651	.	+	0	ID=OPEJFKBJ_01450;Name=lacG;gene=lacG;inference=ab initio prediction:Prodigal:002006,similar to AA sequence:UniProtKB:P29824;locus_tag=OPEJFKBJ_01450;product=Lactose transport system permease protein LacG
SNZR01000011.1	Prodigal:002006	CDS	1504824	1505885	.	+	0	ID=OPEJFKBJ_01451;eC_number=7.6.2.10;Name=ugpC_2;db_xref=COG:COG3839;gene=ugpC_2;inference=ab initio prediction:Prodigal:002006,similar to AA sequence:UniProtKB:Q8ZLF4;locus_tag=OPEJFKBJ_01451;product=sn-glycerol-3-phosphate import ATP-binding protein UgpC
SNZR01000011.1	Prodigal:002006	CDS	1505900	1506700	.	-	0	ID=OPEJFKBJ_01452;inference=ab initio prediction:Prodigal:002006,similar to AA sequence:UniProtKB:P0AEC0;locus_tag=OPEJFKBJ_01452;note=UPF0053 inner membrane protein YoaE;product=hypothetical protein
SNZR01000011.1	Prodigal:002006	CDS	1506712	1507635	.	-	0	ID=OPEJFKBJ_01453;eC_number=2.7.1.-;Name=bmrU_1;db_xref=COG:COG1597;gene=bmrU_1;inference=ab initio prediction:Prodigal:002006,similar to AA sequence:UniProtKB:P39074;locus_tag=OPEJFKBJ_01453;product=Putative lipid kinase BmrU
SNZR01000011.1	Prodigal:002006	CDS	1507840	1510557	.	+	0	ID=OPEJFKBJ_01454;Name=glnD;db_xref=COG:COG2844;gene=glnD;inference=ab initio prediction:Prodigal:002006,similar to AA sequence:UniProtKB:Q9RAE4;locus_tag=OPEJFKBJ_01454;product=Bifunctional uridylyltransferase/uridylyl-removing enzyme
SNZR01000011.1	Prodigal:002006	CDS	1510619	1511239	.	+	0	ID=OPEJFKBJ_01455;Name=grpE;gene=grpE;inference=ab initio prediction:Prodigal:002006,protein motif:HAMAP:MF_01151;locus_tag=OPEJFKBJ_01455;product=Protein GrpE
SNZR01000011.1	Prodigal:002006	CDS	1511307	1512260	.	-	0	ID=OPEJFKBJ_01456;inference=ab initio prediction:Prodigal:002006;locus_tag=OPEJFKBJ_01456;product=hypothetical protein
SNZR01000011.1	Prodigal:002006	CDS	1512369	1513001	.	-	0	ID=OPEJFKBJ_01457;eC_number=1.14.11.33;Name=alkB;db_xref=COG:COG3145;gene=alkB;inference=ab initio prediction:Prodigal:002006,similar to AA sequence:UniProtKB:P05050;locus_tag=OPEJFKBJ_01457;product=Alpha-ketoglutarate-dependent dioxygenase AlkB
SNZR01000011.1	Prodigal:002006	CDS	1512998	1513810	.	-	0	ID=OPEJFKBJ_01458;eC_number=1.17.1.8;Name=dapB;db_xref=COG:COG0289;gene=dapB;inference=ab initio prediction:Prodigal:002006,similar to AA sequence:UniProtKB:Q6G2G3;locus_tag=OPEJFKBJ_01458;product=4-hydroxy-tetrahydrodipicolinate reductase
SNZR01000011.1	Prodigal:002006	CDS	1513814	1514926	.	-	0	ID=OPEJFKBJ_01459;eC_number=4.2.3.5;Name=aroC;db_xref=COG:COG0082;gene=aroC;inference=ab initio prediction:Prodigal:002006,similar to AA sequence:UniProtKB:P12008;locus_tag=OPEJFKBJ_01459;product=Chorismate synthase
SNZR01000011.1	Prodigal:002006	CDS	1515129	1519172	.	-	0	ID=OPEJFKBJ_01460;eC_number=6.2.1.54;Name=dltA_1;gene=dltA_1;inference=ab initio prediction:Prodigal:002006,protein motif:HAMAP:MF_00593;locus_tag=OPEJFKBJ_01460;product=D-alanine--D-alanyl carrier protein ligase
SNZR01000011.1	Prodigal:002006	CDS	1519272	1519652	.	-	0	ID=OPEJFKBJ_01461;inference=ab initio prediction:Prodigal:002006;locus_tag=OPEJFKBJ_01461;product=hypothetical protein
SNZR01000011.1	Prodigal:002006	CDS	1519856	1520680	.	-	0	ID=OPEJFKBJ_01462;eC_number=1.3.1.9;Name=fabI_2;db_xref=COG:COG0623;gene=fabI_2;inference=ab initio prediction:Prodigal:002006,similar to AA sequence:UniProtKB:O24990;locus_tag=OPEJFKBJ_01462;product=Enoyl-[acyl-carrier-protein] reductase [NADH] FabI
SNZR01000011.1	Prodigal:002006	CDS	1520777	1521667	.	-	0	ID=OPEJFKBJ_01463;Name=cbpA_2;db_xref=COG:COG2214;gene=cbpA_2;inference=ab initio prediction:Prodigal:002006,similar to AA sequence:UniProtKB:P36659;locus_tag=OPEJFKBJ_01463;product=Curved DNA-binding protein
SNZR01000011.1	Prodigal:002006	CDS	1521777	1522235	.	-	0	ID=OPEJFKBJ_01464;inference=ab initio prediction:Prodigal:002006;locus_tag=OPEJFKBJ_01464;product=hypothetical protein
SNZR01000011.1	Prodigal:002006	CDS	1522277	1522882	.	+	0	ID=OPEJFKBJ_01465;eC_number=1.4.3.5;Name=pdxH;db_xref=COG:COG0259;gene=pdxH;inference=ab initio prediction:Prodigal:002006,similar to AA sequence:UniProtKB:P21159;locus_tag=OPEJFKBJ_01465;product=Pyridoxine/pyridoxamine 5'-phosphate oxidase
SNZR01000011.1	Prodigal:002006	CDS	1522920	1524182	.	-	0	ID=OPEJFKBJ_01466;eC_number=2.1.1.190;Name=rlmD_1;db_xref=COG:COG2265;gene=rlmD_1;inference=ab initio prediction:Prodigal:002006,similar to AA sequence:UniProtKB:P55135;locus_tag=OPEJFKBJ_01466;product=23S rRNA (uracil(1939)-C(5))-methyltransferase RlmD
SNZR01000011.1	Prodigal:002006	CDS	1524175	1524912	.	-	0	ID=OPEJFKBJ_01467;Name=tlyA;db_xref=COG:COG1189;gene=tlyA;inference=ab initio prediction:Prodigal:002006,similar to AA sequence:UniProtKB:Q06803;locus_tag=OPEJFKBJ_01467;product=Hemolysin A
SNZR01000011.1	Prodigal:002006	CDS	1524920	1525219	.	-	0	ID=OPEJFKBJ_01468;eC_number=3.1.11.6;Name=xseB;gene=xseB;inference=ab initio prediction:Prodigal:002006,protein motif:HAMAP:MF_00337;locus_tag=OPEJFKBJ_01468;product=Exodeoxyribonuclease 7 small subunit
SNZR01000011.1	Prodigal:002006	CDS	1525275	1527968	.	-	0	ID=OPEJFKBJ_01469;inference=ab initio prediction:Prodigal:002006;locus_tag=OPEJFKBJ_01469;product=hypothetical protein
SNZR01000011.1	Prodigal:002006	CDS	1528011	1528601	.	-	0	ID=OPEJFKBJ_01470;inference=ab initio prediction:Prodigal:002006;locus_tag=OPEJFKBJ_01470;product=hypothetical protein
SNZR01000011.1	Prodigal:002006	CDS	1528670	1529299	.	-	0	ID=OPEJFKBJ_01471;eC_number=3.2.2.20;Name=tag;db_xref=COG:COG2818;gene=tag;inference=ab initio prediction:Prodigal:002006,similar to AA sequence:UniProtKB:P05100;locus_tag=OPEJFKBJ_01471;product=DNA-3-methyladenine glycosylase 1
SNZR01000011.1	Prodigal:002006	CDS	1529296	1530174	.	-	0	ID=OPEJFKBJ_01472;Name=ygfZ;db_xref=COG:COG0354;gene=ygfZ;inference=ab initio prediction:Prodigal:002006,similar to AA sequence:UniProtKB:P0ADE8;locus_tag=OPEJFKBJ_01472;product=tRNA-modifying protein YgfZ
SNZR01000011.1	Prodigal:002006	CDS	1530242	1530493	.	-	0	ID=OPEJFKBJ_01473;inference=ab initio prediction:Prodigal:002006;locus_tag=OPEJFKBJ_01473;product=hypothetical protein
SNZR01000011.1	Prodigal:002006	CDS	1530565	1531002	.	-	0	ID=OPEJFKBJ_01474;eC_number=3.6.1.22;Name=nudC_1;gene=nudC_1;inference=ab initio prediction:Prodigal:002006,protein motif:HAMAP:MF_00297;locus_tag=OPEJFKBJ_01474;product=NADH pyrophosphatase
SNZR01000011.1	Prodigal:002006	CDS	1530999	1532075	.	-	0	ID=OPEJFKBJ_01475;inference=ab initio prediction:Prodigal:002006;locus_tag=OPEJFKBJ_01475;product=hypothetical protein
SNZR01000011.1	Prodigal:002006	CDS	1532072	1532830	.	-	0	ID=OPEJFKBJ_01476;eC_number=1.1.1.100;Name=fabG_8;gene=fabG_8;inference=ab initio prediction:Prodigal:002006,similar to AA sequence:UniProtKB:O67610;locus_tag=OPEJFKBJ_01476;product=3-oxoacyl-[acyl-carrier-protein] reductase FabG
SNZR01000011.1	Prodigal:002006	CDS	1532905	1533891	.	-	0	ID=OPEJFKBJ_01477;Name=corA_2;db_xref=COG:COG0598;gene=corA_2;inference=ab initio prediction:Prodigal:002006,similar to AA sequence:UniProtKB:P0ABI4;locus_tag=OPEJFKBJ_01477;product=Magnesium transport protein CorA
SNZR01000011.1	Prodigal:002006	CDS	1533895	1535652	.	-	0	ID=OPEJFKBJ_01478;eC_number=1.3.8.-;Name=dmdC_2;db_xref=COG:COG1960;gene=dmdC_2;inference=ab initio prediction:Prodigal:002006,similar to AA sequence:UniProtKB:Q5LLW7;locus_tag=OPEJFKBJ_01478;product=3-methylmercaptopropionyl-CoA dehydrogenase
SNZR01000011.1	Prodigal:002006	CDS	1535750	1536736	.	+	0	ID=OPEJFKBJ_01479;eC_number=2.7.7.87;Name=ywlC;db_xref=COG:COG0009;gene=ywlC;inference=ab initio prediction:Prodigal:002006,similar to AA sequence:UniProtKB:P39153;locus_tag=OPEJFKBJ_01479;product=Threonylcarbamoyl-AMP synthase
SNZR01000011.1	Prodigal:002006	CDS	1537075	1538010	.	+	0	ID=OPEJFKBJ_01480;inference=ab initio prediction:Prodigal:002006;locus_tag=OPEJFKBJ_01480;product=hypothetical protein
SNZR01000011.1	Prodigal:002006	CDS	1538174	1539118	.	-	0	ID=OPEJFKBJ_01481;inference=ab initio prediction:Prodigal:002006;locus_tag=OPEJFKBJ_01481;product=hypothetical protein
SNZR01000011.1	Prodigal:002006	CDS	1539115	1539714	.	-	0	ID=OPEJFKBJ_01482;inference=ab initio prediction:Prodigal:002006;locus_tag=OPEJFKBJ_01482;product=hypothetical protein
SNZR01000011.1	Prodigal:002006	CDS	1539711	1540334	.	-	0	ID=OPEJFKBJ_01483;eC_number=2.7.8.-;Name=pgsA2;db_xref=COG:COG0558;gene=pgsA2;inference=ab initio prediction:Prodigal:002006,similar to AA sequence:UniProtKB:Q827U4;locus_tag=OPEJFKBJ_01483;product=Phosphatidylinositol phosphate synthase
SNZR01000011.1	Prodigal:002006	CDS	1540800	1541183	.	-	0	ID=OPEJFKBJ_01484;db_xref=COG:COG2852;inference=ab initio prediction:Prodigal:002006,similar to AA sequence:UniProtKB:P44116;locus_tag=OPEJFKBJ_01484;product=putative protein
SNZR01000011.1	Prodigal:002006	CDS	1541509	1542033	.	+	0	ID=OPEJFKBJ_01485;inference=ab initio prediction:Prodigal:002006;locus_tag=OPEJFKBJ_01485;product=hypothetical protein
SNZR01000011.1	Prodigal:002006	CDS	1542226	1543752	.	-	0	ID=OPEJFKBJ_01486;eC_number=6.4.1.3;Name=pccB_1;db_xref=COG:COG4799;gene=pccB_1;inference=ab initio prediction:Prodigal:002006,similar to AA sequence:UniProtKB:Q3J4E3;locus_tag=OPEJFKBJ_01486;product=Propionyl-CoA carboxylase beta chain
SNZR01000011.1	Prodigal:002006	CDS	1544056	1544769	.	-	0	ID=OPEJFKBJ_01487;inference=ab initio prediction:Prodigal:002006;locus_tag=OPEJFKBJ_01487;product=hypothetical protein
SNZR01000011.1	Prodigal:002006	CDS	1544762	1545433	.	-	0	ID=OPEJFKBJ_01488;eC_number=3.6.1.1;Name=ppaX;db_xref=COG:COG0546;gene=ppaX;inference=ab initio prediction:Prodigal:002006,similar to AA sequence:UniProtKB:Q9JMQ2;locus_tag=OPEJFKBJ_01488;product=Pyrophosphatase PpaX
SNZR01000011.1	Prodigal:002006	CDS	1545442	1545753	.	-	0	ID=OPEJFKBJ_01489;inference=ab initio prediction:Prodigal:002006;locus_tag=OPEJFKBJ_01489;product=hypothetical protein
SNZR01000011.1	Prodigal:002006	CDS	1545781	1547112	.	-	0	ID=OPEJFKBJ_01490;inference=ab initio prediction:Prodigal:002006;locus_tag=OPEJFKBJ_01490;product=hypothetical protein
SNZR01000011.1	Prodigal:002006	CDS	1547199	1547528	.	+	0	ID=OPEJFKBJ_01491;eC_number=4.2.1.84;Name=nthB_2;gene=nthB_2;inference=ab initio prediction:Prodigal:002006,similar to AA sequence:UniProtKB:P97052;locus_tag=OPEJFKBJ_01491;product=Nitrile hydratase subunit beta
SNZR01000011.1	Prodigal:002006	CDS	1547525	1547812	.	+	0	ID=OPEJFKBJ_01492;eC_number=3.5.5.8;Name=scnA;gene=scnA;inference=ab initio prediction:Prodigal:002006,similar to AA sequence:UniProtKB:O66187;locus_tag=OPEJFKBJ_01492;product=Thiocyanate hydrolase subunit alpha
SNZR01000011.1	Prodigal:002006	CDS	1547809	1548420	.	+	0	ID=OPEJFKBJ_01493;eC_number=4.2.1.84;inference=ab initio prediction:Prodigal:002006,similar to AA sequence:UniProtKB:P29378;locus_tag=OPEJFKBJ_01493;product=Low-molecular weight cobalt-containing nitrile hydratase subunit alpha
SNZR01000011.1	Prodigal:002006	CDS	1548724	1549710	.	+	0	ID=OPEJFKBJ_01494;inference=ab initio prediction:Prodigal:002006;locus_tag=OPEJFKBJ_01494;product=hypothetical protein
SNZR01000011.1	Prodigal:002006	CDS	1549753	1550967	.	-	0	ID=OPEJFKBJ_01495;inference=ab initio prediction:Prodigal:002006;locus_tag=OPEJFKBJ_01495;product=hypothetical protein
SNZR01000011.1	Prodigal:002006	CDS	1551039	1552082	.	+	0	ID=OPEJFKBJ_01496;inference=ab initio prediction:Prodigal:002006;locus_tag=OPEJFKBJ_01496;product=hypothetical protein
SNZR01000011.1	Prodigal:002006	CDS	1552098	1553087	.	-	0	ID=OPEJFKBJ_01497;inference=ab initio prediction:Prodigal:002006,similar to AA sequence:UniProtKB:B3EWP1;locus_tag=OPEJFKBJ_01497;note=UPF0065 protein in clcB-clcD intergenic region;product=hypothetical protein
SNZR01000011.1	Prodigal:002006	CDS	1553261	1555093	.	+	0	ID=OPEJFKBJ_01498;eC_number=4.2.1.9;Name=ilvD_1;db_xref=COG:COG0129;gene=ilvD_1;inference=ab initio prediction:Prodigal:002006,similar to AA sequence:UniProtKB:P55186;locus_tag=OPEJFKBJ_01498;product=Dihydroxy-acid dehydratase
SNZR01000011.1	Prodigal:002006	CDS	1555149	1556273	.	+	0	ID=OPEJFKBJ_01499;eC_number=3.7.1.3;Name=kynu;gene=kynu;inference=ab initio prediction:Prodigal:002006,protein motif:HAMAP:MF_01970;locus_tag=OPEJFKBJ_01499;product=Kynureninase
SNZR01000011.1	Prodigal:002006	CDS	1556297	1557268	.	-	0	ID=OPEJFKBJ_01500;eC_number=2.1.1.77;Name=pcm_2;gene=pcm_2;inference=ab initio prediction:Prodigal:002006,protein motif:HAMAP:MF_00090;locus_tag=OPEJFKBJ_01500;product=Protein-L-isoaspartate O-methyltransferase
SNZR01000011.1	Prodigal:002006	CDS	1557351	1558334	.	+	0	ID=OPEJFKBJ_01501;eC_number=3.4.11.-;db_xref=COG:COG3191;inference=ab initio prediction:Prodigal:002006,similar to AA sequence:UniProtKB:P9WM23;locus_tag=OPEJFKBJ_01501;product=putative aminopeptidase
SNZR01000011.1	Prodigal:002006	CDS	1558624	1559307	.	+	0	ID=OPEJFKBJ_01502;eC_number=5.1.3.1;Name=rpe;gene=rpe;inference=ab initio prediction:Prodigal:002006,similar to AA sequence:UniProtKB:P74061;locus_tag=OPEJFKBJ_01502;product=Ribulose-phosphate 3-epimerase
SNZR01000011.1	Prodigal:002006	CDS	1559390	1560697	.	+	0	ID=OPEJFKBJ_01503;eC_number=4.3.2.2;Name=purB;db_xref=COG:COG0015;gene=purB;inference=ab initio prediction:Prodigal:002006,similar to AA sequence:UniProtKB:P12047;locus_tag=OPEJFKBJ_01503;product=Adenylosuccinate lyase
SNZR01000011.1	Prodigal:002006	CDS	1560741	1562453	.	+	0	ID=OPEJFKBJ_01504;inference=ab initio prediction:Prodigal:002006;locus_tag=OPEJFKBJ_01504;product=hypothetical protein
SNZR01000011.1	Prodigal:002006	CDS	1562597	1563484	.	+	0	ID=OPEJFKBJ_01505;Name=fieF;db_xref=COG:COG0053;gene=fieF;inference=ab initio prediction:Prodigal:002006,similar to AA sequence:UniProtKB:P69380;locus_tag=OPEJFKBJ_01505;product=Ferrous-iron efflux pump FieF
SNZR01000011.1	Prodigal:002006	CDS	1563574	1565148	.	+	0	ID=OPEJFKBJ_01506;inference=ab initio prediction:Prodigal:002006;locus_tag=OPEJFKBJ_01506;product=hypothetical protein
SNZR01000011.1	Prodigal:002006	CDS	1565186	1565863	.	+	0	ID=OPEJFKBJ_01507;eC_number=2.1.3.-;Name=cmoA;gene=cmoA;inference=ab initio prediction:Prodigal:002006,protein motif:HAMAP:MF_01589;locus_tag=OPEJFKBJ_01507;product=Carboxy-S-adenosyl-L-methionine synthase
SNZR01000011.1	Prodigal:002006	CDS	1565996	1566256	.	+	0	ID=OPEJFKBJ_01508;inference=ab initio prediction:Prodigal:002006;locus_tag=OPEJFKBJ_01508;product=hypothetical protein
SNZR01000011.1	Prodigal:002006	CDS	1566412	1566900	.	+	0	ID=OPEJFKBJ_01509;eC_number=1.16.3.1;Name=bfr;db_xref=COG:COG2193;gene=bfr;inference=ab initio prediction:Prodigal:002006,similar to AA sequence:UniProtKB:Q59738;locus_tag=OPEJFKBJ_01509;product=Bacterioferritin
SNZR01000011.1	Prodigal:002006	CDS	1566999	1567535	.	+	0	ID=OPEJFKBJ_01510;eC_number=1.16.-.-;Name=dps;gene=dps;inference=ab initio prediction:Prodigal:002006,protein motif:HAMAP:MF_01441;locus_tag=OPEJFKBJ_01510;product=DNA protection during starvation protein
SNZR01000011.1	Prodigal:002006	CDS	1567603	1568085	.	-	0	ID=OPEJFKBJ_01511;eC_number=2.3.1.-;Name=patZ;db_xref=COG:COG0454;gene=patZ;inference=ab initio prediction:Prodigal:002006,similar to AA sequence:UniProtKB:P76594;locus_tag=OPEJFKBJ_01511;product=Peptidyl-lysine N-acetyltransferase PatZ
SNZR01000011.1	Prodigal:002006	CDS	1568218	1570869	.	-	0	ID=OPEJFKBJ_01512;eC_number=2.7.13.3;Name=pdhS;gene=pdhS;inference=ab initio prediction:Prodigal:002006,similar to AA sequence:UniProtKB:Q57BR6;locus_tag=OPEJFKBJ_01512;product=Cell-division control histidine kinase PdhS
SNZR01000011.1	Prodigal:002006	CDS	1571048	1571545	.	+	0	ID=OPEJFKBJ_01513;inference=ab initio prediction:Prodigal:002006;locus_tag=OPEJFKBJ_01513;product=hypothetical protein
SNZR01000011.1	Prodigal:002006	CDS	1571653	1573827	.	-	0	ID=OPEJFKBJ_01514;eC_number=6.1.1.14;Name=glyS;db_xref=COG:COG0751;gene=glyS;inference=ab initio prediction:Prodigal:002006,similar to AA sequence:UniProtKB:P00961;locus_tag=OPEJFKBJ_01514;product=Glycine--tRNA ligase beta subunit
SNZR01000011.1	Prodigal:002006	CDS	1574047	1574466	.	-	0	ID=OPEJFKBJ_01515;inference=ab initio prediction:Prodigal:002006;locus_tag=OPEJFKBJ_01515;product=hypothetical protein
SNZR01000011.1	Prodigal:002006	CDS	1574463	1575449	.	-	0	ID=OPEJFKBJ_01516;eC_number=6.1.1.14;Name=glyQ;db_xref=COG:COG0752;gene=glyQ;inference=ab initio prediction:Prodigal:002006,similar to AA sequence:UniProtKB:P00960;locus_tag=OPEJFKBJ_01516;product=Glycine--tRNA ligase alpha subunit
SNZR01000011.1	Prodigal:002006	CDS	1575501	1575839	.	+	0	ID=OPEJFKBJ_01517;inference=ab initio prediction:Prodigal:002006;locus_tag=OPEJFKBJ_01517;product=hypothetical protein
SNZR01000011.1	Prodigal:002006	CDS	1575896	1576684	.	-	0	ID=OPEJFKBJ_01518;eC_number=2.1.1.223;Name=yfiC;gene=yfiC;inference=ab initio prediction:Prodigal:002006,protein motif:HAMAP:MF_01872;locus_tag=OPEJFKBJ_01518;product=tRNA1(Val) (adenine(37)-N6)-methyltransferase
SNZR01000011.1	Prodigal:002006	CDS	1576674	1576898	.	-	0	ID=OPEJFKBJ_01519;inference=ab initio prediction:Prodigal:002006;locus_tag=OPEJFKBJ_01519;product=hypothetical protein
SNZR01000011.1	Prodigal:002006	CDS	1577013	1578032	.	+	0	ID=OPEJFKBJ_01520;eC_number=2.5.1.90;Name=ispB;db_xref=COG:COG0142;gene=ispB;inference=ab initio prediction:Prodigal:002006,similar to AA sequence:UniProtKB:P44916;locus_tag=OPEJFKBJ_01520;product=Octaprenyl diphosphate synthase
SNZR01000011.1	Prodigal:002006	CDS	1578052	1578555	.	+	0	ID=OPEJFKBJ_01521;inference=ab initio prediction:Prodigal:002006;locus_tag=OPEJFKBJ_01521;product=hypothetical protein
SNZR01000011.1	Prodigal:002006	CDS	1578605	1578757	.	-	0	ID=OPEJFKBJ_01522;inference=ab initio prediction:Prodigal:002006;locus_tag=OPEJFKBJ_01522;product=hypothetical protein
SNZR01000011.1	Prodigal:002006	CDS	1579360	1579650	.	+	0	ID=OPEJFKBJ_01523;inference=ab initio prediction:Prodigal:002006;locus_tag=OPEJFKBJ_01523;product=hypothetical protein
SNZR01000011.1	Aragorn:001002	tRNA	1579810	1579885	.	-	.	ID=OPEJFKBJ_01524;inference=COORDINATES:profile:Aragorn:001002;locus_tag=OPEJFKBJ_01524;product=tRNA-Phe(gaa)
SNZR01000011.1	Prodigal:002006	CDS	1579921	1580121	.	-	0	ID=OPEJFKBJ_01525;Name=yacG;gene=yacG;inference=ab initio prediction:Prodigal:002006,protein motif:HAMAP:MF_00649;locus_tag=OPEJFKBJ_01525;product=DNA gyrase inhibitor YacG
SNZR01000011.1	Prodigal:002006	CDS	1580118	1580645	.	-	0	ID=OPEJFKBJ_01526;eC_number=3.6.1.9;Name=yhdE;db_xref=COG:COG0424;gene=yhdE;inference=ab initio prediction:Prodigal:002006,similar to AA sequence:UniProtKB:P25536;locus_tag=OPEJFKBJ_01526;product=dTTP/UTP pyrophosphatase
SNZR01000011.1	Prodigal:002006	CDS	1580738	1581622	.	-	0	ID=OPEJFKBJ_01527;inference=ab initio prediction:Prodigal:002006;locus_tag=OPEJFKBJ_01527;product=hypothetical protein
SNZR01000011.1	Prodigal:002006	CDS	1581668	1582369	.	-	0	ID=OPEJFKBJ_01528;eC_number=4.1.1.65;Name=psd_2;db_xref=COG:COG0688;gene=psd_2;inference=ab initio prediction:Prodigal:002006,similar to AA sequence:UniProtKB:P9WHQ5;locus_tag=OPEJFKBJ_01528;product=Phosphatidylserine decarboxylase proenzyme
SNZR01000011.1	Prodigal:002006	CDS	1582366	1584363	.	-	0	ID=OPEJFKBJ_01529;Name=atm1;db_xref=COG:COG5265;gene=atm1;inference=ab initio prediction:Prodigal:002006,similar to AA sequence:UniProtKB:Q2G506;locus_tag=OPEJFKBJ_01529;product=ATM1-type heavy metal exporter
SNZR01000011.1	Prodigal:002006	CDS	1584433	1585941	.	-	0	ID=OPEJFKBJ_01530;inference=ab initio prediction:Prodigal:002006;locus_tag=OPEJFKBJ_01530;product=hypothetical protein
SNZR01000011.1	Prodigal:002006	CDS	1585990	1586637	.	+	0	ID=OPEJFKBJ_01531;inference=ab initio prediction:Prodigal:002006;locus_tag=OPEJFKBJ_01531;product=hypothetical protein
SNZR01000011.1	Prodigal:002006	CDS	1586776	1587294	.	+	0	ID=OPEJFKBJ_01532;inference=ab initio prediction:Prodigal:002006;locus_tag=OPEJFKBJ_01532;product=hypothetical protein
SNZR01000011.1	Prodigal:002006	CDS	1587300	1587827	.	+	0	ID=OPEJFKBJ_01533;inference=ab initio prediction:Prodigal:002006;locus_tag=OPEJFKBJ_01533;product=hypothetical protein
SNZR01000011.1	Prodigal:002006	CDS	1587814	1589313	.	-	0	ID=OPEJFKBJ_01534;Name=nnr;db_xref=COG:COG0062;gene=nnr;inference=ab initio prediction:Prodigal:002006,similar to AA sequence:UniProtKB:Q9X024;locus_tag=OPEJFKBJ_01534;product=Bifunctional NAD(P)H-hydrate repair enzyme Nnr
SNZR01000011.1	Prodigal:002006	CDS	1589483	1589821	.	+	0	ID=OPEJFKBJ_01535;Name=glnB;db_xref=COG:COG0347;gene=glnB;inference=ab initio prediction:Prodigal:002006,similar to AA sequence:UniProtKB:P11671;locus_tag=OPEJFKBJ_01535;product=Nitrogen regulatory protein P-II
SNZR01000011.1	Prodigal:002006	CDS	1589901	1591310	.	+	0	ID=OPEJFKBJ_01536;eC_number=6.3.1.2;Name=glnA;db_xref=COG:COG0174;gene=glnA;inference=ab initio prediction:Prodigal:002006,similar to AA sequence:UniProtKB:P0A9C5;locus_tag=OPEJFKBJ_01536;product=Glutamine synthetase
SNZR01000011.1	Prodigal:002006	CDS	1591452	1592750	.	+	0	ID=OPEJFKBJ_01537;inference=ab initio prediction:Prodigal:002006,similar to AA sequence:UniProtKB:P0AE45;locus_tag=OPEJFKBJ_01537;note=UPF0053 inner membrane protein YtfL;product=hypothetical protein
SNZR01000011.1	Prodigal:002006	CDS	1592826	1595135	.	+	0	ID=OPEJFKBJ_01538;eC_number=3.1.13.1;Name=rnr;db_xref=COG:COG0557;gene=rnr;inference=ab initio prediction:Prodigal:002006,similar to AA sequence:UniProtKB:P21499;locus_tag=OPEJFKBJ_01538;product=Ribonuclease R
SNZR01000011.1	Prodigal:002006	CDS	1595132	1595659	.	+	0	ID=OPEJFKBJ_01539;inference=ab initio prediction:Prodigal:002006;locus_tag=OPEJFKBJ_01539;product=hypothetical protein
SNZR01000011.1	Prodigal:002006	CDS	1595604	1596329	.	+	0	ID=OPEJFKBJ_01540;inference=ab initio prediction:Prodigal:002006;locus_tag=OPEJFKBJ_01540;product=hypothetical protein
SNZR01000011.1	Prodigal:002006	CDS	1596450	1596617	.	+	0	ID=OPEJFKBJ_01541;Name=rpmG;db_xref=COG:COG0267;gene=rpmG;inference=ab initio prediction:Prodigal:002006,similar to AA sequence:UniProtKB:Q6N554;locus_tag=OPEJFKBJ_01541;product=50S ribosomal protein L33
SNZR01000011.1	Prodigal:002006	CDS	1596750	1596986	.	+	0	ID=OPEJFKBJ_01542;inference=ab initio prediction:Prodigal:002006;locus_tag=OPEJFKBJ_01542;product=hypothetical protein
SNZR01000011.1	Prodigal:002006	CDS	1597081	1597350	.	+	0	ID=OPEJFKBJ_01543;inference=ab initio prediction:Prodigal:002006;locus_tag=OPEJFKBJ_01543;product=hypothetical protein
SNZR01000011.1	Prodigal:002006	CDS	1597613	1598983	.	-	0	ID=OPEJFKBJ_01544;Name=pleD;gene=pleD;inference=ab initio prediction:Prodigal:002006,similar to AA sequence:UniProtKB:B8GZM2;locus_tag=OPEJFKBJ_01544;product=Response regulator PleD
SNZR01000011.1	Prodigal:002006	CDS	1598996	1599367	.	-	0	ID=OPEJFKBJ_01545;Name=divK;gene=divK;inference=ab initio prediction:Prodigal:002006,similar to AA sequence:UniProtKB:Q7BBW0;locus_tag=OPEJFKBJ_01545;product=Polar-differentiation response regulator DivK
SNZR01000011.1	Prodigal:002006	CDS	1599451	1599768	.	+	0	ID=OPEJFKBJ_01546;inference=ab initio prediction:Prodigal:002006;locus_tag=OPEJFKBJ_01546;product=hypothetical protein
SNZR01000011.1	Prodigal:002006	CDS	1599765	1601048	.	+	0	ID=OPEJFKBJ_01547;eC_number=2.7.7.7;Name=dinB;gene=dinB;inference=ab initio prediction:Prodigal:002006,protein motif:HAMAP:MF_01113;locus_tag=OPEJFKBJ_01547;product=DNA polymerase IV
SNZR01000011.1	Prodigal:002006	CDS	1601039	1601971	.	-	0	ID=OPEJFKBJ_01548;inference=ab initio prediction:Prodigal:002006;locus_tag=OPEJFKBJ_01548;product=hypothetical protein
SNZR01000011.1	Prodigal:002006	CDS	1602021	1602491	.	+	0	ID=OPEJFKBJ_01549;inference=ab initio prediction:Prodigal:002006;locus_tag=OPEJFKBJ_01549;product=hypothetical protein
SNZR01000011.1	Prodigal:002006	CDS	1602488	1603237	.	+	0	ID=OPEJFKBJ_01550;inference=ab initio prediction:Prodigal:002006;locus_tag=OPEJFKBJ_01550;product=hypothetical protein
SNZR01000011.1	Prodigal:002006	CDS	1603234	1604454	.	+	0	ID=OPEJFKBJ_01551;inference=ab initio prediction:Prodigal:002006;locus_tag=OPEJFKBJ_01551;product=hypothetical protein
SNZR01000011.1	Prodigal:002006	CDS	1604511	1604942	.	+	0	ID=OPEJFKBJ_01552;inference=ab initio prediction:Prodigal:002006;locus_tag=OPEJFKBJ_01552;product=hypothetical protein
SNZR01000011.1	Prodigal:002006	CDS	1605110	1606333	.	-	0	ID=OPEJFKBJ_01553;eC_number=2.10.1.1;Name=moeA_2;db_xref=COG:COG0303;gene=moeA_2;inference=ab initio prediction:Prodigal:002006,similar to AA sequence:UniProtKB:P12281;locus_tag=OPEJFKBJ_01553;product=Molybdopterin molybdenumtransferase
SNZR01000011.1	Prodigal:002006	CDS	1606338	1606811	.	-	0	ID=OPEJFKBJ_01554;eC_number=4.6.1.17;Name=moaC;db_xref=COG:COG0315;gene=moaC;inference=ab initio prediction:Prodigal:002006,similar to AA sequence:UniProtKB:P0A738;locus_tag=OPEJFKBJ_01554;product=Cyclic pyranopterin monophosphate synthase
SNZR01000011.1	Prodigal:002006	CDS	1606815	1607621	.	-	0	ID=OPEJFKBJ_01555;eC_number=4.1.1.48;Name=trpC;gene=trpC;inference=ab initio prediction:Prodigal:002006,similar to AA sequence:UniProtKB:Q2YRR4;locus_tag=OPEJFKBJ_01555;product=Indole-3-glycerol phosphate synthase
SNZR01000011.1	Prodigal:002006	CDS	1607618	1608640	.	-	0	ID=OPEJFKBJ_01556;eC_number=2.4.2.18;Name=trpD;db_xref=COG:COG0547;gene=trpD;inference=ab initio prediction:Prodigal:002006,similar to AA sequence:UniProtKB:P00500;locus_tag=OPEJFKBJ_01556;product=Anthranilate phosphoribosyltransferase
SNZR01000011.1	Prodigal:002006	CDS	1608697	1609431	.	-	0	ID=OPEJFKBJ_01557;inference=ab initio prediction:Prodigal:002006;locus_tag=OPEJFKBJ_01557;product=hypothetical protein
SNZR01000011.1	Prodigal:002006	CDS	1609446	1609880	.	-	0	ID=OPEJFKBJ_01558;Name=cycA_1;db_xref=COG:COG3909;gene=cycA_1;inference=ab initio prediction:Prodigal:002006,similar to AA sequence:UniProtKB:P00149;locus_tag=OPEJFKBJ_01558;product=Cytochrome c'
SNZR01000011.1	Prodigal:002006	CDS	1610132	1613365	.	-	0	ID=OPEJFKBJ_01559;Name=oqxB18;gene=oqxB18;inference=ab initio prediction:Prodigal:002006,similar to AA sequence:BARRGD:NG_050436.1;locus_tag=OPEJFKBJ_01559;product=multidrug efflux RND transporter permease subunit OqxB18
SNZR01000011.1	Prodigal:002006	CDS	1613366	1614514	.	-	0	ID=OPEJFKBJ_01560;Name=bepF_2;gene=bepF_2;inference=ab initio prediction:Prodigal:002006,similar to AA sequence:UniProtKB:Q8FWV8;locus_tag=OPEJFKBJ_01560;product=Efflux pump periplasmic linker BepF
SNZR01000011.1	Prodigal:002006	CDS	1614610	1614942	.	-	0	ID=OPEJFKBJ_01561;inference=ab initio prediction:Prodigal:002006;locus_tag=OPEJFKBJ_01561;product=hypothetical protein
SNZR01000011.1	Prodigal:002006	CDS	1615128	1615370	.	+	0	ID=OPEJFKBJ_01562;inference=ab initio prediction:Prodigal:002006;locus_tag=OPEJFKBJ_01562;product=hypothetical protein
SNZR01000011.1	Prodigal:002006	CDS	1615456	1616289	.	+	0	ID=OPEJFKBJ_01563;eC_number=1.17.1.5;Name=ndhF;gene=ndhF;inference=ab initio prediction:Prodigal:002006,similar to AA sequence:UniProtKB:Q0QLF4;locus_tag=OPEJFKBJ_01563;product=Nicotinate dehydrogenase FAD-subunit
SNZR01000011.1	Prodigal:002006	CDS	1616286	1619210	.	+	0	ID=OPEJFKBJ_01564;eC_number=1.2.99.7;Name=mop;gene=mop;inference=ab initio prediction:Prodigal:002006,similar to AA sequence:UniProtKB:Q46509;locus_tag=OPEJFKBJ_01564;product=Aldehyde oxidoreductase
SNZR01000011.1	Prodigal:002006	CDS	1619207	1620697	.	+	0	ID=OPEJFKBJ_01565;eC_number=1.3.7.1;Name=Hnr;gene=Hnr;inference=ab initio prediction:Prodigal:002006,similar to AA sequence:UniProtKB:Q0QLF7;locus_tag=OPEJFKBJ_01565;product=6-hydroxynicotinate reductase
SNZR01000011.1	Prodigal:002006	CDS	1620697	1621731	.	+	0	ID=OPEJFKBJ_01566;inference=ab initio prediction:Prodigal:002006;locus_tag=OPEJFKBJ_01566;product=hypothetical protein
SNZR01000011.1	Prodigal:002006	CDS	1621728	1622312	.	+	0	ID=OPEJFKBJ_01567;inference=ab initio prediction:Prodigal:002006;locus_tag=OPEJFKBJ_01567;product=hypothetical protein
SNZR01000011.1	Prodigal:002006	CDS	1622357	1623562	.	+	0	ID=OPEJFKBJ_01568;inference=ab initio prediction:Prodigal:002006;locus_tag=OPEJFKBJ_01568;product=hypothetical protein
SNZR01000011.1	Prodigal:002006	CDS	1623689	1625584	.	+	0	ID=OPEJFKBJ_01569;inference=ab initio prediction:Prodigal:002006;locus_tag=OPEJFKBJ_01569;product=hypothetical protein
SNZR01000011.1	Prodigal:002006	CDS	1625581	1626360	.	+	0	ID=OPEJFKBJ_01570;eC_number=7.3.2.3;Name=cysA_2;db_xref=COG:COG1118;gene=cysA_2;inference=ab initio prediction:Prodigal:002006,similar to AA sequence:UniProtKB:P14788;locus_tag=OPEJFKBJ_01570;product=Sulfate/thiosulfate import ATP-binding protein CysA
SNZR01000011.1	Prodigal:002006	CDS	1626353	1627054	.	+	0	ID=OPEJFKBJ_01571;Name=livF_10;db_xref=COG:COG0410;gene=livF_10;inference=ab initio prediction:Prodigal:002006,similar to AA sequence:UniProtKB:P22731;locus_tag=OPEJFKBJ_01571;product=High-affinity branched-chain amino acid transport ATP-binding protein LivF
SNZR01000011.1	Prodigal:002006	CDS	1627051	1627632	.	+	0	ID=OPEJFKBJ_01572;inference=ab initio prediction:Prodigal:002006;locus_tag=OPEJFKBJ_01572;product=hypothetical protein
SNZR01000011.1	Prodigal:002006	CDS	1627723	1628091	.	-	0	ID=OPEJFKBJ_01573;inference=ab initio prediction:Prodigal:002006;locus_tag=OPEJFKBJ_01573;product=hypothetical protein
SNZR01000011.1	Prodigal:002006	CDS	1628489	1629064	.	+	0	ID=OPEJFKBJ_01574;inference=ab initio prediction:Prodigal:002006;locus_tag=OPEJFKBJ_01574;product=hypothetical protein
SNZR01000011.1	Prodigal:002006	CDS	1629140	1629547	.	-	0	ID=OPEJFKBJ_01575;inference=ab initio prediction:Prodigal:002006;locus_tag=OPEJFKBJ_01575;product=hypothetical protein
SNZR01000011.1	Prodigal:002006	CDS	1629566	1630648	.	+	0	ID=OPEJFKBJ_01576;eC_number=4.1.99.22;Name=moaA_1;db_xref=COG:COG2896;gene=moaA_1;inference=ab initio prediction:Prodigal:002006,similar to AA sequence:UniProtKB:P69848;locus_tag=OPEJFKBJ_01576;product=GTP 3'%2C8-cyclase
SNZR01000011.1	Prodigal:002006	CDS	1630758	1631297	.	+	0	ID=OPEJFKBJ_01577;inference=ab initio prediction:Prodigal:002006;locus_tag=OPEJFKBJ_01577;product=hypothetical protein
SNZR01000011.1	Prodigal:002006	CDS	1631338	1632774	.	+	0	ID=OPEJFKBJ_01578;Name=dctM_3;db_xref=COG:COG1593;gene=dctM_3;inference=ab initio prediction:Prodigal:002006,similar to AA sequence:UniProtKB:Q9HU16;locus_tag=OPEJFKBJ_01578;product=C4-dicarboxylate TRAP transporter large permease protein DctM
SNZR01000011.1	Prodigal:002006	CDS	1632819	1633568	.	+	0	ID=OPEJFKBJ_01579;Name=artJ;db_xref=COG:COG0834;gene=artJ;inference=ab initio prediction:Prodigal:002006,similar to AA sequence:UniProtKB:P30860;locus_tag=OPEJFKBJ_01579;product=ABC transporter arginine-binding protein 1
SNZR01000011.1	Prodigal:002006	CDS	1633599	1634471	.	+	0	ID=OPEJFKBJ_01580;eC_number=1.1.1.60;Name=glxR;db_xref=COG:COG2084;gene=glxR;inference=ab initio prediction:Prodigal:002006,similar to AA sequence:UniProtKB:P77161;locus_tag=OPEJFKBJ_01580;product=2-hydroxy-3-oxopropionate reductase
SNZR01000011.1	Prodigal:002006	CDS	1634602	1636020	.	-	0	ID=OPEJFKBJ_01581;inference=ab initio prediction:Prodigal:002006;locus_tag=OPEJFKBJ_01581;product=hypothetical protein
SNZR01000011.1	Prodigal:002006	CDS	1636132	1636830	.	-	0	ID=OPEJFKBJ_01582;eC_number=2.1.1.77;Name=pcm_3;gene=pcm_3;inference=ab initio prediction:Prodigal:002006,protein motif:HAMAP:MF_00090;locus_tag=OPEJFKBJ_01582;product=Protein-L-isoaspartate O-methyltransferase
SNZR01000011.1	Prodigal:002006	CDS	1636903	1637673	.	-	0	ID=OPEJFKBJ_01583;eC_number=3.1.3.5;Name=surE;db_xref=COG:COG0496;gene=surE;inference=ab initio prediction:Prodigal:002006,similar to AA sequence:UniProtKB:B2S5B9;locus_tag=OPEJFKBJ_01583;product=5'-nucleotidase SurE
SNZR01000011.1	Prodigal:002006	CDS	1637783	1638115	.	-	0	ID=OPEJFKBJ_01584;inference=ab initio prediction:Prodigal:002006;locus_tag=OPEJFKBJ_01584;product=hypothetical protein
SNZR01000011.1	Prodigal:002006	CDS	1638115	1638471	.	-	0	ID=OPEJFKBJ_01585;inference=ab initio prediction:Prodigal:002006;locus_tag=OPEJFKBJ_01585;product=hypothetical protein
SNZR01000011.1	Prodigal:002006	CDS	1638559	1640031	.	-	0	ID=OPEJFKBJ_01586;eC_number=6.3.5.-;Name=gatB;db_xref=COG:COG0064;gene=gatB;inference=ab initio prediction:Prodigal:002006,similar to AA sequence:UniProtKB:Q9HVT7;locus_tag=OPEJFKBJ_01586;product=Aspartyl/glutamyl-tRNA(Asn/Gln) amidotransferase subunit B
SNZR01000011.1	Prodigal:002006	CDS	1640164	1640415	.	+	0	ID=OPEJFKBJ_01587;inference=ab initio prediction:Prodigal:002006;locus_tag=OPEJFKBJ_01587;product=hypothetical protein
SNZR01000011.1	Prodigal:002006	CDS	1640425	1640724	.	-	0	ID=OPEJFKBJ_01588;inference=ab initio prediction:Prodigal:002006;locus_tag=OPEJFKBJ_01588;product=hypothetical protein
SNZR01000011.1	Prodigal:002006	CDS	1640721	1641026	.	-	0	ID=OPEJFKBJ_01589;Name=tyrA;db_xref=COG:COG0287;gene=tyrA;inference=ab initio prediction:Prodigal:002006,similar to AA sequence:UniProtKB:P43902;locus_tag=OPEJFKBJ_01589;product=T-protein
SNZR01000011.1	Prodigal:002006	CDS	1641026	1642528	.	-	0	ID=OPEJFKBJ_01590;eC_number=6.3.5.7;Name=gatA_2;db_xref=COG:COG0154;gene=gatA_2;inference=ab initio prediction:Prodigal:002006,similar to AA sequence:UniProtKB:Q9HVT8;locus_tag=OPEJFKBJ_01590;product=Glutamyl-tRNA(Gln) amidotransferase subunit A
SNZR01000011.1	Prodigal:002006	CDS	1642630	1642917	.	-	0	ID=OPEJFKBJ_01591;eC_number=6.3.5.-;Name=gatC;db_xref=COG:COG0721;gene=gatC;inference=ab initio prediction:Prodigal:002006,similar to AA sequence:UniProtKB:Q9HVT9;locus_tag=OPEJFKBJ_01591;product=Glutamyl-tRNA(Gln) amidotransferase subunit C
SNZR01000011.1	Prodigal:002006	CDS	1642978	1643457	.	-	0	ID=OPEJFKBJ_01592;inference=ab initio prediction:Prodigal:002006;locus_tag=OPEJFKBJ_01592;product=hypothetical protein
SNZR01000011.1	Prodigal:002006	CDS	1643558	1644256	.	-	0	ID=OPEJFKBJ_01593;inference=ab initio prediction:Prodigal:002006,similar to AA sequence:UniProtKB:P99149;locus_tag=OPEJFKBJ_01593;note=UPF0173 metal-dependent hydrolase SA1529;product=hypothetical protein
SNZR01000011.1	Prodigal:002006	CDS	1644346	1644840	.	+	0	ID=OPEJFKBJ_01594;eC_number=3.1.-.-;Name=yrrK;db_xref=COG:COG0816;gene=yrrK;inference=ab initio prediction:Prodigal:002006,similar to AA sequence:UniProtKB:O34634;locus_tag=OPEJFKBJ_01594;product=Putative pre-16S rRNA nuclease
SNZR01000011.1	Prodigal:002006	CDS	1644951	1645169	.	+	0	ID=OPEJFKBJ_01595;inference=ab initio prediction:Prodigal:002006;locus_tag=OPEJFKBJ_01595;product=hypothetical protein
SNZR01000011.1	Prodigal:002006	CDS	1645268	1646536	.	-	0	ID=OPEJFKBJ_01596;inference=ab initio prediction:Prodigal:002006;locus_tag=OPEJFKBJ_01596;product=hypothetical protein
SNZR01000011.1	Prodigal:002006	CDS	1646533	1647144	.	-	0	ID=OPEJFKBJ_01597;eC_number=2.3.1.15;Name=plsY;db_xref=COG:COG0344;gene=plsY;inference=ab initio prediction:Prodigal:002006,similar to AA sequence:UniProtKB:P60782;locus_tag=OPEJFKBJ_01597;product=putative glycerol-3-phosphate acyltransferase
SNZR01000011.1	Prodigal:002006	CDS	1647144	1648463	.	-	0	ID=OPEJFKBJ_01598;eC_number=3.5.2.3;Name=pyrC;db_xref=COG:COG0044;gene=pyrC;inference=ab initio prediction:Prodigal:002006,similar to AA sequence:UniProtKB:O66990;locus_tag=OPEJFKBJ_01598;product=Dihydroorotase
SNZR01000011.1	Prodigal:002006	CDS	1648534	1649472	.	-	0	ID=OPEJFKBJ_01599;eC_number=2.1.3.2;Name=pyrB;gene=pyrB;inference=ab initio prediction:Prodigal:002006,similar to AA sequence:UniProtKB:P56585;locus_tag=OPEJFKBJ_01599;product=Aspartate carbamoyltransferase
SNZR01000011.1	Prodigal:002006	CDS	1649523	1650584	.	+	0	ID=OPEJFKBJ_01600;inference=ab initio prediction:Prodigal:002006;locus_tag=OPEJFKBJ_01600;product=hypothetical protein
SNZR01000011.1	Prodigal:002006	CDS	1650690	1653398	.	+	0	ID=OPEJFKBJ_01601;eC_number=5.6.2.1;Name=topA;db_xref=COG:COG0550;gene=topA;inference=ab initio prediction:Prodigal:002006,similar to AA sequence:UniProtKB:P9WG49;locus_tag=OPEJFKBJ_01601;product=DNA topoisomerase 1
SNZR01000011.1	Prodigal:002006	CDS	1653581	1654675	.	+	0	ID=OPEJFKBJ_01602;Name=takP_1;db_xref=COG:COG4663;gene=takP_1;inference=ab initio prediction:Prodigal:002006,similar to AA sequence:UniProtKB:Q3J1R2;locus_tag=OPEJFKBJ_01602;product=Alpha-keto acid-binding periplasmic protein TakP
SNZR01000011.1	Prodigal:002006	CDS	1655289	1655678	.	+	0	ID=OPEJFKBJ_01603;Name=nanR_1;gene=nanR_1;inference=ab initio prediction:Prodigal:002006,protein motif:HAMAP:MF_01236;locus_tag=OPEJFKBJ_01603;product=HTH-type transcriptional repressor NanR
SNZR01000011.1	Prodigal:002006	CDS	1655837	1656709	.	+	0	ID=OPEJFKBJ_01604;inference=ab initio prediction:Prodigal:002006;locus_tag=OPEJFKBJ_01604;product=hypothetical protein
SNZR01000011.1	Prodigal:002006	CDS	1656717	1656983	.	+	0	ID=OPEJFKBJ_01605;inference=ab initio prediction:Prodigal:002006;locus_tag=OPEJFKBJ_01605;product=hypothetical protein
SNZR01000011.1	Prodigal:002006	CDS	1657321	1657605	.	+	0	ID=OPEJFKBJ_01606;inference=ab initio prediction:Prodigal:002006;locus_tag=OPEJFKBJ_01606;product=hypothetical protein
SNZR01000011.1	Prodigal:002006	CDS	1657698	1657988	.	+	0	ID=OPEJFKBJ_01607;inference=ab initio prediction:Prodigal:002006;locus_tag=OPEJFKBJ_01607;product=hypothetical protein
SNZR01000011.1	Prodigal:002006	CDS	1658001	1659992	.	-	0	ID=OPEJFKBJ_01608;Name=accA1_1;db_xref=COG:COG4770;gene=accA1_1;inference=ab initio prediction:Prodigal:002006,similar to AA sequence:UniProtKB:P9WPQ3;locus_tag=OPEJFKBJ_01608;product=Acetyl-/propionyl-coenzyme A carboxylase alpha chain
SNZR01000011.1	Prodigal:002006	CDS	1660217	1660654	.	-	0	ID=OPEJFKBJ_01609;inference=ab initio prediction:Prodigal:002006;locus_tag=OPEJFKBJ_01609;product=hypothetical protein
SNZR01000011.1	Prodigal:002006	CDS	1660762	1661394	.	-	0	ID=OPEJFKBJ_01610;inference=ab initio prediction:Prodigal:002006;locus_tag=OPEJFKBJ_01610;product=hypothetical protein
SNZR01000011.1	Prodigal:002006	CDS	1661411	1662475	.	-	0	ID=OPEJFKBJ_01611;inference=ab initio prediction:Prodigal:002006;locus_tag=OPEJFKBJ_01611;product=hypothetical protein
SNZR01000011.1	Prodigal:002006	CDS	1662514	1663317	.	-	0	ID=OPEJFKBJ_01612;Name=mkl;db_xref=COG:COG1127;gene=mkl;inference=ab initio prediction:Prodigal:002006,similar to AA sequence:UniProtKB:P9WQL5;locus_tag=OPEJFKBJ_01612;product=putative ribonucleotide transport ATP-binding protein mkl
SNZR01000011.1	Prodigal:002006	CDS	1663321	1664349	.	-	0	ID=OPEJFKBJ_01613;inference=ab initio prediction:Prodigal:002006;locus_tag=OPEJFKBJ_01613;product=hypothetical protein
SNZR01000011.1	Prodigal:002006	CDS	1664620	1665606	.	+	0	ID=OPEJFKBJ_01614;eC_number=5.1.1.20;Name=ycjG;db_xref=COG:COG4948;gene=ycjG;inference=ab initio prediction:Prodigal:002006,similar to AA sequence:UniProtKB:P51981;locus_tag=OPEJFKBJ_01614;product=L-Ala-D/L-Glu epimerase
SNZR01000011.1	Prodigal:002006	CDS	1665673	1666344	.	+	0	ID=OPEJFKBJ_01615;inference=ab initio prediction:Prodigal:002006;locus_tag=OPEJFKBJ_01615;product=hypothetical protein
SNZR01000011.1	Prodigal:002006	CDS	1666415	1667212	.	+	0	ID=OPEJFKBJ_01616;eC_number=2.7.1.49;Name=thiD;db_xref=COG:COG0351;gene=thiD;inference=ab initio prediction:Prodigal:002006,similar to AA sequence:UniProtKB:P76422;locus_tag=OPEJFKBJ_01616;product=Hydroxymethylpyrimidine/phosphomethylpyrimidine kinase
SNZR01000011.1	Prodigal:002006	CDS	1667332	1667949	.	+	0	ID=OPEJFKBJ_01617;Name=sutR;db_xref=COG:COG1396;gene=sutR;inference=ab initio prediction:Prodigal:002006,similar to AA sequence:UniProtKB:P77626;locus_tag=OPEJFKBJ_01617;product=HTH-type transcriptional regulator SutR
SNZR01000011.1	Prodigal:002006	CDS	1667961	1669268	.	-	0	ID=OPEJFKBJ_01618;Name=rarA;db_xref=COG:COG2256;gene=rarA;inference=ab initio prediction:Prodigal:002006,similar to AA sequence:UniProtKB:P0AAZ4;locus_tag=OPEJFKBJ_01618;product=Replication-associated recombination protein A
SNZR01000011.1	Prodigal:002006	CDS	1669355	1669660	.	-	0	ID=OPEJFKBJ_01619;inference=ab initio prediction:Prodigal:002006;locus_tag=OPEJFKBJ_01619;product=hypothetical protein
SNZR01000011.1	Prodigal:002006	CDS	1669807	1671243	.	-	0	ID=OPEJFKBJ_01620;eC_number=3.4.21.107;Name=degP_1;db_xref=COG:COG0265;gene=degP_1;inference=ab initio prediction:Prodigal:002006,similar to AA sequence:UniProtKB:P0C0V0;locus_tag=OPEJFKBJ_01620;product=Periplasmic serine endoprotease DegP
SNZR01000011.1	Prodigal:002006	CDS	1671401	1672750	.	+	0	ID=OPEJFKBJ_01621;eC_number=2.4.1.250;Name=mshA_3;gene=mshA_3;inference=ab initio prediction:Prodigal:002006,protein motif:HAMAP:MF_01695;locus_tag=OPEJFKBJ_01621;product=D-inositol-3-phosphate glycosyltransferase
SNZR01000011.1	Prodigal:002006	CDS	1672781	1673899	.	-	0	ID=OPEJFKBJ_01622;inference=ab initio prediction:Prodigal:002006;locus_tag=OPEJFKBJ_01622;product=hypothetical protein
SNZR01000011.1	Prodigal:002006	CDS	1674038	1674460	.	-	0	ID=OPEJFKBJ_01623;Name=rplQ;db_xref=COG:COG0203;gene=rplQ;inference=ab initio prediction:Prodigal:002006,similar to AA sequence:UniProtKB:Q6N4V8;locus_tag=OPEJFKBJ_01623;product=50S ribosomal protein L17
SNZR01000011.1	Prodigal:002006	CDS	1674681	1675697	.	-	0	ID=OPEJFKBJ_01624;eC_number=2.7.7.6;Name=rpoA;db_xref=COG:COG0202;gene=rpoA;inference=ab initio prediction:Prodigal:002006,similar to AA sequence:UniProtKB:Q925Z2;locus_tag=OPEJFKBJ_01624;product=DNA-directed RNA polymerase subunit alpha
SNZR01000011.1	Prodigal:002006	CDS	1675793	1676182	.	-	0	ID=OPEJFKBJ_01625;Name=rpsK;db_xref=COG:COG0100;gene=rpsK;inference=ab initio prediction:Prodigal:002006,similar to AA sequence:UniProtKB:Q6N4V6;locus_tag=OPEJFKBJ_01625;product=30S ribosomal protein S11
SNZR01000011.1	Prodigal:002006	CDS	1676370	1676738	.	-	0	ID=OPEJFKBJ_01626;Name=rpsM;db_xref=COG:COG0099;gene=rpsM;inference=ab initio prediction:Prodigal:002006,similar to AA sequence:UniProtKB:Q6N4V5;locus_tag=OPEJFKBJ_01626;product=30S ribosomal protein S13
SNZR01000011.1	Prodigal:002006	CDS	1677092	1677496	.	+	0	ID=OPEJFKBJ_01627;inference=ab initio prediction:Prodigal:002006;locus_tag=OPEJFKBJ_01627;product=hypothetical protein
SNZR01000011.1	Prodigal:002006	CDS	1677531	1677719	.	-	0	ID=OPEJFKBJ_01628;inference=ab initio prediction:Prodigal:002006;locus_tag=OPEJFKBJ_01628;product=hypothetical protein
SNZR01000011.1	Prodigal:002006	CDS	1677874	1678806	.	+	0	ID=OPEJFKBJ_01629;eC_number=2.5.1.10;inference=ab initio prediction:Prodigal:002006,similar to AA sequence:UniProtKB:Q08291;locus_tag=OPEJFKBJ_01629;product=Farnesyl diphosphate synthase
SNZR01000011.1	Prodigal:002006	CDS	1678915	1680828	.	+	0	ID=OPEJFKBJ_01630;eC_number=2.2.1.7;Name=dxs_1;db_xref=COG:COG1154;gene=dxs_1;inference=ab initio prediction:Prodigal:002006,similar to AA sequence:UniProtKB:P77488;locus_tag=OPEJFKBJ_01630;product=1-deoxy-D-xylulose-5-phosphate synthase
SNZR01000011.1	Prodigal:002006	CDS	1680845	1681831	.	+	0	ID=OPEJFKBJ_01631;db_xref=COG:COG0451;inference=ab initio prediction:Prodigal:002006,similar to AA sequence:UniProtKB:P9WQP7;locus_tag=OPEJFKBJ_01631;product=3 beta-hydroxysteroid dehydrogenase/Delta 5-->4-isomerase
SNZR01000011.1	Prodigal:002006	CDS	1681828	1682706	.	+	0	ID=OPEJFKBJ_01632;eC_number=4.2.3.156;Name=hpnC;db_xref=COG:COG1562;gene=hpnC;inference=ab initio prediction:Prodigal:002006,similar to AA sequence:UniProtKB:Q6N3F1;locus_tag=OPEJFKBJ_01632;product=Hydroxysqualene synthase
SNZR01000011.1	Prodigal:002006	CDS	1682703	1683527	.	+	0	ID=OPEJFKBJ_01633;eC_number=2.5.1.103;Name=hpnD;db_xref=COG:COG1562;gene=hpnD;inference=ab initio prediction:Prodigal:002006,similar to AA sequence:UniProtKB:Q6N3F2;locus_tag=OPEJFKBJ_01633;product=Presqualene diphosphate synthase
SNZR01000011.1	Prodigal:002006	CDS	1683524	1684813	.	+	0	ID=OPEJFKBJ_01634;eC_number=1.17.8.1;Name=hpnE;db_xref=COG:COG2907;gene=hpnE;inference=ab initio prediction:Prodigal:002006,similar to AA sequence:UniProtKB:Q5NP65;locus_tag=OPEJFKBJ_01634;product=Hydroxysqualene dehydroxylase
SNZR01000011.1	Prodigal:002006	CDS	1684810	1686777	.	+	0	ID=OPEJFKBJ_01635;eC_number=4.2.1.129;Name=shc;db_xref=COG:COG1657;gene=shc;inference=ab initio prediction:Prodigal:002006,similar to AA sequence:UniProtKB:P33247;locus_tag=OPEJFKBJ_01635;product=Squalene--hopene cyclase
SNZR01000011.1	Prodigal:002006	CDS	1686794	1687129	.	+	0	ID=OPEJFKBJ_01636;inference=ab initio prediction:Prodigal:002006;locus_tag=OPEJFKBJ_01636;product=hypothetical protein
SNZR01000011.1	Prodigal:002006	CDS	1687143	1687799	.	+	0	ID=OPEJFKBJ_01637;eC_number=3.2.2.9;Name=mtnN;gene=mtnN;inference=ab initio prediction:Prodigal:002006,protein motif:HAMAP:MF_01684;locus_tag=OPEJFKBJ_01637;product=5'-methylthioadenosine/S-adenosylhomocysteine nucleosidase
SNZR01000011.1	Prodigal:002006	CDS	1687827	1689014	.	-	0	ID=OPEJFKBJ_01638;Name=moaA_2;gene=moaA_2;inference=ab initio prediction:Prodigal:002006,protein motif:HAMAP:MF_01225_B;locus_tag=OPEJFKBJ_01638;product=GTP 3'%2C8-cyclase
SNZR01000011.1	Prodigal:002006	CDS	1689035	1689994	.	-	0	ID=OPEJFKBJ_01639;eC_number=1.17.7.4;Name=ispH;db_xref=COG:COG0761;gene=ispH;inference=ab initio prediction:Prodigal:002006,similar to AA sequence:UniProtKB:P62623;locus_tag=OPEJFKBJ_01639;product=4-hydroxy-3-methylbut-2-enyl diphosphate reductase
SNZR01000011.1	Prodigal:002006	CDS	1690153	1690983	.	-	0	ID=OPEJFKBJ_01640;eC_number=3.5.1.-;db_xref=COG:COG3394;inference=ab initio prediction:Prodigal:002006,similar to AA sequence:UniProtKB:P59745;locus_tag=OPEJFKBJ_01640;product=Carbohydrate deacetylase
SNZR01000011.1	Prodigal:002006	CDS	1690980	1692305	.	-	0	ID=OPEJFKBJ_01641;inference=ab initio prediction:Prodigal:002006;locus_tag=OPEJFKBJ_01641;product=hypothetical protein
SNZR01000011.1	Prodigal:002006	CDS	1692391	1693149	.	-	0	ID=OPEJFKBJ_01642;inference=ab initio prediction:Prodigal:002006;locus_tag=OPEJFKBJ_01642;product=hypothetical protein
SNZR01000011.1	Prodigal:002006	CDS	1693426	1694853	.	-	0	ID=OPEJFKBJ_01643;eC_number=2.8.4.3;Name=miaB_1;gene=miaB_1;inference=ab initio prediction:Prodigal:002006,protein motif:HAMAP:MF_01864;locus_tag=OPEJFKBJ_01643;product=tRNA-2-methylthio-N(6)-dimethylallyladenosine synthase
SNZR01000011.1	Prodigal:002006	CDS	1694850	1696010	.	-	0	ID=OPEJFKBJ_01644;inference=ab initio prediction:Prodigal:002006;locus_tag=OPEJFKBJ_01644;product=hypothetical protein
SNZR01000011.1	Prodigal:002006	CDS	1696007	1697002	.	-	0	ID=OPEJFKBJ_01645;inference=ab initio prediction:Prodigal:002006;locus_tag=OPEJFKBJ_01645;product=hypothetical protein
SNZR01000011.1	Prodigal:002006	CDS	1697178	1698527	.	+	0	ID=OPEJFKBJ_01646;inference=ab initio prediction:Prodigal:002006;locus_tag=OPEJFKBJ_01646;product=hypothetical protein
SNZR01000011.1	Prodigal:002006	CDS	1698546	1700546	.	-	0	ID=OPEJFKBJ_01647;inference=ab initio prediction:Prodigal:002006;locus_tag=OPEJFKBJ_01647;product=hypothetical protein
SNZR01000011.1	Prodigal:002006	CDS	1700733	1701896	.	+	0	ID=OPEJFKBJ_01648;eC_number=2.1.4.2;Name=strB1;db_xref=COG:COG1834;gene=strB1;inference=ab initio prediction:Prodigal:002006,similar to AA sequence:UniProtKB:P08078;locus_tag=OPEJFKBJ_01648;product=Inosamine-phosphate amidinotransferase 1
SNZR01000011.1	Prodigal:002006	CDS	1702131	1702964	.	+	0	ID=OPEJFKBJ_01649;inference=ab initio prediction:Prodigal:002006;locus_tag=OPEJFKBJ_01649;product=hypothetical protein
SNZR01000011.1	Prodigal:002006	CDS	1702972	1703397	.	+	0	ID=OPEJFKBJ_01650;eC_number=4.2.1.10;Name=aroQ;db_xref=COG:COG0757;gene=aroQ;inference=ab initio prediction:Prodigal:002006,similar to AA sequence:UniProtKB:P43877;locus_tag=OPEJFKBJ_01650;product=3-dehydroquinate dehydratase
SNZR01000011.1	Prodigal:002006	CDS	1703415	1704029	.	+	0	ID=OPEJFKBJ_01651;eC_number=2.5.1.18;Name=gstB_1;db_xref=COG:COG0625;gene=gstB_1;inference=ab initio prediction:Prodigal:002006,similar to AA sequence:UniProtKB:P0ACA7;locus_tag=OPEJFKBJ_01651;product=Glutathione S-transferase GstB
SNZR01000011.1	Prodigal:002006	CDS	1704041	1704931	.	-	0	ID=OPEJFKBJ_01652;eC_number=4.1.2.28;Name=yjhH;db_xref=COG:COG0329;gene=yjhH;inference=ab initio prediction:Prodigal:002006,similar to AA sequence:UniProtKB:P39359;locus_tag=OPEJFKBJ_01652;product=putative 2-dehydro-3-deoxy-D-pentonate aldolase YjhH
SNZR01000011.1	Prodigal:002006	CDS	1705131	1705961	.	+	0	ID=OPEJFKBJ_01653;eC_number=1.1.1.346;Name=dkgB;db_xref=COG:COG0656;gene=dkgB;inference=ab initio prediction:Prodigal:002006,similar to AA sequence:UniProtKB:P30863;locus_tag=OPEJFKBJ_01653;product=2%2C5-diketo-D-gluconic acid reductase B
SNZR01000011.1	Prodigal:002006	CDS	1706077	1706778	.	+	0	ID=OPEJFKBJ_01654;inference=ab initio prediction:Prodigal:002006;locus_tag=OPEJFKBJ_01654;product=hypothetical protein
SNZR01000011.1	Prodigal:002006	CDS	1706794	1707594	.	+	0	ID=OPEJFKBJ_01655;inference=ab initio prediction:Prodigal:002006;locus_tag=OPEJFKBJ_01655;product=hypothetical protein
SNZR01000011.1	Prodigal:002006	CDS	1707660	1707947	.	-	0	ID=OPEJFKBJ_01656;inference=ab initio prediction:Prodigal:002006;locus_tag=OPEJFKBJ_01656;product=hypothetical protein
SNZR01000011.1	Prodigal:002006	CDS	1707947	1708654	.	-	0	ID=OPEJFKBJ_01657;inference=ab initio prediction:Prodigal:002006;locus_tag=OPEJFKBJ_01657;product=hypothetical protein
SNZR01000011.1	Prodigal:002006	CDS	1708718	1709131	.	+	0	ID=OPEJFKBJ_01658;eC_number=2.8.1.1;Name=glpE;gene=glpE;inference=ab initio prediction:Prodigal:002006,protein motif:HAMAP:MF_01009;locus_tag=OPEJFKBJ_01658;product=Thiosulfate sulfurtransferase GlpE
SNZR01000011.1	Prodigal:002006	CDS	1709128	1710234	.	-	0	ID=OPEJFKBJ_01659;inference=ab initio prediction:Prodigal:002006;locus_tag=OPEJFKBJ_01659;product=hypothetical protein
SNZR01000011.1	Prodigal:002006	CDS	1710378	1712039	.	-	0	ID=OPEJFKBJ_01660;inference=ab initio prediction:Prodigal:002006;locus_tag=OPEJFKBJ_01660;product=hypothetical protein
SNZR01000011.1	Prodigal:002006	CDS	1712058	1713419	.	-	0	ID=OPEJFKBJ_01661;eC_number=6.1.1.17;Name=gltX1;db_xref=COG:COG0008;gene=gltX1;inference=ab initio prediction:Prodigal:002006,similar to AA sequence:UniProtKB:Q9X172;locus_tag=OPEJFKBJ_01661;product=Glutamate--tRNA ligase 1
SNZR01000011.1	Prodigal:002006	CDS	1713743	1715131	.	-	0	ID=OPEJFKBJ_01662;eC_number=2.5.1.54;Name=aroH;db_xref=COG:COG3200;gene=aroH;inference=ab initio prediction:Prodigal:002006,similar to AA sequence:UniProtKB:P80574;locus_tag=OPEJFKBJ_01662;product=Phospho-2-dehydro-3-deoxyheptonate aldolase
SNZR01000011.1	Prodigal:002006	CDS	1715353	1716777	.	+	0	ID=OPEJFKBJ_01663;eC_number=3.5.1.13;Name=aam_2;db_xref=COG:COG0154;gene=aam_2;inference=ab initio prediction:Prodigal:002006,similar to AA sequence:UniProtKB:K9NBS6;locus_tag=OPEJFKBJ_01663;product=Acylamidase
SNZR01000011.1	Prodigal:002006	CDS	1716788	1717315	.	-	0	ID=OPEJFKBJ_01664;inference=ab initio prediction:Prodigal:002006;locus_tag=OPEJFKBJ_01664;product=hypothetical protein
SNZR01000011.1	Prodigal:002006	CDS	1717366	1718088	.	-	0	ID=OPEJFKBJ_01665;eC_number=1.-.-.-;inference=ab initio prediction:Prodigal:002006,similar to AA sequence:UniProtKB:Q7A3L9;locus_tag=OPEJFKBJ_01665;product=putative oxidoreductase
SNZR01000011.1	Prodigal:002006	CDS	1718223	1719152	.	+	0	ID=OPEJFKBJ_01666;Name=pgrR_1;gene=pgrR_1;inference=ab initio prediction:Prodigal:002006,similar to AA sequence:UniProtKB:P77333;locus_tag=OPEJFKBJ_01666;product=HTH-type transcriptional regulator PgrR
SNZR01000011.1	Prodigal:002006	CDS	1719265	1720011	.	+	0	ID=OPEJFKBJ_01667;eC_number=1.3.1.87;Name=hcaB_3;gene=hcaB_3;inference=ab initio prediction:Prodigal:002006,protein motif:HAMAP:MF_01647;locus_tag=OPEJFKBJ_01667;product=3-phenylpropionate-dihydrodiol/cinnamic acid-dihydrodiol dehydrogenase
SNZR01000011.1	Prodigal:002006	CDS	1720086	1721192	.	+	0	ID=OPEJFKBJ_01668;Name=hisZ;db_xref=COG:COG3705;gene=hisZ;inference=ab initio prediction:Prodigal:002006,similar to AA sequence:UniProtKB:Q9K6Z0;locus_tag=OPEJFKBJ_01668;product=ATP phosphoribosyltransferase regulatory subunit
SNZR01000011.1	Prodigal:002006	CDS	1721195	1722175	.	+	0	ID=OPEJFKBJ_01669;eC_number=2.4.2.17;Name=hisG;gene=hisG;inference=ab initio prediction:Prodigal:002006,protein motif:HAMAP:MF_00079;locus_tag=OPEJFKBJ_01669;product=ATP phosphoribosyltransferase
SNZR01000011.1	Prodigal:002006	CDS	1722282	1722791	.	+	0	ID=OPEJFKBJ_01670;inference=ab initio prediction:Prodigal:002006;locus_tag=OPEJFKBJ_01670;product=hypothetical protein
SNZR01000011.1	Prodigal:002006	CDS	1722954	1725077	.	+	0	ID=OPEJFKBJ_01671;eC_number=7.6.2.8;Name=btuD_9;gene=btuD_9;inference=ab initio prediction:Prodigal:002006,protein motif:HAMAP:MF_01005;locus_tag=OPEJFKBJ_01671;product=Vitamin B12 import ATP-binding protein BtuD
SNZR01000011.1	Prodigal:002006	CDS	1725288	1726151	.	+	0	ID=OPEJFKBJ_01672;inference=ab initio prediction:Prodigal:002006;locus_tag=OPEJFKBJ_01672;product=hypothetical protein
SNZR01000011.1	Prodigal:002006	CDS	1726779	1726916	.	+	0	ID=OPEJFKBJ_01673;inference=ab initio prediction:Prodigal:002006;locus_tag=OPEJFKBJ_01673;product=hypothetical protein
SNZR01000011.1	Prodigal:002006	CDS	1726991	1727953	.	-	0	ID=OPEJFKBJ_01674;inference=ab initio prediction:Prodigal:002006;locus_tag=OPEJFKBJ_01674;product=hypothetical protein
SNZR01000011.1	Prodigal:002006	CDS	1728854	1731877	.	-	0	ID=OPEJFKBJ_01675;Name=uvrA;db_xref=COG:COG0178;gene=uvrA;inference=ab initio prediction:Prodigal:002006,similar to AA sequence:UniProtKB:P0A698;locus_tag=OPEJFKBJ_01675;product=UvrABC system protein A
SNZR01000011.1	Prodigal:002006	CDS	1732026	1732679	.	-	0	ID=OPEJFKBJ_01676;Name=paiB_1;db_xref=COG:COG2808;gene=paiB_1;inference=ab initio prediction:Prodigal:002006,similar to AA sequence:UniProtKB:P21341;locus_tag=OPEJFKBJ_01676;product=Protease synthase and sporulation protein PAI 2
SNZR01000011.1	Prodigal:002006	CDS	1732960	1734300	.	+	0	ID=OPEJFKBJ_01677;inference=ab initio prediction:Prodigal:002006;locus_tag=OPEJFKBJ_01677;product=hypothetical protein
SNZR01000011.1	Prodigal:002006	CDS	1734504	1735436	.	+	0	ID=OPEJFKBJ_01678;Name=dasB;db_xref=COG:COG1175;gene=dasB;inference=ab initio prediction:Prodigal:002006,similar to AA sequence:UniProtKB:Q9K490;locus_tag=OPEJFKBJ_01678;product=Diacetylchitobiose uptake system permease protein DasB
SNZR01000011.1	Prodigal:002006	CDS	1735792	1736694	.	+	0	ID=OPEJFKBJ_01679;Name=dasC;db_xref=COG:COG0395;gene=dasC;inference=ab initio prediction:Prodigal:002006,similar to AA sequence:UniProtKB:Q9K489;locus_tag=OPEJFKBJ_01679;product=Diacetylchitobiose uptake system permease protein DasC
SNZR01000011.1	Prodigal:002006	CDS	1736695	1737282	.	-	0	ID=OPEJFKBJ_01680;inference=ab initio prediction:Prodigal:002006;locus_tag=OPEJFKBJ_01680;product=hypothetical protein
SNZR01000011.1	Prodigal:002006	CDS	1737328	1738563	.	-	0	ID=OPEJFKBJ_01681;inference=ab initio prediction:Prodigal:002006,similar to AA sequence:UniProtKB:A0LNN5;locus_tag=OPEJFKBJ_01681;product=L-lactate transporter
SNZR01000011.1	Prodigal:002006	CDS	1738621	1739295	.	+	0	ID=OPEJFKBJ_01682;inference=ab initio prediction:Prodigal:002006;locus_tag=OPEJFKBJ_01682;product=hypothetical protein
SNZR01000011.1	Prodigal:002006	CDS	1739323	1739814	.	+	0	ID=OPEJFKBJ_01683;db_xref=COG:COG0537;inference=ab initio prediction:Prodigal:002006,similar to AA sequence:UniProtKB:P9WML3;locus_tag=OPEJFKBJ_01683;product=putative HIT-like protein
SNZR01000011.1	Prodigal:002006	CDS	1739811	1740710	.	+	0	ID=OPEJFKBJ_01684;eC_number=3.5.1.-;Name=arnD;gene=arnD;inference=ab initio prediction:Prodigal:002006,protein motif:HAMAP:MF_01870;locus_tag=OPEJFKBJ_01684;product=4-deoxy-4-formamido-L-arabinose-phosphoundecaprenol deformylase ArnD
SNZR01000011.1	Prodigal:002006	CDS	1740858	1741667	.	-	0	ID=OPEJFKBJ_01685;eC_number=1.4.1.21;Name=nadX;db_xref=COG:COG1712;gene=nadX;inference=ab initio prediction:Prodigal:002006,similar to AA sequence:UniProtKB:Q9X1X6;locus_tag=OPEJFKBJ_01685;product=L-aspartate dehydrogenase
SNZR01000011.1	Prodigal:002006	CDS	1741742	1742719	.	+	0	ID=OPEJFKBJ_01686;inference=ab initio prediction:Prodigal:002006,similar to AA sequence:UniProtKB:B3EWP1;locus_tag=OPEJFKBJ_01686;note=UPF0065 protein in clcB-clcD intergenic region;product=hypothetical protein
SNZR01000011.1	Prodigal:002006	CDS	1742799	1744001	.	-	0	ID=OPEJFKBJ_01687;inference=ab initio prediction:Prodigal:002006;locus_tag=OPEJFKBJ_01687;product=hypothetical protein
SNZR01000011.1	Prodigal:002006	CDS	1744129	1744584	.	-	0	ID=OPEJFKBJ_01688;inference=ab initio prediction:Prodigal:002006;locus_tag=OPEJFKBJ_01688;product=hypothetical protein
SNZR01000011.1	Prodigal:002006	CDS	1744831	1746675	.	+	0	ID=OPEJFKBJ_01689;Name=htpG;db_xref=COG:COG0326;gene=htpG;inference=ab initio prediction:Prodigal:002006,similar to AA sequence:UniProtKB:Q83EL0;locus_tag=OPEJFKBJ_01689;product=Chaperone protein HtpG
SNZR01000011.1	Aragorn:001002	tRNA	1747272	1747368	.	-	.	ID=OPEJFKBJ_01690;inference=COORDINATES:profile:Aragorn:001002;locus_tag=OPEJFKBJ_01690;product=tRNA-Arg(tcg)
SNZR01000011.1	Prodigal:002006	CDS	1747822	1749318	.	+	0	ID=OPEJFKBJ_01691;inference=ab initio prediction:Prodigal:002006;locus_tag=OPEJFKBJ_01691;product=hypothetical protein
SNZR01000011.1	Prodigal:002006	CDS	1749486	1751717	.	+	0	ID=OPEJFKBJ_01692;db_xref=COG:COG1629;inference=ab initio prediction:Prodigal:002006,similar to AA sequence:UniProtKB:Q9JZN9;locus_tag=OPEJFKBJ_01692;product=putative TonB-dependent receptor
SNZR01000011.1	Prodigal:002006	CDS	1751701	1753194	.	-	0	ID=OPEJFKBJ_01693;Name=cysG;db_xref=COG:COG0007;gene=cysG;inference=ab initio prediction:Prodigal:002006,similar to AA sequence:UniProtKB:P0AEA8;locus_tag=OPEJFKBJ_01693;product=Siroheme synthase
SNZR01000011.1	Prodigal:002006	CDS	1753252	1755453	.	-	0	ID=OPEJFKBJ_01694;inference=ab initio prediction:Prodigal:002006;locus_tag=OPEJFKBJ_01694;product=hypothetical protein
SNZR01000011.1	Prodigal:002006	CDS	1755730	1756695	.	+	0	ID=OPEJFKBJ_01695;Name=sbp;db_xref=COG:COG1613;gene=sbp;inference=ab initio prediction:Prodigal:002006,similar to AA sequence:UniProtKB:P02906;locus_tag=OPEJFKBJ_01695;product=Sulfate-binding protein
SNZR01000011.1	Prodigal:002006	CDS	1756705	1757550	.	+	0	ID=OPEJFKBJ_01696;Name=cysT;db_xref=COG:COG0555;gene=cysT;inference=ab initio prediction:Prodigal:002006,similar to AA sequence:UniProtKB:P27367;locus_tag=OPEJFKBJ_01696;product=Sulfate transport system permease protein CysT
SNZR01000011.1	Prodigal:002006	CDS	1757543	1758436	.	+	0	ID=OPEJFKBJ_01697;Name=cysW;db_xref=COG:COG4208;gene=cysW;inference=ab initio prediction:Prodigal:002006,similar to AA sequence:UniProtKB:P0AEB0;locus_tag=OPEJFKBJ_01697;product=Sulfate transport system permease protein CysW
SNZR01000011.1	Prodigal:002006	CDS	1758447	1759490	.	+	0	ID=OPEJFKBJ_01698;eC_number=7.3.2.3;Name=cysA_3;db_xref=COG:COG1118;gene=cysA_3;inference=ab initio prediction:Prodigal:002006,similar to AA sequence:UniProtKB:P14788;locus_tag=OPEJFKBJ_01698;product=Sulfate/thiosulfate import ATP-binding protein CysA
SNZR01000011.1	Prodigal:002006	CDS	1759515	1761143	.	-	0	ID=OPEJFKBJ_01699;eC_number=6.2.1.44;Name=dmdB;db_xref=COG:COG0318;gene=dmdB;inference=ab initio prediction:Prodigal:002006,similar to AA sequence:UniProtKB:Q5LRT0;locus_tag=OPEJFKBJ_01699;product=3-methylmercaptopropionyl-CoA ligase
SNZR01000011.1	Prodigal:002006	CDS	1761197	1762156	.	-	0	ID=OPEJFKBJ_01700;Name=msrQ;gene=msrQ;inference=ab initio prediction:Prodigal:002006,protein motif:HAMAP:MF_01207;locus_tag=OPEJFKBJ_01700;product=Protein-methionine-sulfoxide reductase heme-binding subunit MsrQ
SNZR01000011.1	Prodigal:002006	CDS	1762178	1762711	.	-	0	ID=OPEJFKBJ_01701;inference=ab initio prediction:Prodigal:002006;locus_tag=OPEJFKBJ_01701;product=hypothetical protein
SNZR01000011.1	Prodigal:002006	CDS	1762760	1764139	.	-	0	ID=OPEJFKBJ_01702;Name=ribZ;gene=ribZ;inference=ab initio prediction:Prodigal:002006,similar to AA sequence:UniProtKB:Q180E3;locus_tag=OPEJFKBJ_01702;product=Riboflavin transporter RibZ
SNZR01000011.1	Prodigal:002006	CDS	1764322	1765296	.	+	0	ID=OPEJFKBJ_01703;eC_number=3.1.26.11;Name=rbn_1;gene=rbn_1;inference=ab initio prediction:Prodigal:002006,protein motif:HAMAP:MF_01818;locus_tag=OPEJFKBJ_01703;product=Ribonuclease BN
SNZR01000011.1	Prodigal:002006	CDS	1765376	1766149	.	+	0	ID=OPEJFKBJ_01704;eC_number=2.7.1.23;Name=nadK;db_xref=COG:COG0061;gene=nadK;inference=ab initio prediction:Prodigal:002006,similar to AA sequence:UniProtKB:P65779;locus_tag=OPEJFKBJ_01704;product=NAD kinase
SNZR01000011.1	Prodigal:002006	CDS	1766189	1766602	.	+	0	ID=OPEJFKBJ_01705;inference=ab initio prediction:Prodigal:002006;locus_tag=OPEJFKBJ_01705;product=hypothetical protein
SNZR01000011.1	Prodigal:002006	CDS	1766672	1767259	.	-	0	ID=OPEJFKBJ_01706;inference=ab initio prediction:Prodigal:002006;locus_tag=OPEJFKBJ_01706;product=hypothetical protein
SNZR01000011.1	Prodigal:002006	CDS	1767295	1768593	.	-	0	ID=OPEJFKBJ_01707;eC_number=1.1.1.369;Name=iolG_2;gene=iolG_2;inference=ab initio prediction:Prodigal:002006,protein motif:HAMAP:MF_01671;locus_tag=OPEJFKBJ_01707;product=Inositol 2-dehydrogenase/D-chiro-inositol 3-dehydrogenase
SNZR01000011.1	Prodigal:002006	CDS	1768779	1769111	.	+	0	ID=OPEJFKBJ_01708;Name=atpI;gene=atpI;inference=ab initio prediction:Prodigal:002006,similar to AA sequence:UniProtKB:O05329;locus_tag=OPEJFKBJ_01708;product=ATP synthase protein I
SNZR01000011.1	Prodigal:002006	CDS	1769204	1769956	.	+	0	ID=OPEJFKBJ_01709;Name=atpB;db_xref=COG:COG0356;gene=atpB;inference=ab initio prediction:Prodigal:002006,similar to AA sequence:UniProtKB:O05330;locus_tag=OPEJFKBJ_01709;product=ATP synthase subunit a
SNZR01000011.1	Prodigal:002006	CDS	1770018	1770242	.	+	0	ID=OPEJFKBJ_01710;Name=atpE;gene=atpE;inference=ab initio prediction:Prodigal:002006,similar to AA sequence:UniProtKB:O05331;locus_tag=OPEJFKBJ_01710;product=ATP synthase subunit c
SNZR01000011.1	Prodigal:002006	CDS	1770282	1770830	.	+	0	ID=OPEJFKBJ_01711;Name=atpG_2;gene=atpG_2;inference=ab initio prediction:Prodigal:002006,similar to AA sequence:UniProtKB:O05332;locus_tag=OPEJFKBJ_01711;product=ATP synthase subunit b'
SNZR01000011.1	Prodigal:002006	CDS	1770952	1771440	.	+	0	ID=OPEJFKBJ_01712;Name=atpF;db_xref=COG:COG0711;gene=atpF;inference=ab initio prediction:Prodigal:002006,similar to AA sequence:UniProtKB:P15013;locus_tag=OPEJFKBJ_01712;product=ATP synthase subunit b
SNZR01000011.1	Prodigal:002006	CDS	1771525	1772415	.	-	0	ID=OPEJFKBJ_01713;Name=cysL_1;db_xref=COG:COG0583;gene=cysL_1;inference=ab initio prediction:Prodigal:002006,similar to AA sequence:UniProtKB:P39647;locus_tag=OPEJFKBJ_01713;product=HTH-type transcriptional regulator CysL
SNZR01000011.1	Prodigal:002006	CDS	1772552	1773304	.	+	0	ID=OPEJFKBJ_01714;inference=ab initio prediction:Prodigal:002006;locus_tag=OPEJFKBJ_01714;product=hypothetical protein
SNZR01000011.1	Prodigal:002006	CDS	1773408	1774526	.	+	0	ID=OPEJFKBJ_01715;inference=ab initio prediction:Prodigal:002006;locus_tag=OPEJFKBJ_01715;product=hypothetical protein
SNZR01000011.1	Prodigal:002006	CDS	1774548	1775426	.	-	0	ID=OPEJFKBJ_01716;eC_number=3.1.2.-;Name=hchA_2;db_xref=COG:COG0693;gene=hchA_2;inference=ab initio prediction:Prodigal:002006,similar to AA sequence:UniProtKB:P31658;locus_tag=OPEJFKBJ_01716;product=Protein/nucleic acid deglycase 1
SNZR01000011.1	Prodigal:002006	CDS	1775524	1776648	.	-	0	ID=OPEJFKBJ_01717;eC_number=4.1.2.42;inference=ab initio prediction:Prodigal:002006,similar to AA sequence:UniProtKB:O82872;locus_tag=OPEJFKBJ_01717;product=D-threonine aldolase
SNZR01000011.1	Prodigal:002006	CDS	1776717	1778108	.	-	0	ID=OPEJFKBJ_01718;eC_number=3.8.1.8;Name=atzA;gene=atzA;inference=ab initio prediction:Prodigal:002006,similar to AA sequence:UniProtKB:P72156;locus_tag=OPEJFKBJ_01718;product=Atrazine chlorohydrolase
SNZR01000011.1	Prodigal:002006	CDS	1778214	1779230	.	+	0	ID=OPEJFKBJ_01719;Name=yfhA_1;db_xref=COG:COG0609;gene=yfhA_1;inference=ab initio prediction:Prodigal:002006,similar to AA sequence:UniProtKB:O31569;locus_tag=OPEJFKBJ_01719;product=putative siderophore transport system permease protein YfhA
SNZR01000011.1	Prodigal:002006	CDS	1779227	1779991	.	+	0	ID=OPEJFKBJ_01720;Name=fecE_1;db_xref=COG:COG1120;gene=fecE_1;inference=ab initio prediction:Prodigal:002006,similar to AA sequence:UniProtKB:P15031;locus_tag=OPEJFKBJ_01720;product=Fe(3+) dicitrate transport ATP-binding protein FecE
SNZR01000011.1	Prodigal:002006	CDS	1779943	1781106	.	-	0	ID=OPEJFKBJ_01721;eC_number=2.6.1.9;Name=hisC_2;gene=hisC_2;inference=ab initio prediction:Prodigal:002006,protein motif:HAMAP:MF_01023;locus_tag=OPEJFKBJ_01721;product=Histidinol-phosphate aminotransferase
SNZR01000011.1	Prodigal:002006	CDS	1781157	1782119	.	+	0	ID=OPEJFKBJ_01722;Name=cobD;db_xref=COG:COG1270;gene=cobD;inference=ab initio prediction:Prodigal:002006,similar to AA sequence:UniProtKB:P9WP93;locus_tag=OPEJFKBJ_01722;product=Cobalamin biosynthesis protein CobD
SNZR01000011.1	Prodigal:002006	CDS	1782114	1782509	.	-	0	ID=OPEJFKBJ_01723;eC_number=3.1.-.-;Name=vapC_4;db_xref=COG:COG1487;gene=vapC_4;inference=ab initio prediction:Prodigal:002006,similar to AA sequence:UniProtKB:Q8ZM86;locus_tag=OPEJFKBJ_01723;product=tRNA(fMet)-specific endonuclease VapC
SNZR01000011.1	Prodigal:002006	CDS	1782506	1782751	.	-	0	ID=OPEJFKBJ_01724;Name=vapB1_1;db_xref=COG:COG4456;gene=vapB1_1;inference=ab initio prediction:Prodigal:002006,similar to AA sequence:UniProtKB:Q57534;locus_tag=OPEJFKBJ_01724;product=Antitoxin VapB1
SNZR01000011.1	Prodigal:002006	CDS	1782810	1784315	.	-	0	ID=OPEJFKBJ_01725;Name=cobQ;gene=cobQ;inference=ab initio prediction:Prodigal:002006,similar to AA sequence:UniProtKB:P29932;locus_tag=OPEJFKBJ_01725;product=Cobyric acid synthase
SNZR01000011.1	Prodigal:002006	CDS	1784321	1784632	.	-	0	ID=OPEJFKBJ_01726;inference=ab initio prediction:Prodigal:002006;locus_tag=OPEJFKBJ_01726;product=hypothetical protein
SNZR01000011.1	Prodigal:002006	CDS	1784629	1785000	.	-	0	ID=OPEJFKBJ_01727;Name=higB-2;db_xref=COG:COG2026;gene=higB-2;inference=ab initio prediction:Prodigal:002006,similar to AA sequence:UniProtKB:Q9KMA6;locus_tag=OPEJFKBJ_01727;product=Toxin HigB-2
SNZR01000011.1	Prodigal:002006	CDS	1785059	1785682	.	-	0	ID=OPEJFKBJ_01728;eC_number=2.5.1.17;Name=cobO;gene=cobO;inference=ab initio prediction:Prodigal:002006,similar to AA sequence:UniProtKB:P29930;locus_tag=OPEJFKBJ_01728;product=Corrinoid adenosyltransferase
SNZR01000011.1	Prodigal:002006	CDS	1785787	1786299	.	+	0	ID=OPEJFKBJ_01729;inference=ab initio prediction:Prodigal:002006;locus_tag=OPEJFKBJ_01729;product=hypothetical protein
SNZR01000011.1	Prodigal:002006	CDS	1786304	1790302	.	-	0	ID=OPEJFKBJ_01730;inference=ab initio prediction:Prodigal:002006;locus_tag=OPEJFKBJ_01730;product=hypothetical protein
[truncated: 5,981,175 more chars]
