# Supplementary material for: Comprehensive Comparative Genomics and Phenotyping of Methylobacterium Species
Source: Front Microbiol. 2021 Oct 6;12:740610. doi: 10.3389/fmicb.2021.740610 (PMC8561711; doi:10.3389/fmicb.2021.740610)
Supplement: Supplementary file 7 [file Data_Sheet_1.ZIP › Mb_brachythecii.gff]

##gff-version 3
##sequence-region GNAPS_n_1_L_823659 1 823659
##sequence-region GNAPS_n_2_L_768656 1 768656
##sequence-region GNAPS_n_3_L_740683 1 740683
##sequence-region GNAPS_n_4_L_506666 1 506666
##sequence-region GNAPS_n_5_L_498910 1 498910
##sequence-region GNAPS_n_6_L_442720 1 442720
##sequence-region GNAPS_n_7_L_375403 1 375403
##sequence-region GNAPS_n_8_L_280395 1 280395
##sequence-region GNAPS_n_9_L_251884 1 251884
##sequence-region GNAPS_n_10_L_213275 1 213275
##sequence-region GNAPS_n_11_L_166894 1 166894
##sequence-region GNAPS_n_12_L_104903 1 104903
##sequence-region GNAPS_n_13_L_68139 1 68139
##sequence-region GNAPS_n_14_L_32896 1 32896
##sequence-region GNAPS_n_15_L_29768 1 29768
##sequence-region GNAPS_n_16_L_18224 1 18224
##sequence-region GNAPS_n_17_L_17583 1 17583
##sequence-region GNAPS_n_18_L_16405 1 16405
##sequence-region GNAPS_n_19_L_11490 1 11490
##sequence-region GNAPS_n_20_L_8916 1 8916
##sequence-region GNAPS_n_21_L_8708 1 8708
##sequence-region GNAPS_n_22_L_6164 1 6164
##sequence-region GNAPS_n_23_L_5633 1 5633
##sequence-region GNAPS_n_24_L_3112 1 3112
##sequence-region GNAPS_n_25_L_3069 1 3069
##sequence-region GNAPS_n_26_L_1375 1 1375
##sequence-region GNAPS_n_27_L_1302 1 1302
##sequence-region GNAPS_n_28_L_1237 1 1237
##sequence-region GNAPS_n_29_L_1001 1 1001
GNAPS_n_1_L_823659	Prodigal:002006	CDS	522	1043	.	-	0	ID=GPLNCBAE_00001;inference=ab initio prediction:Prodigal:002006;locus_tag=GPLNCBAE_00001;product=hypothetical protein
GNAPS_n_1_L_823659	Prodigal:002006	CDS	1064	1831	.	+	0	ID=GPLNCBAE_00002;eC_number=4.2.99.18;Name=nth_1;db_xref=COG:COG0177;gene=nth_1;inference=ab initio prediction:Prodigal:002006,similar to AA sequence:UniProtKB:P0AB83;locus_tag=GPLNCBAE_00002;product=Endonuclease III
GNAPS_n_1_L_823659	Prodigal:002006	CDS	1848	2366	.	-	0	ID=GPLNCBAE_00003;inference=ab initio prediction:Prodigal:002006;locus_tag=GPLNCBAE_00003;product=hypothetical protein
GNAPS_n_1_L_823659	Prodigal:002006	CDS	2687	3481	.	+	0	ID=GPLNCBAE_00004;eC_number=6.3.2.6;Name=purC_1;db_xref=COG:COG0152;gene=purC_1;inference=ab initio prediction:Prodigal:002006,similar to AA sequence:UniProtKB:Q2GHH2;locus_tag=GPLNCBAE_00004;product=Phosphoribosylaminoimidazole-succinocarboxamide synthase
GNAPS_n_1_L_823659	Prodigal:002006	CDS	3544	5199	.	-	0	ID=GPLNCBAE_00005;inference=ab initio prediction:Prodigal:002006;locus_tag=GPLNCBAE_00005;product=hypothetical protein
GNAPS_n_1_L_823659	Prodigal:002006	CDS	5351	7477	.	-	0	ID=GPLNCBAE_00006;inference=ab initio prediction:Prodigal:002006;locus_tag=GPLNCBAE_00006;product=hypothetical protein
GNAPS_n_1_L_823659	Prodigal:002006	CDS	7521	8198	.	-	0	ID=GPLNCBAE_00007;inference=ab initio prediction:Prodigal:002006;locus_tag=GPLNCBAE_00007;product=hypothetical protein
GNAPS_n_1_L_823659	Prodigal:002006	CDS	8257	8793	.	-	0	ID=GPLNCBAE_00008;inference=ab initio prediction:Prodigal:002006;locus_tag=GPLNCBAE_00008;product=hypothetical protein
GNAPS_n_1_L_823659	Prodigal:002006	CDS	9157	10467	.	+	0	ID=GPLNCBAE_00009;Name=oxlT_1;gene=oxlT_1;inference=ab initio prediction:Prodigal:002006,similar to AA sequence:UniProtKB:Q51330;locus_tag=GPLNCBAE_00009;product=Oxalate:formate antiporter
GNAPS_n_1_L_823659	Prodigal:002006	CDS	10464	11228	.	+	0	ID=GPLNCBAE_00010;Name=yisK;db_xref=COG:COG0179;gene=yisK;inference=ab initio prediction:Prodigal:002006,similar to AA sequence:UniProtKB:O06724;locus_tag=GPLNCBAE_00010;product=putative protein YisK
GNAPS_n_1_L_823659	Prodigal:002006	CDS	11378	12385	.	+	0	ID=GPLNCBAE_00011;eC_number=1.1.1.169;Name=panE_1;db_xref=COG:COG1893;gene=panE_1;inference=ab initio prediction:Prodigal:002006,similar to AA sequence:UniProtKB:Q9HW09;locus_tag=GPLNCBAE_00011;product=2-dehydropantoate 2-reductase
GNAPS_n_1_L_823659	Prodigal:002006	CDS	12513	13964	.	+	0	ID=GPLNCBAE_00012;eC_number=6.2.1.-;Name=sauT;db_xref=COG:COG0318;gene=sauT;inference=ab initio prediction:Prodigal:002006,similar to AA sequence:UniProtKB:Q0K844;locus_tag=GPLNCBAE_00012;product=putative sulfoacetate--CoA ligase
GNAPS_n_1_L_823659	Prodigal:002006	CDS	14164	14472	.	+	0	ID=GPLNCBAE_00013;inference=ab initio prediction:Prodigal:002006;locus_tag=GPLNCBAE_00013;product=hypothetical protein
GNAPS_n_1_L_823659	Prodigal:002006	CDS	14483	16453	.	-	0	ID=GPLNCBAE_00014;Name=kup_1;gene=kup_1;inference=ab initio prediction:Prodigal:002006,protein motif:HAMAP:MF_01522;locus_tag=GPLNCBAE_00014;product=Low affinity potassium transport system protein kup
GNAPS_n_1_L_823659	Prodigal:002006	CDS	16602	16850	.	-	0	ID=GPLNCBAE_00015;inference=ab initio prediction:Prodigal:002006;locus_tag=GPLNCBAE_00015;product=hypothetical protein
GNAPS_n_1_L_823659	Prodigal:002006	CDS	17185	18354	.	+	0	ID=GPLNCBAE_00016;inference=ab initio prediction:Prodigal:002006;locus_tag=GPLNCBAE_00016;product=hypothetical protein
GNAPS_n_1_L_823659	Prodigal:002006	CDS	18410	20731	.	+	0	ID=GPLNCBAE_00017;Name=yhgF;db_xref=COG:COG2183;gene=yhgF;inference=ab initio prediction:Prodigal:002006,similar to AA sequence:UniProtKB:P46837;locus_tag=GPLNCBAE_00017;product=Protein YhgF
GNAPS_n_1_L_823659	Prodigal:002006	CDS	20883	21878	.	-	0	ID=GPLNCBAE_00018;eC_number=4.1.1.114;Name=oleB;db_xref=COG:COG0596;gene=oleB;inference=ab initio prediction:Prodigal:002006,similar to AA sequence:UniProtKB:Q8PDW8;locus_tag=GPLNCBAE_00018;product=Cis-3-alkyl-4-alkyloxetan-2-one decarboxylase
GNAPS_n_1_L_823659	Prodigal:002006	CDS	22013	25486	.	-	0	ID=GPLNCBAE_00019;inference=ab initio prediction:Prodigal:002006;locus_tag=GPLNCBAE_00019;product=hypothetical protein
GNAPS_n_1_L_823659	Prodigal:002006	CDS	25486	26754	.	-	0	ID=GPLNCBAE_00020;eC_number=3.1.4.53;Name=cpdA_1;gene=cpdA_1;inference=ab initio prediction:Prodigal:002006,protein motif:HAMAP:MF_00905;locus_tag=GPLNCBAE_00020;product=3'%2C5'-cyclic adenosine monophosphate phosphodiesterase CpdA
GNAPS_n_1_L_823659	Prodigal:002006	CDS	26925	27332	.	+	0	ID=GPLNCBAE_00021;inference=ab initio prediction:Prodigal:002006;locus_tag=GPLNCBAE_00021;product=hypothetical protein
GNAPS_n_1_L_823659	Prodigal:002006	CDS	27360	28127	.	+	0	ID=GPLNCBAE_00022;eC_number=3.5.2.9;Name=pxpA;db_xref=COG:COG1540;gene=pxpA;inference=ab initio prediction:Prodigal:002006,similar to AA sequence:UniProtKB:P42963;locus_tag=GPLNCBAE_00022;product=5-oxoprolinase subunit A
GNAPS_n_1_L_823659	Prodigal:002006	CDS	28290	29786	.	+	0	ID=GPLNCBAE_00023;inference=ab initio prediction:Prodigal:002006;locus_tag=GPLNCBAE_00023;product=hypothetical protein
GNAPS_n_1_L_823659	Prodigal:002006	CDS	29972	31990	.	+	0	ID=GPLNCBAE_00024;inference=ab initio prediction:Prodigal:002006;locus_tag=GPLNCBAE_00024;product=hypothetical protein
GNAPS_n_1_L_823659	Prodigal:002006	CDS	31998	32882	.	-	0	ID=GPLNCBAE_00025;Name=phnD1;db_xref=COG:COG3221;gene=phnD1;inference=ab initio prediction:Prodigal:002006,similar to AA sequence:UniProtKB:A3PC74;locus_tag=GPLNCBAE_00025;product=putative ABC transporter phosphite binding protein PhnD1
GNAPS_n_1_L_823659	Prodigal:002006	CDS	32980	34470	.	-	0	ID=GPLNCBAE_00026;Name=yhdG_1;db_xref=COG:COG0531;gene=yhdG_1;inference=ab initio prediction:Prodigal:002006,similar to AA sequence:UniProtKB:O07576;locus_tag=GPLNCBAE_00026;product=putative amino acid permease YhdG
GNAPS_n_1_L_823659	Prodigal:002006	CDS	34591	35364	.	-	0	ID=GPLNCBAE_00027;eC_number=4.2.1.103;Name=inhA_1;gene=inhA_1;inference=ab initio prediction:Prodigal:002006,similar to AA sequence:UniProtKB:Q8G9F9;locus_tag=GPLNCBAE_00027;product=Isonitrile hydratase
GNAPS_n_1_L_823659	Prodigal:002006	CDS	35387	36382	.	-	0	ID=GPLNCBAE_00028;inference=ab initio prediction:Prodigal:002006;locus_tag=GPLNCBAE_00028;product=hypothetical protein
GNAPS_n_1_L_823659	Prodigal:002006	CDS	36538	37011	.	+	0	ID=GPLNCBAE_00029;Name=ibpA_1;db_xref=COG:COG0071;gene=ibpA_1;inference=ab initio prediction:Prodigal:002006,similar to AA sequence:UniProtKB:P0C054;locus_tag=GPLNCBAE_00029;product=Small heat shock protein IbpA
GNAPS_n_1_L_823659	Prodigal:002006	CDS	37187	37486	.	-	0	ID=GPLNCBAE_00030;inference=ab initio prediction:Prodigal:002006;locus_tag=GPLNCBAE_00030;product=hypothetical protein
GNAPS_n_1_L_823659	Prodigal:002006	CDS	37622	38905	.	-	0	ID=GPLNCBAE_00031;inference=ab initio prediction:Prodigal:002006;locus_tag=GPLNCBAE_00031;product=hypothetical protein
GNAPS_n_1_L_823659	Prodigal:002006	CDS	39272	40786	.	-	0	ID=GPLNCBAE_00032;Name=amtB_1;gene=amtB_1;inference=ab initio prediction:Prodigal:002006,similar to AA sequence:UniProtKB:P69681;locus_tag=GPLNCBAE_00032;product=Ammonia channel
GNAPS_n_1_L_823659	Prodigal:002006	CDS	40869	41207	.	-	0	ID=GPLNCBAE_00033;Name=glnK;db_xref=COG:COG0347;gene=glnK;inference=ab initio prediction:Prodigal:002006,similar to AA sequence:UniProtKB:P0AC55;locus_tag=GPLNCBAE_00033;product=Nitrogen regulatory protein P-II 2
GNAPS_n_1_L_823659	Prodigal:002006	CDS	41532	42404	.	-	0	ID=GPLNCBAE_00034;eC_number=3.1.2.-;Name=tesB;db_xref=COG:COG1946;gene=tesB;inference=ab initio prediction:Prodigal:002006,similar to AA sequence:UniProtKB:P0AGG2;locus_tag=GPLNCBAE_00034;product=Acyl-CoA thioesterase 2
GNAPS_n_1_L_823659	Prodigal:002006	CDS	42542	43804	.	+	0	ID=GPLNCBAE_00035;eC_number=1.14.13.-;Name=ubiL_1;db_xref=COG:COG0654;gene=ubiL_1;inference=ab initio prediction:Prodigal:002006,similar to AA sequence:UniProtKB:Q2RMZ4;locus_tag=GPLNCBAE_00035;product=Ubiquinone hydroxylase UbiL
GNAPS_n_1_L_823659	Prodigal:002006	CDS	43813	44007	.	-	0	ID=GPLNCBAE_00036;inference=ab initio prediction:Prodigal:002006;locus_tag=GPLNCBAE_00036;product=hypothetical protein
GNAPS_n_1_L_823659	Prodigal:002006	CDS	44381	45517	.	+	0	ID=GPLNCBAE_00037;Name=hisZ;gene=hisZ;inference=ab initio prediction:Prodigal:002006,protein motif:HAMAP:MF_00125;locus_tag=GPLNCBAE_00037;product=ATP phosphoribosyltransferase regulatory subunit
GNAPS_n_1_L_823659	Prodigal:002006	CDS	45519	46505	.	+	0	ID=GPLNCBAE_00038;eC_number=2.4.2.17;Name=hisG;gene=hisG;inference=ab initio prediction:Prodigal:002006,protein motif:HAMAP:MF_00079;locus_tag=GPLNCBAE_00038;product=ATP phosphoribosyltransferase
GNAPS_n_1_L_823659	Prodigal:002006	CDS	46637	49489	.	+	0	ID=GPLNCBAE_00039;eC_number=2.7.13.3;Name=rcsC_1;gene=rcsC_1;inference=ab initio prediction:Prodigal:002006,protein motif:HAMAP:MF_00979;locus_tag=GPLNCBAE_00039;product=Sensor histidine kinase RcsC
GNAPS_n_1_L_823659	Prodigal:002006	CDS	49570	50496	.	+	0	ID=GPLNCBAE_00040;eC_number=1.13.11.-;Name=mhqA;db_xref=COG:COG0346;gene=mhqA;inference=ab initio prediction:Prodigal:002006,similar to AA sequence:UniProtKB:O34689;locus_tag=GPLNCBAE_00040;product=Putative ring-cleaving dioxygenase MhqA
GNAPS_n_1_L_823659	Prodigal:002006	CDS	50673	51446	.	+	0	ID=GPLNCBAE_00041;eC_number=1.18.1.2;Name=fpr_1;db_xref=COG:COG1018;gene=fpr_1;inference=ab initio prediction:Prodigal:002006,similar to AA sequence:UniProtKB:Q44532;locus_tag=GPLNCBAE_00041;product=Ferredoxin--NADP reductase
GNAPS_n_1_L_823659	Prodigal:002006	CDS	51443	52159	.	+	0	ID=GPLNCBAE_00042;eC_number=6.3.3.3;Name=bioD;gene=bioD;inference=ab initio prediction:Prodigal:002006,protein motif:HAMAP:MF_00336;locus_tag=GPLNCBAE_00042;product=ATP-dependent dethiobiotin synthetase BioD
GNAPS_n_1_L_823659	Prodigal:002006	CDS	52175	53071	.	-	0	ID=GPLNCBAE_00043;Name=yjiE_1;gene=yjiE_1;inference=ab initio prediction:Prodigal:002006,similar to AA sequence:UniProtKB:P39376;locus_tag=GPLNCBAE_00043;product=HTH-type transcriptional regulator YjiE
GNAPS_n_1_L_823659	Prodigal:002006	CDS	53194	54504	.	+	0	ID=GPLNCBAE_00044;Name=dctA_1;db_xref=COG:COG1301;gene=dctA_1;inference=ab initio prediction:Prodigal:002006,similar to AA sequence:UniProtKB:P0A830;locus_tag=GPLNCBAE_00044;product=Aerobic C4-dicarboxylate transport protein
GNAPS_n_1_L_823659	Prodigal:002006	CDS	54536	55699	.	+	0	ID=GPLNCBAE_00045;eC_number=4.2.1.81;Name=tarD;db_xref=COG:COG4948;gene=tarD;inference=ab initio prediction:Prodigal:002006,similar to AA sequence:UniProtKB:Q89FH0;locus_tag=GPLNCBAE_00045;product=D(-)-tartrate dehydratase
GNAPS_n_1_L_823659	Prodigal:002006	CDS	55932	56315	.	+	0	ID=GPLNCBAE_00046;inference=ab initio prediction:Prodigal:002006;locus_tag=GPLNCBAE_00046;product=hypothetical protein
GNAPS_n_1_L_823659	Prodigal:002006	CDS	56312	57241	.	-	0	ID=GPLNCBAE_00047;eC_number=1.3.1.43;Name=tyrC;gene=tyrC;inference=ab initio prediction:Prodigal:002006,similar to AA sequence:UniProtKB:Q04983;locus_tag=GPLNCBAE_00047;product=Cyclohexadienyl dehydrogenase
GNAPS_n_1_L_823659	Prodigal:002006	CDS	57243	58355	.	-	0	ID=GPLNCBAE_00048;eC_number=2.6.1.9;Name=hisC_1;gene=hisC_1;inference=ab initio prediction:Prodigal:002006,similar to AA sequence:UniProtKB:P34037;locus_tag=GPLNCBAE_00048;product=Histidinol-phosphate aminotransferase
GNAPS_n_1_L_823659	Prodigal:002006	CDS	58431	59741	.	-	0	ID=GPLNCBAE_00049;Name=proP_1;gene=proP_1;inference=ab initio prediction:Prodigal:002006,similar to AA sequence:UniProtKB:P0C0L7;locus_tag=GPLNCBAE_00049;product=Proline/betaine transporter
GNAPS_n_1_L_823659	Prodigal:002006	CDS	59941	61191	.	+	0	ID=GPLNCBAE_00050;eC_number=2.3.1.31;Name=metXA_1;db_xref=COG:COG2021;gene=metXA_1;inference=ab initio prediction:Prodigal:002006,similar to AA sequence:UniProtKB:Q9AAS1;locus_tag=GPLNCBAE_00050;product=Homoserine O-acetyltransferase
GNAPS_n_1_L_823659	Prodigal:002006	CDS	61191	61880	.	+	0	ID=GPLNCBAE_00051;inference=ab initio prediction:Prodigal:002006;locus_tag=GPLNCBAE_00051;product=hypothetical protein
GNAPS_n_1_L_823659	Prodigal:002006	CDS	61885	62394	.	+	0	ID=GPLNCBAE_00052;eC_number=2.7.1.71;Name=aroK_1;gene=aroK_1;inference=ab initio prediction:Prodigal:002006,protein motif:HAMAP:MF_00109;locus_tag=GPLNCBAE_00052;product=Shikimate kinase
GNAPS_n_1_L_823659	Prodigal:002006	CDS	62391	63776	.	-	0	ID=GPLNCBAE_00053;inference=ab initio prediction:Prodigal:002006;locus_tag=GPLNCBAE_00053;product=hypothetical protein
GNAPS_n_1_L_823659	Prodigal:002006	CDS	64030	65376	.	-	0	ID=GPLNCBAE_00054;eC_number=6.1.1.17;Name=gltX1;db_xref=COG:COG0008;gene=gltX1;inference=ab initio prediction:Prodigal:002006,similar to AA sequence:UniProtKB:Q9X172;locus_tag=GPLNCBAE_00054;product=Glutamate--tRNA ligase 1
GNAPS_n_1_L_823659	Aragorn:001002	tRNA	65497	65571	.	+	.	ID=GPLNCBAE_00055;inference=COORDINATES:profile:Aragorn:001002;locus_tag=GPLNCBAE_00055;product=tRNA-Val(cac)
GNAPS_n_1_L_823659	Prodigal:002006	CDS	65588	65746	.	-	0	ID=GPLNCBAE_00056;inference=ab initio prediction:Prodigal:002006;locus_tag=GPLNCBAE_00056;product=hypothetical protein
GNAPS_n_1_L_823659	Prodigal:002006	CDS	65841	66518	.	-	0	ID=GPLNCBAE_00057;eC_number=3.1.3.105;Name=mupP;db_xref=COG:COG0546;gene=mupP;inference=ab initio prediction:Prodigal:002006,similar to AA sequence:UniProtKB:Q9HZ62;locus_tag=GPLNCBAE_00057;product=N-acetylmuramic acid 6-phosphate phosphatase
GNAPS_n_1_L_823659	Prodigal:002006	CDS	66682	67155	.	-	0	ID=GPLNCBAE_00058;inference=ab initio prediction:Prodigal:002006,similar to AA sequence:ISfinder:ISMpo2;locus_tag=GPLNCBAE_00058;product=IS1595 family transposase ISMpo2
GNAPS_n_1_L_823659	Prodigal:002006	CDS	67312	68214	.	-	0	ID=GPLNCBAE_00059;inference=ab initio prediction:Prodigal:002006;locus_tag=GPLNCBAE_00059;product=hypothetical protein
GNAPS_n_1_L_823659	Prodigal:002006	CDS	68544	70547	.	-	0	ID=GPLNCBAE_00060;inference=ab initio prediction:Prodigal:002006;locus_tag=GPLNCBAE_00060;product=hypothetical protein
GNAPS_n_1_L_823659	Prodigal:002006	CDS	70642	73980	.	-	0	ID=GPLNCBAE_00061;eC_number=2.7.13.3;Name=rcsC_2;gene=rcsC_2;inference=ab initio prediction:Prodigal:002006,protein motif:HAMAP:MF_00979;locus_tag=GPLNCBAE_00061;product=Sensor histidine kinase RcsC
GNAPS_n_1_L_823659	Prodigal:002006	CDS	74224	74694	.	+	0	ID=GPLNCBAE_00062;inference=ab initio prediction:Prodigal:002006;locus_tag=GPLNCBAE_00062;product=hypothetical protein
GNAPS_n_1_L_823659	Prodigal:002006	CDS	74852	75562	.	+	0	ID=GPLNCBAE_00063;eC_number=5.3.1.6;Name=rpiA;db_xref=COG:COG0120;gene=rpiA;inference=ab initio prediction:Prodigal:002006,similar to AA sequence:UniProtKB:Q6G3V6;locus_tag=GPLNCBAE_00063;product=Ribose-5-phosphate isomerase A
GNAPS_n_1_L_823659	Prodigal:002006	CDS	75610	76173	.	+	0	ID=GPLNCBAE_00064;inference=ab initio prediction:Prodigal:002006;locus_tag=GPLNCBAE_00064;product=hypothetical protein
GNAPS_n_1_L_823659	Prodigal:002006	CDS	76203	77588	.	+	0	ID=GPLNCBAE_00065;eC_number=1.8.1.16;Name=garB;gene=garB;inference=ab initio prediction:Prodigal:002006,similar to AA sequence:UniProtKB:D0VWY5;locus_tag=GPLNCBAE_00065;product=Glutathione amide reductase
GNAPS_n_1_L_823659	Prodigal:002006	CDS	77716	78030	.	+	0	ID=GPLNCBAE_00066;inference=ab initio prediction:Prodigal:002006;locus_tag=GPLNCBAE_00066;product=hypothetical protein
GNAPS_n_1_L_823659	Prodigal:002006	CDS	78085	78852	.	-	0	ID=GPLNCBAE_00067;eC_number=3.1.1.88;Name=pytH_1;gene=pytH_1;inference=ab initio prediction:Prodigal:002006,similar to AA sequence:UniProtKB:C0LA90;locus_tag=GPLNCBAE_00067;product=Pyrethroid hydrolase
GNAPS_n_1_L_823659	Prodigal:002006	CDS	79000	79509	.	+	0	ID=GPLNCBAE_00068;inference=ab initio prediction:Prodigal:002006;locus_tag=GPLNCBAE_00068;product=hypothetical protein
GNAPS_n_1_L_823659	Prodigal:002006	CDS	79460	82126	.	-	0	ID=GPLNCBAE_00069;inference=ab initio prediction:Prodigal:002006;locus_tag=GPLNCBAE_00069;product=hypothetical protein
GNAPS_n_1_L_823659	Prodigal:002006	CDS	82325	82513	.	+	0	ID=GPLNCBAE_00070;inference=ab initio prediction:Prodigal:002006;locus_tag=GPLNCBAE_00070;product=hypothetical protein
GNAPS_n_1_L_823659	Prodigal:002006	CDS	82524	84110	.	-	0	ID=GPLNCBAE_00071;Name=emrB_1;gene=emrB_1;inference=ab initio prediction:Prodigal:002006,similar to AA sequence:UniProtKB:P0DPR7;locus_tag=GPLNCBAE_00071;product=Colistin resistance protein EmrB
GNAPS_n_1_L_823659	Prodigal:002006	CDS	84116	85339	.	-	0	ID=GPLNCBAE_00072;Name=emrA_1;gene=emrA_1;inference=ab initio prediction:Prodigal:002006,similar to AA sequence:UniProtKB:P0DPR6;locus_tag=GPLNCBAE_00072;product=Colistin resistance protein EmrA
GNAPS_n_1_L_823659	Prodigal:002006	CDS	85465	86121	.	+	0	ID=GPLNCBAE_00073;Name=betI_1;gene=betI_1;inference=ab initio prediction:Prodigal:002006,protein motif:HAMAP:MF_00768;locus_tag=GPLNCBAE_00073;product=HTH-type transcriptional regulator BetI
GNAPS_n_1_L_823659	Prodigal:002006	CDS	86281	86496	.	+	0	ID=GPLNCBAE_00074;inference=ab initio prediction:Prodigal:002006;locus_tag=GPLNCBAE_00074;product=hypothetical protein
GNAPS_n_1_L_823659	Prodigal:002006	CDS	86582	86938	.	+	0	ID=GPLNCBAE_00075;inference=ab initio prediction:Prodigal:002006;locus_tag=GPLNCBAE_00075;product=hypothetical protein
GNAPS_n_1_L_823659	Prodigal:002006	CDS	87558	89699	.	+	0	ID=GPLNCBAE_00076;eC_number=7.1.3.1;Name=hppA;db_xref=COG:COG3808;gene=hppA;inference=ab initio prediction:Prodigal:002006,similar to AA sequence:UniProtKB:Q8UG67;locus_tag=GPLNCBAE_00076;product=K(+)-insensitive pyrophosphate-energized proton pump
GNAPS_n_1_L_823659	Prodigal:002006	CDS	89816	90055	.	-	0	ID=GPLNCBAE_00077;inference=ab initio prediction:Prodigal:002006;locus_tag=GPLNCBAE_00077;product=hypothetical protein
GNAPS_n_1_L_823659	Prodigal:002006	CDS	90123	90593	.	-	0	ID=GPLNCBAE_00078;inference=ab initio prediction:Prodigal:002006,similar to AA sequence:UniProtKB:P0A8D3;locus_tag=GPLNCBAE_00078;note=UPF0178 protein YaiI;product=hypothetical protein
GNAPS_n_1_L_823659	Prodigal:002006	CDS	90602	91165	.	-	0	ID=GPLNCBAE_00079;inference=ab initio prediction:Prodigal:002006;locus_tag=GPLNCBAE_00079;product=hypothetical protein
GNAPS_n_1_L_823659	Prodigal:002006	CDS	91386	93977	.	-	0	ID=GPLNCBAE_00080;eC_number=6.1.1.4;Name=leuS;gene=leuS;inference=ab initio prediction:Prodigal:002006,similar to AA sequence:UniProtKB:B4RNT1;locus_tag=GPLNCBAE_00080;product=Leucine--tRNA ligase
GNAPS_n_1_L_823659	Prodigal:002006	CDS	94077	95132	.	-	0	ID=GPLNCBAE_00081;inference=ab initio prediction:Prodigal:002006;locus_tag=GPLNCBAE_00081;product=hypothetical protein
GNAPS_n_1_L_823659	Prodigal:002006	CDS	95237	96049	.	+	0	ID=GPLNCBAE_00082;eC_number=1.2.1.-;Name=acr1_1;db_xref=COG:COG3320;gene=acr1_1;inference=ab initio prediction:Prodigal:002006,similar to AA sequence:UniProtKB:Q6F7B8;locus_tag=GPLNCBAE_00082;product=Fatty acyl-CoA reductase
GNAPS_n_1_L_823659	Prodigal:002006	CDS	96073	96798	.	+	0	ID=GPLNCBAE_00083;db_xref=COG:COG0325;inference=ab initio prediction:Prodigal:002006,similar to AA sequence:UniProtKB:P44506;locus_tag=GPLNCBAE_00083;product=Pyridoxal phosphate homeostasis protein
GNAPS_n_1_L_823659	Prodigal:002006	CDS	96814	97245	.	-	0	ID=GPLNCBAE_00084;inference=ab initio prediction:Prodigal:002006;locus_tag=GPLNCBAE_00084;product=hypothetical protein
GNAPS_n_1_L_823659	Prodigal:002006	CDS	97475	98011	.	-	0	ID=GPLNCBAE_00085;inference=ab initio prediction:Prodigal:002006;locus_tag=GPLNCBAE_00085;product=hypothetical protein
GNAPS_n_1_L_823659	Prodigal:002006	CDS	98347	99033	.	+	0	ID=GPLNCBAE_00086;Name=walR;db_xref=COG:COG0745;gene=walR;inference=ab initio prediction:Prodigal:002006,similar to AA sequence:UniProtKB:P37478;locus_tag=GPLNCBAE_00086;product=Transcriptional regulatory protein WalR
GNAPS_n_1_L_823659	Prodigal:002006	CDS	99205	99660	.	+	0	ID=GPLNCBAE_00087;inference=ab initio prediction:Prodigal:002006;locus_tag=GPLNCBAE_00087;product=hypothetical protein
GNAPS_n_1_L_823659	Prodigal:002006	CDS	99690	100118	.	-	0	ID=GPLNCBAE_00088;Name=ybbJ;db_xref=COG:COG1585;gene=ybbJ;inference=ab initio prediction:Prodigal:002006,similar to AA sequence:UniProtKB:P0AAS3;locus_tag=GPLNCBAE_00088;product=Inner membrane protein YbbJ
GNAPS_n_1_L_823659	Prodigal:002006	CDS	100115	101119	.	-	0	ID=GPLNCBAE_00089;Name=qmcA;db_xref=COG:COG0330;gene=qmcA;inference=ab initio prediction:Prodigal:002006,similar to AA sequence:UniProtKB:P0AA53;locus_tag=GPLNCBAE_00089;product=Protein QmcA
GNAPS_n_1_L_823659	Prodigal:002006	CDS	101283	101996	.	+	0	ID=GPLNCBAE_00090;eC_number=2.3.1.286;Name=cobB_1;db_xref=COG:COG0846;gene=cobB_1;inference=ab initio prediction:Prodigal:002006,similar to AA sequence:UniProtKB:P0A2F2;locus_tag=GPLNCBAE_00090;product=NAD-dependent protein deacylase
GNAPS_n_1_L_823659	Prodigal:002006	CDS	102215	102715	.	-	0	ID=GPLNCBAE_00091;Name=cycB;gene=cycB;inference=ab initio prediction:Prodigal:002006,similar to AA sequence:UniProtKB:P29967;locus_tag=GPLNCBAE_00091;product=Cytochrome c-553I
GNAPS_n_1_L_823659	Prodigal:002006	CDS	103170	103646	.	+	0	ID=GPLNCBAE_00092;eC_number=1.3.99.16;Name=iorA_1;gene=iorA_1;inference=ab initio prediction:Prodigal:002006,similar to AA sequence:UniProtKB:Q51697;locus_tag=GPLNCBAE_00092;product=Isoquinoline 1-oxidoreductase subunit alpha
GNAPS_n_1_L_823659	Prodigal:002006	CDS	103643	105988	.	+	0	ID=GPLNCBAE_00093;eC_number=1.2.5.2;inference=ab initio prediction:Prodigal:002006,similar to AA sequence:UniProtKB:P17201;locus_tag=GPLNCBAE_00093;product=Membrane-bound aldehyde dehydrogenase [pyrroloquinoline-quinone]
GNAPS_n_1_L_823659	Prodigal:002006	CDS	106160	106528	.	+	0	ID=GPLNCBAE_00094;inference=ab initio prediction:Prodigal:002006;locus_tag=GPLNCBAE_00094;product=hypothetical protein
GNAPS_n_1_L_823659	Prodigal:002006	CDS	106529	107986	.	-	0	ID=GPLNCBAE_00095;eC_number=1.1.1.49;Name=zwf_1;db_xref=COG:COG0364;gene=zwf_1;inference=ab initio prediction:Prodigal:002006,similar to AA sequence:UniProtKB:P0AC53;locus_tag=GPLNCBAE_00095;product=Glucose-6-phosphate 1-dehydrogenase
GNAPS_n_1_L_823659	Prodigal:002006	CDS	108435	108662	.	+	0	ID=GPLNCBAE_00096;inference=ab initio prediction:Prodigal:002006;locus_tag=GPLNCBAE_00096;product=hypothetical protein
GNAPS_n_1_L_823659	Prodigal:002006	CDS	108681	108908	.	-	0	ID=GPLNCBAE_00097;inference=ab initio prediction:Prodigal:002006;locus_tag=GPLNCBAE_00097;product=hypothetical protein
GNAPS_n_1_L_823659	Prodigal:002006	CDS	109151	112600	.	-	0	ID=GPLNCBAE_00098;eC_number=3.1.11.5;Name=recB;gene=recB;inference=ab initio prediction:Prodigal:002006,protein motif:HAMAP:MF_01485;locus_tag=GPLNCBAE_00098;product=RecBCD enzyme subunit RecB
GNAPS_n_1_L_823659	Prodigal:002006	CDS	112713	113798	.	-	0	ID=GPLNCBAE_00099;Name=recA;gene=recA;inference=ab initio prediction:Prodigal:002006,similar to AA sequence:UniProtKB:Q2YRU7;locus_tag=GPLNCBAE_00099;product=Protein RecA
GNAPS_n_1_L_823659	Prodigal:002006	CDS	113978	114373	.	-	0	ID=GPLNCBAE_00100;inference=ab initio prediction:Prodigal:002006;locus_tag=GPLNCBAE_00100;product=hypothetical protein
GNAPS_n_1_L_823659	Prodigal:002006	CDS	114538	114939	.	-	0	ID=GPLNCBAE_00101;Name=atpC;gene=atpC;inference=ab initio prediction:Prodigal:002006,protein motif:HAMAP:MF_00530;locus_tag=GPLNCBAE_00101;product=ATP synthase epsilon chain
GNAPS_n_1_L_823659	Prodigal:002006	CDS	115087	116541	.	-	0	ID=GPLNCBAE_00102;eC_number=7.1.2.2;Name=atpD;db_xref=COG:COG0055;gene=atpD;inference=ab initio prediction:Prodigal:002006,similar to AA sequence:UniProtKB:A1B8P0;locus_tag=GPLNCBAE_00102;product=ATP synthase subunit beta
GNAPS_n_1_L_823659	Prodigal:002006	CDS	116569	117459	.	-	0	ID=GPLNCBAE_00103;Name=atpG_1;db_xref=COG:COG0224;gene=atpG_1;inference=ab initio prediction:Prodigal:002006,similar to AA sequence:UniProtKB:P72246;locus_tag=GPLNCBAE_00103;product=ATP synthase gamma chain
GNAPS_n_1_L_823659	Prodigal:002006	CDS	117537	119066	.	-	0	ID=GPLNCBAE_00104;eC_number=7.1.2.2;Name=atpA;db_xref=COG:COG0056;gene=atpA;inference=ab initio prediction:Prodigal:002006,similar to AA sequence:UniProtKB:P05036;locus_tag=GPLNCBAE_00104;product=ATP synthase subunit alpha
GNAPS_n_1_L_823659	Prodigal:002006	CDS	119130	119699	.	-	0	ID=GPLNCBAE_00105;Name=atpH;db_xref=COG:COG0712;gene=atpH;inference=ab initio prediction:Prodigal:002006,similar to AA sequence:UniProtKB:P72244;locus_tag=GPLNCBAE_00105;product=ATP synthase subunit delta
GNAPS_n_1_L_823659	Prodigal:002006	CDS	120076	121155	.	-	0	ID=GPLNCBAE_00106;eC_number=4.99.1.1;Name=hemH;db_xref=COG:COG0276;gene=hemH;inference=ab initio prediction:Prodigal:002006,similar to AA sequence:UniProtKB:P23871;locus_tag=GPLNCBAE_00106;product=Ferrochelatase
GNAPS_n_1_L_823659	Prodigal:002006	CDS	121433	122968	.	+	0	ID=GPLNCBAE_00107;eC_number=3.1.3.-;Name=mggB;db_xref=COG:COG0737;gene=mggB;inference=ab initio prediction:Prodigal:002006,similar to AA sequence:UniProtKB:A9BJC1;locus_tag=GPLNCBAE_00107;product=Mannosylglucosyl-3-phosphoglycerate phosphatase
GNAPS_n_1_L_823659	Prodigal:002006	CDS	122976	123710	.	+	0	ID=GPLNCBAE_00108;eC_number=3.2.2.27;inference=ab initio prediction:Prodigal:002006,protein motif:HAMAP:MF_00148;locus_tag=GPLNCBAE_00108;product=Uracil-DNA glycosylase
GNAPS_n_1_L_823659	Prodigal:002006	CDS	123707	125122	.	-	0	ID=GPLNCBAE_00109;inference=ab initio prediction:Prodigal:002006;locus_tag=GPLNCBAE_00109;product=hypothetical protein
GNAPS_n_1_L_823659	Prodigal:002006	CDS	125554	128244	.	-	0	ID=GPLNCBAE_00110;eC_number=6.1.1.7;Name=alaS;db_xref=COG:COG0013;gene=alaS;inference=ab initio prediction:Prodigal:002006,similar to AA sequence:UniProtKB:P00957;locus_tag=GPLNCBAE_00110;product=Alanine--tRNA ligase
GNAPS_n_1_L_823659	Prodigal:002006	CDS	128465	129241	.	+	0	ID=GPLNCBAE_00111;eC_number=2.7.1.89;Name=thiK;gene=thiK;inference=ab initio prediction:Prodigal:002006,protein motif:HAMAP:MF_01604;locus_tag=GPLNCBAE_00111;product=Thiamine kinase
GNAPS_n_1_L_823659	Prodigal:002006	CDS	129359	129877	.	-	0	ID=GPLNCBAE_00112;Name=crtK-2;db_xref=COG:COG3476;gene=crtK-2;inference=ab initio prediction:Prodigal:002006,similar to AA sequence:UniProtKB:Q8KBX2;locus_tag=GPLNCBAE_00112;product=Tryptophan-rich protein TspO
GNAPS_n_1_L_823659	Prodigal:002006	CDS	129971	131167	.	+	0	ID=GPLNCBAE_00113;eC_number=2.5.1.48;Name=metB_1;db_xref=COG:COG0626;gene=metB_1;inference=ab initio prediction:Prodigal:002006,similar to AA sequence:UniProtKB:P9WGB7;locus_tag=GPLNCBAE_00113;product=Cystathionine gamma-synthase
GNAPS_n_1_L_823659	Prodigal:002006	CDS	131230	131676	.	+	0	ID=GPLNCBAE_00114;inference=ab initio prediction:Prodigal:002006;locus_tag=GPLNCBAE_00114;product=hypothetical protein
GNAPS_n_1_L_823659	Prodigal:002006	CDS	131711	133600	.	-	0	ID=GPLNCBAE_00115;eC_number=2.4.1.-;Name=opgH;db_xref=COG:COG2943;gene=opgH;inference=ab initio prediction:Prodigal:002006,similar to AA sequence:UniProtKB:P20401;locus_tag=GPLNCBAE_00115;product=Glucans biosynthesis glucosyltransferase H
GNAPS_n_1_L_823659	Prodigal:002006	CDS	133660	135330	.	+	0	ID=GPLNCBAE_00116;Name=mdoG_1;db_xref=COG:COG3131;gene=mdoG_1;inference=ab initio prediction:Prodigal:002006,similar to AA sequence:UniProtKB:P33136;locus_tag=GPLNCBAE_00116;product=Glucans biosynthesis protein G
GNAPS_n_1_L_823659	Prodigal:002006	CDS	135378	136235	.	+	0	ID=GPLNCBAE_00117;eC_number=6.3.2.1;Name=panC;db_xref=COG:COG0414;gene=panC;inference=ab initio prediction:Prodigal:002006,similar to AA sequence:UniProtKB:Q8ZBK7;locus_tag=GPLNCBAE_00117;product=Pantothenate synthetase
GNAPS_n_1_L_823659	Prodigal:002006	CDS	136289	137497	.	-	0	ID=GPLNCBAE_00118;inference=ab initio prediction:Prodigal:002006;locus_tag=GPLNCBAE_00118;product=hypothetical protein
GNAPS_n_1_L_823659	Prodigal:002006	CDS	137559	137966	.	-	0	ID=GPLNCBAE_00119;inference=ab initio prediction:Prodigal:002006;locus_tag=GPLNCBAE_00119;product=hypothetical protein
GNAPS_n_1_L_823659	Prodigal:002006	CDS	138080	138814	.	-	0	ID=GPLNCBAE_00120;eC_number=2.7.7.7;Name=dnaQ;db_xref=COG:COG0847;gene=dnaQ;inference=ab initio prediction:Prodigal:002006,similar to AA sequence:UniProtKB:P03007;locus_tag=GPLNCBAE_00120;product=DNA polymerase III subunit epsilon
GNAPS_n_1_L_823659	Prodigal:002006	CDS	138903	139130	.	+	0	ID=GPLNCBAE_00121;inference=ab initio prediction:Prodigal:002006;locus_tag=GPLNCBAE_00121;product=hypothetical protein
GNAPS_n_1_L_823659	Prodigal:002006	CDS	139140	139445	.	+	0	ID=GPLNCBAE_00122;inference=ab initio prediction:Prodigal:002006;locus_tag=GPLNCBAE_00122;product=hypothetical protein
GNAPS_n_1_L_823659	Prodigal:002006	CDS	139466	140299	.	-	0	ID=GPLNCBAE_00123;eC_number=1.1.1.25;Name=aroE;db_xref=COG:COG0169;gene=aroE;inference=ab initio prediction:Prodigal:002006,similar to AA sequence:UniProtKB:Q5HNV1;locus_tag=GPLNCBAE_00123;product=Shikimate dehydrogenase (NADP(+))
GNAPS_n_1_L_823659	Prodigal:002006	CDS	140299	141249	.	-	0	ID=GPLNCBAE_00124;Name=czcD_1;db_xref=COG:COG1230;gene=czcD_1;inference=ab initio prediction:Prodigal:002006,similar to AA sequence:UniProtKB:O07084;locus_tag=GPLNCBAE_00124;product=Cadmium%2C cobalt and zinc/H(+)-K(+) antiporter
GNAPS_n_1_L_823659	Prodigal:002006	CDS	141336	141737	.	+	0	ID=GPLNCBAE_00125;inference=ab initio prediction:Prodigal:002006;locus_tag=GPLNCBAE_00125;product=hypothetical protein
GNAPS_n_1_L_823659	Prodigal:002006	CDS	141895	142725	.	-	0	ID=GPLNCBAE_00126;eC_number=2.7.11.32;Name=yqfL;db_xref=COG:COG1806;gene=yqfL;inference=ab initio prediction:Prodigal:002006,similar to AA sequence:UniProtKB:P54470;locus_tag=GPLNCBAE_00126;product=Putative pyruvate%2C phosphate dikinase regulatory protein
GNAPS_n_1_L_823659	Prodigal:002006	CDS	143225	144286	.	+	0	ID=GPLNCBAE_00127;eC_number=4.1.1.37;Name=hemE;db_xref=COG:COG0407;gene=hemE;inference=ab initio prediction:Prodigal:002006,similar to AA sequence:UniProtKB:P32920;locus_tag=GPLNCBAE_00127;product=Uroporphyrinogen decarboxylase
GNAPS_n_1_L_823659	Prodigal:002006	CDS	144371	144808	.	+	0	ID=GPLNCBAE_00128;inference=ab initio prediction:Prodigal:002006;locus_tag=GPLNCBAE_00128;product=hypothetical protein
GNAPS_n_1_L_823659	Prodigal:002006	CDS	144844	145188	.	+	0	ID=GPLNCBAE_00129;inference=ab initio prediction:Prodigal:002006;locus_tag=GPLNCBAE_00129;product=hypothetical protein
GNAPS_n_1_L_823659	Prodigal:002006	CDS	145262	146545	.	-	0	ID=GPLNCBAE_00130;inference=ab initio prediction:Prodigal:002006;locus_tag=GPLNCBAE_00130;product=hypothetical protein
GNAPS_n_1_L_823659	Prodigal:002006	CDS	146602	147987	.	-	0	ID=GPLNCBAE_00131;eC_number=3.4.24.-;db_xref=COG:COG0612;inference=ab initio prediction:Prodigal:002006,similar to AA sequence:UniProtKB:P9WHT5;locus_tag=GPLNCBAE_00131;product=putative zinc protease
GNAPS_n_1_L_823659	Prodigal:002006	CDS	148167	148898	.	-	0	ID=GPLNCBAE_00132;inference=ab initio prediction:Prodigal:002006;locus_tag=GPLNCBAE_00132;product=hypothetical protein
GNAPS_n_1_L_823659	Prodigal:002006	CDS	149022	149537	.	-	0	ID=GPLNCBAE_00133;eC_number=3.4.23.36;Name=lspA;db_xref=COG:COG0597;gene=lspA;inference=ab initio prediction:Prodigal:002006,similar to AA sequence:UniProtKB:P00804;locus_tag=GPLNCBAE_00133;product=Lipoprotein signal peptidase
GNAPS_n_1_L_823659	Prodigal:002006	CDS	149537	152524	.	-	0	ID=GPLNCBAE_00134;eC_number=6.1.1.5;Name=ileS;db_xref=COG:COG0060;gene=ileS;inference=ab initio prediction:Prodigal:002006,similar to AA sequence:UniProtKB:Q72AR5;locus_tag=GPLNCBAE_00134;product=Isoleucine--tRNA ligase
GNAPS_n_1_L_823659	Prodigal:002006	CDS	152901	153167	.	+	0	ID=GPLNCBAE_00135;inference=ab initio prediction:Prodigal:002006;locus_tag=GPLNCBAE_00135;product=hypothetical protein
GNAPS_n_1_L_823659	Prodigal:002006	CDS	153342	153524	.	+	0	ID=GPLNCBAE_00136;inference=ab initio prediction:Prodigal:002006;locus_tag=GPLNCBAE_00136;product=hypothetical protein
GNAPS_n_1_L_823659	Prodigal:002006	CDS	153699	154376	.	-	0	ID=GPLNCBAE_00137;Name=slyA_1;gene=slyA_1;inference=ab initio prediction:Prodigal:002006,protein motif:HAMAP:MF_01819;locus_tag=GPLNCBAE_00137;product=Transcriptional regulator SlyA
GNAPS_n_1_L_823659	Prodigal:002006	CDS	154643	155032	.	-	0	ID=GPLNCBAE_00138;inference=ab initio prediction:Prodigal:002006;locus_tag=GPLNCBAE_00138;product=hypothetical protein
GNAPS_n_1_L_823659	Prodigal:002006	CDS	155177	156466	.	-	0	ID=GPLNCBAE_00139;eC_number=2.6.1.62;Name=bioA;db_xref=COG:COG0161;gene=bioA;inference=ab initio prediction:Prodigal:002006,similar to AA sequence:UniProtKB:P12995;locus_tag=GPLNCBAE_00139;product=Adenosylmethionine-8-amino-7-oxononanoate aminotransferase
GNAPS_n_1_L_823659	Prodigal:002006	CDS	156485	156889	.	-	0	ID=GPLNCBAE_00140;inference=ab initio prediction:Prodigal:002006;locus_tag=GPLNCBAE_00140;product=hypothetical protein
GNAPS_n_1_L_823659	Prodigal:002006	CDS	157086	157835	.	-	0	ID=GPLNCBAE_00141;db_xref=COG:COG0217;inference=ab initio prediction:Prodigal:002006,similar to AA sequence:UniProtKB:O67517;locus_tag=GPLNCBAE_00141;product=putative transcriptional regulatory protein
GNAPS_n_1_L_823659	Prodigal:002006	CDS	157968	159140	.	-	0	ID=GPLNCBAE_00142;inference=ab initio prediction:Prodigal:002006;locus_tag=GPLNCBAE_00142;product=hypothetical protein
GNAPS_n_1_L_823659	Prodigal:002006	CDS	159137	160501	.	-	0	ID=GPLNCBAE_00143;inference=ab initio prediction:Prodigal:002006;locus_tag=GPLNCBAE_00143;product=hypothetical protein
GNAPS_n_1_L_823659	Prodigal:002006	CDS	160662	161369	.	+	0	ID=GPLNCBAE_00144;eC_number=1.8.4.-;Name=yfcG_1;db_xref=COG:COG0625;gene=yfcG_1;inference=ab initio prediction:Prodigal:002006,similar to AA sequence:UniProtKB:P77526;locus_tag=GPLNCBAE_00144;product=Disulfide-bond oxidoreductase YfcG
GNAPS_n_1_L_823659	Prodigal:002006	CDS	161468	162322	.	+	0	ID=GPLNCBAE_00145;eC_number=2.3.1.117;Name=dapD;gene=dapD;inference=ab initio prediction:Prodigal:002006,similar to AA sequence:UniProtKB:Q8FV25;locus_tag=GPLNCBAE_00145;product=2%2C3%2C4%2C5-tetrahydropyridine-2%2C6-dicarboxylate N-succinyltransferase
GNAPS_n_1_L_823659	Prodigal:002006	CDS	162347	163219	.	-	0	ID=GPLNCBAE_00146;Name=sigJ_1;gene=sigJ_1;inference=ab initio prediction:Prodigal:002006,similar to AA sequence:UniProtKB:L0TCG5;locus_tag=GPLNCBAE_00146;product=ECF RNA polymerase sigma factor SigJ
GNAPS_n_1_L_823659	Prodigal:002006	CDS	163219	163686	.	-	0	ID=GPLNCBAE_00147;inference=ab initio prediction:Prodigal:002006;locus_tag=GPLNCBAE_00147;product=hypothetical protein
GNAPS_n_1_L_823659	Prodigal:002006	CDS	163832	164230	.	+	0	ID=GPLNCBAE_00148;inference=ab initio prediction:Prodigal:002006;locus_tag=GPLNCBAE_00148;product=hypothetical protein
GNAPS_n_1_L_823659	Prodigal:002006	CDS	164343	165215	.	+	0	ID=GPLNCBAE_00149;inference=ab initio prediction:Prodigal:002006;locus_tag=GPLNCBAE_00149;product=hypothetical protein
GNAPS_n_1_L_823659	Prodigal:002006	CDS	165317	166165	.	+	0	ID=GPLNCBAE_00150;inference=ab initio prediction:Prodigal:002006;locus_tag=GPLNCBAE_00150;product=hypothetical protein
GNAPS_n_1_L_823659	Prodigal:002006	CDS	166207	167106	.	+	0	ID=GPLNCBAE_00151;eC_number=1.1.1.169;Name=panE_2;db_xref=COG:COG1893;gene=panE_2;inference=ab initio prediction:Prodigal:002006,similar to AA sequence:UniProtKB:Q9HW09;locus_tag=GPLNCBAE_00151;product=2-dehydropantoate 2-reductase
GNAPS_n_1_L_823659	Prodigal:002006	CDS	167072	167788	.	-	0	ID=GPLNCBAE_00152;inference=ab initio prediction:Prodigal:002006;locus_tag=GPLNCBAE_00152;product=hypothetical protein
GNAPS_n_1_L_823659	Prodigal:002006	CDS	167778	167996	.	-	0	ID=GPLNCBAE_00153;inference=ab initio prediction:Prodigal:002006;locus_tag=GPLNCBAE_00153;product=hypothetical protein
GNAPS_n_1_L_823659	Prodigal:002006	CDS	168092	168964	.	+	0	ID=GPLNCBAE_00154;Name=hdfR_1;gene=hdfR_1;inference=ab initio prediction:Prodigal:002006,protein motif:HAMAP:MF_01233;locus_tag=GPLNCBAE_00154;product=HTH-type transcriptional regulator HdfR
GNAPS_n_1_L_823659	Prodigal:002006	CDS	168975	169559	.	-	0	ID=GPLNCBAE_00155;inference=ab initio prediction:Prodigal:002006;locus_tag=GPLNCBAE_00155;product=hypothetical protein
GNAPS_n_1_L_823659	Prodigal:002006	CDS	169556	170800	.	-	0	ID=GPLNCBAE_00156;inference=ab initio prediction:Prodigal:002006;locus_tag=GPLNCBAE_00156;product=hypothetical protein
GNAPS_n_1_L_823659	Prodigal:002006	CDS	170816	171643	.	-	0	ID=GPLNCBAE_00157;inference=ab initio prediction:Prodigal:002006,similar to AA sequence:UniProtKB:P0AEC0;locus_tag=GPLNCBAE_00157;note=UPF0053 inner membrane protein YoaE;product=hypothetical protein
GNAPS_n_1_L_823659	Prodigal:002006	CDS	171594	172664	.	-	0	ID=GPLNCBAE_00158;inference=ab initio prediction:Prodigal:002006;locus_tag=GPLNCBAE_00158;product=hypothetical protein
GNAPS_n_1_L_823659	Prodigal:002006	CDS	172718	173659	.	-	0	ID=GPLNCBAE_00159;eC_number=2.7.1.107;Name=dagK;db_xref=COG:COG1597;gene=dagK;inference=ab initio prediction:Prodigal:002006,similar to AA sequence:UniProtKB:O31502;locus_tag=GPLNCBAE_00159;product=Diacylglycerol kinase
GNAPS_n_1_L_823659	Prodigal:002006	CDS	173924	174601	.	+	0	ID=GPLNCBAE_00160;inference=ab initio prediction:Prodigal:002006;locus_tag=GPLNCBAE_00160;product=hypothetical protein
GNAPS_n_1_L_823659	Prodigal:002006	CDS	174626	175954	.	+	0	ID=GPLNCBAE_00161;inference=ab initio prediction:Prodigal:002006;locus_tag=GPLNCBAE_00161;product=hypothetical protein
GNAPS_n_1_L_823659	Prodigal:002006	CDS	176200	177324	.	+	0	ID=GPLNCBAE_00162;inference=ab initio prediction:Prodigal:002006;locus_tag=GPLNCBAE_00162;product=hypothetical protein
GNAPS_n_1_L_823659	Prodigal:002006	CDS	177371	178597	.	-	0	ID=GPLNCBAE_00163;Name=fsr;gene=fsr;inference=ab initio prediction:Prodigal:002006,similar to AA sequence:UniProtKB:P52067;locus_tag=GPLNCBAE_00163;product=Fosmidomycin resistance protein
GNAPS_n_1_L_823659	Prodigal:002006	CDS	178716	179519	.	+	0	ID=GPLNCBAE_00164;Name=nimR;gene=nimR;inference=ab initio prediction:Prodigal:002006,similar to AA sequence:UniProtKB:P76241;locus_tag=GPLNCBAE_00164;product=HTH-type transcriptional regulator NimR
GNAPS_n_1_L_823659	Prodigal:002006	CDS	179600	180010	.	+	0	ID=GPLNCBAE_00165;Name=flgC_1;db_xref=COG:COG1558;gene=flgC_1;inference=ab initio prediction:Prodigal:002006,similar to AA sequence:UniProtKB:P0A1I7;locus_tag=GPLNCBAE_00165;product=Flagellar basal-body rod protein FlgC
GNAPS_n_1_L_823659	Prodigal:002006	CDS	180050	180640	.	-	0	ID=GPLNCBAE_00166;Name=betI_2;gene=betI_2;inference=ab initio prediction:Prodigal:002006,protein motif:HAMAP:MF_00768;locus_tag=GPLNCBAE_00166;product=HTH-type transcriptional regulator BetI
GNAPS_n_1_L_823659	Prodigal:002006	CDS	180745	181923	.	+	0	ID=GPLNCBAE_00167;eC_number=2.3.1.46;Name=metXA_2;gene=metXA_2;inference=ab initio prediction:Prodigal:002006,protein motif:HAMAP:MF_00296;locus_tag=GPLNCBAE_00167;product=Homoserine O-acetyltransferase
GNAPS_n_1_L_823659	Prodigal:002006	CDS	182110	183411	.	+	0	ID=GPLNCBAE_00168;eC_number=1.13.12.4;db_xref=COG:COG1304;inference=ab initio prediction:Prodigal:002006,similar to AA sequence:UniProtKB:P21795;locus_tag=GPLNCBAE_00168;product=Lactate 2-monooxygenase
GNAPS_n_1_L_823659	Prodigal:002006	CDS	183490	183894	.	+	0	ID=GPLNCBAE_00169;inference=ab initio prediction:Prodigal:002006;locus_tag=GPLNCBAE_00169;product=hypothetical protein
GNAPS_n_1_L_823659	Prodigal:002006	CDS	184118	185467	.	-	0	ID=GPLNCBAE_00170;inference=ab initio prediction:Prodigal:002006,similar to AA sequence:UniProtKB:P0AE45;locus_tag=GPLNCBAE_00170;note=UPF0053 inner membrane protein YtfL;product=hypothetical protein
GNAPS_n_1_L_823659	Prodigal:002006	CDS	185555	186430	.	-	0	ID=GPLNCBAE_00171;inference=ab initio prediction:Prodigal:002006;locus_tag=GPLNCBAE_00171;product=hypothetical protein
GNAPS_n_1_L_823659	Prodigal:002006	CDS	186673	186861	.	+	0	ID=GPLNCBAE_00172;inference=ab initio prediction:Prodigal:002006;locus_tag=GPLNCBAE_00172;product=hypothetical protein
GNAPS_n_1_L_823659	Prodigal:002006	CDS	186999	187160	.	-	0	ID=GPLNCBAE_00173;inference=ab initio prediction:Prodigal:002006;locus_tag=GPLNCBAE_00173;product=hypothetical protein
GNAPS_n_1_L_823659	Prodigal:002006	CDS	187362	187571	.	+	0	ID=GPLNCBAE_00174;inference=ab initio prediction:Prodigal:002006;locus_tag=GPLNCBAE_00174;product=hypothetical protein
GNAPS_n_1_L_823659	Prodigal:002006	CDS	187640	189262	.	+	0	ID=GPLNCBAE_00175;Name=yheS_1;db_xref=COG:COG0488;gene=yheS_1;inference=ab initio prediction:Prodigal:002006,similar to AA sequence:UniProtKB:P63389;locus_tag=GPLNCBAE_00175;product=putative ABC transporter ATP-binding protein YheS
GNAPS_n_1_L_823659	Prodigal:002006	CDS	189353	190393	.	+	0	ID=GPLNCBAE_00176;eC_number=2.5.1.47;Name=cysK;gene=cysK;inference=ab initio prediction:Prodigal:002006,similar to AA sequence:UniProtKB:P63871;locus_tag=GPLNCBAE_00176;product=Cysteine synthase
GNAPS_n_1_L_823659	Prodigal:002006	CDS	190497	190646	.	+	0	ID=GPLNCBAE_00177;inference=ab initio prediction:Prodigal:002006;locus_tag=GPLNCBAE_00177;product=hypothetical protein
GNAPS_n_1_L_823659	Prodigal:002006	CDS	190718	191503	.	-	0	ID=GPLNCBAE_00178;Name=ydcV;gene=ydcV;inference=ab initio prediction:Prodigal:002006,similar to AA sequence:UniProtKB:P0AFR9;locus_tag=GPLNCBAE_00178;product=Inner membrane ABC transporter permease protein YdcV
GNAPS_n_1_L_823659	Prodigal:002006	CDS	191500	192414	.	-	0	ID=GPLNCBAE_00179;Name=potH;db_xref=COG:COG1176;gene=potH;inference=ab initio prediction:Prodigal:002006,similar to AA sequence:UniProtKB:P31135;locus_tag=GPLNCBAE_00179;product=Putrescine transport system permease protein PotH
GNAPS_n_1_L_823659	Prodigal:002006	CDS	192411	193505	.	-	0	ID=GPLNCBAE_00180;eC_number=7.6.2.11;Name=potA;db_xref=COG:COG3842;gene=potA;inference=ab initio prediction:Prodigal:002006,similar to AA sequence:UniProtKB:P69874;locus_tag=GPLNCBAE_00180;product=Spermidine/putrescine import ATP-binding protein PotA
GNAPS_n_1_L_823659	Prodigal:002006	CDS	193619	194425	.	+	0	ID=GPLNCBAE_00181;inference=ab initio prediction:Prodigal:002006;locus_tag=GPLNCBAE_00181;product=hypothetical protein
GNAPS_n_1_L_823659	Prodigal:002006	CDS	194443	195135	.	-	0	ID=GPLNCBAE_00182;Name=crp_1;db_xref=COG:COG0664;gene=crp_1;inference=ab initio prediction:Prodigal:002006,similar to AA sequence:UniProtKB:P0A2T6;locus_tag=GPLNCBAE_00182;product=cAMP-activated global transcriptional regulator CRP
GNAPS_n_1_L_823659	Prodigal:002006	CDS	195375	196379	.	-	0	ID=GPLNCBAE_00183;inference=ab initio prediction:Prodigal:002006;locus_tag=GPLNCBAE_00183;product=hypothetical protein
GNAPS_n_1_L_823659	Prodigal:002006	CDS	196551	197606	.	-	0	ID=GPLNCBAE_00184;eC_number=1.1.1.2;Name=yahK;db_xref=COG:COG1064;gene=yahK;inference=ab initio prediction:Prodigal:002006,similar to AA sequence:UniProtKB:P75691;locus_tag=GPLNCBAE_00184;product=Aldehyde reductase YahK
GNAPS_n_1_L_823659	Prodigal:002006	CDS	197762	198049	.	-	0	ID=GPLNCBAE_00185;inference=ab initio prediction:Prodigal:002006;locus_tag=GPLNCBAE_00185;product=hypothetical protein
GNAPS_n_1_L_823659	Prodigal:002006	CDS	198213	200084	.	+	0	ID=GPLNCBAE_00186;Name=yheS_2;db_xref=COG:COG0488;gene=yheS_2;inference=ab initio prediction:Prodigal:002006,similar to AA sequence:UniProtKB:P63389;locus_tag=GPLNCBAE_00186;product=putative ABC transporter ATP-binding protein YheS
GNAPS_n_1_L_823659	Prodigal:002006	CDS	200147	200371	.	-	0	ID=GPLNCBAE_00187;inference=ab initio prediction:Prodigal:002006;locus_tag=GPLNCBAE_00187;product=hypothetical protein
GNAPS_n_1_L_823659	Prodigal:002006	CDS	200686	201099	.	+	0	ID=GPLNCBAE_00188;inference=ab initio prediction:Prodigal:002006;locus_tag=GPLNCBAE_00188;product=hypothetical protein
GNAPS_n_1_L_823659	Prodigal:002006	CDS	201112	202116	.	+	0	ID=GPLNCBAE_00189;inference=ab initio prediction:Prodigal:002006;locus_tag=GPLNCBAE_00189;product=hypothetical protein
GNAPS_n_1_L_823659	Prodigal:002006	CDS	202253	204022	.	+	0	ID=GPLNCBAE_00190;eC_number=2.7.-.-;Name=sasA_1;gene=sasA_1;inference=ab initio prediction:Prodigal:002006,protein motif:HAMAP:MF_01837;locus_tag=GPLNCBAE_00190;product=Adaptive-response sensory-kinase SasA
GNAPS_n_1_L_823659	Prodigal:002006	CDS	204130	206124	.	-	0	ID=GPLNCBAE_00191;eC_number=4.4.1.16;Name=sufS_1;gene=sufS_1;inference=ab initio prediction:Prodigal:002006,protein motif:HAMAP:MF_01831;locus_tag=GPLNCBAE_00191;product=Cysteine desulfurase
GNAPS_n_1_L_823659	Prodigal:002006	CDS	206111	207502	.	-	0	ID=GPLNCBAE_00192;inference=ab initio prediction:Prodigal:002006;locus_tag=GPLNCBAE_00192;product=hypothetical protein
GNAPS_n_1_L_823659	Prodigal:002006	CDS	207882	208748	.	-	0	ID=GPLNCBAE_00193;eC_number=2.3.1.30;Name=cysE_1;db_xref=COG:COG1045;gene=cysE_1;inference=ab initio prediction:Prodigal:002006,similar to AA sequence:UniProtKB:P29847;locus_tag=GPLNCBAE_00193;product=Serine acetyltransferase
GNAPS_n_1_L_823659	Prodigal:002006	CDS	208839	209144	.	-	0	ID=GPLNCBAE_00194;inference=ab initio prediction:Prodigal:002006;locus_tag=GPLNCBAE_00194;product=hypothetical protein
GNAPS_n_1_L_823659	Prodigal:002006	CDS	209336	209773	.	+	0	ID=GPLNCBAE_00195;eC_number=3.-.-.-;Name=blh;db_xref=COG:COG0491;gene=blh;inference=ab initio prediction:Prodigal:002006,similar to AA sequence:UniProtKB:Q8UAA9;locus_tag=GPLNCBAE_00195;product=Beta-lactamase hydrolase-like protein
GNAPS_n_1_L_823659	Prodigal:002006	CDS	209770	210186	.	+	0	ID=GPLNCBAE_00196;inference=ab initio prediction:Prodigal:002006,similar to AA sequence:UniProtKB:Q9PFB2;locus_tag=GPLNCBAE_00196;note=UPF0394 membrane protein XF_0766;product=hypothetical protein
GNAPS_n_1_L_823659	Prodigal:002006	CDS	210189	210641	.	+	0	ID=GPLNCBAE_00197;inference=ab initio prediction:Prodigal:002006,similar to AA sequence:UniProtKB:Q9PFB3;locus_tag=GPLNCBAE_00197;note=UPF0394 membrane protein XF_0765;product=hypothetical protein
GNAPS_n_1_L_823659	Prodigal:002006	CDS	210715	211074	.	+	0	ID=GPLNCBAE_00198;inference=ab initio prediction:Prodigal:002006;locus_tag=GPLNCBAE_00198;product=hypothetical protein
GNAPS_n_1_L_823659	Aragorn:001002	tRNA	211190	211266	.	+	.	ID=GPLNCBAE_00199;inference=COORDINATES:profile:Aragorn:001002;locus_tag=GPLNCBAE_00199;product=tRNA-His(gtg)
GNAPS_n_1_L_823659	Prodigal:002006	CDS	211457	211666	.	+	0	ID=GPLNCBAE_00200;inference=ab initio prediction:Prodigal:002006;locus_tag=GPLNCBAE_00200;product=hypothetical protein
GNAPS_n_1_L_823659	Prodigal:002006	CDS	211697	214297	.	-	0	ID=GPLNCBAE_00201;inference=ab initio prediction:Prodigal:002006;locus_tag=GPLNCBAE_00201;product=hypothetical protein
GNAPS_n_1_L_823659	Prodigal:002006	CDS	214616	216505	.	+	0	ID=GPLNCBAE_00202;inference=ab initio prediction:Prodigal:002006;locus_tag=GPLNCBAE_00202;product=hypothetical protein
GNAPS_n_1_L_823659	Prodigal:002006	CDS	216502	217620	.	+	0	ID=GPLNCBAE_00203;inference=ab initio prediction:Prodigal:002006;locus_tag=GPLNCBAE_00203;product=hypothetical protein
GNAPS_n_1_L_823659	Prodigal:002006	CDS	217738	218556	.	+	0	ID=GPLNCBAE_00204;eC_number=2.4.2.-;Name=yafJ;db_xref=COG:COG0121;gene=yafJ;inference=ab initio prediction:Prodigal:002006,similar to AA sequence:UniProtKB:Q47147;locus_tag=GPLNCBAE_00204;product=Putative glutamine amidotransferase YafJ
GNAPS_n_1_L_823659	Prodigal:002006	CDS	218736	219482	.	+	0	ID=GPLNCBAE_00205;inference=ab initio prediction:Prodigal:002006;locus_tag=GPLNCBAE_00205;product=hypothetical protein
GNAPS_n_1_L_823659	Prodigal:002006	CDS	219490	220290	.	-	0	ID=GPLNCBAE_00206;inference=ab initio prediction:Prodigal:002006;locus_tag=GPLNCBAE_00206;product=hypothetical protein
GNAPS_n_1_L_823659	Aragorn:001002	tRNA	220511	220602	.	+	.	ID=GPLNCBAE_00207;inference=COORDINATES:profile:Aragorn:001002;locus_tag=GPLNCBAE_00207;product=tRNA-SeC(tca)
GNAPS_n_1_L_823659	Prodigal:002006	CDS	221375	221788	.	+	0	ID=GPLNCBAE_00208;inference=ab initio prediction:Prodigal:002006;locus_tag=GPLNCBAE_00208;product=hypothetical protein
GNAPS_n_1_L_823659	Prodigal:002006	CDS	221977	222243	.	+	0	ID=GPLNCBAE_00209;inference=ab initio prediction:Prodigal:002006;locus_tag=GPLNCBAE_00209;product=hypothetical protein
GNAPS_n_1_L_823659	Prodigal:002006	CDS	222256	222684	.	-	0	ID=GPLNCBAE_00210;Name=mscL;db_xref=COG:COG1970;gene=mscL;inference=ab initio prediction:Prodigal:002006,similar to AA sequence:UniProtKB:P0A742;locus_tag=GPLNCBAE_00210;product=Large-conductance mechanosensitive channel
GNAPS_n_1_L_823659	Prodigal:002006	CDS	222843	223616	.	+	0	ID=GPLNCBAE_00211;eC_number=2.1.1.144;Name=tam_1;db_xref=COG:COG4106;gene=tam_1;inference=ab initio prediction:Prodigal:002006,similar to AA sequence:UniProtKB:P76145;locus_tag=GPLNCBAE_00211;product=Trans-aconitate 2-methyltransferase
GNAPS_n_1_L_823659	Prodigal:002006	CDS	223650	224477	.	-	0	ID=GPLNCBAE_00212;inference=ab initio prediction:Prodigal:002006;locus_tag=GPLNCBAE_00212;product=hypothetical protein
GNAPS_n_1_L_823659	Prodigal:002006	CDS	224500	225210	.	-	0	ID=GPLNCBAE_00213;eC_number=4.1.1.65;Name=psd_1;db_xref=COG:COG0688;gene=psd_1;inference=ab initio prediction:Prodigal:002006,similar to AA sequence:UniProtKB:P9WHQ5;locus_tag=GPLNCBAE_00213;product=Phosphatidylserine decarboxylase proenzyme
GNAPS_n_1_L_823659	Prodigal:002006	CDS	225356	225676	.	-	0	ID=GPLNCBAE_00214;inference=ab initio prediction:Prodigal:002006;locus_tag=GPLNCBAE_00214;product=hypothetical protein
GNAPS_n_1_L_823659	Prodigal:002006	CDS	225848	228001	.	-	0	ID=GPLNCBAE_00215;Name=hxuC;db_xref=COG:COG1629;gene=hxuC;inference=ab initio prediction:Prodigal:002006,similar to AA sequence:UniProtKB:P44600;locus_tag=GPLNCBAE_00215;product=Heme/hemopexin utilization protein C
GNAPS_n_1_L_823659	Prodigal:002006	CDS	228206	229021	.	-	0	ID=GPLNCBAE_00216;eC_number=3.6.3.-;Name=hmuV;db_xref=COG:COG4559;gene=hmuV;inference=ab initio prediction:Prodigal:002006,similar to AA sequence:UniProtKB:Q56993;locus_tag=GPLNCBAE_00216;product=Hemin import ATP-binding protein HmuV
GNAPS_n_1_L_823659	Prodigal:002006	CDS	229014	230096	.	-	0	ID=GPLNCBAE_00217;Name=btuC;gene=btuC;inference=ab initio prediction:Prodigal:002006,protein motif:HAMAP:MF_01004;locus_tag=GPLNCBAE_00217;product=Vitamin B12 import system permease protein BtuC
GNAPS_n_1_L_823659	Prodigal:002006	CDS	230089	230979	.	-	0	ID=GPLNCBAE_00218;Name=hmuT_1;db_xref=COG:COG4558;gene=hmuT_1;inference=ab initio prediction:Prodigal:002006,similar to AA sequence:UniProtKB:Q56991;locus_tag=GPLNCBAE_00218;product=Hemin-binding periplasmic protein HmuT
GNAPS_n_1_L_823659	Prodigal:002006	CDS	230976	231185	.	-	0	ID=GPLNCBAE_00219;inference=ab initio prediction:Prodigal:002006;locus_tag=GPLNCBAE_00219;product=hypothetical protein
GNAPS_n_1_L_823659	Prodigal:002006	CDS	231360	231590	.	+	0	ID=GPLNCBAE_00220;inference=ab initio prediction:Prodigal:002006;locus_tag=GPLNCBAE_00220;product=hypothetical protein
GNAPS_n_1_L_823659	Prodigal:002006	CDS	231627	232286	.	+	0	ID=GPLNCBAE_00221;inference=ab initio prediction:Prodigal:002006;locus_tag=GPLNCBAE_00221;product=hypothetical protein
GNAPS_n_1_L_823659	Prodigal:002006	CDS	232389	232604	.	-	0	ID=GPLNCBAE_00222;inference=ab initio prediction:Prodigal:002006;locus_tag=GPLNCBAE_00222;product=hypothetical protein
GNAPS_n_1_L_823659	Prodigal:002006	CDS	233571	234929	.	+	0	ID=GPLNCBAE_00223;inference=ab initio prediction:Prodigal:002006;locus_tag=GPLNCBAE_00223;product=hypothetical protein
GNAPS_n_1_L_823659	Prodigal:002006	CDS	235064	236221	.	+	0	ID=GPLNCBAE_00224;inference=ab initio prediction:Prodigal:002006;locus_tag=GPLNCBAE_00224;product=hypothetical protein
GNAPS_n_1_L_823659	Prodigal:002006	CDS	236301	236828	.	+	0	ID=GPLNCBAE_00225;inference=ab initio prediction:Prodigal:002006;locus_tag=GPLNCBAE_00225;product=hypothetical protein
GNAPS_n_1_L_823659	Prodigal:002006	CDS	237007	238278	.	+	0	ID=GPLNCBAE_00226;inference=ab initio prediction:Prodigal:002006;locus_tag=GPLNCBAE_00226;product=hypothetical protein
GNAPS_n_1_L_823659	Prodigal:002006	CDS	238336	238584	.	-	0	ID=GPLNCBAE_00227;inference=ab initio prediction:Prodigal:002006;locus_tag=GPLNCBAE_00227;product=hypothetical protein
GNAPS_n_1_L_823659	Prodigal:002006	CDS	238849	239694	.	-	0	ID=GPLNCBAE_00228;inference=ab initio prediction:Prodigal:002006;locus_tag=GPLNCBAE_00228;product=hypothetical protein
GNAPS_n_1_L_823659	Prodigal:002006	CDS	239803	240519	.	-	0	ID=GPLNCBAE_00229;inference=ab initio prediction:Prodigal:002006;locus_tag=GPLNCBAE_00229;product=hypothetical protein
GNAPS_n_1_L_823659	Prodigal:002006	CDS	240723	241295	.	+	0	ID=GPLNCBAE_00230;inference=ab initio prediction:Prodigal:002006;locus_tag=GPLNCBAE_00230;product=hypothetical protein
GNAPS_n_1_L_823659	Prodigal:002006	CDS	241409	241747	.	+	0	ID=GPLNCBAE_00231;inference=ab initio prediction:Prodigal:002006;locus_tag=GPLNCBAE_00231;product=hypothetical protein
GNAPS_n_1_L_823659	Prodigal:002006	CDS	241744	242160	.	+	0	ID=GPLNCBAE_00232;inference=ab initio prediction:Prodigal:002006;locus_tag=GPLNCBAE_00232;product=hypothetical protein
GNAPS_n_1_L_823659	Prodigal:002006	CDS	242229	242639	.	+	0	ID=GPLNCBAE_00233;inference=ab initio prediction:Prodigal:002006;locus_tag=GPLNCBAE_00233;product=hypothetical protein
GNAPS_n_1_L_823659	Prodigal:002006	CDS	242677	243024	.	+	0	ID=GPLNCBAE_00234;inference=ab initio prediction:Prodigal:002006;locus_tag=GPLNCBAE_00234;product=hypothetical protein
GNAPS_n_1_L_823659	Prodigal:002006	CDS	243226	243801	.	+	0	ID=GPLNCBAE_00235;inference=ab initio prediction:Prodigal:002006;locus_tag=GPLNCBAE_00235;product=hypothetical protein
GNAPS_n_1_L_823659	Prodigal:002006	CDS	243953	244594	.	+	0	ID=GPLNCBAE_00236;inference=ab initio prediction:Prodigal:002006;locus_tag=GPLNCBAE_00236;product=hypothetical protein
GNAPS_n_1_L_823659	Prodigal:002006	CDS	244697	245581	.	+	0	ID=GPLNCBAE_00237;inference=ab initio prediction:Prodigal:002006;locus_tag=GPLNCBAE_00237;product=hypothetical protein
GNAPS_n_1_L_823659	Prodigal:002006	CDS	245761	246246	.	+	0	ID=GPLNCBAE_00238;inference=ab initio prediction:Prodigal:002006;locus_tag=GPLNCBAE_00238;product=hypothetical protein
GNAPS_n_1_L_823659	Prodigal:002006	CDS	246234	250100	.	+	0	ID=GPLNCBAE_00239;inference=ab initio prediction:Prodigal:002006;locus_tag=GPLNCBAE_00239;product=hypothetical protein
GNAPS_n_1_L_823659	Prodigal:002006	CDS	250224	251819	.	+	0	ID=GPLNCBAE_00240;inference=ab initio prediction:Prodigal:002006;locus_tag=GPLNCBAE_00240;product=hypothetical protein
GNAPS_n_1_L_823659	Prodigal:002006	CDS	251833	251955	.	-	0	ID=GPLNCBAE_00241;inference=ab initio prediction:Prodigal:002006;locus_tag=GPLNCBAE_00241;product=hypothetical protein
GNAPS_n_1_L_823659	Prodigal:002006	CDS	252062	252634	.	+	0	ID=GPLNCBAE_00242;inference=ab initio prediction:Prodigal:002006;locus_tag=GPLNCBAE_00242;product=hypothetical protein
GNAPS_n_1_L_823659	Prodigal:002006	CDS	252670	253191	.	+	0	ID=GPLNCBAE_00243;inference=ab initio prediction:Prodigal:002006;locus_tag=GPLNCBAE_00243;product=hypothetical protein
GNAPS_n_1_L_823659	Prodigal:002006	CDS	253209	253562	.	+	0	ID=GPLNCBAE_00244;inference=ab initio prediction:Prodigal:002006;locus_tag=GPLNCBAE_00244;product=hypothetical protein
GNAPS_n_1_L_823659	Prodigal:002006	CDS	253592	253822	.	+	0	ID=GPLNCBAE_00245;inference=ab initio prediction:Prodigal:002006;locus_tag=GPLNCBAE_00245;product=hypothetical protein
GNAPS_n_1_L_823659	Prodigal:002006	CDS	253866	254384	.	+	0	ID=GPLNCBAE_00246;inference=ab initio prediction:Prodigal:002006;locus_tag=GPLNCBAE_00246;product=hypothetical protein
GNAPS_n_1_L_823659	Prodigal:002006	CDS	254432	255103	.	+	0	ID=GPLNCBAE_00247;Name=phoP;gene=phoP;inference=ab initio prediction:Prodigal:002006,similar to AA sequence:UniProtKB:P23836;locus_tag=GPLNCBAE_00247;product=Transcriptional regulatory protein PhoP
GNAPS_n_1_L_823659	Prodigal:002006	CDS	255104	255502	.	-	0	ID=GPLNCBAE_00248;eC_number=3.1.-.-;db_xref=COG:COG3742;inference=ab initio prediction:Prodigal:002006,similar to AA sequence:UniProtKB:P9WF57;locus_tag=GPLNCBAE_00248;product=Ribonuclease VapC42
GNAPS_n_1_L_823659	Prodigal:002006	CDS	255502	255738	.	-	0	ID=GPLNCBAE_00249;inference=ab initio prediction:Prodigal:002006;locus_tag=GPLNCBAE_00249;product=hypothetical protein
GNAPS_n_1_L_823659	Prodigal:002006	CDS	255817	257226	.	+	0	ID=GPLNCBAE_00250;eC_number=2.7.-.-;Name=sasA_2;gene=sasA_2;inference=ab initio prediction:Prodigal:002006,protein motif:HAMAP:MF_01837;locus_tag=GPLNCBAE_00250;product=Adaptive-response sensory-kinase SasA
GNAPS_n_1_L_823659	Prodigal:002006	CDS	257407	259038	.	+	0	ID=GPLNCBAE_00251;inference=ab initio prediction:Prodigal:002006;locus_tag=GPLNCBAE_00251;product=hypothetical protein
GNAPS_n_1_L_823659	Prodigal:002006	CDS	259184	259684	.	+	0	ID=GPLNCBAE_00252;Name=ccmE;db_xref=COG:COG2332;gene=ccmE;inference=ab initio prediction:Prodigal:002006,similar to AA sequence:UniProtKB:Q9LA01;locus_tag=GPLNCBAE_00252;product=Cytochrome c-type biogenesis protein CcmE
GNAPS_n_1_L_823659	Prodigal:002006	CDS	259782	261782	.	+	0	ID=GPLNCBAE_00253;Name=ccmF;db_xref=COG:COG1138;gene=ccmF;inference=ab initio prediction:Prodigal:002006,similar to AA sequence:UniProtKB:P33927;locus_tag=GPLNCBAE_00253;product=Cytochrome c-type biogenesis protein CcmF
GNAPS_n_1_L_823659	Prodigal:002006	CDS	261779	262294	.	+	0	ID=GPLNCBAE_00254;inference=ab initio prediction:Prodigal:002006;locus_tag=GPLNCBAE_00254;product=hypothetical protein
GNAPS_n_1_L_823659	Prodigal:002006	CDS	262394	263620	.	-	0	ID=GPLNCBAE_00255;inference=ab initio prediction:Prodigal:002006;locus_tag=GPLNCBAE_00255;product=hypothetical protein
GNAPS_n_1_L_823659	Prodigal:002006	CDS	263825	265117	.	+	0	ID=GPLNCBAE_00256;eC_number=2.1.1.192;Name=rlmN;db_xref=COG:COG0820;gene=rlmN;inference=ab initio prediction:Prodigal:002006,similar to AA sequence:UniProtKB:P36979;locus_tag=GPLNCBAE_00256;product=Dual-specificity RNA methyltransferase RlmN
GNAPS_n_1_L_823659	Prodigal:002006	CDS	265117	265620	.	+	0	ID=GPLNCBAE_00257;inference=ab initio prediction:Prodigal:002006;locus_tag=GPLNCBAE_00257;product=hypothetical protein
GNAPS_n_1_L_823659	Prodigal:002006	CDS	265761	266627	.	+	0	ID=GPLNCBAE_00258;inference=ab initio prediction:Prodigal:002006;locus_tag=GPLNCBAE_00258;product=hypothetical protein
GNAPS_n_1_L_823659	Prodigal:002006	CDS	266763	268520	.	+	0	ID=GPLNCBAE_00259;eC_number=3.4.19.13;Name=ggt;db_xref=COG:COG0405;gene=ggt;inference=ab initio prediction:Prodigal:002006,similar to AA sequence:UniProtKB:P18956;locus_tag=GPLNCBAE_00259;product=Glutathione hydrolase proenzyme
GNAPS_n_1_L_823659	Prodigal:002006	CDS	268524	268889	.	-	0	ID=GPLNCBAE_00260;Name=cpdR_1;gene=cpdR_1;inference=ab initio prediction:Prodigal:002006,similar to AA sequence:UniProtKB:Q2YIF7;locus_tag=GPLNCBAE_00260;product=Response regulator receiver protein CpdR
GNAPS_n_1_L_823659	Prodigal:002006	CDS	269259	269828	.	-	0	ID=GPLNCBAE_00261;eC_number=2.4.2.8;Name=hpt;db_xref=COG:COG0634;gene=hpt;inference=ab initio prediction:Prodigal:002006,similar to AA sequence:UniProtKB:P0A9M2;locus_tag=GPLNCBAE_00261;product=Hypoxanthine phosphoribosyltransferase
GNAPS_n_1_L_823659	Prodigal:002006	CDS	269898	270656	.	-	0	ID=GPLNCBAE_00262;inference=ab initio prediction:Prodigal:002006;locus_tag=GPLNCBAE_00262;product=hypothetical protein
GNAPS_n_1_L_823659	Prodigal:002006	CDS	270809	271537	.	+	0	ID=GPLNCBAE_00263;Name=ftsE;db_xref=COG:COG2884;gene=ftsE;inference=ab initio prediction:Prodigal:002006,similar to AA sequence:UniProtKB:P0A9R7;locus_tag=GPLNCBAE_00263;product=Cell division ATP-binding protein FtsE
GNAPS_n_1_L_823659	Prodigal:002006	CDS	271537	272508	.	+	0	ID=GPLNCBAE_00264;inference=ab initio prediction:Prodigal:002006;locus_tag=GPLNCBAE_00264;product=hypothetical protein
GNAPS_n_1_L_823659	Prodigal:002006	CDS	272666	273520	.	+	0	ID=GPLNCBAE_00265;inference=ab initio prediction:Prodigal:002006;locus_tag=GPLNCBAE_00265;product=hypothetical protein
GNAPS_n_1_L_823659	Prodigal:002006	CDS	273563	273931	.	-	0	ID=GPLNCBAE_00266;inference=ab initio prediction:Prodigal:002006;locus_tag=GPLNCBAE_00266;product=hypothetical protein
GNAPS_n_1_L_823659	Prodigal:002006	CDS	273928	274395	.	-	0	ID=GPLNCBAE_00267;Name=ptsN;db_xref=COG:COG1762;gene=ptsN;inference=ab initio prediction:Prodigal:002006,similar to AA sequence:UniProtKB:P69829;locus_tag=GPLNCBAE_00267;product=Nitrogen regulatory protein
GNAPS_n_1_L_823659	Prodigal:002006	CDS	274536	275144	.	-	0	ID=GPLNCBAE_00268;Name=hpf;db_xref=COG:COG1544;gene=hpf;inference=ab initio prediction:Prodigal:002006,similar to AA sequence:UniProtKB:A2RIX0;locus_tag=GPLNCBAE_00268;product=Ribosome hibernation promotion factor
GNAPS_n_1_L_823659	Prodigal:002006	CDS	275234	276781	.	-	0	ID=GPLNCBAE_00269;Name=rpoN2;db_xref=COG:COG1508;gene=rpoN2;inference=ab initio prediction:Prodigal:002006,similar to AA sequence:UniProtKB:P30333;locus_tag=GPLNCBAE_00269;product=RNA polymerase sigma-54 factor 2
GNAPS_n_1_L_823659	Prodigal:002006	CDS	277117	277473	.	-	0	ID=GPLNCBAE_00270;inference=ab initio prediction:Prodigal:002006;locus_tag=GPLNCBAE_00270;product=hypothetical protein
GNAPS_n_1_L_823659	Prodigal:002006	CDS	277481	278374	.	-	0	ID=GPLNCBAE_00271;eC_number=3.6.3.-;Name=lptB_1;db_xref=COG:COG1137;gene=lptB_1;inference=ab initio prediction:Prodigal:002006,similar to AA sequence:UniProtKB:P45073;locus_tag=GPLNCBAE_00271;product=Lipopolysaccharide export system ATP-binding protein LptB
GNAPS_n_1_L_823659	Prodigal:002006	CDS	278377	279099	.	-	0	ID=GPLNCBAE_00272;Name=lptA;db_xref=COG:COG1934;gene=lptA;inference=ab initio prediction:Prodigal:002006,similar to AA sequence:UniProtKB:P0ADV1;locus_tag=GPLNCBAE_00272;product=Lipopolysaccharide export system protein LptA
GNAPS_n_1_L_823659	Prodigal:002006	CDS	279096	279842	.	-	0	ID=GPLNCBAE_00273;inference=ab initio prediction:Prodigal:002006;locus_tag=GPLNCBAE_00273;product=hypothetical protein
GNAPS_n_1_L_823659	Prodigal:002006	CDS	280033	280695	.	-	0	ID=GPLNCBAE_00274;eC_number=3.1.13.5;Name=rnd_1;gene=rnd_1;inference=ab initio prediction:Prodigal:002006,protein motif:HAMAP:MF_01899;locus_tag=GPLNCBAE_00274;product=Ribonuclease D
GNAPS_n_1_L_823659	Prodigal:002006	CDS	280822	281169	.	-	0	ID=GPLNCBAE_00275;inference=ab initio prediction:Prodigal:002006;locus_tag=GPLNCBAE_00275;product=hypothetical protein
GNAPS_n_1_L_823659	Prodigal:002006	CDS	281303	281872	.	+	0	ID=GPLNCBAE_00276;inference=ab initio prediction:Prodigal:002006;locus_tag=GPLNCBAE_00276;product=hypothetical protein
GNAPS_n_1_L_823659	Prodigal:002006	CDS	281970	282158	.	+	0	ID=GPLNCBAE_00277;Name=rpmF;db_xref=COG:COG0333;gene=rpmF;inference=ab initio prediction:Prodigal:002006,similar to AA sequence:UniProtKB:Q6NCE6;locus_tag=GPLNCBAE_00277;product=50S ribosomal protein L32
GNAPS_n_1_L_823659	Prodigal:002006	CDS	282184	282438	.	-	0	ID=GPLNCBAE_00278;inference=ab initio prediction:Prodigal:002006;locus_tag=GPLNCBAE_00278;product=hypothetical protein
GNAPS_n_1_L_823659	Prodigal:002006	CDS	282541	283185	.	-	0	ID=GPLNCBAE_00279;inference=ab initio prediction:Prodigal:002006;locus_tag=GPLNCBAE_00279;product=hypothetical protein
GNAPS_n_1_L_823659	Prodigal:002006	CDS	283447	284628	.	+	0	ID=GPLNCBAE_00280;eC_number=2.3.1.9;Name=phaA;gene=phaA;inference=ab initio prediction:Prodigal:002006,similar to AA sequence:UniProtKB:P07097;locus_tag=GPLNCBAE_00280;product=Acetyl-CoA acetyltransferase
GNAPS_n_1_L_823659	Prodigal:002006	CDS	284820	285548	.	+	0	ID=GPLNCBAE_00281;eC_number=1.1.1.36;Name=phaB;gene=phaB;inference=ab initio prediction:Prodigal:002006,similar to AA sequence:UniProtKB:P14697;locus_tag=GPLNCBAE_00281;product=Acetoacetyl-CoA reductase
GNAPS_n_1_L_823659	Prodigal:002006	CDS	285687	286583	.	-	0	ID=GPLNCBAE_00282;Name=pgrR_1;gene=pgrR_1;inference=ab initio prediction:Prodigal:002006,similar to AA sequence:UniProtKB:P77333;locus_tag=GPLNCBAE_00282;product=HTH-type transcriptional regulator PgrR
GNAPS_n_1_L_823659	Prodigal:002006	CDS	286695	287690	.	+	0	ID=GPLNCBAE_00283;eC_number=1.1.1.-;Name=iolS_1;db_xref=COG:COG0667;gene=iolS_1;inference=ab initio prediction:Prodigal:002006,similar to AA sequence:UniProtKB:P46336;locus_tag=GPLNCBAE_00283;product=Aldo-keto reductase IolS
GNAPS_n_1_L_823659	Prodigal:002006	CDS	287695	288135	.	-	0	ID=GPLNCBAE_00284;inference=ab initio prediction:Prodigal:002006;locus_tag=GPLNCBAE_00284;product=hypothetical protein
GNAPS_n_1_L_823659	Prodigal:002006	CDS	288132	289817	.	-	0	ID=GPLNCBAE_00285;inference=ab initio prediction:Prodigal:002006;locus_tag=GPLNCBAE_00285;product=hypothetical protein
GNAPS_n_1_L_823659	Prodigal:002006	CDS	289814	290638	.	-	0	ID=GPLNCBAE_00286;inference=ab initio prediction:Prodigal:002006;locus_tag=GPLNCBAE_00286;product=hypothetical protein
GNAPS_n_1_L_823659	Prodigal:002006	CDS	290635	291051	.	-	0	ID=GPLNCBAE_00287;inference=ab initio prediction:Prodigal:002006;locus_tag=GPLNCBAE_00287;product=hypothetical protein
GNAPS_n_1_L_823659	Prodigal:002006	CDS	291142	294102	.	+	0	ID=GPLNCBAE_00288;eC_number=4.1.1.31;Name=ppc_1;gene=ppc_1;inference=ab initio prediction:Prodigal:002006,protein motif:HAMAP:MF_00595;locus_tag=GPLNCBAE_00288;product=Phosphoenolpyruvate carboxylase
GNAPS_n_1_L_823659	Prodigal:002006	CDS	294232	295098	.	-	0	ID=GPLNCBAE_00289;inference=ab initio prediction:Prodigal:002006;locus_tag=GPLNCBAE_00289;product=hypothetical protein
GNAPS_n_1_L_823659	Prodigal:002006	CDS	295270	296010	.	+	0	ID=GPLNCBAE_00290;eC_number=3.1.3.18;Name=gph_1;gene=gph_1;inference=ab initio prediction:Prodigal:002006,protein motif:HAMAP:MF_00495;locus_tag=GPLNCBAE_00290;product=Phosphoglycolate phosphatase
GNAPS_n_1_L_823659	Prodigal:002006	CDS	296455	296736	.	+	0	ID=GPLNCBAE_00291;inference=ab initio prediction:Prodigal:002006;locus_tag=GPLNCBAE_00291;product=hypothetical protein
GNAPS_n_1_L_823659	Prodigal:002006	CDS	296826	297536	.	-	0	ID=GPLNCBAE_00292;inference=ab initio prediction:Prodigal:002006;locus_tag=GPLNCBAE_00292;product=hypothetical protein
GNAPS_n_1_L_823659	Prodigal:002006	CDS	297674	297964	.	-	0	ID=GPLNCBAE_00293;inference=ab initio prediction:Prodigal:002006;locus_tag=GPLNCBAE_00293;product=hypothetical protein
GNAPS_n_1_L_823659	Prodigal:002006	CDS	298063	299433	.	-	0	ID=GPLNCBAE_00294;eC_number=4.3.2.1;Name=argH;db_xref=COG:COG0165;gene=argH;inference=ab initio prediction:Prodigal:002006,similar to AA sequence:UniProtKB:Q5SLL0;locus_tag=GPLNCBAE_00294;product=Argininosuccinate lyase
GNAPS_n_1_L_823659	Prodigal:002006	CDS	299482	300117	.	+	0	ID=GPLNCBAE_00295;Name=tlpA;db_xref=COG:COG0526;gene=tlpA;inference=ab initio prediction:Prodigal:002006,similar to AA sequence:UniProtKB:P43221;locus_tag=GPLNCBAE_00295;product=Thiol:disulfide interchange protein TlpA
GNAPS_n_1_L_823659	Prodigal:002006	CDS	300158	300652	.	-	0	ID=GPLNCBAE_00296;inference=ab initio prediction:Prodigal:002006;locus_tag=GPLNCBAE_00296;product=hypothetical protein
GNAPS_n_1_L_823659	Prodigal:002006	CDS	300642	300995	.	-	0	ID=GPLNCBAE_00297;inference=ab initio prediction:Prodigal:002006;locus_tag=GPLNCBAE_00297;product=hypothetical protein
GNAPS_n_1_L_823659	Prodigal:002006	CDS	301482	301838	.	+	0	ID=GPLNCBAE_00298;inference=ab initio prediction:Prodigal:002006;locus_tag=GPLNCBAE_00298;product=hypothetical protein
GNAPS_n_1_L_823659	Prodigal:002006	CDS	301933	303156	.	+	0	ID=GPLNCBAE_00299;Name=nhaA;db_xref=COG:COG3004;gene=nhaA;inference=ab initio prediction:Prodigal:002006,similar to AA sequence:UniProtKB:Q56725;locus_tag=GPLNCBAE_00299;product=Na(+)/H(+) antiporter NhaA
GNAPS_n_1_L_823659	Prodigal:002006	CDS	303191	303526	.	-	0	ID=GPLNCBAE_00300;inference=ab initio prediction:Prodigal:002006;locus_tag=GPLNCBAE_00300;product=hypothetical protein
GNAPS_n_1_L_823659	Prodigal:002006	CDS	303770	304996	.	+	0	ID=GPLNCBAE_00301;inference=ab initio prediction:Prodigal:002006;locus_tag=GPLNCBAE_00301;product=hypothetical protein
GNAPS_n_1_L_823659	Prodigal:002006	CDS	305073	305759	.	-	0	ID=GPLNCBAE_00302;eC_number=3.8.1.2;Name=hdl IVa_1;gene=hdl IVa_1;inference=ab initio prediction:Prodigal:002006,similar to AA sequence:UniProtKB:Q51645;locus_tag=GPLNCBAE_00302;product=(S)-2-haloacid dehalogenase 4A
GNAPS_n_1_L_823659	Prodigal:002006	CDS	305920	307296	.	-	0	ID=GPLNCBAE_00303;Name=srpC;db_xref=COG:COG2059;gene=srpC;inference=ab initio prediction:Prodigal:002006,similar to AA sequence:UniProtKB:Q55027;locus_tag=GPLNCBAE_00303;product=putative chromate transport protein
GNAPS_n_1_L_823659	Prodigal:002006	CDS	307532	308461	.	-	0	ID=GPLNCBAE_00304;eC_number=6.1.1.14;Name=glyQ;db_xref=COG:COG0752;gene=glyQ;inference=ab initio prediction:Prodigal:002006,similar to AA sequence:UniProtKB:P00960;locus_tag=GPLNCBAE_00304;product=Glycine--tRNA ligase alpha subunit
GNAPS_n_1_L_823659	Prodigal:002006	CDS	308517	309437	.	-	0	ID=GPLNCBAE_00305;Name=gcvA_1;gene=gcvA_1;inference=ab initio prediction:Prodigal:002006,similar to AA sequence:UniProtKB:P0A9F6;locus_tag=GPLNCBAE_00305;product=Glycine cleavage system transcriptional activator
GNAPS_n_1_L_823659	Prodigal:002006	CDS	309635	310909	.	+	0	ID=GPLNCBAE_00306;eC_number=3.11.1.2;Name=phnA;gene=phnA;inference=ab initio prediction:Prodigal:002006,similar to AA sequence:UniProtKB:Q51782;locus_tag=GPLNCBAE_00306;product=Phosphonoacetate hydrolase
GNAPS_n_1_L_823659	Prodigal:002006	CDS	310928	311941	.	+	0	ID=GPLNCBAE_00307;Name=pstS_1;db_xref=COG:COG0226;gene=pstS_1;inference=ab initio prediction:Prodigal:002006,similar to AA sequence:UniProtKB:P0AG82;locus_tag=GPLNCBAE_00307;product=Phosphate-binding protein PstS
GNAPS_n_1_L_823659	Prodigal:002006	CDS	312456	313145	.	+	0	ID=GPLNCBAE_00308;inference=ab initio prediction:Prodigal:002006;locus_tag=GPLNCBAE_00308;product=hypothetical protein
GNAPS_n_1_L_823659	Prodigal:002006	CDS	313244	313492	.	+	0	ID=GPLNCBAE_00309;inference=ab initio prediction:Prodigal:002006;locus_tag=GPLNCBAE_00309;product=hypothetical protein
GNAPS_n_1_L_823659	Prodigal:002006	CDS	313517	314215	.	+	0	ID=GPLNCBAE_00310;Name=sigI;gene=sigI;inference=ab initio prediction:Prodigal:002006,protein motif:HAMAP:MF_02064;locus_tag=GPLNCBAE_00310;product=RNA polymerase sigma factor SigI
GNAPS_n_1_L_823659	Prodigal:002006	CDS	314208	314861	.	+	0	ID=GPLNCBAE_00311;inference=ab initio prediction:Prodigal:002006;locus_tag=GPLNCBAE_00311;product=hypothetical protein
GNAPS_n_1_L_823659	Prodigal:002006	CDS	314954	315442	.	-	0	ID=GPLNCBAE_00312;inference=ab initio prediction:Prodigal:002006;locus_tag=GPLNCBAE_00312;product=hypothetical protein
GNAPS_n_1_L_823659	Prodigal:002006	CDS	315442	316074	.	-	0	ID=GPLNCBAE_00313;inference=ab initio prediction:Prodigal:002006;locus_tag=GPLNCBAE_00313;product=hypothetical protein
GNAPS_n_1_L_823659	Prodigal:002006	CDS	316071	318416	.	-	0	ID=GPLNCBAE_00314;eC_number=4.1.1.17;Name=speF;db_xref=COG:COG1982;gene=speF;inference=ab initio prediction:Prodigal:002006,similar to AA sequence:UniProtKB:P24169;locus_tag=GPLNCBAE_00314;product=Inducible ornithine decarboxylase
GNAPS_n_1_L_823659	Prodigal:002006	CDS	318608	319210	.	+	0	ID=GPLNCBAE_00315;inference=ab initio prediction:Prodigal:002006;locus_tag=GPLNCBAE_00315;product=hypothetical protein
GNAPS_n_1_L_823659	Prodigal:002006	CDS	319286	320185	.	-	0	ID=GPLNCBAE_00316;Name=parB;gene=parB;inference=ab initio prediction:Prodigal:002006,similar to AA sequence:UniProtKB:B8GW30;locus_tag=GPLNCBAE_00316;product=Chromosome-partitioning protein ParB
GNAPS_n_1_L_823659	Prodigal:002006	CDS	320212	321036	.	-	0	ID=GPLNCBAE_00317;Name=parA;gene=parA;inference=ab initio prediction:Prodigal:002006,similar to AA sequence:UniProtKB:B8GW31;locus_tag=GPLNCBAE_00317;product=Chromosome partitioning protein ParA
GNAPS_n_1_L_823659	Prodigal:002006	CDS	321033	321668	.	-	0	ID=GPLNCBAE_00318;eC_number=2.1.1.170;Name=rsmG;gene=rsmG;inference=ab initio prediction:Prodigal:002006,protein motif:HAMAP:MF_00074;locus_tag=GPLNCBAE_00318;product=Ribosomal RNA small subunit methyltransferase G
GNAPS_n_1_L_823659	Prodigal:002006	CDS	321746	323626	.	-	0	ID=GPLNCBAE_00319;Name=mnmG;db_xref=COG:COG0445;gene=mnmG;inference=ab initio prediction:Prodigal:002006,similar to AA sequence:UniProtKB:P0A6U3;locus_tag=GPLNCBAE_00319;product=tRNA uridine 5-carboxymethylaminomethyl modification enzyme MnmG
GNAPS_n_1_L_823659	Prodigal:002006	CDS	323853	324011	.	+	0	ID=GPLNCBAE_00320;inference=ab initio prediction:Prodigal:002006;locus_tag=GPLNCBAE_00320;product=hypothetical protein
GNAPS_n_1_L_823659	Prodigal:002006	CDS	324008	325039	.	-	0	ID=GPLNCBAE_00321;inference=ab initio prediction:Prodigal:002006;locus_tag=GPLNCBAE_00321;product=hypothetical protein
GNAPS_n_1_L_823659	Prodigal:002006	CDS	325215	325550	.	-	0	ID=GPLNCBAE_00322;inference=ab initio prediction:Prodigal:002006;locus_tag=GPLNCBAE_00322;product=hypothetical protein
GNAPS_n_1_L_823659	Prodigal:002006	CDS	325747	327171	.	-	0	ID=GPLNCBAE_00323;Name=ydjE;gene=ydjE;inference=ab initio prediction:Prodigal:002006,similar to AA sequence:UniProtKB:P38055;locus_tag=GPLNCBAE_00323;product=Inner membrane metabolite transport protein YdjE
GNAPS_n_1_L_823659	Prodigal:002006	CDS	327346	327648	.	+	0	ID=GPLNCBAE_00324;inference=ab initio prediction:Prodigal:002006;locus_tag=GPLNCBAE_00324;product=hypothetical protein
GNAPS_n_1_L_823659	Prodigal:002006	CDS	327632	328750	.	-	0	ID=GPLNCBAE_00325;inference=ab initio prediction:Prodigal:002006;locus_tag=GPLNCBAE_00325;product=hypothetical protein
GNAPS_n_1_L_823659	Prodigal:002006	CDS	328800	329723	.	-	0	ID=GPLNCBAE_00326;Name=oppB;db_xref=COG:COG0601;gene=oppB;inference=ab initio prediction:Prodigal:002006,similar to AA sequence:UniProtKB:P0AFH2;locus_tag=GPLNCBAE_00326;product=Oligopeptide transport system permease protein OppB
GNAPS_n_1_L_823659	Prodigal:002006	CDS	329842	331440	.	-	0	ID=GPLNCBAE_00327;Name=oppA;db_xref=COG:COG4166;gene=oppA;inference=ab initio prediction:Prodigal:002006,similar to AA sequence:UniProtKB:P23843;locus_tag=GPLNCBAE_00327;product=Periplasmic oligopeptide-binding protein
GNAPS_n_1_L_823659	Prodigal:002006	CDS	331562	331999	.	-	0	ID=GPLNCBAE_00328;inference=ab initio prediction:Prodigal:002006;locus_tag=GPLNCBAE_00328;product=hypothetical protein
GNAPS_n_1_L_823659	Prodigal:002006	CDS	332141	332857	.	+	0	ID=GPLNCBAE_00329;eC_number=1.1.1.302;Name=ribD2;db_xref=COG:COG1985;gene=ribD2;inference=ab initio prediction:Prodigal:002006,similar to AA sequence:UniProtKB:O66747;locus_tag=GPLNCBAE_00329;product=2%2C5-diamino-6-ribosylamino-4(3H)-pyrimidinone 5'-phosphate reductase
GNAPS_n_1_L_823659	Prodigal:002006	CDS	332993	333502	.	-	0	ID=GPLNCBAE_00330;inference=ab initio prediction:Prodigal:002006;locus_tag=GPLNCBAE_00330;product=hypothetical protein
GNAPS_n_1_L_823659	Prodigal:002006	CDS	333562	335481	.	-	0	ID=GPLNCBAE_00331;Name=atm1;db_xref=COG:COG5265;gene=atm1;inference=ab initio prediction:Prodigal:002006,similar to AA sequence:UniProtKB:Q2G506;locus_tag=GPLNCBAE_00331;product=ATM1-type heavy metal exporter
GNAPS_n_1_L_823659	Prodigal:002006	CDS	335579	337105	.	-	0	ID=GPLNCBAE_00332;inference=ab initio prediction:Prodigal:002006;locus_tag=GPLNCBAE_00332;product=hypothetical protein
GNAPS_n_1_L_823659	Prodigal:002006	CDS	337343	337942	.	+	0	ID=GPLNCBAE_00333;inference=ab initio prediction:Prodigal:002006;locus_tag=GPLNCBAE_00333;product=hypothetical protein
GNAPS_n_1_L_823659	Prodigal:002006	CDS	337992	339374	.	-	0	ID=GPLNCBAE_00334;eC_number=6.1.1.16;Name=cysS;db_xref=COG:COG0215;gene=cysS;inference=ab initio prediction:Prodigal:002006,similar to AA sequence:UniProtKB:P21888;locus_tag=GPLNCBAE_00334;product=Cysteine--tRNA ligase
GNAPS_n_1_L_823659	Prodigal:002006	CDS	339704	340030	.	+	0	ID=GPLNCBAE_00335;inference=ab initio prediction:Prodigal:002006;locus_tag=GPLNCBAE_00335;product=hypothetical protein
GNAPS_n_1_L_823659	Prodigal:002006	CDS	340214	340741	.	-	0	ID=GPLNCBAE_00336;inference=ab initio prediction:Prodigal:002006;locus_tag=GPLNCBAE_00336;product=hypothetical protein
GNAPS_n_1_L_823659	Prodigal:002006	CDS	340894	341916	.	+	0	ID=GPLNCBAE_00337;inference=ab initio prediction:Prodigal:002006;locus_tag=GPLNCBAE_00337;product=hypothetical protein
GNAPS_n_1_L_823659	Prodigal:002006	CDS	342145	344319	.	+	0	ID=GPLNCBAE_00338;Name=pal_1;gene=pal_1;inference=ab initio prediction:Prodigal:002006,protein motif:HAMAP:MF_02204;locus_tag=GPLNCBAE_00338;product=Peptidoglycan-associated lipoprotein
GNAPS_n_1_L_823659	Prodigal:002006	CDS	344502	345737	.	+	0	ID=GPLNCBAE_00339;Name=ynfM;gene=ynfM;inference=ab initio prediction:Prodigal:002006,similar to AA sequence:UniProtKB:P43531;locus_tag=GPLNCBAE_00339;product=Inner membrane transport protein YnfM
GNAPS_n_1_L_823659	Prodigal:002006	CDS	345748	346521	.	+	0	ID=GPLNCBAE_00340;eC_number=2.1.1.-;Name=ycgJ;gene=ycgJ;inference=ab initio prediction:Prodigal:002006,similar to AA sequence:UniProtKB:O31474;locus_tag=GPLNCBAE_00340;product=putative methyltransferase YcgJ
GNAPS_n_1_L_823659	Prodigal:002006	CDS	347001	347198	.	+	0	ID=GPLNCBAE_00341;inference=ab initio prediction:Prodigal:002006;locus_tag=GPLNCBAE_00341;product=hypothetical protein
GNAPS_n_1_L_823659	Prodigal:002006	CDS	347382	347669	.	+	0	ID=GPLNCBAE_00342;inference=ab initio prediction:Prodigal:002006;locus_tag=GPLNCBAE_00342;product=hypothetical protein
GNAPS_n_1_L_823659	Prodigal:002006	CDS	347682	347939	.	-	0	ID=GPLNCBAE_00343;inference=ab initio prediction:Prodigal:002006;locus_tag=GPLNCBAE_00343;product=hypothetical protein
GNAPS_n_1_L_823659	Prodigal:002006	CDS	348441	348818	.	+	0	ID=GPLNCBAE_00344;inference=ab initio prediction:Prodigal:002006;locus_tag=GPLNCBAE_00344;product=hypothetical protein
GNAPS_n_1_L_823659	Prodigal:002006	CDS	348830	349366	.	-	0	ID=GPLNCBAE_00345;inference=ab initio prediction:Prodigal:002006;locus_tag=GPLNCBAE_00345;product=hypothetical protein
GNAPS_n_1_L_823659	Prodigal:002006	CDS	349457	350392	.	-	0	ID=GPLNCBAE_00346;Name=oxyR_1;gene=oxyR_1;inference=ab initio prediction:Prodigal:002006,similar to AA sequence:UniProtKB:P0ACQ4;locus_tag=GPLNCBAE_00346;product=Hydrogen peroxide-inducible genes activator
GNAPS_n_1_L_823659	Prodigal:002006	CDS	350505	352022	.	-	0	ID=GPLNCBAE_00347;inference=ab initio prediction:Prodigal:002006;locus_tag=GPLNCBAE_00347;product=hypothetical protein
GNAPS_n_1_L_823659	Prodigal:002006	CDS	352227	352559	.	-	0	ID=GPLNCBAE_00348;inference=ab initio prediction:Prodigal:002006;locus_tag=GPLNCBAE_00348;product=hypothetical protein
GNAPS_n_1_L_823659	Prodigal:002006	CDS	352692	352865	.	+	0	ID=GPLNCBAE_00349;inference=ab initio prediction:Prodigal:002006;locus_tag=GPLNCBAE_00349;product=hypothetical protein
GNAPS_n_1_L_823659	Prodigal:002006	CDS	352884	353177	.	-	0	ID=GPLNCBAE_00350;inference=ab initio prediction:Prodigal:002006;locus_tag=GPLNCBAE_00350;product=hypothetical protein
GNAPS_n_1_L_823659	Prodigal:002006	CDS	353189	356044	.	-	0	ID=GPLNCBAE_00351;eC_number=1.17.1.9;inference=ab initio prediction:Prodigal:002006,similar to AA sequence:UniProtKB:Q99RW4;locus_tag=GPLNCBAE_00351;product=Putative formate dehydrogenase
GNAPS_n_1_L_823659	Prodigal:002006	CDS	356055	357620	.	-	0	ID=GPLNCBAE_00352;eC_number=7.-.-.-;Name=rsxC;gene=rsxC;inference=ab initio prediction:Prodigal:002006,protein motif:HAMAP:MF_00461;locus_tag=GPLNCBAE_00352;product=Ion-translocating oxidoreductase complex subunit C
GNAPS_n_1_L_823659	Prodigal:002006	CDS	357617	358090	.	-	0	ID=GPLNCBAE_00353;eC_number=1.12.1.3;Name=hndA;db_xref=COG:COG1905;gene=hndA;inference=ab initio prediction:Prodigal:002006,similar to AA sequence:UniProtKB:Q46505;locus_tag=GPLNCBAE_00353;product=NADP-reducing hydrogenase subunit HndA
GNAPS_n_1_L_823659	Prodigal:002006	CDS	358189	359178	.	-	0	ID=GPLNCBAE_00354;eC_number=3.1.2.6;Name=gloB_1;gene=gloB_1;inference=ab initio prediction:Prodigal:002006,protein motif:HAMAP:MF_01374;locus_tag=GPLNCBAE_00354;product=Hydroxyacylglutathione hydrolase
GNAPS_n_1_L_823659	Prodigal:002006	CDS	359175	359963	.	-	0	ID=GPLNCBAE_00355;inference=ab initio prediction:Prodigal:002006;locus_tag=GPLNCBAE_00355;product=hypothetical protein
GNAPS_n_1_L_823659	Prodigal:002006	CDS	360185	360757	.	-	0	ID=GPLNCBAE_00356;inference=ab initio prediction:Prodigal:002006;locus_tag=GPLNCBAE_00356;product=hypothetical protein
GNAPS_n_1_L_823659	Prodigal:002006	CDS	360761	361309	.	-	0	ID=GPLNCBAE_00357;Name=yceJ_1;db_xref=COG:COG3038;gene=yceJ_1;inference=ab initio prediction:Prodigal:002006,similar to AA sequence:UniProtKB:P75925;locus_tag=GPLNCBAE_00357;product=Cytochrome b561 
GNAPS_n_1_L_823659	Prodigal:002006	CDS	361335	361685	.	-	0	ID=GPLNCBAE_00358;inference=ab initio prediction:Prodigal:002006;locus_tag=GPLNCBAE_00358;product=hypothetical protein
GNAPS_n_1_L_823659	Prodigal:002006	CDS	361682	362131	.	-	0	ID=GPLNCBAE_00359;inference=ab initio prediction:Prodigal:002006;locus_tag=GPLNCBAE_00359;product=hypothetical protein
GNAPS_n_1_L_823659	Prodigal:002006	CDS	362173	362601	.	-	0	ID=GPLNCBAE_00360;inference=ab initio prediction:Prodigal:002006;locus_tag=GPLNCBAE_00360;product=hypothetical protein
GNAPS_n_1_L_823659	Prodigal:002006	CDS	362598	363299	.	-	0	ID=GPLNCBAE_00361;inference=ab initio prediction:Prodigal:002006;locus_tag=GPLNCBAE_00361;product=hypothetical protein
GNAPS_n_1_L_823659	Prodigal:002006	CDS	363427	365316	.	-	0	ID=GPLNCBAE_00362;eC_number=1.1.2.8;Name=exaA_1;db_xref=COG:COG4993;gene=exaA_1;inference=ab initio prediction:Prodigal:002006,similar to AA sequence:UniProtKB:Q9Z4J7;locus_tag=GPLNCBAE_00362;product=Quinoprotein alcohol dehydrogenase (cytochrome c)
GNAPS_n_1_L_823659	Prodigal:002006	CDS	365736	366389	.	+	0	ID=GPLNCBAE_00363;Name=degU;db_xref=COG:COG2197;gene=degU;inference=ab initio prediction:Prodigal:002006,similar to AA sequence:UniProtKB:P13800;locus_tag=GPLNCBAE_00363;product=Transcriptional regulatory protein DegU
GNAPS_n_1_L_823659	Prodigal:002006	CDS	366525	368516	.	+	0	ID=GPLNCBAE_00364;eC_number=2.4.1.250;Name=mshA_1;gene=mshA_1;inference=ab initio prediction:Prodigal:002006,protein motif:HAMAP:MF_01695;locus_tag=GPLNCBAE_00364;product=D-inositol-3-phosphate glycosyltransferase
GNAPS_n_1_L_823659	Prodigal:002006	CDS	368513	369598	.	+	0	ID=GPLNCBAE_00365;inference=ab initio prediction:Prodigal:002006;locus_tag=GPLNCBAE_00365;product=hypothetical protein
GNAPS_n_1_L_823659	Prodigal:002006	CDS	369992	371473	.	+	0	ID=GPLNCBAE_00366;inference=ab initio prediction:Prodigal:002006;locus_tag=GPLNCBAE_00366;product=hypothetical protein
GNAPS_n_1_L_823659	Prodigal:002006	CDS	371484	372257	.	-	0	ID=GPLNCBAE_00367;inference=ab initio prediction:Prodigal:002006;locus_tag=GPLNCBAE_00367;product=hypothetical protein
GNAPS_n_1_L_823659	Prodigal:002006	CDS	372317	373195	.	+	0	ID=GPLNCBAE_00368;eC_number=2.4.1.187;inference=ab initio prediction:Prodigal:002006,protein motif:HAMAP:MF_02070;locus_tag=GPLNCBAE_00368;product=N-acetylglucosaminyldiphosphoundecaprenol N-acetyl-beta-D-mannosaminyltransferase
GNAPS_n_1_L_823659	Prodigal:002006	CDS	373182	373787	.	-	0	ID=GPLNCBAE_00369;eC_number=3.6.1.-;Name=nudK;gene=nudK;inference=ab initio prediction:Prodigal:002006,similar to AA sequence:UniProtKB:P37128;locus_tag=GPLNCBAE_00369;product=GDP-mannose pyrophosphatase NudK
GNAPS_n_1_L_823659	Prodigal:002006	CDS	373897	374145	.	-	0	ID=GPLNCBAE_00370;Name=tusA;db_xref=COG:COG0425;gene=tusA;inference=ab initio prediction:Prodigal:002006,similar to AA sequence:UniProtKB:D3RPC0;locus_tag=GPLNCBAE_00370;product=Sulfur carrier protein TusA
GNAPS_n_1_L_823659	Prodigal:002006	CDS	374221	374583	.	-	0	ID=GPLNCBAE_00371;inference=ab initio prediction:Prodigal:002006;locus_tag=GPLNCBAE_00371;product=hypothetical protein
GNAPS_n_1_L_823659	Prodigal:002006	CDS	374721	376091	.	-	0	ID=GPLNCBAE_00372;eC_number=6.3.2.2;Name=egtA;gene=egtA;inference=ab initio prediction:Prodigal:002006,protein motif:HAMAP:MF_02034;locus_tag=GPLNCBAE_00372;product=Glutamate--cysteine ligase EgtA
GNAPS_n_1_L_823659	Prodigal:002006	CDS	376560	377312	.	-	0	ID=GPLNCBAE_00373;eC_number=2.1.1.193;Name=rsmE;db_xref=COG:COG1385;gene=rsmE;inference=ab initio prediction:Prodigal:002006,similar to AA sequence:UniProtKB:P0AGL7;locus_tag=GPLNCBAE_00373;product=Ribosomal RNA small subunit methyltransferase E
GNAPS_n_1_L_823659	Prodigal:002006	CDS	377585	378226	.	+	0	ID=GPLNCBAE_00374;inference=ab initio prediction:Prodigal:002006;locus_tag=GPLNCBAE_00374;product=hypothetical protein
GNAPS_n_1_L_823659	Prodigal:002006	CDS	378261	379241	.	+	0	ID=GPLNCBAE_00375;eC_number=2.5.1.39;Name=ubiA;db_xref=COG:COG0382;gene=ubiA;inference=ab initio prediction:Prodigal:002006,similar to AA sequence:UniProtKB:P0AGK1;locus_tag=GPLNCBAE_00375;product=4-hydroxybenzoate octaprenyltransferase
GNAPS_n_1_L_823659	Prodigal:002006	CDS	379248	379766	.	-	0	ID=GPLNCBAE_00376;inference=ab initio prediction:Prodigal:002006;locus_tag=GPLNCBAE_00376;product=hypothetical protein
GNAPS_n_1_L_823659	Prodigal:002006	CDS	380059	380901	.	+	0	ID=GPLNCBAE_00377;eC_number=3.1.3.7;Name=cysQ_1;gene=cysQ_1;inference=ab initio prediction:Prodigal:002006,protein motif:HAMAP:MF_02095;locus_tag=GPLNCBAE_00377;product=3'(2')%2C5'-bisphosphate nucleotidase CysQ
GNAPS_n_1_L_823659	Prodigal:002006	CDS	380885	381139	.	-	0	ID=GPLNCBAE_00378;inference=ab initio prediction:Prodigal:002006;locus_tag=GPLNCBAE_00378;product=hypothetical protein
GNAPS_n_1_L_823659	Prodigal:002006	CDS	381334	381603	.	-	0	ID=GPLNCBAE_00379;inference=ab initio prediction:Prodigal:002006;locus_tag=GPLNCBAE_00379;product=hypothetical protein
GNAPS_n_1_L_823659	Prodigal:002006	CDS	381844	382233	.	+	0	ID=GPLNCBAE_00380;inference=ab initio prediction:Prodigal:002006;locus_tag=GPLNCBAE_00380;product=hypothetical protein
GNAPS_n_1_L_823659	Prodigal:002006	CDS	382301	382522	.	-	0	ID=GPLNCBAE_00381;inference=ab initio prediction:Prodigal:002006;locus_tag=GPLNCBAE_00381;product=hypothetical protein
GNAPS_n_1_L_823659	Prodigal:002006	CDS	382674	383252	.	+	0	ID=GPLNCBAE_00382;eC_number=3.1.2.-;Name=yhbO;db_xref=COG:COG0693;gene=yhbO;inference=ab initio prediction:Prodigal:002006,similar to AA sequence:UniProtKB:P45470;locus_tag=GPLNCBAE_00382;product=Protein/nucleic acid deglycase 2
GNAPS_n_1_L_823659	Prodigal:002006	CDS	383372	384466	.	+	0	ID=GPLNCBAE_00383;Name=hrcA;db_xref=COG:COG1420;gene=hrcA;inference=ab initio prediction:Prodigal:002006,similar to AA sequence:UniProtKB:P30727;locus_tag=GPLNCBAE_00383;product=Heat-inducible transcription repressor HrcA
GNAPS_n_1_L_823659	Prodigal:002006	CDS	384463	385287	.	-	0	ID=GPLNCBAE_00384;inference=ab initio prediction:Prodigal:002006;locus_tag=GPLNCBAE_00384;product=hypothetical protein
GNAPS_n_1_L_823659	Prodigal:002006	CDS	385388	386284	.	+	0	ID=GPLNCBAE_00385;inference=ab initio prediction:Prodigal:002006;locus_tag=GPLNCBAE_00385;product=hypothetical protein
GNAPS_n_1_L_823659	Prodigal:002006	CDS	386336	388507	.	-	0	ID=GPLNCBAE_00386;eC_number=2.3.3.9;Name=glcB;db_xref=COG:COG2225;gene=glcB;inference=ab initio prediction:Prodigal:002006,similar to AA sequence:UniProtKB:Q9I636;locus_tag=GPLNCBAE_00386;product=Malate synthase G
GNAPS_n_1_L_823659	Prodigal:002006	CDS	388837	389631	.	-	0	ID=GPLNCBAE_00387;inference=ab initio prediction:Prodigal:002006;locus_tag=GPLNCBAE_00387;product=hypothetical protein
GNAPS_n_1_L_823659	Prodigal:002006	CDS	389863	390243	.	-	0	ID=GPLNCBAE_00388;inference=ab initio prediction:Prodigal:002006;locus_tag=GPLNCBAE_00388;product=hypothetical protein
GNAPS_n_1_L_823659	Prodigal:002006	CDS	390355	390804	.	-	0	ID=GPLNCBAE_00389;eC_number=2.5.1.-;Name=fosB;gene=fosB;inference=ab initio prediction:Prodigal:002006,protein motif:HAMAP:MF_01512;locus_tag=GPLNCBAE_00389;product=Metallothiol transferase FosB
GNAPS_n_1_L_823659	Prodigal:002006	CDS	390985	392346	.	+	0	ID=GPLNCBAE_00390;Name=kgtP_1;gene=kgtP_1;inference=ab initio prediction:Prodigal:002006,similar to AA sequence:UniProtKB:P0AEX3;locus_tag=GPLNCBAE_00390;product=Alpha-ketoglutarate permease
GNAPS_n_1_L_823659	Prodigal:002006	CDS	392410	393234	.	-	0	ID=GPLNCBAE_00391;eC_number=2.3.1.247;Name=kce_1;gene=kce_1;inference=ab initio prediction:Prodigal:002006,similar to AA sequence:UniProtKB:B0VHH0;locus_tag=GPLNCBAE_00391;product=3-keto-5-aminohexanoate cleavage enzyme
GNAPS_n_1_L_823659	Prodigal:002006	CDS	393544	394155	.	+	0	ID=GPLNCBAE_00392;eC_number=1.8.4.-;Name=yfcG_2;db_xref=COG:COG0625;gene=yfcG_2;inference=ab initio prediction:Prodigal:002006,similar to AA sequence:UniProtKB:P77526;locus_tag=GPLNCBAE_00392;product=Disulfide-bond oxidoreductase YfcG
GNAPS_n_1_L_823659	Prodigal:002006	CDS	394175	395254	.	-	0	ID=GPLNCBAE_00393;eC_number=1.1.1.83;Name=dmlA;db_xref=COG:COG0473;gene=dmlA;inference=ab initio prediction:Prodigal:002006,similar to AA sequence:UniProtKB:P76251;locus_tag=GPLNCBAE_00393;product=D-malate dehydrogenase [decarboxylating]
GNAPS_n_1_L_823659	Prodigal:002006	CDS	395316	397133	.	-	0	ID=GPLNCBAE_00394;Name=clcB_1;gene=clcB_1;inference=ab initio prediction:Prodigal:002006,protein motif:HAMAP:MF_01203;locus_tag=GPLNCBAE_00394;product=Voltage-gated ClC-type chloride channel ClcB
GNAPS_n_1_L_823659	Prodigal:002006	CDS	397238	398278	.	-	0	ID=GPLNCBAE_00395;eC_number=5.1.3.2;db_xref=COG:COG1088;inference=ab initio prediction:Prodigal:002006,similar to AA sequence:UniProtKB:A0R5C5;locus_tag=GPLNCBAE_00395;product=UDP-glucose 4-epimerase
GNAPS_n_1_L_823659	Prodigal:002006	CDS	398394	400031	.	-	0	ID=GPLNCBAE_00396;Name=pitA;db_xref=COG:COG0306;gene=pitA;inference=ab initio prediction:Prodigal:002006,similar to AA sequence:UniProtKB:P0AFJ7;locus_tag=GPLNCBAE_00396;product=Low-affinity inorganic phosphate transporter 1
GNAPS_n_1_L_823659	Prodigal:002006	CDS	400466	400699	.	+	0	ID=GPLNCBAE_00397;inference=ab initio prediction:Prodigal:002006;locus_tag=GPLNCBAE_00397;product=hypothetical protein
GNAPS_n_1_L_823659	Prodigal:002006	CDS	400723	401361	.	-	0	ID=GPLNCBAE_00398;inference=ab initio prediction:Prodigal:002006;locus_tag=GPLNCBAE_00398;product=hypothetical protein
GNAPS_n_1_L_823659	Prodigal:002006	CDS	401692	403245	.	+	0	ID=GPLNCBAE_00399;inference=ab initio prediction:Prodigal:002006;locus_tag=GPLNCBAE_00399;product=hypothetical protein
GNAPS_n_1_L_823659	Prodigal:002006	CDS	403347	405254	.	+	0	ID=GPLNCBAE_00400;eC_number=2.7.13.3;Name=rcsC_3;gene=rcsC_3;inference=ab initio prediction:Prodigal:002006,protein motif:HAMAP:MF_00979;locus_tag=GPLNCBAE_00400;product=Sensor histidine kinase RcsC
GNAPS_n_1_L_823659	Prodigal:002006	CDS	405354	406166	.	-	0	ID=GPLNCBAE_00401;eC_number=2.1.1.185;Name=rlmB_1;gene=rlmB_1;inference=ab initio prediction:Prodigal:002006,protein motif:HAMAP:MF_01887;locus_tag=GPLNCBAE_00401;product=23S rRNA (guanosine-2'-O-)-methyltransferase RlmB
GNAPS_n_1_L_823659	Aragorn:001002	tRNA	406309	406383	.	+	.	ID=GPLNCBAE_00402;inference=COORDINATES:profile:Aragorn:001002;locus_tag=GPLNCBAE_00402;product=tRNA-Glu(ttc)
GNAPS_n_1_L_823659	Prodigal:002006	CDS	406863	407213	.	+	0	ID=GPLNCBAE_00403;inference=ab initio prediction:Prodigal:002006;locus_tag=GPLNCBAE_00403;product=hypothetical protein
GNAPS_n_1_L_823659	Prodigal:002006	CDS	407286	409028	.	+	0	ID=GPLNCBAE_00404;eC_number=1.18.1.2;inference=ab initio prediction:Prodigal:002006,protein motif:HAMAP:MF_01685;locus_tag=GPLNCBAE_00404;product=Ferredoxin--NADP reductase
GNAPS_n_1_L_823659	Prodigal:002006	CDS	409070	409303	.	+	0	ID=GPLNCBAE_00405;inference=ab initio prediction:Prodigal:002006;locus_tag=GPLNCBAE_00405;product=hypothetical protein
GNAPS_n_1_L_823659	Prodigal:002006	CDS	409312	410277	.	+	0	ID=GPLNCBAE_00406;inference=ab initio prediction:Prodigal:002006;locus_tag=GPLNCBAE_00406;product=hypothetical protein
GNAPS_n_1_L_823659	Prodigal:002006	CDS	410507	411292	.	+	0	ID=GPLNCBAE_00407;Name=glxR_1;db_xref=COG:COG0664;gene=glxR_1;inference=ab initio prediction:Prodigal:002006,similar to AA sequence:UniProtKB:Q79VI7;locus_tag=GPLNCBAE_00407;product=CRP-like cAMP-activated global transcriptional regulator
GNAPS_n_1_L_823659	Prodigal:002006	CDS	411453	412883	.	+	0	ID=GPLNCBAE_00408;inference=ab initio prediction:Prodigal:002006;locus_tag=GPLNCBAE_00408;product=hypothetical protein
GNAPS_n_1_L_823659	Prodigal:002006	CDS	412888	413790	.	+	0	ID=GPLNCBAE_00409;Name=cmpB_1;db_xref=COG:COG0600;gene=cmpB_1;inference=ab initio prediction:Prodigal:002006,similar to AA sequence:UniProtKB:Q55106;locus_tag=GPLNCBAE_00409;product=Bicarbonate transport system permease protein CmpB
GNAPS_n_1_L_823659	Prodigal:002006	CDS	413772	414701	.	+	0	ID=GPLNCBAE_00410;eC_number=7.6.2.8;Name=btuD_1;gene=btuD_1;inference=ab initio prediction:Prodigal:002006,protein motif:HAMAP:MF_01005;locus_tag=GPLNCBAE_00410;product=Vitamin B12 import ATP-binding protein BtuD
GNAPS_n_1_L_823659	Prodigal:002006	CDS	414842	415180	.	+	0	ID=GPLNCBAE_00411;Name=fdxA_1;db_xref=COG:COG1146;gene=fdxA_1;inference=ab initio prediction:Prodigal:002006,similar to AA sequence:UniProtKB:D5AP15;locus_tag=GPLNCBAE_00411;product=Ferredoxin-2
GNAPS_n_1_L_823659	Prodigal:002006	CDS	415208	415981	.	+	0	ID=GPLNCBAE_00412;eC_number=1.18.1.2;Name=fpr_2;db_xref=COG:COG1018;gene=fpr_2;inference=ab initio prediction:Prodigal:002006,similar to AA sequence:UniProtKB:Q44532;locus_tag=GPLNCBAE_00412;product=Ferredoxin--NADP reductase
GNAPS_n_1_L_823659	Prodigal:002006	CDS	416054	416485	.	+	0	ID=GPLNCBAE_00413;inference=ab initio prediction:Prodigal:002006;locus_tag=GPLNCBAE_00413;product=hypothetical protein
GNAPS_n_1_L_823659	Prodigal:002006	CDS	416831	417490	.	+	0	ID=GPLNCBAE_00414;inference=ab initio prediction:Prodigal:002006;locus_tag=GPLNCBAE_00414;product=hypothetical protein
GNAPS_n_1_L_823659	Prodigal:002006	CDS	417519	418904	.	-	0	ID=GPLNCBAE_00415;eC_number=2.7.-.-;Name=sasA_3;gene=sasA_3;inference=ab initio prediction:Prodigal:002006,protein motif:HAMAP:MF_01837;locus_tag=GPLNCBAE_00415;product=Adaptive-response sensory-kinase SasA
GNAPS_n_1_L_823659	Prodigal:002006	CDS	418888	419568	.	-	0	ID=GPLNCBAE_00416;Name=copR;gene=copR;inference=ab initio prediction:Prodigal:002006,similar to AA sequence:UniProtKB:Q02540;locus_tag=GPLNCBAE_00416;product=Transcriptional activator protein CopR
GNAPS_n_1_L_823659	Prodigal:002006	CDS	419972	422161	.	+	0	ID=GPLNCBAE_00417;Name=bfrD;db_xref=COG:COG4774;gene=bfrD;inference=ab initio prediction:Prodigal:002006,similar to AA sequence:UniProtKB:P81549;locus_tag=GPLNCBAE_00417;product=putative TonB-dependent receptor BfrD
GNAPS_n_1_L_823659	Prodigal:002006	CDS	422376	423434	.	+	0	ID=GPLNCBAE_00418;eC_number=7.2.2.7;Name=fbpC2;db_xref=COG:COG3842;gene=fbpC2;inference=ab initio prediction:Prodigal:002006,similar to AA sequence:UniProtKB:P44513;locus_tag=GPLNCBAE_00418;product=Fe(3+) ions import ATP-binding protein FbpC 2
GNAPS_n_1_L_823659	Prodigal:002006	CDS	423474	424526	.	+	0	ID=GPLNCBAE_00419;Name=futA1;gene=futA1;inference=ab initio prediction:Prodigal:002006,similar to AA sequence:UniProtKB:P72827;locus_tag=GPLNCBAE_00419;product=Iron uptake protein A1
GNAPS_n_1_L_823659	Prodigal:002006	CDS	424541	426202	.	+	0	ID=GPLNCBAE_00420;inference=ab initio prediction:Prodigal:002006;locus_tag=GPLNCBAE_00420;product=hypothetical protein
GNAPS_n_1_L_823659	Prodigal:002006	CDS	426267	427034	.	-	0	ID=GPLNCBAE_00421;inference=ab initio prediction:Prodigal:002006;locus_tag=GPLNCBAE_00421;product=hypothetical protein
GNAPS_n_1_L_823659	Prodigal:002006	CDS	427040	427516	.	-	0	ID=GPLNCBAE_00422;inference=ab initio prediction:Prodigal:002006;locus_tag=GPLNCBAE_00422;product=hypothetical protein
GNAPS_n_1_L_823659	Prodigal:002006	CDS	427746	429392	.	+	0	ID=GPLNCBAE_00423;eC_number=2.3.1.187;Name=madA;gene=madA;inference=ab initio prediction:Prodigal:002006,similar to AA sequence:UniProtKB:O06924;locus_tag=GPLNCBAE_00423;product=Acetyl-S-ACP:malonate ACP transferase
GNAPS_n_1_L_823659	Prodigal:002006	CDS	429542	429850	.	+	0	ID=GPLNCBAE_00424;Name=mdcC;gene=mdcC;inference=ab initio prediction:Prodigal:002006,similar to AA sequence:UniProtKB:O06925;locus_tag=GPLNCBAE_00424;product=Malonate decarboxylase acyl carrier protein
GNAPS_n_1_L_823659	Prodigal:002006	CDS	429854	430771	.	+	0	ID=GPLNCBAE_00425;eC_number=2.1.3.10;Name=madC;gene=madC;inference=ab initio prediction:Prodigal:002006,similar to AA sequence:UniProtKB:O06926;locus_tag=GPLNCBAE_00425;product=Malonyl-S-ACP:biotin-protein carboxyltransferase MADC
GNAPS_n_1_L_823659	Prodigal:002006	CDS	430758	431471	.	+	0	ID=GPLNCBAE_00426;inference=ab initio prediction:Prodigal:002006;locus_tag=GPLNCBAE_00426;product=hypothetical protein
GNAPS_n_1_L_823659	Prodigal:002006	CDS	431473	432348	.	+	0	ID=GPLNCBAE_00427;eC_number=2.7.7.66;Name=mdcG;gene=mdcG;inference=ab initio prediction:Prodigal:002006,protein motif:HAMAP:MF_00650;locus_tag=GPLNCBAE_00427;product=Phosphoribosyl-dephospho-CoA transferase
GNAPS_n_1_L_823659	Prodigal:002006	CDS	432345	433268	.	+	0	ID=GPLNCBAE_00428;eC_number=2.4.2.52;Name=citG;db_xref=COG:COG1767;gene=citG;inference=ab initio prediction:Prodigal:002006,similar to AA sequence:UniProtKB:P77231;locus_tag=GPLNCBAE_00428;product=2-(5''-triphosphoribosyl)-3'-dephosphocoenzyme-A synthase
GNAPS_n_1_L_823659	Prodigal:002006	CDS	433262	434179	.	+	0	ID=GPLNCBAE_00429;eC_number=2.3.1.39;Name=fabD_1;db_xref=COG:COG0331;gene=fabD_1;inference=ab initio prediction:Prodigal:002006,similar to AA sequence:UniProtKB:O85140;locus_tag=GPLNCBAE_00429;product=Malonyl CoA-acyl carrier protein transacylase
GNAPS_n_1_L_823659	Prodigal:002006	CDS	434303	434587	.	-	0	ID=GPLNCBAE_00430;inference=ab initio prediction:Prodigal:002006;locus_tag=GPLNCBAE_00430;product=hypothetical protein
GNAPS_n_1_L_823659	Prodigal:002006	CDS	434642	434992	.	-	0	ID=GPLNCBAE_00431;inference=ab initio prediction:Prodigal:002006;locus_tag=GPLNCBAE_00431;product=hypothetical protein
GNAPS_n_1_L_823659	Prodigal:002006	CDS	435003	435971	.	-	0	ID=GPLNCBAE_00432;inference=ab initio prediction:Prodigal:002006;locus_tag=GPLNCBAE_00432;product=hypothetical protein
GNAPS_n_1_L_823659	Prodigal:002006	CDS	436002	436856	.	-	0	ID=GPLNCBAE_00433;Name=pal_2;gene=pal_2;inference=ab initio prediction:Prodigal:002006,protein motif:HAMAP:MF_02204;locus_tag=GPLNCBAE_00433;product=Peptidoglycan-associated lipoprotein
GNAPS_n_1_L_823659	Prodigal:002006	CDS	436957	437937	.	-	0	ID=GPLNCBAE_00434;inference=ab initio prediction:Prodigal:002006;locus_tag=GPLNCBAE_00434;product=hypothetical protein
GNAPS_n_1_L_823659	Prodigal:002006	CDS	438017	439171	.	-	0	ID=GPLNCBAE_00435;inference=ab initio prediction:Prodigal:002006;locus_tag=GPLNCBAE_00435;product=hypothetical protein
GNAPS_n_1_L_823659	Prodigal:002006	CDS	439232	439744	.	-	0	ID=GPLNCBAE_00436;inference=ab initio prediction:Prodigal:002006;locus_tag=GPLNCBAE_00436;product=hypothetical protein
GNAPS_n_1_L_823659	Prodigal:002006	CDS	439741	441201	.	-	0	ID=GPLNCBAE_00437;inference=ab initio prediction:Prodigal:002006;locus_tag=GPLNCBAE_00437;product=hypothetical protein
GNAPS_n_1_L_823659	Prodigal:002006	CDS	441523	442968	.	-	0	ID=GPLNCBAE_00438;inference=ab initio prediction:Prodigal:002006;locus_tag=GPLNCBAE_00438;product=hypothetical protein
GNAPS_n_1_L_823659	Prodigal:002006	CDS	442965	445058	.	-	0	ID=GPLNCBAE_00439;inference=ab initio prediction:Prodigal:002006;locus_tag=GPLNCBAE_00439;product=hypothetical protein
GNAPS_n_1_L_823659	Prodigal:002006	CDS	445296	445547	.	-	0	ID=GPLNCBAE_00440;inference=ab initio prediction:Prodigal:002006;locus_tag=GPLNCBAE_00440;product=hypothetical protein
GNAPS_n_1_L_823659	Prodigal:002006	CDS	446137	447933	.	+	0	ID=GPLNCBAE_00441;Name=prsD_1;gene=prsD_1;inference=ab initio prediction:Prodigal:002006,similar to AA sequence:UniProtKB:Q7ANN4;locus_tag=GPLNCBAE_00441;product=Type I secretion system ATP-binding protein PrsD
GNAPS_n_1_L_823659	Prodigal:002006	CDS	447930	449276	.	+	0	ID=GPLNCBAE_00442;Name=prsE_1;gene=prsE_1;inference=ab initio prediction:Prodigal:002006,similar to AA sequence:UniProtKB:Q7ANN5;locus_tag=GPLNCBAE_00442;product=Type I secretion system membrane fusion protein PrsE
GNAPS_n_1_L_823659	Prodigal:002006	CDS	449412	450728	.	-	0	ID=GPLNCBAE_00443;eC_number=2.7.13.3;Name=qseC;gene=qseC;inference=ab initio prediction:Prodigal:002006,similar to AA sequence:UniProtKB:P40719;locus_tag=GPLNCBAE_00443;product=Sensor protein QseC
GNAPS_n_1_L_823659	Prodigal:002006	CDS	450728	451387	.	-	0	ID=GPLNCBAE_00444;Name=qseB_1;gene=qseB_1;inference=ab initio prediction:Prodigal:002006,similar to AA sequence:UniProtKB:P52076;locus_tag=GPLNCBAE_00444;product=Transcriptional regulatory protein QseB
GNAPS_n_1_L_823659	Prodigal:002006	CDS	451496	452314	.	+	0	ID=GPLNCBAE_00445;inference=ab initio prediction:Prodigal:002006;locus_tag=GPLNCBAE_00445;product=hypothetical protein
GNAPS_n_1_L_823659	Prodigal:002006	CDS	452381	452905	.	+	0	ID=GPLNCBAE_00446;inference=ab initio prediction:Prodigal:002006;locus_tag=GPLNCBAE_00446;product=hypothetical protein
GNAPS_n_1_L_823659	Prodigal:002006	CDS	452931	453113	.	-	0	ID=GPLNCBAE_00447;inference=ab initio prediction:Prodigal:002006;locus_tag=GPLNCBAE_00447;product=hypothetical protein
GNAPS_n_1_L_823659	Prodigal:002006	CDS	453310	453540	.	-	0	ID=GPLNCBAE_00448;inference=ab initio prediction:Prodigal:002006;locus_tag=GPLNCBAE_00448;product=hypothetical protein
GNAPS_n_1_L_823659	Prodigal:002006	CDS	453921	455246	.	+	0	ID=GPLNCBAE_00449;Name=gudP;gene=gudP;inference=ab initio prediction:Prodigal:002006,similar to AA sequence:UniProtKB:Q46916;locus_tag=GPLNCBAE_00449;product=putative glucarate transporter
GNAPS_n_1_L_823659	Prodigal:002006	CDS	455289	456170	.	+	0	ID=GPLNCBAE_00450;Name=hcaR_1;gene=hcaR_1;inference=ab initio prediction:Prodigal:002006,similar to AA sequence:UniProtKB:Q47141;locus_tag=GPLNCBAE_00450;product=Hca operon transcriptional activator HcaR
GNAPS_n_1_L_823659	Prodigal:002006	CDS	456297	457658	.	+	0	ID=GPLNCBAE_00451;eC_number=4.2.1.40;Name=gudD;db_xref=COG:COG4948;gene=gudD;inference=ab initio prediction:Prodigal:002006,similar to AA sequence:UniProtKB:P0AES2;locus_tag=GPLNCBAE_00451;product=Glucarate dehydratase
GNAPS_n_1_L_823659	Prodigal:002006	CDS	457686	458456	.	+	0	ID=GPLNCBAE_00452;eC_number=4.1.2.52;Name=hpcH;db_xref=COG:COG3836;gene=hpcH;inference=ab initio prediction:Prodigal:002006,similar to AA sequence:UniProtKB:Q47098;locus_tag=GPLNCBAE_00452;product=4-hydroxy-2-oxo-heptane-1%2C7-dioate aldolase
GNAPS_n_1_L_823659	Prodigal:002006	CDS	458477	458608	.	+	0	ID=GPLNCBAE_00453;eC_number=1.1.1.60;Name=garR_1;gene=garR_1;inference=ab initio prediction:Prodigal:002006,protein motif:HAMAP:MF_02032;locus_tag=GPLNCBAE_00453;product=2-hydroxy-3-oxopropionate reductase
GNAPS_n_1_L_823659	Prodigal:002006	CDS	458660	459376	.	+	0	ID=GPLNCBAE_00454;eC_number=1.1.1.60;Name=glxR_2;db_xref=COG:COG2084;gene=glxR_2;inference=ab initio prediction:Prodigal:002006,similar to AA sequence:UniProtKB:P77161;locus_tag=GPLNCBAE_00454;product=2-hydroxy-3-oxopropionate reductase
GNAPS_n_1_L_823659	Prodigal:002006	CDS	459485	459958	.	+	0	ID=GPLNCBAE_00455;inference=ab initio prediction:Prodigal:002006;locus_tag=GPLNCBAE_00455;product=hypothetical protein
GNAPS_n_1_L_823659	Prodigal:002006	CDS	459964	460755	.	-	0	ID=GPLNCBAE_00456;eC_number=5.3.1.22;Name=hyi_1;db_xref=COG:COG3622;gene=hyi_1;inference=ab initio prediction:Prodigal:002006,similar to AA sequence:UniProtKB:P30147;locus_tag=GPLNCBAE_00456;product=Hydroxypyruvate isomerase
GNAPS_n_1_L_823659	Prodigal:002006	CDS	460926	461078	.	+	0	ID=GPLNCBAE_00457;inference=ab initio prediction:Prodigal:002006;locus_tag=GPLNCBAE_00457;product=hypothetical protein
GNAPS_n_1_L_823659	Prodigal:002006	CDS	461183	461530	.	+	0	ID=GPLNCBAE_00458;inference=ab initio prediction:Prodigal:002006;locus_tag=GPLNCBAE_00458;product=hypothetical protein
GNAPS_n_1_L_823659	Prodigal:002006	CDS	461566	461820	.	-	0	ID=GPLNCBAE_00459;inference=ab initio prediction:Prodigal:002006;locus_tag=GPLNCBAE_00459;product=hypothetical protein
GNAPS_n_1_L_823659	Prodigal:002006	CDS	462145	462576	.	+	0	ID=GPLNCBAE_00460;inference=ab initio prediction:Prodigal:002006;locus_tag=GPLNCBAE_00460;product=hypothetical protein
GNAPS_n_1_L_823659	Prodigal:002006	CDS	462604	463005	.	-	0	ID=GPLNCBAE_00461;inference=ab initio prediction:Prodigal:002006;locus_tag=GPLNCBAE_00461;product=hypothetical protein
GNAPS_n_1_L_823659	Prodigal:002006	CDS	463120	464049	.	+	0	ID=GPLNCBAE_00462;eC_number=3.4.24.-;Name=mepA;db_xref=COG:COG3770;gene=mepA;inference=ab initio prediction:Prodigal:002006,similar to AA sequence:UniProtKB:P0C0T5;locus_tag=GPLNCBAE_00462;product=Penicillin-insensitive murein endopeptidase
GNAPS_n_1_L_823659	Prodigal:002006	CDS	464104	465504	.	+	0	ID=GPLNCBAE_00463;Name=gabP;db_xref=COG:COG1113;gene=gabP;inference=ab initio prediction:Prodigal:002006,similar to AA sequence:UniProtKB:P46349;locus_tag=GPLNCBAE_00463;product=GABA permease
GNAPS_n_1_L_823659	Prodigal:002006	CDS	465509	466012	.	-	0	ID=GPLNCBAE_00464;inference=ab initio prediction:Prodigal:002006;locus_tag=GPLNCBAE_00464;product=hypothetical protein
GNAPS_n_1_L_823659	Prodigal:002006	CDS	466081	466746	.	-	0	ID=GPLNCBAE_00465;eC_number=1.8.4.11;Name=msrA_1;db_xref=COG:COG0225;gene=msrA_1;inference=ab initio prediction:Prodigal:002006,similar to AA sequence:UniProtKB:Q93S39;locus_tag=GPLNCBAE_00465;product=Peptide methionine sulfoxide reductase MsrA
GNAPS_n_1_L_823659	Prodigal:002006	CDS	466835	467317	.	-	0	ID=GPLNCBAE_00466;inference=ab initio prediction:Prodigal:002006;locus_tag=GPLNCBAE_00466;product=hypothetical protein
GNAPS_n_1_L_823659	Prodigal:002006	CDS	467323	468165	.	-	0	ID=GPLNCBAE_00467;eC_number=3.5.1.128;Name=nit1;gene=nit1;inference=ab initio prediction:Prodigal:002006,similar to AA sequence:UniProtKB:P0DP68;locus_tag=GPLNCBAE_00467;product=Deaminated glutathione amidase
GNAPS_n_1_L_823659	Prodigal:002006	CDS	468165	468422	.	-	0	ID=GPLNCBAE_00468;Name=grxC;db_xref=COG:COG0695;gene=grxC;inference=ab initio prediction:Prodigal:002006,similar to AA sequence:UniProtKB:P0AC62;locus_tag=GPLNCBAE_00468;product=Glutaredoxin 3
GNAPS_n_1_L_823659	Prodigal:002006	CDS	468523	468879	.	-	0	ID=GPLNCBAE_00469;Name=cpdR_2;gene=cpdR_2;inference=ab initio prediction:Prodigal:002006,similar to AA sequence:UniProtKB:Q2YIF7;locus_tag=GPLNCBAE_00469;product=Response regulator receiver protein CpdR
GNAPS_n_1_L_823659	Prodigal:002006	CDS	469033	469929	.	+	0	ID=GPLNCBAE_00470;inference=ab initio prediction:Prodigal:002006;locus_tag=GPLNCBAE_00470;product=hypothetical protein
GNAPS_n_1_L_823659	Prodigal:002006	CDS	470185	470865	.	-	0	ID=GPLNCBAE_00471;inference=ab initio prediction:Prodigal:002006;locus_tag=GPLNCBAE_00471;product=hypothetical protein
GNAPS_n_1_L_823659	Prodigal:002006	CDS	470994	471509	.	-	0	ID=GPLNCBAE_00472;inference=ab initio prediction:Prodigal:002006;locus_tag=GPLNCBAE_00472;product=hypothetical protein
GNAPS_n_1_L_823659	Prodigal:002006	CDS	471613	472176	.	-	0	ID=GPLNCBAE_00473;inference=ab initio prediction:Prodigal:002006;locus_tag=GPLNCBAE_00473;product=hypothetical protein
GNAPS_n_1_L_823659	Prodigal:002006	CDS	472289	473020	.	+	0	ID=GPLNCBAE_00474;eC_number=3.1.26.11;Name=rnz;db_xref=COG:COG1234;gene=rnz;inference=ab initio prediction:Prodigal:002006,similar to AA sequence:UniProtKB:P54548;locus_tag=GPLNCBAE_00474;product=Ribonuclease Z
GNAPS_n_1_L_823659	Prodigal:002006	CDS	473087	473620	.	+	0	ID=GPLNCBAE_00475;inference=ab initio prediction:Prodigal:002006;locus_tag=GPLNCBAE_00475;product=hypothetical protein
GNAPS_n_1_L_823659	Prodigal:002006	CDS	473636	474970	.	-	0	ID=GPLNCBAE_00476;eC_number=2.3.1.37;Name=hemA_1;db_xref=COG:COG0156;gene=hemA_1;inference=ab initio prediction:Prodigal:002006,similar to AA sequence:UniProtKB:P18079;locus_tag=GPLNCBAE_00476;product=5-aminolevulinate synthase
GNAPS_n_1_L_823659	Prodigal:002006	CDS	475336	475491	.	+	0	ID=GPLNCBAE_00477;inference=ab initio prediction:Prodigal:002006;locus_tag=GPLNCBAE_00477;product=hypothetical protein
GNAPS_n_1_L_823659	Prodigal:002006	CDS	475684	476973	.	+	0	ID=GPLNCBAE_00478;eC_number=2.5.1.7;Name=murA;db_xref=COG:COG0766;gene=murA;inference=ab initio prediction:Prodigal:002006,similar to AA sequence:UniProtKB:Q9HVW7;locus_tag=GPLNCBAE_00478;product=UDP-N-acetylglucosamine 1-carboxyvinyltransferase
GNAPS_n_1_L_823659	Prodigal:002006	CDS	477036	477347	.	-	0	ID=GPLNCBAE_00479;inference=ab initio prediction:Prodigal:002006;locus_tag=GPLNCBAE_00479;product=hypothetical protein
GNAPS_n_1_L_823659	Prodigal:002006	CDS	477620	479032	.	+	0	ID=GPLNCBAE_00480;inference=ab initio prediction:Prodigal:002006;locus_tag=GPLNCBAE_00480;product=hypothetical protein
GNAPS_n_1_L_823659	Prodigal:002006	CDS	479123	480022	.	+	0	ID=GPLNCBAE_00481;eC_number=3.1.3.21;db_xref=COG:COG0647;inference=ab initio prediction:Prodigal:002006,similar to AA sequence:UniProtKB:O33194;locus_tag=GPLNCBAE_00481;product=D%2CL-glycerol 3-phosphate phosphatase
GNAPS_n_1_L_823659	Prodigal:002006	CDS	480044	481330	.	-	0	ID=GPLNCBAE_00482;eC_number=1.1.5.-;Name=yliI;db_xref=COG:COG2133;gene=yliI;inference=ab initio prediction:Prodigal:002006,similar to AA sequence:UniProtKB:P75804;locus_tag=GPLNCBAE_00482;product=Aldose sugar dehydrogenase YliI
GNAPS_n_1_L_823659	Prodigal:002006	CDS	481732	482052	.	+	0	ID=GPLNCBAE_00483;inference=ab initio prediction:Prodigal:002006,similar to AA sequence:UniProtKB:P00275;locus_tag=GPLNCBAE_00483;product=Thioredoxin C-1
GNAPS_n_1_L_823659	Prodigal:002006	CDS	482200	483105	.	-	0	ID=GPLNCBAE_00484;inference=ab initio prediction:Prodigal:002006;locus_tag=GPLNCBAE_00484;product=hypothetical protein
GNAPS_n_1_L_823659	Prodigal:002006	CDS	483365	484690	.	-	0	ID=GPLNCBAE_00485;eC_number=6.3.2.12;Name=folC;db_xref=COG:COG0285;gene=folC;inference=ab initio prediction:Prodigal:002006,similar to AA sequence:UniProtKB:P08192;locus_tag=GPLNCBAE_00485;product=Dihydrofolate synthase/folylpolyglutamate synthase
GNAPS_n_1_L_823659	Prodigal:002006	CDS	484746	485624	.	-	0	ID=GPLNCBAE_00486;eC_number=2.1.3.15;Name=accD;db_xref=COG:COG0777;gene=accD;inference=ab initio prediction:Prodigal:002006,similar to AA sequence:UniProtKB:P0A9Q5;locus_tag=GPLNCBAE_00486;product=Acetyl-coenzyme A carboxylase carboxyl transferase subunit beta
GNAPS_n_1_L_823659	Prodigal:002006	CDS	485756	486718	.	-	0	ID=GPLNCBAE_00487;inference=ab initio prediction:Prodigal:002006;locus_tag=GPLNCBAE_00487;product=hypothetical protein
GNAPS_n_1_L_823659	Prodigal:002006	CDS	487124	489046	.	+	0	ID=GPLNCBAE_00488;Name=dnaK_1;gene=dnaK_1;inference=ab initio prediction:Prodigal:002006,similar to AA sequence:UniProtKB:Q05981;locus_tag=GPLNCBAE_00488;product=Chaperone protein DnaK
GNAPS_n_1_L_823659	Prodigal:002006	CDS	489107	489463	.	+	0	ID=GPLNCBAE_00489;inference=ab initio prediction:Prodigal:002006;locus_tag=GPLNCBAE_00489;product=hypothetical protein
GNAPS_n_1_L_823659	Prodigal:002006	CDS	489456	490607	.	+	0	ID=GPLNCBAE_00490;Name=dnaJ_1;db_xref=COG:COG0484;gene=dnaJ_1;inference=ab initio prediction:Prodigal:002006,similar to AA sequence:UniProtKB:Q6RSN5;locus_tag=GPLNCBAE_00490;product=Chaperone protein DnaJ
GNAPS_n_1_L_823659	Prodigal:002006	CDS	490778	491425	.	+	0	ID=GPLNCBAE_00491;eC_number=2.1.1.182;Name=rsmA_1;gene=rsmA_1;inference=ab initio prediction:Prodigal:002006,protein motif:HAMAP:MF_00607;locus_tag=GPLNCBAE_00491;product=Ribosomal RNA small subunit methyltransferase A
GNAPS_n_1_L_823659	Prodigal:002006	CDS	491665	491997	.	+	0	ID=GPLNCBAE_00492;inference=ab initio prediction:Prodigal:002006;locus_tag=GPLNCBAE_00492;product=hypothetical protein
GNAPS_n_1_L_823659	Prodigal:002006	CDS	492005	493315	.	-	0	ID=GPLNCBAE_00493;eC_number=2.4.2.4;Name=deoA;db_xref=COG:COG0213;gene=deoA;inference=ab initio prediction:Prodigal:002006,similar to AA sequence:UniProtKB:P07650;locus_tag=GPLNCBAE_00493;product=Thymidine phosphorylase
GNAPS_n_1_L_823659	Prodigal:002006	CDS	493312	494067	.	-	0	ID=GPLNCBAE_00494;eC_number=4.1.2.4;Name=deoC;db_xref=COG:COG0274;gene=deoC;inference=ab initio prediction:Prodigal:002006,similar to AA sequence:UniProtKB:B0TQ91;locus_tag=GPLNCBAE_00494;product=Deoxyribose-phosphate aldolase
GNAPS_n_1_L_823659	Prodigal:002006	CDS	494064	494903	.	-	0	ID=GPLNCBAE_00495;eC_number=2.4.2.1;Name=xapA;db_xref=COG:COG0005;gene=xapA;inference=ab initio prediction:Prodigal:002006,similar to AA sequence:UniProtKB:P45563;locus_tag=GPLNCBAE_00495;product=Purine nucleoside phosphorylase 2
GNAPS_n_1_L_823659	Prodigal:002006	CDS	494900	495340	.	-	0	ID=GPLNCBAE_00496;eC_number=3.5.4.5;Name=cdd;db_xref=COG:COG0295;gene=cdd;inference=ab initio prediction:Prodigal:002006,similar to AA sequence:UniProtKB:P19079;locus_tag=GPLNCBAE_00496;product=Cytidine deaminase
GNAPS_n_1_L_823659	Prodigal:002006	CDS	495451	495675	.	+	0	ID=GPLNCBAE_00497;inference=ab initio prediction:Prodigal:002006;locus_tag=GPLNCBAE_00497;product=hypothetical protein
GNAPS_n_1_L_823659	Prodigal:002006	CDS	495751	496731	.	-	0	ID=GPLNCBAE_00498;eC_number=2.7.1.130;Name=lpxK;db_xref=COG:COG1663;gene=lpxK;inference=ab initio prediction:Prodigal:002006,similar to AA sequence:UniProtKB:P27300;locus_tag=GPLNCBAE_00498;product=Tetraacyldisaccharide 4'-kinase
GNAPS_n_1_L_823659	Prodigal:002006	CDS	496732	498015	.	-	0	ID=GPLNCBAE_00499;eC_number=2.4.99.12;Name=waaA;db_xref=COG:COG1519;gene=waaA;inference=ab initio prediction:Prodigal:002006,similar to AA sequence:UniProtKB:P0AC75;locus_tag=GPLNCBAE_00499;product=3-deoxy-D-manno-octulosonic acid transferase
GNAPS_n_1_L_823659	Prodigal:002006	CDS	498033	498755	.	-	0	ID=GPLNCBAE_00500;inference=ab initio prediction:Prodigal:002006;locus_tag=GPLNCBAE_00500;product=hypothetical protein
GNAPS_n_1_L_823659	Prodigal:002006	CDS	498963	499859	.	+	0	ID=GPLNCBAE_00501;eC_number=3.1.4.53;Name=cpdA_2;gene=cpdA_2;inference=ab initio prediction:Prodigal:002006,protein motif:HAMAP:MF_00905;locus_tag=GPLNCBAE_00501;product=3'%2C5'-cyclic adenosine monophosphate phosphodiesterase CpdA
GNAPS_n_1_L_823659	Prodigal:002006	CDS	499914	500078	.	-	0	ID=GPLNCBAE_00502;inference=ab initio prediction:Prodigal:002006;locus_tag=GPLNCBAE_00502;product=hypothetical protein
GNAPS_n_1_L_823659	Prodigal:002006	CDS	500641	501081	.	+	0	ID=GPLNCBAE_00503;inference=ab initio prediction:Prodigal:002006;locus_tag=GPLNCBAE_00503;product=hypothetical protein
GNAPS_n_1_L_823659	Prodigal:002006	CDS	501082	502578	.	-	0	ID=GPLNCBAE_00504;inference=ab initio prediction:Prodigal:002006;locus_tag=GPLNCBAE_00504;product=hypothetical protein
GNAPS_n_1_L_823659	Prodigal:002006	CDS	502831	504870	.	-	0	ID=GPLNCBAE_00505;inference=ab initio prediction:Prodigal:002006;locus_tag=GPLNCBAE_00505;product=hypothetical protein
GNAPS_n_1_L_823659	Prodigal:002006	CDS	505085	506578	.	-	0	ID=GPLNCBAE_00506;Name=atoC_1;db_xref=COG:COG2204;gene=atoC_1;inference=ab initio prediction:Prodigal:002006,similar to AA sequence:UniProtKB:Q06065;locus_tag=GPLNCBAE_00506;product=Regulatory protein AtoC
GNAPS_n_1_L_823659	Prodigal:002006	CDS	506877	508745	.	+	0	ID=GPLNCBAE_00507;eC_number=3.4.24.-;Name=pepF1;gene=pepF1;inference=ab initio prediction:Prodigal:002006,similar to AA sequence:UniProtKB:P54124;locus_tag=GPLNCBAE_00507;product=Oligoendopeptidase F%2C plasmid
GNAPS_n_1_L_823659	Prodigal:002006	CDS	508834	510195	.	+	0	ID=GPLNCBAE_00508;eC_number=2.7.-.-;Name=ubiB_1;gene=ubiB_1;inference=ab initio prediction:Prodigal:002006,protein motif:HAMAP:MF_00414;locus_tag=GPLNCBAE_00508;product=protein kinase UbiB
GNAPS_n_1_L_823659	Prodigal:002006	CDS	510310	510603	.	+	0	ID=GPLNCBAE_00509;inference=ab initio prediction:Prodigal:002006;locus_tag=GPLNCBAE_00509;product=hypothetical protein
GNAPS_n_1_L_823659	Prodigal:002006	CDS	510746	511975	.	+	0	ID=GPLNCBAE_00510;eC_number=7.1.1.1;Name=pntAA;db_xref=COG:COG3288;gene=pntAA;inference=ab initio prediction:Prodigal:002006,similar to AA sequence:UniProtKB:Q2RSB2;locus_tag=GPLNCBAE_00510;product=NAD(P) transhydrogenase subunit alpha part 1
GNAPS_n_1_L_823659	Prodigal:002006	CDS	511978	512427	.	+	0	ID=GPLNCBAE_00511;inference=ab initio prediction:Prodigal:002006;locus_tag=GPLNCBAE_00511;product=hypothetical protein
GNAPS_n_1_L_823659	Prodigal:002006	CDS	512432	513832	.	+	0	ID=GPLNCBAE_00512;eC_number=7.1.1.1;Name=pntB;db_xref=COG:COG1282;gene=pntB;inference=ab initio prediction:Prodigal:002006,similar to AA sequence:UniProtKB:P0C188;locus_tag=GPLNCBAE_00512;product=NAD(P) transhydrogenase subunit beta
GNAPS_n_1_L_823659	Aragorn:001002	tRNA	514060	514136	.	-	.	ID=GPLNCBAE_00513;inference=COORDINATES:profile:Aragorn:001002;locus_tag=GPLNCBAE_00513;product=tRNA-Pro(cgg)
GNAPS_n_1_L_823659	Prodigal:002006	CDS	514231	514980	.	-	0	ID=GPLNCBAE_00514;inference=ab initio prediction:Prodigal:002006;locus_tag=GPLNCBAE_00514;product=hypothetical protein
GNAPS_n_1_L_823659	Prodigal:002006	CDS	515473	516429	.	+	0	ID=GPLNCBAE_00515;Name=dmlR_1;gene=dmlR_1;inference=ab initio prediction:Prodigal:002006,similar to AA sequence:UniProtKB:P76250;locus_tag=GPLNCBAE_00515;product=HTH-type transcriptional regulator DmlR
GNAPS_n_1_L_823659	Prodigal:002006	CDS	516448	516609	.	-	0	ID=GPLNCBAE_00516;inference=ab initio prediction:Prodigal:002006;locus_tag=GPLNCBAE_00516;product=hypothetical protein
GNAPS_n_1_L_823659	Prodigal:002006	CDS	516768	517595	.	-	0	ID=GPLNCBAE_00517;Name=rpoH_1;db_xref=COG:COG0568;gene=rpoH_1;inference=ab initio prediction:Prodigal:002006,similar to AA sequence:UniProtKB:P0CAW9;locus_tag=GPLNCBAE_00517;product=RNA polymerase sigma factor RpoH
GNAPS_n_1_L_823659	Prodigal:002006	CDS	517890	518480	.	-	0	ID=GPLNCBAE_00518;Name=carD;db_xref=COG:COG1329;gene=carD;inference=ab initio prediction:Prodigal:002006,similar to AA sequence:UniProtKB:A0R561;locus_tag=GPLNCBAE_00518;product=RNA polymerase-binding transcription factor CarD
GNAPS_n_1_L_823659	Prodigal:002006	CDS	518901	519239	.	-	0	ID=GPLNCBAE_00519;Name=fdxA_2;db_xref=COG:COG1146;gene=fdxA_2;inference=ab initio prediction:Prodigal:002006,similar to AA sequence:UniProtKB:D5AP15;locus_tag=GPLNCBAE_00519;product=Ferredoxin-2
GNAPS_n_1_L_823659	Prodigal:002006	CDS	519473	519763	.	-	0	ID=GPLNCBAE_00520;Name=hslR;db_xref=COG:COG1188;gene=hslR;inference=ab initio prediction:Prodigal:002006,similar to AA sequence:UniProtKB:P0ACG8;locus_tag=GPLNCBAE_00520;product=Heat shock protein 15
GNAPS_n_1_L_823659	Prodigal:002006	CDS	519806	523117	.	-	0	ID=GPLNCBAE_00521;inference=ab initio prediction:Prodigal:002006;locus_tag=GPLNCBAE_00521;product=hypothetical protein
GNAPS_n_1_L_823659	Prodigal:002006	CDS	523700	524596	.	-	0	ID=GPLNCBAE_00522;Name=rhaS_1;gene=rhaS_1;inference=ab initio prediction:Prodigal:002006,protein motif:HAMAP:MF_01534;locus_tag=GPLNCBAE_00522;product=HTH-type transcriptional activator RhaS
GNAPS_n_1_L_823659	Prodigal:002006	CDS	524745	525470	.	+	0	ID=GPLNCBAE_00523;eC_number=1.-.-.-;inference=ab initio prediction:Prodigal:002006,similar to AA sequence:UniProtKB:Q7A3L9;locus_tag=GPLNCBAE_00523;product=putative oxidoreductase
GNAPS_n_1_L_823659	Prodigal:002006	CDS	525663	526580	.	-	0	ID=GPLNCBAE_00524;inference=ab initio prediction:Prodigal:002006;locus_tag=GPLNCBAE_00524;product=hypothetical protein
GNAPS_n_1_L_823659	Prodigal:002006	CDS	526934	527128	.	+	0	ID=GPLNCBAE_00525;inference=ab initio prediction:Prodigal:002006;locus_tag=GPLNCBAE_00525;product=hypothetical protein
GNAPS_n_1_L_823659	Prodigal:002006	CDS	527138	528364	.	-	0	ID=GPLNCBAE_00526;eC_number=1.3.8.12;Name=mcd_1;db_xref=COG:COG1960;gene=mcd_1;inference=ab initio prediction:Prodigal:002006,similar to AA sequence:UniProtKB:D3JV03;locus_tag=GPLNCBAE_00526;product=(2S)-methylsuccinyl-CoA dehydrogenase
GNAPS_n_1_L_823659	Prodigal:002006	CDS	528500	528820	.	-	0	ID=GPLNCBAE_00527;inference=ab initio prediction:Prodigal:002006;locus_tag=GPLNCBAE_00527;product=hypothetical protein
GNAPS_n_1_L_823659	Prodigal:002006	CDS	528968	529369	.	-	0	ID=GPLNCBAE_00528;eC_number=2.7.1.191;Name=manX;db_xref=COG:COG2893;gene=manX;inference=ab initio prediction:Prodigal:002006,similar to AA sequence:UniProtKB:P69797;locus_tag=GPLNCBAE_00528;product=PTS system mannose-specific EIIAB component
GNAPS_n_1_L_823659	Prodigal:002006	CDS	529494	530021	.	-	0	ID=GPLNCBAE_00529;eC_number=2.7.4.-;Name=hprK;gene=hprK;inference=ab initio prediction:Prodigal:002006,protein motif:HAMAP:MF_01249;locus_tag=GPLNCBAE_00529;product=HPr kinase/phosphorylase
GNAPS_n_1_L_823659	Prodigal:002006	CDS	530018	531904	.	-	0	ID=GPLNCBAE_00530;eC_number=2.7.-.-;Name=sasA_4;gene=sasA_4;inference=ab initio prediction:Prodigal:002006,protein motif:HAMAP:MF_01837;locus_tag=GPLNCBAE_00530;product=Adaptive-response sensory-kinase SasA
GNAPS_n_1_L_823659	Prodigal:002006	CDS	531901	532611	.	-	0	ID=GPLNCBAE_00531;Name=baeR;db_xref=COG:COG0745;gene=baeR;inference=ab initio prediction:Prodigal:002006,similar to AA sequence:UniProtKB:P69228;locus_tag=GPLNCBAE_00531;product=Transcriptional regulatory protein BaeR
GNAPS_n_1_L_823659	Prodigal:002006	CDS	532880	533692	.	+	0	ID=GPLNCBAE_00532;inference=ab initio prediction:Prodigal:002006;locus_tag=GPLNCBAE_00532;product=hypothetical protein
GNAPS_n_1_L_823659	Prodigal:002006	CDS	533807	535612	.	+	0	ID=GPLNCBAE_00533;eC_number=3.6.5.-;Name=lepA;gene=lepA;inference=ab initio prediction:Prodigal:002006,similar to AA sequence:UniProtKB:P65272;locus_tag=GPLNCBAE_00533;product=Elongation factor 4
GNAPS_n_1_L_823659	Prodigal:002006	CDS	535995	537494	.	+	0	ID=GPLNCBAE_00534;eC_number=2.7.11.1;Name=kaiC_1;gene=kaiC_1;inference=ab initio prediction:Prodigal:002006,similar to AA sequence:UniProtKB:Q6L8J9;locus_tag=GPLNCBAE_00534;product=Circadian clock protein kinase KaiC
GNAPS_n_1_L_823659	Prodigal:002006	CDS	537491	538582	.	+	0	ID=GPLNCBAE_00535;inference=ab initio prediction:Prodigal:002006;locus_tag=GPLNCBAE_00535;product=hypothetical protein
GNAPS_n_1_L_823659	Prodigal:002006	CDS	538598	539527	.	-	0	ID=GPLNCBAE_00536;inference=ab initio prediction:Prodigal:002006;locus_tag=GPLNCBAE_00536;product=hypothetical protein
GNAPS_n_1_L_823659	Prodigal:002006	CDS	539584	540504	.	-	0	ID=GPLNCBAE_00537;Name=pgrR_2;gene=pgrR_2;inference=ab initio prediction:Prodigal:002006,similar to AA sequence:UniProtKB:P77333;locus_tag=GPLNCBAE_00537;product=HTH-type transcriptional regulator PgrR
GNAPS_n_1_L_823659	Prodigal:002006	CDS	540605	541603	.	+	0	ID=GPLNCBAE_00538;eC_number=1.1.1.-;Name=iolS_2;db_xref=COG:COG0667;gene=iolS_2;inference=ab initio prediction:Prodigal:002006,similar to AA sequence:UniProtKB:P46336;locus_tag=GPLNCBAE_00538;product=Aldo-keto reductase IolS
GNAPS_n_1_L_823659	Prodigal:002006	CDS	541837	543654	.	-	0	ID=GPLNCBAE_00539;Name=typA;db_xref=COG:COG1217;gene=typA;inference=ab initio prediction:Prodigal:002006,similar to AA sequence:UniProtKB:P32132;locus_tag=GPLNCBAE_00539;product=GTP-binding protein TypA/BipA
GNAPS_n_1_L_823659	Prodigal:002006	CDS	543925	544656	.	+	0	ID=GPLNCBAE_00540;Name=minC_1;db_xref=COG:COG0850;gene=minC_1;inference=ab initio prediction:Prodigal:002006,similar to AA sequence:UniProtKB:P65359;locus_tag=GPLNCBAE_00540;product=Septum site-determining protein MinC
GNAPS_n_1_L_823659	Prodigal:002006	CDS	544768	546003	.	-	0	ID=GPLNCBAE_00541;eC_number=1.3.1.114;Name=baiN;db_xref=COG:COG2081;gene=baiN;inference=ab initio prediction:Prodigal:002006,similar to AA sequence:UniProtKB:B0NAQ4;locus_tag=GPLNCBAE_00541;product=3-dehydro-bile acid delta(4%2C6)-reductase
GNAPS_n_1_L_823659	Prodigal:002006	CDS	546203	547207	.	+	0	ID=GPLNCBAE_00542;Name=alx;db_xref=COG:COG0861;gene=alx;inference=ab initio prediction:Prodigal:002006,similar to AA sequence:UniProtKB:P42601;locus_tag=GPLNCBAE_00542;product=Putative membrane-bound redox modulator Alx
GNAPS_n_1_L_823659	Prodigal:002006	CDS	547220	547975	.	-	0	ID=GPLNCBAE_00543;eC_number=3.5.1.28;Name=amiD_1;db_xref=COG:COG3023;gene=amiD_1;inference=ab initio prediction:Prodigal:002006,similar to AA sequence:UniProtKB:P75820;locus_tag=GPLNCBAE_00543;product=N-acetylmuramoyl-L-alanine amidase AmiD
GNAPS_n_1_L_823659	Prodigal:002006	CDS	547972	548697	.	-	0	ID=GPLNCBAE_00544;Name=djlA_1;db_xref=COG:COG1076;gene=djlA_1;inference=ab initio prediction:Prodigal:002006,similar to AA sequence:UniProtKB:P31680;locus_tag=GPLNCBAE_00544;product=Co-chaperone protein DjlA
GNAPS_n_1_L_823659	Prodigal:002006	CDS	548878	549789	.	+	0	ID=GPLNCBAE_00545;Name=oxyR_2;gene=oxyR_2;inference=ab initio prediction:Prodigal:002006,similar to AA sequence:UniProtKB:P0ACQ4;locus_tag=GPLNCBAE_00545;product=Hydrogen peroxide-inducible genes activator
GNAPS_n_1_L_823659	Prodigal:002006	CDS	549956	552154	.	+	0	ID=GPLNCBAE_00546;eC_number=1.11.1.21;Name=katG;gene=katG;inference=ab initio prediction:Prodigal:002006,similar to AA sequence:UniProtKB:Q2JZT8;locus_tag=GPLNCBAE_00546;product=Catalase-peroxidase
GNAPS_n_1_L_823659	Prodigal:002006	CDS	552269	552538	.	-	0	ID=GPLNCBAE_00547;inference=ab initio prediction:Prodigal:002006;locus_tag=GPLNCBAE_00547;product=hypothetical protein
GNAPS_n_1_L_823659	Prodigal:002006	CDS	552745	553293	.	+	0	ID=GPLNCBAE_00548;Name=ureE_1;gene=ureE_1;inference=ab initio prediction:Prodigal:002006,protein motif:HAMAP:MF_00822;locus_tag=GPLNCBAE_00548;product=Urease accessory protein UreE
GNAPS_n_1_L_823659	Prodigal:002006	CDS	553306	554316	.	+	0	ID=GPLNCBAE_00549;eC_number=1.3.1.-;Name=dusA;db_xref=COG:COG0042;gene=dusA;inference=ab initio prediction:Prodigal:002006,similar to AA sequence:UniProtKB:P32695;locus_tag=GPLNCBAE_00549;product=tRNA-dihydrouridine(20/20a) synthase
GNAPS_n_1_L_823659	Prodigal:002006	CDS	554706	556826	.	+	0	ID=GPLNCBAE_00550;Name=btuB_1;gene=btuB_1;inference=ab initio prediction:Prodigal:002006,protein motif:HAMAP:MF_01531;locus_tag=GPLNCBAE_00550;product=Vitamin B12 transporter BtuB
GNAPS_n_1_L_823659	Prodigal:002006	CDS	556839	557114	.	-	0	ID=GPLNCBAE_00551;inference=ab initio prediction:Prodigal:002006;locus_tag=GPLNCBAE_00551;product=hypothetical protein
GNAPS_n_1_L_823659	Prodigal:002006	CDS	557393	560644	.	+	0	ID=GPLNCBAE_00552;inference=ab initio prediction:Prodigal:002006;locus_tag=GPLNCBAE_00552;product=hypothetical protein
GNAPS_n_1_L_823659	Prodigal:002006	CDS	560775	561149	.	-	0	ID=GPLNCBAE_00553;eC_number=4.2.1.96;inference=ab initio prediction:Prodigal:002006,protein motif:HAMAP:MF_00434;locus_tag=GPLNCBAE_00553;product=Putative pterin-4-alpha-carbinolamine dehydratase
GNAPS_n_1_L_823659	Prodigal:002006	CDS	561363	562349	.	+	0	ID=GPLNCBAE_00554;inference=ab initio prediction:Prodigal:002006;locus_tag=GPLNCBAE_00554;product=hypothetical protein
GNAPS_n_1_L_823659	Prodigal:002006	CDS	562391	563125	.	+	0	ID=GPLNCBAE_00555;inference=ab initio prediction:Prodigal:002006;locus_tag=GPLNCBAE_00555;product=hypothetical protein
GNAPS_n_1_L_823659	Prodigal:002006	CDS	563106	563879	.	+	0	ID=GPLNCBAE_00556;eC_number=3.6.3.-;Name=ssuB_1;db_xref=COG:COG1116;gene=ssuB_1;inference=ab initio prediction:Prodigal:002006,similar to AA sequence:UniProtKB:P97027;locus_tag=GPLNCBAE_00556;product=Aliphatic sulfonates import ATP-binding protein SsuB
GNAPS_n_1_L_823659	Prodigal:002006	CDS	563890	565104	.	-	0	ID=GPLNCBAE_00557;Name=sotB_1;gene=sotB_1;inference=ab initio prediction:Prodigal:002006,protein motif:HAMAP:MF_00517;locus_tag=GPLNCBAE_00557;product=sugar efflux transporter
GNAPS_n_1_L_823659	Prodigal:002006	CDS	565132	565989	.	-	0	ID=GPLNCBAE_00558;Name=pheA;db_xref=COG:COG0077;gene=pheA;inference=ab initio prediction:Prodigal:002006,similar to AA sequence:UniProtKB:P0A9J8;locus_tag=GPLNCBAE_00558;product=Bifunctional chorismate mutase/prephenate dehydratase
GNAPS_n_1_L_823659	Prodigal:002006	CDS	566120	566863	.	-	0	ID=GPLNCBAE_00559;eC_number=2.7.7.38;Name=kdsB;db_xref=COG:COG1212;gene=kdsB;inference=ab initio prediction:Prodigal:002006,similar to AA sequence:UniProtKB:Q8ZGA4;locus_tag=GPLNCBAE_00559;product=3-deoxy-manno-octulosonate cytidylyltransferase
GNAPS_n_1_L_823659	Prodigal:002006	CDS	567139	568059	.	+	0	ID=GPLNCBAE_00560;inference=ab initio prediction:Prodigal:002006;locus_tag=GPLNCBAE_00560;product=hypothetical protein
GNAPS_n_1_L_823659	Prodigal:002006	CDS	568196	570109	.	+	0	ID=GPLNCBAE_00561;inference=ab initio prediction:Prodigal:002006;locus_tag=GPLNCBAE_00561;product=hypothetical protein
GNAPS_n_1_L_823659	Prodigal:002006	CDS	570106	572091	.	+	0	ID=GPLNCBAE_00562;inference=ab initio prediction:Prodigal:002006;locus_tag=GPLNCBAE_00562;product=hypothetical protein
GNAPS_n_1_L_823659	Prodigal:002006	CDS	572101	573204	.	+	0	ID=GPLNCBAE_00563;Name=yejB;db_xref=COG:COG4174;gene=yejB;inference=ab initio prediction:Prodigal:002006,similar to AA sequence:UniProtKB:P0AFU0;locus_tag=GPLNCBAE_00563;product=Inner membrane ABC transporter permease protein YejB
GNAPS_n_1_L_823659	Prodigal:002006	CDS	573305	573811	.	+	0	ID=GPLNCBAE_00564;eC_number=2.3.1.-;Name=eis_1;gene=eis_1;inference=ab initio prediction:Prodigal:002006,protein motif:HAMAP:MF_01812;locus_tag=GPLNCBAE_00564;product=N-acetyltransferase Eis
GNAPS_n_1_L_823659	Prodigal:002006	CDS	573889	574980	.	+	0	ID=GPLNCBAE_00565;inference=ab initio prediction:Prodigal:002006;locus_tag=GPLNCBAE_00565;product=hypothetical protein
GNAPS_n_1_L_823659	Prodigal:002006	CDS	575136	577220	.	-	0	ID=GPLNCBAE_00566;inference=ab initio prediction:Prodigal:002006;locus_tag=GPLNCBAE_00566;product=hypothetical protein
GNAPS_n_1_L_823659	Prodigal:002006	CDS	577309	580164	.	-	0	ID=GPLNCBAE_00567;inference=ab initio prediction:Prodigal:002006;locus_tag=GPLNCBAE_00567;product=hypothetical protein
GNAPS_n_1_L_823659	Prodigal:002006	CDS	580174	581088	.	-	0	ID=GPLNCBAE_00568;inference=ab initio prediction:Prodigal:002006;locus_tag=GPLNCBAE_00568;product=hypothetical protein
GNAPS_n_1_L_823659	Prodigal:002006	CDS	581102	582109	.	-	0	ID=GPLNCBAE_00569;eC_number=3.6.3.-;Name=ravA_1;db_xref=COG:COG0714;gene=ravA_1;inference=ab initio prediction:Prodigal:002006,similar to AA sequence:UniProtKB:P31473;locus_tag=GPLNCBAE_00569;product=ATPase RavA
GNAPS_n_1_L_823659	Prodigal:002006	CDS	582323	582748	.	+	0	ID=GPLNCBAE_00570;inference=ab initio prediction:Prodigal:002006;locus_tag=GPLNCBAE_00570;product=hypothetical protein
GNAPS_n_1_L_823659	Prodigal:002006	CDS	582782	583066	.	+	0	ID=GPLNCBAE_00571;inference=ab initio prediction:Prodigal:002006;locus_tag=GPLNCBAE_00571;product=hypothetical protein
GNAPS_n_1_L_823659	Prodigal:002006	CDS	583132	583752	.	+	0	ID=GPLNCBAE_00572;inference=ab initio prediction:Prodigal:002006;locus_tag=GPLNCBAE_00572;product=hypothetical protein
GNAPS_n_1_L_823659	Prodigal:002006	CDS	583749	584429	.	+	0	ID=GPLNCBAE_00573;eC_number=3.6.1.-;Name=nudL;gene=nudL;inference=ab initio prediction:Prodigal:002006,protein motif:HAMAP:MF_01592;locus_tag=GPLNCBAE_00573;product=putative Nudix hydrolase NudL
GNAPS_n_1_L_823659	Prodigal:002006	CDS	584464	584721	.	+	0	ID=GPLNCBAE_00574;inference=ab initio prediction:Prodigal:002006;locus_tag=GPLNCBAE_00574;product=hypothetical protein
GNAPS_n_1_L_823659	Prodigal:002006	CDS	584718	585968	.	+	0	ID=GPLNCBAE_00575;eC_number=2.7.7.72;Name=cca;gene=cca;inference=ab initio prediction:Prodigal:002006,protein motif:HAMAP:MF_01263;locus_tag=GPLNCBAE_00575;product=CCA-adding enzyme
GNAPS_n_1_L_823659	Prodigal:002006	CDS	586118	586951	.	-	0	ID=GPLNCBAE_00576;eC_number=4.2.1.20;Name=trpA;db_xref=COG:COG0159;gene=trpA;inference=ab initio prediction:Prodigal:002006,similar to AA sequence:UniProtKB:Q5ZVY3;locus_tag=GPLNCBAE_00576;product=Tryptophan synthase alpha chain
GNAPS_n_1_L_823659	Prodigal:002006	CDS	587215	589305	.	+	0	ID=GPLNCBAE_00577;eC_number=2.7.13.3;Name=rcsC_4;gene=rcsC_4;inference=ab initio prediction:Prodigal:002006,protein motif:HAMAP:MF_00979;locus_tag=GPLNCBAE_00577;product=Sensor histidine kinase RcsC
GNAPS_n_1_L_823659	Prodigal:002006	CDS	589388	589723	.	+	0	ID=GPLNCBAE_00578;inference=ab initio prediction:Prodigal:002006;locus_tag=GPLNCBAE_00578;product=hypothetical protein
GNAPS_n_1_L_823659	Prodigal:002006	CDS	589817	590401	.	+	0	ID=GPLNCBAE_00579;inference=ab initio prediction:Prodigal:002006;locus_tag=GPLNCBAE_00579;product=hypothetical protein
GNAPS_n_1_L_823659	Prodigal:002006	CDS	590536	591549	.	-	0	ID=GPLNCBAE_00580;eC_number=2.7.1.45;Name=kdgK;gene=kdgK;inference=ab initio prediction:Prodigal:002006,similar to AA sequence:UniProtKB:Q53W83;locus_tag=GPLNCBAE_00580;product=2-dehydro-3-deoxygluconokinase
GNAPS_n_1_L_823659	Prodigal:002006	CDS	591692	593380	.	-	0	ID=GPLNCBAE_00581;inference=ab initio prediction:Prodigal:002006;locus_tag=GPLNCBAE_00581;product=hypothetical protein
GNAPS_n_1_L_823659	Prodigal:002006	CDS	593577	594881	.	+	0	ID=GPLNCBAE_00582;eC_number=1.8.5.-;Name=msrP_1;gene=msrP_1;inference=ab initio prediction:Prodigal:002006,protein motif:HAMAP:MF_01206;locus_tag=GPLNCBAE_00582;product=Protein-methionine-sulfoxide reductase catalytic subunit MsrP
GNAPS_n_1_L_823659	Prodigal:002006	CDS	594862	595395	.	+	0	ID=GPLNCBAE_00583;inference=ab initio prediction:Prodigal:002006;locus_tag=GPLNCBAE_00583;product=hypothetical protein
GNAPS_n_1_L_823659	Prodigal:002006	CDS	595408	595746	.	-	0	ID=GPLNCBAE_00584;inference=ab initio prediction:Prodigal:002006;locus_tag=GPLNCBAE_00584;product=hypothetical protein
GNAPS_n_1_L_823659	Prodigal:002006	CDS	595925	598363	.	+	0	ID=GPLNCBAE_00585;eC_number=6.5.1.2;Name=ligA;gene=ligA;inference=ab initio prediction:Prodigal:002006,protein motif:HAMAP:MF_01588;locus_tag=GPLNCBAE_00585;product=DNA ligase
GNAPS_n_1_L_823659	Prodigal:002006	CDS	598374	599030	.	-	0	ID=GPLNCBAE_00586;inference=ab initio prediction:Prodigal:002006;locus_tag=GPLNCBAE_00586;product=hypothetical protein
GNAPS_n_1_L_823659	Prodigal:002006	CDS	599403	600617	.	+	0	ID=GPLNCBAE_00587;inference=ab initio prediction:Prodigal:002006;locus_tag=GPLNCBAE_00587;product=hypothetical protein
GNAPS_n_1_L_823659	Prodigal:002006	CDS	600737	601240	.	+	0	ID=GPLNCBAE_00588;inference=ab initio prediction:Prodigal:002006;locus_tag=GPLNCBAE_00588;product=hypothetical protein
GNAPS_n_1_L_823659	Prodigal:002006	CDS	601417	601962	.	-	0	ID=GPLNCBAE_00589;inference=ab initio prediction:Prodigal:002006;locus_tag=GPLNCBAE_00589;product=hypothetical protein
GNAPS_n_1_L_823659	Prodigal:002006	CDS	602179	603183	.	+	0	ID=GPLNCBAE_00590;eC_number=1.1.1.29;inference=ab initio prediction:Prodigal:002006,similar to AA sequence:UniProtKB:P36234;locus_tag=GPLNCBAE_00590;product=Glycerate dehydrogenase
GNAPS_n_1_L_823659	Prodigal:002006	CDS	603244	603534	.	+	0	ID=GPLNCBAE_00591;inference=ab initio prediction:Prodigal:002006;locus_tag=GPLNCBAE_00591;product=hypothetical protein
GNAPS_n_1_L_823659	Prodigal:002006	CDS	603547	604326	.	-	0	ID=GPLNCBAE_00592;eC_number=2.1.1.163;Name=COQ5_1;gene=COQ5_1;inference=ab initio prediction:Prodigal:002006,protein motif:HAMAP:MF_01813;locus_tag=GPLNCBAE_00592;product=2-methoxy-6-polyprenyl-1%2C4-benzoquinol methylase%2C mitochondrial
GNAPS_n_1_L_823659	Prodigal:002006	CDS	604415	604870	.	+	0	ID=GPLNCBAE_00593;Name=ywnA;db_xref=COG:COG1959;gene=ywnA;inference=ab initio prediction:Prodigal:002006,similar to AA sequence:UniProtKB:P71036;locus_tag=GPLNCBAE_00593;product=Putative HTH-type transcriptional regulator YwnA
GNAPS_n_1_L_823659	Prodigal:002006	CDS	604878	605591	.	-	0	ID=GPLNCBAE_00594;inference=ab initio prediction:Prodigal:002006;locus_tag=GPLNCBAE_00594;product=hypothetical protein
GNAPS_n_1_L_823659	Prodigal:002006	CDS	605709	606653	.	+	0	ID=GPLNCBAE_00595;eC_number=5.1.3.24;Name=nanM;gene=nanM;inference=ab initio prediction:Prodigal:002006,protein motif:HAMAP:MF_01195;locus_tag=GPLNCBAE_00595;product=N-acetylneuraminate epimerase
GNAPS_n_1_L_823659	Prodigal:002006	CDS	606940	608169	.	+	0	ID=GPLNCBAE_00596;Name=ydhP;db_xref=COG:COG2814;gene=ydhP;inference=ab initio prediction:Prodigal:002006,similar to AA sequence:UniProtKB:P77389;locus_tag=GPLNCBAE_00596;product=Inner membrane transport protein YdhP
GNAPS_n_1_L_823659	Prodigal:002006	CDS	608526	608657	.	+	0	ID=GPLNCBAE_00597;inference=ab initio prediction:Prodigal:002006;locus_tag=GPLNCBAE_00597;product=hypothetical protein
GNAPS_n_1_L_823659	Prodigal:002006	CDS	608806	609627	.	+	0	ID=GPLNCBAE_00598;inference=ab initio prediction:Prodigal:002006;locus_tag=GPLNCBAE_00598;product=hypothetical protein
GNAPS_n_1_L_823659	Prodigal:002006	CDS	610309	610551	.	-	0	ID=GPLNCBAE_00599;inference=ab initio prediction:Prodigal:002006;locus_tag=GPLNCBAE_00599;product=hypothetical protein
GNAPS_n_1_L_823659	Prodigal:002006	CDS	611038	611913	.	-	0	ID=GPLNCBAE_00600;eC_number=1.1.1.60;Name=garR_2;db_xref=COG:COG2084;gene=garR_2;inference=ab initio prediction:Prodigal:002006,similar to AA sequence:UniProtKB:P0ABQ2;locus_tag=GPLNCBAE_00600;product=2-hydroxy-3-oxopropionate reductase
GNAPS_n_1_L_823659	Prodigal:002006	CDS	612044	613432	.	+	0	ID=GPLNCBAE_00601;Name=ribZ_1;gene=ribZ_1;inference=ab initio prediction:Prodigal:002006,similar to AA sequence:UniProtKB:Q180E3;locus_tag=GPLNCBAE_00601;product=Riboflavin transporter RibZ
GNAPS_n_1_L_823659	Prodigal:002006	CDS	613515	614306	.	+	0	ID=GPLNCBAE_00602;eC_number=1.1.1.100;Name=fabG_1;gene=fabG_1;inference=ab initio prediction:Prodigal:002006,similar to AA sequence:UniProtKB:P50941;locus_tag=GPLNCBAE_00602;product=3-oxoacyl-[acyl-carrier-protein] reductase FabG
GNAPS_n_1_L_823659	Prodigal:002006	CDS	614368	614721	.	-	0	ID=GPLNCBAE_00603;inference=ab initio prediction:Prodigal:002006;locus_tag=GPLNCBAE_00603;product=hypothetical protein
GNAPS_n_1_L_823659	Prodigal:002006	CDS	615328	615579	.	+	0	ID=GPLNCBAE_00604;inference=ab initio prediction:Prodigal:002006;locus_tag=GPLNCBAE_00604;product=hypothetical protein
GNAPS_n_1_L_823659	Prodigal:002006	CDS	615743	616183	.	+	0	ID=GPLNCBAE_00605;inference=ab initio prediction:Prodigal:002006;locus_tag=GPLNCBAE_00605;product=hypothetical protein
GNAPS_n_1_L_823659	Prodigal:002006	CDS	616278	616673	.	-	0	ID=GPLNCBAE_00606;inference=ab initio prediction:Prodigal:002006;locus_tag=GPLNCBAE_00606;product=hypothetical protein
GNAPS_n_1_L_823659	Prodigal:002006	CDS	617179	617853	.	+	0	ID=GPLNCBAE_00607;inference=ab initio prediction:Prodigal:002006;locus_tag=GPLNCBAE_00607;product=hypothetical protein
GNAPS_n_1_L_823659	Prodigal:002006	CDS	617850	619169	.	+	0	ID=GPLNCBAE_00608;inference=ab initio prediction:Prodigal:002006,similar to AA sequence:UniProtKB:P9WJX1;locus_tag=GPLNCBAE_00608;product=putative MFS-type transporter
GNAPS_n_1_L_823659	Prodigal:002006	CDS	619377	621140	.	+	0	ID=GPLNCBAE_00609;eC_number=3.6.3.-;db_xref=COG:COG1132;inference=ab initio prediction:Prodigal:002006,similar to AA sequence:UniProtKB:Q99T13;locus_tag=GPLNCBAE_00609;product=Putative multidrug export ATP-binding/permease protein
GNAPS_n_1_L_823659	Prodigal:002006	CDS	621325	622026	.	-	0	ID=GPLNCBAE_00610;inference=ab initio prediction:Prodigal:002006;locus_tag=GPLNCBAE_00610;product=hypothetical protein
GNAPS_n_1_L_823659	Prodigal:002006	CDS	622223	623971	.	-	0	ID=GPLNCBAE_00611;inference=ab initio prediction:Prodigal:002006;locus_tag=GPLNCBAE_00611;product=hypothetical protein
GNAPS_n_1_L_823659	Prodigal:002006	CDS	623991	624260	.	-	0	ID=GPLNCBAE_00612;inference=ab initio prediction:Prodigal:002006;locus_tag=GPLNCBAE_00612;product=hypothetical protein
GNAPS_n_1_L_823659	Prodigal:002006	CDS	624827	626824	.	-	0	ID=GPLNCBAE_00613;eC_number=2.7.13.3;Name=rcsC_5;gene=rcsC_5;inference=ab initio prediction:Prodigal:002006,protein motif:HAMAP:MF_00979;locus_tag=GPLNCBAE_00613;product=Sensor histidine kinase RcsC
GNAPS_n_1_L_823659	Prodigal:002006	CDS	626817	627623	.	-	0	ID=GPLNCBAE_00614;Name=rsbQ;gene=rsbQ;inference=ab initio prediction:Prodigal:002006,similar to AA sequence:UniProtKB:O07015;locus_tag=GPLNCBAE_00614;product=Sigma factor SigB regulation protein RsbQ
GNAPS_n_1_L_823659	Prodigal:002006	CDS	627924	628391	.	-	0	ID=GPLNCBAE_00615;inference=ab initio prediction:Prodigal:002006;locus_tag=GPLNCBAE_00615;product=hypothetical protein
GNAPS_n_1_L_823659	Prodigal:002006	CDS	628577	628930	.	+	0	ID=GPLNCBAE_00616;inference=ab initio prediction:Prodigal:002006;locus_tag=GPLNCBAE_00616;product=hypothetical protein
GNAPS_n_1_L_823659	Prodigal:002006	CDS	628905	629510	.	-	0	ID=GPLNCBAE_00617;eC_number=2.1.1.33;Name=trmB_1;db_xref=COG:COG0220;gene=trmB_1;inference=ab initio prediction:Prodigal:002006,similar to AA sequence:UniProtKB:P44648;locus_tag=GPLNCBAE_00617;product=tRNA (guanine-N(7)-)-methyltransferase
GNAPS_n_1_L_823659	Prodigal:002006	CDS	629967	631151	.	-	0	ID=GPLNCBAE_00618;eC_number=2.5.1.6;Name=metK;db_xref=COG:COG0192;gene=metK;inference=ab initio prediction:Prodigal:002006,similar to AA sequence:UniProtKB:P0A817;locus_tag=GPLNCBAE_00618;product=S-adenosylmethionine synthase
GNAPS_n_1_L_823659	Prodigal:002006	CDS	631291	631701	.	-	0	ID=GPLNCBAE_00619;inference=ab initio prediction:Prodigal:002006;locus_tag=GPLNCBAE_00619;product=hypothetical protein
GNAPS_n_1_L_823659	Prodigal:002006	CDS	632364	633173	.	+	0	ID=GPLNCBAE_00620;inference=ab initio prediction:Prodigal:002006;locus_tag=GPLNCBAE_00620;product=hypothetical protein
GNAPS_n_1_L_823659	Prodigal:002006	CDS	633180	634658	.	+	0	ID=GPLNCBAE_00621;eC_number=3.4.-.-;Name=bepA_1;gene=bepA_1;inference=ab initio prediction:Prodigal:002006,protein motif:HAMAP:MF_00997;locus_tag=GPLNCBAE_00621;product=Beta-barrel assembly-enhancing protease
GNAPS_n_1_L_823659	Prodigal:002006	CDS	634892	636652	.	+	0	ID=GPLNCBAE_00622;inference=ab initio prediction:Prodigal:002006;locus_tag=GPLNCBAE_00622;product=hypothetical protein
GNAPS_n_1_L_823659	Prodigal:002006	CDS	636686	637630	.	-	0	ID=GPLNCBAE_00623;inference=ab initio prediction:Prodigal:002006;locus_tag=GPLNCBAE_00623;product=hypothetical protein
GNAPS_n_1_L_823659	Prodigal:002006	CDS	637896	638492	.	+	0	ID=GPLNCBAE_00624;eC_number=1.15.1.1;Name=sodB;db_xref=COG:COG0605;gene=sodB;inference=ab initio prediction:Prodigal:002006,similar to AA sequence:UniProtKB:Q9XD74;locus_tag=GPLNCBAE_00624;product=Superoxide dismutase [Mn]
GNAPS_n_1_L_823659	Prodigal:002006	CDS	638667	640196	.	+	0	ID=GPLNCBAE_00625;Name=murJ_1;db_xref=COG:COG0728;gene=murJ_1;inference=ab initio prediction:Prodigal:002006,similar to AA sequence:UniProtKB:P0AF16;locus_tag=GPLNCBAE_00625;product=Lipid II flippase MurJ
GNAPS_n_1_L_823659	Prodigal:002006	CDS	640197	643307	.	-	0	ID=GPLNCBAE_00626;inference=ab initio prediction:Prodigal:002006;locus_tag=GPLNCBAE_00626;product=hypothetical protein
GNAPS_n_1_L_823659	Prodigal:002006	CDS	643344	644090	.	-	0	ID=GPLNCBAE_00627;eC_number=2.7.7.99;Name=murU;db_xref=COG:COG1208;gene=murU;inference=ab initio prediction:Prodigal:002006,similar to AA sequence:UniProtKB:Q88QT2;locus_tag=GPLNCBAE_00627;product=N-acetylmuramate alpha-1-phosphate uridylyltransferase
GNAPS_n_1_L_823659	Prodigal:002006	CDS	644184	644609	.	-	0	ID=GPLNCBAE_00628;inference=ab initio prediction:Prodigal:002006;locus_tag=GPLNCBAE_00628;product=hypothetical protein
GNAPS_n_1_L_823659	Prodigal:002006	CDS	644661	645095	.	-	0	ID=GPLNCBAE_00629;inference=ab initio prediction:Prodigal:002006;locus_tag=GPLNCBAE_00629;product=hypothetical protein
GNAPS_n_1_L_823659	Prodigal:002006	CDS	645125	646711	.	-	0	ID=GPLNCBAE_00630;inference=ab initio prediction:Prodigal:002006;locus_tag=GPLNCBAE_00630;product=hypothetical protein
GNAPS_n_1_L_823659	Prodigal:002006	CDS	646870	649383	.	-	0	ID=GPLNCBAE_00631;eC_number=2.7.13.3;Name=divL;gene=divL;inference=ab initio prediction:Prodigal:002006,similar to AA sequence:UniProtKB:Q9RQQ9;locus_tag=GPLNCBAE_00631;product=Sensor protein DivL
GNAPS_n_1_L_823659	Prodigal:002006	CDS	649752	651158	.	-	0	ID=GPLNCBAE_00632;eC_number=3.3.1.1;Name=ahcY;gene=ahcY;inference=ab initio prediction:Prodigal:002006,similar to AA sequence:UniProtKB:A0A087WNH6;locus_tag=GPLNCBAE_00632;product=Adenosylhomocysteinase
GNAPS_n_1_L_823659	Prodigal:002006	CDS	651405	653123	.	+	0	ID=GPLNCBAE_00633;inference=ab initio prediction:Prodigal:002006;locus_tag=GPLNCBAE_00633;product=hypothetical protein
GNAPS_n_1_L_823659	Prodigal:002006	CDS	653343	653984	.	+	0	ID=GPLNCBAE_00634;Name=ompA_1;gene=ompA_1;inference=ab initio prediction:Prodigal:002006,protein motif:HAMAP:MF_00842;locus_tag=GPLNCBAE_00634;product=Outer membrane protein A
GNAPS_n_1_L_823659	Prodigal:002006	CDS	654065	655012	.	+	0	ID=GPLNCBAE_00635;inference=ab initio prediction:Prodigal:002006;locus_tag=GPLNCBAE_00635;product=hypothetical protein
GNAPS_n_1_L_823659	Prodigal:002006	CDS	655026	658187	.	+	0	ID=GPLNCBAE_00636;Name=mdtC_1;gene=mdtC_1;inference=ab initio prediction:Prodigal:002006,similar to AA sequence:UniProtKB:Q1R9Z5;locus_tag=GPLNCBAE_00636;product=Multidrug resistance protein MdtC
GNAPS_n_1_L_823659	Prodigal:002006	CDS	658154	659734	.	-	0	ID=GPLNCBAE_00637;inference=ab initio prediction:Prodigal:002006;locus_tag=GPLNCBAE_00637;product=hypothetical protein
GNAPS_n_1_L_823659	Prodigal:002006	CDS	659913	660053	.	+	0	ID=GPLNCBAE_00638;inference=ab initio prediction:Prodigal:002006;locus_tag=GPLNCBAE_00638;product=hypothetical protein
GNAPS_n_1_L_823659	Prodigal:002006	CDS	660367	661299	.	-	0	ID=GPLNCBAE_00639;inference=ab initio prediction:Prodigal:002006;locus_tag=GPLNCBAE_00639;product=hypothetical protein
GNAPS_n_1_L_823659	Prodigal:002006	CDS	661327	663138	.	-	0	ID=GPLNCBAE_00640;inference=ab initio prediction:Prodigal:002006;locus_tag=GPLNCBAE_00640;product=hypothetical protein
GNAPS_n_1_L_823659	Prodigal:002006	CDS	663354	667106	.	-	0	ID=GPLNCBAE_00641;eC_number=2.1.1.13;Name=metH;db_xref=COG:COG0646;gene=metH;inference=ab initio prediction:Prodigal:002006,similar to AA sequence:UniProtKB:P13009;locus_tag=GPLNCBAE_00641;product=Methionine synthase
GNAPS_n_1_L_823659	Prodigal:002006	CDS	667240	668160	.	-	0	ID=GPLNCBAE_00642;eC_number=1.5.1.20;Name=metF;db_xref=COG:COG0685;gene=metF;inference=ab initio prediction:Prodigal:002006,similar to AA sequence:UniProtKB:P0AEZ1;locus_tag=GPLNCBAE_00642;product=5%2C10-methylenetetrahydrofolate reductase
GNAPS_n_1_L_823659	Prodigal:002006	CDS	668209	669162	.	-	0	ID=GPLNCBAE_00643;eC_number=2.1.1.163;Name=COQ5_2;gene=COQ5_2;inference=ab initio prediction:Prodigal:002006,protein motif:HAMAP:MF_01813;locus_tag=GPLNCBAE_00643;product=2-methoxy-6-polyprenyl-1%2C4-benzoquinol methylase%2C mitochondrial
GNAPS_n_1_L_823659	Prodigal:002006	CDS	669420	670175	.	-	0	ID=GPLNCBAE_00644;eC_number=3.5.1.28;Name=amiC_1;db_xref=COG:COG0860;gene=amiC_1;inference=ab initio prediction:Prodigal:002006,similar to AA sequence:UniProtKB:Q9K0V3;locus_tag=GPLNCBAE_00644;product=N-acetylmuramoyl-L-alanine amidase AmiC
GNAPS_n_1_L_823659	Prodigal:002006	CDS	670172	671713	.	-	0	ID=GPLNCBAE_00645;inference=ab initio prediction:Prodigal:002006;locus_tag=GPLNCBAE_00645;product=hypothetical protein
GNAPS_n_1_L_823659	Prodigal:002006	CDS	671820	673100	.	-	0	ID=GPLNCBAE_00646;db_xref=COG:COG1167;inference=ab initio prediction:Prodigal:002006,similar to AA sequence:UniProtKB:A0R5R7;locus_tag=GPLNCBAE_00646;product=Putative aminotransferase/MSMEI_6121
GNAPS_n_1_L_823659	Prodigal:002006	CDS	673204	674118	.	-	0	ID=GPLNCBAE_00647;eC_number=2.7.1.4;Name=mak;db_xref=COG:COG1940;gene=mak;inference=ab initio prediction:Prodigal:002006,similar to AA sequence:UniProtKB:P23917;locus_tag=GPLNCBAE_00647;product=Fructokinase
GNAPS_n_1_L_823659	Prodigal:002006	CDS	674132	675526	.	-	0	ID=GPLNCBAE_00648;Name=dctA1;gene=dctA1;inference=ab initio prediction:Prodigal:002006,similar to AA sequence:UniProtKB:P31601;locus_tag=GPLNCBAE_00648;product=C4-dicarboxylate transport protein
GNAPS_n_1_L_823659	Prodigal:002006	CDS	676069	676971	.	-	0	ID=GPLNCBAE_00649;inference=ab initio prediction:Prodigal:002006;locus_tag=GPLNCBAE_00649;product=hypothetical protein
GNAPS_n_1_L_823659	Prodigal:002006	CDS	677199	677618	.	-	0	ID=GPLNCBAE_00650;eC_number=1.8.4.12;Name=msrB_1;gene=msrB_1;inference=ab initio prediction:Prodigal:002006,similar to AA sequence:UniProtKB:Q3JRF0;locus_tag=GPLNCBAE_00650;product=Peptide methionine sulfoxide reductase MsrB
GNAPS_n_1_L_823659	Prodigal:002006	CDS	677700	678854	.	-	0	ID=GPLNCBAE_00651;inference=ab initio prediction:Prodigal:002006;locus_tag=GPLNCBAE_00651;product=hypothetical protein
GNAPS_n_1_L_823659	Prodigal:002006	CDS	679186	679404	.	+	0	ID=GPLNCBAE_00652;inference=ab initio prediction:Prodigal:002006;locus_tag=GPLNCBAE_00652;product=hypothetical protein
GNAPS_n_1_L_823659	Prodigal:002006	CDS	679431	680954	.	-	0	ID=GPLNCBAE_00653;eC_number=6.2.1.3;Name=lcfB_1;db_xref=COG:COG0318;gene=lcfB_1;inference=ab initio prediction:Prodigal:002006,similar to AA sequence:UniProtKB:O07610;locus_tag=GPLNCBAE_00653;product=Long-chain-fatty-acid--CoA ligase
GNAPS_n_1_L_823659	Prodigal:002006	CDS	681028	681471	.	-	0	ID=GPLNCBAE_00654;inference=ab initio prediction:Prodigal:002006;locus_tag=GPLNCBAE_00654;product=hypothetical protein
GNAPS_n_1_L_823659	Prodigal:002006	CDS	681604	682359	.	+	0	ID=GPLNCBAE_00655;inference=ab initio prediction:Prodigal:002006;locus_tag=GPLNCBAE_00655;product=hypothetical protein
GNAPS_n_1_L_823659	Prodigal:002006	CDS	682515	683210	.	-	0	ID=GPLNCBAE_00656;inference=ab initio prediction:Prodigal:002006;locus_tag=GPLNCBAE_00656;product=hypothetical protein
GNAPS_n_1_L_823659	Prodigal:002006	CDS	683207	683419	.	-	0	ID=GPLNCBAE_00657;inference=ab initio prediction:Prodigal:002006;locus_tag=GPLNCBAE_00657;product=hypothetical protein
GNAPS_n_1_L_823659	Prodigal:002006	CDS	683529	684356	.	-	0	ID=GPLNCBAE_00658;eC_number=2.7.8.26;Name=cobV;gene=cobV;inference=ab initio prediction:Prodigal:002006,similar to AA sequence:UniProtKB:P29936;locus_tag=GPLNCBAE_00658;product=Adenosylcobinamide-GDP ribazoletransferase
GNAPS_n_1_L_823659	Prodigal:002006	CDS	684492	685517	.	+	0	ID=GPLNCBAE_00659;eC_number=2.4.2.21;Name=cobU;gene=cobU;inference=ab initio prediction:Prodigal:002006,similar to AA sequence:UniProtKB:P29935;locus_tag=GPLNCBAE_00659;product=Nicotinate-nucleotide--dimethylbenzimidazole phosphoribosyltransferase
GNAPS_n_1_L_823659	Prodigal:002006	CDS	685571	685846	.	-	0	ID=GPLNCBAE_00660;inference=ab initio prediction:Prodigal:002006;locus_tag=GPLNCBAE_00660;product=hypothetical protein
GNAPS_n_1_L_823659	Prodigal:002006	CDS	685992	687545	.	-	0	ID=GPLNCBAE_00661;eC_number=2.7.13.3;Name=rcsC_6;gene=rcsC_6;inference=ab initio prediction:Prodigal:002006,protein motif:HAMAP:MF_00979;locus_tag=GPLNCBAE_00661;product=Sensor histidine kinase RcsC
GNAPS_n_1_L_823659	Prodigal:002006	CDS	687792	688790	.	+	0	ID=GPLNCBAE_00662;Name=pal_3;gene=pal_3;inference=ab initio prediction:Prodigal:002006,protein motif:HAMAP:MF_02204;locus_tag=GPLNCBAE_00662;product=Peptidoglycan-associated lipoprotein
GNAPS_n_1_L_823659	Prodigal:002006	CDS	688956	689411	.	+	0	ID=GPLNCBAE_00663;eC_number=1.3.99.16;Name=iorA_2;gene=iorA_2;inference=ab initio prediction:Prodigal:002006,similar to AA sequence:UniProtKB:Q51697;locus_tag=GPLNCBAE_00663;product=Isoquinoline 1-oxidoreductase subunit alpha
GNAPS_n_1_L_823659	Prodigal:002006	CDS	689459	691654	.	+	0	ID=GPLNCBAE_00664;eC_number=1.3.99.16;Name=iorB_1;gene=iorB_1;inference=ab initio prediction:Prodigal:002006,similar to AA sequence:UniProtKB:Q51698;locus_tag=GPLNCBAE_00664;product=Isoquinoline 1-oxidoreductase subunit beta
GNAPS_n_1_L_823659	Prodigal:002006	CDS	691863	693101	.	+	0	ID=GPLNCBAE_00665;eC_number=1.6.-.-;db_xref=COG:COG1252;inference=ab initio prediction:Prodigal:002006,similar to AA sequence:UniProtKB:P9WJJ1;locus_tag=GPLNCBAE_00665;product=NADH dehydrogenase-like protein
GNAPS_n_1_L_823659	Prodigal:002006	CDS	693098	693823	.	+	0	ID=GPLNCBAE_00666;inference=ab initio prediction:Prodigal:002006;locus_tag=GPLNCBAE_00666;product=hypothetical protein
GNAPS_n_1_L_823659	Prodigal:002006	CDS	693855	694550	.	+	0	ID=GPLNCBAE_00667;eC_number=4.1.1.23;Name=pyrF;db_xref=COG:COG0284;gene=pyrF;inference=ab initio prediction:Prodigal:002006,similar to AA sequence:UniProtKB:Q5FJB3;locus_tag=GPLNCBAE_00667;product=Orotidine 5'-phosphate decarboxylase
GNAPS_n_1_L_823659	Prodigal:002006	CDS	694596	694967	.	-	0	ID=GPLNCBAE_00668;inference=ab initio prediction:Prodigal:002006;locus_tag=GPLNCBAE_00668;product=hypothetical protein
GNAPS_n_1_L_823659	Prodigal:002006	CDS	695057	695758	.	-	0	ID=GPLNCBAE_00669;inference=ab initio prediction:Prodigal:002006;locus_tag=GPLNCBAE_00669;product=hypothetical protein
GNAPS_n_1_L_823659	Prodigal:002006	CDS	695878	696792	.	+	0	ID=GPLNCBAE_00670;inference=ab initio prediction:Prodigal:002006;locus_tag=GPLNCBAE_00670;product=hypothetical protein
GNAPS_n_1_L_823659	Prodigal:002006	CDS	696805	698049	.	+	0	ID=GPLNCBAE_00671;eC_number=6.3.4.4;Name=PURA;gene=PURA;inference=ab initio prediction:Prodigal:002006,protein motif:HAMAP:MF_00011;locus_tag=GPLNCBAE_00671;product=Adenylosuccinate synthetase%2C organellar chromatophore
GNAPS_n_1_L_823659	Prodigal:002006	CDS	698193	699923	.	+	0	ID=GPLNCBAE_00672;eC_number=3.4.11.19;Name=dap;gene=dap;inference=ab initio prediction:Prodigal:002006,protein motif:HAMAP:MF_01960;locus_tag=GPLNCBAE_00672;product=D-aminopeptidase
GNAPS_n_1_L_823659	Prodigal:002006	CDS	700142	701665	.	+	0	ID=GPLNCBAE_00673;eC_number=1.2.1.3;Name=adh;db_xref=COG:COG1012;gene=adh;inference=ab initio prediction:Prodigal:002006,similar to AA sequence:UniProtKB:A1B4L2;locus_tag=GPLNCBAE_00673;product=Aldehyde dehydrogenase
GNAPS_n_1_L_823659	Prodigal:002006	CDS	701827	702267	.	+	0	ID=GPLNCBAE_00674;inference=ab initio prediction:Prodigal:002006;locus_tag=GPLNCBAE_00674;product=hypothetical protein
GNAPS_n_1_L_823659	Prodigal:002006	CDS	702271	705606	.	-	0	ID=GPLNCBAE_00675;inference=ab initio prediction:Prodigal:002006;locus_tag=GPLNCBAE_00675;product=hypothetical protein
GNAPS_n_1_L_823659	Prodigal:002006	CDS	705708	706199	.	-	0	ID=GPLNCBAE_00676;inference=ab initio prediction:Prodigal:002006;locus_tag=GPLNCBAE_00676;product=hypothetical protein
GNAPS_n_1_L_823659	Prodigal:002006	CDS	706311	707075	.	-	0	ID=GPLNCBAE_00677;inference=ab initio prediction:Prodigal:002006;locus_tag=GPLNCBAE_00677;product=hypothetical protein
GNAPS_n_1_L_823659	Prodigal:002006	CDS	707299	707796	.	+	0	ID=GPLNCBAE_00678;Name=bsaA;gene=bsaA;inference=ab initio prediction:Prodigal:002006,similar to AA sequence:UniProtKB:P99097;locus_tag=GPLNCBAE_00678;product=Glutathione peroxidase BsaA
GNAPS_n_1_L_823659	Prodigal:002006	CDS	707877	708149	.	+	0	ID=GPLNCBAE_00679;inference=ab initio prediction:Prodigal:002006;locus_tag=GPLNCBAE_00679;product=hypothetical protein
GNAPS_n_1_L_823659	Prodigal:002006	CDS	708209	708502	.	-	0	ID=GPLNCBAE_00680;inference=ab initio prediction:Prodigal:002006;locus_tag=GPLNCBAE_00680;product=hypothetical protein
GNAPS_n_1_L_823659	Prodigal:002006	CDS	708625	711126	.	-	0	ID=GPLNCBAE_00681;Name=clpA;db_xref=COG:COG0542;gene=clpA;inference=ab initio prediction:Prodigal:002006,similar to AA sequence:UniProtKB:P0ABH9;locus_tag=GPLNCBAE_00681;product=ATP-dependent Clp protease ATP-binding subunit ClpA
GNAPS_n_1_L_823659	Prodigal:002006	CDS	711151	711588	.	-	0	ID=GPLNCBAE_00682;Name=clpS;gene=clpS;inference=ab initio prediction:Prodigal:002006,protein motif:HAMAP:MF_00302;locus_tag=GPLNCBAE_00682;product=ATP-dependent Clp protease adapter protein ClpS
GNAPS_n_1_L_823659	Prodigal:002006	CDS	711965	713452	.	+	0	ID=GPLNCBAE_00683;inference=ab initio prediction:Prodigal:002006;locus_tag=GPLNCBAE_00683;product=hypothetical protein
GNAPS_n_1_L_823659	Prodigal:002006	CDS	713551	714240	.	-	0	ID=GPLNCBAE_00684;Name=djlA_2;gene=djlA_2;inference=ab initio prediction:Prodigal:002006,protein motif:HAMAP:MF_01153;locus_tag=GPLNCBAE_00684;product=Co-chaperone protein DjlA
GNAPS_n_1_L_823659	Prodigal:002006	CDS	714671	714886	.	+	0	ID=GPLNCBAE_00685;inference=ab initio prediction:Prodigal:002006;locus_tag=GPLNCBAE_00685;product=hypothetical protein
GNAPS_n_1_L_823659	Prodigal:002006	CDS	714990	715928	.	-	0	ID=GPLNCBAE_00686;inference=ab initio prediction:Prodigal:002006;locus_tag=GPLNCBAE_00686;product=hypothetical protein
GNAPS_n_1_L_823659	Prodigal:002006	CDS	716077	716490	.	+	0	ID=GPLNCBAE_00687;inference=ab initio prediction:Prodigal:002006;locus_tag=GPLNCBAE_00687;product=hypothetical protein
GNAPS_n_1_L_823659	Prodigal:002006	CDS	716616	717449	.	+	0	ID=GPLNCBAE_00688;inference=ab initio prediction:Prodigal:002006;locus_tag=GPLNCBAE_00688;product=hypothetical protein
GNAPS_n_1_L_823659	Prodigal:002006	CDS	717526	719688	.	+	0	ID=GPLNCBAE_00689;eC_number=5.4.99.2;Name=mutB;db_xref=COG:COG1884;gene=mutB;inference=ab initio prediction:Prodigal:002006,similar to AA sequence:UniProtKB:P9WJK5;locus_tag=GPLNCBAE_00689;product=putative methylmalonyl-CoA mutase large subunit
GNAPS_n_1_L_823659	Prodigal:002006	CDS	719855	721288	.	+	0	ID=GPLNCBAE_00690;Name=algA;db_xref=COG:COG0662;gene=algA;inference=ab initio prediction:Prodigal:002006,similar to AA sequence:UniProtKB:P07874;locus_tag=GPLNCBAE_00690;product=Alginate biosynthesis protein AlgA
GNAPS_n_1_L_823659	Prodigal:002006	CDS	721398	722426	.	+	0	ID=GPLNCBAE_00691;Name=zntB;db_xref=COG:COG0598;gene=zntB;inference=ab initio prediction:Prodigal:002006,similar to AA sequence:UniProtKB:Q9EYX5;locus_tag=GPLNCBAE_00691;product=Zinc transport protein ZntB
GNAPS_n_1_L_823659	Prodigal:002006	CDS	722442	723920	.	-	0	ID=GPLNCBAE_00692;Name=oprB_1;db_xref=COG:COG3659;gene=oprB_1;inference=ab initio prediction:Prodigal:002006,similar to AA sequence:UniProtKB:Q51485;locus_tag=GPLNCBAE_00692;product=Porin B
GNAPS_n_1_L_823659	Prodigal:002006	CDS	723940	724848	.	-	0	ID=GPLNCBAE_00693;eC_number=2.7.4.1;db_xref=COG:COG2326;inference=ab initio prediction:Prodigal:002006,similar to AA sequence:UniProtKB:Q9I154;locus_tag=GPLNCBAE_00693;product=Polyphosphate:ADP phosphotransferase
GNAPS_n_1_L_823659	Prodigal:002006	CDS	725074	725586	.	+	0	ID=GPLNCBAE_00694;inference=ab initio prediction:Prodigal:002006;locus_tag=GPLNCBAE_00694;product=hypothetical protein
GNAPS_n_1_L_823659	Prodigal:002006	CDS	725615	726013	.	+	0	ID=GPLNCBAE_00695;Name=cidA;gene=cidA;inference=ab initio prediction:Prodigal:002006,protein motif:HAMAP:MF_01143;locus_tag=GPLNCBAE_00695;product=Holin-like protein CidA
GNAPS_n_1_L_823659	Prodigal:002006	CDS	726010	726726	.	+	0	ID=GPLNCBAE_00696;Name=yohK;db_xref=COG:COG1346;gene=yohK;inference=ab initio prediction:Prodigal:002006,similar to AA sequence:UniProtKB:P0AD19;locus_tag=GPLNCBAE_00696;product=Inner membrane protein YohK
GNAPS_n_1_L_823659	Prodigal:002006	CDS	726871	727488	.	+	0	ID=GPLNCBAE_00697;eC_number=2.5.1.18;Name=gst;db_xref=COG:COG0625;gene=gst;inference=ab initio prediction:Prodigal:002006,similar to AA sequence:UniProtKB:P45875;locus_tag=GPLNCBAE_00697;product=Glutathione S-transferase GST-4.5
GNAPS_n_1_L_823659	Prodigal:002006	CDS	727549	729612	.	+	0	ID=GPLNCBAE_00698;eC_number=1.14.12.17;Name=hmp;gene=hmp;inference=ab initio prediction:Prodigal:002006,protein motif:HAMAP:MF_01252;locus_tag=GPLNCBAE_00698;product=Flavohemoprotein
GNAPS_n_1_L_823659	Prodigal:002006	CDS	729699	729959	.	+	0	ID=GPLNCBAE_00699;inference=ab initio prediction:Prodigal:002006;locus_tag=GPLNCBAE_00699;product=hypothetical protein
GNAPS_n_1_L_823659	Prodigal:002006	CDS	730006	730317	.	+	0	ID=GPLNCBAE_00700;inference=ab initio prediction:Prodigal:002006;locus_tag=GPLNCBAE_00700;product=hypothetical protein
GNAPS_n_1_L_823659	Prodigal:002006	CDS	730446	731336	.	+	0	ID=GPLNCBAE_00701;Name=pgrR_3;gene=pgrR_3;inference=ab initio prediction:Prodigal:002006,similar to AA sequence:UniProtKB:P77333;locus_tag=GPLNCBAE_00701;product=HTH-type transcriptional regulator PgrR
GNAPS_n_1_L_823659	Prodigal:002006	CDS	731356	732048	.	-	0	ID=GPLNCBAE_00702;eC_number=2.5.1.16;Name=speE_1;gene=speE_1;inference=ab initio prediction:Prodigal:002006,protein motif:HAMAP:MF_00198;locus_tag=GPLNCBAE_00702;product=Polyamine aminopropyltransferase
GNAPS_n_1_L_823659	Prodigal:002006	CDS	732246	732500	.	+	0	ID=GPLNCBAE_00703;inference=ab initio prediction:Prodigal:002006;locus_tag=GPLNCBAE_00703;product=hypothetical protein
GNAPS_n_1_L_823659	Prodigal:002006	CDS	732773	733813	.	-	0	ID=GPLNCBAE_00704;inference=ab initio prediction:Prodigal:002006;locus_tag=GPLNCBAE_00704;product=hypothetical protein
GNAPS_n_1_L_823659	Prodigal:002006	CDS	733995	734930	.	-	0	ID=GPLNCBAE_00705;db_xref=COG:COG0803;inference=ab initio prediction:Prodigal:002006,similar to AA sequence:UniProtKB:Q57449;locus_tag=GPLNCBAE_00705;product=putative periplasmic iron-binding protein
GNAPS_n_1_L_823659	Prodigal:002006	CDS	735107	735652	.	+	0	ID=GPLNCBAE_00706;inference=ab initio prediction:Prodigal:002006;locus_tag=GPLNCBAE_00706;product=hypothetical protein
GNAPS_n_1_L_823659	Prodigal:002006	CDS	735745	737532	.	+	0	ID=GPLNCBAE_00707;eC_number=7.5.2.6;Name=msbA;db_xref=COG:COG1132;gene=msbA;inference=ab initio prediction:Prodigal:002006,similar to AA sequence:UniProtKB:Q9KQW9;locus_tag=GPLNCBAE_00707;product=Lipid A export ATP-binding/permease protein MsbA
GNAPS_n_1_L_823659	Prodigal:002006	CDS	737614	738654	.	+	0	ID=GPLNCBAE_00708;eC_number=5.1.3.3;Name=mro;db_xref=COG:COG2017;gene=mro;inference=ab initio prediction:Prodigal:002006,similar to AA sequence:UniProtKB:P05149;locus_tag=GPLNCBAE_00708;product=Aldose 1-epimerase
GNAPS_n_1_L_823659	Prodigal:002006	CDS	738718	739278	.	+	0	ID=GPLNCBAE_00709;inference=ab initio prediction:Prodigal:002006;locus_tag=GPLNCBAE_00709;product=hypothetical protein
GNAPS_n_1_L_823659	Prodigal:002006	CDS	739283	739966	.	+	0	ID=GPLNCBAE_00710;inference=ab initio prediction:Prodigal:002006;locus_tag=GPLNCBAE_00710;product=hypothetical protein
GNAPS_n_1_L_823659	Prodigal:002006	CDS	740070	740459	.	-	0	ID=GPLNCBAE_00711;Name=rsfS;gene=rsfS;inference=ab initio prediction:Prodigal:002006,similar to AA sequence:UniProtKB:Q5NLX3;locus_tag=GPLNCBAE_00711;product=Ribosomal silencing factor RsfS
GNAPS_n_1_L_823659	Prodigal:002006	CDS	740555	741163	.	-	0	ID=GPLNCBAE_00712;eC_number=2.7.7.18;Name=nadD;gene=nadD;inference=ab initio prediction:Prodigal:002006,protein motif:HAMAP:MF_00244;locus_tag=GPLNCBAE_00712;product=nicotinate-nucleotide adenylyltransferase
GNAPS_n_1_L_823659	Prodigal:002006	CDS	741313	742614	.	-	0	ID=GPLNCBAE_00713;eC_number=1.2.1.41;Name=proA;gene=proA;inference=ab initio prediction:Prodigal:002006,similar to AA sequence:UniProtKB:Q2SZ88;locus_tag=GPLNCBAE_00713;product=Gamma-glutamyl phosphate reductase
GNAPS_n_1_L_823659	Prodigal:002006	CDS	742727	744058	.	-	0	ID=GPLNCBAE_00714;eC_number=2.7.2.11;Name=proB;gene=proB;inference=ab initio prediction:Prodigal:002006,similar to AA sequence:UniProtKB:Q2SZF9;locus_tag=GPLNCBAE_00714;product=Glutamate 5-kinase
GNAPS_n_1_L_823659	Prodigal:002006	CDS	744122	745633	.	+	0	ID=GPLNCBAE_00715;inference=ab initio prediction:Prodigal:002006;locus_tag=GPLNCBAE_00715;product=hypothetical protein
GNAPS_n_1_L_823659	Prodigal:002006	CDS	745776	746054	.	+	0	ID=GPLNCBAE_00716;inference=ab initio prediction:Prodigal:002006;locus_tag=GPLNCBAE_00716;product=hypothetical protein
GNAPS_n_1_L_823659	Prodigal:002006	CDS	746277	747581	.	+	0	ID=GPLNCBAE_00717;eC_number=1.3.1.85;Name=ccr;db_xref=COG:COG0604;gene=ccr;inference=ab initio prediction:Prodigal:002006,similar to AA sequence:UniProtKB:Q3IZ91;locus_tag=GPLNCBAE_00717;product=Crotonyl-CoA carboxylase/reductase
GNAPS_n_1_L_823659	Prodigal:002006	CDS	747616	748017	.	-	0	ID=GPLNCBAE_00718;inference=ab initio prediction:Prodigal:002006;locus_tag=GPLNCBAE_00718;product=hypothetical protein
GNAPS_n_1_L_823659	Prodigal:002006	CDS	748142	748318	.	-	0	ID=GPLNCBAE_00719;inference=ab initio prediction:Prodigal:002006;locus_tag=GPLNCBAE_00719;product=hypothetical protein
GNAPS_n_1_L_823659	Prodigal:002006	CDS	748403	749206	.	+	0	ID=GPLNCBAE_00720;inference=ab initio prediction:Prodigal:002006;locus_tag=GPLNCBAE_00720;product=hypothetical protein
GNAPS_n_1_L_823659	Prodigal:002006	CDS	749337	749939	.	+	0	ID=GPLNCBAE_00721;eC_number=4.2.1.33;Name=leuD;db_xref=COG:COG0066;gene=leuD;inference=ab initio prediction:Prodigal:002006,similar to AA sequence:UniProtKB:P30126;locus_tag=GPLNCBAE_00721;product=3-isopropylmalate dehydratase small subunit
GNAPS_n_1_L_823659	Prodigal:002006	CDS	750088	751272	.	+	0	ID=GPLNCBAE_00722;inference=ab initio prediction:Prodigal:002006,similar to AA sequence:ISfinder:TnXax1;locus_tag=GPLNCBAE_00722;product=Tn3 family transposase TnXax1
GNAPS_n_1_L_823659	Prodigal:002006	CDS	751394	751786	.	-	0	ID=GPLNCBAE_00723;Name=rplS;db_xref=COG:COG0335;gene=rplS;inference=ab initio prediction:Prodigal:002006,similar to AA sequence:UniProtKB:Q6ND68;locus_tag=GPLNCBAE_00723;product=50S ribosomal protein L19
GNAPS_n_1_L_823659	Prodigal:002006	CDS	752080	752646	.	+	0	ID=GPLNCBAE_00724;Name=nfuA;gene=nfuA;inference=ab initio prediction:Prodigal:002006,protein motif:HAMAP:MF_01637;locus_tag=GPLNCBAE_00724;product=Fe/S biogenesis protein NfuA
GNAPS_n_1_L_823659	Prodigal:002006	CDS	752755	753471	.	+	0	ID=GPLNCBAE_00725;eC_number=2.3.1.234;Name=OSGEPL1;gene=OSGEPL1;inference=ab initio prediction:Prodigal:002006,protein motif:HAMAP:MF_01445;locus_tag=GPLNCBAE_00725;product=tRNA N6-adenosine threonylcarbamoyltransferase%2C mitochondrial
GNAPS_n_1_L_823659	Prodigal:002006	CDS	753468	753989	.	+	0	ID=GPLNCBAE_00726;eC_number=2.3.1.189;Name=mshD_1;gene=mshD_1;inference=ab initio prediction:Prodigal:002006,protein motif:HAMAP:MF_01698;locus_tag=GPLNCBAE_00726;product=Mycothiol acetyltransferase
GNAPS_n_1_L_823659	Prodigal:002006	CDS	754024	754917	.	+	0	ID=GPLNCBAE_00727;inference=ab initio prediction:Prodigal:002006;locus_tag=GPLNCBAE_00727;product=hypothetical protein
GNAPS_n_1_L_823659	Prodigal:002006	CDS	754964	755407	.	-	0	ID=GPLNCBAE_00728;inference=ab initio prediction:Prodigal:002006;locus_tag=GPLNCBAE_00728;product=hypothetical protein
GNAPS_n_1_L_823659	Prodigal:002006	CDS	755645	756205	.	+	0	ID=GPLNCBAE_00729;inference=ab initio prediction:Prodigal:002006;locus_tag=GPLNCBAE_00729;product=hypothetical protein
GNAPS_n_1_L_823659	Prodigal:002006	CDS	756284	757642	.	+	0	ID=GPLNCBAE_00730;eC_number=2.8.4.3;Name=miaB;db_xref=COG:COG0621;gene=miaB;inference=ab initio prediction:Prodigal:002006,similar to AA sequence:UniProtKB:Q9RCI2;locus_tag=GPLNCBAE_00730;product=tRNA-2-methylthio-N(6)-dimethylallyladenosine synthase
GNAPS_n_1_L_823659	Prodigal:002006	CDS	757676	758770	.	+	0	ID=GPLNCBAE_00731;db_xref=COG:COG1702;inference=ab initio prediction:Prodigal:002006,similar to AA sequence:UniProtKB:P9WIA3;locus_tag=GPLNCBAE_00731;product=PhoH-like protein
GNAPS_n_1_L_823659	Prodigal:002006	CDS	758770	760074	.	+	0	ID=GPLNCBAE_00732;inference=ab initio prediction:Prodigal:002006;locus_tag=GPLNCBAE_00732;product=hypothetical protein
GNAPS_n_1_L_823659	Prodigal:002006	CDS	760182	760667	.	+	0	ID=GPLNCBAE_00733;eC_number=3.1.-.-;Name=ybeY;gene=ybeY;inference=ab initio prediction:Prodigal:002006,protein motif:HAMAP:MF_00009;locus_tag=GPLNCBAE_00733;product=Endoribonuclease YbeY
GNAPS_n_1_L_823659	Prodigal:002006	CDS	760713	761834	.	+	0	ID=GPLNCBAE_00734;inference=ab initio prediction:Prodigal:002006;locus_tag=GPLNCBAE_00734;product=hypothetical protein
GNAPS_n_1_L_823659	Prodigal:002006	CDS	762106	763794	.	+	0	ID=GPLNCBAE_00735;eC_number=2.3.1.269;Name=lnt;db_xref=COG:COG0815;gene=lnt;inference=ab initio prediction:Prodigal:002006,similar to AA sequence:UniProtKB:P23930;locus_tag=GPLNCBAE_00735;product=Apolipoprotein N-acyltransferase
GNAPS_n_1_L_823659	Prodigal:002006	CDS	763791	764993	.	+	0	ID=GPLNCBAE_00736;Name=yycB_1;db_xref=COG:COG2807;gene=yycB_1;inference=ab initio prediction:Prodigal:002006,similar to AA sequence:UniProtKB:P37482;locus_tag=GPLNCBAE_00736;product=putative transporter YycB
GNAPS_n_1_L_823659	Prodigal:002006	CDS	764972	765298	.	-	0	ID=GPLNCBAE_00737;inference=ab initio prediction:Prodigal:002006,similar to AA sequence:UniProtKB:P76169;locus_tag=GPLNCBAE_00737;note=UPF0060 membrane protein YnfA;product=hypothetical protein
GNAPS_n_1_L_823659	Prodigal:002006	CDS	765342	766109	.	+	0	ID=GPLNCBAE_00738;inference=ab initio prediction:Prodigal:002006;locus_tag=GPLNCBAE_00738;product=hypothetical protein
GNAPS_n_1_L_823659	Prodigal:002006	CDS	766283	767377	.	+	0	ID=GPLNCBAE_00739;inference=ab initio prediction:Prodigal:002006;locus_tag=GPLNCBAE_00739;product=hypothetical protein
GNAPS_n_1_L_823659	Prodigal:002006	CDS	767374	767718	.	+	0	ID=GPLNCBAE_00740;eC_number=2.7.1.107;Name=dgkA;db_xref=COG:COG0818;gene=dgkA;inference=ab initio prediction:Prodigal:002006,similar to AA sequence:UniProtKB:P0ABN1;locus_tag=GPLNCBAE_00740;product=Diacylglycerol kinase
GNAPS_n_1_L_823659	Prodigal:002006	CDS	767813	769333	.	+	0	ID=GPLNCBAE_00741;eC_number=4.3.1.19;Name=ilvA;db_xref=COG:COG1171;gene=ilvA;inference=ab initio prediction:Prodigal:002006,similar to AA sequence:UniProtKB:P04968;locus_tag=GPLNCBAE_00741;product=L-threonine dehydratase biosynthetic IlvA
GNAPS_n_1_L_823659	Prodigal:002006	CDS	769345	770004	.	-	0	ID=GPLNCBAE_00742;inference=ab initio prediction:Prodigal:002006;locus_tag=GPLNCBAE_00742;product=hypothetical protein
GNAPS_n_1_L_823659	Prodigal:002006	CDS	770177	771070	.	+	0	ID=GPLNCBAE_00743;eC_number=2.5.1.145;Name=lgt;db_xref=COG:COG0682;gene=lgt;inference=ab initio prediction:Prodigal:002006,similar to AA sequence:UniProtKB:P60959;locus_tag=GPLNCBAE_00743;product=Phosphatidylglycerol--prolipoprotein diacylglyceryl transferase
GNAPS_n_1_L_823659	Prodigal:002006	CDS	771157	772164	.	+	0	ID=GPLNCBAE_00744;inference=ab initio prediction:Prodigal:002006;locus_tag=GPLNCBAE_00744;product=hypothetical protein
GNAPS_n_1_L_823659	Prodigal:002006	CDS	772202	772972	.	+	0	ID=GPLNCBAE_00745;eC_number=1.10.3.-;db_xref=COG:COG1496;inference=ab initio prediction:Prodigal:002006,similar to AA sequence:UniProtKB:Q89ZI8;locus_tag=GPLNCBAE_00745;product=Polyphenol oxidase
GNAPS_n_1_L_823659	Prodigal:002006	CDS	773311	774186	.	+	0	ID=GPLNCBAE_00746;inference=ab initio prediction:Prodigal:002006;locus_tag=GPLNCBAE_00746;product=hypothetical protein
GNAPS_n_1_L_823659	Prodigal:002006	CDS	774447	775190	.	+	0	ID=GPLNCBAE_00747;inference=ab initio prediction:Prodigal:002006;locus_tag=GPLNCBAE_00747;product=hypothetical protein
GNAPS_n_1_L_823659	Prodigal:002006	CDS	775280	776071	.	-	0	ID=GPLNCBAE_00748;inference=ab initio prediction:Prodigal:002006;locus_tag=GPLNCBAE_00748;product=hypothetical protein
GNAPS_n_1_L_823659	Prodigal:002006	CDS	776421	777143	.	+	0	ID=GPLNCBAE_00749;inference=ab initio prediction:Prodigal:002006;locus_tag=GPLNCBAE_00749;product=hypothetical protein
GNAPS_n_1_L_823659	Prodigal:002006	CDS	777197	779251	.	+	0	ID=GPLNCBAE_00750;Name=uvrC;db_xref=COG:COG0322;gene=uvrC;inference=ab initio prediction:Prodigal:002006,similar to AA sequence:UniProtKB:P0A8G0;locus_tag=GPLNCBAE_00750;product=UvrABC system protein C
GNAPS_n_1_L_823659	Prodigal:002006	CDS	779310	779906	.	+	0	ID=GPLNCBAE_00751;eC_number=2.7.8.5;Name=pgsA;db_xref=COG:COG0558;gene=pgsA;inference=ab initio prediction:Prodigal:002006,similar to AA sequence:UniProtKB:P0ABF8;locus_tag=GPLNCBAE_00751;product=CDP-diacylglycerol--glycerol-3-phosphate 3-phosphatidyltransferase
GNAPS_n_1_L_823659	Prodigal:002006	CDS	779908	780174	.	+	0	ID=GPLNCBAE_00752;Name=moaD;db_xref=COG:COG1977;gene=moaD;inference=ab initio prediction:Prodigal:002006,similar to AA sequence:UniProtKB:P30748;locus_tag=GPLNCBAE_00752;product=Molybdopterin synthase sulfur carrier subunit
GNAPS_n_1_L_823659	Prodigal:002006	CDS	780336	780545	.	+	0	ID=GPLNCBAE_00753;inference=ab initio prediction:Prodigal:002006;locus_tag=GPLNCBAE_00753;product=hypothetical protein
GNAPS_n_1_L_823659	Prodigal:002006	CDS	780748	781779	.	-	0	ID=GPLNCBAE_00754;inference=ab initio prediction:Prodigal:002006;locus_tag=GPLNCBAE_00754;product=hypothetical protein
GNAPS_n_1_L_823659	Prodigal:002006	CDS	782049	783431	.	-	0	ID=GPLNCBAE_00755;eC_number=2.6.1.9;Name=hisC_2;gene=hisC_2;inference=ab initio prediction:Prodigal:002006,protein motif:HAMAP:MF_01023;locus_tag=GPLNCBAE_00755;product=Histidinol-phosphate aminotransferase
GNAPS_n_1_L_823659	Prodigal:002006	CDS	783786	784268	.	+	0	ID=GPLNCBAE_00756;inference=ab initio prediction:Prodigal:002006;locus_tag=GPLNCBAE_00756;product=hypothetical protein
GNAPS_n_1_L_823659	Prodigal:002006	CDS	784325	785434	.	+	0	ID=GPLNCBAE_00757;eC_number=3.5.5.7;Name=nitA_1;gene=nitA_1;inference=ab initio prediction:Prodigal:002006,similar to AA sequence:UniProtKB:Q03217;locus_tag=GPLNCBAE_00757;product=Aliphatic nitrilase
GNAPS_n_1_L_823659	Prodigal:002006	CDS	785379	786482	.	+	0	ID=GPLNCBAE_00758;inference=ab initio prediction:Prodigal:002006;locus_tag=GPLNCBAE_00758;product=hypothetical protein
GNAPS_n_1_L_823659	Prodigal:002006	CDS	786479	787024	.	+	0	ID=GPLNCBAE_00759;inference=ab initio prediction:Prodigal:002006;locus_tag=GPLNCBAE_00759;product=hypothetical protein
GNAPS_n_1_L_823659	Prodigal:002006	CDS	787024	788013	.	+	0	ID=GPLNCBAE_00760;eC_number=2.7.4.16;Name=thiL_1;gene=thiL_1;inference=ab initio prediction:Prodigal:002006,protein motif:HAMAP:MF_02128;locus_tag=GPLNCBAE_00760;product=Thiamine-monophosphate kinase
GNAPS_n_1_L_823659	Prodigal:002006	CDS	788010	789185	.	+	0	ID=GPLNCBAE_00761;eC_number=2.4.1.250;Name=mshA_2;db_xref=COG:COG0438;gene=mshA_2;inference=ab initio prediction:Prodigal:002006,similar to AA sequence:UniProtKB:Q8NTA6;locus_tag=GPLNCBAE_00761;product=D-inositol 3-phosphate glycosyltransferase
GNAPS_n_1_L_823659	Prodigal:002006	CDS	789178	789459	.	+	0	ID=GPLNCBAE_00762;inference=ab initio prediction:Prodigal:002006;locus_tag=GPLNCBAE_00762;product=hypothetical protein
GNAPS_n_1_L_823659	Prodigal:002006	CDS	789489	790757	.	+	0	ID=GPLNCBAE_00763;eC_number=1.-.-.-;Name=czcO;db_xref=COG:COG2072;gene=czcO;inference=ab initio prediction:Prodigal:002006,similar to AA sequence:UniProtKB:O07085;locus_tag=GPLNCBAE_00763;product=putative oxidoreductase CzcO
GNAPS_n_1_L_823659	Prodigal:002006	CDS	790827	792137	.	-	0	ID=GPLNCBAE_00764;Name=proP_2;gene=proP_2;inference=ab initio prediction:Prodigal:002006,similar to AA sequence:UniProtKB:P0C0L7;locus_tag=GPLNCBAE_00764;product=Proline/betaine transporter
GNAPS_n_1_L_823659	Prodigal:002006	CDS	792414	793205	.	+	0	ID=GPLNCBAE_00765;Name=kdgR;db_xref=COG:COG1414;gene=kdgR;inference=ab initio prediction:Prodigal:002006,similar to AA sequence:UniProtKB:P76268;locus_tag=GPLNCBAE_00765;product=Transcriptional regulator KdgR
GNAPS_n_1_L_823659	Prodigal:002006	CDS	793221	794381	.	+	0	ID=GPLNCBAE_00766;eC_number=2.8.3.19;Name=yfdE_1;db_xref=COG:COG1804;gene=yfdE_1;inference=ab initio prediction:Prodigal:002006,similar to AA sequence:UniProtKB:P76518;locus_tag=GPLNCBAE_00766;product=Acetyl-CoA:oxalate CoA-transferase
GNAPS_n_1_L_823659	Prodigal:002006	CDS	794381	795097	.	+	0	ID=GPLNCBAE_00767;eC_number=4.1.3.36;Name=menB_1;gene=menB_1;inference=ab initio prediction:Prodigal:002006,protein motif:HAMAP:MF_01934;locus_tag=GPLNCBAE_00767;product=1%2C4-dihydroxy-2-naphthoyl-CoA synthase
GNAPS_n_1_L_823659	Prodigal:002006	CDS	795124	795951	.	+	0	ID=GPLNCBAE_00768;eC_number=2.8.3.12;Name=gctA;db_xref=COG:COG1788;gene=gctA;inference=ab initio prediction:Prodigal:002006,similar to AA sequence:UniProtKB:Q59111;locus_tag=GPLNCBAE_00768;product=Glutaconate CoA-transferase subunit A
GNAPS_n_1_L_823659	Prodigal:002006	CDS	795944	796675	.	+	0	ID=GPLNCBAE_00769;eC_number=2.8.3.6;Name=catJ;gene=catJ;inference=ab initio prediction:Prodigal:002006,similar to AA sequence:UniProtKB:Q8VPF2;locus_tag=GPLNCBAE_00769;product=3-oxoadipate CoA-transferase subunit B
GNAPS_n_1_L_823659	Prodigal:002006	CDS	796705	798168	.	+	0	ID=GPLNCBAE_00770;eC_number=6.2.1.3;Name=lcfB_2;db_xref=COG:COG0318;gene=lcfB_2;inference=ab initio prediction:Prodigal:002006,similar to AA sequence:UniProtKB:O07610;locus_tag=GPLNCBAE_00770;product=Long-chain-fatty-acid--CoA ligase
GNAPS_n_1_L_823659	Prodigal:002006	CDS	798215	798619	.	-	0	ID=GPLNCBAE_00771;inference=ab initio prediction:Prodigal:002006;locus_tag=GPLNCBAE_00771;product=hypothetical protein
GNAPS_n_1_L_823659	Prodigal:002006	CDS	798834	799730	.	+	0	ID=GPLNCBAE_00772;Name=hdfR_2;gene=hdfR_2;inference=ab initio prediction:Prodigal:002006,protein motif:HAMAP:MF_01233;locus_tag=GPLNCBAE_00772;product=HTH-type transcriptional regulator HdfR
GNAPS_n_1_L_823659	Prodigal:002006	CDS	799833	800912	.	+	0	ID=GPLNCBAE_00773;eC_number=3.5.5.1;db_xref=COG:COG0388;inference=ab initio prediction:Prodigal:002006,similar to AA sequence:UniProtKB:Q89GE3;locus_tag=GPLNCBAE_00773;product=Nitrilase
GNAPS_n_1_L_823659	Prodigal:002006	CDS	800961	801257	.	+	0	ID=GPLNCBAE_00774;Name=yjcH;db_xref=COG:COG3162;gene=yjcH;inference=ab initio prediction:Prodigal:002006,similar to AA sequence:UniProtKB:P0AF54;locus_tag=GPLNCBAE_00774;product=Inner membrane protein YjcH
GNAPS_n_1_L_823659	Prodigal:002006	CDS	801268	802836	.	+	0	ID=GPLNCBAE_00775;Name=actP_1;db_xref=COG:COG4147;gene=actP_1;inference=ab initio prediction:Prodigal:002006,similar to AA sequence:UniProtKB:P32705;locus_tag=GPLNCBAE_00775;product=Cation/acetate symporter ActP
GNAPS_n_1_L_823659	Prodigal:002006	CDS	802909	803637	.	-	0	ID=GPLNCBAE_00776;eC_number=4.2.1.103;Name=inhA_2;gene=inhA_2;inference=ab initio prediction:Prodigal:002006,similar to AA sequence:UniProtKB:Q8G9F9;locus_tag=GPLNCBAE_00776;product=Isonitrile hydratase
GNAPS_n_1_L_823659	Prodigal:002006	CDS	803688	804686	.	+	0	ID=GPLNCBAE_00777;Name=cdhR_1;db_xref=COG:COG4977;gene=cdhR_1;inference=ab initio prediction:Prodigal:002006,similar to AA sequence:UniProtKB:Q9HTH5;locus_tag=GPLNCBAE_00777;product=HTH-type transcriptional regulator CdhR
GNAPS_n_1_L_823659	Prodigal:002006	CDS	805112	806320	.	+	0	ID=GPLNCBAE_00778;Name=mdtA_1;gene=mdtA_1;inference=ab initio prediction:Prodigal:002006,similar to AA sequence:UniProtKB:P76397;locus_tag=GPLNCBAE_00778;product=Multidrug resistance protein MdtA
GNAPS_n_1_L_823659	Prodigal:002006	CDS	806322	809468	.	+	0	ID=GPLNCBAE_00779;Name=mdtB_1;db_xref=COG:COG0841;gene=mdtB_1;inference=ab initio prediction:Prodigal:002006,similar to AA sequence:UniProtKB:P76398;locus_tag=GPLNCBAE_00779;product=Multidrug resistance protein MdtB
GNAPS_n_1_L_823659	Prodigal:002006	CDS	811372	812463	.	+	0	ID=GPLNCBAE_00780;inference=ab initio prediction:Prodigal:002006,similar to AA sequence:UniProtKB:P62723;locus_tag=GPLNCBAE_00780;note=UPF0324 inner membrane protein YeiH;product=hypothetical protein
GNAPS_n_1_L_823659	Prodigal:002006	CDS	812504	812641	.	+	0	ID=GPLNCBAE_00781;inference=ab initio prediction:Prodigal:002006;locus_tag=GPLNCBAE_00781;product=hypothetical protein
GNAPS_n_1_L_823659	Prodigal:002006	CDS	812691	813917	.	+	0	ID=GPLNCBAE_00782;eC_number=1.8.5.-;Name=msrP_2;gene=msrP_2;inference=ab initio prediction:Prodigal:002006,protein motif:HAMAP:MF_01206;locus_tag=GPLNCBAE_00782;product=Protein-methionine-sulfoxide reductase catalytic subunit MsrP
GNAPS_n_1_L_823659	Prodigal:002006	CDS	813932	814264	.	+	0	ID=GPLNCBAE_00783;inference=ab initio prediction:Prodigal:002006;locus_tag=GPLNCBAE_00783;product=hypothetical protein
GNAPS_n_1_L_823659	Prodigal:002006	CDS	814340	815422	.	+	0	ID=GPLNCBAE_00784;eC_number=1.8.5.-;Name=msrP_3;gene=msrP_3;inference=ab initio prediction:Prodigal:002006,protein motif:HAMAP:MF_01206;locus_tag=GPLNCBAE_00784;product=Protein-methionine-sulfoxide reductase catalytic subunit MsrP
GNAPS_n_1_L_823659	Prodigal:002006	CDS	815429	815788	.	-	0	ID=GPLNCBAE_00785;inference=ab initio prediction:Prodigal:002006;locus_tag=GPLNCBAE_00785;product=hypothetical protein
GNAPS_n_1_L_823659	Prodigal:002006	CDS	815785	816672	.	-	0	ID=GPLNCBAE_00786;Name=cysL_1;db_xref=COG:COG0583;gene=cysL_1;inference=ab initio prediction:Prodigal:002006,similar to AA sequence:UniProtKB:P39647;locus_tag=GPLNCBAE_00786;product=HTH-type transcriptional regulator CysL
GNAPS_n_1_L_823659	Prodigal:002006	CDS	816669	817490	.	-	0	ID=GPLNCBAE_00787;inference=ab initio prediction:Prodigal:002006;locus_tag=GPLNCBAE_00787;product=hypothetical protein
GNAPS_n_1_L_823659	Prodigal:002006	CDS	817487	817996	.	-	0	ID=GPLNCBAE_00788;Name=ecfG_1;gene=ecfG_1;inference=ab initio prediction:Prodigal:002006,similar to AA sequence:UniProtKB:B3Q6P8;locus_tag=GPLNCBAE_00788;product=ECF RNA polymerase sigma factor EcfG
GNAPS_n_1_L_823659	Prodigal:002006	CDS	818166	818579	.	+	0	ID=GPLNCBAE_00789;inference=ab initio prediction:Prodigal:002006;locus_tag=GPLNCBAE_00789;product=hypothetical protein
GNAPS_n_1_L_823659	Prodigal:002006	CDS	818604	820052	.	+	0	ID=GPLNCBAE_00790;inference=ab initio prediction:Prodigal:002006;locus_tag=GPLNCBAE_00790;product=hypothetical protein
GNAPS_n_1_L_823659	Prodigal:002006	CDS	820222	820968	.	-	0	ID=GPLNCBAE_00791;inference=ab initio prediction:Prodigal:002006;locus_tag=GPLNCBAE_00791;product=hypothetical protein
GNAPS_n_1_L_823659	Prodigal:002006	CDS	821019	821348	.	+	0	ID=GPLNCBAE_00792;Name=hlyU;db_xref=COG:COG0640;gene=hlyU;inference=ab initio prediction:Prodigal:002006,similar to AA sequence:UniProtKB:P52695;locus_tag=GPLNCBAE_00792;product=Transcriptional activator HlyU
GNAPS_n_1_L_823659	Prodigal:002006	CDS	821341	821778	.	+	0	ID=GPLNCBAE_00793;eC_number=1.20.4.1;Name=arsC_1;gene=arsC_1;inference=ab initio prediction:Prodigal:002006,similar to AA sequence:UniProtKB:P08692;locus_tag=GPLNCBAE_00793;product=Arsenate reductase
GNAPS_n_1_L_823659	Prodigal:002006	CDS	821792	822853	.	+	0	ID=GPLNCBAE_00794;Name=acr3;db_xref=COG:COG0798;gene=acr3;inference=ab initio prediction:Prodigal:002006,similar to AA sequence:UniProtKB:A6TP80;locus_tag=GPLNCBAE_00794;product=Arsenical-resistance protein Acr3
GNAPS_n_2_L_768656	Prodigal:002006	CDS	414	1061	.	-	0	ID=GPLNCBAE_00795;eC_number=3.4.19.3;Name=pcp;gene=pcp;inference=ab initio prediction:Prodigal:002006,protein motif:HAMAP:MF_00417;locus_tag=GPLNCBAE_00795;product=Pyrrolidone-carboxylate peptidase
GNAPS_n_2_L_768656	Prodigal:002006	CDS	1058	2026	.	-	0	ID=GPLNCBAE_00796;eC_number=3.6.-.-;db_xref=COG:COG1703;inference=ab initio prediction:Prodigal:002006,similar to AA sequence:UniProtKB:P9WPZ1;locus_tag=GPLNCBAE_00796;product=putative GTPase
GNAPS_n_2_L_768656	Prodigal:002006	CDS	2160	3299	.	+	0	ID=GPLNCBAE_00797;inference=ab initio prediction:Prodigal:002006;locus_tag=GPLNCBAE_00797;product=hypothetical protein
GNAPS_n_2_L_768656	Prodigal:002006	CDS	3368	3736	.	+	0	ID=GPLNCBAE_00798;inference=ab initio prediction:Prodigal:002006;locus_tag=GPLNCBAE_00798;product=hypothetical protein
GNAPS_n_2_L_768656	Prodigal:002006	CDS	3800	4777	.	-	0	ID=GPLNCBAE_00799;inference=ab initio prediction:Prodigal:002006;locus_tag=GPLNCBAE_00799;product=hypothetical protein
GNAPS_n_2_L_768656	Prodigal:002006	CDS	5111	5416	.	+	0	ID=GPLNCBAE_00800;inference=ab initio prediction:Prodigal:002006;locus_tag=GPLNCBAE_00800;product=hypothetical protein
GNAPS_n_2_L_768656	Prodigal:002006	CDS	5746	7002	.	+	0	ID=GPLNCBAE_00801;Name=nasA_1;gene=nasA_1;inference=ab initio prediction:Prodigal:002006,similar to AA sequence:UniProtKB:P42432;locus_tag=GPLNCBAE_00801;product=Nitrate transporter
GNAPS_n_2_L_768656	Prodigal:002006	CDS	7012	7713	.	-	0	ID=GPLNCBAE_00802;Name=prs_1;gene=prs_1;inference=ab initio prediction:Prodigal:002006,protein motif:HAMAP:MF_00583_A;locus_tag=GPLNCBAE_00802;product=Putative ribose-phosphate pyrophosphokinase
GNAPS_n_2_L_768656	Prodigal:002006	CDS	7777	8001	.	-	0	ID=GPLNCBAE_00803;inference=ab initio prediction:Prodigal:002006;locus_tag=GPLNCBAE_00803;product=hypothetical protein
GNAPS_n_2_L_768656	Prodigal:002006	CDS	8138	9040	.	+	0	ID=GPLNCBAE_00804;inference=ab initio prediction:Prodigal:002006;locus_tag=GPLNCBAE_00804;product=hypothetical protein
GNAPS_n_2_L_768656	Prodigal:002006	CDS	9037	9396	.	+	0	ID=GPLNCBAE_00805;inference=ab initio prediction:Prodigal:002006;locus_tag=GPLNCBAE_00805;product=hypothetical protein
GNAPS_n_2_L_768656	Prodigal:002006	CDS	9762	10112	.	+	0	ID=GPLNCBAE_00806;inference=ab initio prediction:Prodigal:002006;locus_tag=GPLNCBAE_00806;product=hypothetical protein
GNAPS_n_2_L_768656	Prodigal:002006	CDS	10112	10909	.	+	0	ID=GPLNCBAE_00807;inference=ab initio prediction:Prodigal:002006,similar to AA sequence:ISfinder:ISMco1;locus_tag=GPLNCBAE_00807;product=IS3 family transposase ISMco1
GNAPS_n_2_L_768656	Prodigal:002006	CDS	11058	11474	.	-	0	ID=GPLNCBAE_00808;eC_number=3.6.1.65;Name=nudG;db_xref=COG:COG0494;gene=nudG;inference=ab initio prediction:Prodigal:002006,similar to AA sequence:UniProtKB:P77788;locus_tag=GPLNCBAE_00808;product=CTP pyrophosphohydrolase
GNAPS_n_2_L_768656	Prodigal:002006	CDS	11471	12193	.	-	0	ID=GPLNCBAE_00809;db_xref=COG:COG2968;inference=ab initio prediction:Prodigal:002006,similar to AA sequence:UniProtKB:Q44642;locus_tag=GPLNCBAE_00809;product=26 kDa periplasmic immunogenic protein
GNAPS_n_2_L_768656	Prodigal:002006	CDS	12190	13446	.	-	0	ID=GPLNCBAE_00810;Name=argJ;gene=argJ;inference=ab initio prediction:Prodigal:002006,similar to AA sequence:UniProtKB:Q07908;locus_tag=GPLNCBAE_00810;product=Arginine biosynthesis bifunctional protein ArgJ
GNAPS_n_2_L_768656	Prodigal:002006	CDS	13640	14083	.	+	0	ID=GPLNCBAE_00811;inference=ab initio prediction:Prodigal:002006;locus_tag=GPLNCBAE_00811;product=hypothetical protein
GNAPS_n_2_L_768656	Prodigal:002006	CDS	14149	14709	.	+	0	ID=GPLNCBAE_00812;eC_number=1.11.1.22;Name=gpx1;gene=gpx1;inference=ab initio prediction:Prodigal:002006,similar to AA sequence:UniProtKB:P74250;locus_tag=GPLNCBAE_00812;product=Hydroperoxy fatty acid reductase gpx1
GNAPS_n_2_L_768656	Prodigal:002006	CDS	14720	14812	.	-	0	ID=GPLNCBAE_00813;inference=ab initio prediction:Prodigal:002006;locus_tag=GPLNCBAE_00813;product=hypothetical protein
GNAPS_n_2_L_768656	Prodigal:002006	CDS	15197	15424	.	+	0	ID=GPLNCBAE_00814;inference=ab initio prediction:Prodigal:002006;locus_tag=GPLNCBAE_00814;product=hypothetical protein
GNAPS_n_2_L_768656	Prodigal:002006	CDS	15490	15729	.	+	0	ID=GPLNCBAE_00815;inference=ab initio prediction:Prodigal:002006;locus_tag=GPLNCBAE_00815;product=hypothetical protein
GNAPS_n_2_L_768656	Prodigal:002006	CDS	16004	16315	.	+	0	ID=GPLNCBAE_00816;Name=rpsU;db_xref=COG:COG0828;gene=rpsU;inference=ab initio prediction:Prodigal:002006,similar to AA sequence:UniProtKB:Q6N274;locus_tag=GPLNCBAE_00816;product=30S ribosomal protein S21
GNAPS_n_2_L_768656	Prodigal:002006	CDS	16472	16867	.	-	0	ID=GPLNCBAE_00817;inference=ab initio prediction:Prodigal:002006;locus_tag=GPLNCBAE_00817;product=hypothetical protein
GNAPS_n_2_L_768656	Prodigal:002006	CDS	17261	18049	.	+	0	ID=GPLNCBAE_00818;eC_number=3.5.1.118;Name=egtC;db_xref=COG:COG0121;gene=egtC;inference=ab initio prediction:Prodigal:002006,similar to AA sequence:UniProtKB:A0R5M9;locus_tag=GPLNCBAE_00818;product=Gamma-glutamyl-hercynylcysteine sulfoxide hydrolase
GNAPS_n_2_L_768656	Prodigal:002006	CDS	18122	19555	.	+	0	ID=GPLNCBAE_00819;eC_number=1.2.1.26;Name=araE;gene=araE;inference=ab initio prediction:Prodigal:002006,similar to AA sequence:UniProtKB:Q1JUP4;locus_tag=GPLNCBAE_00819;product=Alpha-ketoglutaric semialdehyde dehydrogenase 1
GNAPS_n_2_L_768656	Prodigal:002006	CDS	19859	21262	.	+	0	ID=GPLNCBAE_00820;inference=ab initio prediction:Prodigal:002006;locus_tag=GPLNCBAE_00820;product=hypothetical protein
GNAPS_n_2_L_768656	Prodigal:002006	CDS	21268	21828	.	-	0	ID=GPLNCBAE_00821;eC_number=2.1.1.63;Name=ogt;db_xref=COG:COG0350;gene=ogt;inference=ab initio prediction:Prodigal:002006,similar to AA sequence:UniProtKB:P9WJW5;locus_tag=GPLNCBAE_00821;product=Methylated-DNA--protein-cysteine methyltransferase
GNAPS_n_2_L_768656	Prodigal:002006	CDS	22005	22226	.	-	0	ID=GPLNCBAE_00822;inference=ab initio prediction:Prodigal:002006;locus_tag=GPLNCBAE_00822;product=hypothetical protein
GNAPS_n_2_L_768656	Prodigal:002006	CDS	23076	24305	.	+	0	ID=GPLNCBAE_00823;Name=intA;db_xref=COG:COG0582;gene=intA;inference=ab initio prediction:Prodigal:002006,similar to AA sequence:UniProtKB:P32053;locus_tag=GPLNCBAE_00823;product=Prophage integrase IntA
GNAPS_n_2_L_768656	Prodigal:002006	CDS	24455	24727	.	+	0	ID=GPLNCBAE_00824;inference=ab initio prediction:Prodigal:002006;locus_tag=GPLNCBAE_00824;product=hypothetical protein
GNAPS_n_2_L_768656	Prodigal:002006	CDS	25311	25490	.	-	0	ID=GPLNCBAE_00825;inference=ab initio prediction:Prodigal:002006;locus_tag=GPLNCBAE_00825;product=hypothetical protein
GNAPS_n_2_L_768656	Prodigal:002006	CDS	25950	26201	.	+	0	ID=GPLNCBAE_00826;inference=ab initio prediction:Prodigal:002006;locus_tag=GPLNCBAE_00826;product=hypothetical protein
GNAPS_n_2_L_768656	Prodigal:002006	CDS	26206	26817	.	-	0	ID=GPLNCBAE_00827;Name=bin3;gene=bin3;inference=ab initio prediction:Prodigal:002006,similar to AA sequence:UniProtKB:P20384;locus_tag=GPLNCBAE_00827;product=Putative transposon Tn552 DNA-invertase bin3
GNAPS_n_2_L_768656	Prodigal:002006	CDS	27553	27753	.	-	0	ID=GPLNCBAE_00828;inference=ab initio prediction:Prodigal:002006;locus_tag=GPLNCBAE_00828;product=hypothetical protein
GNAPS_n_2_L_768656	Prodigal:002006	CDS	28037	32056	.	+	0	ID=GPLNCBAE_00829;inference=ab initio prediction:Prodigal:002006;locus_tag=GPLNCBAE_00829;product=hypothetical protein
GNAPS_n_2_L_768656	Prodigal:002006	CDS	32272	33105	.	+	0	ID=GPLNCBAE_00830;inference=ab initio prediction:Prodigal:002006;locus_tag=GPLNCBAE_00830;product=hypothetical protein
GNAPS_n_2_L_768656	Prodigal:002006	CDS	33469	33702	.	+	0	ID=GPLNCBAE_00831;inference=ab initio prediction:Prodigal:002006;locus_tag=GPLNCBAE_00831;product=hypothetical protein
GNAPS_n_2_L_768656	Prodigal:002006	CDS	33937	34407	.	+	0	ID=GPLNCBAE_00832;inference=ab initio prediction:Prodigal:002006;locus_tag=GPLNCBAE_00832;product=hypothetical protein
GNAPS_n_2_L_768656	Prodigal:002006	CDS	34644	34982	.	+	0	ID=GPLNCBAE_00833;inference=ab initio prediction:Prodigal:002006;locus_tag=GPLNCBAE_00833;product=hypothetical protein
GNAPS_n_2_L_768656	Prodigal:002006	CDS	35532	37694	.	+	0	ID=GPLNCBAE_00834;eC_number=2.7.13.3;Name=cph1_1;gene=cph1_1;inference=ab initio prediction:Prodigal:002006,similar to AA sequence:UniProtKB:Q55168;locus_tag=GPLNCBAE_00834;product=Phytochrome-like protein cph1
GNAPS_n_2_L_768656	Prodigal:002006	CDS	37697	38158	.	+	0	ID=GPLNCBAE_00835;Name=rcp1;gene=rcp1;inference=ab initio prediction:Prodigal:002006,similar to AA sequence:UniProtKB:Q55169;locus_tag=GPLNCBAE_00835;product=Response regulator rcp1
GNAPS_n_2_L_768656	Prodigal:002006	CDS	38158	39882	.	+	0	ID=GPLNCBAE_00836;eC_number=2.7.13.3;Name=rcsC_7;gene=rcsC_7;inference=ab initio prediction:Prodigal:002006,protein motif:HAMAP:MF_00979;locus_tag=GPLNCBAE_00836;product=Sensor histidine kinase RcsC
GNAPS_n_2_L_768656	Aragorn:001002	tRNA	40203	40278	.	-	.	ID=GPLNCBAE_00837;inference=COORDINATES:profile:Aragorn:001002;locus_tag=GPLNCBAE_00837;product=tRNA-Thr(cgt)
GNAPS_n_2_L_768656	Prodigal:002006	CDS	40394	40873	.	-	0	ID=GPLNCBAE_00838;inference=ab initio prediction:Prodigal:002006;locus_tag=GPLNCBAE_00838;product=hypothetical protein
GNAPS_n_2_L_768656	Prodigal:002006	CDS	41324	42247	.	+	0	ID=GPLNCBAE_00839;eC_number=3.1.-.-;Name=dinG;gene=dinG;inference=ab initio prediction:Prodigal:002006,protein motif:HAMAP:MF_02206;locus_tag=GPLNCBAE_00839;product=3'-5' exonuclease DinG
GNAPS_n_2_L_768656	Prodigal:002006	CDS	42254	42487	.	-	0	ID=GPLNCBAE_00840;inference=ab initio prediction:Prodigal:002006;locus_tag=GPLNCBAE_00840;product=hypothetical protein
GNAPS_n_2_L_768656	Prodigal:002006	CDS	42572	43174	.	-	0	ID=GPLNCBAE_00841;Name=regA;db_xref=COG:COG4567;gene=regA;inference=ab initio prediction:Prodigal:002006,similar to AA sequence:UniProtKB:Q53228;locus_tag=GPLNCBAE_00841;product=Photosynthetic apparatus regulatory protein RegA
GNAPS_n_2_L_768656	Prodigal:002006	CDS	43211	44584	.	-	0	ID=GPLNCBAE_00842;eC_number=2.7.13.3;Name=regB;gene=regB;inference=ab initio prediction:Prodigal:002006,similar to AA sequence:UniProtKB:Q3J6C1;locus_tag=GPLNCBAE_00842;product=Sensor histidine kinase RegB
GNAPS_n_2_L_768656	Prodigal:002006	CDS	44769	46043	.	+	0	ID=GPLNCBAE_00843;inference=ab initio prediction:Prodigal:002006;locus_tag=GPLNCBAE_00843;product=hypothetical protein
GNAPS_n_2_L_768656	Prodigal:002006	CDS	46213	46956	.	+	0	ID=GPLNCBAE_00844;inference=ab initio prediction:Prodigal:002006;locus_tag=GPLNCBAE_00844;product=hypothetical protein
GNAPS_n_2_L_768656	Prodigal:002006	CDS	46964	47374	.	-	0	ID=GPLNCBAE_00845;inference=ab initio prediction:Prodigal:002006;locus_tag=GPLNCBAE_00845;product=hypothetical protein
GNAPS_n_2_L_768656	Prodigal:002006	CDS	47567	47770	.	+	0	ID=GPLNCBAE_00846;inference=ab initio prediction:Prodigal:002006;locus_tag=GPLNCBAE_00846;product=hypothetical protein
GNAPS_n_2_L_768656	Prodigal:002006	CDS	47910	48347	.	+	0	ID=GPLNCBAE_00847;inference=ab initio prediction:Prodigal:002006;locus_tag=GPLNCBAE_00847;product=hypothetical protein
GNAPS_n_2_L_768656	Prodigal:002006	CDS	48550	49326	.	+	0	ID=GPLNCBAE_00848;eC_number=3.5.2.10;Name=crnA;gene=crnA;inference=ab initio prediction:Prodigal:002006,similar to AA sequence:UniProtKB:P83772;locus_tag=GPLNCBAE_00848;product=Creatinine amidohydrolase
GNAPS_n_2_L_768656	Prodigal:002006	CDS	49336	50073	.	-	0	ID=GPLNCBAE_00849;eC_number=5.4.99.19;Name=rsuA;db_xref=COG:COG1187;gene=rsuA;inference=ab initio prediction:Prodigal:002006,similar to AA sequence:UniProtKB:P0AA43;locus_tag=GPLNCBAE_00849;product=Ribosomal small subunit pseudouridine synthase A
GNAPS_n_2_L_768656	Prodigal:002006	CDS	50070	50840	.	-	0	ID=GPLNCBAE_00850;eC_number=2.1.1.172;Name=rsmC_1;gene=rsmC_1;inference=ab initio prediction:Prodigal:002006,protein motif:HAMAP:MF_01862;locus_tag=GPLNCBAE_00850;product=Ribosomal RNA small subunit methyltransferase C
GNAPS_n_2_L_768656	Prodigal:002006	CDS	51080	51712	.	+	0	ID=GPLNCBAE_00851;Name=rhtB;db_xref=COG:COG1280;gene=rhtB;inference=ab initio prediction:Prodigal:002006,similar to AA sequence:UniProtKB:P0AG34;locus_tag=GPLNCBAE_00851;product=Homoserine/homoserine lactone efflux protein
GNAPS_n_2_L_768656	Prodigal:002006	CDS	51827	52771	.	-	0	ID=GPLNCBAE_00852;Name=era;gene=era;inference=ab initio prediction:Prodigal:002006,similar to AA sequence:UniProtKB:P64085;locus_tag=GPLNCBAE_00852;product=GTPase Era
GNAPS_n_2_L_768656	Prodigal:002006	CDS	52768	53556	.	-	0	ID=GPLNCBAE_00853;eC_number=3.1.26.3;Name=rnc;db_xref=COG:COG0571;gene=rnc;inference=ab initio prediction:Prodigal:002006,similar to AA sequence:UniProtKB:Q52698;locus_tag=GPLNCBAE_00853;product=Ribonuclease 3
GNAPS_n_2_L_768656	Prodigal:002006	CDS	53558	54400	.	-	0	ID=GPLNCBAE_00854;eC_number=3.4.21.89;Name=lepB;gene=lepB;inference=ab initio prediction:Prodigal:002006,similar to AA sequence:UniProtKB:A8GQT7;locus_tag=GPLNCBAE_00854;product=Signal peptidase I
GNAPS_n_2_L_768656	Prodigal:002006	CDS	54487	54900	.	-	0	ID=GPLNCBAE_00855;eC_number=2.7.8.7;Name=acpS;db_xref=COG:COG0736;gene=acpS;inference=ab initio prediction:Prodigal:002006,similar to AA sequence:UniProtKB:Q9KPB6;locus_tag=GPLNCBAE_00855;product=Holo-[acyl-carrier-protein] synthase
GNAPS_n_2_L_768656	Prodigal:002006	CDS	55365	56129	.	-	0	ID=GPLNCBAE_00856;eC_number=2.6.99.2;Name=pdxJ;db_xref=COG:COG0854;gene=pdxJ;inference=ab initio prediction:Prodigal:002006,similar to AA sequence:UniProtKB:P0A794;locus_tag=GPLNCBAE_00856;product=Pyridoxine 5'-phosphate synthase
GNAPS_n_2_L_768656	Prodigal:002006	CDS	56294	56992	.	-	0	ID=GPLNCBAE_00857;Name=rspR_1;db_xref=COG:COG1802;gene=rspR_1;inference=ab initio prediction:Prodigal:002006,similar to AA sequence:UniProtKB:P0ACM2;locus_tag=GPLNCBAE_00857;product=HTH-type transcriptional repressor RspR
GNAPS_n_2_L_768656	Prodigal:002006	CDS	57149	58477	.	+	0	ID=GPLNCBAE_00858;Name=ttuB_1;gene=ttuB_1;inference=ab initio prediction:Prodigal:002006,similar to AA sequence:UniProtKB:Q44470;locus_tag=GPLNCBAE_00858;product=Putative tartrate transporter
GNAPS_n_2_L_768656	Prodigal:002006	CDS	58549	59625	.	+	0	ID=GPLNCBAE_00859;eC_number=1.1.1.93;Name=ttuC;gene=ttuC;inference=ab initio prediction:Prodigal:002006,similar to AA sequence:UniProtKB:Q44471;locus_tag=GPLNCBAE_00859;product=putative tartrate dehydrogenase/decarboxylase TtuC
GNAPS_n_2_L_768656	Prodigal:002006	CDS	59705	60556	.	+	0	ID=GPLNCBAE_00860;eC_number=3.6.1.1;Name=ppaX_1;gene=ppaX_1;inference=ab initio prediction:Prodigal:002006,protein motif:HAMAP:MF_01250;locus_tag=GPLNCBAE_00860;product=Pyrophosphatase PpaX
GNAPS_n_2_L_768656	Prodigal:002006	CDS	60654	62066	.	+	0	ID=GPLNCBAE_00861;eC_number=2.7.1.40;Name=ttuE_1;gene=ttuE_1;inference=ab initio prediction:Prodigal:002006,similar to AA sequence:UniProtKB:Q44473;locus_tag=GPLNCBAE_00861;product=Pyruvate kinase
GNAPS_n_2_L_768656	Prodigal:002006	CDS	62153	62773	.	+	0	ID=GPLNCBAE_00862;eC_number=4.2.1.84;inference=ab initio prediction:Prodigal:002006,similar to AA sequence:UniProtKB:P29378;locus_tag=GPLNCBAE_00862;product=Low-molecular weight cobalt-containing nitrile hydratase subunit alpha
GNAPS_n_2_L_768656	Prodigal:002006	CDS	62770	63432	.	+	0	ID=GPLNCBAE_00863;eC_number=4.2.1.84;Name=nthB;gene=nthB;inference=ab initio prediction:Prodigal:002006,similar to AA sequence:UniProtKB:P97052;locus_tag=GPLNCBAE_00863;product=Nitrile hydratase subunit beta
GNAPS_n_2_L_768656	Prodigal:002006	CDS	63429	63761	.	+	0	ID=GPLNCBAE_00864;inference=ab initio prediction:Prodigal:002006;locus_tag=GPLNCBAE_00864;product=hypothetical protein
GNAPS_n_2_L_768656	Prodigal:002006	CDS	63808	64641	.	-	0	ID=GPLNCBAE_00865;Name=cmpR_1;gene=cmpR_1;inference=ab initio prediction:Prodigal:002006,similar to AA sequence:UniProtKB:Q55459;locus_tag=GPLNCBAE_00865;product=HTH-type transcriptional activator CmpR
GNAPS_n_2_L_768656	Prodigal:002006	CDS	64756	66738	.	+	0	ID=GPLNCBAE_00866;eC_number=3.7.1.22;Name=iolD;gene=iolD;inference=ab initio prediction:Prodigal:002006,protein motif:HAMAP:MF_01669;locus_tag=GPLNCBAE_00866;product=3D-(3%2C5/4)-trihydroxycyclohexane-1%2C2-dione hydrolase
GNAPS_n_2_L_768656	Prodigal:002006	CDS	66749	67216	.	+	0	ID=GPLNCBAE_00867;inference=ab initio prediction:Prodigal:002006;locus_tag=GPLNCBAE_00867;product=hypothetical protein
GNAPS_n_2_L_768656	Prodigal:002006	CDS	67251	67520	.	+	0	ID=GPLNCBAE_00868;inference=ab initio prediction:Prodigal:002006;locus_tag=GPLNCBAE_00868;product=hypothetical protein
GNAPS_n_2_L_768656	Prodigal:002006	CDS	67881	68342	.	+	0	ID=GPLNCBAE_00869;Name=rpsF;db_xref=COG:COG0360;gene=rpsF;inference=ab initio prediction:Prodigal:002006,similar to AA sequence:UniProtKB:Q6N5A4;locus_tag=GPLNCBAE_00869;product=30S ribosomal protein S6
GNAPS_n_2_L_768656	Prodigal:002006	CDS	68345	68617	.	+	0	ID=GPLNCBAE_00870;Name=rpsR;db_xref=COG:COG0238;gene=rpsR;inference=ab initio prediction:Prodigal:002006,similar to AA sequence:UniProtKB:Q6N5A3;locus_tag=GPLNCBAE_00870;product=30S ribosomal protein S18
GNAPS_n_2_L_768656	Prodigal:002006	CDS	68753	69781	.	+	0	ID=GPLNCBAE_00871;inference=ab initio prediction:Prodigal:002006;locus_tag=GPLNCBAE_00871;product=hypothetical protein
GNAPS_n_2_L_768656	Prodigal:002006	CDS	69813	70385	.	+	0	ID=GPLNCBAE_00872;Name=rplI;db_xref=COG:COG0359;gene=rplI;inference=ab initio prediction:Prodigal:002006,similar to AA sequence:UniProtKB:Q6N5A1;locus_tag=GPLNCBAE_00872;product=50S ribosomal protein L9
GNAPS_n_2_L_768656	Prodigal:002006	CDS	70512	70640	.	+	0	ID=GPLNCBAE_00873;inference=ab initio prediction:Prodigal:002006;locus_tag=GPLNCBAE_00873;product=hypothetical protein
GNAPS_n_2_L_768656	Prodigal:002006	CDS	70679	70870	.	+	0	ID=GPLNCBAE_00874;inference=ab initio prediction:Prodigal:002006;locus_tag=GPLNCBAE_00874;product=hypothetical protein
GNAPS_n_2_L_768656	Prodigal:002006	CDS	71312	72799	.	+	0	ID=GPLNCBAE_00875;eC_number=3.6.4.12;Name=dnaC_1;db_xref=COG:COG0305;gene=dnaC_1;inference=ab initio prediction:Prodigal:002006,similar to AA sequence:UniProtKB:P37469;locus_tag=GPLNCBAE_00875;product=Replicative DNA helicase
GNAPS_n_2_L_768656	Prodigal:002006	CDS	72852	73217	.	-	0	ID=GPLNCBAE_00876;inference=ab initio prediction:Prodigal:002006;locus_tag=GPLNCBAE_00876;product=hypothetical protein
GNAPS_n_2_L_768656	Prodigal:002006	CDS	73214	74494	.	-	0	ID=GPLNCBAE_00877;eC_number=1.8.5.-;Name=msrP_4;gene=msrP_4;inference=ab initio prediction:Prodigal:002006,protein motif:HAMAP:MF_01206;locus_tag=GPLNCBAE_00877;product=Protein-methionine-sulfoxide reductase catalytic subunit MsrP
GNAPS_n_2_L_768656	Prodigal:002006	CDS	74601	75620	.	-	0	ID=GPLNCBAE_00878;eC_number=3.1.4.53;Name=cpdA_3;gene=cpdA_3;inference=ab initio prediction:Prodigal:002006,protein motif:HAMAP:MF_00905;locus_tag=GPLNCBAE_00878;product=3'%2C5'-cyclic adenosine monophosphate phosphodiesterase CpdA
GNAPS_n_2_L_768656	Prodigal:002006	CDS	75969	76325	.	+	0	ID=GPLNCBAE_00879;inference=ab initio prediction:Prodigal:002006;locus_tag=GPLNCBAE_00879;product=hypothetical protein
GNAPS_n_2_L_768656	Prodigal:002006	CDS	76638	77129	.	+	0	ID=GPLNCBAE_00880;inference=ab initio prediction:Prodigal:002006;locus_tag=GPLNCBAE_00880;product=hypothetical protein
GNAPS_n_2_L_768656	Prodigal:002006	CDS	77313	77813	.	+	0	ID=GPLNCBAE_00881;inference=ab initio prediction:Prodigal:002006;locus_tag=GPLNCBAE_00881;product=hypothetical protein
GNAPS_n_2_L_768656	Prodigal:002006	CDS	78156	79412	.	-	0	ID=GPLNCBAE_00882;Name=yycB_2;db_xref=COG:COG2807;gene=yycB_2;inference=ab initio prediction:Prodigal:002006,similar to AA sequence:UniProtKB:P37482;locus_tag=GPLNCBAE_00882;product=putative transporter YycB
GNAPS_n_2_L_768656	Prodigal:002006	CDS	79640	80650	.	-	0	ID=GPLNCBAE_00883;Name=pcpR;gene=pcpR;inference=ab initio prediction:Prodigal:002006,similar to AA sequence:UniProtKB:P52679;locus_tag=GPLNCBAE_00883;product=PCP degradation transcriptional activation protein
GNAPS_n_2_L_768656	Prodigal:002006	CDS	80674	81036	.	+	0	ID=GPLNCBAE_00884;inference=ab initio prediction:Prodigal:002006;locus_tag=GPLNCBAE_00884;product=hypothetical protein
GNAPS_n_2_L_768656	Prodigal:002006	CDS	81339	82343	.	+	0	ID=GPLNCBAE_00885;eC_number=5.1.1.1;Name=alr;db_xref=COG:COG0787;gene=alr;inference=ab initio prediction:Prodigal:002006,similar to AA sequence:UniProtKB:Q9HUN4;locus_tag=GPLNCBAE_00885;product=Alanine racemase%2C biosynthetic
GNAPS_n_2_L_768656	Prodigal:002006	CDS	82385	83818	.	+	0	ID=GPLNCBAE_00886;eC_number=3.6.4.-;Name=radA;db_xref=COG:COG1066;gene=radA;inference=ab initio prediction:Prodigal:002006,similar to AA sequence:UniProtKB:P37572;locus_tag=GPLNCBAE_00886;product=DNA repair protein RadA
GNAPS_n_2_L_768656	Prodigal:002006	CDS	83913	84833	.	-	0	ID=GPLNCBAE_00887;inference=ab initio prediction:Prodigal:002006;locus_tag=GPLNCBAE_00887;product=hypothetical protein
GNAPS_n_2_L_768656	Prodigal:002006	CDS	84782	85891	.	-	0	ID=GPLNCBAE_00888;inference=ab initio prediction:Prodigal:002006;locus_tag=GPLNCBAE_00888;product=hypothetical protein
GNAPS_n_2_L_768656	Prodigal:002006	CDS	86188	86952	.	-	0	ID=GPLNCBAE_00889;eC_number=3.1.3.-;Name=cbbY;db_xref=COG:COG0637;gene=cbbY;inference=ab initio prediction:Prodigal:002006,similar to AA sequence:UniProtKB:P95649;locus_tag=GPLNCBAE_00889;product=Protein CbbY
GNAPS_n_2_L_768656	Prodigal:002006	CDS	86946	87629	.	-	0	ID=GPLNCBAE_00890;eC_number=5.1.3.1;Name=rpe;gene=rpe;inference=ab initio prediction:Prodigal:002006,similar to AA sequence:UniProtKB:P74061;locus_tag=GPLNCBAE_00890;product=Ribulose-phosphate 3-epimerase
GNAPS_n_2_L_768656	Prodigal:002006	CDS	87760	88620	.	-	0	ID=GPLNCBAE_00891;eC_number=2.7.1.19;Name=prkA;db_xref=COG:COG3954;gene=prkA;inference=ab initio prediction:Prodigal:002006,similar to AA sequence:UniProtKB:P12033;locus_tag=GPLNCBAE_00891;product=Phosphoribulokinase 1
GNAPS_n_2_L_768656	Prodigal:002006	CDS	88655	89704	.	-	0	ID=GPLNCBAE_00892;eC_number=3.1.3.11;Name=fbp;db_xref=COG:COG0158;gene=fbp;inference=ab initio prediction:Prodigal:002006,similar to AA sequence:UniProtKB:P0A993;locus_tag=GPLNCBAE_00892;product=Fructose-1%2C6-bisphosphatase class 1
GNAPS_n_2_L_768656	Prodigal:002006	CDS	89870	90823	.	+	0	ID=GPLNCBAE_00893;Name=cmpR_2;db_xref=COG:COG0583;gene=cmpR_2;inference=ab initio prediction:Prodigal:002006,similar to AA sequence:UniProtKB:Q9F1R2;locus_tag=GPLNCBAE_00893;product=HTH-type transcriptional activator CmpR
GNAPS_n_2_L_768656	Prodigal:002006	CDS	90820	92055	.	+	0	ID=GPLNCBAE_00894;eC_number=1.18.1.-;Name=thcD;gene=thcD;inference=ab initio prediction:Prodigal:002006,similar to AA sequence:UniProtKB:P43494;locus_tag=GPLNCBAE_00894;product=Rhodocoxin reductase
GNAPS_n_2_L_768656	Prodigal:002006	CDS	92062	92382	.	-	0	ID=GPLNCBAE_00895;inference=ab initio prediction:Prodigal:002006;locus_tag=GPLNCBAE_00895;product=hypothetical protein
GNAPS_n_2_L_768656	Prodigal:002006	CDS	92622	93113	.	+	0	ID=GPLNCBAE_00896;inference=ab initio prediction:Prodigal:002006;locus_tag=GPLNCBAE_00896;product=hypothetical protein
GNAPS_n_2_L_768656	Prodigal:002006	CDS	93260	93433	.	+	0	ID=GPLNCBAE_00897;inference=ab initio prediction:Prodigal:002006;locus_tag=GPLNCBAE_00897;product=hypothetical protein
GNAPS_n_2_L_768656	Prodigal:002006	CDS	93715	94689	.	+	0	ID=GPLNCBAE_00898;eC_number=2.5.1.47;Name=cysK1;db_xref=COG:COG0031;gene=cysK1;inference=ab initio prediction:Prodigal:002006,similar to AA sequence:UniProtKB:P9WP55;locus_tag=GPLNCBAE_00898;product=O-acetylserine sulfhydrylase
GNAPS_n_2_L_768656	Prodigal:002006	CDS	94837	96078	.	+	0	ID=GPLNCBAE_00899;inference=ab initio prediction:Prodigal:002006;locus_tag=GPLNCBAE_00899;product=hypothetical protein
GNAPS_n_2_L_768656	Prodigal:002006	CDS	96015	96212	.	-	0	ID=GPLNCBAE_00900;inference=ab initio prediction:Prodigal:002006;locus_tag=GPLNCBAE_00900;product=hypothetical protein
GNAPS_n_2_L_768656	Prodigal:002006	CDS	96362	97735	.	-	0	ID=GPLNCBAE_00901;Name=pleD;gene=pleD;inference=ab initio prediction:Prodigal:002006,similar to AA sequence:UniProtKB:B8GZM2;locus_tag=GPLNCBAE_00901;product=Response regulator PleD
GNAPS_n_2_L_768656	Prodigal:002006	CDS	97777	98151	.	-	0	ID=GPLNCBAE_00902;Name=divK;gene=divK;inference=ab initio prediction:Prodigal:002006,similar to AA sequence:UniProtKB:Q7BBW0;locus_tag=GPLNCBAE_00902;product=Polar-differentiation response regulator DivK
GNAPS_n_2_L_768656	Prodigal:002006	CDS	98229	98525	.	+	0	ID=GPLNCBAE_00903;inference=ab initio prediction:Prodigal:002006;locus_tag=GPLNCBAE_00903;product=hypothetical protein
GNAPS_n_2_L_768656	Prodigal:002006	CDS	98535	99152	.	-	0	ID=GPLNCBAE_00904;eC_number=3.6.4.12;Name=ruvA;db_xref=COG:COG0632;gene=ruvA;inference=ab initio prediction:Prodigal:002006,similar to AA sequence:UniProtKB:P0A809;locus_tag=GPLNCBAE_00904;product=Holliday junction ATP-dependent DNA helicase RuvA
GNAPS_n_2_L_768656	Prodigal:002006	CDS	99264	99887	.	+	0	ID=GPLNCBAE_00905;Name=yceI_1;gene=yceI_1;inference=ab initio prediction:Prodigal:002006,protein motif:HAMAP:MF_00780;locus_tag=GPLNCBAE_00905;product=Protein YceI
GNAPS_n_2_L_768656	Prodigal:002006	CDS	99967	100533	.	+	0	ID=GPLNCBAE_00906;eC_number=3.1.22.4;Name=ruvC;db_xref=COG:COG0817;gene=ruvC;inference=ab initio prediction:Prodigal:002006,similar to AA sequence:UniProtKB:P0A814;locus_tag=GPLNCBAE_00906;product=Crossover junction endodeoxyribonuclease RuvC
GNAPS_n_2_L_768656	Prodigal:002006	CDS	100721	101011	.	+	0	ID=GPLNCBAE_00907;inference=ab initio prediction:Prodigal:002006;locus_tag=GPLNCBAE_00907;product=hypothetical protein
GNAPS_n_2_L_768656	Prodigal:002006	CDS	101102	102085	.	-	0	ID=GPLNCBAE_00908;eC_number=1.3.1.103;inference=ab initio prediction:Prodigal:002006,similar to AA sequence:UniProtKB:Q59I44;locus_tag=GPLNCBAE_00908;product=2-haloacrylate reductase
GNAPS_n_2_L_768656	Prodigal:002006	CDS	102238	102969	.	-	0	ID=GPLNCBAE_00909;eC_number=2.1.1.222;Name=ubiG;db_xref=COG:COG2227;gene=ubiG;inference=ab initio prediction:Prodigal:002006,similar to AA sequence:UniProtKB:P17993;locus_tag=GPLNCBAE_00909;product=Ubiquinone biosynthesis O-methyltransferase
GNAPS_n_2_L_768656	Prodigal:002006	CDS	103160	104395	.	+	0	ID=GPLNCBAE_00910;eC_number=2.7.2.4;db_xref=COG:COG0527;inference=ab initio prediction:Prodigal:002006,similar to AA sequence:UniProtKB:Q88EI9;locus_tag=GPLNCBAE_00910;product=Aspartate kinase
GNAPS_n_2_L_768656	Prodigal:002006	CDS	104482	106746	.	+	0	ID=GPLNCBAE_00911;eC_number=2.7.3.9;Name=ptsP;db_xref=COG:COG3605;gene=ptsP;inference=ab initio prediction:Prodigal:002006,similar to AA sequence:UniProtKB:P37177;locus_tag=GPLNCBAE_00911;product=Phosphoenolpyruvate-dependent phosphotransferase system
GNAPS_n_2_L_768656	Prodigal:002006	CDS	106833	107912	.	+	0	ID=GPLNCBAE_00912;Name=prfA;db_xref=COG:COG0216;gene=prfA;inference=ab initio prediction:Prodigal:002006,similar to AA sequence:UniProtKB:P0A7I0;locus_tag=GPLNCBAE_00912;product=Peptide chain release factor RF1
GNAPS_n_2_L_768656	Prodigal:002006	CDS	108041	108949	.	+	0	ID=GPLNCBAE_00913;eC_number=2.1.1.297;Name=prmC_1;db_xref=COG:COG2890;gene=prmC_1;inference=ab initio prediction:Prodigal:002006,similar to AA sequence:UniProtKB:P0ACC1;locus_tag=GPLNCBAE_00913;product=Release factor glutamine methyltransferase
GNAPS_n_2_L_768656	Prodigal:002006	CDS	109362	110525	.	+	0	ID=GPLNCBAE_00914;inference=ab initio prediction:Prodigal:002006;locus_tag=GPLNCBAE_00914;product=hypothetical protein
GNAPS_n_2_L_768656	Prodigal:002006	CDS	110605	112401	.	-	0	ID=GPLNCBAE_00915;inference=ab initio prediction:Prodigal:002006;locus_tag=GPLNCBAE_00915;product=hypothetical protein
GNAPS_n_2_L_768656	Prodigal:002006	CDS	112413	114281	.	-	0	ID=GPLNCBAE_00916;inference=ab initio prediction:Prodigal:002006;locus_tag=GPLNCBAE_00916;product=hypothetical protein
GNAPS_n_2_L_768656	Prodigal:002006	CDS	114373	115764	.	-	0	ID=GPLNCBAE_00917;Name=flgE;db_xref=COG:COG1749;gene=flgE;inference=ab initio prediction:Prodigal:002006,similar to AA sequence:UniProtKB:Q8YDL6;locus_tag=GPLNCBAE_00917;product=Flagellar hook protein FlgE
GNAPS_n_2_L_768656	Prodigal:002006	CDS	116004	116474	.	+	0	ID=GPLNCBAE_00918;inference=ab initio prediction:Prodigal:002006;locus_tag=GPLNCBAE_00918;product=hypothetical protein
GNAPS_n_2_L_768656	Prodigal:002006	CDS	116506	116958	.	+	0	ID=GPLNCBAE_00919;Name=rssB_1;gene=rssB_1;inference=ab initio prediction:Prodigal:002006,protein motif:HAMAP:MF_00958;locus_tag=GPLNCBAE_00919;product=Regulator of RpoS
GNAPS_n_2_L_768656	Prodigal:002006	CDS	117064	117576	.	+	0	ID=GPLNCBAE_00920;inference=ab initio prediction:Prodigal:002006;locus_tag=GPLNCBAE_00920;product=hypothetical protein
GNAPS_n_2_L_768656	Prodigal:002006	CDS	117669	118154	.	-	0	ID=GPLNCBAE_00921;Name=rpsI;db_xref=COG:COG0103;gene=rpsI;inference=ab initio prediction:Prodigal:002006,similar to AA sequence:UniProtKB:Q6N650;locus_tag=GPLNCBAE_00921;product=30S ribosomal protein S9
GNAPS_n_2_L_768656	Prodigal:002006	CDS	118157	118618	.	-	0	ID=GPLNCBAE_00922;Name=rplM;db_xref=COG:COG0102;gene=rplM;inference=ab initio prediction:Prodigal:002006,similar to AA sequence:UniProtKB:Q6N651;locus_tag=GPLNCBAE_00922;product=50S ribosomal protein L13
GNAPS_n_2_L_768656	Prodigal:002006	CDS	119187	119318	.	+	0	ID=GPLNCBAE_00923;inference=ab initio prediction:Prodigal:002006;locus_tag=GPLNCBAE_00923;product=hypothetical protein
GNAPS_n_2_L_768656	Prodigal:002006	CDS	119455	120099	.	+	0	ID=GPLNCBAE_00924;inference=ab initio prediction:Prodigal:002006;locus_tag=GPLNCBAE_00924;product=hypothetical protein
GNAPS_n_2_L_768656	Prodigal:002006	CDS	120113	121333	.	+	0	ID=GPLNCBAE_00925;inference=ab initio prediction:Prodigal:002006;locus_tag=GPLNCBAE_00925;product=hypothetical protein
GNAPS_n_2_L_768656	Prodigal:002006	CDS	121369	121971	.	+	0	ID=GPLNCBAE_00926;inference=ab initio prediction:Prodigal:002006;locus_tag=GPLNCBAE_00926;product=hypothetical protein
GNAPS_n_2_L_768656	Prodigal:002006	CDS	121972	122379	.	-	0	ID=GPLNCBAE_00927;inference=ab initio prediction:Prodigal:002006;locus_tag=GPLNCBAE_00927;product=hypothetical protein
GNAPS_n_2_L_768656	Prodigal:002006	CDS	122435	122974	.	+	0	ID=GPLNCBAE_00928;inference=ab initio prediction:Prodigal:002006;locus_tag=GPLNCBAE_00928;product=hypothetical protein
GNAPS_n_2_L_768656	Prodigal:002006	CDS	122991	123656	.	-	0	ID=GPLNCBAE_00929;inference=ab initio prediction:Prodigal:002006;locus_tag=GPLNCBAE_00929;product=hypothetical protein
GNAPS_n_2_L_768656	Prodigal:002006	CDS	123834	125096	.	-	0	ID=GPLNCBAE_00930;Name=yhjE_1;gene=yhjE_1;inference=ab initio prediction:Prodigal:002006,similar to AA sequence:UniProtKB:P37643;locus_tag=GPLNCBAE_00930;product=Inner membrane metabolite transport protein YhjE
GNAPS_n_2_L_768656	Prodigal:002006	CDS	125190	126470	.	+	0	ID=GPLNCBAE_00931;eC_number=2.5.1.-;db_xref=COG:COG2873;inference=ab initio prediction:Prodigal:002006,similar to AA sequence:UniProtKB:Q9WZY4;locus_tag=GPLNCBAE_00931;product=O-acetyl-L-homoserine sulfhydrylase
GNAPS_n_2_L_768656	Prodigal:002006	CDS	127002	127505	.	+	0	ID=GPLNCBAE_00932;inference=ab initio prediction:Prodigal:002006;locus_tag=GPLNCBAE_00932;product=hypothetical protein
GNAPS_n_2_L_768656	Prodigal:002006	CDS	127813	128196	.	+	0	ID=GPLNCBAE_00933;Name=dctD;gene=dctD;inference=ab initio prediction:Prodigal:002006,similar to AA sequence:UniProtKB:P13632;locus_tag=GPLNCBAE_00933;product=C4-dicarboxylate transport transcriptional regulatory protein DctD
GNAPS_n_2_L_768656	Prodigal:002006	CDS	128373	128918	.	+	0	ID=GPLNCBAE_00934;inference=ab initio prediction:Prodigal:002006;locus_tag=GPLNCBAE_00934;product=hypothetical protein
GNAPS_n_2_L_768656	Prodigal:002006	CDS	128973	129824	.	-	0	ID=GPLNCBAE_00935;inference=ab initio prediction:Prodigal:002006;locus_tag=GPLNCBAE_00935;product=hypothetical protein
GNAPS_n_2_L_768656	Prodigal:002006	CDS	130059	131072	.	+	0	ID=GPLNCBAE_00936;eC_number=1.1.1.1;inference=ab initio prediction:Prodigal:002006,similar to AA sequence:UniProtKB:P42328;locus_tag=GPLNCBAE_00936;product=Alcohol dehydrogenase
GNAPS_n_2_L_768656	Prodigal:002006	CDS	131069	131866	.	-	0	ID=GPLNCBAE_00937;eC_number=2.1.1.-;Name=trmJ;gene=trmJ;inference=ab initio prediction:Prodigal:002006,similar to AA sequence:UniProtKB:A0A0H2ZF87;locus_tag=GPLNCBAE_00937;product=tRNA (cytidine/uridine/adenosine-2'-O-)-methyltransferase TrmJ
GNAPS_n_2_L_768656	Prodigal:002006	CDS	132043	132285	.	+	0	ID=GPLNCBAE_00938;inference=ab initio prediction:Prodigal:002006;locus_tag=GPLNCBAE_00938;product=hypothetical protein
GNAPS_n_2_L_768656	Prodigal:002006	CDS	132329	132877	.	-	0	ID=GPLNCBAE_00939;eC_number=4.2.1.147;Name=fae_1;db_xref=COG:COG1795;gene=fae_1;inference=ab initio prediction:Prodigal:002006,similar to AA sequence:UniProtKB:Q9FA38;locus_tag=GPLNCBAE_00939;product=5%2C6%2C7%2C8-tetrahydromethanopterin hydro-lyase
GNAPS_n_2_L_768656	Prodigal:002006	CDS	132994	133482	.	+	0	ID=GPLNCBAE_00940;inference=ab initio prediction:Prodigal:002006;locus_tag=GPLNCBAE_00940;product=hypothetical protein
GNAPS_n_2_L_768656	Prodigal:002006	CDS	133606	134820	.	+	0	ID=GPLNCBAE_00941;eC_number=1.1.1.42;Name=icd;db_xref=COG:COG0538;gene=icd;inference=ab initio prediction:Prodigal:002006,similar to AA sequence:UniProtKB:P9WKL1;locus_tag=GPLNCBAE_00941;product=Isocitrate dehydrogenase [NADP]
GNAPS_n_2_L_768656	Prodigal:002006	CDS	135071	136180	.	+	0	ID=GPLNCBAE_00942;inference=ab initio prediction:Prodigal:002006;locus_tag=GPLNCBAE_00942;product=hypothetical protein
GNAPS_n_2_L_768656	Prodigal:002006	CDS	136193	136510	.	-	0	ID=GPLNCBAE_00943;inference=ab initio prediction:Prodigal:002006;locus_tag=GPLNCBAE_00943;product=hypothetical protein
GNAPS_n_2_L_768656	Prodigal:002006	CDS	136543	138147	.	-	0	ID=GPLNCBAE_00944;inference=ab initio prediction:Prodigal:002006,similar to AA sequence:UniProtKB:Q881J7;locus_tag=GPLNCBAE_00944;product=Blue-light-activated protein
GNAPS_n_2_L_768656	Prodigal:002006	CDS	138298	140616	.	-	0	ID=GPLNCBAE_00945;eC_number=3.2.1.-;Name=glgX_1;db_xref=COG:COG1523;gene=glgX_1;inference=ab initio prediction:Prodigal:002006,similar to AA sequence:UniProtKB:P9WQ25;locus_tag=GPLNCBAE_00945;product=Glycogen operon protein GlgX 
GNAPS_n_2_L_768656	Prodigal:002006	CDS	140877	141647	.	+	0	ID=GPLNCBAE_00946;inference=ab initio prediction:Prodigal:002006;locus_tag=GPLNCBAE_00946;product=hypothetical protein
GNAPS_n_2_L_768656	Prodigal:002006	CDS	141676	142743	.	+	0	ID=GPLNCBAE_00947;inference=ab initio prediction:Prodigal:002006;locus_tag=GPLNCBAE_00947;product=hypothetical protein
GNAPS_n_2_L_768656	Prodigal:002006	CDS	142750	143061	.	-	0	ID=GPLNCBAE_00948;inference=ab initio prediction:Prodigal:002006;locus_tag=GPLNCBAE_00948;product=hypothetical protein
GNAPS_n_2_L_768656	Aragorn:001002	tRNA	143091	143167	.	-	.	ID=GPLNCBAE_00949;inference=COORDINATES:profile:Aragorn:001002;locus_tag=GPLNCBAE_00949;product=tRNA-Pro(tgg)
GNAPS_n_2_L_768656	Prodigal:002006	CDS	143448	143717	.	-	0	ID=GPLNCBAE_00950;Name=minE;db_xref=COG:COG0851;gene=minE;inference=ab initio prediction:Prodigal:002006,similar to AA sequence:UniProtKB:P58152;locus_tag=GPLNCBAE_00950;product=Cell division topological specificity factor
GNAPS_n_2_L_768656	Prodigal:002006	CDS	143714	144529	.	-	0	ID=GPLNCBAE_00951;Name=minD;db_xref=COG:COG2894;gene=minD;inference=ab initio prediction:Prodigal:002006,similar to AA sequence:UniProtKB:Q7DDS7;locus_tag=GPLNCBAE_00951;product=Septum site-determining protein MinD
GNAPS_n_2_L_768656	Prodigal:002006	CDS	144577	145302	.	-	0	ID=GPLNCBAE_00952;Name=minC_2;gene=minC_2;inference=ab initio prediction:Prodigal:002006,protein motif:HAMAP:MF_00267;locus_tag=GPLNCBAE_00952;product=septum site-determining protein MinC
GNAPS_n_2_L_768656	Prodigal:002006	CDS	145649	147193	.	-	0	ID=GPLNCBAE_00953;eC_number=3.6.1.40;Name=gppA_1;gene=gppA_1;inference=ab initio prediction:Prodigal:002006,protein motif:HAMAP:MF_01550;locus_tag=GPLNCBAE_00953;product=Guanosine-5'-triphosphate%2C3'-diphosphate pyrophosphatase
GNAPS_n_2_L_768656	Prodigal:002006	CDS	147205	149574	.	-	0	ID=GPLNCBAE_00954;eC_number=2.7.4.1;Name=ppk;db_xref=COG:COG0855;gene=ppk;inference=ab initio prediction:Prodigal:002006,similar to AA sequence:UniProtKB:P9WHV9;locus_tag=GPLNCBAE_00954;product=Polyphosphate kinase
GNAPS_n_2_L_768656	Prodigal:002006	CDS	149683	149793	.	-	0	ID=GPLNCBAE_00955;inference=ab initio prediction:Prodigal:002006;locus_tag=GPLNCBAE_00955;product=hypothetical protein
GNAPS_n_2_L_768656	Prodigal:002006	CDS	149846	150577	.	-	0	ID=GPLNCBAE_00956;inference=ab initio prediction:Prodigal:002006;locus_tag=GPLNCBAE_00956;product=hypothetical protein
GNAPS_n_2_L_768656	Prodigal:002006	CDS	150813	152336	.	+	0	ID=GPLNCBAE_00957;inference=ab initio prediction:Prodigal:002006;locus_tag=GPLNCBAE_00957;product=hypothetical protein
GNAPS_n_2_L_768656	Prodigal:002006	CDS	152364	153455	.	-	0	ID=GPLNCBAE_00958;db_xref=COG:COG0628;inference=ab initio prediction:Prodigal:002006,similar to AA sequence:UniProtKB:P9WFM5;locus_tag=GPLNCBAE_00958;product=Putative transport protein
GNAPS_n_2_L_768656	Prodigal:002006	CDS	153544	154137	.	+	0	ID=GPLNCBAE_00959;inference=ab initio prediction:Prodigal:002006;locus_tag=GPLNCBAE_00959;product=hypothetical protein
GNAPS_n_2_L_768656	Prodigal:002006	CDS	154238	155305	.	+	0	ID=GPLNCBAE_00960;eC_number=6.3.3.1;Name=purM;gene=purM;inference=ab initio prediction:Prodigal:002006,similar to AA sequence:UniProtKB:Q5F973;locus_tag=GPLNCBAE_00960;product=Phosphoribosylformylglycinamidine cyclo-ligase
GNAPS_n_2_L_768656	Prodigal:002006	CDS	155302	155955	.	+	0	ID=GPLNCBAE_00961;eC_number=2.1.2.2;Name=purN;db_xref=COG:COG0299;gene=purN;inference=ab initio prediction:Prodigal:002006,similar to AA sequence:UniProtKB:P08179;locus_tag=GPLNCBAE_00961;product=Phosphoribosylglycinamide formyltransferase
GNAPS_n_2_L_768656	Prodigal:002006	CDS	155998	156402	.	-	0	ID=GPLNCBAE_00962;inference=ab initio prediction:Prodigal:002006;locus_tag=GPLNCBAE_00962;product=hypothetical protein
GNAPS_n_2_L_768656	Prodigal:002006	CDS	156511	156933	.	-	0	ID=GPLNCBAE_00963;eC_number=2.7.4.6;Name=ndk;db_xref=COG:COG0105;gene=ndk;inference=ab initio prediction:Prodigal:002006,similar to AA sequence:UniProtKB:P15266;locus_tag=GPLNCBAE_00963;product=Nucleoside diphosphate kinase
GNAPS_n_2_L_768656	Prodigal:002006	CDS	157150	157683	.	+	0	ID=GPLNCBAE_00964;inference=ab initio prediction:Prodigal:002006;locus_tag=GPLNCBAE_00964;product=hypothetical protein
GNAPS_n_2_L_768656	Prodigal:002006	CDS	158079	160157	.	+	0	ID=GPLNCBAE_00965;inference=ab initio prediction:Prodigal:002006;locus_tag=GPLNCBAE_00965;product=hypothetical protein
GNAPS_n_2_L_768656	Prodigal:002006	CDS	160263	160742	.	-	0	ID=GPLNCBAE_00966;inference=ab initio prediction:Prodigal:002006;locus_tag=GPLNCBAE_00966;product=hypothetical protein
GNAPS_n_2_L_768656	Prodigal:002006	CDS	161124	164240	.	-	0	ID=GPLNCBAE_00967;Name=czcA_1;gene=czcA_1;inference=ab initio prediction:Prodigal:002006,similar to AA sequence:UniProtKB:P13511;locus_tag=GPLNCBAE_00967;product=Cobalt-zinc-cadmium resistance protein CzcA
GNAPS_n_2_L_768656	Prodigal:002006	CDS	164252	165358	.	-	0	ID=GPLNCBAE_00968;inference=ab initio prediction:Prodigal:002006;locus_tag=GPLNCBAE_00968;product=hypothetical protein
GNAPS_n_2_L_768656	Prodigal:002006	CDS	166392	166778	.	+	0	ID=GPLNCBAE_00969;inference=ab initio prediction:Prodigal:002006;locus_tag=GPLNCBAE_00969;product=hypothetical protein
GNAPS_n_2_L_768656	Prodigal:002006	CDS	166845	168524	.	+	0	ID=GPLNCBAE_00970;Name=mdtA_2;gene=mdtA_2;inference=ab initio prediction:Prodigal:002006,protein motif:HAMAP:MF_01422;locus_tag=GPLNCBAE_00970;product=Multidrug resistance protein MdtA
GNAPS_n_2_L_768656	Prodigal:002006	CDS	168527	171697	.	+	0	ID=GPLNCBAE_00971;Name=czcA_2;gene=czcA_2;inference=ab initio prediction:Prodigal:002006,similar to AA sequence:UniProtKB:P13511;locus_tag=GPLNCBAE_00971;product=Cobalt-zinc-cadmium resistance protein CzcA
GNAPS_n_2_L_768656	Prodigal:002006	CDS	171735	172106	.	+	0	ID=GPLNCBAE_00972;inference=ab initio prediction:Prodigal:002006;locus_tag=GPLNCBAE_00972;product=hypothetical protein
GNAPS_n_2_L_768656	Prodigal:002006	CDS	172378	172767	.	+	0	ID=GPLNCBAE_00973;inference=ab initio prediction:Prodigal:002006;locus_tag=GPLNCBAE_00973;product=hypothetical protein
GNAPS_n_2_L_768656	Prodigal:002006	CDS	172842	174236	.	-	0	ID=GPLNCBAE_00974;Name=hflX;db_xref=COG:COG2262;gene=hflX;inference=ab initio prediction:Prodigal:002006,similar to AA sequence:UniProtKB:P25519;locus_tag=GPLNCBAE_00974;product=GTPase HflX
GNAPS_n_2_L_768656	Prodigal:002006	CDS	174332	174586	.	-	0	ID=GPLNCBAE_00975;Name=hfq;db_xref=COG:COG1923;gene=hfq;inference=ab initio prediction:Prodigal:002006,similar to AA sequence:UniProtKB:Q9A7H8;locus_tag=GPLNCBAE_00975;product=RNA-binding protein Hfq
GNAPS_n_2_L_768656	Prodigal:002006	CDS	174802	176172	.	-	0	ID=GPLNCBAE_00976;Name=glnG;db_xref=COG:COG2204;gene=glnG;inference=ab initio prediction:Prodigal:002006,similar to AA sequence:UniProtKB:P41789;locus_tag=GPLNCBAE_00976;product=DNA-binding transcriptional regulator NtrC
GNAPS_n_2_L_768656	Prodigal:002006	CDS	176169	178517	.	-	0	ID=GPLNCBAE_00977;eC_number=2.7.-.-;Name=sasA_5;gene=sasA_5;inference=ab initio prediction:Prodigal:002006,protein motif:HAMAP:MF_01837;locus_tag=GPLNCBAE_00977;product=Adaptive-response sensory-kinase SasA
GNAPS_n_2_L_768656	Prodigal:002006	CDS	178620	180077	.	-	0	ID=GPLNCBAE_00978;Name=ntrC;db_xref=COG:COG2204;gene=ntrC;inference=ab initio prediction:Prodigal:002006,similar to AA sequence:UniProtKB:P10577;locus_tag=GPLNCBAE_00978;product=DNA-binding transcriptional regulator NtrC
GNAPS_n_2_L_768656	Prodigal:002006	CDS	180101	181234	.	-	0	ID=GPLNCBAE_00979;eC_number=2.7.13.3;Name=glnL;db_xref=COG:COG3852;gene=glnL;inference=ab initio prediction:Prodigal:002006,similar to AA sequence:UniProtKB:P0AFB5;locus_tag=GPLNCBAE_00979;product=Sensory histidine kinase/phosphatase NtrB
GNAPS_n_2_L_768656	Prodigal:002006	CDS	181240	182208	.	-	0	ID=GPLNCBAE_00980;eC_number=1.3.1.-;Name=dusB;db_xref=COG:COG0042;gene=dusB;inference=ab initio prediction:Prodigal:002006,similar to AA sequence:UniProtKB:P0ABT5;locus_tag=GPLNCBAE_00980;product=tRNA-dihydrouridine synthase B
GNAPS_n_2_L_768656	Prodigal:002006	CDS	182384	183682	.	+	0	ID=GPLNCBAE_00981;Name=ispDF;db_xref=COG:COG0245;gene=ispDF;inference=ab initio prediction:Prodigal:002006,similar to AA sequence:UniProtKB:Q9PM68;locus_tag=GPLNCBAE_00981;product=Bifunctional enzyme IspD/IspF
GNAPS_n_2_L_768656	Prodigal:002006	CDS	183679	184173	.	+	0	ID=GPLNCBAE_00982;eC_number=3.5.1.42;Name=pncC_1;db_xref=COG:COG1546;gene=pncC_1;inference=ab initio prediction:Prodigal:002006,similar to AA sequence:UniProtKB:P0A6G3;locus_tag=GPLNCBAE_00982;product=Nicotinamide-nucleotide amidohydrolase PncC
GNAPS_n_2_L_768656	Prodigal:002006	CDS	184233	184874	.	-	0	ID=GPLNCBAE_00983;inference=ab initio prediction:Prodigal:002006;locus_tag=GPLNCBAE_00983;product=hypothetical protein
GNAPS_n_2_L_768656	Prodigal:002006	CDS	185077	185754	.	-	0	ID=GPLNCBAE_00984;inference=ab initio prediction:Prodigal:002006;locus_tag=GPLNCBAE_00984;product=hypothetical protein
GNAPS_n_2_L_768656	Prodigal:002006	CDS	186174	186263	.	+	0	ID=GPLNCBAE_00985;Name=pqqA_1;gene=pqqA_1;inference=ab initio prediction:Prodigal:002006,protein motif:HAMAP:MF_00656;locus_tag=GPLNCBAE_00985;product=Coenzyme PQQ synthesis protein A
GNAPS_n_2_L_768656	Prodigal:002006	CDS	186328	186417	.	+	0	ID=GPLNCBAE_00986;Name=pqqA_2;gene=pqqA_2;inference=ab initio prediction:Prodigal:002006,protein motif:HAMAP:MF_00656;locus_tag=GPLNCBAE_00986;product=Coenzyme PQQ synthesis protein A
GNAPS_n_2_L_768656	Prodigal:002006	CDS	186555	187067	.	-	0	ID=GPLNCBAE_00987;inference=ab initio prediction:Prodigal:002006;locus_tag=GPLNCBAE_00987;product=hypothetical protein
GNAPS_n_2_L_768656	Prodigal:002006	CDS	187357	187593	.	-	0	ID=GPLNCBAE_00988;inference=ab initio prediction:Prodigal:002006;locus_tag=GPLNCBAE_00988;product=hypothetical protein
GNAPS_n_2_L_768656	Prodigal:002006	CDS	187818	189083	.	-	0	ID=GPLNCBAE_00989;Name=arsB_1;db_xref=COG:COG1055;gene=arsB_1;inference=ab initio prediction:Prodigal:002006,similar to AA sequence:UniProtKB:P0AB93;locus_tag=GPLNCBAE_00989;product=Arsenical pump membrane protein
GNAPS_n_2_L_768656	Prodigal:002006	CDS	189172	190488	.	-	0	ID=GPLNCBAE_00990;inference=ab initio prediction:Prodigal:002006,similar to AA sequence:UniProtKB:P9WJX1;locus_tag=GPLNCBAE_00990;product=putative MFS-type transporter
GNAPS_n_2_L_768656	Prodigal:002006	CDS	190776	191210	.	+	0	ID=GPLNCBAE_00991;inference=ab initio prediction:Prodigal:002006;locus_tag=GPLNCBAE_00991;product=hypothetical protein
GNAPS_n_2_L_768656	Prodigal:002006	CDS	191199	192590	.	-	0	ID=GPLNCBAE_00992;Name=stp_1;gene=stp_1;inference=ab initio prediction:Prodigal:002006,similar to AA sequence:UniProtKB:P9WG91;locus_tag=GPLNCBAE_00992;product=Multidrug resistance protein Stp
GNAPS_n_2_L_768656	Prodigal:002006	CDS	192758	193501	.	+	0	ID=GPLNCBAE_00993;inference=ab initio prediction:Prodigal:002006;locus_tag=GPLNCBAE_00993;product=hypothetical protein
GNAPS_n_2_L_768656	Prodigal:002006	CDS	193533	195155	.	-	0	ID=GPLNCBAE_00994;Name=prfC;db_xref=COG:COG4108;gene=prfC;inference=ab initio prediction:Prodigal:002006,similar to AA sequence:UniProtKB:P0A7I4;locus_tag=GPLNCBAE_00994;product=Peptide chain release factor RF3
GNAPS_n_2_L_768656	Prodigal:002006	CDS	195259	196011	.	-	0	ID=GPLNCBAE_00995;eC_number=1.3.1.87;Name=hcaB_1;gene=hcaB_1;inference=ab initio prediction:Prodigal:002006,protein motif:HAMAP:MF_01647;locus_tag=GPLNCBAE_00995;product=3-phenylpropionate-dihydrodiol/cinnamic acid-dihydrodiol dehydrogenase
GNAPS_n_2_L_768656	Aragorn:001002	tRNA	196111	196185	.	+	.	ID=GPLNCBAE_00996;inference=COORDINATES:profile:Aragorn:001002;locus_tag=GPLNCBAE_00996;product=tRNA-Gln(ttg)
GNAPS_n_2_L_768656	Prodigal:002006	CDS	196563	196817	.	+	0	ID=GPLNCBAE_00997;db_xref=COG:COG0236;inference=ab initio prediction:Prodigal:002006,similar to AA sequence:UniProtKB:A9CHM9;locus_tag=GPLNCBAE_00997;product=Aminoacyl carrier protein
GNAPS_n_2_L_768656	Prodigal:002006	CDS	196814	197977	.	+	0	ID=GPLNCBAE_00998;eC_number=1.3.99.-;db_xref=COG:COG1960;inference=ab initio prediction:Prodigal:002006,similar to AA sequence:UniProtKB:P9WQG1;locus_tag=GPLNCBAE_00998;product=putative acyl-CoA dehydrogenase fadE25
GNAPS_n_2_L_768656	Prodigal:002006	CDS	197977	198939	.	+	0	ID=GPLNCBAE_00999;eC_number=6.2.1.-;db_xref=COG:COG0172;inference=ab initio prediction:Prodigal:002006,similar to AA sequence:UniProtKB:Q7CWR3;locus_tag=GPLNCBAE_00999;product=Amino acid--[acyl-carrier-protein] ligase
GNAPS_n_2_L_768656	Prodigal:002006	CDS	198945	199910	.	+	0	ID=GPLNCBAE_01000;inference=ab initio prediction:Prodigal:002006;locus_tag=GPLNCBAE_01000;product=hypothetical protein
GNAPS_n_2_L_768656	Prodigal:002006	CDS	199926	202403	.	+	0	ID=GPLNCBAE_01001;inference=ab initio prediction:Prodigal:002006;locus_tag=GPLNCBAE_01001;product=hypothetical protein
GNAPS_n_2_L_768656	Prodigal:002006	CDS	202393	204126	.	+	0	ID=GPLNCBAE_01002;inference=ab initio prediction:Prodigal:002006;locus_tag=GPLNCBAE_01002;product=hypothetical protein
GNAPS_n_2_L_768656	Prodigal:002006	CDS	204384	205349	.	-	0	ID=GPLNCBAE_01003;eC_number=2.7.1.39;Name=thrB;db_xref=COG:COG2334;gene=thrB;inference=ab initio prediction:Prodigal:002006,similar to AA sequence:UniProtKB:Q8UHA8;locus_tag=GPLNCBAE_01003;product=Homoserine kinase
GNAPS_n_2_L_768656	Prodigal:002006	CDS	205432	206577	.	-	0	ID=GPLNCBAE_01004;eC_number=1.17.7.4;Name=ispH;db_xref=COG:COG0761;gene=ispH;inference=ab initio prediction:Prodigal:002006,similar to AA sequence:UniProtKB:P62623;locus_tag=GPLNCBAE_01004;product=4-hydroxy-3-methylbut-2-enyl diphosphate reductase
GNAPS_n_2_L_768656	Prodigal:002006	CDS	206662	208554	.	+	0	ID=GPLNCBAE_01005;Name=kefC_1;db_xref=COG:COG0475;gene=kefC_1;inference=ab initio prediction:Prodigal:002006,similar to AA sequence:UniProtKB:P03819;locus_tag=GPLNCBAE_01005;product=Glutathione-regulated potassium-efflux system protein KefC
GNAPS_n_2_L_768656	Prodigal:002006	CDS	208547	210001	.	+	0	ID=GPLNCBAE_01006;inference=ab initio prediction:Prodigal:002006;locus_tag=GPLNCBAE_01006;product=hypothetical protein
GNAPS_n_2_L_768656	Prodigal:002006	CDS	210139	211008	.	+	0	ID=GPLNCBAE_01007;inference=ab initio prediction:Prodigal:002006;locus_tag=GPLNCBAE_01007;product=hypothetical protein
GNAPS_n_2_L_768656	Prodigal:002006	CDS	211077	211280	.	-	0	ID=GPLNCBAE_01008;inference=ab initio prediction:Prodigal:002006;locus_tag=GPLNCBAE_01008;product=hypothetical protein
GNAPS_n_2_L_768656	Prodigal:002006	CDS	211400	211642	.	-	0	ID=GPLNCBAE_01009;inference=ab initio prediction:Prodigal:002006;locus_tag=GPLNCBAE_01009;product=hypothetical protein
GNAPS_n_2_L_768656	Prodigal:002006	CDS	211799	212686	.	-	0	ID=GPLNCBAE_01010;eC_number=2.6.1.42;Name=ilvE;db_xref=COG:COG0115;gene=ilvE;inference=ab initio prediction:Prodigal:002006,similar to AA sequence:UniProtKB:O86428;locus_tag=GPLNCBAE_01010;product=Branched-chain-amino-acid aminotransferase
GNAPS_n_2_L_768656	Prodigal:002006	CDS	212799	213416	.	+	0	ID=GPLNCBAE_01011;inference=ab initio prediction:Prodigal:002006;locus_tag=GPLNCBAE_01011;product=hypothetical protein
GNAPS_n_2_L_768656	Prodigal:002006	CDS	213416	214132	.	+	0	ID=GPLNCBAE_01012;Name=ompR_1;gene=ompR_1;inference=ab initio prediction:Prodigal:002006,similar to AA sequence:UniProtKB:P0AA16;locus_tag=GPLNCBAE_01012;product=Transcriptional regulatory protein OmpR
GNAPS_n_2_L_768656	Prodigal:002006	CDS	214146	215555	.	+	0	ID=GPLNCBAE_01013;eC_number=2.7.-.-;Name=sasA_6;gene=sasA_6;inference=ab initio prediction:Prodigal:002006,protein motif:HAMAP:MF_01837;locus_tag=GPLNCBAE_01013;product=Adaptive-response sensory-kinase SasA
GNAPS_n_2_L_768656	Prodigal:002006	CDS	215751	216551	.	-	0	ID=GPLNCBAE_01014;eC_number=2.7.1.-;inference=ab initio prediction:Prodigal:002006,similar to AA sequence:UniProtKB:Q3XZZ9;locus_tag=GPLNCBAE_01014;product=putative ketoamine kinase
GNAPS_n_2_L_768656	Prodigal:002006	CDS	216548	217015	.	-	0	ID=GPLNCBAE_01015;eC_number=3.1.3.48;Name=yfkJ;db_xref=COG:COG0394;gene=yfkJ;inference=ab initio prediction:Prodigal:002006,similar to AA sequence:UniProtKB:O35016;locus_tag=GPLNCBAE_01015;product=Low molecular weight protein-tyrosine-phosphatase YfkJ
GNAPS_n_2_L_768656	Prodigal:002006	CDS	217247	218080	.	+	0	ID=GPLNCBAE_01016;inference=ab initio prediction:Prodigal:002006;locus_tag=GPLNCBAE_01016;product=hypothetical protein
GNAPS_n_2_L_768656	Prodigal:002006	CDS	218169	219374	.	-	0	ID=GPLNCBAE_01017;inference=ab initio prediction:Prodigal:002006,similar to AA sequence:UniProtKB:P9WK89;locus_tag=GPLNCBAE_01017;product=putative inactive lipase
GNAPS_n_2_L_768656	Prodigal:002006	CDS	219371	219694	.	-	0	ID=GPLNCBAE_01018;inference=ab initio prediction:Prodigal:002006;locus_tag=GPLNCBAE_01018;product=hypothetical protein
GNAPS_n_2_L_768656	Prodigal:002006	CDS	219928	220173	.	+	0	ID=GPLNCBAE_01019;inference=ab initio prediction:Prodigal:002006;locus_tag=GPLNCBAE_01019;product=hypothetical protein
GNAPS_n_2_L_768656	Prodigal:002006	CDS	220173	220541	.	+	0	ID=GPLNCBAE_01020;inference=ab initio prediction:Prodigal:002006;locus_tag=GPLNCBAE_01020;product=hypothetical protein
GNAPS_n_2_L_768656	Prodigal:002006	CDS	220861	221298	.	+	0	ID=GPLNCBAE_01021;inference=ab initio prediction:Prodigal:002006;locus_tag=GPLNCBAE_01021;product=hypothetical protein
GNAPS_n_2_L_768656	Prodigal:002006	CDS	221295	222617	.	+	0	ID=GPLNCBAE_01022;inference=ab initio prediction:Prodigal:002006;locus_tag=GPLNCBAE_01022;product=hypothetical protein
GNAPS_n_2_L_768656	Prodigal:002006	CDS	222786	224168	.	-	0	ID=GPLNCBAE_01023;inference=ab initio prediction:Prodigal:002006;locus_tag=GPLNCBAE_01023;product=hypothetical protein
GNAPS_n_2_L_768656	Prodigal:002006	CDS	224165	226807	.	-	0	ID=GPLNCBAE_01024;inference=ab initio prediction:Prodigal:002006;locus_tag=GPLNCBAE_01024;product=hypothetical protein
GNAPS_n_2_L_768656	Prodigal:002006	CDS	227341	227532	.	+	0	ID=GPLNCBAE_01025;inference=ab initio prediction:Prodigal:002006;locus_tag=GPLNCBAE_01025;product=hypothetical protein
GNAPS_n_2_L_768656	Prodigal:002006	CDS	227617	228804	.	+	0	ID=GPLNCBAE_01026;eC_number=2.6.1.1;Name=aspC_1;gene=aspC_1;inference=ab initio prediction:Prodigal:002006,similar to AA sequence:UniProtKB:Q55128;locus_tag=GPLNCBAE_01026;product=Aspartate aminotransferase
GNAPS_n_2_L_768656	Prodigal:002006	CDS	229093	229311	.	-	0	ID=GPLNCBAE_01027;inference=ab initio prediction:Prodigal:002006;locus_tag=GPLNCBAE_01027;product=hypothetical protein
GNAPS_n_2_L_768656	Prodigal:002006	CDS	229953	230243	.	-	0	ID=GPLNCBAE_01028;inference=ab initio prediction:Prodigal:002006;locus_tag=GPLNCBAE_01028;product=hypothetical protein
GNAPS_n_2_L_768656	Prodigal:002006	CDS	230525	232729	.	+	0	ID=GPLNCBAE_01029;eC_number=2.4.1.129;Name=mtgA_1;gene=mtgA_1;inference=ab initio prediction:Prodigal:002006,protein motif:HAMAP:MF_00766;locus_tag=GPLNCBAE_01029;product=Biosynthetic peptidoglycan transglycosylase
GNAPS_n_2_L_768656	Prodigal:002006	CDS	232957	233337	.	+	0	ID=GPLNCBAE_01030;inference=ab initio prediction:Prodigal:002006;locus_tag=GPLNCBAE_01030;product=hypothetical protein
GNAPS_n_2_L_768656	Prodigal:002006	CDS	233350	233895	.	-	0	ID=GPLNCBAE_01031;eC_number=3.6.1.1;Name=ppa;db_xref=COG:COG0221;gene=ppa;inference=ab initio prediction:Prodigal:002006,similar to AA sequence:UniProtKB:P0A7A9;locus_tag=GPLNCBAE_01031;product=Inorganic pyrophosphatase
GNAPS_n_2_L_768656	Prodigal:002006	CDS	234016	234522	.	-	0	ID=GPLNCBAE_01032;eC_number=2.3.1.189;Name=mshD_2;gene=mshD_2;inference=ab initio prediction:Prodigal:002006,protein motif:HAMAP:MF_01698;locus_tag=GPLNCBAE_01032;product=Mycothiol acetyltransferase
GNAPS_n_2_L_768656	Prodigal:002006	CDS	234567	235412	.	+	0	ID=GPLNCBAE_01033;inference=ab initio prediction:Prodigal:002006;locus_tag=GPLNCBAE_01033;product=hypothetical protein
GNAPS_n_2_L_768656	Prodigal:002006	CDS	235421	236428	.	+	0	ID=GPLNCBAE_01034;inference=ab initio prediction:Prodigal:002006;locus_tag=GPLNCBAE_01034;product=hypothetical protein
GNAPS_n_2_L_768656	Prodigal:002006	CDS	236512	237573	.	-	0	ID=GPLNCBAE_01035;eC_number=2.3.1.-;Name=lpxD;db_xref=COG:COG1044;gene=lpxD;inference=ab initio prediction:Prodigal:002006,similar to AA sequence:UniProtKB:P0CD76;locus_tag=GPLNCBAE_01035;product=UDP-3-O-acylglucosamine N-acyltransferase
GNAPS_n_2_L_768656	Prodigal:002006	CDS	237727	240354	.	-	0	ID=GPLNCBAE_01036;Name=bamA_1;db_xref=COG:COG4775;gene=bamA_1;inference=ab initio prediction:Prodigal:002006,similar to AA sequence:UniProtKB:Q9K1H0;locus_tag=GPLNCBAE_01036;product=Outer membrane protein assembly factor BamA
GNAPS_n_2_L_768656	Prodigal:002006	CDS	240771	241931	.	-	0	ID=GPLNCBAE_01037;eC_number=3.4.24.-;Name=mmpA;db_xref=COG:COG0750;gene=mmpA;inference=ab initio prediction:Prodigal:002006,similar to AA sequence:UniProtKB:Q9A710;locus_tag=GPLNCBAE_01037;product=Metalloprotease MmpA
GNAPS_n_2_L_768656	Prodigal:002006	CDS	242080	243255	.	-	0	ID=GPLNCBAE_01038;eC_number=1.1.1.267;Name=dxr;gene=dxr;inference=ab initio prediction:Prodigal:002006,similar to AA sequence:UniProtKB:Q9X5F2;locus_tag=GPLNCBAE_01038;product=1-deoxy-D-xylulose 5-phosphate reductoisomerase
GNAPS_n_2_L_768656	Prodigal:002006	CDS	243267	244121	.	-	0	ID=GPLNCBAE_01039;inference=ab initio prediction:Prodigal:002006;locus_tag=GPLNCBAE_01039;product=hypothetical protein
GNAPS_n_2_L_768656	Prodigal:002006	CDS	244179	244745	.	-	0	ID=GPLNCBAE_01040;Name=frr;db_xref=COG:COG0233;gene=frr;inference=ab initio prediction:Prodigal:002006,similar to AA sequence:UniProtKB:P81101;locus_tag=GPLNCBAE_01040;product=Ribosome-recycling factor
GNAPS_n_2_L_768656	Prodigal:002006	CDS	244963	245685	.	-	0	ID=GPLNCBAE_01041;eC_number=2.7.4.22;Name=pyrH;db_xref=COG:COG0528;gene=pyrH;inference=ab initio prediction:Prodigal:002006,similar to AA sequence:UniProtKB:P65932;locus_tag=GPLNCBAE_01041;product=Uridylate kinase
GNAPS_n_2_L_768656	Prodigal:002006	CDS	245896	246822	.	-	0	ID=GPLNCBAE_01042;Name=tsf;db_xref=COG:COG0264;gene=tsf;inference=ab initio prediction:Prodigal:002006,similar to AA sequence:UniProtKB:P0A6P1;locus_tag=GPLNCBAE_01042;product=Elongation factor Ts
GNAPS_n_2_L_768656	Prodigal:002006	CDS	246968	248035	.	-	0	ID=GPLNCBAE_01043;Name=rpsB;db_xref=COG:COG0052;gene=rpsB;inference=ab initio prediction:Prodigal:002006,similar to AA sequence:UniProtKB:Q6N5Q2;locus_tag=GPLNCBAE_01043;product=30S ribosomal protein S2
GNAPS_n_2_L_768656	Prodigal:002006	CDS	248214	248801	.	-	0	ID=GPLNCBAE_01044;inference=ab initio prediction:Prodigal:002006;locus_tag=GPLNCBAE_01044;product=hypothetical protein
GNAPS_n_2_L_768656	Prodigal:002006	CDS	248891	249724	.	+	0	ID=GPLNCBAE_01045;eC_number=1.3.1.87;Name=hcaB_2;gene=hcaB_2;inference=ab initio prediction:Prodigal:002006,protein motif:HAMAP:MF_01647;locus_tag=GPLNCBAE_01045;product=3-phenylpropionate-dihydrodiol/cinnamic acid-dihydrodiol dehydrogenase
GNAPS_n_2_L_768656	Prodigal:002006	CDS	249767	250795	.	-	0	ID=GPLNCBAE_01046;eC_number=5.3.1.13;Name=kdsD;db_xref=COG:COG0517;gene=kdsD;inference=ab initio prediction:Prodigal:002006,similar to AA sequence:UniProtKB:Q9HVW0;locus_tag=GPLNCBAE_01046;product=Arabinose 5-phosphate isomerase KdsD
GNAPS_n_2_L_768656	Prodigal:002006	CDS	251000	251698	.	+	0	ID=GPLNCBAE_01047;Name=cusR_1;db_xref=COG:COG0745;gene=cusR_1;inference=ab initio prediction:Prodigal:002006,similar to AA sequence:UniProtKB:P0ACZ8;locus_tag=GPLNCBAE_01047;product=Transcriptional regulatory protein CusR
GNAPS_n_2_L_768656	Prodigal:002006	CDS	251698	253116	.	+	0	ID=GPLNCBAE_01048;eC_number=2.7.-.-;Name=sasA_7;gene=sasA_7;inference=ab initio prediction:Prodigal:002006,protein motif:HAMAP:MF_01837;locus_tag=GPLNCBAE_01048;product=Adaptive-response sensory-kinase SasA
GNAPS_n_2_L_768656	Prodigal:002006	CDS	253252	257376	.	+	0	ID=GPLNCBAE_01049;eC_number=2.7.13.3;Name=rcsC_8;gene=rcsC_8;inference=ab initio prediction:Prodigal:002006,protein motif:HAMAP:MF_00979;locus_tag=GPLNCBAE_01049;product=Sensor histidine kinase RcsC
GNAPS_n_2_L_768656	Prodigal:002006	CDS	257383	260295	.	+	0	ID=GPLNCBAE_01050;Name=glnE;db_xref=COG:COG1391;gene=glnE;inference=ab initio prediction:Prodigal:002006,similar to AA sequence:UniProtKB:P30870;locus_tag=GPLNCBAE_01050;product=Bifunctional glutamine synthetase adenylyltransferase/adenylyl-removing enzyme
GNAPS_n_2_L_768656	Prodigal:002006	CDS	260340	261089	.	+	0	ID=GPLNCBAE_01051;inference=ab initio prediction:Prodigal:002006;locus_tag=GPLNCBAE_01051;product=hypothetical protein
GNAPS_n_2_L_768656	Prodigal:002006	CDS	261357	264272	.	+	0	ID=GPLNCBAE_01052;Name=secA_1;db_xref=COG:COG0653;gene=secA_1;inference=ab initio prediction:Prodigal:002006,similar to AA sequence:UniProtKB:P52966;locus_tag=GPLNCBAE_01052;product=Protein translocase subunit SecA
GNAPS_n_2_L_768656	Prodigal:002006	CDS	264282	264704	.	+	0	ID=GPLNCBAE_01053;inference=ab initio prediction:Prodigal:002006;locus_tag=GPLNCBAE_01053;product=hypothetical protein
GNAPS_n_2_L_768656	Prodigal:002006	CDS	264724	265476	.	-	0	ID=GPLNCBAE_01054;inference=ab initio prediction:Prodigal:002006;locus_tag=GPLNCBAE_01054;product=hypothetical protein
GNAPS_n_2_L_768656	Prodigal:002006	CDS	265625	266404	.	+	0	ID=GPLNCBAE_01055;eC_number=3.1.2.6;Name=gloB_2;db_xref=COG:COG0491;gene=gloB_2;inference=ab initio prediction:Prodigal:002006,similar to AA sequence:UniProtKB:Q8ZRM2;locus_tag=GPLNCBAE_01055;product=Hydroxyacylglutathione hydrolase
GNAPS_n_2_L_768656	Prodigal:002006	CDS	266453	266839	.	+	0	ID=GPLNCBAE_01056;Name=yecN;db_xref=COG:COG3788;gene=yecN;inference=ab initio prediction:Prodigal:002006,similar to AA sequence:UniProtKB:P64515;locus_tag=GPLNCBAE_01056;product=Inner membrane protein YecN
GNAPS_n_2_L_768656	Prodigal:002006	CDS	266959	267645	.	+	0	ID=GPLNCBAE_01057;inference=ab initio prediction:Prodigal:002006;locus_tag=GPLNCBAE_01057;product=hypothetical protein
GNAPS_n_2_L_768656	Prodigal:002006	CDS	267953	268915	.	+	0	ID=GPLNCBAE_01058;eC_number=1.1.1.37;Name=mdh;db_xref=COG:COG0039;gene=mdh;inference=ab initio prediction:Prodigal:002006,similar to AA sequence:UniProtKB:A9W386;locus_tag=GPLNCBAE_01058;product=Malate dehydrogenase
GNAPS_n_2_L_768656	Prodigal:002006	CDS	269054	270250	.	+	0	ID=GPLNCBAE_01059;eC_number=6.2.1.5;Name=sucC_1;db_xref=COG:COG0045;gene=sucC_1;inference=ab initio prediction:Prodigal:002006,similar to AA sequence:UniProtKB:P80886;locus_tag=GPLNCBAE_01059;product=Succinate--CoA ligase [ADP-forming] subunit beta
GNAPS_n_2_L_768656	Prodigal:002006	CDS	270260	271144	.	+	0	ID=GPLNCBAE_01060;eC_number=6.2.1.5;Name=sucD_1;db_xref=COG:COG0074;gene=sucD_1;inference=ab initio prediction:Prodigal:002006,similar to AA sequence:UniProtKB:P0AGE9;locus_tag=GPLNCBAE_01060;product=Succinate--CoA ligase [ADP-forming] subunit alpha
GNAPS_n_2_L_768656	Prodigal:002006	CDS	271275	274265	.	+	0	ID=GPLNCBAE_01061;eC_number=1.2.4.2;Name=sucA;db_xref=COG:COG0567;gene=sucA;inference=ab initio prediction:Prodigal:002006,similar to AA sequence:UniProtKB:P0AFG3;locus_tag=GPLNCBAE_01061;product=2-oxoglutarate dehydrogenase E1 component
GNAPS_n_2_L_768656	Prodigal:002006	CDS	274328	275587	.	+	0	ID=GPLNCBAE_01062;eC_number=2.3.1.61;Name=sucB;db_xref=COG:COG0508;gene=sucB;inference=ab initio prediction:Prodigal:002006,similar to AA sequence:UniProtKB:P0AFG6;locus_tag=GPLNCBAE_01062;product=Dihydrolipoyllysine-residue succinyltransferase component of 2-oxoglutarate dehydrogenase complex
GNAPS_n_2_L_768656	Prodigal:002006	CDS	275612	276799	.	+	0	ID=GPLNCBAE_01063;inference=ab initio prediction:Prodigal:002006;locus_tag=GPLNCBAE_01063;product=hypothetical protein
GNAPS_n_2_L_768656	Prodigal:002006	CDS	276843	278249	.	+	0	ID=GPLNCBAE_01064;eC_number=1.8.1.4;Name=lpd3;db_xref=COG:COG1249;gene=lpd3;inference=ab initio prediction:Prodigal:002006,similar to AA sequence:UniProtKB:P31046;locus_tag=GPLNCBAE_01064;product=Dihydrolipoyl dehydrogenase 3
GNAPS_n_2_L_768656	Prodigal:002006	CDS	278363	279592	.	-	0	ID=GPLNCBAE_01065;Name=zapE;db_xref=COG:COG1485;gene=zapE;inference=ab initio prediction:Prodigal:002006,similar to AA sequence:UniProtKB:P64612;locus_tag=GPLNCBAE_01065;product=Cell division protein ZapE
GNAPS_n_2_L_768656	Prodigal:002006	CDS	279741	280205	.	-	0	ID=GPLNCBAE_01066;inference=ab initio prediction:Prodigal:002006;locus_tag=GPLNCBAE_01066;product=hypothetical protein
GNAPS_n_2_L_768656	Prodigal:002006	CDS	280445	282742	.	+	0	ID=GPLNCBAE_01067;eC_number=2.4.1.129;Name=mtgA_2;gene=mtgA_2;inference=ab initio prediction:Prodigal:002006,protein motif:HAMAP:MF_00766;locus_tag=GPLNCBAE_01067;product=Biosynthetic peptidoglycan transglycosylase
GNAPS_n_2_L_768656	Prodigal:002006	CDS	282754	283464	.	+	0	ID=GPLNCBAE_01068;inference=ab initio prediction:Prodigal:002006;locus_tag=GPLNCBAE_01068;product=hypothetical protein
GNAPS_n_2_L_768656	Prodigal:002006	CDS	283461	284072	.	+	0	ID=GPLNCBAE_01069;inference=ab initio prediction:Prodigal:002006;locus_tag=GPLNCBAE_01069;product=hypothetical protein
GNAPS_n_2_L_768656	Prodigal:002006	CDS	284076	284633	.	-	0	ID=GPLNCBAE_01070;eC_number=3.2.2.-;db_xref=COG:COG2094;inference=ab initio prediction:Prodigal:002006,similar to AA sequence:UniProtKB:P9WJP7;locus_tag=GPLNCBAE_01070;product=Putative 3-methyladenine DNA glycosylase
GNAPS_n_2_L_768656	Prodigal:002006	CDS	284642	285322	.	-	0	ID=GPLNCBAE_01071;eC_number=3.1.26.4;Name=rnhA;gene=rnhA;inference=ab initio prediction:Prodigal:002006,protein motif:HAMAP:MF_00042;locus_tag=GPLNCBAE_01071;product=Ribonuclease H
GNAPS_n_2_L_768656	Prodigal:002006	CDS	285366	286166	.	-	0	ID=GPLNCBAE_01072;inference=ab initio prediction:Prodigal:002006;locus_tag=GPLNCBAE_01072;product=hypothetical protein
GNAPS_n_2_L_768656	Prodigal:002006	CDS	286163	286378	.	-	0	ID=GPLNCBAE_01073;inference=ab initio prediction:Prodigal:002006;locus_tag=GPLNCBAE_01073;product=hypothetical protein
GNAPS_n_2_L_768656	Prodigal:002006	CDS	286452	286676	.	-	0	ID=GPLNCBAE_01074;inference=ab initio prediction:Prodigal:002006;locus_tag=GPLNCBAE_01074;product=hypothetical protein
GNAPS_n_2_L_768656	Prodigal:002006	CDS	286885	287181	.	+	0	ID=GPLNCBAE_01075;inference=ab initio prediction:Prodigal:002006;locus_tag=GPLNCBAE_01075;product=hypothetical protein
GNAPS_n_2_L_768656	Prodigal:002006	CDS	287233	288180	.	+	0	ID=GPLNCBAE_01076;eC_number=6.3.2.3;Name=gshB;db_xref=COG:COG0189;gene=gshB;inference=ab initio prediction:Prodigal:002006,similar to AA sequence:UniProtKB:P04425;locus_tag=GPLNCBAE_01076;product=Glutathione synthetase
GNAPS_n_2_L_768656	Prodigal:002006	CDS	288187	289788	.	-	0	ID=GPLNCBAE_01077;Name=nhaK_1;db_xref=COG:COG0025;gene=nhaK_1;inference=ab initio prediction:Prodigal:002006,similar to AA sequence:UniProtKB:O32212;locus_tag=GPLNCBAE_01077;product=Sodium%2C potassium%2C lithium and rubidium/H(+) antiporter
GNAPS_n_2_L_768656	Prodigal:002006	CDS	289869	291491	.	-	0	ID=GPLNCBAE_01078;Name=nhaK_2;db_xref=COG:COG0025;gene=nhaK_2;inference=ab initio prediction:Prodigal:002006,similar to AA sequence:UniProtKB:O32212;locus_tag=GPLNCBAE_01078;product=Sodium%2C potassium%2C lithium and rubidium/H(+) antiporter
GNAPS_n_2_L_768656	Prodigal:002006	CDS	291573	292013	.	-	0	ID=GPLNCBAE_01079;inference=ab initio prediction:Prodigal:002006;locus_tag=GPLNCBAE_01079;product=hypothetical protein
GNAPS_n_2_L_768656	Prodigal:002006	CDS	292140	292559	.	-	0	ID=GPLNCBAE_01080;inference=ab initio prediction:Prodigal:002006;locus_tag=GPLNCBAE_01080;product=hypothetical protein
GNAPS_n_2_L_768656	Prodigal:002006	CDS	292676	293359	.	-	0	ID=GPLNCBAE_01081;inference=ab initio prediction:Prodigal:002006;locus_tag=GPLNCBAE_01081;product=hypothetical protein
GNAPS_n_2_L_768656	Prodigal:002006	CDS	293467	294258	.	+	0	ID=GPLNCBAE_01082;eC_number=3.4.21.88;Name=lexA_1;db_xref=COG:COG1974;gene=lexA_1;inference=ab initio prediction:Prodigal:002006,similar to AA sequence:UniProtKB:Q9ZFA4;locus_tag=GPLNCBAE_01082;product=LexA repressor
GNAPS_n_2_L_768656	Prodigal:002006	CDS	294252	296534	.	-	0	ID=GPLNCBAE_01083;inference=ab initio prediction:Prodigal:002006;locus_tag=GPLNCBAE_01083;product=hypothetical protein
GNAPS_n_2_L_768656	Prodigal:002006	CDS	296703	298100	.	+	0	ID=GPLNCBAE_01084;eC_number=6.1.1.17;Name=gltX_1;gene=gltX_1;inference=ab initio prediction:Prodigal:002006,similar to AA sequence:UniProtKB:Q2SX36;locus_tag=GPLNCBAE_01084;product=Glutamate--tRNA ligase
GNAPS_n_2_L_768656	Prodigal:002006	CDS	298302	299591	.	+	0	ID=GPLNCBAE_01085;eC_number=2.3.3.16;Name=gltA;db_xref=COG:COG0372;gene=gltA;inference=ab initio prediction:Prodigal:002006,similar to AA sequence:UniProtKB:P14165;locus_tag=GPLNCBAE_01085;product=Citrate synthase
GNAPS_n_2_L_768656	Prodigal:002006	CDS	299662	300177	.	+	0	ID=GPLNCBAE_01086;inference=ab initio prediction:Prodigal:002006;locus_tag=GPLNCBAE_01086;product=hypothetical protein
GNAPS_n_2_L_768656	Prodigal:002006	CDS	300468	301274	.	+	0	ID=GPLNCBAE_01087;inference=ab initio prediction:Prodigal:002006;locus_tag=GPLNCBAE_01087;product=hypothetical protein
GNAPS_n_2_L_768656	Prodigal:002006	CDS	301534	301938	.	+	0	ID=GPLNCBAE_01088;eC_number=4.4.1.5;Name=gloA_1;db_xref=COG:COG0346;gene=gloA_1;inference=ab initio prediction:Prodigal:002006,similar to AA sequence:UniProtKB:P44638;locus_tag=GPLNCBAE_01088;product=Lactoylglutathione lyase
GNAPS_n_2_L_768656	Prodigal:002006	CDS	302093	305698	.	-	0	ID=GPLNCBAE_01089;eC_number=2.7.7.7;Name=dnaE1;gene=dnaE1;inference=ab initio prediction:Prodigal:002006,similar to AA sequence:UniProtKB:B8GWS6;locus_tag=GPLNCBAE_01089;product=DNA polymerase III subunit alpha
GNAPS_n_2_L_768656	Prodigal:002006	CDS	305792	305896	.	-	0	ID=GPLNCBAE_01090;inference=ab initio prediction:Prodigal:002006;locus_tag=GPLNCBAE_01090;product=hypothetical protein
GNAPS_n_2_L_768656	Prodigal:002006	CDS	306181	306999	.	+	0	ID=GPLNCBAE_01091;inference=ab initio prediction:Prodigal:002006;locus_tag=GPLNCBAE_01091;product=hypothetical protein
GNAPS_n_2_L_768656	Prodigal:002006	CDS	307095	307688	.	+	0	ID=GPLNCBAE_01092;inference=ab initio prediction:Prodigal:002006;locus_tag=GPLNCBAE_01092;product=hypothetical protein
GNAPS_n_2_L_768656	Prodigal:002006	CDS	308063	308302	.	+	0	ID=GPLNCBAE_01093;inference=ab initio prediction:Prodigal:002006;locus_tag=GPLNCBAE_01093;product=hypothetical protein
GNAPS_n_2_L_768656	Prodigal:002006	CDS	308369	309079	.	-	0	ID=GPLNCBAE_01094;eC_number=3.6.3.-;Name=lolD;db_xref=COG:COG1136;gene=lolD;inference=ab initio prediction:Prodigal:002006,similar to AA sequence:UniProtKB:P75957;locus_tag=GPLNCBAE_01094;product=Lipoprotein-releasing system ATP-binding protein LolD
GNAPS_n_2_L_768656	Prodigal:002006	CDS	309096	310400	.	-	0	ID=GPLNCBAE_01095;Name=lolE;db_xref=COG:COG4591;gene=lolE;inference=ab initio prediction:Prodigal:002006,similar to AA sequence:UniProtKB:P75958;locus_tag=GPLNCBAE_01095;product=Lipoprotein-releasing system transmembrane protein LolE
GNAPS_n_2_L_768656	Prodigal:002006	CDS	310707	312032	.	-	0	ID=GPLNCBAE_01096;eC_number=6.1.1.15;Name=proS;db_xref=COG:COG0442;gene=proS;inference=ab initio prediction:Prodigal:002006,similar to AA sequence:UniProtKB:Q6N5P6;locus_tag=GPLNCBAE_01096;product=Proline--tRNA ligase
GNAPS_n_2_L_768656	Prodigal:002006	CDS	312468	313799	.	-	0	ID=GPLNCBAE_01097;Name=fucP;db_xref=COG:COG0738;gene=fucP;inference=ab initio prediction:Prodigal:002006,similar to AA sequence:UniProtKB:P11551;locus_tag=GPLNCBAE_01097;product=L-fucose-proton symporter
GNAPS_n_2_L_768656	Prodigal:002006	CDS	314004	314339	.	-	0	ID=GPLNCBAE_01098;inference=ab initio prediction:Prodigal:002006;locus_tag=GPLNCBAE_01098;product=hypothetical protein
GNAPS_n_2_L_768656	Prodigal:002006	CDS	314344	314748	.	-	0	ID=GPLNCBAE_01099;eC_number=5.1.99.-;Name=epi;db_xref=COG:COG0346;gene=epi;inference=ab initio prediction:Prodigal:002006,similar to AA sequence:UniProtKB:Q3IZP4;locus_tag=GPLNCBAE_01099;product=Ethylmalonyl-CoA/methylmalonyl-CoA epimerase
GNAPS_n_2_L_768656	Prodigal:002006	CDS	314895	316568	.	-	0	ID=GPLNCBAE_01100;eC_number=3.1.-.-;Name=rnj;db_xref=COG:COG0595;gene=rnj;inference=ab initio prediction:Prodigal:002006,similar to AA sequence:UniProtKB:A0QVT2;locus_tag=GPLNCBAE_01100;product=Ribonuclease J
GNAPS_n_2_L_768656	Prodigal:002006	CDS	316587	317366	.	-	0	ID=GPLNCBAE_01101;eC_number=6.3.4.15;Name=birA;db_xref=COG:COG0340;gene=birA;inference=ab initio prediction:Prodigal:002006,similar to AA sequence:UniProtKB:P0CI75;locus_tag=GPLNCBAE_01101;product=Bifunctional ligase/repressor BirA
GNAPS_n_2_L_768656	Prodigal:002006	CDS	317371	318813	.	-	0	ID=GPLNCBAE_01102;eC_number=7.1.1.-;Name=nuoN;db_xref=COG:COG1007;gene=nuoN;inference=ab initio prediction:Prodigal:002006,similar to AA sequence:UniProtKB:A1B479;locus_tag=GPLNCBAE_01102;product=NADH-quinone oxidoreductase subunit N
GNAPS_n_2_L_768656	Prodigal:002006	CDS	318810	320345	.	-	0	ID=GPLNCBAE_01103;eC_number=7.1.1.-;Name=nuoM;db_xref=COG:COG1008;gene=nuoM;inference=ab initio prediction:Prodigal:002006,similar to AA sequence:UniProtKB:P9WIW5;locus_tag=GPLNCBAE_01103;product=NADH-quinone oxidoreductase subunit M
GNAPS_n_2_L_768656	Prodigal:002006	CDS	320345	322381	.	-	0	ID=GPLNCBAE_01104;eC_number=7.1.1.-;Name=nuoL;db_xref=COG:COG1009;gene=nuoL;inference=ab initio prediction:Prodigal:002006,similar to AA sequence:UniProtKB:P9WIW1;locus_tag=GPLNCBAE_01104;product=NADH-quinone oxidoreductase subunit L
GNAPS_n_2_L_768656	Prodigal:002006	CDS	322431	322736	.	-	0	ID=GPLNCBAE_01105;eC_number=7.1.1.-;Name=nuoK;db_xref=COG:COG0713;gene=nuoK;inference=ab initio prediction:Prodigal:002006,similar to AA sequence:UniProtKB:A1B482;locus_tag=GPLNCBAE_01105;product=NADH-quinone oxidoreductase subunit K
GNAPS_n_2_L_768656	Prodigal:002006	CDS	322742	323362	.	-	0	ID=GPLNCBAE_01106;eC_number=7.1.1.-;Name=nuoJ;db_xref=COG:COG0839;gene=nuoJ;inference=ab initio prediction:Prodigal:002006,similar to AA sequence:UniProtKB:P0AFE0;locus_tag=GPLNCBAE_01106;product=NADH-quinone oxidoreductase subunit J
GNAPS_n_2_L_768656	Prodigal:002006	CDS	323483	323971	.	-	0	ID=GPLNCBAE_01107;eC_number=7.1.1.-;Name=nuoI;db_xref=COG:COG1143;gene=nuoI;inference=ab initio prediction:Prodigal:002006,similar to AA sequence:UniProtKB:A1B486;locus_tag=GPLNCBAE_01107;product=NADH-quinone oxidoreductase subunit I
GNAPS_n_2_L_768656	Prodigal:002006	CDS	323997	325019	.	-	0	ID=GPLNCBAE_01108;eC_number=7.1.1.-;Name=nuoH;db_xref=COG:COG1005;gene=nuoH;inference=ab initio prediction:Prodigal:002006,similar to AA sequence:UniProtKB:P42032;locus_tag=GPLNCBAE_01108;product=NADH-quinone oxidoreductase subunit H
GNAPS_n_2_L_768656	Prodigal:002006	CDS	325027	327108	.	-	0	ID=GPLNCBAE_01109;eC_number=7.1.1.-;Name=nqo3;db_xref=COG:COG1034;gene=nqo3;inference=ab initio prediction:Prodigal:002006,similar to AA sequence:UniProtKB:P29915;locus_tag=GPLNCBAE_01109;product=NADH-quinone oxidoreductase chain 3
GNAPS_n_2_L_768656	Prodigal:002006	CDS	327143	328444	.	-	0	ID=GPLNCBAE_01110;eC_number=7.1.1.-;Name=nqo1;db_xref=COG:COG1894;gene=nqo1;inference=ab initio prediction:Prodigal:002006,similar to AA sequence:UniProtKB:P29913;locus_tag=GPLNCBAE_01110;product=NADH-quinone oxidoreductase chain 1
GNAPS_n_2_L_768656	Prodigal:002006	CDS	328449	329720	.	-	0	ID=GPLNCBAE_01111;inference=ab initio prediction:Prodigal:002006;locus_tag=GPLNCBAE_01111;product=hypothetical protein
GNAPS_n_2_L_768656	Prodigal:002006	CDS	329739	330929	.	-	0	ID=GPLNCBAE_01112;eC_number=7.1.1.-;Name=nuoD;db_xref=COG:COG0649;gene=nuoD;inference=ab initio prediction:Prodigal:002006,similar to AA sequence:UniProtKB:A1B495;locus_tag=GPLNCBAE_01112;product=NADH-quinone oxidoreductase subunit D
GNAPS_n_2_L_768656	Prodigal:002006	CDS	330939	331601	.	-	0	ID=GPLNCBAE_01113;eC_number=7.1.1.-;Name=nqo5;db_xref=COG:COG0852;gene=nqo5;inference=ab initio prediction:Prodigal:002006,similar to AA sequence:UniProtKB:P29917;locus_tag=GPLNCBAE_01113;product=NADH-quinone oxidoreductase chain 5
GNAPS_n_2_L_768656	Prodigal:002006	CDS	331607	332194	.	-	0	ID=GPLNCBAE_01114;eC_number=7.1.1.-;Name=nuoB;db_xref=COG:COG0377;gene=nuoB;inference=ab initio prediction:Prodigal:002006,similar to AA sequence:UniProtKB:A1B497;locus_tag=GPLNCBAE_01114;product=NADH-quinone oxidoreductase subunit B
GNAPS_n_2_L_768656	Prodigal:002006	CDS	332232	332597	.	-	0	ID=GPLNCBAE_01115;eC_number=7.1.1.-;Name=ndhC;gene=ndhC;inference=ab initio prediction:Prodigal:002006,similar to AA sequence:UniProtKB:P19045;locus_tag=GPLNCBAE_01115;product=NAD(P)H-quinone oxidoreductase subunit 3
GNAPS_n_2_L_768656	Aragorn:001002	tRNA	332966	333042	.	+	.	ID=GPLNCBAE_01116;inference=COORDINATES:profile:Aragorn:001002;locus_tag=GPLNCBAE_01116;product=tRNA-Asp(gtc)
GNAPS_n_2_L_768656	Prodigal:002006	CDS	333253	333756	.	+	0	ID=GPLNCBAE_01117;inference=ab initio prediction:Prodigal:002006;locus_tag=GPLNCBAE_01117;product=hypothetical protein
GNAPS_n_2_L_768656	Prodigal:002006	CDS	333837	334481	.	-	0	ID=GPLNCBAE_01118;db_xref=COG:COG0586;inference=ab initio prediction:Prodigal:002006,similar to AA sequence:UniProtKB:P9WP07;locus_tag=GPLNCBAE_01118;product=putative membrane protein
GNAPS_n_2_L_768656	Prodigal:002006	CDS	334552	334758	.	-	0	ID=GPLNCBAE_01119;inference=ab initio prediction:Prodigal:002006;locus_tag=GPLNCBAE_01119;product=hypothetical protein
GNAPS_n_2_L_768656	Prodigal:002006	CDS	334949	335068	.	+	0	ID=GPLNCBAE_01120;inference=ab initio prediction:Prodigal:002006;locus_tag=GPLNCBAE_01120;product=hypothetical protein
GNAPS_n_2_L_768656	Prodigal:002006	CDS	335065	335901	.	-	0	ID=GPLNCBAE_01121;inference=ab initio prediction:Prodigal:002006;locus_tag=GPLNCBAE_01121;product=hypothetical protein
GNAPS_n_2_L_768656	Prodigal:002006	CDS	335906	336604	.	-	0	ID=GPLNCBAE_01122;eC_number=3.6.1.1;Name=ppaX_2;db_xref=COG:COG0546;gene=ppaX_2;inference=ab initio prediction:Prodigal:002006,similar to AA sequence:UniProtKB:Q9JMQ2;locus_tag=GPLNCBAE_01122;product=Pyrophosphatase PpaX
GNAPS_n_2_L_768656	Prodigal:002006	CDS	336624	337085	.	-	0	ID=GPLNCBAE_01123;inference=ab initio prediction:Prodigal:002006;locus_tag=GPLNCBAE_01123;product=hypothetical protein
GNAPS_n_2_L_768656	Prodigal:002006	CDS	337236	338645	.	-	0	ID=GPLNCBAE_01124;inference=ab initio prediction:Prodigal:002006;locus_tag=GPLNCBAE_01124;product=hypothetical protein
GNAPS_n_2_L_768656	Prodigal:002006	CDS	338773	341229	.	-	0	ID=GPLNCBAE_01125;eC_number=1.2.4.1;Name=aceE_1;db_xref=COG:COG2609;gene=aceE_1;inference=ab initio prediction:Prodigal:002006,similar to AA sequence:UniProtKB:A0R0B0;locus_tag=GPLNCBAE_01125;product=Pyruvate dehydrogenase E1 component
GNAPS_n_2_L_768656	Prodigal:002006	CDS	341274	341747	.	+	0	ID=GPLNCBAE_01126;Name=decR_1;db_xref=COG:COG1522;gene=decR_1;inference=ab initio prediction:Prodigal:002006,similar to AA sequence:UniProtKB:P0ACJ5;locus_tag=GPLNCBAE_01126;product=DNA-binding transcriptional activator DecR
GNAPS_n_2_L_768656	Prodigal:002006	CDS	341846	343126	.	-	0	ID=GPLNCBAE_01127;Name=dnaK_2;db_xref=COG:COG0443;gene=dnaK_2;inference=ab initio prediction:Prodigal:002006,similar to AA sequence:UniProtKB:P19993;locus_tag=GPLNCBAE_01127;product=Chaperone protein DnaK
GNAPS_n_2_L_768656	Prodigal:002006	CDS	343217	344719	.	-	0	ID=GPLNCBAE_01128;eC_number=3.4.17.19;db_xref=COG:COG2317;inference=ab initio prediction:Prodigal:002006,similar to AA sequence:UniProtKB:Q5SLM3;locus_tag=GPLNCBAE_01128;product=Thermostable carboxypeptidase 1
GNAPS_n_2_L_768656	Prodigal:002006	CDS	344886	345359	.	+	0	ID=GPLNCBAE_01129;inference=ab initio prediction:Prodigal:002006;locus_tag=GPLNCBAE_01129;product=hypothetical protein
GNAPS_n_2_L_768656	Prodigal:002006	CDS	345371	345940	.	+	0	ID=GPLNCBAE_01130;Name=yxaF;gene=yxaF;inference=ab initio prediction:Prodigal:002006,similar to AA sequence:UniProtKB:P42105;locus_tag=GPLNCBAE_01130;product=putative HTH-type transcriptional regulator YxaF
GNAPS_n_2_L_768656	Prodigal:002006	CDS	345947	346825	.	-	0	ID=GPLNCBAE_01131;eC_number=1.1.1.65;Name=pdxI_1;gene=pdxI_1;inference=ab initio prediction:Prodigal:002006,similar to AA sequence:UniProtKB:P25906;locus_tag=GPLNCBAE_01131;product=Pyridoxine 4-dehydrogenase
GNAPS_n_2_L_768656	Prodigal:002006	CDS	346937	348250	.	-	0	ID=GPLNCBAE_01132;Name=rarA;db_xref=COG:COG2256;gene=rarA;inference=ab initio prediction:Prodigal:002006,similar to AA sequence:UniProtKB:P0AAZ4;locus_tag=GPLNCBAE_01132;product=Replication-associated recombination protein A
GNAPS_n_2_L_768656	Prodigal:002006	CDS	348312	349775	.	-	0	ID=GPLNCBAE_01133;eC_number=3.4.21.107;Name=degP_1;db_xref=COG:COG0265;gene=degP_1;inference=ab initio prediction:Prodigal:002006,similar to AA sequence:UniProtKB:P0C0V0;locus_tag=GPLNCBAE_01133;product=Periplasmic serine endoprotease DegP
GNAPS_n_2_L_768656	Prodigal:002006	CDS	349858	350727	.	-	0	ID=GPLNCBAE_01134;inference=ab initio prediction:Prodigal:002006;locus_tag=GPLNCBAE_01134;product=hypothetical protein
GNAPS_n_2_L_768656	Prodigal:002006	CDS	350863	351261	.	-	0	ID=GPLNCBAE_01135;inference=ab initio prediction:Prodigal:002006;locus_tag=GPLNCBAE_01135;product=hypothetical protein
GNAPS_n_2_L_768656	Prodigal:002006	CDS	351485	352750	.	-	0	ID=GPLNCBAE_01136;eC_number=2.4.1.250;Name=mshA_3;gene=mshA_3;inference=ab initio prediction:Prodigal:002006,protein motif:HAMAP:MF_01695;locus_tag=GPLNCBAE_01136;product=D-inositol-3-phosphate glycosyltransferase
GNAPS_n_2_L_768656	Prodigal:002006	CDS	352868	354169	.	+	0	ID=GPLNCBAE_01137;eC_number=2.4.1.250;Name=mshA_4;gene=mshA_4;inference=ab initio prediction:Prodigal:002006,protein motif:HAMAP:MF_01695;locus_tag=GPLNCBAE_01137;product=D-inositol-3-phosphate glycosyltransferase
GNAPS_n_2_L_768656	Prodigal:002006	CDS	354222	354413	.	+	0	ID=GPLNCBAE_01138;inference=ab initio prediction:Prodigal:002006;locus_tag=GPLNCBAE_01138;product=hypothetical protein
GNAPS_n_2_L_768656	Prodigal:002006	CDS	354426	356852	.	-	0	ID=GPLNCBAE_01139;inference=ab initio prediction:Prodigal:002006;locus_tag=GPLNCBAE_01139;product=hypothetical protein
GNAPS_n_2_L_768656	Prodigal:002006	CDS	356969	358663	.	-	0	ID=GPLNCBAE_01140;eC_number=1.3.8.12;Name=mcd_2;db_xref=COG:COG1960;gene=mcd_2;inference=ab initio prediction:Prodigal:002006,similar to AA sequence:UniProtKB:D3JV03;locus_tag=GPLNCBAE_01140;product=(2S)-methylsuccinyl-CoA dehydrogenase
GNAPS_n_2_L_768656	Prodigal:002006	CDS	358789	359670	.	-	0	ID=GPLNCBAE_01141;inference=ab initio prediction:Prodigal:002006;locus_tag=GPLNCBAE_01141;product=hypothetical protein
GNAPS_n_2_L_768656	Prodigal:002006	CDS	359840	360733	.	+	0	ID=GPLNCBAE_01142;inference=ab initio prediction:Prodigal:002006;locus_tag=GPLNCBAE_01142;product=hypothetical protein
GNAPS_n_2_L_768656	Prodigal:002006	CDS	361113	362903	.	-	0	ID=GPLNCBAE_01143;eC_number=7.5.2.3;Name=ndvA;gene=ndvA;inference=ab initio prediction:Prodigal:002006,similar to AA sequence:UniProtKB:Q2YQ73;locus_tag=GPLNCBAE_01143;product=Beta-(1-->2)glucan export ATP-binding/permease protein NdvA
GNAPS_n_2_L_768656	Prodigal:002006	CDS	363161	363934	.	+	0	ID=GPLNCBAE_01144;Name=pomA;db_xref=COG:COG1291;gene=pomA;inference=ab initio prediction:Prodigal:002006,similar to AA sequence:UniProtKB:O06873;locus_tag=GPLNCBAE_01144;product=Chemotaxis protein PomA
GNAPS_n_2_L_768656	Prodigal:002006	CDS	364171	365427	.	-	0	ID=GPLNCBAE_01145;eC_number=1.8.2.3;Name=fccB;db_xref=COG:COG0446;gene=fccB;inference=ab initio prediction:Prodigal:002006,similar to AA sequence:UniProtKB:Q06530;locus_tag=GPLNCBAE_01145;product=Sulfide dehydrogenase [flavocytochrome c] flavoprotein chain
GNAPS_n_2_L_768656	Prodigal:002006	CDS	365424	365750	.	-	0	ID=GPLNCBAE_01146;inference=ab initio prediction:Prodigal:002006;locus_tag=GPLNCBAE_01146;product=hypothetical protein
GNAPS_n_2_L_768656	Prodigal:002006	CDS	365859	366371	.	-	0	ID=GPLNCBAE_01147;inference=ab initio prediction:Prodigal:002006;locus_tag=GPLNCBAE_01147;product=hypothetical protein
GNAPS_n_2_L_768656	Prodigal:002006	CDS	366479	367435	.	-	0	ID=GPLNCBAE_01148;eC_number=2.1.3.3;Name=argF;db_xref=COG:COG0078;gene=argF;inference=ab initio prediction:Prodigal:002006,similar to AA sequence:UniProtKB:P11724;locus_tag=GPLNCBAE_01148;product=Ornithine carbamoyltransferase%2C anabolic
GNAPS_n_2_L_768656	Prodigal:002006	CDS	367588	368820	.	-	0	ID=GPLNCBAE_01149;eC_number=2.6.1.11;Name=aruC;db_xref=COG:COG4992;gene=aruC;inference=ab initio prediction:Prodigal:002006,similar to AA sequence:UniProtKB:O30508;locus_tag=GPLNCBAE_01149;product=Succinylornithine transaminase/acetylornithine aminotransferase
GNAPS_n_2_L_768656	Prodigal:002006	CDS	368996	369469	.	+	0	ID=GPLNCBAE_01150;inference=ab initio prediction:Prodigal:002006;locus_tag=GPLNCBAE_01150;product=hypothetical protein
GNAPS_n_2_L_768656	Prodigal:002006	CDS	369472	370218	.	+	0	ID=GPLNCBAE_01151;inference=ab initio prediction:Prodigal:002006;locus_tag=GPLNCBAE_01151;product=hypothetical protein
GNAPS_n_2_L_768656	Prodigal:002006	CDS	370294	370737	.	-	0	ID=GPLNCBAE_01152;inference=ab initio prediction:Prodigal:002006;locus_tag=GPLNCBAE_01152;product=hypothetical protein
GNAPS_n_2_L_768656	Prodigal:002006	CDS	370872	372149	.	-	0	ID=GPLNCBAE_01153;inference=ab initio prediction:Prodigal:002006;locus_tag=GPLNCBAE_01153;product=hypothetical protein
GNAPS_n_2_L_768656	Prodigal:002006	CDS	372162	373034	.	-	0	ID=GPLNCBAE_01154;inference=ab initio prediction:Prodigal:002006;locus_tag=GPLNCBAE_01154;product=hypothetical protein
GNAPS_n_2_L_768656	Prodigal:002006	CDS	373174	373479	.	+	0	ID=GPLNCBAE_01155;inference=ab initio prediction:Prodigal:002006;locus_tag=GPLNCBAE_01155;product=hypothetical protein
GNAPS_n_2_L_768656	Prodigal:002006	CDS	373476	373655	.	+	0	ID=GPLNCBAE_01156;inference=ab initio prediction:Prodigal:002006;locus_tag=GPLNCBAE_01156;product=hypothetical protein
GNAPS_n_2_L_768656	Prodigal:002006	CDS	373730	374464	.	+	0	ID=GPLNCBAE_01157;inference=ab initio prediction:Prodigal:002006;locus_tag=GPLNCBAE_01157;product=hypothetical protein
GNAPS_n_2_L_768656	Prodigal:002006	CDS	374616	375056	.	+	0	ID=GPLNCBAE_01158;inference=ab initio prediction:Prodigal:002006;locus_tag=GPLNCBAE_01158;product=hypothetical protein
GNAPS_n_2_L_768656	Prodigal:002006	CDS	375226	375672	.	+	0	ID=GPLNCBAE_01159;eC_number=3.1.2.28;inference=ab initio prediction:Prodigal:002006,protein motif:HAMAP:MF_02101;locus_tag=GPLNCBAE_01159;product=1%2C4-dihydroxy-2-naphthoyl-CoA hydrolase
GNAPS_n_2_L_768656	Prodigal:002006	CDS	375674	376291	.	-	0	ID=GPLNCBAE_01160;Name=ligF_1;gene=ligF_1;inference=ab initio prediction:Prodigal:002006,similar to AA sequence:UniProtKB:P30347;locus_tag=GPLNCBAE_01160;product=Protein LigF
GNAPS_n_2_L_768656	Prodigal:002006	CDS	376385	377029	.	-	0	ID=GPLNCBAE_01161;inference=ab initio prediction:Prodigal:002006;locus_tag=GPLNCBAE_01161;product=hypothetical protein
GNAPS_n_2_L_768656	Prodigal:002006	CDS	377345	378070	.	+	0	ID=GPLNCBAE_01162;Name=tolQ_1;db_xref=COG:COG0811;gene=tolQ_1;inference=ab initio prediction:Prodigal:002006,similar to AA sequence:UniProtKB:P0ABU9;locus_tag=GPLNCBAE_01162;product=Tol-Pal system protein TolQ
GNAPS_n_2_L_768656	Prodigal:002006	CDS	378099	378542	.	+	0	ID=GPLNCBAE_01163;Name=exbD_1;db_xref=COG:COG0848;gene=exbD_1;inference=ab initio prediction:Prodigal:002006,similar to AA sequence:UniProtKB:P0ABV2;locus_tag=GPLNCBAE_01163;product=Biopolymer transport protein ExbD
GNAPS_n_2_L_768656	Prodigal:002006	CDS	378558	379826	.	+	0	ID=GPLNCBAE_01164;inference=ab initio prediction:Prodigal:002006;locus_tag=GPLNCBAE_01164;product=hypothetical protein
GNAPS_n_2_L_768656	Prodigal:002006	CDS	379902	381227	.	+	0	ID=GPLNCBAE_01165;Name=tolB;db_xref=COG:COG0823;gene=tolB;inference=ab initio prediction:Prodigal:002006,similar to AA sequence:UniProtKB:Q83F59;locus_tag=GPLNCBAE_01165;product=Tol-Pal system protein TolB
GNAPS_n_2_L_768656	Prodigal:002006	CDS	381271	382500	.	-	0	ID=GPLNCBAE_01166;Name=entS_1;gene=entS_1;inference=ab initio prediction:Prodigal:002006,protein motif:HAMAP:MF_01436;locus_tag=GPLNCBAE_01166;product=Enterobactin exporter EntS
GNAPS_n_2_L_768656	Prodigal:002006	CDS	382518	383747	.	-	0	ID=GPLNCBAE_01167;Name=entS_2;gene=entS_2;inference=ab initio prediction:Prodigal:002006,protein motif:HAMAP:MF_01436;locus_tag=GPLNCBAE_01167;product=Enterobactin exporter EntS
GNAPS_n_2_L_768656	Prodigal:002006	CDS	383857	385188	.	+	0	ID=GPLNCBAE_01168;eC_number=4.6.1.1;Name=cyaA;db_xref=COG:COG2114;gene=cyaA;inference=ab initio prediction:Prodigal:002006,similar to AA sequence:UniProtKB:P40137;locus_tag=GPLNCBAE_01168;product=Adenylate cyclase 1
GNAPS_n_2_L_768656	Prodigal:002006	CDS	385262	385543	.	-	0	ID=GPLNCBAE_01169;inference=ab initio prediction:Prodigal:002006;locus_tag=GPLNCBAE_01169;product=hypothetical protein
GNAPS_n_2_L_768656	Prodigal:002006	CDS	385903	386106	.	+	0	ID=GPLNCBAE_01170;inference=ab initio prediction:Prodigal:002006;locus_tag=GPLNCBAE_01170;product=hypothetical protein
GNAPS_n_2_L_768656	Prodigal:002006	CDS	386128	386238	.	-	0	ID=GPLNCBAE_01171;inference=ab initio prediction:Prodigal:002006;locus_tag=GPLNCBAE_01171;product=hypothetical protein
GNAPS_n_2_L_768656	Prodigal:002006	CDS	386352	389795	.	-	0	ID=GPLNCBAE_01172;Name=smc_1;gene=smc_1;inference=ab initio prediction:Prodigal:002006,protein motif:HAMAP:MF_01894;locus_tag=GPLNCBAE_01172;product=Chromosome partition protein Smc
GNAPS_n_2_L_768656	Prodigal:002006	CDS	390036	390470	.	+	0	ID=GPLNCBAE_01173;inference=ab initio prediction:Prodigal:002006;locus_tag=GPLNCBAE_01173;product=hypothetical protein
GNAPS_n_2_L_768656	Prodigal:002006	CDS	390599	390832	.	-	0	ID=GPLNCBAE_01174;inference=ab initio prediction:Prodigal:002006;locus_tag=GPLNCBAE_01174;product=hypothetical protein
GNAPS_n_2_L_768656	Prodigal:002006	CDS	391000	391539	.	+	0	ID=GPLNCBAE_01175;eC_number=4.2.1.147;Name=fae_2;db_xref=COG:COG1795;gene=fae_2;inference=ab initio prediction:Prodigal:002006,similar to AA sequence:UniProtKB:Q9FA38;locus_tag=GPLNCBAE_01175;product=5%2C6%2C7%2C8-tetrahydromethanopterin hydro-lyase
GNAPS_n_2_L_768656	Prodigal:002006	CDS	391533	392756	.	-	0	ID=GPLNCBAE_01176;inference=ab initio prediction:Prodigal:002006;locus_tag=GPLNCBAE_01176;product=hypothetical protein
GNAPS_n_2_L_768656	Prodigal:002006	CDS	392830	394731	.	-	0	ID=GPLNCBAE_01177;eC_number=3.6.3.-;db_xref=COG:COG1132;inference=ab initio prediction:Prodigal:002006,similar to AA sequence:UniProtKB:Q99T13;locus_tag=GPLNCBAE_01177;product=Putative multidrug export ATP-binding/permease protein
GNAPS_n_2_L_768656	Prodigal:002006	CDS	394916	395812	.	+	0	ID=GPLNCBAE_01178;Name=cbpA_1;db_xref=COG:COG2214;gene=cbpA_1;inference=ab initio prediction:Prodigal:002006,similar to AA sequence:UniProtKB:P36659;locus_tag=GPLNCBAE_01178;product=Curved DNA-binding protein
GNAPS_n_2_L_768656	Prodigal:002006	CDS	395815	396093	.	+	0	ID=GPLNCBAE_01179;inference=ab initio prediction:Prodigal:002006;locus_tag=GPLNCBAE_01179;product=hypothetical protein
GNAPS_n_2_L_768656	Prodigal:002006	CDS	396239	396688	.	+	0	ID=GPLNCBAE_01180;eC_number=2.1.1.207;Name=trmL;db_xref=COG:COG0219;gene=trmL;inference=ab initio prediction:Prodigal:002006,similar to AA sequence:UniProtKB:P0AGJ7;locus_tag=GPLNCBAE_01180;product=tRNA (cytidine(34)-2'-O)-methyltransferase
GNAPS_n_2_L_768656	Prodigal:002006	CDS	396685	398067	.	-	0	ID=GPLNCBAE_01181;eC_number=3.5.1.18;Name=dapE_1;db_xref=COG:COG0624;gene=dapE_1;inference=ab initio prediction:Prodigal:002006,similar to AA sequence:UniProtKB:Q9JYL2;locus_tag=GPLNCBAE_01181;product=Succinyl-diaminopimelate desuccinylase
GNAPS_n_2_L_768656	Prodigal:002006	CDS	398221	398745	.	+	0	ID=GPLNCBAE_01182;eC_number=1.2.99.6;Name=paoA_1;db_xref=COG:COG2080;gene=paoA_1;inference=ab initio prediction:Prodigal:002006,similar to AA sequence:UniProtKB:P77165;locus_tag=GPLNCBAE_01182;product=Aldehyde oxidoreductase iron-sulfur-binding subunit PaoA
GNAPS_n_2_L_768656	Prodigal:002006	CDS	398742	399755	.	+	0	ID=GPLNCBAE_01183;eC_number=1.2.99.6;Name=paoB_1;db_xref=COG:COG1319;gene=paoB_1;inference=ab initio prediction:Prodigal:002006,similar to AA sequence:UniProtKB:P77324;locus_tag=GPLNCBAE_01183;product=Aldehyde oxidoreductase FAD-binding subunit PaoB
GNAPS_n_2_L_768656	Prodigal:002006	CDS	399767	402025	.	+	0	ID=GPLNCBAE_01184;eC_number=1.2.99.6;Name=paoC_1;db_xref=COG:COG1529;gene=paoC_1;inference=ab initio prediction:Prodigal:002006,similar to AA sequence:UniProtKB:P77489;locus_tag=GPLNCBAE_01184;product=Aldehyde oxidoreductase molybdenum-binding subunit PaoC
GNAPS_n_2_L_768656	Prodigal:002006	CDS	402153	402521	.	+	0	ID=GPLNCBAE_01185;Name=crcB;db_xref=COG:COG0239;gene=crcB;inference=ab initio prediction:Prodigal:002006,similar to AA sequence:UniProtKB:P37002;locus_tag=GPLNCBAE_01185;product=Putative fluoride ion transporter CrcB
GNAPS_n_2_L_768656	Prodigal:002006	CDS	402531	402965	.	+	0	ID=GPLNCBAE_01186;inference=ab initio prediction:Prodigal:002006;locus_tag=GPLNCBAE_01186;product=hypothetical protein
GNAPS_n_2_L_768656	Prodigal:002006	CDS	402965	403630	.	+	0	ID=GPLNCBAE_01187;eC_number=3.4.13.22;Name=vanX;gene=vanX;inference=ab initio prediction:Prodigal:002006,similar to AA sequence:UniProtKB:Q06241;locus_tag=GPLNCBAE_01187;product=D-alanyl-D-alanine dipeptidase
GNAPS_n_2_L_768656	Prodigal:002006	CDS	403799	404056	.	+	0	ID=GPLNCBAE_01188;inference=ab initio prediction:Prodigal:002006;locus_tag=GPLNCBAE_01188;product=hypothetical protein
GNAPS_n_2_L_768656	Prodigal:002006	CDS	404053	404379	.	+	0	ID=GPLNCBAE_01189;inference=ab initio prediction:Prodigal:002006;locus_tag=GPLNCBAE_01189;product=hypothetical protein
GNAPS_n_2_L_768656	Prodigal:002006	CDS	404387	405625	.	-	0	ID=GPLNCBAE_01190;eC_number=6.3.5.7;Name=gatA_1;gene=gatA_1;inference=ab initio prediction:Prodigal:002006,similar to AA sequence:UniProtKB:P63489;locus_tag=GPLNCBAE_01190;product=Glutamyl-tRNA(Gln) amidotransferase subunit A
GNAPS_n_2_L_768656	Prodigal:002006	CDS	405739	406692	.	+	0	ID=GPLNCBAE_01191;inference=ab initio prediction:Prodigal:002006;locus_tag=GPLNCBAE_01191;product=hypothetical protein
GNAPS_n_2_L_768656	Prodigal:002006	CDS	406844	407326	.	+	0	ID=GPLNCBAE_01192;inference=ab initio prediction:Prodigal:002006;locus_tag=GPLNCBAE_01192;product=hypothetical protein
GNAPS_n_2_L_768656	Prodigal:002006	CDS	407326	408000	.	+	0	ID=GPLNCBAE_01193;inference=ab initio prediction:Prodigal:002006;locus_tag=GPLNCBAE_01193;product=hypothetical protein
GNAPS_n_2_L_768656	Prodigal:002006	CDS	408090	408533	.	+	0	ID=GPLNCBAE_01194;inference=ab initio prediction:Prodigal:002006;locus_tag=GPLNCBAE_01194;product=hypothetical protein
GNAPS_n_2_L_768656	Prodigal:002006	CDS	408614	409405	.	+	0	ID=GPLNCBAE_01195;eC_number=2.1.1.266;Name=rlmJ;db_xref=COG:COG2961;gene=rlmJ;inference=ab initio prediction:Prodigal:002006,similar to AA sequence:UniProtKB:P37634;locus_tag=GPLNCBAE_01195;product=Ribosomal RNA large subunit methyltransferase J
GNAPS_n_2_L_768656	Prodigal:002006	CDS	409409	410842	.	-	0	ID=GPLNCBAE_01196;eC_number=1.-.-.-;db_xref=COG:COG0277;inference=ab initio prediction:Prodigal:002006,similar to AA sequence:UniProtKB:P9WIT1;locus_tag=GPLNCBAE_01196;product=putative FAD-linked oxidoreductase
GNAPS_n_2_L_768656	Aragorn:001002	tRNA	411034	411120	.	-	.	ID=GPLNCBAE_01197;inference=COORDINATES:profile:Aragorn:001002;locus_tag=GPLNCBAE_01197;product=tRNA-Ser(aga)
GNAPS_n_2_L_768656	Prodigal:002006	CDS	411149	411508	.	+	0	ID=GPLNCBAE_01198;Name=cycA_1;gene=cycA_1;inference=ab initio prediction:Prodigal:002006,similar to AA sequence:UniProtKB:P00083;locus_tag=GPLNCBAE_01198;product=Cytochrome c2
GNAPS_n_2_L_768656	Prodigal:002006	CDS	411616	412098	.	-	0	ID=GPLNCBAE_01199;Name=ohrR_1;gene=ohrR_1;inference=ab initio prediction:Prodigal:002006,similar to AA sequence:UniProtKB:O34777;locus_tag=GPLNCBAE_01199;product=Organic hydroperoxide resistance transcriptional regulator
GNAPS_n_2_L_768656	Prodigal:002006	CDS	412447	413094	.	+	0	ID=GPLNCBAE_01200;inference=ab initio prediction:Prodigal:002006;locus_tag=GPLNCBAE_01200;product=hypothetical protein
GNAPS_n_2_L_768656	Prodigal:002006	CDS	413264	415219	.	+	0	ID=GPLNCBAE_01201;inference=ab initio prediction:Prodigal:002006;locus_tag=GPLNCBAE_01201;product=hypothetical protein
GNAPS_n_2_L_768656	Prodigal:002006	CDS	415223	416524	.	-	0	ID=GPLNCBAE_01202;inference=ab initio prediction:Prodigal:002006,similar to AA sequence:UniProtKB:P37908;locus_tag=GPLNCBAE_01202;note=UPF0053 inner membrane protein YfjD;product=hypothetical protein
GNAPS_n_2_L_768656	Prodigal:002006	CDS	416684	418132	.	-	0	ID=GPLNCBAE_01203;eC_number=2.7.-.-;Name=sasA_8;gene=sasA_8;inference=ab initio prediction:Prodigal:002006,protein motif:HAMAP:MF_01837;locus_tag=GPLNCBAE_01203;product=Adaptive-response sensory-kinase SasA
GNAPS_n_2_L_768656	Prodigal:002006	CDS	418129	418866	.	-	0	ID=GPLNCBAE_01204;Name=ompR_2;gene=ompR_2;inference=ab initio prediction:Prodigal:002006,similar to AA sequence:UniProtKB:P0AA16;locus_tag=GPLNCBAE_01204;product=Transcriptional regulatory protein OmpR
GNAPS_n_2_L_768656	Prodigal:002006	CDS	419102	419383	.	+	0	ID=GPLNCBAE_01205;Name=ubiK;gene=ubiK;inference=ab initio prediction:Prodigal:002006,protein motif:HAMAP:MF_02216;locus_tag=GPLNCBAE_01205;product=Ubiquinone biosynthesis accessory factor UbiK
GNAPS_n_2_L_768656	Prodigal:002006	CDS	419658	420164	.	+	0	ID=GPLNCBAE_01206;inference=ab initio prediction:Prodigal:002006;locus_tag=GPLNCBAE_01206;product=hypothetical protein
GNAPS_n_2_L_768656	Prodigal:002006	CDS	420172	420999	.	+	0	ID=GPLNCBAE_01207;eC_number=1.5.1.2;Name=proC_1;db_xref=COG:COG0345;gene=proC_1;inference=ab initio prediction:Prodigal:002006,similar to AA sequence:UniProtKB:P22008;locus_tag=GPLNCBAE_01207;product=Pyrroline-5-carboxylate reductase
GNAPS_n_2_L_768656	Prodigal:002006	CDS	421079	421804	.	+	0	ID=GPLNCBAE_01208;inference=ab initio prediction:Prodigal:002006;locus_tag=GPLNCBAE_01208;product=hypothetical protein
GNAPS_n_2_L_768656	Prodigal:002006	CDS	421811	422059	.	-	0	ID=GPLNCBAE_01209;inference=ab initio prediction:Prodigal:002006;locus_tag=GPLNCBAE_01209;product=hypothetical protein
GNAPS_n_2_L_768656	Prodigal:002006	CDS	422214	422636	.	-	0	ID=GPLNCBAE_01210;inference=ab initio prediction:Prodigal:002006;locus_tag=GPLNCBAE_01210;product=hypothetical protein
GNAPS_n_2_L_768656	Prodigal:002006	CDS	422708	423805	.	+	0	ID=GPLNCBAE_01211;eC_number=4.1.99.22;Name=moaA_1;db_xref=COG:COG2896;gene=moaA_1;inference=ab initio prediction:Prodigal:002006,similar to AA sequence:UniProtKB:P69848;locus_tag=GPLNCBAE_01211;product=GTP 3'%2C8-cyclase
GNAPS_n_2_L_768656	Prodigal:002006	CDS	423816	424430	.	-	0	ID=GPLNCBAE_01212;inference=ab initio prediction:Prodigal:002006;locus_tag=GPLNCBAE_01212;product=hypothetical protein
GNAPS_n_2_L_768656	Prodigal:002006	CDS	424570	425436	.	+	0	ID=GPLNCBAE_01213;eC_number=1.1.1.60;Name=glxR_3;db_xref=COG:COG2084;gene=glxR_3;inference=ab initio prediction:Prodigal:002006,similar to AA sequence:UniProtKB:P77161;locus_tag=GPLNCBAE_01213;product=2-hydroxy-3-oxopropionate reductase
GNAPS_n_2_L_768656	Prodigal:002006	CDS	425414	426370	.	-	0	ID=GPLNCBAE_01214;eC_number=2.5.1.75;Name=miaA;db_xref=COG:COG0324;gene=miaA;inference=ab initio prediction:Prodigal:002006,similar to AA sequence:UniProtKB:P16384;locus_tag=GPLNCBAE_01214;product=tRNA dimethylallyltransferase
GNAPS_n_2_L_768656	Prodigal:002006	CDS	426396	427292	.	+	0	ID=GPLNCBAE_01215;inference=ab initio prediction:Prodigal:002006;locus_tag=GPLNCBAE_01215;product=hypothetical protein
GNAPS_n_2_L_768656	Prodigal:002006	CDS	427362	428912	.	-	0	ID=GPLNCBAE_01216;eC_number=3.4.21.107;Name=degP_2;db_xref=COG:COG0265;gene=degP_2;inference=ab initio prediction:Prodigal:002006,similar to AA sequence:UniProtKB:P0C0V0;locus_tag=GPLNCBAE_01216;product=Periplasmic serine endoprotease DegP
GNAPS_n_2_L_768656	Prodigal:002006	CDS	429002	429910	.	-	0	ID=GPLNCBAE_01217;Name=hflC;db_xref=COG:COG0330;gene=hflC;inference=ab initio prediction:Prodigal:002006,similar to AA sequence:UniProtKB:P0ABC3;locus_tag=GPLNCBAE_01217;product=Modulator of FtsH protease HflC
GNAPS_n_2_L_768656	Prodigal:002006	CDS	429907	431082	.	-	0	ID=GPLNCBAE_01218;Name=hflK;db_xref=COG:COG0330;gene=hflK;inference=ab initio prediction:Prodigal:002006,similar to AA sequence:UniProtKB:P0ABC7;locus_tag=GPLNCBAE_01218;product=Modulator of FtsH protease HflK
GNAPS_n_2_L_768656	Prodigal:002006	CDS	431563	432249	.	+	0	ID=GPLNCBAE_01219;inference=ab initio prediction:Prodigal:002006;locus_tag=GPLNCBAE_01219;product=hypothetical protein
GNAPS_n_2_L_768656	Prodigal:002006	CDS	432253	433107	.	-	0	ID=GPLNCBAE_01220;eC_number=2.1.1.45;Name=thyA;db_xref=COG:COG0207;gene=thyA;inference=ab initio prediction:Prodigal:002006,similar to AA sequence:UniProtKB:P67042;locus_tag=GPLNCBAE_01220;product=Thymidylate synthase
GNAPS_n_2_L_768656	Prodigal:002006	CDS	433124	433999	.	-	0	ID=GPLNCBAE_01221;inference=ab initio prediction:Prodigal:002006;locus_tag=GPLNCBAE_01221;product=hypothetical protein
GNAPS_n_2_L_768656	Aragorn:001002	tmRNA	434022	434383	.	+	.	ID=GPLNCBAE_01222;Name=ssrA;gene=ssrA;inference=COORDINATES:profile:Aragorn:001002;locus_tag=GPLNCBAE_01222;product=transfer-messenger RNA%2C SsrA
GNAPS_n_2_L_768656	Prodigal:002006	CDS	434440	435081	.	+	0	ID=GPLNCBAE_01223;inference=ab initio prediction:Prodigal:002006;locus_tag=GPLNCBAE_01223;product=hypothetical protein
GNAPS_n_2_L_768656	Prodigal:002006	CDS	435124	435504	.	-	0	ID=GPLNCBAE_01224;inference=ab initio prediction:Prodigal:002006;locus_tag=GPLNCBAE_01224;product=hypothetical protein
GNAPS_n_2_L_768656	Prodigal:002006	CDS	435549	437012	.	-	0	ID=GPLNCBAE_01225;inference=ab initio prediction:Prodigal:002006;locus_tag=GPLNCBAE_01225;product=hypothetical protein
GNAPS_n_2_L_768656	Prodigal:002006	CDS	437105	438529	.	+	0	ID=GPLNCBAE_01226;eC_number=4.2.1.2;Name=fumC;db_xref=COG:COG0114;gene=fumC;inference=ab initio prediction:Prodigal:002006,similar to AA sequence:UniProtKB:Q92PB6;locus_tag=GPLNCBAE_01226;product=Fumarate hydratase class II
GNAPS_n_2_L_768656	Prodigal:002006	CDS	438590	438778	.	+	0	ID=GPLNCBAE_01227;inference=ab initio prediction:Prodigal:002006;locus_tag=GPLNCBAE_01227;product=hypothetical protein
GNAPS_n_2_L_768656	Prodigal:002006	CDS	438775	439038	.	+	0	ID=GPLNCBAE_01228;inference=ab initio prediction:Prodigal:002006;locus_tag=GPLNCBAE_01228;product=hypothetical protein
GNAPS_n_2_L_768656	Prodigal:002006	CDS	439164	440861	.	+	0	ID=GPLNCBAE_01229;inference=ab initio prediction:Prodigal:002006;locus_tag=GPLNCBAE_01229;product=hypothetical protein
GNAPS_n_2_L_768656	Prodigal:002006	CDS	440920	442554	.	-	0	ID=GPLNCBAE_01230;inference=ab initio prediction:Prodigal:002006;locus_tag=GPLNCBAE_01230;product=hypothetical protein
GNAPS_n_2_L_768656	Prodigal:002006	CDS	442683	443474	.	-	0	ID=GPLNCBAE_01231;inference=ab initio prediction:Prodigal:002006;locus_tag=GPLNCBAE_01231;product=hypothetical protein
GNAPS_n_2_L_768656	Prodigal:002006	CDS	443559	444563	.	+	0	ID=GPLNCBAE_01232;inference=ab initio prediction:Prodigal:002006;locus_tag=GPLNCBAE_01232;product=hypothetical protein
GNAPS_n_2_L_768656	Prodigal:002006	CDS	444614	446008	.	-	0	ID=GPLNCBAE_01233;Name=lutA_1;gene=lutA_1;inference=ab initio prediction:Prodigal:002006,protein motif:HAMAP:MF_02105;locus_tag=GPLNCBAE_01233;product=Lactate utilization protein A
GNAPS_n_2_L_768656	Prodigal:002006	CDS	446028	447215	.	-	0	ID=GPLNCBAE_01234;inference=ab initio prediction:Prodigal:002006;locus_tag=GPLNCBAE_01234;product=hypothetical protein
GNAPS_n_2_L_768656	Prodigal:002006	CDS	447345	448793	.	-	0	ID=GPLNCBAE_01235;Name=murJ_2;gene=murJ_2;inference=ab initio prediction:Prodigal:002006,protein motif:HAMAP:MF_02078;locus_tag=GPLNCBAE_01235;product=lipid II flippase MurJ
GNAPS_n_2_L_768656	Prodigal:002006	CDS	448907	449302	.	-	0	ID=GPLNCBAE_01236;inference=ab initio prediction:Prodigal:002006;locus_tag=GPLNCBAE_01236;product=hypothetical protein
GNAPS_n_2_L_768656	Prodigal:002006	CDS	449385	450245	.	+	0	ID=GPLNCBAE_01237;eC_number=1.6.5.2;Name=qorB;db_xref=COG:COG0702;gene=qorB;inference=ab initio prediction:Prodigal:002006,similar to AA sequence:UniProtKB:P39315;locus_tag=GPLNCBAE_01237;product=Quinone oxidoreductase 2
GNAPS_n_2_L_768656	Prodigal:002006	CDS	450295	451302	.	-	0	ID=GPLNCBAE_01238;Name=corA_1;db_xref=COG:COG0598;gene=corA_1;inference=ab initio prediction:Prodigal:002006,similar to AA sequence:UniProtKB:P0ABI4;locus_tag=GPLNCBAE_01238;product=Magnesium transport protein CorA
GNAPS_n_2_L_768656	Prodigal:002006	CDS	451486	451776	.	+	0	ID=GPLNCBAE_01239;Name=groS1;db_xref=COG:COG0234;gene=groS1;inference=ab initio prediction:Prodigal:002006,similar to AA sequence:UniProtKB:P35473;locus_tag=GPLNCBAE_01239;product=10 kDa chaperonin 1
GNAPS_n_2_L_768656	Prodigal:002006	CDS	451875	453521	.	+	0	ID=GPLNCBAE_01240;Name=groL5;gene=groL5;inference=ab initio prediction:Prodigal:002006,similar to AA sequence:UniProtKB:P35471;locus_tag=GPLNCBAE_01240;product=60 kDa chaperonin 5
GNAPS_n_2_L_768656	Prodigal:002006	CDS	453728	454207	.	-	0	ID=GPLNCBAE_01241;inference=ab initio prediction:Prodigal:002006;locus_tag=GPLNCBAE_01241;product=hypothetical protein
GNAPS_n_2_L_768656	Prodigal:002006	CDS	454197	455093	.	-	0	ID=GPLNCBAE_01242;inference=ab initio prediction:Prodigal:002006,protein motif:HAMAP:MF_02040;locus_tag=GPLNCBAE_01242;product=Iron-sulfur cluster carrier protein
GNAPS_n_2_L_768656	Prodigal:002006	CDS	455225	455428	.	-	0	ID=GPLNCBAE_01243;inference=ab initio prediction:Prodigal:002006;locus_tag=GPLNCBAE_01243;product=hypothetical protein
GNAPS_n_2_L_768656	Prodigal:002006	CDS	455425	456522	.	-	0	ID=GPLNCBAE_01244;inference=ab initio prediction:Prodigal:002006;locus_tag=GPLNCBAE_01244;product=hypothetical protein
GNAPS_n_2_L_768656	Prodigal:002006	CDS	456823	457464	.	-	0	ID=GPLNCBAE_01245;inference=ab initio prediction:Prodigal:002006;locus_tag=GPLNCBAE_01245;product=hypothetical protein
GNAPS_n_2_L_768656	Prodigal:002006	CDS	457782	458642	.	-	0	ID=GPLNCBAE_01246;eC_number=2.4.2.19;Name=nadC;db_xref=COG:COG0157;gene=nadC;inference=ab initio prediction:Prodigal:002006,similar to AA sequence:UniProtKB:P39666;locus_tag=GPLNCBAE_01246;product=putative nicotinate-nucleotide pyrophosphorylase [carboxylating]
GNAPS_n_2_L_768656	Prodigal:002006	CDS	458635	460188	.	-	0	ID=GPLNCBAE_01247;eC_number=1.4.3.16;Name=nadB;db_xref=COG:COG0029;gene=nadB;inference=ab initio prediction:Prodigal:002006,similar to AA sequence:UniProtKB:Q8ZMX9;locus_tag=GPLNCBAE_01247;product=L-aspartate oxidase
GNAPS_n_2_L_768656	Prodigal:002006	CDS	460190	461263	.	-	0	ID=GPLNCBAE_01248;eC_number=2.5.1.72;Name=nadA;db_xref=COG:COG0379;gene=nadA;inference=ab initio prediction:Prodigal:002006,similar to AA sequence:UniProtKB:P9WJK1;locus_tag=GPLNCBAE_01248;product=Quinolinate synthase A
GNAPS_n_2_L_768656	Prodigal:002006	CDS	461453	463189	.	-	0	ID=GPLNCBAE_01249;inference=ab initio prediction:Prodigal:002006,similar to AA sequence:UniProtKB:Q881J7;locus_tag=GPLNCBAE_01249;product=Blue-light-activated protein
GNAPS_n_2_L_768656	Prodigal:002006	CDS	463173	463505	.	-	0	ID=GPLNCBAE_01250;Name=kaiB_1;gene=kaiB_1;inference=ab initio prediction:Prodigal:002006,similar to AA sequence:UniProtKB:P74645;locus_tag=GPLNCBAE_01250;product=Circadian clock protein KaiB
GNAPS_n_2_L_768656	Prodigal:002006	CDS	463502	463840	.	-	0	ID=GPLNCBAE_01251;Name=kaiB_2;gene=kaiB_2;inference=ab initio prediction:Prodigal:002006,protein motif:HAMAP:MF_01835;locus_tag=GPLNCBAE_01251;product=Circadian clock protein KaiB
GNAPS_n_2_L_768656	Prodigal:002006	CDS	463837	465525	.	-	0	ID=GPLNCBAE_01252;eC_number=2.7.11.1;Name=kaiC_2;gene=kaiC_2;inference=ab initio prediction:Prodigal:002006,similar to AA sequence:UniProtKB:Q8GGL1;locus_tag=GPLNCBAE_01252;product=Circadian clock protein kinase KaiC
GNAPS_n_2_L_768656	Prodigal:002006	CDS	465834	466670	.	-	0	ID=GPLNCBAE_01253;inference=ab initio prediction:Prodigal:002006;locus_tag=GPLNCBAE_01253;product=hypothetical protein
GNAPS_n_2_L_768656	Prodigal:002006	CDS	466667	467152	.	-	0	ID=GPLNCBAE_01254;inference=ab initio prediction:Prodigal:002006;locus_tag=GPLNCBAE_01254;product=hypothetical protein
GNAPS_n_2_L_768656	Prodigal:002006	CDS	467159	468370	.	-	0	ID=GPLNCBAE_01255;inference=ab initio prediction:Prodigal:002006;locus_tag=GPLNCBAE_01255;product=hypothetical protein
GNAPS_n_2_L_768656	Prodigal:002006	CDS	468406	468957	.	-	0	ID=GPLNCBAE_01256;inference=ab initio prediction:Prodigal:002006;locus_tag=GPLNCBAE_01256;product=hypothetical protein
GNAPS_n_2_L_768656	Prodigal:002006	CDS	469231	469971	.	+	0	ID=GPLNCBAE_01257;Name=flgG_1;db_xref=COG:COG4786;gene=flgG_1;inference=ab initio prediction:Prodigal:002006,similar to AA sequence:UniProtKB:P0A1J3;locus_tag=GPLNCBAE_01257;product=Flagellar basal-body rod protein FlgG
GNAPS_n_2_L_768656	Prodigal:002006	CDS	469997	470788	.	+	0	ID=GPLNCBAE_01258;Name=flgG_2;db_xref=COG:COG4786;gene=flgG_2;inference=ab initio prediction:Prodigal:002006,similar to AA sequence:UniProtKB:P0A1J3;locus_tag=GPLNCBAE_01258;product=Flagellar basal-body rod protein FlgG
GNAPS_n_2_L_768656	Prodigal:002006	CDS	470803	471855	.	+	0	ID=GPLNCBAE_01259;inference=ab initio prediction:Prodigal:002006;locus_tag=GPLNCBAE_01259;product=hypothetical protein
GNAPS_n_2_L_768656	Prodigal:002006	CDS	471890	472636	.	+	0	ID=GPLNCBAE_01260;Name=flgH;gene=flgH;inference=ab initio prediction:Prodigal:002006,protein motif:HAMAP:MF_00415;locus_tag=GPLNCBAE_01260;product=Flagellar L-ring protein
GNAPS_n_2_L_768656	Prodigal:002006	CDS	472649	473407	.	-	0	ID=GPLNCBAE_01261;inference=ab initio prediction:Prodigal:002006;locus_tag=GPLNCBAE_01261;product=hypothetical protein
GNAPS_n_2_L_768656	Prodigal:002006	CDS	473428	474060	.	-	0	ID=GPLNCBAE_01262;inference=ab initio prediction:Prodigal:002006;locus_tag=GPLNCBAE_01262;product=hypothetical protein
GNAPS_n_2_L_768656	Prodigal:002006	CDS	474270	474575	.	+	0	ID=GPLNCBAE_01263;inference=ab initio prediction:Prodigal:002006;locus_tag=GPLNCBAE_01263;product=hypothetical protein
GNAPS_n_2_L_768656	Prodigal:002006	CDS	474797	476911	.	+	0	ID=GPLNCBAE_01264;eC_number=7.6.2.8;Name=btuD_2;gene=btuD_2;inference=ab initio prediction:Prodigal:002006,protein motif:HAMAP:MF_01005;locus_tag=GPLNCBAE_01264;product=Vitamin B12 import ATP-binding protein BtuD
GNAPS_n_2_L_768656	Aragorn:001002	tRNA	477159	477251	.	-	.	ID=GPLNCBAE_01265;inference=COORDINATES:profile:Aragorn:001002;locus_tag=GPLNCBAE_01265;product=tRNA-Ser(gct)
GNAPS_n_2_L_768656	Prodigal:002006	CDS	477378	478907	.	-	0	ID=GPLNCBAE_01266;eC_number=6.2.1.1;Name=acsA_1;db_xref=COG:COG0365;gene=acsA_1;inference=ab initio prediction:Prodigal:002006,similar to AA sequence:UniProtKB:P39062;locus_tag=GPLNCBAE_01266;product=Acetyl-coenzyme A synthetase
GNAPS_n_2_L_768656	Prodigal:002006	CDS	479008	479877	.	+	0	ID=GPLNCBAE_01267;eC_number=3.5.2.6;Name=bla;gene=bla;inference=ab initio prediction:Prodigal:002006,similar to AA sequence:UniProtKB:P28585;locus_tag=GPLNCBAE_01267;product=Beta-lactamase CTX-M-1
GNAPS_n_2_L_768656	Prodigal:002006	CDS	480047	480790	.	+	0	ID=GPLNCBAE_01268;inference=ab initio prediction:Prodigal:002006;locus_tag=GPLNCBAE_01268;product=hypothetical protein
GNAPS_n_2_L_768656	Prodigal:002006	CDS	480847	483753	.	+	0	ID=GPLNCBAE_01269;inference=ab initio prediction:Prodigal:002006;locus_tag=GPLNCBAE_01269;product=hypothetical protein
GNAPS_n_2_L_768656	Prodigal:002006	CDS	483858	484694	.	+	0	ID=GPLNCBAE_01270;eC_number=1.-.-.-;db_xref=COG:COG0656;inference=ab initio prediction:Prodigal:002006,similar to AA sequence:UniProtKB:A0QV10;locus_tag=GPLNCBAE_01270;product=putative oxidoreductase/MSMEI_2347
GNAPS_n_2_L_768656	Prodigal:002006	CDS	484687	486921	.	-	0	ID=GPLNCBAE_01271;inference=ab initio prediction:Prodigal:002006;locus_tag=GPLNCBAE_01271;product=hypothetical protein
GNAPS_n_2_L_768656	Prodigal:002006	CDS	486952	487287	.	-	0	ID=GPLNCBAE_01272;inference=ab initio prediction:Prodigal:002006;locus_tag=GPLNCBAE_01272;product=hypothetical protein
GNAPS_n_2_L_768656	Prodigal:002006	CDS	487457	488092	.	+	0	ID=GPLNCBAE_01273;inference=ab initio prediction:Prodigal:002006;locus_tag=GPLNCBAE_01273;product=hypothetical protein
GNAPS_n_2_L_768656	Prodigal:002006	CDS	488271	489014	.	+	0	ID=GPLNCBAE_01274;inference=ab initio prediction:Prodigal:002006;locus_tag=GPLNCBAE_01274;product=hypothetical protein
GNAPS_n_2_L_768656	Prodigal:002006	CDS	489004	489633	.	+	0	ID=GPLNCBAE_01275;inference=ab initio prediction:Prodigal:002006;locus_tag=GPLNCBAE_01275;product=hypothetical protein
GNAPS_n_2_L_768656	Prodigal:002006	CDS	489748	491811	.	+	0	ID=GPLNCBAE_01276;Name=cstA;db_xref=COG:COG1966;gene=cstA;inference=ab initio prediction:Prodigal:002006,similar to AA sequence:UniProtKB:P15078;locus_tag=GPLNCBAE_01276;product=Peptide transporter CstA
GNAPS_n_2_L_768656	Prodigal:002006	CDS	491819	492043	.	+	0	ID=GPLNCBAE_01277;inference=ab initio prediction:Prodigal:002006;locus_tag=GPLNCBAE_01277;product=hypothetical protein
GNAPS_n_2_L_768656	Prodigal:002006	CDS	492229	493527	.	+	0	ID=GPLNCBAE_01278;inference=ab initio prediction:Prodigal:002006;locus_tag=GPLNCBAE_01278;product=hypothetical protein
GNAPS_n_2_L_768656	Prodigal:002006	CDS	493542	494675	.	+	0	ID=GPLNCBAE_01279;eC_number=3.4.-.-;Name=bepA_2;gene=bepA_2;inference=ab initio prediction:Prodigal:002006,protein motif:HAMAP:MF_00997;locus_tag=GPLNCBAE_01279;product=Beta-barrel assembly-enhancing protease
GNAPS_n_2_L_768656	Prodigal:002006	CDS	494914	496296	.	-	0	ID=GPLNCBAE_01280;eC_number=2.5.1.54;Name=aroH;db_xref=COG:COG3200;gene=aroH;inference=ab initio prediction:Prodigal:002006,similar to AA sequence:UniProtKB:P80574;locus_tag=GPLNCBAE_01280;product=Phospho-2-dehydro-3-deoxyheptonate aldolase
GNAPS_n_2_L_768656	Prodigal:002006	CDS	496435	496740	.	-	0	ID=GPLNCBAE_01281;inference=ab initio prediction:Prodigal:002006;locus_tag=GPLNCBAE_01281;product=hypothetical protein
GNAPS_n_2_L_768656	Prodigal:002006	CDS	496799	499102	.	-	0	ID=GPLNCBAE_01282;Name=ydeP_1;db_xref=COG:COG0243;gene=ydeP_1;inference=ab initio prediction:Prodigal:002006,similar to AA sequence:UniProtKB:P77561;locus_tag=GPLNCBAE_01282;product=Protein YdeP
GNAPS_n_2_L_768656	Prodigal:002006	CDS	499170	499646	.	-	0	ID=GPLNCBAE_01283;eC_number=3.6.1.-;Name=rppH_1;gene=rppH_1;inference=ab initio prediction:Prodigal:002006,protein motif:HAMAP:MF_00298;locus_tag=GPLNCBAE_01283;product=RNA pyrophosphohydrolase
GNAPS_n_2_L_768656	Prodigal:002006	CDS	499804	500520	.	-	0	ID=GPLNCBAE_01284;inference=ab initio prediction:Prodigal:002006;locus_tag=GPLNCBAE_01284;product=hypothetical protein
GNAPS_n_2_L_768656	Prodigal:002006	CDS	500600	502054	.	+	0	ID=GPLNCBAE_01285;eC_number=1.-.-.-;db_xref=COG:COG0277;inference=ab initio prediction:Prodigal:002006,similar to AA sequence:UniProtKB:P9WIT1;locus_tag=GPLNCBAE_01285;product=putative FAD-linked oxidoreductase
GNAPS_n_2_L_768656	Prodigal:002006	CDS	502503	502796	.	+	0	ID=GPLNCBAE_01286;inference=ab initio prediction:Prodigal:002006;locus_tag=GPLNCBAE_01286;product=hypothetical protein
GNAPS_n_2_L_768656	Prodigal:002006	CDS	502857	504125	.	+	0	ID=GPLNCBAE_01287;eC_number=3.4.11.-;db_xref=COG:COG2309;inference=ab initio prediction:Prodigal:002006,similar to AA sequence:UniProtKB:P42778;locus_tag=GPLNCBAE_01287;product=Aminopeptidase T
GNAPS_n_2_L_768656	Prodigal:002006	CDS	504118	505095	.	-	0	ID=GPLNCBAE_01288;eC_number=2.3.1.241;Name=lpxL;gene=lpxL;inference=ab initio prediction:Prodigal:002006,protein motif:HAMAP:MF_01942;locus_tag=GPLNCBAE_01288;product=Lipid A biosynthesis lauroyltransferase
GNAPS_n_2_L_768656	Prodigal:002006	CDS	505170	506192	.	-	0	ID=GPLNCBAE_01289;eC_number=1.6.5.5;Name=qorA_1;db_xref=COG:COG0604;gene=qorA_1;inference=ab initio prediction:Prodigal:002006,similar to AA sequence:UniProtKB:P28304;locus_tag=GPLNCBAE_01289;product=Quinone oxidoreductase 1
GNAPS_n_2_L_768656	Prodigal:002006	CDS	506245	506529	.	-	0	ID=GPLNCBAE_01290;inference=ab initio prediction:Prodigal:002006;locus_tag=GPLNCBAE_01290;product=hypothetical protein
GNAPS_n_2_L_768656	Prodigal:002006	CDS	506546	507304	.	-	0	ID=GPLNCBAE_01291;eC_number=1.1.1.100;Name=fabG_2;gene=fabG_2;inference=ab initio prediction:Prodigal:002006,similar to AA sequence:UniProtKB:Q9KQH7;locus_tag=GPLNCBAE_01291;product=3-oxoacyl-[acyl-carrier-protein] reductase FabG
GNAPS_n_2_L_768656	Prodigal:002006	CDS	507301	508578	.	-	0	ID=GPLNCBAE_01292;eC_number=2.3.1.179;Name=fabF_1;db_xref=COG:COG0304;gene=fabF_1;inference=ab initio prediction:Prodigal:002006,similar to AA sequence:UniProtKB:Q83E37;locus_tag=GPLNCBAE_01292;product=3-oxoacyl-[acyl-carrier-protein] synthase 2
GNAPS_n_2_L_768656	Prodigal:002006	CDS	508616	509752	.	-	0	ID=GPLNCBAE_01293;eC_number=2.3.1.179;Name=fabF_2;db_xref=COG:COG0304;gene=fabF_2;inference=ab initio prediction:Prodigal:002006,similar to AA sequence:UniProtKB:Q9KQH9;locus_tag=GPLNCBAE_01293;product=3-oxoacyl-[acyl-carrier-protein] synthase 2
GNAPS_n_2_L_768656	Prodigal:002006	CDS	509749	510219	.	-	0	ID=GPLNCBAE_01294;inference=ab initio prediction:Prodigal:002006;locus_tag=GPLNCBAE_01294;product=hypothetical protein
GNAPS_n_2_L_768656	Prodigal:002006	CDS	510239	510535	.	-	0	ID=GPLNCBAE_01295;Name=acpXL;db_xref=COG:COG0236;gene=acpXL;inference=ab initio prediction:Prodigal:002006,similar to AA sequence:UniProtKB:P0A2W5;locus_tag=GPLNCBAE_01295;product=Acyl carrier protein AcpXL
GNAPS_n_2_L_768656	Prodigal:002006	CDS	510788	511879	.	+	0	ID=GPLNCBAE_01296;Name=ydiK;db_xref=COG:COG0628;gene=ydiK;inference=ab initio prediction:Prodigal:002006,similar to AA sequence:UniProtKB:P0AFS7;locus_tag=GPLNCBAE_01296;product=Putative transport protein YdiK
GNAPS_n_2_L_768656	Prodigal:002006	CDS	511918	512409	.	+	0	ID=GPLNCBAE_01297;inference=ab initio prediction:Prodigal:002006;locus_tag=GPLNCBAE_01297;product=hypothetical protein
GNAPS_n_2_L_768656	Prodigal:002006	CDS	512624	513061	.	+	0	ID=GPLNCBAE_01298;inference=ab initio prediction:Prodigal:002006;locus_tag=GPLNCBAE_01298;product=hypothetical protein
GNAPS_n_2_L_768656	Prodigal:002006	CDS	513066	513434	.	-	0	ID=GPLNCBAE_01299;Name=czcR_1;gene=czcR_1;inference=ab initio prediction:Prodigal:002006,similar to AA sequence:UniProtKB:Q44006;locus_tag=GPLNCBAE_01299;product=Transcriptional activator protein CzcR
GNAPS_n_2_L_768656	Prodigal:002006	CDS	513465	514925	.	-	0	ID=GPLNCBAE_01300;eC_number=2.7.13.3;Name=rcsC_9;gene=rcsC_9;inference=ab initio prediction:Prodigal:002006,protein motif:HAMAP:MF_00979;locus_tag=GPLNCBAE_01300;product=Sensor histidine kinase RcsC
GNAPS_n_2_L_768656	Prodigal:002006	CDS	515190	516638	.	+	0	ID=GPLNCBAE_01301;eC_number=2.7.13.3;Name=rcsC_10;gene=rcsC_10;inference=ab initio prediction:Prodigal:002006,protein motif:HAMAP:MF_00979;locus_tag=GPLNCBAE_01301;product=Sensor histidine kinase RcsC
GNAPS_n_2_L_768656	Prodigal:002006	CDS	516638	518521	.	+	0	ID=GPLNCBAE_01302;eC_number=3.5.1.44;Name=cheB_1;gene=cheB_1;inference=ab initio prediction:Prodigal:002006,protein motif:HAMAP:MF_00099;locus_tag=GPLNCBAE_01302;product=Protein-glutamate methylesterase/protein-glutamine glutaminase
GNAPS_n_2_L_768656	Prodigal:002006	CDS	518845	519840	.	+	0	ID=GPLNCBAE_01303;Name=xerC_1;db_xref=COG:COG4973;gene=xerC_1;inference=ab initio prediction:Prodigal:002006,similar to AA sequence:UniProtKB:P44818;locus_tag=GPLNCBAE_01303;product=Tyrosine recombinase XerC
GNAPS_n_2_L_768656	Prodigal:002006	CDS	519970	520104	.	+	0	ID=GPLNCBAE_01304;inference=ab initio prediction:Prodigal:002006;locus_tag=GPLNCBAE_01304;product=hypothetical protein
GNAPS_n_2_L_768656	Prodigal:002006	CDS	520176	521645	.	-	0	ID=GPLNCBAE_01305;Name=yodF;db_xref=COG:COG0591;gene=yodF;inference=ab initio prediction:Prodigal:002006,similar to AA sequence:UniProtKB:O34745;locus_tag=GPLNCBAE_01305;product=putative symporter YodF
GNAPS_n_2_L_768656	Prodigal:002006	CDS	521645	521839	.	-	0	ID=GPLNCBAE_01306;inference=ab initio prediction:Prodigal:002006;locus_tag=GPLNCBAE_01306;product=hypothetical protein
GNAPS_n_2_L_768656	Prodigal:002006	CDS	522022	522207	.	+	0	ID=GPLNCBAE_01307;inference=ab initio prediction:Prodigal:002006;locus_tag=GPLNCBAE_01307;product=hypothetical protein
GNAPS_n_2_L_768656	Prodigal:002006	CDS	522215	523702	.	-	0	ID=GPLNCBAE_01308;inference=ab initio prediction:Prodigal:002006;locus_tag=GPLNCBAE_01308;product=hypothetical protein
GNAPS_n_2_L_768656	Prodigal:002006	CDS	523901	524299	.	+	0	ID=GPLNCBAE_01309;inference=ab initio prediction:Prodigal:002006;locus_tag=GPLNCBAE_01309;product=hypothetical protein
GNAPS_n_2_L_768656	Prodigal:002006	CDS	524315	524530	.	-	0	ID=GPLNCBAE_01310;inference=ab initio prediction:Prodigal:002006;locus_tag=GPLNCBAE_01310;product=hypothetical protein
GNAPS_n_2_L_768656	Prodigal:002006	CDS	524893	526440	.	+	0	ID=GPLNCBAE_01311;eC_number=1.14.13.234;Name=oxyS;gene=oxyS;inference=ab initio prediction:Prodigal:002006,similar to AA sequence:UniProtKB:L8EUQ6;locus_tag=GPLNCBAE_01311;product=12-dehydrotetracycline 5-monooxygenase/anhydrotetracycline 6-monooxygenase
GNAPS_n_2_L_768656	Prodigal:002006	CDS	526486	527517	.	-	0	ID=GPLNCBAE_01312;Name=ribF;db_xref=COG:COG0196;gene=ribF;inference=ab initio prediction:Prodigal:002006,similar to AA sequence:UniProtKB:P0AG40;locus_tag=GPLNCBAE_01312;product=Bifunctional riboflavin kinase/FMN adenylyltransferase
GNAPS_n_2_L_768656	Prodigal:002006	CDS	527699	528082	.	+	0	ID=GPLNCBAE_01313;Name=cheY;db_xref=COG:COG0784;gene=cheY;inference=ab initio prediction:Prodigal:002006,similar to AA sequence:UniProtKB:P0AE67;locus_tag=GPLNCBAE_01313;product=Chemotaxis protein CheY
GNAPS_n_2_L_768656	Prodigal:002006	CDS	528215	528427	.	+	0	ID=GPLNCBAE_01314;inference=ab initio prediction:Prodigal:002006;locus_tag=GPLNCBAE_01314;product=hypothetical protein
GNAPS_n_2_L_768656	Prodigal:002006	CDS	528475	528981	.	-	0	ID=GPLNCBAE_01315;Name=secB;db_xref=COG:COG1952;gene=secB;inference=ab initio prediction:Prodigal:002006,similar to AA sequence:UniProtKB:P0AG86;locus_tag=GPLNCBAE_01315;product=Protein-export protein SecB
GNAPS_n_2_L_768656	Prodigal:002006	CDS	529399	530115	.	+	0	ID=GPLNCBAE_01316;inference=ab initio prediction:Prodigal:002006;locus_tag=GPLNCBAE_01316;product=hypothetical protein
GNAPS_n_2_L_768656	Prodigal:002006	CDS	530132	531337	.	+	0	ID=GPLNCBAE_01317;inference=ab initio prediction:Prodigal:002006;locus_tag=GPLNCBAE_01317;product=hypothetical protein
GNAPS_n_2_L_768656	Prodigal:002006	CDS	531484	532128	.	+	0	ID=GPLNCBAE_01318;inference=ab initio prediction:Prodigal:002006;locus_tag=GPLNCBAE_01318;product=hypothetical protein
GNAPS_n_2_L_768656	Prodigal:002006	CDS	532142	532387	.	+	0	ID=GPLNCBAE_01319;inference=ab initio prediction:Prodigal:002006;locus_tag=GPLNCBAE_01319;product=hypothetical protein
GNAPS_n_2_L_768656	Prodigal:002006	CDS	532776	534119	.	+	0	ID=GPLNCBAE_01320;eC_number=3.6.4.-;Name=rho;db_xref=COG:COG1158;gene=rho;inference=ab initio prediction:Prodigal:002006,similar to AA sequence:UniProtKB:P0AG30;locus_tag=GPLNCBAE_01320;product=Transcription termination factor Rho
GNAPS_n_2_L_768656	Prodigal:002006	CDS	534234	535568	.	+	0	ID=GPLNCBAE_01321;eC_number=3.6.-.-;Name=mnmE;db_xref=COG:COG0486;gene=mnmE;inference=ab initio prediction:Prodigal:002006,similar to AA sequence:UniProtKB:P25522;locus_tag=GPLNCBAE_01321;product=tRNA modification GTPase MnmE
GNAPS_n_2_L_768656	Prodigal:002006	CDS	535576	535914	.	-	0	ID=GPLNCBAE_01322;inference=ab initio prediction:Prodigal:002006;locus_tag=GPLNCBAE_01322;product=hypothetical protein
GNAPS_n_2_L_768656	Prodigal:002006	CDS	536026	536787	.	-	0	ID=GPLNCBAE_01323;inference=ab initio prediction:Prodigal:002006;locus_tag=GPLNCBAE_01323;product=hypothetical protein
GNAPS_n_2_L_768656	Prodigal:002006	CDS	536790	537362	.	-	0	ID=GPLNCBAE_01324;inference=ab initio prediction:Prodigal:002006;locus_tag=GPLNCBAE_01324;product=hypothetical protein
GNAPS_n_2_L_768656	Prodigal:002006	CDS	537430	538371	.	+	0	ID=GPLNCBAE_01325;inference=ab initio prediction:Prodigal:002006;locus_tag=GPLNCBAE_01325;product=hypothetical protein
GNAPS_n_2_L_768656	Prodigal:002006	CDS	538529	539773	.	+	0	ID=GPLNCBAE_01326;inference=ab initio prediction:Prodigal:002006;locus_tag=GPLNCBAE_01326;product=hypothetical protein
GNAPS_n_2_L_768656	Prodigal:002006	CDS	539770	540489	.	+	0	ID=GPLNCBAE_01327;Name=fhuF;db_xref=COG:COG4114;gene=fhuF;inference=ab initio prediction:Prodigal:002006,similar to AA sequence:UniProtKB:P39405;locus_tag=GPLNCBAE_01327;product=Ferric iron reductase protein FhuF
GNAPS_n_2_L_768656	Prodigal:002006	CDS	540499	541350	.	-	0	ID=GPLNCBAE_01328;inference=ab initio prediction:Prodigal:002006;locus_tag=GPLNCBAE_01328;product=hypothetical protein
GNAPS_n_2_L_768656	Prodigal:002006	CDS	541524	541724	.	-	0	ID=GPLNCBAE_01329;inference=ab initio prediction:Prodigal:002006;locus_tag=GPLNCBAE_01329;product=hypothetical protein
GNAPS_n_2_L_768656	Prodigal:002006	CDS	541846	542283	.	-	0	ID=GPLNCBAE_01330;Name=ros_1;db_xref=COG:COG4957;gene=ros_1;inference=ab initio prediction:Prodigal:002006,similar to AA sequence:UniProtKB:Q04152;locus_tag=GPLNCBAE_01330;product=Transcriptional regulatory protein ros
GNAPS_n_2_L_768656	Prodigal:002006	CDS	542717	544882	.	+	0	ID=GPLNCBAE_01331;eC_number=3.4.14.-;Name=dapb1;gene=dapb1;inference=ab initio prediction:Prodigal:002006,similar to AA sequence:UniProtKB:O07834;locus_tag=GPLNCBAE_01331;product=Dipeptidyl aminopeptidase BI
GNAPS_n_2_L_768656	Prodigal:002006	CDS	544988	545254	.	+	0	ID=GPLNCBAE_01332;inference=ab initio prediction:Prodigal:002006;locus_tag=GPLNCBAE_01332;product=hypothetical protein
GNAPS_n_2_L_768656	Prodigal:002006	CDS	545276	548878	.	-	0	ID=GPLNCBAE_01333;inference=ab initio prediction:Prodigal:002006;locus_tag=GPLNCBAE_01333;product=hypothetical protein
GNAPS_n_2_L_768656	Prodigal:002006	CDS	549015	549281	.	-	0	ID=GPLNCBAE_01334;inference=ab initio prediction:Prodigal:002006;locus_tag=GPLNCBAE_01334;product=hypothetical protein
GNAPS_n_2_L_768656	Prodigal:002006	CDS	549418	551778	.	+	0	ID=GPLNCBAE_01335;eC_number=3.6.4.12;Name=uvrD;db_xref=COG:COG0210;gene=uvrD;inference=ab initio prediction:Prodigal:002006,similar to AA sequence:UniProtKB:P03018;locus_tag=GPLNCBAE_01335;product=DNA helicase II
GNAPS_n_2_L_768656	Prodigal:002006	CDS	552213	552929	.	+	0	ID=GPLNCBAE_01336;Name=phoH;db_xref=COG:COG1702;gene=phoH;inference=ab initio prediction:Prodigal:002006,similar to AA sequence:UniProtKB:P0A9K1;locus_tag=GPLNCBAE_01336;product=Protein PhoH
GNAPS_n_2_L_768656	Prodigal:002006	CDS	553114	553350	.	+	0	ID=GPLNCBAE_01337;inference=ab initio prediction:Prodigal:002006;locus_tag=GPLNCBAE_01337;product=hypothetical protein
GNAPS_n_2_L_768656	Prodigal:002006	CDS	553421	554941	.	-	0	ID=GPLNCBAE_01338;inference=ab initio prediction:Prodigal:002006;locus_tag=GPLNCBAE_01338;product=hypothetical protein
GNAPS_n_2_L_768656	Prodigal:002006	CDS	555193	556152	.	-	0	ID=GPLNCBAE_01339;eC_number=2.1.3.15;Name=accA;db_xref=COG:COG0825;gene=accA;inference=ab initio prediction:Prodigal:002006,similar to AA sequence:UniProtKB:P0ABD5;locus_tag=GPLNCBAE_01339;product=Acetyl-coenzyme A carboxylase carboxyl transferase subunit alpha
GNAPS_n_2_L_768656	Prodigal:002006	CDS	556420	557541	.	+	0	ID=GPLNCBAE_01340;inference=ab initio prediction:Prodigal:002006;locus_tag=GPLNCBAE_01340;product=hypothetical protein
GNAPS_n_2_L_768656	Prodigal:002006	CDS	557577	558320	.	+	0	ID=GPLNCBAE_01341;eC_number=4.1.1.4;Name=adc;db_xref=COG:COG4689;gene=adc;inference=ab initio prediction:Prodigal:002006,similar to AA sequence:UniProtKB:Q7NSA6;locus_tag=GPLNCBAE_01341;product=putative acetoacetate decarboxylase
GNAPS_n_2_L_768656	Prodigal:002006	CDS	558341	559126	.	+	0	ID=GPLNCBAE_01342;eC_number=1.1.1.30;Name=bdhA;gene=bdhA;inference=ab initio prediction:Prodigal:002006,similar to AA sequence:UniProtKB:O86034;locus_tag=GPLNCBAE_01342;product=D-beta-hydroxybutyrate dehydrogenase
GNAPS_n_2_L_768656	Prodigal:002006	CDS	559247	559453	.	-	0	ID=GPLNCBAE_01343;inference=ab initio prediction:Prodigal:002006;locus_tag=GPLNCBAE_01343;product=hypothetical protein
GNAPS_n_2_L_768656	Prodigal:002006	CDS	559639	560007	.	-	0	ID=GPLNCBAE_01344;Name=ytcD;db_xref=COG:COG1733;gene=ytcD;inference=ab initio prediction:Prodigal:002006,similar to AA sequence:UniProtKB:O34533;locus_tag=GPLNCBAE_01344;product=putative HTH-type transcriptional regulator YtcD
GNAPS_n_2_L_768656	Prodigal:002006	CDS	560101	560712	.	+	0	ID=GPLNCBAE_01345;eC_number=1.7.1.17;Name=azoR1;db_xref=COG:COG1182;gene=azoR1;inference=ab initio prediction:Prodigal:002006,similar to AA sequence:UniProtKB:Q88IY3;locus_tag=GPLNCBAE_01345;product=FMN-dependent NADH-azoreductase 1
GNAPS_n_2_L_768656	Prodigal:002006	CDS	560734	561618	.	-	0	ID=GPLNCBAE_01346;eC_number=4.3.2.3;inference=ab initio prediction:Prodigal:002006,similar to AA sequence:UniProtKB:Q39BA7;locus_tag=GPLNCBAE_01346;product=Ureidoglycolate lyase
GNAPS_n_2_L_768656	Prodigal:002006	CDS	562015	563316	.	+	0	ID=GPLNCBAE_01347;db_xref=COG:COG2067;inference=ab initio prediction:Prodigal:002006,similar to AA sequence:UniProtKB:P80603;locus_tag=GPLNCBAE_01347;product=47 kDa outer membrane protein
GNAPS_n_2_L_768656	Prodigal:002006	CDS	563423	563884	.	+	0	ID=GPLNCBAE_01348;Name=badR;gene=badR;inference=ab initio prediction:Prodigal:002006,similar to AA sequence:UniProtKB:O07458;locus_tag=GPLNCBAE_01348;product=Transcriptional activatory protein BadR
GNAPS_n_2_L_768656	Prodigal:002006	CDS	563881	564312	.	+	0	ID=GPLNCBAE_01349;inference=ab initio prediction:Prodigal:002006;locus_tag=GPLNCBAE_01349;product=hypothetical protein
GNAPS_n_2_L_768656	Prodigal:002006	CDS	564316	564723	.	-	0	ID=GPLNCBAE_01350;inference=ab initio prediction:Prodigal:002006;locus_tag=GPLNCBAE_01350;product=hypothetical protein
GNAPS_n_2_L_768656	Prodigal:002006	CDS	564810	565907	.	+	0	ID=GPLNCBAE_01351;eC_number=1.13.12.-;Name=pnoA;gene=pnoA;inference=ab initio prediction:Prodigal:002006,similar to AA sequence:UniProtKB:D0V3Y4;locus_tag=GPLNCBAE_01351;product=Nitronate monooxygenase
GNAPS_n_2_L_768656	Prodigal:002006	CDS	565904	566647	.	-	0	ID=GPLNCBAE_01352;Name=fliP;db_xref=COG:COG1338;gene=fliP;inference=ab initio prediction:Prodigal:002006,similar to AA sequence:UniProtKB:P54700;locus_tag=GPLNCBAE_01352;product=Flagellar biosynthetic protein FliP
GNAPS_n_2_L_768656	Prodigal:002006	CDS	566725	567903	.	-	0	ID=GPLNCBAE_01353;inference=ab initio prediction:Prodigal:002006;locus_tag=GPLNCBAE_01353;product=hypothetical protein
GNAPS_n_2_L_768656	Prodigal:002006	CDS	568213	568635	.	+	0	ID=GPLNCBAE_01354;inference=ab initio prediction:Prodigal:002006;locus_tag=GPLNCBAE_01354;product=hypothetical protein
GNAPS_n_2_L_768656	Prodigal:002006	CDS	568657	569067	.	+	0	ID=GPLNCBAE_01355;Name=flgC_2;db_xref=COG:COG1558;gene=flgC_2;inference=ab initio prediction:Prodigal:002006,similar to AA sequence:UniProtKB:P0A1I7;locus_tag=GPLNCBAE_01355;product=Flagellar basal-body rod protein FlgC
GNAPS_n_2_L_768656	Prodigal:002006	CDS	569073	569387	.	+	0	ID=GPLNCBAE_01356;Name=fliE;gene=fliE;inference=ab initio prediction:Prodigal:002006,protein motif:HAMAP:MF_00724;locus_tag=GPLNCBAE_01356;product=Flagellar hook-basal body complex protein FliE
GNAPS_n_2_L_768656	Prodigal:002006	CDS	569456	569722	.	+	0	ID=GPLNCBAE_01357;inference=ab initio prediction:Prodigal:002006;locus_tag=GPLNCBAE_01357;product=hypothetical protein
GNAPS_n_2_L_768656	Prodigal:002006	CDS	569747	570511	.	+	0	ID=GPLNCBAE_01358;Name=fliR;db_xref=COG:COG1684;gene=fliR;inference=ab initio prediction:Prodigal:002006,similar to AA sequence:UniProtKB:P54702;locus_tag=GPLNCBAE_01358;product=Flagellar biosynthetic protein FliR
GNAPS_n_2_L_768656	Prodigal:002006	CDS	570538	571605	.	+	0	ID=GPLNCBAE_01359;Name=flhB;db_xref=COG:COG1377;gene=flhB;inference=ab initio prediction:Prodigal:002006,similar to AA sequence:UniProtKB:P40727;locus_tag=GPLNCBAE_01359;product=Flagellar biosynthetic protein FlhB
GNAPS_n_2_L_768656	Prodigal:002006	CDS	571739	574444	.	+	0	ID=GPLNCBAE_01360;Name=cckA;gene=cckA;inference=ab initio prediction:Prodigal:002006,similar to AA sequence:UniProtKB:P0DOA0;locus_tag=GPLNCBAE_01360;product=Sensor kinase CckA
GNAPS_n_2_L_768656	Prodigal:002006	CDS	574556	576178	.	-	0	ID=GPLNCBAE_01361;eC_number=6.2.1.1;Name=acsA_2;db_xref=COG:COG0365;gene=acsA_2;inference=ab initio prediction:Prodigal:002006,similar to AA sequence:UniProtKB:P39062;locus_tag=GPLNCBAE_01361;product=Acetyl-coenzyme A synthetase
GNAPS_n_2_L_768656	Prodigal:002006	CDS	576217	576816	.	-	0	ID=GPLNCBAE_01362;eC_number=1.1.1.298;Name=rutE;gene=rutE;inference=ab initio prediction:Prodigal:002006,protein motif:HAMAP:MF_01204;locus_tag=GPLNCBAE_01362;product=malonic semialdehyde reductase RutE
GNAPS_n_2_L_768656	Prodigal:002006	CDS	576964	577752	.	+	0	ID=GPLNCBAE_01363;eC_number=4.2.1.17;Name=paaF;db_xref=COG:COG1024;gene=paaF;inference=ab initio prediction:Prodigal:002006,similar to AA sequence:UniProtKB:P76082;locus_tag=GPLNCBAE_01363;product=2%2C3-dehydroadipyl-CoA hydratase
GNAPS_n_2_L_768656	Prodigal:002006	CDS	577910	578665	.	+	0	ID=GPLNCBAE_01364;inference=ab initio prediction:Prodigal:002006;locus_tag=GPLNCBAE_01364;product=hypothetical protein
GNAPS_n_2_L_768656	Prodigal:002006	CDS	578556	579992	.	-	0	ID=GPLNCBAE_01365;eC_number=2.7.8.-;Name=clsA;db_xref=COG:COG1502;gene=clsA;inference=ab initio prediction:Prodigal:002006,similar to AA sequence:UniProtKB:P71040;locus_tag=GPLNCBAE_01365;product=Major cardiolipin synthase ClsA
GNAPS_n_2_L_768656	Prodigal:002006	CDS	580144	582462	.	-	0	ID=GPLNCBAE_01366;Name=fhuA_1;db_xref=COG:COG1629;gene=fhuA_1;inference=ab initio prediction:Prodigal:002006,similar to AA sequence:UniProtKB:P06971;locus_tag=GPLNCBAE_01366;product=Ferrichrome outer membrane transporter/phage receptor
GNAPS_n_2_L_768656	Prodigal:002006	CDS	582921	583679	.	-	0	ID=GPLNCBAE_01367;inference=ab initio prediction:Prodigal:002006;locus_tag=GPLNCBAE_01367;product=hypothetical protein
GNAPS_n_2_L_768656	Prodigal:002006	CDS	583836	584504	.	-	0	ID=GPLNCBAE_01368;inference=ab initio prediction:Prodigal:002006;locus_tag=GPLNCBAE_01368;product=hypothetical protein
GNAPS_n_2_L_768656	Prodigal:002006	CDS	584608	585747	.	-	0	ID=GPLNCBAE_01369;inference=ab initio prediction:Prodigal:002006;locus_tag=GPLNCBAE_01369;product=hypothetical protein
GNAPS_n_2_L_768656	Prodigal:002006	CDS	586145	587485	.	+	0	ID=GPLNCBAE_01370;eC_number=1.17.7.3;Name=ispG;db_xref=COG:COG0821;gene=ispG;inference=ab initio prediction:Prodigal:002006,similar to AA sequence:UniProtKB:Q5SLI8;locus_tag=GPLNCBAE_01370;product=4-hydroxy-3-methylbut-2-en-1-yl diphosphate synthase (flavodoxin)
GNAPS_n_2_L_768656	Prodigal:002006	CDS	587709	589616	.	+	0	ID=GPLNCBAE_01371;Name=kup_2;gene=kup_2;inference=ab initio prediction:Prodigal:002006,protein motif:HAMAP:MF_01522;locus_tag=GPLNCBAE_01371;product=Low affinity potassium transport system protein kup
GNAPS_n_2_L_768656	Prodigal:002006	CDS	589745	590566	.	+	0	ID=GPLNCBAE_01372;eC_number=1.17.1.8;Name=dapB;db_xref=COG:COG0289;gene=dapB;inference=ab initio prediction:Prodigal:002006,similar to AA sequence:UniProtKB:Q6G2G3;locus_tag=GPLNCBAE_01372;product=4-hydroxy-tetrahydrodipicolinate reductase
GNAPS_n_2_L_768656	Prodigal:002006	CDS	590685	591596	.	-	0	ID=GPLNCBAE_01373;eC_number=6.2.1.5;Name=sucD_2;db_xref=COG:COG0074;gene=sucD_2;inference=ab initio prediction:Prodigal:002006,similar to AA sequence:UniProtKB:P80865;locus_tag=GPLNCBAE_01373;product=Succinate--CoA ligase [ADP-forming] subunit alpha
GNAPS_n_2_L_768656	Prodigal:002006	CDS	591593	592735	.	-	0	ID=GPLNCBAE_01374;eC_number=6.2.1.4;Name=sucC_2;db_xref=COG:COG0045;gene=sucC_2;inference=ab initio prediction:Prodigal:002006,similar to AA sequence:UniProtKB:P25126;locus_tag=GPLNCBAE_01374;product=Succinate--CoA ligase [GDP-forming] subunit beta
GNAPS_n_2_L_768656	Prodigal:002006	CDS	592732	594207	.	-	0	ID=GPLNCBAE_01375;eC_number=1.2.1.81;Name=sauS;db_xref=COG:COG1012;gene=sauS;inference=ab initio prediction:Prodigal:002006,similar to AA sequence:UniProtKB:Q0K845;locus_tag=GPLNCBAE_01375;product=Sulfoacetaldehyde dehydrogenase (acylating)
GNAPS_n_2_L_768656	Prodigal:002006	CDS	594268	595575	.	-	0	ID=GPLNCBAE_01376;Name=sauU_1;gene=sauU_1;inference=ab initio prediction:Prodigal:002006,similar to AA sequence:UniProtKB:Q0K843;locus_tag=GPLNCBAE_01376;product=putative sulfoacetate transporter SauU
GNAPS_n_2_L_768656	Prodigal:002006	CDS	595813	596676	.	+	0	ID=GPLNCBAE_01377;Name=gltC_1;gene=gltC_1;inference=ab initio prediction:Prodigal:002006,similar to AA sequence:UniProtKB:P20668;locus_tag=GPLNCBAE_01377;product=HTH-type transcriptional regulator GltC
GNAPS_n_2_L_768656	Prodigal:002006	CDS	596816	597031	.	+	0	ID=GPLNCBAE_01378;inference=ab initio prediction:Prodigal:002006;locus_tag=GPLNCBAE_01378;product=hypothetical protein
GNAPS_n_2_L_768656	Prodigal:002006	CDS	597379	599058	.	+	0	ID=GPLNCBAE_01379;eC_number=1.1.99.-;Name=alkJ;gene=alkJ;inference=ab initio prediction:Prodigal:002006,similar to AA sequence:UniProtKB:Q00593;locus_tag=GPLNCBAE_01379;product=Alcohol dehydrogenase [acceptor]
GNAPS_n_2_L_768656	Prodigal:002006	CDS	599055	600392	.	+	0	ID=GPLNCBAE_01380;Name=abaF_1;gene=abaF_1;inference=ab initio prediction:Prodigal:002006,similar to AA sequence:UniProtKB:P0DPR5;locus_tag=GPLNCBAE_01380;product=Fosfomycin resistance protein AbaF
GNAPS_n_2_L_768656	Prodigal:002006	CDS	600514	601587	.	+	0	ID=GPLNCBAE_01381;inference=ab initio prediction:Prodigal:002006;locus_tag=GPLNCBAE_01381;product=hypothetical protein
GNAPS_n_2_L_768656	Prodigal:002006	CDS	601618	602853	.	+	0	ID=GPLNCBAE_01382;eC_number=1.8.5.-;Name=msrP_5;gene=msrP_5;inference=ab initio prediction:Prodigal:002006,protein motif:HAMAP:MF_01206;locus_tag=GPLNCBAE_01382;product=Protein-methionine-sulfoxide reductase catalytic subunit MsrP
GNAPS_n_2_L_768656	Prodigal:002006	CDS	602866	603195	.	+	0	ID=GPLNCBAE_01383;inference=ab initio prediction:Prodigal:002006;locus_tag=GPLNCBAE_01383;product=hypothetical protein
GNAPS_n_2_L_768656	Prodigal:002006	CDS	603306	604208	.	-	0	ID=GPLNCBAE_01384;inference=ab initio prediction:Prodigal:002006;locus_tag=GPLNCBAE_01384;product=hypothetical protein
GNAPS_n_2_L_768656	Prodigal:002006	CDS	604281	605213	.	+	0	ID=GPLNCBAE_01385;Name=dmlR_2;gene=dmlR_2;inference=ab initio prediction:Prodigal:002006,similar to AA sequence:UniProtKB:P76250;locus_tag=GPLNCBAE_01385;product=HTH-type transcriptional regulator DmlR
GNAPS_n_2_L_768656	Prodigal:002006	CDS	605235	607010	.	-	0	ID=GPLNCBAE_01386;eC_number=2.3.3.15;Name=xsc;db_xref=COG:COG0028;gene=xsc;inference=ab initio prediction:Prodigal:002006,similar to AA sequence:UniProtKB:A3SR25;locus_tag=GPLNCBAE_01386;product=Sulfoacetaldehyde acetyltransferase
GNAPS_n_2_L_768656	Prodigal:002006	CDS	607217	607993	.	+	0	ID=GPLNCBAE_01387;Name=iclR_1;db_xref=COG:COG1414;gene=iclR_1;inference=ab initio prediction:Prodigal:002006,similar to AA sequence:UniProtKB:P16528;locus_tag=GPLNCBAE_01387;product=Transcriptional repressor IclR
GNAPS_n_2_L_768656	Prodigal:002006	CDS	608031	609197	.	+	0	ID=GPLNCBAE_01388;eC_number=2.7.2.1;Name=ackA;db_xref=COG:COG0282;gene=ackA;inference=ab initio prediction:Prodigal:002006,similar to AA sequence:UniProtKB:Q9WYB1;locus_tag=GPLNCBAE_01388;product=Acetate kinase
GNAPS_n_2_L_768656	Prodigal:002006	CDS	609513	610142	.	+	0	ID=GPLNCBAE_01389;eC_number=5.4.2.11;Name=gpmA_1;gene=gpmA_1;inference=ab initio prediction:Prodigal:002006,similar to AA sequence:UniProtKB:B4RIY7;locus_tag=GPLNCBAE_01389;product=2%2C3-bisphosphoglycerate-dependent phosphoglycerate mutase
GNAPS_n_2_L_768656	Prodigal:002006	CDS	610172	610837	.	+	0	ID=GPLNCBAE_01390;inference=ab initio prediction:Prodigal:002006;locus_tag=GPLNCBAE_01390;product=hypothetical protein
GNAPS_n_2_L_768656	Prodigal:002006	CDS	610911	611942	.	+	0	ID=GPLNCBAE_01391;inference=ab initio prediction:Prodigal:002006;locus_tag=GPLNCBAE_01391;product=hypothetical protein
GNAPS_n_2_L_768656	Prodigal:002006	CDS	611946	614240	.	-	0	ID=GPLNCBAE_01392;inference=ab initio prediction:Prodigal:002006;locus_tag=GPLNCBAE_01392;product=hypothetical protein
GNAPS_n_2_L_768656	Prodigal:002006	CDS	614341	614850	.	-	0	ID=GPLNCBAE_01393;inference=ab initio prediction:Prodigal:002006;locus_tag=GPLNCBAE_01393;product=hypothetical protein
GNAPS_n_2_L_768656	Prodigal:002006	CDS	614915	615739	.	-	0	ID=GPLNCBAE_01394;eC_number=3.6.3.-;Name=ssuB_2;db_xref=COG:COG1116;gene=ssuB_2;inference=ab initio prediction:Prodigal:002006,similar to AA sequence:UniProtKB:P97027;locus_tag=GPLNCBAE_01394;product=Aliphatic sulfonates import ATP-binding protein SsuB
GNAPS_n_2_L_768656	Prodigal:002006	CDS	615828	616112	.	+	0	ID=GPLNCBAE_01395;inference=ab initio prediction:Prodigal:002006;locus_tag=GPLNCBAE_01395;product=hypothetical protein
GNAPS_n_2_L_768656	Prodigal:002006	CDS	616219	617076	.	-	0	ID=GPLNCBAE_01396;Name=ssuC_1;db_xref=COG:COG0600;gene=ssuC_1;inference=ab initio prediction:Prodigal:002006,similar to AA sequence:UniProtKB:P40401;locus_tag=GPLNCBAE_01396;product=Putative aliphatic sulfonates transport permease protein SsuC
GNAPS_n_2_L_768656	Prodigal:002006	CDS	617104	618255	.	-	0	ID=GPLNCBAE_01397;inference=ab initio prediction:Prodigal:002006;locus_tag=GPLNCBAE_01397;product=hypothetical protein
GNAPS_n_2_L_768656	Prodigal:002006	CDS	618271	621057	.	+	0	ID=GPLNCBAE_01398;Name=glnD;db_xref=COG:COG2844;gene=glnD;inference=ab initio prediction:Prodigal:002006,similar to AA sequence:UniProtKB:Q9RAE4;locus_tag=GPLNCBAE_01398;product=Bifunctional uridylyltransferase/uridylyl-removing enzyme
GNAPS_n_2_L_768656	Prodigal:002006	CDS	621154	621750	.	+	0	ID=GPLNCBAE_01399;Name=grpE;db_xref=COG:COG0576;gene=grpE;inference=ab initio prediction:Prodigal:002006,similar to AA sequence:UniProtKB:P09372;locus_tag=GPLNCBAE_01399;product=Protein GrpE
GNAPS_n_2_L_768656	Prodigal:002006	CDS	621821	622789	.	-	0	ID=GPLNCBAE_01400;inference=ab initio prediction:Prodigal:002006;locus_tag=GPLNCBAE_01400;product=hypothetical protein
GNAPS_n_2_L_768656	Prodigal:002006	CDS	622789	624306	.	-	0	ID=GPLNCBAE_01401;inference=ab initio prediction:Prodigal:002006;locus_tag=GPLNCBAE_01401;product=hypothetical protein
GNAPS_n_2_L_768656	Prodigal:002006	CDS	624495	629807	.	+	0	ID=GPLNCBAE_01402;Name=yfhM;db_xref=COG:COG2373;gene=yfhM;inference=ab initio prediction:Prodigal:002006,similar to AA sequence:UniProtKB:P76578;locus_tag=GPLNCBAE_01402;product=Alpha-2-macroglobulin
GNAPS_n_2_L_768656	Prodigal:002006	CDS	630000	632174	.	+	0	ID=GPLNCBAE_01403;Name=pbpC;db_xref=COG:COG4953;gene=pbpC;inference=ab initio prediction:Prodigal:002006,similar to AA sequence:UniProtKB:P76577;locus_tag=GPLNCBAE_01403;product=Penicillin-binding protein 1C
GNAPS_n_2_L_768656	Prodigal:002006	CDS	632356	632958	.	+	0	ID=GPLNCBAE_01404;eC_number=5.4.2.11;Name=gpmA_2;gene=gpmA_2;inference=ab initio prediction:Prodigal:002006,protein motif:HAMAP:MF_01039;locus_tag=GPLNCBAE_01404;product=2%2C3-bisphosphoglycerate-dependent phosphoglycerate mutase
GNAPS_n_2_L_768656	Prodigal:002006	CDS	632965	633378	.	-	0	ID=GPLNCBAE_01405;inference=ab initio prediction:Prodigal:002006;locus_tag=GPLNCBAE_01405;product=hypothetical protein
GNAPS_n_2_L_768656	Prodigal:002006	CDS	633467	634192	.	-	0	ID=GPLNCBAE_01406;inference=ab initio prediction:Prodigal:002006;locus_tag=GPLNCBAE_01406;product=hypothetical protein
GNAPS_n_2_L_768656	Prodigal:002006	CDS	634254	635270	.	-	0	ID=GPLNCBAE_01407;inference=ab initio prediction:Prodigal:002006;locus_tag=GPLNCBAE_01407;product=hypothetical protein
GNAPS_n_2_L_768656	Prodigal:002006	CDS	635261	635920	.	-	0	ID=GPLNCBAE_01408;inference=ab initio prediction:Prodigal:002006;locus_tag=GPLNCBAE_01408;product=hypothetical protein
GNAPS_n_2_L_768656	Prodigal:002006	CDS	636090	637982	.	+	0	ID=GPLNCBAE_01409;inference=ab initio prediction:Prodigal:002006;locus_tag=GPLNCBAE_01409;product=hypothetical protein
GNAPS_n_2_L_768656	Prodigal:002006	CDS	638127	639215	.	+	0	ID=GPLNCBAE_01410;inference=ab initio prediction:Prodigal:002006;locus_tag=GPLNCBAE_01410;product=hypothetical protein
GNAPS_n_2_L_768656	Prodigal:002006	CDS	639377	641590	.	+	0	ID=GPLNCBAE_01411;eC_number=6.1.1.14;Name=glyS;db_xref=COG:COG0751;gene=glyS;inference=ab initio prediction:Prodigal:002006,similar to AA sequence:UniProtKB:P00961;locus_tag=GPLNCBAE_01411;product=Glycine--tRNA ligase beta subunit
GNAPS_n_2_L_768656	Prodigal:002006	CDS	641759	642967	.	+	0	ID=GPLNCBAE_01412;inference=ab initio prediction:Prodigal:002006;locus_tag=GPLNCBAE_01412;product=hypothetical protein
GNAPS_n_2_L_768656	Prodigal:002006	CDS	643101	644057	.	+	0	ID=GPLNCBAE_01413;eC_number=3.1.26.11;Name=rbn_1;gene=rbn_1;inference=ab initio prediction:Prodigal:002006,protein motif:HAMAP:MF_01818;locus_tag=GPLNCBAE_01413;product=Ribonuclease BN
GNAPS_n_2_L_768656	Prodigal:002006	CDS	644071	646197	.	-	0	ID=GPLNCBAE_01414;eC_number=1.8.1.8;Name=dsbD_1;gene=dsbD_1;inference=ab initio prediction:Prodigal:002006,protein motif:HAMAP:MF_00399;locus_tag=GPLNCBAE_01414;product=Thiol:disulfide interchange protein DsbD
GNAPS_n_2_L_768656	Prodigal:002006	CDS	646279	648336	.	-	0	ID=GPLNCBAE_01415;inference=ab initio prediction:Prodigal:002006;locus_tag=GPLNCBAE_01415;product=hypothetical protein
GNAPS_n_2_L_768656	Prodigal:002006	CDS	648453	649187	.	+	0	ID=GPLNCBAE_01416;eC_number=2.8.3.5;Name=scoA;db_xref=COG:COG1788;gene=scoA;inference=ab initio prediction:Prodigal:002006,similar to AA sequence:UniProtKB:P42315;locus_tag=GPLNCBAE_01416;product=putative succinyl-CoA:3-ketoacid coenzyme A transferase subunit A
GNAPS_n_2_L_768656	Prodigal:002006	CDS	649291	649950	.	+	0	ID=GPLNCBAE_01417;eC_number=2.8.3.5;Name=scoB;db_xref=COG:COG2057;gene=scoB;inference=ab initio prediction:Prodigal:002006,similar to AA sequence:UniProtKB:P42316;locus_tag=GPLNCBAE_01417;product=putative succinyl-CoA:3-ketoacid coenzyme A transferase subunit B
GNAPS_n_2_L_768656	Prodigal:002006	CDS	650097	650504	.	+	0	ID=GPLNCBAE_01418;inference=ab initio prediction:Prodigal:002006;locus_tag=GPLNCBAE_01418;product=hypothetical protein
GNAPS_n_2_L_768656	Prodigal:002006	CDS	650611	651498	.	-	0	ID=GPLNCBAE_01419;eC_number=3.8.1.3;Name=dehH1;gene=dehH1;inference=ab initio prediction:Prodigal:002006,similar to AA sequence:UniProtKB:Q01398;locus_tag=GPLNCBAE_01419;product=Haloacetate dehalogenase H-1
GNAPS_n_2_L_768656	Prodigal:002006	CDS	651512	652486	.	-	0	ID=GPLNCBAE_01420;inference=ab initio prediction:Prodigal:002006;locus_tag=GPLNCBAE_01420;product=hypothetical protein
GNAPS_n_2_L_768656	Prodigal:002006	CDS	652858	654735	.	+	0	ID=GPLNCBAE_01421;eC_number=1.1.2.7;Name=moxF_1;gene=moxF_1;inference=ab initio prediction:Prodigal:002006,similar to AA sequence:UniProtKB:P15279;locus_tag=GPLNCBAE_01421;product=Methanol dehydrogenase [cytochrome c] subunit 1
GNAPS_n_2_L_768656	Prodigal:002006	CDS	654883	655800	.	+	0	ID=GPLNCBAE_01422;inference=ab initio prediction:Prodigal:002006;locus_tag=GPLNCBAE_01422;product=hypothetical protein
GNAPS_n_2_L_768656	Prodigal:002006	CDS	655892	656494	.	+	0	ID=GPLNCBAE_01423;Name=moxG;gene=moxG;inference=ab initio prediction:Prodigal:002006,similar to AA sequence:UniProtKB:P14774;locus_tag=GPLNCBAE_01423;product=Cytochrome c-L
GNAPS_n_2_L_768656	Prodigal:002006	CDS	656579	656869	.	+	0	ID=GPLNCBAE_01424;eC_number=1.1.2.7;Name=moxI;gene=moxI;inference=ab initio prediction:Prodigal:002006,similar to AA sequence:UniProtKB:P14775;locus_tag=GPLNCBAE_01424;product=Methanol dehydrogenase [cytochrome c] subunit 2
GNAPS_n_2_L_768656	Prodigal:002006	CDS	657021	658052	.	+	0	ID=GPLNCBAE_01425;eC_number=3.6.4.12;Name=ruvB_1;gene=ruvB_1;inference=ab initio prediction:Prodigal:002006,protein motif:HAMAP:MF_00016;locus_tag=GPLNCBAE_01425;product=Holliday junction ATP-dependent DNA helicase RuvB
GNAPS_n_2_L_768656	Prodigal:002006	CDS	658049	658894	.	+	0	ID=GPLNCBAE_01426;inference=ab initio prediction:Prodigal:002006;locus_tag=GPLNCBAE_01426;product=hypothetical protein
GNAPS_n_2_L_768656	Prodigal:002006	CDS	658894	659835	.	+	0	ID=GPLNCBAE_01427;inference=ab initio prediction:Prodigal:002006;locus_tag=GPLNCBAE_01427;product=hypothetical protein
GNAPS_n_2_L_768656	Prodigal:002006	CDS	659840	660898	.	+	0	ID=GPLNCBAE_01428;inference=ab initio prediction:Prodigal:002006;locus_tag=GPLNCBAE_01428;product=hypothetical protein
GNAPS_n_2_L_768656	Prodigal:002006	CDS	660895	661521	.	+	0	ID=GPLNCBAE_01429;inference=ab initio prediction:Prodigal:002006;locus_tag=GPLNCBAE_01429;product=hypothetical protein
GNAPS_n_2_L_768656	Prodigal:002006	CDS	661518	662519	.	+	0	ID=GPLNCBAE_01430;inference=ab initio prediction:Prodigal:002006;locus_tag=GPLNCBAE_01430;product=hypothetical protein
GNAPS_n_2_L_768656	Prodigal:002006	CDS	662523	663068	.	+	0	ID=GPLNCBAE_01431;inference=ab initio prediction:Prodigal:002006;locus_tag=GPLNCBAE_01431;product=hypothetical protein
GNAPS_n_2_L_768656	Prodigal:002006	CDS	663086	664228	.	+	0	ID=GPLNCBAE_01432;eC_number=4.2.99.-;Name=vgb_1;gene=vgb_1;inference=ab initio prediction:Prodigal:002006,protein motif:HAMAP:MF_01282;locus_tag=GPLNCBAE_01432;product=Virginiamycin B lyase
GNAPS_n_2_L_768656	Prodigal:002006	CDS	664225	664752	.	+	0	ID=GPLNCBAE_01433;inference=ab initio prediction:Prodigal:002006;locus_tag=GPLNCBAE_01433;product=hypothetical protein
GNAPS_n_2_L_768656	Prodigal:002006	CDS	664749	665462	.	+	0	ID=GPLNCBAE_01434;Name=nreC_1;db_xref=COG:COG2197;gene=nreC_1;inference=ab initio prediction:Prodigal:002006,similar to AA sequence:UniProtKB:Q7WZY4;locus_tag=GPLNCBAE_01434;product=Oxygen regulatory protein NreC
GNAPS_n_2_L_768656	Prodigal:002006	CDS	665497	666288	.	-	0	ID=GPLNCBAE_01435;eC_number=3.1.3.15;Name=hisN;db_xref=COG:COG0483;gene=hisN;inference=ab initio prediction:Prodigal:002006,similar to AA sequence:UniProtKB:Q8NS80;locus_tag=GPLNCBAE_01435;product=Histidinol-phosphatase
GNAPS_n_2_L_768656	Prodigal:002006	CDS	666402	666827	.	-	0	ID=GPLNCBAE_01436;Name=sufE;db_xref=COG:COG2166;gene=sufE;inference=ab initio prediction:Prodigal:002006,similar to AA sequence:UniProtKB:Q9EXP1;locus_tag=GPLNCBAE_01436;product=Cysteine desulfuration protein SufE
GNAPS_n_2_L_768656	Prodigal:002006	CDS	666912	667955	.	-	0	ID=GPLNCBAE_01437;eC_number=2.7.13.3;db_xref=COG:COG3920;inference=ab initio prediction:Prodigal:002006,similar to AA sequence:UniProtKB:Q2NB77;locus_tag=GPLNCBAE_01437;product=Blue-light-activated histidine kinase 2
GNAPS_n_2_L_768656	Prodigal:002006	CDS	668138	669616	.	-	0	ID=GPLNCBAE_01438;eC_number=1.1.1.49;Name=zwf_2;db_xref=COG:COG0364;gene=zwf_2;inference=ab initio prediction:Prodigal:002006,similar to AA sequence:UniProtKB:A0QP90;locus_tag=GPLNCBAE_01438;product=Glucose-6-phosphate 1-dehydrogenase
GNAPS_n_2_L_768656	Prodigal:002006	CDS	669755	670597	.	-	0	ID=GPLNCBAE_01439;inference=ab initio prediction:Prodigal:002006;locus_tag=GPLNCBAE_01439;product=hypothetical protein
GNAPS_n_2_L_768656	Prodigal:002006	CDS	670820	672433	.	+	0	ID=GPLNCBAE_01440;inference=ab initio prediction:Prodigal:002006;locus_tag=GPLNCBAE_01440;product=hypothetical protein
GNAPS_n_2_L_768656	Prodigal:002006	CDS	672612	673562	.	+	0	ID=GPLNCBAE_01441;eC_number=5.2.1.8;Name=prsA;gene=prsA;inference=ab initio prediction:Prodigal:002006,protein motif:HAMAP:MF_01145;locus_tag=GPLNCBAE_01441;product=Foldase protein PrsA
GNAPS_n_2_L_768656	Prodigal:002006	CDS	673694	674380	.	-	0	ID=GPLNCBAE_01442;inference=ab initio prediction:Prodigal:002006;locus_tag=GPLNCBAE_01442;product=hypothetical protein
GNAPS_n_2_L_768656	Prodigal:002006	CDS	674430	675740	.	-	0	ID=GPLNCBAE_01443;Name=ampG_1;db_xref=COG:COG0477;gene=ampG_1;inference=ab initio prediction:Prodigal:002006,similar to AA sequence:UniProtKB:P0AE16;locus_tag=GPLNCBAE_01443;product=Anhydromuropeptide permease
GNAPS_n_2_L_768656	Prodigal:002006	CDS	675817	676413	.	-	0	ID=GPLNCBAE_01444;inference=ab initio prediction:Prodigal:002006;locus_tag=GPLNCBAE_01444;product=hypothetical protein
GNAPS_n_2_L_768656	Prodigal:002006	CDS	676562	679981	.	-	0	ID=GPLNCBAE_01445;eC_number=6.2.1.20;Name=aas;gene=aas;inference=ab initio prediction:Prodigal:002006,protein motif:HAMAP:MF_01162;locus_tag=GPLNCBAE_01445;product=Bifunctional protein Aas
GNAPS_n_2_L_768656	Prodigal:002006	CDS	680317	680874	.	+	0	ID=GPLNCBAE_01446;inference=ab initio prediction:Prodigal:002006;locus_tag=GPLNCBAE_01446;product=hypothetical protein
GNAPS_n_2_L_768656	Prodigal:002006	CDS	680942	681385	.	+	0	ID=GPLNCBAE_01447;db_xref=COG:COG1846;inference=ab initio prediction:Prodigal:002006,similar to AA sequence:UniProtKB:P9WMF1;locus_tag=GPLNCBAE_01447;product=putative HTH-type transcriptional regulator
GNAPS_n_2_L_768656	Prodigal:002006	CDS	681416	681979	.	+	0	ID=GPLNCBAE_01448;eC_number=3.-.-.-;Name=yecD;db_xref=COG:COG1335;gene=yecD;inference=ab initio prediction:Prodigal:002006,similar to AA sequence:UniProtKB:P0ADI7;locus_tag=GPLNCBAE_01448;product=Isochorismatase family protein YecD
GNAPS_n_2_L_768656	Prodigal:002006	CDS	681980	682309	.	+	0	ID=GPLNCBAE_01449;inference=ab initio prediction:Prodigal:002006;locus_tag=GPLNCBAE_01449;product=hypothetical protein
GNAPS_n_2_L_768656	Prodigal:002006	CDS	682306	683553	.	+	0	ID=GPLNCBAE_01450;Name=entS_3;gene=entS_3;inference=ab initio prediction:Prodigal:002006,protein motif:HAMAP:MF_01436;locus_tag=GPLNCBAE_01450;product=Enterobactin exporter EntS
GNAPS_n_2_L_768656	Prodigal:002006	CDS	683557	684579	.	-	0	ID=GPLNCBAE_01451;Name=caiE;gene=caiE;inference=ab initio prediction:Prodigal:002006,protein motif:HAMAP:MF_01525;locus_tag=GPLNCBAE_01451;product=Carnitine operon protein CaiE
GNAPS_n_2_L_768656	Prodigal:002006	CDS	684688	685143	.	+	0	ID=GPLNCBAE_01452;eC_number=2.8.1.12;Name=moaE;db_xref=COG:COG0314;gene=moaE;inference=ab initio prediction:Prodigal:002006,similar to AA sequence:UniProtKB:P30749;locus_tag=GPLNCBAE_01452;product=Molybdopterin synthase catalytic subunit
GNAPS_n_2_L_768656	Prodigal:002006	CDS	685223	686383	.	+	0	ID=GPLNCBAE_01453;inference=ab initio prediction:Prodigal:002006;locus_tag=GPLNCBAE_01453;product=hypothetical protein
GNAPS_n_2_L_768656	Prodigal:002006	CDS	686491	687711	.	-	0	ID=GPLNCBAE_01454;eC_number=2.6.1.2;Name=alaC;db_xref=COG:COG0436;gene=alaC;inference=ab initio prediction:Prodigal:002006,similar to AA sequence:UniProtKB:P77434;locus_tag=GPLNCBAE_01454;product=Glutamate-pyruvate aminotransferase AlaC
GNAPS_n_2_L_768656	Prodigal:002006	CDS	687872	688231	.	-	0	ID=GPLNCBAE_01455;inference=ab initio prediction:Prodigal:002006;locus_tag=GPLNCBAE_01455;product=hypothetical protein
GNAPS_n_2_L_768656	Prodigal:002006	CDS	688368	690170	.	+	0	ID=GPLNCBAE_01456;eC_number=2.3.1.-;Name=phaC;db_xref=COG:COG3243;gene=phaC;inference=ab initio prediction:Prodigal:002006,similar to AA sequence:UniProtKB:P23608;locus_tag=GPLNCBAE_01456;product=Poly(3-hydroxyalkanoate) polymerase subunit PhaC
GNAPS_n_2_L_768656	Prodigal:002006	CDS	691274	691699	.	+	0	ID=GPLNCBAE_01457;Name=ohrB;db_xref=COG:COG1764;gene=ohrB;inference=ab initio prediction:Prodigal:002006,similar to AA sequence:UniProtKB:P80242;locus_tag=GPLNCBAE_01457;product=Organic hydroperoxide resistance protein OhrB
GNAPS_n_2_L_768656	Prodigal:002006	CDS	691812	693347	.	-	0	ID=GPLNCBAE_01458;eC_number=4.3.1.1;Name=aspA;db_xref=COG:COG1027;gene=aspA;inference=ab initio prediction:Prodigal:002006,similar to AA sequence:UniProtKB:P0AC38;locus_tag=GPLNCBAE_01458;product=Aspartate ammonia-lyase
GNAPS_n_2_L_768656	Prodigal:002006	CDS	693459	694346	.	-	0	ID=GPLNCBAE_01459;eC_number=4.3.3.7;Name=dapA_1;db_xref=COG:COG0329;gene=dapA_1;inference=ab initio prediction:Prodigal:002006,similar to AA sequence:UniProtKB:Q9JZR4;locus_tag=GPLNCBAE_01459;product=4-hydroxy-tetrahydrodipicolinate synthase
GNAPS_n_2_L_768656	Prodigal:002006	CDS	694346	695059	.	-	0	ID=GPLNCBAE_01460;eC_number=2.1.1.166;Name=rlmE;db_xref=COG:COG0293;gene=rlmE;inference=ab initio prediction:Prodigal:002006,similar to AA sequence:UniProtKB:P0C0R7;locus_tag=GPLNCBAE_01460;product=Ribosomal RNA large subunit methyltransferase E
GNAPS_n_2_L_768656	Prodigal:002006	CDS	695187	696443	.	+	0	ID=GPLNCBAE_01461;Name=bcr;gene=bcr;inference=ab initio prediction:Prodigal:002006,similar to AA sequence:UniProtKB:P28246;locus_tag=GPLNCBAE_01461;product=Bicyclomycin resistance protein
GNAPS_n_2_L_768656	Prodigal:002006	CDS	696557	697300	.	+	0	ID=GPLNCBAE_01462;inference=ab initio prediction:Prodigal:002006;locus_tag=GPLNCBAE_01462;product=hypothetical protein
GNAPS_n_2_L_768656	Prodigal:002006	CDS	697624	698295	.	+	0	ID=GPLNCBAE_01463;inference=ab initio prediction:Prodigal:002006;locus_tag=GPLNCBAE_01463;product=hypothetical protein
GNAPS_n_2_L_768656	Prodigal:002006	CDS	698383	698895	.	+	0	ID=GPLNCBAE_01464;inference=ab initio prediction:Prodigal:002006;locus_tag=GPLNCBAE_01464;product=hypothetical protein
GNAPS_n_2_L_768656	Prodigal:002006	CDS	698852	700324	.	-	0	ID=GPLNCBAE_01465;Name=hsrA;gene=hsrA;inference=ab initio prediction:Prodigal:002006,similar to AA sequence:UniProtKB:P31474;locus_tag=GPLNCBAE_01465;product=putative transport protein HsrA
GNAPS_n_2_L_768656	Prodigal:002006	CDS	700585	701472	.	+	0	ID=GPLNCBAE_01466;inference=ab initio prediction:Prodigal:002006;locus_tag=GPLNCBAE_01466;product=hypothetical protein
GNAPS_n_2_L_768656	Prodigal:002006	CDS	701703	703193	.	+	0	ID=GPLNCBAE_01467;eC_number=1.1.1.205;Name=guaB;db_xref=COG:COG0516;gene=guaB;inference=ab initio prediction:Prodigal:002006,similar to AA sequence:UniProtKB:P0C0H6;locus_tag=GPLNCBAE_01467;product=Inosine-5'-monophosphate dehydrogenase
GNAPS_n_2_L_768656	Prodigal:002006	CDS	703243	703509	.	-	0	ID=GPLNCBAE_01468;inference=ab initio prediction:Prodigal:002006;locus_tag=GPLNCBAE_01468;product=hypothetical protein
GNAPS_n_2_L_768656	Prodigal:002006	CDS	703784	704728	.	+	0	ID=GPLNCBAE_01469;eC_number=1.1.1.169;Name=panE_3;db_xref=COG:COG1893;gene=panE_3;inference=ab initio prediction:Prodigal:002006,similar to AA sequence:UniProtKB:O34661;locus_tag=GPLNCBAE_01469;product=2-dehydropantoate 2-reductase
GNAPS_n_2_L_768656	Prodigal:002006	CDS	704725	705849	.	+	0	ID=GPLNCBAE_01470;inference=ab initio prediction:Prodigal:002006;locus_tag=GPLNCBAE_01470;product=hypothetical protein
GNAPS_n_2_L_768656	Prodigal:002006	CDS	705946	706224	.	+	0	ID=GPLNCBAE_01471;inference=ab initio prediction:Prodigal:002006;locus_tag=GPLNCBAE_01471;product=hypothetical protein
GNAPS_n_2_L_768656	Prodigal:002006	CDS	706235	706420	.	-	0	ID=GPLNCBAE_01472;inference=ab initio prediction:Prodigal:002006;locus_tag=GPLNCBAE_01472;product=hypothetical protein
GNAPS_n_2_L_768656	Prodigal:002006	CDS	706619	707884	.	+	0	ID=GPLNCBAE_01473;eC_number=2.1.1.176;Name=rsmB_1;gene=rsmB_1;inference=ab initio prediction:Prodigal:002006,protein motif:HAMAP:MF_01856;locus_tag=GPLNCBAE_01473;product=Ribosomal RNA small subunit methyltransferase B
GNAPS_n_2_L_768656	Prodigal:002006	CDS	708023	709099	.	+	0	ID=GPLNCBAE_01474;inference=ab initio prediction:Prodigal:002006;locus_tag=GPLNCBAE_01474;product=hypothetical protein
GNAPS_n_2_L_768656	Prodigal:002006	CDS	709151	709381	.	-	0	ID=GPLNCBAE_01475;inference=ab initio prediction:Prodigal:002006;locus_tag=GPLNCBAE_01475;product=hypothetical protein
GNAPS_n_2_L_768656	Prodigal:002006	CDS	709612	710904	.	-	0	ID=GPLNCBAE_01476;eC_number=3.4.24.-;db_xref=COG:COG0612;inference=ab initio prediction:Prodigal:002006,similar to AA sequence:UniProtKB:P9WHT5;locus_tag=GPLNCBAE_01476;product=putative zinc protease
GNAPS_n_2_L_768656	Prodigal:002006	CDS	710913	712325	.	-	0	ID=GPLNCBAE_01477;eC_number=4.2.3.1;Name=thrC;db_xref=COG:COG0498;gene=thrC;inference=ab initio prediction:Prodigal:002006,similar to AA sequence:UniProtKB:P23669;locus_tag=GPLNCBAE_01477;product=Threonine synthase
GNAPS_n_2_L_768656	Prodigal:002006	CDS	712383	712799	.	-	0	ID=GPLNCBAE_01478;inference=ab initio prediction:Prodigal:002006;locus_tag=GPLNCBAE_01478;product=hypothetical protein
GNAPS_n_2_L_768656	Prodigal:002006	CDS	712939	713694	.	-	0	ID=GPLNCBAE_01479;inference=ab initio prediction:Prodigal:002006;locus_tag=GPLNCBAE_01479;product=hypothetical protein
GNAPS_n_2_L_768656	Prodigal:002006	CDS	713691	713984	.	-	0	ID=GPLNCBAE_01480;inference=ab initio prediction:Prodigal:002006;locus_tag=GPLNCBAE_01480;product=hypothetical protein
GNAPS_n_2_L_768656	Prodigal:002006	CDS	714190	715137	.	-	0	ID=GPLNCBAE_01481;eC_number=1.9.3.1;Name=ctaE;db_xref=COG:COG1845;gene=ctaE;inference=ab initio prediction:Prodigal:002006,similar to AA sequence:UniProtKB:P06030;locus_tag=GPLNCBAE_01481;product=Cytochrome c oxidase subunit 3
GNAPS_n_2_L_768656	Prodigal:002006	CDS	715188	715799	.	-	0	ID=GPLNCBAE_01482;Name=ctaG;db_xref=COG:COG3175;gene=ctaG;inference=ab initio prediction:Prodigal:002006,similar to AA sequence:UniProtKB:Q92RG6;locus_tag=GPLNCBAE_01482;product=Cytochrome c oxidase assembly protein CtaG
GNAPS_n_2_L_768656	Prodigal:002006	CDS	715796	715969	.	-	0	ID=GPLNCBAE_01483;inference=ab initio prediction:Prodigal:002006;locus_tag=GPLNCBAE_01483;product=hypothetical protein
GNAPS_n_2_L_768656	Prodigal:002006	CDS	715969	716940	.	-	0	ID=GPLNCBAE_01484;eC_number=2.5.1.141;Name=ctaB;db_xref=COG:COG0109;gene=ctaB;inference=ab initio prediction:Prodigal:002006,similar to AA sequence:UniProtKB:Q3J5F9;locus_tag=GPLNCBAE_01484;product=Protoheme IX farnesyltransferase
GNAPS_n_2_L_768656	Prodigal:002006	CDS	717110	718735	.	-	0	ID=GPLNCBAE_01485;eC_number=1.9.3.1;Name=ctaD;db_xref=COG:COG0843;gene=ctaD;inference=ab initio prediction:Prodigal:002006,similar to AA sequence:UniProtKB:P31833;locus_tag=GPLNCBAE_01485;product=Cytochrome c oxidase subunit 1
GNAPS_n_2_L_768656	Prodigal:002006	CDS	718811	719647	.	-	0	ID=GPLNCBAE_01486;eC_number=1.9.3.1;Name=ctaC;db_xref=COG:COG1622;gene=ctaC;inference=ab initio prediction:Prodigal:002006,similar to AA sequence:UniProtKB:P08306;locus_tag=GPLNCBAE_01486;product=Cytochrome c oxidase subunit 2
GNAPS_n_2_L_768656	Prodigal:002006	CDS	719930	720793	.	+	0	ID=GPLNCBAE_01487;Name=fdhD;db_xref=COG:COG1526;gene=fdhD;inference=ab initio prediction:Prodigal:002006,similar to AA sequence:UniProtKB:O87816;locus_tag=GPLNCBAE_01487;product=Sulfur carrier protein FdhD
GNAPS_n_2_L_768656	Prodigal:002006	CDS	720911	722017	.	-	0	ID=GPLNCBAE_01488;inference=ab initio prediction:Prodigal:002006;locus_tag=GPLNCBAE_01488;product=hypothetical protein
GNAPS_n_2_L_768656	Prodigal:002006	CDS	722722	727422	.	+	0	ID=GPLNCBAE_01489;eC_number=1.4.7.1;Name=gltB;gene=gltB;inference=ab initio prediction:Prodigal:002006,similar to AA sequence:UniProtKB:P55037;locus_tag=GPLNCBAE_01489;product=Ferredoxin-dependent glutamate synthase 1
GNAPS_n_2_L_768656	Prodigal:002006	CDS	727517	728950	.	+	0	ID=GPLNCBAE_01490;eC_number=1.4.1.13;Name=gltD;db_xref=COG:COG0493;gene=gltD;inference=ab initio prediction:Prodigal:002006,similar to AA sequence:UniProtKB:P9WN19;locus_tag=GPLNCBAE_01490;product=Glutamate synthase [NADPH] small chain
GNAPS_n_2_L_768656	Prodigal:002006	CDS	729029	729409	.	-	0	ID=GPLNCBAE_01491;inference=ab initio prediction:Prodigal:002006;locus_tag=GPLNCBAE_01491;product=hypothetical protein
GNAPS_n_2_L_768656	Prodigal:002006	CDS	729443	730813	.	-	0	ID=GPLNCBAE_01492;inference=ab initio prediction:Prodigal:002006;locus_tag=GPLNCBAE_01492;product=hypothetical protein
GNAPS_n_2_L_768656	Prodigal:002006	CDS	730970	731701	.	-	0	ID=GPLNCBAE_01493;inference=ab initio prediction:Prodigal:002006;locus_tag=GPLNCBAE_01493;product=hypothetical protein
GNAPS_n_2_L_768656	Prodigal:002006	CDS	732013	733293	.	+	0	ID=GPLNCBAE_01494;eC_number=2.8.3.16;Name=frc_1;db_xref=COG:COG1804;gene=frc_1;inference=ab initio prediction:Prodigal:002006,similar to AA sequence:UniProtKB:P69902;locus_tag=GPLNCBAE_01494;product=Formyl-CoA:oxalate CoA-transferase
GNAPS_n_2_L_768656	Prodigal:002006	CDS	733425	733604	.	+	0	ID=GPLNCBAE_01495;inference=ab initio prediction:Prodigal:002006;locus_tag=GPLNCBAE_01495;product=hypothetical protein
GNAPS_n_2_L_768656	Prodigal:002006	CDS	733639	733899	.	-	0	ID=GPLNCBAE_01496;inference=ab initio prediction:Prodigal:002006;locus_tag=GPLNCBAE_01496;product=hypothetical protein
GNAPS_n_2_L_768656	Prodigal:002006	CDS	733983	735767	.	-	0	ID=GPLNCBAE_01497;inference=ab initio prediction:Prodigal:002006;locus_tag=GPLNCBAE_01497;product=hypothetical protein
GNAPS_n_2_L_768656	Prodigal:002006	CDS	735798	736079	.	-	0	ID=GPLNCBAE_01498;inference=ab initio prediction:Prodigal:002006;locus_tag=GPLNCBAE_01498;product=hypothetical protein
GNAPS_n_2_L_768656	Prodigal:002006	CDS	736121	736561	.	-	0	ID=GPLNCBAE_01499;inference=ab initio prediction:Prodigal:002006;locus_tag=GPLNCBAE_01499;product=hypothetical protein
GNAPS_n_2_L_768656	Prodigal:002006	CDS	736935	738224	.	+	0	ID=GPLNCBAE_01500;Name=oxlT_2;gene=oxlT_2;inference=ab initio prediction:Prodigal:002006,similar to AA sequence:UniProtKB:Q51330;locus_tag=GPLNCBAE_01500;product=Oxalate:formate antiporter
GNAPS_n_2_L_768656	Prodigal:002006	CDS	738531	739859	.	+	0	ID=GPLNCBAE_01501;Name=oxlT_3;gene=oxlT_3;inference=ab initio prediction:Prodigal:002006,similar to AA sequence:UniProtKB:Q51330;locus_tag=GPLNCBAE_01501;product=Oxalate:formate antiporter
GNAPS_n_2_L_768656	Prodigal:002006	CDS	740036	741775	.	+	0	ID=GPLNCBAE_01502;eC_number=4.1.1.8;Name=oxc;db_xref=COG:COG0028;gene=oxc;inference=ab initio prediction:Prodigal:002006,similar to AA sequence:UniProtKB:P40149;locus_tag=GPLNCBAE_01502;product=Oxalyl-CoA decarboxylase
GNAPS_n_2_L_768656	Prodigal:002006	CDS	741863	742585	.	+	0	ID=GPLNCBAE_01503;inference=ab initio prediction:Prodigal:002006;locus_tag=GPLNCBAE_01503;product=hypothetical protein
GNAPS_n_2_L_768656	Prodigal:002006	CDS	742590	743771	.	-	0	ID=GPLNCBAE_01504;eC_number=1.1.1.205;Name=IMPDH_1;gene=IMPDH_1;inference=ab initio prediction:Prodigal:002006,protein motif:HAMAP:MF_01964;locus_tag=GPLNCBAE_01504;product=Inosine-5'-monophosphate dehydrogenase
GNAPS_n_2_L_768656	Prodigal:002006	CDS	744035	745285	.	-	0	ID=GPLNCBAE_01505;eC_number=2.8.3.16;Name=frc_2;db_xref=COG:COG1804;gene=frc_2;inference=ab initio prediction:Prodigal:002006,similar to AA sequence:UniProtKB:P69902;locus_tag=GPLNCBAE_01505;product=Formyl-CoA:oxalate CoA-transferase
GNAPS_n_2_L_768656	Prodigal:002006	CDS	745369	745809	.	-	0	ID=GPLNCBAE_01506;eC_number=2.7.13.3;Name=fixL;gene=fixL;inference=ab initio prediction:Prodigal:002006,similar to AA sequence:UniProtKB:P10955;locus_tag=GPLNCBAE_01506;product=Sensor protein FixL
GNAPS_n_2_L_768656	Prodigal:002006	CDS	746063	746506	.	+	0	ID=GPLNCBAE_01507;inference=ab initio prediction:Prodigal:002006;locus_tag=GPLNCBAE_01507;product=hypothetical protein
GNAPS_n_2_L_768656	Prodigal:002006	CDS	746524	746883	.	+	0	ID=GPLNCBAE_01508;inference=ab initio prediction:Prodigal:002006;locus_tag=GPLNCBAE_01508;product=hypothetical protein
GNAPS_n_2_L_768656	Prodigal:002006	CDS	746954	748291	.	-	0	ID=GPLNCBAE_01509;inference=ab initio prediction:Prodigal:002006;locus_tag=GPLNCBAE_01509;product=hypothetical protein
GNAPS_n_2_L_768656	Prodigal:002006	CDS	748291	749283	.	-	0	ID=GPLNCBAE_01510;eC_number=5.1.3.2;Name=galE_1;db_xref=COG:COG1087;gene=galE_1;inference=ab initio prediction:Prodigal:002006,similar to AA sequence:UniProtKB:Q7WTB1;locus_tag=GPLNCBAE_01510;product=UDP-glucose 4-epimerase
GNAPS_n_2_L_768656	Prodigal:002006	CDS	749496	750356	.	+	0	ID=GPLNCBAE_01511;eC_number=2.7.7.9;Name=gtaB;db_xref=COG:COG1210;gene=gtaB;inference=ab initio prediction:Prodigal:002006,similar to AA sequence:UniProtKB:Q05852;locus_tag=GPLNCBAE_01511;product=UTP--glucose-1-phosphate uridylyltransferase
GNAPS_n_2_L_768656	Prodigal:002006	CDS	750489	752162	.	-	0	ID=GPLNCBAE_01512;eC_number=6.3.4.3;Name=fhs;db_xref=COG:COG2759;gene=fhs;inference=ab initio prediction:Prodigal:002006,similar to AA sequence:UniProtKB:Q83WS0;locus_tag=GPLNCBAE_01512;product=Formate--tetrahydrofolate ligase
GNAPS_n_2_L_768656	Prodigal:002006	CDS	752471	753499	.	-	0	ID=GPLNCBAE_01513;inference=ab initio prediction:Prodigal:002006;locus_tag=GPLNCBAE_01513;product=hypothetical protein
GNAPS_n_2_L_768656	Prodigal:002006	CDS	753704	755044	.	-	0	ID=GPLNCBAE_01514;eC_number=2.6.1.18;Name=bauA;db_xref=COG:COG0161;gene=bauA;inference=ab initio prediction:Prodigal:002006,similar to AA sequence:UniProtKB:Q9I700;locus_tag=GPLNCBAE_01514;product=Beta-alanine--pyruvate aminotransferase
GNAPS_n_2_L_768656	Prodigal:002006	CDS	755342	755821	.	+	0	ID=GPLNCBAE_01515;inference=ab initio prediction:Prodigal:002006;locus_tag=GPLNCBAE_01515;product=hypothetical protein
GNAPS_n_2_L_768656	Prodigal:002006	CDS	755818	757113	.	+	0	ID=GPLNCBAE_01516;eC_number=1.1.1.23;Name=hisD;gene=hisD;inference=ab initio prediction:Prodigal:002006,similar to AA sequence:UniProtKB:Q8G2R2;locus_tag=GPLNCBAE_01516;product=Histidinol dehydrogenase
GNAPS_n_2_L_768656	Prodigal:002006	CDS	757154	757660	.	+	0	ID=GPLNCBAE_01517;inference=ab initio prediction:Prodigal:002006;locus_tag=GPLNCBAE_01517;product=hypothetical protein
GNAPS_n_2_L_768656	Prodigal:002006	CDS	757693	758166	.	+	0	ID=GPLNCBAE_01518;eC_number=1.20.4.4;Name=arsC_2;db_xref=COG:COG0394;gene=arsC_2;inference=ab initio prediction:Prodigal:002006,similar to AA sequence:UniProtKB:P45947;locus_tag=GPLNCBAE_01518;product=Arsenate reductase
GNAPS_n_2_L_768656	Prodigal:002006	CDS	758225	758392	.	-	0	ID=GPLNCBAE_01519;inference=ab initio prediction:Prodigal:002006;locus_tag=GPLNCBAE_01519;product=hypothetical protein
GNAPS_n_2_L_768656	Prodigal:002006	CDS	758622	759488	.	-	0	ID=GPLNCBAE_01520;inference=ab initio prediction:Prodigal:002006;locus_tag=GPLNCBAE_01520;product=hypothetical protein
GNAPS_n_2_L_768656	Prodigal:002006	CDS	759550	759729	.	-	0	ID=GPLNCBAE_01521;inference=ab initio prediction:Prodigal:002006;locus_tag=GPLNCBAE_01521;product=hypothetical protein
GNAPS_n_2_L_768656	Prodigal:002006	CDS	759792	760505	.	-	0	ID=GPLNCBAE_01522;Name=kdpE;db_xref=COG:COG0745;gene=kdpE;inference=ab initio prediction:Prodigal:002006,similar to AA sequence:UniProtKB:P9WGN1;locus_tag=GPLNCBAE_01522;product=Transcriptional regulatory protein KdpE
GNAPS_n_2_L_768656	Prodigal:002006	CDS	760654	763374	.	-	0	ID=GPLNCBAE_01523;eC_number=2.7.13.3;Name=kdpD;db_xref=COG:COG2205;gene=kdpD;inference=ab initio prediction:Prodigal:002006,similar to AA sequence:UniProtKB:P21865;locus_tag=GPLNCBAE_01523;product=Sensor protein KdpD
GNAPS_n_2_L_768656	Prodigal:002006	CDS	763398	764003	.	-	0	ID=GPLNCBAE_01524;Name=kdpC;db_xref=COG:COG2156;gene=kdpC;inference=ab initio prediction:Prodigal:002006,similar to AA sequence:UniProtKB:P9WKF1;locus_tag=GPLNCBAE_01524;product=Potassium-transporting ATPase KdpC subunit
GNAPS_n_2_L_768656	Prodigal:002006	CDS	764149	766239	.	-	0	ID=GPLNCBAE_01525;eC_number=7.2.2.6;Name=kdpB;db_xref=COG:COG2216;gene=kdpB;inference=ab initio prediction:Prodigal:002006,similar to AA sequence:UniProtKB:P03960;locus_tag=GPLNCBAE_01525;product=Potassium-transporting ATPase ATP-binding subunit
GNAPS_n_2_L_768656	Prodigal:002006	CDS	766285	766476	.	-	0	ID=GPLNCBAE_01526;inference=ab initio prediction:Prodigal:002006;locus_tag=GPLNCBAE_01526;product=hypothetical protein
GNAPS_n_2_L_768656	Prodigal:002006	CDS	766478	768193	.	-	0	ID=GPLNCBAE_01527;Name=kdpA;db_xref=COG:COG2060;gene=kdpA;inference=ab initio prediction:Prodigal:002006,similar to AA sequence:UniProtKB:P03959;locus_tag=GPLNCBAE_01527;product=Potassium-transporting ATPase potassium-binding subunit
GNAPS_n_2_L_768656	Prodigal:002006	CDS	768208	768297	.	-	0	ID=GPLNCBAE_01528;inference=ab initio prediction:Prodigal:002006;locus_tag=GPLNCBAE_01528;product=hypothetical protein
GNAPS_n_2_L_768656	Prodigal:002006	CDS	768309	768596	.	-	0	ID=GPLNCBAE_01529;inference=ab initio prediction:Prodigal:002006;locus_tag=GPLNCBAE_01529;product=hypothetical protein
GNAPS_n_3_L_740683	Prodigal:002006	CDS	528	704	.	+	0	ID=GPLNCBAE_01530;inference=ab initio prediction:Prodigal:002006;locus_tag=GPLNCBAE_01530;product=hypothetical protein
GNAPS_n_3_L_740683	Prodigal:002006	CDS	1488	1739	.	-	0	ID=GPLNCBAE_01531;inference=ab initio prediction:Prodigal:002006;locus_tag=GPLNCBAE_01531;product=hypothetical protein
GNAPS_n_3_L_740683	Prodigal:002006	CDS	3270	3479	.	-	0	ID=GPLNCBAE_01532;inference=ab initio prediction:Prodigal:002006;locus_tag=GPLNCBAE_01532;product=hypothetical protein
GNAPS_n_3_L_740683	Prodigal:002006	CDS	4171	4407	.	+	0	ID=GPLNCBAE_01533;inference=ab initio prediction:Prodigal:002006;locus_tag=GPLNCBAE_01533;product=hypothetical protein
GNAPS_n_3_L_740683	Prodigal:002006	CDS	4520	4705	.	+	0	ID=GPLNCBAE_01534;inference=ab initio prediction:Prodigal:002006;locus_tag=GPLNCBAE_01534;product=hypothetical protein
GNAPS_n_3_L_740683	Prodigal:002006	CDS	5026	5277	.	-	0	ID=GPLNCBAE_01535;inference=ab initio prediction:Prodigal:002006;locus_tag=GPLNCBAE_01535;product=hypothetical protein
GNAPS_n_3_L_740683	Prodigal:002006	CDS	5376	5831	.	+	0	ID=GPLNCBAE_01536;eC_number=3.4.21.-;Name=umuD;db_xref=COG:COG1974;gene=umuD;inference=ab initio prediction:Prodigal:002006,similar to AA sequence:UniProtKB:P22493;locus_tag=GPLNCBAE_01536;product=Protein UmuD
GNAPS_n_3_L_740683	Prodigal:002006	CDS	5828	6085	.	+	0	ID=GPLNCBAE_01537;inference=ab initio prediction:Prodigal:002006;locus_tag=GPLNCBAE_01537;product=hypothetical protein
GNAPS_n_3_L_740683	Prodigal:002006	CDS	6497	7543	.	-	0	ID=GPLNCBAE_01538;inference=ab initio prediction:Prodigal:002006,similar to AA sequence:ISfinder:ISMpo4;locus_tag=GPLNCBAE_01538;product=IS110 family transposase ISMpo4
GNAPS_n_3_L_740683	Prodigal:002006	CDS	7707	8840	.	+	0	ID=GPLNCBAE_01539;Name=umuC;db_xref=COG:COG0389;gene=umuC;inference=ab initio prediction:Prodigal:002006,similar to AA sequence:UniProtKB:P04152;locus_tag=GPLNCBAE_01539;product=Protein UmuC
GNAPS_n_3_L_740683	Prodigal:002006	CDS	9091	9282	.	-	0	ID=GPLNCBAE_01540;inference=ab initio prediction:Prodigal:002006;locus_tag=GPLNCBAE_01540;product=hypothetical protein
GNAPS_n_3_L_740683	Prodigal:002006	CDS	9376	9564	.	+	0	ID=GPLNCBAE_01541;inference=ab initio prediction:Prodigal:002006;locus_tag=GPLNCBAE_01541;product=hypothetical protein
GNAPS_n_3_L_740683	Prodigal:002006	CDS	9590	10252	.	+	0	ID=GPLNCBAE_01542;eC_number=3.4.-.-;Name=yedK_1;db_xref=COG:COG2135;gene=yedK_1;inference=ab initio prediction:Prodigal:002006,similar to AA sequence:UniProtKB:P76318;locus_tag=GPLNCBAE_01542;product=SOS response-associated protein YedK
GNAPS_n_3_L_740683	Prodigal:002006	CDS	10796	11026	.	-	0	ID=GPLNCBAE_01543;inference=ab initio prediction:Prodigal:002006;locus_tag=GPLNCBAE_01543;product=hypothetical protein
GNAPS_n_3_L_740683	Prodigal:002006	CDS	11355	11519	.	-	0	ID=GPLNCBAE_01544;inference=ab initio prediction:Prodigal:002006;locus_tag=GPLNCBAE_01544;product=hypothetical protein
GNAPS_n_3_L_740683	Prodigal:002006	CDS	11945	12145	.	+	0	ID=GPLNCBAE_01545;inference=ab initio prediction:Prodigal:002006;locus_tag=GPLNCBAE_01545;product=hypothetical protein
GNAPS_n_3_L_740683	Prodigal:002006	CDS	12181	12864	.	-	0	ID=GPLNCBAE_01546;inference=ab initio prediction:Prodigal:002006;locus_tag=GPLNCBAE_01546;product=hypothetical protein
GNAPS_n_3_L_740683	Prodigal:002006	CDS	12868	13266	.	-	0	ID=GPLNCBAE_01547;inference=ab initio prediction:Prodigal:002006;locus_tag=GPLNCBAE_01547;product=hypothetical protein
GNAPS_n_3_L_740683	Prodigal:002006	CDS	13338	15302	.	-	0	ID=GPLNCBAE_01548;inference=ab initio prediction:Prodigal:002006;locus_tag=GPLNCBAE_01548;product=hypothetical protein
GNAPS_n_3_L_740683	Aragorn:001002	tRNA	15386	15480	.	+	.	ID=GPLNCBAE_01549;inference=COORDINATES:profile:Aragorn:001002;locus_tag=GPLNCBAE_01549;product=tRNA-Ser(gct)
GNAPS_n_3_L_740683	Prodigal:002006	CDS	15523	16122	.	+	0	ID=GPLNCBAE_01550;eC_number=3.5.2.19;Name=sttH;gene=sttH;inference=ab initio prediction:Prodigal:002006,similar to AA sequence:UniProtKB:Q1MW86;locus_tag=GPLNCBAE_01550;product=Streptothricin hydrolase
GNAPS_n_3_L_740683	Prodigal:002006	CDS	16205	17965	.	+	0	ID=GPLNCBAE_01551;eC_number=1.2.5.1;Name=poxB;db_xref=COG:COG0028;gene=poxB;inference=ab initio prediction:Prodigal:002006,similar to AA sequence:UniProtKB:P07003;locus_tag=GPLNCBAE_01551;product=Pyruvate dehydrogenase [ubiquinone]
GNAPS_n_3_L_740683	Prodigal:002006	CDS	18081	18824	.	+	0	ID=GPLNCBAE_01552;Name=lutA_2;db_xref=COG:COG0247;gene=lutA_2;inference=ab initio prediction:Prodigal:002006,similar to AA sequence:UniProtKB:O07020;locus_tag=GPLNCBAE_01552;product=Lactate utilization protein A
GNAPS_n_3_L_740683	Prodigal:002006	CDS	18821	20386	.	+	0	ID=GPLNCBAE_01553;Name=lutB;db_xref=COG:COG1139;gene=lutB;inference=ab initio prediction:Prodigal:002006,similar to AA sequence:UniProtKB:O07021;locus_tag=GPLNCBAE_01553;product=Lactate utilization protein B
GNAPS_n_3_L_740683	Prodigal:002006	CDS	20383	20973	.	+	0	ID=GPLNCBAE_01554;inference=ab initio prediction:Prodigal:002006;locus_tag=GPLNCBAE_01554;product=hypothetical protein
GNAPS_n_3_L_740683	Prodigal:002006	CDS	21041	22423	.	+	0	ID=GPLNCBAE_01555;eC_number=4.3.1.7;Name=eutB;db_xref=COG:COG4303;gene=eutB;inference=ab initio prediction:Prodigal:002006,similar to AA sequence:UniProtKB:P0AEJ6;locus_tag=GPLNCBAE_01555;product=Ethanolamine ammonia-lyase heavy chain
GNAPS_n_3_L_740683	Prodigal:002006	CDS	22420	23199	.	+	0	ID=GPLNCBAE_01556;eC_number=4.3.1.7;Name=eutC;db_xref=COG:COG4302;gene=eutC;inference=ab initio prediction:Prodigal:002006,similar to AA sequence:UniProtKB:P19636;locus_tag=GPLNCBAE_01556;product=Ethanolamine ammonia-lyase light chain
GNAPS_n_3_L_740683	Prodigal:002006	CDS	23196	23696	.	+	0	ID=GPLNCBAE_01557;inference=ab initio prediction:Prodigal:002006;locus_tag=GPLNCBAE_01557;product=hypothetical protein
GNAPS_n_3_L_740683	Prodigal:002006	CDS	23787	23954	.	+	0	ID=GPLNCBAE_01558;inference=ab initio prediction:Prodigal:002006;locus_tag=GPLNCBAE_01558;product=hypothetical protein
GNAPS_n_3_L_740683	Prodigal:002006	CDS	23954	25345	.	+	0	ID=GPLNCBAE_01559;eC_number=1.8.1.4;Name=pdhD;gene=pdhD;inference=ab initio prediction:Prodigal:002006,similar to AA sequence:UniProtKB:P11959;locus_tag=GPLNCBAE_01559;product=Dihydrolipoyl dehydrogenase
GNAPS_n_3_L_740683	Prodigal:002006	CDS	25441	28053	.	+	0	ID=GPLNCBAE_01560;eC_number=2.7.13.3;Name=cph1_2;gene=cph1_2;inference=ab initio prediction:Prodigal:002006,similar to AA sequence:UniProtKB:Q55168;locus_tag=GPLNCBAE_01560;product=Phytochrome-like protein cph1
GNAPS_n_3_L_740683	Prodigal:002006	CDS	28050	28631	.	+	0	ID=GPLNCBAE_01561;inference=ab initio prediction:Prodigal:002006;locus_tag=GPLNCBAE_01561;product=hypothetical protein
GNAPS_n_3_L_740683	Prodigal:002006	CDS	28793	29710	.	+	0	ID=GPLNCBAE_01562;inference=ab initio prediction:Prodigal:002006;locus_tag=GPLNCBAE_01562;product=hypothetical protein
GNAPS_n_3_L_740683	Prodigal:002006	CDS	29808	30221	.	+	0	ID=GPLNCBAE_01563;inference=ab initio prediction:Prodigal:002006;locus_tag=GPLNCBAE_01563;product=hypothetical protein
GNAPS_n_3_L_740683	Prodigal:002006	CDS	30427	31527	.	-	0	ID=GPLNCBAE_01564;eC_number=1.1.1.85;Name=leuB;gene=leuB;inference=ab initio prediction:Prodigal:002006,similar to AA sequence:UniProtKB:Q2T7H6;locus_tag=GPLNCBAE_01564;product=3-isopropylmalate dehydrogenase
GNAPS_n_3_L_740683	Prodigal:002006	CDS	31630	33033	.	-	0	ID=GPLNCBAE_01565;inference=ab initio prediction:Prodigal:002006;locus_tag=GPLNCBAE_01565;product=hypothetical protein
GNAPS_n_3_L_740683	Prodigal:002006	CDS	33192	35519	.	-	0	ID=GPLNCBAE_01566;eC_number=2.7.13.3;Name=rcsC_11;gene=rcsC_11;inference=ab initio prediction:Prodigal:002006,protein motif:HAMAP:MF_00979;locus_tag=GPLNCBAE_01566;product=Sensor histidine kinase RcsC
GNAPS_n_3_L_740683	Prodigal:002006	CDS	35756	37297	.	+	0	ID=GPLNCBAE_01567;inference=ab initio prediction:Prodigal:002006;locus_tag=GPLNCBAE_01567;product=hypothetical protein
GNAPS_n_3_L_740683	Prodigal:002006	CDS	37331	38044	.	+	0	ID=GPLNCBAE_01568;inference=ab initio prediction:Prodigal:002006;locus_tag=GPLNCBAE_01568;product=hypothetical protein
GNAPS_n_3_L_740683	Prodigal:002006	CDS	38057	39019	.	-	0	ID=GPLNCBAE_01569;inference=ab initio prediction:Prodigal:002006;locus_tag=GPLNCBAE_01569;product=hypothetical protein
GNAPS_n_3_L_740683	Prodigal:002006	CDS	39041	39814	.	+	0	ID=GPLNCBAE_01570;eC_number=2.4.1.129;Name=mtgA_3;db_xref=COG:COG0744;gene=mtgA_3;inference=ab initio prediction:Prodigal:002006,similar to AA sequence:UniProtKB:P46022;locus_tag=GPLNCBAE_01570;product=Biosynthetic peptidoglycan transglycosylase
GNAPS_n_3_L_740683	Prodigal:002006	CDS	39872	40537	.	+	0	ID=GPLNCBAE_01571;inference=ab initio prediction:Prodigal:002006;locus_tag=GPLNCBAE_01571;product=hypothetical protein
GNAPS_n_3_L_740683	Prodigal:002006	CDS	40574	41827	.	-	0	ID=GPLNCBAE_01572;eC_number=6.3.4.5;Name=argG;db_xref=COG:COG0137;gene=argG;inference=ab initio prediction:Prodigal:002006,similar to AA sequence:UniProtKB:Q9PHK7;locus_tag=GPLNCBAE_01572;product=Argininosuccinate synthase
GNAPS_n_3_L_740683	Prodigal:002006	CDS	42017	42643	.	+	0	ID=GPLNCBAE_01573;eC_number=5.99.1.4;Name=nsaD;gene=nsaD;inference=ab initio prediction:Prodigal:002006,similar to AA sequence:UniProtKB:Q9X9Q7;locus_tag=GPLNCBAE_01573;product=2-hydroxychromene-2-carboxylate isomerase
GNAPS_n_3_L_740683	Prodigal:002006	CDS	42975	44264	.	+	0	ID=GPLNCBAE_01574;Name=oxlT_4;gene=oxlT_4;inference=ab initio prediction:Prodigal:002006,similar to AA sequence:UniProtKB:Q51330;locus_tag=GPLNCBAE_01574;product=Oxalate:formate antiporter
GNAPS_n_3_L_740683	Prodigal:002006	CDS	44360	44554	.	+	0	ID=GPLNCBAE_01575;inference=ab initio prediction:Prodigal:002006;locus_tag=GPLNCBAE_01575;product=hypothetical protein
GNAPS_n_3_L_740683	Prodigal:002006	CDS	44626	45117	.	+	0	ID=GPLNCBAE_01576;eC_number=2.1.1.177;Name=rlmH;db_xref=COG:COG1576;gene=rlmH;inference=ab initio prediction:Prodigal:002006,similar to AA sequence:UniProtKB:P0C1V0;locus_tag=GPLNCBAE_01576;product=Ribosomal RNA large subunit methyltransferase H
GNAPS_n_3_L_740683	Prodigal:002006	CDS	45125	46495	.	+	0	ID=GPLNCBAE_01577;inference=ab initio prediction:Prodigal:002006;locus_tag=GPLNCBAE_01577;product=hypothetical protein
GNAPS_n_3_L_740683	Prodigal:002006	CDS	46495	47817	.	+	0	ID=GPLNCBAE_01578;eC_number=3.4.21.102;Name=ctpB;db_xref=COG:COG0793;gene=ctpB;inference=ab initio prediction:Prodigal:002006,similar to AA sequence:UniProtKB:O35002;locus_tag=GPLNCBAE_01578;product=Carboxy-terminal processing protease CtpB
GNAPS_n_3_L_740683	Prodigal:002006	CDS	47961	49184	.	+	0	ID=GPLNCBAE_01579;inference=ab initio prediction:Prodigal:002006;locus_tag=GPLNCBAE_01579;product=hypothetical protein
GNAPS_n_3_L_740683	Prodigal:002006	CDS	49204	49788	.	+	0	ID=GPLNCBAE_01580;eC_number=3.6.1.-;Name=rppH_2;db_xref=COG:COG0494;gene=rppH_2;inference=ab initio prediction:Prodigal:002006,similar to AA sequence:UniProtKB:P35640;locus_tag=GPLNCBAE_01580;product=RNA pyrophosphohydrolase
GNAPS_n_3_L_740683	Prodigal:002006	CDS	49834	50445	.	+	0	ID=GPLNCBAE_01581;inference=ab initio prediction:Prodigal:002006;locus_tag=GPLNCBAE_01581;product=hypothetical protein
GNAPS_n_3_L_740683	Prodigal:002006	CDS	50507	50857	.	-	0	ID=GPLNCBAE_01582;inference=ab initio prediction:Prodigal:002006;locus_tag=GPLNCBAE_01582;product=hypothetical protein
GNAPS_n_3_L_740683	Prodigal:002006	CDS	50949	51383	.	-	0	ID=GPLNCBAE_01583;inference=ab initio prediction:Prodigal:002006,similar to AA sequence:UniProtKB:Q881J7;locus_tag=GPLNCBAE_01583;product=Blue-light-activated protein
GNAPS_n_3_L_740683	Prodigal:002006	CDS	51561	52232	.	+	0	ID=GPLNCBAE_01584;inference=ab initio prediction:Prodigal:002006;locus_tag=GPLNCBAE_01584;product=hypothetical protein
GNAPS_n_3_L_740683	Prodigal:002006	CDS	52264	53271	.	+	0	ID=GPLNCBAE_01585;inference=ab initio prediction:Prodigal:002006;locus_tag=GPLNCBAE_01585;product=hypothetical protein
GNAPS_n_3_L_740683	Prodigal:002006	CDS	53279	53545	.	+	0	ID=GPLNCBAE_01586;inference=ab initio prediction:Prodigal:002006;locus_tag=GPLNCBAE_01586;product=hypothetical protein
GNAPS_n_3_L_740683	Prodigal:002006	CDS	53609	54139	.	+	0	ID=GPLNCBAE_01587;inference=ab initio prediction:Prodigal:002006;locus_tag=GPLNCBAE_01587;product=hypothetical protein
GNAPS_n_3_L_740683	Prodigal:002006	CDS	54222	55508	.	+	0	ID=GPLNCBAE_01588;inference=ab initio prediction:Prodigal:002006;locus_tag=GPLNCBAE_01588;product=hypothetical protein
GNAPS_n_3_L_740683	Prodigal:002006	CDS	55653	57692	.	+	0	ID=GPLNCBAE_01589;inference=ab initio prediction:Prodigal:002006;locus_tag=GPLNCBAE_01589;product=hypothetical protein
GNAPS_n_3_L_740683	Prodigal:002006	CDS	58012	59520	.	+	0	ID=GPLNCBAE_01590;inference=ab initio prediction:Prodigal:002006;locus_tag=GPLNCBAE_01590;product=hypothetical protein
GNAPS_n_3_L_740683	Prodigal:002006	CDS	59529	61619	.	-	0	ID=GPLNCBAE_01591;Name=smc_2;gene=smc_2;inference=ab initio prediction:Prodigal:002006,protein motif:HAMAP:MF_01894;locus_tag=GPLNCBAE_01591;product=Chromosome partition protein Smc
GNAPS_n_3_L_740683	Prodigal:002006	CDS	61711	63750	.	-	0	ID=GPLNCBAE_01592;inference=ab initio prediction:Prodigal:002006;locus_tag=GPLNCBAE_01592;product=hypothetical protein
GNAPS_n_3_L_740683	Prodigal:002006	CDS	63969	65048	.	+	0	ID=GPLNCBAE_01593;eC_number=5.1.3.14;Name=wecB;db_xref=COG:COG0381;gene=wecB;inference=ab initio prediction:Prodigal:002006,similar to AA sequence:UniProtKB:P27828;locus_tag=GPLNCBAE_01593;product=UDP-N-acetylglucosamine 2-epimerase
GNAPS_n_3_L_740683	Prodigal:002006	CDS	65150	66418	.	+	0	ID=GPLNCBAE_01594;eC_number=1.1.1.336;Name=wecC;db_xref=COG:COG0677;gene=wecC;inference=ab initio prediction:Prodigal:002006,similar to AA sequence:UniProtKB:P27829;locus_tag=GPLNCBAE_01594;product=UDP-N-acetyl-D-mannosamine dehydrogenase
GNAPS_n_3_L_740683	Prodigal:002006	CDS	66673	67449	.	+	0	ID=GPLNCBAE_01595;eC_number=2.4.1.187;inference=ab initio prediction:Prodigal:002006,protein motif:HAMAP:MF_02070;locus_tag=GPLNCBAE_01595;product=N-acetylglucosaminyldiphosphoundecaprenol N-acetyl-beta-D-mannosaminyltransferase
GNAPS_n_3_L_740683	Prodigal:002006	CDS	67418	68851	.	-	0	ID=GPLNCBAE_01596;inference=ab initio prediction:Prodigal:002006;locus_tag=GPLNCBAE_01596;product=hypothetical protein
GNAPS_n_3_L_740683	Prodigal:002006	CDS	69058	69990	.	+	0	ID=GPLNCBAE_01597;inference=ab initio prediction:Prodigal:002006;locus_tag=GPLNCBAE_01597;product=hypothetical protein
GNAPS_n_3_L_740683	Prodigal:002006	CDS	69996	71174	.	+	0	ID=GPLNCBAE_01598;inference=ab initio prediction:Prodigal:002006;locus_tag=GPLNCBAE_01598;product=hypothetical protein
GNAPS_n_3_L_740683	Prodigal:002006	CDS	71181	72257	.	-	0	ID=GPLNCBAE_01599;eC_number=2.4.1.291;Name=pglJ;db_xref=COG:COG0438;gene=pglJ;inference=ab initio prediction:Prodigal:002006,similar to AA sequence:UniProtKB:Q0P9C7;locus_tag=GPLNCBAE_01599;product=N-acetylgalactosamine-N%2CN'-diacetylbacillosaminyl-diphospho-undecaprenol 4-alpha-N-acetylgalactosaminyltransferase
GNAPS_n_3_L_740683	Prodigal:002006	CDS	72254	74155	.	-	0	ID=GPLNCBAE_01600;eC_number=6.3.5.4;Name=asnB;db_xref=COG:COG0367;gene=asnB;inference=ab initio prediction:Prodigal:002006,similar to AA sequence:UniProtKB:P54420;locus_tag=GPLNCBAE_01600;product=Asparagine synthetase [glutamine-hydrolyzing] 1
GNAPS_n_3_L_740683	Prodigal:002006	CDS	74161	75309	.	-	0	ID=GPLNCBAE_01601;eC_number=2.4.1.250;Name=mshA_5;gene=mshA_5;inference=ab initio prediction:Prodigal:002006,protein motif:HAMAP:MF_01695;locus_tag=GPLNCBAE_01601;product=D-inositol-3-phosphate glycosyltransferase
GNAPS_n_3_L_740683	Prodigal:002006	CDS	75306	76430	.	-	0	ID=GPLNCBAE_01602;eC_number=2.3.1.-;Name=oatA;gene=oatA;inference=ab initio prediction:Prodigal:002006,similar to AA sequence:UniProtKB:Q7A3D6;locus_tag=GPLNCBAE_01602;product=O-acetyltransferase OatA
GNAPS_n_3_L_740683	Prodigal:002006	CDS	76594	77859	.	+	0	ID=GPLNCBAE_01603;inference=ab initio prediction:Prodigal:002006;locus_tag=GPLNCBAE_01603;product=hypothetical protein
GNAPS_n_3_L_740683	Prodigal:002006	CDS	77850	79160	.	+	0	ID=GPLNCBAE_01604;inference=ab initio prediction:Prodigal:002006;locus_tag=GPLNCBAE_01604;product=hypothetical protein
GNAPS_n_3_L_740683	Prodigal:002006	CDS	79536	80573	.	+	0	ID=GPLNCBAE_01605;eC_number=2.4.1.-;Name=mgtA_1;db_xref=COG:COG0438;gene=mgtA_1;inference=ab initio prediction:Prodigal:002006,similar to AA sequence:UniProtKB:P9WMY5;locus_tag=GPLNCBAE_01605;product=GDP-mannose-dependent alpha-mannosyltransferase
GNAPS_n_3_L_740683	Prodigal:002006	CDS	80600	81271	.	+	0	ID=GPLNCBAE_01606;eC_number=2.1.1.288;Name=dauC;gene=dauC;inference=ab initio prediction:Prodigal:002006,similar to AA sequence:UniProtKB:Q55214;locus_tag=GPLNCBAE_01606;product=Aklanonic acid methyltransferase DauC
GNAPS_n_3_L_740683	Prodigal:002006	CDS	81352	81987	.	+	0	ID=GPLNCBAE_01607;inference=ab initio prediction:Prodigal:002006;locus_tag=GPLNCBAE_01607;product=hypothetical protein
GNAPS_n_3_L_740683	Prodigal:002006	CDS	82011	83726	.	-	0	ID=GPLNCBAE_01608;eC_number=5.4.3.8;Name=hemL;gene=hemL;inference=ab initio prediction:Prodigal:002006,protein motif:HAMAP:MF_00375;locus_tag=GPLNCBAE_01608;product=Glutamate-1-semialdehyde 2%2C1-aminomutase
GNAPS_n_3_L_740683	Prodigal:002006	CDS	83759	84652	.	+	0	ID=GPLNCBAE_01609;eC_number=4.1.1.65;Name=psd_2;db_xref=COG:COG0688;gene=psd_2;inference=ab initio prediction:Prodigal:002006,similar to AA sequence:UniProtKB:P0A8K1;locus_tag=GPLNCBAE_01609;product=Phosphatidylserine decarboxylase proenzyme
GNAPS_n_3_L_740683	Prodigal:002006	CDS	84752	85159	.	-	0	ID=GPLNCBAE_01610;inference=ab initio prediction:Prodigal:002006;locus_tag=GPLNCBAE_01610;product=hypothetical protein
GNAPS_n_3_L_740683	Prodigal:002006	CDS	85156	85896	.	-	0	ID=GPLNCBAE_01611;inference=ab initio prediction:Prodigal:002006;locus_tag=GPLNCBAE_01611;product=hypothetical protein
GNAPS_n_3_L_740683	Prodigal:002006	CDS	85984	86880	.	-	0	ID=GPLNCBAE_01612;eC_number=2.7.2.8;Name=argB;db_xref=COG:COG0548;gene=argB;inference=ab initio prediction:Prodigal:002006,similar to AA sequence:UniProtKB:Q9HTN2;locus_tag=GPLNCBAE_01612;product=Acetylglutamate kinase
GNAPS_n_3_L_740683	Prodigal:002006	CDS	87066	87728	.	+	0	ID=GPLNCBAE_01613;eC_number=3.5.1.110;Name=rutB_1;db_xref=COG:COG1335;gene=rutB_1;inference=ab initio prediction:Prodigal:002006,similar to AA sequence:UniProtKB:P75897;locus_tag=GPLNCBAE_01613;product=Peroxyureidoacrylate/ureidoacrylate amidohydrolase RutB
GNAPS_n_3_L_740683	Prodigal:002006	CDS	87781	87990	.	+	0	ID=GPLNCBAE_01614;inference=ab initio prediction:Prodigal:002006;locus_tag=GPLNCBAE_01614;product=hypothetical protein
GNAPS_n_3_L_740683	Prodigal:002006	CDS	88161	88412	.	+	0	ID=GPLNCBAE_01615;inference=ab initio prediction:Prodigal:002006;locus_tag=GPLNCBAE_01615;product=hypothetical protein
GNAPS_n_3_L_740683	Prodigal:002006	CDS	88423	89199	.	-	0	ID=GPLNCBAE_01616;inference=ab initio prediction:Prodigal:002006;locus_tag=GPLNCBAE_01616;product=hypothetical protein
GNAPS_n_3_L_740683	Prodigal:002006	CDS	89413	92043	.	+	0	ID=GPLNCBAE_01617;Name=clpB;gene=clpB;inference=ab initio prediction:Prodigal:002006,similar to AA sequence:UniProtKB:Q7CEG6;locus_tag=GPLNCBAE_01617;product=Chaperone protein ClpB
GNAPS_n_3_L_740683	Prodigal:002006	CDS	92162	93340	.	+	0	ID=GPLNCBAE_01618;inference=ab initio prediction:Prodigal:002006;locus_tag=GPLNCBAE_01618;product=hypothetical protein
GNAPS_n_3_L_740683	Prodigal:002006	CDS	93387	94061	.	+	0	ID=GPLNCBAE_01619;eC_number=3.1.3.16;Name=pphA;db_xref=COG:COG0639;gene=pphA;inference=ab initio prediction:Prodigal:002006,similar to AA sequence:UniProtKB:P55798;locus_tag=GPLNCBAE_01619;product=Serine/threonine-protein phosphatase 1
GNAPS_n_3_L_740683	Prodigal:002006	CDS	94125	95573	.	+	0	ID=GPLNCBAE_01620;Name=atoE;db_xref=COG:COG2031;gene=atoE;inference=ab initio prediction:Prodigal:002006,similar to AA sequence:UniProtKB:P76460;locus_tag=GPLNCBAE_01620;product=Putative short-chain fatty acid transporter
GNAPS_n_3_L_740683	Prodigal:002006	CDS	95573	96211	.	+	0	ID=GPLNCBAE_01621;inference=ab initio prediction:Prodigal:002006;locus_tag=GPLNCBAE_01621;product=hypothetical protein
GNAPS_n_3_L_740683	Prodigal:002006	CDS	96224	97303	.	-	0	ID=GPLNCBAE_01622;inference=ab initio prediction:Prodigal:002006;locus_tag=GPLNCBAE_01622;product=hypothetical protein
GNAPS_n_3_L_740683	Prodigal:002006	CDS	97388	97759	.	-	0	ID=GPLNCBAE_01623;inference=ab initio prediction:Prodigal:002006,similar to AA sequence:UniProtKB:P0ADR2;locus_tag=GPLNCBAE_01623;note=UPF0382 inner membrane protein YgdD;product=hypothetical protein
GNAPS_n_3_L_740683	Prodigal:002006	CDS	97803	99899	.	-	0	ID=GPLNCBAE_01624;inference=ab initio prediction:Prodigal:002006;locus_tag=GPLNCBAE_01624;product=hypothetical protein
GNAPS_n_3_L_740683	Prodigal:002006	CDS	100121	100774	.	-	0	ID=GPLNCBAE_01625;Name=engB;db_xref=COG:COG0218;gene=engB;inference=ab initio prediction:Prodigal:002006,similar to AA sequence:UniProtKB:P0A6P7;locus_tag=GPLNCBAE_01625;product=putative GTP-binding protein EngB
GNAPS_n_3_L_740683	Prodigal:002006	CDS	100790	102637	.	-	0	ID=GPLNCBAE_01626;Name=yidC;db_xref=COG:COG0706;gene=yidC;inference=ab initio prediction:Prodigal:002006,similar to AA sequence:UniProtKB:P25714;locus_tag=GPLNCBAE_01626;product=Membrane protein insertase YidC
GNAPS_n_3_L_740683	Prodigal:002006	CDS	102630	103154	.	-	0	ID=GPLNCBAE_01627;eC_number=3.1.26.5;Name=rnpA;gene=rnpA;inference=ab initio prediction:Prodigal:002006,protein motif:HAMAP:MF_00227;locus_tag=GPLNCBAE_01627;product=Ribonuclease P protein component
GNAPS_n_3_L_740683	Prodigal:002006	CDS	103210	103344	.	-	0	ID=GPLNCBAE_01628;Name=rpmH;gene=rpmH;inference=ab initio prediction:Prodigal:002006,similar to AA sequence:UniProtKB:P23376;locus_tag=GPLNCBAE_01628;product=50S ribosomal protein L34
GNAPS_n_3_L_740683	Prodigal:002006	CDS	103519	104085	.	-	0	ID=GPLNCBAE_01629;eC_number=2.3.1.79;Name=maa;db_xref=COG:COG0110;gene=maa;inference=ab initio prediction:Prodigal:002006,similar to AA sequence:UniProtKB:P77791;locus_tag=GPLNCBAE_01629;product=Maltose O-acetyltransferase
GNAPS_n_3_L_740683	Prodigal:002006	CDS	104501	105034	.	+	0	ID=GPLNCBAE_01630;inference=ab initio prediction:Prodigal:002006;locus_tag=GPLNCBAE_01630;product=hypothetical protein
GNAPS_n_3_L_740683	Prodigal:002006	CDS	105162	105701	.	-	0	ID=GPLNCBAE_01631;inference=ab initio prediction:Prodigal:002006;locus_tag=GPLNCBAE_01631;product=hypothetical protein
GNAPS_n_3_L_740683	Prodigal:002006	CDS	105793	106557	.	-	0	ID=GPLNCBAE_01632;eC_number=5.3.1.1;Name=tpiA;db_xref=COG:COG0149;gene=tpiA;inference=ab initio prediction:Prodigal:002006,similar to AA sequence:UniProtKB:Q8L1Z5;locus_tag=GPLNCBAE_01632;product=Triosephosphate isomerase
GNAPS_n_3_L_740683	Prodigal:002006	CDS	106772	108673	.	+	0	ID=GPLNCBAE_01633;eC_number=5.2.1.8;Name=ppiD;db_xref=COG:COG0760;gene=ppiD;inference=ab initio prediction:Prodigal:002006,similar to AA sequence:UniProtKB:P0ADY1;locus_tag=GPLNCBAE_01633;product=Peptidyl-prolyl cis-trans isomerase D
GNAPS_n_3_L_740683	Prodigal:002006	CDS	108673	110193	.	+	0	ID=GPLNCBAE_01634;eC_number=4.1.3.27;Name=trpE;db_xref=COG:COG0147;gene=trpE;inference=ab initio prediction:Prodigal:002006,similar to AA sequence:UniProtKB:P20580;locus_tag=GPLNCBAE_01634;product=Anthranilate synthase component 1
GNAPS_n_3_L_740683	Prodigal:002006	CDS	110252	111040	.	+	0	ID=GPLNCBAE_01635;db_xref=COG:COG3324;inference=ab initio prediction:Prodigal:002006,similar to AA sequence:UniProtKB:P9WIR3;locus_tag=GPLNCBAE_01635;product=Putative glyoxylase CFP32
GNAPS_n_3_L_740683	Prodigal:002006	CDS	111115	111729	.	+	0	ID=GPLNCBAE_01636;eC_number=4.1.3.27;Name=trpG;db_xref=COG:COG0512;gene=trpG;inference=ab initio prediction:Prodigal:002006,similar to AA sequence:UniProtKB:P26922;locus_tag=GPLNCBAE_01636;product=Anthranilate synthase component 2
GNAPS_n_3_L_740683	Prodigal:002006	CDS	111814	112827	.	+	0	ID=GPLNCBAE_01637;eC_number=2.4.2.18;Name=trpD;db_xref=COG:COG0547;gene=trpD;inference=ab initio prediction:Prodigal:002006,similar to AA sequence:UniProtKB:P00500;locus_tag=GPLNCBAE_01637;product=Anthranilate phosphoribosyltransferase
GNAPS_n_3_L_740683	Prodigal:002006	CDS	112873	113718	.	+	0	ID=GPLNCBAE_01638;eC_number=4.1.1.48;Name=trpC;gene=trpC;inference=ab initio prediction:Prodigal:002006,similar to AA sequence:UniProtKB:Q2YRR4;locus_tag=GPLNCBAE_01638;product=Indole-3-glycerol phosphate synthase
GNAPS_n_3_L_740683	Prodigal:002006	CDS	113715	114197	.	+	0	ID=GPLNCBAE_01639;eC_number=4.6.1.17;Name=moaC;db_xref=COG:COG0315;gene=moaC;inference=ab initio prediction:Prodigal:002006,similar to AA sequence:UniProtKB:P0A738;locus_tag=GPLNCBAE_01639;product=Cyclic pyranopterin monophosphate synthase
GNAPS_n_3_L_740683	Prodigal:002006	CDS	114194	115423	.	+	0	ID=GPLNCBAE_01640;eC_number=2.10.1.1;Name=moeA_1;db_xref=COG:COG0303;gene=moeA_1;inference=ab initio prediction:Prodigal:002006,similar to AA sequence:UniProtKB:P12281;locus_tag=GPLNCBAE_01640;product=Molybdopterin molybdenumtransferase
GNAPS_n_3_L_740683	Prodigal:002006	CDS	115576	116043	.	+	0	ID=GPLNCBAE_01641;eC_number=4.2.1.59;Name=fabZ;db_xref=COG:COG0764;gene=fabZ;inference=ab initio prediction:Prodigal:002006,similar to AA sequence:UniProtKB:O25928;locus_tag=GPLNCBAE_01641;product=3-hydroxyacyl-[acyl-carrier-protein] dehydratase FabZ
GNAPS_n_3_L_740683	Prodigal:002006	CDS	116040	116846	.	+	0	ID=GPLNCBAE_01642;eC_number=2.3.1.129;Name=lpxA;db_xref=COG:COG1043;gene=lpxA;inference=ab initio prediction:Prodigal:002006,similar to AA sequence:UniProtKB:P0A722;locus_tag=GPLNCBAE_01642;product=Acyl-[acyl-carrier-protein]--UDP-N-acetylglucosamine O-acyltransferase
GNAPS_n_3_L_740683	Prodigal:002006	CDS	116857	117711	.	+	0	ID=GPLNCBAE_01643;eC_number=3.6.1.54;Name=lpxI;db_xref=COG:COG3494;gene=lpxI;inference=ab initio prediction:Prodigal:002006,similar to AA sequence:UniProtKB:Q9A716;locus_tag=GPLNCBAE_01643;product=UDP-2%2C3-diacylglucosamine pyrophosphatase LpxI
GNAPS_n_3_L_740683	Prodigal:002006	CDS	117711	118868	.	+	0	ID=GPLNCBAE_01644;eC_number=2.4.1.182;Name=lpxB;db_xref=COG:COG0763;gene=lpxB;inference=ab initio prediction:Prodigal:002006,similar to AA sequence:UniProtKB:P10441;locus_tag=GPLNCBAE_01644;product=Lipid-A-disaccharide synthase
GNAPS_n_3_L_740683	Prodigal:002006	CDS	119146	120012	.	-	0	ID=GPLNCBAE_01645;eC_number=2.1.2.9;Name=fmt_1;db_xref=COG:COG0223;gene=fmt_1;inference=ab initio prediction:Prodigal:002006,similar to AA sequence:UniProtKB:Q83AA8;locus_tag=GPLNCBAE_01645;product=Methionyl-tRNA formyltransferase
GNAPS_n_3_L_740683	Prodigal:002006	CDS	120181	121830	.	+	0	ID=GPLNCBAE_01646;eC_number=4.1.99.13;Name=phrB;db_xref=COG:COG3046;gene=phrB;inference=ab initio prediction:Prodigal:002006,similar to AA sequence:UniProtKB:A9CH39;locus_tag=GPLNCBAE_01646;product=(6-4) photolyase
GNAPS_n_3_L_740683	Prodigal:002006	CDS	121739	122200	.	-	0	ID=GPLNCBAE_01647;inference=ab initio prediction:Prodigal:002006;locus_tag=GPLNCBAE_01647;product=hypothetical protein
GNAPS_n_3_L_740683	Prodigal:002006	CDS	122766	123407	.	+	0	ID=GPLNCBAE_01648;inference=ab initio prediction:Prodigal:002006;locus_tag=GPLNCBAE_01648;product=hypothetical protein
GNAPS_n_3_L_740683	Prodigal:002006	CDS	123424	123795	.	+	0	ID=GPLNCBAE_01649;Name=csaA;db_xref=COG:COG0073;gene=csaA;inference=ab initio prediction:Prodigal:002006,similar to AA sequence:UniProtKB:P37584;locus_tag=GPLNCBAE_01649;product=putative chaperone CsaA
GNAPS_n_3_L_740683	Prodigal:002006	CDS	123798	124679	.	-	0	ID=GPLNCBAE_01650;Name=mntB;gene=mntB;inference=ab initio prediction:Prodigal:002006,similar to AA sequence:UniProtKB:Q55282;locus_tag=GPLNCBAE_01650;product=Manganese transport system membrane protein MntB
GNAPS_n_3_L_740683	Prodigal:002006	CDS	124676	125527	.	-	0	ID=GPLNCBAE_01651;eC_number=7.6.2.8;Name=btuD_3;gene=btuD_3;inference=ab initio prediction:Prodigal:002006,protein motif:HAMAP:MF_01005;locus_tag=GPLNCBAE_01651;product=Vitamin B12 import ATP-binding protein BtuD
GNAPS_n_3_L_740683	Prodigal:002006	CDS	125512	125640	.	-	0	ID=GPLNCBAE_01652;inference=ab initio prediction:Prodigal:002006;locus_tag=GPLNCBAE_01652;product=hypothetical protein
GNAPS_n_3_L_740683	Prodigal:002006	CDS	125827	126321	.	+	0	ID=GPLNCBAE_01653;Name=zur;db_xref=COG:COG0735;gene=zur;inference=ab initio prediction:Prodigal:002006,similar to AA sequence:UniProtKB:P0AC51;locus_tag=GPLNCBAE_01653;product=Zinc uptake regulation protein
GNAPS_n_3_L_740683	Prodigal:002006	CDS	126775	127098	.	+	0	ID=GPLNCBAE_01654;inference=ab initio prediction:Prodigal:002006;locus_tag=GPLNCBAE_01654;product=hypothetical protein
GNAPS_n_3_L_740683	Prodigal:002006	CDS	127361	127570	.	-	0	ID=GPLNCBAE_01655;inference=ab initio prediction:Prodigal:002006;locus_tag=GPLNCBAE_01655;product=hypothetical protein
GNAPS_n_3_L_740683	Prodigal:002006	CDS	127682	128455	.	-	0	ID=GPLNCBAE_01656;inference=ab initio prediction:Prodigal:002006;locus_tag=GPLNCBAE_01656;product=hypothetical protein
GNAPS_n_3_L_740683	Prodigal:002006	CDS	128801	129520	.	+	0	ID=GPLNCBAE_01657;inference=ab initio prediction:Prodigal:002006;locus_tag=GPLNCBAE_01657;product=hypothetical protein
GNAPS_n_3_L_740683	Prodigal:002006	CDS	129558	129758	.	+	0	ID=GPLNCBAE_01658;inference=ab initio prediction:Prodigal:002006;locus_tag=GPLNCBAE_01658;product=hypothetical protein
GNAPS_n_3_L_740683	Prodigal:002006	CDS	129737	130486	.	-	0	ID=GPLNCBAE_01659;inference=ab initio prediction:Prodigal:002006;locus_tag=GPLNCBAE_01659;product=hypothetical protein
GNAPS_n_3_L_740683	Prodigal:002006	CDS	130823	131743	.	-	0	ID=GPLNCBAE_01660;Name=dmlR_3;gene=dmlR_3;inference=ab initio prediction:Prodigal:002006,similar to AA sequence:UniProtKB:P76250;locus_tag=GPLNCBAE_01660;product=HTH-type transcriptional regulator DmlR
GNAPS_n_3_L_740683	Prodigal:002006	CDS	131863	132789	.	+	0	ID=GPLNCBAE_01661;eC_number=1.13.11.-;Name=mhqE;db_xref=COG:COG0346;gene=mhqE;inference=ab initio prediction:Prodigal:002006,similar to AA sequence:UniProtKB:O34543;locus_tag=GPLNCBAE_01661;product=Putative ring-cleaving dioxygenase MhqE
GNAPS_n_3_L_740683	Prodigal:002006	CDS	132846	133484	.	+	0	ID=GPLNCBAE_01662;eC_number=3.1.-.-;Name=mhqD;db_xref=COG:COG0400;gene=mhqD;inference=ab initio prediction:Prodigal:002006,similar to AA sequence:UniProtKB:O34842;locus_tag=GPLNCBAE_01662;product=Putative hydrolase MhqD
GNAPS_n_3_L_740683	Prodigal:002006	CDS	133595	135100	.	-	0	ID=GPLNCBAE_01663;inference=ab initio prediction:Prodigal:002006;locus_tag=GPLNCBAE_01663;product=hypothetical protein
GNAPS_n_3_L_740683	Prodigal:002006	CDS	135592	135924	.	-	0	ID=GPLNCBAE_01664;eC_number=1.14.14.18;Name=isdG;gene=isdG;inference=ab initio prediction:Prodigal:002006,protein motif:HAMAP:MF_01272;locus_tag=GPLNCBAE_01664;product=Heme oxygenase (staphylobilin-producing)
GNAPS_n_3_L_740683	Prodigal:002006	CDS	136355	136771	.	+	0	ID=GPLNCBAE_01665;inference=ab initio prediction:Prodigal:002006;locus_tag=GPLNCBAE_01665;product=hypothetical protein
GNAPS_n_3_L_740683	Prodigal:002006	CDS	136775	138112	.	-	0	ID=GPLNCBAE_01666;eC_number=6.3.5.9;Name=cobB_2;gene=cobB_2;inference=ab initio prediction:Prodigal:002006,similar to AA sequence:UniProtKB:P21632;locus_tag=GPLNCBAE_01666;product=Hydrogenobyrinate a%2Cc-diamide synthase
GNAPS_n_3_L_740683	Prodigal:002006	CDS	138109	138894	.	-	0	ID=GPLNCBAE_01667;eC_number=2.1.1.133;Name=cobM;gene=cobM;inference=ab initio prediction:Prodigal:002006,similar to AA sequence:UniProtKB:P21922;locus_tag=GPLNCBAE_01667;product=Precorrin-4 C(11)-methyltransferase
GNAPS_n_3_L_740683	Prodigal:002006	CDS	138963	139406	.	-	0	ID=GPLNCBAE_01668;inference=ab initio prediction:Prodigal:002006;locus_tag=GPLNCBAE_01668;product=hypothetical protein
GNAPS_n_3_L_740683	Prodigal:002006	CDS	139358	140593	.	-	0	ID=GPLNCBAE_01669;eC_number=2.1.1.132;Name=cobL;gene=cobL;inference=ab initio prediction:Prodigal:002006,similar to AA sequence:UniProtKB:P21921;locus_tag=GPLNCBAE_01669;product=Precorrin-6Y C(5%2C15)-methyltransferase [decarboxylating]
GNAPS_n_3_L_740683	Prodigal:002006	CDS	140696	141985	.	-	0	ID=GPLNCBAE_01670;Name=oxlT_5;gene=oxlT_5;inference=ab initio prediction:Prodigal:002006,similar to AA sequence:UniProtKB:Q51330;locus_tag=GPLNCBAE_01670;product=Oxalate:formate antiporter
GNAPS_n_3_L_740683	Prodigal:002006	CDS	142128	143003	.	-	0	ID=GPLNCBAE_01671;eC_number=2.1.1.163;Name=COQ5_3;gene=COQ5_3;inference=ab initio prediction:Prodigal:002006,protein motif:HAMAP:MF_01813;locus_tag=GPLNCBAE_01671;product=2-methoxy-6-polyprenyl-1%2C4-benzoquinol methylase%2C mitochondrial
GNAPS_n_3_L_740683	Prodigal:002006	CDS	143000	144649	.	-	0	ID=GPLNCBAE_01672;eC_number=2.7.1.29;Name=dhaK;gene=dhaK;inference=ab initio prediction:Prodigal:002006,similar to AA sequence:UniProtKB:P45510;locus_tag=GPLNCBAE_01672;product=Dihydroxyacetone kinase
GNAPS_n_3_L_740683	Prodigal:002006	CDS	144734	146332	.	-	0	ID=GPLNCBAE_01673;eC_number=3.5.1.126;Name=hpxW;db_xref=COG:COG0405;gene=hpxW;inference=ab initio prediction:Prodigal:002006,similar to AA sequence:UniProtKB:A6T9C8;locus_tag=GPLNCBAE_01673;product=Oxamate amidohydrolase proenzyme
GNAPS_n_3_L_740683	Prodigal:002006	CDS	146488	146736	.	+	0	ID=GPLNCBAE_01674;inference=ab initio prediction:Prodigal:002006;locus_tag=GPLNCBAE_01674;product=hypothetical protein
GNAPS_n_3_L_740683	Prodigal:002006	CDS	146871	147170	.	+	0	ID=GPLNCBAE_01675;inference=ab initio prediction:Prodigal:002006;locus_tag=GPLNCBAE_01675;product=hypothetical protein
GNAPS_n_3_L_740683	Prodigal:002006	CDS	147383	149035	.	+	0	ID=GPLNCBAE_01676;inference=ab initio prediction:Prodigal:002006;locus_tag=GPLNCBAE_01676;product=hypothetical protein
GNAPS_n_3_L_740683	Prodigal:002006	CDS	149148	151037	.	+	0	ID=GPLNCBAE_01677;Name=htpG;db_xref=COG:COG0326;gene=htpG;inference=ab initio prediction:Prodigal:002006,similar to AA sequence:UniProtKB:Q83EL0;locus_tag=GPLNCBAE_01677;product=Chaperone protein HtpG
GNAPS_n_3_L_740683	Prodigal:002006	CDS	151091	151381	.	+	0	ID=GPLNCBAE_01678;inference=ab initio prediction:Prodigal:002006;locus_tag=GPLNCBAE_01678;product=hypothetical protein
GNAPS_n_3_L_740683	Prodigal:002006	CDS	151357	152247	.	+	0	ID=GPLNCBAE_01679;eC_number=6.1.1.17;Name=gltX_2;db_xref=COG:COG0008;gene=gltX_2;inference=ab initio prediction:Prodigal:002006,similar to AA sequence:UniProtKB:Q8DLI5;locus_tag=GPLNCBAE_01679;product=Glutamate--tRNA ligase
GNAPS_n_3_L_740683	Prodigal:002006	CDS	152321	154471	.	-	0	ID=GPLNCBAE_01680;inference=ab initio prediction:Prodigal:002006;locus_tag=GPLNCBAE_01680;product=hypothetical protein
GNAPS_n_3_L_740683	Prodigal:002006	CDS	155060	157054	.	+	0	ID=GPLNCBAE_01681;Name=btuB_2;gene=btuB_2;inference=ab initio prediction:Prodigal:002006,protein motif:HAMAP:MF_01531;locus_tag=GPLNCBAE_01681;product=Vitamin B12 transporter BtuB
GNAPS_n_3_L_740683	Prodigal:002006	CDS	157060	157917	.	+	0	ID=GPLNCBAE_01682;inference=ab initio prediction:Prodigal:002006;locus_tag=GPLNCBAE_01682;product=hypothetical protein
GNAPS_n_3_L_740683	Prodigal:002006	CDS	157914	158939	.	+	0	ID=GPLNCBAE_01683;Name=hmuU;db_xref=COG:COG0609;gene=hmuU;inference=ab initio prediction:Prodigal:002006,similar to AA sequence:UniProtKB:Q56992;locus_tag=GPLNCBAE_01683;product=Hemin transport system permease protein HmuU
GNAPS_n_3_L_740683	Prodigal:002006	CDS	158939	159739	.	+	0	ID=GPLNCBAE_01684;Name=fecE;db_xref=COG:COG1120;gene=fecE;inference=ab initio prediction:Prodigal:002006,similar to AA sequence:UniProtKB:P15031;locus_tag=GPLNCBAE_01684;product=Fe(3+) dicitrate transport ATP-binding protein FecE
GNAPS_n_3_L_740683	Prodigal:002006	CDS	159736	160710	.	+	0	ID=GPLNCBAE_01685;inference=ab initio prediction:Prodigal:002006;locus_tag=GPLNCBAE_01685;product=hypothetical protein
GNAPS_n_3_L_740683	Prodigal:002006	CDS	160827	161342	.	+	0	ID=GPLNCBAE_01686;inference=ab initio prediction:Prodigal:002006;locus_tag=GPLNCBAE_01686;product=hypothetical protein
GNAPS_n_3_L_740683	Prodigal:002006	CDS	161482	162879	.	+	0	ID=GPLNCBAE_01687;inference=ab initio prediction:Prodigal:002006;locus_tag=GPLNCBAE_01687;product=hypothetical protein
GNAPS_n_3_L_740683	Prodigal:002006	CDS	163085	164557	.	+	0	ID=GPLNCBAE_01688;eC_number=6.3.5.-;Name=gatB;db_xref=COG:COG0064;gene=gatB;inference=ab initio prediction:Prodigal:002006,similar to AA sequence:UniProtKB:Q9HVT7;locus_tag=GPLNCBAE_01688;product=Aspartyl/glutamyl-tRNA(Asn/Gln) amidotransferase subunit B
GNAPS_n_3_L_740683	Prodigal:002006	CDS	165182	165679	.	-	0	ID=GPLNCBAE_01689;inference=ab initio prediction:Prodigal:002006;locus_tag=GPLNCBAE_01689;product=hypothetical protein
GNAPS_n_3_L_740683	Prodigal:002006	CDS	165758	167164	.	+	0	ID=GPLNCBAE_01690;eC_number=1.4.3.24;Name=pao;gene=pao;inference=ab initio prediction:Prodigal:002006,similar to AA sequence:UniProtKB:H8ZPX1;locus_tag=GPLNCBAE_01690;product=Pseudooxynicotine oxidase
GNAPS_n_3_L_740683	Prodigal:002006	CDS	167228	167818	.	+	0	ID=GPLNCBAE_01691;inference=ab initio prediction:Prodigal:002006;locus_tag=GPLNCBAE_01691;product=hypothetical protein
GNAPS_n_3_L_740683	Prodigal:002006	CDS	167905	168327	.	-	0	ID=GPLNCBAE_01692;inference=ab initio prediction:Prodigal:002006;locus_tag=GPLNCBAE_01692;product=hypothetical protein
GNAPS_n_3_L_740683	Prodigal:002006	CDS	168361	169515	.	-	0	ID=GPLNCBAE_01693;inference=ab initio prediction:Prodigal:002006;locus_tag=GPLNCBAE_01693;product=hypothetical protein
GNAPS_n_3_L_740683	Prodigal:002006	CDS	169705	170388	.	-	0	ID=GPLNCBAE_01694;inference=ab initio prediction:Prodigal:002006;locus_tag=GPLNCBAE_01694;product=hypothetical protein
GNAPS_n_3_L_740683	Prodigal:002006	CDS	170461	171645	.	+	0	ID=GPLNCBAE_01695;Name=hcaT_1;gene=hcaT_1;inference=ab initio prediction:Prodigal:002006,similar to AA sequence:UniProtKB:Q47142;locus_tag=GPLNCBAE_01695;product=putative 3-phenylpropionic acid transporter
GNAPS_n_3_L_740683	Prodigal:002006	CDS	171754	173946	.	+	0	ID=GPLNCBAE_01696;eC_number=3.6.4.-;Name=priA;db_xref=COG:COG1198;gene=priA;inference=ab initio prediction:Prodigal:002006,similar to AA sequence:UniProtKB:P17888;locus_tag=GPLNCBAE_01696;product=Primosomal protein N'
GNAPS_n_3_L_740683	Prodigal:002006	CDS	174006	174368	.	+	0	ID=GPLNCBAE_01697;inference=ab initio prediction:Prodigal:002006;locus_tag=GPLNCBAE_01697;product=hypothetical protein
GNAPS_n_3_L_740683	Prodigal:002006	CDS	174427	174825	.	-	0	ID=GPLNCBAE_01698;inference=ab initio prediction:Prodigal:002006;locus_tag=GPLNCBAE_01698;product=hypothetical protein
GNAPS_n_3_L_740683	Prodigal:002006	CDS	175266	176126	.	-	0	ID=GPLNCBAE_01699;eC_number=2.1.1.182;Name=rsmA_2;gene=rsmA_2;inference=ab initio prediction:Prodigal:002006,similar to AA sequence:UniProtKB:Q1RK29;locus_tag=GPLNCBAE_01699;product=Ribosomal RNA small subunit methyltransferase A
GNAPS_n_3_L_740683	Prodigal:002006	CDS	176123	177136	.	-	0	ID=GPLNCBAE_01700;eC_number=1.1.1.262;Name=pdxA;db_xref=COG:COG1995;gene=pdxA;inference=ab initio prediction:Prodigal:002006,similar to AA sequence:UniProtKB:Q9I5U4;locus_tag=GPLNCBAE_01700;product=4-hydroxythreonine-4-phosphate dehydrogenase
GNAPS_n_3_L_740683	Prodigal:002006	CDS	177167	179761	.	-	0	ID=GPLNCBAE_01701;Name=lptD;gene=lptD;inference=ab initio prediction:Prodigal:002006,protein motif:HAMAP:MF_01411;locus_tag=GPLNCBAE_01701;product=LPS-assembly protein LptD
GNAPS_n_3_L_740683	Prodigal:002006	CDS	179818	180906	.	-	0	ID=GPLNCBAE_01702;Name=lptG;db_xref=COG:COG0795;gene=lptG;inference=ab initio prediction:Prodigal:002006,similar to AA sequence:UniProtKB:P0ADC6;locus_tag=GPLNCBAE_01702;product=Lipopolysaccharide export system permease protein LptG
GNAPS_n_3_L_740683	Prodigal:002006	CDS	180915	182084	.	-	0	ID=GPLNCBAE_01703;inference=ab initio prediction:Prodigal:002006;locus_tag=GPLNCBAE_01703;product=hypothetical protein
GNAPS_n_3_L_740683	Prodigal:002006	CDS	182293	183789	.	+	0	ID=GPLNCBAE_01704;eC_number=3.4.11.1;Name=pepA_1;db_xref=COG:COG0260;gene=pepA_1;inference=ab initio prediction:Prodigal:002006,similar to AA sequence:UniProtKB:O86436;locus_tag=GPLNCBAE_01704;product=Cytosol aminopeptidase
GNAPS_n_3_L_740683	Prodigal:002006	CDS	183786	184487	.	+	0	ID=GPLNCBAE_01705;inference=ab initio prediction:Prodigal:002006;locus_tag=GPLNCBAE_01705;product=hypothetical protein
GNAPS_n_3_L_740683	Prodigal:002006	CDS	184572	186278	.	+	0	ID=GPLNCBAE_01706;eC_number=6.2.1.3;Name=fadD_1;db_xref=COG:COG0318;gene=fadD_1;inference=ab initio prediction:Prodigal:002006,similar to AA sequence:UniProtKB:P69451;locus_tag=GPLNCBAE_01706;product=Long-chain-fatty-acid--CoA ligase
GNAPS_n_3_L_740683	Prodigal:002006	CDS	186286	186552	.	-	0	ID=GPLNCBAE_01707;inference=ab initio prediction:Prodigal:002006;locus_tag=GPLNCBAE_01707;product=hypothetical protein
GNAPS_n_3_L_740683	Prodigal:002006	CDS	186731	187621	.	-	0	ID=GPLNCBAE_01708;Name=dmlR_4;gene=dmlR_4;inference=ab initio prediction:Prodigal:002006,similar to AA sequence:UniProtKB:P76250;locus_tag=GPLNCBAE_01708;product=HTH-type transcriptional regulator DmlR
GNAPS_n_3_L_740683	Prodigal:002006	CDS	187878	188855	.	-	0	ID=GPLNCBAE_01709;eC_number=1.8.1.9;Name=trxB_1;db_xref=COG:COG0492;gene=trxB_1;inference=ab initio prediction:Prodigal:002006,similar to AA sequence:UniProtKB:P0A9P4;locus_tag=GPLNCBAE_01709;product=Thioredoxin reductase
GNAPS_n_3_L_740683	Prodigal:002006	CDS	188912	189928	.	-	0	ID=GPLNCBAE_01710;inference=ab initio prediction:Prodigal:002006;locus_tag=GPLNCBAE_01710;product=hypothetical protein
GNAPS_n_3_L_740683	Prodigal:002006	CDS	189957	190421	.	-	0	ID=GPLNCBAE_01711;inference=ab initio prediction:Prodigal:002006;locus_tag=GPLNCBAE_01711;product=hypothetical protein
GNAPS_n_3_L_740683	Prodigal:002006	CDS	190477	190959	.	-	0	ID=GPLNCBAE_01712;Name=greA_1;db_xref=COG:COG0782;gene=greA_1;inference=ab initio prediction:Prodigal:002006,similar to AA sequence:UniProtKB:P0A6W5;locus_tag=GPLNCBAE_01712;product=Transcription elongation factor GreA
GNAPS_n_3_L_740683	Prodigal:002006	CDS	191077	194550	.	-	0	ID=GPLNCBAE_01713;eC_number=6.3.5.5;Name=carB;db_xref=COG:COG0458;gene=carB;inference=ab initio prediction:Prodigal:002006,similar to AA sequence:UniProtKB:P00968;locus_tag=GPLNCBAE_01713;product=Carbamoyl-phosphate synthase large chain
GNAPS_n_3_L_740683	Prodigal:002006	CDS	194861	195304	.	+	0	ID=GPLNCBAE_01714;db_xref=COG:COG3794;inference=ab initio prediction:Prodigal:002006,similar to AA sequence:UniProtKB:P04171;locus_tag=GPLNCBAE_01714;product=Pseudoazurin
GNAPS_n_3_L_740683	Prodigal:002006	CDS	195381	195758	.	-	0	ID=GPLNCBAE_01715;inference=ab initio prediction:Prodigal:002006;locus_tag=GPLNCBAE_01715;product=hypothetical protein
GNAPS_n_3_L_740683	Prodigal:002006	CDS	195931	197190	.	-	0	ID=GPLNCBAE_01716;eC_number=6.3.5.5;Name=carA;db_xref=COG:COG0505;gene=carA;inference=ab initio prediction:Prodigal:002006,similar to AA sequence:UniProtKB:P0A6F1;locus_tag=GPLNCBAE_01716;product=Carbamoyl-phosphate synthase small chain
GNAPS_n_3_L_740683	Prodigal:002006	CDS	197411	197875	.	+	0	ID=GPLNCBAE_01717;Name=yqeY;db_xref=COG:COG1610;gene=yqeY;inference=ab initio prediction:Prodigal:002006,similar to AA sequence:UniProtKB:P54464;locus_tag=GPLNCBAE_01717;product=putative protein YqeY
GNAPS_n_3_L_740683	Prodigal:002006	CDS	197976	198356	.	+	0	ID=GPLNCBAE_01718;inference=ab initio prediction:Prodigal:002006;locus_tag=GPLNCBAE_01718;product=hypothetical protein
GNAPS_n_3_L_740683	Prodigal:002006	CDS	198337	198609	.	-	0	ID=GPLNCBAE_01719;inference=ab initio prediction:Prodigal:002006;locus_tag=GPLNCBAE_01719;product=hypothetical protein
GNAPS_n_3_L_740683	Prodigal:002006	CDS	198878	200839	.	+	0	ID=GPLNCBAE_01720;eC_number=2.7.7.-;Name=dnaG;gene=dnaG;inference=ab initio prediction:Prodigal:002006,protein motif:HAMAP:MF_00974;locus_tag=GPLNCBAE_01720;product=DNA primase
GNAPS_n_3_L_740683	Prodigal:002006	CDS	201008	203017	.	+	0	ID=GPLNCBAE_01721;Name=rpoD;db_xref=COG:COG0568;gene=rpoD;inference=ab initio prediction:Prodigal:002006,similar to AA sequence:UniProtKB:Q2K619;locus_tag=GPLNCBAE_01721;product=RNA polymerase sigma factor RpoD
GNAPS_n_3_L_740683	Prodigal:002006	CDS	203179	203541	.	-	0	ID=GPLNCBAE_01722;inference=ab initio prediction:Prodigal:002006;locus_tag=GPLNCBAE_01722;product=hypothetical protein
GNAPS_n_3_L_740683	Prodigal:002006	CDS	203917	205242	.	+	0	ID=GPLNCBAE_01723;inference=ab initio prediction:Prodigal:002006;locus_tag=GPLNCBAE_01723;product=hypothetical protein
GNAPS_n_3_L_740683	Prodigal:002006	CDS	205279	205677	.	-	0	ID=GPLNCBAE_01724;inference=ab initio prediction:Prodigal:002006;locus_tag=GPLNCBAE_01724;product=hypothetical protein
GNAPS_n_3_L_740683	Prodigal:002006	CDS	206180	207403	.	+	0	ID=GPLNCBAE_01725;eC_number=1.4.3.19;Name=thiO;db_xref=COG:COG0665;gene=thiO;inference=ab initio prediction:Prodigal:002006,similar to AA sequence:UniProtKB:O31616;locus_tag=GPLNCBAE_01725;product=Glycine oxidase
GNAPS_n_3_L_740683	Prodigal:002006	CDS	207400	207609	.	+	0	ID=GPLNCBAE_01726;inference=ab initio prediction:Prodigal:002006;locus_tag=GPLNCBAE_01726;product=hypothetical protein
GNAPS_n_3_L_740683	Prodigal:002006	CDS	207633	208436	.	+	0	ID=GPLNCBAE_01727;eC_number=2.8.1.10;Name=thiG;db_xref=COG:COG2022;gene=thiG;inference=ab initio prediction:Prodigal:002006,similar to AA sequence:UniProtKB:A0QQL0;locus_tag=GPLNCBAE_01727;product=Thiazole synthase
GNAPS_n_3_L_740683	Prodigal:002006	CDS	208433	209206	.	+	0	ID=GPLNCBAE_01728;eC_number=2.5.1.3;Name=thiE_1;db_xref=COG:COG0352;gene=thiE_1;inference=ab initio prediction:Prodigal:002006,similar to AA sequence:UniProtKB:P39594;locus_tag=GPLNCBAE_01728;product=Thiamine-phosphate synthase
GNAPS_n_3_L_740683	Prodigal:002006	CDS	209505	210398	.	+	0	ID=GPLNCBAE_01729;inference=ab initio prediction:Prodigal:002006;locus_tag=GPLNCBAE_01729;product=hypothetical protein
GNAPS_n_3_L_740683	Prodigal:002006	CDS	210609	211637	.	-	0	ID=GPLNCBAE_01730;eC_number=3.1.1.3;Name=lip1;gene=lip1;inference=ab initio prediction:Prodigal:002006,similar to AA sequence:UniProtKB:Q02104;locus_tag=GPLNCBAE_01730;product=Lipase 1
GNAPS_n_3_L_740683	Prodigal:002006	CDS	211914	213485	.	+	0	ID=GPLNCBAE_01731;eC_number=6.3.5.2;Name=guaA;db_xref=COG:COG0518;gene=guaA;inference=ab initio prediction:Prodigal:002006,similar to AA sequence:UniProtKB:P04079;locus_tag=GPLNCBAE_01731;product=GMP synthase [glutamine-hydrolyzing]
GNAPS_n_3_L_740683	Prodigal:002006	CDS	213611	214381	.	-	0	ID=GPLNCBAE_01732;eC_number=1.1.1.-;Name=lvr;gene=lvr;inference=ab initio prediction:Prodigal:002006,similar to AA sequence:UniProtKB:Q9LBG2;locus_tag=GPLNCBAE_01732;product=Levodione reductase
GNAPS_n_3_L_740683	Prodigal:002006	CDS	214502	215005	.	+	0	ID=GPLNCBAE_01733;inference=ab initio prediction:Prodigal:002006;locus_tag=GPLNCBAE_01733;product=hypothetical protein
GNAPS_n_3_L_740683	Prodigal:002006	CDS	215072	215500	.	-	0	ID=GPLNCBAE_01734;eC_number=3.1.-.-;Name=vapC;gene=vapC;inference=ab initio prediction:Prodigal:002006,protein motif:HAMAP:MF_00265;locus_tag=GPLNCBAE_01734;product=tRNA(fMet)-specific endonuclease VapC
GNAPS_n_3_L_740683	Prodigal:002006	CDS	215500	215742	.	-	0	ID=GPLNCBAE_01735;inference=ab initio prediction:Prodigal:002006;locus_tag=GPLNCBAE_01735;product=hypothetical protein
GNAPS_n_3_L_740683	Prodigal:002006	CDS	215966	216208	.	+	0	ID=GPLNCBAE_01736;eC_number=6.3.5.3;Name=purS;db_xref=COG:COG1828;gene=purS;inference=ab initio prediction:Prodigal:002006,similar to AA sequence:UniProtKB:P12049;locus_tag=GPLNCBAE_01736;product=Phosphoribosylformylglycinamidine synthase subunit PurS
GNAPS_n_3_L_740683	Prodigal:002006	CDS	216208	216888	.	+	0	ID=GPLNCBAE_01737;eC_number=6.3.5.3;Name=purQ;db_xref=COG:COG0047;gene=purQ;inference=ab initio prediction:Prodigal:002006,similar to AA sequence:UniProtKB:P12041;locus_tag=GPLNCBAE_01737;product=Phosphoribosylformylglycinamidine synthase subunit PurQ
GNAPS_n_3_L_740683	Prodigal:002006	CDS	217039	217584	.	-	0	ID=GPLNCBAE_01738;eC_number=2.4.2.7;Name=apt;db_xref=COG:COG0503;gene=apt;inference=ab initio prediction:Prodigal:002006,similar to AA sequence:UniProtKB:P69503;locus_tag=GPLNCBAE_01738;product=Adenine phosphoribosyltransferase
GNAPS_n_3_L_740683	Prodigal:002006	CDS	217834	219078	.	-	0	ID=GPLNCBAE_01739;eC_number=3.4.17.11;Name=cpg2;gene=cpg2;inference=ab initio prediction:Prodigal:002006,similar to AA sequence:UniProtKB:P06621;locus_tag=GPLNCBAE_01739;product=Carboxypeptidase G2
GNAPS_n_3_L_740683	Prodigal:002006	CDS	219268	220077	.	-	0	ID=GPLNCBAE_01740;eC_number=3.1.3.25;Name=suhB;db_xref=COG:COG0483;gene=suhB;inference=ab initio prediction:Prodigal:002006,similar to AA sequence:UniProtKB:P0ADG4;locus_tag=GPLNCBAE_01740;product=Inositol-1-monophosphatase
GNAPS_n_3_L_740683	Prodigal:002006	CDS	220215	220895	.	-	0	ID=GPLNCBAE_01741;eC_number=2.7.7.77;Name=mobA;db_xref=COG:COG0746;gene=mobA;inference=ab initio prediction:Prodigal:002006,similar to AA sequence:UniProtKB:P32173;locus_tag=GPLNCBAE_01741;product=Molybdenum cofactor guanylyltransferase
GNAPS_n_3_L_740683	Prodigal:002006	CDS	220925	222058	.	-	0	ID=GPLNCBAE_01742;inference=ab initio prediction:Prodigal:002006,protein motif:HAMAP:MF_02040;locus_tag=GPLNCBAE_01742;product=Iron-sulfur cluster carrier protein
GNAPS_n_3_L_740683	Prodigal:002006	CDS	222169	222450	.	-	0	ID=GPLNCBAE_01743;inference=ab initio prediction:Prodigal:002006;locus_tag=GPLNCBAE_01743;product=hypothetical protein
GNAPS_n_3_L_740683	Prodigal:002006	CDS	222557	223060	.	+	0	ID=GPLNCBAE_01744;eC_number=1.4.3.5;Name=pdxH_1;gene=pdxH_1;inference=ab initio prediction:Prodigal:002006,protein motif:HAMAP:MF_01629;locus_tag=GPLNCBAE_01744;product=Pyridoxine/pyridoxamine 5'-phosphate oxidase
GNAPS_n_3_L_740683	Prodigal:002006	CDS	223205	223717	.	-	0	ID=GPLNCBAE_01745;inference=ab initio prediction:Prodigal:002006;locus_tag=GPLNCBAE_01745;product=hypothetical protein
GNAPS_n_3_L_740683	Prodigal:002006	CDS	223714	224058	.	-	0	ID=GPLNCBAE_01746;inference=ab initio prediction:Prodigal:002006;locus_tag=GPLNCBAE_01746;product=hypothetical protein
GNAPS_n_3_L_740683	Prodigal:002006	CDS	224238	225530	.	+	0	ID=GPLNCBAE_01747;eC_number=6.3.4.21;Name=pncB;db_xref=COG:COG1488;gene=pncB;inference=ab initio prediction:Prodigal:002006,similar to AA sequence:UniProtKB:Q8UIS9;locus_tag=GPLNCBAE_01747;product=Nicotinate phosphoribosyltransferase
GNAPS_n_3_L_740683	Prodigal:002006	CDS	225623	226003	.	-	0	ID=GPLNCBAE_01748;inference=ab initio prediction:Prodigal:002006;locus_tag=GPLNCBAE_01748;product=hypothetical protein
[truncated: 6,254,892 more chars]
