# Supplementary material for: Comprehensive Comparative Genomics and Phenotyping of Methylobacterium Species
Source: Front Microbiol. 2021 Oct 6;12:740610. doi: 10.3389/fmicb.2021.740610 (PMC8561711; doi:10.3389/fmicb.2021.740610)
Supplement: Supplementary file 7 [file Data_Sheet_1.ZIP › Mb_adhaesivum.gff]

##gff-version 3
##sequence-region M-adhaesivum_contig_1_1 1 554752
##sequence-region M-adhaesivum_contig_2_1 1 259613
##sequence-region M-adhaesivum_contig_3_1 1 519699
##sequence-region M-adhaesivum_contig_4_1 1 44056
##sequence-region M-adhaesivum_contig_5_1 1 34550
##sequence-region M-adhaesivum_contig_6_1 1 132748
##sequence-region M-adhaesivum_contig_7_1 1 464517
##sequence-region M-adhaesivum_contig_8_1 1 166116
##sequence-region M-adhaesivum_contig_9_1 1 84313
##sequence-region M-adhaesivum_contig_10_1 1 33525
##sequence-region M-adhaesivum_contig_11_1 1 83394
##sequence-region M-adhaesivum_contig_12_1 1 45745
##sequence-region M-adhaesivum_contig_13_1 1 26756
##sequence-region M-adhaesivum_contig_14_1 1 206849
##sequence-region M-adhaesivum_contig_15_1 1 157184
##sequence-region M-adhaesivum_contig_16_1 1 126085
##sequence-region M-adhaesivum_contig_17_1 1 124019
##sequence-region M-adhaesivum_contig_18_1 1 8927
##sequence-region M-adhaesivum_contig_19_1 1 62972
##sequence-region M-adhaesivum_contig_20_1 1 203003
##sequence-region M-adhaesivum_contig_21_1 1 20097
##sequence-region M-adhaesivum_contig_22_1 1 40208
##sequence-region M-adhaesivum_contig_23_1 1 6660
##sequence-region M-adhaesivum_contig_24_1 1 74207
##sequence-region M-adhaesivum_contig_25_1 1 155586
##sequence-region M-adhaesivum_contig_26_1 1 57107
##sequence-region M-adhaesivum_contig_27_1 1 33515
##sequence-region M-adhaesivum_contig_28_1 1 92284
##sequence-region M-adhaesivum_contig_29_1 1 26184
##sequence-region M-adhaesivum_contig_30_1 1 75734
##sequence-region M-adhaesivum_contig_31_1 1 5205
##sequence-region M-adhaesivum_contig_32_1 1 14645
##sequence-region M-adhaesivum_contig_33_1 1 45440
##sequence-region M-adhaesivum_contig_34_1 1 1260
##sequence-region M-adhaesivum_contig_35_1 1 8723
##sequence-region M-adhaesivum_contig_36_1 1 15718
##sequence-region M-adhaesivum_contig_37_1 1 59148
##sequence-region M-adhaesivum_contig_38_1 1 68799
##sequence-region M-adhaesivum_contig_39_1 1 176763
##sequence-region M-adhaesivum_contig_40_1 1 11198
##sequence-region M-adhaesivum_contig_41_1 1 48832
##sequence-region M-adhaesivum_contig_42_1 1 44165
##sequence-region M-adhaesivum_contig_43_1 1 49348
##sequence-region M-adhaesivum_contig_44_1 1 10869
##sequence-region M-adhaesivum_contig_45_1 1 48574
##sequence-region M-adhaesivum_contig_46_1 1 6311
##sequence-region M-adhaesivum_contig_47_1 1 11378
##sequence-region M-adhaesivum_contig_48_1 1 42393
##sequence-region M-adhaesivum_contig_49_1 1 14292
##sequence-region M-adhaesivum_contig_50_1 1 3931
##sequence-region M-adhaesivum_contig_51_1 1 1000
##sequence-region M-adhaesivum_contig_52_1 1 35098
##sequence-region M-adhaesivum_contig_53_1 1 14052
##sequence-region M-adhaesivum_contig_54_1 1 5936
##sequence-region M-adhaesivum_contig_55_1 1 1437
##sequence-region M-adhaesivum_contig_56_1 1 3263
##sequence-region M-adhaesivum_contig_57_1 1 1719
##sequence-region M-adhaesivum_contig_58_1 1 3282
##sequence-region M-adhaesivum_contig_59_1 1 1194
##sequence-region M-adhaesivum_contig_60_1 1 2019
##sequence-region M-adhaesivum_contig_61_1 1 1277
M-adhaesivum_contig_1_1	Prodigal:002006	CDS	426	1841	.	-	0	ID=PMNALOAF_00001;eC_number=6.3.2.8;Name=murC;db_xref=COG:COG0773;gene=murC;inference=ab initio prediction:Prodigal:002006,similar to AA sequence:UniProtKB:Q9HW02;locus_tag=PMNALOAF_00001;product=UDP-N-acetylmuramate--L-alanine ligase
M-adhaesivum_contig_1_1	Prodigal:002006	CDS	1899	3008	.	-	0	ID=PMNALOAF_00002;eC_number=2.4.1.227;Name=murG_1;db_xref=COG:COG0707;gene=murG_1;inference=ab initio prediction:Prodigal:002006,similar to AA sequence:UniProtKB:Q9HW01;locus_tag=PMNALOAF_00002;product=UDP-N-acetylglucosamine--N-acetylmuramyl-(pentapeptide) pyrophosphoryl-undecaprenol N-acetylglucosamine transferase
M-adhaesivum_contig_1_1	Prodigal:002006	CDS	3005	4171	.	-	0	ID=PMNALOAF_00003;eC_number=2.4.1.129;Name=ftsW;gene=ftsW;inference=ab initio prediction:Prodigal:002006,similar to AA sequence:UniProtKB:B8H092;locus_tag=PMNALOAF_00003;product=putative peptidoglycan glycosyltransferase FtsW
M-adhaesivum_contig_1_1	Prodigal:002006	CDS	4285	4875	.	-	0	ID=PMNALOAF_00004;inference=ab initio prediction:Prodigal:002006;locus_tag=PMNALOAF_00004;product=hypothetical protein
M-adhaesivum_contig_1_1	Prodigal:002006	CDS	4881	5996	.	-	0	ID=PMNALOAF_00005;eC_number=3.-.-.-;Name=uvsE;gene=uvsE;inference=ab initio prediction:Prodigal:002006,protein motif:HAMAP:MF_00606;locus_tag=PMNALOAF_00005;product=UV DNA damage endonuclease
M-adhaesivum_contig_1_1	Prodigal:002006	CDS	6141	6509	.	+	0	ID=PMNALOAF_00006;inference=ab initio prediction:Prodigal:002006;locus_tag=PMNALOAF_00006;product=hypothetical protein
M-adhaesivum_contig_1_1	Prodigal:002006	CDS	6644	8029	.	+	0	ID=PMNALOAF_00007;inference=ab initio prediction:Prodigal:002006;locus_tag=PMNALOAF_00007;product=hypothetical protein
M-adhaesivum_contig_1_1	Prodigal:002006	CDS	8061	8420	.	+	0	ID=PMNALOAF_00008;inference=ab initio prediction:Prodigal:002006;locus_tag=PMNALOAF_00008;product=hypothetical protein
M-adhaesivum_contig_1_1	Prodigal:002006	CDS	8457	10811	.	+	0	ID=PMNALOAF_00009;Name=btuB_1;gene=btuB_1;inference=ab initio prediction:Prodigal:002006,protein motif:HAMAP:MF_01531;locus_tag=PMNALOAF_00009;product=Vitamin B12 transporter BtuB
M-adhaesivum_contig_1_1	Prodigal:002006	CDS	11338	11928	.	+	0	ID=PMNALOAF_00010;inference=ab initio prediction:Prodigal:002006;locus_tag=PMNALOAF_00010;product=hypothetical protein
M-adhaesivum_contig_1_1	Prodigal:002006	CDS	11977	12651	.	+	0	ID=PMNALOAF_00011;inference=ab initio prediction:Prodigal:002006;locus_tag=PMNALOAF_00011;product=hypothetical protein
M-adhaesivum_contig_1_1	Prodigal:002006	CDS	12841	14586	.	-	0	ID=PMNALOAF_00012;inference=ab initio prediction:Prodigal:002006;locus_tag=PMNALOAF_00012;product=hypothetical protein
M-adhaesivum_contig_1_1	Prodigal:002006	CDS	14866	15264	.	+	0	ID=PMNALOAF_00013;inference=ab initio prediction:Prodigal:002006;locus_tag=PMNALOAF_00013;product=hypothetical protein
M-adhaesivum_contig_1_1	Prodigal:002006	CDS	15271	15990	.	+	0	ID=PMNALOAF_00014;Name=dipZ;db_xref=COG:COG0785;gene=dipZ;inference=ab initio prediction:Prodigal:002006,similar to AA sequence:UniProtKB:P9WG63;locus_tag=PMNALOAF_00014;product=Protein DipZ
M-adhaesivum_contig_1_1	Prodigal:002006	CDS	16074	17207	.	+	0	ID=PMNALOAF_00015;inference=ab initio prediction:Prodigal:002006;locus_tag=PMNALOAF_00015;product=hypothetical protein
M-adhaesivum_contig_1_1	Prodigal:002006	CDS	17247	18500	.	-	0	ID=PMNALOAF_00016;inference=ab initio prediction:Prodigal:002006;locus_tag=PMNALOAF_00016;product=hypothetical protein
M-adhaesivum_contig_1_1	Prodigal:002006	CDS	18581	19924	.	-	0	ID=PMNALOAF_00017;Name=dctA_1;gene=dctA_1;inference=ab initio prediction:Prodigal:002006,similar to AA sequence:UniProtKB:P20672;locus_tag=PMNALOAF_00017;product=C4-dicarboxylate transport protein
M-adhaesivum_contig_1_1	Prodigal:002006	CDS	20236	22143	.	+	0	ID=PMNALOAF_00018;eC_number=2.7.13.3;Name=dctB;gene=dctB;inference=ab initio prediction:Prodigal:002006,similar to AA sequence:UniProtKB:P13633;locus_tag=PMNALOAF_00018;product=C4-dicarboxylate transport sensor protein DctB
M-adhaesivum_contig_1_1	Prodigal:002006	CDS	22140	23498	.	+	0	ID=PMNALOAF_00019;Name=dctD_1;gene=dctD_1;inference=ab initio prediction:Prodigal:002006,similar to AA sequence:UniProtKB:P13632;locus_tag=PMNALOAF_00019;product=C4-dicarboxylate transport transcriptional regulatory protein DctD
M-adhaesivum_contig_1_1	Prodigal:002006	CDS	23608	24207	.	-	0	ID=PMNALOAF_00020;inference=ab initio prediction:Prodigal:002006;locus_tag=PMNALOAF_00020;product=hypothetical protein
M-adhaesivum_contig_1_1	Prodigal:002006	CDS	24585	27992	.	+	0	ID=PMNALOAF_00021;inference=ab initio prediction:Prodigal:002006;locus_tag=PMNALOAF_00021;product=hypothetical protein
M-adhaesivum_contig_1_1	Prodigal:002006	CDS	28202	30883	.	+	0	ID=PMNALOAF_00022;inference=ab initio prediction:Prodigal:002006;locus_tag=PMNALOAF_00022;product=hypothetical protein
M-adhaesivum_contig_1_1	Prodigal:002006	CDS	31026	31184	.	-	0	ID=PMNALOAF_00023;inference=ab initio prediction:Prodigal:002006;locus_tag=PMNALOAF_00023;product=hypothetical protein
M-adhaesivum_contig_1_1	Prodigal:002006	CDS	31517	32209	.	-	0	ID=PMNALOAF_00024;inference=ab initio prediction:Prodigal:002006;locus_tag=PMNALOAF_00024;product=hypothetical protein
M-adhaesivum_contig_1_1	Prodigal:002006	CDS	32220	33221	.	-	0	ID=PMNALOAF_00025;Name=virS_1;gene=virS_1;inference=ab initio prediction:Prodigal:002006,similar to AA sequence:UniProtKB:P9WMJ3;locus_tag=PMNALOAF_00025;product=HTH-type transcriptional regulator VirS
M-adhaesivum_contig_1_1	Prodigal:002006	CDS	33233	33982	.	-	0	ID=PMNALOAF_00026;eC_number=1.1.1.-;Name=linC;db_xref=COG:COG1028;gene=linC;inference=ab initio prediction:Prodigal:002006,similar to AA sequence:UniProtKB:D4YYG1;locus_tag=PMNALOAF_00026;product=2%2C5-dichloro-2%2C5-cyclohexadiene-1%2C4-diol dehydrogenase
M-adhaesivum_contig_1_1	Prodigal:002006	CDS	34456	34578	.	-	0	ID=PMNALOAF_00027;inference=ab initio prediction:Prodigal:002006;locus_tag=PMNALOAF_00027;product=hypothetical protein
M-adhaesivum_contig_1_1	Prodigal:002006	CDS	35735	38161	.	-	0	ID=PMNALOAF_00028;eC_number=2.7.13.3;Name=rcsC_1;gene=rcsC_1;inference=ab initio prediction:Prodigal:002006,protein motif:HAMAP:MF_00979;locus_tag=PMNALOAF_00028;product=Sensor histidine kinase RcsC
M-adhaesivum_contig_1_1	Prodigal:002006	CDS	38337	40484	.	-	0	ID=PMNALOAF_00029;Name=cntO_1;gene=cntO_1;inference=ab initio prediction:Prodigal:002006,similar to AA sequence:UniProtKB:A0A0H2ZI93;locus_tag=PMNALOAF_00029;product=Metal-pseudopaline receptor CntO
M-adhaesivum_contig_1_1	Prodigal:002006	CDS	40838	41071	.	+	0	ID=PMNALOAF_00030;inference=ab initio prediction:Prodigal:002006;locus_tag=PMNALOAF_00030;product=hypothetical protein
M-adhaesivum_contig_1_1	Prodigal:002006	CDS	41068	41856	.	+	0	ID=PMNALOAF_00031;inference=ab initio prediction:Prodigal:002006;locus_tag=PMNALOAF_00031;product=hypothetical protein
M-adhaesivum_contig_1_1	Prodigal:002006	CDS	41834	42763	.	-	0	ID=PMNALOAF_00032;inference=ab initio prediction:Prodigal:002006;locus_tag=PMNALOAF_00032;product=hypothetical protein
M-adhaesivum_contig_1_1	Prodigal:002006	CDS	43051	44331	.	+	0	ID=PMNALOAF_00033;inference=ab initio prediction:Prodigal:002006;locus_tag=PMNALOAF_00033;product=hypothetical protein
M-adhaesivum_contig_1_1	Aragorn:001002	tRNA	44678	44753	.	+	.	ID=PMNALOAF_00034;inference=COORDINATES:profile:Aragorn:001002;locus_tag=PMNALOAF_00034;product=tRNA-Phe(gaa)
M-adhaesivum_contig_1_1	Prodigal:002006	CDS	44782	45009	.	-	0	ID=PMNALOAF_00035;inference=ab initio prediction:Prodigal:002006;locus_tag=PMNALOAF_00035;product=hypothetical protein
M-adhaesivum_contig_1_1	Prodigal:002006	CDS	45127	45684	.	-	0	ID=PMNALOAF_00036;inference=ab initio prediction:Prodigal:002006;locus_tag=PMNALOAF_00036;product=hypothetical protein
M-adhaesivum_contig_1_1	Prodigal:002006	CDS	45809	46363	.	+	0	ID=PMNALOAF_00037;inference=ab initio prediction:Prodigal:002006;locus_tag=PMNALOAF_00037;product=hypothetical protein
M-adhaesivum_contig_1_1	Prodigal:002006	CDS	46572	46997	.	-	0	ID=PMNALOAF_00038;eC_number=1.14.12.17;Name=hmp;gene=hmp;inference=ab initio prediction:Prodigal:002006,protein motif:HAMAP:MF_01252;locus_tag=PMNALOAF_00038;product=Flavohemoprotein
M-adhaesivum_contig_1_1	Prodigal:002006	CDS	47364	47606	.	-	0	ID=PMNALOAF_00039;inference=ab initio prediction:Prodigal:002006;locus_tag=PMNALOAF_00039;product=hypothetical protein
M-adhaesivum_contig_1_1	Prodigal:002006	CDS	47703	48077	.	+	0	ID=PMNALOAF_00040;inference=ab initio prediction:Prodigal:002006;locus_tag=PMNALOAF_00040;product=hypothetical protein
M-adhaesivum_contig_1_1	Prodigal:002006	CDS	48266	48817	.	+	0	ID=PMNALOAF_00041;eC_number=1.16.-.-;Name=dps;db_xref=COG:COG0783;gene=dps;inference=ab initio prediction:Prodigal:002006,similar to AA sequence:UniProtKB:Q8UCK6;locus_tag=PMNALOAF_00041;product=DNA protection during starvation protein
M-adhaesivum_contig_1_1	Prodigal:002006	CDS	48902	50593	.	-	0	ID=PMNALOAF_00042;Name=arpC;db_xref=COG:COG1538;gene=arpC;inference=ab initio prediction:Prodigal:002006,similar to AA sequence:UniProtKB:Q9KJC1;locus_tag=PMNALOAF_00042;product=Antibiotic efflux pump outer membrane protein ArpC
M-adhaesivum_contig_1_1	Prodigal:002006	CDS	50593	53757	.	-	0	ID=PMNALOAF_00043;Name=czcA_1;gene=czcA_1;inference=ab initio prediction:Prodigal:002006,similar to AA sequence:UniProtKB:P13511;locus_tag=PMNALOAF_00043;product=Cobalt-zinc-cadmium resistance protein CzcA
M-adhaesivum_contig_1_1	Prodigal:002006	CDS	53981	55279	.	-	0	ID=PMNALOAF_00044;Name=mdtA_1;gene=mdtA_1;inference=ab initio prediction:Prodigal:002006,protein motif:HAMAP:MF_01422;locus_tag=PMNALOAF_00044;product=Multidrug resistance protein MdtA
M-adhaesivum_contig_1_1	Prodigal:002006	CDS	55564	57690	.	-	0	ID=PMNALOAF_00045;inference=ab initio prediction:Prodigal:002006;locus_tag=PMNALOAF_00045;product=hypothetical protein
M-adhaesivum_contig_1_1	Prodigal:002006	CDS	58057	58920	.	+	0	ID=PMNALOAF_00046;inference=ab initio prediction:Prodigal:002006;locus_tag=PMNALOAF_00046;product=hypothetical protein
M-adhaesivum_contig_1_1	Prodigal:002006	CDS	58987	59361	.	-	0	ID=PMNALOAF_00047;inference=ab initio prediction:Prodigal:002006;locus_tag=PMNALOAF_00047;product=hypothetical protein
M-adhaesivum_contig_1_1	Aragorn:001002	tRNA	59547	59623	.	-	.	ID=PMNALOAF_00048;inference=COORDINATES:profile:Aragorn:001002;locus_tag=PMNALOAF_00048;product=tRNA-Arg(acg)
M-adhaesivum_contig_1_1	Aragorn:001002	tRNA	59699	59775	.	-	.	ID=PMNALOAF_00049;inference=COORDINATES:profile:Aragorn:001002;locus_tag=PMNALOAF_00049;product=tRNA-Arg(acg)
M-adhaesivum_contig_1_1	Prodigal:002006	CDS	59904	60842	.	-	0	ID=PMNALOAF_00050;eC_number=3.1.26.11;Name=rbn;gene=rbn;inference=ab initio prediction:Prodigal:002006,protein motif:HAMAP:MF_01818;locus_tag=PMNALOAF_00050;product=Ribonuclease BN
M-adhaesivum_contig_1_1	Prodigal:002006	CDS	61026	62261	.	-	0	ID=PMNALOAF_00051;inference=ab initio prediction:Prodigal:002006;locus_tag=PMNALOAF_00051;product=hypothetical protein
M-adhaesivum_contig_1_1	Prodigal:002006	CDS	62395	64944	.	-	0	ID=PMNALOAF_00052;inference=ab initio prediction:Prodigal:002006;locus_tag=PMNALOAF_00052;product=hypothetical protein
M-adhaesivum_contig_1_1	Prodigal:002006	CDS	65037	66596	.	-	0	ID=PMNALOAF_00053;eC_number=4.1.99.13;Name=phrB;db_xref=COG:COG3046;gene=phrB;inference=ab initio prediction:Prodigal:002006,similar to AA sequence:UniProtKB:A9CH39;locus_tag=PMNALOAF_00053;product=(6-4) photolyase
M-adhaesivum_contig_1_1	Prodigal:002006	CDS	66699	67448	.	-	0	ID=PMNALOAF_00054;eC_number=3.4.11.18;Name=mapB;db_xref=COG:COG0024;gene=mapB;inference=ab initio prediction:Prodigal:002006,similar to AA sequence:UniProtKB:O34484;locus_tag=PMNALOAF_00054;product=Methionine aminopeptidase 2
M-adhaesivum_contig_1_1	Prodigal:002006	CDS	67662	68483	.	+	0	ID=PMNALOAF_00055;eC_number=2.4.2.-;Name=yafJ;db_xref=COG:COG0121;gene=yafJ;inference=ab initio prediction:Prodigal:002006,similar to AA sequence:UniProtKB:Q47147;locus_tag=PMNALOAF_00055;product=Putative glutamine amidotransferase YafJ
M-adhaesivum_contig_1_1	Prodigal:002006	CDS	68814	69551	.	+	0	ID=PMNALOAF_00056;inference=ab initio prediction:Prodigal:002006;locus_tag=PMNALOAF_00056;product=hypothetical protein
M-adhaesivum_contig_1_1	Prodigal:002006	CDS	69925	70101	.	-	0	ID=PMNALOAF_00057;inference=ab initio prediction:Prodigal:002006;locus_tag=PMNALOAF_00057;product=hypothetical protein
M-adhaesivum_contig_1_1	Prodigal:002006	CDS	70501	70797	.	-	0	ID=PMNALOAF_00058;inference=ab initio prediction:Prodigal:002006;locus_tag=PMNALOAF_00058;product=hypothetical protein
M-adhaesivum_contig_1_1	Prodigal:002006	CDS	71087	71512	.	+	0	ID=PMNALOAF_00059;inference=ab initio prediction:Prodigal:002006;locus_tag=PMNALOAF_00059;product=hypothetical protein
M-adhaesivum_contig_1_1	Prodigal:002006	CDS	71630	71881	.	+	0	ID=PMNALOAF_00060;inference=ab initio prediction:Prodigal:002006;locus_tag=PMNALOAF_00060;product=hypothetical protein
M-adhaesivum_contig_1_1	Prodigal:002006	CDS	71883	72305	.	-	0	ID=PMNALOAF_00061;Name=mscL;db_xref=COG:COG1970;gene=mscL;inference=ab initio prediction:Prodigal:002006,similar to AA sequence:UniProtKB:P0A742;locus_tag=PMNALOAF_00061;product=Large-conductance mechanosensitive channel
M-adhaesivum_contig_1_1	Prodigal:002006	CDS	72375	73256	.	-	0	ID=PMNALOAF_00062;inference=ab initio prediction:Prodigal:002006;locus_tag=PMNALOAF_00062;product=hypothetical protein
M-adhaesivum_contig_1_1	Prodigal:002006	CDS	73268	73978	.	-	0	ID=PMNALOAF_00063;eC_number=4.1.1.65;Name=psd;db_xref=COG:COG0688;gene=psd;inference=ab initio prediction:Prodigal:002006,similar to AA sequence:UniProtKB:P9WHQ5;locus_tag=PMNALOAF_00063;product=Phosphatidylserine decarboxylase proenzyme
M-adhaesivum_contig_1_1	Prodigal:002006	CDS	74121	74411	.	+	0	ID=PMNALOAF_00064;eC_number=3.1.-.-;Name=higB;gene=higB;inference=ab initio prediction:Prodigal:002006,similar to AA sequence:UniProtKB:Q7A225;locus_tag=PMNALOAF_00064;product=Endoribonuclease HigB
M-adhaesivum_contig_1_1	Prodigal:002006	CDS	74444	74770	.	+	0	ID=PMNALOAF_00065;inference=ab initio prediction:Prodigal:002006;locus_tag=PMNALOAF_00065;product=hypothetical protein
M-adhaesivum_contig_1_1	Prodigal:002006	CDS	74836	75768	.	-	0	ID=PMNALOAF_00066;inference=ab initio prediction:Prodigal:002006;locus_tag=PMNALOAF_00066;product=hypothetical protein
M-adhaesivum_contig_1_1	Prodigal:002006	CDS	75765	77120	.	-	0	ID=PMNALOAF_00067;inference=ab initio prediction:Prodigal:002006;locus_tag=PMNALOAF_00067;product=hypothetical protein
M-adhaesivum_contig_1_1	Prodigal:002006	CDS	77266	79176	.	-	0	ID=PMNALOAF_00068;Name=atm1;db_xref=COG:COG5265;gene=atm1;inference=ab initio prediction:Prodigal:002006,similar to AA sequence:UniProtKB:Q2G506;locus_tag=PMNALOAF_00068;product=ATM1-type heavy metal exporter
M-adhaesivum_contig_1_1	Prodigal:002006	CDS	79343	80857	.	-	0	ID=PMNALOAF_00069;inference=ab initio prediction:Prodigal:002006;locus_tag=PMNALOAF_00069;product=hypothetical protein
M-adhaesivum_contig_1_1	Prodigal:002006	CDS	81079	81681	.	+	0	ID=PMNALOAF_00070;inference=ab initio prediction:Prodigal:002006;locus_tag=PMNALOAF_00070;product=hypothetical protein
M-adhaesivum_contig_1_1	Prodigal:002006	CDS	81724	83103	.	-	0	ID=PMNALOAF_00071;eC_number=6.1.1.16;Name=cysS;db_xref=COG:COG0215;gene=cysS;inference=ab initio prediction:Prodigal:002006,similar to AA sequence:UniProtKB:P21888;locus_tag=PMNALOAF_00071;product=Cysteine--tRNA ligase
M-adhaesivum_contig_1_1	Prodigal:002006	CDS	83426	83767	.	+	0	ID=PMNALOAF_00072;inference=ab initio prediction:Prodigal:002006;locus_tag=PMNALOAF_00072;product=hypothetical protein
M-adhaesivum_contig_1_1	Prodigal:002006	CDS	83843	84370	.	-	0	ID=PMNALOAF_00073;inference=ab initio prediction:Prodigal:002006;locus_tag=PMNALOAF_00073;product=hypothetical protein
M-adhaesivum_contig_1_1	Prodigal:002006	CDS	84510	85529	.	+	0	ID=PMNALOAF_00074;inference=ab initio prediction:Prodigal:002006;locus_tag=PMNALOAF_00074;product=hypothetical protein
M-adhaesivum_contig_1_1	Prodigal:002006	CDS	85715	86572	.	+	0	ID=PMNALOAF_00075;inference=ab initio prediction:Prodigal:002006;locus_tag=PMNALOAF_00075;product=hypothetical protein
M-adhaesivum_contig_1_1	Prodigal:002006	CDS	86569	87729	.	+	0	ID=PMNALOAF_00076;Name=pal_1;gene=pal_1;inference=ab initio prediction:Prodigal:002006,protein motif:HAMAP:MF_02204;locus_tag=PMNALOAF_00076;product=Peptidoglycan-associated lipoprotein
M-adhaesivum_contig_1_1	Prodigal:002006	CDS	87913	89127	.	+	0	ID=PMNALOAF_00077;Name=ynfM;gene=ynfM;inference=ab initio prediction:Prodigal:002006,similar to AA sequence:UniProtKB:P43531;locus_tag=PMNALOAF_00077;product=Inner membrane transport protein YnfM
M-adhaesivum_contig_1_1	Prodigal:002006	CDS	89161	90561	.	-	0	ID=PMNALOAF_00078;eC_number=1.8.1.4;Name=lpd3;db_xref=COG:COG1249;gene=lpd3;inference=ab initio prediction:Prodigal:002006,similar to AA sequence:UniProtKB:P31046;locus_tag=PMNALOAF_00078;product=Dihydrolipoyl dehydrogenase 3
M-adhaesivum_contig_1_1	Prodigal:002006	CDS	90673	91974	.	-	0	ID=PMNALOAF_00079;eC_number=2.3.1.61;Name=sucB;db_xref=COG:COG0508;gene=sucB;inference=ab initio prediction:Prodigal:002006,similar to AA sequence:UniProtKB:P0AFG6;locus_tag=PMNALOAF_00079;product=Dihydrolipoyllysine-residue succinyltransferase component of 2-oxoglutarate dehydrogenase complex
M-adhaesivum_contig_1_1	Prodigal:002006	CDS	92052	95024	.	-	0	ID=PMNALOAF_00080;eC_number=1.2.4.2;Name=sucA;db_xref=COG:COG0567;gene=sucA;inference=ab initio prediction:Prodigal:002006,similar to AA sequence:UniProtKB:P0AFG3;locus_tag=PMNALOAF_00080;product=2-oxoglutarate dehydrogenase E1 component
M-adhaesivum_contig_1_1	Prodigal:002006	CDS	95207	96091	.	-	0	ID=PMNALOAF_00081;eC_number=6.2.1.5;Name=sucD_1;db_xref=COG:COG0074;gene=sucD_1;inference=ab initio prediction:Prodigal:002006,similar to AA sequence:UniProtKB:P0AGE9;locus_tag=PMNALOAF_00081;product=Succinate--CoA ligase [ADP-forming] subunit alpha
M-adhaesivum_contig_1_1	Prodigal:002006	CDS	96100	97296	.	-	0	ID=PMNALOAF_00082;eC_number=6.2.1.5;Name=sucC_1;db_xref=COG:COG0045;gene=sucC_1;inference=ab initio prediction:Prodigal:002006,similar to AA sequence:UniProtKB:P80886;locus_tag=PMNALOAF_00082;product=Succinate--CoA ligase [ADP-forming] subunit beta
M-adhaesivum_contig_1_1	Prodigal:002006	CDS	97394	98356	.	-	0	ID=PMNALOAF_00083;eC_number=1.1.1.37;Name=mdh;db_xref=COG:COG0039;gene=mdh;inference=ab initio prediction:Prodigal:002006,similar to AA sequence:UniProtKB:A9W386;locus_tag=PMNALOAF_00083;product=Malate dehydrogenase
M-adhaesivum_contig_1_1	Prodigal:002006	CDS	98675	99406	.	-	0	ID=PMNALOAF_00084;Name=slmA_1;gene=slmA_1;inference=ab initio prediction:Prodigal:002006,protein motif:HAMAP:MF_01839;locus_tag=PMNALOAF_00084;product=Nucleoid occlusion factor SlmA
M-adhaesivum_contig_1_1	Prodigal:002006	CDS	99540	100319	.	-	0	ID=PMNALOAF_00085;eC_number=3.1.2.6;Name=gloB_1;db_xref=COG:COG0491;gene=gloB_1;inference=ab initio prediction:Prodigal:002006,similar to AA sequence:UniProtKB:Q8ZRM2;locus_tag=PMNALOAF_00085;product=Hydroxyacylglutathione hydrolase
M-adhaesivum_contig_1_1	Prodigal:002006	CDS	100436	101257	.	+	0	ID=PMNALOAF_00086;inference=ab initio prediction:Prodigal:002006;locus_tag=PMNALOAF_00086;product=hypothetical protein
M-adhaesivum_contig_1_1	Prodigal:002006	CDS	101261	101944	.	+	0	ID=PMNALOAF_00087;inference=ab initio prediction:Prodigal:002006,similar to AA sequence:UniProtKB:P0AEY1;locus_tag=PMNALOAF_00087;note=UPF0056 inner membrane protein MarC;product=hypothetical protein
M-adhaesivum_contig_1_1	Prodigal:002006	CDS	102032	102829	.	+	0	ID=PMNALOAF_00088;eC_number=1.17.1.8;Name=dapB;db_xref=COG:COG0289;gene=dapB;inference=ab initio prediction:Prodigal:002006,similar to AA sequence:UniProtKB:Q6G2G3;locus_tag=PMNALOAF_00088;product=4-hydroxy-tetrahydrodipicolinate reductase
M-adhaesivum_contig_1_1	Prodigal:002006	CDS	102935	103573	.	+	0	ID=PMNALOAF_00089;eC_number=5.4.2.11;Name=gpmA_1;gene=gpmA_1;inference=ab initio prediction:Prodigal:002006,similar to AA sequence:UniProtKB:B4RIY7;locus_tag=PMNALOAF_00089;product=2%2C3-bisphosphoglycerate-dependent phosphoglycerate mutase
M-adhaesivum_contig_1_1	Prodigal:002006	CDS	103575	104243	.	+	0	ID=PMNALOAF_00090;eC_number=1.14.11.33;Name=alkB;db_xref=COG:COG3145;gene=alkB;inference=ab initio prediction:Prodigal:002006,similar to AA sequence:UniProtKB:P05050;locus_tag=PMNALOAF_00090;product=Alpha-ketoglutarate-dependent dioxygenase AlkB
M-adhaesivum_contig_1_1	Prodigal:002006	CDS	104345	105304	.	+	0	ID=PMNALOAF_00091;inference=ab initio prediction:Prodigal:002006;locus_tag=PMNALOAF_00091;product=hypothetical protein
M-adhaesivum_contig_1_1	Prodigal:002006	CDS	105386	105970	.	-	0	ID=PMNALOAF_00092;Name=grpE;db_xref=COG:COG0576;gene=grpE;inference=ab initio prediction:Prodigal:002006,similar to AA sequence:UniProtKB:P09372;locus_tag=PMNALOAF_00092;product=Protein GrpE
M-adhaesivum_contig_1_1	Prodigal:002006	CDS	106095	108902	.	-	0	ID=PMNALOAF_00093;Name=glnD;db_xref=COG:COG2844;gene=glnD;inference=ab initio prediction:Prodigal:002006,similar to AA sequence:UniProtKB:Q9RAE4;locus_tag=PMNALOAF_00093;product=Bifunctional uridylyltransferase/uridylyl-removing enzyme
M-adhaesivum_contig_1_1	Prodigal:002006	CDS	109092	109601	.	+	0	ID=PMNALOAF_00094;inference=ab initio prediction:Prodigal:002006;locus_tag=PMNALOAF_00094;product=hypothetical protein
M-adhaesivum_contig_1_1	Prodigal:002006	CDS	109657	111198	.	+	0	ID=PMNALOAF_00095;Name=nhaK;db_xref=COG:COG0025;gene=nhaK;inference=ab initio prediction:Prodigal:002006,similar to AA sequence:UniProtKB:O32212;locus_tag=PMNALOAF_00095;product=Sodium%2C potassium%2C lithium and rubidium/H(+) antiporter
M-adhaesivum_contig_1_1	Prodigal:002006	CDS	111200	112156	.	-	0	ID=PMNALOAF_00096;eC_number=6.3.2.3;Name=gshB;db_xref=COG:COG0189;gene=gshB;inference=ab initio prediction:Prodigal:002006,similar to AA sequence:UniProtKB:P04425;locus_tag=PMNALOAF_00096;product=Glutathione synthetase
M-adhaesivum_contig_1_1	Prodigal:002006	CDS	112208	112489	.	-	0	ID=PMNALOAF_00097;inference=ab initio prediction:Prodigal:002006;locus_tag=PMNALOAF_00097;product=hypothetical protein
M-adhaesivum_contig_1_1	Prodigal:002006	CDS	112987	113214	.	+	0	ID=PMNALOAF_00098;inference=ab initio prediction:Prodigal:002006;locus_tag=PMNALOAF_00098;product=hypothetical protein
M-adhaesivum_contig_1_1	Prodigal:002006	CDS	113254	114075	.	+	0	ID=PMNALOAF_00099;inference=ab initio prediction:Prodigal:002006;locus_tag=PMNALOAF_00099;product=hypothetical protein
M-adhaesivum_contig_1_1	Prodigal:002006	CDS	114152	114748	.	-	0	ID=PMNALOAF_00100;inference=ab initio prediction:Prodigal:002006;locus_tag=PMNALOAF_00100;product=hypothetical protein
M-adhaesivum_contig_1_1	Prodigal:002006	CDS	114745	115425	.	-	0	ID=PMNALOAF_00101;inference=ab initio prediction:Prodigal:002006;locus_tag=PMNALOAF_00101;product=hypothetical protein
M-adhaesivum_contig_1_1	Prodigal:002006	CDS	115481	117691	.	-	0	ID=PMNALOAF_00102;eC_number=2.4.1.129;Name=mtgA_1;gene=mtgA_1;inference=ab initio prediction:Prodigal:002006,protein motif:HAMAP:MF_00766;locus_tag=PMNALOAF_00102;product=Biosynthetic peptidoglycan transglycosylase
M-adhaesivum_contig_1_1	Prodigal:002006	CDS	118004	118519	.	+	0	ID=PMNALOAF_00103;inference=ab initio prediction:Prodigal:002006;locus_tag=PMNALOAF_00103;product=hypothetical protein
M-adhaesivum_contig_1_1	Prodigal:002006	CDS	118534	119316	.	-	0	ID=PMNALOAF_00104;eC_number=3.5.2.10;Name=crnA;gene=crnA;inference=ab initio prediction:Prodigal:002006,similar to AA sequence:UniProtKB:P83772;locus_tag=PMNALOAF_00104;product=Creatinine amidohydrolase
M-adhaesivum_contig_1_1	Prodigal:002006	CDS	119478	119882	.	-	0	ID=PMNALOAF_00105;inference=ab initio prediction:Prodigal:002006;locus_tag=PMNALOAF_00105;product=hypothetical protein
M-adhaesivum_contig_1_1	Prodigal:002006	CDS	119980	120192	.	-	0	ID=PMNALOAF_00106;inference=ab initio prediction:Prodigal:002006;locus_tag=PMNALOAF_00106;product=hypothetical protein
M-adhaesivum_contig_1_1	Prodigal:002006	CDS	120525	121832	.	+	0	ID=PMNALOAF_00107;Name=oxlT_1;gene=oxlT_1;inference=ab initio prediction:Prodigal:002006,similar to AA sequence:UniProtKB:Q51330;locus_tag=PMNALOAF_00107;product=Oxalate:formate antiporter
M-adhaesivum_contig_1_1	Prodigal:002006	CDS	121837	122601	.	+	0	ID=PMNALOAF_00108;Name=yisK;db_xref=COG:COG0179;gene=yisK;inference=ab initio prediction:Prodigal:002006,similar to AA sequence:UniProtKB:O06724;locus_tag=PMNALOAF_00108;product=putative protein YisK
M-adhaesivum_contig_1_1	Prodigal:002006	CDS	122675	123685	.	+	0	ID=PMNALOAF_00109;eC_number=1.1.1.169;Name=panE_1;db_xref=COG:COG1893;gene=panE_1;inference=ab initio prediction:Prodigal:002006,similar to AA sequence:UniProtKB:Q9HW09;locus_tag=PMNALOAF_00109;product=2-dehydropantoate 2-reductase
M-adhaesivum_contig_1_1	Prodigal:002006	CDS	123715	125247	.	+	0	ID=PMNALOAF_00110;eC_number=6.2.1.-;Name=sauT;db_xref=COG:COG0318;gene=sauT;inference=ab initio prediction:Prodigal:002006,similar to AA sequence:UniProtKB:Q0K844;locus_tag=PMNALOAF_00110;product=putative sulfoacetate--CoA ligase
M-adhaesivum_contig_1_1	Prodigal:002006	CDS	125275	126234	.	-	0	ID=PMNALOAF_00111;eC_number=1.3.1.43;Name=tyrC;gene=tyrC;inference=ab initio prediction:Prodigal:002006,similar to AA sequence:UniProtKB:Q04983;locus_tag=PMNALOAF_00111;product=Cyclohexadienyl dehydrogenase
M-adhaesivum_contig_1_1	Prodigal:002006	CDS	126227	127351	.	-	0	ID=PMNALOAF_00112;eC_number=2.6.1.9;Name=hisC_1;gene=hisC_1;inference=ab initio prediction:Prodigal:002006,similar to AA sequence:UniProtKB:P34037;locus_tag=PMNALOAF_00112;product=Histidinol-phosphate aminotransferase
M-adhaesivum_contig_1_1	Prodigal:002006	CDS	127424	127873	.	-	0	ID=PMNALOAF_00113;inference=ab initio prediction:Prodigal:002006;locus_tag=PMNALOAF_00113;product=hypothetical protein
M-adhaesivum_contig_1_1	Prodigal:002006	CDS	127866	128369	.	-	0	ID=PMNALOAF_00114;inference=ab initio prediction:Prodigal:002006;locus_tag=PMNALOAF_00114;product=hypothetical protein
M-adhaesivum_contig_1_1	Prodigal:002006	CDS	128377	129384	.	-	0	ID=PMNALOAF_00115;eC_number=3.6.1.-;Name=rsgA;gene=rsgA;inference=ab initio prediction:Prodigal:002006,protein motif:HAMAP:MF_01820;locus_tag=PMNALOAF_00115;product=Small ribosomal subunit biogenesis GTPase RsgA
M-adhaesivum_contig_1_1	Prodigal:002006	CDS	129748	130956	.	+	0	ID=PMNALOAF_00116;eC_number=2.3.1.31;Name=metXA;db_xref=COG:COG2021;gene=metXA;inference=ab initio prediction:Prodigal:002006,similar to AA sequence:UniProtKB:Q9AAS1;locus_tag=PMNALOAF_00116;product=Homoserine O-acetyltransferase
M-adhaesivum_contig_1_1	Prodigal:002006	CDS	130953	131654	.	+	0	ID=PMNALOAF_00117;inference=ab initio prediction:Prodigal:002006;locus_tag=PMNALOAF_00117;product=hypothetical protein
M-adhaesivum_contig_1_1	Prodigal:002006	CDS	131659	132423	.	-	0	ID=PMNALOAF_00118;eC_number=2.1.1.197;Name=bioC;gene=bioC;inference=ab initio prediction:Prodigal:002006,similar to AA sequence:UniProtKB:P36571;locus_tag=PMNALOAF_00118;product=Malonyl-[acyl-carrier protein] O-methyltransferase
M-adhaesivum_contig_1_1	Prodigal:002006	CDS	132525	133760	.	-	0	ID=PMNALOAF_00119;eC_number=6.3.5.7;Name=gatA_1;db_xref=COG:COG0154;gene=gatA_1;inference=ab initio prediction:Prodigal:002006,similar to AA sequence:UniProtKB:O66610;locus_tag=PMNALOAF_00119;product=Glutamyl-tRNA(Gln) amidotransferase subunit A
M-adhaesivum_contig_1_1	Prodigal:002006	CDS	133872	134879	.	+	0	ID=PMNALOAF_00120;inference=ab initio prediction:Prodigal:002006;locus_tag=PMNALOAF_00120;product=hypothetical protein
M-adhaesivum_contig_1_1	Prodigal:002006	CDS	135015	135482	.	+	0	ID=PMNALOAF_00121;inference=ab initio prediction:Prodigal:002006;locus_tag=PMNALOAF_00121;product=hypothetical protein
M-adhaesivum_contig_1_1	Prodigal:002006	CDS	135479	136147	.	+	0	ID=PMNALOAF_00122;inference=ab initio prediction:Prodigal:002006;locus_tag=PMNALOAF_00122;product=hypothetical protein
M-adhaesivum_contig_1_1	Prodigal:002006	CDS	136158	137003	.	+	0	ID=PMNALOAF_00123;eC_number=2.1.1.266;Name=rlmJ;db_xref=COG:COG2961;gene=rlmJ;inference=ab initio prediction:Prodigal:002006,similar to AA sequence:UniProtKB:P37634;locus_tag=PMNALOAF_00123;product=Ribosomal RNA large subunit methyltransferase J
M-adhaesivum_contig_1_1	Prodigal:002006	CDS	137026	137715	.	+	0	ID=PMNALOAF_00124;eC_number=2.5.1.16;Name=speE_1;gene=speE_1;inference=ab initio prediction:Prodigal:002006,protein motif:HAMAP:MF_00198;locus_tag=PMNALOAF_00124;product=Polyamine aminopropyltransferase
M-adhaesivum_contig_1_1	Prodigal:002006	CDS	137749	138018	.	-	0	ID=PMNALOAF_00125;inference=ab initio prediction:Prodigal:002006;locus_tag=PMNALOAF_00125;product=hypothetical protein
M-adhaesivum_contig_1_1	Prodigal:002006	CDS	138090	139523	.	-	0	ID=PMNALOAF_00126;eC_number=1.-.-.-;db_xref=COG:COG0277;inference=ab initio prediction:Prodigal:002006,similar to AA sequence:UniProtKB:P9WIT1;locus_tag=PMNALOAF_00126;product=putative FAD-linked oxidoreductase
M-adhaesivum_contig_1_1	Prodigal:002006	CDS	139837	140199	.	+	0	ID=PMNALOAF_00127;db_xref=COG:COG3474;inference=ab initio prediction:Prodigal:002006,similar to AA sequence:UniProtKB:P00082;locus_tag=PMNALOAF_00127;product=Cytochrome c2
M-adhaesivum_contig_1_1	Prodigal:002006	CDS	140249	140794	.	-	0	ID=PMNALOAF_00128;inference=ab initio prediction:Prodigal:002006;locus_tag=PMNALOAF_00128;product=hypothetical protein
M-adhaesivum_contig_1_1	Prodigal:002006	CDS	141043	141465	.	+	0	ID=PMNALOAF_00129;Name=ohrB;db_xref=COG:COG1764;gene=ohrB;inference=ab initio prediction:Prodigal:002006,similar to AA sequence:UniProtKB:P80242;locus_tag=PMNALOAF_00129;product=Organic hydroperoxide resistance protein OhrB
M-adhaesivum_contig_1_1	Prodigal:002006	CDS	141549	143072	.	-	0	ID=PMNALOAF_00130;eC_number=6.1.1.21;Name=hisS;db_xref=COG:COG0124;gene=hisS;inference=ab initio prediction:Prodigal:002006,similar to AA sequence:UniProtKB:Q8YMC2;locus_tag=PMNALOAF_00130;product=Histidine--tRNA ligase
M-adhaesivum_contig_1_1	Prodigal:002006	CDS	143151	143642	.	-	0	ID=PMNALOAF_00131;inference=ab initio prediction:Prodigal:002006;locus_tag=PMNALOAF_00131;product=hypothetical protein
M-adhaesivum_contig_1_1	Prodigal:002006	CDS	143786	144265	.	-	0	ID=PMNALOAF_00132;inference=ab initio prediction:Prodigal:002006;locus_tag=PMNALOAF_00132;product=hypothetical protein
M-adhaesivum_contig_1_1	Prodigal:002006	CDS	144666	145178	.	-	0	ID=PMNALOAF_00133;Name=secB;db_xref=COG:COG1952;gene=secB;inference=ab initio prediction:Prodigal:002006,similar to AA sequence:UniProtKB:P44853;locus_tag=PMNALOAF_00133;product=Protein-export protein SecB
M-adhaesivum_contig_1_1	Prodigal:002006	CDS	145544	146269	.	+	0	ID=PMNALOAF_00134;inference=ab initio prediction:Prodigal:002006;locus_tag=PMNALOAF_00134;product=hypothetical protein
M-adhaesivum_contig_1_1	Prodigal:002006	CDS	146286	147479	.	+	0	ID=PMNALOAF_00135;inference=ab initio prediction:Prodigal:002006;locus_tag=PMNALOAF_00135;product=hypothetical protein
M-adhaesivum_contig_1_1	Prodigal:002006	CDS	147476	148117	.	+	0	ID=PMNALOAF_00136;inference=ab initio prediction:Prodigal:002006;locus_tag=PMNALOAF_00136;product=hypothetical protein
M-adhaesivum_contig_1_1	Prodigal:002006	CDS	148329	149672	.	+	0	ID=PMNALOAF_00137;eC_number=3.6.4.-;Name=rho;db_xref=COG:COG1158;gene=rho;inference=ab initio prediction:Prodigal:002006,similar to AA sequence:UniProtKB:P0AG30;locus_tag=PMNALOAF_00137;product=Transcription termination factor Rho
M-adhaesivum_contig_1_1	Prodigal:002006	CDS	149956	151275	.	+	0	ID=PMNALOAF_00138;eC_number=3.6.-.-;Name=mnmE;db_xref=COG:COG0486;gene=mnmE;inference=ab initio prediction:Prodigal:002006,similar to AA sequence:UniProtKB:P25522;locus_tag=PMNALOAF_00138;product=tRNA modification GTPase MnmE
M-adhaesivum_contig_1_1	Prodigal:002006	CDS	151350	153233	.	+	0	ID=PMNALOAF_00139;Name=mnmG;db_xref=COG:COG0445;gene=mnmG;inference=ab initio prediction:Prodigal:002006,similar to AA sequence:UniProtKB:P0A6U3;locus_tag=PMNALOAF_00139;product=tRNA uridine 5-carboxymethylaminomethyl modification enzyme MnmG
M-adhaesivum_contig_1_1	Prodigal:002006	CDS	153190	153861	.	+	0	ID=PMNALOAF_00140;eC_number=2.1.1.170;Name=rsmG;gene=rsmG;inference=ab initio prediction:Prodigal:002006,protein motif:HAMAP:MF_00074;locus_tag=PMNALOAF_00140;product=Ribosomal RNA small subunit methyltransferase G
M-adhaesivum_contig_1_1	Prodigal:002006	CDS	153858	154706	.	+	0	ID=PMNALOAF_00141;Name=parA;gene=parA;inference=ab initio prediction:Prodigal:002006,similar to AA sequence:UniProtKB:B8GW31;locus_tag=PMNALOAF_00141;product=Chromosome partitioning protein ParA
M-adhaesivum_contig_1_1	Prodigal:002006	CDS	154746	155645	.	+	0	ID=PMNALOAF_00142;Name=parB;gene=parB;inference=ab initio prediction:Prodigal:002006,similar to AA sequence:UniProtKB:B8GW30;locus_tag=PMNALOAF_00142;product=Chromosome-partitioning protein ParB
M-adhaesivum_contig_1_1	Prodigal:002006	CDS	155727	156755	.	-	0	ID=PMNALOAF_00143;inference=ab initio prediction:Prodigal:002006;locus_tag=PMNALOAF_00143;product=hypothetical protein
M-adhaesivum_contig_1_1	Prodigal:002006	CDS	156769	157329	.	-	0	ID=PMNALOAF_00144;inference=ab initio prediction:Prodigal:002006;locus_tag=PMNALOAF_00144;product=hypothetical protein
M-adhaesivum_contig_1_1	Prodigal:002006	CDS	157518	160136	.	-	0	ID=PMNALOAF_00145;eC_number=6.1.1.4;Name=leuS;gene=leuS;inference=ab initio prediction:Prodigal:002006,similar to AA sequence:UniProtKB:B4RNT1;locus_tag=PMNALOAF_00145;product=Leucine--tRNA ligase
M-adhaesivum_contig_1_1	Prodigal:002006	CDS	160321	161034	.	+	0	ID=PMNALOAF_00146;Name=yggS;db_xref=COG:COG0325;gene=yggS;inference=ab initio prediction:Prodigal:002006,similar to AA sequence:UniProtKB:P67080;locus_tag=PMNALOAF_00146;product=Pyridoxal phosphate homeostasis protein
M-adhaesivum_contig_1_1	Prodigal:002006	CDS	161043	161528	.	-	0	ID=PMNALOAF_00147;inference=ab initio prediction:Prodigal:002006;locus_tag=PMNALOAF_00147;product=hypothetical protein
M-adhaesivum_contig_1_1	Prodigal:002006	CDS	161648	162181	.	-	0	ID=PMNALOAF_00148;inference=ab initio prediction:Prodigal:002006;locus_tag=PMNALOAF_00148;product=hypothetical protein
M-adhaesivum_contig_1_1	Prodigal:002006	CDS	162527	163156	.	+	0	ID=PMNALOAF_00149;Name=walR;db_xref=COG:COG0745;gene=walR;inference=ab initio prediction:Prodigal:002006,similar to AA sequence:UniProtKB:P37478;locus_tag=PMNALOAF_00149;product=Transcriptional regulatory protein WalR
M-adhaesivum_contig_1_1	Prodigal:002006	CDS	163217	163738	.	+	0	ID=PMNALOAF_00150;inference=ab initio prediction:Prodigal:002006;locus_tag=PMNALOAF_00150;product=hypothetical protein
M-adhaesivum_contig_1_1	Prodigal:002006	CDS	163773	164615	.	+	0	ID=PMNALOAF_00151;eC_number=2.3.1.117;Name=dapD;gene=dapD;inference=ab initio prediction:Prodigal:002006,similar to AA sequence:UniProtKB:Q8FV25;locus_tag=PMNALOAF_00151;product=2%2C3%2C4%2C5-tetrahydropyridine-2%2C6-dicarboxylate N-succinyltransferase
M-adhaesivum_contig_1_1	Prodigal:002006	CDS	164688	165563	.	+	0	ID=PMNALOAF_00152;inference=ab initio prediction:Prodigal:002006;locus_tag=PMNALOAF_00152;product=hypothetical protein
M-adhaesivum_contig_1_1	Prodigal:002006	CDS	165713	166555	.	+	0	ID=PMNALOAF_00153;inference=ab initio prediction:Prodigal:002006;locus_tag=PMNALOAF_00153;product=hypothetical protein
M-adhaesivum_contig_1_1	Prodigal:002006	CDS	166640	167386	.	-	0	ID=PMNALOAF_00154;inference=ab initio prediction:Prodigal:002006,similar to AA sequence:UniProtKB:P0AEC0;locus_tag=PMNALOAF_00154;note=UPF0053 inner membrane protein YoaE;product=hypothetical protein
M-adhaesivum_contig_1_1	Prodigal:002006	CDS	167410	168339	.	-	0	ID=PMNALOAF_00155;eC_number=2.7.1.-;Name=yegS;gene=yegS;inference=ab initio prediction:Prodigal:002006,protein motif:HAMAP:MF_01377;locus_tag=PMNALOAF_00155;product=lipid kinase YegS
M-adhaesivum_contig_1_1	Prodigal:002006	CDS	168402	168566	.	+	0	ID=PMNALOAF_00156;inference=ab initio prediction:Prodigal:002006;locus_tag=PMNALOAF_00156;product=hypothetical protein
M-adhaesivum_contig_1_1	Prodigal:002006	CDS	168710	169531	.	+	0	ID=PMNALOAF_00157;inference=ab initio prediction:Prodigal:002006;locus_tag=PMNALOAF_00157;product=hypothetical protein
M-adhaesivum_contig_1_1	Prodigal:002006	CDS	169554	170765	.	+	0	ID=PMNALOAF_00158;inference=ab initio prediction:Prodigal:002006;locus_tag=PMNALOAF_00158;product=hypothetical protein
M-adhaesivum_contig_1_1	Prodigal:002006	CDS	170949	171161	.	+	0	ID=PMNALOAF_00159;inference=ab initio prediction:Prodigal:002006;locus_tag=PMNALOAF_00159;product=hypothetical protein
M-adhaesivum_contig_1_1	Prodigal:002006	CDS	171265	174165	.	-	0	ID=PMNALOAF_00160;eC_number=4.1.1.31;Name=ppc_1;gene=ppc_1;inference=ab initio prediction:Prodigal:002006,protein motif:HAMAP:MF_00595;locus_tag=PMNALOAF_00160;product=Phosphoenolpyruvate carboxylase
M-adhaesivum_contig_1_1	Prodigal:002006	CDS	174365	174622	.	+	0	ID=PMNALOAF_00161;inference=ab initio prediction:Prodigal:002006;locus_tag=PMNALOAF_00161;product=hypothetical protein
M-adhaesivum_contig_1_1	Prodigal:002006	CDS	174619	175341	.	+	0	ID=PMNALOAF_00162;inference=ab initio prediction:Prodigal:002006;locus_tag=PMNALOAF_00162;product=hypothetical protein
M-adhaesivum_contig_1_1	Prodigal:002006	CDS	175370	175816	.	+	0	ID=PMNALOAF_00163;inference=ab initio prediction:Prodigal:002006;locus_tag=PMNALOAF_00163;product=hypothetical protein
M-adhaesivum_contig_1_1	Prodigal:002006	CDS	175912	176490	.	+	0	ID=PMNALOAF_00164;inference=ab initio prediction:Prodigal:002006;locus_tag=PMNALOAF_00164;product=hypothetical protein
M-adhaesivum_contig_1_1	Prodigal:002006	CDS	176536	177264	.	-	0	ID=PMNALOAF_00165;eC_number=1.1.1.36;Name=phaB;gene=phaB;inference=ab initio prediction:Prodigal:002006,similar to AA sequence:UniProtKB:P14697;locus_tag=PMNALOAF_00165;product=Acetoacetyl-CoA reductase
M-adhaesivum_contig_1_1	Prodigal:002006	CDS	177406	178587	.	-	0	ID=PMNALOAF_00166;eC_number=2.3.1.9;Name=phaA;gene=phaA;inference=ab initio prediction:Prodigal:002006,similar to AA sequence:UniProtKB:P07097;locus_tag=PMNALOAF_00166;product=Acetyl-CoA acetyltransferase
M-adhaesivum_contig_1_1	Prodigal:002006	CDS	178902	179513	.	+	0	ID=PMNALOAF_00167;inference=ab initio prediction:Prodigal:002006;locus_tag=PMNALOAF_00167;product=hypothetical protein
M-adhaesivum_contig_1_1	Prodigal:002006	CDS	179610	179846	.	+	0	ID=PMNALOAF_00168;inference=ab initio prediction:Prodigal:002006;locus_tag=PMNALOAF_00168;product=hypothetical protein
M-adhaesivum_contig_1_1	Prodigal:002006	CDS	179978	180166	.	-	0	ID=PMNALOAF_00169;Name=rpmF;db_xref=COG:COG0333;gene=rpmF;inference=ab initio prediction:Prodigal:002006,similar to AA sequence:UniProtKB:Q6NCE6;locus_tag=PMNALOAF_00169;product=50S ribosomal protein L32
M-adhaesivum_contig_1_1	Prodigal:002006	CDS	180574	180966	.	+	0	ID=PMNALOAF_00170;inference=ab initio prediction:Prodigal:002006;locus_tag=PMNALOAF_00170;product=hypothetical protein
M-adhaesivum_contig_1_1	Prodigal:002006	CDS	181078	181704	.	+	0	ID=PMNALOAF_00171;eC_number=3.1.13.5;Name=rnd_1;gene=rnd_1;inference=ab initio prediction:Prodigal:002006,protein motif:HAMAP:MF_01899;locus_tag=PMNALOAF_00171;product=Ribonuclease D
M-adhaesivum_contig_1_1	Prodigal:002006	CDS	181855	182595	.	+	0	ID=PMNALOAF_00172;inference=ab initio prediction:Prodigal:002006;locus_tag=PMNALOAF_00172;product=hypothetical protein
M-adhaesivum_contig_1_1	Prodigal:002006	CDS	182592	183338	.	+	0	ID=PMNALOAF_00173;Name=lptA;gene=lptA;inference=ab initio prediction:Prodigal:002006,protein motif:HAMAP:MF_01914;locus_tag=PMNALOAF_00173;product=Lipopolysaccharide export system protein LptA
M-adhaesivum_contig_1_1	Prodigal:002006	CDS	183335	184180	.	+	0	ID=PMNALOAF_00174;eC_number=3.6.3.-;Name=lptB_1;db_xref=COG:COG1137;gene=lptB_1;inference=ab initio prediction:Prodigal:002006,similar to AA sequence:UniProtKB:P45073;locus_tag=PMNALOAF_00174;product=Lipopolysaccharide export system ATP-binding protein LptB
M-adhaesivum_contig_1_1	Prodigal:002006	CDS	184464	186035	.	+	0	ID=PMNALOAF_00175;Name=rpoN2;db_xref=COG:COG1508;gene=rpoN2;inference=ab initio prediction:Prodigal:002006,similar to AA sequence:UniProtKB:P30333;locus_tag=PMNALOAF_00175;product=RNA polymerase sigma-54 factor 2
M-adhaesivum_contig_1_1	Prodigal:002006	CDS	186098	187834	.	-	0	ID=PMNALOAF_00176;eC_number=3.4.19.13;Name=ggt;db_xref=COG:COG0405;gene=ggt;inference=ab initio prediction:Prodigal:002006,similar to AA sequence:UniProtKB:P18956;locus_tag=PMNALOAF_00176;product=Glutathione hydrolase proenzyme
M-adhaesivum_contig_1_1	Prodigal:002006	CDS	187835	188323	.	-	0	ID=PMNALOAF_00177;inference=ab initio prediction:Prodigal:002006;locus_tag=PMNALOAF_00177;product=hypothetical protein
M-adhaesivum_contig_1_1	Prodigal:002006	CDS	188578	189879	.	-	0	ID=PMNALOAF_00178;eC_number=2.1.1.192;Name=rlmN;db_xref=COG:COG0820;gene=rlmN;inference=ab initio prediction:Prodigal:002006,similar to AA sequence:UniProtKB:P36979;locus_tag=PMNALOAF_00178;product=Dual-specificity RNA methyltransferase RlmN
M-adhaesivum_contig_1_1	Prodigal:002006	CDS	190012	190695	.	+	0	ID=PMNALOAF_00179;eC_number=2.5.1.16;Name=speE_2;gene=speE_2;inference=ab initio prediction:Prodigal:002006,protein motif:HAMAP:MF_00198;locus_tag=PMNALOAF_00179;product=Polyamine aminopropyltransferase
M-adhaesivum_contig_1_1	Prodigal:002006	CDS	190704	190904	.	-	0	ID=PMNALOAF_00180;inference=ab initio prediction:Prodigal:002006;locus_tag=PMNALOAF_00180;product=hypothetical protein
M-adhaesivum_contig_1_1	Prodigal:002006	CDS	190992	191288	.	-	0	ID=PMNALOAF_00181;inference=ab initio prediction:Prodigal:002006;locus_tag=PMNALOAF_00181;product=hypothetical protein
M-adhaesivum_contig_1_1	Prodigal:002006	CDS	191327	191908	.	-	0	ID=PMNALOAF_00182;inference=ab initio prediction:Prodigal:002006;locus_tag=PMNALOAF_00182;product=hypothetical protein
M-adhaesivum_contig_1_1	Prodigal:002006	CDS	192139	193368	.	+	0	ID=PMNALOAF_00183;Name=zapE;db_xref=COG:COG1485;gene=zapE;inference=ab initio prediction:Prodigal:002006,similar to AA sequence:UniProtKB:P64612;locus_tag=PMNALOAF_00183;product=Cell division protein ZapE
M-adhaesivum_contig_1_1	Prodigal:002006	CDS	193717	194196	.	+	0	ID=PMNALOAF_00184;eC_number=1.3.99.16;Name=iorA_1;gene=iorA_1;inference=ab initio prediction:Prodigal:002006,similar to AA sequence:UniProtKB:Q51697;locus_tag=PMNALOAF_00184;product=Isoquinoline 1-oxidoreductase subunit alpha
M-adhaesivum_contig_1_1	Prodigal:002006	CDS	194193	196535	.	+	0	ID=PMNALOAF_00185;eC_number=1.2.5.2;inference=ab initio prediction:Prodigal:002006,similar to AA sequence:UniProtKB:P17201;locus_tag=PMNALOAF_00185;product=Membrane-bound aldehyde dehydrogenase [pyrroloquinoline-quinone]
M-adhaesivum_contig_1_1	Prodigal:002006	CDS	196805	197206	.	+	0	ID=PMNALOAF_00186;inference=ab initio prediction:Prodigal:002006;locus_tag=PMNALOAF_00186;product=hypothetical protein
M-adhaesivum_contig_1_1	Prodigal:002006	CDS	197233	197463	.	-	0	ID=PMNALOAF_00187;inference=ab initio prediction:Prodigal:002006;locus_tag=PMNALOAF_00187;product=hypothetical protein
M-adhaesivum_contig_1_1	Prodigal:002006	CDS	197806	198060	.	+	0	ID=PMNALOAF_00188;inference=ab initio prediction:Prodigal:002006;locus_tag=PMNALOAF_00188;product=hypothetical protein
M-adhaesivum_contig_1_1	Prodigal:002006	CDS	198252	198653	.	+	0	ID=PMNALOAF_00189;inference=ab initio prediction:Prodigal:002006;locus_tag=PMNALOAF_00189;product=hypothetical protein
M-adhaesivum_contig_1_1	Prodigal:002006	CDS	198760	199452	.	+	0	ID=PMNALOAF_00190;inference=ab initio prediction:Prodigal:002006;locus_tag=PMNALOAF_00190;product=hypothetical protein
M-adhaesivum_contig_1_1	Prodigal:002006	CDS	199442	200119	.	-	0	ID=PMNALOAF_00191;eC_number=2.1.1.172;Name=rsmC_1;gene=rsmC_1;inference=ab initio prediction:Prodigal:002006,protein motif:HAMAP:MF_01862;locus_tag=PMNALOAF_00191;product=Ribosomal RNA small subunit methyltransferase C
M-adhaesivum_contig_1_1	Prodigal:002006	CDS	200116	201270	.	-	0	ID=PMNALOAF_00192;eC_number=2.4.1.290;Name=pglA;gene=pglA;inference=ab initio prediction:Prodigal:002006,similar to AA sequence:UniProtKB:Q0P9C9;locus_tag=PMNALOAF_00192;product=N%2CN'-diacetylbacillosaminyl-diphospho-undecaprenol alpha-1%2C3-N-acetylgalactosaminyltransferase
M-adhaesivum_contig_1_1	Prodigal:002006	CDS	201313	201738	.	+	0	ID=PMNALOAF_00193;eC_number=2.3.1.-;Name=ypeA;db_xref=COG:COG0456;gene=ypeA;inference=ab initio prediction:Prodigal:002006,similar to AA sequence:UniProtKB:P63422;locus_tag=PMNALOAF_00193;product=Acetyltransferase YpeA
M-adhaesivum_contig_1_1	Prodigal:002006	CDS	201812	203062	.	+	0	ID=PMNALOAF_00194;inference=ab initio prediction:Prodigal:002006;locus_tag=PMNALOAF_00194;product=hypothetical protein
M-adhaesivum_contig_1_1	Prodigal:002006	CDS	203191	204201	.	+	0	ID=PMNALOAF_00195;eC_number=1.3.1.87;Name=hcaB_1;gene=hcaB_1;inference=ab initio prediction:Prodigal:002006,protein motif:HAMAP:MF_01647;locus_tag=PMNALOAF_00195;product=3-phenylpropionate-dihydrodiol/cinnamic acid-dihydrodiol dehydrogenase
M-adhaesivum_contig_1_1	Prodigal:002006	CDS	204358	205767	.	+	0	ID=PMNALOAF_00196;inference=ab initio prediction:Prodigal:002006;locus_tag=PMNALOAF_00196;product=hypothetical protein
M-adhaesivum_contig_1_1	Prodigal:002006	CDS	205771	206442	.	-	0	ID=PMNALOAF_00197;inference=ab initio prediction:Prodigal:002006;locus_tag=PMNALOAF_00197;product=hypothetical protein
M-adhaesivum_contig_1_1	Prodigal:002006	CDS	206829	207725	.	-	0	ID=PMNALOAF_00198;Name=pleD_1;gene=pleD_1;inference=ab initio prediction:Prodigal:002006,similar to AA sequence:UniProtKB:B8GZM2;locus_tag=PMNALOAF_00198;product=Response regulator PleD
M-adhaesivum_contig_1_1	Prodigal:002006	CDS	207919	208350	.	-	0	ID=PMNALOAF_00199;inference=ab initio prediction:Prodigal:002006;locus_tag=PMNALOAF_00199;product=hypothetical protein
M-adhaesivum_contig_1_1	Prodigal:002006	CDS	208960	209118	.	-	0	ID=PMNALOAF_00200;inference=ab initio prediction:Prodigal:002006;locus_tag=PMNALOAF_00200;product=hypothetical protein
M-adhaesivum_contig_1_1	Prodigal:002006	CDS	209237	209560	.	-	0	ID=PMNALOAF_00201;inference=ab initio prediction:Prodigal:002006;locus_tag=PMNALOAF_00201;product=hypothetical protein
M-adhaesivum_contig_1_1	Prodigal:002006	CDS	209557	209721	.	-	0	ID=PMNALOAF_00202;inference=ab initio prediction:Prodigal:002006;locus_tag=PMNALOAF_00202;product=hypothetical protein
M-adhaesivum_contig_1_1	Prodigal:002006	CDS	210021	210401	.	-	0	ID=PMNALOAF_00203;Name=crcB;gene=crcB;inference=ab initio prediction:Prodigal:002006,protein motif:HAMAP:MF_00454;locus_tag=PMNALOAF_00203;product=Putative fluoride ion transporter CrcB
M-adhaesivum_contig_1_1	Prodigal:002006	CDS	210415	211557	.	-	0	ID=PMNALOAF_00204;inference=ab initio prediction:Prodigal:002006;locus_tag=PMNALOAF_00204;product=hypothetical protein
M-adhaesivum_contig_1_1	Prodigal:002006	CDS	211749	212465	.	-	0	ID=PMNALOAF_00205;inference=ab initio prediction:Prodigal:002006;locus_tag=PMNALOAF_00205;product=hypothetical protein
M-adhaesivum_contig_1_1	Prodigal:002006	CDS	212673	213641	.	+	0	ID=PMNALOAF_00206;eC_number=5.1.3.24;Name=nanM;gene=nanM;inference=ab initio prediction:Prodigal:002006,protein motif:HAMAP:MF_01195;locus_tag=PMNALOAF_00206;product=N-acetylneuraminate epimerase
M-adhaesivum_contig_1_1	Prodigal:002006	CDS	213712	215037	.	+	0	ID=PMNALOAF_00207;eC_number=2.4.2.59;Name=thi4;gene=thi4;inference=ab initio prediction:Prodigal:002006,protein motif:HAMAP:MF_00304;locus_tag=PMNALOAF_00207;product=Thiamine thiazole synthase
M-adhaesivum_contig_1_1	Prodigal:002006	CDS	215527	217968	.	-	0	ID=PMNALOAF_00208;inference=ab initio prediction:Prodigal:002006;locus_tag=PMNALOAF_00208;product=hypothetical protein
M-adhaesivum_contig_1_1	Prodigal:002006	CDS	218397	219428	.	+	0	ID=PMNALOAF_00209;Name=sbp;db_xref=COG:COG1613;gene=sbp;inference=ab initio prediction:Prodigal:002006,similar to AA sequence:UniProtKB:P0AG78;locus_tag=PMNALOAF_00209;product=Sulfate-binding protein
M-adhaesivum_contig_1_1	Prodigal:002006	CDS	219590	220444	.	+	0	ID=PMNALOAF_00210;Name=cysT;db_xref=COG:COG0555;gene=cysT;inference=ab initio prediction:Prodigal:002006,similar to AA sequence:UniProtKB:P27367;locus_tag=PMNALOAF_00210;product=Sulfate transport system permease protein CysT
M-adhaesivum_contig_1_1	Prodigal:002006	CDS	220437	221312	.	+	0	ID=PMNALOAF_00211;Name=cysW;db_xref=COG:COG4208;gene=cysW;inference=ab initio prediction:Prodigal:002006,similar to AA sequence:UniProtKB:P0AEB0;locus_tag=PMNALOAF_00211;product=Sulfate transport system permease protein CysW
M-adhaesivum_contig_1_1	Prodigal:002006	CDS	221317	222363	.	+	0	ID=PMNALOAF_00212;eC_number=7.3.2.3;Name=cysA;db_xref=COG:COG1118;gene=cysA;inference=ab initio prediction:Prodigal:002006,similar to AA sequence:UniProtKB:P16676;locus_tag=PMNALOAF_00212;product=Sulfate/thiosulfate import ATP-binding protein CysA
M-adhaesivum_contig_1_1	Prodigal:002006	CDS	222619	223611	.	-	0	ID=PMNALOAF_00213;Name=ssuA_1;gene=ssuA_1;inference=ab initio prediction:Prodigal:002006,similar to AA sequence:UniProtKB:P75853;locus_tag=PMNALOAF_00213;product=Putative aliphatic sulfonates-binding protein
M-adhaesivum_contig_1_1	Prodigal:002006	CDS	223837	225000	.	-	0	ID=PMNALOAF_00214;eC_number=1.14.14.5;Name=msuD;db_xref=COG:COG2141;gene=msuD;inference=ab initio prediction:Prodigal:002006,similar to AA sequence:UniProtKB:Q9I1C2;locus_tag=PMNALOAF_00214;product=Methanesulfonate monooxygenase
M-adhaesivum_contig_1_1	Prodigal:002006	CDS	225031	225888	.	-	0	ID=PMNALOAF_00215;eC_number=3.6.3.-;Name=ssuB_1;db_xref=COG:COG1116;gene=ssuB_1;inference=ab initio prediction:Prodigal:002006,similar to AA sequence:UniProtKB:Q8KZQ6;locus_tag=PMNALOAF_00215;product=Aliphatic sulfonates import ATP-binding protein SsuB
M-adhaesivum_contig_1_1	Prodigal:002006	CDS	225933	226718	.	-	0	ID=PMNALOAF_00216;Name=ssuC_1;db_xref=COG:COG0600;gene=ssuC_1;inference=ab initio prediction:Prodigal:002006,similar to AA sequence:UniProtKB:P75851;locus_tag=PMNALOAF_00216;product=Putative aliphatic sulfonates transport permease protein SsuC
M-adhaesivum_contig_1_1	Prodigal:002006	CDS	226723	227673	.	-	0	ID=PMNALOAF_00217;Name=ssuA_2;gene=ssuA_2;inference=ab initio prediction:Prodigal:002006,similar to AA sequence:UniProtKB:P75853;locus_tag=PMNALOAF_00217;product=Putative aliphatic sulfonates-binding protein
M-adhaesivum_contig_1_1	Prodigal:002006	CDS	227670	228251	.	-	0	ID=PMNALOAF_00218;eC_number=1.5.1.42;Name=sfnF;db_xref=COG:COG0431;gene=sfnF;inference=ab initio prediction:Prodigal:002006,similar to AA sequence:UniProtKB:Q3K9A2;locus_tag=PMNALOAF_00218;product=NADH-dependent FMN reductase SfnF
M-adhaesivum_contig_1_1	Prodigal:002006	CDS	228649	229089	.	-	0	ID=PMNALOAF_00219;eC_number=3.-.-.-;Name=blh_1;db_xref=COG:COG0491;gene=blh_1;inference=ab initio prediction:Prodigal:002006,similar to AA sequence:UniProtKB:Q8UAA9;locus_tag=PMNALOAF_00219;product=Beta-lactamase hydrolase-like protein
M-adhaesivum_contig_1_1	Prodigal:002006	CDS	229307	230032	.	-	0	ID=PMNALOAF_00220;eC_number=2.7.7.7;Name=dnaQ;db_xref=COG:COG0847;gene=dnaQ;inference=ab initio prediction:Prodigal:002006,similar to AA sequence:UniProtKB:P03007;locus_tag=PMNALOAF_00220;product=DNA polymerase III subunit epsilon
M-adhaesivum_contig_1_1	Prodigal:002006	CDS	230091	230699	.	-	0	ID=PMNALOAF_00221;eC_number=2.7.1.24;Name=coaE;db_xref=COG:COG0237;gene=coaE;inference=ab initio prediction:Prodigal:002006,similar to AA sequence:UniProtKB:O67792;locus_tag=PMNALOAF_00221;product=Dephospho-CoA kinase
M-adhaesivum_contig_1_1	Prodigal:002006	CDS	230696	231535	.	-	0	ID=PMNALOAF_00222;eC_number=1.1.1.25;Name=aroE;db_xref=COG:COG0169;gene=aroE;inference=ab initio prediction:Prodigal:002006,similar to AA sequence:UniProtKB:Q5HNV1;locus_tag=PMNALOAF_00222;product=Shikimate dehydrogenase (NADP(+))
M-adhaesivum_contig_1_1	Prodigal:002006	CDS	231532	232512	.	-	0	ID=PMNALOAF_00223;Name=czcD;db_xref=COG:COG1230;gene=czcD;inference=ab initio prediction:Prodigal:002006,similar to AA sequence:UniProtKB:O07084;locus_tag=PMNALOAF_00223;product=Cadmium%2C cobalt and zinc/H(+)-K(+) antiporter
M-adhaesivum_contig_1_1	Prodigal:002006	CDS	232613	233542	.	-	0	ID=PMNALOAF_00224;inference=ab initio prediction:Prodigal:002006;locus_tag=PMNALOAF_00224;product=hypothetical protein
M-adhaesivum_contig_1_1	Prodigal:002006	CDS	233584	234201	.	-	0	ID=PMNALOAF_00225;eC_number=3.6.1.9;Name=maf;db_xref=COG:COG0424;gene=maf;inference=ab initio prediction:Prodigal:002006,similar to AA sequence:UniProtKB:Q02169;locus_tag=PMNALOAF_00225;product=dTTP/UTP pyrophosphatase
M-adhaesivum_contig_1_1	Prodigal:002006	CDS	234299	234535	.	-	0	ID=PMNALOAF_00226;inference=ab initio prediction:Prodigal:002006;locus_tag=PMNALOAF_00226;product=hypothetical protein
M-adhaesivum_contig_1_1	Prodigal:002006	CDS	234634	235761	.	-	0	ID=PMNALOAF_00227;inference=ab initio prediction:Prodigal:002006;locus_tag=PMNALOAF_00227;product=hypothetical protein
M-adhaesivum_contig_1_1	Prodigal:002006	CDS	235758	236588	.	-	0	ID=PMNALOAF_00228;eC_number=2.7.11.32;Name=yqfL;db_xref=COG:COG1806;gene=yqfL;inference=ab initio prediction:Prodigal:002006,similar to AA sequence:UniProtKB:P54470;locus_tag=PMNALOAF_00228;product=Putative pyruvate%2C phosphate dikinase regulatory protein
M-adhaesivum_contig_1_1	Prodigal:002006	CDS	237108	238238	.	+	0	ID=PMNALOAF_00229;eC_number=4.1.1.37;Name=hemE;db_xref=COG:COG0407;gene=hemE;inference=ab initio prediction:Prodigal:002006,similar to AA sequence:UniProtKB:P32920;locus_tag=PMNALOAF_00229;product=Uroporphyrinogen decarboxylase
M-adhaesivum_contig_1_1	Prodigal:002006	CDS	238238	238687	.	+	0	ID=PMNALOAF_00230;inference=ab initio prediction:Prodigal:002006;locus_tag=PMNALOAF_00230;product=hypothetical protein
M-adhaesivum_contig_1_1	Prodigal:002006	CDS	238712	239137	.	-	0	ID=PMNALOAF_00231;inference=ab initio prediction:Prodigal:002006;locus_tag=PMNALOAF_00231;product=hypothetical protein
M-adhaesivum_contig_1_1	Prodigal:002006	CDS	239223	239912	.	+	0	ID=PMNALOAF_00232;eC_number=6.3.4.15;Name=birA_1;gene=birA_1;inference=ab initio prediction:Prodigal:002006,protein motif:HAMAP:MF_00978;locus_tag=PMNALOAF_00232;product=Bifunctional ligase/repressor BirA
M-adhaesivum_contig_1_1	Prodigal:002006	CDS	240005	240355	.	+	0	ID=PMNALOAF_00233;inference=ab initio prediction:Prodigal:002006;locus_tag=PMNALOAF_00233;product=hypothetical protein
M-adhaesivum_contig_1_1	Prodigal:002006	CDS	240433	241407	.	-	0	ID=PMNALOAF_00234;eC_number=2.4.2.17;Name=hisG;db_xref=COG:COG0040;gene=hisG;inference=ab initio prediction:Prodigal:002006,similar to AA sequence:UniProtKB:P00499;locus_tag=PMNALOAF_00234;product=ATP phosphoribosyltransferase
M-adhaesivum_contig_1_1	Prodigal:002006	CDS	241418	242572	.	-	0	ID=PMNALOAF_00235;Name=hisZ;gene=hisZ;inference=ab initio prediction:Prodigal:002006,protein motif:HAMAP:MF_00125;locus_tag=PMNALOAF_00235;product=ATP phosphoribosyltransferase regulatory subunit
M-adhaesivum_contig_1_1	Prodigal:002006	CDS	242637	243710	.	-	0	ID=PMNALOAF_00236;eC_number=4.99.1.1;Name=hemH;db_xref=COG:COG0276;gene=hemH;inference=ab initio prediction:Prodigal:002006,similar to AA sequence:UniProtKB:P23871;locus_tag=PMNALOAF_00236;product=Ferrochelatase
M-adhaesivum_contig_1_1	Prodigal:002006	CDS	243813	244766	.	+	0	ID=PMNALOAF_00237;eC_number=2.1.1.-;Name=cmoM;gene=cmoM;inference=ab initio prediction:Prodigal:002006,protein motif:HAMAP:MF_02057;locus_tag=PMNALOAF_00237;product=tRNA 5-carboxymethoxyuridine methyltransferase
M-adhaesivum_contig_1_1	Prodigal:002006	CDS	244839	246368	.	+	0	ID=PMNALOAF_00238;eC_number=3.1.3.-;Name=mggB;db_xref=COG:COG0737;gene=mggB;inference=ab initio prediction:Prodigal:002006,similar to AA sequence:UniProtKB:A9BJC1;locus_tag=PMNALOAF_00238;product=Mannosylglucosyl-3-phosphoglycerate phosphatase
M-adhaesivum_contig_1_1	Prodigal:002006	CDS	246378	247070	.	+	0	ID=PMNALOAF_00239;eC_number=3.2.2.27;Name=ung;db_xref=COG:COG0692;gene=ung;inference=ab initio prediction:Prodigal:002006,similar to AA sequence:UniProtKB:P39615;locus_tag=PMNALOAF_00239;product=Uracil-DNA glycosylase
M-adhaesivum_contig_1_1	Prodigal:002006	CDS	247168	247584	.	+	0	ID=PMNALOAF_00240;inference=ab initio prediction:Prodigal:002006;locus_tag=PMNALOAF_00240;product=hypothetical protein
M-adhaesivum_contig_1_1	Prodigal:002006	CDS	247709	249382	.	-	0	ID=PMNALOAF_00241;eC_number=6.3.4.3;Name=fhs;db_xref=COG:COG2759;gene=fhs;inference=ab initio prediction:Prodigal:002006,similar to AA sequence:UniProtKB:Q83WS0;locus_tag=PMNALOAF_00241;product=Formate--tetrahydrofolate ligase
M-adhaesivum_contig_1_1	Prodigal:002006	CDS	249569	249790	.	-	0	ID=PMNALOAF_00242;inference=ab initio prediction:Prodigal:002006;locus_tag=PMNALOAF_00242;product=hypothetical protein
M-adhaesivum_contig_1_1	Prodigal:002006	CDS	250036	251553	.	+	0	ID=PMNALOAF_00243;inference=ab initio prediction:Prodigal:002006;locus_tag=PMNALOAF_00243;product=hypothetical protein
M-adhaesivum_contig_1_1	Prodigal:002006	CDS	251760	252665	.	+	0	ID=PMNALOAF_00244;inference=ab initio prediction:Prodigal:002006;locus_tag=PMNALOAF_00244;product=hypothetical protein
M-adhaesivum_contig_1_1	Prodigal:002006	CDS	252756	253289	.	-	0	ID=PMNALOAF_00245;inference=ab initio prediction:Prodigal:002006;locus_tag=PMNALOAF_00245;product=hypothetical protein
M-adhaesivum_contig_1_1	Prodigal:002006	CDS	253444	253827	.	-	0	ID=PMNALOAF_00246;Name=cheY_1;db_xref=COG:COG0784;gene=cheY_1;inference=ab initio prediction:Prodigal:002006,similar to AA sequence:UniProtKB:P0AE67;locus_tag=PMNALOAF_00246;product=Chemotaxis protein CheY
M-adhaesivum_contig_1_1	Prodigal:002006	CDS	254177	255115	.	+	0	ID=PMNALOAF_00247;Name=ribF;db_xref=COG:COG0196;gene=ribF;inference=ab initio prediction:Prodigal:002006,similar to AA sequence:UniProtKB:P0AG40;locus_tag=PMNALOAF_00247;product=Bifunctional riboflavin kinase/FMN adenylyltransferase
M-adhaesivum_contig_1_1	Prodigal:002006	CDS	255458	255586	.	+	0	ID=PMNALOAF_00248;inference=ab initio prediction:Prodigal:002006;locus_tag=PMNALOAF_00248;product=hypothetical protein
M-adhaesivum_contig_1_1	Prodigal:002006	CDS	255785	256549	.	-	0	ID=PMNALOAF_00249;inference=ab initio prediction:Prodigal:002006;locus_tag=PMNALOAF_00249;product=hypothetical protein
M-adhaesivum_contig_1_1	Prodigal:002006	CDS	256757	257368	.	-	0	ID=PMNALOAF_00250;inference=ab initio prediction:Prodigal:002006;locus_tag=PMNALOAF_00250;product=hypothetical protein
M-adhaesivum_contig_1_1	Prodigal:002006	CDS	257457	258569	.	-	0	ID=PMNALOAF_00251;inference=ab initio prediction:Prodigal:002006;locus_tag=PMNALOAF_00251;product=hypothetical protein
M-adhaesivum_contig_1_1	Prodigal:002006	CDS	258933	260240	.	+	0	ID=PMNALOAF_00252;eC_number=1.17.7.3;Name=ispG;db_xref=COG:COG0821;gene=ispG;inference=ab initio prediction:Prodigal:002006,similar to AA sequence:UniProtKB:Q5SLI8;locus_tag=PMNALOAF_00252;product=4-hydroxy-3-methylbut-2-en-1-yl diphosphate synthase (flavodoxin)
M-adhaesivum_contig_1_1	Prodigal:002006	CDS	260465	262411	.	+	0	ID=PMNALOAF_00253;Name=kup_1;gene=kup_1;inference=ab initio prediction:Prodigal:002006,protein motif:HAMAP:MF_01522;locus_tag=PMNALOAF_00253;product=Low affinity potassium transport system protein kup
M-adhaesivum_contig_1_1	Prodigal:002006	CDS	262503	262910	.	-	0	ID=PMNALOAF_00254;inference=ab initio prediction:Prodigal:002006;locus_tag=PMNALOAF_00254;product=hypothetical protein
M-adhaesivum_contig_1_1	Prodigal:002006	CDS	262915	265809	.	-	0	ID=PMNALOAF_00255;Name=secA;db_xref=COG:COG0653;gene=secA;inference=ab initio prediction:Prodigal:002006,similar to AA sequence:UniProtKB:P52966;locus_tag=PMNALOAF_00255;product=Protein translocase subunit SecA
M-adhaesivum_contig_1_1	Prodigal:002006	CDS	266220	266525	.	-	0	ID=PMNALOAF_00256;inference=ab initio prediction:Prodigal:002006;locus_tag=PMNALOAF_00256;product=hypothetical protein
M-adhaesivum_contig_1_1	Prodigal:002006	CDS	266775	267665	.	+	0	ID=PMNALOAF_00257;eC_number=5.2.1.8;db_xref=COG:COG0760;inference=ab initio prediction:Prodigal:002006,similar to AA sequence:UniProtKB:P40415;locus_tag=PMNALOAF_00257;product=putative parvulin-type peptidyl-prolyl cis-trans isomerase
M-adhaesivum_contig_1_1	Prodigal:002006	CDS	267787	268347	.	+	0	ID=PMNALOAF_00258;inference=ab initio prediction:Prodigal:002006;locus_tag=PMNALOAF_00258;product=hypothetical protein
M-adhaesivum_contig_1_1	Prodigal:002006	CDS	268426	268929	.	+	0	ID=PMNALOAF_00259;inference=ab initio prediction:Prodigal:002006;locus_tag=PMNALOAF_00259;product=hypothetical protein
M-adhaesivum_contig_1_1	Prodigal:002006	CDS	268938	271256	.	-	0	ID=PMNALOAF_00260;Name=yhgF;db_xref=COG:COG2183;gene=yhgF;inference=ab initio prediction:Prodigal:002006,similar to AA sequence:UniProtKB:P46837;locus_tag=PMNALOAF_00260;product=Protein YhgF
M-adhaesivum_contig_1_1	Prodigal:002006	CDS	271340	272815	.	-	0	ID=PMNALOAF_00261;Name=mdoG_1;db_xref=COG:COG3131;gene=mdoG_1;inference=ab initio prediction:Prodigal:002006,similar to AA sequence:UniProtKB:P33136;locus_tag=PMNALOAF_00261;product=Glucans biosynthesis protein G
M-adhaesivum_contig_1_1	Prodigal:002006	CDS	273044	274954	.	+	0	ID=PMNALOAF_00262;eC_number=2.4.1.-;Name=opgH;db_xref=COG:COG2943;gene=opgH;inference=ab initio prediction:Prodigal:002006,similar to AA sequence:UniProtKB:P20401;locus_tag=PMNALOAF_00262;product=Glucans biosynthesis glucosyltransferase H
M-adhaesivum_contig_1_1	Prodigal:002006	CDS	275000	275416	.	-	0	ID=PMNALOAF_00263;inference=ab initio prediction:Prodigal:002006;locus_tag=PMNALOAF_00263;product=hypothetical protein
M-adhaesivum_contig_1_1	Prodigal:002006	CDS	275492	276745	.	-	0	ID=PMNALOAF_00264;eC_number=2.5.1.48;Name=metB;db_xref=COG:COG0626;gene=metB;inference=ab initio prediction:Prodigal:002006,similar to AA sequence:UniProtKB:P9WGB7;locus_tag=PMNALOAF_00264;product=Cystathionine gamma-synthase
M-adhaesivum_contig_1_1	Prodigal:002006	CDS	276847	277365	.	+	0	ID=PMNALOAF_00265;inference=ab initio prediction:Prodigal:002006;locus_tag=PMNALOAF_00265;product=hypothetical protein
M-adhaesivum_contig_1_1	Prodigal:002006	CDS	277394	278704	.	-	0	ID=PMNALOAF_00266;eC_number=2.3.1.37;Name=hemA_1;db_xref=COG:COG0156;gene=hemA_1;inference=ab initio prediction:Prodigal:002006,similar to AA sequence:UniProtKB:P18079;locus_tag=PMNALOAF_00266;product=5-aminolevulinate synthase
M-adhaesivum_contig_1_1	Prodigal:002006	CDS	279036	279206	.	+	0	ID=PMNALOAF_00267;inference=ab initio prediction:Prodigal:002006;locus_tag=PMNALOAF_00267;product=hypothetical protein
M-adhaesivum_contig_1_1	Prodigal:002006	CDS	279344	280633	.	+	0	ID=PMNALOAF_00268;eC_number=2.5.1.7;Name=murA;db_xref=COG:COG0766;gene=murA;inference=ab initio prediction:Prodigal:002006,similar to AA sequence:UniProtKB:Q9HVW7;locus_tag=PMNALOAF_00268;product=UDP-N-acetylglucosamine 1-carboxyvinyltransferase
M-adhaesivum_contig_1_1	Prodigal:002006	CDS	280678	280998	.	-	0	ID=PMNALOAF_00269;inference=ab initio prediction:Prodigal:002006;locus_tag=PMNALOAF_00269;product=hypothetical protein
M-adhaesivum_contig_1_1	Prodigal:002006	CDS	281275	281742	.	+	0	ID=PMNALOAF_00270;inference=ab initio prediction:Prodigal:002006;locus_tag=PMNALOAF_00270;product=hypothetical protein
M-adhaesivum_contig_1_1	Prodigal:002006	CDS	281739	283034	.	+	0	ID=PMNALOAF_00271;eC_number=1.1.1.23;Name=hisD;gene=hisD;inference=ab initio prediction:Prodigal:002006,similar to AA sequence:UniProtKB:Q8G2R2;locus_tag=PMNALOAF_00271;product=Histidinol dehydrogenase
M-adhaesivum_contig_1_1	Prodigal:002006	CDS	283042	283539	.	+	0	ID=PMNALOAF_00272;inference=ab initio prediction:Prodigal:002006;locus_tag=PMNALOAF_00272;product=hypothetical protein
M-adhaesivum_contig_1_1	Prodigal:002006	CDS	283600	284061	.	+	0	ID=PMNALOAF_00273;eC_number=1.20.4.4;Name=arsC_1;db_xref=COG:COG0394;gene=arsC_1;inference=ab initio prediction:Prodigal:002006,similar to AA sequence:UniProtKB:P45947;locus_tag=PMNALOAF_00273;product=Arsenate reductase
M-adhaesivum_contig_1_1	Prodigal:002006	CDS	284039	284917	.	-	0	ID=PMNALOAF_00274;eC_number=3.4.14.13;Name=ykfC;db_xref=COG:COG0791;gene=ykfC;inference=ab initio prediction:Prodigal:002006,similar to AA sequence:UniProtKB:O35010;locus_tag=PMNALOAF_00274;product=Gamma-D-glutamyl-L-lysine dipeptidyl-peptidase
M-adhaesivum_contig_1_1	Prodigal:002006	CDS	285104	285496	.	+	0	ID=PMNALOAF_00275;inference=ab initio prediction:Prodigal:002006;locus_tag=PMNALOAF_00275;product=hypothetical protein
M-adhaesivum_contig_1_1	Prodigal:002006	CDS	285537	286220	.	-	0	ID=PMNALOAF_00276;inference=ab initio prediction:Prodigal:002006;locus_tag=PMNALOAF_00276;product=hypothetical protein
M-adhaesivum_contig_1_1	Prodigal:002006	CDS	286327	287037	.	-	0	ID=PMNALOAF_00277;Name=mgtC;db_xref=COG:COG1285;gene=mgtC;inference=ab initio prediction:Prodigal:002006,similar to AA sequence:UniProtKB:P0CI70;locus_tag=PMNALOAF_00277;product=Protein MgtC
M-adhaesivum_contig_1_1	Prodigal:002006	CDS	287083	287982	.	-	0	ID=PMNALOAF_00278;eC_number=3.8.1.3;db_xref=COG:COG0596;inference=ab initio prediction:Prodigal:002006,similar to AA sequence:UniProtKB:Q6NAM1;locus_tag=PMNALOAF_00278;product=Fluoroacetate dehalogenase
M-adhaesivum_contig_1_1	Prodigal:002006	CDS	288241	289245	.	+	0	ID=PMNALOAF_00279;inference=ab initio prediction:Prodigal:002006;locus_tag=PMNALOAF_00279;product=hypothetical protein
M-adhaesivum_contig_1_1	Prodigal:002006	CDS	289254	290177	.	+	0	ID=PMNALOAF_00280;inference=ab initio prediction:Prodigal:002006;locus_tag=PMNALOAF_00280;product=hypothetical protein
M-adhaesivum_contig_1_1	Prodigal:002006	CDS	290196	290666	.	+	0	ID=PMNALOAF_00281;inference=ab initio prediction:Prodigal:002006;locus_tag=PMNALOAF_00281;product=hypothetical protein
M-adhaesivum_contig_1_1	Prodigal:002006	CDS	290668	291684	.	+	0	ID=PMNALOAF_00282;inference=ab initio prediction:Prodigal:002006;locus_tag=PMNALOAF_00282;product=hypothetical protein
M-adhaesivum_contig_1_1	Prodigal:002006	CDS	291681	292610	.	+	0	ID=PMNALOAF_00283;inference=ab initio prediction:Prodigal:002006;locus_tag=PMNALOAF_00283;product=hypothetical protein
M-adhaesivum_contig_1_1	Prodigal:002006	CDS	292610	293530	.	+	0	ID=PMNALOAF_00284;inference=ab initio prediction:Prodigal:002006;locus_tag=PMNALOAF_00284;product=hypothetical protein
M-adhaesivum_contig_1_1	Prodigal:002006	CDS	293725	294987	.	+	0	ID=PMNALOAF_00285;inference=ab initio prediction:Prodigal:002006;locus_tag=PMNALOAF_00285;product=hypothetical protein
M-adhaesivum_contig_1_1	Prodigal:002006	CDS	295050	295454	.	+	0	ID=PMNALOAF_00286;inference=ab initio prediction:Prodigal:002006;locus_tag=PMNALOAF_00286;product=hypothetical protein
M-adhaesivum_contig_1_1	Prodigal:002006	CDS	295525	296385	.	+	0	ID=PMNALOAF_00287;eC_number=6.3.2.1;Name=panC;db_xref=COG:COG0414;gene=panC;inference=ab initio prediction:Prodigal:002006,similar to AA sequence:UniProtKB:Q9X0G6;locus_tag=PMNALOAF_00287;product=Pantothenate synthetase
M-adhaesivum_contig_1_1	Prodigal:002006	CDS	296375	297505	.	-	0	ID=PMNALOAF_00288;inference=ab initio prediction:Prodigal:002006;locus_tag=PMNALOAF_00288;product=hypothetical protein
M-adhaesivum_contig_1_1	Prodigal:002006	CDS	298104	300356	.	-	0	ID=PMNALOAF_00289;eC_number=1.2.99.6;Name=paoC_1;db_xref=COG:COG1529;gene=paoC_1;inference=ab initio prediction:Prodigal:002006,similar to AA sequence:UniProtKB:P77489;locus_tag=PMNALOAF_00289;product=Aldehyde oxidoreductase molybdenum-binding subunit PaoC
M-adhaesivum_contig_1_1	Prodigal:002006	CDS	300369	301382	.	-	0	ID=PMNALOAF_00290;eC_number=1.2.99.6;Name=paoB_1;db_xref=COG:COG1319;gene=paoB_1;inference=ab initio prediction:Prodigal:002006,similar to AA sequence:UniProtKB:P77324;locus_tag=PMNALOAF_00290;product=Aldehyde oxidoreductase FAD-binding subunit PaoB
M-adhaesivum_contig_1_1	Prodigal:002006	CDS	301379	301885	.	-	0	ID=PMNALOAF_00291;eC_number=1.2.99.6;Name=paoA_1;db_xref=COG:COG2080;gene=paoA_1;inference=ab initio prediction:Prodigal:002006,similar to AA sequence:UniProtKB:P77165;locus_tag=PMNALOAF_00291;product=Aldehyde oxidoreductase iron-sulfur-binding subunit PaoA
M-adhaesivum_contig_1_1	Prodigal:002006	CDS	302104	303501	.	+	0	ID=PMNALOAF_00292;eC_number=3.5.1.18;Name=dapE_1;db_xref=COG:COG0624;gene=dapE_1;inference=ab initio prediction:Prodigal:002006,similar to AA sequence:UniProtKB:Q9JYL2;locus_tag=PMNALOAF_00292;product=Succinyl-diaminopimelate desuccinylase
M-adhaesivum_contig_1_1	Prodigal:002006	CDS	303608	304279	.	+	0	ID=PMNALOAF_00293;inference=ab initio prediction:Prodigal:002006;locus_tag=PMNALOAF_00293;product=hypothetical protein
M-adhaesivum_contig_1_1	Prodigal:002006	CDS	304276	306120	.	+	0	ID=PMNALOAF_00294;inference=ab initio prediction:Prodigal:002006;locus_tag=PMNALOAF_00294;product=hypothetical protein
M-adhaesivum_contig_1_1	Prodigal:002006	CDS	306117	308171	.	+	0	ID=PMNALOAF_00295;inference=ab initio prediction:Prodigal:002006;locus_tag=PMNALOAF_00295;product=hypothetical protein
M-adhaesivum_contig_1_1	Prodigal:002006	CDS	308168	309037	.	+	0	ID=PMNALOAF_00296;inference=ab initio prediction:Prodigal:002006;locus_tag=PMNALOAF_00296;product=hypothetical protein
M-adhaesivum_contig_1_1	Prodigal:002006	CDS	309134	310318	.	+	0	ID=PMNALOAF_00297;inference=ab initio prediction:Prodigal:002006;locus_tag=PMNALOAF_00297;product=hypothetical protein
M-adhaesivum_contig_1_1	Prodigal:002006	CDS	310315	311670	.	+	0	ID=PMNALOAF_00298;eC_number=2.7.13.3;Name=luxQ;gene=luxQ;inference=ab initio prediction:Prodigal:002006,similar to AA sequence:UniProtKB:Q9KLK7;locus_tag=PMNALOAF_00298;product=Autoinducer 2 sensor kinase/phosphatase LuxQ
M-adhaesivum_contig_1_1	Prodigal:002006	CDS	311680	313026	.	+	0	ID=PMNALOAF_00299;eC_number=6.1.1.17;Name=gltX_1;gene=gltX_1;inference=ab initio prediction:Prodigal:002006,similar to AA sequence:UniProtKB:P99170;locus_tag=PMNALOAF_00299;product=Glutamate--tRNA ligase
M-adhaesivum_contig_1_1	Prodigal:002006	CDS	313034	313333	.	-	0	ID=PMNALOAF_00300;inference=ab initio prediction:Prodigal:002006;locus_tag=PMNALOAF_00300;product=hypothetical protein
M-adhaesivum_contig_1_1	Prodigal:002006	CDS	313531	314550	.	-	0	ID=PMNALOAF_00301;Name=xerC_1;db_xref=COG:COG4973;gene=xerC_1;inference=ab initio prediction:Prodigal:002006,similar to AA sequence:UniProtKB:P44818;locus_tag=PMNALOAF_00301;product=Tyrosine recombinase XerC
M-adhaesivum_contig_1_1	Prodigal:002006	CDS	314695	315285	.	+	0	ID=PMNALOAF_00302;eC_number=5.4.2.11;Name=gpmA_2;gene=gpmA_2;inference=ab initio prediction:Prodigal:002006,protein motif:HAMAP:MF_01039;locus_tag=PMNALOAF_00302;product=2%2C3-bisphosphoglycerate-dependent phosphoglycerate mutase
M-adhaesivum_contig_1_1	Prodigal:002006	CDS	315291	316301	.	-	0	ID=PMNALOAF_00303;inference=ab initio prediction:Prodigal:002006;locus_tag=PMNALOAF_00303;product=hypothetical protein
M-adhaesivum_contig_1_1	Prodigal:002006	CDS	316292	316975	.	-	0	ID=PMNALOAF_00304;inference=ab initio prediction:Prodigal:002006;locus_tag=PMNALOAF_00304;product=hypothetical protein
M-adhaesivum_contig_1_1	Prodigal:002006	CDS	317124	317474	.	-	0	ID=PMNALOAF_00305;inference=ab initio prediction:Prodigal:002006;locus_tag=PMNALOAF_00305;product=hypothetical protein
M-adhaesivum_contig_1_1	Prodigal:002006	CDS	317725	318198	.	-	0	ID=PMNALOAF_00306;Name=ccmH;db_xref=COG:COG3088;gene=ccmH;inference=ab initio prediction:Prodigal:002006,similar to AA sequence:UniProtKB:Q9I3N0;locus_tag=PMNALOAF_00306;product=Cytochrome c-type biogenesis protein CcmH
M-adhaesivum_contig_1_1	Prodigal:002006	CDS	318195	320201	.	-	0	ID=PMNALOAF_00307;Name=ccmF;db_xref=COG:COG1138;gene=ccmF;inference=ab initio prediction:Prodigal:002006,similar to AA sequence:UniProtKB:P33927;locus_tag=PMNALOAF_00307;product=Cytochrome c-type biogenesis protein CcmF
M-adhaesivum_contig_1_1	Prodigal:002006	CDS	320233	320757	.	-	0	ID=PMNALOAF_00308;Name=ccmE;db_xref=COG:COG2332;gene=ccmE;inference=ab initio prediction:Prodigal:002006,similar to AA sequence:UniProtKB:Q9LA01;locus_tag=PMNALOAF_00308;product=Cytochrome c-type biogenesis protein CcmE
M-adhaesivum_contig_1_1	Prodigal:002006	CDS	320921	322522	.	-	0	ID=PMNALOAF_00309;inference=ab initio prediction:Prodigal:002006;locus_tag=PMNALOAF_00309;product=hypothetical protein
M-adhaesivum_contig_1_1	Prodigal:002006	CDS	322675	324096	.	-	0	ID=PMNALOAF_00310;eC_number=2.7.-.-;Name=sasA_1;gene=sasA_1;inference=ab initio prediction:Prodigal:002006,protein motif:HAMAP:MF_01837;locus_tag=PMNALOAF_00310;product=Adaptive-response sensory-kinase SasA
M-adhaesivum_contig_1_1	Prodigal:002006	CDS	324208	324447	.	+	0	ID=PMNALOAF_00311;inference=ab initio prediction:Prodigal:002006;locus_tag=PMNALOAF_00311;product=hypothetical protein
M-adhaesivum_contig_1_1	Prodigal:002006	CDS	324447	324848	.	+	0	ID=PMNALOAF_00312;eC_number=3.1.-.-;db_xref=COG:COG3742;inference=ab initio prediction:Prodigal:002006,similar to AA sequence:UniProtKB:P9WF57;locus_tag=PMNALOAF_00312;product=Ribonuclease VapC42
M-adhaesivum_contig_1_1	Prodigal:002006	CDS	324851	325528	.	-	0	ID=PMNALOAF_00313;Name=phoP;gene=phoP;inference=ab initio prediction:Prodigal:002006,similar to AA sequence:UniProtKB:P23836;locus_tag=PMNALOAF_00313;product=Transcriptional regulatory protein PhoP
M-adhaesivum_contig_1_1	Prodigal:002006	CDS	325559	325924	.	-	0	ID=PMNALOAF_00314;inference=ab initio prediction:Prodigal:002006;locus_tag=PMNALOAF_00314;product=hypothetical protein
M-adhaesivum_contig_1_1	Prodigal:002006	CDS	326021	326221	.	-	0	ID=PMNALOAF_00315;inference=ab initio prediction:Prodigal:002006;locus_tag=PMNALOAF_00315;product=hypothetical protein
M-adhaesivum_contig_1_1	Prodigal:002006	CDS	326248	326601	.	-	0	ID=PMNALOAF_00316;inference=ab initio prediction:Prodigal:002006;locus_tag=PMNALOAF_00316;product=hypothetical protein
M-adhaesivum_contig_1_1	Prodigal:002006	CDS	326635	327135	.	-	0	ID=PMNALOAF_00317;inference=ab initio prediction:Prodigal:002006;locus_tag=PMNALOAF_00317;product=hypothetical protein
M-adhaesivum_contig_1_1	Prodigal:002006	CDS	327171	327779	.	-	0	ID=PMNALOAF_00318;inference=ab initio prediction:Prodigal:002006;locus_tag=PMNALOAF_00318;product=hypothetical protein
M-adhaesivum_contig_1_1	Prodigal:002006	CDS	327918	328190	.	+	0	ID=PMNALOAF_00319;inference=ab initio prediction:Prodigal:002006;locus_tag=PMNALOAF_00319;product=hypothetical protein
M-adhaesivum_contig_1_1	Prodigal:002006	CDS	328195	329757	.	-	0	ID=PMNALOAF_00320;inference=ab initio prediction:Prodigal:002006;locus_tag=PMNALOAF_00320;product=hypothetical protein
M-adhaesivum_contig_1_1	Prodigal:002006	CDS	330064	333933	.	-	0	ID=PMNALOAF_00321;inference=ab initio prediction:Prodigal:002006;locus_tag=PMNALOAF_00321;product=hypothetical protein
M-adhaesivum_contig_1_1	Prodigal:002006	CDS	333993	334436	.	-	0	ID=PMNALOAF_00322;inference=ab initio prediction:Prodigal:002006;locus_tag=PMNALOAF_00322;product=hypothetical protein
M-adhaesivum_contig_1_1	Prodigal:002006	CDS	334651	335037	.	+	0	ID=PMNALOAF_00323;inference=ab initio prediction:Prodigal:002006;locus_tag=PMNALOAF_00323;product=hypothetical protein
M-adhaesivum_contig_1_1	Prodigal:002006	CDS	335219	336307	.	-	0	ID=PMNALOAF_00324;inference=ab initio prediction:Prodigal:002006;locus_tag=PMNALOAF_00324;product=hypothetical protein
M-adhaesivum_contig_1_1	Prodigal:002006	CDS	336487	336936	.	-	0	ID=PMNALOAF_00325;inference=ab initio prediction:Prodigal:002006;locus_tag=PMNALOAF_00325;product=hypothetical protein
M-adhaesivum_contig_1_1	Prodigal:002006	CDS	336933	337823	.	-	0	ID=PMNALOAF_00326;inference=ab initio prediction:Prodigal:002006;locus_tag=PMNALOAF_00326;product=hypothetical protein
M-adhaesivum_contig_1_1	Prodigal:002006	CDS	337835	338470	.	-	0	ID=PMNALOAF_00327;inference=ab initio prediction:Prodigal:002006;locus_tag=PMNALOAF_00327;product=hypothetical protein
M-adhaesivum_contig_1_1	Prodigal:002006	CDS	338498	339076	.	-	0	ID=PMNALOAF_00328;inference=ab initio prediction:Prodigal:002006;locus_tag=PMNALOAF_00328;product=hypothetical protein
M-adhaesivum_contig_1_1	Prodigal:002006	CDS	339124	339342	.	-	0	ID=PMNALOAF_00329;inference=ab initio prediction:Prodigal:002006;locus_tag=PMNALOAF_00329;product=hypothetical protein
M-adhaesivum_contig_1_1	Prodigal:002006	CDS	339339	339686	.	-	0	ID=PMNALOAF_00330;inference=ab initio prediction:Prodigal:002006;locus_tag=PMNALOAF_00330;product=hypothetical protein
M-adhaesivum_contig_1_1	Prodigal:002006	CDS	339689	340096	.	-	0	ID=PMNALOAF_00331;inference=ab initio prediction:Prodigal:002006;locus_tag=PMNALOAF_00331;product=hypothetical protein
M-adhaesivum_contig_1_1	Prodigal:002006	CDS	340125	340568	.	-	0	ID=PMNALOAF_00332;inference=ab initio prediction:Prodigal:002006;locus_tag=PMNALOAF_00332;product=hypothetical protein
M-adhaesivum_contig_1_1	Prodigal:002006	CDS	340565	340921	.	-	0	ID=PMNALOAF_00333;inference=ab initio prediction:Prodigal:002006;locus_tag=PMNALOAF_00333;product=hypothetical protein
M-adhaesivum_contig_1_1	Prodigal:002006	CDS	340939	341502	.	-	0	ID=PMNALOAF_00334;inference=ab initio prediction:Prodigal:002006;locus_tag=PMNALOAF_00334;product=hypothetical protein
M-adhaesivum_contig_1_1	Prodigal:002006	CDS	341533	342261	.	+	0	ID=PMNALOAF_00335;inference=ab initio prediction:Prodigal:002006;locus_tag=PMNALOAF_00335;product=hypothetical protein
M-adhaesivum_contig_1_1	Prodigal:002006	CDS	342373	343233	.	+	0	ID=PMNALOAF_00336;inference=ab initio prediction:Prodigal:002006,similar to AA sequence:UniProtKB:A4QD57;locus_tag=PMNALOAF_00336;product=putative peptidase
M-adhaesivum_contig_1_1	Prodigal:002006	CDS	343253	344524	.	-	0	ID=PMNALOAF_00337;inference=ab initio prediction:Prodigal:002006;locus_tag=PMNALOAF_00337;product=hypothetical protein
M-adhaesivum_contig_1_1	Prodigal:002006	CDS	344521	345078	.	-	0	ID=PMNALOAF_00338;inference=ab initio prediction:Prodigal:002006;locus_tag=PMNALOAF_00338;product=hypothetical protein
M-adhaesivum_contig_1_1	Prodigal:002006	CDS	345328	346818	.	-	0	ID=PMNALOAF_00339;inference=ab initio prediction:Prodigal:002006;locus_tag=PMNALOAF_00339;product=hypothetical protein
M-adhaesivum_contig_1_1	Prodigal:002006	CDS	347059	348321	.	-	0	ID=PMNALOAF_00340;inference=ab initio prediction:Prodigal:002006;locus_tag=PMNALOAF_00340;product=hypothetical protein
M-adhaesivum_contig_1_1	Prodigal:002006	CDS	348437	349711	.	-	0	ID=PMNALOAF_00341;inference=ab initio prediction:Prodigal:002006;locus_tag=PMNALOAF_00341;product=hypothetical protein
M-adhaesivum_contig_1_1	Prodigal:002006	CDS	349656	350330	.	-	0	ID=PMNALOAF_00342;inference=ab initio prediction:Prodigal:002006;locus_tag=PMNALOAF_00342;product=hypothetical protein
M-adhaesivum_contig_1_1	Prodigal:002006	CDS	350553	350651	.	-	0	ID=PMNALOAF_00343;inference=ab initio prediction:Prodigal:002006;locus_tag=PMNALOAF_00343;product=hypothetical protein
M-adhaesivum_contig_1_1	Prodigal:002006	CDS	350675	350938	.	-	0	ID=PMNALOAF_00344;inference=ab initio prediction:Prodigal:002006;locus_tag=PMNALOAF_00344;product=hypothetical protein
M-adhaesivum_contig_1_1	Prodigal:002006	CDS	351572	353089	.	+	0	ID=PMNALOAF_00345;inference=ab initio prediction:Prodigal:002006;locus_tag=PMNALOAF_00345;product=hypothetical protein
M-adhaesivum_contig_1_1	Prodigal:002006	CDS	353239	353661	.	+	0	ID=PMNALOAF_00346;inference=ab initio prediction:Prodigal:002006;locus_tag=PMNALOAF_00346;product=hypothetical protein
M-adhaesivum_contig_1_1	Prodigal:002006	CDS	354039	355739	.	+	0	ID=PMNALOAF_00347;inference=ab initio prediction:Prodigal:002006;locus_tag=PMNALOAF_00347;product=hypothetical protein
M-adhaesivum_contig_1_1	Prodigal:002006	CDS	355822	356316	.	-	0	ID=PMNALOAF_00348;inference=ab initio prediction:Prodigal:002006;locus_tag=PMNALOAF_00348;product=hypothetical protein
M-adhaesivum_contig_1_1	Prodigal:002006	CDS	356585	357178	.	+	0	ID=PMNALOAF_00349;eC_number=1.11.1.15;Name=btuE;gene=btuE;inference=ab initio prediction:Prodigal:002006,protein motif:HAMAP:MF_02061;locus_tag=PMNALOAF_00349;product=Thioredoxin/glutathione peroxidase BtuE
M-adhaesivum_contig_1_1	Prodigal:002006	CDS	357398	357622	.	-	0	ID=PMNALOAF_00350;inference=ab initio prediction:Prodigal:002006;locus_tag=PMNALOAF_00350;product=hypothetical protein
M-adhaesivum_contig_1_1	Prodigal:002006	CDS	357715	357942	.	+	0	ID=PMNALOAF_00351;inference=ab initio prediction:Prodigal:002006;locus_tag=PMNALOAF_00351;product=hypothetical protein
M-adhaesivum_contig_1_1	Prodigal:002006	CDS	358209	360527	.	+	0	ID=PMNALOAF_00352;eC_number=1.11.1.21;Name=katG;db_xref=COG:COG0376;gene=katG;inference=ab initio prediction:Prodigal:002006,similar to AA sequence:UniProtKB:Q939D2;locus_tag=PMNALOAF_00352;product=Catalase-peroxidase
M-adhaesivum_contig_1_1	Prodigal:002006	CDS	360744	362741	.	-	0	ID=PMNALOAF_00353;inference=ab initio prediction:Prodigal:002006;locus_tag=PMNALOAF_00353;product=hypothetical protein
M-adhaesivum_contig_1_1	Prodigal:002006	CDS	363329	363568	.	+	0	ID=PMNALOAF_00354;inference=ab initio prediction:Prodigal:002006;locus_tag=PMNALOAF_00354;product=hypothetical protein
M-adhaesivum_contig_1_1	Prodigal:002006	CDS	363700	364290	.	+	0	ID=PMNALOAF_00355;eC_number=1.1.1.298;Name=rutE;gene=rutE;inference=ab initio prediction:Prodigal:002006,protein motif:HAMAP:MF_01204;locus_tag=PMNALOAF_00355;product=malonic semialdehyde reductase RutE
M-adhaesivum_contig_1_1	Prodigal:002006	CDS	364298	365914	.	+	0	ID=PMNALOAF_00356;eC_number=6.2.1.1;Name=acsA_1;db_xref=COG:COG0365;gene=acsA_1;inference=ab initio prediction:Prodigal:002006,similar to AA sequence:UniProtKB:P39062;locus_tag=PMNALOAF_00356;product=Acetyl-coenzyme A synthetase
M-adhaesivum_contig_1_1	Prodigal:002006	CDS	366024	366119	.	-	0	ID=PMNALOAF_00357;inference=ab initio prediction:Prodigal:002006;locus_tag=PMNALOAF_00357;product=hypothetical protein
M-adhaesivum_contig_1_1	Prodigal:002006	CDS	366134	366403	.	-	0	ID=PMNALOAF_00358;inference=ab initio prediction:Prodigal:002006;locus_tag=PMNALOAF_00358;product=hypothetical protein
M-adhaesivum_contig_1_1	Prodigal:002006	CDS	366609	368240	.	-	0	ID=PMNALOAF_00359;inference=ab initio prediction:Prodigal:002006;locus_tag=PMNALOAF_00359;product=hypothetical protein
M-adhaesivum_contig_1_1	Prodigal:002006	CDS	368727	370127	.	+	0	ID=PMNALOAF_00360;eC_number=3.3.1.1;Name=ahcY;gene=ahcY;inference=ab initio prediction:Prodigal:002006,similar to AA sequence:UniProtKB:A0A087WNH6;locus_tag=PMNALOAF_00360;product=Adenosylhomocysteinase
M-adhaesivum_contig_1_1	Prodigal:002006	CDS	370431	370970	.	-	0	ID=PMNALOAF_00361;db_xref=COG:COG0840;inference=ab initio prediction:Prodigal:002006,similar to AA sequence:UniProtKB:Q2W4T8;locus_tag=PMNALOAF_00361;product=Methyl-accepting chemotaxis protein
M-adhaesivum_contig_1_1	Prodigal:002006	CDS	370971	372122	.	-	0	ID=PMNALOAF_00362;inference=ab initio prediction:Prodigal:002006;locus_tag=PMNALOAF_00362;product=hypothetical protein
M-adhaesivum_contig_1_1	Prodigal:002006	CDS	372512	375001	.	+	0	ID=PMNALOAF_00363;eC_number=2.7.13.3;Name=rcsC_2;gene=rcsC_2;inference=ab initio prediction:Prodigal:002006,protein motif:HAMAP:MF_00979;locus_tag=PMNALOAF_00363;product=Sensor histidine kinase RcsC
M-adhaesivum_contig_1_1	Prodigal:002006	CDS	375104	376690	.	+	0	ID=PMNALOAF_00364;inference=ab initio prediction:Prodigal:002006;locus_tag=PMNALOAF_00364;product=hypothetical protein
M-adhaesivum_contig_1_1	Prodigal:002006	CDS	376750	377487	.	+	0	ID=PMNALOAF_00365;eC_number=2.7.7.99;Name=murU;db_xref=COG:COG1208;gene=murU;inference=ab initio prediction:Prodigal:002006,similar to AA sequence:UniProtKB:Q88QT2;locus_tag=PMNALOAF_00365;product=N-acetylmuramate alpha-1-phosphate uridylyltransferase
M-adhaesivum_contig_1_1	Prodigal:002006	CDS	377708	380872	.	+	0	ID=PMNALOAF_00366;inference=ab initio prediction:Prodigal:002006;locus_tag=PMNALOAF_00366;product=hypothetical protein
M-adhaesivum_contig_1_1	Prodigal:002006	CDS	380872	384318	.	+	0	ID=PMNALOAF_00367;eC_number=3.1.11.5;Name=recB;gene=recB;inference=ab initio prediction:Prodigal:002006,protein motif:HAMAP:MF_01485;locus_tag=PMNALOAF_00367;product=RecBCD enzyme subunit RecB
M-adhaesivum_contig_1_1	Prodigal:002006	CDS	384476	384907	.	-	0	ID=PMNALOAF_00368;inference=ab initio prediction:Prodigal:002006;locus_tag=PMNALOAF_00368;product=hypothetical protein
M-adhaesivum_contig_1_1	Prodigal:002006	CDS	385164	386414	.	+	0	ID=PMNALOAF_00369;Name=argJ;db_xref=COG:COG1364;gene=argJ;inference=ab initio prediction:Prodigal:002006,similar to AA sequence:UniProtKB:Q9Z4S1;locus_tag=PMNALOAF_00369;product=Arginine biosynthesis bifunctional protein ArgJ
M-adhaesivum_contig_1_1	Prodigal:002006	CDS	386411	387148	.	+	0	ID=PMNALOAF_00370;db_xref=COG:COG2968;inference=ab initio prediction:Prodigal:002006,similar to AA sequence:UniProtKB:Q44642;locus_tag=PMNALOAF_00370;product=26 kDa periplasmic immunogenic protein
M-adhaesivum_contig_1_1	Prodigal:002006	CDS	387145	387561	.	+	0	ID=PMNALOAF_00371;eC_number=3.6.1.65;Name=nudG_1;db_xref=COG:COG0494;gene=nudG_1;inference=ab initio prediction:Prodigal:002006,similar to AA sequence:UniProtKB:P77788;locus_tag=PMNALOAF_00371;product=CTP pyrophosphohydrolase
M-adhaesivum_contig_1_1	Prodigal:002006	CDS	387632	389191	.	+	0	ID=PMNALOAF_00372;inference=ab initio prediction:Prodigal:002006;locus_tag=PMNALOAF_00372;product=hypothetical protein
M-adhaesivum_contig_1_1	Prodigal:002006	CDS	389202	389564	.	-	0	ID=PMNALOAF_00373;inference=ab initio prediction:Prodigal:002006;locus_tag=PMNALOAF_00373;product=hypothetical protein
M-adhaesivum_contig_1_1	Prodigal:002006	CDS	389561	390448	.	-	0	ID=PMNALOAF_00374;inference=ab initio prediction:Prodigal:002006;locus_tag=PMNALOAF_00374;product=hypothetical protein
M-adhaesivum_contig_1_1	Prodigal:002006	CDS	390595	390822	.	+	0	ID=PMNALOAF_00375;inference=ab initio prediction:Prodigal:002006;locus_tag=PMNALOAF_00375;product=hypothetical protein
M-adhaesivum_contig_1_1	Prodigal:002006	CDS	390886	391656	.	+	0	ID=PMNALOAF_00376;Name=prs_1;gene=prs_1;inference=ab initio prediction:Prodigal:002006,protein motif:HAMAP:MF_00583_A;locus_tag=PMNALOAF_00376;product=Putative ribose-phosphate pyrophosphokinase
M-adhaesivum_contig_1_1	Prodigal:002006	CDS	391705	392970	.	-	0	ID=PMNALOAF_00377;Name=nasA_1;gene=nasA_1;inference=ab initio prediction:Prodigal:002006,similar to AA sequence:UniProtKB:P42432;locus_tag=PMNALOAF_00377;product=Nitrate transporter
M-adhaesivum_contig_1_1	Prodigal:002006	CDS	393252	397007	.	-	0	ID=PMNALOAF_00378;inference=ab initio prediction:Prodigal:002006;locus_tag=PMNALOAF_00378;product=hypothetical protein
M-adhaesivum_contig_1_1	Prodigal:002006	CDS	397106	399880	.	-	0	ID=PMNALOAF_00379;inference=ab initio prediction:Prodigal:002006;locus_tag=PMNALOAF_00379;product=hypothetical protein
M-adhaesivum_contig_1_1	Prodigal:002006	CDS	400149	401414	.	-	0	ID=PMNALOAF_00380;Name=sbcD;db_xref=COG:COG0420;gene=sbcD;inference=ab initio prediction:Prodigal:002006,similar to AA sequence:UniProtKB:P0AG76;locus_tag=PMNALOAF_00380;product=Nuclease SbcCD subunit D
M-adhaesivum_contig_1_1	Prodigal:002006	CDS	401568	401810	.	-	0	ID=PMNALOAF_00381;inference=ab initio prediction:Prodigal:002006;locus_tag=PMNALOAF_00381;product=hypothetical protein
M-adhaesivum_contig_1_1	Prodigal:002006	CDS	402151	403065	.	+	0	ID=PMNALOAF_00382;inference=ab initio prediction:Prodigal:002006;locus_tag=PMNALOAF_00382;product=hypothetical protein
M-adhaesivum_contig_1_1	Prodigal:002006	CDS	403106	404143	.	-	0	ID=PMNALOAF_00383;eC_number=3.8.1.5;Name=dhmA_1;gene=dhmA_1;inference=ab initio prediction:Prodigal:002006,protein motif:HAMAP:MF_01230;locus_tag=PMNALOAF_00383;product=Haloalkane dehalogenase
M-adhaesivum_contig_1_1	Prodigal:002006	CDS	404248	405633	.	+	0	ID=PMNALOAF_00384;Name=ribZ;gene=ribZ;inference=ab initio prediction:Prodigal:002006,similar to AA sequence:UniProtKB:Q180E3;locus_tag=PMNALOAF_00384;product=Riboflavin transporter RibZ
M-adhaesivum_contig_1_1	Prodigal:002006	CDS	405770	406567	.	+	0	ID=PMNALOAF_00385;eC_number=1.1.1.100;Name=fabG_1;gene=fabG_1;inference=ab initio prediction:Prodigal:002006,similar to AA sequence:UniProtKB:O67610;locus_tag=PMNALOAF_00385;product=3-oxoacyl-[acyl-carrier-protein] reductase FabG
M-adhaesivum_contig_1_1	Prodigal:002006	CDS	406572	407237	.	-	0	ID=PMNALOAF_00386;eC_number=3.5.99.2;Name=tenA;db_xref=COG:COG0819;gene=tenA;inference=ab initio prediction:Prodigal:002006,similar to AA sequence:UniProtKB:Q9K9G8;locus_tag=PMNALOAF_00386;product=Aminopyrimidine aminohydrolase
M-adhaesivum_contig_1_1	Prodigal:002006	CDS	407234	408121	.	-	0	ID=PMNALOAF_00387;inference=ab initio prediction:Prodigal:002006;locus_tag=PMNALOAF_00387;product=hypothetical protein
M-adhaesivum_contig_1_1	Prodigal:002006	CDS	408455	409765	.	-	0	ID=PMNALOAF_00388;eC_number=1.1.1.22;Name=rkpK;db_xref=COG:COG1004;gene=rkpK;inference=ab initio prediction:Prodigal:002006,similar to AA sequence:UniProtKB:O54068;locus_tag=PMNALOAF_00388;product=UDP-glucose 6-dehydrogenase
M-adhaesivum_contig_1_1	Prodigal:002006	CDS	409778	412732	.	-	0	ID=PMNALOAF_00389;inference=ab initio prediction:Prodigal:002006;locus_tag=PMNALOAF_00389;product=hypothetical protein
M-adhaesivum_contig_1_1	Prodigal:002006	CDS	412814	413890	.	-	0	ID=PMNALOAF_00390;eC_number=3.1.-.-;Name=rny;gene=rny;inference=ab initio prediction:Prodigal:002006,protein motif:HAMAP:MF_00335;locus_tag=PMNALOAF_00390;product=Ribonuclease Y
M-adhaesivum_contig_1_1	Prodigal:002006	CDS	414136	414504	.	+	0	ID=PMNALOAF_00391;inference=ab initio prediction:Prodigal:002006;locus_tag=PMNALOAF_00391;product=hypothetical protein
M-adhaesivum_contig_1_1	Prodigal:002006	CDS	414624	415151	.	+	0	ID=PMNALOAF_00392;inference=ab initio prediction:Prodigal:002006;locus_tag=PMNALOAF_00392;product=hypothetical protein
M-adhaesivum_contig_1_1	Prodigal:002006	CDS	415390	416157	.	+	0	ID=PMNALOAF_00393;eC_number=3.4.24.-;Name=mepA_1;db_xref=COG:COG3770;gene=mepA_1;inference=ab initio prediction:Prodigal:002006,similar to AA sequence:UniProtKB:P0C0T5;locus_tag=PMNALOAF_00393;product=Penicillin-insensitive murein endopeptidase
M-adhaesivum_contig_1_1	Prodigal:002006	CDS	416229	416999	.	+	0	ID=PMNALOAF_00394;inference=ab initio prediction:Prodigal:002006;locus_tag=PMNALOAF_00394;product=hypothetical protein
M-adhaesivum_contig_1_1	Prodigal:002006	CDS	417037	418500	.	-	0	ID=PMNALOAF_00395;eC_number=2.7.8.-;Name=clsA;db_xref=COG:COG1502;gene=clsA;inference=ab initio prediction:Prodigal:002006,similar to AA sequence:UniProtKB:P71040;locus_tag=PMNALOAF_00395;product=Major cardiolipin synthase ClsA
M-adhaesivum_contig_1_1	Prodigal:002006	CDS	418650	423527	.	-	0	ID=PMNALOAF_00396;eC_number=1.4.1.2;Name=gdh;db_xref=COG:COG2902;gene=gdh;inference=ab initio prediction:Prodigal:002006,similar to AA sequence:UniProtKB:E1V4J5;locus_tag=PMNALOAF_00396;product=NAD-specific glutamate dehydrogenase
M-adhaesivum_contig_1_1	Prodigal:002006	CDS	423762	423962	.	-	0	ID=PMNALOAF_00397;inference=ab initio prediction:Prodigal:002006;locus_tag=PMNALOAF_00397;product=hypothetical protein
M-adhaesivum_contig_1_1	Prodigal:002006	CDS	424128	424910	.	-	0	ID=PMNALOAF_00398;inference=ab initio prediction:Prodigal:002006;locus_tag=PMNALOAF_00398;product=hypothetical protein
M-adhaesivum_contig_1_1	Prodigal:002006	CDS	425062	425640	.	-	0	ID=PMNALOAF_00399;eC_number=3.2.2.-;db_xref=COG:COG2094;inference=ab initio prediction:Prodigal:002006,similar to AA sequence:UniProtKB:P9WJP7;locus_tag=PMNALOAF_00399;product=Putative 3-methyladenine DNA glycosylase
M-adhaesivum_contig_1_1	Prodigal:002006	CDS	425637	426389	.	-	0	ID=PMNALOAF_00400;eC_number=3.1.26.4;Name=rnhA;gene=rnhA;inference=ab initio prediction:Prodigal:002006,protein motif:HAMAP:MF_00042;locus_tag=PMNALOAF_00400;product=Ribonuclease H
M-adhaesivum_contig_1_1	Prodigal:002006	CDS	426493	426876	.	-	0	ID=PMNALOAF_00401;inference=ab initio prediction:Prodigal:002006;locus_tag=PMNALOAF_00401;product=hypothetical protein
M-adhaesivum_contig_1_1	Prodigal:002006	CDS	427069	428052	.	-	0	ID=PMNALOAF_00402;eC_number=3.6.-.-;Name=yjiA_1;db_xref=COG:COG0523;gene=yjiA_1;inference=ab initio prediction:Prodigal:002006,similar to AA sequence:UniProtKB:P24203;locus_tag=PMNALOAF_00402;product=P-loop guanosine triphosphatase YjiA
M-adhaesivum_contig_1_1	Prodigal:002006	CDS	428138	428710	.	-	0	ID=PMNALOAF_00403;Name=slmA_2;gene=slmA_2;inference=ab initio prediction:Prodigal:002006,protein motif:HAMAP:MF_01839;locus_tag=PMNALOAF_00403;product=Nucleoid occlusion factor SlmA
M-adhaesivum_contig_1_1	Prodigal:002006	CDS	428841	429809	.	+	0	ID=PMNALOAF_00404;inference=ab initio prediction:Prodigal:002006;locus_tag=PMNALOAF_00404;product=hypothetical protein
M-adhaesivum_contig_1_1	Prodigal:002006	CDS	429845	430693	.	+	0	ID=PMNALOAF_00405;inference=ab initio prediction:Prodigal:002006;locus_tag=PMNALOAF_00405;product=hypothetical protein
M-adhaesivum_contig_1_1	Prodigal:002006	CDS	430707	431291	.	+	0	ID=PMNALOAF_00406;inference=ab initio prediction:Prodigal:002006;locus_tag=PMNALOAF_00406;product=hypothetical protein
M-adhaesivum_contig_1_1	Prodigal:002006	CDS	431604	432428	.	+	0	ID=PMNALOAF_00407;eC_number=2.1.2.11;Name=panB;db_xref=COG:COG0413;gene=panB;inference=ab initio prediction:Prodigal:002006,similar to AA sequence:UniProtKB:Q9X712;locus_tag=PMNALOAF_00407;product=3-methyl-2-oxobutanoate hydroxymethyltransferase
M-adhaesivum_contig_1_1	Prodigal:002006	CDS	432552	432851	.	+	0	ID=PMNALOAF_00408;inference=ab initio prediction:Prodigal:002006;locus_tag=PMNALOAF_00408;product=hypothetical protein
M-adhaesivum_contig_1_1	Prodigal:002006	CDS	432893	435082	.	-	0	ID=PMNALOAF_00409;Name=fhuA_1;db_xref=COG:COG1629;gene=fhuA_1;inference=ab initio prediction:Prodigal:002006,similar to AA sequence:UniProtKB:P06971;locus_tag=PMNALOAF_00409;product=Ferrichrome outer membrane transporter/phage receptor
M-adhaesivum_contig_1_1	Prodigal:002006	CDS	435305	438589	.	-	0	ID=PMNALOAF_00410;eC_number=3.6.4.-;Name=mfd_1;db_xref=COG:COG1197;gene=mfd_1;inference=ab initio prediction:Prodigal:002006,similar to AA sequence:UniProtKB:P30958;locus_tag=PMNALOAF_00410;product=Transcription-repair-coupling factor
M-adhaesivum_contig_1_1	Prodigal:002006	CDS	438800	440431	.	+	0	ID=PMNALOAF_00411;eC_number=5.4.2.2;Name=pgm;db_xref=COG:COG0033;gene=pgm;inference=ab initio prediction:Prodigal:002006,similar to AA sequence:UniProtKB:P39671;locus_tag=PMNALOAF_00411;product=Phosphoglucomutase
M-adhaesivum_contig_1_1	Prodigal:002006	CDS	440664	441554	.	+	0	ID=PMNALOAF_00412;Name=ribN;gene=ribN;inference=ab initio prediction:Prodigal:002006,similar to AA sequence:UniProtKB:Q9KKU0;locus_tag=PMNALOAF_00412;product=Riboflavin transporter
M-adhaesivum_contig_1_1	Prodigal:002006	CDS	441545	441805	.	-	0	ID=PMNALOAF_00413;inference=ab initio prediction:Prodigal:002006;locus_tag=PMNALOAF_00413;product=hypothetical protein
M-adhaesivum_contig_1_1	Prodigal:002006	CDS	442214	445189	.	+	0	ID=PMNALOAF_00414;eC_number=6.1.1.5;Name=ileS;db_xref=COG:COG0060;gene=ileS;inference=ab initio prediction:Prodigal:002006,similar to AA sequence:UniProtKB:Q72AR5;locus_tag=PMNALOAF_00414;product=Isoleucine--tRNA ligase
M-adhaesivum_contig_1_1	Prodigal:002006	CDS	445275	445766	.	+	0	ID=PMNALOAF_00415;eC_number=3.4.23.36;Name=lspA_1;db_xref=COG:COG0597;gene=lspA_1;inference=ab initio prediction:Prodigal:002006,similar to AA sequence:UniProtKB:Q9HVM5;locus_tag=PMNALOAF_00415;product=Lipoprotein signal peptidase
M-adhaesivum_contig_1_1	Prodigal:002006	CDS	446004	446717	.	+	0	ID=PMNALOAF_00416;inference=ab initio prediction:Prodigal:002006;locus_tag=PMNALOAF_00416;product=hypothetical protein
M-adhaesivum_contig_1_1	Prodigal:002006	CDS	446848	448224	.	+	0	ID=PMNALOAF_00417;eC_number=3.4.24.-;db_xref=COG:COG0612;inference=ab initio prediction:Prodigal:002006,similar to AA sequence:UniProtKB:P9WHT5;locus_tag=PMNALOAF_00417;product=putative zinc protease
M-adhaesivum_contig_1_1	Prodigal:002006	CDS	448298	449593	.	+	0	ID=PMNALOAF_00418;inference=ab initio prediction:Prodigal:002006;locus_tag=PMNALOAF_00418;product=hypothetical protein
M-adhaesivum_contig_1_1	Prodigal:002006	CDS	449671	450270	.	+	0	ID=PMNALOAF_00419;inference=ab initio prediction:Prodigal:002006;locus_tag=PMNALOAF_00419;product=hypothetical protein
M-adhaesivum_contig_1_1	Prodigal:002006	CDS	450278	450901	.	-	0	ID=PMNALOAF_00420;eC_number=1.7.1.17;Name=azoR;db_xref=COG:COG1182;gene=azoR;inference=ab initio prediction:Prodigal:002006,similar to AA sequence:UniProtKB:Q8ZE60;locus_tag=PMNALOAF_00420;product=FMN-dependent NADH-azoreductase
M-adhaesivum_contig_1_1	Prodigal:002006	CDS	451047	451982	.	+	0	ID=PMNALOAF_00421;eC_number=1.13.11.-;Name=mhqA;db_xref=COG:COG0346;gene=mhqA;inference=ab initio prediction:Prodigal:002006,similar to AA sequence:UniProtKB:O34689;locus_tag=PMNALOAF_00421;product=Putative ring-cleaving dioxygenase MhqA
M-adhaesivum_contig_1_1	Prodigal:002006	CDS	452139	452912	.	+	0	ID=PMNALOAF_00422;eC_number=1.18.1.2;Name=fpr;db_xref=COG:COG1018;gene=fpr;inference=ab initio prediction:Prodigal:002006,similar to AA sequence:UniProtKB:Q44532;locus_tag=PMNALOAF_00422;product=Ferredoxin--NADP reductase
M-adhaesivum_contig_1_1	Prodigal:002006	CDS	452899	453609	.	+	0	ID=PMNALOAF_00423;eC_number=6.3.3.3;Name=bioD;db_xref=COG:COG0132;gene=bioD;inference=ab initio prediction:Prodigal:002006,similar to AA sequence:UniProtKB:Q5NGB5;locus_tag=PMNALOAF_00423;product=ATP-dependent dethiobiotin synthetase BioD
M-adhaesivum_contig_1_1	Prodigal:002006	CDS	453728	455632	.	+	0	ID=PMNALOAF_00424;Name=kup_2;gene=kup_2;inference=ab initio prediction:Prodigal:002006,protein motif:HAMAP:MF_01522;locus_tag=PMNALOAF_00424;product=Low affinity potassium transport system protein kup
M-adhaesivum_contig_1_1	Prodigal:002006	CDS	455721	456950	.	+	0	ID=PMNALOAF_00425;inference=ab initio prediction:Prodigal:002006;locus_tag=PMNALOAF_00425;product=hypothetical protein
M-adhaesivum_contig_1_1	Prodigal:002006	CDS	457023	458879	.	-	0	ID=PMNALOAF_00426;eC_number=1.6.1.1;Name=sthA;gene=sthA;inference=ab initio prediction:Prodigal:002006,protein motif:HAMAP:MF_00247;locus_tag=PMNALOAF_00426;product=Soluble pyridine nucleotide transhydrogenase
M-adhaesivum_contig_1_1	Prodigal:002006	CDS	458919	460223	.	-	0	ID=PMNALOAF_00427;eC_number=2.3.1.12;Name=aceF;db_xref=COG:COG0508;gene=aceF;inference=ab initio prediction:Prodigal:002006,similar to AA sequence:UniProtKB:P06959;locus_tag=PMNALOAF_00427;product=Dihydrolipoyllysine-residue acetyltransferase component of pyruvate dehydrogenase complex
M-adhaesivum_contig_1_1	Prodigal:002006	CDS	460338	463001	.	-	0	ID=PMNALOAF_00428;eC_number=1.2.4.1;Name=aceE;db_xref=COG:COG2609;gene=aceE;inference=ab initio prediction:Prodigal:002006,similar to AA sequence:UniProtKB:P0AFG8;locus_tag=PMNALOAF_00428;product=Pyruvate dehydrogenase E1 component
M-adhaesivum_contig_1_1	Prodigal:002006	CDS	463358	463723	.	-	0	ID=PMNALOAF_00429;Name=cpdR_1;gene=cpdR_1;inference=ab initio prediction:Prodigal:002006,similar to AA sequence:UniProtKB:Q2YIF7;locus_tag=PMNALOAF_00429;product=Response regulator receiver protein CpdR
M-adhaesivum_contig_1_1	Prodigal:002006	CDS	463868	464437	.	-	0	ID=PMNALOAF_00430;eC_number=2.4.2.8;Name=hpt;db_xref=COG:COG0634;gene=hpt;inference=ab initio prediction:Prodigal:002006,similar to AA sequence:UniProtKB:P0A9M2;locus_tag=PMNALOAF_00430;product=Hypoxanthine phosphoribosyltransferase
M-adhaesivum_contig_1_1	Prodigal:002006	CDS	464485	465312	.	-	0	ID=PMNALOAF_00431;inference=ab initio prediction:Prodigal:002006;locus_tag=PMNALOAF_00431;product=hypothetical protein
M-adhaesivum_contig_1_1	Prodigal:002006	CDS	465468	466199	.	+	0	ID=PMNALOAF_00432;Name=ftsE;db_xref=COG:COG2884;gene=ftsE;inference=ab initio prediction:Prodigal:002006,similar to AA sequence:UniProtKB:P0A9R7;locus_tag=PMNALOAF_00432;product=Cell division ATP-binding protein FtsE
M-adhaesivum_contig_1_1	Prodigal:002006	CDS	466241	467191	.	+	0	ID=PMNALOAF_00433;inference=ab initio prediction:Prodigal:002006;locus_tag=PMNALOAF_00433;product=hypothetical protein
M-adhaesivum_contig_1_1	Prodigal:002006	CDS	467327	468088	.	+	0	ID=PMNALOAF_00434;inference=ab initio prediction:Prodigal:002006;locus_tag=PMNALOAF_00434;product=hypothetical protein
M-adhaesivum_contig_1_1	Prodigal:002006	CDS	468119	468454	.	-	0	ID=PMNALOAF_00435;inference=ab initio prediction:Prodigal:002006;locus_tag=PMNALOAF_00435;product=hypothetical protein
M-adhaesivum_contig_1_1	Prodigal:002006	CDS	468460	468927	.	-	0	ID=PMNALOAF_00436;Name=ptsN;db_xref=COG:COG1762;gene=ptsN;inference=ab initio prediction:Prodigal:002006,similar to AA sequence:UniProtKB:P69829;locus_tag=PMNALOAF_00436;product=Nitrogen regulatory protein
M-adhaesivum_contig_1_1	Prodigal:002006	CDS	469040	469660	.	-	0	ID=PMNALOAF_00437;Name=hpf;gene=hpf;inference=ab initio prediction:Prodigal:002006,similar to AA sequence:UniProtKB:Q5XAQ7;locus_tag=PMNALOAF_00437;product=Ribosome hibernation promotion factor
M-adhaesivum_contig_1_1	Prodigal:002006	CDS	469905	470675	.	+	0	ID=PMNALOAF_00438;inference=ab initio prediction:Prodigal:002006;locus_tag=PMNALOAF_00438;product=hypothetical protein
M-adhaesivum_contig_1_1	Prodigal:002006	CDS	470827	471192	.	+	0	ID=PMNALOAF_00439;inference=ab initio prediction:Prodigal:002006;locus_tag=PMNALOAF_00439;product=hypothetical protein
M-adhaesivum_contig_1_1	Prodigal:002006	CDS	471326	472420	.	+	0	ID=PMNALOAF_00440;inference=ab initio prediction:Prodigal:002006;locus_tag=PMNALOAF_00440;product=hypothetical protein
M-adhaesivum_contig_1_1	Prodigal:002006	CDS	472571	472726	.	+	0	ID=PMNALOAF_00441;inference=ab initio prediction:Prodigal:002006;locus_tag=PMNALOAF_00441;product=hypothetical protein
M-adhaesivum_contig_1_1	Prodigal:002006	CDS	472795	474150	.	-	0	ID=PMNALOAF_00442;inference=ab initio prediction:Prodigal:002006;locus_tag=PMNALOAF_00442;product=hypothetical protein
M-adhaesivum_contig_1_1	Prodigal:002006	CDS	474303	479600	.	+	0	ID=PMNALOAF_00443;Name=yfhM;db_xref=COG:COG2373;gene=yfhM;inference=ab initio prediction:Prodigal:002006,similar to AA sequence:UniProtKB:P76578;locus_tag=PMNALOAF_00443;product=Alpha-2-macroglobulin
M-adhaesivum_contig_1_1	Prodigal:002006	CDS	479845	481902	.	+	0	ID=PMNALOAF_00444;Name=pbpC;db_xref=COG:COG4953;gene=pbpC;inference=ab initio prediction:Prodigal:002006,similar to AA sequence:UniProtKB:P76577;locus_tag=PMNALOAF_00444;product=Penicillin-binding protein 1C
M-adhaesivum_contig_1_1	Prodigal:002006	CDS	481733	482791	.	-	0	ID=PMNALOAF_00445;inference=ab initio prediction:Prodigal:002006;locus_tag=PMNALOAF_00445;product=hypothetical protein
M-adhaesivum_contig_1_1	Prodigal:002006	CDS	483461	484579	.	-	0	ID=PMNALOAF_00446;eC_number=4.2.3.4;Name=aroB;db_xref=COG:COG0337;gene=aroB;inference=ab initio prediction:Prodigal:002006,similar to AA sequence:UniProtKB:Q9KNV2;locus_tag=PMNALOAF_00446;product=3-dehydroquinate synthase
M-adhaesivum_contig_1_1	Prodigal:002006	CDS	484576	485208	.	-	0	ID=PMNALOAF_00447;eC_number=2.7.1.71;Name=aroK_1;db_xref=COG:COG0703;gene=aroK_1;inference=ab initio prediction:Prodigal:002006,similar to AA sequence:UniProtKB:P0A6D7;locus_tag=PMNALOAF_00447;product=Shikimate kinase 1
M-adhaesivum_contig_1_1	Prodigal:002006	CDS	485489	485641	.	+	0	ID=PMNALOAF_00448;inference=ab initio prediction:Prodigal:002006;locus_tag=PMNALOAF_00448;product=hypothetical protein
M-adhaesivum_contig_1_1	Prodigal:002006	CDS	485638	486576	.	+	0	ID=PMNALOAF_00449;Name=xerD;gene=xerD;inference=ab initio prediction:Prodigal:002006,similar to AA sequence:UniProtKB:Q2YR40;locus_tag=PMNALOAF_00449;product=Tyrosine recombinase XerD
M-adhaesivum_contig_1_1	Prodigal:002006	CDS	486580	487806	.	-	0	ID=PMNALOAF_00450;inference=ab initio prediction:Prodigal:002006;locus_tag=PMNALOAF_00450;product=hypothetical protein
M-adhaesivum_contig_1_1	Prodigal:002006	CDS	487840	488307	.	-	0	ID=PMNALOAF_00451;eC_number=2.8.1.12;Name=moaE;db_xref=COG:COG0314;gene=moaE;inference=ab initio prediction:Prodigal:002006,similar to AA sequence:UniProtKB:P30749;locus_tag=PMNALOAF_00451;product=Molybdopterin synthase catalytic subunit
M-adhaesivum_contig_1_1	Prodigal:002006	CDS	488509	489528	.	+	0	ID=PMNALOAF_00452;Name=caiE;gene=caiE;inference=ab initio prediction:Prodigal:002006,protein motif:HAMAP:MF_01525;locus_tag=PMNALOAF_00452;product=Carnitine operon protein CaiE
M-adhaesivum_contig_1_1	Prodigal:002006	CDS	489645	490379	.	-	0	ID=PMNALOAF_00453;Name=slyA_1;gene=slyA_1;inference=ab initio prediction:Prodigal:002006,protein motif:HAMAP:MF_01819;locus_tag=PMNALOAF_00453;product=Transcriptional regulator SlyA
M-adhaesivum_contig_1_1	Prodigal:002006	CDS	490626	491393	.	+	0	ID=PMNALOAF_00454;eC_number=2.7.7.33;Name=rfbF;db_xref=COG:COG1208;gene=rfbF;inference=ab initio prediction:Prodigal:002006,similar to AA sequence:UniProtKB:Q8Z5I4;locus_tag=PMNALOAF_00454;product=Glucose-1-phosphate cytidylyltransferase
M-adhaesivum_contig_1_1	Prodigal:002006	CDS	491454	492566	.	+	0	ID=PMNALOAF_00455;eC_number=4.2.1.45;Name=rfbG;db_xref=COG:COG0451;gene=rfbG;inference=ab initio prediction:Prodigal:002006,similar to AA sequence:UniProtKB:P26397;locus_tag=PMNALOAF_00455;product=CDP-glucose 4%2C6-dehydratase
M-adhaesivum_contig_1_1	Prodigal:002006	CDS	492572	493801	.	+	0	ID=PMNALOAF_00456;inference=ab initio prediction:Prodigal:002006;locus_tag=PMNALOAF_00456;product=hypothetical protein
M-adhaesivum_contig_1_1	Prodigal:002006	CDS	493807	494337	.	+	0	ID=PMNALOAF_00457;eC_number=5.1.3.13;Name=rfbC;db_xref=COG:COG1898;gene=rfbC;inference=ab initio prediction:Prodigal:002006,similar to AA sequence:UniProtKB:P37745;locus_tag=PMNALOAF_00457;product=dTDP-4-dehydrorhamnose 3%2C5-epimerase
M-adhaesivum_contig_1_1	Prodigal:002006	CDS	494334	495233	.	+	0	ID=PMNALOAF_00458;eC_number=1.1.1.281;Name=rmd;gene=rmd;inference=ab initio prediction:Prodigal:002006,similar to AA sequence:UniProtKB:Q6T1X6;locus_tag=PMNALOAF_00458;product=GDP-6-deoxy-D-mannose reductase
M-adhaesivum_contig_1_1	Prodigal:002006	CDS	495219	495608	.	-	0	ID=PMNALOAF_00459;Name=algB;db_xref=COG:COG2204;gene=algB;inference=ab initio prediction:Prodigal:002006,similar to AA sequence:UniProtKB:P23747;locus_tag=PMNALOAF_00459;product=Alginate biosynthesis transcriptional regulatory protein AlgB
M-adhaesivum_contig_1_1	Prodigal:002006	CDS	495718	496974	.	-	0	ID=PMNALOAF_00460;eC_number=2.6.1.62;Name=bioA;db_xref=COG:COG0161;gene=bioA;inference=ab initio prediction:Prodigal:002006,similar to AA sequence:UniProtKB:P12995;locus_tag=PMNALOAF_00460;product=Adenosylmethionine-8-amino-7-oxononanoate aminotransferase
M-adhaesivum_contig_1_1	Prodigal:002006	CDS	497429	499018	.	+	0	ID=PMNALOAF_00461;inference=ab initio prediction:Prodigal:002006;locus_tag=PMNALOAF_00461;product=hypothetical protein
M-adhaesivum_contig_1_1	Prodigal:002006	CDS	499020	500078	.	+	0	ID=PMNALOAF_00462;inference=ab initio prediction:Prodigal:002006;locus_tag=PMNALOAF_00462;product=hypothetical protein
M-adhaesivum_contig_1_1	Prodigal:002006	CDS	500397	501620	.	+	0	ID=PMNALOAF_00463;eC_number=2.3.1.47;Name=bioF_1;gene=bioF_1;inference=ab initio prediction:Prodigal:002006,similar to AA sequence:UniProtKB:P22806;locus_tag=PMNALOAF_00463;product=8-amino-7-oxononanoate synthase
M-adhaesivum_contig_1_1	Prodigal:002006	CDS	501640	505053	.	-	0	ID=PMNALOAF_00464;eC_number=6.2.1.20;Name=aas;gene=aas;inference=ab initio prediction:Prodigal:002006,protein motif:HAMAP:MF_01162;locus_tag=PMNALOAF_00464;product=Bifunctional protein Aas
M-adhaesivum_contig_1_1	Prodigal:002006	CDS	505479	506084	.	+	0	ID=PMNALOAF_00465;inference=ab initio prediction:Prodigal:002006;locus_tag=PMNALOAF_00465;product=hypothetical protein
M-adhaesivum_contig_1_1	Prodigal:002006	CDS	507095	507466	.	+	0	ID=PMNALOAF_00466;inference=ab initio prediction:Prodigal:002006;locus_tag=PMNALOAF_00466;product=hypothetical protein
M-adhaesivum_contig_1_1	Prodigal:002006	CDS	507662	508435	.	+	0	ID=PMNALOAF_00467;inference=ab initio prediction:Prodigal:002006;locus_tag=PMNALOAF_00467;product=hypothetical protein
M-adhaesivum_contig_1_1	Prodigal:002006	CDS	508842	510650	.	-	0	ID=PMNALOAF_00468;eC_number=2.7.-.-;Name=sasA_2;gene=sasA_2;inference=ab initio prediction:Prodigal:002006,protein motif:HAMAP:MF_01837;locus_tag=PMNALOAF_00468;product=Adaptive-response sensory-kinase SasA
M-adhaesivum_contig_1_1	Prodigal:002006	CDS	511280	511801	.	-	0	ID=PMNALOAF_00469;inference=ab initio prediction:Prodigal:002006;locus_tag=PMNALOAF_00469;product=hypothetical protein
M-adhaesivum_contig_1_1	Prodigal:002006	CDS	512484	512756	.	+	0	ID=PMNALOAF_00470;inference=ab initio prediction:Prodigal:002006;locus_tag=PMNALOAF_00470;product=hypothetical protein
M-adhaesivum_contig_1_1	Prodigal:002006	CDS	512780	514921	.	+	0	ID=PMNALOAF_00471;inference=ab initio prediction:Prodigal:002006;locus_tag=PMNALOAF_00471;product=hypothetical protein
M-adhaesivum_contig_1_1	Prodigal:002006	CDS	514942	515607	.	+	0	ID=PMNALOAF_00472;Name=nreC_1;db_xref=COG:COG2197;gene=nreC_1;inference=ab initio prediction:Prodigal:002006,similar to AA sequence:UniProtKB:Q7WZY4;locus_tag=PMNALOAF_00472;product=Oxygen regulatory protein NreC
M-adhaesivum_contig_1_1	Prodigal:002006	CDS	515889	516386	.	+	0	ID=PMNALOAF_00473;inference=ab initio prediction:Prodigal:002006;locus_tag=PMNALOAF_00473;product=hypothetical protein
M-adhaesivum_contig_1_1	Prodigal:002006	CDS	516510	516842	.	+	0	ID=PMNALOAF_00474;inference=ab initio prediction:Prodigal:002006;locus_tag=PMNALOAF_00474;product=hypothetical protein
M-adhaesivum_contig_1_1	Prodigal:002006	CDS	517078	517479	.	+	0	ID=PMNALOAF_00475;inference=ab initio prediction:Prodigal:002006;locus_tag=PMNALOAF_00475;product=hypothetical protein
M-adhaesivum_contig_1_1	Prodigal:002006	CDS	517556	518632	.	-	0	ID=PMNALOAF_00476;inference=ab initio prediction:Prodigal:002006;locus_tag=PMNALOAF_00476;product=hypothetical protein
M-adhaesivum_contig_1_1	Prodigal:002006	CDS	518776	519348	.	+	0	ID=PMNALOAF_00477;inference=ab initio prediction:Prodigal:002006;locus_tag=PMNALOAF_00477;product=hypothetical protein
M-adhaesivum_contig_1_1	Prodigal:002006	CDS	519433	520389	.	-	0	ID=PMNALOAF_00478;Name=mscS;db_xref=COG:COG0668;gene=mscS;inference=ab initio prediction:Prodigal:002006,similar to AA sequence:UniProtKB:P0C0S1;locus_tag=PMNALOAF_00478;product=Small-conductance mechanosensitive channel
M-adhaesivum_contig_1_1	Prodigal:002006	CDS	520474	520728	.	-	0	ID=PMNALOAF_00479;inference=ab initio prediction:Prodigal:002006;locus_tag=PMNALOAF_00479;product=hypothetical protein
M-adhaesivum_contig_1_1	Prodigal:002006	CDS	520900	521406	.	-	0	ID=PMNALOAF_00480;inference=ab initio prediction:Prodigal:002006;locus_tag=PMNALOAF_00480;product=hypothetical protein
M-adhaesivum_contig_1_1	Prodigal:002006	CDS	521567	522628	.	-	0	ID=PMNALOAF_00481;inference=ab initio prediction:Prodigal:002006;locus_tag=PMNALOAF_00481;product=hypothetical protein
M-adhaesivum_contig_1_1	Prodigal:002006	CDS	522979	524310	.	+	0	ID=PMNALOAF_00482;Name=nhaP_1;db_xref=COG:COG0025;gene=nhaP_1;inference=ab initio prediction:Prodigal:002006,similar to AA sequence:UniProtKB:G3XD29;locus_tag=PMNALOAF_00482;product=Na(+)/H(+) antiporter NhaP
M-adhaesivum_contig_1_1	Prodigal:002006	CDS	524274	525563	.	-	0	ID=PMNALOAF_00483;db_xref=COG:COG4325;inference=ab initio prediction:Prodigal:002006,similar to AA sequence:UniProtKB:P9WM35;locus_tag=PMNALOAF_00483;product=putative protein
M-adhaesivum_contig_1_1	Prodigal:002006	CDS	525782	525991	.	+	0	ID=PMNALOAF_00484;inference=ab initio prediction:Prodigal:002006;locus_tag=PMNALOAF_00484;product=hypothetical protein
M-adhaesivum_contig_1_1	Prodigal:002006	CDS	526247	526750	.	+	0	ID=PMNALOAF_00485;inference=ab initio prediction:Prodigal:002006;locus_tag=PMNALOAF_00485;product=hypothetical protein
M-adhaesivum_contig_1_1	Prodigal:002006	CDS	526818	528029	.	-	0	ID=PMNALOAF_00486;Name=nhaA_1;db_xref=COG:COG3004;gene=nhaA_1;inference=ab initio prediction:Prodigal:002006,similar to AA sequence:UniProtKB:Q56725;locus_tag=PMNALOAF_00486;product=Na(+)/H(+) antiporter NhaA
M-adhaesivum_contig_1_1	Prodigal:002006	CDS	528751	529521	.	+	0	ID=PMNALOAF_00487;inference=ab initio prediction:Prodigal:002006;locus_tag=PMNALOAF_00487;product=hypothetical protein
M-adhaesivum_contig_1_1	Prodigal:002006	CDS	529746	530009	.	+	0	ID=PMNALOAF_00488;inference=ab initio prediction:Prodigal:002006;locus_tag=PMNALOAF_00488;product=hypothetical protein
M-adhaesivum_contig_1_1	Prodigal:002006	CDS	530029	530130	.	+	0	ID=PMNALOAF_00489;inference=ab initio prediction:Prodigal:002006;locus_tag=PMNALOAF_00489;product=hypothetical protein
M-adhaesivum_contig_1_1	Prodigal:002006	CDS	530384	531931	.	-	0	ID=PMNALOAF_00490;Name=dauA_1;db_xref=COG:COG0659;gene=dauA_1;inference=ab initio prediction:Prodigal:002006,similar to AA sequence:UniProtKB:P0AFR2;locus_tag=PMNALOAF_00490;product=C4-dicarboxylic acid transporter DauA
M-adhaesivum_contig_1_1	Prodigal:002006	CDS	532137	533216	.	-	0	ID=PMNALOAF_00491;inference=ab initio prediction:Prodigal:002006;locus_tag=PMNALOAF_00491;product=hypothetical protein
M-adhaesivum_contig_1_1	Prodigal:002006	CDS	533237	533515	.	-	0	ID=PMNALOAF_00492;inference=ab initio prediction:Prodigal:002006;locus_tag=PMNALOAF_00492;product=hypothetical protein
M-adhaesivum_contig_1_1	Prodigal:002006	CDS	533796	534239	.	+	0	ID=PMNALOAF_00493;inference=ab initio prediction:Prodigal:002006;locus_tag=PMNALOAF_00493;product=hypothetical protein
M-adhaesivum_contig_1_1	Prodigal:002006	CDS	534377	535612	.	-	0	ID=PMNALOAF_00494;inference=ab initio prediction:Prodigal:002006,similar to AA sequence:UniProtKB:P9WJX1;locus_tag=PMNALOAF_00494;product=putative MFS-type transporter
M-adhaesivum_contig_1_1	Prodigal:002006	CDS	535794	536096	.	-	0	ID=PMNALOAF_00495;inference=ab initio prediction:Prodigal:002006;locus_tag=PMNALOAF_00495;product=hypothetical protein
M-adhaesivum_contig_1_1	Prodigal:002006	CDS	536155	537354	.	-	0	ID=PMNALOAF_00496;Name=mdtA_2;gene=mdtA_2;inference=ab initio prediction:Prodigal:002006,similar to AA sequence:UniProtKB:P76397;locus_tag=PMNALOAF_00496;product=Multidrug resistance protein MdtA
M-adhaesivum_contig_1_1	Prodigal:002006	CDS	537485	540655	.	+	0	ID=PMNALOAF_00497;Name=bepE;gene=bepE;inference=ab initio prediction:Prodigal:002006,similar to AA sequence:UniProtKB:Q8G2M6;locus_tag=PMNALOAF_00497;product=Efflux pump membrane transporter BepE
M-adhaesivum_contig_1_1	Prodigal:002006	CDS	541063	542064	.	-	0	ID=PMNALOAF_00498;eC_number=1.11.1.-;Name=srpA;db_xref=COG:COG0753;gene=srpA;inference=ab initio prediction:Prodigal:002006,similar to AA sequence:UniProtKB:Q55025;locus_tag=PMNALOAF_00498;product=Catalase-related peroxidase
M-adhaesivum_contig_1_1	Prodigal:002006	CDS	542220	543134	.	-	0	ID=PMNALOAF_00499;Name=hcaR;gene=hcaR;inference=ab initio prediction:Prodigal:002006,similar to AA sequence:UniProtKB:Q47141;locus_tag=PMNALOAF_00499;product=Hca operon transcriptional activator HcaR
M-adhaesivum_contig_1_1	Prodigal:002006	CDS	543344	544654	.	+	0	ID=PMNALOAF_00500;Name=dctA2;db_xref=COG:COG1301;gene=dctA2;inference=ab initio prediction:Prodigal:002006,similar to AA sequence:UniProtKB:Q9I4F5;locus_tag=PMNALOAF_00500;product=C4-dicarboxylate transport protein 2
M-adhaesivum_contig_1_1	Prodigal:002006	CDS	544691	545527	.	+	0	ID=PMNALOAF_00501;eC_number=3.5.3.26;Name=allE;db_xref=COG:COG3257;gene=allE;inference=ab initio prediction:Prodigal:002006,similar to AA sequence:UniProtKB:P75713;locus_tag=PMNALOAF_00501;product=(S)-ureidoglycine aminohydrolase
M-adhaesivum_contig_1_1	Prodigal:002006	CDS	545524	546051	.	+	0	ID=PMNALOAF_00502;eC_number=4.3.2.3;Name=allA;db_xref=COG:COG3194;gene=allA;inference=ab initio prediction:Prodigal:002006,similar to AA sequence:UniProtKB:P59285;locus_tag=PMNALOAF_00502;product=Ureidoglycolate lyase
M-adhaesivum_contig_1_1	Aragorn:001002	tRNA	546125	546198	.	-	.	ID=PMNALOAF_00503;inference=COORDINATES:profile:Aragorn:001002;locus_tag=PMNALOAF_00503;product=tRNA-Gly(ccc)
M-adhaesivum_contig_1_1	Prodigal:002006	CDS	546413	547063	.	+	0	ID=PMNALOAF_00504;eC_number=3.6.1.9;Name=yhdE;db_xref=COG:COG0424;gene=yhdE;inference=ab initio prediction:Prodigal:002006,similar to AA sequence:UniProtKB:P25536;locus_tag=PMNALOAF_00504;product=dTTP/UTP pyrophosphatase
M-adhaesivum_contig_1_1	Prodigal:002006	CDS	547060	547266	.	+	0	ID=PMNALOAF_00505;Name=yacG;gene=yacG;inference=ab initio prediction:Prodigal:002006,protein motif:HAMAP:MF_00649;locus_tag=PMNALOAF_00505;product=DNA gyrase inhibitor YacG
M-adhaesivum_contig_1_1	Prodigal:002006	CDS	547371	548705	.	-	0	ID=PMNALOAF_00506;Name=yhjE_1;gene=yhjE_1;inference=ab initio prediction:Prodigal:002006,similar to AA sequence:UniProtKB:P37643;locus_tag=PMNALOAF_00506;product=Inner membrane metabolite transport protein YhjE
M-adhaesivum_contig_1_1	Prodigal:002006	CDS	549070	550275	.	+	0	ID=PMNALOAF_00507;inference=ab initio prediction:Prodigal:002006;locus_tag=PMNALOAF_00507;product=hypothetical protein
M-adhaesivum_contig_1_1	Prodigal:002006	CDS	550334	552337	.	+	0	ID=PMNALOAF_00508;eC_number=7.1.1.3;Name=cyoB_1;db_xref=COG:COG0843;gene=cyoB_1;inference=ab initio prediction:Prodigal:002006,similar to AA sequence:UniProtKB:P0ABI8;locus_tag=PMNALOAF_00508;product=Cytochrome bo(3) ubiquinol oxidase subunit 1
M-adhaesivum_contig_1_1	Prodigal:002006	CDS	552343	552990	.	+	0	ID=PMNALOAF_00509;Name=cyoC_1;db_xref=COG:COG1845;gene=cyoC_1;inference=ab initio prediction:Prodigal:002006,similar to AA sequence:UniProtKB:P0ABJ3;locus_tag=PMNALOAF_00509;product=Cytochrome bo(3) ubiquinol oxidase subunit 3
M-adhaesivum_contig_1_1	Prodigal:002006	CDS	552990	553448	.	+	0	ID=PMNALOAF_00510;inference=ab initio prediction:Prodigal:002006;locus_tag=PMNALOAF_00510;product=hypothetical protein
M-adhaesivum_contig_1_1	Prodigal:002006	CDS	553471	554193	.	+	0	ID=PMNALOAF_00511;inference=ab initio prediction:Prodigal:002006;locus_tag=PMNALOAF_00511;product=hypothetical protein
M-adhaesivum_contig_2_1	Prodigal:002006	CDS	172	921	.	+	0	ID=PMNALOAF_00512;inference=ab initio prediction:Prodigal:002006;locus_tag=PMNALOAF_00512;product=hypothetical protein
M-adhaesivum_contig_2_1	Prodigal:002006	CDS	1001	1813	.	-	0	ID=PMNALOAF_00513;inference=ab initio prediction:Prodigal:002006;locus_tag=PMNALOAF_00513;product=hypothetical protein
M-adhaesivum_contig_2_1	Prodigal:002006	CDS	2055	2789	.	+	0	ID=PMNALOAF_00514;inference=ab initio prediction:Prodigal:002006;locus_tag=PMNALOAF_00514;product=hypothetical protein
M-adhaesivum_contig_2_1	Prodigal:002006	CDS	2832	4895	.	+	0	ID=PMNALOAF_00515;Name=uvrC;db_xref=COG:COG0322;gene=uvrC;inference=ab initio prediction:Prodigal:002006,similar to AA sequence:UniProtKB:P0A8G0;locus_tag=PMNALOAF_00515;product=UvrABC system protein C
M-adhaesivum_contig_2_1	Prodigal:002006	CDS	4911	5564	.	+	0	ID=PMNALOAF_00516;eC_number=2.7.8.5;Name=pgsA;db_xref=COG:COG0558;gene=pgsA;inference=ab initio prediction:Prodigal:002006,similar to AA sequence:UniProtKB:P0ABF8;locus_tag=PMNALOAF_00516;product=CDP-diacylglycerol--glycerol-3-phosphate 3-phosphatidyltransferase
M-adhaesivum_contig_2_1	Prodigal:002006	CDS	5609	5860	.	+	0	ID=PMNALOAF_00517;Name=moaD;db_xref=COG:COG1977;gene=moaD;inference=ab initio prediction:Prodigal:002006,similar to AA sequence:UniProtKB:P30748;locus_tag=PMNALOAF_00517;product=Molybdopterin synthase sulfur carrier subunit
M-adhaesivum_contig_2_1	Prodigal:002006	CDS	5948	6169	.	-	0	ID=PMNALOAF_00518;inference=ab initio prediction:Prodigal:002006;locus_tag=PMNALOAF_00518;product=hypothetical protein
M-adhaesivum_contig_2_1	Prodigal:002006	CDS	6277	6687	.	+	0	ID=PMNALOAF_00519;eC_number=3.5.4.5;Name=cdd;db_xref=COG:COG0295;gene=cdd;inference=ab initio prediction:Prodigal:002006,similar to AA sequence:UniProtKB:P19079;locus_tag=PMNALOAF_00519;product=Cytidine deaminase
M-adhaesivum_contig_2_1	Prodigal:002006	CDS	6738	7592	.	+	0	ID=PMNALOAF_00520;eC_number=2.4.2.1;Name=xapA;db_xref=COG:COG0005;gene=xapA;inference=ab initio prediction:Prodigal:002006,similar to AA sequence:UniProtKB:P45563;locus_tag=PMNALOAF_00520;product=Purine nucleoside phosphorylase 2
M-adhaesivum_contig_2_1	Prodigal:002006	CDS	7589	8317	.	+	0	ID=PMNALOAF_00521;eC_number=4.1.2.4;Name=deoC;db_xref=COG:COG0274;gene=deoC;inference=ab initio prediction:Prodigal:002006,similar to AA sequence:UniProtKB:B0TQ91;locus_tag=PMNALOAF_00521;product=Deoxyribose-phosphate aldolase
M-adhaesivum_contig_2_1	Prodigal:002006	CDS	8314	9624	.	+	0	ID=PMNALOAF_00522;eC_number=2.4.2.4;Name=deoA;db_xref=COG:COG0213;gene=deoA;inference=ab initio prediction:Prodigal:002006,similar to AA sequence:UniProtKB:Q7CP66;locus_tag=PMNALOAF_00522;product=Thymidine phosphorylase
M-adhaesivum_contig_2_1	Prodigal:002006	CDS	9740	10396	.	-	0	ID=PMNALOAF_00523;eC_number=2.1.1.182;Name=rsmA_1;gene=rsmA_1;inference=ab initio prediction:Prodigal:002006,protein motif:HAMAP:MF_00607;locus_tag=PMNALOAF_00523;product=Ribosomal RNA small subunit methyltransferase A
M-adhaesivum_contig_2_1	Prodigal:002006	CDS	10567	11733	.	-	0	ID=PMNALOAF_00524;Name=dnaJ_1;db_xref=COG:COG0484;gene=dnaJ_1;inference=ab initio prediction:Prodigal:002006,similar to AA sequence:UniProtKB:P50018;locus_tag=PMNALOAF_00524;product=Chaperone protein DnaJ
M-adhaesivum_contig_2_1	Prodigal:002006	CDS	11834	13747	.	-	0	ID=PMNALOAF_00525;Name=dnaK_1;gene=dnaK_1;inference=ab initio prediction:Prodigal:002006,similar to AA sequence:UniProtKB:Q05981;locus_tag=PMNALOAF_00525;product=Chaperone protein DnaK
M-adhaesivum_contig_2_1	Prodigal:002006	CDS	14150	15124	.	+	0	ID=PMNALOAF_00526;inference=ab initio prediction:Prodigal:002006;locus_tag=PMNALOAF_00526;product=hypothetical protein
M-adhaesivum_contig_2_1	Prodigal:002006	CDS	15186	15794	.	-	0	ID=PMNALOAF_00527;inference=ab initio prediction:Prodigal:002006,similar to AA sequence:UniProtKB:Q9KUP8;locus_tag=PMNALOAF_00527;note=UPF0301 protein VC_0467;product=hypothetical protein
M-adhaesivum_contig_2_1	Prodigal:002006	CDS	15951	16433	.	+	0	ID=PMNALOAF_00528;eC_number=1.11.1.15;Name=PGdx;db_xref=COG:COG0678;gene=PGdx;inference=ab initio prediction:Prodigal:002006,similar to AA sequence:UniProtKB:P44758;locus_tag=PMNALOAF_00528;product=Hybrid peroxiredoxin hyPrx5
M-adhaesivum_contig_2_1	Prodigal:002006	CDS	16585	17022	.	+	0	ID=PMNALOAF_00529;inference=ab initio prediction:Prodigal:002006;locus_tag=PMNALOAF_00529;product=hypothetical protein
M-adhaesivum_contig_2_1	Prodigal:002006	CDS	17081	18046	.	-	0	ID=PMNALOAF_00530;eC_number=2.7.1.39;Name=thrB;db_xref=COG:COG2334;gene=thrB;inference=ab initio prediction:Prodigal:002006,similar to AA sequence:UniProtKB:Q8UHA8;locus_tag=PMNALOAF_00530;product=Homoserine kinase
M-adhaesivum_contig_2_1	Prodigal:002006	CDS	18131	19237	.	-	0	ID=PMNALOAF_00531;eC_number=1.17.7.4;Name=ispH;db_xref=COG:COG0761;gene=ispH;inference=ab initio prediction:Prodigal:002006,similar to AA sequence:UniProtKB:P62623;locus_tag=PMNALOAF_00531;product=4-hydroxy-3-methylbut-2-enyl diphosphate reductase
M-adhaesivum_contig_2_1	Prodigal:002006	CDS	19234	20637	.	-	0	ID=PMNALOAF_00532;Name=norG;db_xref=COG:COG1167;gene=norG;inference=ab initio prediction:Prodigal:002006,similar to AA sequence:UniProtKB:Q2G1P1;locus_tag=PMNALOAF_00532;product=HTH-type transcriptional regulator NorG
M-adhaesivum_contig_2_1	Prodigal:002006	CDS	20761	21057	.	+	0	ID=PMNALOAF_00533;inference=ab initio prediction:Prodigal:002006;locus_tag=PMNALOAF_00533;product=hypothetical protein
M-adhaesivum_contig_2_1	Prodigal:002006	CDS	21331	23220	.	+	0	ID=PMNALOAF_00534;Name=kefC_1;db_xref=COG:COG0475;gene=kefC_1;inference=ab initio prediction:Prodigal:002006,similar to AA sequence:UniProtKB:P03819;locus_tag=PMNALOAF_00534;product=Glutathione-regulated potassium-efflux system protein KefC
M-adhaesivum_contig_2_1	Prodigal:002006	CDS	23213	24643	.	+	0	ID=PMNALOAF_00535;Name=mepA_2;gene=mepA_2;inference=ab initio prediction:Prodigal:002006,similar to AA sequence:UniProtKB:Q7A7N0;locus_tag=PMNALOAF_00535;product=Multidrug export protein MepA
M-adhaesivum_contig_2_1	Prodigal:002006	CDS	24777	24953	.	+	0	ID=PMNALOAF_00536;inference=ab initio prediction:Prodigal:002006;locus_tag=PMNALOAF_00536;product=hypothetical protein
M-adhaesivum_contig_2_1	Prodigal:002006	CDS	25182	25922	.	+	0	ID=PMNALOAF_00537;Name=cinA;gene=cinA;inference=ab initio prediction:Prodigal:002006,protein motif:HAMAP:MF_00226_A;locus_tag=PMNALOAF_00537;product=Putative competence-damage inducible protein
M-adhaesivum_contig_2_1	Prodigal:002006	CDS	25929	26108	.	-	0	ID=PMNALOAF_00538;inference=ab initio prediction:Prodigal:002006;locus_tag=PMNALOAF_00538;product=hypothetical protein
M-adhaesivum_contig_2_1	Prodigal:002006	CDS	26301	27185	.	+	0	ID=PMNALOAF_00539;inference=ab initio prediction:Prodigal:002006;locus_tag=PMNALOAF_00539;product=hypothetical protein
M-adhaesivum_contig_2_1	Prodigal:002006	CDS	27293	27727	.	-	0	ID=PMNALOAF_00540;inference=ab initio prediction:Prodigal:002006;locus_tag=PMNALOAF_00540;product=hypothetical protein
M-adhaesivum_contig_2_1	Prodigal:002006	CDS	27897	28871	.	-	0	ID=PMNALOAF_00541;eC_number=4.1.3.24;Name=mcl1;db_xref=COG:COG2301;gene=mcl1;inference=ab initio prediction:Prodigal:002006,similar to AA sequence:UniProtKB:Q3J5L6;locus_tag=PMNALOAF_00541;product=L-malyl-CoA/beta-methylmalyl-CoA lyase
M-adhaesivum_contig_2_1	Prodigal:002006	CDS	29006	31765	.	-	0	ID=PMNALOAF_00542;eC_number=4.1.1.31;Name=ppc_2;db_xref=COG:COG2352;gene=ppc_2;inference=ab initio prediction:Prodigal:002006,similar to AA sequence:UniProtKB:Q59757;locus_tag=PMNALOAF_00542;product=Phosphoenolpyruvate carboxylase
M-adhaesivum_contig_2_1	Prodigal:002006	CDS	32072	32965	.	-	0	ID=PMNALOAF_00543;eC_number=6.2.1.5;Name=sucD_2;gene=sucD_2;inference=ab initio prediction:Prodigal:002006,similar to AA sequence:UniProtKB:P99070;locus_tag=PMNALOAF_00543;product=Succinate--CoA ligase [ADP-forming] subunit alpha
M-adhaesivum_contig_2_1	Prodigal:002006	CDS	32984	34177	.	-	0	ID=PMNALOAF_00544;eC_number=6.2.1.5;Name=sucC_2;db_xref=COG:COG0045;gene=sucC_2;inference=ab initio prediction:Prodigal:002006,similar to AA sequence:UniProtKB:P80886;locus_tag=PMNALOAF_00544;product=Succinate--CoA ligase [ADP-forming] subunit beta
M-adhaesivum_contig_2_1	Prodigal:002006	CDS	34424	35050	.	-	0	ID=PMNALOAF_00545;eC_number=3.5.4.9;Name=fchA;db_xref=COG:COG3404;gene=fchA;inference=ab initio prediction:Prodigal:002006,similar to AA sequence:UniProtKB:Q49135;locus_tag=PMNALOAF_00545;product=Methenyltetrahydrofolate cyclohydrolase
M-adhaesivum_contig_2_1	Prodigal:002006	CDS	35054	35914	.	-	0	ID=PMNALOAF_00546;Name=mtdA;gene=mtdA;inference=ab initio prediction:Prodigal:002006,similar to AA sequence:UniProtKB:P55818;locus_tag=PMNALOAF_00546;product=Bifunctional protein MdtA
M-adhaesivum_contig_2_1	Prodigal:002006	CDS	36011	36949	.	-	0	ID=PMNALOAF_00547;eC_number=1.1.1.29;Name=hprA;db_xref=COG:COG1052;gene=hprA;inference=ab initio prediction:Prodigal:002006,similar to AA sequence:UniProtKB:Q59516;locus_tag=PMNALOAF_00547;product=Glycerate dehydrogenase
M-adhaesivum_contig_2_1	Prodigal:002006	CDS	37040	38248	.	-	0	ID=PMNALOAF_00548;eC_number=2.6.1.45;Name=sgaA;db_xref=COG:COG0075;gene=sgaA;inference=ab initio prediction:Prodigal:002006,similar to AA sequence:UniProtKB:P55819;locus_tag=PMNALOAF_00548;product=Serine--glyoxylate aminotransferase
M-adhaesivum_contig_2_1	Prodigal:002006	CDS	38962	39786	.	+	0	ID=PMNALOAF_00549;eC_number=3.6.1.54;Name=lpxH;gene=lpxH;inference=ab initio prediction:Prodigal:002006,protein motif:HAMAP:MF_00575;locus_tag=PMNALOAF_00549;product=UDP-2%2C3-diacylglucosamine hydrolase
M-adhaesivum_contig_2_1	Prodigal:002006	CDS	39797	40894	.	+	0	ID=PMNALOAF_00550;eC_number=2.4.1.-;Name=mgtA;db_xref=COG:COG0438;gene=mgtA;inference=ab initio prediction:Prodigal:002006,similar to AA sequence:UniProtKB:P9WMY5;locus_tag=PMNALOAF_00550;product=GDP-mannose-dependent alpha-mannosyltransferase
M-adhaesivum_contig_2_1	Prodigal:002006	CDS	40949	41584	.	+	0	ID=PMNALOAF_00551;eC_number=3.1.26.4;Name=rnhB;db_xref=COG:COG0164;gene=rnhB;inference=ab initio prediction:Prodigal:002006,similar to AA sequence:UniProtKB:P10442;locus_tag=PMNALOAF_00551;product=Ribonuclease HII
M-adhaesivum_contig_2_1	Prodigal:002006	CDS	41860	42789	.	-	0	ID=PMNALOAF_00552;eC_number=1.13.11.63;Name=blh_2;gene=blh_2;inference=ab initio prediction:Prodigal:002006,similar to AA sequence:UniProtKB:Q4PNI0;locus_tag=PMNALOAF_00552;product=Beta-carotene 15%2C15'-dioxygenase
M-adhaesivum_contig_2_1	Prodigal:002006	CDS	42794	43546	.	-	0	ID=PMNALOAF_00553;inference=ab initio prediction:Prodigal:002006;locus_tag=PMNALOAF_00553;product=hypothetical protein
M-adhaesivum_contig_2_1	Prodigal:002006	CDS	43909	45039	.	-	0	ID=PMNALOAF_00554;inference=ab initio prediction:Prodigal:002006;locus_tag=PMNALOAF_00554;product=hypothetical protein
M-adhaesivum_contig_2_1	Prodigal:002006	CDS	45205	45726	.	+	0	ID=PMNALOAF_00555;inference=ab initio prediction:Prodigal:002006;locus_tag=PMNALOAF_00555;product=hypothetical protein
M-adhaesivum_contig_2_1	Prodigal:002006	CDS	45813	46676	.	-	0	ID=PMNALOAF_00556;eC_number=3.1.-.-;Name=dinG;gene=dinG;inference=ab initio prediction:Prodigal:002006,protein motif:HAMAP:MF_02206;locus_tag=PMNALOAF_00556;product=3'-5' exonuclease DinG
M-adhaesivum_contig_2_1	Prodigal:002006	CDS	46713	49358	.	-	0	ID=PMNALOAF_00557;eC_number=6.5.1.2;Name=ligA;gene=ligA;inference=ab initio prediction:Prodigal:002006,protein motif:HAMAP:MF_01588;locus_tag=PMNALOAF_00557;product=DNA ligase
M-adhaesivum_contig_2_1	Prodigal:002006	CDS	49362	50252	.	+	0	ID=PMNALOAF_00558;Name=msrQ;gene=msrQ;inference=ab initio prediction:Prodigal:002006,protein motif:HAMAP:MF_01207;locus_tag=PMNALOAF_00558;product=Protein-methionine-sulfoxide reductase heme-binding subunit MsrQ
M-adhaesivum_contig_2_1	Prodigal:002006	CDS	50299	50634	.	+	0	ID=PMNALOAF_00559;inference=ab initio prediction:Prodigal:002006;locus_tag=PMNALOAF_00559;product=hypothetical protein
M-adhaesivum_contig_2_1	Prodigal:002006	CDS	50866	51636	.	+	0	ID=PMNALOAF_00560;inference=ab initio prediction:Prodigal:002006;locus_tag=PMNALOAF_00560;product=hypothetical protein
M-adhaesivum_contig_2_1	Prodigal:002006	CDS	51940	52953	.	+	0	ID=PMNALOAF_00561;eC_number=2.7.1.45;Name=kdgK;gene=kdgK;inference=ab initio prediction:Prodigal:002006,similar to AA sequence:UniProtKB:Q53W83;locus_tag=PMNALOAF_00561;product=2-dehydro-3-deoxygluconokinase
M-adhaesivum_contig_2_1	Prodigal:002006	CDS	53100	54074	.	-	0	ID=PMNALOAF_00562;eC_number=1.3.1.103;inference=ab initio prediction:Prodigal:002006,similar to AA sequence:UniProtKB:Q59I44;locus_tag=PMNALOAF_00562;product=2-haloacrylate reductase
M-adhaesivum_contig_2_1	Prodigal:002006	CDS	54173	54745	.	-	0	ID=PMNALOAF_00563;inference=ab initio prediction:Prodigal:002006,similar to AA sequence:UniProtKB:O84741;locus_tag=PMNALOAF_00563;note=UPF0098 protein CT_736;product=hypothetical protein
M-adhaesivum_contig_2_1	Prodigal:002006	CDS	54793	55536	.	-	0	ID=PMNALOAF_00564;eC_number=2.1.1.222;Name=ubiG;db_xref=COG:COG2227;gene=ubiG;inference=ab initio prediction:Prodigal:002006,similar to AA sequence:UniProtKB:P17993;locus_tag=PMNALOAF_00564;product=Ubiquinone biosynthesis O-methyltransferase
M-adhaesivum_contig_2_1	Prodigal:002006	CDS	55750	56985	.	+	0	ID=PMNALOAF_00565;eC_number=2.7.2.4;db_xref=COG:COG0527;inference=ab initio prediction:Prodigal:002006,similar to AA sequence:UniProtKB:Q88EI9;locus_tag=PMNALOAF_00565;product=Aspartate kinase
M-adhaesivum_contig_2_1	Prodigal:002006	CDS	57136	59397	.	+	0	ID=PMNALOAF_00566;eC_number=2.7.3.9;Name=ptsP;db_xref=COG:COG3605;gene=ptsP;inference=ab initio prediction:Prodigal:002006,similar to AA sequence:UniProtKB:P37177;locus_tag=PMNALOAF_00566;product=Phosphoenolpyruvate-dependent phosphotransferase system
M-adhaesivum_contig_2_1	Prodigal:002006	CDS	59466	60551	.	+	0	ID=PMNALOAF_00567;Name=prfA;db_xref=COG:COG0216;gene=prfA;inference=ab initio prediction:Prodigal:002006,similar to AA sequence:UniProtKB:P0A7I0;locus_tag=PMNALOAF_00567;product=Peptide chain release factor RF1
M-adhaesivum_contig_2_1	Prodigal:002006	CDS	60557	61429	.	+	0	ID=PMNALOAF_00568;eC_number=2.1.1.297;Name=prmC_1;db_xref=COG:COG2890;gene=prmC_1;inference=ab initio prediction:Prodigal:002006,similar to AA sequence:UniProtKB:P0ACC1;locus_tag=PMNALOAF_00568;product=Release factor glutamine methyltransferase
M-adhaesivum_contig_2_1	Prodigal:002006	CDS	61897	63183	.	+	0	ID=PMNALOAF_00569;inference=ab initio prediction:Prodigal:002006;locus_tag=PMNALOAF_00569;product=hypothetical protein
M-adhaesivum_contig_2_1	Prodigal:002006	CDS	63243	63989	.	-	0	ID=PMNALOAF_00570;inference=ab initio prediction:Prodigal:002006;locus_tag=PMNALOAF_00570;product=hypothetical protein
M-adhaesivum_contig_2_1	Prodigal:002006	CDS	64033	64971	.	-	0	ID=PMNALOAF_00571;inference=ab initio prediction:Prodigal:002006;locus_tag=PMNALOAF_00571;product=hypothetical protein
M-adhaesivum_contig_2_1	Prodigal:002006	CDS	65105	65269	.	+	0	ID=PMNALOAF_00572;inference=ab initio prediction:Prodigal:002006;locus_tag=PMNALOAF_00572;product=hypothetical protein
M-adhaesivum_contig_2_1	Prodigal:002006	CDS	65300	65905	.	+	0	ID=PMNALOAF_00573;eC_number=1.8.5.-;Name=msrP_1;gene=msrP_1;inference=ab initio prediction:Prodigal:002006,protein motif:HAMAP:MF_01206;locus_tag=PMNALOAF_00573;product=Protein-methionine-sulfoxide reductase catalytic subunit MsrP
M-adhaesivum_contig_2_1	Prodigal:002006	CDS	65898	66614	.	+	0	ID=PMNALOAF_00574;eC_number=1.18.1.-;Name=mimB;gene=mimB;inference=ab initio prediction:Prodigal:002006,similar to AA sequence:UniProtKB:E9RFT0;locus_tag=PMNALOAF_00574;product=Propane 2-monooxygenase%2C reductase component
M-adhaesivum_contig_2_1	Prodigal:002006	CDS	66622	67710	.	-	0	ID=PMNALOAF_00575;eC_number=1.1.5.-;Name=lhgD;db_xref=COG:COG0579;gene=lhgD;inference=ab initio prediction:Prodigal:002006,similar to AA sequence:UniProtKB:P37339;locus_tag=PMNALOAF_00575;product=L-2-hydroxyglutarate dehydrogenase
M-adhaesivum_contig_2_1	Prodigal:002006	CDS	68018	69727	.	+	0	ID=PMNALOAF_00576;eC_number=3.6.4.13;Name=deaD;gene=deaD;inference=ab initio prediction:Prodigal:002006,protein motif:HAMAP:MF_00964;locus_tag=PMNALOAF_00576;product=ATP-dependent RNA helicase DeaD
M-adhaesivum_contig_2_1	Prodigal:002006	CDS	69821	70735	.	-	0	ID=PMNALOAF_00577;inference=ab initio prediction:Prodigal:002006;locus_tag=PMNALOAF_00577;product=hypothetical protein
M-adhaesivum_contig_2_1	Prodigal:002006	CDS	70970	71863	.	-	0	ID=PMNALOAF_00578;inference=ab initio prediction:Prodigal:002006;locus_tag=PMNALOAF_00578;product=hypothetical protein
M-adhaesivum_contig_2_1	Prodigal:002006	CDS	71981	73417	.	+	0	ID=PMNALOAF_00579;inference=ab initio prediction:Prodigal:002006;locus_tag=PMNALOAF_00579;product=hypothetical protein
M-adhaesivum_contig_2_1	Prodigal:002006	CDS	73414	74076	.	+	0	ID=PMNALOAF_00580;Name=exaE;gene=exaE;inference=ab initio prediction:Prodigal:002006,similar to AA sequence:UniProtKB:A8R3S7;locus_tag=PMNALOAF_00580;product=Transcriptional activator protein ExaE
M-adhaesivum_contig_2_1	Prodigal:002006	CDS	74086	74502	.	-	0	ID=PMNALOAF_00581;inference=ab initio prediction:Prodigal:002006;locus_tag=PMNALOAF_00581;product=hypothetical protein
M-adhaesivum_contig_2_1	Prodigal:002006	CDS	74553	75017	.	-	0	ID=PMNALOAF_00582;inference=ab initio prediction:Prodigal:002006;locus_tag=PMNALOAF_00582;product=hypothetical protein
M-adhaesivum_contig_2_1	Prodigal:002006	CDS	75014	76024	.	-	0	ID=PMNALOAF_00583;eC_number=1.1.1.94;Name=gpsA;db_xref=COG:COG0240;gene=gpsA;inference=ab initio prediction:Prodigal:002006,similar to AA sequence:UniProtKB:P9WN77;locus_tag=PMNALOAF_00583;product=Glycerol-3-phosphate dehydrogenase [NAD(P)+]
M-adhaesivum_contig_2_1	Prodigal:002006	CDS	76021	76902	.	-	0	ID=PMNALOAF_00584;inference=ab initio prediction:Prodigal:002006;locus_tag=PMNALOAF_00584;product=hypothetical protein
M-adhaesivum_contig_2_1	Prodigal:002006	CDS	76895	77938	.	-	0	ID=PMNALOAF_00585;eC_number=2.3.1.234;Name=tsaD;db_xref=COG:COG0533;gene=tsaD;inference=ab initio prediction:Prodigal:002006,similar to AA sequence:UniProtKB:O05518;locus_tag=PMNALOAF_00585;product=tRNA N6-adenosine threonylcarbamoyltransferase
M-adhaesivum_contig_2_1	Prodigal:002006	CDS	78108	78824	.	+	0	ID=PMNALOAF_00586;inference=ab initio prediction:Prodigal:002006;locus_tag=PMNALOAF_00586;product=hypothetical protein
M-adhaesivum_contig_2_1	Prodigal:002006	CDS	78956	81166	.	+	0	ID=PMNALOAF_00587;inference=ab initio prediction:Prodigal:002006;locus_tag=PMNALOAF_00587;product=hypothetical protein
M-adhaesivum_contig_2_1	Prodigal:002006	CDS	81302	82858	.	+	0	ID=PMNALOAF_00588;Name=lapB_1;gene=lapB_1;inference=ab initio prediction:Prodigal:002006,protein motif:HAMAP:MF_00994;locus_tag=PMNALOAF_00588;product=Lipopolysaccharide assembly protein B
M-adhaesivum_contig_2_1	Prodigal:002006	CDS	83095	84222	.	+	0	ID=PMNALOAF_00589;inference=ab initio prediction:Prodigal:002006;locus_tag=PMNALOAF_00589;product=hypothetical protein
M-adhaesivum_contig_2_1	Prodigal:002006	CDS	84305	84646	.	-	0	ID=PMNALOAF_00590;inference=ab initio prediction:Prodigal:002006;locus_tag=PMNALOAF_00590;product=hypothetical protein
M-adhaesivum_contig_2_1	Prodigal:002006	CDS	84739	85491	.	-	0	ID=PMNALOAF_00591;inference=ab initio prediction:Prodigal:002006;locus_tag=PMNALOAF_00591;product=hypothetical protein
M-adhaesivum_contig_2_1	Prodigal:002006	CDS	85684	87642	.	-	0	ID=PMNALOAF_00592;eC_number=2.7.13.3;Name=rcsC_3;gene=rcsC_3;inference=ab initio prediction:Prodigal:002006,protein motif:HAMAP:MF_00979;locus_tag=PMNALOAF_00592;product=Sensor histidine kinase RcsC
M-adhaesivum_contig_2_1	Prodigal:002006	CDS	87987	88277	.	+	0	ID=PMNALOAF_00593;inference=ab initio prediction:Prodigal:002006;locus_tag=PMNALOAF_00593;product=hypothetical protein
M-adhaesivum_contig_2_1	Prodigal:002006	CDS	88426	89472	.	+	0	ID=PMNALOAF_00594;eC_number=7.1.1.7;Name=cydB_1;db_xref=COG:COG1294;gene=cydB_1;inference=ab initio prediction:Prodigal:002006,similar to AA sequence:UniProtKB:P0ABK2;locus_tag=PMNALOAF_00594;product=Cytochrome bd-I ubiquinol oxidase subunit 2
M-adhaesivum_contig_2_1	Prodigal:002006	CDS	89469	89630	.	+	0	ID=PMNALOAF_00595;inference=ab initio prediction:Prodigal:002006;locus_tag=PMNALOAF_00595;product=hypothetical protein
M-adhaesivum_contig_2_1	Prodigal:002006	CDS	89935	91455	.	+	0	ID=PMNALOAF_00596;inference=ab initio prediction:Prodigal:002006;locus_tag=PMNALOAF_00596;product=hypothetical protein
M-adhaesivum_contig_2_1	Prodigal:002006	CDS	91520	92506	.	-	0	ID=PMNALOAF_00597;eC_number=5.1.1.20;Name=ycjG;db_xref=COG:COG4948;gene=ycjG;inference=ab initio prediction:Prodigal:002006,similar to AA sequence:UniProtKB:P51981;locus_tag=PMNALOAF_00597;product=L-Ala-D/L-Glu epimerase
M-adhaesivum_contig_2_1	Prodigal:002006	CDS	92503	93525	.	-	0	ID=PMNALOAF_00598;inference=ab initio prediction:Prodigal:002006;locus_tag=PMNALOAF_00598;product=hypothetical protein
M-adhaesivum_contig_2_1	Prodigal:002006	CDS	93712	94356	.	+	0	ID=PMNALOAF_00599;eC_number=5.2.1.4;Name=nagL;gene=nagL;inference=ab initio prediction:Prodigal:002006,similar to AA sequence:UniProtKB:O86043;locus_tag=PMNALOAF_00599;product=Maleylpyruvate isomerase
M-adhaesivum_contig_2_1	Prodigal:002006	CDS	94512	95843	.	+	0	ID=PMNALOAF_00600;eC_number=1.6.99.3;Name=ndh;db_xref=COG:COG1252;gene=ndh;inference=ab initio prediction:Prodigal:002006,similar to AA sequence:UniProtKB:P00393;locus_tag=PMNALOAF_00600;product=NADH dehydrogenase
M-adhaesivum_contig_2_1	Prodigal:002006	CDS	95941	96294	.	+	0	ID=PMNALOAF_00601;inference=ab initio prediction:Prodigal:002006;locus_tag=PMNALOAF_00601;product=hypothetical protein
M-adhaesivum_contig_2_1	Prodigal:002006	CDS	96253	97248	.	-	0	ID=PMNALOAF_00602;eC_number=2.7.4.16;Name=thiL;db_xref=COG:COG0611;gene=thiL;inference=ab initio prediction:Prodigal:002006,similar to AA sequence:UniProtKB:P0AGG0;locus_tag=PMNALOAF_00602;product=Thiamine-monophosphate kinase
M-adhaesivum_contig_2_1	Prodigal:002006	CDS	97245	97739	.	-	0	ID=PMNALOAF_00603;Name=nusB;db_xref=COG:COG0781;gene=nusB;inference=ab initio prediction:Prodigal:002006,similar to AA sequence:UniProtKB:P0A780;locus_tag=PMNALOAF_00603;product=Transcription antitermination protein NusB
M-adhaesivum_contig_2_1	Prodigal:002006	CDS	97745	98251	.	-	0	ID=PMNALOAF_00604;eC_number=2.5.1.78;Name=ribH1;db_xref=COG:COG0054;gene=ribH1;inference=ab initio prediction:Prodigal:002006,similar to AA sequence:UniProtKB:Q8YGH2;locus_tag=PMNALOAF_00604;product=6%2C7-dimethyl-8-ribityllumazine synthase 1
M-adhaesivum_contig_2_1	Prodigal:002006	CDS	98415	99059	.	-	0	ID=PMNALOAF_00605;eC_number=2.5.1.9;Name=ribE;gene=ribE;inference=ab initio prediction:Prodigal:002006,similar to AA sequence:UniProtKB:Q2YN92;locus_tag=PMNALOAF_00605;product=Riboflavin synthase
M-adhaesivum_contig_2_1	Prodigal:002006	CDS	99060	100160	.	-	0	ID=PMNALOAF_00606;Name=ribD;db_xref=COG:COG0117;gene=ribD;inference=ab initio prediction:Prodigal:002006,similar to AA sequence:UniProtKB:P25539;locus_tag=PMNALOAF_00606;product=Riboflavin biosynthesis protein RibD
M-adhaesivum_contig_2_1	Prodigal:002006	CDS	100157	100675	.	-	0	ID=PMNALOAF_00607;Name=nrdR;db_xref=COG:COG1327;gene=nrdR;inference=ab initio prediction:Prodigal:002006,similar to AA sequence:UniProtKB:P67318;locus_tag=PMNALOAF_00607;product=Transcriptional repressor NrdR
M-adhaesivum_contig_2_1	Prodigal:002006	CDS	100793	102097	.	-	0	ID=PMNALOAF_00608;eC_number=2.1.2.1;Name=glyA2;gene=glyA2;inference=ab initio prediction:Prodigal:002006,similar to AA sequence:UniProtKB:Q3JGP5;locus_tag=PMNALOAF_00608;product=Serine hydroxymethyltransferase 2
M-adhaesivum_contig_2_1	Prodigal:002006	CDS	102581	103018	.	+	0	ID=PMNALOAF_00609;inference=ab initio prediction:Prodigal:002006;locus_tag=PMNALOAF_00609;product=hypothetical protein
M-adhaesivum_contig_2_1	Prodigal:002006	CDS	103189	104508	.	-	0	ID=PMNALOAF_00610;inference=ab initio prediction:Prodigal:002006;locus_tag=PMNALOAF_00610;product=hypothetical protein
M-adhaesivum_contig_2_1	Prodigal:002006	CDS	105054	105575	.	+	0	ID=PMNALOAF_00611;inference=ab initio prediction:Prodigal:002006;locus_tag=PMNALOAF_00611;product=hypothetical protein
M-adhaesivum_contig_2_1	Prodigal:002006	CDS	105660	106622	.	+	0	ID=PMNALOAF_00612;inference=ab initio prediction:Prodigal:002006;locus_tag=PMNALOAF_00612;product=hypothetical protein
M-adhaesivum_contig_2_1	Prodigal:002006	CDS	106735	109164	.	-	0	ID=PMNALOAF_00613;Name=mrcA;db_xref=COG:COG5009;gene=mrcA;inference=ab initio prediction:Prodigal:002006,similar to AA sequence:UniProtKB:O05131;locus_tag=PMNALOAF_00613;product=Penicillin-binding protein 1A
M-adhaesivum_contig_2_1	Prodigal:002006	CDS	109350	110621	.	-	0	ID=PMNALOAF_00614;eC_number=3.5.1.28;Name=amiC_1;db_xref=COG:COG0860;gene=amiC_1;inference=ab initio prediction:Prodigal:002006,similar to AA sequence:UniProtKB:Q9K0V3;locus_tag=PMNALOAF_00614;product=N-acetylmuramoyl-L-alanine amidase AmiC
M-adhaesivum_contig_2_1	Prodigal:002006	CDS	110747	111247	.	-	0	ID=PMNALOAF_00615;inference=ab initio prediction:Prodigal:002006;locus_tag=PMNALOAF_00615;product=hypothetical protein
M-adhaesivum_contig_2_1	Prodigal:002006	CDS	111894	114968	.	+	0	ID=PMNALOAF_00616;eC_number=3.1.26.12;Name=rne;gene=rne;inference=ab initio prediction:Prodigal:002006,protein motif:HAMAP:MF_00970;locus_tag=PMNALOAF_00616;product=Ribonuclease E
M-adhaesivum_contig_2_1	Prodigal:002006	CDS	115087	115509	.	-	0	ID=PMNALOAF_00617;inference=ab initio prediction:Prodigal:002006;locus_tag=PMNALOAF_00617;product=hypothetical protein
M-adhaesivum_contig_2_1	Prodigal:002006	CDS	115568	116749	.	-	0	ID=PMNALOAF_00618;inference=ab initio prediction:Prodigal:002006;locus_tag=PMNALOAF_00618;product=hypothetical protein
M-adhaesivum_contig_2_1	Prodigal:002006	CDS	116746	118122	.	-	0	ID=PMNALOAF_00619;inference=ab initio prediction:Prodigal:002006;locus_tag=PMNALOAF_00619;product=hypothetical protein
M-adhaesivum_contig_2_1	Prodigal:002006	CDS	118218	119165	.	-	0	ID=PMNALOAF_00620;inference=ab initio prediction:Prodigal:002006;locus_tag=PMNALOAF_00620;product=hypothetical protein
M-adhaesivum_contig_2_1	Prodigal:002006	CDS	119123	120223	.	-	0	ID=PMNALOAF_00621;inference=ab initio prediction:Prodigal:002006;locus_tag=PMNALOAF_00621;product=hypothetical protein
M-adhaesivum_contig_2_1	Prodigal:002006	CDS	120540	122078	.	+	0	ID=PMNALOAF_00622;eC_number=2.7.11.1;Name=kaiC;gene=kaiC;inference=ab initio prediction:Prodigal:002006,similar to AA sequence:UniProtKB:Q6L8J9;locus_tag=PMNALOAF_00622;product=Circadian clock protein kinase KaiC
M-adhaesivum_contig_2_1	Prodigal:002006	CDS	122065	123105	.	+	0	ID=PMNALOAF_00623;inference=ab initio prediction:Prodigal:002006;locus_tag=PMNALOAF_00623;product=hypothetical protein
M-adhaesivum_contig_2_1	Prodigal:002006	CDS	123128	123508	.	-	0	ID=PMNALOAF_00624;inference=ab initio prediction:Prodigal:002006;locus_tag=PMNALOAF_00624;product=hypothetical protein
M-adhaesivum_contig_2_1	Prodigal:002006	CDS	123505	125097	.	-	0	ID=PMNALOAF_00625;inference=ab initio prediction:Prodigal:002006;locus_tag=PMNALOAF_00625;product=hypothetical protein
M-adhaesivum_contig_2_1	Prodigal:002006	CDS	125097	125549	.	-	0	ID=PMNALOAF_00626;inference=ab initio prediction:Prodigal:002006;locus_tag=PMNALOAF_00626;product=hypothetical protein
M-adhaesivum_contig_2_1	Prodigal:002006	CDS	125671	127299	.	-	0	ID=PMNALOAF_00627;eC_number=6.3.4.2;Name=pyrG;db_xref=COG:COG0504;gene=pyrG;inference=ab initio prediction:Prodigal:002006,similar to AA sequence:UniProtKB:P0A7E5;locus_tag=PMNALOAF_00627;product=CTP synthase
M-adhaesivum_contig_2_1	Prodigal:002006	CDS	127504	127938	.	-	0	ID=PMNALOAF_00628;Name=secG;db_xref=COG:COG1314;gene=secG;inference=ab initio prediction:Prodigal:002006,similar to AA sequence:UniProtKB:P0AG99;locus_tag=PMNALOAF_00628;product=Protein-export membrane protein SecG
M-adhaesivum_contig_2_1	Prodigal:002006	CDS	128068	128832	.	-	0	ID=PMNALOAF_00629;eC_number=5.3.1.1;Name=tpiA;db_xref=COG:COG0149;gene=tpiA;inference=ab initio prediction:Prodigal:002006,similar to AA sequence:UniProtKB:Q8L1Z5;locus_tag=PMNALOAF_00629;product=Triosephosphate isomerase
M-adhaesivum_contig_2_1	Prodigal:002006	CDS	129055	130956	.	+	0	ID=PMNALOAF_00630;eC_number=5.2.1.8;Name=prsA;gene=prsA;inference=ab initio prediction:Prodigal:002006,protein motif:HAMAP:MF_01145;locus_tag=PMNALOAF_00630;product=Foldase protein PrsA
M-adhaesivum_contig_2_1	Prodigal:002006	CDS	130964	132487	.	+	0	ID=PMNALOAF_00631;eC_number=4.1.3.27;Name=trpE;db_xref=COG:COG0147;gene=trpE;inference=ab initio prediction:Prodigal:002006,similar to AA sequence:UniProtKB:P20580;locus_tag=PMNALOAF_00631;product=Anthranilate synthase component 1
M-adhaesivum_contig_2_1	Prodigal:002006	CDS	132554	133168	.	+	0	ID=PMNALOAF_00632;eC_number=4.1.3.27;Name=trpG;db_xref=COG:COG0512;gene=trpG;inference=ab initio prediction:Prodigal:002006,similar to AA sequence:UniProtKB:P26922;locus_tag=PMNALOAF_00632;product=Anthranilate synthase component 2
M-adhaesivum_contig_2_1	Prodigal:002006	CDS	133223	134236	.	+	0	ID=PMNALOAF_00633;eC_number=2.4.2.18;Name=trpD;db_xref=COG:COG0547;gene=trpD;inference=ab initio prediction:Prodigal:002006,similar to AA sequence:UniProtKB:A0R048;locus_tag=PMNALOAF_00633;product=Anthranilate phosphoribosyltransferase
M-adhaesivum_contig_2_1	Prodigal:002006	CDS	134247	135083	.	+	0	ID=PMNALOAF_00634;eC_number=4.1.1.48;Name=trpC;gene=trpC;inference=ab initio prediction:Prodigal:002006,similar to AA sequence:UniProtKB:Q2YRR4;locus_tag=PMNALOAF_00634;product=Indole-3-glycerol phosphate synthase
M-adhaesivum_contig_2_1	Prodigal:002006	CDS	135094	135579	.	+	0	ID=PMNALOAF_00635;eC_number=4.6.1.17;Name=moaC;db_xref=COG:COG0315;gene=moaC;inference=ab initio prediction:Prodigal:002006,similar to AA sequence:UniProtKB:P0A738;locus_tag=PMNALOAF_00635;product=Cyclic pyranopterin monophosphate synthase
M-adhaesivum_contig_2_1	Prodigal:002006	CDS	135576	136805	.	+	0	ID=PMNALOAF_00636;eC_number=2.10.1.1;Name=moeA_1;db_xref=COG:COG0303;gene=moeA_1;inference=ab initio prediction:Prodigal:002006,similar to AA sequence:UniProtKB:P12281;locus_tag=PMNALOAF_00636;product=Molybdopterin molybdenumtransferase
M-adhaesivum_contig_2_1	Prodigal:002006	CDS	136951	137292	.	+	0	ID=PMNALOAF_00637;inference=ab initio prediction:Prodigal:002006;locus_tag=PMNALOAF_00637;product=hypothetical protein
M-adhaesivum_contig_2_1	Prodigal:002006	CDS	137319	138164	.	+	0	ID=PMNALOAF_00638;inference=ab initio prediction:Prodigal:002006;locus_tag=PMNALOAF_00638;product=hypothetical protein
M-adhaesivum_contig_2_1	Prodigal:002006	CDS	138235	140238	.	+	0	ID=PMNALOAF_00639;eC_number=4.2.1.135;Name=pglF;db_xref=COG:COG1086;gene=pglF;inference=ab initio prediction:Prodigal:002006,similar to AA sequence:UniProtKB:Q0P9D4;locus_tag=PMNALOAF_00639;product=UDP-N-acetyl-alpha-D-glucosamine C6 dehydratase
M-adhaesivum_contig_2_1	Prodigal:002006	CDS	140312	140647	.	+	0	ID=PMNALOAF_00640;inference=ab initio prediction:Prodigal:002006;locus_tag=PMNALOAF_00640;product=hypothetical protein
M-adhaesivum_contig_2_1	Prodigal:002006	CDS	140702	141628	.	-	0	ID=PMNALOAF_00641;eC_number=5.1.3.20;Name=hldD;gene=hldD;inference=ab initio prediction:Prodigal:002006,protein motif:HAMAP:MF_01601;locus_tag=PMNALOAF_00641;product=ADP-L-glycero-D-manno-heptose-6-epimerase
M-adhaesivum_contig_2_1	Prodigal:002006	CDS	141639	142712	.	-	0	ID=PMNALOAF_00642;eC_number=2.7.8.33;Name=tagO;db_xref=COG:COG0472;gene=tagO;inference=ab initio prediction:Prodigal:002006,similar to AA sequence:UniProtKB:O34753;locus_tag=PMNALOAF_00642;product=putative undecaprenyl-phosphate N-acetylglucosaminyl 1-phosphate transferase
M-adhaesivum_contig_2_1	Prodigal:002006	CDS	142795	144840	.	-	0	ID=PMNALOAF_00643;eC_number=5.4.99.63;Name=ecm;db_xref=COG:COG1884;gene=ecm;inference=ab initio prediction:Prodigal:002006,similar to AA sequence:UniProtKB:Q49115;locus_tag=PMNALOAF_00643;product=Ethylmalonyl-CoA mutase
M-adhaesivum_contig_2_1	Prodigal:002006	CDS	145232	146512	.	+	0	ID=PMNALOAF_00644;eC_number=1.3.1.85;Name=ccr;db_xref=COG:COG0604;gene=ccr;inference=ab initio prediction:Prodigal:002006,similar to AA sequence:UniProtKB:Q3IZ91;locus_tag=PMNALOAF_00644;product=Crotonyl-CoA carboxylase/reductase
M-adhaesivum_contig_2_1	Prodigal:002006	CDS	146537	146707	.	-	0	ID=PMNALOAF_00645;inference=ab initio prediction:Prodigal:002006;locus_tag=PMNALOAF_00645;product=hypothetical protein
M-adhaesivum_contig_2_1	Prodigal:002006	CDS	146851	147453	.	+	0	ID=PMNALOAF_00646;eC_number=4.2.1.33;Name=leuD1;db_xref=COG:COG0066;gene=leuD1;inference=ab initio prediction:Prodigal:002006,similar to AA sequence:UniProtKB:P04787;locus_tag=PMNALOAF_00646;product=3-isopropylmalate dehydratase small subunit 1
M-adhaesivum_contig_2_1	Prodigal:002006	CDS	147591	148781	.	+	0	ID=PMNALOAF_00647;inference=ab initio prediction:Prodigal:002006,similar to AA sequence:ISfinder:TnXax1;locus_tag=PMNALOAF_00647;product=Tn3 family transposase TnXax1
M-adhaesivum_contig_2_1	Prodigal:002006	CDS	148778	149164	.	+	0	ID=PMNALOAF_00648;eC_number=1.-.-.-;Name=rutC_1;db_xref=COG:COG0251;gene=rutC_1;inference=ab initio prediction:Prodigal:002006,similar to AA sequence:UniProtKB:P0AFQ5;locus_tag=PMNALOAF_00648;product=Putative aminoacrylate peracid reductase RutC
M-adhaesivum_contig_2_1	Prodigal:002006	CDS	149428	149883	.	-	0	ID=PMNALOAF_00649;Name=rplS;db_xref=COG:COG0335;gene=rplS;inference=ab initio prediction:Prodigal:002006,similar to AA sequence:UniProtKB:Q6ND68;locus_tag=PMNALOAF_00649;product=50S ribosomal protein L19
M-adhaesivum_contig_2_1	Prodigal:002006	CDS	150157	150723	.	+	0	ID=PMNALOAF_00650;Name=nfuA;gene=nfuA;inference=ab initio prediction:Prodigal:002006,protein motif:HAMAP:MF_01637;locus_tag=PMNALOAF_00650;product=Fe/S biogenesis protein NfuA
M-adhaesivum_contig_2_1	Prodigal:002006	CDS	150878	151555	.	+	0	ID=PMNALOAF_00651;Name=tsaB;db_xref=COG:COG1214;gene=tsaB;inference=ab initio prediction:Prodigal:002006,similar to AA sequence:UniProtKB:Q7CQE0;locus_tag=PMNALOAF_00651;product=tRNA threonylcarbamoyladenosine biosynthesis protein TsaB
M-adhaesivum_contig_2_1	Prodigal:002006	CDS	151552	152073	.	+	0	ID=PMNALOAF_00652;eC_number=2.3.1.189;Name=mshD_1;gene=mshD_1;inference=ab initio prediction:Prodigal:002006,protein motif:HAMAP:MF_01698;locus_tag=PMNALOAF_00652;product=Mycothiol acetyltransferase
M-adhaesivum_contig_2_1	Prodigal:002006	CDS	152090	152971	.	+	0	ID=PMNALOAF_00653;inference=ab initio prediction:Prodigal:002006;locus_tag=PMNALOAF_00653;product=hypothetical protein
M-adhaesivum_contig_2_1	Prodigal:002006	CDS	153034	154392	.	+	0	ID=PMNALOAF_00654;eC_number=2.8.4.3;Name=miaB;db_xref=COG:COG0621;gene=miaB;inference=ab initio prediction:Prodigal:002006,similar to AA sequence:UniProtKB:Q9RCI2;locus_tag=PMNALOAF_00654;product=tRNA-2-methylthio-N(6)-dimethylallyladenosine synthase
M-adhaesivum_contig_2_1	Prodigal:002006	CDS	154438	155544	.	+	0	ID=PMNALOAF_00655;db_xref=COG:COG1702;inference=ab initio prediction:Prodigal:002006,similar to AA sequence:UniProtKB:P9WIA3;locus_tag=PMNALOAF_00655;product=PhoH-like protein
M-adhaesivum_contig_2_1	Prodigal:002006	CDS	155541	156044	.	+	0	ID=PMNALOAF_00656;eC_number=3.1.-.-;Name=ybeY;gene=ybeY;inference=ab initio prediction:Prodigal:002006,protein motif:HAMAP:MF_00009;locus_tag=PMNALOAF_00656;product=Endoribonuclease YbeY
M-adhaesivum_contig_2_1	Prodigal:002006	CDS	156081	157190	.	+	0	ID=PMNALOAF_00657;inference=ab initio prediction:Prodigal:002006;locus_tag=PMNALOAF_00657;product=hypothetical protein
M-adhaesivum_contig_2_1	Prodigal:002006	CDS	157213	158877	.	+	0	ID=PMNALOAF_00658;eC_number=2.3.1.269;Name=lnt;db_xref=COG:COG0815;gene=lnt;inference=ab initio prediction:Prodigal:002006,similar to AA sequence:UniProtKB:Q8FJY4;locus_tag=PMNALOAF_00658;product=Apolipoprotein N-acyltransferase
M-adhaesivum_contig_2_1	Prodigal:002006	CDS	158874	160043	.	+	0	ID=PMNALOAF_00659;Name=yycB;db_xref=COG:COG2807;gene=yycB;inference=ab initio prediction:Prodigal:002006,similar to AA sequence:UniProtKB:P37482;locus_tag=PMNALOAF_00659;product=putative transporter YycB
M-adhaesivum_contig_2_1	Prodigal:002006	CDS	160163	161752	.	-	0	ID=PMNALOAF_00660;eC_number=1.11.1.6;Name=katA;db_xref=COG:COG0753;gene=katA;inference=ab initio prediction:Prodigal:002006,similar to AA sequence:UniProtKB:Q59337;locus_tag=PMNALOAF_00660;product=Catalase
M-adhaesivum_contig_2_1	Prodigal:002006	CDS	161911	162885	.	+	0	ID=PMNALOAF_00661;Name=oxyR_1;gene=oxyR_1;inference=ab initio prediction:Prodigal:002006,similar to AA sequence:UniProtKB:P0ACQ4;locus_tag=PMNALOAF_00661;product=Hydrogen peroxide-inducible genes activator
M-adhaesivum_contig_2_1	Prodigal:002006	CDS	162927	163973	.	+	0	ID=PMNALOAF_00662;inference=ab initio prediction:Prodigal:002006;locus_tag=PMNALOAF_00662;product=hypothetical protein
M-adhaesivum_contig_2_1	Prodigal:002006	CDS	163940	164323	.	+	0	ID=PMNALOAF_00663;eC_number=2.7.1.107;Name=dgkA;db_xref=COG:COG0818;gene=dgkA;inference=ab initio prediction:Prodigal:002006,similar to AA sequence:UniProtKB:P0ABN1;locus_tag=PMNALOAF_00663;product=Diacylglycerol kinase
M-adhaesivum_contig_2_1	Prodigal:002006	CDS	164393	164947	.	+	0	ID=PMNALOAF_00664;inference=ab initio prediction:Prodigal:002006;locus_tag=PMNALOAF_00664;product=hypothetical protein
M-adhaesivum_contig_2_1	Prodigal:002006	CDS	165051	166586	.	+	0	ID=PMNALOAF_00665;eC_number=4.3.1.19;Name=ilvA;db_xref=COG:COG1171;gene=ilvA;inference=ab initio prediction:Prodigal:002006,similar to AA sequence:UniProtKB:P04968;locus_tag=PMNALOAF_00665;product=L-threonine dehydratase biosynthetic IlvA
M-adhaesivum_contig_2_1	Prodigal:002006	CDS	166892	169042	.	+	0	ID=PMNALOAF_00666;inference=ab initio prediction:Prodigal:002006;locus_tag=PMNALOAF_00666;product=hypothetical protein
M-adhaesivum_contig_2_1	Prodigal:002006	CDS	169162	170730	.	-	0	ID=PMNALOAF_00667;eC_number=1.1.3.-;Name=livQ;gene=livQ;inference=ab initio prediction:Prodigal:002006,similar to AA sequence:UniProtKB:Q2MF66;locus_tag=PMNALOAF_00667;product=6'''-hydroxyparomomycin C oxidase
M-adhaesivum_contig_2_1	Prodigal:002006	CDS	170952	171413	.	+	0	ID=PMNALOAF_00668;inference=ab initio prediction:Prodigal:002006;locus_tag=PMNALOAF_00668;product=hypothetical protein
M-adhaesivum_contig_2_1	Prodigal:002006	CDS	171431	171877	.	+	0	ID=PMNALOAF_00669;inference=ab initio prediction:Prodigal:002006;locus_tag=PMNALOAF_00669;product=hypothetical protein
M-adhaesivum_contig_2_1	Prodigal:002006	CDS	171907	172809	.	+	0	ID=PMNALOAF_00670;eC_number=3.1.1.17;Name=gnl_1;gene=gnl_1;inference=ab initio prediction:Prodigal:002006,similar to AA sequence:UniProtKB:Q01578;locus_tag=PMNALOAF_00670;product=Gluconolactonase
M-adhaesivum_contig_2_1	Prodigal:002006	CDS	172806	173750	.	+	0	ID=PMNALOAF_00671;inference=ab initio prediction:Prodigal:002006;locus_tag=PMNALOAF_00671;product=hypothetical protein
M-adhaesivum_contig_2_1	Prodigal:002006	CDS	173906	174784	.	+	0	ID=PMNALOAF_00672;eC_number=2.5.1.145;Name=lgt;db_xref=COG:COG0682;gene=lgt;inference=ab initio prediction:Prodigal:002006,similar to AA sequence:UniProtKB:P60959;locus_tag=PMNALOAF_00672;product=Phosphatidylglycerol--prolipoprotein diacylglyceryl transferase
M-adhaesivum_contig_2_1	Prodigal:002006	CDS	174781	175863	.	+	0	ID=PMNALOAF_00673;inference=ab initio prediction:Prodigal:002006;locus_tag=PMNALOAF_00673;product=hypothetical protein
M-adhaesivum_contig_2_1	Prodigal:002006	CDS	175860	175952	.	-	0	ID=PMNALOAF_00674;inference=ab initio prediction:Prodigal:002006;locus_tag=PMNALOAF_00674;product=hypothetical protein
M-adhaesivum_contig_2_1	Prodigal:002006	CDS	175952	176203	.	-	0	ID=PMNALOAF_00675;inference=ab initio prediction:Prodigal:002006;locus_tag=PMNALOAF_00675;product=hypothetical protein
M-adhaesivum_contig_2_1	Prodigal:002006	CDS	176513	176746	.	+	0	ID=PMNALOAF_00676;inference=ab initio prediction:Prodigal:002006;locus_tag=PMNALOAF_00676;product=hypothetical protein
M-adhaesivum_contig_2_1	Prodigal:002006	CDS	176788	178350	.	+	0	ID=PMNALOAF_00677;Name=ffh;db_xref=COG:COG0541;gene=ffh;inference=ab initio prediction:Prodigal:002006,similar to AA sequence:UniProtKB:P0AGD7;locus_tag=PMNALOAF_00677;product=Signal recognition particle protein
M-adhaesivum_contig_2_1	Prodigal:002006	CDS	178347	178685	.	+	0	ID=PMNALOAF_00678;inference=ab initio prediction:Prodigal:002006;locus_tag=PMNALOAF_00678;product=hypothetical protein
M-adhaesivum_contig_2_1	Prodigal:002006	CDS	178691	179053	.	+	0	ID=PMNALOAF_00679;Name=rpsP;db_xref=COG:COG0228;gene=rpsP;inference=ab initio prediction:Prodigal:002006,similar to AA sequence:UniProtKB:P62236;locus_tag=PMNALOAF_00679;product=30S ribosomal protein S16
M-adhaesivum_contig_2_1	Prodigal:002006	CDS	179065	179757	.	+	0	ID=PMNALOAF_00680;Name=rimM;gene=rimM;inference=ab initio prediction:Prodigal:002006,protein motif:HAMAP:MF_00014;locus_tag=PMNALOAF_00680;product=Ribosome maturation factor RimM
M-adhaesivum_contig_2_1	Prodigal:002006	CDS	179865	181139	.	+	0	ID=PMNALOAF_00681;eC_number=1.4.99.-;Name=dadA;db_xref=COG:COG0665;gene=dadA;inference=ab initio prediction:Prodigal:002006,similar to AA sequence:UniProtKB:P0A6J5;locus_tag=PMNALOAF_00681;product=D-amino acid dehydrogenase
M-adhaesivum_contig_2_1	Prodigal:002006	CDS	181242	182030	.	-	0	ID=PMNALOAF_00682;inference=ab initio prediction:Prodigal:002006;locus_tag=PMNALOAF_00682;product=hypothetical protein
M-adhaesivum_contig_2_1	Prodigal:002006	CDS	182123	182866	.	-	0	ID=PMNALOAF_00683;eC_number=2.1.1.329;Name=MENG;gene=MENG;inference=ab initio prediction:Prodigal:002006,protein motif:HAMAP:MF_01982;locus_tag=PMNALOAF_00683;product=2-phytyl-1%2C4-beta-naphthoquinone methyltransferase%2C chloroplastic
M-adhaesivum_contig_2_1	Prodigal:002006	CDS	182948	183700	.	+	0	ID=PMNALOAF_00684;eC_number=2.1.1.228;Name=trmD;db_xref=COG:COG0336;gene=trmD;inference=ab initio prediction:Prodigal:002006,similar to AA sequence:UniProtKB:Q6G1R9;locus_tag=PMNALOAF_00684;product=tRNA (guanine-N(1)-)-methyltransferase
M-adhaesivum_contig_2_1	Prodigal:002006	CDS	183846	185012	.	+	0	ID=PMNALOAF_00685;eC_number=2.6.1.52;Name=serC;gene=serC;inference=ab initio prediction:Prodigal:002006,protein motif:HAMAP:MF_00160;locus_tag=PMNALOAF_00685;product=Phosphoserine aminotransferase
M-adhaesivum_contig_2_1	Prodigal:002006	CDS	185240	186832	.	+	0	ID=PMNALOAF_00686;eC_number=1.1.1.95;Name=serA;db_xref=COG:COG0111;gene=serA;inference=ab initio prediction:Prodigal:002006,similar to AA sequence:UniProtKB:P9WNX3;locus_tag=PMNALOAF_00686;product=D-3-phosphoglycerate dehydrogenase
M-adhaesivum_contig_2_1	Prodigal:002006	CDS	186979	188076	.	+	0	ID=PMNALOAF_00687;eC_number=5.3.1.23;Name=mtnA;db_xref=COG:COG0182;gene=mtnA;inference=ab initio prediction:Prodigal:002006,similar to AA sequence:UniProtKB:Q2RXI0;locus_tag=PMNALOAF_00687;product=Methylthioribose-1-phosphate isomerase
M-adhaesivum_contig_2_1	Prodigal:002006	CDS	188096	189091	.	-	0	ID=PMNALOAF_00688;inference=ab initio prediction:Prodigal:002006;locus_tag=PMNALOAF_00688;product=hypothetical protein
M-adhaesivum_contig_2_1	Prodigal:002006	CDS	189100	190197	.	-	0	ID=PMNALOAF_00689;Name=ychF;db_xref=COG:COG0012;gene=ychF;inference=ab initio prediction:Prodigal:002006,similar to AA sequence:UniProtKB:P44681;locus_tag=PMNALOAF_00689;product=Ribosome-binding ATPase YchF
M-adhaesivum_contig_2_1	Prodigal:002006	CDS	190210	190659	.	-	0	ID=PMNALOAF_00690;eC_number=3.1.-.-;Name=vapC;gene=vapC;inference=ab initio prediction:Prodigal:002006,protein motif:HAMAP:MF_00265;locus_tag=PMNALOAF_00690;product=tRNA(fMet)-specific endonuclease VapC
M-adhaesivum_contig_2_1	Prodigal:002006	CDS	190649	190882	.	-	0	ID=PMNALOAF_00691;inference=ab initio prediction:Prodigal:002006;locus_tag=PMNALOAF_00691;product=hypothetical protein
M-adhaesivum_contig_2_1	Prodigal:002006	CDS	190929	191552	.	-	0	ID=PMNALOAF_00692;eC_number=3.1.1.29;Name=pth;gene=pth;inference=ab initio prediction:Prodigal:002006,protein motif:HAMAP:MF_00083;locus_tag=PMNALOAF_00692;product=Peptidyl-tRNA hydrolase
M-adhaesivum_contig_2_1	Prodigal:002006	CDS	191656	192342	.	-	0	ID=PMNALOAF_00693;Name=rplY;db_xref=COG:COG1825;gene=rplY;inference=ab initio prediction:Prodigal:002006,similar to AA sequence:UniProtKB:Q6N1P8;locus_tag=PMNALOAF_00693;product=50S ribosomal protein L25
M-adhaesivum_contig_2_1	Prodigal:002006	CDS	192557	193051	.	-	0	ID=PMNALOAF_00694;inference=ab initio prediction:Prodigal:002006;locus_tag=PMNALOAF_00694;product=hypothetical protein
M-adhaesivum_contig_2_1	Prodigal:002006	CDS	193415	193582	.	+	0	ID=PMNALOAF_00695;inference=ab initio prediction:Prodigal:002006;locus_tag=PMNALOAF_00695;product=hypothetical protein
M-adhaesivum_contig_2_1	Prodigal:002006	CDS	193714	194232	.	+	0	ID=PMNALOAF_00696;inference=ab initio prediction:Prodigal:002006;locus_tag=PMNALOAF_00696;product=hypothetical protein
M-adhaesivum_contig_2_1	Prodigal:002006	CDS	194581	195384	.	+	0	ID=PMNALOAF_00697;inference=ab initio prediction:Prodigal:002006;locus_tag=PMNALOAF_00697;product=hypothetical protein
M-adhaesivum_contig_2_1	Prodigal:002006	CDS	195420	196946	.	+	0	ID=PMNALOAF_00698;Name=sctC_1;gene=sctC_1;inference=ab initio prediction:Prodigal:002006,protein motif:HAMAP:MF_02219;locus_tag=PMNALOAF_00698;product=Type 3 secretion system secretin
M-adhaesivum_contig_2_1	Prodigal:002006	CDS	197073	197801	.	+	0	ID=PMNALOAF_00699;inference=ab initio prediction:Prodigal:002006;locus_tag=PMNALOAF_00699;product=hypothetical protein
M-adhaesivum_contig_2_1	Prodigal:002006	CDS	197991	199235	.	+	0	ID=PMNALOAF_00700;inference=ab initio prediction:Prodigal:002006,protein motif:HAMAP:MF_02040;locus_tag=PMNALOAF_00700;product=Iron-sulfur cluster carrier protein
M-adhaesivum_contig_2_1	Prodigal:002006	CDS	199269	200720	.	+	0	ID=PMNALOAF_00701;inference=ab initio prediction:Prodigal:002006;locus_tag=PMNALOAF_00701;product=hypothetical protein
M-adhaesivum_contig_2_1	Prodigal:002006	CDS	200803	201771	.	+	0	ID=PMNALOAF_00702;inference=ab initio prediction:Prodigal:002006;locus_tag=PMNALOAF_00702;product=hypothetical protein
M-adhaesivum_contig_2_1	Prodigal:002006	CDS	201799	202770	.	+	0	ID=PMNALOAF_00703;inference=ab initio prediction:Prodigal:002006;locus_tag=PMNALOAF_00703;product=hypothetical protein
M-adhaesivum_contig_2_1	Prodigal:002006	CDS	203197	203892	.	+	0	ID=PMNALOAF_00704;inference=ab initio prediction:Prodigal:002006,similar to AA sequence:UniProtKB:P0AEC0;locus_tag=PMNALOAF_00704;note=UPF0053 inner membrane protein YoaE;product=hypothetical protein
M-adhaesivum_contig_2_1	Prodigal:002006	CDS	203873	206848	.	+	0	ID=PMNALOAF_00705;eC_number=2.7.13.3;Name=rcsC_4;gene=rcsC_4;inference=ab initio prediction:Prodigal:002006,protein motif:HAMAP:MF_00979;locus_tag=PMNALOAF_00705;product=Sensor histidine kinase RcsC
M-adhaesivum_contig_2_1	Prodigal:002006	CDS	206869	207120	.	-	0	ID=PMNALOAF_00706;inference=ab initio prediction:Prodigal:002006;locus_tag=PMNALOAF_00706;product=hypothetical protein
M-adhaesivum_contig_2_1	Prodigal:002006	CDS	207218	207697	.	-	0	ID=PMNALOAF_00707;Name=rpsI;db_xref=COG:COG0103;gene=rpsI;inference=ab initio prediction:Prodigal:002006,similar to AA sequence:UniProtKB:Q6N650;locus_tag=PMNALOAF_00707;product=30S ribosomal protein S9
M-adhaesivum_contig_2_1	Prodigal:002006	CDS	207700	208173	.	-	0	ID=PMNALOAF_00708;Name=rplM;db_xref=COG:COG0102;gene=rplM;inference=ab initio prediction:Prodigal:002006,similar to AA sequence:UniProtKB:Q6N651;locus_tag=PMNALOAF_00708;product=50S ribosomal protein L13
M-adhaesivum_contig_2_1	Prodigal:002006	CDS	208579	209010	.	-	0	ID=PMNALOAF_00709;inference=ab initio prediction:Prodigal:002006;locus_tag=PMNALOAF_00709;product=hypothetical protein
M-adhaesivum_contig_2_1	Prodigal:002006	CDS	209052	209471	.	+	0	ID=PMNALOAF_00710;Name=yccU;db_xref=COG:COG1832;gene=yccU;inference=ab initio prediction:Prodigal:002006,similar to AA sequence:UniProtKB:P75874;locus_tag=PMNALOAF_00710;product=putative protein YccU
M-adhaesivum_contig_2_1	Prodigal:002006	CDS	209461	210885	.	-	0	ID=PMNALOAF_00711;inference=ab initio prediction:Prodigal:002006;locus_tag=PMNALOAF_00711;product=hypothetical protein
M-adhaesivum_contig_2_1	Prodigal:002006	CDS	211132	212415	.	-	0	ID=PMNALOAF_00712;Name=yhjE_2;gene=yhjE_2;inference=ab initio prediction:Prodigal:002006,similar to AA sequence:UniProtKB:P37643;locus_tag=PMNALOAF_00712;product=Inner membrane metabolite transport protein YhjE
M-adhaesivum_contig_2_1	Prodigal:002006	CDS	212537	213403	.	-	0	ID=PMNALOAF_00713;eC_number=1.1.1.373;Name=yihU;db_xref=COG:COG2084;gene=yihU;inference=ab initio prediction:Prodigal:002006,similar to AA sequence:UniProtKB:P0A9V8;locus_tag=PMNALOAF_00713;product=3-sulfolactaldehyde reductase
M-adhaesivum_contig_2_1	Prodigal:002006	CDS	213831	215495	.	+	0	ID=PMNALOAF_00714;inference=ab initio prediction:Prodigal:002006;locus_tag=PMNALOAF_00714;product=hypothetical protein
M-adhaesivum_contig_2_1	Prodigal:002006	CDS	215633	216547	.	+	0	ID=PMNALOAF_00715;Name=gltC_1;gene=gltC_1;inference=ab initio prediction:Prodigal:002006,similar to AA sequence:UniProtKB:P20668;locus_tag=PMNALOAF_00715;product=HTH-type transcriptional regulator GltC
M-adhaesivum_contig_2_1	Prodigal:002006	CDS	216646	217863	.	+	0	ID=PMNALOAF_00716;eC_number=2.8.3.22;Name=smtB;db_xref=COG:COG1804;gene=smtB;inference=ab initio prediction:Prodigal:002006,similar to AA sequence:UniProtKB:Q1KLK0;locus_tag=PMNALOAF_00716;product=Succinyl-CoA--L-malate CoA-transferase beta subunit
M-adhaesivum_contig_2_1	Prodigal:002006	CDS	217860	218780	.	+	0	ID=PMNALOAF_00717;eC_number=4.1.3.4;Name=yngG;db_xref=COG:COG0119;gene=yngG;inference=ab initio prediction:Prodigal:002006,similar to AA sequence:UniProtKB:O34873;locus_tag=PMNALOAF_00717;product=Hydroxymethylglutaryl-CoA lyase YngG
M-adhaesivum_contig_2_1	Prodigal:002006	CDS	218934	220256	.	+	0	ID=PMNALOAF_00718;Name=ttuB_1;gene=ttuB_1;inference=ab initio prediction:Prodigal:002006,similar to AA sequence:UniProtKB:P70786;locus_tag=PMNALOAF_00718;product=Putative tartrate transporter
M-adhaesivum_contig_2_1	Prodigal:002006	CDS	220340	222292	.	+	0	ID=PMNALOAF_00719;eC_number=4.2.1.33;Name=leuC_1;gene=leuC_1;inference=ab initio prediction:Prodigal:002006,protein motif:HAMAP:MF_01027;locus_tag=PMNALOAF_00719;product=3-isopropylmalate dehydratase large subunit
M-adhaesivum_contig_2_1	Prodigal:002006	CDS	222292	222396	.	+	0	ID=PMNALOAF_00720;inference=ab initio prediction:Prodigal:002006;locus_tag=PMNALOAF_00720;product=hypothetical protein
M-adhaesivum_contig_2_1	Prodigal:002006	CDS	222440	223225	.	+	0	ID=PMNALOAF_00721;inference=ab initio prediction:Prodigal:002006;locus_tag=PMNALOAF_00721;product=hypothetical protein
M-adhaesivum_contig_2_1	Prodigal:002006	CDS	223436	223858	.	+	0	ID=PMNALOAF_00722;Name=clpS;gene=clpS;inference=ab initio prediction:Prodigal:002006,protein motif:HAMAP:MF_00302;locus_tag=PMNALOAF_00722;product=ATP-dependent Clp protease adapter protein ClpS
M-adhaesivum_contig_2_1	Prodigal:002006	CDS	223883	226342	.	+	0	ID=PMNALOAF_00723;Name=clpA;db_xref=COG:COG0542;gene=clpA;inference=ab initio prediction:Prodigal:002006,similar to AA sequence:UniProtKB:P0ABH9;locus_tag=PMNALOAF_00723;product=ATP-dependent Clp protease ATP-binding subunit ClpA
M-adhaesivum_contig_2_1	Prodigal:002006	CDS	226527	226784	.	+	0	ID=PMNALOAF_00724;inference=ab initio prediction:Prodigal:002006;locus_tag=PMNALOAF_00724;product=hypothetical protein
M-adhaesivum_contig_2_1	Prodigal:002006	CDS	226819	227793	.	-	0	ID=PMNALOAF_00725;eC_number=2.1.1.44;Name=egtD;db_xref=COG:COG4301;gene=egtD;inference=ab initio prediction:Prodigal:002006,similar to AA sequence:UniProtKB:A0R5M8;locus_tag=PMNALOAF_00725;product=Histidine N-alpha-methyltransferase
M-adhaesivum_contig_2_1	Prodigal:002006	CDS	227818	229089	.	-	0	ID=PMNALOAF_00726;eC_number=1.14.99.50;Name=egtB;db_xref=COG:COG1262;gene=egtB;inference=ab initio prediction:Prodigal:002006,similar to AA sequence:UniProtKB:O69671;locus_tag=PMNALOAF_00726;product=Hercynine oxygenase
M-adhaesivum_contig_2_1	Prodigal:002006	CDS	229291	230151	.	+	0	ID=PMNALOAF_00727;eC_number=5.1.1.3;Name=murI;db_xref=COG:COG0796;gene=murI;inference=ab initio prediction:Prodigal:002006,similar to AA sequence:UniProtKB:P22634;locus_tag=PMNALOAF_00727;product=Glutamate racemase
M-adhaesivum_contig_2_1	Prodigal:002006	CDS	230392	231009	.	+	0	ID=PMNALOAF_00728;Name=rpsD;db_xref=COG:COG0522;gene=rpsD;inference=ab initio prediction:Prodigal:002006,similar to AA sequence:UniProtKB:Q6N9G0;locus_tag=PMNALOAF_00728;product=30S ribosomal protein S4
M-adhaesivum_contig_2_1	Prodigal:002006	CDS	231107	231358	.	-	0	ID=PMNALOAF_00729;inference=ab initio prediction:Prodigal:002006;locus_tag=PMNALOAF_00729;product=hypothetical protein
M-adhaesivum_contig_2_1	Prodigal:002006	CDS	231537	232286	.	-	0	ID=PMNALOAF_00730;inference=ab initio prediction:Prodigal:002006;locus_tag=PMNALOAF_00730;product=hypothetical protein
M-adhaesivum_contig_2_1	Prodigal:002006	CDS	232614	233144	.	+	0	ID=PMNALOAF_00731;Name=rssB;gene=rssB;inference=ab initio prediction:Prodigal:002006,protein motif:HAMAP:MF_00958;locus_tag=PMNALOAF_00731;product=Regulator of RpoS
M-adhaesivum_contig_2_1	Prodigal:002006	CDS	233313	234401	.	+	0	ID=PMNALOAF_00732;eC_number=3.6.1.11;Name=ppx;db_xref=COG:COG0248;gene=ppx;inference=ab initio prediction:Prodigal:002006,similar to AA sequence:UniProtKB:P0AFL6;locus_tag=PMNALOAF_00732;product=Exopolyphosphatase
M-adhaesivum_contig_2_1	Prodigal:002006	CDS	234398	235105	.	+	0	ID=PMNALOAF_00733;eC_number=2.1.1.166;Name=rlmE;db_xref=COG:COG0293;gene=rlmE;inference=ab initio prediction:Prodigal:002006,similar to AA sequence:UniProtKB:P0C0R7;locus_tag=PMNALOAF_00733;product=Ribosomal RNA large subunit methyltransferase E
M-adhaesivum_contig_2_1	Prodigal:002006	CDS	235298	235807	.	+	0	ID=PMNALOAF_00734;eC_number=1.8.4.11;Name=msrA_1;db_xref=COG:COG0225;gene=msrA_1;inference=ab initio prediction:Prodigal:002006,similar to AA sequence:UniProtKB:P9WJM5;locus_tag=PMNALOAF_00734;product=Peptide methionine sulfoxide reductase MsrA
M-adhaesivum_contig_2_1	Prodigal:002006	CDS	235934	237199	.	-	0	ID=PMNALOAF_00735;eC_number=3.5.1.87;Name=hyuC;db_xref=COG:COG0624;gene=hyuC;inference=ab initio prediction:Prodigal:002006,similar to AA sequence:UniProtKB:Q6DTN4;locus_tag=PMNALOAF_00735;product=N-carbamoyl-L-amino-acid hydrolase
M-adhaesivum_contig_2_1	Prodigal:002006	CDS	237270	238298	.	-	0	ID=PMNALOAF_00736;Name=oppD;db_xref=COG:COG0444;gene=oppD;inference=ab initio prediction:Prodigal:002006,similar to AA sequence:UniProtKB:P24136;locus_tag=PMNALOAF_00736;product=Oligopeptide transport ATP-binding protein OppD
M-adhaesivum_contig_2_1	Prodigal:002006	CDS	238295	239356	.	-	0	ID=PMNALOAF_00737;eC_number=7.6.2.8;Name=btuD_1;gene=btuD_1;inference=ab initio prediction:Prodigal:002006,protein motif:HAMAP:MF_01005;locus_tag=PMNALOAF_00737;product=Vitamin B12 import ATP-binding protein BtuD
M-adhaesivum_contig_2_1	Prodigal:002006	CDS	239353	240285	.	-	0	ID=PMNALOAF_00738;Name=gsiD;db_xref=COG:COG1173;gene=gsiD;inference=ab initio prediction:Prodigal:002006,similar to AA sequence:UniProtKB:P75799;locus_tag=PMNALOAF_00738;product=Glutathione transport system permease protein GsiD
M-adhaesivum_contig_2_1	Prodigal:002006	CDS	240285	241238	.	-	0	ID=PMNALOAF_00739;Name=gsiC;db_xref=COG:COG0601;gene=gsiC;inference=ab initio prediction:Prodigal:002006,similar to AA sequence:UniProtKB:P75798;locus_tag=PMNALOAF_00739;product=Glutathione transport system permease protein GsiC
M-adhaesivum_contig_2_1	Prodigal:002006	CDS	241294	242940	.	-	0	ID=PMNALOAF_00740;Name=hbpA;db_xref=COG:COG0747;gene=hbpA;inference=ab initio prediction:Prodigal:002006,similar to AA sequence:UniProtKB:P33950;locus_tag=PMNALOAF_00740;product=Heme-binding protein A
M-adhaesivum_contig_2_1	Prodigal:002006	CDS	243455	244933	.	+	0	ID=PMNALOAF_00741;eC_number=2.7.7.-;Name=selO_1;db_xref=COG:COG0397;gene=selO_1;inference=ab initio prediction:Prodigal:002006,similar to AA sequence:UniProtKB:P77649;locus_tag=PMNALOAF_00741;product=Protein adenylyltransferase SelO
M-adhaesivum_contig_2_1	Prodigal:002006	CDS	245456	246100	.	+	0	ID=PMNALOAF_00742;Name=cecR;db_xref=COG:COG1309;gene=cecR;inference=ab initio prediction:Prodigal:002006,similar to AA sequence:UniProtKB:P0ACU0;locus_tag=PMNALOAF_00742;product=HTH-type transcriptional dual regulator CecR
M-adhaesivum_contig_2_1	Prodigal:002006	CDS	246164	246631	.	-	0	ID=PMNALOAF_00743;inference=ab initio prediction:Prodigal:002006;locus_tag=PMNALOAF_00743;product=hypothetical protein
M-adhaesivum_contig_2_1	Prodigal:002006	CDS	247171	247710	.	-	0	ID=PMNALOAF_00744;inference=ab initio prediction:Prodigal:002006;locus_tag=PMNALOAF_00744;product=hypothetical protein
M-adhaesivum_contig_2_1	Prodigal:002006	CDS	247854	248240	.	-	0	ID=PMNALOAF_00745;inference=ab initio prediction:Prodigal:002006;locus_tag=PMNALOAF_00745;product=hypothetical protein
M-adhaesivum_contig_2_1	Prodigal:002006	CDS	248355	249971	.	-	0	ID=PMNALOAF_00746;Name=ttgC;db_xref=COG:COG1538;gene=ttgC;inference=ab initio prediction:Prodigal:002006,similar to AA sequence:UniProtKB:Q88N32;locus_tag=PMNALOAF_00746;product=putative efflux pump outer membrane protein TtgC
M-adhaesivum_contig_2_1	Prodigal:002006	CDS	249973	251538	.	-	0	ID=PMNALOAF_00747;Name=emrB_1;gene=emrB_1;inference=ab initio prediction:Prodigal:002006,similar to AA sequence:UniProtKB:P0AEJ0;locus_tag=PMNALOAF_00747;product=Multidrug export protein EmrB
M-adhaesivum_contig_2_1	Prodigal:002006	CDS	251535	252536	.	-	0	ID=PMNALOAF_00748;Name=emrA_1;gene=emrA_1;inference=ab initio prediction:Prodigal:002006,similar to AA sequence:UniProtKB:P0DPR6;locus_tag=PMNALOAF_00748;product=Colistin resistance protein EmrA
M-adhaesivum_contig_2_1	Prodigal:002006	CDS	253058	253738	.	+	0	ID=PMNALOAF_00749;inference=ab initio prediction:Prodigal:002006;locus_tag=PMNALOAF_00749;product=hypothetical protein
M-adhaesivum_contig_2_1	Prodigal:002006	CDS	253911	254156	.	-	0	ID=PMNALOAF_00750;inference=ab initio prediction:Prodigal:002006,similar to AA sequence:ISfinder:ISMex5;locus_tag=PMNALOAF_00750;product=IS3 family transposase ISMex5
M-adhaesivum_contig_2_1	Prodigal:002006	CDS	254506	255201	.	+	0	ID=PMNALOAF_00751;eC_number=5.1.1.1;Name=alr_1;db_xref=COG:COG0787;gene=alr_1;inference=ab initio prediction:Prodigal:002006,similar to AA sequence:UniProtKB:Q9HUN4;locus_tag=PMNALOAF_00751;product=Alanine racemase%2C biosynthetic
M-adhaesivum_contig_2_1	Prodigal:002006	CDS	255315	256574	.	+	0	ID=PMNALOAF_00752;eC_number=1.4.99.-;Name=dadA1;db_xref=COG:COG0665;gene=dadA1;inference=ab initio prediction:Prodigal:002006,similar to AA sequence:UniProtKB:Q9HTQ0;locus_tag=PMNALOAF_00752;product=D-amino acid dehydrogenase 1
M-adhaesivum_contig_2_1	Prodigal:002006	CDS	256973	257464	.	+	0	ID=PMNALOAF_00753;inference=ab initio prediction:Prodigal:002006;locus_tag=PMNALOAF_00753;product=hypothetical protein
M-adhaesivum_contig_2_1	Prodigal:002006	CDS	257566	258357	.	-	0	ID=PMNALOAF_00754;inference=ab initio prediction:Prodigal:002006;locus_tag=PMNALOAF_00754;product=hypothetical protein
M-adhaesivum_contig_2_1	Prodigal:002006	CDS	258870	259436	.	+	0	ID=PMNALOAF_00755;eC_number=6.4.1.8;Name=apc3;db_xref=COG:COG0145;gene=apc3;inference=ab initio prediction:Prodigal:002006,similar to AA sequence:UniProtKB:Q5P5G4;locus_tag=PMNALOAF_00755;product=Acetophenone carboxylase gamma subunit
M-adhaesivum_contig_3_1	Prodigal:002006	CDS	85	546	.	-	0	ID=PMNALOAF_00756;inference=ab initio prediction:Prodigal:002006;locus_tag=PMNALOAF_00756;product=hypothetical protein
M-adhaesivum_contig_3_1	Prodigal:002006	CDS	674	1117	.	-	0	ID=PMNALOAF_00757;inference=ab initio prediction:Prodigal:002006;locus_tag=PMNALOAF_00757;product=hypothetical protein
M-adhaesivum_contig_3_1	Prodigal:002006	CDS	1212	1799	.	+	0	ID=PMNALOAF_00758;inference=ab initio prediction:Prodigal:002006;locus_tag=PMNALOAF_00758;product=hypothetical protein
M-adhaesivum_contig_3_1	Prodigal:002006	CDS	1884	2252	.	-	0	ID=PMNALOAF_00759;inference=ab initio prediction:Prodigal:002006;locus_tag=PMNALOAF_00759;product=hypothetical protein
M-adhaesivum_contig_3_1	Prodigal:002006	CDS	2822	3682	.	+	0	ID=PMNALOAF_00760;inference=ab initio prediction:Prodigal:002006;locus_tag=PMNALOAF_00760;product=hypothetical protein
M-adhaesivum_contig_3_1	Prodigal:002006	CDS	3899	4756	.	-	0	ID=PMNALOAF_00761;inference=ab initio prediction:Prodigal:002006;locus_tag=PMNALOAF_00761;product=hypothetical protein
M-adhaesivum_contig_3_1	Prodigal:002006	CDS	4853	7528	.	-	0	ID=PMNALOAF_00762;eC_number=7.2.2.10;inference=ab initio prediction:Prodigal:002006,similar to AA sequence:UniProtKB:Q73E41;locus_tag=PMNALOAF_00762;product=Calcium-transporting ATPase 1
M-adhaesivum_contig_3_1	Prodigal:002006	CDS	7883	9262	.	+	0	ID=PMNALOAF_00763;inference=ab initio prediction:Prodigal:002006;locus_tag=PMNALOAF_00763;product=hypothetical protein
M-adhaesivum_contig_3_1	Prodigal:002006	CDS	9288	9659	.	+	0	ID=PMNALOAF_00764;inference=ab initio prediction:Prodigal:002006;locus_tag=PMNALOAF_00764;product=hypothetical protein
M-adhaesivum_contig_3_1	Prodigal:002006	CDS	9711	10184	.	+	0	ID=PMNALOAF_00765;inference=ab initio prediction:Prodigal:002006;locus_tag=PMNALOAF_00765;product=hypothetical protein
M-adhaesivum_contig_3_1	Prodigal:002006	CDS	10181	10429	.	+	0	ID=PMNALOAF_00766;inference=ab initio prediction:Prodigal:002006;locus_tag=PMNALOAF_00766;product=hypothetical protein
M-adhaesivum_contig_3_1	Prodigal:002006	CDS	11233	11433	.	-	0	ID=PMNALOAF_00767;inference=ab initio prediction:Prodigal:002006;locus_tag=PMNALOAF_00767;product=hypothetical protein
M-adhaesivum_contig_3_1	Prodigal:002006	CDS	11740	12276	.	+	0	ID=PMNALOAF_00768;inference=ab initio prediction:Prodigal:002006;locus_tag=PMNALOAF_00768;product=hypothetical protein
M-adhaesivum_contig_3_1	Prodigal:002006	CDS	12760	13407	.	-	0	ID=PMNALOAF_00769;inference=ab initio prediction:Prodigal:002006;locus_tag=PMNALOAF_00769;product=hypothetical protein
M-adhaesivum_contig_3_1	Prodigal:002006	CDS	13404	14465	.	-	0	ID=PMNALOAF_00770;inference=ab initio prediction:Prodigal:002006;locus_tag=PMNALOAF_00770;product=hypothetical protein
M-adhaesivum_contig_3_1	Prodigal:002006	CDS	14764	15096	.	-	0	ID=PMNALOAF_00771;inference=ab initio prediction:Prodigal:002006;locus_tag=PMNALOAF_00771;product=hypothetical protein
M-adhaesivum_contig_3_1	Prodigal:002006	CDS	15910	16362	.	+	0	ID=PMNALOAF_00772;inference=ab initio prediction:Prodigal:002006;locus_tag=PMNALOAF_00772;product=hypothetical protein
M-adhaesivum_contig_3_1	Prodigal:002006	CDS	16532	17176	.	-	0	ID=PMNALOAF_00773;eC_number=5.4.2.11;Name=gpmA_3;db_xref=COG:COG0588;gene=gpmA_3;inference=ab initio prediction:Prodigal:002006,similar to AA sequence:UniProtKB:P62707;locus_tag=PMNALOAF_00773;product=2%2C3-bisphosphoglycerate-dependent phosphoglycerate mutase
M-adhaesivum_contig_3_1	Prodigal:002006	CDS	17445	17654	.	+	0	ID=PMNALOAF_00774;inference=ab initio prediction:Prodigal:002006;locus_tag=PMNALOAF_00774;product=hypothetical protein
M-adhaesivum_contig_3_1	Prodigal:002006	CDS	17716	18513	.	-	0	ID=PMNALOAF_00775;inference=ab initio prediction:Prodigal:002006;locus_tag=PMNALOAF_00775;product=hypothetical protein
M-adhaesivum_contig_3_1	Prodigal:002006	CDS	18914	19333	.	+	0	ID=PMNALOAF_00776;Name=hrp1;db_xref=COG:COG0517;gene=hrp1;inference=ab initio prediction:Prodigal:002006,similar to AA sequence:UniProtKB:P9WJA3;locus_tag=PMNALOAF_00776;product=Hypoxic response protein 1
M-adhaesivum_contig_3_1	Prodigal:002006	CDS	19617	19862	.	+	0	ID=PMNALOAF_00777;inference=ab initio prediction:Prodigal:002006;locus_tag=PMNALOAF_00777;product=hypothetical protein
M-adhaesivum_contig_3_1	Aragorn:001002	tRNA	20007	20080	.	-	.	ID=PMNALOAF_00778;inference=COORDINATES:profile:Aragorn:001002;locus_tag=PMNALOAF_00778;product=tRNA-Gly(tcc)
M-adhaesivum_contig_3_1	Aragorn:001002	tRNA	20150	20233	.	-	.	ID=PMNALOAF_00779;inference=COORDINATES:profile:Aragorn:001002;locus_tag=PMNALOAF_00779;product=tRNA-Tyr(gta)
M-adhaesivum_contig_3_1	Prodigal:002006	CDS	20360	22156	.	-	0	ID=PMNALOAF_00780;eC_number=3.1.-.-;Name=recJ;db_xref=COG:COG0608;gene=recJ;inference=ab initio prediction:Prodigal:002006,similar to AA sequence:UniProtKB:P21893;locus_tag=PMNALOAF_00780;product=Single-stranded-DNA-specific exonuclease RecJ
M-adhaesivum_contig_3_1	Prodigal:002006	CDS	22283	23683	.	-	0	ID=PMNALOAF_00781;eC_number=7.1.1.1;Name=pntB;db_xref=COG:COG1282;gene=pntB;inference=ab initio prediction:Prodigal:002006,similar to AA sequence:UniProtKB:P0C188;locus_tag=PMNALOAF_00781;product=NAD(P) transhydrogenase subunit beta
M-adhaesivum_contig_3_1	Prodigal:002006	CDS	23687	24136	.	-	0	ID=PMNALOAF_00782;inference=ab initio prediction:Prodigal:002006;locus_tag=PMNALOAF_00782;product=hypothetical protein
M-adhaesivum_contig_3_1	Prodigal:002006	CDS	24154	25293	.	-	0	ID=PMNALOAF_00783;eC_number=7.1.1.1;Name=pntAA;db_xref=COG:COG3288;gene=pntAA;inference=ab initio prediction:Prodigal:002006,similar to AA sequence:UniProtKB:Q2RSB2;locus_tag=PMNALOAF_00783;product=NAD(P) transhydrogenase subunit alpha part 1
M-adhaesivum_contig_3_1	Prodigal:002006	CDS	25411	25704	.	-	0	ID=PMNALOAF_00784;inference=ab initio prediction:Prodigal:002006;locus_tag=PMNALOAF_00784;product=hypothetical protein
M-adhaesivum_contig_3_1	Prodigal:002006	CDS	25848	27212	.	-	0	ID=PMNALOAF_00785;eC_number=2.7.-.-;Name=ubiB_1;gene=ubiB_1;inference=ab initio prediction:Prodigal:002006,protein motif:HAMAP:MF_00414;locus_tag=PMNALOAF_00785;product=protein kinase UbiB
M-adhaesivum_contig_3_1	Prodigal:002006	CDS	27343	27693	.	-	0	ID=PMNALOAF_00786;inference=ab initio prediction:Prodigal:002006;locus_tag=PMNALOAF_00786;product=hypothetical protein
M-adhaesivum_contig_3_1	Prodigal:002006	CDS	27726	27950	.	-	0	ID=PMNALOAF_00787;inference=ab initio prediction:Prodigal:002006;locus_tag=PMNALOAF_00787;product=hypothetical protein
M-adhaesivum_contig_3_1	Prodigal:002006	CDS	28011	29885	.	-	0	ID=PMNALOAF_00788;eC_number=3.4.24.-;Name=pepF1;gene=pepF1;inference=ab initio prediction:Prodigal:002006,similar to AA sequence:UniProtKB:P54124;locus_tag=PMNALOAF_00788;product=Oligoendopeptidase F%2C plasmid
M-adhaesivum_contig_3_1	Prodigal:002006	CDS	30158	31648	.	+	0	ID=PMNALOAF_00789;Name=zraR;db_xref=COG:COG2204;gene=zraR;inference=ab initio prediction:Prodigal:002006,similar to AA sequence:UniProtKB:P25852;locus_tag=PMNALOAF_00789;product=Transcriptional regulatory protein ZraR
M-adhaesivum_contig_3_1	Prodigal:002006	CDS	31762	33795	.	+	0	ID=PMNALOAF_00790;inference=ab initio prediction:Prodigal:002006;locus_tag=PMNALOAF_00790;product=hypothetical protein
M-adhaesivum_contig_3_1	Prodigal:002006	CDS	34059	35582	.	+	0	ID=PMNALOAF_00791;inference=ab initio prediction:Prodigal:002006;locus_tag=PMNALOAF_00791;product=hypothetical protein
M-adhaesivum_contig_3_1	Prodigal:002006	CDS	35707	35973	.	-	0	ID=PMNALOAF_00792;inference=ab initio prediction:Prodigal:002006,similar to AA sequence:UniProtKB:B8H4R9;locus_tag=PMNALOAF_00792;note=UPF0335 protein CCNA_03428;product=hypothetical protein
M-adhaesivum_contig_3_1	Prodigal:002006	CDS	36139	36480	.	-	0	ID=PMNALOAF_00793;inference=ab initio prediction:Prodigal:002006;locus_tag=PMNALOAF_00793;product=hypothetical protein
M-adhaesivum_contig_3_1	Prodigal:002006	CDS	36698	36970	.	+	0	ID=PMNALOAF_00794;inference=ab initio prediction:Prodigal:002006;locus_tag=PMNALOAF_00794;product=hypothetical protein
M-adhaesivum_contig_3_1	Prodigal:002006	CDS	37050	37787	.	-	0	ID=PMNALOAF_00795;inference=ab initio prediction:Prodigal:002006;locus_tag=PMNALOAF_00795;product=hypothetical protein
M-adhaesivum_contig_3_1	Prodigal:002006	CDS	38029	39336	.	+	0	ID=PMNALOAF_00796;eC_number=1.1.1.81;Name=ttuD;gene=ttuD;inference=ab initio prediction:Prodigal:002006,similar to AA sequence:UniProtKB:Q44472;locus_tag=PMNALOAF_00796;product=Putative hydroxypyruvate reductase
M-adhaesivum_contig_3_1	Prodigal:002006	CDS	39599	40000	.	+	0	ID=PMNALOAF_00797;inference=ab initio prediction:Prodigal:002006;locus_tag=PMNALOAF_00797;product=hypothetical protein
M-adhaesivum_contig_3_1	Prodigal:002006	CDS	40077	40439	.	-	0	ID=PMNALOAF_00798;inference=ab initio prediction:Prodigal:002006;locus_tag=PMNALOAF_00798;product=hypothetical protein
M-adhaesivum_contig_3_1	Prodigal:002006	CDS	40815	42299	.	-	0	ID=PMNALOAF_00799;Name=bdlA_1;db_xref=COG:COG0840;gene=bdlA_1;inference=ab initio prediction:Prodigal:002006,similar to AA sequence:UniProtKB:Q9I3S1;locus_tag=PMNALOAF_00799;product=Biofilm dispersion protein BdlA
M-adhaesivum_contig_3_1	Prodigal:002006	CDS	42720	44168	.	+	0	ID=PMNALOAF_00800;eC_number=2.7.1.40;Name=ttuE;gene=ttuE;inference=ab initio prediction:Prodigal:002006,similar to AA sequence:UniProtKB:Q44473;locus_tag=PMNALOAF_00800;product=Pyruvate kinase
M-adhaesivum_contig_3_1	Prodigal:002006	CDS	44172	45170	.	-	0	ID=PMNALOAF_00801;eC_number=3.7.1.14;Name=mhpC;gene=mhpC;inference=ab initio prediction:Prodigal:002006,similar to AA sequence:UniProtKB:Q8KZP5;locus_tag=PMNALOAF_00801;product=2-hydroxy-6-oxononadienedioate/2-hydroxy-6-oxononatrienedioate hydrolase
M-adhaesivum_contig_3_1	Prodigal:002006	CDS	45177	45761	.	-	0	ID=PMNALOAF_00802;inference=ab initio prediction:Prodigal:002006;locus_tag=PMNALOAF_00802;product=hypothetical protein
M-adhaesivum_contig_3_1	Prodigal:002006	CDS	45882	46007	.	-	0	ID=PMNALOAF_00803;Name=rpmJ;db_xref=COG:COG0257;gene=rpmJ;inference=ab initio prediction:Prodigal:002006,similar to AA sequence:UniProtKB:Q6N253;locus_tag=PMNALOAF_00803;product=50S ribosomal protein L36
M-adhaesivum_contig_3_1	Prodigal:002006	CDS	46379	47500	.	-	0	ID=PMNALOAF_00804;Name=pufC;gene=pufC;inference=ab initio prediction:Prodigal:002006,similar to AA sequence:UniProtKB:D2Z0P5;locus_tag=PMNALOAF_00804;product=Photosynthetic reaction center cytochrome c subunit
M-adhaesivum_contig_3_1	Prodigal:002006	CDS	47497	48477	.	-	0	ID=PMNALOAF_00805;Name=pufM;gene=pufM;inference=ab initio prediction:Prodigal:002006,similar to AA sequence:UniProtKB:P10718;locus_tag=PMNALOAF_00805;product=Reaction center protein M chain
M-adhaesivum_contig_3_1	Prodigal:002006	CDS	48494	49318	.	-	0	ID=PMNALOAF_00806;Name=pufL;gene=pufL;inference=ab initio prediction:Prodigal:002006,similar to AA sequence:UniProtKB:P10717;locus_tag=PMNALOAF_00806;product=Reaction center protein L chain
M-adhaesivum_contig_3_1	Prodigal:002006	CDS	49431	49619	.	-	0	ID=PMNALOAF_00807;inference=ab initio prediction:Prodigal:002006,similar to AA sequence:UniProtKB:P80259;locus_tag=PMNALOAF_00807;product=Light-harvesting protein B-880 alpha chain
M-adhaesivum_contig_3_1	Prodigal:002006	CDS	49633	49854	.	-	0	ID=PMNALOAF_00808;inference=ab initio prediction:Prodigal:002006;locus_tag=PMNALOAF_00808;product=hypothetical protein
M-adhaesivum_contig_3_1	Prodigal:002006	CDS	50038	50379	.	-	0	ID=PMNALOAF_00809;inference=ab initio prediction:Prodigal:002006;locus_tag=PMNALOAF_00809;product=hypothetical protein
M-adhaesivum_contig_3_1	Prodigal:002006	CDS	50376	51842	.	-	0	ID=PMNALOAF_00810;eC_number=1.3.7.15;Name=bchZ;db_xref=COG:COG2710;gene=bchZ;inference=ab initio prediction:Prodigal:002006,similar to AA sequence:UniProtKB:P26179;locus_tag=PMNALOAF_00810;product=Chlorophyllide reductase subunit Z
M-adhaesivum_contig_3_1	Prodigal:002006	CDS	51842	53437	.	-	0	ID=PMNALOAF_00811;eC_number=1.3.7.15;Name=bchY;gene=bchY;inference=ab initio prediction:Prodigal:002006,similar to AA sequence:UniProtKB:P26178;locus_tag=PMNALOAF_00811;product=Chlorophyllide reductase 52.5 kDa chain
M-adhaesivum_contig_3_1	Prodigal:002006	CDS	53443	54444	.	-	0	ID=PMNALOAF_00812;eC_number=1.3.7.15;Name=bchX;db_xref=COG:COG1348;gene=bchX;inference=ab initio prediction:Prodigal:002006,similar to AA sequence:UniProtKB:P26177;locus_tag=PMNALOAF_00812;product=Chlorophyllide reductase 35.5 kDa chain
M-adhaesivum_contig_3_1	Prodigal:002006	CDS	54441	55373	.	-	0	ID=PMNALOAF_00813;eC_number=1.1.1.414;Name=lgoD;db_xref=COG:COG1063;gene=lgoD;inference=ab initio prediction:Prodigal:002006,similar to AA sequence:UniProtKB:P39400;locus_tag=PMNALOAF_00813;product=L-galactonate-5-dehydrogenase
M-adhaesivum_contig_3_1	Prodigal:002006	CDS	55456	56658	.	-	0	ID=PMNALOAF_00814;eC_number=2.1.1.210;Name=crtF;gene=crtF;inference=ab initio prediction:Prodigal:002006,similar to AA sequence:UniProtKB:D5AP78;locus_tag=PMNALOAF_00814;product=Demethylspheroidene O-methyltransferase
M-adhaesivum_contig_3_1	Prodigal:002006	CDS	56679	57548	.	-	0	ID=PMNALOAF_00815;eC_number=2.5.1.10;inference=ab initio prediction:Prodigal:002006,similar to AA sequence:UniProtKB:Q08291;locus_tag=PMNALOAF_00815;product=Farnesyl diphosphate synthase
M-adhaesivum_contig_3_1	Prodigal:002006	CDS	57656	59182	.	+	0	ID=PMNALOAF_00816;eC_number=1.3.99.27;Name=crtD;gene=crtD;inference=ab initio prediction:Prodigal:002006,similar to AA sequence:UniProtKB:Q9JPB5;locus_tag=PMNALOAF_00816;product=Hydroxyneurosporene desaturase
M-adhaesivum_contig_3_1	Prodigal:002006	CDS	59230	60039	.	+	0	ID=PMNALOAF_00817;eC_number=4.2.1.131;Name=crtC;gene=crtC;inference=ab initio prediction:Prodigal:002006,similar to AA sequence:UniProtKB:Q7X3G5;locus_tag=PMNALOAF_00817;product=Acyclic carotenoid 1%2C2-hydratase
M-adhaesivum_contig_3_1	Prodigal:002006	CDS	60186	60326	.	-	0	ID=PMNALOAF_00818;inference=ab initio prediction:Prodigal:002006;locus_tag=PMNALOAF_00818;product=hypothetical protein
M-adhaesivum_contig_3_1	Prodigal:002006	CDS	60323	61465	.	-	0	ID=PMNALOAF_00819;inference=ab initio prediction:Prodigal:002006;locus_tag=PMNALOAF_00819;product=hypothetical protein
M-adhaesivum_contig_3_1	Prodigal:002006	CDS	61446	62972	.	-	0	ID=PMNALOAF_00820;eC_number=1.3.99.28;Name=crtI;db_xref=COG:COG1233;gene=crtI;inference=ab initio prediction:Prodigal:002006,similar to AA sequence:UniProtKB:P17054;locus_tag=PMNALOAF_00820;product=Phytoene desaturase (neurosporene-forming)
M-adhaesivum_contig_3_1	Prodigal:002006	CDS	63017	63913	.	-	0	ID=PMNALOAF_00821;db_xref=COG:COG0596;inference=ab initio prediction:Prodigal:002006,similar to AA sequence:UniProtKB:P9WNH3;locus_tag=PMNALOAF_00821;product=putative protein
M-adhaesivum_contig_3_1	Prodigal:002006	CDS	63924	65615	.	-	0	ID=PMNALOAF_00822;eC_number=6.6.1.1;Name=bchD;db_xref=COG:COG1240;gene=bchD;inference=ab initio prediction:Prodigal:002006,similar to AA sequence:UniProtKB:P26175;locus_tag=PMNALOAF_00822;product=Magnesium-chelatase 60 kDa subunit
M-adhaesivum_contig_3_1	Prodigal:002006	CDS	65612	66763	.	-	0	ID=PMNALOAF_00823;eC_number=6.6.1.1;Name=bchI;db_xref=COG:COG1239;gene=bchI;inference=ab initio prediction:Prodigal:002006,similar to AA sequence:UniProtKB:P26239;locus_tag=PMNALOAF_00823;product=Magnesium-chelatase 38 kDa subunit
M-adhaesivum_contig_3_1	Prodigal:002006	CDS	66837	68054	.	-	0	ID=PMNALOAF_00824;eC_number=2.3.1.37;Name=hemA_2;db_xref=COG:COG0156;gene=hemA_2;inference=ab initio prediction:Prodigal:002006,similar to AA sequence:UniProtKB:P18079;locus_tag=PMNALOAF_00824;product=5-aminolevulinate synthase
M-adhaesivum_contig_3_1	Prodigal:002006	CDS	68125	68991	.	-	0	ID=PMNALOAF_00825;inference=ab initio prediction:Prodigal:002006;locus_tag=PMNALOAF_00825;product=hypothetical protein
M-adhaesivum_contig_3_1	Prodigal:002006	CDS	68995	70077	.	-	0	ID=PMNALOAF_00826;inference=ab initio prediction:Prodigal:002006;locus_tag=PMNALOAF_00826;product=hypothetical protein
M-adhaesivum_contig_3_1	Prodigal:002006	CDS	70074	70376	.	-	0	ID=PMNALOAF_00827;inference=ab initio prediction:Prodigal:002006;locus_tag=PMNALOAF_00827;product=hypothetical protein
M-adhaesivum_contig_3_1	Prodigal:002006	CDS	70373	70837	.	-	0	ID=PMNALOAF_00828;inference=ab initio prediction:Prodigal:002006;locus_tag=PMNALOAF_00828;product=hypothetical protein
M-adhaesivum_contig_3_1	Prodigal:002006	CDS	70849	71526	.	-	0	ID=PMNALOAF_00829;inference=ab initio prediction:Prodigal:002006;locus_tag=PMNALOAF_00829;product=hypothetical protein
M-adhaesivum_contig_3_1	Prodigal:002006	CDS	71523	72302	.	-	0	ID=PMNALOAF_00830;Name=puhA;gene=puhA;inference=ab initio prediction:Prodigal:002006,similar to AA sequence:UniProtKB:P06008;locus_tag=PMNALOAF_00830;product=Reaction center protein H chain
M-adhaesivum_contig_3_1	Prodigal:002006	CDS	72320	73753	.	-	0	ID=PMNALOAF_00831;Name=pucC_1;gene=pucC_1;inference=ab initio prediction:Prodigal:002006,similar to AA sequence:UniProtKB:P23462;locus_tag=PMNALOAF_00831;product=Protein PucC
M-adhaesivum_contig_3_1	Prodigal:002006	CDS	73750	74475	.	-	0	ID=PMNALOAF_00832;eC_number=2.1.1.11;Name=bchM;db_xref=COG:COG2227;gene=bchM;inference=ab initio prediction:Prodigal:002006,similar to AA sequence:UniProtKB:P26236;locus_tag=PMNALOAF_00832;product=Magnesium-protoporphyrin O-methyltransferase
M-adhaesivum_contig_3_1	Prodigal:002006	CDS	74487	75380	.	-	0	ID=PMNALOAF_00833;eC_number=1.3.7.7;Name=bchL;db_xref=COG:COG1348;gene=bchL;inference=ab initio prediction:Prodigal:002006,similar to AA sequence:UniProtKB:Q9RFD6;locus_tag=PMNALOAF_00833;product=Light-independent protochlorophyllide reductase iron-sulfur ATP-binding protein
M-adhaesivum_contig_3_1	Prodigal:002006	CDS	75377	79138	.	-	0	ID=PMNALOAF_00834;inference=ab initio prediction:Prodigal:002006;locus_tag=PMNALOAF_00834;product=hypothetical protein
M-adhaesivum_contig_3_1	Prodigal:002006	CDS	79113	80672	.	-	0	ID=PMNALOAF_00835;eC_number=1.3.7.7;Name=chlB;db_xref=COG:COG2710;gene=chlB;inference=ab initio prediction:Prodigal:002006,similar to AA sequence:UniProtKB:Q7VD38;locus_tag=PMNALOAF_00835;product=Light-independent protochlorophyllide reductase subunit B
M-adhaesivum_contig_3_1	Prodigal:002006	CDS	80678	81958	.	-	0	ID=PMNALOAF_00836;eC_number=1.3.7.7;Name=bchN;db_xref=COG:COG2710;gene=bchN;inference=ab initio prediction:Prodigal:002006,similar to AA sequence:UniProtKB:P26164;locus_tag=PMNALOAF_00836;product=Light-independent protochlorophyllide reductase subunit N
M-adhaesivum_contig_3_1	Prodigal:002006	CDS	81955	82461	.	-	0	ID=PMNALOAF_00837;inference=ab initio prediction:Prodigal:002006;locus_tag=PMNALOAF_00837;product=hypothetical protein
M-adhaesivum_contig_3_1	Prodigal:002006	CDS	82766	83650	.	+	0	ID=PMNALOAF_00838;inference=ab initio prediction:Prodigal:002006;locus_tag=PMNALOAF_00838;product=hypothetical protein
M-adhaesivum_contig_3_1	Prodigal:002006	CDS	83686	85140	.	+	0	ID=PMNALOAF_00839;inference=ab initio prediction:Prodigal:002006;locus_tag=PMNALOAF_00839;product=hypothetical protein
M-adhaesivum_contig_3_1	Prodigal:002006	CDS	85266	86603	.	+	0	ID=PMNALOAF_00840;Name=pucC_2;gene=pucC_2;inference=ab initio prediction:Prodigal:002006,similar to AA sequence:UniProtKB:P23462;locus_tag=PMNALOAF_00840;product=Protein PucC
M-adhaesivum_contig_3_1	Prodigal:002006	CDS	86609	87835	.	+	0	ID=PMNALOAF_00841;eC_number=1.14.13.9;Name=kmo;gene=kmo;inference=ab initio prediction:Prodigal:002006,protein motif:HAMAP:MF_01971;locus_tag=PMNALOAF_00841;product=Kynurenine 3-monooxygenase
M-adhaesivum_contig_3_1	Prodigal:002006	CDS	87835	88329	.	+	0	ID=PMNALOAF_00842;Name=crtK-2;db_xref=COG:COG3476;gene=crtK-2;inference=ab initio prediction:Prodigal:002006,similar to AA sequence:UniProtKB:Q8KBX2;locus_tag=PMNALOAF_00842;product=Tryptophan-rich protein TspO
M-adhaesivum_contig_3_1	Prodigal:002006	CDS	88334	88684	.	+	0	ID=PMNALOAF_00843;inference=ab initio prediction:Prodigal:002006;locus_tag=PMNALOAF_00843;product=hypothetical protein
M-adhaesivum_contig_3_1	Prodigal:002006	CDS	88719	90302	.	+	0	ID=PMNALOAF_00844;eC_number=1.1.99.3;inference=ab initio prediction:Prodigal:002006,similar to AA sequence:UniProtKB:O34215;locus_tag=PMNALOAF_00844;product=Gluconate 2-dehydrogenase cytochrome c subunit
M-adhaesivum_contig_3_1	Prodigal:002006	CDS	90361	91641	.	-	0	ID=PMNALOAF_00845;inference=ab initio prediction:Prodigal:002006;locus_tag=PMNALOAF_00845;product=hypothetical protein
M-adhaesivum_contig_3_1	Prodigal:002006	CDS	91829	92689	.	-	0	ID=PMNALOAF_00846;inference=ab initio prediction:Prodigal:002006;locus_tag=PMNALOAF_00846;product=hypothetical protein
M-adhaesivum_contig_3_1	Prodigal:002006	CDS	92798	93391	.	-	0	ID=PMNALOAF_00847;inference=ab initio prediction:Prodigal:002006;locus_tag=PMNALOAF_00847;product=hypothetical protein
M-adhaesivum_contig_3_1	Prodigal:002006	CDS	93388	94962	.	-	0	ID=PMNALOAF_00848;Name=lutB;db_xref=COG:COG1139;gene=lutB;inference=ab initio prediction:Prodigal:002006,similar to AA sequence:UniProtKB:O07021;locus_tag=PMNALOAF_00848;product=Lactate utilization protein B
M-adhaesivum_contig_3_1	Prodigal:002006	CDS	94959	95702	.	-	0	ID=PMNALOAF_00849;Name=lutA_1;db_xref=COG:COG0247;gene=lutA_1;inference=ab initio prediction:Prodigal:002006,similar to AA sequence:UniProtKB:O07020;locus_tag=PMNALOAF_00849;product=Lactate utilization protein A
M-adhaesivum_contig_3_1	Prodigal:002006	CDS	95776	97536	.	-	0	ID=PMNALOAF_00850;eC_number=1.2.5.1;Name=poxB;db_xref=COG:COG0028;gene=poxB;inference=ab initio prediction:Prodigal:002006,similar to AA sequence:UniProtKB:P07003;locus_tag=PMNALOAF_00850;product=Pyruvate dehydrogenase [ubiquinone]
M-adhaesivum_contig_3_1	Prodigal:002006	CDS	97688	99058	.	-	0	ID=PMNALOAF_00851;eC_number=5.4.2.10;Name=glmM_1;db_xref=COG:COG1109;gene=glmM_1;inference=ab initio prediction:Prodigal:002006,similar to AA sequence:UniProtKB:P31120;locus_tag=PMNALOAF_00851;product=Phosphoglucosamine mutase
M-adhaesivum_contig_3_1	Prodigal:002006	CDS	99114	100955	.	-	0	ID=PMNALOAF_00852;eC_number=2.6.1.16;Name=nodM_1;gene=nodM_1;inference=ab initio prediction:Prodigal:002006,similar to AA sequence:UniProtKB:P25195;locus_tag=PMNALOAF_00852;product=Glutamine--fructose-6-phosphate aminotransferase [isomerizing]
M-adhaesivum_contig_3_1	Prodigal:002006	CDS	101153	106504	.	-	0	ID=PMNALOAF_00853;inference=ab initio prediction:Prodigal:002006;locus_tag=PMNALOAF_00853;product=hypothetical protein
M-adhaesivum_contig_3_1	Prodigal:002006	CDS	106914	109136	.	+	0	ID=PMNALOAF_00854;inference=ab initio prediction:Prodigal:002006;locus_tag=PMNALOAF_00854;product=hypothetical protein
M-adhaesivum_contig_3_1	Prodigal:002006	CDS	109133	110509	.	+	0	ID=PMNALOAF_00855;inference=ab initio prediction:Prodigal:002006;locus_tag=PMNALOAF_00855;product=hypothetical protein
M-adhaesivum_contig_3_1	Prodigal:002006	CDS	110506	111603	.	+	0	ID=PMNALOAF_00856;inference=ab initio prediction:Prodigal:002006;locus_tag=PMNALOAF_00856;product=hypothetical protein
M-adhaesivum_contig_3_1	Prodigal:002006	CDS	111600	112616	.	+	0	ID=PMNALOAF_00857;inference=ab initio prediction:Prodigal:002006;locus_tag=PMNALOAF_00857;product=hypothetical protein
M-adhaesivum_contig_3_1	Prodigal:002006	CDS	112597	114138	.	+	0	ID=PMNALOAF_00858;eC_number=2.4.1.250;Name=mshA_1;gene=mshA_1;inference=ab initio prediction:Prodigal:002006,protein motif:HAMAP:MF_01695;locus_tag=PMNALOAF_00858;product=D-inositol-3-phosphate glycosyltransferase
M-adhaesivum_contig_3_1	Prodigal:002006	CDS	114141	115538	.	+	0	ID=PMNALOAF_00859;inference=ab initio prediction:Prodigal:002006;locus_tag=PMNALOAF_00859;product=hypothetical protein
M-adhaesivum_contig_3_1	Prodigal:002006	CDS	115567	116886	.	+	0	ID=PMNALOAF_00860;inference=ab initio prediction:Prodigal:002006;locus_tag=PMNALOAF_00860;product=hypothetical protein
M-adhaesivum_contig_3_1	Prodigal:002006	CDS	116953	117888	.	+	0	ID=PMNALOAF_00861;inference=ab initio prediction:Prodigal:002006;locus_tag=PMNALOAF_00861;product=hypothetical protein
M-adhaesivum_contig_3_1	Prodigal:002006	CDS	117989	119728	.	+	0	ID=PMNALOAF_00862;Name=prsD_1;gene=prsD_1;inference=ab initio prediction:Prodigal:002006,similar to AA sequence:UniProtKB:Q7ANN4;locus_tag=PMNALOAF_00862;product=Type I secretion system ATP-binding protein PrsD
M-adhaesivum_contig_3_1	Prodigal:002006	CDS	119725	121071	.	+	0	ID=PMNALOAF_00863;Name=prsE_1;gene=prsE_1;inference=ab initio prediction:Prodigal:002006,similar to AA sequence:UniProtKB:Q7ANN5;locus_tag=PMNALOAF_00863;product=Type I secretion system membrane fusion protein PrsE
M-adhaesivum_contig_3_1	Prodigal:002006	CDS	121868	122428	.	+	0	ID=PMNALOAF_00864;inference=ab initio prediction:Prodigal:002006;locus_tag=PMNALOAF_00864;product=hypothetical protein
M-adhaesivum_contig_3_1	Prodigal:002006	CDS	122779	122994	.	+	0	ID=PMNALOAF_00865;inference=ab initio prediction:Prodigal:002006;locus_tag=PMNALOAF_00865;product=hypothetical protein
M-adhaesivum_contig_3_1	Prodigal:002006	CDS	124561	125292	.	+	0	ID=PMNALOAF_00866;inference=ab initio prediction:Prodigal:002006;locus_tag=PMNALOAF_00866;product=hypothetical protein
M-adhaesivum_contig_3_1	Prodigal:002006	CDS	125329	126576	.	+	0	ID=PMNALOAF_00867;inference=ab initio prediction:Prodigal:002006;locus_tag=PMNALOAF_00867;product=hypothetical protein
M-adhaesivum_contig_3_1	Aragorn:001002	tRNA	126660	126736	.	-	.	ID=PMNALOAF_00868;inference=COORDINATES:profile:Aragorn:001002;locus_tag=PMNALOAF_00868;product=tRNA-Arg(tct)
M-adhaesivum_contig_3_1	Prodigal:002006	CDS	126898	127593	.	-	0	ID=PMNALOAF_00869;inference=ab initio prediction:Prodigal:002006;locus_tag=PMNALOAF_00869;product=hypothetical protein
M-adhaesivum_contig_3_1	Prodigal:002006	CDS	127747	128526	.	+	0	ID=PMNALOAF_00870;Name=czcA_2;gene=czcA_2;inference=ab initio prediction:Prodigal:002006,similar to AA sequence:UniProtKB:P13511;locus_tag=PMNALOAF_00870;product=Cobalt-zinc-cadmium resistance protein CzcA
M-adhaesivum_contig_3_1	Prodigal:002006	CDS	128990	130042	.	+	0	ID=PMNALOAF_00871;inference=ab initio prediction:Prodigal:002006;locus_tag=PMNALOAF_00871;product=hypothetical protein
M-adhaesivum_contig_3_1	Prodigal:002006	CDS	130076	130666	.	-	0	ID=PMNALOAF_00872;inference=ab initio prediction:Prodigal:002006;locus_tag=PMNALOAF_00872;product=hypothetical protein
M-adhaesivum_contig_3_1	Prodigal:002006	CDS	130919	131674	.	-	0	ID=PMNALOAF_00873;inference=ab initio prediction:Prodigal:002006;locus_tag=PMNALOAF_00873;product=hypothetical protein
M-adhaesivum_contig_3_1	Prodigal:002006	CDS	131738	131830	.	-	0	ID=PMNALOAF_00874;inference=ab initio prediction:Prodigal:002006;locus_tag=PMNALOAF_00874;product=hypothetical protein
M-adhaesivum_contig_3_1	Prodigal:002006	CDS	131881	132141	.	-	0	ID=PMNALOAF_00875;inference=ab initio prediction:Prodigal:002006;locus_tag=PMNALOAF_00875;product=hypothetical protein
M-adhaesivum_contig_3_1	Prodigal:002006	CDS	132282	133118	.	+	0	ID=PMNALOAF_00876;inference=ab initio prediction:Prodigal:002006;locus_tag=PMNALOAF_00876;product=hypothetical protein
M-adhaesivum_contig_3_1	Prodigal:002006	CDS	133115	134473	.	+	0	ID=PMNALOAF_00877;inference=ab initio prediction:Prodigal:002006;locus_tag=PMNALOAF_00877;product=hypothetical protein
M-adhaesivum_contig_3_1	Prodigal:002006	CDS	134559	135137	.	-	0	ID=PMNALOAF_00878;inference=ab initio prediction:Prodigal:002006;locus_tag=PMNALOAF_00878;product=hypothetical protein
M-adhaesivum_contig_3_1	Prodigal:002006	CDS	135364	135930	.	+	0	ID=PMNALOAF_00879;Name=sigK_1;db_xref=COG:COG1595;gene=sigK_1;inference=ab initio prediction:Prodigal:002006,similar to AA sequence:UniProtKB:P9WGH7;locus_tag=PMNALOAF_00879;product=ECF RNA polymerase sigma factor SigK
M-adhaesivum_contig_3_1	Prodigal:002006	CDS	135927	136643	.	+	0	ID=PMNALOAF_00880;inference=ab initio prediction:Prodigal:002006;locus_tag=PMNALOAF_00880;product=hypothetical protein
M-adhaesivum_contig_3_1	Prodigal:002006	CDS	136679	138016	.	+	0	ID=PMNALOAF_00881;Name=nhaA_2;db_xref=COG:COG3004;gene=nhaA_2;inference=ab initio prediction:Prodigal:002006,similar to AA sequence:UniProtKB:Q56725;locus_tag=PMNALOAF_00881;product=Na(+)/H(+) antiporter NhaA
M-adhaesivum_contig_3_1	Prodigal:002006	CDS	138034	138525	.	+	0	ID=PMNALOAF_00882;inference=ab initio prediction:Prodigal:002006;locus_tag=PMNALOAF_00882;product=hypothetical protein
M-adhaesivum_contig_3_1	Prodigal:002006	CDS	138586	139140	.	-	0	ID=PMNALOAF_00883;inference=ab initio prediction:Prodigal:002006;locus_tag=PMNALOAF_00883;product=hypothetical protein
M-adhaesivum_contig_3_1	Prodigal:002006	CDS	139209	139448	.	-	0	ID=PMNALOAF_00884;inference=ab initio prediction:Prodigal:002006;locus_tag=PMNALOAF_00884;product=hypothetical protein
M-adhaesivum_contig_3_1	Prodigal:002006	CDS	139471	140511	.	-	0	ID=PMNALOAF_00885;inference=ab initio prediction:Prodigal:002006;locus_tag=PMNALOAF_00885;product=hypothetical protein
M-adhaesivum_contig_3_1	Prodigal:002006	CDS	140580	141176	.	-	0	ID=PMNALOAF_00886;Name=fdhB1;db_xref=COG:COG0437;gene=fdhB1;inference=ab initio prediction:Prodigal:002006,similar to AA sequence:UniProtKB:P27273;locus_tag=PMNALOAF_00886;product=Formate dehydrogenase iron-sulfur subunit
M-adhaesivum_contig_3_1	Prodigal:002006	CDS	141193	144135	.	-	0	ID=PMNALOAF_00887;eC_number=1.9.6.1;Name=napA;gene=napA;inference=ab initio prediction:Prodigal:002006,protein motif:HAMAP:MF_01630;locus_tag=PMNALOAF_00887;product=Periplasmic nitrate reductase
M-adhaesivum_contig_3_1	Prodigal:002006	CDS	144143	144397	.	-	0	ID=PMNALOAF_00888;inference=ab initio prediction:Prodigal:002006;locus_tag=PMNALOAF_00888;product=hypothetical protein
M-adhaesivum_contig_3_1	Prodigal:002006	CDS	144469	145113	.	-	0	ID=PMNALOAF_00889;Name=torD;gene=torD;inference=ab initio prediction:Prodigal:002006,protein motif:HAMAP:MF_01150;locus_tag=PMNALOAF_00889;product=Chaperone protein TorD
M-adhaesivum_contig_3_1	Prodigal:002006	CDS	145212	145880	.	-	0	ID=PMNALOAF_00890;inference=ab initio prediction:Prodigal:002006;locus_tag=PMNALOAF_00890;product=hypothetical protein
M-adhaesivum_contig_3_1	Prodigal:002006	CDS	145877	146428	.	-	0	ID=PMNALOAF_00891;inference=ab initio prediction:Prodigal:002006;locus_tag=PMNALOAF_00891;product=hypothetical protein
M-adhaesivum_contig_3_1	Prodigal:002006	CDS	146437	147447	.	-	0	ID=PMNALOAF_00892;inference=ab initio prediction:Prodigal:002006;locus_tag=PMNALOAF_00892;product=hypothetical protein
M-adhaesivum_contig_3_1	Prodigal:002006	CDS	147485	148042	.	-	0	ID=PMNALOAF_00893;inference=ab initio prediction:Prodigal:002006;locus_tag=PMNALOAF_00893;product=hypothetical protein
M-adhaesivum_contig_3_1	Prodigal:002006	CDS	148039	148803	.	-	0	ID=PMNALOAF_00894;inference=ab initio prediction:Prodigal:002006;locus_tag=PMNALOAF_00894;product=hypothetical protein
M-adhaesivum_contig_3_1	Prodigal:002006	CDS	149034	151040	.	+	0	ID=PMNALOAF_00895;eC_number=7.-.-.-;Name=rsxB_1;gene=rsxB_1;inference=ab initio prediction:Prodigal:002006,protein motif:HAMAP:MF_00463;locus_tag=PMNALOAF_00895;product=Ion-translocating oxidoreductase complex subunit B
M-adhaesivum_contig_3_1	Prodigal:002006	CDS	151049	151543	.	+	0	ID=PMNALOAF_00896;inference=ab initio prediction:Prodigal:002006;locus_tag=PMNALOAF_00896;product=hypothetical protein
M-adhaesivum_contig_3_1	Prodigal:002006	CDS	151549	152835	.	-	0	ID=PMNALOAF_00897;inference=ab initio prediction:Prodigal:002006;locus_tag=PMNALOAF_00897;product=hypothetical protein
M-adhaesivum_contig_3_1	Prodigal:002006	CDS	153053	154186	.	+	0	ID=PMNALOAF_00898;inference=ab initio prediction:Prodigal:002006;locus_tag=PMNALOAF_00898;product=hypothetical protein
M-adhaesivum_contig_3_1	Prodigal:002006	CDS	154165	156156	.	+	0	ID=PMNALOAF_00899;inference=ab initio prediction:Prodigal:002006;locus_tag=PMNALOAF_00899;product=hypothetical protein
M-adhaesivum_contig_3_1	Prodigal:002006	CDS	156153	156704	.	+	0	ID=PMNALOAF_00900;Name=mobB;db_xref=COG:COG1763;gene=mobB;inference=ab initio prediction:Prodigal:002006,similar to AA sequence:UniProtKB:P32125;locus_tag=PMNALOAF_00900;product=Molybdopterin-guanine dinucleotide biosynthesis adapter protein
M-adhaesivum_contig_3_1	Prodigal:002006	CDS	156688	157941	.	+	0	ID=PMNALOAF_00901;eC_number=2.10.1.1;Name=moeA_2;db_xref=COG:COG0303;gene=moeA_2;inference=ab initio prediction:Prodigal:002006,similar to AA sequence:UniProtKB:P12281;locus_tag=PMNALOAF_00901;product=Molybdopterin molybdenumtransferase
M-adhaesivum_contig_3_1	Prodigal:002006	CDS	158050	158745	.	+	0	ID=PMNALOAF_00902;Name=tupB;db_xref=COG:COG4662;gene=tupB;inference=ab initio prediction:Prodigal:002006,similar to AA sequence:UniProtKB:Q0P886;locus_tag=PMNALOAF_00902;product=Tungstate uptake system permease protein TupB
M-adhaesivum_contig_3_1	Prodigal:002006	CDS	158751	159458	.	+	0	ID=PMNALOAF_00903;eC_number=7.3.2.1;Name=pstB_1;gene=pstB_1;inference=ab initio prediction:Prodigal:002006,similar to AA sequence:UniProtKB:B8GYG4;locus_tag=PMNALOAF_00903;product=Phosphate import ATP-binding protein PstB
M-adhaesivum_contig_3_1	Prodigal:002006	CDS	159431	160294	.	+	0	ID=PMNALOAF_00904;Name=tupA;gene=tupA;inference=ab initio prediction:Prodigal:002006,similar to AA sequence:UniProtKB:Q93KD6;locus_tag=PMNALOAF_00904;product=Tungstate-binding protein TupA
M-adhaesivum_contig_3_1	Prodigal:002006	CDS	160298	160552	.	-	0	ID=PMNALOAF_00905;inference=ab initio prediction:Prodigal:002006;locus_tag=PMNALOAF_00905;product=hypothetical protein
M-adhaesivum_contig_3_1	Prodigal:002006	CDS	160549	161202	.	-	0	ID=PMNALOAF_00906;inference=ab initio prediction:Prodigal:002006;locus_tag=PMNALOAF_00906;product=hypothetical protein
M-adhaesivum_contig_3_1	Prodigal:002006	CDS	161361	164285	.	+	0	ID=PMNALOAF_00907;eC_number=7.1.1.-;Name=ndhB_1;gene=ndhB_1;inference=ab initio prediction:Prodigal:002006,protein motif:HAMAP:MF_00445;locus_tag=PMNALOAF_00907;product=NAD(P)H-quinone oxidoreductase subunit 2%2C chloroplastic
M-adhaesivum_contig_3_1	Prodigal:002006	CDS	164285	164665	.	+	0	ID=PMNALOAF_00908;Name=mnhC1;db_xref=COG:COG1006;gene=mnhC1;inference=ab initio prediction:Prodigal:002006,similar to AA sequence:UniProtKB:P60682;locus_tag=PMNALOAF_00908;product=Na(+)/H(+) antiporter subunit C1
M-adhaesivum_contig_3_1	Prodigal:002006	CDS	164662	166224	.	+	0	ID=PMNALOAF_00909;eC_number=7.1.1.-;Name=ndhB_2;gene=ndhB_2;inference=ab initio prediction:Prodigal:002006,protein motif:HAMAP:MF_00445;locus_tag=PMNALOAF_00909;product=NAD(P)H-quinone oxidoreductase subunit 2%2C chloroplastic
M-adhaesivum_contig_3_1	Prodigal:002006	CDS	166221	166709	.	+	0	ID=PMNALOAF_00910;Name=mrpE;db_xref=COG:COG1863;gene=mrpE;inference=ab initio prediction:Prodigal:002006,similar to AA sequence:UniProtKB:Q9RGZ1;locus_tag=PMNALOAF_00910;product=Na(+)/H(+) antiporter subunit E
M-adhaesivum_contig_3_1	Prodigal:002006	CDS	166706	166990	.	+	0	ID=PMNALOAF_00911;inference=ab initio prediction:Prodigal:002006;locus_tag=PMNALOAF_00911;product=hypothetical protein
M-adhaesivum_contig_3_1	Prodigal:002006	CDS	166987	167328	.	+	0	ID=PMNALOAF_00912;inference=ab initio prediction:Prodigal:002006;locus_tag=PMNALOAF_00912;product=hypothetical protein
M-adhaesivum_contig_3_1	Prodigal:002006	CDS	167385	169394	.	-	0	ID=PMNALOAF_00913;eC_number=4.4.1.16;Name=sufS_1;gene=sufS_1;inference=ab initio prediction:Prodigal:002006,protein motif:HAMAP:MF_01831;locus_tag=PMNALOAF_00913;product=Cysteine desulfurase
M-adhaesivum_contig_3_1	Prodigal:002006	CDS	169381	170772	.	-	0	ID=PMNALOAF_00914;inference=ab initio prediction:Prodigal:002006;locus_tag=PMNALOAF_00914;product=hypothetical protein
M-adhaesivum_contig_3_1	Prodigal:002006	CDS	171113	171976	.	-	0	ID=PMNALOAF_00915;eC_number=2.3.1.30;Name=cysE_1;db_xref=COG:COG1045;gene=cysE_1;inference=ab initio prediction:Prodigal:002006,similar to AA sequence:UniProtKB:P29847;locus_tag=PMNALOAF_00915;product=Serine acetyltransferase
M-adhaesivum_contig_3_1	Prodigal:002006	CDS	172076	172267	.	-	0	ID=PMNALOAF_00916;inference=ab initio prediction:Prodigal:002006;locus_tag=PMNALOAF_00916;product=hypothetical protein
M-adhaesivum_contig_3_1	Aragorn:001002	tRNA	173004	173079	.	+	.	ID=PMNALOAF_00917;inference=COORDINATES:profile:Aragorn:001002;locus_tag=PMNALOAF_00917;product=tRNA-Met(cat)
M-adhaesivum_contig_3_1	Prodigal:002006	CDS	173673	173789	.	-	0	ID=PMNALOAF_00918;inference=ab initio prediction:Prodigal:002006;locus_tag=PMNALOAF_00918;product=hypothetical protein
M-adhaesivum_contig_3_1	Prodigal:002006	CDS	173845	174942	.	+	0	ID=PMNALOAF_00919;inference=ab initio prediction:Prodigal:002006;locus_tag=PMNALOAF_00919;product=hypothetical protein
M-adhaesivum_contig_3_1	Prodigal:002006	CDS	175007	176107	.	-	0	ID=PMNALOAF_00920;eC_number=4.1.99.14;Name=splG;gene=splG;inference=ab initio prediction:Prodigal:002006,similar to AA sequence:UniProtKB:C9RZ55;locus_tag=PMNALOAF_00920;product=Spore photoproduct lyase
M-adhaesivum_contig_3_1	Prodigal:002006	CDS	176384	177490	.	+	0	ID=PMNALOAF_00921;eC_number=2.7.7.7;Name=dinB;db_xref=COG:COG0389;gene=dinB;inference=ab initio prediction:Prodigal:002006,similar to AA sequence:UniProtKB:Q47155;locus_tag=PMNALOAF_00921;product=DNA polymerase IV
M-adhaesivum_contig_3_1	Prodigal:002006	CDS	177618	178505	.	-	0	ID=PMNALOAF_00922;eC_number=3.-.-.-;Name=yflN;db_xref=COG:COG0491;gene=yflN;inference=ab initio prediction:Prodigal:002006,similar to AA sequence:UniProtKB:O34409;locus_tag=PMNALOAF_00922;product=putative metallo-hydrolase YflN
M-adhaesivum_contig_3_1	Prodigal:002006	CDS	178750	178926	.	+	0	ID=PMNALOAF_00923;Name=rmf_1;gene=rmf_1;inference=ab initio prediction:Prodigal:002006,protein motif:HAMAP:MF_00919;locus_tag=PMNALOAF_00923;product=Ribosome modulation factor
M-adhaesivum_contig_3_1	Prodigal:002006	CDS	178934	179818	.	-	0	ID=PMNALOAF_00924;eC_number=4.2.1.136;Name=nnrD;db_xref=COG:COG0063;gene=nnrD;inference=ab initio prediction:Prodigal:002006,similar to AA sequence:UniProtKB:P94368;locus_tag=PMNALOAF_00924;product=ADP-dependent (S)-NAD(P)H-hydrate dehydratase
M-adhaesivum_contig_3_1	Prodigal:002006	CDS	179828	180619	.	-	0	ID=PMNALOAF_00925;eC_number=5.4.2.11;Name=gpmA_4;gene=gpmA_4;inference=ab initio prediction:Prodigal:002006,protein motif:HAMAP:MF_01039;locus_tag=PMNALOAF_00925;product=2%2C3-bisphosphoglycerate-dependent phosphoglycerate mutase
M-adhaesivum_contig_3_1	Prodigal:002006	CDS	180931	181440	.	+	0	ID=PMNALOAF_00926;Name=yciE;db_xref=COG:COG3685;gene=yciE;inference=ab initio prediction:Prodigal:002006,similar to AA sequence:UniProtKB:P21363;locus_tag=PMNALOAF_00926;product=Protein YciE
M-adhaesivum_contig_3_1	Prodigal:002006	CDS	181734	182630	.	-	0	ID=PMNALOAF_00927;db_xref=COG:COG0596;inference=ab initio prediction:Prodigal:002006,similar to AA sequence:UniProtKB:P9WNH3;locus_tag=PMNALOAF_00927;product=putative protein
M-adhaesivum_contig_3_1	Prodigal:002006	CDS	182632	183645	.	-	0	ID=PMNALOAF_00928;eC_number=1.3.1.87;Name=hcaB_2;gene=hcaB_2;inference=ab initio prediction:Prodigal:002006,protein motif:HAMAP:MF_01647;locus_tag=PMNALOAF_00928;product=3-phenylpropionate-dihydrodiol/cinnamic acid-dihydrodiol dehydrogenase
M-adhaesivum_contig_3_1	Prodigal:002006	CDS	183759	184382	.	-	0	ID=PMNALOAF_00929;inference=ab initio prediction:Prodigal:002006;locus_tag=PMNALOAF_00929;product=hypothetical protein
M-adhaesivum_contig_3_1	Prodigal:002006	CDS	184375	185076	.	-	0	ID=PMNALOAF_00930;inference=ab initio prediction:Prodigal:002006;locus_tag=PMNALOAF_00930;product=hypothetical protein
M-adhaesivum_contig_3_1	Prodigal:002006	CDS	185284	185517	.	+	0	ID=PMNALOAF_00931;inference=ab initio prediction:Prodigal:002006;locus_tag=PMNALOAF_00931;product=hypothetical protein
M-adhaesivum_contig_3_1	Prodigal:002006	CDS	185649	186047	.	-	0	ID=PMNALOAF_00932;inference=ab initio prediction:Prodigal:002006;locus_tag=PMNALOAF_00932;product=hypothetical protein
M-adhaesivum_contig_3_1	Prodigal:002006	CDS	186188	186847	.	-	0	ID=PMNALOAF_00933;eC_number=2.8.3.5;Name=scoB;db_xref=COG:COG2057;gene=scoB;inference=ab initio prediction:Prodigal:002006,similar to AA sequence:UniProtKB:P42316;locus_tag=PMNALOAF_00933;product=putative succinyl-CoA:3-ketoacid coenzyme A transferase subunit B
M-adhaesivum_contig_3_1	Prodigal:002006	CDS	186871	187587	.	-	0	ID=PMNALOAF_00934;eC_number=2.8.3.5;Name=scoA;db_xref=COG:COG1788;gene=scoA;inference=ab initio prediction:Prodigal:002006,similar to AA sequence:UniProtKB:P42315;locus_tag=PMNALOAF_00934;product=putative succinyl-CoA:3-ketoacid coenzyme A transferase subunit A
M-adhaesivum_contig_3_1	Prodigal:002006	CDS	187995	189788	.	+	0	ID=PMNALOAF_00935;inference=ab initio prediction:Prodigal:002006;locus_tag=PMNALOAF_00935;product=hypothetical protein
M-adhaesivum_contig_3_1	Prodigal:002006	CDS	189866	190552	.	-	0	ID=PMNALOAF_00936;Name=crp;db_xref=COG:COG0664;gene=crp;inference=ab initio prediction:Prodigal:002006,similar to AA sequence:UniProtKB:P29281;locus_tag=PMNALOAF_00936;product=cAMP-activated global transcriptional regulator CRP
M-adhaesivum_contig_3_1	Prodigal:002006	CDS	190905	191870	.	+	0	ID=PMNALOAF_00937;eC_number=3.5.1.108;Name=lpxC_1;db_xref=COG:COG0774;gene=lpxC_1;inference=ab initio prediction:Prodigal:002006,similar to AA sequence:UniProtKB:P0A725;locus_tag=PMNALOAF_00937;product=UDP-3-O-acyl-N-acetylglucosamine deacetylase
M-adhaesivum_contig_3_1	Prodigal:002006	CDS	191965	193839	.	+	0	ID=PMNALOAF_00938;Name=yheS_1;db_xref=COG:COG0488;gene=yheS_1;inference=ab initio prediction:Prodigal:002006,similar to AA sequence:UniProtKB:P63389;locus_tag=PMNALOAF_00938;product=putative ABC transporter ATP-binding protein YheS
M-adhaesivum_contig_3_1	Prodigal:002006	CDS	194104	194973	.	+	0	ID=PMNALOAF_00939;Name=lapB_2;gene=lapB_2;inference=ab initio prediction:Prodigal:002006,protein motif:HAMAP:MF_00994;locus_tag=PMNALOAF_00939;product=Lipopolysaccharide assembly protein B
M-adhaesivum_contig_3_1	Prodigal:002006	CDS	195043	196059	.	-	0	ID=PMNALOAF_00940;eC_number=3.1.3.11;Name=glpX;db_xref=COG:COG1494;gene=glpX;inference=ab initio prediction:Prodigal:002006,similar to AA sequence:UniProtKB:Q03224;locus_tag=PMNALOAF_00940;product=Fructose-1%2C6-bisphosphatase class 2
M-adhaesivum_contig_3_1	Prodigal:002006	CDS	196176	197498	.	-	0	ID=PMNALOAF_00941;eC_number=1.1.1.3;Name=hom;db_xref=COG:COG0460;gene=hom;inference=ab initio prediction:Prodigal:002006,similar to AA sequence:UniProtKB:P19582;locus_tag=PMNALOAF_00941;product=Homoserine dehydrogenase
M-adhaesivum_contig_3_1	Prodigal:002006	CDS	197638	198345	.	-	0	ID=PMNALOAF_00942;inference=ab initio prediction:Prodigal:002006;locus_tag=PMNALOAF_00942;product=hypothetical protein
M-adhaesivum_contig_3_1	Prodigal:002006	CDS	198438	199226	.	+	0	ID=PMNALOAF_00943;eC_number=3.1.11.2;Name=xthA_1;db_xref=COG:COG0708;gene=xthA_1;inference=ab initio prediction:Prodigal:002006,similar to AA sequence:UniProtKB:P09030;locus_tag=PMNALOAF_00943;product=Exodeoxyribonuclease III
M-adhaesivum_contig_3_1	Prodigal:002006	CDS	199316	199942	.	+	0	ID=PMNALOAF_00944;Name=yibF_1;db_xref=COG:COG0625;gene=yibF_1;inference=ab initio prediction:Prodigal:002006,similar to AA sequence:UniProtKB:P0ACA1;locus_tag=PMNALOAF_00944;product=putative GST-like protein YibF
M-adhaesivum_contig_3_1	Prodigal:002006	CDS	200000	200890	.	-	0	ID=PMNALOAF_00945;inference=ab initio prediction:Prodigal:002006;locus_tag=PMNALOAF_00945;product=hypothetical protein
M-adhaesivum_contig_3_1	Prodigal:002006	CDS	200877	202607	.	-	0	ID=PMNALOAF_00946;eC_number=4.2.1.9;Name=ilvD_1;db_xref=COG:COG0129;gene=ilvD_1;inference=ab initio prediction:Prodigal:002006,similar to AA sequence:UniProtKB:P9WKJ5;locus_tag=PMNALOAF_00946;product=Dihydroxy-acid dehydratase
M-adhaesivum_contig_3_1	Prodigal:002006	CDS	202983	203636	.	-	0	ID=PMNALOAF_00947;eC_number=2.1.1.163;Name=COQ5_1;gene=COQ5_1;inference=ab initio prediction:Prodigal:002006,protein motif:HAMAP:MF_01813;locus_tag=PMNALOAF_00947;product=2-methoxy-6-polyprenyl-1%2C4-benzoquinol methylase%2C mitochondrial
M-adhaesivum_contig_3_1	Prodigal:002006	CDS	203684	204832	.	-	0	ID=PMNALOAF_00948;eC_number=2.8.1.13;Name=mnmA;gene=mnmA;inference=ab initio prediction:Prodigal:002006,similar to AA sequence:UniProtKB:Q99TM8;locus_tag=PMNALOAF_00948;product=tRNA-specific 2-thiouridylase MnmA
M-adhaesivum_contig_3_1	Prodigal:002006	CDS	205183	207036	.	+	0	ID=PMNALOAF_00949;inference=ab initio prediction:Prodigal:002006;locus_tag=PMNALOAF_00949;product=hypothetical protein
M-adhaesivum_contig_3_1	Prodigal:002006	CDS	207050	207730	.	+	0	ID=PMNALOAF_00950;inference=ab initio prediction:Prodigal:002006;locus_tag=PMNALOAF_00950;product=hypothetical protein
M-adhaesivum_contig_3_1	Prodigal:002006	CDS	207832	208107	.	+	0	ID=PMNALOAF_00951;inference=ab initio prediction:Prodigal:002006;locus_tag=PMNALOAF_00951;product=hypothetical protein
M-adhaesivum_contig_3_1	Prodigal:002006	CDS	208455	210053	.	+	0	ID=PMNALOAF_00952;inference=ab initio prediction:Prodigal:002006;locus_tag=PMNALOAF_00952;product=hypothetical protein
M-adhaesivum_contig_3_1	Prodigal:002006	CDS	210106	211161	.	+	0	ID=PMNALOAF_00953;Name=fliG;db_xref=COG:COG1536;gene=fliG;inference=ab initio prediction:Prodigal:002006,similar to AA sequence:UniProtKB:Q9WY63;locus_tag=PMNALOAF_00953;product=Flagellar motor switch protein FliG
M-adhaesivum_contig_3_1	Prodigal:002006	CDS	211158	211775	.	+	0	ID=PMNALOAF_00954;inference=ab initio prediction:Prodigal:002006;locus_tag=PMNALOAF_00954;product=hypothetical protein
M-adhaesivum_contig_3_1	Prodigal:002006	CDS	211795	212139	.	+	0	ID=PMNALOAF_00955;Name=fliN;db_xref=COG:COG1886;gene=fliN;inference=ab initio prediction:Prodigal:002006,similar to AA sequence:UniProtKB:P15070;locus_tag=PMNALOAF_00955;product=Flagellar motor switch protein FliN
M-adhaesivum_contig_3_1	Prodigal:002006	CDS	212195	213562	.	+	0	ID=PMNALOAF_00956;Name=atoC;db_xref=COG:COG2204;gene=atoC;inference=ab initio prediction:Prodigal:002006,similar to AA sequence:UniProtKB:Q06065;locus_tag=PMNALOAF_00956;product=Regulatory protein AtoC
M-adhaesivum_contig_3_1	Prodigal:002006	CDS	213773	214048	.	-	0	ID=PMNALOAF_00957;inference=ab initio prediction:Prodigal:002006;locus_tag=PMNALOAF_00957;product=hypothetical protein
M-adhaesivum_contig_3_1	Prodigal:002006	CDS	214099	215412	.	-	0	ID=PMNALOAF_00958;inference=ab initio prediction:Prodigal:002006;locus_tag=PMNALOAF_00958;product=hypothetical protein
M-adhaesivum_contig_3_1	Prodigal:002006	CDS	215588	216067	.	+	0	ID=PMNALOAF_00959;inference=ab initio prediction:Prodigal:002006;locus_tag=PMNALOAF_00959;product=hypothetical protein
M-adhaesivum_contig_3_1	Prodigal:002006	CDS	216136	217185	.	+	0	ID=PMNALOAF_00960;inference=ab initio prediction:Prodigal:002006;locus_tag=PMNALOAF_00960;product=hypothetical protein
M-adhaesivum_contig_3_1	Prodigal:002006	CDS	217182	217826	.	-	0	ID=PMNALOAF_00961;eC_number=2.7.4.8;Name=gmk;db_xref=COG:COG0194;gene=gmk;inference=ab initio prediction:Prodigal:002006,similar to AA sequence:UniProtKB:P60546;locus_tag=PMNALOAF_00961;product=Guanylate kinase
M-adhaesivum_contig_3_1	Prodigal:002006	CDS	217837	218715	.	-	0	ID=PMNALOAF_00962;inference=ab initio prediction:Prodigal:002006,similar to AA sequence:UniProtKB:P44726;locus_tag=PMNALOAF_00962;note=UPF0701 protein HI_0467;product=hypothetical protein
M-adhaesivum_contig_3_1	Prodigal:002006	CDS	219033	220388	.	-	0	ID=PMNALOAF_00963;eC_number=4.2.2.-;Name=mltG;gene=mltG;inference=ab initio prediction:Prodigal:002006,protein motif:HAMAP:MF_02065;locus_tag=PMNALOAF_00963;product=Endolytic murein transglycosylase
M-adhaesivum_contig_3_1	Prodigal:002006	CDS	220603	221667	.	-	0	ID=PMNALOAF_00964;inference=ab initio prediction:Prodigal:002006;locus_tag=PMNALOAF_00964;product=hypothetical protein
M-adhaesivum_contig_3_1	Prodigal:002006	CDS	221692	222954	.	-	0	ID=PMNALOAF_00965;eC_number=2.3.1.179;Name=fabF_1;db_xref=COG:COG0304;gene=fabF_1;inference=ab initio prediction:Prodigal:002006,similar to AA sequence:UniProtKB:Q9KQH9;locus_tag=PMNALOAF_00965;product=3-oxoacyl-[acyl-carrier-protein] synthase 2
M-adhaesivum_contig_3_1	Prodigal:002006	CDS	223042	223278	.	-	0	ID=PMNALOAF_00966;Name=acpP_1;db_xref=COG:COG0236;gene=acpP_1;inference=ab initio prediction:Prodigal:002006,similar to AA sequence:UniProtKB:P19372;locus_tag=PMNALOAF_00966;product=Acyl carrier protein AcpP
M-adhaesivum_contig_3_1	Prodigal:002006	CDS	223600	224340	.	-	0	ID=PMNALOAF_00967;eC_number=1.1.1.100;Name=fabG_2;gene=fabG_2;inference=ab initio prediction:Prodigal:002006,similar to AA sequence:UniProtKB:P0AEK2;locus_tag=PMNALOAF_00967;product=3-oxoacyl-[acyl-carrier-protein] reductase FabG
M-adhaesivum_contig_3_1	Prodigal:002006	CDS	224349	225293	.	-	0	ID=PMNALOAF_00968;eC_number=2.3.1.39;Name=fabD_1;db_xref=COG:COG0331;gene=fabD_1;inference=ab initio prediction:Prodigal:002006,similar to AA sequence:UniProtKB:P0AAI9;locus_tag=PMNALOAF_00968;product=Malonyl CoA-acyl carrier protein transacylase
M-adhaesivum_contig_3_1	Prodigal:002006	CDS	225516	226766	.	+	0	ID=PMNALOAF_00969;inference=ab initio prediction:Prodigal:002006;locus_tag=PMNALOAF_00969;product=hypothetical protein
M-adhaesivum_contig_3_1	Prodigal:002006	CDS	227069	227473	.	+	0	ID=PMNALOAF_00970;eC_number=2.7.7.6;Name=rpoZ;gene=rpoZ;inference=ab initio prediction:Prodigal:002006,protein motif:HAMAP:MF_00366;locus_tag=PMNALOAF_00970;product=DNA-directed RNA polymerase subunit omega
M-adhaesivum_contig_3_1	Prodigal:002006	CDS	227820	230069	.	+	0	ID=PMNALOAF_00971;eC_number=2.7.6.5;Name=rsh;gene=rsh;inference=ab initio prediction:Prodigal:002006,similar to AA sequence:UniProtKB:Q57E90;locus_tag=PMNALOAF_00971;product=GTP pyrophosphokinase rsh
M-adhaesivum_contig_3_1	Prodigal:002006	CDS	230143	230733	.	+	0	ID=PMNALOAF_00972;eC_number=2.4.2.10;Name=pyrE;db_xref=COG:COG0461;gene=pyrE;inference=ab initio prediction:Prodigal:002006,similar to AA sequence:UniProtKB:P61498;locus_tag=PMNALOAF_00972;product=Orotate phosphoribosyltransferase
M-adhaesivum_contig_3_1	Prodigal:002006	CDS	231082	231765	.	+	0	ID=PMNALOAF_00973;inference=ab initio prediction:Prodigal:002006;locus_tag=PMNALOAF_00973;product=hypothetical protein
M-adhaesivum_contig_3_1	Prodigal:002006	CDS	231830	232396	.	-	0	ID=PMNALOAF_00974;eC_number=1.11.1.15;Name=bcp_1;db_xref=COG:COG1225;gene=bcp_1;inference=ab initio prediction:Prodigal:002006,similar to AA sequence:UniProtKB:P0AE52;locus_tag=PMNALOAF_00974;product=Peroxiredoxin Bcp
M-adhaesivum_contig_3_1	Prodigal:002006	CDS	232501	232974	.	-	0	ID=PMNALOAF_00975;Name=smpB;gene=smpB;inference=ab initio prediction:Prodigal:002006,similar to AA sequence:UniProtKB:B8H482;locus_tag=PMNALOAF_00975;product=SsrA-binding protein
M-adhaesivum_contig_3_1	Prodigal:002006	CDS	233072	233971	.	-	0	ID=PMNALOAF_00976;eC_number=4.3.3.7;Name=dapA_1;gene=dapA_1;inference=ab initio prediction:Prodigal:002006,similar to AA sequence:UniProtKB:Q07607;locus_tag=PMNALOAF_00976;product=4-hydroxy-tetrahydrodipicolinate synthase
M-adhaesivum_contig_3_1	Prodigal:002006	CDS	234154	236469	.	+	0	ID=PMNALOAF_00977;eC_number=4.2.2.-;Name=mltF_1;gene=mltF_1;inference=ab initio prediction:Prodigal:002006,protein motif:HAMAP:MF_02016;locus_tag=PMNALOAF_00977;product=Membrane-bound lytic murein transglycosylase F
M-adhaesivum_contig_3_1	Prodigal:002006	CDS	236812	236967	.	-	0	ID=PMNALOAF_00978;inference=ab initio prediction:Prodigal:002006;locus_tag=PMNALOAF_00978;product=hypothetical protein
M-adhaesivum_contig_3_1	Prodigal:002006	CDS	237045	237908	.	+	0	ID=PMNALOAF_00979;inference=ab initio prediction:Prodigal:002006;locus_tag=PMNALOAF_00979;product=hypothetical protein
M-adhaesivum_contig_3_1	Prodigal:002006	CDS	237934	238218	.	-	0	ID=PMNALOAF_00980;inference=ab initio prediction:Prodigal:002006;locus_tag=PMNALOAF_00980;product=hypothetical protein
M-adhaesivum_contig_3_1	Prodigal:002006	CDS	238229	240169	.	-	0	ID=PMNALOAF_00981;inference=ab initio prediction:Prodigal:002006;locus_tag=PMNALOAF_00981;product=hypothetical protein
M-adhaesivum_contig_3_1	Prodigal:002006	CDS	240241	242070	.	-	0	ID=PMNALOAF_00982;Name=uup;db_xref=COG:COG0488;gene=uup;inference=ab initio prediction:Prodigal:002006,similar to AA sequence:UniProtKB:P43672;locus_tag=PMNALOAF_00982;product=ABC transporter ATP-binding protein uup
M-adhaesivum_contig_3_1	Prodigal:002006	CDS	242152	242376	.	-	0	ID=PMNALOAF_00983;inference=ab initio prediction:Prodigal:002006;locus_tag=PMNALOAF_00983;product=hypothetical protein
M-adhaesivum_contig_3_1	Prodigal:002006	CDS	242446	242760	.	-	0	ID=PMNALOAF_00984;inference=ab initio prediction:Prodigal:002006;locus_tag=PMNALOAF_00984;product=hypothetical protein
M-adhaesivum_contig_3_1	Prodigal:002006	CDS	242953	243300	.	-	0	ID=PMNALOAF_00985;eC_number=4.2.2.-;Name=rlpA_1;gene=rlpA_1;inference=ab initio prediction:Prodigal:002006,protein motif:HAMAP:MF_02071;locus_tag=PMNALOAF_00985;product=Endolytic peptidoglycan transglycosylase RlpA
M-adhaesivum_contig_3_1	Prodigal:002006	CDS	243899	245092	.	+	0	ID=PMNALOAF_00986;inference=ab initio prediction:Prodigal:002006;locus_tag=PMNALOAF_00986;product=hypothetical protein
M-adhaesivum_contig_3_1	Prodigal:002006	CDS	245277	246599	.	-	0	ID=PMNALOAF_00987;eC_number=4.2.99.18;Name=nth_1;gene=nth_1;inference=ab initio prediction:Prodigal:002006,protein motif:HAMAP:MF_00942;locus_tag=PMNALOAF_00987;product=Endonuclease III
M-adhaesivum_contig_3_1	Prodigal:002006	CDS	246747	247244	.	+	0	ID=PMNALOAF_00988;inference=ab initio prediction:Prodigal:002006;locus_tag=PMNALOAF_00988;product=hypothetical protein
M-adhaesivum_contig_3_1	Prodigal:002006	CDS	247334	247990	.	+	0	ID=PMNALOAF_00989;inference=ab initio prediction:Prodigal:002006;locus_tag=PMNALOAF_00989;product=hypothetical protein
M-adhaesivum_contig_3_1	Prodigal:002006	CDS	248163	248537	.	+	0	ID=PMNALOAF_00990;inference=ab initio prediction:Prodigal:002006;locus_tag=PMNALOAF_00990;product=hypothetical protein
M-adhaesivum_contig_3_1	Prodigal:002006	CDS	248623	249378	.	+	0	ID=PMNALOAF_00991;Name=atpB;db_xref=COG:COG0356;gene=atpB;inference=ab initio prediction:Prodigal:002006,similar to AA sequence:UniProtKB:O05330;locus_tag=PMNALOAF_00991;product=ATP synthase subunit a
M-adhaesivum_contig_3_1	Prodigal:002006	CDS	249490	249717	.	+	0	ID=PMNALOAF_00992;Name=atpE;gene=atpE;inference=ab initio prediction:Prodigal:002006,similar to AA sequence:UniProtKB:O05331;locus_tag=PMNALOAF_00992;product=ATP synthase subunit c
M-adhaesivum_contig_3_1	Prodigal:002006	CDS	249810	250373	.	+	0	ID=PMNALOAF_00993;Name=atpF_1;gene=atpF_1;inference=ab initio prediction:Prodigal:002006,protein motif:HAMAP:MF_01398;locus_tag=PMNALOAF_00993;product=ATP synthase subunit b
M-adhaesivum_contig_3_1	Prodigal:002006	CDS	250482	250970	.	+	0	ID=PMNALOAF_00994;Name=atpF_2;db_xref=COG:COG0711;gene=atpF_2;inference=ab initio prediction:Prodigal:002006,similar to AA sequence:UniProtKB:O05333;locus_tag=PMNALOAF_00994;product=ATP synthase subunit b
M-adhaesivum_contig_3_1	Prodigal:002006	CDS	251230	252153	.	+	0	ID=PMNALOAF_00995;Name=yadG;db_xref=COG:COG1131;gene=yadG;inference=ab initio prediction:Prodigal:002006,similar to AA sequence:UniProtKB:P36879;locus_tag=PMNALOAF_00995;product=putative ABC transporter ATP-binding protein YadG
M-adhaesivum_contig_3_1	Prodigal:002006	CDS	252150	252911	.	+	0	ID=PMNALOAF_00996;Name=yadH;db_xref=COG:COG0842;gene=yadH;inference=ab initio prediction:Prodigal:002006,similar to AA sequence:UniProtKB:P0AFN6;locus_tag=PMNALOAF_00996;product=Inner membrane transport permease YadH
M-adhaesivum_contig_3_1	Prodigal:002006	CDS	253168	253932	.	-	0	ID=PMNALOAF_00997;eC_number=3.1.1.2;inference=ab initio prediction:Prodigal:002006,similar to AA sequence:UniProtKB:P22862;locus_tag=PMNALOAF_00997;product=Arylesterase
M-adhaesivum_contig_3_1	Prodigal:002006	CDS	254059	254889	.	+	0	ID=PMNALOAF_00998;inference=ab initio prediction:Prodigal:002006;locus_tag=PMNALOAF_00998;product=hypothetical protein
M-adhaesivum_contig_3_1	Prodigal:002006	CDS	254955	255662	.	-	0	ID=PMNALOAF_00999;Name=sfsA;db_xref=COG:COG1489;gene=sfsA;inference=ab initio prediction:Prodigal:002006,similar to AA sequence:UniProtKB:P0A823;locus_tag=PMNALOAF_00999;product=Sugar fermentation stimulation protein A
M-adhaesivum_contig_3_1	Prodigal:002006	CDS	255848	256600	.	+	0	ID=PMNALOAF_01000;inference=ab initio prediction:Prodigal:002006;locus_tag=PMNALOAF_01000;product=hypothetical protein
M-adhaesivum_contig_3_1	Prodigal:002006	CDS	256732	256959	.	-	0	ID=PMNALOAF_01001;inference=ab initio prediction:Prodigal:002006;locus_tag=PMNALOAF_01001;product=hypothetical protein
M-adhaesivum_contig_3_1	Prodigal:002006	CDS	257519	257773	.	-	0	ID=PMNALOAF_01002;inference=ab initio prediction:Prodigal:002006;locus_tag=PMNALOAF_01002;product=hypothetical protein
M-adhaesivum_contig_3_1	Prodigal:002006	CDS	257867	258754	.	-	0	ID=PMNALOAF_01003;eC_number=2.6.1.42;Name=ilvE;db_xref=COG:COG0115;gene=ilvE;inference=ab initio prediction:Prodigal:002006,similar to AA sequence:UniProtKB:O86428;locus_tag=PMNALOAF_01003;product=Branched-chain-amino-acid aminotransferase
M-adhaesivum_contig_3_1	Prodigal:002006	CDS	258938	259504	.	+	0	ID=PMNALOAF_01004;inference=ab initio prediction:Prodigal:002006;locus_tag=PMNALOAF_01004;product=hypothetical protein
M-adhaesivum_contig_3_1	Prodigal:002006	CDS	259501	260226	.	+	0	ID=PMNALOAF_01005;Name=ompR_1;gene=ompR_1;inference=ab initio prediction:Prodigal:002006,similar to AA sequence:UniProtKB:P0AA16;locus_tag=PMNALOAF_01005;product=Transcriptional regulatory protein OmpR
M-adhaesivum_contig_3_1	Prodigal:002006	CDS	260233	261624	.	+	0	ID=PMNALOAF_01006;eC_number=2.7.-.-;Name=sasA_3;gene=sasA_3;inference=ab initio prediction:Prodigal:002006,protein motif:HAMAP:MF_01837;locus_tag=PMNALOAF_01006;product=Adaptive-response sensory-kinase SasA
M-adhaesivum_contig_3_1	Prodigal:002006	CDS	261737	261922	.	+	0	ID=PMNALOAF_01007;inference=ab initio prediction:Prodigal:002006;locus_tag=PMNALOAF_01007;product=hypothetical protein
M-adhaesivum_contig_3_1	Prodigal:002006	CDS	262252	265707	.	-	0	ID=PMNALOAF_01008;inference=ab initio prediction:Prodigal:002006;locus_tag=PMNALOAF_01008;product=hypothetical protein
M-adhaesivum_contig_3_1	Prodigal:002006	CDS	265795	266427	.	-	0	ID=PMNALOAF_01009;inference=ab initio prediction:Prodigal:002006;locus_tag=PMNALOAF_01009;product=hypothetical protein
M-adhaesivum_contig_3_1	Prodigal:002006	CDS	266693	266959	.	-	0	ID=PMNALOAF_01010;inference=ab initio prediction:Prodigal:002006;locus_tag=PMNALOAF_01010;product=hypothetical protein
M-adhaesivum_contig_3_1	Prodigal:002006	CDS	267097	268473	.	-	0	ID=PMNALOAF_01011;inference=ab initio prediction:Prodigal:002006;locus_tag=PMNALOAF_01011;product=hypothetical protein
M-adhaesivum_contig_3_1	Prodigal:002006	CDS	268639	269886	.	+	0	ID=PMNALOAF_01012;eC_number=1.3.8.12;Name=mcd_1;db_xref=COG:COG1960;gene=mcd_1;inference=ab initio prediction:Prodigal:002006,similar to AA sequence:UniProtKB:D3JV03;locus_tag=PMNALOAF_01012;product=(2S)-methylsuccinyl-CoA dehydrogenase
M-adhaesivum_contig_3_1	Prodigal:002006	CDS	270126	271280	.	-	0	ID=PMNALOAF_01013;inference=ab initio prediction:Prodigal:002006;locus_tag=PMNALOAF_01013;product=hypothetical protein
M-adhaesivum_contig_3_1	Prodigal:002006	CDS	271427	272683	.	-	0	ID=PMNALOAF_01014;inference=ab initio prediction:Prodigal:002006;locus_tag=PMNALOAF_01014;product=hypothetical protein
M-adhaesivum_contig_3_1	Prodigal:002006	CDS	272778	273431	.	-	0	ID=PMNALOAF_01015;Name=kpsT;gene=kpsT;inference=ab initio prediction:Prodigal:002006,similar to AA sequence:UniProtKB:P23888;locus_tag=PMNALOAF_01015;product=Polysialic acid transport ATP-binding protein KpsT
M-adhaesivum_contig_3_1	Aragorn:001002	tRNA	273724	273813	.	+	.	ID=PMNALOAF_01016;inference=COORDINATES:profile:Aragorn:001002;locus_tag=PMNALOAF_01016;product=tRNA-Ser(gga)
M-adhaesivum_contig_3_1	Prodigal:002006	CDS	274017	275453	.	+	0	ID=PMNALOAF_01017;Name=moaA_1;gene=moaA_1;inference=ab initio prediction:Prodigal:002006,protein motif:HAMAP:MF_01225_B;locus_tag=PMNALOAF_01017;product=GTP 3'%2C8-cyclase
M-adhaesivum_contig_3_1	Prodigal:002006	CDS	275460	275690	.	+	0	ID=PMNALOAF_01018;inference=ab initio prediction:Prodigal:002006;locus_tag=PMNALOAF_01018;product=hypothetical protein
M-adhaesivum_contig_3_1	Prodigal:002006	CDS	275753	275926	.	-	0	ID=PMNALOAF_01019;inference=ab initio prediction:Prodigal:002006;locus_tag=PMNALOAF_01019;product=hypothetical protein
M-adhaesivum_contig_3_1	Aragorn:001002	tRNA	276593	276669	.	-	.	ID=PMNALOAF_01020;inference=COORDINATES:profile:Aragorn:001002;locus_tag=PMNALOAF_01020;product=tRNA-Lys(ctt)
M-adhaesivum_contig_3_1	Prodigal:002006	CDS	277349	280486	.	+	0	ID=PMNALOAF_01021;Name=mdtB_1;gene=mdtB_1;inference=ab initio prediction:Prodigal:002006,similar to AA sequence:UniProtKB:B7LV39;locus_tag=PMNALOAF_01021;product=Multidrug resistance protein MdtB
M-adhaesivum_contig_3_1	Prodigal:002006	CDS	280713	281621	.	-	0	ID=PMNALOAF_01022;Name=dmlR_1;gene=dmlR_1;inference=ab initio prediction:Prodigal:002006,similar to AA sequence:UniProtKB:P76250;locus_tag=PMNALOAF_01022;product=HTH-type transcriptional regulator DmlR
M-adhaesivum_contig_3_1	Prodigal:002006	CDS	281713	282642	.	+	0	ID=PMNALOAF_01023;eC_number=1.13.11.-;Name=mhqO;db_xref=COG:COG0346;gene=mhqO;inference=ab initio prediction:Prodigal:002006,similar to AA sequence:UniProtKB:P96693;locus_tag=PMNALOAF_01023;product=Putative ring-cleaving dioxygenase MhqO
M-adhaesivum_contig_3_1	Prodigal:002006	CDS	282840	283472	.	+	0	ID=PMNALOAF_01024;eC_number=3.1.-.-;Name=mhqD;db_xref=COG:COG0400;gene=mhqD;inference=ab initio prediction:Prodigal:002006,similar to AA sequence:UniProtKB:O34842;locus_tag=PMNALOAF_01024;product=Putative hydrolase MhqD
M-adhaesivum_contig_3_1	Prodigal:002006	CDS	283516	285663	.	-	0	ID=PMNALOAF_01025;Name=bfrD;db_xref=COG:COG4774;gene=bfrD;inference=ab initio prediction:Prodigal:002006,similar to AA sequence:UniProtKB:P81549;locus_tag=PMNALOAF_01025;product=putative TonB-dependent receptor BfrD
M-adhaesivum_contig_3_1	Prodigal:002006	CDS	286038	287345	.	+	0	ID=PMNALOAF_01026;eC_number=4.3.2.2;Name=purB;db_xref=COG:COG0015;gene=purB;inference=ab initio prediction:Prodigal:002006,similar to AA sequence:UniProtKB:P12047;locus_tag=PMNALOAF_01026;product=Adenylosuccinate lyase
M-adhaesivum_contig_3_1	Prodigal:002006	CDS	287404	288264	.	+	0	ID=PMNALOAF_01027;eC_number=2.6.1.21;Name=dat;gene=dat;inference=ab initio prediction:Prodigal:002006,similar to AA sequence:UniProtKB:P99090;locus_tag=PMNALOAF_01027;product=D-alanine aminotransferase
M-adhaesivum_contig_3_1	Prodigal:002006	CDS	288362	288685	.	+	0	ID=PMNALOAF_01028;inference=ab initio prediction:Prodigal:002006;locus_tag=PMNALOAF_01028;product=hypothetical protein
M-adhaesivum_contig_3_1	Prodigal:002006	CDS	288845	290137	.	+	0	ID=PMNALOAF_01029;eC_number=6.3.4.4;Name=purA;db_xref=COG:COG0104;gene=purA;inference=ab initio prediction:Prodigal:002006,similar to AA sequence:UniProtKB:Q8ZIV7;locus_tag=PMNALOAF_01029;product=Adenylosuccinate synthetase
M-adhaesivum_contig_3_1	Prodigal:002006	CDS	290212	291624	.	+	0	ID=PMNALOAF_01030;inference=ab initio prediction:Prodigal:002006;locus_tag=PMNALOAF_01030;product=hypothetical protein
M-adhaesivum_contig_3_1	Prodigal:002006	CDS	291701	292597	.	-	0	ID=PMNALOAF_01031;Name=rpoH_1;db_xref=COG:COG0568;gene=rpoH_1;inference=ab initio prediction:Prodigal:002006,similar to AA sequence:UniProtKB:P0CAW9;locus_tag=PMNALOAF_01031;product=RNA polymerase sigma factor RpoH
M-adhaesivum_contig_3_1	Prodigal:002006	CDS	292854	293858	.	-	0	ID=PMNALOAF_01032;eC_number=5.4.99.23;Name=rluD;db_xref=COG:COG0564;gene=rluD;inference=ab initio prediction:Prodigal:002006,similar to AA sequence:UniProtKB:P65836;locus_tag=PMNALOAF_01032;product=Ribosomal large subunit pseudouridine synthase D
M-adhaesivum_contig_3_1	Aragorn:001002	tRNA	294068	294142	.	+	.	ID=PMNALOAF_01033;inference=COORDINATES:profile:Aragorn:001002;locus_tag=PMNALOAF_01033;product=tRNA-Glu(ctc)
M-adhaesivum_contig_3_1	Prodigal:002006	CDS	294442	294615	.	+	0	ID=PMNALOAF_01034;inference=ab initio prediction:Prodigal:002006;locus_tag=PMNALOAF_01034;product=hypothetical protein
M-adhaesivum_contig_3_1	Prodigal:002006	CDS	294653	295552	.	-	0	ID=PMNALOAF_01035;eC_number=3.1.4.53;Name=cpdA_1;gene=cpdA_1;inference=ab initio prediction:Prodigal:002006,protein motif:HAMAP:MF_00905;locus_tag=PMNALOAF_01035;product=3'%2C5'-cyclic adenosine monophosphate phosphodiesterase CpdA
M-adhaesivum_contig_3_1	Prodigal:002006	CDS	295618	296160	.	-	0	ID=PMNALOAF_01036;inference=ab initio prediction:Prodigal:002006;locus_tag=PMNALOAF_01036;product=hypothetical protein
M-adhaesivum_contig_3_1	Prodigal:002006	CDS	296406	297128	.	+	0	ID=PMNALOAF_01037;inference=ab initio prediction:Prodigal:002006;locus_tag=PMNALOAF_01037;product=hypothetical protein
M-adhaesivum_contig_3_1	Prodigal:002006	CDS	297125	298447	.	+	0	ID=PMNALOAF_01038;eC_number=2.4.99.12;Name=waaA;db_xref=COG:COG1519;gene=waaA;inference=ab initio prediction:Prodigal:002006,similar to AA sequence:UniProtKB:P0AC75;locus_tag=PMNALOAF_01038;product=3-deoxy-D-manno-octulosonic acid transferase
M-adhaesivum_contig_3_1	Prodigal:002006	CDS	298458	299435	.	+	0	ID=PMNALOAF_01039;eC_number=2.7.1.130;Name=lpxK;db_xref=COG:COG1663;gene=lpxK;inference=ab initio prediction:Prodigal:002006,similar to AA sequence:UniProtKB:P27300;locus_tag=PMNALOAF_01039;product=Tetraacyldisaccharide 4'-kinase
M-adhaesivum_contig_3_1	Prodigal:002006	CDS	299528	300472	.	-	0	ID=PMNALOAF_01040;Name=mntA;db_xref=COG:COG0803;gene=mntA;inference=ab initio prediction:Prodigal:002006,similar to AA sequence:UniProtKB:Q8Y653;locus_tag=PMNALOAF_01040;product=Manganese-binding lipoprotein MntA
M-adhaesivum_contig_3_1	Prodigal:002006	CDS	300621	302402	.	+	0	ID=PMNALOAF_01041;eC_number=7.5.2.6;Name=msbA;db_xref=COG:COG1132;gene=msbA;inference=ab initio prediction:Prodigal:002006,similar to AA sequence:UniProtKB:Q9KQW9;locus_tag=PMNALOAF_01041;product=Lipid A export ATP-binding/permease protein MsbA
M-adhaesivum_contig_3_1	Prodigal:002006	CDS	302464	303501	.	+	0	ID=PMNALOAF_01042;eC_number=5.1.3.3;Name=mro;db_xref=COG:COG2017;gene=mro;inference=ab initio prediction:Prodigal:002006,similar to AA sequence:UniProtKB:P05149;locus_tag=PMNALOAF_01042;product=Aldose 1-epimerase
M-adhaesivum_contig_3_1	Prodigal:002006	CDS	303498	303818	.	+	0	ID=PMNALOAF_01043;inference=ab initio prediction:Prodigal:002006,similar to AA sequence:UniProtKB:P76169;locus_tag=PMNALOAF_01043;note=UPF0060 membrane protein YnfA;product=hypothetical protein
M-adhaesivum_contig_3_1	Prodigal:002006	CDS	303956	305242	.	+	0	ID=PMNALOAF_01044;eC_number=1.1.3.46;Name=hmo;gene=hmo;inference=ab initio prediction:Prodigal:002006,similar to AA sequence:UniProtKB:O52792;locus_tag=PMNALOAF_01044;product=4-hydroxymandelate oxidase
M-adhaesivum_contig_3_1	Prodigal:002006	CDS	305372	307999	.	-	0	ID=PMNALOAF_01045;inference=ab initio prediction:Prodigal:002006;locus_tag=PMNALOAF_01045;product=hypothetical protein
M-adhaesivum_contig_3_1	Prodigal:002006	CDS	308189	309694	.	-	0	ID=PMNALOAF_01046;Name=amtB;gene=amtB;inference=ab initio prediction:Prodigal:002006,similar to AA sequence:UniProtKB:P69681;locus_tag=PMNALOAF_01046;product=Ammonia channel
M-adhaesivum_contig_3_1	Prodigal:002006	CDS	309806	310144	.	-	0	ID=PMNALOAF_01047;Name=glnK;db_xref=COG:COG0347;gene=glnK;inference=ab initio prediction:Prodigal:002006,similar to AA sequence:UniProtKB:P0AC55;locus_tag=PMNALOAF_01047;product=Nitrogen regulatory protein P-II 2
M-adhaesivum_contig_3_1	Prodigal:002006	CDS	310460	311467	.	-	0	ID=PMNALOAF_01048;inference=ab initio prediction:Prodigal:002006;locus_tag=PMNALOAF_01048;product=hypothetical protein
M-adhaesivum_contig_3_1	Prodigal:002006	CDS	311526	312770	.	+	0	ID=PMNALOAF_01049;eC_number=1.14.13.-;Name=ubiL_1;db_xref=COG:COG0654;gene=ubiL_1;inference=ab initio prediction:Prodigal:002006,similar to AA sequence:UniProtKB:Q2RMZ4;locus_tag=PMNALOAF_01049;product=Ubiquinone hydroxylase UbiL
M-adhaesivum_contig_3_1	Prodigal:002006	CDS	312870	313406	.	-	0	ID=PMNALOAF_01050;eC_number=3.6.1.1;Name=ppa;db_xref=COG:COG0221;gene=ppa;inference=ab initio prediction:Prodigal:002006,similar to AA sequence:UniProtKB:P0A7A9;locus_tag=PMNALOAF_01050;product=Inorganic pyrophosphatase
M-adhaesivum_contig_3_1	Prodigal:002006	CDS	313523	313861	.	-	0	ID=PMNALOAF_01051;inference=ab initio prediction:Prodigal:002006;locus_tag=PMNALOAF_01051;product=hypothetical protein
M-adhaesivum_contig_3_1	Prodigal:002006	CDS	313930	314436	.	-	0	ID=PMNALOAF_01052;inference=ab initio prediction:Prodigal:002006;locus_tag=PMNALOAF_01052;product=hypothetical protein
M-adhaesivum_contig_3_1	Prodigal:002006	CDS	314566	315330	.	+	0	ID=PMNALOAF_01053;inference=ab initio prediction:Prodigal:002006;locus_tag=PMNALOAF_01053;product=hypothetical protein
M-adhaesivum_contig_3_1	Prodigal:002006	CDS	315405	315938	.	+	0	ID=PMNALOAF_01054;inference=ab initio prediction:Prodigal:002006;locus_tag=PMNALOAF_01054;product=hypothetical protein
M-adhaesivum_contig_3_1	Prodigal:002006	CDS	316044	316775	.	+	0	ID=PMNALOAF_01055;inference=ab initio prediction:Prodigal:002006;locus_tag=PMNALOAF_01055;product=hypothetical protein
M-adhaesivum_contig_3_1	Prodigal:002006	CDS	316834	317181	.	-	0	ID=PMNALOAF_01056;inference=ab initio prediction:Prodigal:002006;locus_tag=PMNALOAF_01056;product=hypothetical protein
M-adhaesivum_contig_3_1	Prodigal:002006	CDS	317223	318080	.	-	0	ID=PMNALOAF_01057;Name=pheA;db_xref=COG:COG0077;gene=pheA;inference=ab initio prediction:Prodigal:002006,similar to AA sequence:UniProtKB:P0A9J8;locus_tag=PMNALOAF_01057;product=Bifunctional chorismate mutase/prephenate dehydratase
M-adhaesivum_contig_3_1	Prodigal:002006	CDS	318104	318847	.	-	0	ID=PMNALOAF_01058;eC_number=2.7.7.38;Name=kpsU;db_xref=COG:COG1212;gene=kpsU;inference=ab initio prediction:Prodigal:002006,similar to AA sequence:UniProtKB:P42216;locus_tag=PMNALOAF_01058;product=3-deoxy-manno-octulosonate cytidylyltransferase
M-adhaesivum_contig_3_1	Prodigal:002006	CDS	319243	319824	.	+	0	ID=PMNALOAF_01059;Name=cycM;db_xref=COG:COG3474;gene=cycM;inference=ab initio prediction:Prodigal:002006,similar to AA sequence:UniProtKB:P54820;locus_tag=PMNALOAF_01059;product=Cytochrome c-552
M-adhaesivum_contig_3_1	Prodigal:002006	CDS	320207	322108	.	+	0	ID=PMNALOAF_01060;inference=ab initio prediction:Prodigal:002006;locus_tag=PMNALOAF_01060;product=hypothetical protein
M-adhaesivum_contig_3_1	Prodigal:002006	CDS	322105	323961	.	+	0	ID=PMNALOAF_01061;inference=ab initio prediction:Prodigal:002006;locus_tag=PMNALOAF_01061;product=hypothetical protein
M-adhaesivum_contig_3_1	Prodigal:002006	CDS	323973	325079	.	+	0	ID=PMNALOAF_01062;Name=yejB;db_xref=COG:COG4174;gene=yejB;inference=ab initio prediction:Prodigal:002006,similar to AA sequence:UniProtKB:P0AFU0;locus_tag=PMNALOAF_01062;product=Inner membrane ABC transporter permease protein YejB
M-adhaesivum_contig_3_1	Prodigal:002006	CDS	325076	325579	.	+	0	ID=PMNALOAF_01063;eC_number=2.3.1.-;Name=eis_1;gene=eis_1;inference=ab initio prediction:Prodigal:002006,protein motif:HAMAP:MF_01812;locus_tag=PMNALOAF_01063;product=N-acetyltransferase Eis
M-adhaesivum_contig_3_1	Prodigal:002006	CDS	325612	326508	.	+	0	ID=PMNALOAF_01064;eC_number=3.3.2.10;inference=ab initio prediction:Prodigal:002006,similar to AA sequence:UniProtKB:O52866;locus_tag=PMNALOAF_01064;product=Soluble epoxide hydrolase
M-adhaesivum_contig_3_1	Prodigal:002006	CDS	326542	327936	.	-	0	ID=PMNALOAF_01065;eC_number=3.1.4.-;db_xref=COG:COG2206;inference=ab initio prediction:Prodigal:002006,similar to AA sequence:UniProtKB:Q9KL18;locus_tag=PMNALOAF_01065;product=3'3'-cGAMP-specific phosphodiesterase 3
M-adhaesivum_contig_3_1	Prodigal:002006	CDS	328165	330246	.	-	0	ID=PMNALOAF_01066;inference=ab initio prediction:Prodigal:002006;locus_tag=PMNALOAF_01066;product=hypothetical protein
M-adhaesivum_contig_3_1	Prodigal:002006	CDS	330284	333094	.	-	0	ID=PMNALOAF_01067;inference=ab initio prediction:Prodigal:002006;locus_tag=PMNALOAF_01067;product=hypothetical protein
M-adhaesivum_contig_3_1	Prodigal:002006	CDS	333106	334041	.	-	0	ID=PMNALOAF_01068;inference=ab initio prediction:Prodigal:002006;locus_tag=PMNALOAF_01068;product=hypothetical protein
M-adhaesivum_contig_3_1	Prodigal:002006	CDS	334045	335049	.	-	0	ID=PMNALOAF_01069;inference=ab initio prediction:Prodigal:002006;locus_tag=PMNALOAF_01069;product=hypothetical protein
M-adhaesivum_contig_3_1	Prodigal:002006	CDS	335248	335817	.	+	0	ID=PMNALOAF_01070;inference=ab initio prediction:Prodigal:002006;locus_tag=PMNALOAF_01070;product=hypothetical protein
M-adhaesivum_contig_3_1	Prodigal:002006	CDS	335814	336446	.	+	0	ID=PMNALOAF_01071;eC_number=3.6.1.-;Name=nudL;gene=nudL;inference=ab initio prediction:Prodigal:002006,protein motif:HAMAP:MF_01592;locus_tag=PMNALOAF_01071;product=putative Nudix hydrolase NudL
M-adhaesivum_contig_3_1	Prodigal:002006	CDS	336484	336741	.	+	0	ID=PMNALOAF_01072;inference=ab initio prediction:Prodigal:002006;locus_tag=PMNALOAF_01072;product=hypothetical protein
M-adhaesivum_contig_3_1	Prodigal:002006	CDS	336738	337964	.	+	0	ID=PMNALOAF_01073;eC_number=2.7.7.72;Name=cca;gene=cca;inference=ab initio prediction:Prodigal:002006,protein motif:HAMAP:MF_01263;locus_tag=PMNALOAF_01073;product=CCA-adding enzyme
M-adhaesivum_contig_3_1	Prodigal:002006	CDS	337965	338366	.	-	0	ID=PMNALOAF_01074;Name=atpC;db_xref=COG:COG0355;gene=atpC;inference=ab initio prediction:Prodigal:002006,similar to AA sequence:UniProtKB:A1B8P1;locus_tag=PMNALOAF_01074;product=ATP synthase epsilon chain
M-adhaesivum_contig_3_1	Prodigal:002006	CDS	338444	338692	.	-	0	ID=PMNALOAF_01075;inference=ab initio prediction:Prodigal:002006;locus_tag=PMNALOAF_01075;product=hypothetical protein
M-adhaesivum_contig_3_1	Prodigal:002006	CDS	338695	340155	.	-	0	ID=PMNALOAF_01076;eC_number=7.1.2.2;Name=atpD;db_xref=COG:COG0055;gene=atpD;inference=ab initio prediction:Prodigal:002006,similar to AA sequence:UniProtKB:A1B8P0;locus_tag=PMNALOAF_01076;product=ATP synthase subunit beta
M-adhaesivum_contig_3_1	Prodigal:002006	CDS	340202	341077	.	-	0	ID=PMNALOAF_01077;Name=atpG;db_xref=COG:COG0224;gene=atpG;inference=ab initio prediction:Prodigal:002006,similar to AA sequence:UniProtKB:A1B8N9;locus_tag=PMNALOAF_01077;product=ATP synthase gamma chain
M-adhaesivum_contig_3_1	Prodigal:002006	CDS	341193	342722	.	-	0	ID=PMNALOAF_01078;eC_number=7.1.2.2;Name=atpA;db_xref=COG:COG0056;gene=atpA;inference=ab initio prediction:Prodigal:002006,similar to AA sequence:UniProtKB:P72245;locus_tag=PMNALOAF_01078;product=ATP synthase subunit alpha
M-adhaesivum_contig_3_1	Prodigal:002006	CDS	342792	343364	.	-	0	ID=PMNALOAF_01079;Name=atpH;db_xref=COG:COG0712;gene=atpH;inference=ab initio prediction:Prodigal:002006,similar to AA sequence:UniProtKB:P72244;locus_tag=PMNALOAF_01079;product=ATP synthase subunit delta
M-adhaesivum_contig_3_1	Prodigal:002006	CDS	343673	344380	.	-	0	ID=PMNALOAF_01080;inference=ab initio prediction:Prodigal:002006;locus_tag=PMNALOAF_01080;product=hypothetical protein
M-adhaesivum_contig_3_1	Prodigal:002006	CDS	344454	345083	.	-	0	ID=PMNALOAF_01081;eC_number=5.99.1.4;Name=nsaD;gene=nsaD;inference=ab initio prediction:Prodigal:002006,similar to AA sequence:UniProtKB:Q9X9Q7;locus_tag=PMNALOAF_01081;product=2-hydroxychromene-2-carboxylate isomerase
M-adhaesivum_contig_3_1	Prodigal:002006	CDS	345326	346567	.	+	0	ID=PMNALOAF_01082;eC_number=6.3.4.5;Name=argG;db_xref=COG:COG0137;gene=argG;inference=ab initio prediction:Prodigal:002006,similar to AA sequence:UniProtKB:Q9PHK7;locus_tag=PMNALOAF_01082;product=Argininosuccinate synthase
M-adhaesivum_contig_3_1	Prodigal:002006	CDS	346619	347188	.	-	0	ID=PMNALOAF_01083;inference=ab initio prediction:Prodigal:002006;locus_tag=PMNALOAF_01083;product=hypothetical protein
M-adhaesivum_contig_3_1	Prodigal:002006	CDS	347335	348105	.	-	0	ID=PMNALOAF_01084;eC_number=2.4.1.129;Name=mtgA_2;gene=mtgA_2;inference=ab initio prediction:Prodigal:002006,protein motif:HAMAP:MF_00766;locus_tag=PMNALOAF_01084;product=Biosynthetic peptidoglycan transglycosylase
M-adhaesivum_contig_3_1	Prodigal:002006	CDS	348134	349096	.	+	0	ID=PMNALOAF_01085;inference=ab initio prediction:Prodigal:002006;locus_tag=PMNALOAF_01085;product=hypothetical protein
M-adhaesivum_contig_3_1	Prodigal:002006	CDS	349167	350273	.	+	0	ID=PMNALOAF_01086;eC_number=1.1.1.85;Name=leuB;gene=leuB;inference=ab initio prediction:Prodigal:002006,similar to AA sequence:UniProtKB:Q2T7H6;locus_tag=PMNALOAF_01086;product=3-isopropylmalate dehydrogenase
M-adhaesivum_contig_3_1	Prodigal:002006	CDS	350380	351552	.	+	0	ID=PMNALOAF_01087;inference=ab initio prediction:Prodigal:002006;locus_tag=PMNALOAF_01087;product=hypothetical protein
M-adhaesivum_contig_3_1	Prodigal:002006	CDS	351691	352314	.	+	0	ID=PMNALOAF_01088;inference=ab initio prediction:Prodigal:002006;locus_tag=PMNALOAF_01088;product=hypothetical protein
M-adhaesivum_contig_3_1	Prodigal:002006	CDS	352437	353357	.	+	0	ID=PMNALOAF_01089;db_xref=COG:COG1305;inference=ab initio prediction:Prodigal:002006,similar to AA sequence:UniProtKB:P9WL93;locus_tag=PMNALOAF_01089;product=putative protein
M-adhaesivum_contig_3_1	Prodigal:002006	CDS	353442	354248	.	+	0	ID=PMNALOAF_01090;inference=ab initio prediction:Prodigal:002006;locus_tag=PMNALOAF_01090;product=hypothetical protein
M-adhaesivum_contig_3_1	Prodigal:002006	CDS	354252	355037	.	+	0	ID=PMNALOAF_01091;inference=ab initio prediction:Prodigal:002006;locus_tag=PMNALOAF_01091;product=hypothetical protein
M-adhaesivum_contig_3_1	Prodigal:002006	CDS	355161	355523	.	-	0	ID=PMNALOAF_01092;inference=ab initio prediction:Prodigal:002006;locus_tag=PMNALOAF_01092;product=hypothetical protein
M-adhaesivum_contig_3_1	Prodigal:002006	CDS	355742	356233	.	-	0	ID=PMNALOAF_01093;inference=ab initio prediction:Prodigal:002006;locus_tag=PMNALOAF_01093;product=hypothetical protein
M-adhaesivum_contig_3_1	Prodigal:002006	CDS	356522	359137	.	+	0	ID=PMNALOAF_01094;eC_number=2.7.13.3;Name=pdhS;gene=pdhS;inference=ab initio prediction:Prodigal:002006,similar to AA sequence:UniProtKB:Q57BR6;locus_tag=PMNALOAF_01094;product=Cell-division control histidine kinase PdhS
M-adhaesivum_contig_3_1	Prodigal:002006	CDS	359227	359511	.	+	0	ID=PMNALOAF_01095;inference=ab initio prediction:Prodigal:002006;locus_tag=PMNALOAF_01095;product=hypothetical protein
M-adhaesivum_contig_3_1	Prodigal:002006	CDS	359664	361613	.	+	0	ID=PMNALOAF_01096;eC_number=6.2.1.1;Name=acsA_2;db_xref=COG:COG0365;gene=acsA_2;inference=ab initio prediction:Prodigal:002006,similar to AA sequence:UniProtKB:Q89WV5;locus_tag=PMNALOAF_01096;product=Acetyl-coenzyme A synthetase
M-adhaesivum_contig_3_1	Prodigal:002006	CDS	361742	362050	.	+	0	ID=PMNALOAF_01097;Name=yjcH;db_xref=COG:COG3162;gene=yjcH;inference=ab initio prediction:Prodigal:002006,similar to AA sequence:UniProtKB:P0AF54;locus_tag=PMNALOAF_01097;product=Inner membrane protein YjcH
M-adhaesivum_contig_3_1	Prodigal:002006	CDS	362047	363741	.	+	0	ID=PMNALOAF_01098;Name=actP_1;db_xref=COG:COG4147;gene=actP_1;inference=ab initio prediction:Prodigal:002006,similar to AA sequence:UniProtKB:P32705;locus_tag=PMNALOAF_01098;product=Cation/acetate symporter ActP
M-adhaesivum_contig_3_1	Prodigal:002006	CDS	363954	365306	.	-	0	ID=PMNALOAF_01099;inference=ab initio prediction:Prodigal:002006;locus_tag=PMNALOAF_01099;product=hypothetical protein
M-adhaesivum_contig_3_1	Prodigal:002006	CDS	365407	367011	.	-	0	ID=PMNALOAF_01100;Name=purH;db_xref=COG:COG0138;gene=purH;inference=ab initio prediction:Prodigal:002006,similar to AA sequence:UniProtKB:P15639;locus_tag=PMNALOAF_01100;product=Bifunctional purine biosynthesis protein PurH
M-adhaesivum_contig_3_1	Prodigal:002006	CDS	367158	368882	.	-	0	ID=PMNALOAF_01101;Name=fzlC;gene=fzlC;inference=ab initio prediction:Prodigal:002006,similar to AA sequence:UniProtKB:A0A0H3C3S1;locus_tag=PMNALOAF_01101;product=FtsZ-localized protein C
M-adhaesivum_contig_3_1	Aragorn:001002	tRNA	369140	369215	.	-	.	ID=PMNALOAF_01102;inference=COORDINATES:profile:Aragorn:001002;locus_tag=PMNALOAF_01102;product=tRNA-Lys(ttt)
M-adhaesivum_contig_3_1	Prodigal:002006	CDS	369339	370403	.	+	0	ID=PMNALOAF_01103;inference=ab initio prediction:Prodigal:002006;locus_tag=PMNALOAF_01103;product=hypothetical protein
M-adhaesivum_contig_3_1	Prodigal:002006	CDS	370534	371691	.	-	0	ID=PMNALOAF_01104;eC_number=2.4.2.29;Name=tgt;gene=tgt;inference=ab initio prediction:Prodigal:002006,similar to AA sequence:UniProtKB:P28720;locus_tag=PMNALOAF_01104;product=Queuine tRNA-ribosyltransferase
M-adhaesivum_contig_3_1	Prodigal:002006	CDS	371745	372830	.	-	0	ID=PMNALOAF_01105;eC_number=2.4.99.17;Name=queA;db_xref=COG:COG0809;gene=queA;inference=ab initio prediction:Prodigal:002006,similar to AA sequence:UniProtKB:O32054;locus_tag=PMNALOAF_01105;product=S-adenosylmethionine:tRNA ribosyltransferase-isomerase
M-adhaesivum_contig_3_1	Prodigal:002006	CDS	372962	373213	.	+	0	ID=PMNALOAF_01106;inference=ab initio prediction:Prodigal:002006;locus_tag=PMNALOAF_01106;product=hypothetical protein
M-adhaesivum_contig_3_1	Prodigal:002006	CDS	373253	373525	.	+	0	ID=PMNALOAF_01107;inference=ab initio prediction:Prodigal:002006;locus_tag=PMNALOAF_01107;product=hypothetical protein
M-adhaesivum_contig_3_1	Prodigal:002006	CDS	373654	374541	.	+	0	ID=PMNALOAF_01108;Name=fieF_1;db_xref=COG:COG0053;gene=fieF_1;inference=ab initio prediction:Prodigal:002006,similar to AA sequence:UniProtKB:P69380;locus_tag=PMNALOAF_01108;product=Ferrous-iron efflux pump FieF
M-adhaesivum_contig_3_1	Prodigal:002006	CDS	374590	375507	.	-	0	ID=PMNALOAF_01109;Name=hdfR_1;gene=hdfR_1;inference=ab initio prediction:Prodigal:002006,protein motif:HAMAP:MF_01233;locus_tag=PMNALOAF_01109;product=HTH-type transcriptional regulator HdfR
M-adhaesivum_contig_3_1	Prodigal:002006	CDS	375597	376055	.	+	0	ID=PMNALOAF_01110;inference=ab initio prediction:Prodigal:002006;locus_tag=PMNALOAF_01110;product=hypothetical protein
M-adhaesivum_contig_3_1	Prodigal:002006	CDS	376052	376789	.	-	0	ID=PMNALOAF_01111;eC_number=2.3.1.181;Name=lipB;gene=lipB;inference=ab initio prediction:Prodigal:002006,protein motif:HAMAP:MF_00013;locus_tag=PMNALOAF_01111;product=Octanoyltransferase
M-adhaesivum_contig_3_1	Prodigal:002006	CDS	376873	377175	.	+	0	ID=PMNALOAF_01112;inference=ab initio prediction:Prodigal:002006;locus_tag=PMNALOAF_01112;product=hypothetical protein
M-adhaesivum_contig_3_1	Aragorn:001002	tRNA	377280	377364	.	+	.	ID=PMNALOAF_01113;inference=COORDINATES:profile:Aragorn:001002;locus_tag=PMNALOAF_01113;product=tRNA-Leu(gag)
M-adhaesivum_contig_3_1	Prodigal:002006	CDS	377777	379156	.	+	0	ID=PMNALOAF_01114;eC_number=3.5.1.-;Name=aqdA2;gene=aqdA2;inference=ab initio prediction:Prodigal:002006,similar to AA sequence:UniProtKB:A0A0E4AET8;locus_tag=PMNALOAF_01114;product=putative N-octanoylanthranilate hydrolase AqdA2
M-adhaesivum_contig_3_1	Prodigal:002006	CDS	379471	379677	.	+	0	ID=PMNALOAF_01115;inference=ab initio prediction:Prodigal:002006;locus_tag=PMNALOAF_01115;product=hypothetical protein
M-adhaesivum_contig_3_1	Prodigal:002006	CDS	379723	380175	.	-	0	ID=PMNALOAF_01116;inference=ab initio prediction:Prodigal:002006;locus_tag=PMNALOAF_01116;product=hypothetical protein
M-adhaesivum_contig_3_1	Prodigal:002006	CDS	380365	381249	.	+	0	ID=PMNALOAF_01117;inference=ab initio prediction:Prodigal:002006;locus_tag=PMNALOAF_01117;product=hypothetical protein
M-adhaesivum_contig_3_1	Prodigal:002006	CDS	381540	382220	.	-	0	ID=PMNALOAF_01118;inference=ab initio prediction:Prodigal:002006,similar to AA sequence:UniProtKB:P67153;locus_tag=PMNALOAF_01118;note=UPF0073 inner membrane protein YqfA;product=hypothetical protein
M-adhaesivum_contig_3_1	Prodigal:002006	CDS	382355	382525	.	-	0	ID=PMNALOAF_01119;inference=ab initio prediction:Prodigal:002006;locus_tag=PMNALOAF_01119;product=hypothetical protein
M-adhaesivum_contig_3_1	Prodigal:002006	CDS	382756	383868	.	-	0	ID=PMNALOAF_01120;eC_number=1.3.-.-;Name=ctaA;db_xref=COG:COG1612;gene=ctaA;inference=ab initio prediction:Prodigal:002006,similar to AA sequence:UniProtKB:Q3IXW9;locus_tag=PMNALOAF_01120;product=Heme A synthase
M-adhaesivum_contig_3_1	Prodigal:002006	CDS	383980	384078	.	-	0	ID=PMNALOAF_01121;inference=ab initio prediction:Prodigal:002006;locus_tag=PMNALOAF_01121;product=hypothetical protein
M-adhaesivum_contig_3_1	Prodigal:002006	CDS	384457	384714	.	-	0	ID=PMNALOAF_01122;inference=ab initio prediction:Prodigal:002006;locus_tag=PMNALOAF_01122;product=hypothetical protein
M-adhaesivum_contig_3_1	Prodigal:002006	CDS	385081	385338	.	+	0	ID=PMNALOAF_01123;inference=ab initio prediction:Prodigal:002006;locus_tag=PMNALOAF_01123;product=hypothetical protein
M-adhaesivum_contig_3_1	Prodigal:002006	CDS	385446	385661	.	-	0	ID=PMNALOAF_01124;inference=ab initio prediction:Prodigal:002006;locus_tag=PMNALOAF_01124;product=hypothetical protein
M-adhaesivum_contig_3_1	Prodigal:002006	CDS	385689	385892	.	-	0	ID=PMNALOAF_01125;inference=ab initio prediction:Prodigal:002006;locus_tag=PMNALOAF_01125;product=hypothetical protein
M-adhaesivum_contig_3_1	Prodigal:002006	CDS	386031	386762	.	-	0	ID=PMNALOAF_01126;eC_number=3.4.-.-;Name=yedK;db_xref=COG:COG2135;gene=yedK;inference=ab initio prediction:Prodigal:002006,similar to AA sequence:UniProtKB:P76318;locus_tag=PMNALOAF_01126;product=SOS response-associated protein YedK
M-adhaesivum_contig_3_1	Prodigal:002006	CDS	386821	387825	.	-	0	ID=PMNALOAF_01127;Name=corA_1;db_xref=COG:COG0598;gene=corA_1;inference=ab initio prediction:Prodigal:002006,similar to AA sequence:UniProtKB:P0ABI4;locus_tag=PMNALOAF_01127;product=Magnesium transport protein CorA
M-adhaesivum_contig_3_1	Prodigal:002006	CDS	387836	388690	.	-	0	ID=PMNALOAF_01128;eC_number=1.3.1.87;Name=hcaB_3;gene=hcaB_3;inference=ab initio prediction:Prodigal:002006,protein motif:HAMAP:MF_01647;locus_tag=PMNALOAF_01128;product=3-phenylpropionate-dihydrodiol/cinnamic acid-dihydrodiol dehydrogenase
M-adhaesivum_contig_3_1	Prodigal:002006	CDS	388700	389548	.	-	0	ID=PMNALOAF_01129;eC_number=1.1.1.100;Name=fabG_3;gene=fabG_3;inference=ab initio prediction:Prodigal:002006,similar to AA sequence:UniProtKB:Q9KQH7;locus_tag=PMNALOAF_01129;product=3-oxoacyl-[acyl-carrier-protein] reductase FabG
M-adhaesivum_contig_3_1	Prodigal:002006	CDS	389545	390300	.	-	0	ID=PMNALOAF_01130;eC_number=4.2.1.17;Name=echA8;db_xref=COG:COG1024;gene=echA8;inference=ab initio prediction:Prodigal:002006,similar to AA sequence:UniProtKB:P9WNN9;locus_tag=PMNALOAF_01130;product=putative enoyl-CoA hydratase echA8
M-adhaesivum_contig_3_1	Prodigal:002006	CDS	390492	392243	.	-	0	ID=PMNALOAF_01131;eC_number=1.3.8.-;Name=dmdC_1;db_xref=COG:COG1960;gene=dmdC_1;inference=ab initio prediction:Prodigal:002006,similar to AA sequence:UniProtKB:Q5LLW7;locus_tag=PMNALOAF_01131;product=3-methylmercaptopropionyl-CoA dehydrogenase
M-adhaesivum_contig_3_1	Prodigal:002006	CDS	392488	393465	.	+	0	ID=PMNALOAF_01132;eC_number=2.7.7.87;Name=ywlC;db_xref=COG:COG0009;gene=ywlC;inference=ab initio prediction:Prodigal:002006,similar to AA sequence:UniProtKB:P39153;locus_tag=PMNALOAF_01132;product=Threonylcarbamoyl-AMP synthase
M-adhaesivum_contig_3_1	Prodigal:002006	CDS	393594	394193	.	-	0	ID=PMNALOAF_01133;eC_number=1.6.5.2;inference=ab initio prediction:Prodigal:002006,similar to AA sequence:UniProtKB:Q2YQ23;locus_tag=PMNALOAF_01133;product=NAD(P)H dehydrogenase (quinone)
M-adhaesivum_contig_3_1	Prodigal:002006	CDS	394327	395208	.	+	0	ID=PMNALOAF_01134;inference=ab initio prediction:Prodigal:002006;locus_tag=PMNALOAF_01134;product=hypothetical protein
M-adhaesivum_contig_3_1	Prodigal:002006	CDS	395216	395677	.	-	0	ID=PMNALOAF_01135;Name=greA_1;gene=greA_1;inference=ab initio prediction:Prodigal:002006,protein motif:HAMAP:MF_00105;locus_tag=PMNALOAF_01135;product=Transcription elongation factor GreA
M-adhaesivum_contig_3_1	Prodigal:002006	CDS	395715	396701	.	-	0	ID=PMNALOAF_01136;eC_number=1.3.1.84;Name=acuI;db_xref=COG:COG0604;gene=acuI;inference=ab initio prediction:Prodigal:002006,similar to AA sequence:UniProtKB:Q3J6K9;locus_tag=PMNALOAF_01136;product=Acrylyl-CoA reductase AcuI
M-adhaesivum_contig_3_1	Prodigal:002006	CDS	396794	397369	.	-	0	ID=PMNALOAF_01137;inference=ab initio prediction:Prodigal:002006;locus_tag=PMNALOAF_01137;product=hypothetical protein
M-adhaesivum_contig_3_1	Prodigal:002006	CDS	397563	398561	.	-	0	ID=PMNALOAF_01138;inference=ab initio prediction:Prodigal:002006;locus_tag=PMNALOAF_01138;product=hypothetical protein
M-adhaesivum_contig_3_1	Prodigal:002006	CDS	398675	398929	.	-	0	ID=PMNALOAF_01139;inference=ab initio prediction:Prodigal:002006;locus_tag=PMNALOAF_01139;product=hypothetical protein
M-adhaesivum_contig_3_1	Prodigal:002006	CDS	399121	401802	.	-	0	ID=PMNALOAF_01140;eC_number=2.7.9.1;Name=ppdK;db_xref=COG:COG0574;gene=ppdK;inference=ab initio prediction:Prodigal:002006,similar to AA sequence:UniProtKB:P22983;locus_tag=PMNALOAF_01140;product=Pyruvate%2C phosphate dikinase
M-adhaesivum_contig_3_1	Prodigal:002006	CDS	402016	402654	.	-	0	ID=PMNALOAF_01141;inference=ab initio prediction:Prodigal:002006;locus_tag=PMNALOAF_01141;product=hypothetical protein
M-adhaesivum_contig_3_1	Prodigal:002006	CDS	402848	403291	.	+	0	ID=PMNALOAF_01142;db_xref=COG:COG0346;inference=ab initio prediction:Prodigal:002006,similar to AA sequence:UniProtKB:Q8ZM36;locus_tag=PMNALOAF_01142;product=Virulence protein
M-adhaesivum_contig_3_1	Prodigal:002006	CDS	403299	403793	.	-	0	ID=PMNALOAF_01143;inference=ab initio prediction:Prodigal:002006;locus_tag=PMNALOAF_01143;product=hypothetical protein
M-adhaesivum_contig_3_1	Prodigal:002006	CDS	404044	404235	.	+	0	ID=PMNALOAF_01144;inference=ab initio prediction:Prodigal:002006;locus_tag=PMNALOAF_01144;product=hypothetical protein
M-adhaesivum_contig_3_1	Prodigal:002006	CDS	404490	404849	.	-	0	ID=PMNALOAF_01145;inference=ab initio prediction:Prodigal:002006;locus_tag=PMNALOAF_01145;product=hypothetical protein
M-adhaesivum_contig_3_1	Prodigal:002006	CDS	405281	406084	.	-	0	ID=PMNALOAF_01146;Name=phyR;gene=phyR;inference=ab initio prediction:Prodigal:002006,similar to AA sequence:UniProtKB:Q0PEV3;locus_tag=PMNALOAF_01146;product=Phyllosphere-induced regulator PhyR
M-adhaesivum_contig_3_1	Prodigal:002006	CDS	406210	406452	.	-	0	ID=PMNALOAF_01147;inference=ab initio prediction:Prodigal:002006;locus_tag=PMNALOAF_01147;product=hypothetical protein
M-adhaesivum_contig_3_1	Prodigal:002006	CDS	406620	406796	.	-	0	ID=PMNALOAF_01148;inference=ab initio prediction:Prodigal:002006;locus_tag=PMNALOAF_01148;product=hypothetical protein
M-adhaesivum_contig_3_1	Prodigal:002006	CDS	407406	408815	.	-	0	ID=PMNALOAF_01149;Name=oprB;db_xref=COG:COG3659;gene=oprB;inference=ab initio prediction:Prodigal:002006,similar to AA sequence:UniProtKB:Q51485;locus_tag=PMNALOAF_01149;product=Porin B
M-adhaesivum_contig_3_1	Prodigal:002006	CDS	408955	410295	.	-	0	ID=PMNALOAF_01150;Name=mntH_1;gene=mntH_1;inference=ab initio prediction:Prodigal:002006,similar to AA sequence:UniProtKB:Q99UZ7;locus_tag=PMNALOAF_01150;product=Divalent metal cation transporter MntH
M-adhaesivum_contig_3_1	Prodigal:002006	CDS	410503	411420	.	+	0	ID=PMNALOAF_01151;eC_number=3.1.2.6;Name=gloB_2;gene=gloB_2;inference=ab initio prediction:Prodigal:002006,protein motif:HAMAP:MF_01374;locus_tag=PMNALOAF_01151;product=Hydroxyacylglutathione hydrolase
M-adhaesivum_contig_3_1	Prodigal:002006	CDS	411728	412720	.	+	0	ID=PMNALOAF_01152;eC_number=1.11.1.-;db_xref=COG:COG0753;inference=ab initio prediction:Prodigal:002006,similar to AA sequence:UniProtKB:Q73WB6;locus_tag=PMNALOAF_01152;product=Catalase-related peroxidase
M-adhaesivum_contig_3_1	Prodigal:002006	CDS	412748	413008	.	-	0	ID=PMNALOAF_01153;inference=ab initio prediction:Prodigal:002006;locus_tag=PMNALOAF_01153;product=hypothetical protein
M-adhaesivum_contig_3_1	Prodigal:002006	CDS	413174	415207	.	-	0	ID=PMNALOAF_01154;inference=ab initio prediction:Prodigal:002006;locus_tag=PMNALOAF_01154;product=hypothetical protein
M-adhaesivum_contig_3_1	Prodigal:002006	CDS	415359	416138	.	-	0	ID=PMNALOAF_01155;inference=ab initio prediction:Prodigal:002006;locus_tag=PMNALOAF_01155;product=hypothetical protein
M-adhaesivum_contig_3_1	Prodigal:002006	CDS	416286	416777	.	+	0	ID=PMNALOAF_01156;inference=ab initio prediction:Prodigal:002006;locus_tag=PMNALOAF_01156;product=hypothetical protein
M-adhaesivum_contig_3_1	Prodigal:002006	CDS	416942	419440	.	-	0	ID=PMNALOAF_01157;Name=bamA_1;db_xref=COG:COG4775;gene=bamA_1;inference=ab initio prediction:Prodigal:002006,similar to AA sequence:UniProtKB:Q9K1H0;locus_tag=PMNALOAF_01157;product=Outer membrane protein assembly factor BamA
M-adhaesivum_contig_3_1	Prodigal:002006	CDS	419678	420400	.	-	0	ID=PMNALOAF_01158;eC_number=3.1.3.18;Name=gph_1;db_xref=COG:COG0546;gene=gph_1;inference=ab initio prediction:Prodigal:002006,similar to AA sequence:UniProtKB:O67359;locus_tag=PMNALOAF_01158;product=Phosphoglycolate phosphatase
M-adhaesivum_contig_3_1	Prodigal:002006	CDS	420403	420957	.	-	0	ID=PMNALOAF_01159;inference=ab initio prediction:Prodigal:002006;locus_tag=PMNALOAF_01159;product=hypothetical protein
M-adhaesivum_contig_3_1	Prodigal:002006	CDS	421069	422466	.	+	0	ID=PMNALOAF_01160;eC_number=2.6.1.113;Name=spuC;db_xref=COG:COG0161;gene=spuC;inference=ab initio prediction:Prodigal:002006,similar to AA sequence:UniProtKB:Q9I6J2;locus_tag=PMNALOAF_01160;product=Putrescine--pyruvate aminotransferase
M-adhaesivum_contig_3_1	Prodigal:002006	CDS	422766	422981	.	+	0	ID=PMNALOAF_01161;inference=ab initio prediction:Prodigal:002006;locus_tag=PMNALOAF_01161;product=hypothetical protein
M-adhaesivum_contig_3_1	Prodigal:002006	CDS	423309	424271	.	+	0	ID=PMNALOAF_01162;inference=ab initio prediction:Prodigal:002006;locus_tag=PMNALOAF_01162;product=hypothetical protein
M-adhaesivum_contig_3_1	Prodigal:002006	CDS	424315	424443	.	-	0	ID=PMNALOAF_01163;inference=ab initio prediction:Prodigal:002006;locus_tag=PMNALOAF_01163;product=hypothetical protein
M-adhaesivum_contig_3_1	Prodigal:002006	CDS	424561	426093	.	-	0	ID=PMNALOAF_01164;eC_number=6.4.1.3;Name=pccB;db_xref=COG:COG4799;gene=pccB;inference=ab initio prediction:Prodigal:002006,similar to AA sequence:UniProtKB:Q3J4E3;locus_tag=PMNALOAF_01164;product=Propionyl-CoA carboxylase beta chain
M-adhaesivum_contig_3_1	Prodigal:002006	CDS	426232	427023	.	-	0	ID=PMNALOAF_01165;inference=ab initio prediction:Prodigal:002006;locus_tag=PMNALOAF_01165;product=hypothetical protein
M-adhaesivum_contig_3_1	Prodigal:002006	CDS	427097	427747	.	-	0	ID=PMNALOAF_01166;eC_number=3.6.1.1;Name=ppaX;db_xref=COG:COG0546;gene=ppaX;inference=ab initio prediction:Prodigal:002006,similar to AA sequence:UniProtKB:Q9JMQ2;locus_tag=PMNALOAF_01166;product=Pyrophosphatase PpaX
M-adhaesivum_contig_3_1	Prodigal:002006	CDS	427761	428201	.	-	0	ID=PMNALOAF_01167;inference=ab initio prediction:Prodigal:002006;locus_tag=PMNALOAF_01167;product=hypothetical protein
M-adhaesivum_contig_3_1	Prodigal:002006	CDS	428320	429729	.	-	0	ID=PMNALOAF_01168;inference=ab initio prediction:Prodigal:002006;locus_tag=PMNALOAF_01168;product=hypothetical protein
M-adhaesivum_contig_3_1	Prodigal:002006	CDS	429863	431110	.	-	0	ID=PMNALOAF_01169;Name=dnaK_2;db_xref=COG:COG0443;gene=dnaK_2;inference=ab initio prediction:Prodigal:002006,similar to AA sequence:UniProtKB:P0A6Y8;locus_tag=PMNALOAF_01169;product=Chaperone protein DnaK
M-adhaesivum_contig_3_1	Prodigal:002006	CDS	431414	432730	.	-	0	ID=PMNALOAF_01170;Name=rarA;db_xref=COG:COG2256;gene=rarA;inference=ab initio prediction:Prodigal:002006,similar to AA sequence:UniProtKB:P0AAZ4;locus_tag=PMNALOAF_01170;product=Replication-associated recombination protein A
M-adhaesivum_contig_3_1	Prodigal:002006	CDS	432878	433600	.	+	0	ID=PMNALOAF_01171;inference=ab initio prediction:Prodigal:002006;locus_tag=PMNALOAF_01171;product=hypothetical protein
M-adhaesivum_contig_3_1	Prodigal:002006	CDS	433601	435076	.	-	0	ID=PMNALOAF_01172;eC_number=3.4.21.107;Name=degP_1;db_xref=COG:COG0265;gene=degP_1;inference=ab initio prediction:Prodigal:002006,similar to AA sequence:UniProtKB:P0C0V0;locus_tag=PMNALOAF_01172;product=Periplasmic serine endoprotease DegP
M-adhaesivum_contig_3_1	Prodigal:002006	CDS	435195	435953	.	-	0	ID=PMNALOAF_01173;inference=ab initio prediction:Prodigal:002006;locus_tag=PMNALOAF_01173;product=hypothetical protein
M-adhaesivum_contig_3_1	Prodigal:002006	CDS	436094	436456	.	-	0	ID=PMNALOAF_01174;inference=ab initio prediction:Prodigal:002006;locus_tag=PMNALOAF_01174;product=hypothetical protein
M-adhaesivum_contig_3_1	Prodigal:002006	CDS	436593	437825	.	-	0	ID=PMNALOAF_01175;inference=ab initio prediction:Prodigal:002006;locus_tag=PMNALOAF_01175;product=hypothetical protein
M-adhaesivum_contig_3_1	Prodigal:002006	CDS	437944	439212	.	+	0	ID=PMNALOAF_01176;eC_number=2.4.1.250;Name=mshA_2;gene=mshA_2;inference=ab initio prediction:Prodigal:002006,protein motif:HAMAP:MF_01695;locus_tag=PMNALOAF_01176;product=D-inositol-3-phosphate glycosyltransferase
M-adhaesivum_contig_3_1	Prodigal:002006	CDS	439300	439482	.	+	0	ID=PMNALOAF_01177;inference=ab initio prediction:Prodigal:002006;locus_tag=PMNALOAF_01177;product=hypothetical protein
M-adhaesivum_contig_3_1	Prodigal:002006	CDS	439692	441374	.	-	0	ID=PMNALOAF_01178;eC_number=1.3.8.12;Name=mcd_2;db_xref=COG:COG1960;gene=mcd_2;inference=ab initio prediction:Prodigal:002006,similar to AA sequence:UniProtKB:D3JV03;locus_tag=PMNALOAF_01178;product=(2S)-methylsuccinyl-CoA dehydrogenase
M-adhaesivum_contig_3_1	Prodigal:002006	CDS	441638	442618	.	-	0	ID=PMNALOAF_01179;Name=yijE;gene=yijE;inference=ab initio prediction:Prodigal:002006,similar to AA sequence:UniProtKB:P0ABT8;locus_tag=PMNALOAF_01179;product=putative cystine transporter YijE
M-adhaesivum_contig_3_1	Prodigal:002006	CDS	442689	443561	.	+	0	ID=PMNALOAF_01180;inference=ab initio prediction:Prodigal:002006;locus_tag=PMNALOAF_01180;product=hypothetical protein
M-adhaesivum_contig_3_1	Prodigal:002006	CDS	443782	444603	.	+	0	ID=PMNALOAF_01181;inference=ab initio prediction:Prodigal:002006;locus_tag=PMNALOAF_01181;product=hypothetical protein
M-adhaesivum_contig_3_1	Prodigal:002006	CDS	444702	446477	.	-	0	ID=PMNALOAF_01182;eC_number=7.5.2.3;Name=ndvA;gene=ndvA;inference=ab initio prediction:Prodigal:002006,similar to AA sequence:UniProtKB:Q2YQ73;locus_tag=PMNALOAF_01182;product=Beta-(1-->2)glucan export ATP-binding/permease protein NdvA
M-adhaesivum_contig_3_1	Prodigal:002006	CDS	446759	447532	.	+	0	ID=PMNALOAF_01183;Name=pomA;db_xref=COG:COG1291;gene=pomA;inference=ab initio prediction:Prodigal:002006,similar to AA sequence:UniProtKB:O06873;locus_tag=PMNALOAF_01183;product=Chemotaxis protein PomA
M-adhaesivum_contig_3_1	Prodigal:002006	CDS	447558	448388	.	+	0	ID=PMNALOAF_01184;Name=motB;db_xref=COG:COG1360;gene=motB;inference=ab initio prediction:Prodigal:002006,similar to AA sequence:UniProtKB:P55892;locus_tag=PMNALOAF_01184;product=Motility protein B
M-adhaesivum_contig_3_1	Prodigal:002006	CDS	448866	450536	.	+	0	ID=PMNALOAF_01185;inference=ab initio prediction:Prodigal:002006;locus_tag=PMNALOAF_01185;product=hypothetical protein
M-adhaesivum_contig_3_1	Prodigal:002006	CDS	450669	451076	.	-	0	ID=PMNALOAF_01186;inference=ab initio prediction:Prodigal:002006;locus_tag=PMNALOAF_01186;product=hypothetical protein
M-adhaesivum_contig_3_1	Prodigal:002006	CDS	451076	451282	.	-	0	ID=PMNALOAF_01187;inference=ab initio prediction:Prodigal:002006;locus_tag=PMNALOAF_01187;product=hypothetical protein
M-adhaesivum_contig_3_1	Prodigal:002006	CDS	451711	452802	.	-	0	ID=PMNALOAF_01188;Name=recA;gene=recA;inference=ab initio prediction:Prodigal:002006,similar to AA sequence:UniProtKB:Q2YRU7;locus_tag=PMNALOAF_01188;product=Protein RecA
M-adhaesivum_contig_3_1	Prodigal:002006	CDS	452943	455597	.	-	0	ID=PMNALOAF_01189;Name=cckA;gene=cckA;inference=ab initio prediction:Prodigal:002006,similar to AA sequence:UniProtKB:P0DOA0;locus_tag=PMNALOAF_01189;product=Sensor kinase CckA
M-adhaesivum_contig_3_1	Prodigal:002006	CDS	455800	456867	.	-	0	ID=PMNALOAF_01190;Name=flhB;db_xref=COG:COG1377;gene=flhB;inference=ab initio prediction:Prodigal:002006,similar to AA sequence:UniProtKB:P40727;locus_tag=PMNALOAF_01190;product=Flagellar biosynthetic protein FlhB
M-adhaesivum_contig_3_1	Prodigal:002006	CDS	456912	457676	.	-	0	ID=PMNALOAF_01191;Name=fliR;db_xref=COG:COG1684;gene=fliR;inference=ab initio prediction:Prodigal:002006,similar to AA sequence:UniProtKB:P54702;locus_tag=PMNALOAF_01191;product=Flagellar biosynthetic protein FliR
M-adhaesivum_contig_3_1	Prodigal:002006	CDS	457771	458037	.	-	0	ID=PMNALOAF_01192;inference=ab initio prediction:Prodigal:002006;locus_tag=PMNALOAF_01192;product=hypothetical protein
M-adhaesivum_contig_3_1	Prodigal:002006	CDS	458221	458541	.	-	0	ID=PMNALOAF_01193;Name=fliE;gene=fliE;inference=ab initio prediction:Prodigal:002006,protein motif:HAMAP:MF_00724;locus_tag=PMNALOAF_01193;product=Flagellar hook-basal body complex protein FliE
M-adhaesivum_contig_3_1	Prodigal:002006	CDS	458598	459008	.	-	0	ID=PMNALOAF_01194;Name=flgC;db_xref=COG:COG1558;gene=flgC;inference=ab initio prediction:Prodigal:002006,similar to AA sequence:UniProtKB:P0A1I7;locus_tag=PMNALOAF_01194;product=Flagellar basal-body rod protein FlgC
M-adhaesivum_contig_3_1	Prodigal:002006	CDS	459039	459482	.	-	0	ID=PMNALOAF_01195;inference=ab initio prediction:Prodigal:002006;locus_tag=PMNALOAF_01195;product=hypothetical protein
M-adhaesivum_contig_3_1	Prodigal:002006	CDS	459806	461173	.	+	0	ID=PMNALOAF_01196;inference=ab initio prediction:Prodigal:002006;locus_tag=PMNALOAF_01196;product=hypothetical protein
M-adhaesivum_contig_3_1	Prodigal:002006	CDS	461299	462042	.	+	0	ID=PMNALOAF_01197;Name=fliP;db_xref=COG:COG1338;gene=fliP;inference=ab initio prediction:Prodigal:002006,similar to AA sequence:UniProtKB:P54700;locus_tag=PMNALOAF_01197;product=Flagellar biosynthetic protein FliP
M-adhaesivum_contig_3_1	Prodigal:002006	CDS	462118	465480	.	-	0	ID=PMNALOAF_01198;inference=ab initio prediction:Prodigal:002006;locus_tag=PMNALOAF_01198;product=hypothetical protein
M-adhaesivum_contig_3_1	Prodigal:002006	CDS	465601	466011	.	-	0	ID=PMNALOAF_01199;inference=ab initio prediction:Prodigal:002006;locus_tag=PMNALOAF_01199;product=hypothetical protein
M-adhaesivum_contig_3_1	Prodigal:002006	CDS	466100	466783	.	-	0	ID=PMNALOAF_01200;inference=ab initio prediction:Prodigal:002006;locus_tag=PMNALOAF_01200;product=hypothetical protein
M-adhaesivum_contig_3_1	Prodigal:002006	CDS	466937	467788	.	-	0	ID=PMNALOAF_01201;inference=ab initio prediction:Prodigal:002006;locus_tag=PMNALOAF_01201;product=hypothetical protein
M-adhaesivum_contig_3_1	Prodigal:002006	CDS	467785	468300	.	-	0	ID=PMNALOAF_01202;inference=ab initio prediction:Prodigal:002006;locus_tag=PMNALOAF_01202;product=hypothetical protein
M-adhaesivum_contig_3_1	Prodigal:002006	CDS	468308	469513	.	-	0	ID=PMNALOAF_01203;inference=ab initio prediction:Prodigal:002006;locus_tag=PMNALOAF_01203;product=hypothetical protein
M-adhaesivum_contig_3_1	Prodigal:002006	CDS	469552	470040	.	-	0	ID=PMNALOAF_01204;inference=ab initio prediction:Prodigal:002006;locus_tag=PMNALOAF_01204;product=hypothetical protein
M-adhaesivum_contig_3_1	Prodigal:002006	CDS	470311	471051	.	+	0	ID=PMNALOAF_01205;Name=flgG_1;db_xref=COG:COG4786;gene=flgG_1;inference=ab initio prediction:Prodigal:002006,similar to AA sequence:UniProtKB:P0A1J3;locus_tag=PMNALOAF_01205;product=Flagellar basal-body rod protein FlgG
M-adhaesivum_contig_3_1	Prodigal:002006	CDS	471064	471855	.	+	0	ID=PMNALOAF_01206;Name=flgG_2;db_xref=COG:COG4786;gene=flgG_2;inference=ab initio prediction:Prodigal:002006,similar to AA sequence:UniProtKB:P0A1J3;locus_tag=PMNALOAF_01206;product=Flagellar basal-body rod protein FlgG
M-adhaesivum_contig_3_1	Prodigal:002006	CDS	471873	472925	.	+	0	ID=PMNALOAF_01207;inference=ab initio prediction:Prodigal:002006;locus_tag=PMNALOAF_01207;product=hypothetical protein
M-adhaesivum_contig_3_1	Prodigal:002006	CDS	472961	473707	.	+	0	ID=PMNALOAF_01208;Name=flgH;gene=flgH;inference=ab initio prediction:Prodigal:002006,protein motif:HAMAP:MF_00415;locus_tag=PMNALOAF_01208;product=Flagellar L-ring protein
M-adhaesivum_contig_3_1	Prodigal:002006	CDS	473991	474167	.	-	0	ID=PMNALOAF_01209;inference=ab initio prediction:Prodigal:002006;locus_tag=PMNALOAF_01209;product=hypothetical protein
M-adhaesivum_contig_3_1	Prodigal:002006	CDS	474342	474761	.	-	0	ID=PMNALOAF_01210;Name=dksA;db_xref=COG:COG1734;gene=dksA;inference=ab initio prediction:Prodigal:002006,similar to AA sequence:UniProtKB:P0ABS1;locus_tag=PMNALOAF_01210;product=RNA polymerase-binding transcription factor DksA
M-adhaesivum_contig_3_1	Prodigal:002006	CDS	474971	476335	.	-	0	ID=PMNALOAF_01211;eC_number=2.3.1.-;Name=patA;db_xref=COG:COG1696;gene=patA;inference=ab initio prediction:Prodigal:002006,similar to AA sequence:UniProtKB:O25526;locus_tag=PMNALOAF_01211;product=Peptidoglycan O-acetyltransferase
M-adhaesivum_contig_3_1	Prodigal:002006	CDS	476635	477069	.	-	0	ID=PMNALOAF_01212;Name=fliX;gene=fliX;inference=ab initio prediction:Prodigal:002006,similar to AA sequence:UniProtKB:O32348;locus_tag=PMNALOAF_01212;product=Flagellar assembly protein FliX
M-adhaesivum_contig_3_1	Prodigal:002006	CDS	477466	478629	.	+	0	ID=PMNALOAF_01213;Name=flgI;gene=flgI;inference=ab initio prediction:Prodigal:002006,protein motif:HAMAP:MF_00416;locus_tag=PMNALOAF_01213;product=Flagellar P-ring protein
M-adhaesivum_contig_3_1	Prodigal:002006	CDS	478691	479137	.	+	0	ID=PMNALOAF_01214;inference=ab initio prediction:Prodigal:002006;locus_tag=PMNALOAF_01214;product=hypothetical protein
M-adhaesivum_contig_3_1	Prodigal:002006	CDS	479121	479603	.	+	0	ID=PMNALOAF_01215;inference=ab initio prediction:Prodigal:002006;locus_tag=PMNALOAF_01215;product=hypothetical protein
M-adhaesivum_contig_3_1	Prodigal:002006	CDS	479683	480012	.	-	0	ID=PMNALOAF_01216;inference=ab initio prediction:Prodigal:002006;locus_tag=PMNALOAF_01216;product=hypothetical protein
M-adhaesivum_contig_3_1	Prodigal:002006	CDS	480116	480586	.	+	0	ID=PMNALOAF_01217;inference=ab initio prediction:Prodigal:002006;locus_tag=PMNALOAF_01217;product=hypothetical protein
M-adhaesivum_contig_3_1	Prodigal:002006	CDS	480978	481115	.	+	0	ID=PMNALOAF_01218;inference=ab initio prediction:Prodigal:002006;locus_tag=PMNALOAF_01218;product=hypothetical protein
M-adhaesivum_contig_3_1	Prodigal:002006	CDS	481126	481215	.	+	0	ID=PMNALOAF_01219;inference=ab initio prediction:Prodigal:002006;locus_tag=PMNALOAF_01219;product=hypothetical protein
M-adhaesivum_contig_3_1	Prodigal:002006	CDS	481238	482953	.	+	0	ID=PMNALOAF_01220;Name=kdpA;db_xref=COG:COG2060;gene=kdpA;inference=ab initio prediction:Prodigal:002006,similar to AA sequence:UniProtKB:P9WKF3;locus_tag=PMNALOAF_01220;product=Potassium-transporting ATPase potassium-binding subunit
M-adhaesivum_contig_3_1	Prodigal:002006	CDS	482955	483164	.	+	0	ID=PMNALOAF_01221;inference=ab initio prediction:Prodigal:002006;locus_tag=PMNALOAF_01221;product=hypothetical protein
M-adhaesivum_contig_3_1	Prodigal:002006	CDS	483223	485310	.	+	0	ID=PMNALOAF_01222;eC_number=7.2.2.6;Name=kdpB;db_xref=COG:COG2216;gene=kdpB;inference=ab initio prediction:Prodigal:002006,similar to AA sequence:UniProtKB:P03960;locus_tag=PMNALOAF_01222;product=Potassium-transporting ATPase ATP-binding subunit
M-adhaesivum_contig_3_1	Prodigal:002006	CDS	485340	485945	.	+	0	ID=PMNALOAF_01223;Name=kdpC;db_xref=COG:COG2156;gene=kdpC;inference=ab initio prediction:Prodigal:002006,similar to AA sequence:UniProtKB:P9WKF1;locus_tag=PMNALOAF_01223;product=Potassium-transporting ATPase KdpC subunit
M-adhaesivum_contig_3_1	Prodigal:002006	CDS	485964	488711	.	+	0	ID=PMNALOAF_01224;eC_number=2.7.13.3;Name=kdpD;db_xref=COG:COG2205;gene=kdpD;inference=ab initio prediction:Prodigal:002006,similar to AA sequence:UniProtKB:P21865;locus_tag=PMNALOAF_01224;product=Sensor protein KdpD
M-adhaesivum_contig_3_1	Prodigal:002006	CDS	488708	489403	.	+	0	ID=PMNALOAF_01225;Name=kdpE;db_xref=COG:COG0745;gene=kdpE;inference=ab initio prediction:Prodigal:002006,similar to AA sequence:UniProtKB:P9WGN1;locus_tag=PMNALOAF_01225;product=Transcriptional regulatory protein KdpE
M-adhaesivum_contig_3_1	Prodigal:002006	CDS	489648	489956	.	+	0	ID=PMNALOAF_01226;inference=ab initio prediction:Prodigal:002006;locus_tag=PMNALOAF_01226;product=hypothetical protein
M-adhaesivum_contig_3_1	Prodigal:002006	CDS	489943	490767	.	+	0	ID=PMNALOAF_01227;inference=ab initio prediction:Prodigal:002006;locus_tag=PMNALOAF_01227;product=hypothetical protein
M-adhaesivum_contig_3_1	Prodigal:002006	CDS	490810	492429	.	-	0	ID=PMNALOAF_01228;Name=prfC;db_xref=COG:COG4108;gene=prfC;inference=ab initio prediction:Prodigal:002006,similar to AA sequence:UniProtKB:P0A7I4;locus_tag=PMNALOAF_01228;product=Peptide chain release factor RF3
M-adhaesivum_contig_3_1	Prodigal:002006	CDS	492549	493301	.	-	0	ID=PMNALOAF_01229;eC_number=1.3.1.87;Name=hcaB_4;gene=hcaB_4;inference=ab initio prediction:Prodigal:002006,protein motif:HAMAP:MF_01647;locus_tag=PMNALOAF_01229;product=3-phenylpropionate-dihydrodiol/cinnamic acid-dihydrodiol dehydrogenase
M-adhaesivum_contig_3_1	Aragorn:001002	tRNA	493482	493556	.	+	.	ID=PMNALOAF_01230;inference=COORDINATES:profile:Aragorn:001002;locus_tag=PMNALOAF_01230;product=tRNA-Gln(ttg)
M-adhaesivum_contig_3_1	Prodigal:002006	CDS	493752	494882	.	+	0	ID=PMNALOAF_01231;inference=ab initio prediction:Prodigal:002006;locus_tag=PMNALOAF_01231;product=hypothetical protein
M-adhaesivum_contig_3_1	Prodigal:002006	CDS	494938	495492	.	-	0	ID=PMNALOAF_01232;inference=ab initio prediction:Prodigal:002006;locus_tag=PMNALOAF_01232;product=hypothetical protein
M-adhaesivum_contig_3_1	Prodigal:002006	CDS	495648	495830	.	-	0	ID=PMNALOAF_01233;inference=ab initio prediction:Prodigal:002006;locus_tag=PMNALOAF_01233;product=hypothetical protein
M-adhaesivum_contig_3_1	Prodigal:002006	CDS	495941	496201	.	+	0	ID=PMNALOAF_01234;inference=ab initio prediction:Prodigal:002006;locus_tag=PMNALOAF_01234;product=hypothetical protein
M-adhaesivum_contig_3_1	Prodigal:002006	CDS	496331	496930	.	-	0	ID=PMNALOAF_01235;eC_number=3.5.2.19;Name=sttH_1;gene=sttH_1;inference=ab initio prediction:Prodigal:002006,similar to AA sequence:UniProtKB:Q1MW86;locus_tag=PMNALOAF_01235;product=Streptothricin hydrolase
M-adhaesivum_contig_3_1	Prodigal:002006	CDS	497129	498421	.	-	0	ID=PMNALOAF_01236;Name=umuC_1;db_xref=COG:COG0389;gene=umuC_1;inference=ab initio prediction:Prodigal:002006,similar to AA sequence:UniProtKB:P04152;locus_tag=PMNALOAF_01236;product=Protein UmuC
M-adhaesivum_contig_3_1	Prodigal:002006	CDS	498418	498873	.	-	0	ID=PMNALOAF_01237;eC_number=3.4.21.-;Name=umuD_1;db_xref=COG:COG1974;gene=umuD_1;inference=ab initio prediction:Prodigal:002006,similar to AA sequence:UniProtKB:P22493;locus_tag=PMNALOAF_01237;product=Protein UmuD
M-adhaesivum_contig_3_1	Prodigal:002006	CDS	499003	499257	.	+	0	ID=PMNALOAF_01238;inference=ab initio prediction:Prodigal:002006;locus_tag=PMNALOAF_01238;product=hypothetical protein
M-adhaesivum_contig_3_1	Prodigal:002006	CDS	500085	500360	.	+	0	ID=PMNALOAF_01239;inference=ab initio prediction:Prodigal:002006;locus_tag=PMNALOAF_01239;product=hypothetical protein
M-adhaesivum_contig_3_1	Prodigal:002006	CDS	500360	500536	.	+	0	ID=PMNALOAF_01240;inference=ab initio prediction:Prodigal:002006;locus_tag=PMNALOAF_01240;product=hypothetical protein
M-adhaesivum_contig_3_1	Prodigal:002006	CDS	501013	501309	.	-	0	ID=PMNALOAF_01241;inference=ab initio prediction:Prodigal:002006;locus_tag=PMNALOAF_01241;product=hypothetical protein
M-adhaesivum_contig_3_1	Prodigal:002006	CDS	501340	501507	.	-	0	ID=PMNALOAF_01242;inference=ab initio prediction:Prodigal:002006;locus_tag=PMNALOAF_01242;product=hypothetical protein
M-adhaesivum_contig_3_1	Prodigal:002006	CDS	502026	502124	.	-	0	ID=PMNALOAF_01243;inference=ab initio prediction:Prodigal:002006;locus_tag=PMNALOAF_01243;product=hypothetical protein
M-adhaesivum_contig_3_1	Prodigal:002006	CDS	502121	502489	.	-	0	ID=PMNALOAF_01244;inference=ab initio prediction:Prodigal:002006;locus_tag=PMNALOAF_01244;product=hypothetical protein
M-adhaesivum_contig_3_1	Prodigal:002006	CDS	502489	502971	.	-	0	ID=PMNALOAF_01245;inference=ab initio prediction:Prodigal:002006;locus_tag=PMNALOAF_01245;product=hypothetical protein
M-adhaesivum_contig_3_1	Prodigal:002006	CDS	503019	503531	.	-	0	ID=PMNALOAF_01246;inference=ab initio prediction:Prodigal:002006;locus_tag=PMNALOAF_01246;product=hypothetical protein
M-adhaesivum_contig_3_1	Prodigal:002006	CDS	503536	504234	.	-	0	ID=PMNALOAF_01247;inference=ab initio prediction:Prodigal:002006;locus_tag=PMNALOAF_01247;product=hypothetical protein
M-adhaesivum_contig_3_1	Prodigal:002006	CDS	504475	504825	.	-	0	ID=PMNALOAF_01248;inference=ab initio prediction:Prodigal:002006;locus_tag=PMNALOAF_01248;product=hypothetical protein
M-adhaesivum_contig_3_1	Prodigal:002006	CDS	504834	505322	.	-	0	ID=PMNALOAF_01249;inference=ab initio prediction:Prodigal:002006;locus_tag=PMNALOAF_01249;product=hypothetical protein
M-adhaesivum_contig_3_1	Prodigal:002006	CDS	505336	505947	.	-	0	ID=PMNALOAF_01250;inference=ab initio prediction:Prodigal:002006;locus_tag=PMNALOAF_01250;product=hypothetical protein
M-adhaesivum_contig_3_1	Prodigal:002006	CDS	505947	506483	.	-	0	ID=PMNALOAF_01251;inference=ab initio prediction:Prodigal:002006;locus_tag=PMNALOAF_01251;product=hypothetical protein
M-adhaesivum_contig_3_1	Prodigal:002006	CDS	507154	507252	.	-	0	ID=PMNALOAF_01252;inference=ab initio prediction:Prodigal:002006;locus_tag=PMNALOAF_01252;product=hypothetical protein
M-adhaesivum_contig_3_1	Prodigal:002006	CDS	507496	508032	.	-	0	ID=PMNALOAF_01253;inference=ab initio prediction:Prodigal:002006;locus_tag=PMNALOAF_01253;product=hypothetical protein
M-adhaesivum_contig_3_1	Prodigal:002006	CDS	508100	508981	.	-	0	ID=PMNALOAF_01254;eC_number=2.3.1.89;Name=dapH_1;gene=dapH_1;inference=ab initio prediction:Prodigal:002006,protein motif:HAMAP:MF_01691;locus_tag=PMNALOAF_01254;product=2%2C3%2C4%2C5-tetrahydropyridine-2%2C6-dicarboxylate N-acetyltransferase
M-adhaesivum_contig_3_1	Prodigal:002006	CDS	509082	509663	.	-	0	ID=PMNALOAF_01255;inference=ab initio prediction:Prodigal:002006;locus_tag=PMNALOAF_01255;product=hypothetical protein
M-adhaesivum_contig_3_1	Prodigal:002006	CDS	509739	510605	.	+	0	ID=PMNALOAF_01256;eC_number=2.3.1.89;Name=dapH_2;gene=dapH_2;inference=ab initio prediction:Prodigal:002006,protein motif:HAMAP:MF_01691;locus_tag=PMNALOAF_01256;product=2%2C3%2C4%2C5-tetrahydropyridine-2%2C6-dicarboxylate N-acetyltransferase
M-adhaesivum_contig_3_1	Prodigal:002006	CDS	510611	511300	.	-	0	ID=PMNALOAF_01257;inference=ab initio prediction:Prodigal:002006;locus_tag=PMNALOAF_01257;product=hypothetical protein
M-adhaesivum_contig_3_1	Prodigal:002006	CDS	511300	511971	.	-	0	ID=PMNALOAF_01258;inference=ab initio prediction:Prodigal:002006;locus_tag=PMNALOAF_01258;product=hypothetical protein
M-adhaesivum_contig_3_1	Prodigal:002006	CDS	511981	513012	.	-	0	ID=PMNALOAF_01259;inference=ab initio prediction:Prodigal:002006;locus_tag=PMNALOAF_01259;product=hypothetical protein
M-adhaesivum_contig_3_1	Prodigal:002006	CDS	513018	513368	.	-	0	ID=PMNALOAF_01260;inference=ab initio prediction:Prodigal:002006;locus_tag=PMNALOAF_01260;product=hypothetical protein
M-adhaesivum_contig_3_1	Prodigal:002006	CDS	513368	513838	.	-	0	ID=PMNALOAF_01261;inference=ab initio prediction:Prodigal:002006;locus_tag=PMNALOAF_01261;product=hypothetical protein
M-adhaesivum_contig_3_1	Prodigal:002006	CDS	513840	515060	.	-	0	ID=PMNALOAF_01262;inference=ab initio prediction:Prodigal:002006;locus_tag=PMNALOAF_01262;product=hypothetical protein
M-adhaesivum_contig_3_1	Prodigal:002006	CDS	515062	515994	.	-	0	ID=PMNALOAF_01263;inference=ab initio prediction:Prodigal:002006;locus_tag=PMNALOAF_01263;product=hypothetical protein
M-adhaesivum_contig_3_1	Prodigal:002006	CDS	515991	516884	.	-	0	ID=PMNALOAF_01264;inference=ab initio prediction:Prodigal:002006;locus_tag=PMNALOAF_01264;product=hypothetical protein
M-adhaesivum_contig_3_1	Prodigal:002006	CDS	516881	517249	.	-	0	ID=PMNALOAF_01265;inference=ab initio prediction:Prodigal:002006;locus_tag=PMNALOAF_01265;product=hypothetical protein
M-adhaesivum_contig_3_1	Prodigal:002006	CDS	517261	517926	.	-	0	ID=PMNALOAF_01266;inference=ab initio prediction:Prodigal:002006;locus_tag=PMNALOAF_01266;product=hypothetical protein
M-adhaesivum_contig_3_1	Prodigal:002006	CDS	517926	518780	.	-	0	ID=PMNALOAF_01267;inference=ab initio prediction:Prodigal:002006;locus_tag=PMNALOAF_01267;product=hypothetical protein
M-adhaesivum_contig_3_1	Prodigal:002006	CDS	518777	519106	.	-	0	ID=PMNALOAF_01268;inference=ab initio prediction:Prodigal:002006;locus_tag=PMNALOAF_01268;product=hypothetical protein
M-adhaesivum_contig_3_1	Prodigal:002006	CDS	519106	519639	.	-	0	ID=PMNALOAF_01269;inference=ab initio prediction:Prodigal:002006;locus_tag=PMNALOAF_01269;product=hypothetical protein
M-adhaesivum_contig_4_1	Prodigal:002006	CDS	4	549	.	-	0	ID=PMNALOAF_01270;inference=ab initio prediction:Prodigal:002006,similar to AA sequence:ISfinder:ISMdi3;locus_tag=PMNALOAF_01270;product=IS3 family transposase ISMdi3
M-adhaesivum_contig_4_1	Prodigal:002006	CDS	657	938	.	-	0	ID=PMNALOAF_01271;inference=ab initio prediction:Prodigal:002006,similar to AA sequence:ISfinder:ISMdi3;locus_tag=PMNALOAF_01271;product=IS3 family transposase ISMdi3
M-adhaesivum_contig_4_1	Prodigal:002006	CDS	1192	1422	.	-	0	ID=PMNALOAF_01272;inference=ab initio prediction:Prodigal:002006;locus_tag=PMNALOAF_01272;product=hypothetical protein
M-adhaesivum_contig_4_1	Prodigal:002006	CDS	1587	2147	.	+	0	ID=PMNALOAF_01273;Name=hin;db_xref=COG:COG1961;gene=hin;inference=ab initio prediction:Prodigal:002006,similar to AA sequence:UniProtKB:P03013;locus_tag=PMNALOAF_01273;product=DNA-invertase hin
M-adhaesivum_contig_4_1	Prodigal:002006	CDS	2231	3160	.	-	0	ID=PMNALOAF_01274;inference=ab initio prediction:Prodigal:002006;locus_tag=PMNALOAF_01274;product=hypothetical protein
M-adhaesivum_contig_4_1	Prodigal:002006	CDS	3278	3469	.	+	0	ID=PMNALOAF_01275;inference=ab initio prediction:Prodigal:002006;locus_tag=PMNALOAF_01275;product=hypothetical protein
M-adhaesivum_contig_4_1	Prodigal:002006	CDS	3553	3735	.	-	0	ID=PMNALOAF_01276;inference=ab initio prediction:Prodigal:002006;locus_tag=PMNALOAF_01276;product=hypothetical protein
M-adhaesivum_contig_4_1	Prodigal:002006	CDS	3799	4158	.	-	0	ID=PMNALOAF_01277;inference=ab initio prediction:Prodigal:002006;locus_tag=PMNALOAF_01277;product=hypothetical protein
M-adhaesivum_contig_4_1	Prodigal:002006	CDS	4326	4727	.	-	0	ID=PMNALOAF_01278;inference=ab initio prediction:Prodigal:002006;locus_tag=PMNALOAF_01278;product=hypothetical protein
M-adhaesivum_contig_4_1	Prodigal:002006	CDS	4936	5067	.	+	0	ID=PMNALOAF_01279;inference=ab initio prediction:Prodigal:002006;locus_tag=PMNALOAF_01279;product=hypothetical protein
M-adhaesivum_contig_4_1	Prodigal:002006	CDS	5144	5368	.	+	0	ID=PMNALOAF_01280;inference=ab initio prediction:Prodigal:002006;locus_tag=PMNALOAF_01280;product=hypothetical protein
M-adhaesivum_contig_4_1	Prodigal:002006	CDS	5505	7310	.	-	0	ID=PMNALOAF_01281;eC_number=3.2.1.28;db_xref=COG:COG3387;inference=ab initio prediction:Prodigal:002006,similar to AA sequence:UniProtKB:A0R0W9;locus_tag=PMNALOAF_01281;product=Trehalase
M-adhaesivum_contig_4_1	Prodigal:002006	CDS	7797	8015	.	+	0	ID=PMNALOAF_01282;inference=ab initio prediction:Prodigal:002006;locus_tag=PMNALOAF_01282;product=hypothetical protein
M-adhaesivum_contig_4_1	Prodigal:002006	CDS	8031	8210	.	+	0	ID=PMNALOAF_01283;inference=ab initio prediction:Prodigal:002006;locus_tag=PMNALOAF_01283;product=hypothetical protein
M-adhaesivum_contig_4_1	Prodigal:002006	CDS	8214	8387	.	+	0	ID=PMNALOAF_01284;inference=ab initio prediction:Prodigal:002006;locus_tag=PMNALOAF_01284;product=hypothetical protein
M-adhaesivum_contig_4_1	Prodigal:002006	CDS	8433	8864	.	+	0	ID=PMNALOAF_01285;inference=ab initio prediction:Prodigal:002006;locus_tag=PMNALOAF_01285;product=hypothetical protein
M-adhaesivum_contig_4_1	Prodigal:002006	CDS	9169	10422	.	+	0	ID=PMNALOAF_01286;eC_number=3.4.17.11;Name=cpg2;gene=cpg2;inference=ab initio prediction:Prodigal:002006,similar to AA sequence:UniProtKB:P06621;locus_tag=PMNALOAF_01286;product=Carboxypeptidase G2
M-adhaesivum_contig_4_1	Prodigal:002006	CDS	10470	11708	.	-	0	ID=PMNALOAF_01287;inference=ab initio prediction:Prodigal:002006;locus_tag=PMNALOAF_01287;product=hypothetical protein
M-adhaesivum_contig_4_1	Prodigal:002006	CDS	11835	12734	.	+	0	ID=PMNALOAF_01288;Name=gcvA;gene=gcvA;inference=ab initio prediction:Prodigal:002006,similar to AA sequence:UniProtKB:P0A9F6;locus_tag=PMNALOAF_01288;product=Glycine cleavage system transcriptional activator
M-adhaesivum_contig_4_1	Prodigal:002006	CDS	12995	13762	.	-	0	ID=PMNALOAF_01289;Name=glnQ_1;gene=glnQ_1;inference=ab initio prediction:Prodigal:002006,similar to AA sequence:UniProtKB:P27675;locus_tag=PMNALOAF_01289;product=Glutamine transport ATP-binding protein GlnQ
M-adhaesivum_contig_4_1	Prodigal:002006	CDS	13755	14411	.	-	0	ID=PMNALOAF_01290;Name=glnM;db_xref=COG:COG0765;gene=glnM;inference=ab initio prediction:Prodigal:002006,similar to AA sequence:UniProtKB:O34671;locus_tag=PMNALOAF_01290;product=putative glutamine ABC transporter permease protein GlnM
M-adhaesivum_contig_4_1	Prodigal:002006	CDS	14411	15061	.	-	0	ID=PMNALOAF_01291;Name=glnP;db_xref=COG:COG0765;gene=glnP;inference=ab initio prediction:Prodigal:002006,similar to AA sequence:UniProtKB:O34606;locus_tag=PMNALOAF_01291;product=putative glutamine ABC transporter permease protein GlnP
M-adhaesivum_contig_4_1	Prodigal:002006	CDS	15107	15931	.	-	0	ID=PMNALOAF_01292;Name=fliY;db_xref=COG:COG0834;gene=fliY;inference=ab initio prediction:Prodigal:002006,similar to AA sequence:UniProtKB:P0AEM9;locus_tag=PMNALOAF_01292;product=L-cystine-binding protein FliY
M-adhaesivum_contig_4_1	Prodigal:002006	CDS	16012	16446	.	-	0	ID=PMNALOAF_01293;eC_number=3.5.99.10;Name=yabJ_1;db_xref=COG:COG0251;gene=yabJ_1;inference=ab initio prediction:Prodigal:002006,similar to AA sequence:UniProtKB:P37552;locus_tag=PMNALOAF_01293;product=2-iminobutanoate/2-iminopropanoate deaminase
M-adhaesivum_contig_4_1	Prodigal:002006	CDS	16649	18055	.	+	0	ID=PMNALOAF_01294;Name=ptsJ_1;db_xref=COG:COG1167;gene=ptsJ_1;inference=ab initio prediction:Prodigal:002006,similar to AA sequence:UniProtKB:P40193;locus_tag=PMNALOAF_01294;product=Vitamin B6 salvage pathway transcriptional repressor PtsJ
M-adhaesivum_contig_4_1	Prodigal:002006	CDS	18452	18694	.	-	0	ID=PMNALOAF_01295;inference=ab initio prediction:Prodigal:002006;locus_tag=PMNALOAF_01295;product=hypothetical protein
M-adhaesivum_contig_4_1	Prodigal:002006	CDS	18796	19170	.	+	0	ID=PMNALOAF_01296;inference=ab initio prediction:Prodigal:002006;locus_tag=PMNALOAF_01296;product=hypothetical protein
M-adhaesivum_contig_4_1	Prodigal:002006	CDS	19215	20546	.	-	0	ID=PMNALOAF_01297;Name=umuC_2;db_xref=COG:COG0389;gene=umuC_2;inference=ab initio prediction:Prodigal:002006,similar to AA sequence:UniProtKB:P04152;locus_tag=PMNALOAF_01297;product=Protein UmuC
M-adhaesivum_contig_4_1	Prodigal:002006	CDS	20543	20995	.	-	0	ID=PMNALOAF_01298;eC_number=3.4.21.-;Name=umuD_2;db_xref=COG:COG1974;gene=umuD_2;inference=ab initio prediction:Prodigal:002006,similar to AA sequence:UniProtKB:P22493;locus_tag=PMNALOAF_01298;product=Protein UmuD
M-adhaesivum_contig_4_1	Prodigal:002006	CDS	20992	21231	.	-	0	ID=PMNALOAF_01299;inference=ab initio prediction:Prodigal:002006;locus_tag=PMNALOAF_01299;product=hypothetical protein
M-adhaesivum_contig_4_1	Prodigal:002006	CDS	21618	21725	.	+	0	ID=PMNALOAF_01300;inference=ab initio prediction:Prodigal:002006;locus_tag=PMNALOAF_01300;product=hypothetical protein
M-adhaesivum_contig_4_1	Prodigal:002006	CDS	21735	21854	.	+	0	ID=PMNALOAF_01301;inference=ab initio prediction:Prodigal:002006;locus_tag=PMNALOAF_01301;product=hypothetical protein
M-adhaesivum_contig_4_1	Prodigal:002006	CDS	22002	22376	.	+	0	ID=PMNALOAF_01302;inference=ab initio prediction:Prodigal:002006;locus_tag=PMNALOAF_01302;product=hypothetical protein
M-adhaesivum_contig_4_1	Prodigal:002006	CDS	22376	22552	.	+	0	ID=PMNALOAF_01303;inference=ab initio prediction:Prodigal:002006;locus_tag=PMNALOAF_01303;product=hypothetical protein
M-adhaesivum_contig_4_1	Prodigal:002006	CDS	23366	23626	.	-	0	ID=PMNALOAF_01304;inference=ab initio prediction:Prodigal:002006;locus_tag=PMNALOAF_01304;product=hypothetical protein
M-adhaesivum_contig_4_1	Prodigal:002006	CDS	23807	24808	.	+	0	ID=PMNALOAF_01305;eC_number=1.-.-.-;Name=yghA_1;gene=yghA_1;inference=ab initio prediction:Prodigal:002006,similar to AA sequence:UniProtKB:P0AG84;locus_tag=PMNALOAF_01305;product=putative oxidoreductase YghA
M-adhaesivum_contig_4_1	Prodigal:002006	CDS	24886	27084	.	+	0	ID=PMNALOAF_01306;eC_number=1.2.99.6;Name=paoC_2;db_xref=COG:COG1529;gene=paoC_2;inference=ab initio prediction:Prodigal:002006,similar to AA sequence:UniProtKB:P77489;locus_tag=PMNALOAF_01306;product=Aldehyde oxidoreductase molybdenum-binding subunit PaoC
M-adhaesivum_contig_4_1	Prodigal:002006	CDS	27184	28185	.	-	0	ID=PMNALOAF_01307;eC_number=3.5.1.1;Name=ansB_1;db_xref=COG:COG0252;gene=ansB_1;inference=ab initio prediction:Prodigal:002006,similar to AA sequence:UniProtKB:P00805;locus_tag=PMNALOAF_01307;product=L-asparaginase 2
M-adhaesivum_contig_4_1	Prodigal:002006	CDS	28304	28891	.	+	0	ID=PMNALOAF_01308;inference=ab initio prediction:Prodigal:002006;locus_tag=PMNALOAF_01308;product=hypothetical protein
M-adhaesivum_contig_4_1	Prodigal:002006	CDS	29111	29293	.	+	0	ID=PMNALOAF_01309;inference=ab initio prediction:Prodigal:002006;locus_tag=PMNALOAF_01309;product=hypothetical protein
M-adhaesivum_contig_4_1	Prodigal:002006	CDS	29290	29391	.	+	0	ID=PMNALOAF_01310;inference=ab initio prediction:Prodigal:002006;locus_tag=PMNALOAF_01310;product=hypothetical protein
M-adhaesivum_contig_4_1	Prodigal:002006	CDS	29499	30251	.	+	0	ID=PMNALOAF_01311;inference=ab initio prediction:Prodigal:002006,similar to AA sequence:ISfinder:ISMdi3;locus_tag=PMNALOAF_01311;product=IS3 family transposase ISMdi3
M-adhaesivum_contig_4_1	Prodigal:002006	CDS	30282	30389	.	-	0	ID=PMNALOAF_01312;inference=ab initio prediction:Prodigal:002006;locus_tag=PMNALOAF_01312;product=hypothetical protein
M-adhaesivum_contig_4_1	Prodigal:002006	CDS	30389	30604	.	-	0	ID=PMNALOAF_01313;inference=ab initio prediction:Prodigal:002006;locus_tag=PMNALOAF_01313;product=hypothetical protein
M-adhaesivum_contig_4_1	Aragorn:001002	tRNA	31192	31267	.	-	.	ID=PMNALOAF_01314;inference=COORDINATES:profile:Aragorn:001002;locus_tag=PMNALOAF_01314;product=tRNA-Glu(ttc)
M-adhaesivum_contig_4_1	Prodigal:002006	CDS	31425	32222	.	+	0	ID=PMNALOAF_01315;eC_number=2.1.1.-;inference=ab initio prediction:Prodigal:002006,similar to AA sequence:UniProtKB:Q7A794;locus_tag=PMNALOAF_01315;product=Putative TrmH family tRNA/rRNA methyltransferase
M-adhaesivum_contig_4_1	Prodigal:002006	CDS	32254	33795	.	-	0	ID=PMNALOAF_01316;inference=ab initio prediction:Prodigal:002006;locus_tag=PMNALOAF_01316;product=hypothetical protein
M-adhaesivum_contig_4_1	Prodigal:002006	CDS	34031	34777	.	+	0	ID=PMNALOAF_01317;Name=tlyA;db_xref=COG:COG1189;gene=tlyA;inference=ab initio prediction:Prodigal:002006,similar to AA sequence:UniProtKB:Q06803;locus_tag=PMNALOAF_01317;product=Hemolysin A
M-adhaesivum_contig_4_1	Prodigal:002006	CDS	34774	36045	.	+	0	ID=PMNALOAF_01318;eC_number=2.1.1.190;Name=rlmD;db_xref=COG:COG2265;gene=rlmD;inference=ab initio prediction:Prodigal:002006,similar to AA sequence:UniProtKB:P55135;locus_tag=PMNALOAF_01318;product=23S rRNA (uracil(1939)-C(5))-methyltransferase RlmD
M-adhaesivum_contig_4_1	Prodigal:002006	CDS	36103	36564	.	+	0	ID=PMNALOAF_01319;inference=ab initio prediction:Prodigal:002006;locus_tag=PMNALOAF_01319;product=hypothetical protein
M-adhaesivum_contig_4_1	Prodigal:002006	CDS	36717	37415	.	+	0	ID=PMNALOAF_01320;inference=ab initio prediction:Prodigal:002006;locus_tag=PMNALOAF_01320;product=hypothetical protein
M-adhaesivum_contig_4_1	Prodigal:002006	CDS	37754	38122	.	+	0	ID=PMNALOAF_01321;inference=ab initio prediction:Prodigal:002006;locus_tag=PMNALOAF_01321;product=hypothetical protein
M-adhaesivum_contig_4_1	Prodigal:002006	CDS	38119	38523	.	+	0	ID=PMNALOAF_01322;inference=ab initio prediction:Prodigal:002006;locus_tag=PMNALOAF_01322;product=hypothetical protein
M-adhaesivum_contig_4_1	Prodigal:002006	CDS	38626	38886	.	+	0	ID=PMNALOAF_01323;inference=ab initio prediction:Prodigal:002006;locus_tag=PMNALOAF_01323;product=hypothetical protein
M-adhaesivum_contig_4_1	Prodigal:002006	CDS	39003	39572	.	+	0	ID=PMNALOAF_01324;inference=ab initio prediction:Prodigal:002006;locus_tag=PMNALOAF_01324;product=hypothetical protein
M-adhaesivum_contig_4_1	Prodigal:002006	CDS	39736	40020	.	+	0	ID=PMNALOAF_01325;inference=ab initio prediction:Prodigal:002006;locus_tag=PMNALOAF_01325;product=hypothetical protein
M-adhaesivum_contig_4_1	Prodigal:002006	CDS	40281	40490	.	+	0	ID=PMNALOAF_01326;inference=ab initio prediction:Prodigal:002006;locus_tag=PMNALOAF_01326;product=hypothetical protein
M-adhaesivum_contig_4_1	Prodigal:002006	CDS	40540	40845	.	-	0	ID=PMNALOAF_01327;inference=ab initio prediction:Prodigal:002006;locus_tag=PMNALOAF_01327;product=hypothetical protein
M-adhaesivum_contig_4_1	Prodigal:002006	CDS	40842	41243	.	-	0	ID=PMNALOAF_01328;inference=ab initio prediction:Prodigal:002006;locus_tag=PMNALOAF_01328;product=hypothetical protein
M-adhaesivum_contig_4_1	Prodigal:002006	CDS	41287	41787	.	-	0	ID=PMNALOAF_01329;eC_number=3.5.1.88;Name=def;db_xref=COG:COG0242;gene=def;inference=ab initio prediction:Prodigal:002006,similar to AA sequence:UniProtKB:Q9I7A8;locus_tag=PMNALOAF_01329;product=Peptide deformylase
M-adhaesivum_contig_4_1	Prodigal:002006	CDS	41891	42079	.	+	0	ID=PMNALOAF_01330;inference=ab initio prediction:Prodigal:002006;locus_tag=PMNALOAF_01330;product=hypothetical protein
M-adhaesivum_contig_4_1	Prodigal:002006	CDS	42102	44024	.	-	0	ID=PMNALOAF_01331;inference=ab initio prediction:Prodigal:002006;locus_tag=PMNALOAF_01331;product=hypothetical protein
M-adhaesivum_contig_5_1	Prodigal:002006	CDS	473	790	.	+	0	ID=PMNALOAF_01332;inference=ab initio prediction:Prodigal:002006;locus_tag=PMNALOAF_01332;product=hypothetical protein
M-adhaesivum_contig_5_1	Prodigal:002006	CDS	808	1515	.	-	0	ID=PMNALOAF_01333;eC_number=2.5.1.31;Name=ispU;db_xref=COG:COG0020;gene=ispU;inference=ab initio prediction:Prodigal:002006,similar to AA sequence:UniProtKB:P60472;locus_tag=PMNALOAF_01333;product=Ditrans%2Cpolycis-undecaprenyl-diphosphate synthase ((2E%2C6E)-farnesyl-diphosphate specific)
M-adhaesivum_contig_5_1	Prodigal:002006	CDS	1613	1978	.	-	0	ID=PMNALOAF_01334;inference=ab initio prediction:Prodigal:002006;locus_tag=PMNALOAF_01334;product=hypothetical protein
M-adhaesivum_contig_5_1	Prodigal:002006	CDS	1971	2582	.	-	0	ID=PMNALOAF_01335;inference=ab initio prediction:Prodigal:002006;locus_tag=PMNALOAF_01335;product=hypothetical protein
M-adhaesivum_contig_5_1	Prodigal:002006	CDS	2712	3452	.	-	0	ID=PMNALOAF_01336;eC_number=5.1.99.5;Name=hyuA;gene=hyuA;inference=ab initio prediction:Prodigal:002006,similar to AA sequence:UniProtKB:Q9F466;locus_tag=PMNALOAF_01336;product=Hydantoin racemase
M-adhaesivum_contig_5_1	Prodigal:002006	CDS	3449	4945	.	-	0	ID=PMNALOAF_01337;Name=pucI;db_xref=COG:COG1953;gene=pucI;inference=ab initio prediction:Prodigal:002006,similar to AA sequence:UniProtKB:P94575;locus_tag=PMNALOAF_01337;product=putative allantoin permease
M-adhaesivum_contig_5_1	Prodigal:002006	CDS	5247	6764	.	+	0	ID=PMNALOAF_01338;eC_number=3.6.4.13;Name=rhlE_1;gene=rhlE_1;inference=ab initio prediction:Prodigal:002006,protein motif:HAMAP:MF_00968;locus_tag=PMNALOAF_01338;product=ATP-dependent RNA helicase RhlE
M-adhaesivum_contig_5_1	Prodigal:002006	CDS	6932	7981	.	+	0	ID=PMNALOAF_01339;eC_number=2.7.7.65;Name=vdcA;gene=vdcA;inference=ab initio prediction:Prodigal:002006,similar to AA sequence:UniProtKB:Q9KKZ4;locus_tag=PMNALOAF_01339;product=Diguanylate cyclase VdcA
M-adhaesivum_contig_5_1	Prodigal:002006	CDS	8083	8460	.	-	0	ID=PMNALOAF_01340;Name=iscA;db_xref=COG:COG0316;gene=iscA;inference=ab initio prediction:Prodigal:002006,similar to AA sequence:UniProtKB:P0AAC8;locus_tag=PMNALOAF_01340;product=Iron-binding protein IscA
M-adhaesivum_contig_5_1	Prodigal:002006	CDS	8611	9207	.	+	0	ID=PMNALOAF_01341;inference=ab initio prediction:Prodigal:002006;locus_tag=PMNALOAF_01341;product=hypothetical protein
M-adhaesivum_contig_5_1	Prodigal:002006	CDS	9218	9598	.	-	0	ID=PMNALOAF_01342;inference=ab initio prediction:Prodigal:002006;locus_tag=PMNALOAF_01342;product=hypothetical protein
M-adhaesivum_contig_5_1	Prodigal:002006	CDS	9709	10938	.	-	0	ID=PMNALOAF_01343;eC_number=2.8.1.7;Name=sufS_2;db_xref=COG:COG0520;gene=sufS_2;inference=ab initio prediction:Prodigal:002006,similar to AA sequence:UniProtKB:Q9EXP2;locus_tag=PMNALOAF_01343;product=Cysteine desulfurase
M-adhaesivum_contig_5_1	Prodigal:002006	CDS	11006	12328	.	-	0	ID=PMNALOAF_01344;Name=sufD;db_xref=COG:COG0719;gene=sufD;inference=ab initio prediction:Prodigal:002006,similar to AA sequence:UniProtKB:P77689;locus_tag=PMNALOAF_01344;product=FeS cluster assembly protein SufD
M-adhaesivum_contig_5_1	Prodigal:002006	CDS	12331	13083	.	-	0	ID=PMNALOAF_01345;Name=sufC;db_xref=COG:COG0396;gene=sufC;inference=ab initio prediction:Prodigal:002006,similar to AA sequence:UniProtKB:P77499;locus_tag=PMNALOAF_01345;product=putative ATP-dependent transporter SufC
M-adhaesivum_contig_5_1	Prodigal:002006	CDS	13277	14746	.	-	0	ID=PMNALOAF_01346;Name=sufB;db_xref=COG:COG0719;gene=sufB;inference=ab initio prediction:Prodigal:002006,similar to AA sequence:UniProtKB:P77522;locus_tag=PMNALOAF_01346;product=FeS cluster assembly protein SufB
M-adhaesivum_contig_5_1	Prodigal:002006	CDS	14817	15977	.	-	0	ID=PMNALOAF_01347;eC_number=2.8.1.7;Name=iscS;db_xref=COG:COG1104;gene=iscS;inference=ab initio prediction:Prodigal:002006,similar to AA sequence:UniProtKB:P9WQ71;locus_tag=PMNALOAF_01347;product=IscS-like cysteine desulfurase
M-adhaesivum_contig_5_1	Prodigal:002006	CDS	16275	16931	.	+	0	ID=PMNALOAF_01348;inference=ab initio prediction:Prodigal:002006;locus_tag=PMNALOAF_01348;product=hypothetical protein
M-adhaesivum_contig_5_1	Prodigal:002006	CDS	17056	17310	.	-	0	ID=PMNALOAF_01349;inference=ab initio prediction:Prodigal:002006;locus_tag=PMNALOAF_01349;product=hypothetical protein
M-adhaesivum_contig_5_1	Prodigal:002006	CDS	17469	17936	.	-	0	ID=PMNALOAF_01350;inference=ab initio prediction:Prodigal:002006;locus_tag=PMNALOAF_01350;product=hypothetical protein
M-adhaesivum_contig_5_1	Prodigal:002006	CDS	17933	18427	.	-	0	ID=PMNALOAF_01351;eC_number=3.6.1.-;Name=rppH_1;gene=rppH_1;inference=ab initio prediction:Prodigal:002006,protein motif:HAMAP:MF_00298;locus_tag=PMNALOAF_01351;product=RNA pyrophosphohydrolase
M-adhaesivum_contig_5_1	Prodigal:002006	CDS	18468	19592	.	-	0	ID=PMNALOAF_01352;inference=ab initio prediction:Prodigal:002006;locus_tag=PMNALOAF_01352;product=hypothetical protein
M-adhaesivum_contig_5_1	Prodigal:002006	CDS	19585	20340	.	-	0	ID=PMNALOAF_01353;eC_number=1.1.1.100;Name=fabG_4;gene=fabG_4;inference=ab initio prediction:Prodigal:002006,similar to AA sequence:UniProtKB:O67610;locus_tag=PMNALOAF_01353;product=3-oxoacyl-[acyl-carrier-protein] reductase FabG
M-adhaesivum_contig_5_1	Prodigal:002006	CDS	20460	21086	.	-	0	ID=PMNALOAF_01354;eC_number=1.4.3.5;Name=pdxH_1;db_xref=COG:COG0259;gene=pdxH_1;inference=ab initio prediction:Prodigal:002006,similar to AA sequence:UniProtKB:P21159;locus_tag=PMNALOAF_01354;product=Pyridoxine/pyridoxamine 5'-phosphate oxidase
M-adhaesivum_contig_5_1	Prodigal:002006	CDS	21182	21709	.	+	0	ID=PMNALOAF_01355;inference=ab initio prediction:Prodigal:002006;locus_tag=PMNALOAF_01355;product=hypothetical protein
M-adhaesivum_contig_5_1	Prodigal:002006	CDS	21806	22726	.	+	0	ID=PMNALOAF_01356;Name=cbpA;db_xref=COG:COG2214;gene=cbpA;inference=ab initio prediction:Prodigal:002006,similar to AA sequence:UniProtKB:P36659;locus_tag=PMNALOAF_01356;product=Curved DNA-binding protein
M-adhaesivum_contig_5_1	Prodigal:002006	CDS	22950	23792	.	+	0	ID=PMNALOAF_01357;eC_number=1.3.1.9;Name=fabI_1;db_xref=COG:COG0623;gene=fabI_1;inference=ab initio prediction:Prodigal:002006,similar to AA sequence:UniProtKB:O24990;locus_tag=PMNALOAF_01357;product=Enoyl-[acyl-carrier-protein] reductase [NADH] FabI
M-adhaesivum_contig_5_1	Prodigal:002006	CDS	23829	24734	.	-	0	ID=PMNALOAF_01358;eC_number=2.7.4.-;db_xref=COG:COG2326;inference=ab initio prediction:Prodigal:002006,similar to AA sequence:UniProtKB:M9XB82;locus_tag=PMNALOAF_01358;product=Polyphosphate:AMP/ADP phosphotransferase
M-adhaesivum_contig_5_1	Prodigal:002006	CDS	24838	25437	.	+	0	ID=PMNALOAF_01359;eC_number=5.4.2.11;Name=gpmA_5;gene=gpmA_5;inference=ab initio prediction:Prodigal:002006,protein motif:HAMAP:MF_01039;locus_tag=PMNALOAF_01359;product=2%2C3-bisphosphoglycerate-dependent phosphoglycerate mutase
M-adhaesivum_contig_5_1	Prodigal:002006	CDS	25623	29702	.	+	0	ID=PMNALOAF_01360;eC_number=6.2.1.54;Name=dltA;gene=dltA;inference=ab initio prediction:Prodigal:002006,protein motif:HAMAP:MF_00593;locus_tag=PMNALOAF_01360;product=D-alanine--D-alanyl carrier protein ligase
M-adhaesivum_contig_5_1	Prodigal:002006	CDS	29823	31163	.	-	0	ID=PMNALOAF_01361;eC_number=3.5.2.-;Name=lhyD;gene=lhyD;inference=ab initio prediction:Prodigal:002006,similar to AA sequence:UniProtKB:P81006;locus_tag=PMNALOAF_01361;product=L-hydantoinase
M-adhaesivum_contig_5_1	Prodigal:002006	CDS	31251	32099	.	+	0	ID=PMNALOAF_01362;Name=ygfZ;gene=ygfZ;inference=ab initio prediction:Prodigal:002006,protein motif:HAMAP:MF_01175;locus_tag=PMNALOAF_01362;product=tRNA-modifying protein YgfZ
M-adhaesivum_contig_5_1	Prodigal:002006	CDS	32146	32766	.	+	0	ID=PMNALOAF_01363;eC_number=3.2.2.20;Name=tag;db_xref=COG:COG2818;gene=tag;inference=ab initio prediction:Prodigal:002006,similar to AA sequence:UniProtKB:P05100;locus_tag=PMNALOAF_01363;product=DNA-3-methyladenine glycosylase 1
M-adhaesivum_contig_5_1	Prodigal:002006	CDS	32763	33353	.	+	0	ID=PMNALOAF_01364;inference=ab initio prediction:Prodigal:002006;locus_tag=PMNALOAF_01364;product=hypothetical protein
M-adhaesivum_contig_5_1	Prodigal:002006	CDS	33353	33865	.	+	0	ID=PMNALOAF_01365;inference=ab initio prediction:Prodigal:002006;locus_tag=PMNALOAF_01365;product=hypothetical protein
M-adhaesivum_contig_5_1	Prodigal:002006	CDS	34071	34367	.	+	0	ID=PMNALOAF_01366;eC_number=3.1.11.6;Name=xseB;gene=xseB;inference=ab initio prediction:Prodigal:002006,protein motif:HAMAP:MF_00337;locus_tag=PMNALOAF_01366;product=Exodeoxyribonuclease 7 small subunit
M-adhaesivum_contig_6_1	Prodigal:002006	CDS	118	3228	.	-	0	ID=PMNALOAF_01367;Name=mdtB_2;gene=mdtB_2;inference=ab initio prediction:Prodigal:002006,similar to AA sequence:UniProtKB:B6HYS0;locus_tag=PMNALOAF_01367;product=Multidrug resistance protein MdtB
M-adhaesivum_contig_6_1	Prodigal:002006	CDS	3449	4852	.	-	0	ID=PMNALOAF_01368;Name=mdtA_3;gene=mdtA_3;inference=ab initio prediction:Prodigal:002006,similar to AA sequence:UniProtKB:P76397;locus_tag=PMNALOAF_01368;product=Multidrug resistance protein MdtA
M-adhaesivum_contig_6_1	Prodigal:002006	CDS	5107	5247	.	-	0	ID=PMNALOAF_01369;inference=ab initio prediction:Prodigal:002006;locus_tag=PMNALOAF_01369;product=hypothetical protein
M-adhaesivum_contig_6_1	Prodigal:002006	CDS	5591	6745	.	+	0	ID=PMNALOAF_01370;eC_number=2.6.1.88;Name=ybdL;db_xref=COG:COG0436;gene=ybdL;inference=ab initio prediction:Prodigal:002006,similar to AA sequence:UniProtKB:P77806;locus_tag=PMNALOAF_01370;product=Methionine aminotransferase
M-adhaesivum_contig_6_1	Prodigal:002006	CDS	6830	7303	.	+	0	ID=PMNALOAF_01371;inference=ab initio prediction:Prodigal:002006;locus_tag=PMNALOAF_01371;product=hypothetical protein
M-adhaesivum_contig_6_1	Prodigal:002006	CDS	7332	8453	.	+	0	ID=PMNALOAF_01372;Name=yejE;db_xref=COG:COG4239;gene=yejE;inference=ab initio prediction:Prodigal:002006,similar to AA sequence:UniProtKB:P33915;locus_tag=PMNALOAF_01372;product=Inner membrane ABC transporter permease protein YejE
M-adhaesivum_contig_6_1	Prodigal:002006	CDS	8563	10632	.	+	0	ID=PMNALOAF_01373;inference=ab initio prediction:Prodigal:002006;locus_tag=PMNALOAF_01373;product=hypothetical protein
M-adhaesivum_contig_6_1	Prodigal:002006	CDS	10666	11208	.	+	0	ID=PMNALOAF_01374;inference=ab initio prediction:Prodigal:002006;locus_tag=PMNALOAF_01374;product=hypothetical protein
M-adhaesivum_contig_6_1	Prodigal:002006	CDS	11219	11545	.	-	0	ID=PMNALOAF_01375;inference=ab initio prediction:Prodigal:002006;locus_tag=PMNALOAF_01375;product=hypothetical protein
M-adhaesivum_contig_6_1	Prodigal:002006	CDS	11823	12143	.	+	0	ID=PMNALOAF_01376;Name=gdx;gene=gdx;inference=ab initio prediction:Prodigal:002006,similar to AA sequence:UniProtKB:O69279;locus_tag=PMNALOAF_01376;product=Guanidinium exporter
M-adhaesivum_contig_6_1	Prodigal:002006	CDS	12179	12829	.	-	0	ID=PMNALOAF_01377;inference=ab initio prediction:Prodigal:002006;locus_tag=PMNALOAF_01377;product=hypothetical protein
M-adhaesivum_contig_6_1	Prodigal:002006	CDS	13123	13521	.	-	0	ID=PMNALOAF_01378;inference=ab initio prediction:Prodigal:002006;locus_tag=PMNALOAF_01378;product=hypothetical protein
M-adhaesivum_contig_6_1	Prodigal:002006	CDS	13612	14508	.	-	0	ID=PMNALOAF_01379;eC_number=3.6.1.22;Name=nudC;gene=nudC;inference=ab initio prediction:Prodigal:002006,protein motif:HAMAP:MF_00297;locus_tag=PMNALOAF_01379;product=NADH pyrophosphatase
M-adhaesivum_contig_6_1	Prodigal:002006	CDS	14511	14933	.	-	0	ID=PMNALOAF_01380;inference=ab initio prediction:Prodigal:002006;locus_tag=PMNALOAF_01380;product=hypothetical protein
M-adhaesivum_contig_6_1	Prodigal:002006	CDS	15283	16800	.	+	0	ID=PMNALOAF_01381;inference=ab initio prediction:Prodigal:002006;locus_tag=PMNALOAF_01381;product=hypothetical protein
M-adhaesivum_contig_6_1	Prodigal:002006	CDS	17057	17836	.	-	0	ID=PMNALOAF_01382;Name=yedY1_1;db_xref=COG:COG2041;gene=yedY1_1;inference=ab initio prediction:Prodigal:002006,similar to AA sequence:UniProtKB:G8QM63;locus_tag=PMNALOAF_01382;product=Putative protein-methionine-sulfoxide reductase subunit YedZ1
M-adhaesivum_contig_6_1	Prodigal:002006	CDS	17838	18473	.	-	0	ID=PMNALOAF_01383;Name=yedZ1_1;db_xref=COG:COG4117;gene=yedZ1_1;inference=ab initio prediction:Prodigal:002006,similar to AA sequence:UniProtKB:G8QM62;locus_tag=PMNALOAF_01383;product=Putative protein-methionine-sulfoxide reductase subunit YedZ1
M-adhaesivum_contig_6_1	Prodigal:002006	CDS	18777	19376	.	-	0	ID=PMNALOAF_01384;inference=ab initio prediction:Prodigal:002006;locus_tag=PMNALOAF_01384;product=hypothetical protein
M-adhaesivum_contig_6_1	Prodigal:002006	CDS	19426	20037	.	-	0	ID=PMNALOAF_01385;inference=ab initio prediction:Prodigal:002006;locus_tag=PMNALOAF_01385;product=hypothetical protein
M-adhaesivum_contig_6_1	Prodigal:002006	CDS	20239	21099	.	-	0	ID=PMNALOAF_01386;inference=ab initio prediction:Prodigal:002006;locus_tag=PMNALOAF_01386;product=hypothetical protein
M-adhaesivum_contig_6_1	Prodigal:002006	CDS	21234	22319	.	-	0	ID=PMNALOAF_01387;inference=ab initio prediction:Prodigal:002006;locus_tag=PMNALOAF_01387;product=hypothetical protein
M-adhaesivum_contig_6_1	Prodigal:002006	CDS	22526	23221	.	+	0	ID=PMNALOAF_01388;inference=ab initio prediction:Prodigal:002006;locus_tag=PMNALOAF_01388;product=hypothetical protein
M-adhaesivum_contig_6_1	Prodigal:002006	CDS	23448	24143	.	-	0	ID=PMNALOAF_01389;eC_number=4.2.1.1;Name=cynT;db_xref=COG:COG0288;gene=cynT;inference=ab initio prediction:Prodigal:002006,similar to AA sequence:UniProtKB:P0ABE9;locus_tag=PMNALOAF_01389;product=Carbonic anhydrase 1
M-adhaesivum_contig_6_1	Prodigal:002006	CDS	24150	24707	.	-	0	ID=PMNALOAF_01390;eC_number=3.6.1.-;Name=rppH_2;gene=rppH_2;inference=ab initio prediction:Prodigal:002006,protein motif:HAMAP:MF_00298;locus_tag=PMNALOAF_01390;product=RNA pyrophosphohydrolase
M-adhaesivum_contig_6_1	Prodigal:002006	CDS	24849	25613	.	-	0	ID=PMNALOAF_01391;inference=ab initio prediction:Prodigal:002006;locus_tag=PMNALOAF_01391;product=hypothetical protein
M-adhaesivum_contig_6_1	Prodigal:002006	CDS	25737	26693	.	+	0	ID=PMNALOAF_01392;Name=eamA_1;db_xref=COG:COG0697;gene=eamA_1;inference=ab initio prediction:Prodigal:002006,similar to AA sequence:UniProtKB:P31125;locus_tag=PMNALOAF_01392;product=putative amino-acid metabolite efflux pump
M-adhaesivum_contig_6_1	Prodigal:002006	CDS	28048	29007	.	+	0	ID=PMNALOAF_01393;Name=nphR;gene=nphR;inference=ab initio prediction:Prodigal:002006,similar to AA sequence:UniProtKB:B1Q2A8;locus_tag=PMNALOAF_01393;product=Transcriptional activator NphR
M-adhaesivum_contig_6_1	Prodigal:002006	CDS	29249	29380	.	+	0	ID=PMNALOAF_01394;inference=ab initio prediction:Prodigal:002006;locus_tag=PMNALOAF_01394;product=hypothetical protein
M-adhaesivum_contig_6_1	Prodigal:002006	CDS	29359	31263	.	-	0	ID=PMNALOAF_01395;eC_number=4.1.99.17;Name=thiC;db_xref=COG:COG0422;gene=thiC;inference=ab initio prediction:Prodigal:002006,similar to AA sequence:UniProtKB:Q9A6Q5;locus_tag=PMNALOAF_01395;product=Phosphomethylpyrimidine synthase
M-adhaesivum_contig_6_1	Prodigal:002006	CDS	31631	32380	.	+	0	ID=PMNALOAF_01396;inference=ab initio prediction:Prodigal:002006;locus_tag=PMNALOAF_01396;product=hypothetical protein
M-adhaesivum_contig_6_1	Prodigal:002006	CDS	32462	32716	.	-	0	ID=PMNALOAF_01397;inference=ab initio prediction:Prodigal:002006;locus_tag=PMNALOAF_01397;product=hypothetical protein
M-adhaesivum_contig_6_1	Prodigal:002006	CDS	32785	33540	.	-	0	ID=PMNALOAF_01398;inference=ab initio prediction:Prodigal:002006;locus_tag=PMNALOAF_01398;product=hypothetical protein
M-adhaesivum_contig_6_1	Prodigal:002006	CDS	33754	34596	.	+	0	ID=PMNALOAF_01399;db_xref=COG:COG1073;inference=ab initio prediction:Prodigal:002006,similar to AA sequence:UniProtKB:P9WLC7;locus_tag=PMNALOAF_01399;product=putative protein
M-adhaesivum_contig_6_1	Prodigal:002006	CDS	34607	34981	.	+	0	ID=PMNALOAF_01400;inference=ab initio prediction:Prodigal:002006;locus_tag=PMNALOAF_01400;product=hypothetical protein
M-adhaesivum_contig_6_1	Prodigal:002006	CDS	35448	36230	.	+	0	ID=PMNALOAF_01401;inference=ab initio prediction:Prodigal:002006;locus_tag=PMNALOAF_01401;product=hypothetical protein
M-adhaesivum_contig_6_1	Prodigal:002006	CDS	36338	36979	.	+	0	ID=PMNALOAF_01402;inference=ab initio prediction:Prodigal:002006;locus_tag=PMNALOAF_01402;product=hypothetical protein
M-adhaesivum_contig_6_1	Prodigal:002006	CDS	37150	38232	.	+	0	ID=PMNALOAF_01403;inference=ab initio prediction:Prodigal:002006;locus_tag=PMNALOAF_01403;product=hypothetical protein
M-adhaesivum_contig_6_1	Prodigal:002006	CDS	38314	39180	.	-	0	ID=PMNALOAF_01404;eC_number=3.4.-.-;Name=ipuF;gene=ipuF;inference=ab initio prediction:Prodigal:002006,similar to AA sequence:UniProtKB:Q936S7;locus_tag=PMNALOAF_01404;product=Gamma-glutamyl-L-1-hydroxyisopropylamide hydrolase
M-adhaesivum_contig_6_1	Prodigal:002006	CDS	39419	41608	.	+	0	ID=PMNALOAF_01405;eC_number=2.4.1.129;Name=mtgA_3;gene=mtgA_3;inference=ab initio prediction:Prodigal:002006,protein motif:HAMAP:MF_00766;locus_tag=PMNALOAF_01405;product=Biosynthetic peptidoglycan transglycosylase
M-adhaesivum_contig_6_1	Prodigal:002006	CDS	41775	42614	.	-	0	ID=PMNALOAF_01406;eC_number=1.1.1.-;Name=yvgN;db_xref=COG:COG0656;gene=yvgN;inference=ab initio prediction:Prodigal:002006,similar to AA sequence:UniProtKB:O32210;locus_tag=PMNALOAF_01406;product=Glyoxal reductase
M-adhaesivum_contig_6_1	Prodigal:002006	CDS	42854	43918	.	+	0	ID=PMNALOAF_01407;inference=ab initio prediction:Prodigal:002006;locus_tag=PMNALOAF_01407;product=hypothetical protein
M-adhaesivum_contig_6_1	Prodigal:002006	CDS	43915	44400	.	+	0	ID=PMNALOAF_01408;inference=ab initio prediction:Prodigal:002006,similar to AA sequence:UniProtKB:P0A8D3;locus_tag=PMNALOAF_01408;note=UPF0178 protein YaiI;product=hypothetical protein
M-adhaesivum_contig_6_1	Prodigal:002006	CDS	44404	44658	.	-	0	ID=PMNALOAF_01409;inference=ab initio prediction:Prodigal:002006;locus_tag=PMNALOAF_01409;product=hypothetical protein
M-adhaesivum_contig_6_1	Prodigal:002006	CDS	44683	44910	.	-	0	ID=PMNALOAF_01410;inference=ab initio prediction:Prodigal:002006;locus_tag=PMNALOAF_01410;product=hypothetical protein
M-adhaesivum_contig_6_1	Prodigal:002006	CDS	45273	46202	.	-	0	ID=PMNALOAF_01411;inference=ab initio prediction:Prodigal:002006;locus_tag=PMNALOAF_01411;product=hypothetical protein
M-adhaesivum_contig_6_1	Prodigal:002006	CDS	46251	47516	.	-	0	ID=PMNALOAF_01412;Name=arsB_1;db_xref=COG:COG1055;gene=arsB_1;inference=ab initio prediction:Prodigal:002006,similar to AA sequence:UniProtKB:P0AB93;locus_tag=PMNALOAF_01412;product=Arsenical pump membrane protein
M-adhaesivum_contig_6_1	Prodigal:002006	CDS	47578	48894	.	-	0	ID=PMNALOAF_01413;eC_number=3.1.4.53;Name=cpdA_2;gene=cpdA_2;inference=ab initio prediction:Prodigal:002006,protein motif:HAMAP:MF_00905;locus_tag=PMNALOAF_01413;product=3'%2C5'-cyclic adenosine monophosphate phosphodiesterase CpdA
M-adhaesivum_contig_6_1	Prodigal:002006	CDS	48905	50245	.	-	0	ID=PMNALOAF_01414;inference=ab initio prediction:Prodigal:002006,similar to AA sequence:UniProtKB:P9WJX1;locus_tag=PMNALOAF_01414;product=putative MFS-type transporter
M-adhaesivum_contig_6_1	Prodigal:002006	CDS	50568	52106	.	-	0	ID=PMNALOAF_01415;inference=ab initio prediction:Prodigal:002006;locus_tag=PMNALOAF_01415;product=hypothetical protein
M-adhaesivum_contig_6_1	Prodigal:002006	CDS	52130	54190	.	-	0	ID=PMNALOAF_01416;eC_number=2.4.1.187;inference=ab initio prediction:Prodigal:002006,protein motif:HAMAP:MF_02070;locus_tag=PMNALOAF_01416;product=N-acetylglucosaminyldiphosphoundecaprenol N-acetyl-beta-D-mannosaminyltransferase
M-adhaesivum_contig_6_1	Prodigal:002006	CDS	54309	55814	.	-	0	ID=PMNALOAF_01417;inference=ab initio prediction:Prodigal:002006;locus_tag=PMNALOAF_01417;product=hypothetical protein
M-adhaesivum_contig_6_1	Prodigal:002006	CDS	56169	57503	.	+	0	ID=PMNALOAF_01418;inference=ab initio prediction:Prodigal:002006;locus_tag=PMNALOAF_01418;product=hypothetical protein
M-adhaesivum_contig_6_1	Prodigal:002006	CDS	57581	58750	.	+	0	ID=PMNALOAF_01419;inference=ab initio prediction:Prodigal:002006;locus_tag=PMNALOAF_01419;product=hypothetical protein
M-adhaesivum_contig_6_1	Prodigal:002006	CDS	58913	60319	.	-	0	ID=PMNALOAF_01420;inference=ab initio prediction:Prodigal:002006;locus_tag=PMNALOAF_01420;product=hypothetical protein
M-adhaesivum_contig_6_1	Prodigal:002006	CDS	60396	61538	.	-	0	ID=PMNALOAF_01421;eC_number=2.4.1.291;Name=pglJ;db_xref=COG:COG0438;gene=pglJ;inference=ab initio prediction:Prodigal:002006,similar to AA sequence:UniProtKB:Q0P9C7;locus_tag=PMNALOAF_01421;product=N-acetylgalactosamine-N%2CN'-diacetylbacillosaminyl-diphospho-undecaprenol 4-alpha-N-acetylgalactosaminyltransferase
M-adhaesivum_contig_6_1	Prodigal:002006	CDS	61962	63293	.	+	0	ID=PMNALOAF_01422;eC_number=2.6.1.18;Name=bauA;db_xref=COG:COG0161;gene=bauA;inference=ab initio prediction:Prodigal:002006,similar to AA sequence:UniProtKB:Q9I700;locus_tag=PMNALOAF_01422;product=Beta-alanine--pyruvate aminotransferase
M-adhaesivum_contig_6_1	Prodigal:002006	CDS	63420	63713	.	+	0	ID=PMNALOAF_01423;inference=ab initio prediction:Prodigal:002006;locus_tag=PMNALOAF_01423;product=hypothetical protein
M-adhaesivum_contig_6_1	Prodigal:002006	CDS	64009	64383	.	+	0	ID=PMNALOAF_01424;inference=ab initio prediction:Prodigal:002006;locus_tag=PMNALOAF_01424;product=hypothetical protein
M-adhaesivum_contig_6_1	Prodigal:002006	CDS	64517	64804	.	-	0	ID=PMNALOAF_01425;inference=ab initio prediction:Prodigal:002006;locus_tag=PMNALOAF_01425;product=hypothetical protein
M-adhaesivum_contig_6_1	Prodigal:002006	CDS	64814	65230	.	+	0	ID=PMNALOAF_01426;inference=ab initio prediction:Prodigal:002006;locus_tag=PMNALOAF_01426;product=hypothetical protein
M-adhaesivum_contig_6_1	Prodigal:002006	CDS	65256	67241	.	-	0	ID=PMNALOAF_01427;inference=ab initio prediction:Prodigal:002006;locus_tag=PMNALOAF_01427;product=hypothetical protein
M-adhaesivum_contig_6_1	Prodigal:002006	CDS	67538	68518	.	-	0	ID=PMNALOAF_01428;db_xref=COG:COG1638;inference=ab initio prediction:Prodigal:002006,similar to AA sequence:UniProtKB:A1WPV4;locus_tag=PMNALOAF_01428;product=Solute-binding protein
M-adhaesivum_contig_6_1	Prodigal:002006	CDS	69002	70075	.	-	0	ID=PMNALOAF_01429;eC_number=1.1.1.83;Name=dmlA;db_xref=COG:COG0473;gene=dmlA;inference=ab initio prediction:Prodigal:002006,similar to AA sequence:UniProtKB:P76251;locus_tag=PMNALOAF_01429;product=D-malate dehydrogenase [decarboxylating]
M-adhaesivum_contig_6_1	Prodigal:002006	CDS	70250	70654	.	-	0	ID=PMNALOAF_01430;inference=ab initio prediction:Prodigal:002006;locus_tag=PMNALOAF_01430;product=hypothetical protein
M-adhaesivum_contig_6_1	Prodigal:002006	CDS	70914	72140	.	-	0	ID=PMNALOAF_01431;eC_number=3.5.1.38;Name=ansB_2;gene=ansB_2;inference=ab initio prediction:Prodigal:002006,similar to AA sequence:UniProtKB:P10172;locus_tag=PMNALOAF_01431;product=Glutaminase-asparaginase
M-adhaesivum_contig_6_1	Prodigal:002006	CDS	72199	72558	.	-	0	ID=PMNALOAF_01432;inference=ab initio prediction:Prodigal:002006;locus_tag=PMNALOAF_01432;product=hypothetical protein
M-adhaesivum_contig_6_1	Prodigal:002006	CDS	72619	73611	.	+	0	ID=PMNALOAF_01433;Name=pcpR;gene=pcpR;inference=ab initio prediction:Prodigal:002006,similar to AA sequence:UniProtKB:P52679;locus_tag=PMNALOAF_01433;product=PCP degradation transcriptional activation protein
M-adhaesivum_contig_6_1	Prodigal:002006	CDS	73631	73807	.	+	0	ID=PMNALOAF_01434;inference=ab initio prediction:Prodigal:002006;locus_tag=PMNALOAF_01434;product=hypothetical protein
M-adhaesivum_contig_6_1	Prodigal:002006	CDS	73980	75623	.	+	0	ID=PMNALOAF_01435;eC_number=6.2.1.3;db_xref=COG:COG0318;inference=ab initio prediction:Prodigal:002006,similar to AA sequence:UniProtKB:Q5SKN9;locus_tag=PMNALOAF_01435;product=Long-chain-fatty-acid--CoA ligase
M-adhaesivum_contig_6_1	Prodigal:002006	CDS	75919	76068	.	+	0	ID=PMNALOAF_01436;inference=ab initio prediction:Prodigal:002006;locus_tag=PMNALOAF_01436;product=hypothetical protein
M-adhaesivum_contig_6_1	Prodigal:002006	CDS	76065	76379	.	+	0	ID=PMNALOAF_01437;inference=ab initio prediction:Prodigal:002006;locus_tag=PMNALOAF_01437;product=hypothetical protein
M-adhaesivum_contig_6_1	Prodigal:002006	CDS	76564	78384	.	-	0	ID=PMNALOAF_01438;Name=typA;db_xref=COG:COG1217;gene=typA;inference=ab initio prediction:Prodigal:002006,similar to AA sequence:UniProtKB:P32132;locus_tag=PMNALOAF_01438;product=GTP-binding protein TypA/BipA
M-adhaesivum_contig_6_1	Prodigal:002006	CDS	78572	80020	.	-	0	ID=PMNALOAF_01439;inference=ab initio prediction:Prodigal:002006;locus_tag=PMNALOAF_01439;product=hypothetical protein
M-adhaesivum_contig_6_1	Prodigal:002006	CDS	80338	81459	.	-	0	ID=PMNALOAF_01440;eC_number=1.1.-.-;Name=yajO_1;db_xref=COG:COG0667;gene=yajO_1;inference=ab initio prediction:Prodigal:002006,similar to AA sequence:UniProtKB:P77735;locus_tag=PMNALOAF_01440;product=1-deoxyxylulose-5-phosphate synthase YajO
M-adhaesivum_contig_6_1	Prodigal:002006	CDS	81556	82449	.	+	0	ID=PMNALOAF_01441;Name=pgrR;gene=pgrR;inference=ab initio prediction:Prodigal:002006,similar to AA sequence:UniProtKB:P77333;locus_tag=PMNALOAF_01441;product=HTH-type transcriptional regulator PgrR
M-adhaesivum_contig_6_1	Prodigal:002006	CDS	82625	83878	.	-	0	ID=PMNALOAF_01442;eC_number=1.14.-.-;db_xref=COG:COG2124;inference=ab initio prediction:Prodigal:002006,similar to AA sequence:UniProtKB:P33271;locus_tag=PMNALOAF_01442;product=Cytochrome P450 107B1
M-adhaesivum_contig_6_1	Prodigal:002006	CDS	83871	85190	.	-	0	ID=PMNALOAF_01443;eC_number=1.18.1.3;Name=todA;db_xref=COG:COG0446;gene=todA;inference=ab initio prediction:Prodigal:002006,similar to AA sequence:UniProtKB:A5W4E9;locus_tag=PMNALOAF_01443;product=Toluene 1%2C2-dioxygenase system ferredoxin--NAD(+) reductase component
M-adhaesivum_contig_6_1	Prodigal:002006	CDS	85187	85435	.	-	0	ID=PMNALOAF_01444;inference=ab initio prediction:Prodigal:002006;locus_tag=PMNALOAF_01444;product=hypothetical protein
M-adhaesivum_contig_6_1	Prodigal:002006	CDS	85455	85637	.	-	0	ID=PMNALOAF_01445;inference=ab initio prediction:Prodigal:002006;locus_tag=PMNALOAF_01445;product=hypothetical protein
M-adhaesivum_contig_6_1	Prodigal:002006	CDS	85634	86923	.	-	0	ID=PMNALOAF_01446;eC_number=4.3.3.5;Name=rebG;gene=rebG;inference=ab initio prediction:Prodigal:002006,similar to AA sequence:UniProtKB:Q8KHE4;locus_tag=PMNALOAF_01446;product=4'-demethylrebeccamycin synthase
M-adhaesivum_contig_6_1	Prodigal:002006	CDS	87042	88787	.	-	0	ID=PMNALOAF_01447;db_xref=COG:COG0664;inference=ab initio prediction:Prodigal:002006,similar to AA sequence:UniProtKB:P9WIY7;locus_tag=PMNALOAF_01447;product=putative NTE family protein
M-adhaesivum_contig_6_1	Prodigal:002006	CDS	88784	89950	.	-	0	ID=PMNALOAF_01448;inference=ab initio prediction:Prodigal:002006;locus_tag=PMNALOAF_01448;product=hypothetical protein
M-adhaesivum_contig_6_1	Prodigal:002006	CDS	90331	91026	.	+	0	ID=PMNALOAF_01449;inference=ab initio prediction:Prodigal:002006;locus_tag=PMNALOAF_01449;product=hypothetical protein
M-adhaesivum_contig_6_1	Prodigal:002006	CDS	91030	91698	.	+	0	ID=PMNALOAF_01450;inference=ab initio prediction:Prodigal:002006;locus_tag=PMNALOAF_01450;product=hypothetical protein
M-adhaesivum_contig_6_1	Prodigal:002006	CDS	91707	93794	.	+	0	ID=PMNALOAF_01451;eC_number=1.8.1.8;Name=dsbD_1;gene=dsbD_1;inference=ab initio prediction:Prodigal:002006,protein motif:HAMAP:MF_00399;locus_tag=PMNALOAF_01451;product=Thiol:disulfide interchange protein DsbD
M-adhaesivum_contig_6_1	Prodigal:002006	CDS	93878	94120	.	+	0	ID=PMNALOAF_01452;Name=mrpX;gene=mrpX;inference=ab initio prediction:Prodigal:002006,similar to AA sequence:UniProtKB:G8QM64;locus_tag=PMNALOAF_01452;product=Methionine-rich peptide X
M-adhaesivum_contig_6_1	Prodigal:002006	CDS	94212	94802	.	+	0	ID=PMNALOAF_01453;Name=sigF;gene=sigF;inference=ab initio prediction:Prodigal:002006,similar to AA sequence:UniProtKB:A0A0H3CCX2;locus_tag=PMNALOAF_01453;product=ECF RNA polymerase sigma factor SigF
M-adhaesivum_contig_6_1	Prodigal:002006	CDS	94795	95484	.	+	0	ID=PMNALOAF_01454;inference=ab initio prediction:Prodigal:002006;locus_tag=PMNALOAF_01454;product=hypothetical protein
M-adhaesivum_contig_6_1	Prodigal:002006	CDS	95569	96063	.	+	0	ID=PMNALOAF_01455;eC_number=1.8.4.12;Name=msrB_1;gene=msrB_1;inference=ab initio prediction:Prodigal:002006,protein motif:HAMAP:MF_01400;locus_tag=PMNALOAF_01455;product=Peptide methionine sulfoxide reductase MsrB
M-adhaesivum_contig_6_1	Prodigal:002006	CDS	96102	96845	.	+	0	ID=PMNALOAF_01456;eC_number=1.8.4.11;Name=msrA_2;gene=msrA_2;inference=ab initio prediction:Prodigal:002006,protein motif:HAMAP:MF_01401;locus_tag=PMNALOAF_01456;product=Peptide methionine sulfoxide reductase MsrA
M-adhaesivum_contig_6_1	Prodigal:002006	CDS	96905	97549	.	+	0	ID=PMNALOAF_01457;Name=yedZ1_2;db_xref=COG:COG4117;gene=yedZ1_2;inference=ab initio prediction:Prodigal:002006,similar to AA sequence:UniProtKB:G8QM62;locus_tag=PMNALOAF_01457;product=Putative protein-methionine-sulfoxide reductase subunit YedZ1
M-adhaesivum_contig_6_1	Prodigal:002006	CDS	97546	98316	.	+	0	ID=PMNALOAF_01458;Name=yedY1_2;db_xref=COG:COG2041;gene=yedY1_2;inference=ab initio prediction:Prodigal:002006,similar to AA sequence:UniProtKB:G8QM63;locus_tag=PMNALOAF_01458;product=Putative protein-methionine-sulfoxide reductase subunit YedZ1
M-adhaesivum_contig_6_1	Prodigal:002006	CDS	98608	99282	.	+	0	ID=PMNALOAF_01459;eC_number=1.8.4.-;Name=yfcG_1;db_xref=COG:COG0625;gene=yfcG_1;inference=ab initio prediction:Prodigal:002006,similar to AA sequence:UniProtKB:P77526;locus_tag=PMNALOAF_01459;product=Disulfide-bond oxidoreductase YfcG
M-adhaesivum_contig_6_1	Prodigal:002006	CDS	99614	100906	.	-	0	ID=PMNALOAF_01460;eC_number=3.5.1.16;Name=argE_1;gene=argE_1;inference=ab initio prediction:Prodigal:002006,protein motif:HAMAP:MF_01108;locus_tag=PMNALOAF_01460;product=Acetylornithine deacetylase
M-adhaesivum_contig_6_1	Prodigal:002006	CDS	100946	101284	.	-	0	ID=PMNALOAF_01461;inference=ab initio prediction:Prodigal:002006;locus_tag=PMNALOAF_01461;product=hypothetical protein
M-adhaesivum_contig_6_1	Prodigal:002006	CDS	101318	102838	.	-	0	ID=PMNALOAF_01462;inference=ab initio prediction:Prodigal:002006;locus_tag=PMNALOAF_01462;product=hypothetical protein
M-adhaesivum_contig_6_1	Prodigal:002006	CDS	102835	103164	.	-	0	ID=PMNALOAF_01463;inference=ab initio prediction:Prodigal:002006;locus_tag=PMNALOAF_01463;product=hypothetical protein
M-adhaesivum_contig_6_1	Prodigal:002006	CDS	103593	104252	.	+	0	ID=PMNALOAF_01464;Name=minC_1;db_xref=COG:COG0850;gene=minC_1;inference=ab initio prediction:Prodigal:002006,similar to AA sequence:UniProtKB:P18196;locus_tag=PMNALOAF_01464;product=Septum site-determining protein MinC
M-adhaesivum_contig_6_1	Prodigal:002006	CDS	104440	105141	.	+	0	ID=PMNALOAF_01465;Name=minC_2;db_xref=COG:COG0850;gene=minC_2;inference=ab initio prediction:Prodigal:002006,similar to AA sequence:UniProtKB:P65359;locus_tag=PMNALOAF_01465;product=Septum site-determining protein MinC
M-adhaesivum_contig_6_1	Prodigal:002006	CDS	105156	105971	.	+	0	ID=PMNALOAF_01466;Name=minD;db_xref=COG:COG2894;gene=minD;inference=ab initio prediction:Prodigal:002006,similar to AA sequence:UniProtKB:Q7DDS7;locus_tag=PMNALOAF_01466;product=Septum site-determining protein MinD
M-adhaesivum_contig_6_1	Prodigal:002006	CDS	105968	106237	.	+	0	ID=PMNALOAF_01467;Name=minE;db_xref=COG:COG0851;gene=minE;inference=ab initio prediction:Prodigal:002006,similar to AA sequence:UniProtKB:P58152;locus_tag=PMNALOAF_01467;product=Cell division topological specificity factor
M-adhaesivum_contig_6_1	Prodigal:002006	CDS	106313	107563	.	-	0	ID=PMNALOAF_01468;Name=nupX;db_xref=COG:COG1972;gene=nupX;inference=ab initio prediction:Prodigal:002006,similar to AA sequence:UniProtKB:P33021;locus_tag=PMNALOAF_01468;product=Putative nucleoside permease NupX
M-adhaesivum_contig_6_1	Prodigal:002006	CDS	107704	107832	.	+	0	ID=PMNALOAF_01469;inference=ab initio prediction:Prodigal:002006;locus_tag=PMNALOAF_01469;product=hypothetical protein
M-adhaesivum_contig_6_1	Prodigal:002006	CDS	107901	109583	.	-	0	ID=PMNALOAF_01470;Name=yheS_2;db_xref=COG:COG0488;gene=yheS_2;inference=ab initio prediction:Prodigal:002006,similar to AA sequence:UniProtKB:P63389;locus_tag=PMNALOAF_01470;product=putative ABC transporter ATP-binding protein YheS
M-adhaesivum_contig_6_1	Prodigal:002006	CDS	109700	110884	.	-	0	ID=PMNALOAF_01471;inference=ab initio prediction:Prodigal:002006;locus_tag=PMNALOAF_01471;product=hypothetical protein
M-adhaesivum_contig_6_1	Prodigal:002006	CDS	111006	112883	.	-	0	ID=PMNALOAF_01472;eC_number=7.6.2.8;Name=btuD_2;gene=btuD_2;inference=ab initio prediction:Prodigal:002006,protein motif:HAMAP:MF_01005;locus_tag=PMNALOAF_01472;product=Vitamin B12 import ATP-binding protein BtuD
M-adhaesivum_contig_6_1	Prodigal:002006	CDS	113090	113647	.	+	0	ID=PMNALOAF_01473;inference=ab initio prediction:Prodigal:002006;locus_tag=PMNALOAF_01473;product=hypothetical protein
M-adhaesivum_contig_6_1	Prodigal:002006	CDS	113733	113948	.	+	0	ID=PMNALOAF_01474;inference=ab initio prediction:Prodigal:002006;locus_tag=PMNALOAF_01474;product=hypothetical protein
M-adhaesivum_contig_6_1	Prodigal:002006	CDS	113955	114770	.	+	0	ID=PMNALOAF_01475;eC_number=3.1.4.53;Name=cpdA_3;gene=cpdA_3;inference=ab initio prediction:Prodigal:002006,protein motif:HAMAP:MF_00905;locus_tag=PMNALOAF_01475;product=3'%2C5'-cyclic adenosine monophosphate phosphodiesterase CpdA
M-adhaesivum_contig_6_1	Prodigal:002006	CDS	114818	115375	.	+	0	ID=PMNALOAF_01476;inference=ab initio prediction:Prodigal:002006;locus_tag=PMNALOAF_01476;product=hypothetical protein
M-adhaesivum_contig_6_1	Prodigal:002006	CDS	115415	116029	.	-	0	ID=PMNALOAF_01477;inference=ab initio prediction:Prodigal:002006;locus_tag=PMNALOAF_01477;product=hypothetical protein
M-adhaesivum_contig_6_1	Prodigal:002006	CDS	116029	118389	.	-	0	ID=PMNALOAF_01478;eC_number=4.1.1.17;Name=speF;db_xref=COG:COG1982;gene=speF;inference=ab initio prediction:Prodigal:002006,similar to AA sequence:UniProtKB:P24169;locus_tag=PMNALOAF_01478;product=Inducible ornithine decarboxylase
M-adhaesivum_contig_6_1	Prodigal:002006	CDS	118649	119572	.	+	0	ID=PMNALOAF_01479;eC_number=2.7.4.1;db_xref=COG:COG2326;inference=ab initio prediction:Prodigal:002006,similar to AA sequence:UniProtKB:Q9I154;locus_tag=PMNALOAF_01479;product=Polyphosphate:ADP phosphotransferase
M-adhaesivum_contig_6_1	Prodigal:002006	CDS	119579	119995	.	-	0	ID=PMNALOAF_01480;inference=ab initio prediction:Prodigal:002006;locus_tag=PMNALOAF_01480;product=hypothetical protein
M-adhaesivum_contig_6_1	Prodigal:002006	CDS	120158	120967	.	+	0	ID=PMNALOAF_01481;eC_number=4.2.1.150;Name=crt;db_xref=COG:COG1024;gene=crt;inference=ab initio prediction:Prodigal:002006,similar to AA sequence:UniProtKB:P52046;locus_tag=PMNALOAF_01481;product=Short-chain-enoyl-CoA hydratase
M-adhaesivum_contig_6_1	Prodigal:002006	CDS	121040	122392	.	-	0	ID=PMNALOAF_01482;Name=dctM;db_xref=COG:COG1593;gene=dctM;inference=ab initio prediction:Prodigal:002006,similar to AA sequence:UniProtKB:Q9HU16;locus_tag=PMNALOAF_01482;product=C4-dicarboxylate TRAP transporter large permease protein DctM
M-adhaesivum_contig_6_1	Prodigal:002006	CDS	122389	123033	.	-	0	ID=PMNALOAF_01483;inference=ab initio prediction:Prodigal:002006;locus_tag=PMNALOAF_01483;product=hypothetical protein
M-adhaesivum_contig_6_1	Prodigal:002006	CDS	123030	124049	.	-	0	ID=PMNALOAF_01484;db_xref=COG:COG1638;inference=ab initio prediction:Prodigal:002006,similar to AA sequence:UniProtKB:Q21XD7;locus_tag=PMNALOAF_01484;product=Solute-binding protein
M-adhaesivum_contig_6_1	Prodigal:002006	CDS	124221	124892	.	+	0	ID=PMNALOAF_01485;Name=gntR;gene=gntR;inference=ab initio prediction:Prodigal:002006,similar to AA sequence:UniProtKB:Q8GAL4;locus_tag=PMNALOAF_01485;product=putative D-xylose utilization operon transcriptional repressor
M-adhaesivum_contig_6_1	Prodigal:002006	CDS	124973	126649	.	+	0	ID=PMNALOAF_01486;inference=ab initio prediction:Prodigal:002006;locus_tag=PMNALOAF_01486;product=hypothetical protein
M-adhaesivum_contig_6_1	Prodigal:002006	CDS	126735	127409	.	-	0	ID=PMNALOAF_01487;Name=rspR_1;db_xref=COG:COG1802;gene=rspR_1;inference=ab initio prediction:Prodigal:002006,similar to AA sequence:UniProtKB:P0ACM2;locus_tag=PMNALOAF_01487;product=HTH-type transcriptional repressor RspR
M-adhaesivum_contig_6_1	Prodigal:002006	CDS	127631	129109	.	-	0	ID=PMNALOAF_01488;eC_number=1.1.1.49;Name=zwf_1;db_xref=COG:COG0364;gene=zwf_1;inference=ab initio prediction:Prodigal:002006,similar to AA sequence:UniProtKB:A0QP90;locus_tag=PMNALOAF_01488;product=Glucose-6-phosphate 1-dehydrogenase
M-adhaesivum_contig_6_1	Prodigal:002006	CDS	129243	130109	.	-	0	ID=PMNALOAF_01489;eC_number=1.1.1.340;Name=ptlF;gene=ptlF;inference=ab initio prediction:Prodigal:002006,similar to AA sequence:UniProtKB:Q82IY9;locus_tag=PMNALOAF_01489;product=1-deoxy-11-beta-hydroxypentalenate dehydrogenase
M-adhaesivum_contig_6_1	Prodigal:002006	CDS	130225	131748	.	+	0	ID=PMNALOAF_01490;inference=ab initio prediction:Prodigal:002006;locus_tag=PMNALOAF_01490;product=hypothetical protein
M-adhaesivum_contig_6_1	Prodigal:002006	CDS	131889	132284	.	-	0	ID=PMNALOAF_01491;Name=flbT;gene=flbT;inference=ab initio prediction:Prodigal:002006,protein motif:HAMAP:MF_00783;locus_tag=PMNALOAF_01491;product=flagellum biosynthesis repressor protein FlbT
M-adhaesivum_contig_7_1	Prodigal:002006	CDS	182	397	.	+	0	ID=PMNALOAF_01492;inference=ab initio prediction:Prodigal:002006;locus_tag=PMNALOAF_01492;product=hypothetical protein
M-adhaesivum_contig_7_1	Prodigal:002006	CDS	510	1010	.	+	0	ID=PMNALOAF_01493;inference=ab initio prediction:Prodigal:002006;locus_tag=PMNALOAF_01493;product=hypothetical protein
M-adhaesivum_contig_7_1	Prodigal:002006	CDS	1015	1272	.	-	0	ID=PMNALOAF_01494;inference=ab initio prediction:Prodigal:002006;locus_tag=PMNALOAF_01494;product=hypothetical protein
M-adhaesivum_contig_7_1	Prodigal:002006	CDS	1366	2742	.	-	0	ID=PMNALOAF_01495;eC_number=1.14.13.131;Name=dmoA;gene=dmoA;inference=ab initio prediction:Prodigal:002006,similar to AA sequence:UniProtKB:E9JFX9;locus_tag=PMNALOAF_01495;product=Dimethyl-sulfide monooxygenase
M-adhaesivum_contig_7_1	Prodigal:002006	CDS	2760	3998	.	-	0	ID=PMNALOAF_01496;Name=soxC_1;gene=soxC_1;inference=ab initio prediction:Prodigal:002006,similar to AA sequence:UniProtKB:P54998;locus_tag=PMNALOAF_01496;product=Dibenzothiophene desulfurization enzyme C
M-adhaesivum_contig_7_1	Prodigal:002006	CDS	4005	5237	.	-	0	ID=PMNALOAF_01497;Name=soxC_2;gene=soxC_2;inference=ab initio prediction:Prodigal:002006,similar to AA sequence:UniProtKB:P54998;locus_tag=PMNALOAF_01497;product=Dibenzothiophene desulfurization enzyme C
M-adhaesivum_contig_7_1	Prodigal:002006	CDS	5252	5905	.	-	0	ID=PMNALOAF_01498;Name=metI;db_xref=COG:COG2011;gene=metI;inference=ab initio prediction:Prodigal:002006,similar to AA sequence:UniProtKB:P31547;locus_tag=PMNALOAF_01498;product=D-methionine transport system permease protein MetI
M-adhaesivum_contig_7_1	Prodigal:002006	CDS	5886	7016	.	-	0	ID=PMNALOAF_01499;eC_number=3.6.3.-;Name=metN;db_xref=COG:COG1135;gene=metN;inference=ab initio prediction:Prodigal:002006,similar to AA sequence:UniProtKB:O32169;locus_tag=PMNALOAF_01499;product=Methionine import ATP-binding protein MetN
M-adhaesivum_contig_7_1	Prodigal:002006	CDS	7016	7816	.	-	0	ID=PMNALOAF_01500;Name=metQ;db_xref=COG:COG1464;gene=metQ;inference=ab initio prediction:Prodigal:002006,similar to AA sequence:UniProtKB:P28635;locus_tag=PMNALOAF_01500;product=D-methionine-binding lipoprotein MetQ
M-adhaesivum_contig_7_1	Prodigal:002006	CDS	8160	8834	.	+	0	ID=PMNALOAF_01501;eC_number=3.1.3.-;db_xref=COG:COG0637;inference=ab initio prediction:Prodigal:002006,similar to AA sequence:UniProtKB:Q9X0Y1;locus_tag=PMNALOAF_01501;product=Phosphorylated carbohydrates phosphatase
M-adhaesivum_contig_7_1	Prodigal:002006	CDS	8912	9271	.	+	0	ID=PMNALOAF_01502;inference=ab initio prediction:Prodigal:002006;locus_tag=PMNALOAF_01502;product=hypothetical protein
M-adhaesivum_contig_7_1	Prodigal:002006	CDS	9408	12344	.	+	0	ID=PMNALOAF_01503;inference=ab initio prediction:Prodigal:002006;locus_tag=PMNALOAF_01503;product=hypothetical protein
M-adhaesivum_contig_7_1	Prodigal:002006	CDS	12650	12949	.	-	0	ID=PMNALOAF_01504;inference=ab initio prediction:Prodigal:002006;locus_tag=PMNALOAF_01504;product=hypothetical protein
M-adhaesivum_contig_7_1	Prodigal:002006	CDS	13161	14276	.	-	0	ID=PMNALOAF_01505;eC_number=3.1.1.61;Name=cheB3;db_xref=COG:COG2201;gene=cheB3;inference=ab initio prediction:Prodigal:002006,similar to AA sequence:UniProtKB:O33558;locus_tag=PMNALOAF_01505;product=Protein-glutamate methylesterase/protein-glutamine glutaminase of group 3 operon
M-adhaesivum_contig_7_1	Prodigal:002006	CDS	14290	15129	.	-	0	ID=PMNALOAF_01506;eC_number=2.1.1.80;Name=cheR;gene=cheR;inference=ab initio prediction:Prodigal:002006,similar to AA sequence:UniProtKB:P07801;locus_tag=PMNALOAF_01506;product=Chemotaxis protein methyltransferase
M-adhaesivum_contig_7_1	Prodigal:002006	CDS	15137	15610	.	-	0	ID=PMNALOAF_01507;Name=cheW_1;db_xref=COG:COG0835;gene=cheW_1;inference=ab initio prediction:Prodigal:002006,similar to AA sequence:UniProtKB:P0A964;locus_tag=PMNALOAF_01507;product=Chemotaxis protein CheW
M-adhaesivum_contig_7_1	Prodigal:002006	CDS	15743	17926	.	-	0	ID=PMNALOAF_01508;inference=ab initio prediction:Prodigal:002006;locus_tag=PMNALOAF_01508;product=hypothetical protein
M-adhaesivum_contig_7_1	Prodigal:002006	CDS	18091	20160	.	-	0	ID=PMNALOAF_01509;inference=ab initio prediction:Prodigal:002006;locus_tag=PMNALOAF_01509;product=hypothetical protein
M-adhaesivum_contig_7_1	Prodigal:002006	CDS	20186	20650	.	-	0	ID=PMNALOAF_01510;Name=cheW_2;db_xref=COG:COG0835;gene=cheW_2;inference=ab initio prediction:Prodigal:002006,similar to AA sequence:UniProtKB:P06110;locus_tag=PMNALOAF_01510;product=Chemotaxis protein CheW
M-adhaesivum_contig_7_1	Prodigal:002006	CDS	20647	22665	.	-	0	ID=PMNALOAF_01511;eC_number=2.7.13.3;Name=cheA_1;db_xref=COG:COG0643;gene=cheA_1;inference=ab initio prediction:Prodigal:002006,similar to AA sequence:UniProtKB:P09384;locus_tag=PMNALOAF_01511;product=Chemotaxis protein CheA
M-adhaesivum_contig_7_1	Prodigal:002006	CDS	23501	24625	.	-	0	ID=PMNALOAF_01512;eC_number=3.1.4.-;Name=rpfG_1;db_xref=COG:COG3437;gene=rpfG_1;inference=ab initio prediction:Prodigal:002006,similar to AA sequence:UniProtKB:Q4UU85;locus_tag=PMNALOAF_01512;product=Cyclic di-GMP phosphodiesterase response regulator RpfG
M-adhaesivum_contig_7_1	Prodigal:002006	CDS	24846	25211	.	-	0	ID=PMNALOAF_01513;Name=cheY_2;db_xref=COG:COG0784;gene=cheY_2;inference=ab initio prediction:Prodigal:002006,similar to AA sequence:UniProtKB:P71403;locus_tag=PMNALOAF_01513;product=Chemotaxis protein CheY 
M-adhaesivum_contig_7_1	Prodigal:002006	CDS	25238	25525	.	-	0	ID=PMNALOAF_01514;inference=ab initio prediction:Prodigal:002006;locus_tag=PMNALOAF_01514;product=hypothetical protein
M-adhaesivum_contig_7_1	Prodigal:002006	CDS	25755	26963	.	+	0	ID=PMNALOAF_01515;inference=ab initio prediction:Prodigal:002006;locus_tag=PMNALOAF_01515;product=hypothetical protein
M-adhaesivum_contig_7_1	Prodigal:002006	CDS	27857	28651	.	-	0	ID=PMNALOAF_01516;Name=kpsM;db_xref=COG:COG1682;gene=kpsM;inference=ab initio prediction:Prodigal:002006,similar to AA sequence:UniProtKB:P23889;locus_tag=PMNALOAF_01516;product=Polysialic acid transport protein KpsM
M-adhaesivum_contig_7_1	Prodigal:002006	CDS	28810	28947	.	-	0	ID=PMNALOAF_01517;inference=ab initio prediction:Prodigal:002006;locus_tag=PMNALOAF_01517;product=hypothetical protein
M-adhaesivum_contig_7_1	Aragorn:001002	tRNA	29103	29178	.	-	.	ID=PMNALOAF_01518;inference=COORDINATES:profile:Aragorn:001002;locus_tag=PMNALOAF_01518;product=tRNA-Val(tac)
M-adhaesivum_contig_7_1	Prodigal:002006	CDS	29282	31708	.	-	0	ID=PMNALOAF_01519;eC_number=3.4.21.53;Name=lon;gene=lon;inference=ab initio prediction:Prodigal:002006,similar to AA sequence:UniProtKB:Q2YPX3;locus_tag=PMNALOAF_01519;product=Lon protease
M-adhaesivum_contig_7_1	Prodigal:002006	CDS	31958	33229	.	-	0	ID=PMNALOAF_01520;Name=clpX;gene=clpX;inference=ab initio prediction:Prodigal:002006,similar to AA sequence:UniProtKB:B8GX14;locus_tag=PMNALOAF_01520;product=ATP-dependent Clp protease ATP-binding subunit ClpX
M-adhaesivum_contig_7_1	Prodigal:002006	CDS	33448	34083	.	-	0	ID=PMNALOAF_01521;eC_number=3.4.21.92;Name=clpP;gene=clpP;inference=ab initio prediction:Prodigal:002006,similar to AA sequence:UniProtKB:B8GX16;locus_tag=PMNALOAF_01521;product=ATP-dependent Clp protease proteolytic subunit
M-adhaesivum_contig_7_1	Prodigal:002006	CDS	34210	35658	.	-	0	ID=PMNALOAF_01522;eC_number=5.2.1.8;Name=tig;db_xref=COG:COG0544;gene=tig;inference=ab initio prediction:Prodigal:002006,similar to AA sequence:UniProtKB:Q9KQS5;locus_tag=PMNALOAF_01522;product=Trigger factor
M-adhaesivum_contig_7_1	Aragorn:001002	tRNA	35835	35919	.	-	.	ID=PMNALOAF_01523;inference=COORDINATES:profile:Aragorn:001002;locus_tag=PMNALOAF_01523;product=tRNA-Leu(tag)
M-adhaesivum_contig_7_1	Prodigal:002006	CDS	36128	37621	.	+	0	ID=PMNALOAF_01524;eC_number=1.16.3.1;Name=mmcO;db_xref=COG:COG2132;gene=mmcO;inference=ab initio prediction:Prodigal:002006,similar to AA sequence:UniProtKB:I6WZK7;locus_tag=PMNALOAF_01524;product=Multicopper oxidase MmcO
M-adhaesivum_contig_7_1	Prodigal:002006	CDS	37628	39133	.	-	0	ID=PMNALOAF_01525;Name=nnr;db_xref=COG:COG0062;gene=nnr;inference=ab initio prediction:Prodigal:002006,similar to AA sequence:UniProtKB:Q9X024;locus_tag=PMNALOAF_01525;product=Bifunctional NAD(P)H-hydrate repair enzyme Nnr
M-adhaesivum_contig_7_1	Prodigal:002006	CDS	39349	39687	.	+	0	ID=PMNALOAF_01526;Name=glnB;db_xref=COG:COG0347;gene=glnB;inference=ab initio prediction:Prodigal:002006,similar to AA sequence:UniProtKB:O66513;locus_tag=PMNALOAF_01526;product=Nitrogen regulatory protein P-II
M-adhaesivum_contig_7_1	Prodigal:002006	CDS	39930	41342	.	+	0	ID=PMNALOAF_01527;eC_number=6.3.1.2;Name=glnA;db_xref=COG:COG0174;gene=glnA;inference=ab initio prediction:Prodigal:002006,similar to AA sequence:UniProtKB:P0A9C5;locus_tag=PMNALOAF_01527;product=Glutamine synthetase
M-adhaesivum_contig_7_1	Prodigal:002006	CDS	41482	42636	.	+	0	ID=PMNALOAF_01528;inference=ab initio prediction:Prodigal:002006;locus_tag=PMNALOAF_01528;product=hypothetical protein
M-adhaesivum_contig_7_1	Prodigal:002006	CDS	42719	43297	.	+	0	ID=PMNALOAF_01529;eC_number=1.7.-.-;Name=azr;db_xref=COG:COG0431;gene=azr;inference=ab initio prediction:Prodigal:002006,similar to AA sequence:UniProtKB:O07529;locus_tag=PMNALOAF_01529;product=FMN-dependent NADPH-azoreductase
M-adhaesivum_contig_7_1	Prodigal:002006	CDS	43352	43678	.	+	0	ID=PMNALOAF_01530;inference=ab initio prediction:Prodigal:002006;locus_tag=PMNALOAF_01530;product=hypothetical protein
M-adhaesivum_contig_7_1	Prodigal:002006	CDS	43819	46128	.	+	0	ID=PMNALOAF_01531;eC_number=3.1.13.1;Name=rnr;db_xref=COG:COG0557;gene=rnr;inference=ab initio prediction:Prodigal:002006,similar to AA sequence:UniProtKB:P21499;locus_tag=PMNALOAF_01531;product=Ribonuclease R
M-adhaesivum_contig_7_1	Prodigal:002006	CDS	46180	46659	.	+	0	ID=PMNALOAF_01532;inference=ab initio prediction:Prodigal:002006;locus_tag=PMNALOAF_01532;product=hypothetical protein
M-adhaesivum_contig_7_1	Prodigal:002006	CDS	46616	47371	.	+	0	ID=PMNALOAF_01533;inference=ab initio prediction:Prodigal:002006;locus_tag=PMNALOAF_01533;product=hypothetical protein
M-adhaesivum_contig_7_1	Prodigal:002006	CDS	47618	49018	.	-	0	ID=PMNALOAF_01534;eC_number=2.5.1.54;Name=aroH;db_xref=COG:COG3200;gene=aroH;inference=ab initio prediction:Prodigal:002006,similar to AA sequence:UniProtKB:P80574;locus_tag=PMNALOAF_01534;product=Phospho-2-dehydro-3-deoxyheptonate aldolase
M-adhaesivum_contig_7_1	Prodigal:002006	CDS	49147	49446	.	-	0	ID=PMNALOAF_01535;inference=ab initio prediction:Prodigal:002006;locus_tag=PMNALOAF_01535;product=hypothetical protein
M-adhaesivum_contig_7_1	Prodigal:002006	CDS	49454	51769	.	-	0	ID=PMNALOAF_01536;Name=ydeP_1;db_xref=COG:COG0243;gene=ydeP_1;inference=ab initio prediction:Prodigal:002006,similar to AA sequence:UniProtKB:P77561;locus_tag=PMNALOAF_01536;product=Protein YdeP
M-adhaesivum_contig_7_1	Prodigal:002006	CDS	51851	53236	.	-	0	ID=PMNALOAF_01537;eC_number=1.8.1.16;Name=garB;gene=garB;inference=ab initio prediction:Prodigal:002006,similar to AA sequence:UniProtKB:D0VWY5;locus_tag=PMNALOAF_01537;product=Glutathione amide reductase
M-adhaesivum_contig_7_1	Prodigal:002006	CDS	53387	53554	.	-	0	ID=PMNALOAF_01538;Name=rpmG;db_xref=COG:COG0267;gene=rpmG;inference=ab initio prediction:Prodigal:002006,similar to AA sequence:UniProtKB:Q6N554;locus_tag=PMNALOAF_01538;product=50S ribosomal protein L33
M-adhaesivum_contig_7_1	Prodigal:002006	CDS	53662	54834	.	-	0	ID=PMNALOAF_01539;Name=ycaD;gene=ycaD;inference=ab initio prediction:Prodigal:002006,protein motif:HAMAP:MF_01149;locus_tag=PMNALOAF_01539;product=putative MFS-type transporter YcaD
M-adhaesivum_contig_7_1	Prodigal:002006	CDS	54927	56204	.	-	0	ID=PMNALOAF_01540;Name=macA_1;db_xref=COG:COG0845;gene=macA_1;inference=ab initio prediction:Prodigal:002006,similar to AA sequence:UniProtKB:P75830;locus_tag=PMNALOAF_01540;product=Macrolide export protein MacA
M-adhaesivum_contig_7_1	Prodigal:002006	CDS	56201	59428	.	-	0	ID=PMNALOAF_01541;Name=czcA_3;gene=czcA_3;inference=ab initio prediction:Prodigal:002006,similar to AA sequence:UniProtKB:P13511;locus_tag=PMNALOAF_01541;product=Cobalt-zinc-cadmium resistance protein CzcA
M-adhaesivum_contig_7_1	Prodigal:002006	CDS	59608	59832	.	-	0	ID=PMNALOAF_01542;inference=ab initio prediction:Prodigal:002006;locus_tag=PMNALOAF_01542;product=hypothetical protein
M-adhaesivum_contig_7_1	Prodigal:002006	CDS	59838	61904	.	-	0	ID=PMNALOAF_01543;Name=cstA;db_xref=COG:COG1966;gene=cstA;inference=ab initio prediction:Prodigal:002006,similar to AA sequence:UniProtKB:P15078;locus_tag=PMNALOAF_01543;product=Peptide transporter CstA
M-adhaesivum_contig_7_1	Prodigal:002006	CDS	62052	62678	.	-	0	ID=PMNALOAF_01544;inference=ab initio prediction:Prodigal:002006;locus_tag=PMNALOAF_01544;product=hypothetical protein
M-adhaesivum_contig_7_1	Prodigal:002006	CDS	62668	63432	.	-	0	ID=PMNALOAF_01545;inference=ab initio prediction:Prodigal:002006;locus_tag=PMNALOAF_01545;product=hypothetical protein
M-adhaesivum_contig_7_1	Prodigal:002006	CDS	63439	64068	.	-	0	ID=PMNALOAF_01546;inference=ab initio prediction:Prodigal:002006;locus_tag=PMNALOAF_01546;product=hypothetical protein
M-adhaesivum_contig_7_1	Prodigal:002006	CDS	64255	64557	.	+	0	ID=PMNALOAF_01547;inference=ab initio prediction:Prodigal:002006;locus_tag=PMNALOAF_01547;product=hypothetical protein
M-adhaesivum_contig_7_1	Prodigal:002006	CDS	64554	66842	.	+	0	ID=PMNALOAF_01548;inference=ab initio prediction:Prodigal:002006;locus_tag=PMNALOAF_01548;product=hypothetical protein
M-adhaesivum_contig_7_1	Prodigal:002006	CDS	67122	68510	.	+	0	ID=PMNALOAF_01549;inference=ab initio prediction:Prodigal:002006;locus_tag=PMNALOAF_01549;product=hypothetical protein
M-adhaesivum_contig_7_1	Prodigal:002006	CDS	68527	70587	.	-	0	ID=PMNALOAF_01550;inference=ab initio prediction:Prodigal:002006;locus_tag=PMNALOAF_01550;product=hypothetical protein
M-adhaesivum_contig_7_1	Prodigal:002006	CDS	70719	72938	.	-	0	ID=PMNALOAF_01551;eC_number=1.2.99.6;Name=paoC_3;db_xref=COG:COG1529;gene=paoC_3;inference=ab initio prediction:Prodigal:002006,similar to AA sequence:UniProtKB:P77489;locus_tag=PMNALOAF_01551;product=Aldehyde oxidoreductase molybdenum-binding subunit PaoC
M-adhaesivum_contig_7_1	Prodigal:002006	CDS	72942	73892	.	-	0	ID=PMNALOAF_01552;eC_number=1.2.99.6;Name=paoB_2;db_xref=COG:COG1319;gene=paoB_2;inference=ab initio prediction:Prodigal:002006,similar to AA sequence:UniProtKB:P77324;locus_tag=PMNALOAF_01552;product=Aldehyde oxidoreductase FAD-binding subunit PaoB
M-adhaesivum_contig_7_1	Prodigal:002006	CDS	73889	74524	.	-	0	ID=PMNALOAF_01553;eC_number=1.2.99.6;Name=paoA_2;db_xref=COG:COG2080;gene=paoA_2;inference=ab initio prediction:Prodigal:002006,similar to AA sequence:UniProtKB:P77165;locus_tag=PMNALOAF_01553;product=Aldehyde oxidoreductase iron-sulfur-binding subunit PaoA
M-adhaesivum_contig_7_1	Prodigal:002006	CDS	74905	75168	.	+	0	ID=PMNALOAF_01554;inference=ab initio prediction:Prodigal:002006;locus_tag=PMNALOAF_01554;product=hypothetical protein
M-adhaesivum_contig_7_1	Prodigal:002006	CDS	75473	76207	.	+	0	ID=PMNALOAF_01555;inference=ab initio prediction:Prodigal:002006;locus_tag=PMNALOAF_01555;product=hypothetical protein
M-adhaesivum_contig_7_1	Prodigal:002006	CDS	76396	77097	.	+	0	ID=PMNALOAF_01556;inference=ab initio prediction:Prodigal:002006;locus_tag=PMNALOAF_01556;product=hypothetical protein
M-adhaesivum_contig_7_1	Prodigal:002006	CDS	77213	78052	.	-	0	ID=PMNALOAF_01557;inference=ab initio prediction:Prodigal:002006;locus_tag=PMNALOAF_01557;product=hypothetical protein
M-adhaesivum_contig_7_1	Prodigal:002006	CDS	78078	80501	.	-	0	ID=PMNALOAF_01558;eC_number=6.1.1.20;Name=pheT;db_xref=COG:COG0072;gene=pheT;inference=ab initio prediction:Prodigal:002006,similar to AA sequence:UniProtKB:P07395;locus_tag=PMNALOAF_01558;product=Phenylalanine--tRNA ligase beta subunit
M-adhaesivum_contig_7_1	Prodigal:002006	CDS	80754	81836	.	-	0	ID=PMNALOAF_01559;eC_number=6.1.1.20;Name=pheS;db_xref=COG:COG0016;gene=pheS;inference=ab initio prediction:Prodigal:002006,similar to AA sequence:UniProtKB:P08312;locus_tag=PMNALOAF_01559;product=Phenylalanine--tRNA ligase alpha subunit
M-adhaesivum_contig_7_1	Prodigal:002006	CDS	82057	82431	.	-	0	ID=PMNALOAF_01560;Name=rplT;db_xref=COG:COG0292;gene=rplT;inference=ab initio prediction:Prodigal:002006,similar to AA sequence:UniProtKB:Q6NDR6;locus_tag=PMNALOAF_01560;product=50S ribosomal protein L20
M-adhaesivum_contig_7_1	Prodigal:002006	CDS	82482	82706	.	-	0	ID=PMNALOAF_01561;Name=rpmI;db_xref=COG:COG0291;gene=rpmI;inference=ab initio prediction:Prodigal:002006,similar to AA sequence:UniProtKB:Q6NDR5;locus_tag=PMNALOAF_01561;product=50S ribosomal protein L35
M-adhaesivum_contig_7_1	Prodigal:002006	CDS	82840	83202	.	-	0	ID=PMNALOAF_01562;inference=ab initio prediction:Prodigal:002006;locus_tag=PMNALOAF_01562;product=hypothetical protein
M-adhaesivum_contig_7_1	Prodigal:002006	CDS	83168	84175	.	-	0	ID=PMNALOAF_01563;inference=ab initio prediction:Prodigal:002006;locus_tag=PMNALOAF_01563;product=hypothetical protein
M-adhaesivum_contig_7_1	Prodigal:002006	CDS	84228	84893	.	-	0	ID=PMNALOAF_01564;inference=ab initio prediction:Prodigal:002006;locus_tag=PMNALOAF_01564;product=hypothetical protein
M-adhaesivum_contig_7_1	Prodigal:002006	CDS	85062	85508	.	+	0	ID=PMNALOAF_01565;eC_number=2.7.13.3;Name=rcsC_5;gene=rcsC_5;inference=ab initio prediction:Prodigal:002006,protein motif:HAMAP:MF_00979;locus_tag=PMNALOAF_01565;product=Sensor histidine kinase RcsC
M-adhaesivum_contig_7_1	Prodigal:002006	CDS	85532	85900	.	+	0	ID=PMNALOAF_01566;inference=ab initio prediction:Prodigal:002006;locus_tag=PMNALOAF_01566;product=hypothetical protein
M-adhaesivum_contig_7_1	Prodigal:002006	CDS	86058	87137	.	+	0	ID=PMNALOAF_01567;inference=ab initio prediction:Prodigal:002006;locus_tag=PMNALOAF_01567;product=hypothetical protein
M-adhaesivum_contig_7_1	Prodigal:002006	CDS	87373	88008	.	-	0	ID=PMNALOAF_01568;inference=ab initio prediction:Prodigal:002006;locus_tag=PMNALOAF_01568;product=hypothetical protein
M-adhaesivum_contig_7_1	Prodigal:002006	CDS	88050	88607	.	-	0	ID=PMNALOAF_01569;eC_number=3.6.1.-;Name=rppH_3;db_xref=COG:COG0494;gene=rppH_3;inference=ab initio prediction:Prodigal:002006,similar to AA sequence:UniProtKB:P35640;locus_tag=PMNALOAF_01569;product=RNA pyrophosphohydrolase
M-adhaesivum_contig_7_1	Prodigal:002006	CDS	88675	89895	.	-	0	ID=PMNALOAF_01570;inference=ab initio prediction:Prodigal:002006;locus_tag=PMNALOAF_01570;product=hypothetical protein
M-adhaesivum_contig_7_1	Prodigal:002006	CDS	90033	91352	.	-	0	ID=PMNALOAF_01571;inference=ab initio prediction:Prodigal:002006;locus_tag=PMNALOAF_01571;product=hypothetical protein
M-adhaesivum_contig_7_1	Prodigal:002006	CDS	91352	92722	.	-	0	ID=PMNALOAF_01572;inference=ab initio prediction:Prodigal:002006;locus_tag=PMNALOAF_01572;product=hypothetical protein
M-adhaesivum_contig_7_1	Prodigal:002006	CDS	92719	93216	.	-	0	ID=PMNALOAF_01573;eC_number=2.1.1.177;Name=rlmH;db_xref=COG:COG1576;gene=rlmH;inference=ab initio prediction:Prodigal:002006,similar to AA sequence:UniProtKB:P0C1V0;locus_tag=PMNALOAF_01573;product=Ribosomal RNA large subunit methyltransferase H
M-adhaesivum_contig_7_1	Prodigal:002006	CDS	93239	93682	.	-	0	ID=PMNALOAF_01574;Name=rsfS;gene=rsfS;inference=ab initio prediction:Prodigal:002006,protein motif:HAMAP:MF_01477;locus_tag=PMNALOAF_01574;product=Ribosomal silencing factor RsfS
M-adhaesivum_contig_7_1	Prodigal:002006	CDS	93758	94369	.	-	0	ID=PMNALOAF_01575;eC_number=2.7.7.18;Name=nadD;gene=nadD;inference=ab initio prediction:Prodigal:002006,protein motif:HAMAP:MF_00244;locus_tag=PMNALOAF_01575;product=nicotinate-nucleotide adenylyltransferase
M-adhaesivum_contig_7_1	Prodigal:002006	CDS	94406	95701	.	-	0	ID=PMNALOAF_01576;eC_number=1.2.1.41;Name=proA;gene=proA;inference=ab initio prediction:Prodigal:002006,similar to AA sequence:UniProtKB:Q2SZ88;locus_tag=PMNALOAF_01576;product=Gamma-glutamyl phosphate reductase
M-adhaesivum_contig_7_1	Prodigal:002006	CDS	95808	96947	.	-	0	ID=PMNALOAF_01577;eC_number=2.7.2.11;Name=proB;gene=proB;inference=ab initio prediction:Prodigal:002006,similar to AA sequence:UniProtKB:Q2SZF9;locus_tag=PMNALOAF_01577;product=Glutamate 5-kinase
M-adhaesivum_contig_7_1	Prodigal:002006	CDS	96959	97993	.	-	0	ID=PMNALOAF_01578;eC_number=3.6.5.-;Name=cgtA;gene=cgtA;inference=ab initio prediction:Prodigal:002006,similar to AA sequence:UniProtKB:B8GYI7;locus_tag=PMNALOAF_01578;product=GTPase Obg/CgtA
M-adhaesivum_contig_7_1	Prodigal:002006	CDS	98075	98536	.	-	0	ID=PMNALOAF_01579;inference=ab initio prediction:Prodigal:002006;locus_tag=PMNALOAF_01579;product=hypothetical protein
M-adhaesivum_contig_7_1	Prodigal:002006	CDS	98665	98931	.	-	0	ID=PMNALOAF_01580;Name=rpmA;db_xref=COG:COG0211;gene=rpmA;inference=ab initio prediction:Prodigal:002006,similar to AA sequence:UniProtKB:Q6NDE9;locus_tag=PMNALOAF_01580;product=50S ribosomal protein L27
M-adhaesivum_contig_7_1	Prodigal:002006	CDS	98970	99284	.	-	0	ID=PMNALOAF_01581;Name=rplU;db_xref=COG:COG0261;gene=rplU;inference=ab initio prediction:Prodigal:002006,similar to AA sequence:UniProtKB:A2RLA4;locus_tag=PMNALOAF_01581;product=50S ribosomal protein L21
M-adhaesivum_contig_7_1	Prodigal:002006	CDS	99514	101082	.	-	0	ID=PMNALOAF_01582;inference=ab initio prediction:Prodigal:002006;locus_tag=PMNALOAF_01582;product=hypothetical protein
M-adhaesivum_contig_7_1	Prodigal:002006	CDS	101219	101608	.	+	0	ID=PMNALOAF_01583;inference=ab initio prediction:Prodigal:002006;locus_tag=PMNALOAF_01583;product=hypothetical protein
M-adhaesivum_contig_7_1	Prodigal:002006	CDS	101810	102838	.	+	0	ID=PMNALOAF_01584;inference=ab initio prediction:Prodigal:002006;locus_tag=PMNALOAF_01584;product=hypothetical protein
M-adhaesivum_contig_7_1	Prodigal:002006	CDS	102889	103752	.	-	0	ID=PMNALOAF_01585;inference=ab initio prediction:Prodigal:002006;locus_tag=PMNALOAF_01585;product=hypothetical protein
M-adhaesivum_contig_7_1	Prodigal:002006	CDS	103771	104943	.	-	0	ID=PMNALOAF_01586;eC_number=1.17.99.6;Name=queG;db_xref=COG:COG1600;gene=queG;inference=ab initio prediction:Prodigal:002006,similar to AA sequence:UniProtKB:P97030;locus_tag=PMNALOAF_01586;product=Epoxyqueuosine reductase
M-adhaesivum_contig_7_1	Prodigal:002006	CDS	104955	105647	.	-	0	ID=PMNALOAF_01587;Name=fzlA;gene=fzlA;inference=ab initio prediction:Prodigal:002006,similar to AA sequence:UniProtKB:A0A0H3CDY2;locus_tag=PMNALOAF_01587;product=FtsZ-localized protein A
M-adhaesivum_contig_7_1	Prodigal:002006	CDS	105891	106697	.	+	0	ID=PMNALOAF_01588;eC_number=3.6.1.27;Name=uppP;db_xref=COG:COG1968;gene=uppP;inference=ab initio prediction:Prodigal:002006,similar to AA sequence:UniProtKB:P60932;locus_tag=PMNALOAF_01588;product=Undecaprenyl-diphosphatase
M-adhaesivum_contig_7_1	Prodigal:002006	CDS	106882	108732	.	+	0	ID=PMNALOAF_01589;eC_number=5.4.99.2;Name=mutA;db_xref=COG:COG1884;gene=mutA;inference=ab initio prediction:Prodigal:002006,similar to AA sequence:UniProtKB:P11652;locus_tag=PMNALOAF_01589;product=Methylmalonyl-CoA mutase small subunit
M-adhaesivum_contig_7_1	Prodigal:002006	CDS	108803	109180	.	+	0	ID=PMNALOAF_01590;inference=ab initio prediction:Prodigal:002006;locus_tag=PMNALOAF_01590;product=hypothetical protein
M-adhaesivum_contig_7_1	Prodigal:002006	CDS	109359	109796	.	+	0	ID=PMNALOAF_01591;inference=ab initio prediction:Prodigal:002006;locus_tag=PMNALOAF_01591;product=hypothetical protein
M-adhaesivum_contig_7_1	Prodigal:002006	CDS	109873	110076	.	-	0	ID=PMNALOAF_01592;inference=ab initio prediction:Prodigal:002006;locus_tag=PMNALOAF_01592;product=hypothetical protein
M-adhaesivum_contig_7_1	Prodigal:002006	CDS	110411	112516	.	+	0	ID=PMNALOAF_01593;eC_number=2.7.13.3;Name=rcsC_6;gene=rcsC_6;inference=ab initio prediction:Prodigal:002006,protein motif:HAMAP:MF_00979;locus_tag=PMNALOAF_01593;product=Sensor histidine kinase RcsC
M-adhaesivum_contig_7_1	Prodigal:002006	CDS	112824	113111	.	-	0	ID=PMNALOAF_01594;inference=ab initio prediction:Prodigal:002006;locus_tag=PMNALOAF_01594;product=hypothetical protein
M-adhaesivum_contig_7_1	Prodigal:002006	CDS	113364	116426	.	-	0	ID=PMNALOAF_01595;inference=ab initio prediction:Prodigal:002006;locus_tag=PMNALOAF_01595;product=hypothetical protein
M-adhaesivum_contig_7_1	Prodigal:002006	CDS	116589	118394	.	-	0	ID=PMNALOAF_01596;eC_number=3.6.5.-;Name=lepA;db_xref=COG:COG0481;gene=lepA;inference=ab initio prediction:Prodigal:002006,similar to AA sequence:UniProtKB:Q2FXY7;locus_tag=PMNALOAF_01596;product=Elongation factor 4
M-adhaesivum_contig_7_1	Prodigal:002006	CDS	118582	121611	.	+	0	ID=PMNALOAF_01597;eC_number=2.7.13.3;Name=rcsC_7;gene=rcsC_7;inference=ab initio prediction:Prodigal:002006,protein motif:HAMAP:MF_00979;locus_tag=PMNALOAF_01597;product=Sensor histidine kinase RcsC
M-adhaesivum_contig_7_1	Prodigal:002006	CDS	121669	122376	.	-	0	ID=PMNALOAF_01598;inference=ab initio prediction:Prodigal:002006;locus_tag=PMNALOAF_01598;product=hypothetical protein
M-adhaesivum_contig_7_1	Prodigal:002006	CDS	122493	123284	.	-	0	ID=PMNALOAF_01599;inference=ab initio prediction:Prodigal:002006;locus_tag=PMNALOAF_01599;product=hypothetical protein
M-adhaesivum_contig_7_1	Prodigal:002006	CDS	123574	124284	.	+	0	ID=PMNALOAF_01600;Name=baeR;db_xref=COG:COG0745;gene=baeR;inference=ab initio prediction:Prodigal:002006,similar to AA sequence:UniProtKB:P69228;locus_tag=PMNALOAF_01600;product=Transcriptional regulatory protein BaeR
M-adhaesivum_contig_7_1	Prodigal:002006	CDS	124375	126072	.	+	0	ID=PMNALOAF_01601;eC_number=2.7.-.-;Name=sasA_4;gene=sasA_4;inference=ab initio prediction:Prodigal:002006,protein motif:HAMAP:MF_01837;locus_tag=PMNALOAF_01601;product=Adaptive-response sensory-kinase SasA
M-adhaesivum_contig_7_1	Prodigal:002006	CDS	126081	126575	.	+	0	ID=PMNALOAF_01602;eC_number=2.7.11.-;Name=hprK;db_xref=COG:COG1493;gene=hprK;inference=ab initio prediction:Prodigal:002006,similar to AA sequence:UniProtKB:Q9WXK7;locus_tag=PMNALOAF_01602;product=HPr kinase/phosphorylase
M-adhaesivum_contig_7_1	Prodigal:002006	CDS	126701	127102	.	+	0	ID=PMNALOAF_01603;eC_number=2.7.1.191;Name=manX;db_xref=COG:COG2893;gene=manX;inference=ab initio prediction:Prodigal:002006,similar to AA sequence:UniProtKB:P69797;locus_tag=PMNALOAF_01603;product=PTS system mannose-specific EIIAB component
M-adhaesivum_contig_7_1	Prodigal:002006	CDS	127270	127590	.	+	0	ID=PMNALOAF_01604;inference=ab initio prediction:Prodigal:002006;locus_tag=PMNALOAF_01604;product=hypothetical protein
M-adhaesivum_contig_7_1	Prodigal:002006	CDS	127673	128146	.	+	0	ID=PMNALOAF_01605;inference=ab initio prediction:Prodigal:002006;locus_tag=PMNALOAF_01605;product=hypothetical protein
M-adhaesivum_contig_7_1	Prodigal:002006	CDS	128149	128694	.	+	0	ID=PMNALOAF_01606;Name=yxaF;gene=yxaF;inference=ab initio prediction:Prodigal:002006,similar to AA sequence:UniProtKB:P42105;locus_tag=PMNALOAF_01606;product=putative HTH-type transcriptional regulator YxaF
M-adhaesivum_contig_7_1	Prodigal:002006	CDS	128810	129499	.	-	0	ID=PMNALOAF_01607;inference=ab initio prediction:Prodigal:002006;locus_tag=PMNALOAF_01607;product=hypothetical protein
M-adhaesivum_contig_7_1	Prodigal:002006	CDS	129580	131481	.	-	0	ID=PMNALOAF_01608;eC_number=6.6.1.2;Name=cobT;gene=cobT;inference=ab initio prediction:Prodigal:002006,similar to AA sequence:UniProtKB:P29934;locus_tag=PMNALOAF_01608;product=Aerobic cobaltochelatase subunit CobT
M-adhaesivum_contig_7_1	Prodigal:002006	CDS	131478	131984	.	-	0	ID=PMNALOAF_01609;inference=ab initio prediction:Prodigal:002006;locus_tag=PMNALOAF_01609;product=hypothetical protein
M-adhaesivum_contig_7_1	Prodigal:002006	CDS	132008	132991	.	-	0	ID=PMNALOAF_01610;eC_number=6.6.1.2;Name=cobS;gene=cobS;inference=ab initio prediction:Prodigal:002006,similar to AA sequence:UniProtKB:P29933;locus_tag=PMNALOAF_01610;product=Aerobic cobaltochelatase subunit CobS
M-adhaesivum_contig_7_1	Prodigal:002006	CDS	133270	133896	.	-	0	ID=PMNALOAF_01611;Name=dnaJ_2;gene=dnaJ_2;inference=ab initio prediction:Prodigal:002006,protein motif:HAMAP:MF_01152;locus_tag=PMNALOAF_01611;product=Chaperone protein DnaJ
M-adhaesivum_contig_7_1	Prodigal:002006	CDS	134043	134318	.	+	0	ID=PMNALOAF_01612;Name=bolA;db_xref=COG:COG0271;gene=bolA;inference=ab initio prediction:Prodigal:002006,similar to AA sequence:UniProtKB:P0ABE2;locus_tag=PMNALOAF_01612;product=DNA-binding transcriptional regulator BolA
M-adhaesivum_contig_7_1	Prodigal:002006	CDS	134344	134766	.	+	0	ID=PMNALOAF_01613;eC_number=3.1.1.29;Name=arfB;db_xref=COG:COG1186;gene=arfB;inference=ab initio prediction:Prodigal:002006,similar to AA sequence:UniProtKB:P40711;locus_tag=PMNALOAF_01613;product=Peptidyl-tRNA hydrolase ArfB
M-adhaesivum_contig_7_1	Prodigal:002006	CDS	134815	135552	.	-	0	ID=PMNALOAF_01614;inference=ab initio prediction:Prodigal:002006;locus_tag=PMNALOAF_01614;product=hypothetical protein
M-adhaesivum_contig_7_1	Prodigal:002006	CDS	135696	136667	.	-	0	ID=PMNALOAF_01615;eC_number=2.1.1.144;Name=tam;gene=tam;inference=ab initio prediction:Prodigal:002006,protein motif:HAMAP:MF_00560;locus_tag=PMNALOAF_01615;product=Trans-aconitate 2-methyltransferase
M-adhaesivum_contig_7_1	Prodigal:002006	CDS	136718	137755	.	+	0	ID=PMNALOAF_01616;inference=ab initio prediction:Prodigal:002006;locus_tag=PMNALOAF_01616;product=hypothetical protein
M-adhaesivum_contig_7_1	Prodigal:002006	CDS	138277	140187	.	+	0	ID=PMNALOAF_01617;eC_number=6.5.1.1;Name=lig;gene=lig;inference=ab initio prediction:Prodigal:002006,protein motif:HAMAP:MF_00407;locus_tag=PMNALOAF_01617;product=DNA ligase
M-adhaesivum_contig_7_1	Prodigal:002006	CDS	140184	140654	.	+	0	ID=PMNALOAF_01618;inference=ab initio prediction:Prodigal:002006,similar to AA sequence:UniProtKB:P9WFP9;locus_tag=PMNALOAF_01618;note=UPF0047 protein Rv2556c;product=hypothetical protein
M-adhaesivum_contig_7_1	Prodigal:002006	CDS	140952	141221	.	+	0	ID=PMNALOAF_01619;inference=ab initio prediction:Prodigal:002006;locus_tag=PMNALOAF_01619;product=hypothetical protein
M-adhaesivum_contig_7_1	Prodigal:002006	CDS	141351	142055	.	-	0	ID=PMNALOAF_01620;eC_number=6.3.4.20;Name=queC;db_xref=COG:COG0603;gene=queC;inference=ab initio prediction:Prodigal:002006,similar to AA sequence:UniProtKB:O31675;locus_tag=PMNALOAF_01620;product=7-cyano-7-deazaguanine synthase
M-adhaesivum_contig_7_1	Prodigal:002006	CDS	142052	142435	.	-	0	ID=PMNALOAF_01621;eC_number=4.1.2.50;Name=queD;db_xref=COG:COG0720;gene=queD;inference=ab initio prediction:Prodigal:002006,similar to AA sequence:UniProtKB:P65870;locus_tag=PMNALOAF_01621;product=6-carboxy-5%2C6%2C7%2C8-tetrahydropterin synthase
M-adhaesivum_contig_7_1	Prodigal:002006	CDS	142458	143096	.	-	0	ID=PMNALOAF_01622;eC_number=4.3.99.3;Name=queE;gene=queE;inference=ab initio prediction:Prodigal:002006,similar to AA sequence:UniProtKB:A0A0H3KB22;locus_tag=PMNALOAF_01622;product=7-carboxy-7-deazaguanine synthase
M-adhaesivum_contig_7_1	Prodigal:002006	CDS	143384	144907	.	+	0	ID=PMNALOAF_01623;inference=ab initio prediction:Prodigal:002006;locus_tag=PMNALOAF_01623;product=hypothetical protein
M-adhaesivum_contig_7_1	Prodigal:002006	CDS	145047	146168	.	+	0	ID=PMNALOAF_01624;eC_number=3.6.-.-;Name=yjiA_2;db_xref=COG:COG0523;gene=yjiA_2;inference=ab initio prediction:Prodigal:002006,similar to AA sequence:UniProtKB:P24203;locus_tag=PMNALOAF_01624;product=P-loop guanosine triphosphatase YjiA
M-adhaesivum_contig_7_1	Prodigal:002006	CDS	146287	147138	.	+	0	ID=PMNALOAF_01625;inference=ab initio prediction:Prodigal:002006;locus_tag=PMNALOAF_01625;product=hypothetical protein
M-adhaesivum_contig_7_1	Prodigal:002006	CDS	147329	147634	.	-	0	ID=PMNALOAF_01626;Name=rpmB;db_xref=COG:COG0227;gene=rpmB;inference=ab initio prediction:Prodigal:002006,similar to AA sequence:UniProtKB:Q6NCH9;locus_tag=PMNALOAF_01626;product=50S ribosomal protein L28
M-adhaesivum_contig_7_1	Prodigal:002006	CDS	147934	148854	.	+	0	ID=PMNALOAF_01627;inference=ab initio prediction:Prodigal:002006;locus_tag=PMNALOAF_01627;product=hypothetical protein
M-adhaesivum_contig_7_1	Prodigal:002006	CDS	148888	149277	.	+	0	ID=PMNALOAF_01628;inference=ab initio prediction:Prodigal:002006;locus_tag=PMNALOAF_01628;product=hypothetical protein
M-adhaesivum_contig_7_1	Prodigal:002006	CDS	149431	152814	.	+	0	ID=PMNALOAF_01629;inference=ab initio prediction:Prodigal:002006;locus_tag=PMNALOAF_01629;product=hypothetical protein
M-adhaesivum_contig_7_1	Prodigal:002006	CDS	152830	153105	.	+	0	ID=PMNALOAF_01630;Name=hslR;db_xref=COG:COG1188;gene=hslR;inference=ab initio prediction:Prodigal:002006,similar to AA sequence:UniProtKB:P0ACG8;locus_tag=PMNALOAF_01630;product=Heat shock protein 15
M-adhaesivum_contig_7_1	Prodigal:002006	CDS	153371	153709	.	+	0	ID=PMNALOAF_01631;Name=fdxA;db_xref=COG:COG1146;gene=fdxA;inference=ab initio prediction:Prodigal:002006,similar to AA sequence:UniProtKB:D5AP15;locus_tag=PMNALOAF_01631;product=Ferredoxin-2
M-adhaesivum_contig_7_1	Prodigal:002006	CDS	154172	154765	.	+	0	ID=PMNALOAF_01632;Name=carD;db_xref=COG:COG1329;gene=carD;inference=ab initio prediction:Prodigal:002006,similar to AA sequence:UniProtKB:A0R561;locus_tag=PMNALOAF_01632;product=RNA polymerase-binding transcription factor CarD
M-adhaesivum_contig_7_1	Prodigal:002006	CDS	155003	155875	.	+	0	ID=PMNALOAF_01633;Name=rpoH_2;db_xref=COG:COG0568;gene=rpoH_2;inference=ab initio prediction:Prodigal:002006,similar to AA sequence:UniProtKB:P0CAW9;locus_tag=PMNALOAF_01633;product=RNA polymerase sigma factor RpoH
M-adhaesivum_contig_7_1	Prodigal:002006	CDS	156041	156235	.	+	0	ID=PMNALOAF_01634;inference=ab initio prediction:Prodigal:002006;locus_tag=PMNALOAF_01634;product=hypothetical protein
M-adhaesivum_contig_7_1	Prodigal:002006	CDS	156346	157020	.	+	0	ID=PMNALOAF_01635;inference=ab initio prediction:Prodigal:002006;locus_tag=PMNALOAF_01635;product=hypothetical protein
M-adhaesivum_contig_7_1	Aragorn:001002	tRNA	157139	157215	.	+	.	ID=PMNALOAF_01636;inference=COORDINATES:profile:Aragorn:001002;locus_tag=PMNALOAF_01636;product=tRNA-Pro(cgg)
M-adhaesivum_contig_7_1	Prodigal:002006	CDS	157461	159425	.	+	0	ID=PMNALOAF_01637;eC_number=2.4.1.250;Name=mshA_3;gene=mshA_3;inference=ab initio prediction:Prodigal:002006,protein motif:HAMAP:MF_01695;locus_tag=PMNALOAF_01637;product=D-inositol-3-phosphate glycosyltransferase
M-adhaesivum_contig_7_1	Prodigal:002006	CDS	159422	160507	.	+	0	ID=PMNALOAF_01638;inference=ab initio prediction:Prodigal:002006;locus_tag=PMNALOAF_01638;product=hypothetical protein
M-adhaesivum_contig_7_1	Prodigal:002006	CDS	160871	162334	.	+	0	ID=PMNALOAF_01639;inference=ab initio prediction:Prodigal:002006;locus_tag=PMNALOAF_01639;product=hypothetical protein
M-adhaesivum_contig_7_1	Prodigal:002006	CDS	162396	162962	.	-	0	ID=PMNALOAF_01640;eC_number=3.6.1.-;Name=nudK;gene=nudK;inference=ab initio prediction:Prodigal:002006,similar to AA sequence:UniProtKB:P37128;locus_tag=PMNALOAF_01640;product=GDP-mannose pyrophosphatase NudK
M-adhaesivum_contig_7_1	Prodigal:002006	CDS	163072	163338	.	-	0	ID=PMNALOAF_01641;Name=tusA;gene=tusA;inference=ab initio prediction:Prodigal:002006,protein motif:HAMAP:MF_00413;locus_tag=PMNALOAF_01641;product=Sulfur carrier protein TusA
M-adhaesivum_contig_7_1	Prodigal:002006	CDS	163433	163861	.	-	0	ID=PMNALOAF_01642;inference=ab initio prediction:Prodigal:002006;locus_tag=PMNALOAF_01642;product=hypothetical protein
M-adhaesivum_contig_7_1	Prodigal:002006	CDS	163993	165360	.	-	0	ID=PMNALOAF_01643;eC_number=6.3.2.2;Name=egtA;gene=egtA;inference=ab initio prediction:Prodigal:002006,protein motif:HAMAP:MF_02034;locus_tag=PMNALOAF_01643;product=Glutamate--cysteine ligase EgtA
M-adhaesivum_contig_7_1	Prodigal:002006	CDS	165490	166242	.	-	0	ID=PMNALOAF_01644;eC_number=2.1.1.193;Name=rsmE;db_xref=COG:COG1385;gene=rsmE;inference=ab initio prediction:Prodigal:002006,similar to AA sequence:UniProtKB:P0AGL7;locus_tag=PMNALOAF_01644;product=Ribosomal RNA small subunit methyltransferase E
M-adhaesivum_contig_7_1	Prodigal:002006	CDS	166530	166994	.	+	0	ID=PMNALOAF_01645;inference=ab initio prediction:Prodigal:002006;locus_tag=PMNALOAF_01645;product=hypothetical protein
M-adhaesivum_contig_7_1	Prodigal:002006	CDS	167124	168083	.	+	0	ID=PMNALOAF_01646;eC_number=2.5.1.39;Name=ubiA;db_xref=COG:COG0382;gene=ubiA;inference=ab initio prediction:Prodigal:002006,similar to AA sequence:UniProtKB:P0AGK1;locus_tag=PMNALOAF_01646;product=4-hydroxybenzoate octaprenyltransferase
M-adhaesivum_contig_7_1	Prodigal:002006	CDS	168105	168599	.	-	0	ID=PMNALOAF_01647;inference=ab initio prediction:Prodigal:002006;locus_tag=PMNALOAF_01647;product=hypothetical protein
M-adhaesivum_contig_7_1	Prodigal:002006	CDS	168919	169746	.	+	0	ID=PMNALOAF_01648;eC_number=3.1.3.7;Name=cysQ_1;gene=cysQ_1;inference=ab initio prediction:Prodigal:002006,protein motif:HAMAP:MF_02095;locus_tag=PMNALOAF_01648;product=3'(2')%2C5'-bisphosphate nucleotidase CysQ
M-adhaesivum_contig_7_1	Prodigal:002006	CDS	169862	170182	.	-	0	ID=PMNALOAF_01649;inference=ab initio prediction:Prodigal:002006,similar to AA sequence:UniProtKB:P00275;locus_tag=PMNALOAF_01649;product=Thioredoxin C-1
M-adhaesivum_contig_7_1	Prodigal:002006	CDS	170548	171831	.	+	0	ID=PMNALOAF_01650;eC_number=1.1.5.-;Name=yliI;db_xref=COG:COG2133;gene=yliI;inference=ab initio prediction:Prodigal:002006,similar to AA sequence:UniProtKB:P75804;locus_tag=PMNALOAF_01650;product=Aldose sugar dehydrogenase YliI
M-adhaesivum_contig_7_1	Prodigal:002006	CDS	171853	172803	.	-	0	ID=PMNALOAF_01651;eC_number=3.6.3.-;Name=osmV;db_xref=COG:COG1125;gene=osmV;inference=ab initio prediction:Prodigal:002006,similar to AA sequence:UniProtKB:Q8ZPK4;locus_tag=PMNALOAF_01651;product=Osmoprotectant import ATP-binding protein OsmV
M-adhaesivum_contig_7_1	Prodigal:002006	CDS	172814	173077	.	-	0	ID=PMNALOAF_01652;inference=ab initio prediction:Prodigal:002006;locus_tag=PMNALOAF_01652;product=hypothetical protein
M-adhaesivum_contig_7_1	Prodigal:002006	CDS	173237	173557	.	-	0	ID=PMNALOAF_01653;inference=ab initio prediction:Prodigal:002006;locus_tag=PMNALOAF_01653;product=hypothetical protein
M-adhaesivum_contig_7_1	Prodigal:002006	CDS	173777	174481	.	+	0	ID=PMNALOAF_01654;eC_number=3.1.3.18;Name=gph_2;gene=gph_2;inference=ab initio prediction:Prodigal:002006,protein motif:HAMAP:MF_00495;locus_tag=PMNALOAF_01654;product=Phosphoglycolate phosphatase
M-adhaesivum_contig_7_1	Prodigal:002006	CDS	174878	175237	.	+	0	ID=PMNALOAF_01655;inference=ab initio prediction:Prodigal:002006;locus_tag=PMNALOAF_01655;product=hypothetical protein
M-adhaesivum_contig_7_1	Prodigal:002006	CDS	175340	176032	.	-	0	ID=PMNALOAF_01656;inference=ab initio prediction:Prodigal:002006;locus_tag=PMNALOAF_01656;product=hypothetical protein
M-adhaesivum_contig_7_1	Prodigal:002006	CDS	176086	176433	.	-	0	ID=PMNALOAF_01657;inference=ab initio prediction:Prodigal:002006;locus_tag=PMNALOAF_01657;product=hypothetical protein
M-adhaesivum_contig_7_1	Prodigal:002006	CDS	176563	177954	.	-	0	ID=PMNALOAF_01658;eC_number=4.3.2.1;Name=argH;db_xref=COG:COG0165;gene=argH;inference=ab initio prediction:Prodigal:002006,similar to AA sequence:UniProtKB:Q5SLL0;locus_tag=PMNALOAF_01658;product=Argininosuccinate lyase
M-adhaesivum_contig_7_1	Prodigal:002006	CDS	178018	178650	.	+	0	ID=PMNALOAF_01659;Name=tlpA;db_xref=COG:COG0526;gene=tlpA;inference=ab initio prediction:Prodigal:002006,similar to AA sequence:UniProtKB:P43221;locus_tag=PMNALOAF_01659;product=Thiol:disulfide interchange protein TlpA
M-adhaesivum_contig_7_1	Prodigal:002006	CDS	178787	180475	.	+	0	ID=PMNALOAF_01660;inference=ab initio prediction:Prodigal:002006;locus_tag=PMNALOAF_01660;product=hypothetical protein
M-adhaesivum_contig_7_1	Prodigal:002006	CDS	180494	182023	.	-	0	ID=PMNALOAF_01661;Name=murJ;db_xref=COG:COG0728;gene=murJ;inference=ab initio prediction:Prodigal:002006,similar to AA sequence:UniProtKB:P0AF16;locus_tag=PMNALOAF_01661;product=Lipid II flippase MurJ
M-adhaesivum_contig_7_1	Prodigal:002006	CDS	182302	182901	.	-	0	ID=PMNALOAF_01662;eC_number=1.15.1.1;Name=sodB;db_xref=COG:COG0605;gene=sodB;inference=ab initio prediction:Prodigal:002006,similar to AA sequence:UniProtKB:Q9XD74;locus_tag=PMNALOAF_01662;product=Superoxide dismutase [Mn]
M-adhaesivum_contig_7_1	Prodigal:002006	CDS	183121	184140	.	+	0	ID=PMNALOAF_01663;inference=ab initio prediction:Prodigal:002006;locus_tag=PMNALOAF_01663;product=hypothetical protein
M-adhaesivum_contig_7_1	Prodigal:002006	CDS	184221	185972	.	-	0	ID=PMNALOAF_01664;inference=ab initio prediction:Prodigal:002006;locus_tag=PMNALOAF_01664;product=hypothetical protein
M-adhaesivum_contig_7_1	Prodigal:002006	CDS	186134	186877	.	-	0	ID=PMNALOAF_01665;eC_number=2.1.1.33;Name=trmB;db_xref=COG:COG0220;gene=trmB;inference=ab initio prediction:Prodigal:002006,similar to AA sequence:UniProtKB:P0A8I5;locus_tag=PMNALOAF_01665;product=tRNA (guanine-N(7)-)-methyltransferase
M-adhaesivum_contig_7_1	Prodigal:002006	CDS	186882	188060	.	-	0	ID=PMNALOAF_01666;eC_number=2.5.1.6;Name=metK;db_xref=COG:COG0192;gene=metK;inference=ab initio prediction:Prodigal:002006,similar to AA sequence:UniProtKB:P0A817;locus_tag=PMNALOAF_01666;product=S-adenosylmethionine synthase
M-adhaesivum_contig_7_1	Prodigal:002006	CDS	188205	188618	.	-	0	ID=PMNALOAF_01667;inference=ab initio prediction:Prodigal:002006;locus_tag=PMNALOAF_01667;product=hypothetical protein
M-adhaesivum_contig_7_1	Prodigal:002006	CDS	189256	190056	.	+	0	ID=PMNALOAF_01668;inference=ab initio prediction:Prodigal:002006;locus_tag=PMNALOAF_01668;product=hypothetical protein
M-adhaesivum_contig_7_1	Prodigal:002006	CDS	190062	191579	.	+	0	ID=PMNALOAF_01669;eC_number=3.4.-.-;Name=bepA_1;gene=bepA_1;inference=ab initio prediction:Prodigal:002006,protein motif:HAMAP:MF_00997;locus_tag=PMNALOAF_01669;product=Beta-barrel assembly-enhancing protease
M-adhaesivum_contig_7_1	Prodigal:002006	CDS	191722	192996	.	+	0	ID=PMNALOAF_01670;eC_number=2.7.11.1;Name=spoIIAB_1;gene=spoIIAB_1;inference=ab initio prediction:Prodigal:002006,protein motif:HAMAP:MF_00637;locus_tag=PMNALOAF_01670;product=Anti-sigma F factor
M-adhaesivum_contig_7_1	Prodigal:002006	CDS	193012	193386	.	+	0	ID=PMNALOAF_01671;inference=ab initio prediction:Prodigal:002006,similar to AA sequence:UniProtKB:Q881J7;locus_tag=PMNALOAF_01671;product=Blue-light-activated protein
M-adhaesivum_contig_7_1	Prodigal:002006	CDS	193457	195265	.	-	0	ID=PMNALOAF_01672;eC_number=3.6.3.-;db_xref=COG:COG1132;inference=ab initio prediction:Prodigal:002006,similar to AA sequence:UniProtKB:Q99T13;locus_tag=PMNALOAF_01672;product=Putative multidrug export ATP-binding/permease protein
M-adhaesivum_contig_7_1	Prodigal:002006	CDS	195475	196812	.	-	0	ID=PMNALOAF_01673;inference=ab initio prediction:Prodigal:002006,similar to AA sequence:UniProtKB:P9WJX1;locus_tag=PMNALOAF_01673;product=putative MFS-type transporter
M-adhaesivum_contig_7_1	Prodigal:002006	CDS	196809	197588	.	-	0	ID=PMNALOAF_01674;inference=ab initio prediction:Prodigal:002006;locus_tag=PMNALOAF_01674;product=hypothetical protein
M-adhaesivum_contig_7_1	Prodigal:002006	CDS	197895	198272	.	+	0	ID=PMNALOAF_01675;inference=ab initio prediction:Prodigal:002006;locus_tag=PMNALOAF_01675;product=hypothetical protein
M-adhaesivum_contig_7_1	Prodigal:002006	CDS	198325	198759	.	-	0	ID=PMNALOAF_01676;inference=ab initio prediction:Prodigal:002006;locus_tag=PMNALOAF_01676;product=hypothetical protein
M-adhaesivum_contig_7_1	Prodigal:002006	CDS	198880	199005	.	-	0	ID=PMNALOAF_01677;inference=ab initio prediction:Prodigal:002006;locus_tag=PMNALOAF_01677;product=hypothetical protein
M-adhaesivum_contig_7_1	Prodigal:002006	CDS	199559	199924	.	+	0	ID=PMNALOAF_01678;inference=ab initio prediction:Prodigal:002006;locus_tag=PMNALOAF_01678;product=hypothetical protein
M-adhaesivum_contig_7_1	Prodigal:002006	CDS	199992	200753	.	+	0	ID=PMNALOAF_01679;eC_number=4.2.1.103;Name=inhA_1;gene=inhA_1;inference=ab initio prediction:Prodigal:002006,similar to AA sequence:UniProtKB:Q8G9F9;locus_tag=PMNALOAF_01679;product=Isonitrile hydratase
M-adhaesivum_contig_7_1	Prodigal:002006	CDS	200865	202340	.	+	0	ID=PMNALOAF_01680;Name=yhdG;db_xref=COG:COG0531;gene=yhdG;inference=ab initio prediction:Prodigal:002006,similar to AA sequence:UniProtKB:O07576;locus_tag=PMNALOAF_01680;product=putative amino acid permease YhdG
M-adhaesivum_contig_7_1	Prodigal:002006	CDS	202363	203136	.	+	0	ID=PMNALOAF_01681;eC_number=2.1.1.301;Name=cypM;gene=cypM;inference=ab initio prediction:Prodigal:002006,similar to AA sequence:UniProtKB:E5KIC0;locus_tag=PMNALOAF_01681;product=Cypemycin N-terminal methyltransferase
M-adhaesivum_contig_7_1	Prodigal:002006	CDS	203270	203623	.	+	0	ID=PMNALOAF_01682;inference=ab initio prediction:Prodigal:002006;locus_tag=PMNALOAF_01682;product=hypothetical protein
M-adhaesivum_contig_7_1	Prodigal:002006	CDS	203787	204065	.	+	0	ID=PMNALOAF_01683;inference=ab initio prediction:Prodigal:002006;locus_tag=PMNALOAF_01683;product=hypothetical protein
M-adhaesivum_contig_7_1	Prodigal:002006	CDS	204118	204531	.	-	0	ID=PMNALOAF_01684;inference=ab initio prediction:Prodigal:002006;locus_tag=PMNALOAF_01684;product=hypothetical protein
M-adhaesivum_contig_7_1	Prodigal:002006	CDS	204672	205211	.	-	0	ID=PMNALOAF_01685;eC_number=4.2.1.147;Name=fae_1;db_xref=COG:COG1795;gene=fae_1;inference=ab initio prediction:Prodigal:002006,similar to AA sequence:UniProtKB:Q9FA38;locus_tag=PMNALOAF_01685;product=5%2C6%2C7%2C8-tetrahydromethanopterin hydro-lyase
M-adhaesivum_contig_7_1	Prodigal:002006	CDS	205397	205612	.	+	0	ID=PMNALOAF_01686;inference=ab initio prediction:Prodigal:002006;locus_tag=PMNALOAF_01686;product=hypothetical protein
M-adhaesivum_contig_7_1	Prodigal:002006	CDS	205616	206056	.	-	0	ID=PMNALOAF_01687;inference=ab initio prediction:Prodigal:002006;locus_tag=PMNALOAF_01687;product=hypothetical protein
M-adhaesivum_contig_7_1	Prodigal:002006	CDS	206246	209998	.	-	0	ID=PMNALOAF_01688;eC_number=2.1.1.13;Name=metH;db_xref=COG:COG0646;gene=metH;inference=ab initio prediction:Prodigal:002006,similar to AA sequence:UniProtKB:P13009;locus_tag=PMNALOAF_01688;product=Methionine synthase
M-adhaesivum_contig_7_1	Prodigal:002006	CDS	210149	211069	.	-	0	ID=PMNALOAF_01689;eC_number=1.5.1.20;Name=metF;db_xref=COG:COG0685;gene=metF;inference=ab initio prediction:Prodigal:002006,similar to AA sequence:UniProtKB:P0AEZ1;locus_tag=PMNALOAF_01689;product=5%2C10-methylenetetrahydrofolate reductase
M-adhaesivum_contig_7_1	Prodigal:002006	CDS	211129	212136	.	-	0	ID=PMNALOAF_01690;eC_number=2.1.1.163;Name=COQ5_2;gene=COQ5_2;inference=ab initio prediction:Prodigal:002006,protein motif:HAMAP:MF_01813;locus_tag=PMNALOAF_01690;product=2-methoxy-6-polyprenyl-1%2C4-benzoquinol methylase%2C mitochondrial
M-adhaesivum_contig_7_1	Prodigal:002006	CDS	212187	213098	.	-	0	ID=PMNALOAF_01691;eC_number=2.7.1.4;Name=mak;db_xref=COG:COG1940;gene=mak;inference=ab initio prediction:Prodigal:002006,similar to AA sequence:UniProtKB:P23917;locus_tag=PMNALOAF_01691;product=Fructokinase
M-adhaesivum_contig_7_1	Prodigal:002006	CDS	213110	214510	.	-	0	ID=PMNALOAF_01692;Name=dctA1;gene=dctA1;inference=ab initio prediction:Prodigal:002006,similar to AA sequence:UniProtKB:P31601;locus_tag=PMNALOAF_01692;product=C4-dicarboxylate transport protein
M-adhaesivum_contig_7_1	Prodigal:002006	CDS	214688	215515	.	-	0	ID=PMNALOAF_01693;inference=ab initio prediction:Prodigal:002006;locus_tag=PMNALOAF_01693;product=hypothetical protein
M-adhaesivum_contig_7_1	Prodigal:002006	CDS	215762	216163	.	-	0	ID=PMNALOAF_01694;eC_number=1.8.4.12;Name=msrB_2;db_xref=COG:COG0229;gene=msrB_2;inference=ab initio prediction:Prodigal:002006,similar to AA sequence:UniProtKB:P0A746;locus_tag=PMNALOAF_01694;product=Peptide methionine sulfoxide reductase MsrB
M-adhaesivum_contig_7_1	Prodigal:002006	CDS	216230	217381	.	-	0	ID=PMNALOAF_01695;inference=ab initio prediction:Prodigal:002006;locus_tag=PMNALOAF_01695;product=hypothetical protein
M-adhaesivum_contig_7_1	Prodigal:002006	CDS	217475	218995	.	-	0	ID=PMNALOAF_01696;eC_number=6.2.1.3;Name=lcfB_1;db_xref=COG:COG0318;gene=lcfB_1;inference=ab initio prediction:Prodigal:002006,similar to AA sequence:UniProtKB:O07610;locus_tag=PMNALOAF_01696;product=Long-chain-fatty-acid--CoA ligase
M-adhaesivum_contig_7_1	Prodigal:002006	CDS	219014	220420	.	-	0	ID=PMNALOAF_01697;inference=ab initio prediction:Prodigal:002006;locus_tag=PMNALOAF_01697;product=hypothetical protein
M-adhaesivum_contig_7_1	Prodigal:002006	CDS	220616	220816	.	-	0	ID=PMNALOAF_01698;inference=ab initio prediction:Prodigal:002006;locus_tag=PMNALOAF_01698;product=hypothetical protein
M-adhaesivum_contig_7_1	Prodigal:002006	CDS	221256	222449	.	+	0	ID=PMNALOAF_01699;inference=ab initio prediction:Prodigal:002006,similar to AA sequence:UniProtKB:Q9ADP8;locus_tag=PMNALOAF_01699;product=putative transporter
M-adhaesivum_contig_7_1	Prodigal:002006	CDS	222442	223434	.	-	0	ID=PMNALOAF_01700;eC_number=2.6.1.9;Name=hisC_2;gene=hisC_2;inference=ab initio prediction:Prodigal:002006,protein motif:HAMAP:MF_01023;locus_tag=PMNALOAF_01700;product=Histidinol-phosphate aminotransferase
M-adhaesivum_contig_7_1	Prodigal:002006	CDS	223438	224439	.	+	0	ID=PMNALOAF_01701;Name=cobD;db_xref=COG:COG1270;gene=cobD;inference=ab initio prediction:Prodigal:002006,similar to AA sequence:UniProtKB:P9WP93;locus_tag=PMNALOAF_01701;product=Cobalamin biosynthesis protein CobD
M-adhaesivum_contig_7_1	Prodigal:002006	CDS	224472	225542	.	+	0	ID=PMNALOAF_01702;inference=ab initio prediction:Prodigal:002006;locus_tag=PMNALOAF_01702;product=hypothetical protein
M-adhaesivum_contig_7_1	Prodigal:002006	CDS	225678	226364	.	-	0	ID=PMNALOAF_01703;inference=ab initio prediction:Prodigal:002006;locus_tag=PMNALOAF_01703;product=hypothetical protein
M-adhaesivum_contig_7_1	Prodigal:002006	CDS	226561	228018	.	-	0	ID=PMNALOAF_01704;Name=cobQ;gene=cobQ;inference=ab initio prediction:Prodigal:002006,similar to AA sequence:UniProtKB:P29932;locus_tag=PMNALOAF_01704;product=Cobyric acid synthase
M-adhaesivum_contig_7_1	Prodigal:002006	CDS	228064	228798	.	-	0	ID=PMNALOAF_01705;inference=ab initio prediction:Prodigal:002006;locus_tag=PMNALOAF_01705;product=hypothetical protein
M-adhaesivum_contig_7_1	Prodigal:002006	CDS	228795	229400	.	-	0	ID=PMNALOAF_01706;eC_number=2.5.1.17;Name=cobO;gene=cobO;inference=ab initio prediction:Prodigal:002006,similar to AA sequence:UniProtKB:P29930;locus_tag=PMNALOAF_01706;product=Corrinoid adenosyltransferase
M-adhaesivum_contig_7_1	Prodigal:002006	CDS	229397	229945	.	-	0	ID=PMNALOAF_01707;eC_number=2.7.1.156;Name=cobP;gene=cobP;inference=ab initio prediction:Prodigal:002006,similar to AA sequence:UniProtKB:P29931;locus_tag=PMNALOAF_01707;product=Bifunctional adenosylcobalamin biosynthesis protein CobP
M-adhaesivum_contig_7_1	Prodigal:002006	CDS	230287	230463	.	+	0	ID=PMNALOAF_01708;inference=ab initio prediction:Prodigal:002006;locus_tag=PMNALOAF_01708;product=hypothetical protein
M-adhaesivum_contig_7_1	Prodigal:002006	CDS	230492	231241	.	+	0	ID=PMNALOAF_01709;inference=ab initio prediction:Prodigal:002006;locus_tag=PMNALOAF_01709;product=hypothetical protein
M-adhaesivum_contig_7_1	Prodigal:002006	CDS	231234	231665	.	+	0	ID=PMNALOAF_01710;inference=ab initio prediction:Prodigal:002006;locus_tag=PMNALOAF_01710;product=hypothetical protein
M-adhaesivum_contig_7_1	Prodigal:002006	CDS	231662	232696	.	+	0	ID=PMNALOAF_01711;eC_number=3.6.-.-;Name=yjiA_3;db_xref=COG:COG0523;gene=yjiA_3;inference=ab initio prediction:Prodigal:002006,similar to AA sequence:UniProtKB:P24203;locus_tag=PMNALOAF_01711;product=P-loop guanosine triphosphatase YjiA
M-adhaesivum_contig_7_1	Prodigal:002006	CDS	232700	236263	.	+	0	ID=PMNALOAF_01712;inference=ab initio prediction:Prodigal:002006;locus_tag=PMNALOAF_01712;product=hypothetical protein
M-adhaesivum_contig_7_1	Prodigal:002006	CDS	236260	237546	.	+	0	ID=PMNALOAF_01713;inference=ab initio prediction:Prodigal:002006;locus_tag=PMNALOAF_01713;product=hypothetical protein
M-adhaesivum_contig_7_1	Prodigal:002006	CDS	237557	238189	.	+	0	ID=PMNALOAF_01714;eC_number=5.4.99.61;Name=cobH;gene=cobH;inference=ab initio prediction:Prodigal:002006,similar to AA sequence:UniProtKB:P21638;locus_tag=PMNALOAF_01714;product=Precorrin-8X methylmutase
M-adhaesivum_contig_7_1	Prodigal:002006	CDS	238189	238980	.	+	0	ID=PMNALOAF_01715;eC_number=2.1.1.130;Name=cobI;gene=cobI;inference=ab initio prediction:Prodigal:002006,similar to AA sequence:UniProtKB:P21639;locus_tag=PMNALOAF_01715;product=Precorrin-2 C(20)-methyltransferase
M-adhaesivum_contig_7_1	Prodigal:002006	CDS	238977	239735	.	+	0	ID=PMNALOAF_01716;eC_number=2.1.1.131;Name=cobJ;gene=cobJ;inference=ab initio prediction:Prodigal:002006,similar to AA sequence:UniProtKB:P21640;locus_tag=PMNALOAF_01716;product=Precorrin-3B C(17)-methyltransferase
M-adhaesivum_contig_7_1	Prodigal:002006	CDS	239963	240691	.	-	0	ID=PMNALOAF_01717;eC_number=1.3.1.54;Name=cobK;gene=cobK;inference=ab initio prediction:Prodigal:002006,similar to AA sequence:UniProtKB:P21920;locus_tag=PMNALOAF_01717;product=Precorrin-6A reductase
M-adhaesivum_contig_7_1	Prodigal:002006	CDS	240706	241932	.	+	0	ID=PMNALOAF_01718;eC_number=2.1.1.132;Name=cobL;gene=cobL;inference=ab initio prediction:Prodigal:002006,similar to AA sequence:UniProtKB:P21921;locus_tag=PMNALOAF_01718;product=Precorrin-6Y C(5%2C15)-methyltransferase [decarboxylating]
M-adhaesivum_contig_7_1	Prodigal:002006	CDS	241929	242327	.	+	0	ID=PMNALOAF_01719;inference=ab initio prediction:Prodigal:002006;locus_tag=PMNALOAF_01719;product=hypothetical protein
M-adhaesivum_contig_7_1	Prodigal:002006	CDS	242324	243121	.	+	0	ID=PMNALOAF_01720;eC_number=2.1.1.133;Name=cobM;gene=cobM;inference=ab initio prediction:Prodigal:002006,similar to AA sequence:UniProtKB:P21922;locus_tag=PMNALOAF_01720;product=Precorrin-4 C(11)-methyltransferase
M-adhaesivum_contig_7_1	Prodigal:002006	CDS	243118	244428	.	+	0	ID=PMNALOAF_01721;eC_number=6.3.5.9;Name=cobB;gene=cobB;inference=ab initio prediction:Prodigal:002006,similar to AA sequence:UniProtKB:P21632;locus_tag=PMNALOAF_01721;product=Hydrogenobyrinate a%2Cc-diamide synthase
[truncated: 5,371,484 more chars]
