# Supplementary material for: Comprehensive Comparative Genomics and Phenotyping of Methylobacterium Species
Source: Front Microbiol. 2021 Oct 6;12:740610. doi: 10.3389/fmicb.2021.740610 (PMC8561711; doi:10.3389/fmicb.2021.740610)
Supplement: Supplementary file 7 [file Data_Sheet_1.ZIP › Mb_bullatum.gff]

##gff-version 3
##sequence-region M-bullatum_contig_1_1 1 297530
##sequence-region M-bullatum_contig_2_1 1 205169
##sequence-region M-bullatum_contig_3_1 1 82556
##sequence-region M-bullatum_contig_4_1 1 69738
##sequence-region M-bullatum_contig_5_1 1 205594
##sequence-region M-bullatum_contig_6_1 1 147925
##sequence-region M-bullatum_contig_7_1 1 517106
##sequence-region M-bullatum_contig_8_1 1 75016
##sequence-region M-bullatum_contig_9_1 1 115891
##sequence-region M-bullatum_contig_10_1 1 312667
##sequence-region M-bullatum_contig_11_1 1 647375
##sequence-region M-bullatum_contig_12_1 1 150076
##sequence-region M-bullatum_contig_13_1 1 129631
##sequence-region M-bullatum_contig_14_1 1 302219
##sequence-region M-bullatum_contig_15_1 1 206041
##sequence-region M-bullatum_contig_16_1 1 206168
##sequence-region M-bullatum_contig_17_1 1 94440
##sequence-region M-bullatum_contig_18_1 1 72542
##sequence-region M-bullatum_contig_19_1 1 223110
##sequence-region M-bullatum_contig_20_1 1 12311
##sequence-region M-bullatum_contig_21_1 1 21117
##sequence-region M-bullatum_contig_22_1 1 17082
##sequence-region M-bullatum_contig_23_1 1 62348
##sequence-region M-bullatum_contig_24_1 1 105602
##sequence-region M-bullatum_contig_25_1 1 2118
##sequence-region M-bullatum_contig_26_1 1 81967
##sequence-region M-bullatum_contig_27_1 1 60641
##sequence-region M-bullatum_contig_28_1 1 168676
##sequence-region M-bullatum_contig_29_1 1 47942
##sequence-region M-bullatum_contig_30_1 1 6146
##sequence-region M-bullatum_contig_31_1 1 43591
##sequence-region M-bullatum_contig_32_1 1 5657
##sequence-region M-bullatum_contig_33_1 1 5810
##sequence-region M-bullatum_contig_34_1 1 20389
##sequence-region M-bullatum_contig_35_1 1 41209
##sequence-region M-bullatum_contig_36_1 1 8738
##sequence-region M-bullatum_contig_37_1 1 42301
##sequence-region M-bullatum_contig_38_1 1 5394
##sequence-region M-bullatum_contig_39_1 1 2494
##sequence-region M-bullatum_contig_40_1 1 22159
##sequence-region M-bullatum_contig_41_1 1 21451
##sequence-region M-bullatum_contig_42_1 1 1585
##sequence-region M-bullatum_contig_43_1 1 1001
##sequence-region M-bullatum_contig_44_1 1 63852
##sequence-region M-bullatum_contig_45_1 1 3736
##sequence-region M-bullatum_contig_46_1 1 1511
##sequence-region M-bullatum_contig_47_1 1 7412
##sequence-region M-bullatum_contig_48_1 1 1048
##sequence-region M-bullatum_contig_49_1 1 1207
##sequence-region M-bullatum_contig_50_1 1 2868
##sequence-region M-bullatum_contig_51_1 1 1672
##sequence-region M-bullatum_contig_52_1 1 1025
##sequence-region M-bullatum_contig_53_1 1 1939
##sequence-region M-bullatum_contig_54_1 1 1252
M-bullatum_contig_1_1	Prodigal:002006	CDS	7	2580	.	+	0	ID=OICFNHDK_00001;inference=ab initio prediction:Prodigal:002006;locus_tag=OICFNHDK_00001;product=hypothetical protein
M-bullatum_contig_1_1	Prodigal:002006	CDS	2746	3423	.	+	0	ID=OICFNHDK_00002;inference=ab initio prediction:Prodigal:002006;locus_tag=OICFNHDK_00002;product=hypothetical protein
M-bullatum_contig_1_1	Prodigal:002006	CDS	3675	6038	.	-	0	ID=OICFNHDK_00003;Name=fhuA_1;db_xref=COG:COG1629;gene=fhuA_1;inference=ab initio prediction:Prodigal:002006,similar to AA sequence:UniProtKB:P06971;locus_tag=OICFNHDK_00003;product=Ferrichrome outer membrane transporter/phage receptor
M-bullatum_contig_1_1	Prodigal:002006	CDS	6329	7336	.	-	0	ID=OICFNHDK_00004;inference=ab initio prediction:Prodigal:002006;locus_tag=OICFNHDK_00004;product=hypothetical protein
M-bullatum_contig_1_1	Prodigal:002006	CDS	7934	8131	.	+	0	ID=OICFNHDK_00005;inference=ab initio prediction:Prodigal:002006;locus_tag=OICFNHDK_00005;product=hypothetical protein
M-bullatum_contig_1_1	Prodigal:002006	CDS	8685	9623	.	-	0	ID=OICFNHDK_00006;Name=dmlR_1;gene=dmlR_1;inference=ab initio prediction:Prodigal:002006,similar to AA sequence:UniProtKB:P76250;locus_tag=OICFNHDK_00006;product=HTH-type transcriptional regulator DmlR
M-bullatum_contig_1_1	Prodigal:002006	CDS	9743	10354	.	+	0	ID=OICFNHDK_00007;Name=yceI_1;gene=yceI_1;inference=ab initio prediction:Prodigal:002006,protein motif:HAMAP:MF_00780;locus_tag=OICFNHDK_00007;product=Protein YceI
M-bullatum_contig_1_1	Prodigal:002006	CDS	10376	10984	.	+	0	ID=OICFNHDK_00008;Name=yceJ;db_xref=COG:COG3038;gene=yceJ;inference=ab initio prediction:Prodigal:002006,similar to AA sequence:UniProtKB:P75925;locus_tag=OICFNHDK_00008;product=Cytochrome b561 
M-bullatum_contig_1_1	Prodigal:002006	CDS	10981	11547	.	+	0	ID=OICFNHDK_00009;Name=yceI_2;gene=yceI_2;inference=ab initio prediction:Prodigal:002006,protein motif:HAMAP:MF_00780;locus_tag=OICFNHDK_00009;product=Protein YceI
M-bullatum_contig_1_1	Prodigal:002006	CDS	11754	12356	.	+	0	ID=OICFNHDK_00010;Name=nemR;gene=nemR;inference=ab initio prediction:Prodigal:002006,similar to AA sequence:UniProtKB:P67430;locus_tag=OICFNHDK_00010;product=HTH-type transcriptional repressor NemR
M-bullatum_contig_1_1	Prodigal:002006	CDS	12489	12719	.	+	0	ID=OICFNHDK_00011;inference=ab initio prediction:Prodigal:002006;locus_tag=OICFNHDK_00011;product=hypothetical protein
M-bullatum_contig_1_1	Prodigal:002006	CDS	12822	13505	.	+	0	ID=OICFNHDK_00012;inference=ab initio prediction:Prodigal:002006;locus_tag=OICFNHDK_00012;product=hypothetical protein
M-bullatum_contig_1_1	Prodigal:002006	CDS	13622	15028	.	+	0	ID=OICFNHDK_00013;eC_number=3.5.1.13;Name=aam_1;db_xref=COG:COG0154;gene=aam_1;inference=ab initio prediction:Prodigal:002006,similar to AA sequence:UniProtKB:K9NBS6;locus_tag=OICFNHDK_00013;product=Acylamidase
M-bullatum_contig_1_1	Prodigal:002006	CDS	15996	17807	.	-	0	ID=OICFNHDK_00014;eC_number=1.1.2.7;inference=ab initio prediction:Prodigal:002006,similar to AA sequence:UniProtKB:P38539;locus_tag=OICFNHDK_00014;product=Methanol dehydrogenase [cytochrome c] subunit 1
M-bullatum_contig_1_1	Prodigal:002006	CDS	17954	18658	.	-	0	ID=OICFNHDK_00015;Name=uvrY_1;db_xref=COG:COG2197;gene=uvrY_1;inference=ab initio prediction:Prodigal:002006,similar to AA sequence:UniProtKB:P0AED5;locus_tag=OICFNHDK_00015;product=Response regulator UvrY
M-bullatum_contig_1_1	Prodigal:002006	CDS	18655	20091	.	-	0	ID=OICFNHDK_00016;inference=ab initio prediction:Prodigal:002006;locus_tag=OICFNHDK_00016;product=hypothetical protein
M-bullatum_contig_1_1	Prodigal:002006	CDS	20550	21356	.	-	0	ID=OICFNHDK_00017;db_xref=COG:COG3039;inference=ab initio prediction:Prodigal:002006,similar to AA sequence:ISfinder:ISMdi26;locus_tag=OICFNHDK_00017;product=IS5 family transposase ISMdi26
M-bullatum_contig_1_1	Prodigal:002006	CDS	21424	22680	.	-	0	ID=OICFNHDK_00018;eC_number=3.5.1.4;Name=amiD_1;db_xref=COG:COG0154;gene=amiD_1;inference=ab initio prediction:Prodigal:002006,similar to AA sequence:UniProtKB:P9WQ93;locus_tag=OICFNHDK_00018;product=Putative amidase AmiD
M-bullatum_contig_1_1	Prodigal:002006	CDS	22715	24019	.	-	0	ID=OICFNHDK_00019;eC_number=3.5.1.4;Name=amiD_2;db_xref=COG:COG0154;gene=amiD_2;inference=ab initio prediction:Prodigal:002006,similar to AA sequence:UniProtKB:P9WQ93;locus_tag=OICFNHDK_00019;product=Putative amidase AmiD
M-bullatum_contig_1_1	Prodigal:002006	CDS	24089	25066	.	-	0	ID=OICFNHDK_00020;inference=ab initio prediction:Prodigal:002006;locus_tag=OICFNHDK_00020;product=hypothetical protein
M-bullatum_contig_1_1	Prodigal:002006	CDS	25180	26100	.	-	0	ID=OICFNHDK_00021;Name=ribX;gene=ribX;inference=ab initio prediction:Prodigal:002006,similar to AA sequence:UniProtKB:A9WGD1;locus_tag=OICFNHDK_00021;product=Riboflavin transport system permease protein RibX
M-bullatum_contig_1_1	Prodigal:002006	CDS	26100	26885	.	-	0	ID=OICFNHDK_00022;eC_number=3.6.3.-;Name=ssuB_1;db_xref=COG:COG1116;gene=ssuB_1;inference=ab initio prediction:Prodigal:002006,similar to AA sequence:UniProtKB:P97027;locus_tag=OICFNHDK_00022;product=Aliphatic sulfonates import ATP-binding protein SsuB
M-bullatum_contig_1_1	Prodigal:002006	CDS	27860	28486	.	+	0	ID=OICFNHDK_00023;inference=ab initio prediction:Prodigal:002006;locus_tag=OICFNHDK_00023;product=hypothetical protein
M-bullatum_contig_1_1	Prodigal:002006	CDS	29205	30191	.	-	0	ID=OICFNHDK_00024;Name=cdhR_1;db_xref=COG:COG4977;gene=cdhR_1;inference=ab initio prediction:Prodigal:002006,similar to AA sequence:UniProtKB:Q9HTH5;locus_tag=OICFNHDK_00024;product=HTH-type transcriptional regulator CdhR
M-bullatum_contig_1_1	Prodigal:002006	CDS	30299	31093	.	+	0	ID=OICFNHDK_00025;inference=ab initio prediction:Prodigal:002006;locus_tag=OICFNHDK_00025;product=hypothetical protein
M-bullatum_contig_1_1	Prodigal:002006	CDS	31284	32231	.	+	0	ID=OICFNHDK_00026;Name=cdhR_2;db_xref=COG:COG4977;gene=cdhR_2;inference=ab initio prediction:Prodigal:002006,similar to AA sequence:UniProtKB:Q9HTH5;locus_tag=OICFNHDK_00026;product=HTH-type transcriptional regulator CdhR
M-bullatum_contig_1_1	Prodigal:002006	CDS	32336	32782	.	+	0	ID=OICFNHDK_00027;eC_number=1.3.99.16;Name=iorA_1;gene=iorA_1;inference=ab initio prediction:Prodigal:002006,similar to AA sequence:UniProtKB:Q51697;locus_tag=OICFNHDK_00027;product=Isoquinoline 1-oxidoreductase subunit alpha
M-bullatum_contig_1_1	Prodigal:002006	CDS	32798	35047	.	+	0	ID=OICFNHDK_00028;eC_number=1.3.99.16;Name=iorB_1;gene=iorB_1;inference=ab initio prediction:Prodigal:002006,similar to AA sequence:UniProtKB:Q51698;locus_tag=OICFNHDK_00028;product=Isoquinoline 1-oxidoreductase subunit beta
M-bullatum_contig_1_1	Prodigal:002006	CDS	35105	36115	.	+	0	ID=OICFNHDK_00029;Name=tehA;db_xref=COG:COG1275;gene=tehA;inference=ab initio prediction:Prodigal:002006,similar to AA sequence:UniProtKB:P25396;locus_tag=OICFNHDK_00029;product=Tellurite resistance protein TehA
M-bullatum_contig_1_1	Prodigal:002006	CDS	36267	37883	.	+	0	ID=OICFNHDK_00030;eC_number=1.18.1.2;inference=ab initio prediction:Prodigal:002006,protein motif:HAMAP:MF_01685;locus_tag=OICFNHDK_00030;product=Ferredoxin--NADP reductase
M-bullatum_contig_1_1	Prodigal:002006	CDS	38384	38740	.	+	0	ID=OICFNHDK_00031;inference=ab initio prediction:Prodigal:002006;locus_tag=OICFNHDK_00031;product=hypothetical protein
M-bullatum_contig_1_1	Prodigal:002006	CDS	38944	39153	.	-	0	ID=OICFNHDK_00032;inference=ab initio prediction:Prodigal:002006;locus_tag=OICFNHDK_00032;product=hypothetical protein
M-bullatum_contig_1_1	Prodigal:002006	CDS	39435	40100	.	+	0	ID=OICFNHDK_00033;eC_number=3.1.3.-;Name=yqaB;db_xref=COG:COG0637;gene=yqaB;inference=ab initio prediction:Prodigal:002006,similar to AA sequence:UniProtKB:P77475;locus_tag=OICFNHDK_00033;product=Fructose-1-phosphate phosphatase YqaB
M-bullatum_contig_1_1	Prodigal:002006	CDS	40243	40695	.	+	0	ID=OICFNHDK_00034;inference=ab initio prediction:Prodigal:002006;locus_tag=OICFNHDK_00034;product=hypothetical protein
M-bullatum_contig_1_1	Prodigal:002006	CDS	40976	42787	.	+	0	ID=OICFNHDK_00035;inference=ab initio prediction:Prodigal:002006;locus_tag=OICFNHDK_00035;product=hypothetical protein
M-bullatum_contig_1_1	Prodigal:002006	CDS	43108	43848	.	+	0	ID=OICFNHDK_00036;eC_number=1.1.1.163;Name=cpnA;gene=cpnA;inference=ab initio prediction:Prodigal:002006,similar to AA sequence:UniProtKB:Q8GAV9;locus_tag=OICFNHDK_00036;product=Cyclopentanol dehydrogenase
M-bullatum_contig_1_1	Prodigal:002006	CDS	44028	47777	.	-	0	ID=OICFNHDK_00037;inference=ab initio prediction:Prodigal:002006;locus_tag=OICFNHDK_00037;product=hypothetical protein
M-bullatum_contig_1_1	Prodigal:002006	CDS	48192	48524	.	+	0	ID=OICFNHDK_00038;inference=ab initio prediction:Prodigal:002006;locus_tag=OICFNHDK_00038;product=hypothetical protein
M-bullatum_contig_1_1	Prodigal:002006	CDS	48766	51333	.	+	0	ID=OICFNHDK_00039;eC_number=3.5.1.44;Name=cheB_1;gene=cheB_1;inference=ab initio prediction:Prodigal:002006,protein motif:HAMAP:MF_00099;locus_tag=OICFNHDK_00039;product=Protein-glutamate methylesterase/protein-glutamine glutaminase
M-bullatum_contig_1_1	Prodigal:002006	CDS	51978	55514	.	+	0	ID=OICFNHDK_00040;eC_number=2.7.13.3;Name=rcsC_1;gene=rcsC_1;inference=ab initio prediction:Prodigal:002006,protein motif:HAMAP:MF_00979;locus_tag=OICFNHDK_00040;product=Sensor histidine kinase RcsC
M-bullatum_contig_1_1	Prodigal:002006	CDS	55727	57118	.	+	0	ID=OICFNHDK_00041;inference=ab initio prediction:Prodigal:002006;locus_tag=OICFNHDK_00041;product=hypothetical protein
M-bullatum_contig_1_1	Prodigal:002006	CDS	57453	58826	.	+	0	ID=OICFNHDK_00042;inference=ab initio prediction:Prodigal:002006;locus_tag=OICFNHDK_00042;product=hypothetical protein
M-bullatum_contig_1_1	Prodigal:002006	CDS	59007	59987	.	-	0	ID=OICFNHDK_00043;eC_number=1.11.1.-;Name=srpA_1;db_xref=COG:COG0753;gene=srpA_1;inference=ab initio prediction:Prodigal:002006,similar to AA sequence:UniProtKB:Q55025;locus_tag=OICFNHDK_00043;product=Catalase-related peroxidase
M-bullatum_contig_1_1	Prodigal:002006	CDS	60110	61336	.	-	0	ID=OICFNHDK_00044;eC_number=3.1.4.53;Name=cpdA_1;gene=cpdA_1;inference=ab initio prediction:Prodigal:002006,protein motif:HAMAP:MF_00905;locus_tag=OICFNHDK_00044;product=3'%2C5'-cyclic adenosine monophosphate phosphodiesterase CpdA
M-bullatum_contig_1_1	Prodigal:002006	CDS	61447	61833	.	-	0	ID=OICFNHDK_00045;inference=ab initio prediction:Prodigal:002006;locus_tag=OICFNHDK_00045;product=hypothetical protein
M-bullatum_contig_1_1	Prodigal:002006	CDS	62132	63100	.	+	0	ID=OICFNHDK_00046;inference=ab initio prediction:Prodigal:002006;locus_tag=OICFNHDK_00046;product=hypothetical protein
M-bullatum_contig_1_1	Prodigal:002006	CDS	63626	64174	.	-	0	ID=OICFNHDK_00047;inference=ab initio prediction:Prodigal:002006;locus_tag=OICFNHDK_00047;product=hypothetical protein
M-bullatum_contig_1_1	Prodigal:002006	CDS	64581	65903	.	+	0	ID=OICFNHDK_00048;Name=cya_1;db_xref=COG:COG2931;gene=cya_1;inference=ab initio prediction:Prodigal:002006,similar to AA sequence:UniProtKB:P0DKX7;locus_tag=OICFNHDK_00048;product=Bifunctional hemolysin/adenylate cyclase
M-bullatum_contig_1_1	Prodigal:002006	CDS	66219	66755	.	+	0	ID=OICFNHDK_00049;eC_number=1.16.-.-;Name=dps;gene=dps;inference=ab initio prediction:Prodigal:002006,protein motif:HAMAP:MF_01441;locus_tag=OICFNHDK_00049;product=DNA protection during starvation protein
M-bullatum_contig_1_1	Prodigal:002006	CDS	66854	67051	.	-	0	ID=OICFNHDK_00050;inference=ab initio prediction:Prodigal:002006;locus_tag=OICFNHDK_00050;product=hypothetical protein
M-bullatum_contig_1_1	Prodigal:002006	CDS	67398	67760	.	-	0	ID=OICFNHDK_00051;inference=ab initio prediction:Prodigal:002006;locus_tag=OICFNHDK_00051;product=hypothetical protein
M-bullatum_contig_1_1	Prodigal:002006	CDS	67910	68119	.	-	0	ID=OICFNHDK_00052;Name=cspA_1;db_xref=COG:COG1278;gene=cspA_1;inference=ab initio prediction:Prodigal:002006,similar to AA sequence:UniProtKB:Q9Z3S6;locus_tag=OICFNHDK_00052;product=Cold shock protein CspA
M-bullatum_contig_1_1	Prodigal:002006	CDS	68410	69693	.	-	0	ID=OICFNHDK_00053;Name=nhaP2;db_xref=COG:COG3263;gene=nhaP2;inference=ab initio prediction:Prodigal:002006,similar to AA sequence:UniProtKB:A5F4U3;locus_tag=OICFNHDK_00053;product=K(+)/H(+) antiporter NhaP2
M-bullatum_contig_1_1	Prodigal:002006	CDS	69958	71178	.	-	0	ID=OICFNHDK_00054;eC_number=1.1.99.28;Name=gfo_1;gene=gfo_1;inference=ab initio prediction:Prodigal:002006,similar to AA sequence:UniProtKB:Q07982;locus_tag=OICFNHDK_00054;product=Glucose--fructose oxidoreductase
M-bullatum_contig_1_1	Prodigal:002006	CDS	71361	72536	.	-	0	ID=OICFNHDK_00055;Name=yejE;db_xref=COG:COG4239;gene=yejE;inference=ab initio prediction:Prodigal:002006,similar to AA sequence:UniProtKB:P33915;locus_tag=OICFNHDK_00055;product=Inner membrane ABC transporter permease protein YejE
M-bullatum_contig_1_1	Prodigal:002006	CDS	72562	73062	.	-	0	ID=OICFNHDK_00056;inference=ab initio prediction:Prodigal:002006;locus_tag=OICFNHDK_00056;product=hypothetical protein
M-bullatum_contig_1_1	Prodigal:002006	CDS	73159	74328	.	-	0	ID=OICFNHDK_00057;eC_number=2.6.1.88;Name=ybdL;db_xref=COG:COG0436;gene=ybdL;inference=ab initio prediction:Prodigal:002006,similar to AA sequence:UniProtKB:P77806;locus_tag=OICFNHDK_00057;product=Methionine aminotransferase
M-bullatum_contig_1_1	Prodigal:002006	CDS	74507	74806	.	-	0	ID=OICFNHDK_00058;inference=ab initio prediction:Prodigal:002006;locus_tag=OICFNHDK_00058;product=hypothetical protein
M-bullatum_contig_1_1	Prodigal:002006	CDS	74829	78239	.	-	0	ID=OICFNHDK_00059;inference=ab initio prediction:Prodigal:002006;locus_tag=OICFNHDK_00059;product=hypothetical protein
M-bullatum_contig_1_1	Prodigal:002006	CDS	78434	78799	.	-	0	ID=OICFNHDK_00060;inference=ab initio prediction:Prodigal:002006;locus_tag=OICFNHDK_00060;product=hypothetical protein
M-bullatum_contig_1_1	Prodigal:002006	CDS	78796	79383	.	-	0	ID=OICFNHDK_00061;inference=ab initio prediction:Prodigal:002006;locus_tag=OICFNHDK_00061;product=hypothetical protein
M-bullatum_contig_1_1	Prodigal:002006	CDS	79422	80315	.	-	0	ID=OICFNHDK_00062;inference=ab initio prediction:Prodigal:002006;locus_tag=OICFNHDK_00062;product=hypothetical protein
M-bullatum_contig_1_1	Prodigal:002006	CDS	80649	80954	.	+	0	ID=OICFNHDK_00063;Name=rpmB;db_xref=COG:COG0227;gene=rpmB;inference=ab initio prediction:Prodigal:002006,similar to AA sequence:UniProtKB:Q6NCH9;locus_tag=OICFNHDK_00063;product=50S ribosomal protein L28
M-bullatum_contig_1_1	Prodigal:002006	CDS	81097	82026	.	+	0	ID=OICFNHDK_00064;inference=ab initio prediction:Prodigal:002006;locus_tag=OICFNHDK_00064;product=hypothetical protein
M-bullatum_contig_1_1	Prodigal:002006	CDS	82100	82573	.	+	0	ID=OICFNHDK_00065;inference=ab initio prediction:Prodigal:002006;locus_tag=OICFNHDK_00065;product=hypothetical protein
M-bullatum_contig_1_1	Prodigal:002006	CDS	82581	83141	.	+	0	ID=OICFNHDK_00066;Name=yxaF;gene=yxaF;inference=ab initio prediction:Prodigal:002006,similar to AA sequence:UniProtKB:P42105;locus_tag=OICFNHDK_00066;product=putative HTH-type transcriptional regulator YxaF
M-bullatum_contig_1_1	Prodigal:002006	CDS	83223	83645	.	-	0	ID=OICFNHDK_00067;inference=ab initio prediction:Prodigal:002006;locus_tag=OICFNHDK_00067;product=hypothetical protein
M-bullatum_contig_1_1	Prodigal:002006	CDS	83686	84600	.	-	0	ID=OICFNHDK_00068;inference=ab initio prediction:Prodigal:002006;locus_tag=OICFNHDK_00068;product=hypothetical protein
M-bullatum_contig_1_1	Prodigal:002006	CDS	84854	85330	.	-	0	ID=OICFNHDK_00069;inference=ab initio prediction:Prodigal:002006;locus_tag=OICFNHDK_00069;product=hypothetical protein
M-bullatum_contig_1_1	Prodigal:002006	CDS	85629	87533	.	-	0	ID=OICFNHDK_00070;eC_number=6.6.1.2;Name=cobT;gene=cobT;inference=ab initio prediction:Prodigal:002006,similar to AA sequence:UniProtKB:P29934;locus_tag=OICFNHDK_00070;product=Aerobic cobaltochelatase subunit CobT
M-bullatum_contig_1_1	Prodigal:002006	CDS	87539	88036	.	-	0	ID=OICFNHDK_00071;inference=ab initio prediction:Prodigal:002006;locus_tag=OICFNHDK_00071;product=hypothetical protein
M-bullatum_contig_1_1	Prodigal:002006	CDS	88057	89040	.	-	0	ID=OICFNHDK_00072;eC_number=6.6.1.2;Name=cobS;gene=cobS;inference=ab initio prediction:Prodigal:002006,similar to AA sequence:UniProtKB:P29933;locus_tag=OICFNHDK_00072;product=Aerobic cobaltochelatase subunit CobS
M-bullatum_contig_1_1	Prodigal:002006	CDS	89277	89909	.	-	0	ID=OICFNHDK_00073;Name=dnaJ_1;gene=dnaJ_1;inference=ab initio prediction:Prodigal:002006,protein motif:HAMAP:MF_01152;locus_tag=OICFNHDK_00073;product=Chaperone protein DnaJ
M-bullatum_contig_1_1	Prodigal:002006	CDS	90050	90328	.	+	0	ID=OICFNHDK_00074;Name=bolA;db_xref=COG:COG0271;gene=bolA;inference=ab initio prediction:Prodigal:002006,similar to AA sequence:UniProtKB:P0ABE2;locus_tag=OICFNHDK_00074;product=DNA-binding transcriptional regulator BolA
M-bullatum_contig_1_1	Prodigal:002006	CDS	90360	90782	.	+	0	ID=OICFNHDK_00075;eC_number=3.1.1.29;Name=arfB;db_xref=COG:COG1186;gene=arfB;inference=ab initio prediction:Prodigal:002006,similar to AA sequence:UniProtKB:P40711;locus_tag=OICFNHDK_00075;product=Peptidyl-tRNA hydrolase ArfB
M-bullatum_contig_1_1	Prodigal:002006	CDS	90784	91518	.	-	0	ID=OICFNHDK_00076;inference=ab initio prediction:Prodigal:002006;locus_tag=OICFNHDK_00076;product=hypothetical protein
M-bullatum_contig_1_1	Prodigal:002006	CDS	91767	92723	.	-	0	ID=OICFNHDK_00077;eC_number=2.1.1.144;Name=tam_1;gene=tam_1;inference=ab initio prediction:Prodigal:002006,protein motif:HAMAP:MF_00560;locus_tag=OICFNHDK_00077;product=Trans-aconitate 2-methyltransferase
M-bullatum_contig_1_1	Prodigal:002006	CDS	92794	93840	.	+	0	ID=OICFNHDK_00078;inference=ab initio prediction:Prodigal:002006;locus_tag=OICFNHDK_00078;product=hypothetical protein
M-bullatum_contig_1_1	Prodigal:002006	CDS	93837	95732	.	+	0	ID=OICFNHDK_00079;eC_number=6.5.1.1;Name=lig;gene=lig;inference=ab initio prediction:Prodigal:002006,protein motif:HAMAP:MF_00407;locus_tag=OICFNHDK_00079;product=DNA ligase
M-bullatum_contig_1_1	Prodigal:002006	CDS	95729	96205	.	+	0	ID=OICFNHDK_00080;inference=ab initio prediction:Prodigal:002006;locus_tag=OICFNHDK_00080;product=hypothetical protein
M-bullatum_contig_1_1	Prodigal:002006	CDS	96242	97027	.	-	0	ID=OICFNHDK_00081;Name=malT_1;gene=malT_1;inference=ab initio prediction:Prodigal:002006,protein motif:HAMAP:MF_01247;locus_tag=OICFNHDK_00081;product=HTH-type transcriptional regulator MalT
M-bullatum_contig_1_1	Prodigal:002006	CDS	97630	98955	.	-	0	ID=OICFNHDK_00082;inference=ab initio prediction:Prodigal:002006;locus_tag=OICFNHDK_00082;product=hypothetical protein
M-bullatum_contig_1_1	Prodigal:002006	CDS	99211	100386	.	-	0	ID=OICFNHDK_00083;eC_number=2.4.1.250;Name=mshA_1;gene=mshA_1;inference=ab initio prediction:Prodigal:002006,protein motif:HAMAP:MF_01695;locus_tag=OICFNHDK_00083;product=D-inositol-3-phosphate glycosyltransferase
M-bullatum_contig_1_1	Prodigal:002006	CDS	100503	101492	.	-	0	ID=OICFNHDK_00084;eC_number=1.1.1.364;Name=chmD;gene=chmD;inference=ab initio prediction:Prodigal:002006,similar to AA sequence:UniProtKB:Q5SFA6;locus_tag=OICFNHDK_00084;product=dTDP-4-oxo-6-deoxy-D-allose reductase
M-bullatum_contig_1_1	Prodigal:002006	CDS	102210	103601	.	+	0	ID=OICFNHDK_00085;eC_number=1.1.1.22;Name=rkpK_1;db_xref=COG:COG1004;gene=rkpK_1;inference=ab initio prediction:Prodigal:002006,similar to AA sequence:UniProtKB:O54068;locus_tag=OICFNHDK_00085;product=UDP-glucose 6-dehydrogenase
M-bullatum_contig_1_1	Prodigal:002006	CDS	103892	105049	.	-	0	ID=OICFNHDK_00086;eC_number=2.6.1.87;Name=arnB;db_xref=COG:COG0399;gene=arnB;inference=ab initio prediction:Prodigal:002006,similar to AA sequence:UniProtKB:Q8ZNF3;locus_tag=OICFNHDK_00086;product=UDP-4-amino-4-deoxy-L-arabinose--oxoglutarate aminotransferase
M-bullatum_contig_1_1	Prodigal:002006	CDS	105030	106346	.	-	0	ID=OICFNHDK_00087;eC_number=2.4.1.250;Name=mshA_2;gene=mshA_2;inference=ab initio prediction:Prodigal:002006,protein motif:HAMAP:MF_01695;locus_tag=OICFNHDK_00087;product=D-inositol-3-phosphate glycosyltransferase
M-bullatum_contig_1_1	Prodigal:002006	CDS	106458	107498	.	-	0	ID=OICFNHDK_00088;eC_number=5.1.3.2;Name=galE_1;db_xref=COG:COG1087;gene=galE_1;inference=ab initio prediction:Prodigal:002006,similar to AA sequence:UniProtKB:Q7WTB1;locus_tag=OICFNHDK_00088;product=UDP-glucose 4-epimerase
M-bullatum_contig_1_1	Prodigal:002006	CDS	108594	109397	.	-	0	ID=OICFNHDK_00089;Name=lnrK;db_xref=COG:COG2197;gene=lnrK;inference=ab initio prediction:Prodigal:002006,similar to AA sequence:UniProtKB:P94439;locus_tag=OICFNHDK_00089;product=Transcriptional regulatory protein LnrK
M-bullatum_contig_1_1	Prodigal:002006	CDS	109822	111051	.	+	0	ID=OICFNHDK_00090;inference=ab initio prediction:Prodigal:002006;locus_tag=OICFNHDK_00090;product=hypothetical protein
M-bullatum_contig_1_1	Prodigal:002006	CDS	111346	115980	.	+	0	ID=OICFNHDK_00091;eC_number=6.2.1.54;Name=dltA_1;gene=dltA_1;inference=ab initio prediction:Prodigal:002006,protein motif:HAMAP:MF_00593;locus_tag=OICFNHDK_00091;product=D-alanine--D-alanyl carrier protein ligase
M-bullatum_contig_1_1	Prodigal:002006	CDS	116015	122248	.	+	0	ID=OICFNHDK_00092;inference=ab initio prediction:Prodigal:002006;locus_tag=OICFNHDK_00092;product=hypothetical protein
M-bullatum_contig_1_1	Prodigal:002006	CDS	122301	123155	.	+	0	ID=OICFNHDK_00093;inference=ab initio prediction:Prodigal:002006;locus_tag=OICFNHDK_00093;product=hypothetical protein
M-bullatum_contig_1_1	Prodigal:002006	CDS	123133	124596	.	-	0	ID=OICFNHDK_00094;inference=ab initio prediction:Prodigal:002006;locus_tag=OICFNHDK_00094;product=hypothetical protein
M-bullatum_contig_1_1	Prodigal:002006	CDS	125004	127196	.	+	0	ID=OICFNHDK_00095;inference=ab initio prediction:Prodigal:002006;locus_tag=OICFNHDK_00095;product=hypothetical protein
M-bullatum_contig_1_1	Prodigal:002006	CDS	127154	127282	.	-	0	ID=OICFNHDK_00096;inference=ab initio prediction:Prodigal:002006;locus_tag=OICFNHDK_00096;product=hypothetical protein
M-bullatum_contig_1_1	Prodigal:002006	CDS	127369	128754	.	+	0	ID=OICFNHDK_00097;inference=ab initio prediction:Prodigal:002006;locus_tag=OICFNHDK_00097;product=hypothetical protein
M-bullatum_contig_1_1	Prodigal:002006	CDS	128880	129704	.	-	0	ID=OICFNHDK_00098;inference=ab initio prediction:Prodigal:002006;locus_tag=OICFNHDK_00098;product=hypothetical protein
M-bullatum_contig_1_1	Prodigal:002006	CDS	130043	130753	.	+	0	ID=OICFNHDK_00099;Name=baeR;db_xref=COG:COG0745;gene=baeR;inference=ab initio prediction:Prodigal:002006,similar to AA sequence:UniProtKB:P69228;locus_tag=OICFNHDK_00099;product=Transcriptional regulatory protein BaeR
M-bullatum_contig_1_1	Prodigal:002006	CDS	130922	132679	.	+	0	ID=OICFNHDK_00100;eC_number=2.7.-.-;Name=sasA_1;gene=sasA_1;inference=ab initio prediction:Prodigal:002006,protein motif:HAMAP:MF_01837;locus_tag=OICFNHDK_00100;product=Adaptive-response sensory-kinase SasA
M-bullatum_contig_1_1	Prodigal:002006	CDS	132692	133216	.	+	0	ID=OICFNHDK_00101;eC_number=2.7.4.-;Name=hprK;gene=hprK;inference=ab initio prediction:Prodigal:002006,protein motif:HAMAP:MF_01249;locus_tag=OICFNHDK_00101;product=HPr kinase/phosphorylase
M-bullatum_contig_1_1	Prodigal:002006	CDS	133339	133740	.	+	0	ID=OICFNHDK_00102;eC_number=2.7.1.191;Name=manX;db_xref=COG:COG2893;gene=manX;inference=ab initio prediction:Prodigal:002006,similar to AA sequence:UniProtKB:P69797;locus_tag=OICFNHDK_00102;product=PTS system mannose-specific EIIAB component
M-bullatum_contig_1_1	Prodigal:002006	CDS	133915	134241	.	+	0	ID=OICFNHDK_00103;inference=ab initio prediction:Prodigal:002006;locus_tag=OICFNHDK_00103;product=hypothetical protein
M-bullatum_contig_1_1	Prodigal:002006	CDS	134281	135135	.	-	0	ID=OICFNHDK_00104;inference=ab initio prediction:Prodigal:002006;locus_tag=OICFNHDK_00104;product=hypothetical protein
M-bullatum_contig_1_1	Prodigal:002006	CDS	135274	136392	.	-	0	ID=OICFNHDK_00105;eC_number=3.6.-.-;Name=yjiA_1;db_xref=COG:COG0523;gene=yjiA_1;inference=ab initio prediction:Prodigal:002006,similar to AA sequence:UniProtKB:P24203;locus_tag=OICFNHDK_00105;product=P-loop guanosine triphosphatase YjiA
M-bullatum_contig_1_1	Prodigal:002006	CDS	136424	137932	.	-	0	ID=OICFNHDK_00106;inference=ab initio prediction:Prodigal:002006;locus_tag=OICFNHDK_00106;product=hypothetical protein
M-bullatum_contig_1_1	Prodigal:002006	CDS	138295	138927	.	+	0	ID=OICFNHDK_00107;eC_number=4.3.99.3;Name=queE;gene=queE;inference=ab initio prediction:Prodigal:002006,similar to AA sequence:UniProtKB:A0A0H3KB22;locus_tag=OICFNHDK_00107;product=7-carboxy-7-deazaguanine synthase
M-bullatum_contig_1_1	Prodigal:002006	CDS	138989	139348	.	+	0	ID=OICFNHDK_00108;eC_number=4.1.2.50;Name=queD;db_xref=COG:COG0720;gene=queD;inference=ab initio prediction:Prodigal:002006,similar to AA sequence:UniProtKB:P65870;locus_tag=OICFNHDK_00108;product=6-carboxy-5%2C6%2C7%2C8-tetrahydropterin synthase
M-bullatum_contig_1_1	Prodigal:002006	CDS	139351	140061	.	+	0	ID=OICFNHDK_00109;eC_number=6.3.4.20;Name=queC;db_xref=COG:COG0603;gene=queC;inference=ab initio prediction:Prodigal:002006,similar to AA sequence:UniProtKB:O31675;locus_tag=OICFNHDK_00109;product=7-cyano-7-deazaguanine synthase
M-bullatum_contig_1_1	Prodigal:002006	CDS	140684	142228	.	-	0	ID=OICFNHDK_00110;inference=ab initio prediction:Prodigal:002006;locus_tag=OICFNHDK_00110;product=hypothetical protein
M-bullatum_contig_1_1	Prodigal:002006	CDS	142245	143201	.	-	0	ID=OICFNHDK_00111;eC_number=2.4.1.187;inference=ab initio prediction:Prodigal:002006,protein motif:HAMAP:MF_02070;locus_tag=OICFNHDK_00111;product=N-acetylglucosaminyldiphosphoundecaprenol N-acetyl-beta-D-mannosaminyltransferase
M-bullatum_contig_1_1	Prodigal:002006	CDS	143198	144202	.	-	0	ID=OICFNHDK_00112;eC_number=5.1.3.2;Name=galE1;db_xref=COG:COG1088;gene=galE1;inference=ab initio prediction:Prodigal:002006,similar to AA sequence:UniProtKB:P9WN67;locus_tag=OICFNHDK_00112;product=UDP-glucose 4-epimerase
M-bullatum_contig_1_1	Prodigal:002006	CDS	144597	145868	.	+	0	ID=OICFNHDK_00113;inference=ab initio prediction:Prodigal:002006;locus_tag=OICFNHDK_00113;product=hypothetical protein
M-bullatum_contig_1_1	Prodigal:002006	CDS	146254	146982	.	+	0	ID=OICFNHDK_00114;inference=ab initio prediction:Prodigal:002006;locus_tag=OICFNHDK_00114;product=hypothetical protein
M-bullatum_contig_1_1	Prodigal:002006	CDS	147245	150238	.	+	0	ID=OICFNHDK_00115;eC_number=2.7.13.3;Name=rcsC_2;gene=rcsC_2;inference=ab initio prediction:Prodigal:002006,protein motif:HAMAP:MF_00979;locus_tag=OICFNHDK_00115;product=Sensor histidine kinase RcsC
M-bullatum_contig_1_1	Prodigal:002006	CDS	150408	152213	.	+	0	ID=OICFNHDK_00116;eC_number=3.6.5.-;Name=lepA;gene=lepA;inference=ab initio prediction:Prodigal:002006,similar to AA sequence:UniProtKB:P65272;locus_tag=OICFNHDK_00116;product=Elongation factor 4
M-bullatum_contig_1_1	Prodigal:002006	CDS	152389	153933	.	+	0	ID=OICFNHDK_00117;inference=ab initio prediction:Prodigal:002006;locus_tag=OICFNHDK_00117;product=hypothetical protein
M-bullatum_contig_1_1	Prodigal:002006	CDS	153998	155446	.	-	0	ID=OICFNHDK_00118;inference=ab initio prediction:Prodigal:002006;locus_tag=OICFNHDK_00118;product=hypothetical protein
M-bullatum_contig_1_1	Prodigal:002006	CDS	155942	158956	.	+	0	ID=OICFNHDK_00119;inference=ab initio prediction:Prodigal:002006;locus_tag=OICFNHDK_00119;product=hypothetical protein
M-bullatum_contig_1_1	Prodigal:002006	CDS	158990	159418	.	-	0	ID=OICFNHDK_00120;inference=ab initio prediction:Prodigal:002006;locus_tag=OICFNHDK_00120;product=hypothetical protein
M-bullatum_contig_1_1	Prodigal:002006	CDS	159564	159950	.	-	0	ID=OICFNHDK_00121;inference=ab initio prediction:Prodigal:002006;locus_tag=OICFNHDK_00121;product=hypothetical protein
M-bullatum_contig_1_1	Prodigal:002006	CDS	160016	161887	.	-	0	ID=OICFNHDK_00122;eC_number=5.4.99.2;Name=mutA;db_xref=COG:COG1884;gene=mutA;inference=ab initio prediction:Prodigal:002006,similar to AA sequence:UniProtKB:P11652;locus_tag=OICFNHDK_00122;product=Methylmalonyl-CoA mutase small subunit
M-bullatum_contig_1_1	Prodigal:002006	CDS	162086	162892	.	-	0	ID=OICFNHDK_00123;eC_number=3.6.1.27;Name=uppP;db_xref=COG:COG1968;gene=uppP;inference=ab initio prediction:Prodigal:002006,similar to AA sequence:UniProtKB:P60932;locus_tag=OICFNHDK_00123;product=Undecaprenyl-diphosphatase
M-bullatum_contig_1_1	Prodigal:002006	CDS	163095	163787	.	+	0	ID=OICFNHDK_00124;Name=fzlA;gene=fzlA;inference=ab initio prediction:Prodigal:002006,similar to AA sequence:UniProtKB:A0A0H3CDY2;locus_tag=OICFNHDK_00124;product=FtsZ-localized protein A
M-bullatum_contig_1_1	Prodigal:002006	CDS	163919	165001	.	+	0	ID=OICFNHDK_00125;eC_number=1.17.99.6;Name=queG;db_xref=COG:COG1600;gene=queG;inference=ab initio prediction:Prodigal:002006,similar to AA sequence:UniProtKB:P97030;locus_tag=OICFNHDK_00125;product=Epoxyqueuosine reductase
M-bullatum_contig_1_1	Prodigal:002006	CDS	164959	165861	.	+	0	ID=OICFNHDK_00126;inference=ab initio prediction:Prodigal:002006;locus_tag=OICFNHDK_00126;product=hypothetical protein
M-bullatum_contig_1_1	Prodigal:002006	CDS	166819	168498	.	+	0	ID=OICFNHDK_00127;inference=ab initio prediction:Prodigal:002006;locus_tag=OICFNHDK_00127;product=hypothetical protein
M-bullatum_contig_1_1	Prodigal:002006	CDS	168505	169560	.	-	0	ID=OICFNHDK_00128;inference=ab initio prediction:Prodigal:002006;locus_tag=OICFNHDK_00128;product=hypothetical protein
M-bullatum_contig_1_1	Prodigal:002006	CDS	169806	170192	.	-	0	ID=OICFNHDK_00129;inference=ab initio prediction:Prodigal:002006;locus_tag=OICFNHDK_00129;product=hypothetical protein
M-bullatum_contig_1_1	Prodigal:002006	CDS	170352	171872	.	+	0	ID=OICFNHDK_00130;inference=ab initio prediction:Prodigal:002006;locus_tag=OICFNHDK_00130;product=hypothetical protein
M-bullatum_contig_1_1	Prodigal:002006	CDS	172156	173811	.	+	0	ID=OICFNHDK_00131;inference=ab initio prediction:Prodigal:002006;locus_tag=OICFNHDK_00131;product=hypothetical protein
M-bullatum_contig_1_1	Prodigal:002006	CDS	174017	174331	.	+	0	ID=OICFNHDK_00132;Name=rplU;db_xref=COG:COG0261;gene=rplU;inference=ab initio prediction:Prodigal:002006,similar to AA sequence:UniProtKB:A2RLA4;locus_tag=OICFNHDK_00132;product=50S ribosomal protein L21
M-bullatum_contig_1_1	Prodigal:002006	CDS	174364	174630	.	+	0	ID=OICFNHDK_00133;Name=rpmA;db_xref=COG:COG0211;gene=rpmA;inference=ab initio prediction:Prodigal:002006,similar to AA sequence:UniProtKB:Q6NDE9;locus_tag=OICFNHDK_00133;product=50S ribosomal protein L27
M-bullatum_contig_1_1	Prodigal:002006	CDS	174786	175256	.	+	0	ID=OICFNHDK_00134;inference=ab initio prediction:Prodigal:002006;locus_tag=OICFNHDK_00134;product=hypothetical protein
M-bullatum_contig_1_1	Prodigal:002006	CDS	175340	176374	.	+	0	ID=OICFNHDK_00135;eC_number=3.6.5.-;Name=cgtA;gene=cgtA;inference=ab initio prediction:Prodigal:002006,similar to AA sequence:UniProtKB:B8GYI7;locus_tag=OICFNHDK_00135;product=GTPase Obg/CgtA
M-bullatum_contig_1_1	Prodigal:002006	CDS	176371	177240	.	-	0	ID=OICFNHDK_00136;eC_number=5.3.3.8;Name=fadB;gene=fadB;inference=ab initio prediction:Prodigal:002006,protein motif:HAMAP:MF_01621;locus_tag=OICFNHDK_00136;product=Fatty acid oxidation complex subunit alpha
M-bullatum_contig_1_1	Prodigal:002006	CDS	177789	178940	.	+	0	ID=OICFNHDK_00137;eC_number=2.7.2.11;Name=proB;gene=proB;inference=ab initio prediction:Prodigal:002006,similar to AA sequence:UniProtKB:Q2SZF9;locus_tag=OICFNHDK_00137;product=Glutamate 5-kinase
M-bullatum_contig_1_1	Prodigal:002006	CDS	179048	180346	.	+	0	ID=OICFNHDK_00138;eC_number=1.2.1.41;Name=proA;gene=proA;inference=ab initio prediction:Prodigal:002006,similar to AA sequence:UniProtKB:Q2SZ88;locus_tag=OICFNHDK_00138;product=Gamma-glutamyl phosphate reductase
M-bullatum_contig_1_1	Prodigal:002006	CDS	180382	180993	.	+	0	ID=OICFNHDK_00139;eC_number=2.7.7.18;Name=nadD;gene=nadD;inference=ab initio prediction:Prodigal:002006,protein motif:HAMAP:MF_00244;locus_tag=OICFNHDK_00139;product=nicotinate-nucleotide adenylyltransferase
M-bullatum_contig_1_1	Prodigal:002006	CDS	181067	181498	.	+	0	ID=OICFNHDK_00140;Name=rsfS;gene=rsfS;inference=ab initio prediction:Prodigal:002006,protein motif:HAMAP:MF_01477;locus_tag=OICFNHDK_00140;product=Ribosomal silencing factor RsfS
M-bullatum_contig_1_1	Prodigal:002006	CDS	181531	182031	.	+	0	ID=OICFNHDK_00141;eC_number=2.1.1.177;Name=rlmH;db_xref=COG:COG1576;gene=rlmH;inference=ab initio prediction:Prodigal:002006,similar to AA sequence:UniProtKB:P0C1V0;locus_tag=OICFNHDK_00141;product=Ribosomal RNA large subunit methyltransferase H
M-bullatum_contig_1_1	Prodigal:002006	CDS	182028	183407	.	+	0	ID=OICFNHDK_00142;inference=ab initio prediction:Prodigal:002006;locus_tag=OICFNHDK_00142;product=hypothetical protein
M-bullatum_contig_1_1	Prodigal:002006	CDS	183407	184729	.	+	0	ID=OICFNHDK_00143;eC_number=3.4.21.102;Name=ctpB;db_xref=COG:COG0793;gene=ctpB;inference=ab initio prediction:Prodigal:002006,similar to AA sequence:UniProtKB:O35002;locus_tag=OICFNHDK_00143;product=Carboxy-terminal processing protease CtpB
M-bullatum_contig_1_1	Prodigal:002006	CDS	184897	186114	.	+	0	ID=OICFNHDK_00144;inference=ab initio prediction:Prodigal:002006;locus_tag=OICFNHDK_00144;product=hypothetical protein
M-bullatum_contig_1_1	Prodigal:002006	CDS	186388	187581	.	-	0	ID=OICFNHDK_00145;inference=ab initio prediction:Prodigal:002006;locus_tag=OICFNHDK_00145;product=hypothetical protein
M-bullatum_contig_1_1	Prodigal:002006	CDS	187715	190267	.	-	0	ID=OICFNHDK_00146;inference=ab initio prediction:Prodigal:002006;locus_tag=OICFNHDK_00146;product=hypothetical protein
M-bullatum_contig_1_1	Prodigal:002006	CDS	190522	191379	.	+	0	ID=OICFNHDK_00147;eC_number=2.4.2.-;Name=yafJ;db_xref=COG:COG0121;gene=yafJ;inference=ab initio prediction:Prodigal:002006,similar to AA sequence:UniProtKB:Q47147;locus_tag=OICFNHDK_00147;product=Putative glutamine amidotransferase YafJ
M-bullatum_contig_1_1	Prodigal:002006	CDS	191352	192035	.	-	0	ID=OICFNHDK_00148;eC_number=3.5.99.2;Name=tenA;db_xref=COG:COG0819;gene=tenA;inference=ab initio prediction:Prodigal:002006,similar to AA sequence:UniProtKB:P25052;locus_tag=OICFNHDK_00148;product=Aminopyrimidine aminohydrolase
M-bullatum_contig_1_1	Prodigal:002006	CDS	192032	192919	.	-	0	ID=OICFNHDK_00149;Name=lacX;gene=lacX;inference=ab initio prediction:Prodigal:002006,similar to AA sequence:UniProtKB:P23496;locus_tag=OICFNHDK_00149;product=Protein LacX%2C plasmid
M-bullatum_contig_1_1	Prodigal:002006	CDS	193167	194867	.	+	0	ID=OICFNHDK_00150;inference=ab initio prediction:Prodigal:002006;locus_tag=OICFNHDK_00150;product=hypothetical protein
M-bullatum_contig_1_1	Prodigal:002006	CDS	195144	196172	.	-	0	ID=OICFNHDK_00151;eC_number=3.5.1.4;Name=amiE;gene=amiE;inference=ab initio prediction:Prodigal:002006,similar to AA sequence:UniProtKB:Q9L543;locus_tag=OICFNHDK_00151;product=Aliphatic amidase
M-bullatum_contig_1_1	Prodigal:002006	CDS	196242	196559	.	-	0	ID=OICFNHDK_00152;inference=ab initio prediction:Prodigal:002006;locus_tag=OICFNHDK_00152;product=hypothetical protein
M-bullatum_contig_1_1	Prodigal:002006	CDS	196793	198022	.	-	0	ID=OICFNHDK_00153;eC_number=3.5.1.49;Name=fmdA;gene=fmdA;inference=ab initio prediction:Prodigal:002006,similar to AA sequence:UniProtKB:Q50228;locus_tag=OICFNHDK_00153;product=Formamidase
M-bullatum_contig_1_1	Prodigal:002006	CDS	198138	199154	.	-	0	ID=OICFNHDK_00154;eC_number=2.3.1.31;Name=metXA_1;db_xref=COG:COG2021;gene=metXA_1;inference=ab initio prediction:Prodigal:002006,similar to AA sequence:UniProtKB:Q3M5Q6;locus_tag=OICFNHDK_00154;product=Homoserine O-acetyltransferase
M-bullatum_contig_1_1	Prodigal:002006	CDS	199208	199960	.	-	0	ID=OICFNHDK_00155;Name=livF_1;db_xref=COG:COG0410;gene=livF_1;inference=ab initio prediction:Prodigal:002006,similar to AA sequence:UniProtKB:P22731;locus_tag=OICFNHDK_00155;product=High-affinity branched-chain amino acid transport ATP-binding protein LivF
M-bullatum_contig_1_1	Prodigal:002006	CDS	199975	200760	.	-	0	ID=OICFNHDK_00156;eC_number=3.6.3.-;Name=lptB_1;db_xref=COG:COG1137;gene=lptB_1;inference=ab initio prediction:Prodigal:002006,similar to AA sequence:UniProtKB:P45073;locus_tag=OICFNHDK_00156;product=Lipopolysaccharide export system ATP-binding protein LptB
M-bullatum_contig_1_1	Prodigal:002006	CDS	200775	201941	.	-	0	ID=OICFNHDK_00157;inference=ab initio prediction:Prodigal:002006;locus_tag=OICFNHDK_00157;product=hypothetical protein
M-bullatum_contig_1_1	Prodigal:002006	CDS	201955	202881	.	-	0	ID=OICFNHDK_00158;Name=livH_1;db_xref=COG:COG0559;gene=livH_1;inference=ab initio prediction:Prodigal:002006,similar to AA sequence:UniProtKB:P0AEX7;locus_tag=OICFNHDK_00158;product=High-affinity branched-chain amino acid transport system permease protein LivH
M-bullatum_contig_1_1	Prodigal:002006	CDS	203087	204346	.	-	0	ID=OICFNHDK_00159;Name=amiC_1;gene=amiC_1;inference=ab initio prediction:Prodigal:002006,similar to AA sequence:UniProtKB:P27017;locus_tag=OICFNHDK_00159;product=Aliphatic amidase expression-regulating protein
M-bullatum_contig_1_1	Prodigal:002006	CDS	204823	208257	.	+	0	ID=OICFNHDK_00160;eC_number=2.7.13.3;Name=rcsC_3;gene=rcsC_3;inference=ab initio prediction:Prodigal:002006,protein motif:HAMAP:MF_00979;locus_tag=OICFNHDK_00160;product=Sensor histidine kinase RcsC
M-bullatum_contig_1_1	Prodigal:002006	CDS	208250	209152	.	+	0	ID=OICFNHDK_00161;eC_number=3.5.1.44;Name=cheB_2;gene=cheB_2;inference=ab initio prediction:Prodigal:002006,protein motif:HAMAP:MF_00099;locus_tag=OICFNHDK_00161;product=Protein-glutamate methylesterase/protein-glutamine glutaminase
M-bullatum_contig_1_1	Prodigal:002006	CDS	210217	211614	.	+	0	ID=OICFNHDK_00162;Name=mdtA_1;gene=mdtA_1;inference=ab initio prediction:Prodigal:002006,protein motif:HAMAP:MF_01422;locus_tag=OICFNHDK_00162;product=Multidrug resistance protein MdtA
M-bullatum_contig_1_1	Prodigal:002006	CDS	211886	214999	.	+	0	ID=OICFNHDK_00163;Name=mdtB_1;gene=mdtB_1;inference=ab initio prediction:Prodigal:002006,similar to AA sequence:UniProtKB:B6HYS0;locus_tag=OICFNHDK_00163;product=Multidrug resistance protein MdtB
M-bullatum_contig_1_1	Prodigal:002006	CDS	214996	215604	.	+	0	ID=OICFNHDK_00164;inference=ab initio prediction:Prodigal:002006;locus_tag=OICFNHDK_00164;product=hypothetical protein
M-bullatum_contig_1_1	Prodigal:002006	CDS	215601	218873	.	+	0	ID=OICFNHDK_00165;Name=mdtB_2;gene=mdtB_2;inference=ab initio prediction:Prodigal:002006,similar to AA sequence:UniProtKB:B7NCB1;locus_tag=OICFNHDK_00165;product=Multidrug resistance protein MdtB
M-bullatum_contig_1_1	Prodigal:002006	CDS	219155	220591	.	+	0	ID=OICFNHDK_00166;Name=oprM;db_xref=COG:COG1538;gene=oprM;inference=ab initio prediction:Prodigal:002006,similar to AA sequence:UniProtKB:Q51487;locus_tag=OICFNHDK_00166;product=Outer membrane protein OprM
M-bullatum_contig_1_1	Prodigal:002006	CDS	220700	222223	.	+	0	ID=OICFNHDK_00167;eC_number=1.1.1.49;Name=zwf_1;db_xref=COG:COG0364;gene=zwf_1;inference=ab initio prediction:Prodigal:002006,similar to AA sequence:UniProtKB:A0QP90;locus_tag=OICFNHDK_00167;product=Glucose-6-phosphate 1-dehydrogenase
M-bullatum_contig_1_1	Prodigal:002006	CDS	222271	222465	.	-	0	ID=OICFNHDK_00168;Name=yacG;gene=yacG;inference=ab initio prediction:Prodigal:002006,protein motif:HAMAP:MF_00649;locus_tag=OICFNHDK_00168;product=DNA gyrase inhibitor YacG
M-bullatum_contig_1_1	Prodigal:002006	CDS	222462	223148	.	-	0	ID=OICFNHDK_00169;eC_number=3.6.1.9;Name=yhdE;db_xref=COG:COG0424;gene=yhdE;inference=ab initio prediction:Prodigal:002006,similar to AA sequence:UniProtKB:P25536;locus_tag=OICFNHDK_00169;product=dTTP/UTP pyrophosphatase
M-bullatum_contig_1_1	Aragorn:001002	tRNA	223398	223472	.	+	.	ID=OICFNHDK_00170;inference=COORDINATES:profile:Aragorn:001002;locus_tag=OICFNHDK_00170;product=tRNA-Gly(ccc)
M-bullatum_contig_1_1	Prodigal:002006	CDS	223560	224783	.	-	0	ID=OICFNHDK_00171;inference=ab initio prediction:Prodigal:002006;locus_tag=OICFNHDK_00171;product=hypothetical protein
M-bullatum_contig_1_1	Prodigal:002006	CDS	224773	225024	.	-	0	ID=OICFNHDK_00172;inference=ab initio prediction:Prodigal:002006;locus_tag=OICFNHDK_00172;product=hypothetical protein
M-bullatum_contig_1_1	Prodigal:002006	CDS	225027	225533	.	-	0	ID=OICFNHDK_00173;inference=ab initio prediction:Prodigal:002006;locus_tag=OICFNHDK_00173;product=hypothetical protein
M-bullatum_contig_1_1	Prodigal:002006	CDS	225612	225860	.	-	0	ID=OICFNHDK_00174;inference=ab initio prediction:Prodigal:002006;locus_tag=OICFNHDK_00174;product=hypothetical protein
M-bullatum_contig_1_1	Prodigal:002006	CDS	225862	226395	.	-	0	ID=OICFNHDK_00175;inference=ab initio prediction:Prodigal:002006;locus_tag=OICFNHDK_00175;product=hypothetical protein
M-bullatum_contig_1_1	Prodigal:002006	CDS	227638	227874	.	+	0	ID=OICFNHDK_00176;inference=ab initio prediction:Prodigal:002006;locus_tag=OICFNHDK_00176;product=hypothetical protein
M-bullatum_contig_1_1	Prodigal:002006	CDS	227877	228119	.	+	0	ID=OICFNHDK_00177;inference=ab initio prediction:Prodigal:002006;locus_tag=OICFNHDK_00177;product=hypothetical protein
M-bullatum_contig_1_1	Prodigal:002006	CDS	228728	229822	.	+	0	ID=OICFNHDK_00178;inference=ab initio prediction:Prodigal:002006;locus_tag=OICFNHDK_00178;product=hypothetical protein
M-bullatum_contig_1_1	Prodigal:002006	CDS	230515	230835	.	+	0	ID=OICFNHDK_00179;inference=ab initio prediction:Prodigal:002006;locus_tag=OICFNHDK_00179;product=hypothetical protein
M-bullatum_contig_1_1	Prodigal:002006	CDS	230891	231133	.	+	0	ID=OICFNHDK_00180;inference=ab initio prediction:Prodigal:002006;locus_tag=OICFNHDK_00180;product=hypothetical protein
M-bullatum_contig_1_1	Prodigal:002006	CDS	231030	231272	.	-	0	ID=OICFNHDK_00181;inference=ab initio prediction:Prodigal:002006;locus_tag=OICFNHDK_00181;product=hypothetical protein
M-bullatum_contig_1_1	Prodigal:002006	CDS	232230	232607	.	+	0	ID=OICFNHDK_00182;inference=ab initio prediction:Prodigal:002006;locus_tag=OICFNHDK_00182;product=hypothetical protein
M-bullatum_contig_1_1	Prodigal:002006	CDS	232686	233156	.	-	0	ID=OICFNHDK_00183;inference=ab initio prediction:Prodigal:002006;locus_tag=OICFNHDK_00183;product=hypothetical protein
M-bullatum_contig_1_1	Prodigal:002006	CDS	233146	233793	.	-	0	ID=OICFNHDK_00184;inference=ab initio prediction:Prodigal:002006;locus_tag=OICFNHDK_00184;product=hypothetical protein
M-bullatum_contig_1_1	Prodigal:002006	CDS	233939	234157	.	-	0	ID=OICFNHDK_00185;inference=ab initio prediction:Prodigal:002006;locus_tag=OICFNHDK_00185;product=hypothetical protein
M-bullatum_contig_1_1	Prodigal:002006	CDS	234170	235441	.	-	0	ID=OICFNHDK_00186;inference=ab initio prediction:Prodigal:002006;locus_tag=OICFNHDK_00186;product=hypothetical protein
M-bullatum_contig_1_1	Prodigal:002006	CDS	235438	236133	.	-	0	ID=OICFNHDK_00187;inference=ab initio prediction:Prodigal:002006;locus_tag=OICFNHDK_00187;product=hypothetical protein
M-bullatum_contig_1_1	Prodigal:002006	CDS	236331	236615	.	-	0	ID=OICFNHDK_00188;inference=ab initio prediction:Prodigal:002006;locus_tag=OICFNHDK_00188;product=hypothetical protein
M-bullatum_contig_1_1	Prodigal:002006	CDS	236737	237156	.	-	0	ID=OICFNHDK_00189;inference=ab initio prediction:Prodigal:002006;locus_tag=OICFNHDK_00189;product=hypothetical protein
M-bullatum_contig_1_1	Prodigal:002006	CDS	237402	237617	.	+	0	ID=OICFNHDK_00190;inference=ab initio prediction:Prodigal:002006;locus_tag=OICFNHDK_00190;product=hypothetical protein
M-bullatum_contig_1_1	Prodigal:002006	CDS	237752	239164	.	-	0	ID=OICFNHDK_00191;inference=ab initio prediction:Prodigal:002006;locus_tag=OICFNHDK_00191;product=hypothetical protein
M-bullatum_contig_1_1	Prodigal:002006	CDS	239148	240005	.	-	0	ID=OICFNHDK_00192;inference=ab initio prediction:Prodigal:002006;locus_tag=OICFNHDK_00192;product=hypothetical protein
M-bullatum_contig_1_1	Prodigal:002006	CDS	240002	240385	.	-	0	ID=OICFNHDK_00193;inference=ab initio prediction:Prodigal:002006;locus_tag=OICFNHDK_00193;product=hypothetical protein
M-bullatum_contig_1_1	Prodigal:002006	CDS	240382	240597	.	-	0	ID=OICFNHDK_00194;inference=ab initio prediction:Prodigal:002006;locus_tag=OICFNHDK_00194;product=hypothetical protein
M-bullatum_contig_1_1	Prodigal:002006	CDS	240995	241720	.	+	0	ID=OICFNHDK_00195;inference=ab initio prediction:Prodigal:002006;locus_tag=OICFNHDK_00195;product=hypothetical protein
M-bullatum_contig_1_1	Prodigal:002006	CDS	241962	242234	.	-	0	ID=OICFNHDK_00196;inference=ab initio prediction:Prodigal:002006;locus_tag=OICFNHDK_00196;product=hypothetical protein
M-bullatum_contig_1_1	Prodigal:002006	CDS	242539	244527	.	-	0	ID=OICFNHDK_00197;inference=ab initio prediction:Prodigal:002006;locus_tag=OICFNHDK_00197;product=hypothetical protein
M-bullatum_contig_1_1	Prodigal:002006	CDS	244539	245021	.	-	0	ID=OICFNHDK_00198;inference=ab initio prediction:Prodigal:002006;locus_tag=OICFNHDK_00198;product=hypothetical protein
M-bullatum_contig_1_1	Prodigal:002006	CDS	245066	245824	.	-	0	ID=OICFNHDK_00199;inference=ab initio prediction:Prodigal:002006;locus_tag=OICFNHDK_00199;product=hypothetical protein
M-bullatum_contig_1_1	Prodigal:002006	CDS	245972	246751	.	-	0	ID=OICFNHDK_00200;inference=ab initio prediction:Prodigal:002006;locus_tag=OICFNHDK_00200;product=hypothetical protein
M-bullatum_contig_1_1	Prodigal:002006	CDS	246795	246908	.	-	0	ID=OICFNHDK_00201;inference=ab initio prediction:Prodigal:002006;locus_tag=OICFNHDK_00201;product=hypothetical protein
M-bullatum_contig_1_1	Prodigal:002006	CDS	247428	248060	.	+	0	ID=OICFNHDK_00202;Name=narL;db_xref=COG:COG2197;gene=narL;inference=ab initio prediction:Prodigal:002006,similar to AA sequence:UniProtKB:P0AF28;locus_tag=OICFNHDK_00202;product=Nitrate/nitrite response regulator protein NarL
M-bullatum_contig_1_1	Prodigal:002006	CDS	248185	248373	.	+	0	ID=OICFNHDK_00203;inference=ab initio prediction:Prodigal:002006;locus_tag=OICFNHDK_00203;product=hypothetical protein
M-bullatum_contig_1_1	Prodigal:002006	CDS	248373	248720	.	+	0	ID=OICFNHDK_00204;inference=ab initio prediction:Prodigal:002006;locus_tag=OICFNHDK_00204;product=hypothetical protein
M-bullatum_contig_1_1	Prodigal:002006	CDS	248894	250516	.	+	0	ID=OICFNHDK_00205;eC_number=2.7.13.3;Name=rpfC;db_xref=COG:COG0642;gene=rpfC;inference=ab initio prediction:Prodigal:002006,similar to AA sequence:UniProtKB:P0C0F6;locus_tag=OICFNHDK_00205;product=Sensory/regulatory protein RpfC
M-bullatum_contig_1_1	Prodigal:002006	CDS	250558	250905	.	+	0	ID=OICFNHDK_00206;inference=ab initio prediction:Prodigal:002006;locus_tag=OICFNHDK_00206;product=hypothetical protein
M-bullatum_contig_1_1	Prodigal:002006	CDS	251291	251599	.	-	0	ID=OICFNHDK_00207;inference=ab initio prediction:Prodigal:002006;locus_tag=OICFNHDK_00207;product=hypothetical protein
M-bullatum_contig_1_1	Prodigal:002006	CDS	252006	253064	.	+	0	ID=OICFNHDK_00208;inference=ab initio prediction:Prodigal:002006;locus_tag=OICFNHDK_00208;product=hypothetical protein
M-bullatum_contig_1_1	Prodigal:002006	CDS	253278	255839	.	+	0	ID=OICFNHDK_00209;Name=rssB_1;gene=rssB_1;inference=ab initio prediction:Prodigal:002006,protein motif:HAMAP:MF_00958;locus_tag=OICFNHDK_00209;product=Regulator of RpoS
M-bullatum_contig_1_1	Prodigal:002006	CDS	256290	257039	.	+	0	ID=OICFNHDK_00210;inference=ab initio prediction:Prodigal:002006;locus_tag=OICFNHDK_00210;product=hypothetical protein
M-bullatum_contig_1_1	Prodigal:002006	CDS	257327	259789	.	+	0	ID=OICFNHDK_00211;eC_number=2.4.1.12;Name=bcsA;db_xref=COG:COG1215;gene=bcsA;inference=ab initio prediction:Prodigal:002006,similar to AA sequence:UniProtKB:P37653;locus_tag=OICFNHDK_00211;product=Cellulose synthase catalytic subunit [UDP-forming]
M-bullatum_contig_1_1	Prodigal:002006	CDS	259801	262335	.	+	0	ID=OICFNHDK_00212;inference=ab initio prediction:Prodigal:002006;locus_tag=OICFNHDK_00212;product=hypothetical protein
M-bullatum_contig_1_1	Prodigal:002006	CDS	262332	263513	.	+	0	ID=OICFNHDK_00213;inference=ab initio prediction:Prodigal:002006;locus_tag=OICFNHDK_00213;product=hypothetical protein
M-bullatum_contig_1_1	Prodigal:002006	CDS	263498	265537	.	+	0	ID=OICFNHDK_00214;inference=ab initio prediction:Prodigal:002006;locus_tag=OICFNHDK_00214;product=hypothetical protein
M-bullatum_contig_1_1	Prodigal:002006	CDS	265534	266538	.	+	0	ID=OICFNHDK_00215;inference=ab initio prediction:Prodigal:002006;locus_tag=OICFNHDK_00215;product=hypothetical protein
M-bullatum_contig_1_1	Prodigal:002006	CDS	267008	267154	.	+	0	ID=OICFNHDK_00216;inference=ab initio prediction:Prodigal:002006;locus_tag=OICFNHDK_00216;product=hypothetical protein
M-bullatum_contig_1_1	Prodigal:002006	CDS	267728	268771	.	+	0	ID=OICFNHDK_00217;eC_number=1.14.14.35;Name=sfnG_1;gene=sfnG_1;inference=ab initio prediction:Prodigal:002006,similar to AA sequence:UniProtKB:Q65YW9;locus_tag=OICFNHDK_00217;product=FMNH(2)-dependent dimethylsulfone monooxygenase
M-bullatum_contig_1_1	Prodigal:002006	CDS	268892	269449	.	+	0	ID=OICFNHDK_00218;inference=ab initio prediction:Prodigal:002006;locus_tag=OICFNHDK_00218;product=hypothetical protein
M-bullatum_contig_1_1	Prodigal:002006	CDS	269462	270625	.	-	0	ID=OICFNHDK_00219;inference=ab initio prediction:Prodigal:002006;locus_tag=OICFNHDK_00219;product=hypothetical protein
M-bullatum_contig_1_1	Prodigal:002006	CDS	271108	271398	.	+	0	ID=OICFNHDK_00220;inference=ab initio prediction:Prodigal:002006;locus_tag=OICFNHDK_00220;product=hypothetical protein
M-bullatum_contig_1_1	Prodigal:002006	CDS	271395	271973	.	+	0	ID=OICFNHDK_00221;Name=ecfG_1;gene=ecfG_1;inference=ab initio prediction:Prodigal:002006,similar to AA sequence:UniProtKB:B3Q6P8;locus_tag=OICFNHDK_00221;product=ECF RNA polymerase sigma factor EcfG
M-bullatum_contig_1_1	Prodigal:002006	CDS	272028	272693	.	-	0	ID=OICFNHDK_00222;inference=ab initio prediction:Prodigal:002006;locus_tag=OICFNHDK_00222;product=hypothetical protein
M-bullatum_contig_1_1	Prodigal:002006	CDS	272880	273221	.	-	0	ID=OICFNHDK_00223;inference=ab initio prediction:Prodigal:002006;locus_tag=OICFNHDK_00223;product=hypothetical protein
M-bullatum_contig_1_1	Prodigal:002006	CDS	273320	274717	.	-	0	ID=OICFNHDK_00224;eC_number=4.3.2.1;Name=argH;db_xref=COG:COG0165;gene=argH;inference=ab initio prediction:Prodigal:002006,similar to AA sequence:UniProtKB:Q5SLL0;locus_tag=OICFNHDK_00224;product=Argininosuccinate lyase
M-bullatum_contig_1_1	Prodigal:002006	CDS	274769	275419	.	+	0	ID=OICFNHDK_00225;Name=tlpA;db_xref=COG:COG0526;gene=tlpA;inference=ab initio prediction:Prodigal:002006,similar to AA sequence:UniProtKB:P43221;locus_tag=OICFNHDK_00225;product=Thiol:disulfide interchange protein TlpA
M-bullatum_contig_1_1	Prodigal:002006	CDS	275648	277336	.	+	0	ID=OICFNHDK_00226;inference=ab initio prediction:Prodigal:002006;locus_tag=OICFNHDK_00226;product=hypothetical protein
M-bullatum_contig_1_1	Prodigal:002006	CDS	277458	278624	.	+	0	ID=OICFNHDK_00227;inference=ab initio prediction:Prodigal:002006;locus_tag=OICFNHDK_00227;product=hypothetical protein
M-bullatum_contig_1_1	Prodigal:002006	CDS	278794	278994	.	+	0	ID=OICFNHDK_00228;inference=ab initio prediction:Prodigal:002006;locus_tag=OICFNHDK_00228;product=hypothetical protein
M-bullatum_contig_1_1	Prodigal:002006	CDS	279006	280535	.	-	0	ID=OICFNHDK_00229;Name=murJ;db_xref=COG:COG0728;gene=murJ;inference=ab initio prediction:Prodigal:002006,similar to AA sequence:UniProtKB:P0AF16;locus_tag=OICFNHDK_00229;product=Lipid II flippase MurJ
M-bullatum_contig_1_1	Prodigal:002006	CDS	280795	281394	.	-	0	ID=OICFNHDK_00230;eC_number=1.15.1.1;Name=sodB;db_xref=COG:COG0605;gene=sodB;inference=ab initio prediction:Prodigal:002006,similar to AA sequence:UniProtKB:Q9XD74;locus_tag=OICFNHDK_00230;product=Superoxide dismutase [Mn]
M-bullatum_contig_1_1	Prodigal:002006	CDS	281633	282604	.	+	0	ID=OICFNHDK_00231;inference=ab initio prediction:Prodigal:002006;locus_tag=OICFNHDK_00231;product=hypothetical protein
M-bullatum_contig_1_1	Prodigal:002006	CDS	282613	284343	.	-	0	ID=OICFNHDK_00232;inference=ab initio prediction:Prodigal:002006;locus_tag=OICFNHDK_00232;product=hypothetical protein
M-bullatum_contig_1_1	Prodigal:002006	CDS	284525	285262	.	-	0	ID=OICFNHDK_00233;eC_number=2.1.1.33;Name=trmB;db_xref=COG:COG0220;gene=trmB;inference=ab initio prediction:Prodigal:002006,similar to AA sequence:UniProtKB:P0A8I5;locus_tag=OICFNHDK_00233;product=tRNA (guanine-N(7)-)-methyltransferase
M-bullatum_contig_1_1	Prodigal:002006	CDS	285266	286444	.	-	0	ID=OICFNHDK_00234;eC_number=2.5.1.6;Name=metK;db_xref=COG:COG0192;gene=metK;inference=ab initio prediction:Prodigal:002006,similar to AA sequence:UniProtKB:P0A817;locus_tag=OICFNHDK_00234;product=S-adenosylmethionine synthase
M-bullatum_contig_1_1	Prodigal:002006	CDS	286584	287006	.	-	0	ID=OICFNHDK_00235;inference=ab initio prediction:Prodigal:002006;locus_tag=OICFNHDK_00235;product=hypothetical protein
M-bullatum_contig_1_1	Prodigal:002006	CDS	287602	288786	.	-	0	ID=OICFNHDK_00236;inference=ab initio prediction:Prodigal:002006;locus_tag=OICFNHDK_00236;product=hypothetical protein
M-bullatum_contig_1_1	Prodigal:002006	CDS	288890	290182	.	-	0	ID=OICFNHDK_00237;inference=ab initio prediction:Prodigal:002006;locus_tag=OICFNHDK_00237;product=hypothetical protein
M-bullatum_contig_1_1	Prodigal:002006	CDS	290189	291340	.	-	0	ID=OICFNHDK_00238;eC_number=2.4.1.250;Name=mshA_3;gene=mshA_3;inference=ab initio prediction:Prodigal:002006,protein motif:HAMAP:MF_01695;locus_tag=OICFNHDK_00238;product=D-inositol-3-phosphate glycosyltransferase
M-bullatum_contig_1_1	Prodigal:002006	CDS	291507	292730	.	+	0	ID=OICFNHDK_00239;inference=ab initio prediction:Prodigal:002006;locus_tag=OICFNHDK_00239;product=hypothetical protein
M-bullatum_contig_1_1	Prodigal:002006	CDS	292727	293980	.	+	0	ID=OICFNHDK_00240;eC_number=3.2.1.4;Name=cel-3;db_xref=COG:COG2730;gene=cel-3;inference=ab initio prediction:Prodigal:002006,similar to AA sequence:UniProtKB:P14250;locus_tag=OICFNHDK_00240;product=Endoglucanase 3
M-bullatum_contig_1_1	Prodigal:002006	CDS	293940	295175	.	-	0	ID=OICFNHDK_00241;inference=ab initio prediction:Prodigal:002006;locus_tag=OICFNHDK_00241;product=hypothetical protein
M-bullatum_contig_1_1	Prodigal:002006	CDS	295252	297375	.	-	0	ID=OICFNHDK_00242;inference=ab initio prediction:Prodigal:002006;locus_tag=OICFNHDK_00242;product=hypothetical protein
M-bullatum_contig_2_1	Prodigal:002006	CDS	284	907	.	-	0	ID=OICFNHDK_00243;inference=ab initio prediction:Prodigal:002006;locus_tag=OICFNHDK_00243;product=hypothetical protein
M-bullatum_contig_2_1	Prodigal:002006	CDS	888	2285	.	-	0	ID=OICFNHDK_00244;inference=ab initio prediction:Prodigal:002006;locus_tag=OICFNHDK_00244;product=hypothetical protein
M-bullatum_contig_2_1	Prodigal:002006	CDS	2282	2902	.	-	0	ID=OICFNHDK_00245;inference=ab initio prediction:Prodigal:002006;locus_tag=OICFNHDK_00245;product=hypothetical protein
M-bullatum_contig_2_1	Prodigal:002006	CDS	3242	4402	.	-	0	ID=OICFNHDK_00246;inference=ab initio prediction:Prodigal:002006;locus_tag=OICFNHDK_00246;product=hypothetical protein
M-bullatum_contig_2_1	Prodigal:002006	CDS	4789	5442	.	-	0	ID=OICFNHDK_00247;eC_number=2.3.1.181;Name=lipB;gene=lipB;inference=ab initio prediction:Prodigal:002006,protein motif:HAMAP:MF_00013;locus_tag=OICFNHDK_00247;product=Octanoyltransferase
M-bullatum_contig_2_1	Prodigal:002006	CDS	5556	5885	.	+	0	ID=OICFNHDK_00248;inference=ab initio prediction:Prodigal:002006;locus_tag=OICFNHDK_00248;product=hypothetical protein
M-bullatum_contig_2_1	Aragorn:001002	tRNA	6001	6085	.	+	.	ID=OICFNHDK_00249;inference=COORDINATES:profile:Aragorn:001002;locus_tag=OICFNHDK_00249;product=tRNA-Leu(gag)
M-bullatum_contig_2_1	Prodigal:002006	CDS	6355	6987	.	-	0	ID=OICFNHDK_00250;inference=ab initio prediction:Prodigal:002006;locus_tag=OICFNHDK_00250;product=hypothetical protein
M-bullatum_contig_2_1	Prodigal:002006	CDS	7272	7463	.	-	0	ID=OICFNHDK_00251;inference=ab initio prediction:Prodigal:002006;locus_tag=OICFNHDK_00251;product=hypothetical protein
M-bullatum_contig_2_1	Prodigal:002006	CDS	7542	8168	.	-	0	ID=OICFNHDK_00252;eC_number=2.3.1.228;Name=bjaI;db_xref=COG:COG3916;gene=bjaI;inference=ab initio prediction:Prodigal:002006,similar to AA sequence:UniProtKB:Q89VI2;locus_tag=OICFNHDK_00252;product=Isovaleryl-homoserine lactone synthase
M-bullatum_contig_2_1	Prodigal:002006	CDS	8483	9400	.	+	0	ID=OICFNHDK_00253;Name=livH_2;db_xref=COG:COG0559;gene=livH_2;inference=ab initio prediction:Prodigal:002006,similar to AA sequence:UniProtKB:P0AEX7;locus_tag=OICFNHDK_00253;product=High-affinity branched-chain amino acid transport system permease protein LivH
M-bullatum_contig_2_1	Prodigal:002006	CDS	9402	10754	.	+	0	ID=OICFNHDK_00254;inference=ab initio prediction:Prodigal:002006;locus_tag=OICFNHDK_00254;product=hypothetical protein
M-bullatum_contig_2_1	Prodigal:002006	CDS	10751	11671	.	+	0	ID=OICFNHDK_00255;eC_number=3.6.3.-;Name=yxeO;db_xref=COG:COG1126;gene=yxeO;inference=ab initio prediction:Prodigal:002006,similar to AA sequence:UniProtKB:P54954;locus_tag=OICFNHDK_00255;product=putative amino-acid import ATP-binding protein YxeO
M-bullatum_contig_2_1	Prodigal:002006	CDS	11668	12438	.	+	0	ID=OICFNHDK_00256;Name=livF_2;db_xref=COG:COG0410;gene=livF_2;inference=ab initio prediction:Prodigal:002006,similar to AA sequence:UniProtKB:P22731;locus_tag=OICFNHDK_00256;product=High-affinity branched-chain amino acid transport ATP-binding protein LivF
M-bullatum_contig_2_1	Prodigal:002006	CDS	12629	12985	.	+	0	ID=OICFNHDK_00257;inference=ab initio prediction:Prodigal:002006;locus_tag=OICFNHDK_00257;product=hypothetical protein
M-bullatum_contig_2_1	Prodigal:002006	CDS	13062	14183	.	+	0	ID=OICFNHDK_00258;db_xref=COG:COG0683;inference=ab initio prediction:Prodigal:002006,similar to AA sequence:UniProtKB:Q8YEE8;locus_tag=OICFNHDK_00258;product=Leu/Ile/Val-binding protein 
M-bullatum_contig_2_1	Prodigal:002006	CDS	14499	16526	.	-	0	ID=OICFNHDK_00259;eC_number=6.1.1.3;Name=thrS;db_xref=COG:COG0441;gene=thrS;inference=ab initio prediction:Prodigal:002006,similar to AA sequence:UniProtKB:P0A8M3;locus_tag=OICFNHDK_00259;product=Threonine--tRNA ligase
M-bullatum_contig_2_1	Prodigal:002006	CDS	16877	18238	.	+	0	ID=OICFNHDK_00260;Name=cimH;db_xref=COG:COG3493;gene=cimH;inference=ab initio prediction:Prodigal:002006,similar to AA sequence:UniProtKB:P94363;locus_tag=OICFNHDK_00260;product=Citrate/malate transporter
M-bullatum_contig_2_1	Prodigal:002006	CDS	18225	18695	.	-	0	ID=OICFNHDK_00261;inference=ab initio prediction:Prodigal:002006;locus_tag=OICFNHDK_00261;product=hypothetical protein
M-bullatum_contig_2_1	Prodigal:002006	CDS	18736	19068	.	-	0	ID=OICFNHDK_00262;Name=yidD;gene=yidD;inference=ab initio prediction:Prodigal:002006,protein motif:HAMAP:MF_00386;locus_tag=OICFNHDK_00262;product=Putative membrane protein insertion efficiency factor
M-bullatum_contig_2_1	Prodigal:002006	CDS	19073	19516	.	-	0	ID=OICFNHDK_00263;inference=ab initio prediction:Prodigal:002006;locus_tag=OICFNHDK_00263;product=hypothetical protein
M-bullatum_contig_2_1	Prodigal:002006	CDS	19808	20575	.	+	0	ID=OICFNHDK_00264;eC_number=3.5.4.16;Name=folE;gene=folE;inference=ab initio prediction:Prodigal:002006,protein motif:HAMAP:MF_00223;locus_tag=OICFNHDK_00264;product=GTP cyclohydrolase 1
M-bullatum_contig_2_1	Prodigal:002006	CDS	20593	21033	.	+	0	ID=OICFNHDK_00265;eC_number=3.5.4.19;Name=hisI;gene=hisI;inference=ab initio prediction:Prodigal:002006,protein motif:HAMAP:MF_01021;locus_tag=OICFNHDK_00265;product=Phosphoribosyl-AMP cyclohydrolase
M-bullatum_contig_2_1	Prodigal:002006	CDS	21030	22094	.	+	0	ID=OICFNHDK_00266;db_xref=COG:COG1752;inference=ab initio prediction:Prodigal:002006,similar to AA sequence:UniProtKB:P9WIY9;locus_tag=OICFNHDK_00266;product=putative NTE family protein
M-bullatum_contig_2_1	Prodigal:002006	CDS	22123	22554	.	-	0	ID=OICFNHDK_00267;Name=hrp1;db_xref=COG:COG0517;gene=hrp1;inference=ab initio prediction:Prodigal:002006,similar to AA sequence:UniProtKB:P9WJA3;locus_tag=OICFNHDK_00267;product=Hypoxic response protein 1
M-bullatum_contig_2_1	Prodigal:002006	CDS	22682	23497	.	-	0	ID=OICFNHDK_00268;eC_number=3.4.21.105;Name=glpG;gene=glpG;inference=ab initio prediction:Prodigal:002006,protein motif:HAMAP:MF_01594;locus_tag=OICFNHDK_00268;product=Rhomboid protease GlpG
M-bullatum_contig_2_1	Prodigal:002006	CDS	23824	24441	.	+	0	ID=OICFNHDK_00269;inference=ab initio prediction:Prodigal:002006;locus_tag=OICFNHDK_00269;product=hypothetical protein
M-bullatum_contig_2_1	Prodigal:002006	CDS	24554	25180	.	+	0	ID=OICFNHDK_00270;inference=ab initio prediction:Prodigal:002006;locus_tag=OICFNHDK_00270;product=hypothetical protein
M-bullatum_contig_2_1	Prodigal:002006	CDS	25571	26197	.	+	0	ID=OICFNHDK_00271;inference=ab initio prediction:Prodigal:002006;locus_tag=OICFNHDK_00271;product=hypothetical protein
M-bullatum_contig_2_1	Prodigal:002006	CDS	26351	27034	.	+	0	ID=OICFNHDK_00272;inference=ab initio prediction:Prodigal:002006;locus_tag=OICFNHDK_00272;product=hypothetical protein
M-bullatum_contig_2_1	Prodigal:002006	CDS	27138	27464	.	-	0	ID=OICFNHDK_00273;inference=ab initio prediction:Prodigal:002006;locus_tag=OICFNHDK_00273;product=hypothetical protein
M-bullatum_contig_2_1	Prodigal:002006	CDS	27649	27861	.	-	0	ID=OICFNHDK_00274;inference=ab initio prediction:Prodigal:002006;locus_tag=OICFNHDK_00274;product=hypothetical protein
M-bullatum_contig_2_1	Prodigal:002006	CDS	27983	28843	.	-	0	ID=OICFNHDK_00275;eC_number=2.3.1.30;Name=cysE_1;db_xref=COG:COG1045;gene=cysE_1;inference=ab initio prediction:Prodigal:002006,similar to AA sequence:UniProtKB:P29847;locus_tag=OICFNHDK_00275;product=Serine acetyltransferase
M-bullatum_contig_2_1	Prodigal:002006	CDS	29061	29951	.	-	0	ID=OICFNHDK_00276;eC_number=2.7.1.71;Name=aroK_1;gene=aroK_1;inference=ab initio prediction:Prodigal:002006,protein motif:HAMAP:MF_00109;locus_tag=OICFNHDK_00276;product=Shikimate kinase
M-bullatum_contig_2_1	Prodigal:002006	CDS	30453	31364	.	-	0	ID=OICFNHDK_00277;eC_number=4.2.2.-;Name=emtA;gene=emtA;inference=ab initio prediction:Prodigal:002006,protein motif:HAMAP:MF_01381;locus_tag=OICFNHDK_00277;product=Endo-type membrane-bound lytic murein transglycosylase A
M-bullatum_contig_2_1	Prodigal:002006	CDS	31592	32419	.	-	0	ID=OICFNHDK_00278;eC_number=3.1.3.-;db_xref=COG:COG0561;inference=ab initio prediction:Prodigal:002006,similar to AA sequence:UniProtKB:P44447;locus_tag=OICFNHDK_00278;product=Putative phosphatase
M-bullatum_contig_2_1	Prodigal:002006	CDS	32416	32973	.	-	0	ID=OICFNHDK_00279;eC_number=2.7.1.12;db_xref=COG:COG3265;inference=ab initio prediction:Prodigal:002006,similar to AA sequence:UniProtKB:Q5FQ97;locus_tag=OICFNHDK_00279;product=Gluconokinase
M-bullatum_contig_2_1	Prodigal:002006	CDS	32970	34271	.	-	0	ID=OICFNHDK_00280;inference=ab initio prediction:Prodigal:002006;locus_tag=OICFNHDK_00280;product=hypothetical protein
M-bullatum_contig_2_1	Prodigal:002006	CDS	34562	35731	.	+	0	ID=OICFNHDK_00281;inference=ab initio prediction:Prodigal:002006;locus_tag=OICFNHDK_00281;product=hypothetical protein
M-bullatum_contig_2_1	Prodigal:002006	CDS	35934	37100	.	+	0	ID=OICFNHDK_00282;Name=livJ;db_xref=COG:COG0683;gene=livJ;inference=ab initio prediction:Prodigal:002006,similar to AA sequence:UniProtKB:P0AD96;locus_tag=OICFNHDK_00282;product=Leu/Ile/Val-binding protein
M-bullatum_contig_2_1	Prodigal:002006	CDS	37222	38319	.	+	0	ID=OICFNHDK_00283;Name=takP;db_xref=COG:COG4663;gene=takP;inference=ab initio prediction:Prodigal:002006,similar to AA sequence:UniProtKB:Q3J1R2;locus_tag=OICFNHDK_00283;product=Alpha-keto acid-binding periplasmic protein TakP
M-bullatum_contig_2_1	Prodigal:002006	CDS	38759	40177	.	+	0	ID=OICFNHDK_00284;inference=ab initio prediction:Prodigal:002006;locus_tag=OICFNHDK_00284;product=hypothetical protein
M-bullatum_contig_2_1	Prodigal:002006	CDS	40450	41820	.	+	0	ID=OICFNHDK_00285;Name=clcA;db_xref=COG:COG0038;gene=clcA;inference=ab initio prediction:Prodigal:002006,similar to AA sequence:UniProtKB:Q8ZRP8;locus_tag=OICFNHDK_00285;product=H(+)/Cl(-) exchange transporter ClcA
M-bullatum_contig_2_1	Prodigal:002006	CDS	41869	42048	.	+	0	ID=OICFNHDK_00286;inference=ab initio prediction:Prodigal:002006;locus_tag=OICFNHDK_00286;product=hypothetical protein
M-bullatum_contig_2_1	Prodigal:002006	CDS	42095	42955	.	+	0	ID=OICFNHDK_00287;inference=ab initio prediction:Prodigal:002006;locus_tag=OICFNHDK_00287;product=hypothetical protein
M-bullatum_contig_2_1	Prodigal:002006	CDS	43072	43314	.	+	0	ID=OICFNHDK_00288;inference=ab initio prediction:Prodigal:002006;locus_tag=OICFNHDK_00288;product=hypothetical protein
M-bullatum_contig_2_1	Prodigal:002006	CDS	43655	45355	.	-	0	ID=OICFNHDK_00289;eC_number=6.1.1.6;Name=lysS;db_xref=COG:COG1384;gene=lysS;inference=ab initio prediction:Prodigal:002006,similar to AA sequence:UniProtKB:O51603;locus_tag=OICFNHDK_00289;product=Lysine--tRNA ligase
M-bullatum_contig_2_1	Prodigal:002006	CDS	45614	47119	.	+	0	ID=OICFNHDK_00290;inference=ab initio prediction:Prodigal:002006;locus_tag=OICFNHDK_00290;product=hypothetical protein
M-bullatum_contig_2_1	Prodigal:002006	CDS	47168	47770	.	-	0	ID=OICFNHDK_00291;Name=pucL;db_xref=COG:COG3195;gene=pucL;inference=ab initio prediction:Prodigal:002006,similar to AA sequence:UniProtKB:O32141;locus_tag=OICFNHDK_00291;product=Uric acid degradation bifunctional protein PucL
M-bullatum_contig_2_1	Prodigal:002006	CDS	47852	49231	.	-	0	ID=OICFNHDK_00292;Name=ttuB_1;gene=ttuB_1;inference=ab initio prediction:Prodigal:002006,similar to AA sequence:UniProtKB:P70786;locus_tag=OICFNHDK_00292;product=Putative tartrate transporter
M-bullatum_contig_2_1	Prodigal:002006	CDS	49365	49718	.	-	0	ID=OICFNHDK_00293;eC_number=3.5.2.17;Name=pucM;db_xref=COG:COG2351;gene=pucM;inference=ab initio prediction:Prodigal:002006,similar to AA sequence:UniProtKB:O32142;locus_tag=OICFNHDK_00293;product=5-hydroxyisourate hydrolase
M-bullatum_contig_2_1	Prodigal:002006	CDS	49770	50306	.	-	0	ID=OICFNHDK_00294;inference=ab initio prediction:Prodigal:002006;locus_tag=OICFNHDK_00294;product=hypothetical protein
M-bullatum_contig_2_1	Prodigal:002006	CDS	50353	51720	.	-	0	ID=OICFNHDK_00295;Name=ttuB_2;gene=ttuB_2;inference=ab initio prediction:Prodigal:002006,similar to AA sequence:UniProtKB:P70786;locus_tag=OICFNHDK_00295;product=Putative tartrate transporter
M-bullatum_contig_2_1	Prodigal:002006	CDS	51970	53040	.	+	0	ID=OICFNHDK_00296;eC_number=1.13.12.-;Name=nmoA;db_xref=COG:COG2070;gene=nmoA;inference=ab initio prediction:Prodigal:002006,similar to AA sequence:UniProtKB:Q9HWH9;locus_tag=OICFNHDK_00296;product=Nitronate monooxygenase
M-bullatum_contig_2_1	Prodigal:002006	CDS	53072	54013	.	-	0	ID=OICFNHDK_00297;eC_number=4.2.2.-;Name=mltF_1;gene=mltF_1;inference=ab initio prediction:Prodigal:002006,protein motif:HAMAP:MF_02016;locus_tag=OICFNHDK_00297;product=Membrane-bound lytic murein transglycosylase F
M-bullatum_contig_2_1	Prodigal:002006	CDS	54058	55926	.	+	0	ID=OICFNHDK_00298;inference=ab initio prediction:Prodigal:002006;locus_tag=OICFNHDK_00298;product=hypothetical protein
M-bullatum_contig_2_1	Prodigal:002006	CDS	55949	56527	.	-	0	ID=OICFNHDK_00299;inference=ab initio prediction:Prodigal:002006;locus_tag=OICFNHDK_00299;product=hypothetical protein
M-bullatum_contig_2_1	Prodigal:002006	CDS	56643	57758	.	-	0	ID=OICFNHDK_00300;eC_number=3.4.-.-;Name=ampH;db_xref=COG:COG1680;gene=ampH;inference=ab initio prediction:Prodigal:002006,similar to AA sequence:UniProtKB:P0AD70;locus_tag=OICFNHDK_00300;product=D-alanyl-D-alanine-carboxypeptidase/endopeptidase AmpH
M-bullatum_contig_2_1	Prodigal:002006	CDS	57903	58226	.	-	0	ID=OICFNHDK_00301;inference=ab initio prediction:Prodigal:002006;locus_tag=OICFNHDK_00301;product=hypothetical protein
M-bullatum_contig_2_1	Prodigal:002006	CDS	58329	59231	.	+	0	ID=OICFNHDK_00302;inference=ab initio prediction:Prodigal:002006;locus_tag=OICFNHDK_00302;product=hypothetical protein
M-bullatum_contig_2_1	Prodigal:002006	CDS	59308	59790	.	+	0	ID=OICFNHDK_00303;inference=ab initio prediction:Prodigal:002006;locus_tag=OICFNHDK_00303;product=hypothetical protein
M-bullatum_contig_2_1	Prodigal:002006	CDS	59800	61293	.	-	0	ID=OICFNHDK_00304;Name=cysG;db_xref=COG:COG0007;gene=cysG;inference=ab initio prediction:Prodigal:002006,similar to AA sequence:UniProtKB:P25924;locus_tag=OICFNHDK_00304;product=Siroheme synthase
M-bullatum_contig_2_1	Prodigal:002006	CDS	61309	63987	.	-	0	ID=OICFNHDK_00305;eC_number=1.7.-.-;Name=nasA;gene=nasA;inference=ab initio prediction:Prodigal:002006,similar to AA sequence:UniProtKB:Q06457;locus_tag=OICFNHDK_00305;product=Nitrate reductase
M-bullatum_contig_2_1	Prodigal:002006	CDS	64267	65865	.	-	0	ID=OICFNHDK_00306;eC_number=1.8.1.2;Name=cysJ_1;db_xref=COG:COG0369;gene=cysJ_1;inference=ab initio prediction:Prodigal:002006,similar to AA sequence:UniProtKB:P38038;locus_tag=OICFNHDK_00306;product=Sulfite reductase [NADPH] flavoprotein alpha-component
M-bullatum_contig_2_1	Prodigal:002006	CDS	65862	67649	.	-	0	ID=OICFNHDK_00307;eC_number=1.8.7.1;Name=sir;db_xref=COG:COG0155;gene=sir;inference=ab initio prediction:Prodigal:002006,similar to AA sequence:UniProtKB:P9WJ03;locus_tag=OICFNHDK_00307;product=Sulfite reductase [ferredoxin]
M-bullatum_contig_2_1	Prodigal:002006	CDS	67661	68884	.	-	0	ID=OICFNHDK_00308;eC_number=1.7.1.4;Name=nasD;db_xref=COG:COG1251;gene=nasD;inference=ab initio prediction:Prodigal:002006,similar to AA sequence:UniProtKB:P42435;locus_tag=OICFNHDK_00308;product=Nitrite reductase [NAD(P)H]
M-bullatum_contig_2_1	Prodigal:002006	CDS	68901	69695	.	-	0	ID=OICFNHDK_00309;eC_number=7.3.2.4;Name=nrtD;db_xref=COG:COG1116;gene=nrtD;inference=ab initio prediction:Prodigal:002006,similar to AA sequence:UniProtKB:P38046;locus_tag=OICFNHDK_00309;product=Nitrate import ATP-binding protein NrtD
M-bullatum_contig_2_1	Prodigal:002006	CDS	69772	70638	.	-	0	ID=OICFNHDK_00310;Name=cmpB;gene=cmpB;inference=ab initio prediction:Prodigal:002006,similar to AA sequence:UniProtKB:Q55461;locus_tag=OICFNHDK_00310;product=Bicarbonate transport system permease protein CmpB
M-bullatum_contig_2_1	Prodigal:002006	CDS	70638	71927	.	-	0	ID=OICFNHDK_00311;Name=nrtA_1;gene=nrtA_1;inference=ab initio prediction:Prodigal:002006,similar to AA sequence:UniProtKB:P73452;locus_tag=OICFNHDK_00311;product=Nitrate/nitrite binding protein NrtA
M-bullatum_contig_2_1	Prodigal:002006	CDS	72249	73265	.	-	0	ID=OICFNHDK_00312;Name=nrtA_2;db_xref=COG:COG0715;gene=nrtA_2;inference=ab initio prediction:Prodigal:002006,similar to AA sequence:UniProtKB:P38043;locus_tag=OICFNHDK_00312;product=Nitrate/nitrite binding protein NrtA
M-bullatum_contig_2_1	Prodigal:002006	CDS	73262	73849	.	-	0	ID=OICFNHDK_00313;inference=ab initio prediction:Prodigal:002006;locus_tag=OICFNHDK_00313;product=hypothetical protein
M-bullatum_contig_2_1	Prodigal:002006	CDS	74084	74743	.	+	0	ID=OICFNHDK_00314;inference=ab initio prediction:Prodigal:002006;locus_tag=OICFNHDK_00314;product=hypothetical protein
M-bullatum_contig_2_1	Prodigal:002006	CDS	74904	76763	.	+	0	ID=OICFNHDK_00315;eC_number=3.2.1.28;db_xref=COG:COG3387;inference=ab initio prediction:Prodigal:002006,similar to AA sequence:UniProtKB:P71741;locus_tag=OICFNHDK_00315;product=Trehalase
M-bullatum_contig_2_1	Prodigal:002006	CDS	76827	78902	.	+	0	ID=OICFNHDK_00316;eC_number=2.2.1.1;Name=tkt;gene=tkt;inference=ab initio prediction:Prodigal:002006,similar to AA sequence:UniProtKB:A0A0I9QGZ2;locus_tag=OICFNHDK_00316;product=Transketolase
M-bullatum_contig_2_1	Prodigal:002006	CDS	79131	81983	.	+	0	ID=OICFNHDK_00317;eC_number=2.2.1.2;Name=tal;gene=tal;inference=ab initio prediction:Prodigal:002006,protein motif:HAMAP:MF_00493;locus_tag=OICFNHDK_00317;product=Transaldolase
M-bullatum_contig_2_1	Prodigal:002006	CDS	82207	83181	.	+	0	ID=OICFNHDK_00318;eC_number=1.1.1.343;db_xref=COG:COG1023;inference=ab initio prediction:Prodigal:002006,similar to AA sequence:UniProtKB:G5EBD7;locus_tag=OICFNHDK_00318;product=6-phosphogluconate dehydrogenase%2C NAD(+)-dependent%2C decarboxylating
M-bullatum_contig_2_1	Prodigal:002006	CDS	83230	83961	.	+	0	ID=OICFNHDK_00319;eC_number=3.1.1.31;Name=pgl;db_xref=COG:COG0363;gene=pgl;inference=ab initio prediction:Prodigal:002006,similar to AA sequence:UniProtKB:P46016;locus_tag=OICFNHDK_00319;product=6-phosphogluconolactonase
M-bullatum_contig_2_1	Prodigal:002006	CDS	84056	84280	.	+	0	ID=OICFNHDK_00320;inference=ab initio prediction:Prodigal:002006;locus_tag=OICFNHDK_00320;product=hypothetical protein
M-bullatum_contig_2_1	Prodigal:002006	CDS	84277	84474	.	+	0	ID=OICFNHDK_00321;eC_number=3.1.-.-;Name=mazF_1;db_xref=COG:COG2337;gene=mazF_1;inference=ab initio prediction:Prodigal:002006,similar to AA sequence:UniProtKB:A0R0N4;locus_tag=OICFNHDK_00321;product=putative endoribonuclease MazF
M-bullatum_contig_2_1	Prodigal:002006	CDS	84496	84600	.	+	0	ID=OICFNHDK_00322;inference=ab initio prediction:Prodigal:002006;locus_tag=OICFNHDK_00322;product=hypothetical protein
M-bullatum_contig_2_1	Prodigal:002006	CDS	84661	85245	.	-	0	ID=OICFNHDK_00323;eC_number=2.3.1.57;Name=speG;db_xref=COG:COG1670;gene=speG;inference=ab initio prediction:Prodigal:002006,similar to AA sequence:UniProtKB:P0A951;locus_tag=OICFNHDK_00323;product=Spermidine N(1)-acetyltransferase
M-bullatum_contig_2_1	Prodigal:002006	CDS	85242	86417	.	-	0	ID=OICFNHDK_00324;eC_number=3.5.1.16;Name=argE_1;db_xref=COG:COG0624;gene=argE_1;inference=ab initio prediction:Prodigal:002006,similar to AA sequence:UniProtKB:P23908;locus_tag=OICFNHDK_00324;product=Acetylornithine deacetylase
M-bullatum_contig_2_1	Prodigal:002006	CDS	86525	86917	.	-	0	ID=OICFNHDK_00325;Name=apaG;db_xref=COG:COG2967;gene=apaG;inference=ab initio prediction:Prodigal:002006,similar to AA sequence:UniProtKB:Q7VU61;locus_tag=OICFNHDK_00325;product=Protein ApaG
M-bullatum_contig_2_1	Prodigal:002006	CDS	87050	87469	.	+	0	ID=OICFNHDK_00326;inference=ab initio prediction:Prodigal:002006;locus_tag=OICFNHDK_00326;product=hypothetical protein
M-bullatum_contig_2_1	Prodigal:002006	CDS	87571	88701	.	+	0	ID=OICFNHDK_00327;eC_number=3.5.4.13;Name=dcd_1;gene=dcd_1;inference=ab initio prediction:Prodigal:002006,protein motif:HAMAP:MF_00146;locus_tag=OICFNHDK_00327;product=dCTP deaminase%2C dUMP-forming
M-bullatum_contig_2_1	Prodigal:002006	CDS	88715	89713	.	-	0	ID=OICFNHDK_00328;Name=hslO;db_xref=COG:COG1281;gene=hslO;inference=ab initio prediction:Prodigal:002006,similar to AA sequence:UniProtKB:P0A6Y5;locus_tag=OICFNHDK_00328;product=33 kDa chaperonin
M-bullatum_contig_2_1	Prodigal:002006	CDS	90114	91082	.	-	0	ID=OICFNHDK_00329;eC_number=2.1.3.3;Name=argF;db_xref=COG:COG0078;gene=argF;inference=ab initio prediction:Prodigal:002006,similar to AA sequence:UniProtKB:P11724;locus_tag=OICFNHDK_00329;product=Ornithine carbamoyltransferase%2C anabolic
M-bullatum_contig_2_1	Prodigal:002006	CDS	91139	92332	.	-	0	ID=OICFNHDK_00330;eC_number=2.6.1.11;Name=aruC;db_xref=COG:COG4992;gene=aruC;inference=ab initio prediction:Prodigal:002006,similar to AA sequence:UniProtKB:O30508;locus_tag=OICFNHDK_00330;product=Succinylornithine transaminase/acetylornithine aminotransferase
M-bullatum_contig_2_1	Prodigal:002006	CDS	92698	93171	.	+	0	ID=OICFNHDK_00331;inference=ab initio prediction:Prodigal:002006;locus_tag=OICFNHDK_00331;product=hypothetical protein
M-bullatum_contig_2_1	Prodigal:002006	CDS	93174	93926	.	+	0	ID=OICFNHDK_00332;inference=ab initio prediction:Prodigal:002006;locus_tag=OICFNHDK_00332;product=hypothetical protein
M-bullatum_contig_2_1	Prodigal:002006	CDS	93983	94390	.	-	0	ID=OICFNHDK_00333;inference=ab initio prediction:Prodigal:002006;locus_tag=OICFNHDK_00333;product=hypothetical protein
M-bullatum_contig_2_1	Prodigal:002006	CDS	94549	95808	.	+	0	ID=OICFNHDK_00334;inference=ab initio prediction:Prodigal:002006;locus_tag=OICFNHDK_00334;product=hypothetical protein
M-bullatum_contig_2_1	Prodigal:002006	CDS	95805	96965	.	+	0	ID=OICFNHDK_00335;eC_number=3.5.1.32;Name=hipO_1;db_xref=COG:COG1473;gene=hipO_1;inference=ab initio prediction:Prodigal:002006,similar to AA sequence:UniProtKB:P45493;locus_tag=OICFNHDK_00335;product=Hippurate hydrolase
M-bullatum_contig_2_1	Prodigal:002006	CDS	96962	97450	.	+	0	ID=OICFNHDK_00336;eC_number=1.11.1.22;Name=gpx1;gene=gpx1;inference=ab initio prediction:Prodigal:002006,similar to AA sequence:UniProtKB:P74250;locus_tag=OICFNHDK_00336;product=Hydroperoxy fatty acid reductase gpx1
M-bullatum_contig_2_1	Prodigal:002006	CDS	97454	98398	.	-	0	ID=OICFNHDK_00337;Name=fieF_1;db_xref=COG:COG0053;gene=fieF_1;inference=ab initio prediction:Prodigal:002006,similar to AA sequence:UniProtKB:P69380;locus_tag=OICFNHDK_00337;product=Ferrous-iron efflux pump FieF
M-bullatum_contig_2_1	Prodigal:002006	CDS	98513	98959	.	+	0	ID=OICFNHDK_00338;inference=ab initio prediction:Prodigal:002006;locus_tag=OICFNHDK_00338;product=hypothetical protein
M-bullatum_contig_2_1	Prodigal:002006	CDS	98964	99359	.	-	0	ID=OICFNHDK_00339;inference=ab initio prediction:Prodigal:002006;locus_tag=OICFNHDK_00339;product=hypothetical protein
M-bullatum_contig_2_1	Prodigal:002006	CDS	99452	99679	.	-	0	ID=OICFNHDK_00340;inference=ab initio prediction:Prodigal:002006;locus_tag=OICFNHDK_00340;product=hypothetical protein
M-bullatum_contig_2_1	Prodigal:002006	CDS	99747	101906	.	-	0	ID=OICFNHDK_00341;eC_number=6.3.5.1;Name=nadE;db_xref=COG:COG0171;gene=nadE;inference=ab initio prediction:Prodigal:002006,similar to AA sequence:UniProtKB:P9WJJ3;locus_tag=OICFNHDK_00341;product=Glutamine-dependent NAD(+) synthetase
M-bullatum_contig_2_1	Prodigal:002006	CDS	102093	105536	.	+	0	ID=OICFNHDK_00342;inference=ab initio prediction:Prodigal:002006;locus_tag=OICFNHDK_00342;product=hypothetical protein
M-bullatum_contig_2_1	Prodigal:002006	CDS	105700	106602	.	+	0	ID=OICFNHDK_00343;Name=lolA;gene=lolA;inference=ab initio prediction:Prodigal:002006,protein motif:HAMAP:MF_00240;locus_tag=OICFNHDK_00343;product=Outer-membrane lipoprotein carrier protein
M-bullatum_contig_2_1	Prodigal:002006	CDS	106844	107584	.	-	0	ID=OICFNHDK_00344;inference=ab initio prediction:Prodigal:002006;locus_tag=OICFNHDK_00344;product=hypothetical protein
M-bullatum_contig_2_1	Prodigal:002006	CDS	107631	108533	.	+	0	ID=OICFNHDK_00345;eC_number=3.1.11.2;Name=xthA_1;db_xref=COG:COG0708;gene=xthA_1;inference=ab initio prediction:Prodigal:002006,similar to AA sequence:UniProtKB:P09030;locus_tag=OICFNHDK_00345;product=Exodeoxyribonuclease III
M-bullatum_contig_2_1	Prodigal:002006	CDS	108658	108750	.	+	0	ID=OICFNHDK_00346;inference=ab initio prediction:Prodigal:002006;locus_tag=OICFNHDK_00346;product=hypothetical protein
M-bullatum_contig_2_1	Prodigal:002006	CDS	109007	110074	.	+	0	ID=OICFNHDK_00347;eC_number=4.1.2.48;Name=ltaE;gene=ltaE;inference=ab initio prediction:Prodigal:002006,similar to AA sequence:UniProtKB:O50584;locus_tag=OICFNHDK_00347;product=Low specificity L-threonine aldolase
M-bullatum_contig_2_1	Prodigal:002006	CDS	110163	110462	.	-	0	ID=OICFNHDK_00348;inference=ab initio prediction:Prodigal:002006;locus_tag=OICFNHDK_00348;product=hypothetical protein
M-bullatum_contig_2_1	Prodigal:002006	CDS	110917	111186	.	+	0	ID=OICFNHDK_00349;Name=rpsO;db_xref=COG:COG0184;gene=rpsO;inference=ab initio prediction:Prodigal:002006,similar to AA sequence:UniProtKB:Q6NCN7;locus_tag=OICFNHDK_00349;product=30S ribosomal protein S15
M-bullatum_contig_2_1	Prodigal:002006	CDS	111401	113572	.	+	0	ID=OICFNHDK_00350;eC_number=2.7.7.8;Name=pnp;db_xref=COG:COG1185;gene=pnp;inference=ab initio prediction:Prodigal:002006,similar to AA sequence:UniProtKB:Q9AC32;locus_tag=OICFNHDK_00350;product=Polyribonucleotide nucleotidyltransferase
M-bullatum_contig_2_1	Prodigal:002006	CDS	114178	114822	.	+	0	ID=OICFNHDK_00351;eC_number=2.5.1.18;Name=gstB_1;db_xref=COG:COG0625;gene=gstB_1;inference=ab initio prediction:Prodigal:002006,similar to AA sequence:UniProtKB:P15214;locus_tag=OICFNHDK_00351;product=Glutathione S-transferase GST-6.0
M-bullatum_contig_2_1	Prodigal:002006	CDS	114826	116640	.	-	0	ID=OICFNHDK_00352;inference=ab initio prediction:Prodigal:002006;locus_tag=OICFNHDK_00352;product=hypothetical protein
M-bullatum_contig_2_1	Prodigal:002006	CDS	116718	116939	.	+	0	ID=OICFNHDK_00353;inference=ab initio prediction:Prodigal:002006;locus_tag=OICFNHDK_00353;product=hypothetical protein
M-bullatum_contig_2_1	Prodigal:002006	CDS	117048	117311	.	-	0	ID=OICFNHDK_00354;inference=ab initio prediction:Prodigal:002006;locus_tag=OICFNHDK_00354;product=hypothetical protein
M-bullatum_contig_2_1	Prodigal:002006	CDS	117519	117881	.	+	0	ID=OICFNHDK_00355;eC_number=3.5.99.10;Name=yabJ;db_xref=COG:COG0251;gene=yabJ;inference=ab initio prediction:Prodigal:002006,similar to AA sequence:UniProtKB:P37552;locus_tag=OICFNHDK_00355;product=2-iminobutanoate/2-iminopropanoate deaminase
M-bullatum_contig_2_1	Prodigal:002006	CDS	117908	119062	.	+	0	ID=OICFNHDK_00356;Name=spuD;db_xref=COG:COG0687;gene=spuD;inference=ab initio prediction:Prodigal:002006,similar to AA sequence:UniProtKB:Q9I6J1;locus_tag=OICFNHDK_00356;product=Putrescine-binding periplasmic protein SpuD
M-bullatum_contig_2_1	Prodigal:002006	CDS	119340	121124	.	-	0	ID=OICFNHDK_00357;inference=ab initio prediction:Prodigal:002006;locus_tag=OICFNHDK_00357;product=hypothetical protein
M-bullatum_contig_2_1	Prodigal:002006	CDS	121840	122241	.	-	0	ID=OICFNHDK_00358;inference=ab initio prediction:Prodigal:002006;locus_tag=OICFNHDK_00358;product=hypothetical protein
M-bullatum_contig_2_1	Prodigal:002006	CDS	122504	123532	.	+	0	ID=OICFNHDK_00359;Name=ssuA_1;db_xref=COG:COG0715;gene=ssuA_1;inference=ab initio prediction:Prodigal:002006,similar to AA sequence:UniProtKB:P40400;locus_tag=OICFNHDK_00359;product=Putative aliphatic sulfonates-binding protein
M-bullatum_contig_2_1	Prodigal:002006	CDS	123537	124289	.	+	0	ID=OICFNHDK_00360;Name=ssuC_1;db_xref=COG:COG0600;gene=ssuC_1;inference=ab initio prediction:Prodigal:002006,similar to AA sequence:UniProtKB:P75851;locus_tag=OICFNHDK_00360;product=Putative aliphatic sulfonates transport permease protein SsuC
M-bullatum_contig_2_1	Prodigal:002006	CDS	124289	125044	.	+	0	ID=OICFNHDK_00361;eC_number=7.6.2.7;Name=tauB;db_xref=COG:COG4525;gene=tauB;inference=ab initio prediction:Prodigal:002006,similar to AA sequence:UniProtKB:Q47538;locus_tag=OICFNHDK_00361;product=Taurine import ATP-binding protein TauB
M-bullatum_contig_2_1	Prodigal:002006	CDS	125173	125388	.	+	0	ID=OICFNHDK_00362;inference=ab initio prediction:Prodigal:002006;locus_tag=OICFNHDK_00362;product=hypothetical protein
M-bullatum_contig_2_1	Prodigal:002006	CDS	125392	125607	.	+	0	ID=OICFNHDK_00363;inference=ab initio prediction:Prodigal:002006;locus_tag=OICFNHDK_00363;product=hypothetical protein
M-bullatum_contig_2_1	Prodigal:002006	CDS	125610	125867	.	-	0	ID=OICFNHDK_00364;inference=ab initio prediction:Prodigal:002006;locus_tag=OICFNHDK_00364;product=hypothetical protein
M-bullatum_contig_2_1	Prodigal:002006	CDS	126197	128011	.	+	0	ID=OICFNHDK_00365;eC_number=3.5.4.2;Name=adeC;gene=adeC;inference=ab initio prediction:Prodigal:002006,similar to AA sequence:UniProtKB:P39761;locus_tag=OICFNHDK_00365;product=Adenine deaminase
M-bullatum_contig_2_1	Prodigal:002006	CDS	128218	128400	.	+	0	ID=OICFNHDK_00366;inference=ab initio prediction:Prodigal:002006;locus_tag=OICFNHDK_00366;product=hypothetical protein
M-bullatum_contig_2_1	Prodigal:002006	CDS	128708	128962	.	-	0	ID=OICFNHDK_00367;inference=ab initio prediction:Prodigal:002006;locus_tag=OICFNHDK_00367;product=hypothetical protein
M-bullatum_contig_2_1	Prodigal:002006	CDS	129061	129195	.	-	0	ID=OICFNHDK_00368;inference=ab initio prediction:Prodigal:002006;locus_tag=OICFNHDK_00368;product=hypothetical protein
M-bullatum_contig_2_1	Aragorn:001002	tRNA	129400	129474	.	-	.	ID=OICFNHDK_00369;inference=COORDINATES:profile:Aragorn:001002;locus_tag=OICFNHDK_00369;product=tRNA-Gly(gcc)
M-bullatum_contig_2_1	Prodigal:002006	CDS	129604	130083	.	-	0	ID=OICFNHDK_00370;eC_number=3.6.1.-;Name=rppH_1;gene=rppH_1;inference=ab initio prediction:Prodigal:002006,protein motif:HAMAP:MF_00298;locus_tag=OICFNHDK_00370;product=RNA pyrophosphohydrolase
M-bullatum_contig_2_1	Prodigal:002006	CDS	130080	130778	.	-	0	ID=OICFNHDK_00371;eC_number=3.7.1.20;Name=nagK;gene=nagK;inference=ab initio prediction:Prodigal:002006,similar to AA sequence:UniProtKB:O86042;locus_tag=OICFNHDK_00371;product=Fumarylpyruvate hydrolase
M-bullatum_contig_2_1	Prodigal:002006	CDS	130947	132392	.	+	0	ID=OICFNHDK_00372;eC_number=1.-.-.-;db_xref=COG:COG0277;inference=ab initio prediction:Prodigal:002006,similar to AA sequence:UniProtKB:P9WIT1;locus_tag=OICFNHDK_00372;product=putative FAD-linked oxidoreductase
M-bullatum_contig_2_1	Prodigal:002006	CDS	132708	133001	.	+	0	ID=OICFNHDK_00373;inference=ab initio prediction:Prodigal:002006;locus_tag=OICFNHDK_00373;product=hypothetical protein
M-bullatum_contig_2_1	Prodigal:002006	CDS	133093	134358	.	+	0	ID=OICFNHDK_00374;eC_number=3.4.11.-;db_xref=COG:COG2309;inference=ab initio prediction:Prodigal:002006,similar to AA sequence:UniProtKB:P42778;locus_tag=OICFNHDK_00374;product=Aminopeptidase T
M-bullatum_contig_2_1	Prodigal:002006	CDS	134387	135115	.	-	0	ID=OICFNHDK_00375;inference=ab initio prediction:Prodigal:002006;locus_tag=OICFNHDK_00375;product=hypothetical protein
M-bullatum_contig_2_1	Prodigal:002006	CDS	135156	136160	.	-	0	ID=OICFNHDK_00376;eC_number=2.3.1.243;Name=lpxM;db_xref=COG:COG1560;gene=lpxM;inference=ab initio prediction:Prodigal:002006,similar to AA sequence:UniProtKB:P24205;locus_tag=OICFNHDK_00376;product=Lipid A biosynthesis myristoyltransferase
M-bullatum_contig_2_1	Prodigal:002006	CDS	136258	137283	.	-	0	ID=OICFNHDK_00377;eC_number=1.6.5.5;Name=qorA_1;db_xref=COG:COG0604;gene=qorA_1;inference=ab initio prediction:Prodigal:002006,similar to AA sequence:UniProtKB:P28304;locus_tag=OICFNHDK_00377;product=Quinone oxidoreductase 1
M-bullatum_contig_2_1	Prodigal:002006	CDS	137493	137768	.	-	0	ID=OICFNHDK_00378;inference=ab initio prediction:Prodigal:002006;locus_tag=OICFNHDK_00378;product=hypothetical protein
M-bullatum_contig_2_1	Prodigal:002006	CDS	137782	138546	.	-	0	ID=OICFNHDK_00379;eC_number=1.1.1.100;Name=fabG_1;gene=fabG_1;inference=ab initio prediction:Prodigal:002006,similar to AA sequence:UniProtKB:P0A2C9;locus_tag=OICFNHDK_00379;product=3-oxoacyl-[acyl-carrier-protein] reductase FabG
M-bullatum_contig_2_1	Prodigal:002006	CDS	138543	139844	.	-	0	ID=OICFNHDK_00380;eC_number=2.3.1.179;Name=fabF_1;db_xref=COG:COG0304;gene=fabF_1;inference=ab initio prediction:Prodigal:002006,similar to AA sequence:UniProtKB:Q83E37;locus_tag=OICFNHDK_00380;product=3-oxoacyl-[acyl-carrier-protein] synthase 2
M-bullatum_contig_2_1	Prodigal:002006	CDS	139974	141110	.	-	0	ID=OICFNHDK_00381;inference=ab initio prediction:Prodigal:002006;locus_tag=OICFNHDK_00381;product=hypothetical protein
M-bullatum_contig_2_1	Prodigal:002006	CDS	141122	141619	.	-	0	ID=OICFNHDK_00382;inference=ab initio prediction:Prodigal:002006;locus_tag=OICFNHDK_00382;product=hypothetical protein
M-bullatum_contig_2_1	Prodigal:002006	CDS	141693	141995	.	-	0	ID=OICFNHDK_00383;Name=acpXL;db_xref=COG:COG0236;gene=acpXL;inference=ab initio prediction:Prodigal:002006,similar to AA sequence:UniProtKB:P0A2W5;locus_tag=OICFNHDK_00383;product=Acyl carrier protein AcpXL
M-bullatum_contig_2_1	Prodigal:002006	CDS	142368	143489	.	+	0	ID=OICFNHDK_00384;Name=ydiK;db_xref=COG:COG0628;gene=ydiK;inference=ab initio prediction:Prodigal:002006,similar to AA sequence:UniProtKB:P0AFS7;locus_tag=OICFNHDK_00384;product=Putative transport protein YdiK
M-bullatum_contig_2_1	Prodigal:002006	CDS	143640	146339	.	-	0	ID=OICFNHDK_00385;eC_number=4.2.1.3;Name=acnA;db_xref=COG:COG1048;gene=acnA;inference=ab initio prediction:Prodigal:002006,similar to AA sequence:UniProtKB:P70920;locus_tag=OICFNHDK_00385;product=Aconitate hydratase A
M-bullatum_contig_2_1	Prodigal:002006	CDS	146574	146864	.	+	0	ID=OICFNHDK_00386;inference=ab initio prediction:Prodigal:002006;locus_tag=OICFNHDK_00386;product=hypothetical protein
M-bullatum_contig_2_1	Prodigal:002006	CDS	146848	147117	.	+	0	ID=OICFNHDK_00387;eC_number=3.1.-.-;Name=relG;db_xref=COG:COG2026;gene=relG;inference=ab initio prediction:Prodigal:002006,similar to AA sequence:UniProtKB:O33348;locus_tag=OICFNHDK_00387;product=Toxin RelG
M-bullatum_contig_2_1	Prodigal:002006	CDS	147181	147849	.	+	0	ID=OICFNHDK_00388;eC_number=7.6.2.5;Name=ccmA;db_xref=COG:COG4133;gene=ccmA;inference=ab initio prediction:Prodigal:002006,similar to AA sequence:UniProtKB:P33931;locus_tag=OICFNHDK_00388;product=Cytochrome c biogenesis ATP-binding export protein CcmA
M-bullatum_contig_2_1	Prodigal:002006	CDS	147846	148514	.	+	0	ID=OICFNHDK_00389;Name=ccmB;db_xref=COG:COG2386;gene=ccmB;inference=ab initio prediction:Prodigal:002006,similar to AA sequence:UniProtKB:P0ABL8;locus_tag=OICFNHDK_00389;product=Heme exporter protein B
M-bullatum_contig_2_1	Prodigal:002006	CDS	148515	149126	.	-	0	ID=OICFNHDK_00390;inference=ab initio prediction:Prodigal:002006;locus_tag=OICFNHDK_00390;product=hypothetical protein
M-bullatum_contig_2_1	Prodigal:002006	CDS	149376	150152	.	+	0	ID=OICFNHDK_00391;Name=ccmC;db_xref=COG:COG0755;gene=ccmC;inference=ab initio prediction:Prodigal:002006,similar to AA sequence:UniProtKB:P0ABM1;locus_tag=OICFNHDK_00391;product=Heme exporter protein C
M-bullatum_contig_2_1	Prodigal:002006	CDS	150156	150311	.	+	0	ID=OICFNHDK_00392;inference=ab initio prediction:Prodigal:002006;locus_tag=OICFNHDK_00392;product=hypothetical protein
M-bullatum_contig_2_1	Prodigal:002006	CDS	150308	150910	.	+	0	ID=OICFNHDK_00393;Name=cycY;db_xref=COG:COG0526;gene=cycY;inference=ab initio prediction:Prodigal:002006,similar to AA sequence:UniProtKB:P30960;locus_tag=OICFNHDK_00393;product=Thiol:disulfide interchange protein CycY
M-bullatum_contig_2_1	Prodigal:002006	CDS	150928	151551	.	-	0	ID=OICFNHDK_00394;Name=yciB;db_xref=COG:COG2917;gene=yciB;inference=ab initio prediction:Prodigal:002006,similar to AA sequence:UniProtKB:P95745;locus_tag=OICFNHDK_00394;product=Intracellular septation protein
M-bullatum_contig_2_1	Prodigal:002006	CDS	151687	153102	.	-	0	ID=OICFNHDK_00395;Name=ftsY;gene=ftsY;inference=ab initio prediction:Prodigal:002006,protein motif:HAMAP:MF_00920;locus_tag=OICFNHDK_00395;product=Signal recognition particle receptor FtsY
M-bullatum_contig_2_1	Prodigal:002006	CDS	153144	153869	.	+	0	ID=OICFNHDK_00396;inference=ab initio prediction:Prodigal:002006;locus_tag=OICFNHDK_00396;product=hypothetical protein
M-bullatum_contig_2_1	Prodigal:002006	CDS	154050	155291	.	-	0	ID=OICFNHDK_00397;eC_number=2.8.4.5;Name=mtaB;db_xref=COG:COG0621;gene=mtaB;inference=ab initio prediction:Prodigal:002006,similar to AA sequence:UniProtKB:P54462;locus_tag=OICFNHDK_00397;product=Threonylcarbamoyladenosine tRNA methylthiotransferase MtaB
M-bullatum_contig_2_1	Prodigal:002006	CDS	155298	156185	.	-	0	ID=OICFNHDK_00398;eC_number=5.1.1.7;Name=dapF;db_xref=COG:COG0253;gene=dapF;inference=ab initio prediction:Prodigal:002006,similar to AA sequence:UniProtKB:P44859;locus_tag=OICFNHDK_00398;product=Diaminopimelate epimerase
M-bullatum_contig_2_1	Prodigal:002006	CDS	156429	157133	.	+	0	ID=OICFNHDK_00399;inference=ab initio prediction:Prodigal:002006;locus_tag=OICFNHDK_00399;product=hypothetical protein
M-bullatum_contig_2_1	Prodigal:002006	CDS	157146	158801	.	-	0	ID=OICFNHDK_00400;Name=yojI;db_xref=COG:COG4615;gene=yojI;inference=ab initio prediction:Prodigal:002006,similar to AA sequence:UniProtKB:P33941;locus_tag=OICFNHDK_00400;product=ABC transporter ATP-binding/permease protein YojI
M-bullatum_contig_2_1	Prodigal:002006	CDS	159150	159662	.	-	0	ID=OICFNHDK_00401;eC_number=2.1.1.63;Name=ogt;db_xref=COG:COG0350;gene=ogt;inference=ab initio prediction:Prodigal:002006,similar to AA sequence:UniProtKB:P9WJW5;locus_tag=OICFNHDK_00401;product=Methylated-DNA--protein-cysteine methyltransferase
M-bullatum_contig_2_1	Prodigal:002006	CDS	159955	162801	.	-	0	ID=OICFNHDK_00402;eC_number=1.4.4.2;Name=gcvP;gene=gcvP;inference=ab initio prediction:Prodigal:002006,similar to AA sequence:UniProtKB:P74416;locus_tag=OICFNHDK_00402;product=Glycine dehydrogenase (decarboxylating)
M-bullatum_contig_2_1	Prodigal:002006	CDS	162979	163341	.	-	0	ID=OICFNHDK_00403;Name=gcvH;db_xref=COG:COG0509;gene=gcvH;inference=ab initio prediction:Prodigal:002006,similar to AA sequence:UniProtKB:Q9WY55;locus_tag=OICFNHDK_00403;product=Glycine cleavage system H protein
M-bullatum_contig_2_1	Prodigal:002006	CDS	163391	164521	.	-	0	ID=OICFNHDK_00404;eC_number=2.1.2.10;Name=gcvT_1;gene=gcvT_1;inference=ab initio prediction:Prodigal:002006,similar to AA sequence:UniProtKB:P64225;locus_tag=OICFNHDK_00404;product=Aminomethyltransferase
M-bullatum_contig_2_1	Prodigal:002006	CDS	164931	165692	.	+	0	ID=OICFNHDK_00405;eC_number=4.2.99.18;Name=nth_1;db_xref=COG:COG0177;gene=nth_1;inference=ab initio prediction:Prodigal:002006,similar to AA sequence:UniProtKB:P0AB83;locus_tag=OICFNHDK_00405;product=Endonuclease III
M-bullatum_contig_2_1	Prodigal:002006	CDS	165689	165961	.	-	0	ID=OICFNHDK_00406;inference=ab initio prediction:Prodigal:002006;locus_tag=OICFNHDK_00406;product=hypothetical protein
M-bullatum_contig_2_1	Prodigal:002006	CDS	166184	167254	.	+	0	ID=OICFNHDK_00407;eC_number=6.1.1.2;Name=trpS;db_xref=COG:COG0180;gene=trpS;inference=ab initio prediction:Prodigal:002006,similar to AA sequence:UniProtKB:Q9KNV7;locus_tag=OICFNHDK_00407;product=Tryptophan--tRNA ligase
M-bullatum_contig_2_1	Prodigal:002006	CDS	167254	167952	.	+	0	ID=OICFNHDK_00408;eC_number=3.8.1.2;Name=hdl IVa_1;gene=hdl IVa_1;inference=ab initio prediction:Prodigal:002006,similar to AA sequence:UniProtKB:Q51645;locus_tag=OICFNHDK_00408;product=(S)-2-haloacid dehalogenase 4A
M-bullatum_contig_2_1	Prodigal:002006	CDS	167980	168762	.	+	0	ID=OICFNHDK_00409;eC_number=2.1.1.144;Name=tam_2;db_xref=COG:COG4106;gene=tam_2;inference=ab initio prediction:Prodigal:002006,similar to AA sequence:UniProtKB:P76145;locus_tag=OICFNHDK_00409;product=Trans-aconitate 2-methyltransferase
M-bullatum_contig_2_1	Prodigal:002006	CDS	168911	169564	.	-	0	ID=OICFNHDK_00410;inference=ab initio prediction:Prodigal:002006;locus_tag=OICFNHDK_00410;product=hypothetical protein
M-bullatum_contig_2_1	Prodigal:002006	CDS	169874	170893	.	-	0	ID=OICFNHDK_00411;eC_number=1.1.1.86;Name=ilvC;db_xref=COG:COG0059;gene=ilvC;inference=ab initio prediction:Prodigal:002006,similar to AA sequence:UniProtKB:Q9HVA2;locus_tag=OICFNHDK_00411;product=Ketol-acid reductoisomerase (NADP(+))
M-bullatum_contig_2_1	Prodigal:002006	CDS	170921	171565	.	-	0	ID=OICFNHDK_00412;inference=ab initio prediction:Prodigal:002006;locus_tag=OICFNHDK_00412;product=hypothetical protein
M-bullatum_contig_2_1	Prodigal:002006	CDS	171659	172297	.	-	0	ID=OICFNHDK_00413;eC_number=2.5.1.18;Name=gstB_2;db_xref=COG:COG0625;gene=gstB_2;inference=ab initio prediction:Prodigal:002006,similar to AA sequence:UniProtKB:P15214;locus_tag=OICFNHDK_00413;product=Glutathione S-transferase GST-6.0
M-bullatum_contig_2_1	Prodigal:002006	CDS	172294	172677	.	-	0	ID=OICFNHDK_00414;eC_number=3.1.27.-;Name=mazF_2;db_xref=COG:COG2337;gene=mazF_2;inference=ab initio prediction:Prodigal:002006,similar to AA sequence:UniProtKB:P0AE70;locus_tag=OICFNHDK_00414;product=Endoribonuclease toxin MazF
M-bullatum_contig_2_1	Prodigal:002006	CDS	172661	172945	.	-	0	ID=OICFNHDK_00415;inference=ab initio prediction:Prodigal:002006;locus_tag=OICFNHDK_00415;product=hypothetical protein
M-bullatum_contig_2_1	Prodigal:002006	CDS	172998	173540	.	-	0	ID=OICFNHDK_00416;eC_number=2.2.1.6;Name=ilvH;db_xref=COG:COG0440;gene=ilvH;inference=ab initio prediction:Prodigal:002006,similar to AA sequence:UniProtKB:P00894;locus_tag=OICFNHDK_00416;product=Acetolactate synthase isozyme 3 small subunit
M-bullatum_contig_2_1	Prodigal:002006	CDS	173565	175340	.	-	0	ID=OICFNHDK_00417;eC_number=2.2.1.6;Name=ilvI;db_xref=COG:COG0028;gene=ilvI;inference=ab initio prediction:Prodigal:002006,similar to AA sequence:UniProtKB:P00893;locus_tag=OICFNHDK_00417;product=Acetolactate synthase isozyme 3 large subunit
M-bullatum_contig_2_1	Prodigal:002006	CDS	175789	177327	.	+	0	ID=OICFNHDK_00418;inference=ab initio prediction:Prodigal:002006;locus_tag=OICFNHDK_00418;product=hypothetical protein
M-bullatum_contig_2_1	Prodigal:002006	CDS	177449	177955	.	+	0	ID=OICFNHDK_00419;inference=ab initio prediction:Prodigal:002006;locus_tag=OICFNHDK_00419;product=hypothetical protein
M-bullatum_contig_2_1	Prodigal:002006	CDS	177987	179462	.	+	0	ID=OICFNHDK_00420;inference=ab initio prediction:Prodigal:002006;locus_tag=OICFNHDK_00420;product=hypothetical protein
M-bullatum_contig_2_1	Prodigal:002006	CDS	179459	180055	.	+	0	ID=OICFNHDK_00421;inference=ab initio prediction:Prodigal:002006;locus_tag=OICFNHDK_00421;product=hypothetical protein
M-bullatum_contig_2_1	Prodigal:002006	CDS	180111	181781	.	+	0	ID=OICFNHDK_00422;inference=ab initio prediction:Prodigal:002006;locus_tag=OICFNHDK_00422;product=hypothetical protein
M-bullatum_contig_2_1	Prodigal:002006	CDS	181808	184126	.	+	0	ID=OICFNHDK_00423;eC_number=2.7.13.3;Name=rcsC_4;gene=rcsC_4;inference=ab initio prediction:Prodigal:002006,protein motif:HAMAP:MF_00979;locus_tag=OICFNHDK_00423;product=Sensor histidine kinase RcsC
M-bullatum_contig_2_1	Prodigal:002006	CDS	184123	185265	.	+	0	ID=OICFNHDK_00424;eC_number=3.1.1.61;Name=cheB_3;db_xref=COG:COG2201;gene=cheB_3;inference=ab initio prediction:Prodigal:002006,similar to AA sequence:UniProtKB:P04042;locus_tag=OICFNHDK_00424;product=Protein-glutamate methylesterase/protein-glutamine glutaminase
M-bullatum_contig_2_1	Prodigal:002006	CDS	185262	186998	.	+	0	ID=OICFNHDK_00425;eC_number=2.7.13.3;Name=rcsC_5;gene=rcsC_5;inference=ab initio prediction:Prodigal:002006,protein motif:HAMAP:MF_00979;locus_tag=OICFNHDK_00425;product=Sensor histidine kinase RcsC
M-bullatum_contig_2_1	Prodigal:002006	CDS	187001	188866	.	+	0	ID=OICFNHDK_00426;eC_number=2.7.13.3;Name=rcsC_6;gene=rcsC_6;inference=ab initio prediction:Prodigal:002006,protein motif:HAMAP:MF_00979;locus_tag=OICFNHDK_00426;product=Sensor histidine kinase RcsC
M-bullatum_contig_2_1	Prodigal:002006	CDS	188990	189400	.	-	0	ID=OICFNHDK_00427;Name=rplQ;db_xref=COG:COG0203;gene=rplQ;inference=ab initio prediction:Prodigal:002006,similar to AA sequence:UniProtKB:Q6N4V8;locus_tag=OICFNHDK_00427;product=50S ribosomal protein L17
M-bullatum_contig_2_1	Prodigal:002006	CDS	189597	190616	.	-	0	ID=OICFNHDK_00428;eC_number=2.7.7.6;Name=rpoA;db_xref=COG:COG0202;gene=rpoA;inference=ab initio prediction:Prodigal:002006,similar to AA sequence:UniProtKB:Q925Z2;locus_tag=OICFNHDK_00428;product=DNA-directed RNA polymerase subunit alpha
M-bullatum_contig_2_1	Prodigal:002006	CDS	190736	191611	.	-	0	ID=OICFNHDK_00429;inference=ab initio prediction:Prodigal:002006;locus_tag=OICFNHDK_00429;product=hypothetical protein
M-bullatum_contig_2_1	Prodigal:002006	CDS	191657	192046	.	-	0	ID=OICFNHDK_00430;Name=rpsK;db_xref=COG:COG0100;gene=rpsK;inference=ab initio prediction:Prodigal:002006,similar to AA sequence:UniProtKB:Q6N4V6;locus_tag=OICFNHDK_00430;product=30S ribosomal protein S11
M-bullatum_contig_2_1	Prodigal:002006	CDS	192218	192586	.	-	0	ID=OICFNHDK_00431;Name=rpsM;db_xref=COG:COG0099;gene=rpsM;inference=ab initio prediction:Prodigal:002006,similar to AA sequence:UniProtKB:Q6N4V5;locus_tag=OICFNHDK_00431;product=30S ribosomal protein S13
M-bullatum_contig_2_1	Prodigal:002006	CDS	192798	193400	.	-	0	ID=OICFNHDK_00432;eC_number=2.7.4.3;Name=adk;db_xref=COG:COG0563;gene=adk;inference=ab initio prediction:Prodigal:002006,similar to AA sequence:UniProtKB:A0QSH8;locus_tag=OICFNHDK_00432;product=Adenylate kinase
M-bullatum_contig_2_1	Prodigal:002006	CDS	193517	194854	.	-	0	ID=OICFNHDK_00433;Name=secY;db_xref=COG:COG0201;gene=secY;inference=ab initio prediction:Prodigal:002006,similar to AA sequence:UniProtKB:P0AGA2;locus_tag=OICFNHDK_00433;product=Protein translocase subunit SecY
M-bullatum_contig_2_1	Prodigal:002006	CDS	195004	195501	.	-	0	ID=OICFNHDK_00434;Name=rplO;db_xref=COG:COG0200;gene=rplO;inference=ab initio prediction:Prodigal:002006,similar to AA sequence:UniProtKB:Q6N4V2;locus_tag=OICFNHDK_00434;product=50S ribosomal protein L15
M-bullatum_contig_2_1	Prodigal:002006	CDS	195513	195704	.	-	0	ID=OICFNHDK_00435;Name=rpmD;db_xref=COG:COG1841;gene=rpmD;inference=ab initio prediction:Prodigal:002006,similar to AA sequence:UniProtKB:Q6N4V1;locus_tag=OICFNHDK_00435;product=50S ribosomal protein L30
M-bullatum_contig_2_1	Prodigal:002006	CDS	195717	196304	.	-	0	ID=OICFNHDK_00436;Name=rpsE;db_xref=COG:COG0098;gene=rpsE;inference=ab initio prediction:Prodigal:002006,similar to AA sequence:UniProtKB:Q6N4V0;locus_tag=OICFNHDK_00436;product=30S ribosomal protein S5
M-bullatum_contig_2_1	Prodigal:002006	CDS	196398	196760	.	-	0	ID=OICFNHDK_00437;Name=rplR;db_xref=COG:COG0256;gene=rplR;inference=ab initio prediction:Prodigal:002006,similar to AA sequence:UniProtKB:Q6N4U9;locus_tag=OICFNHDK_00437;product=50S ribosomal protein L18
M-bullatum_contig_2_1	Prodigal:002006	CDS	196773	197306	.	-	0	ID=OICFNHDK_00438;Name=rplF;db_xref=COG:COG0097;gene=rplF;inference=ab initio prediction:Prodigal:002006,similar to AA sequence:UniProtKB:Q6N4U8;locus_tag=OICFNHDK_00438;product=50S ribosomal protein L6
M-bullatum_contig_2_1	Prodigal:002006	CDS	197329	197724	.	-	0	ID=OICFNHDK_00439;Name=rpsH;db_xref=COG:COG0096;gene=rpsH;inference=ab initio prediction:Prodigal:002006,similar to AA sequence:UniProtKB:Q6N4U7;locus_tag=OICFNHDK_00439;product=30S ribosomal protein S8
M-bullatum_contig_2_1	Prodigal:002006	CDS	197737	198042	.	-	0	ID=OICFNHDK_00440;Name=rpsN;db_xref=COG:COG0199;gene=rpsN;inference=ab initio prediction:Prodigal:002006,similar to AA sequence:UniProtKB:Q6N4U6;locus_tag=OICFNHDK_00440;product=30S ribosomal protein S14
M-bullatum_contig_2_1	Prodigal:002006	CDS	198082	198648	.	-	0	ID=OICFNHDK_00441;Name=rplE;db_xref=COG:COG0094;gene=rplE;inference=ab initio prediction:Prodigal:002006,similar to AA sequence:UniProtKB:Q6N4U5;locus_tag=OICFNHDK_00441;product=50S ribosomal protein L5
M-bullatum_contig_2_1	Prodigal:002006	CDS	198641	198958	.	-	0	ID=OICFNHDK_00442;Name=rplX;db_xref=COG:COG0198;gene=rplX;inference=ab initio prediction:Prodigal:002006,similar to AA sequence:UniProtKB:P60744;locus_tag=OICFNHDK_00442;product=50S ribosomal protein L24
M-bullatum_contig_2_1	Prodigal:002006	CDS	198958	199317	.	-	0	ID=OICFNHDK_00443;Name=rplN;db_xref=COG:COG0093;gene=rplN;inference=ab initio prediction:Prodigal:002006,similar to AA sequence:UniProtKB:Q6N4U4;locus_tag=OICFNHDK_00443;product=50S ribosomal protein L14
M-bullatum_contig_2_1	Prodigal:002006	CDS	199865	200131	.	-	0	ID=OICFNHDK_00444;Name=rpsQ;db_xref=COG:COG0186;gene=rpsQ;inference=ab initio prediction:Prodigal:002006,similar to AA sequence:UniProtKB:Q6N4U3;locus_tag=OICFNHDK_00444;product=30S ribosomal protein S17
M-bullatum_contig_2_1	Prodigal:002006	CDS	200142	200357	.	-	0	ID=OICFNHDK_00445;Name=rpmC;db_xref=COG:COG0255;gene=rpmC;inference=ab initio prediction:Prodigal:002006,similar to AA sequence:UniProtKB:Q6N4U2;locus_tag=OICFNHDK_00445;product=50S ribosomal protein L29
M-bullatum_contig_2_1	Prodigal:002006	CDS	200370	200783	.	-	0	ID=OICFNHDK_00446;Name=rplP;db_xref=COG:COG0197;gene=rplP;inference=ab initio prediction:Prodigal:002006,similar to AA sequence:UniProtKB:Q6N4U1;locus_tag=OICFNHDK_00446;product=50S ribosomal protein L16
M-bullatum_contig_2_1	Prodigal:002006	CDS	200833	201573	.	-	0	ID=OICFNHDK_00447;Name=rpsC;db_xref=COG:COG0092;gene=rpsC;inference=ab initio prediction:Prodigal:002006,similar to AA sequence:UniProtKB:Q6N4U0;locus_tag=OICFNHDK_00447;product=30S ribosomal protein S3
M-bullatum_contig_2_1	Prodigal:002006	CDS	201584	201970	.	-	0	ID=OICFNHDK_00448;Name=rplV;db_xref=COG:COG0091;gene=rplV;inference=ab initio prediction:Prodigal:002006,similar to AA sequence:UniProtKB:Q6N4T9;locus_tag=OICFNHDK_00448;product=50S ribosomal protein L22
M-bullatum_contig_2_1	Prodigal:002006	CDS	201972	202250	.	-	0	ID=OICFNHDK_00449;Name=rpsS;db_xref=COG:COG0185;gene=rpsS;inference=ab initio prediction:Prodigal:002006,similar to AA sequence:UniProtKB:Q6N4T8;locus_tag=OICFNHDK_00449;product=30S ribosomal protein S19
M-bullatum_contig_2_1	Prodigal:002006	CDS	202256	203092	.	-	0	ID=OICFNHDK_00450;Name=rplB;db_xref=COG:COG0090;gene=rplB;inference=ab initio prediction:Prodigal:002006,similar to AA sequence:UniProtKB:P60403;locus_tag=OICFNHDK_00450;product=50S ribosomal protein L2
M-bullatum_contig_2_1	Prodigal:002006	CDS	203118	203414	.	-	0	ID=OICFNHDK_00451;Name=rplW;db_xref=COG:COG0089;gene=rplW;inference=ab initio prediction:Prodigal:002006,similar to AA sequence:UniProtKB:Q6N4T7;locus_tag=OICFNHDK_00451;product=50S ribosomal protein L23
M-bullatum_contig_2_1	Prodigal:002006	CDS	203411	204031	.	-	0	ID=OICFNHDK_00452;Name=rplD;db_xref=COG:COG0088;gene=rplD;inference=ab initio prediction:Prodigal:002006,similar to AA sequence:UniProtKB:P61068;locus_tag=OICFNHDK_00452;product=50S ribosomal protein L4
M-bullatum_contig_2_1	Prodigal:002006	CDS	204031	204774	.	-	0	ID=OICFNHDK_00453;Name=rplC;db_xref=COG:COG0087;gene=rplC;inference=ab initio prediction:Prodigal:002006,similar to AA sequence:UniProtKB:P60456;locus_tag=OICFNHDK_00453;product=50S ribosomal protein L3
M-bullatum_contig_2_1	Prodigal:002006	CDS	204825	205133	.	-	0	ID=OICFNHDK_00454;Name=rpsJ;db_xref=COG:COG0051;gene=rpsJ;inference=ab initio prediction:Prodigal:002006,similar to AA sequence:UniProtKB:Q6N4T6;locus_tag=OICFNHDK_00454;product=30S ribosomal protein S10
M-bullatum_contig_3_1	Prodigal:002006	CDS	261	782	.	+	0	ID=OICFNHDK_00455;inference=ab initio prediction:Prodigal:002006;locus_tag=OICFNHDK_00455;product=hypothetical protein
M-bullatum_contig_3_1	Prodigal:002006	CDS	779	1210	.	+	0	ID=OICFNHDK_00456;inference=ab initio prediction:Prodigal:002006;locus_tag=OICFNHDK_00456;product=hypothetical protein
M-bullatum_contig_3_1	Prodigal:002006	CDS	1392	2045	.	+	0	ID=OICFNHDK_00457;eC_number=1.4.3.5;Name=pdxH_1;db_xref=COG:COG0259;gene=pdxH_1;inference=ab initio prediction:Prodigal:002006,similar to AA sequence:UniProtKB:P21159;locus_tag=OICFNHDK_00457;product=Pyridoxine/pyridoxamine 5'-phosphate oxidase
M-bullatum_contig_3_1	Prodigal:002006	CDS	2930	3475	.	-	0	ID=OICFNHDK_00458;Name=tnpR_1;db_xref=COG:COG1961;gene=tnpR_1;inference=ab initio prediction:Prodigal:002006,similar to AA sequence:UniProtKB:P03012;locus_tag=OICFNHDK_00458;product=Transposon gamma-delta resolvase
M-bullatum_contig_3_1	Prodigal:002006	CDS	3916	5409	.	+	0	ID=OICFNHDK_00459;inference=ab initio prediction:Prodigal:002006;locus_tag=OICFNHDK_00459;product=hypothetical protein
M-bullatum_contig_3_1	Prodigal:002006	CDS	5866	8001	.	+	0	ID=OICFNHDK_00460;Name=recF_1;gene=recF_1;inference=ab initio prediction:Prodigal:002006,protein motif:HAMAP:MF_00365;locus_tag=OICFNHDK_00460;product=DNA replication and repair protein RecF
M-bullatum_contig_3_1	Prodigal:002006	CDS	8001	9806	.	+	0	ID=OICFNHDK_00461;eC_number=3.6.4.12;Name=rep;gene=rep;inference=ab initio prediction:Prodigal:002006,protein motif:HAMAP:MF_01920;locus_tag=OICFNHDK_00461;product=ATP-dependent DNA helicase Rep
M-bullatum_contig_3_1	Prodigal:002006	CDS	10066	10965	.	-	0	ID=OICFNHDK_00462;eC_number=3.1.-.-;Name=dinG_1;gene=dinG_1;inference=ab initio prediction:Prodigal:002006,protein motif:HAMAP:MF_02206;locus_tag=OICFNHDK_00462;product=3'-5' exonuclease DinG
M-bullatum_contig_3_1	Prodigal:002006	CDS	11672	12928	.	-	0	ID=OICFNHDK_00463;Name=intA;db_xref=COG:COG0582;gene=intA;inference=ab initio prediction:Prodigal:002006,similar to AA sequence:UniProtKB:P32053;locus_tag=OICFNHDK_00463;product=Prophage integrase IntA
M-bullatum_contig_3_1	Prodigal:002006	CDS	13429	15294	.	-	0	ID=OICFNHDK_00464;inference=ab initio prediction:Prodigal:002006;locus_tag=OICFNHDK_00464;product=hypothetical protein
M-bullatum_contig_3_1	Prodigal:002006	CDS	15671	15859	.	+	0	ID=OICFNHDK_00465;inference=ab initio prediction:Prodigal:002006;locus_tag=OICFNHDK_00465;product=hypothetical protein
M-bullatum_contig_3_1	Prodigal:002006	CDS	16397	16591	.	-	0	ID=OICFNHDK_00466;inference=ab initio prediction:Prodigal:002006;locus_tag=OICFNHDK_00466;product=hypothetical protein
M-bullatum_contig_3_1	Prodigal:002006	CDS	17130	18485	.	+	0	ID=OICFNHDK_00467;inference=ab initio prediction:Prodigal:002006;locus_tag=OICFNHDK_00467;product=hypothetical protein
M-bullatum_contig_3_1	Prodigal:002006	CDS	18485	20032	.	+	0	ID=OICFNHDK_00468;inference=ab initio prediction:Prodigal:002006;locus_tag=OICFNHDK_00468;product=hypothetical protein
M-bullatum_contig_3_1	Prodigal:002006	CDS	20036	21136	.	+	0	ID=OICFNHDK_00469;Name=yehL;db_xref=COG:COG0714;gene=yehL;inference=ab initio prediction:Prodigal:002006,similar to AA sequence:UniProtKB:P33348;locus_tag=OICFNHDK_00469;product=putative protein YehL
M-bullatum_contig_3_1	Prodigal:002006	CDS	21449	23767	.	+	0	ID=OICFNHDK_00470;inference=ab initio prediction:Prodigal:002006;locus_tag=OICFNHDK_00470;product=hypothetical protein
M-bullatum_contig_3_1	Prodigal:002006	CDS	23764	24924	.	+	0	ID=OICFNHDK_00471;inference=ab initio prediction:Prodigal:002006;locus_tag=OICFNHDK_00471;product=hypothetical protein
M-bullatum_contig_3_1	Prodigal:002006	CDS	25158	25493	.	-	0	ID=OICFNHDK_00472;inference=ab initio prediction:Prodigal:002006;locus_tag=OICFNHDK_00472;product=hypothetical protein
M-bullatum_contig_3_1	Prodigal:002006	CDS	25672	26733	.	-	0	ID=OICFNHDK_00473;eC_number=1.14.11.52;Name=vldW;gene=vldW;inference=ab initio prediction:Prodigal:002006,similar to AA sequence:UniProtKB:Q15JG7;locus_tag=OICFNHDK_00473;product=Validamycin A dioxygenase
M-bullatum_contig_3_1	Prodigal:002006	CDS	26736	28076	.	-	0	ID=OICFNHDK_00474;eC_number=2.5.1.-;db_xref=COG:COG2873;inference=ab initio prediction:Prodigal:002006,similar to AA sequence:UniProtKB:Q9WZY4;locus_tag=OICFNHDK_00474;product=O-acetyl-L-homoserine sulfhydrylase
M-bullatum_contig_3_1	Prodigal:002006	CDS	28594	28809	.	+	0	ID=OICFNHDK_00475;inference=ab initio prediction:Prodigal:002006;locus_tag=OICFNHDK_00475;product=hypothetical protein
M-bullatum_contig_3_1	Prodigal:002006	CDS	28846	29229	.	-	0	ID=OICFNHDK_00476;inference=ab initio prediction:Prodigal:002006;locus_tag=OICFNHDK_00476;product=hypothetical protein
M-bullatum_contig_3_1	Prodigal:002006	CDS	29318	29527	.	-	0	ID=OICFNHDK_00477;Name=mopII;gene=mopII;inference=ab initio prediction:Prodigal:002006,similar to AA sequence:UniProtKB:P08854;locus_tag=OICFNHDK_00477;product=Molybdenum-pterin-binding protein 2
M-bullatum_contig_3_1	Prodigal:002006	CDS	29540	30322	.	-	0	ID=OICFNHDK_00478;Name=modA;db_xref=COG:COG0725;gene=modA;inference=ab initio prediction:Prodigal:002006,similar to AA sequence:UniProtKB:Q8PHA1;locus_tag=OICFNHDK_00478;product=Molybdate-binding protein ModA
M-bullatum_contig_3_1	Prodigal:002006	CDS	30360	31415	.	-	0	ID=OICFNHDK_00479;eC_number=1.1.1.2;Name=yahK;db_xref=COG:COG1064;gene=yahK;inference=ab initio prediction:Prodigal:002006,similar to AA sequence:UniProtKB:P75691;locus_tag=OICFNHDK_00479;product=Aldehyde reductase YahK
M-bullatum_contig_3_1	Prodigal:002006	CDS	31623	31973	.	+	0	ID=OICFNHDK_00480;inference=ab initio prediction:Prodigal:002006;locus_tag=OICFNHDK_00480;product=hypothetical protein
M-bullatum_contig_3_1	Prodigal:002006	CDS	32001	32921	.	-	0	ID=OICFNHDK_00481;db_xref=COG:COG0596;inference=ab initio prediction:Prodigal:002006,similar to AA sequence:UniProtKB:P9WNH3;locus_tag=OICFNHDK_00481;product=putative protein
M-bullatum_contig_3_1	Prodigal:002006	CDS	32923	33930	.	-	0	ID=OICFNHDK_00482;eC_number=1.3.1.87;Name=hcaB_1;gene=hcaB_1;inference=ab initio prediction:Prodigal:002006,protein motif:HAMAP:MF_01647;locus_tag=OICFNHDK_00482;product=3-phenylpropionate-dihydrodiol/cinnamic acid-dihydrodiol dehydrogenase
M-bullatum_contig_3_1	Prodigal:002006	CDS	34064	34318	.	-	0	ID=OICFNHDK_00483;inference=ab initio prediction:Prodigal:002006;locus_tag=OICFNHDK_00483;product=hypothetical protein
M-bullatum_contig_3_1	Prodigal:002006	CDS	34375	35154	.	-	0	ID=OICFNHDK_00484;inference=ab initio prediction:Prodigal:002006;locus_tag=OICFNHDK_00484;product=hypothetical protein
M-bullatum_contig_3_1	Prodigal:002006	CDS	35356	36189	.	+	0	ID=OICFNHDK_00485;db_xref=COG:COG1073;inference=ab initio prediction:Prodigal:002006,similar to AA sequence:UniProtKB:P9WLC7;locus_tag=OICFNHDK_00485;product=putative protein
M-bullatum_contig_3_1	Prodigal:002006	CDS	36215	36583	.	+	0	ID=OICFNHDK_00486;inference=ab initio prediction:Prodigal:002006;locus_tag=OICFNHDK_00486;product=hypothetical protein
M-bullatum_contig_3_1	Prodigal:002006	CDS	36872	39079	.	+	0	ID=OICFNHDK_00487;Name=fcuA_1;gene=fcuA_1;inference=ab initio prediction:Prodigal:002006,similar to AA sequence:UniProtKB:Q05202;locus_tag=OICFNHDK_00487;product=Ferrichrome receptor FcuA
M-bullatum_contig_3_1	Prodigal:002006	CDS	39184	40311	.	+	0	ID=OICFNHDK_00488;inference=ab initio prediction:Prodigal:002006;locus_tag=OICFNHDK_00488;product=hypothetical protein
M-bullatum_contig_3_1	Prodigal:002006	CDS	40530	41054	.	+	0	ID=OICFNHDK_00489;Name=ibpA_1;db_xref=COG:COG0071;gene=ibpA_1;inference=ab initio prediction:Prodigal:002006,similar to AA sequence:UniProtKB:P0C054;locus_tag=OICFNHDK_00489;product=Small heat shock protein IbpA
M-bullatum_contig_3_1	Prodigal:002006	CDS	41154	41663	.	+	0	ID=OICFNHDK_00490;inference=ab initio prediction:Prodigal:002006;locus_tag=OICFNHDK_00490;product=hypothetical protein
M-bullatum_contig_3_1	Prodigal:002006	CDS	42626	43465	.	-	0	ID=OICFNHDK_00491;inference=ab initio prediction:Prodigal:002006,similar to AA sequence:ISfinder:ISMdi16;locus_tag=OICFNHDK_00491;product=IS3 family transposase ISMdi16
M-bullatum_contig_3_1	Prodigal:002006	CDS	43516	43794	.	-	0	ID=OICFNHDK_00492;inference=ab initio prediction:Prodigal:002006,similar to AA sequence:ISfinder:ISMdi16;locus_tag=OICFNHDK_00492;product=IS3 family transposase ISMdi16
M-bullatum_contig_3_1	Prodigal:002006	CDS	43845	44669	.	-	0	ID=OICFNHDK_00493;eC_number=3.1.4.53;Name=cpdA_2;gene=cpdA_2;inference=ab initio prediction:Prodigal:002006,protein motif:HAMAP:MF_00905;locus_tag=OICFNHDK_00493;product=3'%2C5'-cyclic adenosine monophosphate phosphodiesterase CpdA
M-bullatum_contig_3_1	Prodigal:002006	CDS	44833	45204	.	-	0	ID=OICFNHDK_00494;inference=ab initio prediction:Prodigal:002006;locus_tag=OICFNHDK_00494;product=hypothetical protein
M-bullatum_contig_3_1	Prodigal:002006	CDS	45706	45846	.	+	0	ID=OICFNHDK_00495;inference=ab initio prediction:Prodigal:002006;locus_tag=OICFNHDK_00495;product=hypothetical protein
M-bullatum_contig_3_1	Prodigal:002006	CDS	45812	46372	.	-	0	ID=OICFNHDK_00496;inference=ab initio prediction:Prodigal:002006;locus_tag=OICFNHDK_00496;product=hypothetical protein
M-bullatum_contig_3_1	Prodigal:002006	CDS	46432	46635	.	-	0	ID=OICFNHDK_00497;inference=ab initio prediction:Prodigal:002006;locus_tag=OICFNHDK_00497;product=hypothetical protein
M-bullatum_contig_3_1	Prodigal:002006	CDS	46683	47069	.	-	0	ID=OICFNHDK_00498;inference=ab initio prediction:Prodigal:002006;locus_tag=OICFNHDK_00498;product=hypothetical protein
M-bullatum_contig_3_1	Prodigal:002006	CDS	47142	47792	.	-	0	ID=OICFNHDK_00499;inference=ab initio prediction:Prodigal:002006;locus_tag=OICFNHDK_00499;product=hypothetical protein
M-bullatum_contig_3_1	Prodigal:002006	CDS	48026	48181	.	+	0	ID=OICFNHDK_00500;inference=ab initio prediction:Prodigal:002006;locus_tag=OICFNHDK_00500;product=hypothetical protein
M-bullatum_contig_3_1	Prodigal:002006	CDS	48157	48912	.	+	0	ID=OICFNHDK_00501;eC_number=3.1.3.18;Name=gph_1;gene=gph_1;inference=ab initio prediction:Prodigal:002006,protein motif:HAMAP:MF_00495;locus_tag=OICFNHDK_00501;product=Phosphoglycolate phosphatase
M-bullatum_contig_3_1	Prodigal:002006	CDS	48927	51218	.	+	0	ID=OICFNHDK_00502;inference=ab initio prediction:Prodigal:002006;locus_tag=OICFNHDK_00502;product=hypothetical protein
M-bullatum_contig_3_1	Prodigal:002006	CDS	51317	51964	.	+	0	ID=OICFNHDK_00503;inference=ab initio prediction:Prodigal:002006;locus_tag=OICFNHDK_00503;product=hypothetical protein
M-bullatum_contig_3_1	Prodigal:002006	CDS	51961	54681	.	+	0	ID=OICFNHDK_00504;eC_number=7.2.2.10;inference=ab initio prediction:Prodigal:002006,similar to AA sequence:UniProtKB:Q73E41;locus_tag=OICFNHDK_00504;product=Calcium-transporting ATPase 1
M-bullatum_contig_3_1	Prodigal:002006	CDS	54773	55591	.	-	0	ID=OICFNHDK_00505;inference=ab initio prediction:Prodigal:002006;locus_tag=OICFNHDK_00505;product=hypothetical protein
M-bullatum_contig_3_1	Prodigal:002006	CDS	55712	56395	.	-	0	ID=OICFNHDK_00506;eC_number=2.7.2.15;Name=pduW;db_xref=COG:COG0282;gene=pduW;inference=ab initio prediction:Prodigal:002006,similar to AA sequence:UniProtKB:P74879;locus_tag=OICFNHDK_00506;product=putative propionate kinase
M-bullatum_contig_3_1	Prodigal:002006	CDS	56434	56733	.	+	0	ID=OICFNHDK_00507;inference=ab initio prediction:Prodigal:002006;locus_tag=OICFNHDK_00507;product=hypothetical protein
M-bullatum_contig_3_1	Prodigal:002006	CDS	56917	59451	.	+	0	ID=OICFNHDK_00508;eC_number=4.1.2.9;Name=xpkA;gene=xpkA;inference=ab initio prediction:Prodigal:002006,similar to AA sequence:UniProtKB:Q937F6;locus_tag=OICFNHDK_00508;product=Xylulose-5-phosphate phosphoketolase
M-bullatum_contig_3_1	Prodigal:002006	CDS	59564	59887	.	+	0	ID=OICFNHDK_00509;Name=petJ;gene=petJ;inference=ab initio prediction:Prodigal:002006,protein motif:HAMAP:MF_00594;locus_tag=OICFNHDK_00509;product=Cytochrome c6
M-bullatum_contig_3_1	Prodigal:002006	CDS	60153	60365	.	+	0	ID=OICFNHDK_00510;inference=ab initio prediction:Prodigal:002006;locus_tag=OICFNHDK_00510;product=hypothetical protein
M-bullatum_contig_3_1	Prodigal:002006	CDS	60549	60773	.	+	0	ID=OICFNHDK_00511;inference=ab initio prediction:Prodigal:002006;locus_tag=OICFNHDK_00511;product=hypothetical protein
M-bullatum_contig_3_1	Prodigal:002006	CDS	60862	61506	.	-	0	ID=OICFNHDK_00512;inference=ab initio prediction:Prodigal:002006;locus_tag=OICFNHDK_00512;product=hypothetical protein
M-bullatum_contig_3_1	Prodigal:002006	CDS	61506	62324	.	-	0	ID=OICFNHDK_00513;inference=ab initio prediction:Prodigal:002006;locus_tag=OICFNHDK_00513;product=hypothetical protein
M-bullatum_contig_3_1	Prodigal:002006	CDS	62564	63382	.	+	0	ID=OICFNHDK_00514;inference=ab initio prediction:Prodigal:002006;locus_tag=OICFNHDK_00514;product=hypothetical protein
M-bullatum_contig_3_1	Prodigal:002006	CDS	63419	63547	.	+	0	ID=OICFNHDK_00515;inference=ab initio prediction:Prodigal:002006;locus_tag=OICFNHDK_00515;product=hypothetical protein
M-bullatum_contig_3_1	Prodigal:002006	CDS	63544	65112	.	+	0	ID=OICFNHDK_00516;db_xref=COG:COG0645;inference=ab initio prediction:Prodigal:002006,similar to AA sequence:UniProtKB:P9WLN3;locus_tag=OICFNHDK_00516;product=putative protein
M-bullatum_contig_3_1	Prodigal:002006	CDS	65065	65883	.	-	0	ID=OICFNHDK_00517;eC_number=3.1.3.7;Name=cysQ_1;gene=cysQ_1;inference=ab initio prediction:Prodigal:002006,protein motif:HAMAP:MF_02095;locus_tag=OICFNHDK_00517;product=3'(2')%2C5'-bisphosphate nucleotidase CysQ
M-bullatum_contig_3_1	Prodigal:002006	CDS	66096	66746	.	-	0	ID=OICFNHDK_00518;inference=ab initio prediction:Prodigal:002006;locus_tag=OICFNHDK_00518;product=hypothetical protein
M-bullatum_contig_3_1	Prodigal:002006	CDS	66975	67382	.	+	0	ID=OICFNHDK_00519;inference=ab initio prediction:Prodigal:002006;locus_tag=OICFNHDK_00519;product=hypothetical protein
M-bullatum_contig_3_1	Prodigal:002006	CDS	67428	69032	.	-	0	ID=OICFNHDK_00520;eC_number=4.2.1.53;Name=ohyA;gene=ohyA;inference=ab initio prediction:Prodigal:002006,similar to AA sequence:UniProtKB:C7DLJ6;locus_tag=OICFNHDK_00520;product=Oleate hydratase
M-bullatum_contig_3_1	Prodigal:002006	CDS	69195	69554	.	+	0	ID=OICFNHDK_00521;inference=ab initio prediction:Prodigal:002006;locus_tag=OICFNHDK_00521;product=hypothetical protein
M-bullatum_contig_3_1	Prodigal:002006	CDS	69607	69813	.	+	0	ID=OICFNHDK_00522;inference=ab initio prediction:Prodigal:002006;locus_tag=OICFNHDK_00522;product=hypothetical protein
M-bullatum_contig_3_1	Prodigal:002006	CDS	69888	71774	.	+	0	ID=OICFNHDK_00523;Name=dnaK_1;gene=dnaK_1;inference=ab initio prediction:Prodigal:002006,similar to AA sequence:UniProtKB:Q05981;locus_tag=OICFNHDK_00523;product=Chaperone protein DnaK
M-bullatum_contig_3_1	Prodigal:002006	CDS	71804	72328	.	+	0	ID=OICFNHDK_00524;Name=grpE_1;db_xref=COG:COG0576;gene=grpE_1;inference=ab initio prediction:Prodigal:002006,similar to AA sequence:UniProtKB:P09372;locus_tag=OICFNHDK_00524;product=Protein GrpE
M-bullatum_contig_3_1	Prodigal:002006	CDS	72383	73288	.	+	0	ID=OICFNHDK_00525;Name=cbpA_1;db_xref=COG:COG2214;gene=cbpA_1;inference=ab initio prediction:Prodigal:002006,similar to AA sequence:UniProtKB:P36659;locus_tag=OICFNHDK_00525;product=Curved DNA-binding protein
M-bullatum_contig_3_1	Prodigal:002006	CDS	73285	73629	.	+	0	ID=OICFNHDK_00526;inference=ab initio prediction:Prodigal:002006;locus_tag=OICFNHDK_00526;product=hypothetical protein
M-bullatum_contig_3_1	Prodigal:002006	CDS	73653	74183	.	-	0	ID=OICFNHDK_00527;inference=ab initio prediction:Prodigal:002006;locus_tag=OICFNHDK_00527;product=hypothetical protein
M-bullatum_contig_3_1	Prodigal:002006	CDS	74464	75834	.	+	0	ID=OICFNHDK_00528;inference=ab initio prediction:Prodigal:002006;locus_tag=OICFNHDK_00528;product=hypothetical protein
M-bullatum_contig_3_1	Prodigal:002006	CDS	75890	76876	.	+	0	ID=OICFNHDK_00529;eC_number=1.1.1.28;Name=ldhA;db_xref=COG:COG1052;gene=ldhA;inference=ab initio prediction:Prodigal:002006,similar to AA sequence:UniProtKB:P52643;locus_tag=OICFNHDK_00529;product=D-lactate dehydrogenase
M-bullatum_contig_3_1	Prodigal:002006	CDS	76915	77289	.	+	0	ID=OICFNHDK_00530;inference=ab initio prediction:Prodigal:002006;locus_tag=OICFNHDK_00530;product=hypothetical protein
M-bullatum_contig_3_1	Prodigal:002006	CDS	77386	78603	.	-	0	ID=OICFNHDK_00531;Name=sotB_1;gene=sotB_1;inference=ab initio prediction:Prodigal:002006,protein motif:HAMAP:MF_00517;locus_tag=OICFNHDK_00531;product=sugar efflux transporter
M-bullatum_contig_3_1	Prodigal:002006	CDS	78702	79166	.	+	0	ID=OICFNHDK_00532;inference=ab initio prediction:Prodigal:002006;locus_tag=OICFNHDK_00532;product=hypothetical protein
M-bullatum_contig_3_1	Prodigal:002006	CDS	79326	79796	.	-	0	ID=OICFNHDK_00533;inference=ab initio prediction:Prodigal:002006;locus_tag=OICFNHDK_00533;product=hypothetical protein
M-bullatum_contig_3_1	Prodigal:002006	CDS	79796	80506	.	-	0	ID=OICFNHDK_00534;inference=ab initio prediction:Prodigal:002006;locus_tag=OICFNHDK_00534;product=hypothetical protein
M-bullatum_contig_3_1	Prodigal:002006	CDS	80580	81275	.	-	0	ID=OICFNHDK_00535;inference=ab initio prediction:Prodigal:002006;locus_tag=OICFNHDK_00535;product=hypothetical protein
M-bullatum_contig_3_1	Prodigal:002006	CDS	81272	81568	.	-	0	ID=OICFNHDK_00536;inference=ab initio prediction:Prodigal:002006;locus_tag=OICFNHDK_00536;product=hypothetical protein
M-bullatum_contig_3_1	Prodigal:002006	CDS	81607	82458	.	-	0	ID=OICFNHDK_00537;inference=ab initio prediction:Prodigal:002006;locus_tag=OICFNHDK_00537;product=hypothetical protein
M-bullatum_contig_4_1	Prodigal:002006	CDS	34	2031	.	-	0	ID=OICFNHDK_00538;eC_number=4.2.1.129;Name=shc;db_xref=COG:COG1657;gene=shc;inference=ab initio prediction:Prodigal:002006,similar to AA sequence:UniProtKB:P33247;locus_tag=OICFNHDK_00538;product=Squalene--hopene cyclase
M-bullatum_contig_4_1	Prodigal:002006	CDS	2070	3386	.	-	0	ID=OICFNHDK_00539;eC_number=1.17.8.1;Name=hpnE;db_xref=COG:COG2907;gene=hpnE;inference=ab initio prediction:Prodigal:002006,similar to AA sequence:UniProtKB:Q6N3F3;locus_tag=OICFNHDK_00539;product=Hydroxysqualene dehydroxylase
M-bullatum_contig_4_1	Prodigal:002006	CDS	3386	4204	.	-	0	ID=OICFNHDK_00540;eC_number=2.5.1.103;Name=hpnD;db_xref=COG:COG1562;gene=hpnD;inference=ab initio prediction:Prodigal:002006,similar to AA sequence:UniProtKB:Q6N3F2;locus_tag=OICFNHDK_00540;product=Presqualene diphosphate synthase
M-bullatum_contig_4_1	Prodigal:002006	CDS	4237	5151	.	-	0	ID=OICFNHDK_00541;eC_number=4.2.3.156;Name=hpnC;db_xref=COG:COG1562;gene=hpnC;inference=ab initio prediction:Prodigal:002006,similar to AA sequence:UniProtKB:Q6N3F1;locus_tag=OICFNHDK_00541;product=Hydroxysqualene synthase
M-bullatum_contig_4_1	Prodigal:002006	CDS	5148	6188	.	-	0	ID=OICFNHDK_00542;eC_number=1.1.1.394;Name=auaH;gene=auaH;inference=ab initio prediction:Prodigal:002006,similar to AA sequence:UniProtKB:H1ZZB0;locus_tag=OICFNHDK_00542;product=Aurachin B dehydrogenase
M-bullatum_contig_4_1	Prodigal:002006	CDS	6341	8302	.	-	0	ID=OICFNHDK_00543;eC_number=2.2.1.7;Name=dxs_1;db_xref=COG:COG1154;gene=dxs_1;inference=ab initio prediction:Prodigal:002006,similar to AA sequence:UniProtKB:P77488;locus_tag=OICFNHDK_00543;product=1-deoxy-D-xylulose-5-phosphate synthase
M-bullatum_contig_4_1	Prodigal:002006	CDS	8592	8870	.	+	0	ID=OICFNHDK_00544;inference=ab initio prediction:Prodigal:002006;locus_tag=OICFNHDK_00544;product=hypothetical protein
M-bullatum_contig_4_1	Prodigal:002006	CDS	8867	9781	.	+	0	ID=OICFNHDK_00545;inference=ab initio prediction:Prodigal:002006;locus_tag=OICFNHDK_00545;product=hypothetical protein
M-bullatum_contig_4_1	Prodigal:002006	CDS	9801	10085	.	+	0	ID=OICFNHDK_00546;inference=ab initio prediction:Prodigal:002006;locus_tag=OICFNHDK_00546;product=hypothetical protein
M-bullatum_contig_4_1	Prodigal:002006	CDS	10281	12038	.	+	0	ID=OICFNHDK_00547;Name=ettA;db_xref=COG:COG0488;gene=ettA;inference=ab initio prediction:Prodigal:002006,similar to AA sequence:UniProtKB:P0A9W3;locus_tag=OICFNHDK_00547;product=Energy-dependent translational throttle protein EttA
M-bullatum_contig_4_1	Prodigal:002006	CDS	12432	13298	.	+	0	ID=OICFNHDK_00548;inference=ab initio prediction:Prodigal:002006;locus_tag=OICFNHDK_00548;product=hypothetical protein
M-bullatum_contig_4_1	Prodigal:002006	CDS	13548	14402	.	-	0	ID=OICFNHDK_00549;eC_number=2.1.2.9;Name=fmt_1;gene=fmt_1;inference=ab initio prediction:Prodigal:002006,protein motif:HAMAP:MF_00182;locus_tag=OICFNHDK_00549;product=Methionyl-tRNA formyltransferase
M-bullatum_contig_4_1	Prodigal:002006	CDS	14399	15169	.	-	0	ID=OICFNHDK_00550;eC_number=1.-.-.-;db_xref=COG:COG1028;inference=ab initio prediction:Prodigal:002006,similar to AA sequence:UniProtKB:P9WGR7;locus_tag=OICFNHDK_00550;product=putative oxidoreductase
M-bullatum_contig_4_1	Prodigal:002006	CDS	15286	16593	.	-	0	ID=OICFNHDK_00551;inference=ab initio prediction:Prodigal:002006;locus_tag=OICFNHDK_00551;product=hypothetical protein
M-bullatum_contig_4_1	Prodigal:002006	CDS	16962	18386	.	+	0	ID=OICFNHDK_00552;inference=ab initio prediction:Prodigal:002006;locus_tag=OICFNHDK_00552;product=hypothetical protein
M-bullatum_contig_4_1	Prodigal:002006	CDS	18383	19831	.	+	0	ID=OICFNHDK_00553;inference=ab initio prediction:Prodigal:002006;locus_tag=OICFNHDK_00553;product=hypothetical protein
M-bullatum_contig_4_1	Prodigal:002006	CDS	20111	21280	.	+	0	ID=OICFNHDK_00554;inference=ab initio prediction:Prodigal:002006;locus_tag=OICFNHDK_00554;product=hypothetical protein
M-bullatum_contig_4_1	Prodigal:002006	CDS	21450	22823	.	-	0	ID=OICFNHDK_00555;eC_number=2.3.1.47;Name=bioF_1;gene=bioF_1;inference=ab initio prediction:Prodigal:002006,protein motif:HAMAP:MF_01693;locus_tag=OICFNHDK_00555;product=8-amino-7-oxononanoate synthase
M-bullatum_contig_4_1	Prodigal:002006	CDS	22893	30335	.	-	0	ID=OICFNHDK_00556;eC_number=1.1.1.103;Name=tdh_1;gene=tdh_1;inference=ab initio prediction:Prodigal:002006,protein motif:HAMAP:MF_00627;locus_tag=OICFNHDK_00556;product=L-threonine 3-dehydrogenase
M-bullatum_contig_4_1	Aragorn:001002	tRNA	31046	31120	.	+	.	ID=OICFNHDK_00557;inference=COORDINATES:profile:Aragorn:001002;locus_tag=OICFNHDK_00557;product=tRNA-Val(gac)
M-bullatum_contig_4_1	Prodigal:002006	CDS	31411	32844	.	+	0	ID=OICFNHDK_00558;inference=ab initio prediction:Prodigal:002006;locus_tag=OICFNHDK_00558;product=hypothetical protein
M-bullatum_contig_4_1	Prodigal:002006	CDS	32971	34206	.	+	0	ID=OICFNHDK_00559;inference=ab initio prediction:Prodigal:002006;locus_tag=OICFNHDK_00559;product=hypothetical protein
M-bullatum_contig_4_1	Prodigal:002006	CDS	34237	34650	.	-	0	ID=OICFNHDK_00560;inference=ab initio prediction:Prodigal:002006;locus_tag=OICFNHDK_00560;product=hypothetical protein
M-bullatum_contig_4_1	Prodigal:002006	CDS	35067	36827	.	+	0	ID=OICFNHDK_00561;Name=prsD;gene=prsD;inference=ab initio prediction:Prodigal:002006,similar to AA sequence:UniProtKB:Q7ANN4;locus_tag=OICFNHDK_00561;product=Type I secretion system ATP-binding protein PrsD
M-bullatum_contig_4_1	Prodigal:002006	CDS	36827	38170	.	+	0	ID=OICFNHDK_00562;Name=prsE;gene=prsE;inference=ab initio prediction:Prodigal:002006,similar to AA sequence:UniProtKB:Q7ANN5;locus_tag=OICFNHDK_00562;product=Type I secretion system membrane fusion protein PrsE
M-bullatum_contig_4_1	Prodigal:002006	CDS	38402	38527	.	+	0	ID=OICFNHDK_00563;Name=rpmJ;db_xref=COG:COG0257;gene=rpmJ;inference=ab initio prediction:Prodigal:002006,similar to AA sequence:UniProtKB:Q6N253;locus_tag=OICFNHDK_00563;product=50S ribosomal protein L36
M-bullatum_contig_4_1	Prodigal:002006	CDS	38612	39256	.	+	0	ID=OICFNHDK_00564;inference=ab initio prediction:Prodigal:002006;locus_tag=OICFNHDK_00564;product=hypothetical protein
M-bullatum_contig_4_1	Prodigal:002006	CDS	39263	40279	.	+	0	ID=OICFNHDK_00565;eC_number=3.7.1.14;Name=mhpC_1;gene=mhpC_1;inference=ab initio prediction:Prodigal:002006,protein motif:HAMAP:MF_01654;locus_tag=OICFNHDK_00565;product=2-hydroxy-6-oxononadienedioate/2-hydroxy-6-oxononatrienedioate hydrolase
M-bullatum_contig_4_1	Prodigal:002006	CDS	40285	41721	.	-	0	ID=OICFNHDK_00566;eC_number=2.7.1.40;Name=ttuE;gene=ttuE;inference=ab initio prediction:Prodigal:002006,similar to AA sequence:UniProtKB:Q44473;locus_tag=OICFNHDK_00566;product=Pyruvate kinase
M-bullatum_contig_4_1	Prodigal:002006	CDS	42080	42235	.	+	0	ID=OICFNHDK_00567;inference=ab initio prediction:Prodigal:002006;locus_tag=OICFNHDK_00567;product=hypothetical protein
M-bullatum_contig_4_1	Prodigal:002006	CDS	42280	43773	.	+	0	ID=OICFNHDK_00568;inference=ab initio prediction:Prodigal:002006;locus_tag=OICFNHDK_00568;product=hypothetical protein
M-bullatum_contig_4_1	Prodigal:002006	CDS	43742	44248	.	-	0	ID=OICFNHDK_00569;inference=ab initio prediction:Prodigal:002006;locus_tag=OICFNHDK_00569;product=hypothetical protein
M-bullatum_contig_4_1	Prodigal:002006	CDS	44214	45542	.	-	0	ID=OICFNHDK_00570;eC_number=1.1.1.81;Name=ttuD_1;gene=ttuD_1;inference=ab initio prediction:Prodigal:002006,similar to AA sequence:UniProtKB:Q44472;locus_tag=OICFNHDK_00570;product=Putative hydroxypyruvate reductase
M-bullatum_contig_4_1	Prodigal:002006	CDS	45748	46494	.	+	0	ID=OICFNHDK_00571;inference=ab initio prediction:Prodigal:002006;locus_tag=OICFNHDK_00571;product=hypothetical protein
M-bullatum_contig_4_1	Prodigal:002006	CDS	46579	46851	.	-	0	ID=OICFNHDK_00572;inference=ab initio prediction:Prodigal:002006;locus_tag=OICFNHDK_00572;product=hypothetical protein
M-bullatum_contig_4_1	Prodigal:002006	CDS	47176	47919	.	+	0	ID=OICFNHDK_00573;inference=ab initio prediction:Prodigal:002006;locus_tag=OICFNHDK_00573;product=hypothetical protein
M-bullatum_contig_4_1	Prodigal:002006	CDS	48616	48924	.	+	0	ID=OICFNHDK_00574;inference=ab initio prediction:Prodigal:002006;locus_tag=OICFNHDK_00574;product=hypothetical protein
M-bullatum_contig_4_1	Prodigal:002006	CDS	49007	49273	.	+	0	ID=OICFNHDK_00575;inference=ab initio prediction:Prodigal:002006,similar to AA sequence:UniProtKB:B8H4R9;locus_tag=OICFNHDK_00575;note=UPF0335 protein CCNA_03428;product=hypothetical protein
M-bullatum_contig_4_1	Prodigal:002006	CDS	49332	50078	.	+	0	ID=OICFNHDK_00576;Name=ompR_1;gene=ompR_1;inference=ab initio prediction:Prodigal:002006,similar to AA sequence:UniProtKB:P0AA16;locus_tag=OICFNHDK_00576;product=Transcriptional regulatory protein OmpR
M-bullatum_contig_4_1	Prodigal:002006	CDS	50075	51397	.	+	0	ID=OICFNHDK_00577;eC_number=2.7.13.3;Name=rcsC_7;gene=rcsC_7;inference=ab initio prediction:Prodigal:002006,protein motif:HAMAP:MF_00979;locus_tag=OICFNHDK_00577;product=Sensor histidine kinase RcsC
M-bullatum_contig_4_1	Prodigal:002006	CDS	51632	51886	.	+	0	ID=OICFNHDK_00578;inference=ab initio prediction:Prodigal:002006;locus_tag=OICFNHDK_00578;product=hypothetical protein
M-bullatum_contig_4_1	Prodigal:002006	CDS	51924	53264	.	-	0	ID=OICFNHDK_00579;Name=eriC;db_xref=COG:COG0038;gene=eriC;inference=ab initio prediction:Prodigal:002006,similar to AA sequence:UniProtKB:Q87WD2;locus_tag=OICFNHDK_00579;product=Chloride/fluoride channel protein
M-bullatum_contig_4_1	Prodigal:002006	CDS	53553	55091	.	-	0	ID=OICFNHDK_00580;inference=ab initio prediction:Prodigal:002006;locus_tag=OICFNHDK_00580;product=hypothetical protein
M-bullatum_contig_4_1	Prodigal:002006	CDS	55327	57408	.	-	0	ID=OICFNHDK_00581;inference=ab initio prediction:Prodigal:002006;locus_tag=OICFNHDK_00581;product=hypothetical protein
M-bullatum_contig_4_1	Prodigal:002006	CDS	57589	59082	.	-	0	ID=OICFNHDK_00582;Name=zraR;db_xref=COG:COG2204;gene=zraR;inference=ab initio prediction:Prodigal:002006,similar to AA sequence:UniProtKB:P25852;locus_tag=OICFNHDK_00582;product=Transcriptional regulatory protein ZraR
M-bullatum_contig_4_1	Prodigal:002006	CDS	59376	61265	.	+	0	ID=OICFNHDK_00583;eC_number=3.4.24.-;Name=pepF1;gene=pepF1;inference=ab initio prediction:Prodigal:002006,similar to AA sequence:UniProtKB:P54124;locus_tag=OICFNHDK_00583;product=Oligoendopeptidase F%2C plasmid
M-bullatum_contig_4_1	Prodigal:002006	CDS	61326	61550	.	+	0	ID=OICFNHDK_00584;inference=ab initio prediction:Prodigal:002006;locus_tag=OICFNHDK_00584;product=hypothetical protein
M-bullatum_contig_4_1	Prodigal:002006	CDS	61547	61933	.	+	0	ID=OICFNHDK_00585;inference=ab initio prediction:Prodigal:002006;locus_tag=OICFNHDK_00585;product=hypothetical protein
M-bullatum_contig_4_1	Prodigal:002006	CDS	62041	63405	.	+	0	ID=OICFNHDK_00586;eC_number=2.7.-.-;Name=ubiB_1;gene=ubiB_1;inference=ab initio prediction:Prodigal:002006,protein motif:HAMAP:MF_00414;locus_tag=OICFNHDK_00586;product=protein kinase UbiB
M-bullatum_contig_4_1	Prodigal:002006	CDS	63576	63869	.	+	0	ID=OICFNHDK_00587;inference=ab initio prediction:Prodigal:002006;locus_tag=OICFNHDK_00587;product=hypothetical protein
M-bullatum_contig_4_1	Prodigal:002006	CDS	63964	65106	.	+	0	ID=OICFNHDK_00588;eC_number=7.1.1.1;Name=pntAA;db_xref=COG:COG3288;gene=pntAA;inference=ab initio prediction:Prodigal:002006,similar to AA sequence:UniProtKB:Q2RSB2;locus_tag=OICFNHDK_00588;product=NAD(P) transhydrogenase subunit alpha part 1
M-bullatum_contig_4_1	Prodigal:002006	CDS	65124	65564	.	+	0	ID=OICFNHDK_00589;inference=ab initio prediction:Prodigal:002006;locus_tag=OICFNHDK_00589;product=hypothetical protein
M-bullatum_contig_4_1	Prodigal:002006	CDS	65569	66969	.	+	0	ID=OICFNHDK_00590;eC_number=7.1.1.1;Name=pntB;db_xref=COG:COG1282;gene=pntB;inference=ab initio prediction:Prodigal:002006,similar to AA sequence:UniProtKB:P0C188;locus_tag=OICFNHDK_00590;product=NAD(P) transhydrogenase subunit beta
M-bullatum_contig_4_1	Prodigal:002006	CDS	67199	68938	.	+	0	ID=OICFNHDK_00591;eC_number=3.1.-.-;Name=recJ;db_xref=COG:COG0608;gene=recJ;inference=ab initio prediction:Prodigal:002006,similar to AA sequence:UniProtKB:P21893;locus_tag=OICFNHDK_00591;product=Single-stranded-DNA-specific exonuclease RecJ
M-bullatum_contig_4_1	Aragorn:001002	tRNA	69027	69110	.	+	.	ID=OICFNHDK_00592;inference=COORDINATES:profile:Aragorn:001002;locus_tag=OICFNHDK_00592;product=tRNA-Tyr(gta)
M-bullatum_contig_4_1	Aragorn:001002	tRNA	69193	69266	.	+	.	ID=OICFNHDK_00593;inference=COORDINATES:profile:Aragorn:001002;locus_tag=OICFNHDK_00593;product=tRNA-Gly(tcc)
M-bullatum_contig_4_1	Prodigal:002006	CDS	69449	69688	.	+	0	ID=OICFNHDK_00594;inference=ab initio prediction:Prodigal:002006;locus_tag=OICFNHDK_00594;product=hypothetical protein
M-bullatum_contig_5_1	Prodigal:002006	CDS	113	280	.	+	0	ID=OICFNHDK_00595;inference=ab initio prediction:Prodigal:002006;locus_tag=OICFNHDK_00595;product=hypothetical protein
M-bullatum_contig_5_1	Prodigal:002006	CDS	422	754	.	+	0	ID=OICFNHDK_00596;inference=ab initio prediction:Prodigal:002006;locus_tag=OICFNHDK_00596;product=hypothetical protein
M-bullatum_contig_5_1	Prodigal:002006	CDS	830	1483	.	-	0	ID=OICFNHDK_00597;inference=ab initio prediction:Prodigal:002006;locus_tag=OICFNHDK_00597;product=hypothetical protein
M-bullatum_contig_5_1	Prodigal:002006	CDS	1594	2400	.	-	0	ID=OICFNHDK_00598;inference=ab initio prediction:Prodigal:002006;locus_tag=OICFNHDK_00598;product=hypothetical protein
M-bullatum_contig_5_1	Prodigal:002006	CDS	2473	3393	.	-	0	ID=OICFNHDK_00599;db_xref=COG:COG1305;inference=ab initio prediction:Prodigal:002006,similar to AA sequence:UniProtKB:P9WL93;locus_tag=OICFNHDK_00599;product=putative protein
M-bullatum_contig_5_1	Prodigal:002006	CDS	3615	4247	.	-	0	ID=OICFNHDK_00600;inference=ab initio prediction:Prodigal:002006;locus_tag=OICFNHDK_00600;product=hypothetical protein
M-bullatum_contig_5_1	Prodigal:002006	CDS	4434	5579	.	-	0	ID=OICFNHDK_00601;inference=ab initio prediction:Prodigal:002006;locus_tag=OICFNHDK_00601;product=hypothetical protein
M-bullatum_contig_5_1	Aragorn:001002	tRNA	5897	5973	.	-	.	ID=OICFNHDK_00602;inference=COORDINATES:profile:Aragorn:001002;locus_tag=OICFNHDK_00602;product=tRNA-His(gtg)
M-bullatum_contig_5_1	Prodigal:002006	CDS	6209	8041	.	+	0	ID=OICFNHDK_00603;Name=clcB;gene=clcB;inference=ab initio prediction:Prodigal:002006,protein motif:HAMAP:MF_01203;locus_tag=OICFNHDK_00603;product=Voltage-gated ClC-type chloride channel ClcB
M-bullatum_contig_5_1	Prodigal:002006	CDS	8135	9496	.	-	0	ID=OICFNHDK_00604;Name=kgtP;gene=kgtP;inference=ab initio prediction:Prodigal:002006,similar to AA sequence:UniProtKB:P0AEX3;locus_tag=OICFNHDK_00604;product=Alpha-ketoglutarate permease
M-bullatum_contig_5_1	Prodigal:002006	CDS	9928	10323	.	+	0	ID=OICFNHDK_00605;inference=ab initio prediction:Prodigal:002006;locus_tag=OICFNHDK_00605;product=hypothetical protein
M-bullatum_contig_5_1	Prodigal:002006	CDS	10485	10697	.	+	0	ID=OICFNHDK_00606;inference=ab initio prediction:Prodigal:002006;locus_tag=OICFNHDK_00606;product=hypothetical protein
M-bullatum_contig_5_1	Prodigal:002006	CDS	11109	12206	.	-	0	ID=OICFNHDK_00607;Name=hrcA;db_xref=COG:COG1420;gene=hrcA;inference=ab initio prediction:Prodigal:002006,similar to AA sequence:UniProtKB:P30727;locus_tag=OICFNHDK_00607;product=Heat-inducible transcription repressor HrcA
M-bullatum_contig_5_1	Prodigal:002006	CDS	12420	13349	.	+	0	ID=OICFNHDK_00608;eC_number=3.5.1.2;Name=glsA;db_xref=COG:COG2066;gene=glsA;inference=ab initio prediction:Prodigal:002006,similar to AA sequence:UniProtKB:O87405;locus_tag=OICFNHDK_00608;product=Thermolabile glutaminase
M-bullatum_contig_5_1	Prodigal:002006	CDS	13379	14038	.	-	0	ID=OICFNHDK_00609;inference=ab initio prediction:Prodigal:002006;locus_tag=OICFNHDK_00609;product=hypothetical protein
M-bullatum_contig_5_1	Prodigal:002006	CDS	14159	14761	.	+	0	ID=OICFNHDK_00610;inference=ab initio prediction:Prodigal:002006;locus_tag=OICFNHDK_00610;product=hypothetical protein
M-bullatum_contig_5_1	Prodigal:002006	CDS	14949	15989	.	-	0	ID=OICFNHDK_00611;eC_number=6.3.1.2;Name=glnII;db_xref=COG:COG0174;gene=glnII;inference=ab initio prediction:Prodigal:002006,similar to AA sequence:UniProtKB:P04772;locus_tag=OICFNHDK_00611;product=Glutamine synthetase
M-bullatum_contig_5_1	Prodigal:002006	CDS	16480	16800	.	+	0	ID=OICFNHDK_00612;inference=ab initio prediction:Prodigal:002006;locus_tag=OICFNHDK_00612;product=hypothetical protein
M-bullatum_contig_5_1	Prodigal:002006	CDS	16925	17638	.	+	0	ID=OICFNHDK_00613;eC_number=2.7.7.56;Name=rph;db_xref=COG:COG0689;gene=rph;inference=ab initio prediction:Prodigal:002006,similar to AA sequence:UniProtKB:P50597;locus_tag=OICFNHDK_00613;product=Ribonuclease PH
M-bullatum_contig_5_1	Prodigal:002006	CDS	17635	18270	.	+	0	ID=OICFNHDK_00614;eC_number=3.6.1.66;db_xref=COG:COG0127;inference=ab initio prediction:Prodigal:002006,similar to AA sequence:UniProtKB:P44598;locus_tag=OICFNHDK_00614;product=dITP/XTP pyrophosphatase
M-bullatum_contig_5_1	Prodigal:002006	CDS	18331	19563	.	+	0	ID=OICFNHDK_00615;Name=hemW;db_xref=COG:COG0635;gene=hemW;inference=ab initio prediction:Prodigal:002006,similar to AA sequence:UniProtKB:P52062;locus_tag=OICFNHDK_00615;product=Heme chaperone HemW
M-bullatum_contig_5_1	Prodigal:002006	CDS	19580	19807	.	+	0	ID=OICFNHDK_00616;inference=ab initio prediction:Prodigal:002006;locus_tag=OICFNHDK_00616;product=hypothetical protein
M-bullatum_contig_5_1	Prodigal:002006	CDS	19919	21190	.	-	0	ID=OICFNHDK_00617;Name=lpoA;gene=lpoA;inference=ab initio prediction:Prodigal:002006,protein motif:HAMAP:MF_01890;locus_tag=OICFNHDK_00617;product=Penicillin-binding protein activator LpoA
M-bullatum_contig_5_1	Prodigal:002006	CDS	21300	22262	.	+	0	ID=OICFNHDK_00618;eC_number=2.1.1.198;Name=rsmI;gene=rsmI;inference=ab initio prediction:Prodigal:002006,protein motif:HAMAP:MF_01877;locus_tag=OICFNHDK_00618;product=Ribosomal RNA small subunit methyltransferase I
M-bullatum_contig_5_1	Prodigal:002006	CDS	22249	22641	.	+	0	ID=OICFNHDK_00619;inference=ab initio prediction:Prodigal:002006,similar to AA sequence:UniProtKB:Q6NCZ4;locus_tag=OICFNHDK_00619;note=UPF0102 protein RPA0323;product=hypothetical protein
M-bullatum_contig_5_1	Prodigal:002006	CDS	22681	23070	.	-	0	ID=OICFNHDK_00620;Name=pdtaR;db_xref=COG:COG3707;gene=pdtaR;inference=ab initio prediction:Prodigal:002006,similar to AA sequence:UniProtKB:P9WGM3;locus_tag=OICFNHDK_00620;product=putative transcriptional regulatory protein pdtaR
M-bullatum_contig_5_1	Prodigal:002006	CDS	23258	24226	.	+	0	ID=OICFNHDK_00621;Name=yehZ;db_xref=COG:COG1732;gene=yehZ;inference=ab initio prediction:Prodigal:002006,similar to AA sequence:UniProtKB:P33362;locus_tag=OICFNHDK_00621;product=Glycine betaine-binding protein YehZ
M-bullatum_contig_5_1	Prodigal:002006	CDS	24328	25407	.	+	0	ID=OICFNHDK_00622;Name=yehY;db_xref=COG:COG1174;gene=yehY;inference=ab initio prediction:Prodigal:002006,similar to AA sequence:UniProtKB:P33361;locus_tag=OICFNHDK_00622;product=Glycine betaine uptake system permease protein YehY
M-bullatum_contig_5_1	Prodigal:002006	CDS	25404	26144	.	+	0	ID=OICFNHDK_00623;inference=ab initio prediction:Prodigal:002006;locus_tag=OICFNHDK_00623;product=hypothetical protein
M-bullatum_contig_5_1	Prodigal:002006	CDS	26404	26700	.	+	0	ID=OICFNHDK_00624;inference=ab initio prediction:Prodigal:002006;locus_tag=OICFNHDK_00624;product=hypothetical protein
M-bullatum_contig_5_1	Prodigal:002006	CDS	27042	28172	.	-	0	ID=OICFNHDK_00625;eC_number=1.1.-.-;Name=yajO_1;db_xref=COG:COG0667;gene=yajO_1;inference=ab initio prediction:Prodigal:002006,similar to AA sequence:UniProtKB:P77735;locus_tag=OICFNHDK_00625;product=1-deoxyxylulose-5-phosphate synthase YajO
M-bullatum_contig_5_1	Prodigal:002006	CDS	28269	29168	.	+	0	ID=OICFNHDK_00626;Name=pgrR_1;gene=pgrR_1;inference=ab initio prediction:Prodigal:002006,similar to AA sequence:UniProtKB:P77333;locus_tag=OICFNHDK_00626;product=HTH-type transcriptional regulator PgrR
M-bullatum_contig_5_1	Prodigal:002006	CDS	29220	30521	.	-	0	ID=OICFNHDK_00627;inference=ab initio prediction:Prodigal:002006;locus_tag=OICFNHDK_00627;product=hypothetical protein
M-bullatum_contig_5_1	Prodigal:002006	CDS	30599	31690	.	-	0	ID=OICFNHDK_00628;inference=ab initio prediction:Prodigal:002006;locus_tag=OICFNHDK_00628;product=hypothetical protein
M-bullatum_contig_5_1	Prodigal:002006	CDS	31771	32025	.	-	0	ID=OICFNHDK_00629;inference=ab initio prediction:Prodigal:002006;locus_tag=OICFNHDK_00629;product=hypothetical protein
M-bullatum_contig_5_1	Prodigal:002006	CDS	32087	33493	.	-	0	ID=OICFNHDK_00630;eC_number=2.7.-.-;Name=sasA_2;gene=sasA_2;inference=ab initio prediction:Prodigal:002006,protein motif:HAMAP:MF_01837;locus_tag=OICFNHDK_00630;product=Adaptive-response sensory-kinase SasA
M-bullatum_contig_5_1	Prodigal:002006	CDS	33506	34231	.	-	0	ID=OICFNHDK_00631;Name=ompR_2;gene=ompR_2;inference=ab initio prediction:Prodigal:002006,similar to AA sequence:UniProtKB:P0AA16;locus_tag=OICFNHDK_00631;product=Transcriptional regulatory protein OmpR
M-bullatum_contig_5_1	Prodigal:002006	CDS	34233	34829	.	-	0	ID=OICFNHDK_00632;inference=ab initio prediction:Prodigal:002006;locus_tag=OICFNHDK_00632;product=hypothetical protein
M-bullatum_contig_5_1	Prodigal:002006	CDS	35004	35921	.	+	0	ID=OICFNHDK_00633;eC_number=2.6.1.42;Name=ilvE;db_xref=COG:COG0115;gene=ilvE;inference=ab initio prediction:Prodigal:002006,similar to AA sequence:UniProtKB:O86428;locus_tag=OICFNHDK_00633;product=Branched-chain-amino-acid aminotransferase
M-bullatum_contig_5_1	Prodigal:002006	CDS	36129	38450	.	-	0	ID=OICFNHDK_00634;eC_number=1.11.1.21;Name=katG;gene=katG;inference=ab initio prediction:Prodigal:002006,similar to AA sequence:UniProtKB:P14412;locus_tag=OICFNHDK_00634;product=Catalase-peroxidase
M-bullatum_contig_5_1	Prodigal:002006	CDS	38781	39026	.	+	0	ID=OICFNHDK_00635;inference=ab initio prediction:Prodigal:002006;locus_tag=OICFNHDK_00635;product=hypothetical protein
M-bullatum_contig_5_1	Prodigal:002006	CDS	39161	39388	.	+	0	ID=OICFNHDK_00636;inference=ab initio prediction:Prodigal:002006;locus_tag=OICFNHDK_00636;product=hypothetical protein
M-bullatum_contig_5_1	Prodigal:002006	CDS	39404	40246	.	-	0	ID=OICFNHDK_00637;inference=ab initio prediction:Prodigal:002006;locus_tag=OICFNHDK_00637;product=hypothetical protein
M-bullatum_contig_5_1	Prodigal:002006	CDS	40366	41820	.	-	0	ID=OICFNHDK_00638;inference=ab initio prediction:Prodigal:002006;locus_tag=OICFNHDK_00638;product=hypothetical protein
M-bullatum_contig_5_1	Prodigal:002006	CDS	41813	43705	.	-	0	ID=OICFNHDK_00639;Name=kefC_1;db_xref=COG:COG0475;gene=kefC_1;inference=ab initio prediction:Prodigal:002006,similar to AA sequence:UniProtKB:P03819;locus_tag=OICFNHDK_00639;product=Glutathione-regulated potassium-efflux system protein KefC
M-bullatum_contig_5_1	Prodigal:002006	CDS	43861	44151	.	-	0	ID=OICFNHDK_00640;inference=ab initio prediction:Prodigal:002006;locus_tag=OICFNHDK_00640;product=hypothetical protein
M-bullatum_contig_5_1	Prodigal:002006	CDS	44414	44704	.	-	0	ID=OICFNHDK_00641;inference=ab initio prediction:Prodigal:002006;locus_tag=OICFNHDK_00641;product=hypothetical protein
M-bullatum_contig_5_1	Prodigal:002006	CDS	44824	46221	.	+	0	ID=OICFNHDK_00642;Name=norG_1;db_xref=COG:COG1167;gene=norG_1;inference=ab initio prediction:Prodigal:002006,similar to AA sequence:UniProtKB:Q2G1P1;locus_tag=OICFNHDK_00642;product=HTH-type transcriptional regulator NorG
M-bullatum_contig_5_1	Prodigal:002006	CDS	46313	47554	.	+	0	ID=OICFNHDK_00643;eC_number=1.3.8.12;Name=mcd_1;db_xref=COG:COG1960;gene=mcd_1;inference=ab initio prediction:Prodigal:002006,similar to AA sequence:UniProtKB:D3JV03;locus_tag=OICFNHDK_00643;product=(2S)-methylsuccinyl-CoA dehydrogenase
M-bullatum_contig_5_1	Prodigal:002006	CDS	47610	49232	.	-	0	ID=OICFNHDK_00644;inference=ab initio prediction:Prodigal:002006;locus_tag=OICFNHDK_00644;product=hypothetical protein
M-bullatum_contig_5_1	Prodigal:002006	CDS	49700	50695	.	+	0	ID=OICFNHDK_00645;eC_number=1.17.7.4;Name=ispH;db_xref=COG:COG0761;gene=ispH;inference=ab initio prediction:Prodigal:002006,similar to AA sequence:UniProtKB:P62623;locus_tag=OICFNHDK_00645;product=4-hydroxy-3-methylbut-2-enyl diphosphate reductase
M-bullatum_contig_5_1	Prodigal:002006	CDS	50775	51740	.	+	0	ID=OICFNHDK_00646;eC_number=2.7.1.39;Name=thrB;db_xref=COG:COG2334;gene=thrB;inference=ab initio prediction:Prodigal:002006,similar to AA sequence:UniProtKB:Q8UHA8;locus_tag=OICFNHDK_00646;product=Homoserine kinase
M-bullatum_contig_5_1	Prodigal:002006	CDS	51817	53337	.	-	0	ID=OICFNHDK_00647;eC_number=1.2.1.3;Name=adh;db_xref=COG:COG1012;gene=adh;inference=ab initio prediction:Prodigal:002006,similar to AA sequence:UniProtKB:A1B4L2;locus_tag=OICFNHDK_00647;product=Aldehyde dehydrogenase
M-bullatum_contig_5_1	Prodigal:002006	CDS	53692	55131	.	-	0	ID=OICFNHDK_00648;Name=pbpE;db_xref=COG:COG1680;gene=pbpE;inference=ab initio prediction:Prodigal:002006,similar to AA sequence:UniProtKB:P32959;locus_tag=OICFNHDK_00648;product=Penicillin-binding protein 4*
M-bullatum_contig_5_1	Prodigal:002006	CDS	55391	55972	.	+	0	ID=OICFNHDK_00649;inference=ab initio prediction:Prodigal:002006;locus_tag=OICFNHDK_00649;product=hypothetical protein
M-bullatum_contig_5_1	Prodigal:002006	CDS	56108	57400	.	+	0	ID=OICFNHDK_00650;Name=bcr_1;gene=bcr_1;inference=ab initio prediction:Prodigal:002006,similar to AA sequence:UniProtKB:P28246;locus_tag=OICFNHDK_00650;product=Bicyclomycin resistance protein
M-bullatum_contig_5_1	Prodigal:002006	CDS	57497	57622	.	+	0	ID=OICFNHDK_00651;inference=ab initio prediction:Prodigal:002006;locus_tag=OICFNHDK_00651;product=hypothetical protein
M-bullatum_contig_5_1	Prodigal:002006	CDS	57706	58224	.	+	0	ID=OICFNHDK_00652;inference=ab initio prediction:Prodigal:002006;locus_tag=OICFNHDK_00652;product=hypothetical protein
M-bullatum_contig_5_1	Prodigal:002006	CDS	58221	59684	.	-	0	ID=OICFNHDK_00653;Name=hsrA;gene=hsrA;inference=ab initio prediction:Prodigal:002006,similar to AA sequence:UniProtKB:P31474;locus_tag=OICFNHDK_00653;product=putative transport protein HsrA
M-bullatum_contig_5_1	Prodigal:002006	CDS	59920	60804	.	+	0	ID=OICFNHDK_00654;inference=ab initio prediction:Prodigal:002006;locus_tag=OICFNHDK_00654;product=hypothetical protein
M-bullatum_contig_5_1	Prodigal:002006	CDS	60934	62427	.	+	0	ID=OICFNHDK_00655;eC_number=1.1.1.205;Name=guaB;db_xref=COG:COG0516;gene=guaB;inference=ab initio prediction:Prodigal:002006,similar to AA sequence:UniProtKB:P21879;locus_tag=OICFNHDK_00655;product=Inosine-5'-monophosphate dehydrogenase
M-bullatum_contig_5_1	Prodigal:002006	CDS	62438	62860	.	+	0	ID=OICFNHDK_00656;inference=ab initio prediction:Prodigal:002006;locus_tag=OICFNHDK_00656;product=hypothetical protein
M-bullatum_contig_5_1	Prodigal:002006	CDS	62883	63314	.	+	0	ID=OICFNHDK_00657;inference=ab initio prediction:Prodigal:002006;locus_tag=OICFNHDK_00657;product=hypothetical protein
M-bullatum_contig_5_1	Prodigal:002006	CDS	63384	64322	.	+	0	ID=OICFNHDK_00658;eC_number=1.1.1.169;Name=panE_1;db_xref=COG:COG1893;gene=panE_1;inference=ab initio prediction:Prodigal:002006,similar to AA sequence:UniProtKB:P37402;locus_tag=OICFNHDK_00658;product=2-dehydropantoate 2-reductase
M-bullatum_contig_5_1	Prodigal:002006	CDS	64348	64518	.	-	0	ID=OICFNHDK_00659;inference=ab initio prediction:Prodigal:002006;locus_tag=OICFNHDK_00659;product=hypothetical protein
M-bullatum_contig_5_1	Prodigal:002006	CDS	64753	66018	.	+	0	ID=OICFNHDK_00660;eC_number=2.1.1.176;Name=rsmB_1;db_xref=COG:COG0144;gene=rsmB_1;inference=ab initio prediction:Prodigal:002006,similar to AA sequence:UniProtKB:P36929;locus_tag=OICFNHDK_00660;product=Ribosomal RNA small subunit methyltransferase B
M-bullatum_contig_5_1	Prodigal:002006	CDS	66018	66977	.	+	0	ID=OICFNHDK_00661;inference=ab initio prediction:Prodigal:002006;locus_tag=OICFNHDK_00661;product=hypothetical protein
M-bullatum_contig_5_1	Prodigal:002006	CDS	67075	68631	.	+	0	ID=OICFNHDK_00662;eC_number=6.3.5.2;Name=guaA;db_xref=COG:COG0518;gene=guaA;inference=ab initio prediction:Prodigal:002006,similar to AA sequence:UniProtKB:P04079;locus_tag=OICFNHDK_00662;product=GMP synthase [glutamine-hydrolyzing]
M-bullatum_contig_5_1	Prodigal:002006	CDS	68719	69018	.	-	0	ID=OICFNHDK_00663;inference=ab initio prediction:Prodigal:002006;locus_tag=OICFNHDK_00663;product=hypothetical protein
M-bullatum_contig_5_1	Prodigal:002006	CDS	69235	70203	.	+	0	ID=OICFNHDK_00664;Name=pal_1;gene=pal_1;inference=ab initio prediction:Prodigal:002006,protein motif:HAMAP:MF_02204;locus_tag=OICFNHDK_00664;product=Peptidoglycan-associated lipoprotein
M-bullatum_contig_5_1	Prodigal:002006	CDS	70319	71488	.	-	0	ID=OICFNHDK_00665;inference=ab initio prediction:Prodigal:002006;locus_tag=OICFNHDK_00665;product=hypothetical protein
M-bullatum_contig_5_1	Prodigal:002006	CDS	71597	72202	.	+	0	ID=OICFNHDK_00666;inference=ab initio prediction:Prodigal:002006;locus_tag=OICFNHDK_00666;product=hypothetical protein
M-bullatum_contig_5_1	Prodigal:002006	CDS	72305	73018	.	+	0	ID=OICFNHDK_00667;inference=ab initio prediction:Prodigal:002006,similar to AA sequence:UniProtKB:P43989;locus_tag=OICFNHDK_00667;note=UPF0070 protein HI_0370;product=hypothetical protein
M-bullatum_contig_5_1	Prodigal:002006	CDS	73083	74441	.	+	0	ID=OICFNHDK_00668;Name=der;db_xref=COG:COG1160;gene=der;inference=ab initio prediction:Prodigal:002006,similar to AA sequence:UniProtKB:P0A6P5;locus_tag=OICFNHDK_00668;product=GTPase Der
M-bullatum_contig_5_1	Prodigal:002006	CDS	74445	75569	.	-	0	ID=OICFNHDK_00669;eC_number=6.3.2.2;db_xref=COG:COG2170;inference=ab initio prediction:Prodigal:002006,similar to AA sequence:UniProtKB:P9WPK9;locus_tag=OICFNHDK_00669;product=Putative glutamate--cysteine ligase 2
M-bullatum_contig_5_1	Prodigal:002006	CDS	75624	76031	.	-	0	ID=OICFNHDK_00670;eC_number=1.5.1.47;Name=dmrA;gene=dmrA;inference=ab initio prediction:Prodigal:002006,similar to AA sequence:UniProtKB:C5B2R8;locus_tag=OICFNHDK_00670;product=Dihydromethanopterin reductase
M-bullatum_contig_5_1	Prodigal:002006	CDS	76213	76953	.	-	0	ID=OICFNHDK_00671;eC_number=1.-.-.-;Name=yciK;db_xref=COG:COG1028;gene=yciK;inference=ab initio prediction:Prodigal:002006,similar to AA sequence:UniProtKB:P31808;locus_tag=OICFNHDK_00671;product=putative oxidoreductase YciK
M-bullatum_contig_5_1	Prodigal:002006	CDS	76962	78452	.	-	0	ID=OICFNHDK_00672;eC_number=2.4.2.14;Name=purF_1;db_xref=COG:COG0034;gene=purF_1;inference=ab initio prediction:Prodigal:002006,similar to AA sequence:UniProtKB:P00497;locus_tag=OICFNHDK_00672;product=Amidophosphoribosyltransferase
M-bullatum_contig_5_1	Prodigal:002006	CDS	78633	79229	.	-	0	ID=OICFNHDK_00673;inference=ab initio prediction:Prodigal:002006;locus_tag=OICFNHDK_00673;product=hypothetical protein
M-bullatum_contig_5_1	Prodigal:002006	CDS	79360	80796	.	-	0	ID=OICFNHDK_00674;eC_number=3.6.4.-;Name=radA;db_xref=COG:COG1066;gene=radA;inference=ab initio prediction:Prodigal:002006,similar to AA sequence:UniProtKB:P37572;locus_tag=OICFNHDK_00674;product=DNA repair protein RadA
M-bullatum_contig_5_1	Prodigal:002006	CDS	80985	82094	.	-	0	ID=OICFNHDK_00675;eC_number=5.1.1.1;Name=alr;db_xref=COG:COG0787;gene=alr;inference=ab initio prediction:Prodigal:002006,similar to AA sequence:UniProtKB:Q9HUN4;locus_tag=OICFNHDK_00675;product=Alanine racemase%2C biosynthetic
M-bullatum_contig_5_1	Prodigal:002006	CDS	82342	83829	.	-	0	ID=OICFNHDK_00676;eC_number=3.6.4.12;Name=dnaC_1;db_xref=COG:COG0305;gene=dnaC_1;inference=ab initio prediction:Prodigal:002006,similar to AA sequence:UniProtKB:P37469;locus_tag=OICFNHDK_00676;product=Replicative DNA helicase
M-bullatum_contig_5_1	Prodigal:002006	CDS	84236	84799	.	-	0	ID=OICFNHDK_00677;Name=rplI;db_xref=COG:COG0359;gene=rplI;inference=ab initio prediction:Prodigal:002006,similar to AA sequence:UniProtKB:Q6N5A1;locus_tag=OICFNHDK_00677;product=50S ribosomal protein L9
M-bullatum_contig_5_1	Prodigal:002006	CDS	84867	85931	.	-	0	ID=OICFNHDK_00678;inference=ab initio prediction:Prodigal:002006;locus_tag=OICFNHDK_00678;product=hypothetical protein
M-bullatum_contig_5_1	Prodigal:002006	CDS	86166	86447	.	-	0	ID=OICFNHDK_00679;Name=rpsR;db_xref=COG:COG0238;gene=rpsR;inference=ab initio prediction:Prodigal:002006,similar to AA sequence:UniProtKB:Q6N5A3;locus_tag=OICFNHDK_00679;product=30S ribosomal protein S18
M-bullatum_contig_5_1	Prodigal:002006	CDS	86451	86918	.	-	0	ID=OICFNHDK_00680;Name=rpsF;db_xref=COG:COG0360;gene=rpsF;inference=ab initio prediction:Prodigal:002006,similar to AA sequence:UniProtKB:Q6N5A4;locus_tag=OICFNHDK_00680;product=30S ribosomal protein S6
M-bullatum_contig_5_1	Prodigal:002006	CDS	87065	87238	.	+	0	ID=OICFNHDK_00681;inference=ab initio prediction:Prodigal:002006;locus_tag=OICFNHDK_00681;product=hypothetical protein
M-bullatum_contig_5_1	Prodigal:002006	CDS	87283	89061	.	+	0	ID=OICFNHDK_00682;eC_number=1.1.2.7;inference=ab initio prediction:Prodigal:002006,similar to AA sequence:UniProtKB:P38539;locus_tag=OICFNHDK_00682;product=Methanol dehydrogenase [cytochrome c] subunit 1
M-bullatum_contig_5_1	Prodigal:002006	CDS	89147	89806	.	-	0	ID=OICFNHDK_00683;eC_number=2.4.1.129;Name=mtgA_1;gene=mtgA_1;inference=ab initio prediction:Prodigal:002006,protein motif:HAMAP:MF_00766;locus_tag=OICFNHDK_00683;product=Biosynthetic peptidoglycan transglycosylase
M-bullatum_contig_5_1	Prodigal:002006	CDS	89944	90285	.	+	0	ID=OICFNHDK_00684;inference=ab initio prediction:Prodigal:002006;locus_tag=OICFNHDK_00684;product=hypothetical protein
M-bullatum_contig_5_1	Prodigal:002006	CDS	90290	90955	.	-	0	ID=OICFNHDK_00685;inference=ab initio prediction:Prodigal:002006;locus_tag=OICFNHDK_00685;product=hypothetical protein
M-bullatum_contig_5_1	Prodigal:002006	CDS	91051	91314	.	-	0	ID=OICFNHDK_00686;inference=ab initio prediction:Prodigal:002006;locus_tag=OICFNHDK_00686;product=hypothetical protein
M-bullatum_contig_5_1	Prodigal:002006	CDS	91387	91761	.	-	0	ID=OICFNHDK_00687;inference=ab initio prediction:Prodigal:002006;locus_tag=OICFNHDK_00687;product=hypothetical protein
M-bullatum_contig_5_1	Prodigal:002006	CDS	91877	92644	.	+	0	ID=OICFNHDK_00688;eC_number=2.6.99.2;Name=pdxJ;db_xref=COG:COG0854;gene=pdxJ;inference=ab initio prediction:Prodigal:002006,similar to AA sequence:UniProtKB:Q8ZCP4;locus_tag=OICFNHDK_00688;product=Pyridoxine 5'-phosphate synthase
M-bullatum_contig_5_1	Prodigal:002006	CDS	92641	93096	.	+	0	ID=OICFNHDK_00689;eC_number=2.7.8.7;Name=acpS;db_xref=COG:COG0736;gene=acpS;inference=ab initio prediction:Prodigal:002006,similar to AA sequence:UniProtKB:Q9KPB6;locus_tag=OICFNHDK_00689;product=Holo-[acyl-carrier-protein] synthase
M-bullatum_contig_5_1	Prodigal:002006	CDS	93157	93957	.	+	0	ID=OICFNHDK_00690;eC_number=3.4.21.89;Name=lepB;db_xref=COG:COG0681;gene=lepB;inference=ab initio prediction:Prodigal:002006,similar to AA sequence:UniProtKB:Q8L2J7;locus_tag=OICFNHDK_00690;product=Signal peptidase I
M-bullatum_contig_5_1	Prodigal:002006	CDS	93969	94781	.	+	0	ID=OICFNHDK_00691;eC_number=3.1.26.3;Name=rnc;db_xref=COG:COG0571;gene=rnc;inference=ab initio prediction:Prodigal:002006,similar to AA sequence:UniProtKB:Q52698;locus_tag=OICFNHDK_00691;product=Ribonuclease 3
M-bullatum_contig_5_1	Prodigal:002006	CDS	94756	95760	.	+	0	ID=OICFNHDK_00692;Name=era;gene=era;inference=ab initio prediction:Prodigal:002006,similar to AA sequence:UniProtKB:P64085;locus_tag=OICFNHDK_00692;product=GTPase Era
M-bullatum_contig_5_1	Prodigal:002006	CDS	96120	97043	.	+	0	ID=OICFNHDK_00693;eC_number=2.1.1.172;Name=rsmC;gene=rsmC;inference=ab initio prediction:Prodigal:002006,protein motif:HAMAP:MF_01862;locus_tag=OICFNHDK_00693;product=Ribosomal RNA small subunit methyltransferase C
M-bullatum_contig_5_1	Prodigal:002006	CDS	97054	97803	.	+	0	ID=OICFNHDK_00694;eC_number=5.4.99.19;Name=rsuA;db_xref=COG:COG1187;gene=rsuA;inference=ab initio prediction:Prodigal:002006,similar to AA sequence:UniProtKB:P0AA43;locus_tag=OICFNHDK_00694;product=Ribosomal small subunit pseudouridine synthase A
M-bullatum_contig_5_1	Prodigal:002006	CDS	97981	99045	.	+	0	ID=OICFNHDK_00695;Name=rpsB;db_xref=COG:COG0052;gene=rpsB;inference=ab initio prediction:Prodigal:002006,similar to AA sequence:UniProtKB:Q6N5Q2;locus_tag=OICFNHDK_00695;product=30S ribosomal protein S2
M-bullatum_contig_5_1	Prodigal:002006	CDS	99168	100091	.	+	0	ID=OICFNHDK_00696;Name=tsf;gene=tsf;inference=ab initio prediction:Prodigal:002006,similar to AA sequence:UniProtKB:P99171;locus_tag=OICFNHDK_00696;product=Elongation factor Ts
M-bullatum_contig_5_1	Prodigal:002006	CDS	100333	101055	.	+	0	ID=OICFNHDK_00697;eC_number=2.7.4.22;Name=pyrH;db_xref=COG:COG0528;gene=pyrH;inference=ab initio prediction:Prodigal:002006,similar to AA sequence:UniProtKB:P59009;locus_tag=OICFNHDK_00697;product=Uridylate kinase
M-bullatum_contig_5_1	Prodigal:002006	CDS	101216	101701	.	+	0	ID=OICFNHDK_00698;inference=ab initio prediction:Prodigal:002006;locus_tag=OICFNHDK_00698;product=hypothetical protein
M-bullatum_contig_5_1	Prodigal:002006	CDS	101853	102416	.	+	0	ID=OICFNHDK_00699;Name=frr;db_xref=COG:COG0233;gene=frr;inference=ab initio prediction:Prodigal:002006,similar to AA sequence:UniProtKB:P81101;locus_tag=OICFNHDK_00699;product=Ribosome-recycling factor
M-bullatum_contig_5_1	Prodigal:002006	CDS	102466	103311	.	+	0	ID=OICFNHDK_00700;eC_number=2.5.1.31;Name=uppS_1;gene=uppS_1;inference=ab initio prediction:Prodigal:002006,similar to AA sequence:UniProtKB:O82827;locus_tag=OICFNHDK_00700;product=Ditrans%2Cpolycis-undecaprenyl-diphosphate synthase ((2E%2C6E)-farnesyl-diphosphate specific)
M-bullatum_contig_5_1	Prodigal:002006	CDS	103311	104177	.	+	0	ID=OICFNHDK_00701;inference=ab initio prediction:Prodigal:002006;locus_tag=OICFNHDK_00701;product=hypothetical protein
M-bullatum_contig_5_1	Prodigal:002006	CDS	104191	105360	.	+	0	ID=OICFNHDK_00702;eC_number=1.1.1.267;Name=dxr;gene=dxr;inference=ab initio prediction:Prodigal:002006,similar to AA sequence:UniProtKB:Q9X5F2;locus_tag=OICFNHDK_00702;product=1-deoxy-D-xylulose 5-phosphate reductoisomerase
M-bullatum_contig_5_1	Prodigal:002006	CDS	105368	105847	.	-	0	ID=OICFNHDK_00703;inference=ab initio prediction:Prodigal:002006;locus_tag=OICFNHDK_00703;product=hypothetical protein
M-bullatum_contig_5_1	Prodigal:002006	CDS	105853	107151	.	-	0	ID=OICFNHDK_00704;inference=ab initio prediction:Prodigal:002006;locus_tag=OICFNHDK_00704;product=hypothetical protein
M-bullatum_contig_5_1	Prodigal:002006	CDS	107243	107932	.	-	0	ID=OICFNHDK_00705;Name=betI_1;gene=betI_1;inference=ab initio prediction:Prodigal:002006,protein motif:HAMAP:MF_00768;locus_tag=OICFNHDK_00705;product=HTH-type transcriptional regulator BetI
M-bullatum_contig_5_1	Prodigal:002006	CDS	108022	109239	.	+	0	ID=OICFNHDK_00706;Name=emrA;gene=emrA;inference=ab initio prediction:Prodigal:002006,similar to AA sequence:UniProtKB:P0DPR6;locus_tag=OICFNHDK_00706;product=Colistin resistance protein EmrA
M-bullatum_contig_5_1	Prodigal:002006	CDS	109249	110826	.	+	0	ID=OICFNHDK_00707;Name=emrB;gene=emrB;inference=ab initio prediction:Prodigal:002006,similar to AA sequence:UniProtKB:P0DPR7;locus_tag=OICFNHDK_00707;product=Colistin resistance protein EmrB
M-bullatum_contig_5_1	Prodigal:002006	CDS	110991	112151	.	+	0	ID=OICFNHDK_00708;eC_number=3.4.24.-;Name=mmpA;db_xref=COG:COG0750;gene=mmpA;inference=ab initio prediction:Prodigal:002006,similar to AA sequence:UniProtKB:Q9A710;locus_tag=OICFNHDK_00708;product=Metalloprotease MmpA
M-bullatum_contig_5_1	Prodigal:002006	CDS	112505	115090	.	+	0	ID=OICFNHDK_00709;Name=bamA_1;db_xref=COG:COG4775;gene=bamA_1;inference=ab initio prediction:Prodigal:002006,similar to AA sequence:UniProtKB:D5CHY0;locus_tag=OICFNHDK_00709;product=Outer membrane protein assembly factor BamA
M-bullatum_contig_5_1	Prodigal:002006	CDS	115138	116202	.	+	0	ID=OICFNHDK_00710;eC_number=2.3.1.-;Name=lpxD;db_xref=COG:COG1044;gene=lpxD;inference=ab initio prediction:Prodigal:002006,similar to AA sequence:UniProtKB:P0CD76;locus_tag=OICFNHDK_00710;product=UDP-3-O-acylglucosamine N-acyltransferase
M-bullatum_contig_5_1	Prodigal:002006	CDS	116354	116818	.	+	0	ID=OICFNHDK_00711;eC_number=4.2.1.59;Name=fabZ;gene=fabZ;inference=ab initio prediction:Prodigal:002006,similar to AA sequence:UniProtKB:A1VXZ7;locus_tag=OICFNHDK_00711;product=3-hydroxyacyl-[acyl-carrier-protein] dehydratase FabZ
M-bullatum_contig_5_1	Prodigal:002006	CDS	116824	117627	.	+	0	ID=OICFNHDK_00712;eC_number=2.3.1.129;Name=lpxA;db_xref=COG:COG1043;gene=lpxA;inference=ab initio prediction:Prodigal:002006,similar to AA sequence:UniProtKB:P0A722;locus_tag=OICFNHDK_00712;product=Acyl-[acyl-carrier-protein]--UDP-N-acetylglucosamine O-acyltransferase
M-bullatum_contig_5_1	Prodigal:002006	CDS	117624	118508	.	+	0	ID=OICFNHDK_00713;eC_number=3.6.1.54;Name=lpxI;db_xref=COG:COG3494;gene=lpxI;inference=ab initio prediction:Prodigal:002006,similar to AA sequence:UniProtKB:Q9A716;locus_tag=OICFNHDK_00713;product=UDP-2%2C3-diacylglucosamine pyrophosphatase LpxI
M-bullatum_contig_5_1	Prodigal:002006	CDS	118511	119695	.	+	0	ID=OICFNHDK_00714;eC_number=2.4.1.182;Name=lpxB;db_xref=COG:COG0763;gene=lpxB;inference=ab initio prediction:Prodigal:002006,similar to AA sequence:UniProtKB:P10441;locus_tag=OICFNHDK_00714;product=Lipid-A-disaccharide synthase
M-bullatum_contig_5_1	Prodigal:002006	CDS	119673	119939	.	-	0	ID=OICFNHDK_00715;inference=ab initio prediction:Prodigal:002006;locus_tag=OICFNHDK_00715;product=hypothetical protein
M-bullatum_contig_5_1	Prodigal:002006	CDS	120114	120872	.	-	0	ID=OICFNHDK_00716;inference=ab initio prediction:Prodigal:002006;locus_tag=OICFNHDK_00716;product=hypothetical protein
M-bullatum_contig_5_1	Prodigal:002006	CDS	121265	121735	.	+	0	ID=OICFNHDK_00717;Name=rssB_2;gene=rssB_2;inference=ab initio prediction:Prodigal:002006,protein motif:HAMAP:MF_00958;locus_tag=OICFNHDK_00717;product=Regulator of RpoS
M-bullatum_contig_5_1	Prodigal:002006	CDS	121917	122951	.	+	0	ID=OICFNHDK_00718;eC_number=3.6.1.40;Name=gppA_1;db_xref=COG:COG0248;gene=gppA_1;inference=ab initio prediction:Prodigal:002006,similar to AA sequence:UniProtKB:P25552;locus_tag=OICFNHDK_00718;product=Guanosine-5'-triphosphate%2C3'-diphosphate pyrophosphatase
M-bullatum_contig_5_1	Prodigal:002006	CDS	122948	123661	.	+	0	ID=OICFNHDK_00719;eC_number=2.1.1.166;Name=rlmE;db_xref=COG:COG0293;gene=rlmE;inference=ab initio prediction:Prodigal:002006,similar to AA sequence:UniProtKB:P0C0R7;locus_tag=OICFNHDK_00719;product=Ribosomal RNA large subunit methyltransferase E
M-bullatum_contig_5_1	Prodigal:002006	CDS	123788	124744	.	-	0	ID=OICFNHDK_00720;Name=pyrK;gene=pyrK;inference=ab initio prediction:Prodigal:002006,protein motif:HAMAP:MF_01211;locus_tag=OICFNHDK_00720;product=Dihydroorotate dehydrogenase B (NAD(+))%2C electron transfer subunit
M-bullatum_contig_5_1	Prodigal:002006	CDS	124821	125198	.	-	0	ID=OICFNHDK_00721;inference=ab initio prediction:Prodigal:002006;locus_tag=OICFNHDK_00721;product=hypothetical protein
M-bullatum_contig_5_1	Prodigal:002006	CDS	125313	128198	.	-	0	ID=OICFNHDK_00722;inference=ab initio prediction:Prodigal:002006;locus_tag=OICFNHDK_00722;product=hypothetical protein
M-bullatum_contig_5_1	Prodigal:002006	CDS	128534	129829	.	-	0	ID=OICFNHDK_00723;eC_number=3.4.24.-;db_xref=COG:COG0612;inference=ab initio prediction:Prodigal:002006,similar to AA sequence:UniProtKB:P9WHT5;locus_tag=OICFNHDK_00723;product=putative zinc protease
M-bullatum_contig_5_1	Prodigal:002006	CDS	129836	131248	.	-	0	ID=OICFNHDK_00724;eC_number=4.2.3.1;Name=thrC;db_xref=COG:COG0498;gene=thrC;inference=ab initio prediction:Prodigal:002006,similar to AA sequence:UniProtKB:P23669;locus_tag=OICFNHDK_00724;product=Threonine synthase
M-bullatum_contig_5_1	Prodigal:002006	CDS	131382	132716	.	-	0	ID=OICFNHDK_00725;inference=ab initio prediction:Prodigal:002006;locus_tag=OICFNHDK_00725;product=hypothetical protein
M-bullatum_contig_5_1	Prodigal:002006	CDS	132937	133359	.	-	0	ID=OICFNHDK_00726;inference=ab initio prediction:Prodigal:002006;locus_tag=OICFNHDK_00726;product=hypothetical protein
M-bullatum_contig_5_1	Prodigal:002006	CDS	133455	134231	.	-	0	ID=OICFNHDK_00727;inference=ab initio prediction:Prodigal:002006;locus_tag=OICFNHDK_00727;product=hypothetical protein
M-bullatum_contig_5_1	Prodigal:002006	CDS	134231	134521	.	-	0	ID=OICFNHDK_00728;inference=ab initio prediction:Prodigal:002006;locus_tag=OICFNHDK_00728;product=hypothetical protein
M-bullatum_contig_5_1	Prodigal:002006	CDS	134740	135591	.	-	0	ID=OICFNHDK_00729;eC_number=1.9.3.1;Name=ctaE;db_xref=COG:COG1845;gene=ctaE;inference=ab initio prediction:Prodigal:002006,similar to AA sequence:UniProtKB:P06030;locus_tag=OICFNHDK_00729;product=Cytochrome c oxidase subunit 3
M-bullatum_contig_5_1	Prodigal:002006	CDS	135757	136371	.	-	0	ID=OICFNHDK_00730;Name=ctaG;db_xref=COG:COG3175;gene=ctaG;inference=ab initio prediction:Prodigal:002006,similar to AA sequence:UniProtKB:Q92RG6;locus_tag=OICFNHDK_00730;product=Cytochrome c oxidase assembly protein CtaG
M-bullatum_contig_5_1	Prodigal:002006	CDS	136415	136579	.	-	0	ID=OICFNHDK_00731;inference=ab initio prediction:Prodigal:002006;locus_tag=OICFNHDK_00731;product=hypothetical protein
M-bullatum_contig_5_1	Prodigal:002006	CDS	136585	137547	.	-	0	ID=OICFNHDK_00732;eC_number=2.5.1.141;Name=ctaB;db_xref=COG:COG0109;gene=ctaB;inference=ab initio prediction:Prodigal:002006,similar to AA sequence:UniProtKB:Q3J5F9;locus_tag=OICFNHDK_00732;product=Protoheme IX farnesyltransferase
M-bullatum_contig_5_1	Prodigal:002006	CDS	137746	139374	.	-	0	ID=OICFNHDK_00733;eC_number=1.9.3.1;Name=ctaD;db_xref=COG:COG0843;gene=ctaD;inference=ab initio prediction:Prodigal:002006,similar to AA sequence:UniProtKB:P31833;locus_tag=OICFNHDK_00733;product=Cytochrome c oxidase subunit 1
M-bullatum_contig_5_1	Prodigal:002006	CDS	139482	140333	.	-	0	ID=OICFNHDK_00734;eC_number=1.9.3.1;Name=ctaC;db_xref=COG:COG1622;gene=ctaC;inference=ab initio prediction:Prodigal:002006,similar to AA sequence:UniProtKB:Q03736;locus_tag=OICFNHDK_00734;product=Cytochrome c oxidase subunit 2
M-bullatum_contig_5_1	Prodigal:002006	CDS	140757	141665	.	+	0	ID=OICFNHDK_00735;Name=oxyR_1;gene=oxyR_1;inference=ab initio prediction:Prodigal:002006,similar to AA sequence:UniProtKB:P0ACQ4;locus_tag=OICFNHDK_00735;product=Hydrogen peroxide-inducible genes activator
M-bullatum_contig_5_1	Prodigal:002006	CDS	141820	142293	.	+	0	ID=OICFNHDK_00736;eC_number=7.1.1.-;Name=nuoE;db_xref=COG:COG1905;gene=nuoE;inference=ab initio prediction:Prodigal:002006,similar to AA sequence:UniProtKB:P0AFD1;locus_tag=OICFNHDK_00736;product=NADH-quinone oxidoreductase subunit E
M-bullatum_contig_5_1	Prodigal:002006	CDS	142290	143849	.	+	0	ID=OICFNHDK_00737;eC_number=1.12.1.3;Name=hndC;db_xref=COG:COG1145;gene=hndC;inference=ab initio prediction:Prodigal:002006,similar to AA sequence:UniProtKB:Q46507;locus_tag=OICFNHDK_00737;product=NADP-reducing hydrogenase subunit HndC
M-bullatum_contig_5_1	Prodigal:002006	CDS	143863	146724	.	+	0	ID=OICFNHDK_00738;eC_number=1.17.1.9;inference=ab initio prediction:Prodigal:002006,similar to AA sequence:UniProtKB:Q99RW4;locus_tag=OICFNHDK_00738;product=Putative formate dehydrogenase
M-bullatum_contig_5_1	Prodigal:002006	CDS	146711	147568	.	+	0	ID=OICFNHDK_00739;Name=fdhD;db_xref=COG:COG1526;gene=fdhD;inference=ab initio prediction:Prodigal:002006,similar to AA sequence:UniProtKB:O87816;locus_tag=OICFNHDK_00739;product=Sulfur carrier protein FdhD
M-bullatum_contig_5_1	Prodigal:002006	CDS	147611	147904	.	+	0	ID=OICFNHDK_00740;inference=ab initio prediction:Prodigal:002006;locus_tag=OICFNHDK_00740;product=hypothetical protein
M-bullatum_contig_5_1	Prodigal:002006	CDS	147990	148907	.	-	0	ID=OICFNHDK_00741;inference=ab initio prediction:Prodigal:002006;locus_tag=OICFNHDK_00741;product=hypothetical protein
M-bullatum_contig_5_1	Prodigal:002006	CDS	149552	154264	.	+	0	ID=OICFNHDK_00742;eC_number=1.4.7.1;Name=gltB;gene=gltB;inference=ab initio prediction:Prodigal:002006,similar to AA sequence:UniProtKB:P55037;locus_tag=OICFNHDK_00742;product=Ferredoxin-dependent glutamate synthase 1
M-bullatum_contig_5_1	Prodigal:002006	CDS	154312	154590	.	+	0	ID=OICFNHDK_00743;inference=ab initio prediction:Prodigal:002006;locus_tag=OICFNHDK_00743;product=hypothetical protein
M-bullatum_contig_5_1	Prodigal:002006	CDS	154590	154991	.	+	0	ID=OICFNHDK_00744;eC_number=3.1.-.-;Name=vapC2;db_xref=COG:COG1487;gene=vapC2;inference=ab initio prediction:Prodigal:002006,similar to AA sequence:UniProtKB:Q4UNB2;locus_tag=OICFNHDK_00744;product=Ribonuclease VapC2
M-bullatum_contig_5_1	Prodigal:002006	CDS	155064	156497	.	+	0	ID=OICFNHDK_00745;eC_number=1.4.1.13;Name=gltD;db_xref=COG:COG0493;gene=gltD;inference=ab initio prediction:Prodigal:002006,similar to AA sequence:UniProtKB:P9WN19;locus_tag=OICFNHDK_00745;product=Glutamate synthase [NADPH] small chain
M-bullatum_contig_5_1	Prodigal:002006	CDS	156576	158000	.	-	0	ID=OICFNHDK_00746;inference=ab initio prediction:Prodigal:002006;locus_tag=OICFNHDK_00746;product=hypothetical protein
M-bullatum_contig_5_1	Prodigal:002006	CDS	158352	159578	.	-	0	ID=OICFNHDK_00747;inference=ab initio prediction:Prodigal:002006,similar to AA sequence:ISfinder:TnXax1;locus_tag=OICFNHDK_00747;product=Tn3 family transposase TnXax1
M-bullatum_contig_5_1	Prodigal:002006	CDS	159575	160567	.	-	0	ID=OICFNHDK_00748;eC_number=5.1.3.2;Name=galE_2;db_xref=COG:COG1087;gene=galE_2;inference=ab initio prediction:Prodigal:002006,similar to AA sequence:UniProtKB:Q7WTB1;locus_tag=OICFNHDK_00748;product=UDP-glucose 4-epimerase
M-bullatum_contig_5_1	Prodigal:002006	CDS	160756	161622	.	+	0	ID=OICFNHDK_00749;eC_number=2.7.7.9;Name=gtaB;db_xref=COG:COG1210;gene=gtaB;inference=ab initio prediction:Prodigal:002006,similar to AA sequence:UniProtKB:Q05852;locus_tag=OICFNHDK_00749;product=UTP--glucose-1-phosphate uridylyltransferase
M-bullatum_contig_5_1	Prodigal:002006	CDS	161947	162855	.	-	0	ID=OICFNHDK_00750;inference=ab initio prediction:Prodigal:002006;locus_tag=OICFNHDK_00750;product=hypothetical protein
M-bullatum_contig_5_1	Prodigal:002006	CDS	163064	163420	.	+	0	ID=OICFNHDK_00751;Name=cpdR_1;gene=cpdR_1;inference=ab initio prediction:Prodigal:002006,similar to AA sequence:UniProtKB:Q2YIF7;locus_tag=OICFNHDK_00751;product=Response regulator receiver protein CpdR
M-bullatum_contig_5_1	Prodigal:002006	CDS	163539	163811	.	+	0	ID=OICFNHDK_00752;Name=grxC;db_xref=COG:COG0695;gene=grxC;inference=ab initio prediction:Prodigal:002006,similar to AA sequence:UniProtKB:P0AC62;locus_tag=OICFNHDK_00752;product=Glutaredoxin 3
M-bullatum_contig_5_1	Prodigal:002006	CDS	163808	164683	.	+	0	ID=OICFNHDK_00753;eC_number=3.5.1.128;Name=nit1;gene=nit1;inference=ab initio prediction:Prodigal:002006,similar to AA sequence:UniProtKB:P0DP68;locus_tag=OICFNHDK_00753;product=Deaminated glutathione amidase
M-bullatum_contig_5_1	Prodigal:002006	CDS	164709	165194	.	+	0	ID=OICFNHDK_00754;inference=ab initio prediction:Prodigal:002006;locus_tag=OICFNHDK_00754;product=hypothetical protein
M-bullatum_contig_5_1	Prodigal:002006	CDS	165213	165704	.	-	0	ID=OICFNHDK_00755;Name=dsbB_1;gene=dsbB_1;inference=ab initio prediction:Prodigal:002006,protein motif:HAMAP:MF_00286;locus_tag=OICFNHDK_00755;product=Disulfide bond formation protein B
M-bullatum_contig_5_1	Prodigal:002006	CDS	165701	166282	.	-	0	ID=OICFNHDK_00756;inference=ab initio prediction:Prodigal:002006;locus_tag=OICFNHDK_00756;product=hypothetical protein
M-bullatum_contig_5_1	Aragorn:001002	tRNA	166426	166512	.	+	.	ID=OICFNHDK_00757;inference=COORDINATES:profile:Aragorn:001002;locus_tag=OICFNHDK_00757;product=tRNA-Leu(caa)
M-bullatum_contig_5_1	Prodigal:002006	CDS	166556	167254	.	-	0	ID=OICFNHDK_00758;inference=ab initio prediction:Prodigal:002006;locus_tag=OICFNHDK_00758;product=hypothetical protein
M-bullatum_contig_5_1	Prodigal:002006	CDS	167530	168906	.	-	0	ID=OICFNHDK_00759;Name=potE;gene=potE;inference=ab initio prediction:Prodigal:002006,protein motif:HAMAP:MF_02073;locus_tag=OICFNHDK_00759;product=Putrescine transporter PotE
M-bullatum_contig_5_1	Prodigal:002006	CDS	169003	170163	.	-	0	ID=OICFNHDK_00760;inference=ab initio prediction:Prodigal:002006;locus_tag=OICFNHDK_00760;product=hypothetical protein
M-bullatum_contig_5_1	Prodigal:002006	CDS	170327	171226	.	+	0	ID=OICFNHDK_00761;Name=acuC;gene=acuC;inference=ab initio prediction:Prodigal:002006,similar to AA sequence:UniProtKB:P64376;locus_tag=OICFNHDK_00761;product=Acetoin utilization protein AcuC
M-bullatum_contig_5_1	Prodigal:002006	CDS	171233	171826	.	-	0	ID=OICFNHDK_00762;Name=betI_2;gene=betI_2;inference=ab initio prediction:Prodigal:002006,protein motif:HAMAP:MF_00768;locus_tag=OICFNHDK_00762;product=HTH-type transcriptional regulator BetI
M-bullatum_contig_5_1	Prodigal:002006	CDS	171961	173046	.	+	0	ID=OICFNHDK_00763;Name=mdtA_2;gene=mdtA_2;inference=ab initio prediction:Prodigal:002006,similar to AA sequence:UniProtKB:P76397;locus_tag=OICFNHDK_00763;product=Multidrug resistance protein MdtA
M-bullatum_contig_5_1	Prodigal:002006	CDS	173043	174128	.	+	0	ID=OICFNHDK_00764;Name=mdtA_3;gene=mdtA_3;inference=ab initio prediction:Prodigal:002006,protein motif:HAMAP:MF_01422;locus_tag=OICFNHDK_00764;product=Multidrug resistance protein MdtA
M-bullatum_contig_5_1	Prodigal:002006	CDS	174191	177289	.	+	0	ID=OICFNHDK_00765;Name=acrF;db_xref=COG:COG0841;gene=acrF;inference=ab initio prediction:Prodigal:002006,similar to AA sequence:UniProtKB:P24181;locus_tag=OICFNHDK_00765;product=Multidrug export protein AcrF
M-bullatum_contig_5_1	Prodigal:002006	CDS	177290	177985	.	-	0	ID=OICFNHDK_00766;inference=ab initio prediction:Prodigal:002006;locus_tag=OICFNHDK_00766;product=hypothetical protein
M-bullatum_contig_5_1	Prodigal:002006	CDS	177982	178584	.	-	0	ID=OICFNHDK_00767;inference=ab initio prediction:Prodigal:002006;locus_tag=OICFNHDK_00767;product=hypothetical protein
M-bullatum_contig_5_1	Prodigal:002006	CDS	178791	180284	.	+	0	ID=OICFNHDK_00768;eC_number=3.2.2.4;Name=amn;db_xref=COG:COG0775;gene=amn;inference=ab initio prediction:Prodigal:002006,similar to AA sequence:UniProtKB:P0AE12;locus_tag=OICFNHDK_00768;product=AMP nucleosidase
M-bullatum_contig_5_1	Prodigal:002006	CDS	180388	181134	.	-	0	ID=OICFNHDK_00769;inference=ab initio prediction:Prodigal:002006;locus_tag=OICFNHDK_00769;product=hypothetical protein
M-bullatum_contig_5_1	Prodigal:002006	CDS	181170	181604	.	-	0	ID=OICFNHDK_00770;Name=ohrR_1;gene=ohrR_1;inference=ab initio prediction:Prodigal:002006,similar to AA sequence:UniProtKB:O34777;locus_tag=OICFNHDK_00770;product=Organic hydroperoxide resistance transcriptional regulator
M-bullatum_contig_5_1	Prodigal:002006	CDS	181682	184156	.	-	0	ID=OICFNHDK_00771;eC_number=2.4.1.129;Name=mtgA_2;gene=mtgA_2;inference=ab initio prediction:Prodigal:002006,protein motif:HAMAP:MF_00766;locus_tag=OICFNHDK_00771;product=Biosynthetic peptidoglycan transglycosylase
M-bullatum_contig_5_1	Prodigal:002006	CDS	184317	185504	.	-	0	ID=OICFNHDK_00772;inference=ab initio prediction:Prodigal:002006;locus_tag=OICFNHDK_00772;product=hypothetical protein
M-bullatum_contig_5_1	Prodigal:002006	CDS	185824	187017	.	+	0	ID=OICFNHDK_00773;inference=ab initio prediction:Prodigal:002006;locus_tag=OICFNHDK_00773;product=hypothetical protein
M-bullatum_contig_5_1	Prodigal:002006	CDS	187014	187937	.	+	0	ID=OICFNHDK_00774;inference=ab initio prediction:Prodigal:002006;locus_tag=OICFNHDK_00774;product=hypothetical protein
M-bullatum_contig_5_1	Prodigal:002006	CDS	187969	189153	.	+	0	ID=OICFNHDK_00775;inference=ab initio prediction:Prodigal:002006;locus_tag=OICFNHDK_00775;product=hypothetical protein
M-bullatum_contig_5_1	Prodigal:002006	CDS	189153	190178	.	+	0	ID=OICFNHDK_00776;eC_number=1.1.1.292;Name=afr;gene=afr;inference=ab initio prediction:Prodigal:002006,similar to AA sequence:UniProtKB:Q2I8V6;locus_tag=OICFNHDK_00776;product=1%2C5-anhydro-D-fructose reductase
M-bullatum_contig_5_1	Prodigal:002006	CDS	190367	191953	.	+	0	ID=OICFNHDK_00777;inference=ab initio prediction:Prodigal:002006;locus_tag=OICFNHDK_00777;product=hypothetical protein
M-bullatum_contig_5_1	Prodigal:002006	CDS	191950	192795	.	+	0	ID=OICFNHDK_00778;inference=ab initio prediction:Prodigal:002006;locus_tag=OICFNHDK_00778;product=hypothetical protein
M-bullatum_contig_5_1	Prodigal:002006	CDS	192792	194015	.	+	0	ID=OICFNHDK_00779;eC_number=2.4.1.11;db_xref=COG:COG0438;inference=ab initio prediction:Prodigal:002006,similar to AA sequence:UniProtKB:P9WMY9;locus_tag=OICFNHDK_00779;product=Glycogen synthase
M-bullatum_contig_5_1	Prodigal:002006	CDS	194018	194791	.	+	0	ID=OICFNHDK_00780;inference=ab initio prediction:Prodigal:002006;locus_tag=OICFNHDK_00780;product=hypothetical protein
M-bullatum_contig_5_1	Prodigal:002006	CDS	194775	195431	.	+	0	ID=OICFNHDK_00781;inference=ab initio prediction:Prodigal:002006;locus_tag=OICFNHDK_00781;product=hypothetical protein
M-bullatum_contig_5_1	Prodigal:002006	CDS	195557	196615	.	+	0	ID=OICFNHDK_00782;Name=ybhN;db_xref=COG:COG0392;gene=ybhN;inference=ab initio prediction:Prodigal:002006,similar to AA sequence:UniProtKB:P75770;locus_tag=OICFNHDK_00782;product=Inner membrane protein YbhN
M-bullatum_contig_5_1	Prodigal:002006	CDS	196646	197911	.	+	0	ID=OICFNHDK_00783;eC_number=2.7.13.3;Name=phoR;db_xref=COG:COG0642;gene=phoR;inference=ab initio prediction:Prodigal:002006,similar to AA sequence:UniProtKB:P23545;locus_tag=OICFNHDK_00783;product=Alkaline phosphatase synthesis sensor protein PhoR
M-bullatum_contig_5_1	Prodigal:002006	CDS	197928	198182	.	-	0	ID=OICFNHDK_00784;inference=ab initio prediction:Prodigal:002006;locus_tag=OICFNHDK_00784;product=hypothetical protein
M-bullatum_contig_5_1	Prodigal:002006	CDS	198291	200780	.	+	0	ID=OICFNHDK_00785;eC_number=7.2.2.9;Name=actP_1;gene=actP_1;inference=ab initio prediction:Prodigal:002006,similar to AA sequence:UniProtKB:Q9X5X3;locus_tag=OICFNHDK_00785;product=Copper-transporting P-type ATPase
M-bullatum_contig_5_1	Prodigal:002006	CDS	200777	201226	.	+	0	ID=OICFNHDK_00786;Name=hmrR_1;gene=hmrR_1;inference=ab initio prediction:Prodigal:002006,similar to AA sequence:UniProtKB:Q9X5X4;locus_tag=OICFNHDK_00786;product=HTH-type transcriptional regulator HmrR
M-bullatum_contig_5_1	Prodigal:002006	CDS	201365	202534	.	+	0	ID=OICFNHDK_00787;eC_number=3.5.1.32;Name=hipO_2;db_xref=COG:COG1473;gene=hipO_2;inference=ab initio prediction:Prodigal:002006,similar to AA sequence:UniProtKB:P45493;locus_tag=OICFNHDK_00787;product=Hippurate hydrolase
M-bullatum_contig_5_1	Prodigal:002006	CDS	202597	203175	.	-	0	ID=OICFNHDK_00788;inference=ab initio prediction:Prodigal:002006;locus_tag=OICFNHDK_00788;product=hypothetical protein
M-bullatum_contig_5_1	Prodigal:002006	CDS	203175	203759	.	-	0	ID=OICFNHDK_00789;inference=ab initio prediction:Prodigal:002006;locus_tag=OICFNHDK_00789;product=hypothetical protein
M-bullatum_contig_5_1	Prodigal:002006	CDS	203756	205297	.	-	0	ID=OICFNHDK_00790;inference=ab initio prediction:Prodigal:002006;locus_tag=OICFNHDK_00790;product=hypothetical protein
M-bullatum_contig_6_1	Prodigal:002006	CDS	230	721	.	-	0	ID=OICFNHDK_00791;inference=ab initio prediction:Prodigal:002006;locus_tag=OICFNHDK_00791;product=hypothetical protein
M-bullatum_contig_6_1	Prodigal:002006	CDS	734	1279	.	-	0	ID=OICFNHDK_00792;inference=ab initio prediction:Prodigal:002006;locus_tag=OICFNHDK_00792;product=hypothetical protein
M-bullatum_contig_6_1	Prodigal:002006	CDS	1291	2058	.	+	0	ID=OICFNHDK_00793;eC_number=4.2.99.18;Name=nth_2;gene=nth_2;inference=ab initio prediction:Prodigal:002006,protein motif:HAMAP:MF_00942;locus_tag=OICFNHDK_00793;product=Endonuclease III
M-bullatum_contig_6_1	Prodigal:002006	CDS	2266	3060	.	+	0	ID=OICFNHDK_00794;eC_number=6.3.2.6;Name=purC;db_xref=COG:COG0152;gene=purC;inference=ab initio prediction:Prodigal:002006,similar to AA sequence:UniProtKB:Q2GHH2;locus_tag=OICFNHDK_00794;product=Phosphoribosylaminoimidazole-succinocarboxamide synthase
M-bullatum_contig_6_1	Prodigal:002006	CDS	3153	3803	.	-	0	ID=OICFNHDK_00795;inference=ab initio prediction:Prodigal:002006;locus_tag=OICFNHDK_00795;product=hypothetical protein
M-bullatum_contig_6_1	Prodigal:002006	CDS	3848	4327	.	-	0	ID=OICFNHDK_00796;inference=ab initio prediction:Prodigal:002006;locus_tag=OICFNHDK_00796;product=hypothetical protein
M-bullatum_contig_6_1	Prodigal:002006	CDS	4604	4981	.	+	0	ID=OICFNHDK_00797;inference=ab initio prediction:Prodigal:002006;locus_tag=OICFNHDK_00797;product=hypothetical protein
M-bullatum_contig_6_1	Prodigal:002006	CDS	5018	5752	.	-	0	ID=OICFNHDK_00798;inference=ab initio prediction:Prodigal:002006;locus_tag=OICFNHDK_00798;product=hypothetical protein
M-bullatum_contig_6_1	Prodigal:002006	CDS	5835	7103	.	-	0	ID=OICFNHDK_00799;inference=ab initio prediction:Prodigal:002006;locus_tag=OICFNHDK_00799;product=hypothetical protein
M-bullatum_contig_6_1	Prodigal:002006	CDS	7320	8705	.	+	0	ID=OICFNHDK_00800;eC_number=2.7.13.3;Name=regB;gene=regB;inference=ab initio prediction:Prodigal:002006,similar to AA sequence:UniProtKB:Q3J6C1;locus_tag=OICFNHDK_00800;product=Sensor histidine kinase RegB
M-bullatum_contig_6_1	Prodigal:002006	CDS	8746	9348	.	+	0	ID=OICFNHDK_00801;Name=regA;db_xref=COG:COG4567;gene=regA;inference=ab initio prediction:Prodigal:002006,similar to AA sequence:UniProtKB:Q53228;locus_tag=OICFNHDK_00801;product=Photosynthetic apparatus regulatory protein RegA
M-bullatum_contig_6_1	Prodigal:002006	CDS	9463	9702	.	+	0	ID=OICFNHDK_00802;inference=ab initio prediction:Prodigal:002006;locus_tag=OICFNHDK_00802;product=hypothetical protein
M-bullatum_contig_6_1	Prodigal:002006	CDS	9852	10091	.	+	0	ID=OICFNHDK_00803;eC_number=6.3.5.3;Name=purS;db_xref=COG:COG1828;gene=purS;inference=ab initio prediction:Prodigal:002006,similar to AA sequence:UniProtKB:P12049;locus_tag=OICFNHDK_00803;product=Phosphoribosylformylglycinamidine synthase subunit PurS
M-bullatum_contig_6_1	Prodigal:002006	CDS	10091	10771	.	+	0	ID=OICFNHDK_00804;eC_number=6.3.5.3;Name=purQ;db_xref=COG:COG0047;gene=purQ;inference=ab initio prediction:Prodigal:002006,similar to AA sequence:UniProtKB:P12041;locus_tag=OICFNHDK_00804;product=Phosphoribosylformylglycinamidine synthase subunit PurQ
M-bullatum_contig_6_1	Prodigal:002006	CDS	10873	11061	.	-	0	ID=OICFNHDK_00805;inference=ab initio prediction:Prodigal:002006;locus_tag=OICFNHDK_00805;product=hypothetical protein
M-bullatum_contig_6_1	Prodigal:002006	CDS	11061	11606	.	-	0	ID=OICFNHDK_00806;eC_number=2.4.2.7;Name=apt;db_xref=COG:COG0503;gene=apt;inference=ab initio prediction:Prodigal:002006,similar to AA sequence:UniProtKB:P69503;locus_tag=OICFNHDK_00806;product=Adenine phosphoribosyltransferase
M-bullatum_contig_6_1	Prodigal:002006	CDS	11691	12485	.	-	0	ID=OICFNHDK_00807;eC_number=3.1.3.25;Name=suhB_1;db_xref=COG:COG0483;gene=suhB_1;inference=ab initio prediction:Prodigal:002006,similar to AA sequence:UniProtKB:P0ADG4;locus_tag=OICFNHDK_00807;product=Inositol-1-monophosphatase
M-bullatum_contig_6_1	Prodigal:002006	CDS	12672	13721	.	-	0	ID=OICFNHDK_00808;inference=ab initio prediction:Prodigal:002006;locus_tag=OICFNHDK_00808;product=hypothetical protein
M-bullatum_contig_6_1	Prodigal:002006	CDS	13718	14377	.	-	0	ID=OICFNHDK_00809;eC_number=2.5.1.3;Name=thiE_1;gene=thiE_1;inference=ab initio prediction:Prodigal:002006,protein motif:HAMAP:MF_00097;locus_tag=OICFNHDK_00809;product=Thiamine-phosphate synthase
M-bullatum_contig_6_1	Prodigal:002006	CDS	14497	15567	.	-	0	ID=OICFNHDK_00810;eC_number=4.1.2.13;Name=fda;db_xref=COG:COG0191;gene=fda;inference=ab initio prediction:Prodigal:002006,similar to AA sequence:UniProtKB:Q8YNK2;locus_tag=OICFNHDK_00810;product=Fructose-bisphosphate aldolase
M-bullatum_contig_6_1	Prodigal:002006	CDS	15857	17059	.	-	0	ID=OICFNHDK_00811;eC_number=2.7.2.3;Name=pgk;gene=pgk;inference=ab initio prediction:Prodigal:002006,similar to AA sequence:UniProtKB:P18912;locus_tag=OICFNHDK_00811;product=Phosphoglycerate kinase
M-bullatum_contig_6_1	Prodigal:002006	CDS	17089	17628	.	-	0	ID=OICFNHDK_00812;inference=ab initio prediction:Prodigal:002006;locus_tag=OICFNHDK_00812;product=hypothetical protein
M-bullatum_contig_6_1	Prodigal:002006	CDS	17714	18721	.	-	0	ID=OICFNHDK_00813;eC_number=1.2.1.12;Name=gap1;db_xref=COG:COG0057;gene=gap1;inference=ab initio prediction:Prodigal:002006,similar to AA sequence:UniProtKB:Q4MQ58;locus_tag=OICFNHDK_00813;product=Glyceraldehyde-3-phosphate dehydrogenase 1
M-bullatum_contig_6_1	Prodigal:002006	CDS	19147	19443	.	+	0	ID=OICFNHDK_00814;inference=ab initio prediction:Prodigal:002006;locus_tag=OICFNHDK_00814;product=hypothetical protein
M-bullatum_contig_6_1	Prodigal:002006	CDS	19475	19834	.	+	0	ID=OICFNHDK_00815;inference=ab initio prediction:Prodigal:002006;locus_tag=OICFNHDK_00815;product=hypothetical protein
M-bullatum_contig_6_1	Prodigal:002006	CDS	20049	20636	.	+	0	ID=OICFNHDK_00816;eC_number=6.3.3.2;Name=ygfA;db_xref=COG:COG0212;gene=ygfA;inference=ab initio prediction:Prodigal:002006,similar to AA sequence:UniProtKB:P0AC28;locus_tag=OICFNHDK_00816;product=5-formyltetrahydrofolate cyclo-ligase
M-bullatum_contig_6_1	Prodigal:002006	CDS	20646	21467	.	+	0	ID=OICFNHDK_00817;eC_number=3.1.4.16;Name=ymdB;db_xref=COG:COG1692;gene=ymdB;inference=ab initio prediction:Prodigal:002006,similar to AA sequence:UniProtKB:O31775;locus_tag=OICFNHDK_00817;product=2'%2C3'-cyclic-nucleotide 2'-phosphodiesterase
M-bullatum_contig_6_1	Prodigal:002006	CDS	21589	22554	.	+	0	ID=OICFNHDK_00818;inference=ab initio prediction:Prodigal:002006;locus_tag=OICFNHDK_00818;product=hypothetical protein
M-bullatum_contig_6_1	Prodigal:002006	CDS	22554	23567	.	+	0	ID=OICFNHDK_00819;Name=ompA;gene=ompA;inference=ab initio prediction:Prodigal:002006,protein motif:HAMAP:MF_00842;locus_tag=OICFNHDK_00819;product=Outer membrane protein A
M-bullatum_contig_6_1	Prodigal:002006	CDS	23578	23682	.	-	0	ID=OICFNHDK_00820;inference=ab initio prediction:Prodigal:002006;locus_tag=OICFNHDK_00820;product=hypothetical protein
M-bullatum_contig_6_1	Prodigal:002006	CDS	24015	24728	.	-	0	ID=OICFNHDK_00821;eC_number=3.6.3.-;Name=lolD;db_xref=COG:COG1136;gene=lolD;inference=ab initio prediction:Prodigal:002006,similar to AA sequence:UniProtKB:P75957;locus_tag=OICFNHDK_00821;product=Lipoprotein-releasing system ATP-binding protein LolD
M-bullatum_contig_6_1	Prodigal:002006	CDS	24746	26050	.	-	0	ID=OICFNHDK_00822;Name=lolE;db_xref=COG:COG4591;gene=lolE;inference=ab initio prediction:Prodigal:002006,similar to AA sequence:UniProtKB:P75958;locus_tag=OICFNHDK_00822;product=Lipoprotein-releasing system transmembrane protein LolE
M-bullatum_contig_6_1	Prodigal:002006	CDS	26058	27383	.	-	0	ID=OICFNHDK_00823;eC_number=6.1.1.15;Name=proS;db_xref=COG:COG0442;gene=proS;inference=ab initio prediction:Prodigal:002006,similar to AA sequence:UniProtKB:Q6N5P6;locus_tag=OICFNHDK_00823;product=Proline--tRNA ligase
M-bullatum_contig_6_1	Prodigal:002006	CDS	27826	28170	.	-	0	ID=OICFNHDK_00824;inference=ab initio prediction:Prodigal:002006;locus_tag=OICFNHDK_00824;product=hypothetical protein
M-bullatum_contig_6_1	Prodigal:002006	CDS	28167	28571	.	-	0	ID=OICFNHDK_00825;eC_number=5.1.99.-;Name=epi;db_xref=COG:COG0346;gene=epi;inference=ab initio prediction:Prodigal:002006,similar to AA sequence:UniProtKB:Q3IZP4;locus_tag=OICFNHDK_00825;product=Ethylmalonyl-CoA/methylmalonyl-CoA epimerase
M-bullatum_contig_6_1	Prodigal:002006	CDS	28774	30447	.	-	0	ID=OICFNHDK_00826;eC_number=3.1.-.-;Name=rnj;db_xref=COG:COG0595;gene=rnj;inference=ab initio prediction:Prodigal:002006,similar to AA sequence:UniProtKB:A0QVT2;locus_tag=OICFNHDK_00826;product=Ribonuclease J
M-bullatum_contig_6_1	Prodigal:002006	CDS	30460	31383	.	-	0	ID=OICFNHDK_00827;eC_number=6.3.4.15;Name=birA;db_xref=COG:COG0340;gene=birA;inference=ab initio prediction:Prodigal:002006,similar to AA sequence:UniProtKB:P0CI75;locus_tag=OICFNHDK_00827;product=Bifunctional ligase/repressor BirA
M-bullatum_contig_6_1	Prodigal:002006	CDS	31388	32830	.	-	0	ID=OICFNHDK_00828;eC_number=7.1.1.-;Name=nuoN;db_xref=COG:COG1007;gene=nuoN;inference=ab initio prediction:Prodigal:002006,similar to AA sequence:UniProtKB:A1B479;locus_tag=OICFNHDK_00828;product=NADH-quinone oxidoreductase subunit N
M-bullatum_contig_6_1	Prodigal:002006	CDS	32844	34364	.	-	0	ID=OICFNHDK_00829;eC_number=7.1.1.-;Name=nuoM;db_xref=COG:COG1008;gene=nuoM;inference=ab initio prediction:Prodigal:002006,similar to AA sequence:UniProtKB:P0AFE8;locus_tag=OICFNHDK_00829;product=NADH-quinone oxidoreductase subunit M
M-bullatum_contig_6_1	Prodigal:002006	CDS	34412	36517	.	-	0	ID=OICFNHDK_00830;eC_number=7.1.1.-;Name=nuoL;db_xref=COG:COG1009;gene=nuoL;inference=ab initio prediction:Prodigal:002006,similar to AA sequence:UniProtKB:P9WIW1;locus_tag=OICFNHDK_00830;product=NADH-quinone oxidoreductase subunit L
M-bullatum_contig_6_1	Prodigal:002006	CDS	36621	36926	.	-	0	ID=OICFNHDK_00831;eC_number=7.1.1.-;Name=nuoK;db_xref=COG:COG0713;gene=nuoK;inference=ab initio prediction:Prodigal:002006,similar to AA sequence:UniProtKB:A1B482;locus_tag=OICFNHDK_00831;product=NADH-quinone oxidoreductase subunit K
M-bullatum_contig_6_1	Prodigal:002006	CDS	36955	37575	.	-	0	ID=OICFNHDK_00832;eC_number=7.1.1.-;Name=nuoJ;db_xref=COG:COG0839;gene=nuoJ;inference=ab initio prediction:Prodigal:002006,similar to AA sequence:UniProtKB:P0AFE0;locus_tag=OICFNHDK_00832;product=NADH-quinone oxidoreductase subunit J
M-bullatum_contig_6_1	Prodigal:002006	CDS	37697	38185	.	-	0	ID=OICFNHDK_00833;eC_number=7.1.1.-;Name=nuoI;db_xref=COG:COG1143;gene=nuoI;inference=ab initio prediction:Prodigal:002006,similar to AA sequence:UniProtKB:A1B486;locus_tag=OICFNHDK_00833;product=NADH-quinone oxidoreductase subunit I
M-bullatum_contig_6_1	Prodigal:002006	CDS	38211	39227	.	-	0	ID=OICFNHDK_00834;eC_number=7.1.1.-;Name=nuoH;db_xref=COG:COG1005;gene=nuoH;inference=ab initio prediction:Prodigal:002006,similar to AA sequence:UniProtKB:P42032;locus_tag=OICFNHDK_00834;product=NADH-quinone oxidoreductase subunit H
M-bullatum_contig_6_1	Prodigal:002006	CDS	39240	41321	.	-	0	ID=OICFNHDK_00835;eC_number=7.1.1.-;Name=nqo3;db_xref=COG:COG1034;gene=nqo3;inference=ab initio prediction:Prodigal:002006,similar to AA sequence:UniProtKB:P29915;locus_tag=OICFNHDK_00835;product=NADH-quinone oxidoreductase chain 3
M-bullatum_contig_6_1	Prodigal:002006	CDS	41365	42666	.	-	0	ID=OICFNHDK_00836;eC_number=7.1.1.-;Name=nqo1;db_xref=COG:COG1894;gene=nqo1;inference=ab initio prediction:Prodigal:002006,similar to AA sequence:UniProtKB:P29913;locus_tag=OICFNHDK_00836;product=NADH-quinone oxidoreductase chain 1
M-bullatum_contig_6_1	Prodigal:002006	CDS	42668	43762	.	-	0	ID=OICFNHDK_00837;inference=ab initio prediction:Prodigal:002006;locus_tag=OICFNHDK_00837;product=hypothetical protein
M-bullatum_contig_6_1	Prodigal:002006	CDS	43766	44098	.	-	0	ID=OICFNHDK_00838;inference=ab initio prediction:Prodigal:002006;locus_tag=OICFNHDK_00838;product=hypothetical protein
M-bullatum_contig_6_1	Prodigal:002006	CDS	44095	45285	.	-	0	ID=OICFNHDK_00839;eC_number=7.1.1.-;Name=nuoD;db_xref=COG:COG0649;gene=nuoD;inference=ab initio prediction:Prodigal:002006,similar to AA sequence:UniProtKB:A1B495;locus_tag=OICFNHDK_00839;product=NADH-quinone oxidoreductase subunit D
M-bullatum_contig_6_1	Prodigal:002006	CDS	45302	45946	.	-	0	ID=OICFNHDK_00840;eC_number=7.1.1.-;Name=nqo5;db_xref=COG:COG0852;gene=nqo5;inference=ab initio prediction:Prodigal:002006,similar to AA sequence:UniProtKB:P29917;locus_tag=OICFNHDK_00840;product=NADH-quinone oxidoreductase chain 5
M-bullatum_contig_6_1	Prodigal:002006	CDS	45956	46543	.	-	0	ID=OICFNHDK_00841;eC_number=7.1.1.-;Name=nuoB;db_xref=COG:COG0377;gene=nuoB;inference=ab initio prediction:Prodigal:002006,similar to AA sequence:UniProtKB:A1B497;locus_tag=OICFNHDK_00841;product=NADH-quinone oxidoreductase subunit B
M-bullatum_contig_6_1	Prodigal:002006	CDS	46597	46962	.	-	0	ID=OICFNHDK_00842;eC_number=7.1.1.-;Name=ndhC;gene=ndhC;inference=ab initio prediction:Prodigal:002006,similar to AA sequence:UniProtKB:P19045;locus_tag=OICFNHDK_00842;product=NAD(P)H-quinone oxidoreductase subunit 3
M-bullatum_contig_6_1	Prodigal:002006	CDS	47421	48554	.	+	0	ID=OICFNHDK_00843;eC_number=2.4.1.250;Name=mshA_4;gene=mshA_4;inference=ab initio prediction:Prodigal:002006,protein motif:HAMAP:MF_01695;locus_tag=OICFNHDK_00843;product=D-inositol-3-phosphate glycosyltransferase
M-bullatum_contig_6_1	Prodigal:002006	CDS	48848	51184	.	+	0	ID=OICFNHDK_00844;inference=ab initio prediction:Prodigal:002006;locus_tag=OICFNHDK_00844;product=hypothetical protein
M-bullatum_contig_6_1	Prodigal:002006	CDS	51356	51877	.	-	0	ID=OICFNHDK_00845;Name=infC;db_xref=COG:COG0290;gene=infC;inference=ab initio prediction:Prodigal:002006,similar to AA sequence:UniProtKB:P0A707;locus_tag=OICFNHDK_00845;product=Translation initiation factor IF-3
M-bullatum_contig_6_1	Prodigal:002006	CDS	52066	53292	.	-	0	ID=OICFNHDK_00846;eC_number=2.4.1.250;Name=mshA_5;gene=mshA_5;inference=ab initio prediction:Prodigal:002006,protein motif:HAMAP:MF_01695;locus_tag=OICFNHDK_00846;product=D-inositol-3-phosphate glycosyltransferase
M-bullatum_contig_6_1	Prodigal:002006	CDS	53472	54251	.	+	0	ID=OICFNHDK_00847;eC_number=4.2.99.20;Name=menH_1;gene=menH_1;inference=ab initio prediction:Prodigal:002006,protein motif:HAMAP:MF_01660;locus_tag=OICFNHDK_00847;product=2-succinyl-6-hydroxy-2%2C4-cyclohexadiene-1-carboxylate synthase
M-bullatum_contig_6_1	Prodigal:002006	CDS	54272	54556	.	-	0	ID=OICFNHDK_00848;inference=ab initio prediction:Prodigal:002006;locus_tag=OICFNHDK_00848;product=hypothetical protein
M-bullatum_contig_6_1	Prodigal:002006	CDS	54635	55072	.	-	0	ID=OICFNHDK_00849;Name=ibpA_2;db_xref=COG:COG0071;gene=ibpA_2;inference=ab initio prediction:Prodigal:002006,similar to AA sequence:UniProtKB:P0C054;locus_tag=OICFNHDK_00849;product=Small heat shock protein IbpA
M-bullatum_contig_6_1	Prodigal:002006	CDS	55664	56140	.	+	0	ID=OICFNHDK_00850;inference=ab initio prediction:Prodigal:002006;locus_tag=OICFNHDK_00850;product=hypothetical protein
M-bullatum_contig_6_1	Prodigal:002006	CDS	56227	56919	.	+	0	ID=OICFNHDK_00851;Name=exbB;db_xref=COG:COG0811;gene=exbB;inference=ab initio prediction:Prodigal:002006,similar to AA sequence:UniProtKB:P0ABU7;locus_tag=OICFNHDK_00851;product=Biopolymer transport protein ExbB
M-bullatum_contig_6_1	Prodigal:002006	CDS	57030	57509	.	+	0	ID=OICFNHDK_00852;Name=exbD_1;db_xref=COG:COG0848;gene=exbD_1;inference=ab initio prediction:Prodigal:002006,similar to AA sequence:UniProtKB:P0ABV2;locus_tag=OICFNHDK_00852;product=Biopolymer transport protein ExbD
M-bullatum_contig_6_1	Prodigal:002006	CDS	57515	58519	.	+	0	ID=OICFNHDK_00853;inference=ab initio prediction:Prodigal:002006;locus_tag=OICFNHDK_00853;product=hypothetical protein
M-bullatum_contig_6_1	Prodigal:002006	CDS	58533	59057	.	+	0	ID=OICFNHDK_00854;inference=ab initio prediction:Prodigal:002006;locus_tag=OICFNHDK_00854;product=hypothetical protein
M-bullatum_contig_6_1	Prodigal:002006	CDS	59196	59510	.	+	0	ID=OICFNHDK_00855;inference=ab initio prediction:Prodigal:002006;locus_tag=OICFNHDK_00855;product=hypothetical protein
M-bullatum_contig_6_1	Prodigal:002006	CDS	59702	59857	.	+	0	ID=OICFNHDK_00856;inference=ab initio prediction:Prodigal:002006;locus_tag=OICFNHDK_00856;product=hypothetical protein
M-bullatum_contig_6_1	Prodigal:002006	CDS	59870	60124	.	-	0	ID=OICFNHDK_00857;inference=ab initio prediction:Prodigal:002006;locus_tag=OICFNHDK_00857;product=hypothetical protein
M-bullatum_contig_6_1	Prodigal:002006	CDS	60423	60782	.	+	0	ID=OICFNHDK_00858;inference=ab initio prediction:Prodigal:002006;locus_tag=OICFNHDK_00858;product=hypothetical protein
M-bullatum_contig_6_1	Prodigal:002006	CDS	61035	61427	.	-	0	ID=OICFNHDK_00859;inference=ab initio prediction:Prodigal:002006;locus_tag=OICFNHDK_00859;product=hypothetical protein
M-bullatum_contig_6_1	Prodigal:002006	CDS	61586	62731	.	-	0	ID=OICFNHDK_00860;eC_number=7.3.2.5;Name=modC;db_xref=COG:COG1118;gene=modC;inference=ab initio prediction:Prodigal:002006,similar to AA sequence:UniProtKB:P9WQL3;locus_tag=OICFNHDK_00860;product=Molybdenum import ATP-binding protein ModC
M-bullatum_contig_6_1	Prodigal:002006	CDS	62740	63432	.	-	0	ID=OICFNHDK_00861;Name=modB;db_xref=COG:COG4149;gene=modB;inference=ab initio prediction:Prodigal:002006,similar to AA sequence:UniProtKB:P0AF01;locus_tag=OICFNHDK_00861;product=Molybdenum transport system permease protein ModB
M-bullatum_contig_6_1	Prodigal:002006	CDS	63932	64849	.	+	0	ID=OICFNHDK_00862;eC_number=2.1.1.-;Name=prmA;db_xref=COG:COG2264;gene=prmA;inference=ab initio prediction:Prodigal:002006,similar to AA sequence:UniProtKB:P0A0P5;locus_tag=OICFNHDK_00862;product=Ribosomal protein L11 methyltransferase
M-bullatum_contig_6_1	Prodigal:002006	CDS	64893	66737	.	+	0	ID=OICFNHDK_00863;inference=ab initio prediction:Prodigal:002006;locus_tag=OICFNHDK_00863;product=hypothetical protein
M-bullatum_contig_6_1	Prodigal:002006	CDS	66772	67122	.	+	0	ID=OICFNHDK_00864;inference=ab initio prediction:Prodigal:002006;locus_tag=OICFNHDK_00864;product=hypothetical protein
M-bullatum_contig_6_1	Prodigal:002006	CDS	67301	68575	.	+	0	ID=OICFNHDK_00865;eC_number=1.4.99.-;Name=dadA;db_xref=COG:COG0665;gene=dadA;inference=ab initio prediction:Prodigal:002006,similar to AA sequence:UniProtKB:P0A6J5;locus_tag=OICFNHDK_00865;product=D-amino acid dehydrogenase
M-bullatum_contig_6_1	Prodigal:002006	CDS	68686	70899	.	+	0	ID=OICFNHDK_00866;eC_number=1.8.1.8;Name=dsbD_1;gene=dsbD_1;inference=ab initio prediction:Prodigal:002006,protein motif:HAMAP:MF_00399;locus_tag=OICFNHDK_00866;product=Thiol:disulfide interchange protein DsbD
M-bullatum_contig_6_1	Prodigal:002006	CDS	70905	71537	.	+	0	ID=OICFNHDK_00867;Name=resA;gene=resA;inference=ab initio prediction:Prodigal:002006,protein motif:HAMAP:MF_01319;locus_tag=OICFNHDK_00867;product=Thiol-disulfide oxidoreductase ResA
M-bullatum_contig_6_1	Prodigal:002006	CDS	71551	72585	.	-	0	ID=OICFNHDK_00868;inference=ab initio prediction:Prodigal:002006;locus_tag=OICFNHDK_00868;product=hypothetical protein
M-bullatum_contig_6_1	Prodigal:002006	CDS	72894	74126	.	+	0	ID=OICFNHDK_00869;Name=entS_1;db_xref=COG:COG0477;gene=entS_1;inference=ab initio prediction:Prodigal:002006,similar to AA sequence:UniProtKB:P24077;locus_tag=OICFNHDK_00869;product=Enterobactin exporter EntS
M-bullatum_contig_6_1	Prodigal:002006	CDS	74282	75340	.	+	0	ID=OICFNHDK_00870;inference=ab initio prediction:Prodigal:002006;locus_tag=OICFNHDK_00870;product=hypothetical protein
M-bullatum_contig_6_1	Prodigal:002006	CDS	75344	76675	.	-	0	ID=OICFNHDK_00871;Name=tolB;db_xref=COG:COG0823;gene=tolB;inference=ab initio prediction:Prodigal:002006,similar to AA sequence:UniProtKB:Q83F59;locus_tag=OICFNHDK_00871;product=Tol-Pal system protein TolB
M-bullatum_contig_6_1	Prodigal:002006	CDS	76893	78296	.	-	0	ID=OICFNHDK_00872;inference=ab initio prediction:Prodigal:002006;locus_tag=OICFNHDK_00872;product=hypothetical protein
M-bullatum_contig_6_1	Prodigal:002006	CDS	78312	78755	.	-	0	ID=OICFNHDK_00873;Name=exbD_2;db_xref=COG:COG0848;gene=exbD_2;inference=ab initio prediction:Prodigal:002006,similar to AA sequence:UniProtKB:P0ABV2;locus_tag=OICFNHDK_00873;product=Biopolymer transport protein ExbD
M-bullatum_contig_6_1	Prodigal:002006	CDS	78788	79504	.	-	0	ID=OICFNHDK_00874;Name=tolQ;db_xref=COG:COG0811;gene=tolQ;inference=ab initio prediction:Prodigal:002006,similar to AA sequence:UniProtKB:P0ABU9;locus_tag=OICFNHDK_00874;product=Tol-Pal system protein TolQ
M-bullatum_contig_6_1	Prodigal:002006	CDS	79754	80167	.	-	0	ID=OICFNHDK_00875;eC_number=3.1.2.-;Name=ybgC;db_xref=COG:COG0824;gene=ybgC;inference=ab initio prediction:Prodigal:002006,similar to AA sequence:UniProtKB:P44679;locus_tag=OICFNHDK_00875;product=Acyl-CoA thioesterase YbgC
M-bullatum_contig_6_1	Prodigal:002006	CDS	80164	81138	.	-	0	ID=OICFNHDK_00876;inference=ab initio prediction:Prodigal:002006;locus_tag=OICFNHDK_00876;product=hypothetical protein
M-bullatum_contig_6_1	Prodigal:002006	CDS	81135	82079	.	-	0	ID=OICFNHDK_00877;inference=ab initio prediction:Prodigal:002006;locus_tag=OICFNHDK_00877;product=hypothetical protein
M-bullatum_contig_6_1	Prodigal:002006	CDS	82263	83351	.	-	0	ID=OICFNHDK_00878;eC_number=3.6.4.12;Name=ruvB_1;db_xref=COG:COG2255;gene=ruvB_1;inference=ab initio prediction:Prodigal:002006,similar to AA sequence:UniProtKB:Q51426;locus_tag=OICFNHDK_00878;product=Holliday junction ATP-dependent DNA helicase RuvB
M-bullatum_contig_6_1	Prodigal:002006	CDS	83482	84066	.	+	0	ID=OICFNHDK_00879;inference=ab initio prediction:Prodigal:002006;locus_tag=OICFNHDK_00879;product=hypothetical protein
M-bullatum_contig_6_1	Prodigal:002006	CDS	84097	84594	.	-	0	ID=OICFNHDK_00880;eC_number=1.16.3.1;Name=bfr;db_xref=COG:COG2193;gene=bfr;inference=ab initio prediction:Prodigal:002006,similar to AA sequence:UniProtKB:Q59738;locus_tag=OICFNHDK_00880;product=Bacterioferritin
M-bullatum_contig_6_1	Prodigal:002006	CDS	84657	84938	.	-	0	ID=OICFNHDK_00881;inference=ab initio prediction:Prodigal:002006;locus_tag=OICFNHDK_00881;product=hypothetical protein
M-bullatum_contig_6_1	Prodigal:002006	CDS	85147	86136	.	-	0	ID=OICFNHDK_00882;inference=ab initio prediction:Prodigal:002006;locus_tag=OICFNHDK_00882;product=hypothetical protein
M-bullatum_contig_6_1	Prodigal:002006	CDS	86252	86869	.	-	0	ID=OICFNHDK_00883;eC_number=3.6.4.12;Name=ruvA;db_xref=COG:COG0632;gene=ruvA;inference=ab initio prediction:Prodigal:002006,similar to AA sequence:UniProtKB:P0A809;locus_tag=OICFNHDK_00883;product=Holliday junction ATP-dependent DNA helicase RuvA
M-bullatum_contig_6_1	Prodigal:002006	CDS	86953	87582	.	+	0	ID=OICFNHDK_00884;Name=yceI_3;gene=yceI_3;inference=ab initio prediction:Prodigal:002006,protein motif:HAMAP:MF_00780;locus_tag=OICFNHDK_00884;product=Protein YceI
M-bullatum_contig_6_1	Prodigal:002006	CDS	87662	88225	.	-	0	ID=OICFNHDK_00885;eC_number=3.1.22.4;Name=ruvC;db_xref=COG:COG0817;gene=ruvC;inference=ab initio prediction:Prodigal:002006,similar to AA sequence:UniProtKB:P0A814;locus_tag=OICFNHDK_00885;product=Crossover junction endodeoxyribonuclease RuvC
M-bullatum_contig_6_1	Prodigal:002006	CDS	88457	88828	.	-	0	ID=OICFNHDK_00886;inference=ab initio prediction:Prodigal:002006;locus_tag=OICFNHDK_00886;product=hypothetical protein
M-bullatum_contig_6_1	Prodigal:002006	CDS	88821	91760	.	-	0	ID=OICFNHDK_00887;inference=ab initio prediction:Prodigal:002006;locus_tag=OICFNHDK_00887;product=hypothetical protein
M-bullatum_contig_6_1	Prodigal:002006	CDS	92271	93017	.	-	0	ID=OICFNHDK_00888;db_xref=COG:COG0217;inference=ab initio prediction:Prodigal:002006,similar to AA sequence:UniProtKB:O67517;locus_tag=OICFNHDK_00888;product=putative transcriptional regulatory protein
M-bullatum_contig_6_1	Prodigal:002006	CDS	93234	94040	.	-	0	ID=OICFNHDK_00889;eC_number=3.1.3.-;Name=cbbY;db_xref=COG:COG0637;gene=cbbY;inference=ab initio prediction:Prodigal:002006,similar to AA sequence:UniProtKB:P95649;locus_tag=OICFNHDK_00889;product=Protein CbbY
M-bullatum_contig_6_1	Prodigal:002006	CDS	94034	94720	.	-	0	ID=OICFNHDK_00890;eC_number=5.1.3.1;Name=rpe;gene=rpe;inference=ab initio prediction:Prodigal:002006,similar to AA sequence:UniProtKB:P74061;locus_tag=OICFNHDK_00890;product=Ribulose-phosphate 3-epimerase
M-bullatum_contig_6_1	Prodigal:002006	CDS	94782	95642	.	-	0	ID=OICFNHDK_00891;eC_number=2.7.1.19;Name=prkA;db_xref=COG:COG3954;gene=prkA;inference=ab initio prediction:Prodigal:002006,similar to AA sequence:UniProtKB:P12033;locus_tag=OICFNHDK_00891;product=Phosphoribulokinase 1
M-bullatum_contig_6_1	Prodigal:002006	CDS	95677	96738	.	-	0	ID=OICFNHDK_00892;eC_number=3.1.3.11;Name=fbp;gene=fbp;inference=ab initio prediction:Prodigal:002006,protein motif:HAMAP:MF_01855;locus_tag=OICFNHDK_00892;product=Fructose-1%2C6-bisphosphatase class 1
M-bullatum_contig_6_1	Prodigal:002006	CDS	96942	97898	.	+	0	ID=OICFNHDK_00893;Name=cmpR;db_xref=COG:COG0583;gene=cmpR;inference=ab initio prediction:Prodigal:002006,similar to AA sequence:UniProtKB:Q9F1R2;locus_tag=OICFNHDK_00893;product=HTH-type transcriptional activator CmpR
M-bullatum_contig_6_1	Prodigal:002006	CDS	97895	99130	.	+	0	ID=OICFNHDK_00894;eC_number=1.18.1.-;Name=thcD;gene=thcD;inference=ab initio prediction:Prodigal:002006,similar to AA sequence:UniProtKB:P43494;locus_tag=OICFNHDK_00894;product=Rhodocoxin reductase
M-bullatum_contig_6_1	Prodigal:002006	CDS	99157	99477	.	-	0	ID=OICFNHDK_00895;inference=ab initio prediction:Prodigal:002006;locus_tag=OICFNHDK_00895;product=hypothetical protein
M-bullatum_contig_6_1	Prodigal:002006	CDS	99767	100285	.	+	0	ID=OICFNHDK_00896;inference=ab initio prediction:Prodigal:002006;locus_tag=OICFNHDK_00896;product=hypothetical protein
M-bullatum_contig_6_1	Prodigal:002006	CDS	100614	100784	.	+	0	ID=OICFNHDK_00897;inference=ab initio prediction:Prodigal:002006;locus_tag=OICFNHDK_00897;product=hypothetical protein
M-bullatum_contig_6_1	Prodigal:002006	CDS	101065	102039	.	+	0	ID=OICFNHDK_00898;eC_number=2.5.1.47;Name=cysK1;db_xref=COG:COG0031;gene=cysK1;inference=ab initio prediction:Prodigal:002006,similar to AA sequence:UniProtKB:P9WP55;locus_tag=OICFNHDK_00898;product=O-acetylserine sulfhydrylase
M-bullatum_contig_6_1	Prodigal:002006	CDS	102132	103385	.	+	0	ID=OICFNHDK_00899;inference=ab initio prediction:Prodigal:002006;locus_tag=OICFNHDK_00899;product=hypothetical protein
M-bullatum_contig_6_1	Prodigal:002006	CDS	103437	103775	.	+	0	ID=OICFNHDK_00900;inference=ab initio prediction:Prodigal:002006;locus_tag=OICFNHDK_00900;product=hypothetical protein
M-bullatum_contig_6_1	Prodigal:002006	CDS	103776	104024	.	+	0	ID=OICFNHDK_00901;inference=ab initio prediction:Prodigal:002006;locus_tag=OICFNHDK_00901;product=hypothetical protein
M-bullatum_contig_6_1	Prodigal:002006	CDS	104076	104240	.	+	0	ID=OICFNHDK_00902;inference=ab initio prediction:Prodigal:002006;locus_tag=OICFNHDK_00902;product=hypothetical protein
M-bullatum_contig_6_1	Prodigal:002006	CDS	104360	106015	.	+	0	ID=OICFNHDK_00903;eC_number=6.2.1.3;db_xref=COG:COG0318;inference=ab initio prediction:Prodigal:002006,similar to AA sequence:UniProtKB:Q5SKN9;locus_tag=OICFNHDK_00903;product=Long-chain-fatty-acid--CoA ligase
M-bullatum_contig_6_1	Prodigal:002006	CDS	106093	107913	.	-	0	ID=OICFNHDK_00904;Name=typA;db_xref=COG:COG1217;gene=typA;inference=ab initio prediction:Prodigal:002006,similar to AA sequence:UniProtKB:P32132;locus_tag=OICFNHDK_00904;product=GTP-binding protein TypA/BipA
M-bullatum_contig_6_1	Prodigal:002006	CDS	108320	108673	.	-	0	ID=OICFNHDK_00905;inference=ab initio prediction:Prodigal:002006;locus_tag=OICFNHDK_00905;product=hypothetical protein
M-bullatum_contig_6_1	Prodigal:002006	CDS	108781	109527	.	+	0	ID=OICFNHDK_00906;eC_number=1.1.1.100;Name=fabG_2;gene=fabG_2;inference=ab initio prediction:Prodigal:002006,similar to AA sequence:UniProtKB:P99093;locus_tag=OICFNHDK_00906;product=3-oxoacyl-[acyl-carrier-protein] reductase FabG
M-bullatum_contig_6_1	Prodigal:002006	CDS	109602	110891	.	-	0	ID=OICFNHDK_00907;eC_number=3.5.1.-;Name=ylmB;db_xref=COG:COG0624;gene=ylmB;inference=ab initio prediction:Prodigal:002006,similar to AA sequence:UniProtKB:Q9K9G9;locus_tag=OICFNHDK_00907;product=N-formyl-4-amino-5-aminomethyl-2-methylpyrimidine deformylase
M-bullatum_contig_6_1	Prodigal:002006	CDS	110967	111305	.	-	0	ID=OICFNHDK_00908;inference=ab initio prediction:Prodigal:002006;locus_tag=OICFNHDK_00908;product=hypothetical protein
M-bullatum_contig_6_1	Prodigal:002006	CDS	111302	112822	.	-	0	ID=OICFNHDK_00909;inference=ab initio prediction:Prodigal:002006;locus_tag=OICFNHDK_00909;product=hypothetical protein
M-bullatum_contig_6_1	Prodigal:002006	CDS	112819	113142	.	-	0	ID=OICFNHDK_00910;inference=ab initio prediction:Prodigal:002006;locus_tag=OICFNHDK_00910;product=hypothetical protein
M-bullatum_contig_6_1	Prodigal:002006	CDS	113450	119224	.	+	0	ID=OICFNHDK_00911;eC_number=3.6.4.12;Name=recD2_1;gene=recD2_1;inference=ab initio prediction:Prodigal:002006,protein motif:HAMAP:MF_01488;locus_tag=OICFNHDK_00911;product=ATP-dependent RecD-like DNA helicase
M-bullatum_contig_6_1	Prodigal:002006	CDS	119360	119569	.	-	0	ID=OICFNHDK_00912;inference=ab initio prediction:Prodigal:002006;locus_tag=OICFNHDK_00912;product=hypothetical protein
M-bullatum_contig_6_1	Prodigal:002006	CDS	119736	119981	.	+	0	ID=OICFNHDK_00913;inference=ab initio prediction:Prodigal:002006;locus_tag=OICFNHDK_00913;product=hypothetical protein
M-bullatum_contig_6_1	Prodigal:002006	CDS	120342	123263	.	+	0	ID=OICFNHDK_00914;inference=ab initio prediction:Prodigal:002006;locus_tag=OICFNHDK_00914;product=hypothetical protein
M-bullatum_contig_6_1	Prodigal:002006	CDS	123426	124127	.	-	0	ID=OICFNHDK_00915;Name=phoB;db_xref=COG:COG0745;gene=phoB;inference=ab initio prediction:Prodigal:002006,similar to AA sequence:UniProtKB:P0AFJ5;locus_tag=OICFNHDK_00915;product=Phosphate regulon transcriptional regulatory protein PhoB
M-bullatum_contig_6_1	Prodigal:002006	CDS	124218	124943	.	-	0	ID=OICFNHDK_00916;Name=phoU;db_xref=COG:COG0704;gene=phoU;inference=ab initio prediction:Prodigal:002006,similar to AA sequence:UniProtKB:Q51547;locus_tag=OICFNHDK_00916;product=Phosphate-specific transport system accessory protein PhoU 
M-bullatum_contig_6_1	Prodigal:002006	CDS	125029	125847	.	-	0	ID=OICFNHDK_00917;eC_number=7.3.2.1;Name=pstB;db_xref=COG:COG1117;gene=pstB;inference=ab initio prediction:Prodigal:002006,similar to AA sequence:UniProtKB:P0AAH0;locus_tag=OICFNHDK_00917;product=Phosphate import ATP-binding protein PstB
M-bullatum_contig_6_1	Prodigal:002006	CDS	125894	126790	.	-	0	ID=OICFNHDK_00918;Name=pstA;db_xref=COG:COG0581;gene=pstA;inference=ab initio prediction:Prodigal:002006,similar to AA sequence:UniProtKB:P07654;locus_tag=OICFNHDK_00918;product=Phosphate transport system permease protein PstA
M-bullatum_contig_6_1	Prodigal:002006	CDS	126810	127784	.	-	0	ID=OICFNHDK_00919;Name=pstC;db_xref=COG:COG0573;gene=pstC;inference=ab initio prediction:Prodigal:002006,similar to AA sequence:UniProtKB:P0AGH8;locus_tag=OICFNHDK_00919;product=Phosphate transport system permease protein PstC
M-bullatum_contig_6_1	Prodigal:002006	CDS	127926	128960	.	-	0	ID=OICFNHDK_00920;Name=pstS;db_xref=COG:COG0226;gene=pstS;inference=ab initio prediction:Prodigal:002006,similar to AA sequence:UniProtKB:P0AG82;locus_tag=OICFNHDK_00920;product=Phosphate-binding protein PstS
M-bullatum_contig_6_1	Prodigal:002006	CDS	129250	129501	.	+	0	ID=OICFNHDK_00921;inference=ab initio prediction:Prodigal:002006;locus_tag=OICFNHDK_00921;product=hypothetical protein
M-bullatum_contig_6_1	Prodigal:002006	CDS	129541	129750	.	-	0	ID=OICFNHDK_00922;inference=ab initio prediction:Prodigal:002006;locus_tag=OICFNHDK_00922;product=hypothetical protein
M-bullatum_contig_6_1	Prodigal:002006	CDS	129849	131522	.	-	0	ID=OICFNHDK_00923;Name=recN;db_xref=COG:COG0497;gene=recN;inference=ab initio prediction:Prodigal:002006,similar to AA sequence:UniProtKB:P05824;locus_tag=OICFNHDK_00923;product=DNA repair protein RecN
M-bullatum_contig_6_1	Prodigal:002006	CDS	131641	132519	.	-	0	ID=OICFNHDK_00924;Name=bamD;db_xref=COG:COG4105;gene=bamD;inference=ab initio prediction:Prodigal:002006,similar to AA sequence:UniProtKB:Q9K0B1;locus_tag=OICFNHDK_00924;product=Outer membrane protein assembly factor BamD
M-bullatum_contig_6_1	Prodigal:002006	CDS	132742	133689	.	-	0	ID=OICFNHDK_00925;eC_number=3.5.1.108;Name=lpxC_1;db_xref=COG:COG0774;gene=lpxC_1;inference=ab initio prediction:Prodigal:002006,similar to AA sequence:UniProtKB:P0A725;locus_tag=OICFNHDK_00925;product=UDP-3-O-acyl-N-acetylglucosamine deacetylase
M-bullatum_contig_6_1	Prodigal:002006	CDS	134006	135784	.	-	0	ID=OICFNHDK_00926;Name=ftsZ;gene=ftsZ;inference=ab initio prediction:Prodigal:002006,protein motif:HAMAP:MF_00909;locus_tag=OICFNHDK_00926;product=Cell division protein FtsZ
M-bullatum_contig_6_1	Prodigal:002006	CDS	135887	137209	.	-	0	ID=OICFNHDK_00927;Name=ftsA;db_xref=COG:COG0849;gene=ftsA;inference=ab initio prediction:Prodigal:002006,similar to AA sequence:UniProtKB:Q9K0X8;locus_tag=OICFNHDK_00927;product=Cell division protein FtsA
M-bullatum_contig_6_1	Prodigal:002006	CDS	137282	138256	.	-	0	ID=OICFNHDK_00928;Name=ftsQ;gene=ftsQ;inference=ab initio prediction:Prodigal:002006,protein motif:HAMAP:MF_00911;locus_tag=OICFNHDK_00928;product=Cell division protein FtsQ
M-bullatum_contig_6_1	Prodigal:002006	CDS	138223	139146	.	-	0	ID=OICFNHDK_00929;eC_number=6.3.2.4;Name=ddlB;db_xref=COG:COG1181;gene=ddlB;inference=ab initio prediction:Prodigal:002006,similar to AA sequence:UniProtKB:P07862;locus_tag=OICFNHDK_00929;product=D-alanine--D-alanine ligase B
M-bullatum_contig_6_1	Prodigal:002006	CDS	139194	139550	.	-	0	ID=OICFNHDK_00930;inference=ab initio prediction:Prodigal:002006;locus_tag=OICFNHDK_00930;product=hypothetical protein
M-bullatum_contig_6_1	Prodigal:002006	CDS	139537	139770	.	-	0	ID=OICFNHDK_00931;inference=ab initio prediction:Prodigal:002006;locus_tag=OICFNHDK_00931;product=hypothetical protein
M-bullatum_contig_6_1	Prodigal:002006	CDS	139806	140735	.	-	0	ID=OICFNHDK_00932;eC_number=1.3.1.98;Name=murB;db_xref=COG:COG0812;gene=murB;inference=ab initio prediction:Prodigal:002006,similar to AA sequence:UniProtKB:Q8Y776;locus_tag=OICFNHDK_00932;product=UDP-N-acetylenolpyruvoylglucosamine reductase
M-bullatum_contig_6_1	Prodigal:002006	CDS	140798	141052	.	+	0	ID=OICFNHDK_00933;inference=ab initio prediction:Prodigal:002006;locus_tag=OICFNHDK_00933;product=hypothetical protein
M-bullatum_contig_6_1	Prodigal:002006	CDS	141064	141453	.	+	0	ID=OICFNHDK_00934;inference=ab initio prediction:Prodigal:002006;locus_tag=OICFNHDK_00934;product=hypothetical protein
M-bullatum_contig_6_1	Prodigal:002006	CDS	141461	142867	.	-	0	ID=OICFNHDK_00935;eC_number=6.3.2.8;Name=murC;db_xref=COG:COG0773;gene=murC;inference=ab initio prediction:Prodigal:002006,similar to AA sequence:UniProtKB:Q9HW02;locus_tag=OICFNHDK_00935;product=UDP-N-acetylmuramate--L-alanine ligase
M-bullatum_contig_6_1	Prodigal:002006	CDS	142923	144032	.	-	0	ID=OICFNHDK_00936;eC_number=2.4.1.227;Name=murG;db_xref=COG:COG0707;gene=murG;inference=ab initio prediction:Prodigal:002006,similar to AA sequence:UniProtKB:Q9HW01;locus_tag=OICFNHDK_00936;product=UDP-N-acetylglucosamine--N-acetylmuramyl-(pentapeptide) pyrophosphoryl-undecaprenol N-acetylglucosamine transferase
M-bullatum_contig_6_1	Prodigal:002006	CDS	144029	145195	.	-	0	ID=OICFNHDK_00937;eC_number=2.4.1.129;Name=ftsW;gene=ftsW;inference=ab initio prediction:Prodigal:002006,similar to AA sequence:UniProtKB:B8H092;locus_tag=OICFNHDK_00937;product=putative peptidoglycan glycosyltransferase FtsW
M-bullatum_contig_6_1	Prodigal:002006	CDS	145684	147375	.	+	0	ID=OICFNHDK_00938;inference=ab initio prediction:Prodigal:002006;locus_tag=OICFNHDK_00938;product=hypothetical protein
M-bullatum_contig_6_1	Prodigal:002006	CDS	147451	147672	.	-	0	ID=OICFNHDK_00939;inference=ab initio prediction:Prodigal:002006;locus_tag=OICFNHDK_00939;product=hypothetical protein
M-bullatum_contig_7_1	Prodigal:002006	CDS	7	207	.	+	0	ID=OICFNHDK_00940;inference=ab initio prediction:Prodigal:002006;locus_tag=OICFNHDK_00940;product=hypothetical protein
M-bullatum_contig_7_1	Prodigal:002006	CDS	356	1036	.	+	0	ID=OICFNHDK_00941;eC_number=3.2.2.26;Name=mqnB;gene=mqnB;inference=ab initio prediction:Prodigal:002006,protein motif:HAMAP:MF_00991;locus_tag=OICFNHDK_00941;product=Futalosine hydrolase
M-bullatum_contig_7_1	Prodigal:002006	CDS	1132	2295	.	-	0	ID=OICFNHDK_00942;Name=moaA_1;gene=moaA_1;inference=ab initio prediction:Prodigal:002006,protein motif:HAMAP:MF_01225_B;locus_tag=OICFNHDK_00942;product=GTP 3'%2C8-cyclase
M-bullatum_contig_7_1	Prodigal:002006	CDS	2900	5566	.	+	0	ID=OICFNHDK_00943;inference=ab initio prediction:Prodigal:002006;locus_tag=OICFNHDK_00943;product=hypothetical protein
M-bullatum_contig_7_1	Prodigal:002006	CDS	5654	6502	.	-	0	ID=OICFNHDK_00944;eC_number=3.5.1.-;db_xref=COG:COG3394;inference=ab initio prediction:Prodigal:002006,similar to AA sequence:UniProtKB:P59745;locus_tag=OICFNHDK_00944;product=Carbohydrate deacetylase
M-bullatum_contig_7_1	Prodigal:002006	CDS	6505	7296	.	-	0	ID=OICFNHDK_00945;inference=ab initio prediction:Prodigal:002006;locus_tag=OICFNHDK_00945;product=hypothetical protein
M-bullatum_contig_7_1	Prodigal:002006	CDS	7633	9066	.	-	0	ID=OICFNHDK_00946;eC_number=1.21.98.3;Name=bchE;gene=bchE;inference=ab initio prediction:Prodigal:002006,similar to AA sequence:UniProtKB:Q7X2C7;locus_tag=OICFNHDK_00946;product=Anaerobic magnesium-protoporphyrin IX monomethyl ester cyclase
M-bullatum_contig_7_1	Prodigal:002006	CDS	9125	10339	.	-	0	ID=OICFNHDK_00947;inference=ab initio prediction:Prodigal:002006;locus_tag=OICFNHDK_00947;product=hypothetical protein
M-bullatum_contig_7_1	Prodigal:002006	CDS	10446	11069	.	-	0	ID=OICFNHDK_00948;inference=ab initio prediction:Prodigal:002006;locus_tag=OICFNHDK_00948;product=hypothetical protein
M-bullatum_contig_7_1	Prodigal:002006	CDS	11060	12211	.	-	0	ID=OICFNHDK_00949;inference=ab initio prediction:Prodigal:002006;locus_tag=OICFNHDK_00949;product=hypothetical protein
M-bullatum_contig_7_1	Prodigal:002006	CDS	12425	13606	.	+	0	ID=OICFNHDK_00950;eC_number=2.1.4.2;Name=strB1;db_xref=COG:COG1834;gene=strB1;inference=ab initio prediction:Prodigal:002006,similar to AA sequence:UniProtKB:P08078;locus_tag=OICFNHDK_00950;product=Inosamine-phosphate amidinotransferase 1
M-bullatum_contig_7_1	Prodigal:002006	CDS	13716	14615	.	+	0	ID=OICFNHDK_00951;inference=ab initio prediction:Prodigal:002006;locus_tag=OICFNHDK_00951;product=hypothetical protein
M-bullatum_contig_7_1	Prodigal:002006	CDS	14652	14885	.	-	0	ID=OICFNHDK_00952;inference=ab initio prediction:Prodigal:002006;locus_tag=OICFNHDK_00952;product=hypothetical protein
M-bullatum_contig_7_1	Prodigal:002006	CDS	14960	15571	.	-	0	ID=OICFNHDK_00953;Name=yibF;db_xref=COG:COG0625;gene=yibF;inference=ab initio prediction:Prodigal:002006,similar to AA sequence:UniProtKB:P0ACA1;locus_tag=OICFNHDK_00953;product=putative GST-like protein YibF
M-bullatum_contig_7_1	Prodigal:002006	CDS	15686	16867	.	-	0	ID=OICFNHDK_00954;inference=ab initio prediction:Prodigal:002006;locus_tag=OICFNHDK_00954;product=hypothetical protein
M-bullatum_contig_7_1	Prodigal:002006	CDS	17026	17235	.	-	0	ID=OICFNHDK_00955;inference=ab initio prediction:Prodigal:002006;locus_tag=OICFNHDK_00955;product=hypothetical protein
M-bullatum_contig_7_1	Prodigal:002006	CDS	17347	17781	.	-	0	ID=OICFNHDK_00956;eC_number=2.7.13.3;Name=rcsC_8;gene=rcsC_8;inference=ab initio prediction:Prodigal:002006,protein motif:HAMAP:MF_00979;locus_tag=OICFNHDK_00956;product=Sensor histidine kinase RcsC
M-bullatum_contig_7_1	Prodigal:002006	CDS	18018	18917	.	-	0	ID=OICFNHDK_00957;inference=ab initio prediction:Prodigal:002006;locus_tag=OICFNHDK_00957;product=hypothetical protein
M-bullatum_contig_7_1	Prodigal:002006	CDS	18988	19449	.	-	0	ID=OICFNHDK_00958;inference=ab initio prediction:Prodigal:002006;locus_tag=OICFNHDK_00958;product=hypothetical protein
M-bullatum_contig_7_1	Prodigal:002006	CDS	19607	20092	.	-	0	ID=OICFNHDK_00959;inference=ab initio prediction:Prodigal:002006;locus_tag=OICFNHDK_00959;product=hypothetical protein
M-bullatum_contig_7_1	Prodigal:002006	CDS	20105	20722	.	-	0	ID=OICFNHDK_00960;inference=ab initio prediction:Prodigal:002006;locus_tag=OICFNHDK_00960;product=hypothetical protein
M-bullatum_contig_7_1	Prodigal:002006	CDS	21166	22203	.	+	0	ID=OICFNHDK_00961;inference=ab initio prediction:Prodigal:002006;locus_tag=OICFNHDK_00961;product=hypothetical protein
M-bullatum_contig_7_1	Prodigal:002006	CDS	22308	22874	.	-	0	ID=OICFNHDK_00962;Name=efp;db_xref=COG:COG0231;gene=efp;inference=ab initio prediction:Prodigal:002006,similar to AA sequence:UniProtKB:P9WNM3;locus_tag=OICFNHDK_00962;product=Elongation factor P
M-bullatum_contig_7_1	Prodigal:002006	CDS	23035	24108	.	+	0	ID=OICFNHDK_00963;eC_number=6.3.1.-;Name=epmA;db_xref=COG:COG2269;gene=epmA;inference=ab initio prediction:Prodigal:002006,similar to AA sequence:UniProtKB:Q9ZJ12;locus_tag=OICFNHDK_00963;product=Elongation factor P--(R)-beta-lysine ligase
M-bullatum_contig_7_1	Prodigal:002006	CDS	24105	25190	.	+	0	ID=OICFNHDK_00964;eC_number=5.4.3.2;Name=kamA;gene=kamA;inference=ab initio prediction:Prodigal:002006,similar to AA sequence:UniProtKB:Q9XBQ8;locus_tag=OICFNHDK_00964;product=L-lysine 2%2C3-aminomutase
M-bullatum_contig_7_1	Prodigal:002006	CDS	25240	26052	.	+	0	ID=OICFNHDK_00965;inference=ab initio prediction:Prodigal:002006;locus_tag=OICFNHDK_00965;product=hypothetical protein
M-bullatum_contig_7_1	Prodigal:002006	CDS	26073	26369	.	-	0	ID=OICFNHDK_00966;inference=ab initio prediction:Prodigal:002006;locus_tag=OICFNHDK_00966;product=hypothetical protein
M-bullatum_contig_7_1	Prodigal:002006	CDS	26366	27103	.	-	0	ID=OICFNHDK_00967;inference=ab initio prediction:Prodigal:002006;locus_tag=OICFNHDK_00967;product=hypothetical protein
M-bullatum_contig_7_1	Prodigal:002006	CDS	27262	27651	.	-	0	ID=OICFNHDK_00968;eC_number=3.6.1.7;Name=yccX;gene=yccX;inference=ab initio prediction:Prodigal:002006,protein motif:HAMAP:MF_01450;locus_tag=OICFNHDK_00968;product=Acylphosphatase
M-bullatum_contig_7_1	Prodigal:002006	CDS	27839	28930	.	+	0	ID=OICFNHDK_00969;inference=ab initio prediction:Prodigal:002006;locus_tag=OICFNHDK_00969;product=hypothetical protein
M-bullatum_contig_7_1	Prodigal:002006	CDS	29018	29548	.	-	0	ID=OICFNHDK_00970;inference=ab initio prediction:Prodigal:002006;locus_tag=OICFNHDK_00970;product=hypothetical protein
M-bullatum_contig_7_1	Prodigal:002006	CDS	29574	31577	.	-	0	ID=OICFNHDK_00971;Name=accA1;db_xref=COG:COG4770;gene=accA1;inference=ab initio prediction:Prodigal:002006,similar to AA sequence:UniProtKB:P9WPQ3;locus_tag=OICFNHDK_00971;product=Acetyl-/propionyl-coenzyme A carboxylase alpha chain
M-bullatum_contig_7_1	Prodigal:002006	CDS	31827	32279	.	-	0	ID=OICFNHDK_00972;inference=ab initio prediction:Prodigal:002006;locus_tag=OICFNHDK_00972;product=hypothetical protein
M-bullatum_contig_7_1	Prodigal:002006	CDS	32484	33167	.	-	0	ID=OICFNHDK_00973;inference=ab initio prediction:Prodigal:002006;locus_tag=OICFNHDK_00973;product=hypothetical protein
M-bullatum_contig_7_1	Prodigal:002006	CDS	33352	34287	.	+	0	ID=OICFNHDK_00974;eC_number=3.5.1.-;db_xref=COG:COG0123;inference=ab initio prediction:Prodigal:002006,similar to AA sequence:UniProtKB:Q9HXM1;locus_tag=OICFNHDK_00974;product=Histone deacetylase-like amidohydrolase
M-bullatum_contig_7_1	Prodigal:002006	CDS	34295	35371	.	-	0	ID=OICFNHDK_00975;Name=ribBA;db_xref=COG:COG0108;gene=ribBA;inference=ab initio prediction:Prodigal:002006,similar to AA sequence:UniProtKB:P9WHF1;locus_tag=OICFNHDK_00975;product=Riboflavin biosynthesis protein RibBA
M-bullatum_contig_7_1	Prodigal:002006	CDS	35525	36634	.	-	0	ID=OICFNHDK_00976;eC_number=4.2.3.5;Name=aroC;db_xref=COG:COG0082;gene=aroC;inference=ab initio prediction:Prodigal:002006,similar to AA sequence:UniProtKB:P12008;locus_tag=OICFNHDK_00976;product=Chorismate synthase
M-bullatum_contig_7_1	Prodigal:002006	CDS	36684	37823	.	-	0	ID=OICFNHDK_00977;eC_number=2.7.1.170;Name=anmK;db_xref=COG:COG2377;gene=anmK;inference=ab initio prediction:Prodigal:002006,similar to AA sequence:UniProtKB:Q8EHB5;locus_tag=OICFNHDK_00977;product=Anhydro-N-acetylmuramic acid kinase
M-bullatum_contig_7_1	Prodigal:002006	CDS	37947	39236	.	+	0	ID=OICFNHDK_00978;eC_number=6.1.1.1;Name=tyrS;db_xref=COG:COG0162;gene=tyrS;inference=ab initio prediction:Prodigal:002006,similar to AA sequence:UniProtKB:P0AGJ9;locus_tag=OICFNHDK_00978;product=Tyrosine--tRNA ligase
M-bullatum_contig_7_1	Prodigal:002006	CDS	39640	43098	.	-	0	ID=OICFNHDK_00979;inference=ab initio prediction:Prodigal:002006;locus_tag=OICFNHDK_00979;product=hypothetical protein
M-bullatum_contig_7_1	Prodigal:002006	CDS	43266	43733	.	+	0	ID=OICFNHDK_00980;eC_number=1.11.1.15;Name=bcp;db_xref=COG:COG1225;gene=bcp;inference=ab initio prediction:Prodigal:002006,similar to AA sequence:UniProtKB:Q83CY8;locus_tag=OICFNHDK_00980;product=Putative peroxiredoxin bcp
M-bullatum_contig_7_1	Prodigal:002006	CDS	43840	45093	.	+	0	ID=OICFNHDK_00981;inference=ab initio prediction:Prodigal:002006;locus_tag=OICFNHDK_00981;product=hypothetical protein
M-bullatum_contig_7_1	Prodigal:002006	CDS	45121	46086	.	-	0	ID=OICFNHDK_00982;Name=prfB;db_xref=COG:COG1186;gene=prfB;inference=ab initio prediction:Prodigal:002006,similar to AA sequence:UniProtKB:P07012;locus_tag=OICFNHDK_00982;product=Peptide chain release factor RF2
M-bullatum_contig_7_1	Prodigal:002006	CDS	46377	46802	.	+	0	ID=OICFNHDK_00983;inference=ab initio prediction:Prodigal:002006;locus_tag=OICFNHDK_00983;product=hypothetical protein
M-bullatum_contig_7_1	Prodigal:002006	CDS	46806	47126	.	-	0	ID=OICFNHDK_00984;inference=ab initio prediction:Prodigal:002006;locus_tag=OICFNHDK_00984;product=hypothetical protein
M-bullatum_contig_7_1	Prodigal:002006	CDS	47354	47647	.	+	0	ID=OICFNHDK_00985;inference=ab initio prediction:Prodigal:002006;locus_tag=OICFNHDK_00985;product=hypothetical protein
M-bullatum_contig_7_1	Prodigal:002006	CDS	47733	47969	.	-	0	ID=OICFNHDK_00986;inference=ab initio prediction:Prodigal:002006;locus_tag=OICFNHDK_00986;product=hypothetical protein
M-bullatum_contig_7_1	Prodigal:002006	CDS	48075	49292	.	-	0	ID=OICFNHDK_00987;eC_number=2.6.1.2;Name=alaC;db_xref=COG:COG0436;gene=alaC;inference=ab initio prediction:Prodigal:002006,similar to AA sequence:UniProtKB:P77434;locus_tag=OICFNHDK_00987;product=Glutamate-pyruvate aminotransferase AlaC
M-bullatum_contig_7_1	Prodigal:002006	CDS	49400	49771	.	-	0	ID=OICFNHDK_00988;inference=ab initio prediction:Prodigal:002006;locus_tag=OICFNHDK_00988;product=hypothetical protein
M-bullatum_contig_7_1	Prodigal:002006	CDS	49887	51689	.	+	0	ID=OICFNHDK_00989;eC_number=2.3.1.-;Name=phaC;db_xref=COG:COG3243;gene=phaC;inference=ab initio prediction:Prodigal:002006,similar to AA sequence:UniProtKB:P23608;locus_tag=OICFNHDK_00989;product=Poly(3-hydroxyalkanoate) polymerase subunit PhaC
M-bullatum_contig_7_1	Prodigal:002006	CDS	51894	53210	.	-	0	ID=OICFNHDK_00990;db_xref=COG:COG2067;inference=ab initio prediction:Prodigal:002006,similar to AA sequence:UniProtKB:P80603;locus_tag=OICFNHDK_00990;product=47 kDa outer membrane protein
M-bullatum_contig_7_1	Prodigal:002006	CDS	53607	54491	.	+	0	ID=OICFNHDK_00991;eC_number=4.3.2.3;inference=ab initio prediction:Prodigal:002006,similar to AA sequence:UniProtKB:Q39BA7;locus_tag=OICFNHDK_00991;product=Ureidoglycolate lyase
M-bullatum_contig_7_1	Prodigal:002006	CDS	54704	55696	.	+	0	ID=OICFNHDK_00992;inference=ab initio prediction:Prodigal:002006;locus_tag=OICFNHDK_00992;product=hypothetical protein
M-bullatum_contig_7_1	Prodigal:002006	CDS	55788	56819	.	+	0	ID=OICFNHDK_00993;eC_number=2.8.1.6;Name=bioB;db_xref=COG:COG0502;gene=bioB;inference=ab initio prediction:Prodigal:002006,similar to AA sequence:UniProtKB:P12996;locus_tag=OICFNHDK_00993;product=Biotin synthase
M-bullatum_contig_7_1	Prodigal:002006	CDS	56822	58306	.	-	0	ID=OICFNHDK_00994;eC_number=2.7.-.-;Name=sasA_3;gene=sasA_3;inference=ab initio prediction:Prodigal:002006,protein motif:HAMAP:MF_01837;locus_tag=OICFNHDK_00994;product=Adaptive-response sensory-kinase SasA
M-bullatum_contig_7_1	Prodigal:002006	CDS	58417	59268	.	-	0	ID=OICFNHDK_00995;inference=ab initio prediction:Prodigal:002006;locus_tag=OICFNHDK_00995;product=hypothetical protein
M-bullatum_contig_7_1	Prodigal:002006	CDS	59291	59941	.	-	0	ID=OICFNHDK_00996;eC_number=2.1.1.163;Name=COQ5_1;gene=COQ5_1;inference=ab initio prediction:Prodigal:002006,protein motif:HAMAP:MF_01813;locus_tag=OICFNHDK_00996;product=2-methoxy-6-polyprenyl-1%2C4-benzoquinol methylase%2C mitochondrial
M-bullatum_contig_7_1	Prodigal:002006	CDS	59990	61147	.	-	0	ID=OICFNHDK_00997;eC_number=2.8.1.13;Name=mnmA;gene=mnmA;inference=ab initio prediction:Prodigal:002006,similar to AA sequence:UniProtKB:Q99TM8;locus_tag=OICFNHDK_00997;product=tRNA-specific 2-thiouridylase MnmA
M-bullatum_contig_7_1	Prodigal:002006	CDS	61414	63072	.	+	0	ID=OICFNHDK_00998;inference=ab initio prediction:Prodigal:002006;locus_tag=OICFNHDK_00998;product=hypothetical protein
M-bullatum_contig_7_1	Prodigal:002006	CDS	63083	63763	.	+	0	ID=OICFNHDK_00999;inference=ab initio prediction:Prodigal:002006;locus_tag=OICFNHDK_00999;product=hypothetical protein
M-bullatum_contig_7_1	Prodigal:002006	CDS	63868	64143	.	+	0	ID=OICFNHDK_01000;inference=ab initio prediction:Prodigal:002006;locus_tag=OICFNHDK_01000;product=hypothetical protein
M-bullatum_contig_7_1	Prodigal:002006	CDS	64397	66010	.	+	0	ID=OICFNHDK_01001;Name=fliF;db_xref=COG:COG1766;gene=fliF;inference=ab initio prediction:Prodigal:002006,similar to AA sequence:UniProtKB:P15928;locus_tag=OICFNHDK_01001;product=Flagellar M-ring protein
M-bullatum_contig_7_1	Prodigal:002006	CDS	66072	67121	.	+	0	ID=OICFNHDK_01002;Name=fliG;db_xref=COG:COG1536;gene=fliG;inference=ab initio prediction:Prodigal:002006,similar to AA sequence:UniProtKB:Q9WY63;locus_tag=OICFNHDK_01002;product=Flagellar motor switch protein FliG
M-bullatum_contig_7_1	Prodigal:002006	CDS	67118	67711	.	+	0	ID=OICFNHDK_01003;inference=ab initio prediction:Prodigal:002006;locus_tag=OICFNHDK_01003;product=hypothetical protein
M-bullatum_contig_7_1	Prodigal:002006	CDS	67759	68103	.	+	0	ID=OICFNHDK_01004;Name=fliN;db_xref=COG:COG1886;gene=fliN;inference=ab initio prediction:Prodigal:002006,similar to AA sequence:UniProtKB:P26419;locus_tag=OICFNHDK_01004;product=Flagellar motor switch protein FliN
M-bullatum_contig_7_1	Prodigal:002006	CDS	68156	69520	.	+	0	ID=OICFNHDK_01005;Name=atoC;db_xref=COG:COG2204;gene=atoC;inference=ab initio prediction:Prodigal:002006,similar to AA sequence:UniProtKB:Q06065;locus_tag=OICFNHDK_01005;product=Regulatory protein AtoC
M-bullatum_contig_7_1	Prodigal:002006	CDS	69590	69964	.	+	0	ID=OICFNHDK_01006;inference=ab initio prediction:Prodigal:002006;locus_tag=OICFNHDK_01006;product=hypothetical protein
M-bullatum_contig_7_1	Prodigal:002006	CDS	70161	71240	.	+	0	ID=OICFNHDK_01007;inference=ab initio prediction:Prodigal:002006;locus_tag=OICFNHDK_01007;product=hypothetical protein
M-bullatum_contig_7_1	Prodigal:002006	CDS	71300	71851	.	-	0	ID=OICFNHDK_01008;inference=ab initio prediction:Prodigal:002006;locus_tag=OICFNHDK_01008;product=hypothetical protein
M-bullatum_contig_7_1	Prodigal:002006	CDS	71893	72228	.	-	0	ID=OICFNHDK_01009;inference=ab initio prediction:Prodigal:002006;locus_tag=OICFNHDK_01009;product=hypothetical protein
M-bullatum_contig_7_1	Prodigal:002006	CDS	72253	72351	.	-	0	ID=OICFNHDK_01010;inference=ab initio prediction:Prodigal:002006;locus_tag=OICFNHDK_01010;product=hypothetical protein
M-bullatum_contig_7_1	Prodigal:002006	CDS	72500	72889	.	-	0	ID=OICFNHDK_01011;Name=ble;gene=ble;inference=ab initio prediction:Prodigal:002006,similar to AA sequence:UniProtKB:P17493;locus_tag=OICFNHDK_01011;product=Bleomycin resistance protein
M-bullatum_contig_7_1	Prodigal:002006	CDS	72903	73556	.	-	0	ID=OICFNHDK_01012;eC_number=2.7.4.8;Name=gmk;db_xref=COG:COG0194;gene=gmk;inference=ab initio prediction:Prodigal:002006,similar to AA sequence:UniProtKB:P60546;locus_tag=OICFNHDK_01012;product=Guanylate kinase
M-bullatum_contig_7_1	Prodigal:002006	CDS	73568	74446	.	-	0	ID=OICFNHDK_01013;inference=ab initio prediction:Prodigal:002006,similar to AA sequence:UniProtKB:P44726;locus_tag=OICFNHDK_01013;note=UPF0701 protein HI_0467;product=hypothetical protein
M-bullatum_contig_7_1	Prodigal:002006	CDS	74605	75981	.	-	0	ID=OICFNHDK_01014;eC_number=4.2.2.-;Name=mltG;gene=mltG;inference=ab initio prediction:Prodigal:002006,protein motif:HAMAP:MF_02065;locus_tag=OICFNHDK_01014;product=Endolytic murein transglycosylase
M-bullatum_contig_7_1	Prodigal:002006	CDS	76206	76352	.	-	0	ID=OICFNHDK_01015;inference=ab initio prediction:Prodigal:002006;locus_tag=OICFNHDK_01015;product=hypothetical protein
M-bullatum_contig_7_1	Prodigal:002006	CDS	76570	77829	.	-	0	ID=OICFNHDK_01016;eC_number=2.3.1.179;Name=fabF_2;db_xref=COG:COG0304;gene=fabF_2;inference=ab initio prediction:Prodigal:002006,similar to AA sequence:UniProtKB:O34340;locus_tag=OICFNHDK_01016;product=3-oxoacyl-[acyl-carrier-protein] synthase 2
M-bullatum_contig_7_1	Prodigal:002006	CDS	77922	78158	.	-	0	ID=OICFNHDK_01017;Name=acpP;db_xref=COG:COG0236;gene=acpP;inference=ab initio prediction:Prodigal:002006,similar to AA sequence:UniProtKB:P19372;locus_tag=OICFNHDK_01017;product=Acyl carrier protein AcpP
M-bullatum_contig_7_1	Prodigal:002006	CDS	78428	79168	.	-	0	ID=OICFNHDK_01018;eC_number=1.1.1.100;Name=fabG_3;gene=fabG_3;inference=ab initio prediction:Prodigal:002006,similar to AA sequence:UniProtKB:P50941;locus_tag=OICFNHDK_01018;product=3-oxoacyl-[acyl-carrier-protein] reductase FabG
M-bullatum_contig_7_1	Prodigal:002006	CDS	79183	80124	.	-	0	ID=OICFNHDK_01019;eC_number=2.3.1.39;Name=fabD_1;db_xref=COG:COG0331;gene=fabD_1;inference=ab initio prediction:Prodigal:002006,similar to AA sequence:UniProtKB:P0AAI9;locus_tag=OICFNHDK_01019;product=Malonyl CoA-acyl carrier protein transacylase
M-bullatum_contig_7_1	Prodigal:002006	CDS	80209	80931	.	-	0	ID=OICFNHDK_01020;inference=ab initio prediction:Prodigal:002006;locus_tag=OICFNHDK_01020;product=hypothetical protein
M-bullatum_contig_7_1	Prodigal:002006	CDS	81188	81598	.	+	0	ID=OICFNHDK_01021;eC_number=2.7.7.6;Name=rpoZ;gene=rpoZ;inference=ab initio prediction:Prodigal:002006,protein motif:HAMAP:MF_00366;locus_tag=OICFNHDK_01021;product=DNA-directed RNA polymerase subunit omega
M-bullatum_contig_7_1	Prodigal:002006	CDS	81795	84032	.	+	0	ID=OICFNHDK_01022;eC_number=2.7.6.5;Name=rsh;gene=rsh;inference=ab initio prediction:Prodigal:002006,similar to AA sequence:UniProtKB:Q57E90;locus_tag=OICFNHDK_01022;product=GTP pyrophosphokinase rsh
M-bullatum_contig_7_1	Prodigal:002006	CDS	84198	84788	.	+	0	ID=OICFNHDK_01023;eC_number=2.4.2.10;Name=pyrE;db_xref=COG:COG0461;gene=pyrE;inference=ab initio prediction:Prodigal:002006,similar to AA sequence:UniProtKB:P61498;locus_tag=OICFNHDK_01023;product=Orotate phosphoribosyltransferase
M-bullatum_contig_7_1	Prodigal:002006	CDS	85137	85835	.	+	0	ID=OICFNHDK_01024;inference=ab initio prediction:Prodigal:002006;locus_tag=OICFNHDK_01024;product=hypothetical protein
M-bullatum_contig_7_1	Prodigal:002006	CDS	85899	86522	.	-	0	ID=OICFNHDK_01025;inference=ab initio prediction:Prodigal:002006;locus_tag=OICFNHDK_01025;product=hypothetical protein
M-bullatum_contig_7_1	Prodigal:002006	CDS	86604	86909	.	+	0	ID=OICFNHDK_01026;inference=ab initio prediction:Prodigal:002006;locus_tag=OICFNHDK_01026;product=hypothetical protein
M-bullatum_contig_7_1	Prodigal:002006	CDS	87133	87606	.	-	0	ID=OICFNHDK_01027;Name=smpB;gene=smpB;inference=ab initio prediction:Prodigal:002006,similar to AA sequence:UniProtKB:B8H482;locus_tag=OICFNHDK_01027;product=SsrA-binding protein
M-bullatum_contig_7_1	Prodigal:002006	CDS	87744	88643	.	-	0	ID=OICFNHDK_01028;eC_number=4.3.3.7;Name=dapA;db_xref=COG:COG0329;gene=dapA;inference=ab initio prediction:Prodigal:002006,similar to AA sequence:UniProtKB:Q8UGL3;locus_tag=OICFNHDK_01028;product=4-hydroxy-tetrahydrodipicolinate synthase
M-bullatum_contig_7_1	Prodigal:002006	CDS	88829	91135	.	+	0	ID=OICFNHDK_01029;eC_number=4.2.2.-;Name=mltF_2;gene=mltF_2;inference=ab initio prediction:Prodigal:002006,protein motif:HAMAP:MF_02016;locus_tag=OICFNHDK_01029;product=Membrane-bound lytic murein transglycosylase F
M-bullatum_contig_7_1	Prodigal:002006	CDS	91165	91551	.	-	0	ID=OICFNHDK_01030;inference=ab initio prediction:Prodigal:002006;locus_tag=OICFNHDK_01030;product=hypothetical protein
M-bullatum_contig_7_1	Prodigal:002006	CDS	91564	93561	.	-	0	ID=OICFNHDK_01031;inference=ab initio prediction:Prodigal:002006;locus_tag=OICFNHDK_01031;product=hypothetical protein
M-bullatum_contig_7_1	Prodigal:002006	CDS	94371	96185	.	-	0	ID=OICFNHDK_01032;Name=uup;db_xref=COG:COG0488;gene=uup;inference=ab initio prediction:Prodigal:002006,similar to AA sequence:UniProtKB:P43672;locus_tag=OICFNHDK_01032;product=ABC transporter ATP-binding protein uup
M-bullatum_contig_7_1	Prodigal:002006	CDS	96243	96473	.	-	0	ID=OICFNHDK_01033;inference=ab initio prediction:Prodigal:002006;locus_tag=OICFNHDK_01033;product=hypothetical protein
M-bullatum_contig_7_1	Prodigal:002006	CDS	96556	96873	.	-	0	ID=OICFNHDK_01034;inference=ab initio prediction:Prodigal:002006;locus_tag=OICFNHDK_01034;product=hypothetical protein
M-bullatum_contig_7_1	Prodigal:002006	CDS	97087	97392	.	-	0	ID=OICFNHDK_01035;eC_number=4.2.2.-;Name=rlpA_1;gene=rlpA_1;inference=ab initio prediction:Prodigal:002006,similar to AA sequence:UniProtKB:A0A0H2ZFV1;locus_tag=OICFNHDK_01035;product=Endolytic peptidoglycan transglycosylase RlpA
M-bullatum_contig_7_1	Prodigal:002006	CDS	98039	99232	.	+	0	ID=OICFNHDK_01036;inference=ab initio prediction:Prodigal:002006;locus_tag=OICFNHDK_01036;product=hypothetical protein
M-bullatum_contig_7_1	Prodigal:002006	CDS	99296	100618	.	-	0	ID=OICFNHDK_01037;eC_number=4.2.99.18;Name=nth_3;gene=nth_3;inference=ab initio prediction:Prodigal:002006,protein motif:HAMAP:MF_00942;locus_tag=OICFNHDK_01037;product=Endonuclease III
M-bullatum_contig_7_1	Prodigal:002006	CDS	100755	101246	.	+	0	ID=OICFNHDK_01038;inference=ab initio prediction:Prodigal:002006;locus_tag=OICFNHDK_01038;product=hypothetical protein
M-bullatum_contig_7_1	Prodigal:002006	CDS	101377	102030	.	+	0	ID=OICFNHDK_01039;inference=ab initio prediction:Prodigal:002006;locus_tag=OICFNHDK_01039;product=hypothetical protein
M-bullatum_contig_7_1	Prodigal:002006	CDS	102235	102630	.	+	0	ID=OICFNHDK_01040;inference=ab initio prediction:Prodigal:002006;locus_tag=OICFNHDK_01040;product=hypothetical protein
M-bullatum_contig_7_1	Prodigal:002006	CDS	102713	103468	.	+	0	ID=OICFNHDK_01041;Name=atpB;db_xref=COG:COG0356;gene=atpB;inference=ab initio prediction:Prodigal:002006,similar to AA sequence:UniProtKB:O05330;locus_tag=OICFNHDK_01041;product=ATP synthase subunit a
M-bullatum_contig_7_1	Prodigal:002006	CDS	103559	103786	.	+	0	ID=OICFNHDK_01042;Name=atpE;gene=atpE;inference=ab initio prediction:Prodigal:002006,similar to AA sequence:UniProtKB:O05331;locus_tag=OICFNHDK_01042;product=ATP synthase subunit c
M-bullatum_contig_7_1	Prodigal:002006	CDS	103893	104456	.	+	0	ID=OICFNHDK_01043;Name=atpG_1;gene=atpG_1;inference=ab initio prediction:Prodigal:002006,similar to AA sequence:UniProtKB:O05332;locus_tag=OICFNHDK_01043;product=ATP synthase subunit b'
M-bullatum_contig_7_1	Prodigal:002006	CDS	104526	105014	.	+	0	ID=OICFNHDK_01044;Name=atpF;gene=atpF;inference=ab initio prediction:Prodigal:002006,protein motif:HAMAP:MF_01398;locus_tag=OICFNHDK_01044;product=ATP synthase subunit b
M-bullatum_contig_7_1	Prodigal:002006	CDS	105164	106090	.	+	0	ID=OICFNHDK_01045;Name=yadG;db_xref=COG:COG1131;gene=yadG;inference=ab initio prediction:Prodigal:002006,similar to AA sequence:UniProtKB:P36879;locus_tag=OICFNHDK_01045;product=putative ABC transporter ATP-binding protein YadG
M-bullatum_contig_7_1	Prodigal:002006	CDS	106087	106863	.	+	0	ID=OICFNHDK_01046;Name=yadH;db_xref=COG:COG0842;gene=yadH;inference=ab initio prediction:Prodigal:002006,similar to AA sequence:UniProtKB:P0AFN6;locus_tag=OICFNHDK_01046;product=Inner membrane transport permease YadH
M-bullatum_contig_7_1	Prodigal:002006	CDS	106870	107634	.	-	0	ID=OICFNHDK_01047;eC_number=1.11.1.10;Name=cpo_1;gene=cpo_1;inference=ab initio prediction:Prodigal:002006,similar to AA sequence:UniProtKB:O31158;locus_tag=OICFNHDK_01047;product=Non-heme chloroperoxidase
M-bullatum_contig_7_1	Prodigal:002006	CDS	107900	108346	.	+	0	ID=OICFNHDK_01048;inference=ab initio prediction:Prodigal:002006;locus_tag=OICFNHDK_01048;product=hypothetical protein
M-bullatum_contig_7_1	Prodigal:002006	CDS	108579	109925	.	-	0	ID=OICFNHDK_01049;Name=nrtP;db_xref=COG:COG2223;gene=nrtP;inference=ab initio prediction:Prodigal:002006,similar to AA sequence:UniProtKB:B1XLL7;locus_tag=OICFNHDK_01049;product=Nitrate/nitrite transporter NrtP
M-bullatum_contig_7_1	Prodigal:002006	CDS	110346	111194	.	+	0	ID=OICFNHDK_01050;inference=ab initio prediction:Prodigal:002006;locus_tag=OICFNHDK_01050;product=hypothetical protein
M-bullatum_contig_7_1	Prodigal:002006	CDS	111375	112421	.	-	0	ID=OICFNHDK_01051;Name=cya_2;db_xref=COG:COG2931;gene=cya_2;inference=ab initio prediction:Prodigal:002006,similar to AA sequence:UniProtKB:P0DKX7;locus_tag=OICFNHDK_01051;product=Bifunctional hemolysin/adenylate cyclase
M-bullatum_contig_7_1	Prodigal:002006	CDS	113307	114839	.	-	0	ID=OICFNHDK_01052;eC_number=6.4.1.3;Name=pccB;db_xref=COG:COG4799;gene=pccB;inference=ab initio prediction:Prodigal:002006,similar to AA sequence:UniProtKB:Q3J4E3;locus_tag=OICFNHDK_01052;product=Propionyl-CoA carboxylase beta chain
M-bullatum_contig_7_1	Prodigal:002006	CDS	114957	115778	.	-	0	ID=OICFNHDK_01053;inference=ab initio prediction:Prodigal:002006;locus_tag=OICFNHDK_01053;product=hypothetical protein
M-bullatum_contig_7_1	Prodigal:002006	CDS	115827	116525	.	-	0	ID=OICFNHDK_01054;db_xref=COG:COG0546;inference=ab initio prediction:Prodigal:002006,similar to AA sequence:UniProtKB:P9WPI9;locus_tag=OICFNHDK_01054;product=putative protein
M-bullatum_contig_7_1	Prodigal:002006	CDS	116548	116931	.	-	0	ID=OICFNHDK_01055;inference=ab initio prediction:Prodigal:002006;locus_tag=OICFNHDK_01055;product=hypothetical protein
M-bullatum_contig_7_1	Prodigal:002006	CDS	117038	118456	.	-	0	ID=OICFNHDK_01056;inference=ab initio prediction:Prodigal:002006;locus_tag=OICFNHDK_01056;product=hypothetical protein
M-bullatum_contig_7_1	Prodigal:002006	CDS	118527	119774	.	-	0	ID=OICFNHDK_01057;Name=dnaK_2;db_xref=COG:COG0443;gene=dnaK_2;inference=ab initio prediction:Prodigal:002006,similar to AA sequence:UniProtKB:P0A6Y8;locus_tag=OICFNHDK_01057;product=Chaperone protein DnaK
M-bullatum_contig_7_1	Prodigal:002006	CDS	119854	120411	.	-	0	ID=OICFNHDK_01058;inference=ab initio prediction:Prodigal:002006;locus_tag=OICFNHDK_01058;product=hypothetical protein
M-bullatum_contig_7_1	Prodigal:002006	CDS	120564	122060	.	-	0	ID=OICFNHDK_01059;eC_number=3.4.17.19;db_xref=COG:COG2317;inference=ab initio prediction:Prodigal:002006,similar to AA sequence:UniProtKB:Q5SLM3;locus_tag=OICFNHDK_01059;product=Thermostable carboxypeptidase 1
M-bullatum_contig_7_1	Prodigal:002006	CDS	122128	123444	.	-	0	ID=OICFNHDK_01060;Name=rarA;db_xref=COG:COG2256;gene=rarA;inference=ab initio prediction:Prodigal:002006,similar to AA sequence:UniProtKB:P0AAZ4;locus_tag=OICFNHDK_01060;product=Replication-associated recombination protein A
M-bullatum_contig_7_1	Prodigal:002006	CDS	123789	125240	.	-	0	ID=OICFNHDK_01061;eC_number=3.4.21.107;Name=degP_1;db_xref=COG:COG0265;gene=degP_1;inference=ab initio prediction:Prodigal:002006,similar to AA sequence:UniProtKB:P0C0V0;locus_tag=OICFNHDK_01061;product=Periplasmic serine endoprotease DegP
M-bullatum_contig_7_1	Prodigal:002006	CDS	125323	126117	.	-	0	ID=OICFNHDK_01062;inference=ab initio prediction:Prodigal:002006;locus_tag=OICFNHDK_01062;product=hypothetical protein
M-bullatum_contig_7_1	Prodigal:002006	CDS	126216	126575	.	-	0	ID=OICFNHDK_01063;inference=ab initio prediction:Prodigal:002006;locus_tag=OICFNHDK_01063;product=hypothetical protein
M-bullatum_contig_7_1	Prodigal:002006	CDS	126611	126826	.	+	0	ID=OICFNHDK_01064;inference=ab initio prediction:Prodigal:002006;locus_tag=OICFNHDK_01064;product=hypothetical protein
M-bullatum_contig_7_1	Prodigal:002006	CDS	127828	129117	.	-	0	ID=OICFNHDK_01065;eC_number=2.4.1.250;Name=mshA_6;gene=mshA_6;inference=ab initio prediction:Prodigal:002006,protein motif:HAMAP:MF_01695;locus_tag=OICFNHDK_01065;product=D-inositol-3-phosphate glycosyltransferase
M-bullatum_contig_7_1	Prodigal:002006	CDS	129288	129470	.	+	0	ID=OICFNHDK_01066;inference=ab initio prediction:Prodigal:002006;locus_tag=OICFNHDK_01066;product=hypothetical protein
M-bullatum_contig_7_1	Prodigal:002006	CDS	129554	130357	.	-	0	ID=OICFNHDK_01067;eC_number=1.3.5.1;Name=sdhB;db_xref=COG:COG0479;gene=sdhB;inference=ab initio prediction:Prodigal:002006,similar to AA sequence:UniProtKB:P07014;locus_tag=OICFNHDK_01067;product=Succinate dehydrogenase iron-sulfur subunit
M-bullatum_contig_7_1	Prodigal:002006	CDS	130420	132240	.	-	0	ID=OICFNHDK_01068;eC_number=1.3.5.1;Name=sdhA;gene=sdhA;inference=ab initio prediction:Prodigal:002006,similar to AA sequence:UniProtKB:G4V4G6;locus_tag=OICFNHDK_01068;product=Succinate dehydrogenase flavoprotein subunit
M-bullatum_contig_7_1	Prodigal:002006	CDS	132269	132682	.	-	0	ID=OICFNHDK_01069;inference=ab initio prediction:Prodigal:002006;locus_tag=OICFNHDK_01069;product=hypothetical protein
M-bullatum_contig_7_1	Prodigal:002006	CDS	132695	133096	.	-	0	ID=OICFNHDK_01070;Name=sdhC;db_xref=COG:COG2009;gene=sdhC;inference=ab initio prediction:Prodigal:002006,similar to AA sequence:UniProtKB:P69054;locus_tag=OICFNHDK_01070;product=Succinate dehydrogenase cytochrome b556 subunit
M-bullatum_contig_7_1	Prodigal:002006	CDS	133253	134575	.	-	0	ID=OICFNHDK_01071;inference=ab initio prediction:Prodigal:002006;locus_tag=OICFNHDK_01071;product=hypothetical protein
M-bullatum_contig_7_1	Prodigal:002006	CDS	134734	135369	.	-	0	ID=OICFNHDK_01072;Name=bvgA;gene=bvgA;inference=ab initio prediction:Prodigal:002006,similar to AA sequence:UniProtKB:P0A4H2;locus_tag=OICFNHDK_01072;product=Virulence factors putative positive transcription regulator BvgA
M-bullatum_contig_7_1	Prodigal:002006	CDS	135366	135896	.	-	0	ID=OICFNHDK_01073;inference=ab initio prediction:Prodigal:002006;locus_tag=OICFNHDK_01073;product=hypothetical protein
M-bullatum_contig_7_1	Prodigal:002006	CDS	135893	136846	.	-	0	ID=OICFNHDK_01074;eC_number=4.2.99.-;Name=vgb_1;gene=vgb_1;inference=ab initio prediction:Prodigal:002006,protein motif:HAMAP:MF_01282;locus_tag=OICFNHDK_01074;product=Virginiamycin B lyase
M-bullatum_contig_7_1	Prodigal:002006	CDS	136843	137394	.	-	0	ID=OICFNHDK_01075;inference=ab initio prediction:Prodigal:002006;locus_tag=OICFNHDK_01075;product=hypothetical protein
M-bullatum_contig_7_1	Prodigal:002006	CDS	137398	138387	.	-	0	ID=OICFNHDK_01076;inference=ab initio prediction:Prodigal:002006;locus_tag=OICFNHDK_01076;product=hypothetical protein
M-bullatum_contig_7_1	Prodigal:002006	CDS	138384	139136	.	-	0	ID=OICFNHDK_01077;inference=ab initio prediction:Prodigal:002006;locus_tag=OICFNHDK_01077;product=hypothetical protein
M-bullatum_contig_7_1	Prodigal:002006	CDS	139133	140173	.	-	0	ID=OICFNHDK_01078;inference=ab initio prediction:Prodigal:002006;locus_tag=OICFNHDK_01078;product=hypothetical protein
M-bullatum_contig_7_1	Prodigal:002006	CDS	140231	141151	.	-	0	ID=OICFNHDK_01079;inference=ab initio prediction:Prodigal:002006;locus_tag=OICFNHDK_01079;product=hypothetical protein
M-bullatum_contig_7_1	Prodigal:002006	CDS	141160	142032	.	-	0	ID=OICFNHDK_01080;inference=ab initio prediction:Prodigal:002006;locus_tag=OICFNHDK_01080;product=hypothetical protein
M-bullatum_contig_7_1	Prodigal:002006	CDS	142029	143060	.	-	0	ID=OICFNHDK_01081;inference=ab initio prediction:Prodigal:002006;locus_tag=OICFNHDK_01081;product=hypothetical protein
M-bullatum_contig_7_1	Prodigal:002006	CDS	143171	143461	.	-	0	ID=OICFNHDK_01082;eC_number=1.1.2.7;Name=moxI;gene=moxI;inference=ab initio prediction:Prodigal:002006,similar to AA sequence:UniProtKB:P14775;locus_tag=OICFNHDK_01082;product=Methanol dehydrogenase [cytochrome c] subunit 2
M-bullatum_contig_7_1	Prodigal:002006	CDS	143553	144143	.	-	0	ID=OICFNHDK_01083;Name=moxG;gene=moxG;inference=ab initio prediction:Prodigal:002006,similar to AA sequence:UniProtKB:P14774;locus_tag=OICFNHDK_01083;product=Cytochrome c-L
M-bullatum_contig_7_1	Prodigal:002006	CDS	144232	145080	.	-	0	ID=OICFNHDK_01084;inference=ab initio prediction:Prodigal:002006;locus_tag=OICFNHDK_01084;product=hypothetical protein
M-bullatum_contig_7_1	Prodigal:002006	CDS	145320	147200	.	-	0	ID=OICFNHDK_01085;eC_number=1.1.2.7;Name=moxF_1;db_xref=COG:COG4993;gene=moxF_1;inference=ab initio prediction:Prodigal:002006,similar to AA sequence:UniProtKB:P16027;locus_tag=OICFNHDK_01085;product=Methanol dehydrogenase [cytochrome c] subunit 1
M-bullatum_contig_7_1	Prodigal:002006	CDS	147493	147717	.	+	0	ID=OICFNHDK_01086;inference=ab initio prediction:Prodigal:002006;locus_tag=OICFNHDK_01086;product=hypothetical protein
M-bullatum_contig_7_1	Prodigal:002006	CDS	147755	148051	.	+	0	ID=OICFNHDK_01087;inference=ab initio prediction:Prodigal:002006;locus_tag=OICFNHDK_01087;product=hypothetical protein
M-bullatum_contig_7_1	Prodigal:002006	CDS	148129	149031	.	+	0	ID=OICFNHDK_01088;inference=ab initio prediction:Prodigal:002006;locus_tag=OICFNHDK_01088;product=hypothetical protein
M-bullatum_contig_7_1	Prodigal:002006	CDS	149240	149500	.	-	0	ID=OICFNHDK_01089;inference=ab initio prediction:Prodigal:002006;locus_tag=OICFNHDK_01089;product=hypothetical protein
M-bullatum_contig_7_1	Prodigal:002006	CDS	149611	151047	.	-	0	ID=OICFNHDK_01090;Name=yhdG_1;db_xref=COG:COG0531;gene=yhdG_1;inference=ab initio prediction:Prodigal:002006,similar to AA sequence:UniProtKB:O07576;locus_tag=OICFNHDK_01090;product=putative amino acid permease YhdG
M-bullatum_contig_7_1	Prodigal:002006	CDS	151257	152186	.	+	0	ID=OICFNHDK_01091;eC_number=3.5.3.1;Name=arcA;gene=arcA;inference=ab initio prediction:Prodigal:002006,similar to AA sequence:UniProtKB:P14012;locus_tag=OICFNHDK_01091;product=Arginase
M-bullatum_contig_7_1	Prodigal:002006	CDS	152391	152663	.	-	0	ID=OICFNHDK_01092;inference=ab initio prediction:Prodigal:002006;locus_tag=OICFNHDK_01092;product=hypothetical protein
M-bullatum_contig_7_1	Prodigal:002006	CDS	152803	153075	.	-	0	ID=OICFNHDK_01093;inference=ab initio prediction:Prodigal:002006;locus_tag=OICFNHDK_01093;product=hypothetical protein
M-bullatum_contig_7_1	Prodigal:002006	CDS	153077	153610	.	-	0	ID=OICFNHDK_01094;inference=ab initio prediction:Prodigal:002006;locus_tag=OICFNHDK_01094;product=hypothetical protein
M-bullatum_contig_7_1	Prodigal:002006	CDS	153895	155307	.	-	0	ID=OICFNHDK_01095;eC_number=6.3.1.2;Name=glnA;db_xref=COG:COG0174;gene=glnA;inference=ab initio prediction:Prodigal:002006,similar to AA sequence:UniProtKB:P0A9C5;locus_tag=OICFNHDK_01095;product=Glutamine synthetase
M-bullatum_contig_7_1	Prodigal:002006	CDS	155561	155899	.	-	0	ID=OICFNHDK_01096;Name=glnB;db_xref=COG:COG0347;gene=glnB;inference=ab initio prediction:Prodigal:002006,similar to AA sequence:UniProtKB:O66513;locus_tag=OICFNHDK_01096;product=Nitrogen regulatory protein P-II
M-bullatum_contig_7_1	Prodigal:002006	CDS	156116	157606	.	+	0	ID=OICFNHDK_01097;Name=nnr;db_xref=COG:COG0062;gene=nnr;inference=ab initio prediction:Prodigal:002006,similar to AA sequence:UniProtKB:P31806;locus_tag=OICFNHDK_01097;product=Bifunctional NAD(P)H-hydrate repair enzyme Nnr
M-bullatum_contig_7_1	Prodigal:002006	CDS	157986	159005	.	+	0	ID=OICFNHDK_01098;inference=ab initio prediction:Prodigal:002006;locus_tag=OICFNHDK_01098;product=hypothetical protein
M-bullatum_contig_7_1	Prodigal:002006	CDS	159145	160644	.	-	0	ID=OICFNHDK_01099;Name=ftsP;gene=ftsP;inference=ab initio prediction:Prodigal:002006,protein motif:HAMAP:MF_00915;locus_tag=OICFNHDK_01099;product=Cell division protein FtsP
M-bullatum_contig_7_1	Aragorn:001002	tRNA	160841	160925	.	+	.	ID=OICFNHDK_01100;inference=COORDINATES:profile:Aragorn:001002;locus_tag=OICFNHDK_01100;product=tRNA-Leu(tag)
M-bullatum_contig_7_1	Prodigal:002006	CDS	161100	162536	.	+	0	ID=OICFNHDK_01101;eC_number=5.2.1.8;Name=tig;db_xref=COG:COG0544;gene=tig;inference=ab initio prediction:Prodigal:002006,similar to AA sequence:UniProtKB:Q9KQS5;locus_tag=OICFNHDK_01101;product=Trigger factor
M-bullatum_contig_7_1	Prodigal:002006	CDS	162669	163295	.	+	0	ID=OICFNHDK_01102;eC_number=3.4.21.92;Name=clpP;gene=clpP;inference=ab initio prediction:Prodigal:002006,similar to AA sequence:UniProtKB:B8GX16;locus_tag=OICFNHDK_01102;product=ATP-dependent Clp protease proteolytic subunit
M-bullatum_contig_7_1	Prodigal:002006	CDS	163519	164790	.	+	0	ID=OICFNHDK_01103;Name=clpX;gene=clpX;inference=ab initio prediction:Prodigal:002006,similar to AA sequence:UniProtKB:B8GX14;locus_tag=OICFNHDK_01103;product=ATP-dependent Clp protease ATP-binding subunit ClpX
M-bullatum_contig_7_1	Prodigal:002006	CDS	165042	167471	.	+	0	ID=OICFNHDK_01104;eC_number=3.4.21.53;Name=lon_1;gene=lon_1;inference=ab initio prediction:Prodigal:002006,similar to AA sequence:UniProtKB:Q2YPX3;locus_tag=OICFNHDK_01104;product=Lon protease
M-bullatum_contig_7_1	Aragorn:001002	tRNA	167588	167663	.	+	.	ID=OICFNHDK_01105;inference=COORDINATES:profile:Aragorn:001002;locus_tag=OICFNHDK_01105;product=tRNA-Val(tac)
M-bullatum_contig_7_1	Prodigal:002006	CDS	167710	167964	.	+	0	ID=OICFNHDK_01106;inference=ab initio prediction:Prodigal:002006;locus_tag=OICFNHDK_01106;product=hypothetical protein
M-bullatum_contig_7_1	Prodigal:002006	CDS	167990	168505	.	-	0	ID=OICFNHDK_01107;inference=ab initio prediction:Prodigal:002006;locus_tag=OICFNHDK_01107;product=hypothetical protein
M-bullatum_contig_7_1	Prodigal:002006	CDS	168683	168898	.	-	0	ID=OICFNHDK_01108;inference=ab initio prediction:Prodigal:002006;locus_tag=OICFNHDK_01108;product=hypothetical protein
M-bullatum_contig_7_1	Aragorn:001002	tRNA	169024	169100	.	-	.	ID=OICFNHDK_01109;inference=COORDINATES:profile:Aragorn:001002;locus_tag=OICFNHDK_01109;product=tRNA-Asp(gtc)
M-bullatum_contig_7_1	Aragorn:001002	tRNA	169158	169234	.	-	.	ID=OICFNHDK_01110;inference=COORDINATES:profile:Aragorn:001002;locus_tag=OICFNHDK_01110;product=tRNA-Asp(gtc)
M-bullatum_contig_7_1	Prodigal:002006	CDS	169532	169756	.	+	0	ID=OICFNHDK_01111;Name=rpmI;db_xref=COG:COG0291;gene=rpmI;inference=ab initio prediction:Prodigal:002006,similar to AA sequence:UniProtKB:Q6NDR5;locus_tag=OICFNHDK_01111;product=50S ribosomal protein L35
M-bullatum_contig_7_1	Prodigal:002006	CDS	169803	170177	.	+	0	ID=OICFNHDK_01112;Name=rplT;db_xref=COG:COG0292;gene=rplT;inference=ab initio prediction:Prodigal:002006,similar to AA sequence:UniProtKB:Q6NDR6;locus_tag=OICFNHDK_01112;product=50S ribosomal protein L20
M-bullatum_contig_7_1	Prodigal:002006	CDS	170376	171458	.	+	0	ID=OICFNHDK_01113;eC_number=6.1.1.20;Name=pheS;db_xref=COG:COG0016;gene=pheS;inference=ab initio prediction:Prodigal:002006,similar to AA sequence:UniProtKB:P08312;locus_tag=OICFNHDK_01113;product=Phenylalanine--tRNA ligase alpha subunit
M-bullatum_contig_7_1	Prodigal:002006	CDS	171476	171760	.	+	0	ID=OICFNHDK_01114;inference=ab initio prediction:Prodigal:002006;locus_tag=OICFNHDK_01114;product=hypothetical protein
M-bullatum_contig_7_1	Prodigal:002006	CDS	171764	172234	.	+	0	ID=OICFNHDK_01115;inference=ab initio prediction:Prodigal:002006;locus_tag=OICFNHDK_01115;product=hypothetical protein
M-bullatum_contig_7_1	Prodigal:002006	CDS	172231	174654	.	+	0	ID=OICFNHDK_01116;eC_number=6.1.1.20;Name=pheT;db_xref=COG:COG0072;gene=pheT;inference=ab initio prediction:Prodigal:002006,similar to AA sequence:UniProtKB:Q9I0A4;locus_tag=OICFNHDK_01116;product=Phenylalanine--tRNA ligase beta subunit
M-bullatum_contig_7_1	Prodigal:002006	CDS	174903	175739	.	+	0	ID=OICFNHDK_01117;inference=ab initio prediction:Prodigal:002006;locus_tag=OICFNHDK_01117;product=hypothetical protein
M-bullatum_contig_7_1	Prodigal:002006	CDS	175860	176438	.	+	0	ID=OICFNHDK_01118;eC_number=1.7.-.-;Name=azr;db_xref=COG:COG0431;gene=azr;inference=ab initio prediction:Prodigal:002006,similar to AA sequence:UniProtKB:O07529;locus_tag=OICFNHDK_01118;product=FMN-dependent NADPH-azoreductase
M-bullatum_contig_7_1	Prodigal:002006	CDS	176732	177061	.	+	0	ID=OICFNHDK_01119;inference=ab initio prediction:Prodigal:002006;locus_tag=OICFNHDK_01119;product=hypothetical protein
M-bullatum_contig_7_1	Prodigal:002006	CDS	177200	179512	.	+	0	ID=OICFNHDK_01120;eC_number=3.1.13.1;Name=rnr;db_xref=COG:COG0557;gene=rnr;inference=ab initio prediction:Prodigal:002006,similar to AA sequence:UniProtKB:P21499;locus_tag=OICFNHDK_01120;product=Ribonuclease R
M-bullatum_contig_7_1	Prodigal:002006	CDS	179714	180193	.	+	0	ID=OICFNHDK_01121;inference=ab initio prediction:Prodigal:002006;locus_tag=OICFNHDK_01121;product=hypothetical protein
M-bullatum_contig_7_1	Prodigal:002006	CDS	180150	180893	.	+	0	ID=OICFNHDK_01122;inference=ab initio prediction:Prodigal:002006;locus_tag=OICFNHDK_01122;product=hypothetical protein
M-bullatum_contig_7_1	Prodigal:002006	CDS	181166	182566	.	-	0	ID=OICFNHDK_01123;eC_number=2.5.1.54;Name=aroH;db_xref=COG:COG3200;gene=aroH;inference=ab initio prediction:Prodigal:002006,similar to AA sequence:UniProtKB:P80574;locus_tag=OICFNHDK_01123;product=Phospho-2-dehydro-3-deoxyheptonate aldolase
M-bullatum_contig_7_1	Prodigal:002006	CDS	182787	183932	.	-	0	ID=OICFNHDK_01124;inference=ab initio prediction:Prodigal:002006;locus_tag=OICFNHDK_01124;product=hypothetical protein
M-bullatum_contig_7_1	Prodigal:002006	CDS	184054	184353	.	-	0	ID=OICFNHDK_01125;inference=ab initio prediction:Prodigal:002006;locus_tag=OICFNHDK_01125;product=hypothetical protein
M-bullatum_contig_7_1	Prodigal:002006	CDS	184436	186745	.	-	0	ID=OICFNHDK_01126;Name=ydeP_1;db_xref=COG:COG0243;gene=ydeP_1;inference=ab initio prediction:Prodigal:002006,similar to AA sequence:UniProtKB:P77561;locus_tag=OICFNHDK_01126;product=Protein YdeP
M-bullatum_contig_7_1	Prodigal:002006	CDS	186818	188203	.	-	0	ID=OICFNHDK_01127;eC_number=1.8.1.16;Name=garB;gene=garB;inference=ab initio prediction:Prodigal:002006,similar to AA sequence:UniProtKB:D0VWY5;locus_tag=OICFNHDK_01127;product=Glutathione amide reductase
M-bullatum_contig_7_1	Prodigal:002006	CDS	188392	189390	.	-	0	ID=OICFNHDK_01128;inference=ab initio prediction:Prodigal:002006;locus_tag=OICFNHDK_01128;product=hypothetical protein
M-bullatum_contig_7_1	Prodigal:002006	CDS	189753	190142	.	+	0	ID=OICFNHDK_01129;inference=ab initio prediction:Prodigal:002006;locus_tag=OICFNHDK_01129;product=hypothetical protein
M-bullatum_contig_7_1	Prodigal:002006	CDS	190193	190828	.	+	0	ID=OICFNHDK_01130;inference=ab initio prediction:Prodigal:002006;locus_tag=OICFNHDK_01130;product=hypothetical protein
M-bullatum_contig_7_1	Prodigal:002006	CDS	190906	191073	.	-	0	ID=OICFNHDK_01131;Name=rpmG;db_xref=COG:COG0267;gene=rpmG;inference=ab initio prediction:Prodigal:002006,similar to AA sequence:UniProtKB:Q6N554;locus_tag=OICFNHDK_01131;product=50S ribosomal protein L33
M-bullatum_contig_7_1	Prodigal:002006	CDS	191173	192393	.	-	0	ID=OICFNHDK_01132;Name=ycaD;gene=ycaD;inference=ab initio prediction:Prodigal:002006,protein motif:HAMAP:MF_01149;locus_tag=OICFNHDK_01132;product=putative MFS-type transporter YcaD
M-bullatum_contig_7_1	Prodigal:002006	CDS	192478	193821	.	-	0	ID=OICFNHDK_01133;Name=mdtA_4;gene=mdtA_4;inference=ab initio prediction:Prodigal:002006,protein motif:HAMAP:MF_01422;locus_tag=OICFNHDK_01133;product=Multidrug resistance protein MdtA
M-bullatum_contig_7_1	Prodigal:002006	CDS	193818	197045	.	-	0	ID=OICFNHDK_01134;Name=czcA_1;gene=czcA_1;inference=ab initio prediction:Prodigal:002006,similar to AA sequence:UniProtKB:P13511;locus_tag=OICFNHDK_01134;product=Cobalt-zinc-cadmium resistance protein CzcA
M-bullatum_contig_7_1	Prodigal:002006	CDS	197205	198302	.	-	0	ID=OICFNHDK_01135;eC_number=3.4.-.-;Name=bepA_1;gene=bepA_1;inference=ab initio prediction:Prodigal:002006,protein motif:HAMAP:MF_00997;locus_tag=OICFNHDK_01135;product=Beta-barrel assembly-enhancing protease
M-bullatum_contig_7_1	Prodigal:002006	CDS	198302	199594	.	-	0	ID=OICFNHDK_01136;inference=ab initio prediction:Prodigal:002006;locus_tag=OICFNHDK_01136;product=hypothetical protein
M-bullatum_contig_7_1	Prodigal:002006	CDS	199844	200068	.	-	0	ID=OICFNHDK_01137;inference=ab initio prediction:Prodigal:002006;locus_tag=OICFNHDK_01137;product=hypothetical protein
M-bullatum_contig_7_1	Prodigal:002006	CDS	200074	202134	.	-	0	ID=OICFNHDK_01138;Name=cstA;db_xref=COG:COG1966;gene=cstA;inference=ab initio prediction:Prodigal:002006,similar to AA sequence:UniProtKB:P15078;locus_tag=OICFNHDK_01138;product=Peptide transporter CstA
M-bullatum_contig_7_1	Prodigal:002006	CDS	202241	202852	.	-	0	ID=OICFNHDK_01139;inference=ab initio prediction:Prodigal:002006;locus_tag=OICFNHDK_01139;product=hypothetical protein
M-bullatum_contig_7_1	Prodigal:002006	CDS	202854	203600	.	-	0	ID=OICFNHDK_01140;inference=ab initio prediction:Prodigal:002006;locus_tag=OICFNHDK_01140;product=hypothetical protein
M-bullatum_contig_7_1	Prodigal:002006	CDS	203650	204303	.	-	0	ID=OICFNHDK_01141;inference=ab initio prediction:Prodigal:002006;locus_tag=OICFNHDK_01141;product=hypothetical protein
M-bullatum_contig_7_1	Prodigal:002006	CDS	204536	204841	.	+	0	ID=OICFNHDK_01142;inference=ab initio prediction:Prodigal:002006;locus_tag=OICFNHDK_01142;product=hypothetical protein
M-bullatum_contig_7_1	Prodigal:002006	CDS	204838	207084	.	+	0	ID=OICFNHDK_01143;inference=ab initio prediction:Prodigal:002006;locus_tag=OICFNHDK_01143;product=hypothetical protein
M-bullatum_contig_7_1	Prodigal:002006	CDS	207599	208981	.	+	0	ID=OICFNHDK_01144;inference=ab initio prediction:Prodigal:002006;locus_tag=OICFNHDK_01144;product=hypothetical protein
M-bullatum_contig_7_1	Prodigal:002006	CDS	209105	210643	.	+	0	ID=OICFNHDK_01145;eC_number=6.2.1.1;Name=acsA_1;db_xref=COG:COG0365;gene=acsA_1;inference=ab initio prediction:Prodigal:002006,similar to AA sequence:UniProtKB:P39062;locus_tag=OICFNHDK_01145;product=Acetyl-coenzyme A synthetase
M-bullatum_contig_7_1	Prodigal:002006	CDS	210758	211588	.	+	0	ID=OICFNHDK_01146;inference=ab initio prediction:Prodigal:002006;locus_tag=OICFNHDK_01146;product=hypothetical protein
M-bullatum_contig_7_1	Aragorn:001002	tRNA	211601	211692	.	+	.	ID=OICFNHDK_01147;inference=COORDINATES:profile:Aragorn:001002;locus_tag=OICFNHDK_01147;product=tRNA-Ser(gct)
M-bullatum_contig_7_1	Prodigal:002006	CDS	211778	212131	.	+	0	ID=OICFNHDK_01148;inference=ab initio prediction:Prodigal:002006;locus_tag=OICFNHDK_01148;product=hypothetical protein
M-bullatum_contig_7_1	Prodigal:002006	CDS	212204	212944	.	+	0	ID=OICFNHDK_01149;Name=aadR_1;db_xref=COG:COG0664;gene=aadR_1;inference=ab initio prediction:Prodigal:002006,similar to AA sequence:UniProtKB:Q01980;locus_tag=OICFNHDK_01149;product=Transcriptional activatory protein AadR
M-bullatum_contig_7_1	Prodigal:002006	CDS	212963	213295	.	-	0	ID=OICFNHDK_01150;inference=ab initio prediction:Prodigal:002006;locus_tag=OICFNHDK_01150;product=hypothetical protein
M-bullatum_contig_7_1	Prodigal:002006	CDS	213306	214106	.	-	0	ID=OICFNHDK_01151;inference=ab initio prediction:Prodigal:002006;locus_tag=OICFNHDK_01151;product=hypothetical protein
M-bullatum_contig_7_1	Prodigal:002006	CDS	214227	214487	.	-	0	ID=OICFNHDK_01152;inference=ab initio prediction:Prodigal:002006;locus_tag=OICFNHDK_01152;product=hypothetical protein
M-bullatum_contig_7_1	Prodigal:002006	CDS	214570	214686	.	-	0	ID=OICFNHDK_01153;inference=ab initio prediction:Prodigal:002006;locus_tag=OICFNHDK_01153;product=hypothetical protein
M-bullatum_contig_7_1	Prodigal:002006	CDS	214698	215711	.	-	0	ID=OICFNHDK_01154;eC_number=7.1.1.7;Name=cydB_1;db_xref=COG:COG1294;gene=cydB_1;inference=ab initio prediction:Prodigal:002006,similar to AA sequence:UniProtKB:P0ABK2;locus_tag=OICFNHDK_01154;product=Cytochrome bd-I ubiquinol oxidase subunit 2
M-bullatum_contig_7_1	Prodigal:002006	CDS	215717	217159	.	-	0	ID=OICFNHDK_01155;inference=ab initio prediction:Prodigal:002006;locus_tag=OICFNHDK_01155;product=hypothetical protein
M-bullatum_contig_7_1	Prodigal:002006	CDS	217364	217678	.	-	0	ID=OICFNHDK_01156;eC_number=3.1.4.-;Name=rpfG_1;db_xref=COG:COG3437;gene=rpfG_1;inference=ab initio prediction:Prodigal:002006,similar to AA sequence:UniProtKB:Q4UU85;locus_tag=OICFNHDK_01156;product=Cyclic di-GMP phosphodiesterase response regulator RpfG
M-bullatum_contig_7_1	Prodigal:002006	CDS	218700	219914	.	+	0	ID=OICFNHDK_01157;inference=ab initio prediction:Prodigal:002006;locus_tag=OICFNHDK_01157;product=hypothetical protein
M-bullatum_contig_7_1	Prodigal:002006	CDS	220163	222409	.	+	0	ID=OICFNHDK_01158;inference=ab initio prediction:Prodigal:002006;locus_tag=OICFNHDK_01158;product=hypothetical protein
M-bullatum_contig_7_1	Prodigal:002006	CDS	222512	222829	.	-	0	ID=OICFNHDK_01159;db_xref=COG:COG3039;inference=ab initio prediction:Prodigal:002006,similar to AA sequence:ISfinder:ISMdi26;locus_tag=OICFNHDK_01159;product=IS5 family transposase ISMdi26
M-bullatum_contig_7_1	Prodigal:002006	CDS	222792	223052	.	-	0	ID=OICFNHDK_01160;inference=ab initio prediction:Prodigal:002006,similar to AA sequence:ISfinder:ISPebe1;locus_tag=OICFNHDK_01160;product=IS256 family transposase ISPebe1
M-bullatum_contig_7_1	Prodigal:002006	CDS	222994	223452	.	-	0	ID=OICFNHDK_01161;inference=ab initio prediction:Prodigal:002006;locus_tag=OICFNHDK_01161;product=hypothetical protein
M-bullatum_contig_7_1	Prodigal:002006	CDS	224095	224985	.	+	0	ID=OICFNHDK_01162;inference=ab initio prediction:Prodigal:002006;locus_tag=OICFNHDK_01162;product=hypothetical protein
M-bullatum_contig_7_1	Prodigal:002006	CDS	225624	225833	.	+	0	ID=OICFNHDK_01163;inference=ab initio prediction:Prodigal:002006;locus_tag=OICFNHDK_01163;product=hypothetical protein
M-bullatum_contig_7_1	Prodigal:002006	CDS	226053	227690	.	+	0	ID=OICFNHDK_01164;Name=pitA;db_xref=COG:COG0306;gene=pitA;inference=ab initio prediction:Prodigal:002006,similar to AA sequence:UniProtKB:P0AFJ7;locus_tag=OICFNHDK_01164;product=Low-affinity inorganic phosphate transporter 1
M-bullatum_contig_7_1	Prodigal:002006	CDS	228131	228505	.	+	0	ID=OICFNHDK_01165;inference=ab initio prediction:Prodigal:002006;locus_tag=OICFNHDK_01165;product=hypothetical protein
M-bullatum_contig_7_1	Prodigal:002006	CDS	228842	229231	.	-	0	ID=OICFNHDK_01166;inference=ab initio prediction:Prodigal:002006;locus_tag=OICFNHDK_01166;product=hypothetical protein
M-bullatum_contig_7_1	Prodigal:002006	CDS	229714	230139	.	-	0	ID=OICFNHDK_01167;inference=ab initio prediction:Prodigal:002006;locus_tag=OICFNHDK_01167;product=hypothetical protein
M-bullatum_contig_7_1	Prodigal:002006	CDS	230456	230932	.	+	0	ID=OICFNHDK_01168;inference=ab initio prediction:Prodigal:002006;locus_tag=OICFNHDK_01168;product=hypothetical protein
M-bullatum_contig_7_1	Prodigal:002006	CDS	231031	232026	.	+	0	ID=OICFNHDK_01169;eC_number=3.1.1.-;Name=aes_1;gene=aes_1;inference=ab initio prediction:Prodigal:002006,protein motif:HAMAP:MF_01958;locus_tag=OICFNHDK_01169;product=Acetyl esterase
M-bullatum_contig_7_1	Prodigal:002006	CDS	232111	232308	.	+	0	ID=OICFNHDK_01170;inference=ab initio prediction:Prodigal:002006;locus_tag=OICFNHDK_01170;product=hypothetical protein
M-bullatum_contig_7_1	Prodigal:002006	CDS	232338	233129	.	-	0	ID=OICFNHDK_01171;inference=ab initio prediction:Prodigal:002006;locus_tag=OICFNHDK_01171;product=hypothetical protein
M-bullatum_contig_7_1	Prodigal:002006	CDS	233446	233865	.	+	0	ID=OICFNHDK_01172;inference=ab initio prediction:Prodigal:002006;locus_tag=OICFNHDK_01172;product=hypothetical protein
M-bullatum_contig_7_1	Prodigal:002006	CDS	233928	235139	.	+	0	ID=OICFNHDK_01173;inference=ab initio prediction:Prodigal:002006;locus_tag=OICFNHDK_01173;product=hypothetical protein
M-bullatum_contig_7_1	Prodigal:002006	CDS	235264	235401	.	-	0	ID=OICFNHDK_01174;inference=ab initio prediction:Prodigal:002006;locus_tag=OICFNHDK_01174;product=hypothetical protein
M-bullatum_contig_7_1	Prodigal:002006	CDS	235401	236408	.	-	0	ID=OICFNHDK_01175;eC_number=7.1.1.7;Name=cydB_2;db_xref=COG:COG1294;gene=cydB_2;inference=ab initio prediction:Prodigal:002006,similar to AA sequence:UniProtKB:P0ABK2;locus_tag=OICFNHDK_01175;product=Cytochrome bd-I ubiquinol oxidase subunit 2
M-bullatum_contig_7_1	Prodigal:002006	CDS	236419	237837	.	-	0	ID=OICFNHDK_01176;eC_number=7.1.1.3;Name=appC;db_xref=COG:COG1271;gene=appC;inference=ab initio prediction:Prodigal:002006,similar to AA sequence:UniProtKB:P26459;locus_tag=OICFNHDK_01176;product=Cytochrome bd-II ubiquinol oxidase subunit 1
M-bullatum_contig_7_1	Prodigal:002006	CDS	237931	238335	.	-	0	ID=OICFNHDK_01177;inference=ab initio prediction:Prodigal:002006;locus_tag=OICFNHDK_01177;product=hypothetical protein
M-bullatum_contig_7_1	Prodigal:002006	CDS	238531	239919	.	+	0	ID=OICFNHDK_01178;eC_number=2.6.1.9;Name=hisC_1;gene=hisC_1;inference=ab initio prediction:Prodigal:002006,protein motif:HAMAP:MF_01023;locus_tag=OICFNHDK_01178;product=Histidinol-phosphate aminotransferase
M-bullatum_contig_7_1	Prodigal:002006	CDS	240165	240950	.	+	0	ID=OICFNHDK_01179;inference=ab initio prediction:Prodigal:002006;locus_tag=OICFNHDK_01179;product=hypothetical protein
M-bullatum_contig_7_1	Prodigal:002006	CDS	241231	241425	.	+	0	ID=OICFNHDK_01180;inference=ab initio prediction:Prodigal:002006;locus_tag=OICFNHDK_01180;product=hypothetical protein
M-bullatum_contig_7_1	Aragorn:001002	tRNA	242241	242315	.	-	.	ID=OICFNHDK_01181;inference=COORDINATES:profile:Aragorn:001002;locus_tag=OICFNHDK_01181;product=tRNA-Glu(ttc)
M-bullatum_contig_7_1	Prodigal:002006	CDS	242366	243286	.	+	0	ID=OICFNHDK_01182;eC_number=2.1.1.185;Name=rlmB_1;gene=rlmB_1;inference=ab initio prediction:Prodigal:002006,protein motif:HAMAP:MF_01887;locus_tag=OICFNHDK_01182;product=23S rRNA (guanosine-2'-O-)-methyltransferase RlmB
M-bullatum_contig_7_1	Prodigal:002006	CDS	243405	244952	.	-	0	ID=OICFNHDK_01183;inference=ab initio prediction:Prodigal:002006;locus_tag=OICFNHDK_01183;product=hypothetical protein
M-bullatum_contig_7_1	Prodigal:002006	CDS	245173	245919	.	+	0	ID=OICFNHDK_01184;Name=tlyA;db_xref=COG:COG1189;gene=tlyA;inference=ab initio prediction:Prodigal:002006,similar to AA sequence:UniProtKB:Q06803;locus_tag=OICFNHDK_01184;product=Hemolysin A
M-bullatum_contig_7_1	Prodigal:002006	CDS	245931	247196	.	+	0	ID=OICFNHDK_01185;eC_number=2.1.1.190;Name=rlmD;db_xref=COG:COG2265;gene=rlmD;inference=ab initio prediction:Prodigal:002006,similar to AA sequence:UniProtKB:P55135;locus_tag=OICFNHDK_01185;product=23S rRNA (uracil(1939)-C(5))-methyltransferase RlmD
M-bullatum_contig_7_1	Prodigal:002006	CDS	247371	247526	.	+	0	ID=OICFNHDK_01186;inference=ab initio prediction:Prodigal:002006;locus_tag=OICFNHDK_01186;product=hypothetical protein
M-bullatum_contig_7_1	Prodigal:002006	CDS	247544	248305	.	-	0	ID=OICFNHDK_01187;eC_number=3.4.-.-;Name=yedK;db_xref=COG:COG2135;gene=yedK;inference=ab initio prediction:Prodigal:002006,similar to AA sequence:UniProtKB:P76318;locus_tag=OICFNHDK_01187;product=SOS response-associated protein YedK
M-bullatum_contig_7_1	Prodigal:002006	CDS	248391	249395	.	-	0	ID=OICFNHDK_01188;Name=corA_1;db_xref=COG:COG0598;gene=corA_1;inference=ab initio prediction:Prodigal:002006,similar to AA sequence:UniProtKB:P0ABI4;locus_tag=OICFNHDK_01188;product=Magnesium transport protein CorA
M-bullatum_contig_7_1	Prodigal:002006	CDS	249406	250272	.	-	0	ID=OICFNHDK_01189;eC_number=1.3.1.87;Name=hcaB_2;gene=hcaB_2;inference=ab initio prediction:Prodigal:002006,protein motif:HAMAP:MF_01647;locus_tag=OICFNHDK_01189;product=3-phenylpropionate-dihydrodiol/cinnamic acid-dihydrodiol dehydrogenase
M-bullatum_contig_7_1	Prodigal:002006	CDS	250283	251140	.	-	0	ID=OICFNHDK_01190;eC_number=1.1.1.100;Name=fabG_4;gene=fabG_4;inference=ab initio prediction:Prodigal:002006,similar to AA sequence:UniProtKB:Q9KQH7;locus_tag=OICFNHDK_01190;product=3-oxoacyl-[acyl-carrier-protein] reductase FabG
M-bullatum_contig_7_1	Prodigal:002006	CDS	251137	251895	.	-	0	ID=OICFNHDK_01191;eC_number=3.8.1.7;Name=fcbB1;gene=fcbB1;inference=ab initio prediction:Prodigal:002006,similar to AA sequence:UniProtKB:O85078;locus_tag=OICFNHDK_01191;product=4-chlorobenzoyl coenzyme A dehalogenase-1
M-bullatum_contig_7_1	Prodigal:002006	CDS	252323	254089	.	-	0	ID=OICFNHDK_01192;eC_number=1.3.8.-;Name=dmdC_1;db_xref=COG:COG1960;gene=dmdC_1;inference=ab initio prediction:Prodigal:002006,similar to AA sequence:UniProtKB:Q5LLW7;locus_tag=OICFNHDK_01192;product=3-methylmercaptopropionyl-CoA dehydrogenase
M-bullatum_contig_7_1	Prodigal:002006	CDS	254276	255268	.	+	0	ID=OICFNHDK_01193;eC_number=2.7.7.87;Name=ywlC;db_xref=COG:COG0009;gene=ywlC;inference=ab initio prediction:Prodigal:002006,similar to AA sequence:UniProtKB:P39153;locus_tag=OICFNHDK_01193;product=Threonylcarbamoyl-AMP synthase
M-bullatum_contig_7_1	Prodigal:002006	CDS	255462	256061	.	-	0	ID=OICFNHDK_01194;eC_number=1.6.5.2;inference=ab initio prediction:Prodigal:002006,similar to AA sequence:UniProtKB:Q2YQ23;locus_tag=OICFNHDK_01194;product=NAD(P)H dehydrogenase (quinone)
M-bullatum_contig_7_1	Prodigal:002006	CDS	256307	256768	.	-	0	ID=OICFNHDK_01195;Name=greB;gene=greB;inference=ab initio prediction:Prodigal:002006,protein motif:HAMAP:MF_00930;locus_tag=OICFNHDK_01195;product=Transcription elongation factor GreB
M-bullatum_contig_7_1	Prodigal:002006	CDS	256811	257797	.	-	0	ID=OICFNHDK_01196;eC_number=1.3.1.84;Name=acuI;db_xref=COG:COG0604;gene=acuI;inference=ab initio prediction:Prodigal:002006,similar to AA sequence:UniProtKB:Q3J6K9;locus_tag=OICFNHDK_01196;product=Acrylyl-CoA reductase AcuI
M-bullatum_contig_7_1	Prodigal:002006	CDS	257910	258536	.	-	0	ID=OICFNHDK_01197;inference=ab initio prediction:Prodigal:002006;locus_tag=OICFNHDK_01197;product=hypothetical protein
M-bullatum_contig_7_1	Prodigal:002006	CDS	258744	259715	.	-	0	ID=OICFNHDK_01198;inference=ab initio prediction:Prodigal:002006;locus_tag=OICFNHDK_01198;product=hypothetical protein
M-bullatum_contig_7_1	Prodigal:002006	CDS	259947	260204	.	-	0	ID=OICFNHDK_01199;inference=ab initio prediction:Prodigal:002006;locus_tag=OICFNHDK_01199;product=hypothetical protein
M-bullatum_contig_7_1	Prodigal:002006	CDS	260414	263092	.	-	0	ID=OICFNHDK_01200;eC_number=2.7.9.1;Name=ppdK;db_xref=COG:COG0574;gene=ppdK;inference=ab initio prediction:Prodigal:002006,similar to AA sequence:UniProtKB:P22983;locus_tag=OICFNHDK_01200;product=Pyruvate%2C phosphate dikinase
M-bullatum_contig_7_1	Prodigal:002006	CDS	263419	264105	.	-	0	ID=OICFNHDK_01201;inference=ab initio prediction:Prodigal:002006;locus_tag=OICFNHDK_01201;product=hypothetical protein
M-bullatum_contig_7_1	Prodigal:002006	CDS	264180	265016	.	-	0	ID=OICFNHDK_01202;inference=ab initio prediction:Prodigal:002006;locus_tag=OICFNHDK_01202;product=hypothetical protein
M-bullatum_contig_7_1	Prodigal:002006	CDS	265222	265665	.	+	0	ID=OICFNHDK_01203;db_xref=COG:COG0346;inference=ab initio prediction:Prodigal:002006,similar to AA sequence:UniProtKB:Q8ZM36;locus_tag=OICFNHDK_01203;product=Virulence protein
M-bullatum_contig_7_1	Prodigal:002006	CDS	265676	266119	.	-	0	ID=OICFNHDK_01204;Name=crp_1;db_xref=COG:COG0664;gene=crp_1;inference=ab initio prediction:Prodigal:002006,similar to AA sequence:UniProtKB:P9WMH3;locus_tag=OICFNHDK_01204;product=CRP-like cAMP-activated global transcriptional regulator
M-bullatum_contig_7_1	Prodigal:002006	CDS	267031	267414	.	-	0	ID=OICFNHDK_01205;inference=ab initio prediction:Prodigal:002006;locus_tag=OICFNHDK_01205;product=hypothetical protein
M-bullatum_contig_7_1	Prodigal:002006	CDS	267838	268638	.	-	0	ID=OICFNHDK_01206;Name=phyR;gene=phyR;inference=ab initio prediction:Prodigal:002006,similar to AA sequence:UniProtKB:Q0PEV3;locus_tag=OICFNHDK_01206;product=Phyllosphere-induced regulator PhyR
M-bullatum_contig_7_1	Prodigal:002006	CDS	268755	269057	.	+	0	ID=OICFNHDK_01207;inference=ab initio prediction:Prodigal:002006;locus_tag=OICFNHDK_01207;product=hypothetical protein
M-bullatum_contig_7_1	Prodigal:002006	CDS	269206	269382	.	-	0	ID=OICFNHDK_01208;inference=ab initio prediction:Prodigal:002006;locus_tag=OICFNHDK_01208;product=hypothetical protein
M-bullatum_contig_7_1	Prodigal:002006	CDS	269891	271315	.	-	0	ID=OICFNHDK_01209;Name=oprB_1;db_xref=COG:COG3659;gene=oprB_1;inference=ab initio prediction:Prodigal:002006,similar to AA sequence:UniProtKB:Q51485;locus_tag=OICFNHDK_01209;product=Porin B
M-bullatum_contig_7_1	Prodigal:002006	CDS	271455	272801	.	-	0	ID=OICFNHDK_01210;Name=mntH;gene=mntH;inference=ab initio prediction:Prodigal:002006,similar to AA sequence:UniProtKB:Q99UZ7;locus_tag=OICFNHDK_01210;product=Divalent metal cation transporter MntH
M-bullatum_contig_7_1	Prodigal:002006	CDS	273131	274156	.	+	0	ID=OICFNHDK_01211;inference=ab initio prediction:Prodigal:002006;locus_tag=OICFNHDK_01211;product=hypothetical protein
M-bullatum_contig_7_1	Prodigal:002006	CDS	274254	275189	.	+	0	ID=OICFNHDK_01212;eC_number=3.1.2.6;Name=gloB_1;gene=gloB_1;inference=ab initio prediction:Prodigal:002006,protein motif:HAMAP:MF_01374;locus_tag=OICFNHDK_01212;product=Hydroxyacylglutathione hydrolase
M-bullatum_contig_7_1	Prodigal:002006	CDS	275508	276287	.	-	0	ID=OICFNHDK_01213;inference=ab initio prediction:Prodigal:002006;locus_tag=OICFNHDK_01213;product=hypothetical protein
M-bullatum_contig_7_1	Prodigal:002006	CDS	276444	276923	.	+	0	ID=OICFNHDK_01214;inference=ab initio prediction:Prodigal:002006;locus_tag=OICFNHDK_01214;product=hypothetical protein
M-bullatum_contig_7_1	Prodigal:002006	CDS	277005	278513	.	-	0	ID=OICFNHDK_01215;eC_number=1.4.3.23;Name=rebO;gene=rebO;inference=ab initio prediction:Prodigal:002006,similar to AA sequence:UniProtKB:Q8KHS0;locus_tag=OICFNHDK_01215;product=Flavin-dependent L-tryptophan oxidase RebO
M-bullatum_contig_7_1	Prodigal:002006	CDS	278724	279458	.	-	0	ID=OICFNHDK_01216;eC_number=3.1.3.18;Name=gph_2;db_xref=COG:COG0546;gene=gph_2;inference=ab initio prediction:Prodigal:002006,similar to AA sequence:UniProtKB:O67359;locus_tag=OICFNHDK_01216;product=Phosphoglycolate phosphatase
M-bullatum_contig_7_1	Prodigal:002006	CDS	279455	279982	.	-	0	ID=OICFNHDK_01217;inference=ab initio prediction:Prodigal:002006;locus_tag=OICFNHDK_01217;product=hypothetical protein
M-bullatum_contig_7_1	Prodigal:002006	CDS	280109	281494	.	+	0	ID=OICFNHDK_01218;eC_number=2.6.1.113;Name=spuC;db_xref=COG:COG0161;gene=spuC;inference=ab initio prediction:Prodigal:002006,similar to AA sequence:UniProtKB:Q9I6J2;locus_tag=OICFNHDK_01218;product=Putrescine--pyruvate aminotransferase
M-bullatum_contig_7_1	Prodigal:002006	CDS	281898	282113	.	+	0	ID=OICFNHDK_01219;inference=ab initio prediction:Prodigal:002006;locus_tag=OICFNHDK_01219;product=hypothetical protein
M-bullatum_contig_7_1	Prodigal:002006	CDS	282285	283223	.	+	0	ID=OICFNHDK_01220;inference=ab initio prediction:Prodigal:002006;locus_tag=OICFNHDK_01220;product=hypothetical protein
M-bullatum_contig_7_1	Prodigal:002006	CDS	283231	283350	.	-	0	ID=OICFNHDK_01221;inference=ab initio prediction:Prodigal:002006;locus_tag=OICFNHDK_01221;product=hypothetical protein
M-bullatum_contig_7_1	Prodigal:002006	CDS	283438	284166	.	-	0	ID=OICFNHDK_01222;Name=sfsA;db_xref=COG:COG1489;gene=sfsA;inference=ab initio prediction:Prodigal:002006,similar to AA sequence:UniProtKB:P0A823;locus_tag=OICFNHDK_01222;product=Sugar fermentation stimulation protein A
M-bullatum_contig_7_1	Prodigal:002006	CDS	284239	285060	.	+	0	ID=OICFNHDK_01223;Name=cinA_1;gene=cinA_1;inference=ab initio prediction:Prodigal:002006,protein motif:HAMAP:MF_00226_A;locus_tag=OICFNHDK_01223;product=Putative competence-damage inducible protein
M-bullatum_contig_7_1	Prodigal:002006	CDS	285255	285737	.	+	0	ID=OICFNHDK_01224;inference=ab initio prediction:Prodigal:002006;locus_tag=OICFNHDK_01224;product=hypothetical protein
M-bullatum_contig_7_1	Prodigal:002006	CDS	285763	285942	.	-	0	ID=OICFNHDK_01225;inference=ab initio prediction:Prodigal:002006;locus_tag=OICFNHDK_01225;product=hypothetical protein
M-bullatum_contig_7_1	Prodigal:002006	CDS	286054	286488	.	-	0	ID=OICFNHDK_01226;inference=ab initio prediction:Prodigal:002006;locus_tag=OICFNHDK_01226;product=hypothetical protein
M-bullatum_contig_7_1	Prodigal:002006	CDS	286681	287655	.	-	0	ID=OICFNHDK_01227;eC_number=4.1.3.24;Name=mcl1;db_xref=COG:COG2301;gene=mcl1;inference=ab initio prediction:Prodigal:002006,similar to AA sequence:UniProtKB:Q3J5L6;locus_tag=OICFNHDK_01227;product=L-malyl-CoA/beta-methylmalyl-CoA lyase
M-bullatum_contig_7_1	Prodigal:002006	CDS	287787	290546	.	-	0	ID=OICFNHDK_01228;eC_number=4.1.1.31;Name=ppc_1;db_xref=COG:COG2352;gene=ppc_1;inference=ab initio prediction:Prodigal:002006,similar to AA sequence:UniProtKB:Q59757;locus_tag=OICFNHDK_01228;product=Phosphoenolpyruvate carboxylase
M-bullatum_contig_7_1	Prodigal:002006	CDS	290760	291653	.	-	0	ID=OICFNHDK_01229;eC_number=6.2.1.5;Name=sucD_1;db_xref=COG:COG0074;gene=sucD_1;inference=ab initio prediction:Prodigal:002006,similar to AA sequence:UniProtKB:P80865;locus_tag=OICFNHDK_01229;product=Succinate--CoA ligase [ADP-forming] subunit alpha
M-bullatum_contig_7_1	Prodigal:002006	CDS	291673	292851	.	-	0	ID=OICFNHDK_01230;eC_number=6.2.1.5;Name=sucC_1;db_xref=COG:COG0045;gene=sucC_1;inference=ab initio prediction:Prodigal:002006,similar to AA sequence:UniProtKB:P80886;locus_tag=OICFNHDK_01230;product=Succinate--CoA ligase [ADP-forming] subunit beta
M-bullatum_contig_7_1	Prodigal:002006	CDS	293032	293673	.	-	0	ID=OICFNHDK_01231;eC_number=3.5.4.9;Name=fchA;db_xref=COG:COG3404;gene=fchA;inference=ab initio prediction:Prodigal:002006,similar to AA sequence:UniProtKB:Q49135;locus_tag=OICFNHDK_01231;product=Methenyltetrahydrofolate cyclohydrolase
M-bullatum_contig_7_1	Prodigal:002006	CDS	293677	294540	.	-	0	ID=OICFNHDK_01232;Name=mtdA;gene=mtdA;inference=ab initio prediction:Prodigal:002006,similar to AA sequence:UniProtKB:P55818;locus_tag=OICFNHDK_01232;product=Bifunctional protein MdtA
M-bullatum_contig_7_1	Prodigal:002006	CDS	294771	295709	.	-	0	ID=OICFNHDK_01233;eC_number=1.1.1.29;Name=hprA;db_xref=COG:COG1052;gene=hprA;inference=ab initio prediction:Prodigal:002006,similar to AA sequence:UniProtKB:Q59516;locus_tag=OICFNHDK_01233;product=Glycerate dehydrogenase
M-bullatum_contig_7_1	Prodigal:002006	CDS	295818	297026	.	-	0	ID=OICFNHDK_01234;eC_number=2.6.1.45;Name=sgaA_1;db_xref=COG:COG0075;gene=sgaA_1;inference=ab initio prediction:Prodigal:002006,similar to AA sequence:UniProtKB:P55819;locus_tag=OICFNHDK_01234;product=Serine--glyoxylate aminotransferase
M-bullatum_contig_7_1	Prodigal:002006	CDS	297660	298487	.	+	0	ID=OICFNHDK_01235;eC_number=3.6.1.54;Name=lpxH;gene=lpxH;inference=ab initio prediction:Prodigal:002006,protein motif:HAMAP:MF_00575;locus_tag=OICFNHDK_01235;product=UDP-2%2C3-diacylglucosamine hydrolase
M-bullatum_contig_7_1	Prodigal:002006	CDS	298484	299554	.	+	0	ID=OICFNHDK_01236;eC_number=2.4.1.-;Name=mgtA;db_xref=COG:COG0438;gene=mgtA;inference=ab initio prediction:Prodigal:002006,similar to AA sequence:UniProtKB:P9WMY5;locus_tag=OICFNHDK_01236;product=GDP-mannose-dependent alpha-mannosyltransferase
M-bullatum_contig_7_1	Prodigal:002006	CDS	299668	300318	.	+	0	ID=OICFNHDK_01237;eC_number=3.1.26.4;Name=rnhB;db_xref=COG:COG0164;gene=rnhB;inference=ab initio prediction:Prodigal:002006,similar to AA sequence:UniProtKB:P10442;locus_tag=OICFNHDK_01237;product=Ribonuclease HII
M-bullatum_contig_7_1	Prodigal:002006	CDS	300281	301426	.	-	0	ID=OICFNHDK_01238;inference=ab initio prediction:Prodigal:002006;locus_tag=OICFNHDK_01238;product=hypothetical protein
M-bullatum_contig_7_1	Prodigal:002006	CDS	301411	301746	.	-	0	ID=OICFNHDK_01239;inference=ab initio prediction:Prodigal:002006;locus_tag=OICFNHDK_01239;product=hypothetical protein
M-bullatum_contig_7_1	Prodigal:002006	CDS	301954	302475	.	+	0	ID=OICFNHDK_01240;inference=ab initio prediction:Prodigal:002006;locus_tag=OICFNHDK_01240;product=hypothetical protein
M-bullatum_contig_7_1	Prodigal:002006	CDS	302476	303033	.	-	0	ID=OICFNHDK_01241;Name=moaB;db_xref=COG:COG0521;gene=moaB;inference=ab initio prediction:Prodigal:002006,similar to AA sequence:UniProtKB:P0AEZ9;locus_tag=OICFNHDK_01241;product=Molybdenum cofactor biosynthesis protein B
M-bullatum_contig_7_1	Prodigal:002006	CDS	303207	304115	.	-	0	ID=OICFNHDK_01242;inference=ab initio prediction:Prodigal:002006;locus_tag=OICFNHDK_01242;product=hypothetical protein
M-bullatum_contig_7_1	Prodigal:002006	CDS	304247	305176	.	-	0	ID=OICFNHDK_01243;inference=ab initio prediction:Prodigal:002006;locus_tag=OICFNHDK_01243;product=hypothetical protein
M-bullatum_contig_7_1	Prodigal:002006	CDS	305397	307049	.	+	0	ID=OICFNHDK_01244;eC_number=1.5.5.1;db_xref=COG:COG0644;inference=ab initio prediction:Prodigal:002006,similar to AA sequence:UniProtKB:Q9HZP5;locus_tag=OICFNHDK_01244;product=Electron transfer flavoprotein-ubiquinone oxidoreductase
M-bullatum_contig_7_1	Prodigal:002006	CDS	307176	309032	.	+	0	ID=OICFNHDK_01245;eC_number=3.4.-.-;Name=bepA_2;gene=bepA_2;inference=ab initio prediction:Prodigal:002006,protein motif:HAMAP:MF_00997;locus_tag=OICFNHDK_01245;product=Beta-barrel assembly-enhancing protease
M-bullatum_contig_7_1	Prodigal:002006	CDS	309122	309997	.	+	0	ID=OICFNHDK_01246;eC_number=2.7.1.148;Name=ispE;db_xref=COG:COG1947;gene=ispE;inference=ab initio prediction:Prodigal:002006,similar to AA sequence:UniProtKB:P83700;locus_tag=OICFNHDK_01246;product=4-diphosphocytidyl-2-C-methyl-D-erythritol kinase
M-bullatum_contig_7_1	Prodigal:002006	CDS	310039	311061	.	-	0	ID=OICFNHDK_01247;eC_number=2.5.1.90;Name=ispB;db_xref=COG:COG0142;gene=ispB;inference=ab initio prediction:Prodigal:002006,similar to AA sequence:UniProtKB:P44916;locus_tag=OICFNHDK_01247;product=Octaprenyl diphosphate synthase
M-bullatum_contig_7_1	Prodigal:002006	CDS	311268	311492	.	+	0	ID=OICFNHDK_01248;inference=ab initio prediction:Prodigal:002006;locus_tag=OICFNHDK_01248;product=hypothetical protein
M-bullatum_contig_7_1	Prodigal:002006	CDS	311485	312264	.	+	0	ID=OICFNHDK_01249;eC_number=2.1.1.223;Name=yfiC;gene=yfiC;inference=ab initio prediction:Prodigal:002006,protein motif:HAMAP:MF_01872;locus_tag=OICFNHDK_01249;product=tRNA1(Val) (adenine(37)-N6)-methyltransferase
M-bullatum_contig_7_1	Prodigal:002006	CDS	312325	312684	.	-	0	ID=OICFNHDK_01250;inference=ab initio prediction:Prodigal:002006;locus_tag=OICFNHDK_01250;product=hypothetical protein
M-bullatum_contig_7_1	Prodigal:002006	CDS	312891	313769	.	+	0	ID=OICFNHDK_01251;inference=ab initio prediction:Prodigal:002006;locus_tag=OICFNHDK_01251;product=hypothetical protein
M-bullatum_contig_7_1	Prodigal:002006	CDS	313774	314028	.	-	0	ID=OICFNHDK_01252;inference=ab initio prediction:Prodigal:002006;locus_tag=OICFNHDK_01252;product=hypothetical protein
M-bullatum_contig_7_1	Prodigal:002006	CDS	314245	315192	.	+	0	ID=OICFNHDK_01253;eC_number=6.1.1.14;Name=glyQ;db_xref=COG:COG0752;gene=glyQ;inference=ab initio prediction:Prodigal:002006,similar to AA sequence:UniProtKB:P00960;locus_tag=OICFNHDK_01253;product=Glycine--tRNA ligase alpha subunit
M-bullatum_contig_7_1	Prodigal:002006	CDS	315329	317506	.	+	0	ID=OICFNHDK_01254;eC_number=6.1.1.14;Name=glyS;db_xref=COG:COG0751;gene=glyS;inference=ab initio prediction:Prodigal:002006,similar to AA sequence:UniProtKB:P00961;locus_tag=OICFNHDK_01254;product=Glycine--tRNA ligase beta subunit
M-bullatum_contig_7_1	Prodigal:002006	CDS	317611	317850	.	+	0	ID=OICFNHDK_01255;inference=ab initio prediction:Prodigal:002006;locus_tag=OICFNHDK_01255;product=hypothetical protein
M-bullatum_contig_7_1	Prodigal:002006	CDS	317974	318462	.	-	0	ID=OICFNHDK_01256;eC_number=2.3.1.210;Name=wecD;gene=wecD;inference=ab initio prediction:Prodigal:002006,protein motif:HAMAP:MF_02027;locus_tag=OICFNHDK_01256;product=dTDP-fucosamine acetyltransferase
M-bullatum_contig_7_1	Prodigal:002006	CDS	318459	320027	.	-	0	ID=OICFNHDK_01257;Name=mdoG_1;db_xref=COG:COG3131;gene=mdoG_1;inference=ab initio prediction:Prodigal:002006,similar to AA sequence:UniProtKB:P33136;locus_tag=OICFNHDK_01257;product=Glucans biosynthesis protein G
M-bullatum_contig_7_1	Prodigal:002006	CDS	320872	322038	.	+	0	ID=OICFNHDK_01258;eC_number=4.1.1.17;Name=ldc;gene=ldc;inference=ab initio prediction:Prodigal:002006,similar to AA sequence:UniProtKB:O50657;locus_tag=OICFNHDK_01258;product=Lysine/ornithine decarboxylase
M-bullatum_contig_7_1	Prodigal:002006	CDS	322179	322724	.	+	0	ID=OICFNHDK_01259;inference=ab initio prediction:Prodigal:002006;locus_tag=OICFNHDK_01259;product=hypothetical protein
M-bullatum_contig_7_1	Prodigal:002006	CDS	322728	322895	.	-	0	ID=OICFNHDK_01260;inference=ab initio prediction:Prodigal:002006;locus_tag=OICFNHDK_01260;product=hypothetical protein
M-bullatum_contig_7_1	Prodigal:002006	CDS	323225	324670	.	+	0	ID=OICFNHDK_01261;eC_number=2.5.1.44;Name=hss;gene=hss;inference=ab initio prediction:Prodigal:002006,similar to AA sequence:UniProtKB:O32323;locus_tag=OICFNHDK_01261;product=Homospermidine synthase
M-bullatum_contig_7_1	Prodigal:002006	CDS	324897	325463	.	+	0	ID=OICFNHDK_01262;inference=ab initio prediction:Prodigal:002006;locus_tag=OICFNHDK_01262;product=hypothetical protein
M-bullatum_contig_7_1	Prodigal:002006	CDS	325499	325840	.	+	0	ID=OICFNHDK_01263;inference=ab initio prediction:Prodigal:002006;locus_tag=OICFNHDK_01263;product=hypothetical protein
M-bullatum_contig_7_1	Prodigal:002006	CDS	325966	326814	.	+	0	ID=OICFNHDK_01264;inference=ab initio prediction:Prodigal:002006;locus_tag=OICFNHDK_01264;product=hypothetical protein
M-bullatum_contig_7_1	Prodigal:002006	CDS	327331	329508	.	+	0	ID=OICFNHDK_01265;Name=fcuA_2;gene=fcuA_2;inference=ab initio prediction:Prodigal:002006,similar to AA sequence:UniProtKB:Q05202;locus_tag=OICFNHDK_01265;product=Ferrichrome receptor FcuA
M-bullatum_contig_7_1	Prodigal:002006	CDS	329914	331881	.	+	0	ID=OICFNHDK_01266;eC_number=4.2.1.135;Name=pglF;db_xref=COG:COG1086;gene=pglF;inference=ab initio prediction:Prodigal:002006,similar to AA sequence:UniProtKB:Q0P9D4;locus_tag=OICFNHDK_01266;product=UDP-N-acetyl-alpha-D-glucosamine C6 dehydratase
M-bullatum_contig_7_1	Prodigal:002006	CDS	331878	332807	.	-	0	ID=OICFNHDK_01267;eC_number=5.1.3.26;Name=gnu;db_xref=COG:COG0451;gene=gnu;inference=ab initio prediction:Prodigal:002006,similar to AA sequence:UniProtKB:Q8X7P7;locus_tag=OICFNHDK_01267;product=N-acetyl-alpha-D-glucosaminyl-diphospho-ditrans%2Coctacis-undecaprenol 4-epimerase
M-bullatum_contig_7_1	Prodigal:002006	CDS	332804	333814	.	-	0	ID=OICFNHDK_01268;eC_number=2.7.8.33;Name=tagO;db_xref=COG:COG0472;gene=tagO;inference=ab initio prediction:Prodigal:002006,similar to AA sequence:UniProtKB:O34753;locus_tag=OICFNHDK_01268;product=putative undecaprenyl-phosphate N-acetylglucosaminyl 1-phosphate transferase
M-bullatum_contig_7_1	Prodigal:002006	CDS	333966	336026	.	-	0	ID=OICFNHDK_01269;eC_number=5.4.99.63;Name=ecm;db_xref=COG:COG1884;gene=ecm;inference=ab initio prediction:Prodigal:002006,similar to AA sequence:UniProtKB:Q49115;locus_tag=OICFNHDK_01269;product=Ethylmalonyl-CoA mutase
M-bullatum_contig_7_1	Prodigal:002006	CDS	336421	337704	.	+	0	ID=OICFNHDK_01270;eC_number=1.3.1.85;Name=ccr;db_xref=COG:COG0604;gene=ccr;inference=ab initio prediction:Prodigal:002006,similar to AA sequence:UniProtKB:Q3IZ91;locus_tag=OICFNHDK_01270;product=Crotonyl-CoA carboxylase/reductase
M-bullatum_contig_7_1	Prodigal:002006	CDS	337720	337890	.	-	0	ID=OICFNHDK_01271;inference=ab initio prediction:Prodigal:002006;locus_tag=OICFNHDK_01271;product=hypothetical protein
M-bullatum_contig_7_1	Prodigal:002006	CDS	338103	338705	.	+	0	ID=OICFNHDK_01272;eC_number=4.2.1.33;Name=leuD1;db_xref=COG:COG0066;gene=leuD1;inference=ab initio prediction:Prodigal:002006,similar to AA sequence:UniProtKB:P04787;locus_tag=OICFNHDK_01272;product=3-isopropylmalate dehydratase small subunit 1
M-bullatum_contig_7_1	Prodigal:002006	CDS	338786	339976	.	+	0	ID=OICFNHDK_01273;inference=ab initio prediction:Prodigal:002006,similar to AA sequence:ISfinder:TnXax1;locus_tag=OICFNHDK_01273;product=Tn3 family transposase TnXax1
M-bullatum_contig_7_1	Prodigal:002006	CDS	340476	340730	.	+	0	ID=OICFNHDK_01274;inference=ab initio prediction:Prodigal:002006;locus_tag=OICFNHDK_01274;product=hypothetical protein
M-bullatum_contig_7_1	Prodigal:002006	CDS	340877	341332	.	-	0	ID=OICFNHDK_01275;Name=rplS;db_xref=COG:COG0335;gene=rplS;inference=ab initio prediction:Prodigal:002006,similar to AA sequence:UniProtKB:Q6ND68;locus_tag=OICFNHDK_01275;product=50S ribosomal protein L19
M-bullatum_contig_7_1	Prodigal:002006	CDS	341610	342176	.	+	0	ID=OICFNHDK_01276;Name=nfuA;gene=nfuA;inference=ab initio prediction:Prodigal:002006,protein motif:HAMAP:MF_01637;locus_tag=OICFNHDK_01276;product=Fe/S biogenesis protein NfuA
M-bullatum_contig_7_1	Prodigal:002006	CDS	342300	342980	.	+	0	ID=OICFNHDK_01277;eC_number=2.3.1.234;Name=OSGEPL1;gene=OSGEPL1;inference=ab initio prediction:Prodigal:002006,protein motif:HAMAP:MF_01445;locus_tag=OICFNHDK_01277;product=tRNA N6-adenosine threonylcarbamoyltransferase%2C mitochondrial
M-bullatum_contig_7_1	Prodigal:002006	CDS	342977	343498	.	+	0	ID=OICFNHDK_01278;eC_number=2.3.1.189;Name=mshD;gene=mshD;inference=ab initio prediction:Prodigal:002006,protein motif:HAMAP:MF_01698;locus_tag=OICFNHDK_01278;product=Mycothiol acetyltransferase
M-bullatum_contig_7_1	Prodigal:002006	CDS	343526	344398	.	+	0	ID=OICFNHDK_01279;inference=ab initio prediction:Prodigal:002006;locus_tag=OICFNHDK_01279;product=hypothetical protein
M-bullatum_contig_7_1	Prodigal:002006	CDS	344663	346003	.	+	0	ID=OICFNHDK_01280;eC_number=2.8.4.3;Name=miaB;db_xref=COG:COG0621;gene=miaB;inference=ab initio prediction:Prodigal:002006,similar to AA sequence:UniProtKB:Q9RCI2;locus_tag=OICFNHDK_01280;product=tRNA-2-methylthio-N(6)-dimethylallyladenosine synthase
M-bullatum_contig_7_1	Prodigal:002006	CDS	346115	347224	.	+	0	ID=OICFNHDK_01281;db_xref=COG:COG1702;inference=ab initio prediction:Prodigal:002006,similar to AA sequence:UniProtKB:P9WIA3;locus_tag=OICFNHDK_01281;product=PhoH-like protein
M-bullatum_contig_7_1	Prodigal:002006	CDS	347230	347721	.	+	0	ID=OICFNHDK_01282;eC_number=3.1.-.-;Name=ybeY;gene=ybeY;inference=ab initio prediction:Prodigal:002006,protein motif:HAMAP:MF_00009;locus_tag=OICFNHDK_01282;product=Endoribonuclease YbeY
M-bullatum_contig_7_1	Prodigal:002006	CDS	347758	348882	.	+	0	ID=OICFNHDK_01283;inference=ab initio prediction:Prodigal:002006;locus_tag=OICFNHDK_01283;product=hypothetical protein
M-bullatum_contig_7_1	Prodigal:002006	CDS	349000	350691	.	+	0	ID=OICFNHDK_01284;eC_number=2.3.1.269;Name=lnt;db_xref=COG:COG0815;gene=lnt;inference=ab initio prediction:Prodigal:002006,similar to AA sequence:UniProtKB:Q8FJY4;locus_tag=OICFNHDK_01284;product=Apolipoprotein N-acyltransferase
M-bullatum_contig_7_1	Prodigal:002006	CDS	350688	351875	.	+	0	ID=OICFNHDK_01285;Name=yycB;db_xref=COG:COG2807;gene=yycB;inference=ab initio prediction:Prodigal:002006,similar to AA sequence:UniProtKB:P37482;locus_tag=OICFNHDK_01285;product=putative transporter YycB
M-bullatum_contig_7_1	Prodigal:002006	CDS	351945	353534	.	-	0	ID=OICFNHDK_01286;eC_number=1.11.1.6;Name=katA;db_xref=COG:COG0753;gene=katA;inference=ab initio prediction:Prodigal:002006,similar to AA sequence:UniProtKB:Q59337;locus_tag=OICFNHDK_01286;product=Catalase
M-bullatum_contig_7_1	Prodigal:002006	CDS	353683	354642	.	+	0	ID=OICFNHDK_01287;Name=oxyR_2;gene=oxyR_2;inference=ab initio prediction:Prodigal:002006,similar to AA sequence:UniProtKB:P0ACQ4;locus_tag=OICFNHDK_01287;product=Hydrogen peroxide-inducible genes activator
M-bullatum_contig_7_1	Prodigal:002006	CDS	354673	355722	.	+	0	ID=OICFNHDK_01288;inference=ab initio prediction:Prodigal:002006;locus_tag=OICFNHDK_01288;product=hypothetical protein
M-bullatum_contig_7_1	Prodigal:002006	CDS	355727	356074	.	+	0	ID=OICFNHDK_01289;eC_number=2.7.1.107;Name=dgkA;db_xref=COG:COG0818;gene=dgkA;inference=ab initio prediction:Prodigal:002006,similar to AA sequence:UniProtKB:P0ABN1;locus_tag=OICFNHDK_01289;product=Diacylglycerol kinase
M-bullatum_contig_7_1	Prodigal:002006	CDS	356220	357785	.	+	0	ID=OICFNHDK_01290;eC_number=4.3.1.19;Name=ilvA;db_xref=COG:COG1171;gene=ilvA;inference=ab initio prediction:Prodigal:002006,similar to AA sequence:UniProtKB:P04968;locus_tag=OICFNHDK_01290;product=L-threonine dehydratase biosynthetic IlvA
M-bullatum_contig_7_1	Prodigal:002006	CDS	357950	360100	.	+	0	ID=OICFNHDK_01291;inference=ab initio prediction:Prodigal:002006;locus_tag=OICFNHDK_01291;product=hypothetical protein
M-bullatum_contig_7_1	Prodigal:002006	CDS	360187	361071	.	+	0	ID=OICFNHDK_01292;eC_number=2.5.1.145;Name=lgt;db_xref=COG:COG0682;gene=lgt;inference=ab initio prediction:Prodigal:002006,similar to AA sequence:UniProtKB:P60959;locus_tag=OICFNHDK_01292;product=Phosphatidylglycerol--prolipoprotein diacylglyceryl transferase
M-bullatum_contig_7_1	Prodigal:002006	CDS	361068	362144	.	+	0	ID=OICFNHDK_01293;inference=ab initio prediction:Prodigal:002006;locus_tag=OICFNHDK_01293;product=hypothetical protein
M-bullatum_contig_7_1	Prodigal:002006	CDS	362449	362772	.	+	0	ID=OICFNHDK_01294;inference=ab initio prediction:Prodigal:002006;locus_tag=OICFNHDK_01294;product=hypothetical protein
M-bullatum_contig_7_1	Prodigal:002006	CDS	362874	364022	.	+	0	ID=OICFNHDK_01295;Name=bepF_1;gene=bepF_1;inference=ab initio prediction:Prodigal:002006,similar to AA sequence:UniProtKB:Q8FWV8;locus_tag=OICFNHDK_01295;product=Efflux pump periplasmic linker BepF
M-bullatum_contig_7_1	Prodigal:002006	CDS	364164	367373	.	+	0	ID=OICFNHDK_01296;Name=oqxB27;gene=oqxB27;inference=ab initio prediction:Prodigal:002006,similar to AA sequence:BARRGD:NG_050446.1;locus_tag=OICFNHDK_01296;product=multidrug efflux RND transporter permease subunit OqxB27
M-bullatum_contig_7_1	Aragorn:001002	tRNA	367569	367645	.	+	.	ID=OICFNHDK_01297;inference=COORDINATES:profile:Aragorn:001002;locus_tag=OICFNHDK_01297;product=tRNA-Pro(ggg)
M-bullatum_contig_7_1	Prodigal:002006	CDS	367785	368039	.	-	0	ID=OICFNHDK_01298;inference=ab initio prediction:Prodigal:002006;locus_tag=OICFNHDK_01298;product=hypothetical protein
M-bullatum_contig_7_1	Prodigal:002006	CDS	368152	369726	.	-	0	ID=OICFNHDK_01299;inference=ab initio prediction:Prodigal:002006;locus_tag=OICFNHDK_01299;product=hypothetical protein
M-bullatum_contig_7_1	Prodigal:002006	CDS	369853	371154	.	-	0	ID=OICFNHDK_01300;inference=ab initio prediction:Prodigal:002006;locus_tag=OICFNHDK_01300;product=hypothetical protein
M-bullatum_contig_7_1	Prodigal:002006	CDS	371379	373325	.	-	0	ID=OICFNHDK_01301;inference=ab initio prediction:Prodigal:002006;locus_tag=OICFNHDK_01301;product=hypothetical protein
M-bullatum_contig_7_1	Prodigal:002006	CDS	373514	373963	.	-	0	ID=OICFNHDK_01302;inference=ab initio prediction:Prodigal:002006;locus_tag=OICFNHDK_01302;product=hypothetical protein
M-bullatum_contig_7_1	Prodigal:002006	CDS	374104	374679	.	-	0	ID=OICFNHDK_01303;inference=ab initio prediction:Prodigal:002006;locus_tag=OICFNHDK_01303;product=hypothetical protein
M-bullatum_contig_7_1	Prodigal:002006	CDS	374688	375008	.	-	0	ID=OICFNHDK_01304;Name=ihfA;db_xref=COG:COG0776;gene=ihfA;inference=ab initio prediction:Prodigal:002006,similar to AA sequence:UniProtKB:P30787;locus_tag=OICFNHDK_01304;product=Integration host factor subunit alpha
M-bullatum_contig_7_1	Prodigal:002006	CDS	375139	376116	.	-	0	ID=OICFNHDK_01305;eC_number=2.3.1.180;Name=fabH;db_xref=COG:COG0332;gene=fabH;inference=ab initio prediction:Prodigal:002006,similar to AA sequence:UniProtKB:Q8ZFT7;locus_tag=OICFNHDK_01305;product=3-oxoacyl-[acyl-carrier-protein] synthase 3
M-bullatum_contig_7_1	Prodigal:002006	CDS	376144	377178	.	-	0	ID=OICFNHDK_01306;eC_number=2.3.1.274;Name=plsX;db_xref=COG:COG0416;gene=plsX;inference=ab initio prediction:Prodigal:002006,similar to AA sequence:UniProtKB:P27247;locus_tag=OICFNHDK_01306;product=Phosphate acyltransferase
M-bullatum_contig_7_1	Prodigal:002006	CDS	377418	377924	.	-	0	ID=OICFNHDK_01307;inference=ab initio prediction:Prodigal:002006;locus_tag=OICFNHDK_01307;product=hypothetical protein
M-bullatum_contig_7_1	Prodigal:002006	CDS	377926	378576	.	-	0	ID=OICFNHDK_01308;inference=ab initio prediction:Prodigal:002006;locus_tag=OICFNHDK_01308;product=hypothetical protein
M-bullatum_contig_7_1	Prodigal:002006	CDS	378654	379151	.	+	0	ID=OICFNHDK_01309;Name=bamE;gene=bamE;inference=ab initio prediction:Prodigal:002006,protein motif:HAMAP:MF_00925;locus_tag=OICFNHDK_01309;product=Outer membrane protein assembly factor BamE
M-bullatum_contig_7_1	Prodigal:002006	CDS	379273	380010	.	-	0	ID=OICFNHDK_01310;eC_number=5.3.1.16;Name=hisA;db_xref=COG:COG0106;gene=hisA;inference=ab initio prediction:Prodigal:002006,similar to AA sequence:UniProtKB:A1R562;locus_tag=OICFNHDK_01310;product=1-(5-phosphoribosyl)-5-[(5-phosphoribosylamino)methylideneamino] imidazole-4-carboxamide isomerase
M-bullatum_contig_7_1	Prodigal:002006	CDS	380053	380715	.	-	0	ID=OICFNHDK_01311;eC_number=4.3.2.10;Name=hisH;db_xref=COG:COG0118;gene=hisH;inference=ab initio prediction:Prodigal:002006,similar to AA sequence:UniProtKB:Q9KSX0;locus_tag=OICFNHDK_01311;product=Imidazole glycerol phosphate synthase subunit HisH
M-bullatum_contig_7_1	Prodigal:002006	CDS	380712	381200	.	-	0	ID=OICFNHDK_01312;inference=ab initio prediction:Prodigal:002006;locus_tag=OICFNHDK_01312;product=hypothetical protein
M-bullatum_contig_7_1	Prodigal:002006	CDS	381234	381821	.	-	0	ID=OICFNHDK_01313;Name=hisB;db_xref=COG:COG0131;gene=hisB;inference=ab initio prediction:Prodigal:002006,similar to AA sequence:UniProtKB:D2QPE6;locus_tag=OICFNHDK_01313;product=Histidine biosynthesis bifunctional protein HisB
M-bullatum_contig_7_1	Prodigal:002006	CDS	382019	382894	.	-	0	ID=OICFNHDK_01314;eC_number=2.4.2.28;Name=mtnP;db_xref=COG:COG0005;gene=mtnP;inference=ab initio prediction:Prodigal:002006,similar to AA sequence:UniProtKB:Q2RXH9;locus_tag=OICFNHDK_01314;product=S-methyl-5'-thioadenosine phosphorylase
M-bullatum_contig_7_1	Prodigal:002006	CDS	383005	383904	.	-	0	ID=OICFNHDK_01315;Name=fbcH_1;db_xref=COG:COG1290;gene=fbcH_1;inference=ab initio prediction:Prodigal:002006,similar to AA sequence:UniProtKB:P51131;locus_tag=OICFNHDK_01315;product=Cytochrome b/c1
M-bullatum_contig_7_1	Prodigal:002006	CDS	383924	385207	.	-	0	ID=OICFNHDK_01316;Name=fbcH_2;db_xref=COG:COG1290;gene=fbcH_2;inference=ab initio prediction:Prodigal:002006,similar to AA sequence:UniProtKB:P51131;locus_tag=OICFNHDK_01316;product=Cytochrome b/c1
M-bullatum_contig_7_1	Prodigal:002006	CDS	385305	385865	.	-	0	ID=OICFNHDK_01317;eC_number=7.1.1.8;Name=petA;db_xref=COG:COG0723;gene=petA;inference=ab initio prediction:Prodigal:002006,similar to AA sequence:UniProtKB:P51130;locus_tag=OICFNHDK_01317;product=Ubiquinol-cytochrome c reductase iron-sulfur subunit
M-bullatum_contig_7_1	Prodigal:002006	CDS	386107	387519	.	-	0	ID=OICFNHDK_01318;Name=mdtK;db_xref=COG:COG0534;gene=mdtK;inference=ab initio prediction:Prodigal:002006,similar to AA sequence:UniProtKB:P37340;locus_tag=OICFNHDK_01318;product=Multidrug resistance protein MdtK
M-bullatum_contig_7_1	Prodigal:002006	CDS	387516	389384	.	-	0	ID=OICFNHDK_01319;eC_number=3.6.3.-;db_xref=COG:COG1132;inference=ab initio prediction:Prodigal:002006,similar to AA sequence:UniProtKB:Q99T13;locus_tag=OICFNHDK_01319;product=Putative multidrug export ATP-binding/permease protein
M-bullatum_contig_7_1	Prodigal:002006	CDS	389483	389941	.	+	0	ID=OICFNHDK_01320;eC_number=2.1.1.207;Name=trmL;db_xref=COG:COG0219;gene=trmL;inference=ab initio prediction:Prodigal:002006,similar to AA sequence:UniProtKB:P0AGJ7;locus_tag=OICFNHDK_01320;product=tRNA (cytidine(34)-2'-O)-methyltransferase
M-bullatum_contig_7_1	Prodigal:002006	CDS	390038	390718	.	+	0	ID=OICFNHDK_01321;inference=ab initio prediction:Prodigal:002006;locus_tag=OICFNHDK_01321;product=hypothetical protein
M-bullatum_contig_7_1	Prodigal:002006	CDS	391031	391303	.	+	0	ID=OICFNHDK_01322;inference=ab initio prediction:Prodigal:002006;locus_tag=OICFNHDK_01322;product=hypothetical protein
M-bullatum_contig_7_1	Prodigal:002006	CDS	391334	392278	.	+	0	ID=OICFNHDK_01323;eC_number=1.3.3.3;Name=hemF;gene=hemF;inference=ab initio prediction:Prodigal:002006,similar to AA sequence:UniProtKB:P72848;locus_tag=OICFNHDK_01323;product=Oxygen-dependent coproporphyrinogen-III oxidase
M-bullatum_contig_7_1	Prodigal:002006	CDS	392275	393393	.	+	0	ID=OICFNHDK_01324;eC_number=3.6.4.12;Name=recD2_2;db_xref=COG:COG0507;gene=recD2_2;inference=ab initio prediction:Prodigal:002006,similar to AA sequence:UniProtKB:Q9RT63;locus_tag=OICFNHDK_01324;product=ATP-dependent RecD-like DNA helicase
M-bullatum_contig_7_1	Prodigal:002006	CDS	393475	394041	.	+	0	ID=OICFNHDK_01325;eC_number=3.4.25.2;Name=hslV;db_xref=COG:COG5405;gene=hslV;inference=ab initio prediction:Prodigal:002006,similar to AA sequence:UniProtKB:P43772;locus_tag=OICFNHDK_01325;product=ATP-dependent protease subunit HslV
M-bullatum_contig_7_1	Prodigal:002006	CDS	394173	395798	.	+	0	ID=OICFNHDK_01326;inference=ab initio prediction:Prodigal:002006;locus_tag=OICFNHDK_01326;product=hypothetical protein
M-bullatum_contig_7_1	Prodigal:002006	CDS	396004	397317	.	+	0	ID=OICFNHDK_01327;Name=hslU;db_xref=COG:COG1220;gene=hslU;inference=ab initio prediction:Prodigal:002006,similar to AA sequence:UniProtKB:P43773;locus_tag=OICFNHDK_01327;product=ATP-dependent protease ATPase subunit HslU
M-bullatum_contig_7_1	Prodigal:002006	CDS	397337	399040	.	-	0	ID=OICFNHDK_01328;inference=ab initio prediction:Prodigal:002006;locus_tag=OICFNHDK_01328;product=hypothetical protein
M-bullatum_contig_7_1	Prodigal:002006	CDS	399257	400324	.	-	0	ID=OICFNHDK_01329;inference=ab initio prediction:Prodigal:002006;locus_tag=OICFNHDK_01329;product=hypothetical protein
M-bullatum_contig_7_1	Prodigal:002006	CDS	400453	401253	.	-	0	ID=OICFNHDK_01330;inference=ab initio prediction:Prodigal:002006;locus_tag=OICFNHDK_01330;product=hypothetical protein
M-bullatum_contig_7_1	Prodigal:002006	CDS	401336	401530	.	-	0	ID=OICFNHDK_01331;inference=ab initio prediction:Prodigal:002006;locus_tag=OICFNHDK_01331;product=hypothetical protein
M-bullatum_contig_7_1	Prodigal:002006	CDS	401598	402707	.	-	0	ID=OICFNHDK_01332;eC_number=1.14.13.239;inference=ab initio prediction:Prodigal:002006,protein motif:HAMAP:MF_02097;locus_tag=OICFNHDK_01332;product=Carnitine monooxygenase oxygenase subunit
M-bullatum_contig_7_1	Prodigal:002006	CDS	403183	403761	.	-	0	ID=OICFNHDK_01333;inference=ab initio prediction:Prodigal:002006;locus_tag=OICFNHDK_01333;product=hypothetical protein
M-bullatum_contig_7_1	Prodigal:002006	CDS	404036	404806	.	+	0	ID=OICFNHDK_01334;eC_number=1.10.3.-;Name=yfiH;db_xref=COG:COG1496;gene=yfiH;inference=ab initio prediction:Prodigal:002006,similar to AA sequence:UniProtKB:P33644;locus_tag=OICFNHDK_01334;product=Polyphenol oxidase
M-bullatum_contig_7_1	Prodigal:002006	CDS	405078	405923	.	+	0	ID=OICFNHDK_01335;inference=ab initio prediction:Prodigal:002006;locus_tag=OICFNHDK_01335;product=hypothetical protein
M-bullatum_contig_7_1	Prodigal:002006	CDS	406196	406921	.	+	0	ID=OICFNHDK_01336;inference=ab initio prediction:Prodigal:002006;locus_tag=OICFNHDK_01336;product=hypothetical protein
M-bullatum_contig_7_1	Prodigal:002006	CDS	407016	407837	.	-	0	ID=OICFNHDK_01337;inference=ab initio prediction:Prodigal:002006;locus_tag=OICFNHDK_01337;product=hypothetical protein
M-bullatum_contig_7_1	Prodigal:002006	CDS	408120	408851	.	+	0	ID=OICFNHDK_01338;inference=ab initio prediction:Prodigal:002006;locus_tag=OICFNHDK_01338;product=hypothetical protein
M-bullatum_contig_7_1	Prodigal:002006	CDS	408933	410987	.	+	0	ID=OICFNHDK_01339;Name=uvrC;db_xref=COG:COG0322;gene=uvrC;inference=ab initio prediction:Prodigal:002006,similar to AA sequence:UniProtKB:P0A8G0;locus_tag=OICFNHDK_01339;product=UvrABC system protein C
M-bullatum_contig_7_1	Prodigal:002006	CDS	411004	411342	.	-	0	ID=OICFNHDK_01340;inference=ab initio prediction:Prodigal:002006;locus_tag=OICFNHDK_01340;product=hypothetical protein
M-bullatum_contig_7_1	Prodigal:002006	CDS	411335	411619	.	-	0	ID=OICFNHDK_01341;inference=ab initio prediction:Prodigal:002006;locus_tag=OICFNHDK_01341;product=hypothetical protein
M-bullatum_contig_7_1	Prodigal:002006	CDS	411784	412383	.	+	0	ID=OICFNHDK_01342;eC_number=2.7.8.5;Name=pgsA;db_xref=COG:COG0558;gene=pgsA;inference=ab initio prediction:Prodigal:002006,similar to AA sequence:UniProtKB:P0ABF8;locus_tag=OICFNHDK_01342;product=CDP-diacylglycerol--glycerol-3-phosphate 3-phosphatidyltransferase
M-bullatum_contig_7_1	Prodigal:002006	CDS	412412	412666	.	+	0	ID=OICFNHDK_01343;Name=moaD;db_xref=COG:COG1977;gene=moaD;inference=ab initio prediction:Prodigal:002006,similar to AA sequence:UniProtKB:P30748;locus_tag=OICFNHDK_01343;product=Molybdopterin synthase sulfur carrier subunit
M-bullatum_contig_7_1	Prodigal:002006	CDS	412707	413135	.	+	0	ID=OICFNHDK_01344;eC_number=2.3.1.-;Name=ypeA;db_xref=COG:COG0456;gene=ypeA;inference=ab initio prediction:Prodigal:002006,similar to AA sequence:UniProtKB:P63422;locus_tag=OICFNHDK_01344;product=Acetyltransferase YpeA
M-bullatum_contig_7_1	Prodigal:002006	CDS	413169	414107	.	-	0	ID=OICFNHDK_01345;Name=mntA;db_xref=COG:COG0803;gene=mntA;inference=ab initio prediction:Prodigal:002006,similar to AA sequence:UniProtKB:Q8Y653;locus_tag=OICFNHDK_01345;product=Manganese-binding lipoprotein MntA
M-bullatum_contig_7_1	Prodigal:002006	CDS	414400	416181	.	+	0	ID=OICFNHDK_01346;eC_number=7.5.2.6;Name=msbA;db_xref=COG:COG1132;gene=msbA;inference=ab initio prediction:Prodigal:002006,similar to AA sequence:UniProtKB:Q9KQW9;locus_tag=OICFNHDK_01346;product=Lipid A export ATP-binding/permease protein MsbA
M-bullatum_contig_7_1	Prodigal:002006	CDS	416238	417275	.	+	0	ID=OICFNHDK_01347;eC_number=5.1.3.3;Name=mro;db_xref=COG:COG2017;gene=mro;inference=ab initio prediction:Prodigal:002006,similar to AA sequence:UniProtKB:P05149;locus_tag=OICFNHDK_01347;product=Aldose 1-epimerase
M-bullatum_contig_7_1	Prodigal:002006	CDS	417381	417905	.	+	0	ID=OICFNHDK_01348;inference=ab initio prediction:Prodigal:002006;locus_tag=OICFNHDK_01348;product=hypothetical protein
M-bullatum_contig_7_1	Prodigal:002006	CDS	417923	418627	.	+	0	ID=OICFNHDK_01349;inference=ab initio prediction:Prodigal:002006;locus_tag=OICFNHDK_01349;product=hypothetical protein
M-bullatum_contig_7_1	Prodigal:002006	CDS	418653	420155	.	+	0	ID=OICFNHDK_01350;inference=ab initio prediction:Prodigal:002006;locus_tag=OICFNHDK_01350;product=hypothetical protein
M-bullatum_contig_7_1	Prodigal:002006	CDS	420238	420528	.	+	0	ID=OICFNHDK_01351;inference=ab initio prediction:Prodigal:002006,similar to AA sequence:UniProtKB:P76169;locus_tag=OICFNHDK_01351;note=UPF0060 membrane protein YnfA;product=hypothetical protein
M-bullatum_contig_7_1	Prodigal:002006	CDS	420538	423264	.	-	0	ID=OICFNHDK_01352;inference=ab initio prediction:Prodigal:002006;locus_tag=OICFNHDK_01352;product=hypothetical protein
M-bullatum_contig_7_1	Prodigal:002006	CDS	423479	424435	.	-	0	ID=OICFNHDK_01353;inference=ab initio prediction:Prodigal:002006;locus_tag=OICFNHDK_01353;product=hypothetical protein
M-bullatum_contig_7_1	Prodigal:002006	CDS	424732	426237	.	-	0	ID=OICFNHDK_01354;Name=amtB;gene=amtB;inference=ab initio prediction:Prodigal:002006,similar to AA sequence:UniProtKB:P69681;locus_tag=OICFNHDK_01354;product=Ammonia channel
M-bullatum_contig_7_1	Prodigal:002006	CDS	426326	426664	.	-	0	ID=OICFNHDK_01355;Name=glnK;db_xref=COG:COG0347;gene=glnK;inference=ab initio prediction:Prodigal:002006,similar to AA sequence:UniProtKB:P0AC55;locus_tag=OICFNHDK_01355;product=Nitrogen regulatory protein P-II 2
M-bullatum_contig_7_1	Prodigal:002006	CDS	426948	427817	.	-	0	ID=OICFNHDK_01356;eC_number=3.1.2.-;Name=tesB;db_xref=COG:COG1946;gene=tesB;inference=ab initio prediction:Prodigal:002006,similar to AA sequence:UniProtKB:P0AGG2;locus_tag=OICFNHDK_01356;product=Acyl-CoA thioesterase 2
M-bullatum_contig_7_1	Prodigal:002006	CDS	428084	429370	.	+	0	ID=OICFNHDK_01357;eC_number=1.14.13.-;Name=ubiL_1;db_xref=COG:COG0654;gene=ubiL_1;inference=ab initio prediction:Prodigal:002006,similar to AA sequence:UniProtKB:Q2RMZ4;locus_tag=OICFNHDK_01357;product=Ubiquinone hydroxylase UbiL
M-bullatum_contig_7_1	Prodigal:002006	CDS	429606	430142	.	-	0	ID=OICFNHDK_01358;eC_number=3.6.1.1;Name=ppa;db_xref=COG:COG0221;gene=ppa;inference=ab initio prediction:Prodigal:002006,similar to AA sequence:UniProtKB:Q9ZCW5;locus_tag=OICFNHDK_01358;product=Inorganic pyrophosphatase
M-bullatum_contig_7_1	Prodigal:002006	CDS	430322	430663	.	-	0	ID=OICFNHDK_01359;inference=ab initio prediction:Prodigal:002006;locus_tag=OICFNHDK_01359;product=hypothetical protein
M-bullatum_contig_7_1	Prodigal:002006	CDS	430786	431292	.	-	0	ID=OICFNHDK_01360;inference=ab initio prediction:Prodigal:002006;locus_tag=OICFNHDK_01360;product=hypothetical protein
M-bullatum_contig_7_1	Prodigal:002006	CDS	431499	432224	.	+	0	ID=OICFNHDK_01361;inference=ab initio prediction:Prodigal:002006;locus_tag=OICFNHDK_01361;product=hypothetical protein
M-bullatum_contig_7_1	Prodigal:002006	CDS	432240	433112	.	-	0	ID=OICFNHDK_01362;Name=pheA;db_xref=COG:COG0077;gene=pheA;inference=ab initio prediction:Prodigal:002006,similar to AA sequence:UniProtKB:P0A9J8;locus_tag=OICFNHDK_01362;product=Bifunctional chorismate mutase/prephenate dehydratase
M-bullatum_contig_7_1	Prodigal:002006	CDS	433133	433876	.	-	0	ID=OICFNHDK_01363;eC_number=2.7.7.38;Name=kdsB;db_xref=COG:COG1212;gene=kdsB;inference=ab initio prediction:Prodigal:002006,similar to AA sequence:UniProtKB:P04951;locus_tag=OICFNHDK_01363;product=3-deoxy-manno-octulosonate cytidylyltransferase
M-bullatum_contig_7_1	Prodigal:002006	CDS	434122	434694	.	+	0	ID=OICFNHDK_01364;Name=cycM;db_xref=COG:COG3474;gene=cycM;inference=ab initio prediction:Prodigal:002006,similar to AA sequence:UniProtKB:P54820;locus_tag=OICFNHDK_01364;product=Cytochrome c-552
M-bullatum_contig_7_1	Prodigal:002006	CDS	435077	436372	.	+	0	ID=OICFNHDK_01365;eC_number=1.1.-.-;Name=lldD;gene=lldD;inference=ab initio prediction:Prodigal:002006,protein motif:HAMAP:MF_01559;locus_tag=OICFNHDK_01365;product=L-lactate dehydrogenase
M-bullatum_contig_7_1	Prodigal:002006	CDS	436832	438700	.	+	0	ID=OICFNHDK_01366;Name=appA;gene=appA;inference=ab initio prediction:Prodigal:002006,similar to AA sequence:UniProtKB:P42061;locus_tag=OICFNHDK_01366;product=Oligopeptide-binding protein AppA
M-bullatum_contig_7_1	Prodigal:002006	CDS	438697	440559	.	+	0	ID=OICFNHDK_01367;inference=ab initio prediction:Prodigal:002006;locus_tag=OICFNHDK_01367;product=hypothetical protein
M-bullatum_contig_7_1	Prodigal:002006	CDS	440569	441675	.	+	0	ID=OICFNHDK_01368;Name=yejB;db_xref=COG:COG4174;gene=yejB;inference=ab initio prediction:Prodigal:002006,similar to AA sequence:UniProtKB:P0AFU0;locus_tag=OICFNHDK_01368;product=Inner membrane ABC transporter permease protein YejB
M-bullatum_contig_7_1	Prodigal:002006	CDS	441672	442202	.	+	0	ID=OICFNHDK_01369;eC_number=2.3.1.-;Name=eis;gene=eis;inference=ab initio prediction:Prodigal:002006,protein motif:HAMAP:MF_01812;locus_tag=OICFNHDK_01369;product=N-acetyltransferase Eis
M-bullatum_contig_7_1	Prodigal:002006	CDS	442352	444436	.	-	0	ID=OICFNHDK_01370;inference=ab initio prediction:Prodigal:002006;locus_tag=OICFNHDK_01370;product=hypothetical protein
M-bullatum_contig_7_1	Prodigal:002006	CDS	444999	447824	.	-	0	ID=OICFNHDK_01371;inference=ab initio prediction:Prodigal:002006;locus_tag=OICFNHDK_01371;product=hypothetical protein
M-bullatum_contig_7_1	Prodigal:002006	CDS	447835	448749	.	-	0	ID=OICFNHDK_01372;inference=ab initio prediction:Prodigal:002006;locus_tag=OICFNHDK_01372;product=hypothetical protein
M-bullatum_contig_7_1	Prodigal:002006	CDS	448754	449764	.	-	0	ID=OICFNHDK_01373;inference=ab initio prediction:Prodigal:002006;locus_tag=OICFNHDK_01373;product=hypothetical protein
M-bullatum_contig_7_1	Prodigal:002006	CDS	449942	450949	.	-	0	ID=OICFNHDK_01374;eC_number=2.7.4.16;Name=thiL_1;db_xref=COG:COG0611;gene=thiL_1;inference=ab initio prediction:Prodigal:002006,similar to AA sequence:UniProtKB:P0AGG0;locus_tag=OICFNHDK_01374;product=Thiamine-monophosphate kinase
M-bullatum_contig_7_1	Prodigal:002006	CDS	450946	451425	.	-	0	ID=OICFNHDK_01375;Name=nusB;db_xref=COG:COG0781;gene=nusB;inference=ab initio prediction:Prodigal:002006,similar to AA sequence:UniProtKB:P0A780;locus_tag=OICFNHDK_01375;product=Transcription antitermination protein NusB
M-bullatum_contig_7_1	Prodigal:002006	CDS	451433	451942	.	-	0	ID=OICFNHDK_01376;eC_number=2.5.1.78;Name=ribH1;db_xref=COG:COG0054;gene=ribH1;inference=ab initio prediction:Prodigal:002006,similar to AA sequence:UniProtKB:Q8YGH2;locus_tag=OICFNHDK_01376;product=6%2C7-dimethyl-8-ribityllumazine synthase 1
M-bullatum_contig_7_1	Prodigal:002006	CDS	452152	452787	.	-	0	ID=OICFNHDK_01377;eC_number=2.5.1.9;Name=ribE;gene=ribE;inference=ab initio prediction:Prodigal:002006,similar to AA sequence:UniProtKB:Q2YN92;locus_tag=OICFNHDK_01377;product=Riboflavin synthase
M-bullatum_contig_7_1	Prodigal:002006	CDS	452788	453918	.	-	0	ID=OICFNHDK_01378;Name=ribD;db_xref=COG:COG0117;gene=ribD;inference=ab initio prediction:Prodigal:002006,similar to AA sequence:UniProtKB:P25539;locus_tag=OICFNHDK_01378;product=Riboflavin biosynthesis protein RibD
M-bullatum_contig_7_1	Prodigal:002006	CDS	453915	454490	.	-	0	ID=OICFNHDK_01379;Name=nrdR;gene=nrdR;inference=ab initio prediction:Prodigal:002006,protein motif:HAMAP:MF_00440;locus_tag=OICFNHDK_01379;product=Transcriptional repressor NrdR
M-bullatum_contig_7_1	Prodigal:002006	CDS	454601	455905	.	-	0	ID=OICFNHDK_01380;eC_number=2.1.2.1;Name=glyA2;gene=glyA2;inference=ab initio prediction:Prodigal:002006,similar to AA sequence:UniProtKB:Q3JGP5;locus_tag=OICFNHDK_01380;product=Serine hydroxymethyltransferase 2
M-bullatum_contig_7_1	Prodigal:002006	CDS	456217	456675	.	-	0	ID=OICFNHDK_01381;inference=ab initio prediction:Prodigal:002006;locus_tag=OICFNHDK_01381;product=hypothetical protein
M-bullatum_contig_7_1	Prodigal:002006	CDS	456837	458135	.	-	0	ID=OICFNHDK_01382;inference=ab initio prediction:Prodigal:002006;locus_tag=OICFNHDK_01382;product=hypothetical protein
M-bullatum_contig_7_1	Prodigal:002006	CDS	458813	459814	.	+	0	ID=OICFNHDK_01383;inference=ab initio prediction:Prodigal:002006;locus_tag=OICFNHDK_01383;product=hypothetical protein
M-bullatum_contig_7_1	Prodigal:002006	CDS	459924	462038	.	+	0	ID=OICFNHDK_01384;Name=fecA;db_xref=COG:COG4772;gene=fecA;inference=ab initio prediction:Prodigal:002006,similar to AA sequence:UniProtKB:P13036;locus_tag=OICFNHDK_01384;product=Fe(3+) dicitrate transport protein FecA
M-bullatum_contig_7_1	Prodigal:002006	CDS	462219	464639	.	-	0	ID=OICFNHDK_01385;Name=mrcA;db_xref=COG:COG5009;gene=mrcA;inference=ab initio prediction:Prodigal:002006,similar to AA sequence:UniProtKB:Q07806;locus_tag=OICFNHDK_01385;product=Penicillin-binding protein 1A
M-bullatum_contig_7_1	Prodigal:002006	CDS	464813	466033	.	-	0	ID=OICFNHDK_01386;eC_number=3.5.1.28;Name=amiC_2;db_xref=COG:COG0860;gene=amiC_2;inference=ab initio prediction:Prodigal:002006,similar to AA sequence:UniProtKB:Q9K0V3;locus_tag=OICFNHDK_01386;product=N-acetylmuramoyl-L-alanine amidase AmiC
M-bullatum_contig_7_1	Prodigal:002006	CDS	466858	469863	.	+	0	ID=OICFNHDK_01387;eC_number=3.1.26.12;Name=rne;gene=rne;inference=ab initio prediction:Prodigal:002006,protein motif:HAMAP:MF_00970;locus_tag=OICFNHDK_01387;product=Ribonuclease E
M-bullatum_contig_7_1	Prodigal:002006	CDS	470338	470706	.	+	0	ID=OICFNHDK_01388;inference=ab initio prediction:Prodigal:002006;locus_tag=OICFNHDK_01388;product=hypothetical protein
M-bullatum_contig_7_1	Prodigal:002006	CDS	470797	471312	.	+	0	ID=OICFNHDK_01389;inference=ab initio prediction:Prodigal:002006;locus_tag=OICFNHDK_01389;product=hypothetical protein
M-bullatum_contig_7_1	Prodigal:002006	CDS	471386	472576	.	-	0	ID=OICFNHDK_01390;eC_number=2.6.1.1;Name=aspC;db_xref=COG:COG0436;gene=aspC;inference=ab initio prediction:Prodigal:002006,similar to AA sequence:UniProtKB:Q9X0Y2;locus_tag=OICFNHDK_01390;product=Aspartate aminotransferase
M-bullatum_contig_7_1	Prodigal:002006	CDS	472762	473571	.	+	0	ID=OICFNHDK_01391;inference=ab initio prediction:Prodigal:002006;locus_tag=OICFNHDK_01391;product=hypothetical protein
M-bullatum_contig_7_1	Prodigal:002006	CDS	473684	474181	.	+	0	ID=OICFNHDK_01392;eC_number=4.2.1.10;Name=aroQ;gene=aroQ;inference=ab initio prediction:Prodigal:002006,similar to AA sequence:UniProtKB:A3M692;locus_tag=OICFNHDK_01392;product=3-dehydroquinate dehydratase
M-bullatum_contig_7_1	Prodigal:002006	CDS	474202	474687	.	+	0	ID=OICFNHDK_01393;Name=accB;db_xref=COG:COG0511;gene=accB;inference=ab initio prediction:Prodigal:002006,similar to AA sequence:UniProtKB:P0ABD8;locus_tag=OICFNHDK_01393;product=Biotin carboxyl carrier protein of acetyl-CoA carboxylase
M-bullatum_contig_7_1	Prodigal:002006	CDS	474699	476060	.	+	0	ID=OICFNHDK_01394;eC_number=6.3.4.14;Name=accC;db_xref=COG:COG0439;gene=accC;inference=ab initio prediction:Prodigal:002006,similar to AA sequence:UniProtKB:P43873;locus_tag=OICFNHDK_01394;product=Biotin carboxylase
M-bullatum_contig_7_1	Prodigal:002006	CDS	476193	476507	.	+	0	ID=OICFNHDK_01395;inference=ab initio prediction:Prodigal:002006;locus_tag=OICFNHDK_01395;product=hypothetical protein
M-bullatum_contig_7_1	Prodigal:002006	CDS	476895	477218	.	+	0	ID=OICFNHDK_01396;inference=ab initio prediction:Prodigal:002006;locus_tag=OICFNHDK_01396;product=hypothetical protein
M-bullatum_contig_7_1	Prodigal:002006	CDS	477342	478022	.	+	0	ID=OICFNHDK_01397;eC_number=2.3.2.6;Name=aat;db_xref=COG:COG2360;gene=aat;inference=ab initio prediction:Prodigal:002006,similar to AA sequence:UniProtKB:P0A8P1;locus_tag=OICFNHDK_01397;product=Leucyl/phenylalanyl-tRNA--protein transferase
M-bullatum_contig_7_1	Prodigal:002006	CDS	478036	478668	.	-	0	ID=OICFNHDK_01398;Name=rhtB_1;db_xref=COG:COG1280;gene=rhtB_1;inference=ab initio prediction:Prodigal:002006,similar to AA sequence:UniProtKB:P0AG34;locus_tag=OICFNHDK_01398;product=Homoserine/homoserine lactone efflux protein
M-bullatum_contig_7_1	Prodigal:002006	CDS	478697	479371	.	-	0	ID=OICFNHDK_01399;inference=ab initio prediction:Prodigal:002006;locus_tag=OICFNHDK_01399;product=hypothetical protein
M-bullatum_contig_7_1	Prodigal:002006	CDS	479527	479940	.	-	0	ID=OICFNHDK_01400;inference=ab initio prediction:Prodigal:002006;locus_tag=OICFNHDK_01400;product=hypothetical protein
M-bullatum_contig_7_1	Prodigal:002006	CDS	480479	484213	.	+	0	ID=OICFNHDK_01401;inference=ab initio prediction:Prodigal:002006;locus_tag=OICFNHDK_01401;product=hypothetical protein
M-bullatum_contig_7_1	Prodigal:002006	CDS	484931	485173	.	-	0	ID=OICFNHDK_01402;inference=ab initio prediction:Prodigal:002006;locus_tag=OICFNHDK_01402;product=hypothetical protein
M-bullatum_contig_7_1	Prodigal:002006	CDS	485318	486397	.	+	0	ID=OICFNHDK_01403;inference=ab initio prediction:Prodigal:002006,similar to AA sequence:UniProtKB:P62723;locus_tag=OICFNHDK_01403;note=UPF0324 inner membrane protein YeiH;product=hypothetical protein
M-bullatum_contig_7_1	Prodigal:002006	CDS	486948	487367	.	-	0	ID=OICFNHDK_01404;inference=ab initio prediction:Prodigal:002006;locus_tag=OICFNHDK_01404;product=hypothetical protein
M-bullatum_contig_7_1	Prodigal:002006	CDS	487426	488577	.	-	0	ID=OICFNHDK_01405;inference=ab initio prediction:Prodigal:002006;locus_tag=OICFNHDK_01405;product=hypothetical protein
M-bullatum_contig_7_1	Prodigal:002006	CDS	488574	489938	.	-	0	ID=OICFNHDK_01406;inference=ab initio prediction:Prodigal:002006;locus_tag=OICFNHDK_01406;product=hypothetical protein
M-bullatum_contig_7_1	Prodigal:002006	CDS	490117	491064	.	-	0	ID=OICFNHDK_01407;inference=ab initio prediction:Prodigal:002006;locus_tag=OICFNHDK_01407;product=hypothetical protein
M-bullatum_contig_7_1	Prodigal:002006	CDS	491034	492122	.	-	0	ID=OICFNHDK_01408;inference=ab initio prediction:Prodigal:002006;locus_tag=OICFNHDK_01408;product=hypothetical protein
M-bullatum_contig_7_1	Prodigal:002006	CDS	492351	493895	.	+	0	ID=OICFNHDK_01409;eC_number=2.7.11.1;Name=kaiC;gene=kaiC;inference=ab initio prediction:Prodigal:002006,similar to AA sequence:UniProtKB:Q6L8J9;locus_tag=OICFNHDK_01409;product=Circadian clock protein kinase KaiC
M-bullatum_contig_7_1	Prodigal:002006	CDS	493882	494922	.	+	0	ID=OICFNHDK_01410;inference=ab initio prediction:Prodigal:002006;locus_tag=OICFNHDK_01410;product=hypothetical protein
M-bullatum_contig_7_1	Prodigal:002006	CDS	494933	495319	.	-	0	ID=OICFNHDK_01411;inference=ab initio prediction:Prodigal:002006;locus_tag=OICFNHDK_01411;product=hypothetical protein
M-bullatum_contig_7_1	Prodigal:002006	CDS	495316	496914	.	-	0	ID=OICFNHDK_01412;inference=ab initio prediction:Prodigal:002006;locus_tag=OICFNHDK_01412;product=hypothetical protein
M-bullatum_contig_7_1	Prodigal:002006	CDS	496947	497399	.	-	0	ID=OICFNHDK_01413;inference=ab initio prediction:Prodigal:002006;locus_tag=OICFNHDK_01413;product=hypothetical protein
M-bullatum_contig_7_1	Prodigal:002006	CDS	497453	498622	.	-	0	ID=OICFNHDK_01414;eC_number=6.3.1.-;Name=ygiC;db_xref=COG:COG0754;gene=ygiC;inference=ab initio prediction:Prodigal:002006,similar to AA sequence:UniProtKB:P0ADT5;locus_tag=OICFNHDK_01414;product=Putative acid--amine ligase YgiC
M-bullatum_contig_7_1	Prodigal:002006	CDS	498622	499218	.	-	0	ID=OICFNHDK_01415;inference=ab initio prediction:Prodigal:002006;locus_tag=OICFNHDK_01415;product=hypothetical protein
M-bullatum_contig_7_1	Prodigal:002006	CDS	499387	499785	.	-	0	ID=OICFNHDK_01416;inference=ab initio prediction:Prodigal:002006,similar to AA sequence:UniProtKB:P0AF80;locus_tag=OICFNHDK_01416;note=UPF0719 inner membrane protein YjfL;product=hypothetical protein
M-bullatum_contig_7_1	Prodigal:002006	CDS	499802	501430	.	-	0	ID=OICFNHDK_01417;eC_number=6.3.4.2;Name=pyrG;db_xref=COG:COG0504;gene=pyrG;inference=ab initio prediction:Prodigal:002006,similar to AA sequence:UniProtKB:P0A7E5;locus_tag=OICFNHDK_01417;product=CTP synthase
M-bullatum_contig_7_1	Prodigal:002006	CDS	501590	501958	.	-	0	ID=OICFNHDK_01418;inference=ab initio prediction:Prodigal:002006;locus_tag=OICFNHDK_01418;product=hypothetical protein
M-bullatum_contig_7_1	Prodigal:002006	CDS	502114	502875	.	-	0	ID=OICFNHDK_01419;eC_number=5.3.1.1;Name=tpiA;db_xref=COG:COG0149;gene=tpiA;inference=ab initio prediction:Prodigal:002006,similar to AA sequence:UniProtKB:Q8L1Z5;locus_tag=OICFNHDK_01419;product=Triosephosphate isomerase
M-bullatum_contig_7_1	Prodigal:002006	CDS	503070	504971	.	+	0	ID=OICFNHDK_01420;eC_number=5.2.1.8;Name=prsA_1;gene=prsA_1;inference=ab initio prediction:Prodigal:002006,protein motif:HAMAP:MF_01145;locus_tag=OICFNHDK_01420;product=Foldase protein PrsA
M-bullatum_contig_7_1	Prodigal:002006	CDS	504979	506499	.	+	0	ID=OICFNHDK_01421;eC_number=4.1.3.27;Name=trpE;db_xref=COG:COG0147;gene=trpE;inference=ab initio prediction:Prodigal:002006,similar to AA sequence:UniProtKB:P20580;locus_tag=OICFNHDK_01421;product=Anthranilate synthase component 1
M-bullatum_contig_7_1	Prodigal:002006	CDS	506599	507519	.	+	0	ID=OICFNHDK_01422;eC_number=3.1.1.83;Name=mlhB;gene=mlhB;inference=ab initio prediction:Prodigal:002006,similar to AA sequence:UniProtKB:Q9EX73;locus_tag=OICFNHDK_01422;product=Monoterpene epsilon-lactone hydrolase
M-bullatum_contig_7_1	Prodigal:002006	CDS	507596	508210	.	+	0	ID=OICFNHDK_01423;eC_number=4.1.3.27;Name=trpG;db_xref=COG:COG0512;gene=trpG;inference=ab initio prediction:Prodigal:002006,similar to AA sequence:UniProtKB:P26922;locus_tag=OICFNHDK_01423;product=Anthranilate synthase component 2
M-bullatum_contig_7_1	Prodigal:002006	CDS	508247	509260	.	+	0	ID=OICFNHDK_01424;eC_number=2.4.2.18;Name=trpD;db_xref=COG:COG0547;gene=trpD;inference=ab initio prediction:Prodigal:002006,similar to AA sequence:UniProtKB:P00500;locus_tag=OICFNHDK_01424;product=Anthranilate phosphoribosyltransferase
M-bullatum_contig_7_1	Prodigal:002006	CDS	509257	510129	.	+	0	ID=OICFNHDK_01425;eC_number=4.1.1.48;Name=trpC;gene=trpC;inference=ab initio prediction:Prodigal:002006,similar to AA sequence:UniProtKB:Q2YRR4;locus_tag=OICFNHDK_01425;product=Indole-3-glycerol phosphate synthase
M-bullatum_contig_7_1	Prodigal:002006	CDS	510126	510611	.	+	0	ID=OICFNHDK_01426;eC_number=4.6.1.17;Name=moaC;db_xref=COG:COG0315;gene=moaC;inference=ab initio prediction:Prodigal:002006,similar to AA sequence:UniProtKB:P0A738;locus_tag=OICFNHDK_01426;product=Cyclic pyranopterin monophosphate synthase
M-bullatum_contig_7_1	Prodigal:002006	CDS	510608	511837	.	+	0	ID=OICFNHDK_01427;eC_number=2.10.1.1;Name=moeA_1;db_xref=COG:COG0303;gene=moeA_1;inference=ab initio prediction:Prodigal:002006,similar to AA sequence:UniProtKB:P12281;locus_tag=OICFNHDK_01427;product=Molybdopterin molybdenumtransferase
M-bullatum_contig_7_1	Prodigal:002006	CDS	511863	512558	.	-	0	ID=OICFNHDK_01428;inference=ab initio prediction:Prodigal:002006;locus_tag=OICFNHDK_01428;product=hypothetical protein
M-bullatum_contig_7_1	Prodigal:002006	CDS	512594	512962	.	-	0	ID=OICFNHDK_01429;inference=ab initio prediction:Prodigal:002006;locus_tag=OICFNHDK_01429;product=hypothetical protein
M-bullatum_contig_7_1	Prodigal:002006	CDS	513057	513500	.	-	0	ID=OICFNHDK_01430;inference=ab initio prediction:Prodigal:002006;locus_tag=OICFNHDK_01430;product=hypothetical protein
M-bullatum_contig_7_1	Prodigal:002006	CDS	513906	514349	.	+	0	ID=OICFNHDK_01431;eC_number=2.7.13.3;Name=fixL;gene=fixL;inference=ab initio prediction:Prodigal:002006,similar to AA sequence:UniProtKB:P10955;locus_tag=OICFNHDK_01431;product=Sensor protein FixL
M-bullatum_contig_7_1	Prodigal:002006	CDS	514475	515725	.	+	0	ID=OICFNHDK_01432;eC_number=2.8.3.16;Name=frc_1;db_xref=COG:COG1804;gene=frc_1;inference=ab initio prediction:Prodigal:002006,similar to AA sequence:UniProtKB:P69902;locus_tag=OICFNHDK_01432;product=Formyl-CoA:oxalate CoA-transferase
M-bullatum_contig_7_1	Prodigal:002006	CDS	515886	516386	.	-	0	ID=OICFNHDK_01433;inference=ab initio prediction:Prodigal:002006;locus_tag=OICFNHDK_01433;product=hypothetical protein
M-bullatum_contig_7_1	Prodigal:002006	CDS	516505	516822	.	-	0	ID=OICFNHDK_01434;inference=ab initio prediction:Prodigal:002006;locus_tag=OICFNHDK_01434;product=hypothetical protein
M-bullatum_contig_8_1	Prodigal:002006	CDS	137	913	.	+	0	ID=OICFNHDK_01435;Name=yisK;db_xref=COG:COG0179;gene=yisK;inference=ab initio prediction:Prodigal:002006,similar to AA sequence:UniProtKB:O06724;locus_tag=OICFNHDK_01435;product=putative protein YisK
M-bullatum_contig_8_1	Prodigal:002006	CDS	962	1972	.	+	0	ID=OICFNHDK_01436;eC_number=1.1.1.169;Name=panE_2;db_xref=COG:COG1893;gene=panE_2;inference=ab initio prediction:Prodigal:002006,similar to AA sequence:UniProtKB:Q9HW09;locus_tag=OICFNHDK_01436;product=2-dehydropantoate 2-reductase
M-bullatum_contig_8_1	Prodigal:002006	CDS	2090	3625	.	+	0	ID=OICFNHDK_01437;eC_number=6.2.1.-;Name=sauT;db_xref=COG:COG0318;gene=sauT;inference=ab initio prediction:Prodigal:002006,similar to AA sequence:UniProtKB:Q0K844;locus_tag=OICFNHDK_01437;product=putative sulfoacetate--CoA ligase
M-bullatum_contig_8_1	Prodigal:002006	CDS	3757	4905	.	-	0	ID=OICFNHDK_01438;inference=ab initio prediction:Prodigal:002006;locus_tag=OICFNHDK_01438;product=hypothetical protein
M-bullatum_contig_8_1	Prodigal:002006	CDS	5242	5550	.	+	0	ID=OICFNHDK_01439;inference=ab initio prediction:Prodigal:002006;locus_tag=OICFNHDK_01439;product=hypothetical protein
M-bullatum_contig_8_1	Prodigal:002006	CDS	5551	7473	.	-	0	ID=OICFNHDK_01440;Name=kup_1;gene=kup_1;inference=ab initio prediction:Prodigal:002006,protein motif:HAMAP:MF_01522;locus_tag=OICFNHDK_01440;product=Low affinity potassium transport system protein kup
M-bullatum_contig_8_1	Prodigal:002006	CDS	7799	8482	.	-	0	ID=OICFNHDK_01441;eC_number=6.3.3.3;Name=bioD;gene=bioD;inference=ab initio prediction:Prodigal:002006,protein motif:HAMAP:MF_00336;locus_tag=OICFNHDK_01441;product=ATP-dependent dethiobiotin synthetase BioD
M-bullatum_contig_8_1	Prodigal:002006	CDS	8479	9252	.	-	0	ID=OICFNHDK_01442;eC_number=1.18.1.2;Name=fpr_1;db_xref=COG:COG1018;gene=fpr_1;inference=ab initio prediction:Prodigal:002006,similar to AA sequence:UniProtKB:Q44532;locus_tag=OICFNHDK_01442;product=Ferredoxin--NADP reductase
M-bullatum_contig_8_1	Prodigal:002006	CDS	9598	11283	.	-	0	ID=OICFNHDK_01443;inference=ab initio prediction:Prodigal:002006;locus_tag=OICFNHDK_01443;product=hypothetical protein
M-bullatum_contig_8_1	Prodigal:002006	CDS	11579	11767	.	-	0	ID=OICFNHDK_01444;inference=ab initio prediction:Prodigal:002006;locus_tag=OICFNHDK_01444;product=hypothetical protein
M-bullatum_contig_8_1	Prodigal:002006	CDS	11843	12778	.	-	0	ID=OICFNHDK_01445;eC_number=1.13.11.-;Name=mhqA;db_xref=COG:COG0346;gene=mhqA;inference=ab initio prediction:Prodigal:002006,similar to AA sequence:UniProtKB:O34689;locus_tag=OICFNHDK_01445;product=Putative ring-cleaving dioxygenase MhqA
M-bullatum_contig_8_1	Prodigal:002006	CDS	12933	13556	.	+	0	ID=OICFNHDK_01446;eC_number=1.7.1.17;Name=azoR;db_xref=COG:COG1182;gene=azoR;inference=ab initio prediction:Prodigal:002006,similar to AA sequence:UniProtKB:P41407;locus_tag=OICFNHDK_01446;product=FMN-dependent NADH-azoreductase
M-bullatum_contig_8_1	Prodigal:002006	CDS	13567	14163	.	-	0	ID=OICFNHDK_01447;inference=ab initio prediction:Prodigal:002006;locus_tag=OICFNHDK_01447;product=hypothetical protein
M-bullatum_contig_8_1	Prodigal:002006	CDS	14451	15989	.	-	0	ID=OICFNHDK_01448;eC_number=6.1.1.21;Name=hisS;db_xref=COG:COG0124;gene=hisS;inference=ab initio prediction:Prodigal:002006,similar to AA sequence:UniProtKB:Q8YMC2;locus_tag=OICFNHDK_01448;product=Histidine--tRNA ligase
M-bullatum_contig_8_1	Prodigal:002006	CDS	16089	16574	.	-	0	ID=OICFNHDK_01449;inference=ab initio prediction:Prodigal:002006;locus_tag=OICFNHDK_01449;product=hypothetical protein
M-bullatum_contig_8_1	Prodigal:002006	CDS	16775	17284	.	-	0	ID=OICFNHDK_01450;Name=secB;db_xref=COG:COG1952;gene=secB;inference=ab initio prediction:Prodigal:002006,similar to AA sequence:UniProtKB:P0AG86;locus_tag=OICFNHDK_01450;product=Protein-export protein SecB
M-bullatum_contig_8_1	Prodigal:002006	CDS	17722	18447	.	+	0	ID=OICFNHDK_01451;inference=ab initio prediction:Prodigal:002006;locus_tag=OICFNHDK_01451;product=hypothetical protein
M-bullatum_contig_8_1	Prodigal:002006	CDS	18464	19654	.	+	0	ID=OICFNHDK_01452;inference=ab initio prediction:Prodigal:002006;locus_tag=OICFNHDK_01452;product=hypothetical protein
M-bullatum_contig_8_1	Prodigal:002006	CDS	19651	20319	.	+	0	ID=OICFNHDK_01453;eC_number=3.1.-.-;Name=mutS2;gene=mutS2;inference=ab initio prediction:Prodigal:002006,protein motif:HAMAP:MF_00092;locus_tag=OICFNHDK_01453;product=Endonuclease MutS2
M-bullatum_contig_8_1	Prodigal:002006	CDS	20587	21930	.	+	0	ID=OICFNHDK_01454;eC_number=3.6.4.-;Name=rho;db_xref=COG:COG1158;gene=rho;inference=ab initio prediction:Prodigal:002006,similar to AA sequence:UniProtKB:P0AG30;locus_tag=OICFNHDK_01454;product=Transcription termination factor Rho
M-bullatum_contig_8_1	Prodigal:002006	CDS	22169	23485	.	+	0	ID=OICFNHDK_01455;eC_number=3.6.-.-;Name=mnmE;db_xref=COG:COG0486;gene=mnmE;inference=ab initio prediction:Prodigal:002006,similar to AA sequence:UniProtKB:P25522;locus_tag=OICFNHDK_01455;product=tRNA modification GTPase MnmE
M-bullatum_contig_8_1	Prodigal:002006	CDS	23589	24482	.	-	0	ID=OICFNHDK_01456;Name=parB;gene=parB;inference=ab initio prediction:Prodigal:002006,similar to AA sequence:UniProtKB:B8GW30;locus_tag=OICFNHDK_01456;product=Chromosome-partitioning protein ParB
M-bullatum_contig_8_1	Prodigal:002006	CDS	24538	25380	.	-	0	ID=OICFNHDK_01457;Name=parA;gene=parA;inference=ab initio prediction:Prodigal:002006,similar to AA sequence:UniProtKB:B8GW31;locus_tag=OICFNHDK_01457;product=Chromosome partitioning protein ParA
M-bullatum_contig_8_1	Prodigal:002006	CDS	25377	26057	.	-	0	ID=OICFNHDK_01458;eC_number=2.1.1.170;Name=rsmG;gene=rsmG;inference=ab initio prediction:Prodigal:002006,protein motif:HAMAP:MF_00074;locus_tag=OICFNHDK_01458;product=Ribosomal RNA small subunit methyltransferase G
M-bullatum_contig_8_1	Prodigal:002006	CDS	26008	27897	.	-	0	ID=OICFNHDK_01459;Name=mnmG;db_xref=COG:COG0445;gene=mnmG;inference=ab initio prediction:Prodigal:002006,similar to AA sequence:UniProtKB:P0A6U3;locus_tag=OICFNHDK_01459;product=tRNA uridine 5-carboxymethylaminomethyl modification enzyme MnmG
M-bullatum_contig_8_1	Prodigal:002006	CDS	28058	28879	.	-	0	ID=OICFNHDK_01460;inference=ab initio prediction:Prodigal:002006;locus_tag=OICFNHDK_01460;product=hypothetical protein
M-bullatum_contig_8_1	Prodigal:002006	CDS	29086	29637	.	-	0	ID=OICFNHDK_01461;inference=ab initio prediction:Prodigal:002006;locus_tag=OICFNHDK_01461;product=hypothetical protein
M-bullatum_contig_8_1	Prodigal:002006	CDS	29843	32434	.	-	0	ID=OICFNHDK_01462;eC_number=6.1.1.4;Name=leuS;gene=leuS;inference=ab initio prediction:Prodigal:002006,similar to AA sequence:UniProtKB:B4RNT1;locus_tag=OICFNHDK_01462;product=Leucine--tRNA ligase
M-bullatum_contig_8_1	Prodigal:002006	CDS	32627	33346	.	+	0	ID=OICFNHDK_01463;Name=yggS;db_xref=COG:COG0325;gene=yggS;inference=ab initio prediction:Prodigal:002006,similar to AA sequence:UniProtKB:P67080;locus_tag=OICFNHDK_01463;product=Pyridoxal phosphate homeostasis protein
M-bullatum_contig_8_1	Prodigal:002006	CDS	33399	36296	.	-	0	ID=OICFNHDK_01464;eC_number=4.1.1.31;Name=ppc_2;gene=ppc_2;inference=ab initio prediction:Prodigal:002006,protein motif:HAMAP:MF_00595;locus_tag=OICFNHDK_01464;product=Phosphoenolpyruvate carboxylase
M-bullatum_contig_8_1	Prodigal:002006	CDS	36793	37461	.	+	0	ID=OICFNHDK_01465;inference=ab initio prediction:Prodigal:002006;locus_tag=OICFNHDK_01465;product=hypothetical protein
M-bullatum_contig_8_1	Prodigal:002006	CDS	37487	37915	.	+	0	ID=OICFNHDK_01466;inference=ab initio prediction:Prodigal:002006;locus_tag=OICFNHDK_01466;product=hypothetical protein
M-bullatum_contig_8_1	Prodigal:002006	CDS	38053	39357	.	-	0	ID=OICFNHDK_01467;inference=ab initio prediction:Prodigal:002006,similar to AA sequence:UniProtKB:P37908;locus_tag=OICFNHDK_01467;note=UPF0053 inner membrane protein YfjD;product=hypothetical protein
M-bullatum_contig_8_1	Prodigal:002006	CDS	39557	40675	.	-	0	ID=OICFNHDK_01468;eC_number=4.2.3.4;Name=aroB;db_xref=COG:COG0337;gene=aroB;inference=ab initio prediction:Prodigal:002006,similar to AA sequence:UniProtKB:Q9KNV2;locus_tag=OICFNHDK_01468;product=3-dehydroquinate synthase
M-bullatum_contig_8_1	Prodigal:002006	CDS	40672	41322	.	-	0	ID=OICFNHDK_01469;eC_number=2.7.1.71;Name=aroK_2;gene=aroK_2;inference=ab initio prediction:Prodigal:002006,protein motif:HAMAP:MF_00109;locus_tag=OICFNHDK_01469;product=Shikimate kinase
M-bullatum_contig_8_1	Prodigal:002006	CDS	41617	41769	.	+	0	ID=OICFNHDK_01470;inference=ab initio prediction:Prodigal:002006;locus_tag=OICFNHDK_01470;product=hypothetical protein
M-bullatum_contig_8_1	Prodigal:002006	CDS	41766	42761	.	+	0	ID=OICFNHDK_01471;Name=xerD;gene=xerD;inference=ab initio prediction:Prodigal:002006,similar to AA sequence:UniProtKB:Q2YR40;locus_tag=OICFNHDK_01471;product=Tyrosine recombinase XerD
M-bullatum_contig_8_1	Prodigal:002006	CDS	42791	43822	.	-	0	ID=OICFNHDK_01472;inference=ab initio prediction:Prodigal:002006;locus_tag=OICFNHDK_01472;product=hypothetical protein
M-bullatum_contig_8_1	Prodigal:002006	CDS	44191	45357	.	-	0	ID=OICFNHDK_01473;inference=ab initio prediction:Prodigal:002006;locus_tag=OICFNHDK_01473;product=hypothetical protein
M-bullatum_contig_8_1	Prodigal:002006	CDS	45494	45985	.	-	0	ID=OICFNHDK_01474;eC_number=2.8.1.12;Name=moaE;db_xref=COG:COG0314;gene=moaE;inference=ab initio prediction:Prodigal:002006,similar to AA sequence:UniProtKB:P30749;locus_tag=OICFNHDK_01474;product=Molybdopterin synthase catalytic subunit
M-bullatum_contig_8_1	Prodigal:002006	CDS	46211	47230	.	+	0	ID=OICFNHDK_01475;Name=caiE;gene=caiE;inference=ab initio prediction:Prodigal:002006,protein motif:HAMAP:MF_01525;locus_tag=OICFNHDK_01475;product=Carnitine operon protein CaiE
M-bullatum_contig_8_1	Prodigal:002006	CDS	47355	48227	.	+	0	ID=OICFNHDK_01476;inference=ab initio prediction:Prodigal:002006;locus_tag=OICFNHDK_01476;product=hypothetical protein
M-bullatum_contig_8_1	Prodigal:002006	CDS	48238	48795	.	-	0	ID=OICFNHDK_01477;inference=ab initio prediction:Prodigal:002006;locus_tag=OICFNHDK_01477;product=hypothetical protein
M-bullatum_contig_8_1	Prodigal:002006	CDS	48898	49434	.	-	0	ID=OICFNHDK_01478;inference=ab initio prediction:Prodigal:002006;locus_tag=OICFNHDK_01478;product=hypothetical protein
M-bullatum_contig_8_1	Prodigal:002006	CDS	49673	53122	.	+	0	ID=OICFNHDK_01479;eC_number=6.2.1.20;Name=aas;gene=aas;inference=ab initio prediction:Prodigal:002006,protein motif:HAMAP:MF_01162;locus_tag=OICFNHDK_01479;product=Bifunctional protein Aas
M-bullatum_contig_8_1	Prodigal:002006	CDS	53059	54294	.	-	0	ID=OICFNHDK_01480;eC_number=2.3.1.47;Name=bioF_2;gene=bioF_2;inference=ab initio prediction:Prodigal:002006,similar to AA sequence:UniProtKB:P22806;locus_tag=OICFNHDK_01480;product=8-amino-7-oxononanoate synthase
M-bullatum_contig_8_1	Prodigal:002006	CDS	54345	55910	.	-	0	ID=OICFNHDK_01481;inference=ab initio prediction:Prodigal:002006;locus_tag=OICFNHDK_01481;product=hypothetical protein
M-bullatum_contig_8_1	Prodigal:002006	CDS	56056	57324	.	+	0	ID=OICFNHDK_01482;eC_number=2.6.1.62;Name=bioA;db_xref=COG:COG0161;gene=bioA;inference=ab initio prediction:Prodigal:002006,similar to AA sequence:UniProtKB:P12995;locus_tag=OICFNHDK_01482;product=Adenosylmethionine-8-amino-7-oxononanoate aminotransferase
M-bullatum_contig_8_1	Prodigal:002006	CDS	57406	57795	.	+	0	ID=OICFNHDK_01483;inference=ab initio prediction:Prodigal:002006;locus_tag=OICFNHDK_01483;product=hypothetical protein
M-bullatum_contig_8_1	Prodigal:002006	CDS	58030	58707	.	+	0	ID=OICFNHDK_01484;Name=slyA;gene=slyA;inference=ab initio prediction:Prodigal:002006,protein motif:HAMAP:MF_01819;locus_tag=OICFNHDK_01484;product=Transcriptional regulator SlyA
M-bullatum_contig_8_1	Prodigal:002006	CDS	58774	59022	.	-	0	ID=OICFNHDK_01485;inference=ab initio prediction:Prodigal:002006;locus_tag=OICFNHDK_01485;product=hypothetical protein
M-bullatum_contig_8_1	Prodigal:002006	CDS	59156	59422	.	-	0	ID=OICFNHDK_01486;inference=ab initio prediction:Prodigal:002006;locus_tag=OICFNHDK_01486;product=hypothetical protein
M-bullatum_contig_8_1	Prodigal:002006	CDS	59859	62843	.	+	0	ID=OICFNHDK_01487;eC_number=6.1.1.5;Name=ileS;db_xref=COG:COG0060;gene=ileS;inference=ab initio prediction:Prodigal:002006,similar to AA sequence:UniProtKB:Q72AR5;locus_tag=OICFNHDK_01487;product=Isoleucine--tRNA ligase
M-bullatum_contig_8_1	Prodigal:002006	CDS	62906	63406	.	+	0	ID=OICFNHDK_01488;eC_number=3.4.23.36;Name=lspA_1;db_xref=COG:COG0597;gene=lspA_1;inference=ab initio prediction:Prodigal:002006,similar to AA sequence:UniProtKB:Q9HVM5;locus_tag=OICFNHDK_01488;product=Lipoprotein signal peptidase
M-bullatum_contig_8_1	Prodigal:002006	CDS	63622	64251	.	+	0	ID=OICFNHDK_01489;inference=ab initio prediction:Prodigal:002006;locus_tag=OICFNHDK_01489;product=hypothetical protein
M-bullatum_contig_8_1	Prodigal:002006	CDS	64468	65853	.	+	0	ID=OICFNHDK_01490;eC_number=3.4.24.-;db_xref=COG:COG0612;inference=ab initio prediction:Prodigal:002006,similar to AA sequence:UniProtKB:P9WHT5;locus_tag=OICFNHDK_01490;product=putative zinc protease
M-bullatum_contig_8_1	Prodigal:002006	CDS	65918	67219	.	+	0	ID=OICFNHDK_01491;inference=ab initio prediction:Prodigal:002006;locus_tag=OICFNHDK_01491;product=hypothetical protein
M-bullatum_contig_8_1	Prodigal:002006	CDS	67256	67681	.	-	0	ID=OICFNHDK_01492;inference=ab initio prediction:Prodigal:002006;locus_tag=OICFNHDK_01492;product=hypothetical protein
M-bullatum_contig_8_1	Prodigal:002006	CDS	67839	69161	.	+	0	ID=OICFNHDK_01493;inference=ab initio prediction:Prodigal:002006,similar to AA sequence:UniProtKB:A0LNN5;locus_tag=OICFNHDK_01493;product=L-lactate transporter
M-bullatum_contig_8_1	Prodigal:002006	CDS	69173	69751	.	-	0	ID=OICFNHDK_01494;inference=ab initio prediction:Prodigal:002006;locus_tag=OICFNHDK_01494;product=hypothetical protein
M-bullatum_contig_8_1	Prodigal:002006	CDS	69981	70667	.	+	0	ID=OICFNHDK_01495;Name=walR;db_xref=COG:COG0745;gene=walR;inference=ab initio prediction:Prodigal:002006,similar to AA sequence:UniProtKB:P37478;locus_tag=OICFNHDK_01495;product=Transcriptional regulatory protein WalR
M-bullatum_contig_8_1	Prodigal:002006	CDS	70671	70892	.	-	0	ID=OICFNHDK_01496;inference=ab initio prediction:Prodigal:002006;locus_tag=OICFNHDK_01496;product=hypothetical protein
M-bullatum_contig_8_1	Prodigal:002006	CDS	71069	71521	.	+	0	ID=OICFNHDK_01497;inference=ab initio prediction:Prodigal:002006;locus_tag=OICFNHDK_01497;product=hypothetical protein
M-bullatum_contig_8_1	Prodigal:002006	CDS	71618	71881	.	+	0	ID=OICFNHDK_01498;inference=ab initio prediction:Prodigal:002006;locus_tag=OICFNHDK_01498;product=hypothetical protein
M-bullatum_contig_8_1	Prodigal:002006	CDS	71970	72812	.	+	0	ID=OICFNHDK_01499;eC_number=2.3.1.117;Name=dapD;gene=dapD;inference=ab initio prediction:Prodigal:002006,similar to AA sequence:UniProtKB:Q8FV25;locus_tag=OICFNHDK_01499;product=2%2C3%2C4%2C5-tetrahydropyridine-2%2C6-dicarboxylate N-succinyltransferase
M-bullatum_contig_8_1	Prodigal:002006	CDS	72986	73867	.	+	0	ID=OICFNHDK_01500;inference=ab initio prediction:Prodigal:002006;locus_tag=OICFNHDK_01500;product=hypothetical protein
M-bullatum_contig_8_1	Prodigal:002006	CDS	74013	74903	.	+	0	ID=OICFNHDK_01501;inference=ab initio prediction:Prodigal:002006;locus_tag=OICFNHDK_01501;product=hypothetical protein
M-bullatum_contig_9_1	Prodigal:002006	CDS	51	1496	.	+	0	ID=OICFNHDK_01502;inference=ab initio prediction:Prodigal:002006;locus_tag=OICFNHDK_01502;product=hypothetical protein
M-bullatum_contig_9_1	Prodigal:002006	CDS	1557	2015	.	-	0	ID=OICFNHDK_01503;inference=ab initio prediction:Prodigal:002006;locus_tag=OICFNHDK_01503;product=hypothetical protein
M-bullatum_contig_9_1	Prodigal:002006	CDS	2012	3079	.	-	0	ID=OICFNHDK_01504;inference=ab initio prediction:Prodigal:002006;locus_tag=OICFNHDK_01504;product=hypothetical protein
M-bullatum_contig_9_1	Prodigal:002006	CDS	3531	4997	.	+	0	ID=OICFNHDK_01505;eC_number=4.2.99.20;Name=menH_2;gene=menH_2;inference=ab initio prediction:Prodigal:002006,protein motif:HAMAP:MF_01660;locus_tag=OICFNHDK_01505;product=2-succinyl-6-hydroxy-2%2C4-cyclohexadiene-1-carboxylate synthase
M-bullatum_contig_9_1	Prodigal:002006	CDS	4994	6544	.	+	0	ID=OICFNHDK_01506;eC_number=1.1.1.400;Name=mpdB;gene=mpdB;inference=ab initio prediction:Prodigal:002006,similar to AA sequence:UniProtKB:Q3YAT3;locus_tag=OICFNHDK_01506;product=2-methyl-1%2C2-propanediol dehydrogenase
M-bullatum_contig_9_1	Prodigal:002006	CDS	6614	6922	.	+	0	ID=OICFNHDK_01507;inference=ab initio prediction:Prodigal:002006;locus_tag=OICFNHDK_01507;product=hypothetical protein
M-bullatum_contig_9_1	Prodigal:002006	CDS	7034	7804	.	-	0	ID=OICFNHDK_01508;eC_number=1.1.1.47;Name=ycdF;db_xref=COG:COG1028;gene=ycdF;inference=ab initio prediction:Prodigal:002006,similar to AA sequence:UniProtKB:P80869;locus_tag=OICFNHDK_01508;product=Glucose 1-dehydrogenase 2
M-bullatum_contig_9_1	Prodigal:002006	CDS	7942	9573	.	-	0	ID=OICFNHDK_01509;eC_number=5.4.2.2;Name=pgm;db_xref=COG:COG0033;gene=pgm;inference=ab initio prediction:Prodigal:002006,similar to AA sequence:UniProtKB:P39671;locus_tag=OICFNHDK_01509;product=Phosphoglucomutase
M-bullatum_contig_9_1	Prodigal:002006	CDS	9852	10106	.	-	0	ID=OICFNHDK_01510;inference=ab initio prediction:Prodigal:002006;locus_tag=OICFNHDK_01510;product=hypothetical protein
M-bullatum_contig_9_1	Prodigal:002006	CDS	10141	10872	.	-	0	ID=OICFNHDK_01511;inference=ab initio prediction:Prodigal:002006;locus_tag=OICFNHDK_01511;product=hypothetical protein
M-bullatum_contig_9_1	Prodigal:002006	CDS	11507	12232	.	-	0	ID=OICFNHDK_01512;inference=ab initio prediction:Prodigal:002006;locus_tag=OICFNHDK_01512;product=hypothetical protein
M-bullatum_contig_9_1	Prodigal:002006	CDS	12901	13164	.	+	0	ID=OICFNHDK_01513;inference=ab initio prediction:Prodigal:002006;locus_tag=OICFNHDK_01513;product=hypothetical protein
M-bullatum_contig_9_1	Prodigal:002006	CDS	13259	13939	.	+	0	ID=OICFNHDK_01514;Name=degU;db_xref=COG:COG2197;gene=degU;inference=ab initio prediction:Prodigal:002006,similar to AA sequence:UniProtKB:P13800;locus_tag=OICFNHDK_01514;product=Transcriptional regulatory protein DegU
M-bullatum_contig_9_1	Prodigal:002006	CDS	14156	14530	.	+	0	ID=OICFNHDK_01515;inference=ab initio prediction:Prodigal:002006;locus_tag=OICFNHDK_01515;product=hypothetical protein
M-bullatum_contig_9_1	Prodigal:002006	CDS	14520	15188	.	-	0	ID=OICFNHDK_01516;inference=ab initio prediction:Prodigal:002006;locus_tag=OICFNHDK_01516;product=hypothetical protein
M-bullatum_contig_9_1	Prodigal:002006	CDS	15185	16309	.	-	0	ID=OICFNHDK_01517;eC_number=2.4.1.290;Name=pglA;gene=pglA;inference=ab initio prediction:Prodigal:002006,similar to AA sequence:UniProtKB:Q0P9C9;locus_tag=OICFNHDK_01517;product=N%2CN'-diacetylbacillosaminyl-diphospho-undecaprenol alpha-1%2C3-N-acetylgalactosaminyltransferase
M-bullatum_contig_9_1	Prodigal:002006	CDS	16499	17683	.	+	0	ID=OICFNHDK_01518;inference=ab initio prediction:Prodigal:002006;locus_tag=OICFNHDK_01518;product=hypothetical protein
M-bullatum_contig_9_1	Prodigal:002006	CDS	17993	18676	.	-	0	ID=OICFNHDK_01519;inference=ab initio prediction:Prodigal:002006;locus_tag=OICFNHDK_01519;product=hypothetical protein
M-bullatum_contig_9_1	Prodigal:002006	CDS	18914	19897	.	-	0	ID=OICFNHDK_01520;eC_number=3.5.1.44;Name=cheB_4;gene=cheB_4;inference=ab initio prediction:Prodigal:002006,protein motif:HAMAP:MF_00099;locus_tag=OICFNHDK_01520;product=Protein-glutamate methylesterase/protein-glutamine glutaminase
M-bullatum_contig_9_1	Aragorn:001002	tRNA	20025	20099	.	+	.	ID=OICFNHDK_01521;inference=COORDINATES:profile:Aragorn:001002;locus_tag=OICFNHDK_01521;product=tRNA-Thr(tgt)
M-bullatum_contig_9_1	Prodigal:002006	CDS	20242	20652	.	+	0	ID=OICFNHDK_01522;inference=ab initio prediction:Prodigal:002006;locus_tag=OICFNHDK_01522;product=hypothetical protein
M-bullatum_contig_9_1	Prodigal:002006	CDS	20996	23062	.	+	0	ID=OICFNHDK_01523;eC_number=2.7.13.3;Name=rcsC_9;gene=rcsC_9;inference=ab initio prediction:Prodigal:002006,protein motif:HAMAP:MF_00979;locus_tag=OICFNHDK_01523;product=Sensor histidine kinase RcsC
M-bullatum_contig_9_1	Prodigal:002006	CDS	23196	23294	.	-	0	ID=OICFNHDK_01524;inference=ab initio prediction:Prodigal:002006;locus_tag=OICFNHDK_01524;product=hypothetical protein
M-bullatum_contig_9_1	Prodigal:002006	CDS	23316	23582	.	-	0	ID=OICFNHDK_01525;inference=ab initio prediction:Prodigal:002006;locus_tag=OICFNHDK_01525;product=hypothetical protein
M-bullatum_contig_9_1	Prodigal:002006	CDS	23736	25358	.	-	0	ID=OICFNHDK_01526;Name=nhaK;db_xref=COG:COG0025;gene=nhaK;inference=ab initio prediction:Prodigal:002006,similar to AA sequence:UniProtKB:O32212;locus_tag=OICFNHDK_01526;product=Sodium%2C potassium%2C lithium and rubidium/H(+) antiporter
M-bullatum_contig_9_1	Prodigal:002006	CDS	25497	25682	.	+	0	ID=OICFNHDK_01527;inference=ab initio prediction:Prodigal:002006;locus_tag=OICFNHDK_01527;product=hypothetical protein
M-bullatum_contig_9_1	Prodigal:002006	CDS	25772	26911	.	+	0	ID=OICFNHDK_01528;inference=ab initio prediction:Prodigal:002006;locus_tag=OICFNHDK_01528;product=hypothetical protein
M-bullatum_contig_9_1	Prodigal:002006	CDS	27120	27623	.	-	0	ID=OICFNHDK_01529;inference=ab initio prediction:Prodigal:002006;locus_tag=OICFNHDK_01529;product=hypothetical protein
M-bullatum_contig_9_1	Prodigal:002006	CDS	27701	28198	.	-	0	ID=OICFNHDK_01530;inference=ab initio prediction:Prodigal:002006;locus_tag=OICFNHDK_01530;product=hypothetical protein
M-bullatum_contig_9_1	Prodigal:002006	CDS	28210	30330	.	-	0	ID=OICFNHDK_01531;eC_number=3.4.24.-;Name=htpX;gene=htpX;inference=ab initio prediction:Prodigal:002006,protein motif:HAMAP:MF_00188;locus_tag=OICFNHDK_01531;product=Protease HtpX
M-bullatum_contig_9_1	Prodigal:002006	CDS	30602	30841	.	+	0	ID=OICFNHDK_01532;inference=ab initio prediction:Prodigal:002006;locus_tag=OICFNHDK_01532;product=hypothetical protein
M-bullatum_contig_9_1	Prodigal:002006	CDS	30866	31237	.	-	0	ID=OICFNHDK_01533;inference=ab initio prediction:Prodigal:002006;locus_tag=OICFNHDK_01533;product=hypothetical protein
M-bullatum_contig_9_1	Prodigal:002006	CDS	31324	31527	.	-	0	ID=OICFNHDK_01534;inference=ab initio prediction:Prodigal:002006;locus_tag=OICFNHDK_01534;product=hypothetical protein
M-bullatum_contig_9_1	Prodigal:002006	CDS	31592	32500	.	-	0	ID=OICFNHDK_01535;Name=benM;gene=benM;inference=ab initio prediction:Prodigal:002006,similar to AA sequence:UniProtKB:O68014;locus_tag=OICFNHDK_01535;product=HTH-type transcriptional regulator BenM
M-bullatum_contig_9_1	Prodigal:002006	CDS	32707	34008	.	+	0	ID=OICFNHDK_01536;Name=dctA2;db_xref=COG:COG1301;gene=dctA2;inference=ab initio prediction:Prodigal:002006,similar to AA sequence:UniProtKB:Q9I4F5;locus_tag=OICFNHDK_01536;product=C4-dicarboxylate transport protein 2
M-bullatum_contig_9_1	Prodigal:002006	CDS	34087	34923	.	+	0	ID=OICFNHDK_01537;eC_number=3.5.3.26;Name=allE;db_xref=COG:COG3257;gene=allE;inference=ab initio prediction:Prodigal:002006,similar to AA sequence:UniProtKB:P75713;locus_tag=OICFNHDK_01537;product=(S)-ureidoglycine aminohydrolase
M-bullatum_contig_9_1	Prodigal:002006	CDS	34923	35435	.	+	0	ID=OICFNHDK_01538;eC_number=4.3.2.3;Name=allA;db_xref=COG:COG3194;gene=allA;inference=ab initio prediction:Prodigal:002006,similar to AA sequence:UniProtKB:P59285;locus_tag=OICFNHDK_01538;product=Ureidoglycolate lyase
M-bullatum_contig_9_1	Prodigal:002006	CDS	35484	36344	.	-	0	ID=OICFNHDK_01539;inference=ab initio prediction:Prodigal:002006;locus_tag=OICFNHDK_01539;product=hypothetical protein
M-bullatum_contig_9_1	Prodigal:002006	CDS	36533	37438	.	-	0	ID=OICFNHDK_01540;eC_number=3.6.1.22;Name=nudC;db_xref=COG:COG2816;gene=nudC;inference=ab initio prediction:Prodigal:002006,similar to AA sequence:UniProtKB:P32664;locus_tag=OICFNHDK_01540;product=NADH pyrophosphatase
M-bullatum_contig_9_1	Prodigal:002006	CDS	37438	37854	.	-	0	ID=OICFNHDK_01541;inference=ab initio prediction:Prodigal:002006;locus_tag=OICFNHDK_01541;product=hypothetical protein
M-bullatum_contig_9_1	Prodigal:002006	CDS	37914	39320	.	-	0	ID=OICFNHDK_01542;Name=norG_2;db_xref=COG:COG1167;gene=norG_2;inference=ab initio prediction:Prodigal:002006,similar to AA sequence:UniProtKB:Q2G1P1;locus_tag=OICFNHDK_01542;product=HTH-type transcriptional regulator NorG
M-bullatum_contig_9_1	Prodigal:002006	CDS	39494	40843	.	+	0	ID=OICFNHDK_01543;eC_number=2.6.1.18;Name=bauA;db_xref=COG:COG0161;gene=bauA;inference=ab initio prediction:Prodigal:002006,similar to AA sequence:UniProtKB:Q9I700;locus_tag=OICFNHDK_01543;product=Beta-alanine--pyruvate aminotransferase
M-bullatum_contig_9_1	Prodigal:002006	CDS	40911	41300	.	+	0	ID=OICFNHDK_01544;inference=ab initio prediction:Prodigal:002006;locus_tag=OICFNHDK_01544;product=hypothetical protein
M-bullatum_contig_9_1	Prodigal:002006	CDS	41667	42932	.	+	0	ID=OICFNHDK_01545;eC_number=1.4.99.-;Name=dadA1;db_xref=COG:COG0665;gene=dadA1;inference=ab initio prediction:Prodigal:002006,similar to AA sequence:UniProtKB:Q9HTQ0;locus_tag=OICFNHDK_01545;product=D-amino acid dehydrogenase 1
M-bullatum_contig_9_1	Prodigal:002006	CDS	42982	44889	.	-	0	ID=OICFNHDK_01546;eC_number=4.1.99.17;Name=thiC;db_xref=COG:COG0422;gene=thiC;inference=ab initio prediction:Prodigal:002006,similar to AA sequence:UniProtKB:Q9A6Q5;locus_tag=OICFNHDK_01546;product=Phosphomethylpyrimidine synthase
M-bullatum_contig_9_1	Prodigal:002006	CDS	45366	45956	.	+	0	ID=OICFNHDK_01547;inference=ab initio prediction:Prodigal:002006;locus_tag=OICFNHDK_01547;product=hypothetical protein
M-bullatum_contig_9_1	Prodigal:002006	CDS	46172	46699	.	+	0	ID=OICFNHDK_01548;inference=ab initio prediction:Prodigal:002006;locus_tag=OICFNHDK_01548;product=hypothetical protein
M-bullatum_contig_9_1	Prodigal:002006	CDS	46715	47158	.	-	0	ID=OICFNHDK_01549;eC_number=3.-.-.-;Name=blh;db_xref=COG:COG0491;gene=blh;inference=ab initio prediction:Prodigal:002006,similar to AA sequence:UniProtKB:Q9PFB0;locus_tag=OICFNHDK_01549;product=Beta-lactamase hydrolase-like protein
M-bullatum_contig_9_1	Prodigal:002006	CDS	47332	47841	.	+	0	ID=OICFNHDK_01550;inference=ab initio prediction:Prodigal:002006;locus_tag=OICFNHDK_01550;product=hypothetical protein
M-bullatum_contig_9_1	Prodigal:002006	CDS	47855	48472	.	-	0	ID=OICFNHDK_01551;eC_number=2.3.1.183;Name=pat_1;db_xref=COG:COG1247;gene=pat_1;inference=ab initio prediction:Prodigal:002006,similar to AA sequence:UniProtKB:Q57146;locus_tag=OICFNHDK_01551;product=Phosphinothricin N-acetyltransferase
M-bullatum_contig_9_1	Prodigal:002006	CDS	48469	50814	.	-	0	ID=OICFNHDK_01552;eC_number=4.1.1.17;Name=speF;db_xref=COG:COG1982;gene=speF;inference=ab initio prediction:Prodigal:002006,similar to AA sequence:UniProtKB:P24169;locus_tag=OICFNHDK_01552;product=Inducible ornithine decarboxylase
M-bullatum_contig_9_1	Prodigal:002006	CDS	50877	51905	.	-	0	ID=OICFNHDK_01553;Name=zntB;db_xref=COG:COG0598;gene=zntB;inference=ab initio prediction:Prodigal:002006,similar to AA sequence:UniProtKB:Q9EYX5;locus_tag=OICFNHDK_01553;product=Zinc transport protein ZntB
M-bullatum_contig_9_1	Prodigal:002006	CDS	52067	52414	.	-	0	ID=OICFNHDK_01554;inference=ab initio prediction:Prodigal:002006;locus_tag=OICFNHDK_01554;product=hypothetical protein
M-bullatum_contig_9_1	Prodigal:002006	CDS	52746	53672	.	+	0	ID=OICFNHDK_01555;eC_number=2.7.4.1;db_xref=COG:COG2326;inference=ab initio prediction:Prodigal:002006,similar to AA sequence:UniProtKB:Q9I154;locus_tag=OICFNHDK_01555;product=Polyphosphate:ADP phosphotransferase
M-bullatum_contig_9_1	Prodigal:002006	CDS	53783	54580	.	+	0	ID=OICFNHDK_01556;eC_number=4.2.1.150;Name=crt;db_xref=COG:COG1024;gene=crt;inference=ab initio prediction:Prodigal:002006,similar to AA sequence:UniProtKB:P52046;locus_tag=OICFNHDK_01556;product=Short-chain-enoyl-CoA hydratase
M-bullatum_contig_9_1	Prodigal:002006	CDS	54752	56257	.	+	0	ID=OICFNHDK_01557;Name=oprB_2;db_xref=COG:COG3659;gene=oprB_2;inference=ab initio prediction:Prodigal:002006,similar to AA sequence:UniProtKB:Q51485;locus_tag=OICFNHDK_01557;product=Porin B
M-bullatum_contig_9_1	Prodigal:002006	CDS	56476	56703	.	+	0	ID=OICFNHDK_01558;inference=ab initio prediction:Prodigal:002006;locus_tag=OICFNHDK_01558;product=hypothetical protein
M-bullatum_contig_9_1	Prodigal:002006	CDS	56806	58242	.	-	0	ID=OICFNHDK_01559;eC_number=1.2.1.26;Name=araE;gene=araE;inference=ab initio prediction:Prodigal:002006,similar to AA sequence:UniProtKB:Q1JUP4;locus_tag=OICFNHDK_01559;product=Alpha-ketoglutaric semialdehyde dehydrogenase 1
M-bullatum_contig_9_1	Prodigal:002006	CDS	58331	59122	.	-	0	ID=OICFNHDK_01560;eC_number=3.5.1.118;Name=egtC;db_xref=COG:COG0121;gene=egtC;inference=ab initio prediction:Prodigal:002006,similar to AA sequence:UniProtKB:A0R5M9;locus_tag=OICFNHDK_01560;product=Gamma-glutamyl-hercynylcysteine sulfoxide hydrolase
M-bullatum_contig_9_1	Prodigal:002006	CDS	59521	59946	.	+	0	ID=OICFNHDK_01561;inference=ab initio prediction:Prodigal:002006;locus_tag=OICFNHDK_01561;product=hypothetical protein
M-bullatum_contig_9_1	Prodigal:002006	CDS	60030	60338	.	-	0	ID=OICFNHDK_01562;Name=rpsU;db_xref=COG:COG0828;gene=rpsU;inference=ab initio prediction:Prodigal:002006,similar to AA sequence:UniProtKB:Q6N274;locus_tag=OICFNHDK_01562;product=30S ribosomal protein S21
M-bullatum_contig_9_1	Prodigal:002006	CDS	60571	61785	.	-	0	ID=OICFNHDK_01563;inference=ab initio prediction:Prodigal:002006;locus_tag=OICFNHDK_01563;product=hypothetical protein
M-bullatum_contig_9_1	Prodigal:002006	CDS	62096	62752	.	+	0	ID=OICFNHDK_01564;Name=sspA_1;db_xref=COG:COG0625;gene=sspA_1;inference=ab initio prediction:Prodigal:002006,similar to AA sequence:UniProtKB:P0ACA3;locus_tag=OICFNHDK_01564;product=Stringent starvation protein A
M-bullatum_contig_9_1	Prodigal:002006	CDS	62798	64231	.	-	0	ID=OICFNHDK_01565;eC_number=2.7.-.-;Name=sasA_4;gene=sasA_4;inference=ab initio prediction:Prodigal:002006,protein motif:HAMAP:MF_01837;locus_tag=OICFNHDK_01565;product=Adaptive-response sensory-kinase SasA
M-bullatum_contig_9_1	Prodigal:002006	CDS	64228	64956	.	-	0	ID=OICFNHDK_01566;Name=ompR_3;gene=ompR_3;inference=ab initio prediction:Prodigal:002006,similar to AA sequence:UniProtKB:P0AA16;locus_tag=OICFNHDK_01566;product=Transcriptional regulatory protein OmpR
M-bullatum_contig_9_1	Prodigal:002006	CDS	65106	66233	.	-	0	ID=OICFNHDK_01567;inference=ab initio prediction:Prodigal:002006;locus_tag=OICFNHDK_01567;product=hypothetical protein
M-bullatum_contig_9_1	Prodigal:002006	CDS	66337	67224	.	-	0	ID=OICFNHDK_01568;eC_number=3.5.2.6;Name=bla;gene=bla;inference=ab initio prediction:Prodigal:002006,similar to AA sequence:UniProtKB:E1ANH6;locus_tag=OICFNHDK_01568;product=Beta-lactamase CTX-M-97
M-bullatum_contig_9_1	Prodigal:002006	CDS	67454	67759	.	+	0	ID=OICFNHDK_01569;Name=ubiK;gene=ubiK;inference=ab initio prediction:Prodigal:002006,protein motif:HAMAP:MF_02216;locus_tag=OICFNHDK_01569;product=Ubiquinone biosynthesis accessory factor UbiK
M-bullatum_contig_9_1	Prodigal:002006	CDS	68052	68555	.	+	0	ID=OICFNHDK_01570;inference=ab initio prediction:Prodigal:002006;locus_tag=OICFNHDK_01570;product=hypothetical protein
M-bullatum_contig_9_1	Prodigal:002006	CDS	68552	69379	.	+	0	ID=OICFNHDK_01571;eC_number=1.5.1.2;Name=proC_1;db_xref=COG:COG0345;gene=proC_1;inference=ab initio prediction:Prodigal:002006,similar to AA sequence:UniProtKB:P22008;locus_tag=OICFNHDK_01571;product=Pyrroline-5-carboxylate reductase
M-bullatum_contig_9_1	Prodigal:002006	CDS	69446	70195	.	+	0	ID=OICFNHDK_01572;inference=ab initio prediction:Prodigal:002006;locus_tag=OICFNHDK_01572;product=hypothetical protein
M-bullatum_contig_9_1	Prodigal:002006	CDS	70296	71018	.	-	0	ID=OICFNHDK_01573;inference=ab initio prediction:Prodigal:002006;locus_tag=OICFNHDK_01573;product=hypothetical protein
M-bullatum_contig_9_1	Prodigal:002006	CDS	71289	71609	.	-	0	ID=OICFNHDK_01574;inference=ab initio prediction:Prodigal:002006;locus_tag=OICFNHDK_01574;product=hypothetical protein
M-bullatum_contig_9_1	Prodigal:002006	CDS	71738	74800	.	-	0	ID=OICFNHDK_01575;eC_number=2.7.7.7;Name=polA;db_xref=COG:COG0258;gene=polA;inference=ab initio prediction:Prodigal:002006,similar to AA sequence:UniProtKB:P00582;locus_tag=OICFNHDK_01575;product=DNA polymerase I
M-bullatum_contig_9_1	Prodigal:002006	CDS	74847	75230	.	-	0	ID=OICFNHDK_01576;inference=ab initio prediction:Prodigal:002006;locus_tag=OICFNHDK_01576;product=hypothetical protein
M-bullatum_contig_9_1	Prodigal:002006	CDS	75187	75483	.	-	0	ID=OICFNHDK_01577;inference=ab initio prediction:Prodigal:002006;locus_tag=OICFNHDK_01577;product=hypothetical protein
M-bullatum_contig_9_1	Prodigal:002006	CDS	75630	76820	.	+	0	ID=OICFNHDK_01578;inference=ab initio prediction:Prodigal:002006;locus_tag=OICFNHDK_01578;product=hypothetical protein
M-bullatum_contig_9_1	Prodigal:002006	CDS	76849	78021	.	-	0	ID=OICFNHDK_01579;inference=ab initio prediction:Prodigal:002006;locus_tag=OICFNHDK_01579;product=hypothetical protein
M-bullatum_contig_9_1	Prodigal:002006	CDS	78313	80139	.	+	0	ID=OICFNHDK_01580;Name=ybaL;db_xref=COG:COG1226;gene=ybaL;inference=ab initio prediction:Prodigal:002006,similar to AA sequence:UniProtKB:P39830;locus_tag=OICFNHDK_01580;product=Putative cation/proton antiporter YbaL
M-bullatum_contig_9_1	Prodigal:002006	CDS	80235	81185	.	-	0	ID=OICFNHDK_01581;inference=ab initio prediction:Prodigal:002006;locus_tag=OICFNHDK_01581;product=hypothetical protein
M-bullatum_contig_9_1	Prodigal:002006	CDS	81212	81502	.	-	0	ID=OICFNHDK_01582;inference=ab initio prediction:Prodigal:002006;locus_tag=OICFNHDK_01582;product=hypothetical protein
M-bullatum_contig_9_1	Aragorn:001002	tRNA	81713	81789	.	+	.	ID=OICFNHDK_01583;inference=COORDINATES:profile:Aragorn:001002;locus_tag=OICFNHDK_01583;product=tRNA-Arg(ccg)
M-bullatum_contig_9_1	Prodigal:002006	CDS	81890	83266	.	-	0	ID=OICFNHDK_01584;inference=ab initio prediction:Prodigal:002006;locus_tag=OICFNHDK_01584;product=hypothetical protein
M-bullatum_contig_9_1	Prodigal:002006	CDS	83284	84291	.	-	0	ID=OICFNHDK_01585;eC_number=6.3.2.-;Name=dhbE;db_xref=COG:COG1021;gene=dhbE;inference=ab initio prediction:Prodigal:002006,similar to AA sequence:UniProtKB:P40871;locus_tag=OICFNHDK_01585;product=2%2C3-dihydroxybenzoate-AMP ligase
M-bullatum_contig_9_1	Prodigal:002006	CDS	84596	85273	.	-	0	ID=OICFNHDK_01586;Name=pchR;db_xref=COG:COG2207;gene=pchR;inference=ab initio prediction:Prodigal:002006,similar to AA sequence:UniProtKB:P40883;locus_tag=OICFNHDK_01586;product=Regulatory protein PchR
M-bullatum_contig_9_1	Prodigal:002006	CDS	85910	88009	.	+	0	ID=OICFNHDK_01587;Name=fyuA_1;db_xref=COG:COG1629;gene=fyuA_1;inference=ab initio prediction:Prodigal:002006,similar to AA sequence:UniProtKB:P0C2M9;locus_tag=OICFNHDK_01587;product=Pesticin receptor
M-bullatum_contig_9_1	Prodigal:002006	CDS	88021	89283	.	+	0	ID=OICFNHDK_01588;Name=ampG_1;db_xref=COG:COG0477;gene=ampG_1;inference=ab initio prediction:Prodigal:002006,similar to AA sequence:UniProtKB:P0AE16;locus_tag=OICFNHDK_01588;product=Anhydromuropeptide permease
M-bullatum_contig_9_1	Prodigal:002006	CDS	89288	89965	.	+	0	ID=OICFNHDK_01589;eC_number=2.1.1.222;Name=COQ3_1;gene=COQ3_1;inference=ab initio prediction:Prodigal:002006,protein motif:HAMAP:MF_00472;locus_tag=OICFNHDK_01589;product=Ubiquinone biosynthesis O-methyltransferase%2C mitochondrial
M-bullatum_contig_9_1	Prodigal:002006	CDS	89953	90225	.	+	0	ID=OICFNHDK_01590;inference=ab initio prediction:Prodigal:002006;locus_tag=OICFNHDK_01590;product=hypothetical protein
M-bullatum_contig_9_1	Prodigal:002006	CDS	90453	91001	.	-	0	ID=OICFNHDK_01591;inference=ab initio prediction:Prodigal:002006;locus_tag=OICFNHDK_01591;product=hypothetical protein
M-bullatum_contig_9_1	Prodigal:002006	CDS	91302	91757	.	-	0	ID=OICFNHDK_01592;inference=ab initio prediction:Prodigal:002006,similar to AA sequence:ISfinder:ISAzs5;locus_tag=OICFNHDK_01592;product=ISAs1 family transposase ISAzs5
M-bullatum_contig_9_1	Prodigal:002006	CDS	91792	92103	.	-	0	ID=OICFNHDK_01593;inference=ab initio prediction:Prodigal:002006;locus_tag=OICFNHDK_01593;product=hypothetical protein
M-bullatum_contig_9_1	Prodigal:002006	CDS	92197	92538	.	-	0	ID=OICFNHDK_01594;inference=ab initio prediction:Prodigal:002006;locus_tag=OICFNHDK_01594;product=hypothetical protein
M-bullatum_contig_9_1	Aragorn:001002	tRNA	92898	92987	.	-	.	ID=OICFNHDK_01595;inference=COORDINATES:profile:Aragorn:001002;locus_tag=OICFNHDK_01595;product=tRNA-Ser(cga)
M-bullatum_contig_9_1	Prodigal:002006	CDS	93088	94920	.	-	0	ID=OICFNHDK_01596;Name=htpG;db_xref=COG:COG0326;gene=htpG;inference=ab initio prediction:Prodigal:002006,similar to AA sequence:UniProtKB:P0A6Z3;locus_tag=OICFNHDK_01596;product=Chaperone protein HtpG
M-bullatum_contig_9_1	Prodigal:002006	CDS	95100	95402	.	+	0	ID=OICFNHDK_01597;inference=ab initio prediction:Prodigal:002006;locus_tag=OICFNHDK_01597;product=hypothetical protein
M-bullatum_contig_9_1	Prodigal:002006	CDS	95537	96688	.	+	0	ID=OICFNHDK_01598;inference=ab initio prediction:Prodigal:002006;locus_tag=OICFNHDK_01598;product=hypothetical protein
M-bullatum_contig_9_1	Prodigal:002006	CDS	96685	98028	.	+	0	ID=OICFNHDK_01599;eC_number=2.7.13.3;Name=luxQ;gene=luxQ;inference=ab initio prediction:Prodigal:002006,similar to AA sequence:UniProtKB:Q9KLK7;locus_tag=OICFNHDK_01599;product=Autoinducer 2 sensor kinase/phosphatase LuxQ
M-bullatum_contig_9_1	Prodigal:002006	CDS	98055	99245	.	-	0	ID=OICFNHDK_01600;inference=ab initio prediction:Prodigal:002006;locus_tag=OICFNHDK_01600;product=hypothetical protein
M-bullatum_contig_9_1	Prodigal:002006	CDS	99277	100248	.	-	0	ID=OICFNHDK_01601;eC_number=3.1.1.17;Name=gnl;gene=gnl;inference=ab initio prediction:Prodigal:002006,similar to AA sequence:UniProtKB:Q01578;locus_tag=OICFNHDK_01601;product=Gluconolactonase
M-bullatum_contig_9_1	Prodigal:002006	CDS	100314	101519	.	-	0	ID=OICFNHDK_01602;inference=ab initio prediction:Prodigal:002006;locus_tag=OICFNHDK_01602;product=hypothetical protein
M-bullatum_contig_9_1	Prodigal:002006	CDS	101616	101981	.	-	0	ID=OICFNHDK_01603;Name=cpdR_2;gene=cpdR_2;inference=ab initio prediction:Prodigal:002006,similar to AA sequence:UniProtKB:Q2YIF7;locus_tag=OICFNHDK_01603;product=Response regulator receiver protein CpdR
M-bullatum_contig_9_1	Prodigal:002006	CDS	102156	102725	.	-	0	ID=OICFNHDK_01604;eC_number=2.4.2.8;Name=hpt;db_xref=COG:COG0634;gene=hpt;inference=ab initio prediction:Prodigal:002006,similar to AA sequence:UniProtKB:P0A9M2;locus_tag=OICFNHDK_01604;product=Hypoxanthine phosphoribosyltransferase
M-bullatum_contig_9_1	Prodigal:002006	CDS	102796	103575	.	-	0	ID=OICFNHDK_01605;inference=ab initio prediction:Prodigal:002006;locus_tag=OICFNHDK_01605;product=hypothetical protein
M-bullatum_contig_9_1	Prodigal:002006	CDS	103733	104431	.	+	0	ID=OICFNHDK_01606;Name=ftsE;db_xref=COG:COG2884;gene=ftsE;inference=ab initio prediction:Prodigal:002006,similar to AA sequence:UniProtKB:P0A9R7;locus_tag=OICFNHDK_01606;product=Cell division ATP-binding protein FtsE
M-bullatum_contig_9_1	Prodigal:002006	CDS	104467	105399	.	+	0	ID=OICFNHDK_01607;inference=ab initio prediction:Prodigal:002006;locus_tag=OICFNHDK_01607;product=hypothetical protein
M-bullatum_contig_9_1	Prodigal:002006	CDS	105669	106355	.	+	0	ID=OICFNHDK_01608;inference=ab initio prediction:Prodigal:002006;locus_tag=OICFNHDK_01608;product=hypothetical protein
M-bullatum_contig_9_1	Prodigal:002006	CDS	106999	107250	.	-	0	ID=OICFNHDK_01609;inference=ab initio prediction:Prodigal:002006;locus_tag=OICFNHDK_01609;product=hypothetical protein
M-bullatum_contig_9_1	Prodigal:002006	CDS	107493	107651	.	-	0	ID=OICFNHDK_01610;inference=ab initio prediction:Prodigal:002006;locus_tag=OICFNHDK_01610;product=hypothetical protein
M-bullatum_contig_9_1	Prodigal:002006	CDS	107993	108208	.	+	0	ID=OICFNHDK_01611;inference=ab initio prediction:Prodigal:002006;locus_tag=OICFNHDK_01611;product=hypothetical protein
M-bullatum_contig_9_1	Prodigal:002006	CDS	108642	108965	.	-	0	ID=OICFNHDK_01612;inference=ab initio prediction:Prodigal:002006;locus_tag=OICFNHDK_01612;product=hypothetical protein
M-bullatum_contig_9_1	Prodigal:002006	CDS	109373	110413	.	-	0	ID=OICFNHDK_01613;eC_number=2.7.11.1;Name=spoIIAB;gene=spoIIAB;inference=ab initio prediction:Prodigal:002006,protein motif:HAMAP:MF_00637;locus_tag=OICFNHDK_01613;product=Anti-sigma F factor
M-bullatum_contig_9_1	Prodigal:002006	CDS	110420	111004	.	-	0	ID=OICFNHDK_01614;inference=ab initio prediction:Prodigal:002006;locus_tag=OICFNHDK_01614;product=hypothetical protein
M-bullatum_contig_9_1	Prodigal:002006	CDS	111015	111428	.	-	0	ID=OICFNHDK_01615;eC_number=2.7.11.1;Name=rsbT_1;db_xref=COG:COG2172;gene=rsbT_1;inference=ab initio prediction:Prodigal:002006,similar to AA sequence:UniProtKB:P42411;locus_tag=OICFNHDK_01615;product=Serine/threonine-protein kinase RsbT
M-bullatum_contig_9_1	Prodigal:002006	CDS	111425	111871	.	-	0	ID=OICFNHDK_01616;eC_number=2.7.11.1;Name=rsbT_2;db_xref=COG:COG2172;gene=rsbT_2;inference=ab initio prediction:Prodigal:002006,similar to AA sequence:UniProtKB:P42411;locus_tag=OICFNHDK_01616;product=Serine/threonine-protein kinase RsbT
M-bullatum_contig_9_1	Prodigal:002006	CDS	111849	112238	.	-	0	ID=OICFNHDK_01617;Name=rsbS;db_xref=COG:COG1366;gene=rsbS;inference=ab initio prediction:Prodigal:002006,similar to AA sequence:UniProtKB:P42410;locus_tag=OICFNHDK_01617;product=RsbT antagonist protein RsbS
M-bullatum_contig_9_1	Prodigal:002006	CDS	112238	113080	.	-	0	ID=OICFNHDK_01618;inference=ab initio prediction:Prodigal:002006;locus_tag=OICFNHDK_01618;product=hypothetical protein
M-bullatum_contig_9_1	Prodigal:002006	CDS	113199	113576	.	-	0	ID=OICFNHDK_01619;Name=ompR_4;gene=ompR_4;inference=ab initio prediction:Prodigal:002006,similar to AA sequence:UniProtKB:P0AA16;locus_tag=OICFNHDK_01619;product=Transcriptional regulatory protein OmpR
M-bullatum_contig_9_1	Prodigal:002006	CDS	113773	114996	.	-	0	ID=OICFNHDK_01620;inference=ab initio prediction:Prodigal:002006;locus_tag=OICFNHDK_01620;product=hypothetical protein
M-bullatum_contig_9_1	Prodigal:002006	CDS	114999	115373	.	-	0	ID=OICFNHDK_01621;Name=cheY_1;db_xref=COG:COG0784;gene=cheY_1;inference=ab initio prediction:Prodigal:002006,similar to AA sequence:UniProtKB:P71403;locus_tag=OICFNHDK_01621;product=Chemotaxis protein CheY 
M-bullatum_contig_9_1	Prodigal:002006	CDS	115479	115730	.	-	0	ID=OICFNHDK_01622;inference=ab initio prediction:Prodigal:002006;locus_tag=OICFNHDK_01622;product=hypothetical protein
M-bullatum_contig_9_1	Prodigal:002006	CDS	115730	115849	.	-	0	ID=OICFNHDK_01623;inference=ab initio prediction:Prodigal:002006;locus_tag=OICFNHDK_01623;product=hypothetical protein
M-bullatum_contig_10_1	Prodigal:002006	CDS	51	599	.	-	0	ID=OICFNHDK_01624;eC_number=4.2.1.147;Name=fae_1;db_xref=COG:COG1795;gene=fae_1;inference=ab initio prediction:Prodigal:002006,similar to AA sequence:UniProtKB:Q9FA38;locus_tag=OICFNHDK_01624;product=5%2C6%2C7%2C8-tetrahydromethanopterin hydro-lyase
M-bullatum_contig_10_1	Prodigal:002006	CDS	805	2016	.	+	0	ID=OICFNHDK_01625;eC_number=1.1.1.42;Name=icd;db_xref=COG:COG0538;gene=icd;inference=ab initio prediction:Prodigal:002006,similar to AA sequence:UniProtKB:P9WKL1;locus_tag=OICFNHDK_01625;product=Isocitrate dehydrogenase [NADP]
M-bullatum_contig_10_1	Prodigal:002006	CDS	2083	2406	.	-	0	ID=OICFNHDK_01626;inference=ab initio prediction:Prodigal:002006;locus_tag=OICFNHDK_01626;product=hypothetical protein
M-bullatum_contig_10_1	Prodigal:002006	CDS	2442	4019	.	-	0	ID=OICFNHDK_01627;inference=ab initio prediction:Prodigal:002006,similar to AA sequence:UniProtKB:Q881J7;locus_tag=OICFNHDK_01627;product=Blue-light-activated protein
M-bullatum_contig_10_1	Prodigal:002006	CDS	4311	6587	.	-	0	ID=OICFNHDK_01628;eC_number=3.2.1.-;Name=glgX_1;db_xref=COG:COG1523;gene=glgX_1;inference=ab initio prediction:Prodigal:002006,similar to AA sequence:UniProtKB:P9WQ25;locus_tag=OICFNHDK_01628;product=Glycogen operon protein GlgX 
M-bullatum_contig_10_1	Prodigal:002006	CDS	6784	7539	.	+	0	ID=OICFNHDK_01629;inference=ab initio prediction:Prodigal:002006;locus_tag=OICFNHDK_01629;product=hypothetical protein
M-bullatum_contig_10_1	Prodigal:002006	CDS	7983	8294	.	-	0	ID=OICFNHDK_01630;inference=ab initio prediction:Prodigal:002006;locus_tag=OICFNHDK_01630;product=hypothetical protein
M-bullatum_contig_10_1	Aragorn:001002	tRNA	8344	8420	.	-	.	ID=OICFNHDK_01631;inference=COORDINATES:profile:Aragorn:001002;locus_tag=OICFNHDK_01631;product=tRNA-Pro(tgg)
M-bullatum_contig_10_1	Prodigal:002006	CDS	8549	8800	.	-	0	ID=OICFNHDK_01632;inference=ab initio prediction:Prodigal:002006;locus_tag=OICFNHDK_01632;product=hypothetical protein
M-bullatum_contig_10_1	Prodigal:002006	CDS	8873	9067	.	-	0	ID=OICFNHDK_01633;inference=ab initio prediction:Prodigal:002006;locus_tag=OICFNHDK_01633;product=hypothetical protein
M-bullatum_contig_10_1	Prodigal:002006	CDS	9120	9383	.	-	0	ID=OICFNHDK_01634;inference=ab initio prediction:Prodigal:002006;locus_tag=OICFNHDK_01634;product=hypothetical protein
M-bullatum_contig_10_1	Prodigal:002006	CDS	9612	10313	.	+	0	ID=OICFNHDK_01635;eC_number=1.8.4.-;Name=yfcG_1;db_xref=COG:COG0625;gene=yfcG_1;inference=ab initio prediction:Prodigal:002006,similar to AA sequence:UniProtKB:P77526;locus_tag=OICFNHDK_01635;product=Disulfide-bond oxidoreductase YfcG
M-bullatum_contig_10_1	Prodigal:002006	CDS	10315	11184	.	-	0	ID=OICFNHDK_01636;inference=ab initio prediction:Prodigal:002006;locus_tag=OICFNHDK_01636;product=hypothetical protein
M-bullatum_contig_10_1	Prodigal:002006	CDS	11370	12437	.	+	0	ID=OICFNHDK_01637;eC_number=1.1.98.2;Name=fgd;gene=fgd;inference=ab initio prediction:Prodigal:002006,protein motif:HAMAP:MF_02123;locus_tag=OICFNHDK_01637;product=F420-dependent glucose-6-phosphate dehydrogenase
M-bullatum_contig_10_1	Prodigal:002006	CDS	12514	12882	.	+	0	ID=OICFNHDK_01638;inference=ab initio prediction:Prodigal:002006;locus_tag=OICFNHDK_01638;product=hypothetical protein
M-bullatum_contig_10_1	Prodigal:002006	CDS	13162	14391	.	-	0	ID=OICFNHDK_01639;inference=ab initio prediction:Prodigal:002006;locus_tag=OICFNHDK_01639;product=hypothetical protein
M-bullatum_contig_10_1	Prodigal:002006	CDS	14795	15025	.	+	0	ID=OICFNHDK_01640;inference=ab initio prediction:Prodigal:002006;locus_tag=OICFNHDK_01640;product=hypothetical protein
M-bullatum_contig_10_1	Prodigal:002006	CDS	15043	16605	.	+	0	ID=OICFNHDK_01641;Name=ffh;db_xref=COG:COG0541;gene=ffh;inference=ab initio prediction:Prodigal:002006,similar to AA sequence:UniProtKB:P0AGD7;locus_tag=OICFNHDK_01641;product=Signal recognition particle protein
M-bullatum_contig_10_1	Prodigal:002006	CDS	16717	17079	.	+	0	ID=OICFNHDK_01642;Name=rpsP;db_xref=COG:COG0228;gene=rpsP;inference=ab initio prediction:Prodigal:002006,similar to AA sequence:UniProtKB:P62236;locus_tag=OICFNHDK_01642;product=30S ribosomal protein S16
M-bullatum_contig_10_1	Prodigal:002006	CDS	17092	17778	.	+	0	ID=OICFNHDK_01643;Name=rimM;gene=rimM;inference=ab initio prediction:Prodigal:002006,protein motif:HAMAP:MF_00014;locus_tag=OICFNHDK_01643;product=Ribosome maturation factor RimM
M-bullatum_contig_10_1	Prodigal:002006	CDS	17807	18598	.	-	0	ID=OICFNHDK_01644;inference=ab initio prediction:Prodigal:002006;locus_tag=OICFNHDK_01644;product=hypothetical protein
M-bullatum_contig_10_1	Prodigal:002006	CDS	18678	19418	.	-	0	ID=OICFNHDK_01645;eC_number=2.1.1.163;Name=COQ5_2;gene=COQ5_2;inference=ab initio prediction:Prodigal:002006,protein motif:HAMAP:MF_01813;locus_tag=OICFNHDK_01645;product=2-methoxy-6-polyprenyl-1%2C4-benzoquinol methylase%2C mitochondrial
M-bullatum_contig_10_1	Prodigal:002006	CDS	19558	20274	.	+	0	ID=OICFNHDK_01646;eC_number=2.1.1.228;Name=trmD;db_xref=COG:COG0336;gene=trmD;inference=ab initio prediction:Prodigal:002006,similar to AA sequence:UniProtKB:Q6G1R9;locus_tag=OICFNHDK_01646;product=tRNA (guanine-N(1)-)-methyltransferase
M-bullatum_contig_10_1	Prodigal:002006	CDS	20433	21599	.	+	0	ID=OICFNHDK_01647;eC_number=2.6.1.52;Name=serC;db_xref=COG:COG1932;gene=serC;inference=ab initio prediction:Prodigal:002006,similar to AA sequence:UniProtKB:P9WQ73;locus_tag=OICFNHDK_01647;product=Phosphoserine aminotransferase
M-bullatum_contig_10_1	Prodigal:002006	CDS	21867	23459	.	+	0	ID=OICFNHDK_01648;eC_number=1.1.1.95;Name=serA;db_xref=COG:COG0111;gene=serA;inference=ab initio prediction:Prodigal:002006,similar to AA sequence:UniProtKB:P9WNX3;locus_tag=OICFNHDK_01648;product=D-3-phosphoglycerate dehydrogenase
M-bullatum_contig_10_1	Prodigal:002006	CDS	23823	24920	.	+	0	ID=OICFNHDK_01649;eC_number=5.3.1.23;Name=mtnA;db_xref=COG:COG0182;gene=mtnA;inference=ab initio prediction:Prodigal:002006,similar to AA sequence:UniProtKB:Q2RXI0;locus_tag=OICFNHDK_01649;product=Methylthioribose-1-phosphate isomerase
M-bullatum_contig_10_1	Prodigal:002006	CDS	24982	25314	.	-	0	ID=OICFNHDK_01650;eC_number=3.1.-.-;Name=mazF_3;db_xref=COG:COG2337;gene=mazF_3;inference=ab initio prediction:Prodigal:002006,similar to AA sequence:UniProtKB:A0R0N4;locus_tag=OICFNHDK_01650;product=putative endoribonuclease MazF
M-bullatum_contig_10_1	Prodigal:002006	CDS	25311	25535	.	-	0	ID=OICFNHDK_01651;inference=ab initio prediction:Prodigal:002006;locus_tag=OICFNHDK_01651;product=hypothetical protein
M-bullatum_contig_10_1	Prodigal:002006	CDS	25625	26620	.	-	0	ID=OICFNHDK_01652;inference=ab initio prediction:Prodigal:002006;locus_tag=OICFNHDK_01652;product=hypothetical protein
M-bullatum_contig_10_1	Prodigal:002006	CDS	26921	28018	.	-	0	ID=OICFNHDK_01653;Name=ychF;db_xref=COG:COG0012;gene=ychF;inference=ab initio prediction:Prodigal:002006,similar to AA sequence:UniProtKB:P44681;locus_tag=OICFNHDK_01653;product=Ribosome-binding ATPase YchF
M-bullatum_contig_10_1	Prodigal:002006	CDS	28032	28478	.	-	0	ID=OICFNHDK_01654;eC_number=3.1.-.-;Name=vapC;gene=vapC;inference=ab initio prediction:Prodigal:002006,protein motif:HAMAP:MF_00265;locus_tag=OICFNHDK_01654;product=tRNA(fMet)-specific endonuclease VapC
M-bullatum_contig_10_1	Prodigal:002006	CDS	28743	29363	.	-	0	ID=OICFNHDK_01655;eC_number=3.1.1.29;Name=pth;db_xref=COG:COG0193;gene=pth;inference=ab initio prediction:Prodigal:002006,similar to AA sequence:UniProtKB:P9WHN7;locus_tag=OICFNHDK_01655;product=Peptidyl-tRNA hydrolase
M-bullatum_contig_10_1	Prodigal:002006	CDS	29598	30293	.	-	0	ID=OICFNHDK_01656;Name=rplY;db_xref=COG:COG1825;gene=rplY;inference=ab initio prediction:Prodigal:002006,similar to AA sequence:UniProtKB:Q6N1P8;locus_tag=OICFNHDK_01656;product=50S ribosomal protein L25
M-bullatum_contig_10_1	Prodigal:002006	CDS	30617	31156	.	+	0	ID=OICFNHDK_01657;inference=ab initio prediction:Prodigal:002006;locus_tag=OICFNHDK_01657;product=hypothetical protein
M-bullatum_contig_10_1	Prodigal:002006	CDS	31181	31693	.	-	0	ID=OICFNHDK_01658;inference=ab initio prediction:Prodigal:002006;locus_tag=OICFNHDK_01658;product=hypothetical protein
M-bullatum_contig_10_1	Prodigal:002006	CDS	32137	32304	.	+	0	ID=OICFNHDK_01659;inference=ab initio prediction:Prodigal:002006;locus_tag=OICFNHDK_01659;product=hypothetical protein
M-bullatum_contig_10_1	Prodigal:002006	CDS	32585	33091	.	+	0	ID=OICFNHDK_01660;inference=ab initio prediction:Prodigal:002006;locus_tag=OICFNHDK_01660;product=hypothetical protein
M-bullatum_contig_10_1	Prodigal:002006	CDS	33286	34092	.	+	0	ID=OICFNHDK_01661;inference=ab initio prediction:Prodigal:002006;locus_tag=OICFNHDK_01661;product=hypothetical protein
M-bullatum_contig_10_1	Prodigal:002006	CDS	34127	35602	.	+	0	ID=OICFNHDK_01662;Name=sctC;gene=sctC;inference=ab initio prediction:Prodigal:002006,protein motif:HAMAP:MF_02219;locus_tag=OICFNHDK_01662;product=Type 3 secretion system secretin
M-bullatum_contig_10_1	Prodigal:002006	CDS	35679	36413	.	+	0	ID=OICFNHDK_01663;inference=ab initio prediction:Prodigal:002006;locus_tag=OICFNHDK_01663;product=hypothetical protein
M-bullatum_contig_10_1	Prodigal:002006	CDS	36485	37729	.	+	0	ID=OICFNHDK_01664;inference=ab initio prediction:Prodigal:002006,protein motif:HAMAP:MF_02040;locus_tag=OICFNHDK_01664;product=Iron-sulfur cluster carrier protein
M-bullatum_contig_10_1	Prodigal:002006	CDS	37757	39205	.	+	0	ID=OICFNHDK_01665;inference=ab initio prediction:Prodigal:002006;locus_tag=OICFNHDK_01665;product=hypothetical protein
M-bullatum_contig_10_1	Prodigal:002006	CDS	39202	40170	.	+	0	ID=OICFNHDK_01666;inference=ab initio prediction:Prodigal:002006;locus_tag=OICFNHDK_01666;product=hypothetical protein
M-bullatum_contig_10_1	Prodigal:002006	CDS	40177	41139	.	+	0	ID=OICFNHDK_01667;inference=ab initio prediction:Prodigal:002006;locus_tag=OICFNHDK_01667;product=hypothetical protein
M-bullatum_contig_10_1	Prodigal:002006	CDS	41148	42011	.	-	0	ID=OICFNHDK_01668;eC_number=3.4.-.-;Name=bepA_3;gene=bepA_3;inference=ab initio prediction:Prodigal:002006,protein motif:HAMAP:MF_00997;locus_tag=OICFNHDK_01668;product=Beta-barrel assembly-enhancing protease
M-bullatum_contig_10_1	Prodigal:002006	CDS	42332	43528	.	+	0	ID=OICFNHDK_01669;eC_number=3.4.11.10;Name=pepA_1;gene=pepA_1;inference=ab initio prediction:Prodigal:002006,protein motif:HAMAP:MF_00181;locus_tag=OICFNHDK_01669;product=cytosol aminopeptidase
M-bullatum_contig_10_1	Prodigal:002006	CDS	43538	44500	.	-	0	ID=OICFNHDK_01670;inference=ab initio prediction:Prodigal:002006;locus_tag=OICFNHDK_01670;product=hypothetical protein
M-bullatum_contig_10_1	Prodigal:002006	CDS	44497	45957	.	-	0	ID=OICFNHDK_01671;Name=ampG_2;db_xref=COG:COG0477;gene=ampG_2;inference=ab initio prediction:Prodigal:002006,similar to AA sequence:UniProtKB:P0AE16;locus_tag=OICFNHDK_01671;product=Anhydromuropeptide permease
M-bullatum_contig_10_1	Prodigal:002006	CDS	46279	47445	.	+	0	ID=OICFNHDK_01672;eC_number=2.7.13.3;Name=lov_1;gene=lov_1;inference=ab initio prediction:Prodigal:002006,similar to AA sequence:UniProtKB:Q1M667;locus_tag=OICFNHDK_01672;product=Blue-light-activated histidine kinase
M-bullatum_contig_10_1	Prodigal:002006	CDS	47442	47921	.	+	0	ID=OICFNHDK_01673;eC_number=3.5.1.44;Name=cheB_5;gene=cheB_5;inference=ab initio prediction:Prodigal:002006,protein motif:HAMAP:MF_00099;locus_tag=OICFNHDK_01673;product=Protein-glutamate methylesterase/protein-glutamine glutaminase
M-bullatum_contig_10_1	Prodigal:002006	CDS	47934	50687	.	-	0	ID=OICFNHDK_01674;Name=mutS;db_xref=COG:COG0249;gene=mutS;inference=ab initio prediction:Prodigal:002006,similar to AA sequence:UniProtKB:P0A1Y0;locus_tag=OICFNHDK_01674;product=DNA mismatch repair protein MutS
M-bullatum_contig_10_1	Prodigal:002006	CDS	50821	51141	.	-	0	ID=OICFNHDK_01675;inference=ab initio prediction:Prodigal:002006;locus_tag=OICFNHDK_01675;product=hypothetical protein
M-bullatum_contig_10_1	Prodigal:002006	CDS	51359	53845	.	+	0	ID=OICFNHDK_01676;eC_number=3.6.4.13;Name=hrpB;db_xref=COG:COG1643;gene=hrpB;inference=ab initio prediction:Prodigal:002006,similar to AA sequence:UniProtKB:P37024;locus_tag=OICFNHDK_01676;product=ATP-dependent RNA helicase HrpB
M-bullatum_contig_10_1	Prodigal:002006	CDS	53842	54285	.	+	0	ID=OICFNHDK_01677;inference=ab initio prediction:Prodigal:002006;locus_tag=OICFNHDK_01677;product=hypothetical protein
M-bullatum_contig_10_1	Prodigal:002006	CDS	54293	54925	.	-	0	ID=OICFNHDK_01678;eC_number=2.7.4.25;Name=cmk;db_xref=COG:COG0283;gene=cmk;inference=ab initio prediction:Prodigal:002006,similar to AA sequence:UniProtKB:Q97PK6;locus_tag=OICFNHDK_01678;product=Cytidylate kinase
M-bullatum_contig_10_1	Prodigal:002006	CDS	54931	56280	.	-	0	ID=OICFNHDK_01679;eC_number=2.5.1.19;Name=aroA;gene=aroA;inference=ab initio prediction:Prodigal:002006,similar to AA sequence:UniProtKB:P0A2Y4;locus_tag=OICFNHDK_01679;product=3-phosphoshikimate 1-carboxyvinyltransferase
M-bullatum_contig_10_1	Prodigal:002006	CDS	56531	56920	.	+	0	ID=OICFNHDK_01680;inference=ab initio prediction:Prodigal:002006;locus_tag=OICFNHDK_01680;product=hypothetical protein
M-bullatum_contig_10_1	Aragorn:001002	tRNA	57100	57175	.	+	.	ID=OICFNHDK_01681;inference=COORDINATES:profile:Aragorn:001002;locus_tag=OICFNHDK_01681;product=tRNA-Ala(ggc)
M-bullatum_contig_10_1	Aragorn:001002	tRNA	57306	57381	.	+	.	ID=OICFNHDK_01682;inference=COORDINATES:profile:Aragorn:001002;locus_tag=OICFNHDK_01682;product=tRNA-Ala(ggc)
M-bullatum_contig_10_1	Prodigal:002006	CDS	57946	59418	.	+	0	ID=OICFNHDK_01683;inference=ab initio prediction:Prodigal:002006;locus_tag=OICFNHDK_01683;product=hypothetical protein
M-bullatum_contig_10_1	Prodigal:002006	CDS	59587	60150	.	+	0	ID=OICFNHDK_01684;inference=ab initio prediction:Prodigal:002006;locus_tag=OICFNHDK_01684;product=hypothetical protein
M-bullatum_contig_10_1	Prodigal:002006	CDS	60160	61050	.	-	0	ID=OICFNHDK_01685;eC_number=2.7.7.24;Name=rfbA;db_xref=COG:COG1209;gene=rfbA;inference=ab initio prediction:Prodigal:002006,similar to AA sequence:UniProtKB:P37744;locus_tag=OICFNHDK_01685;product=Glucose-1-phosphate thymidylyltransferase 1
M-bullatum_contig_10_1	Prodigal:002006	CDS	61047	61955	.	-	0	ID=OICFNHDK_01686;eC_number=1.1.1.133;Name=rmlD;gene=rmlD;inference=ab initio prediction:Prodigal:002006,similar to AA sequence:UniProtKB:O66251;locus_tag=OICFNHDK_01686;product=dTDP-4-dehydrorhamnose reductase
M-bullatum_contig_10_1	Prodigal:002006	CDS	61957	63033	.	-	0	ID=OICFNHDK_01687;eC_number=4.2.1.46;Name=rffG;db_xref=COG:COG1088;gene=rffG;inference=ab initio prediction:Prodigal:002006,similar to AA sequence:UniProtKB:P27830;locus_tag=OICFNHDK_01687;product=dTDP-glucose 4%2C6-dehydratase 2
M-bullatum_contig_10_1	Prodigal:002006	CDS	63117	63668	.	-	0	ID=OICFNHDK_01688;eC_number=5.1.3.13;Name=rmlC;db_xref=COG:COG1898;gene=rmlC;inference=ab initio prediction:Prodigal:002006,similar to AA sequence:UniProtKB:Q9HU21;locus_tag=OICFNHDK_01688;product=dTDP-4-dehydrorhamnose 3%2C5-epimerase
M-bullatum_contig_10_1	Prodigal:002006	CDS	63860	64285	.	+	0	ID=OICFNHDK_01689;inference=ab initio prediction:Prodigal:002006;locus_tag=OICFNHDK_01689;product=hypothetical protein
M-bullatum_contig_10_1	Prodigal:002006	CDS	64278	66956	.	-	0	ID=OICFNHDK_01690;eC_number=6.1.1.7;Name=alaS;db_xref=COG:COG0013;gene=alaS;inference=ab initio prediction:Prodigal:002006,similar to AA sequence:UniProtKB:P00957;locus_tag=OICFNHDK_01690;product=Alanine--tRNA ligase
M-bullatum_contig_10_1	Prodigal:002006	CDS	67316	68407	.	-	0	ID=OICFNHDK_01691;Name=recA;gene=recA;inference=ab initio prediction:Prodigal:002006,similar to AA sequence:UniProtKB:Q2YRU7;locus_tag=OICFNHDK_01691;product=Protein RecA
M-bullatum_contig_10_1	Prodigal:002006	CDS	68540	71209	.	-	0	ID=OICFNHDK_01692;Name=cckA_1;gene=cckA_1;inference=ab initio prediction:Prodigal:002006,similar to AA sequence:UniProtKB:P0DOA0;locus_tag=OICFNHDK_01692;product=Sensor kinase CckA
M-bullatum_contig_10_1	Prodigal:002006	CDS	71330	72397	.	-	0	ID=OICFNHDK_01693;Name=flhB;db_xref=COG:COG1377;gene=flhB;inference=ab initio prediction:Prodigal:002006,similar to AA sequence:UniProtKB:P40727;locus_tag=OICFNHDK_01693;product=Flagellar biosynthetic protein FlhB
M-bullatum_contig_10_1	Prodigal:002006	CDS	72448	73212	.	-	0	ID=OICFNHDK_01694;Name=fliR;db_xref=COG:COG1684;gene=fliR;inference=ab initio prediction:Prodigal:002006,similar to AA sequence:UniProtKB:P54702;locus_tag=OICFNHDK_01694;product=Flagellar biosynthetic protein FliR
M-bullatum_contig_10_1	Prodigal:002006	CDS	73244	73510	.	-	0	ID=OICFNHDK_01695;inference=ab initio prediction:Prodigal:002006;locus_tag=OICFNHDK_01695;product=hypothetical protein
M-bullatum_contig_10_1	Prodigal:002006	CDS	73788	74105	.	-	0	ID=OICFNHDK_01696;Name=fliE;gene=fliE;inference=ab initio prediction:Prodigal:002006,protein motif:HAMAP:MF_00724;locus_tag=OICFNHDK_01696;product=Flagellar hook-basal body complex protein FliE
M-bullatum_contig_10_1	Prodigal:002006	CDS	74135	74545	.	-	0	ID=OICFNHDK_01697;Name=flgC;db_xref=COG:COG1558;gene=flgC;inference=ab initio prediction:Prodigal:002006,similar to AA sequence:UniProtKB:P0A1I7;locus_tag=OICFNHDK_01697;product=Flagellar basal-body rod protein FlgC
M-bullatum_contig_10_1	Prodigal:002006	CDS	74582	75073	.	-	0	ID=OICFNHDK_01698;inference=ab initio prediction:Prodigal:002006;locus_tag=OICFNHDK_01698;product=hypothetical protein
M-bullatum_contig_10_1	Prodigal:002006	CDS	75238	76623	.	+	0	ID=OICFNHDK_01699;inference=ab initio prediction:Prodigal:002006;locus_tag=OICFNHDK_01699;product=hypothetical protein
M-bullatum_contig_10_1	Prodigal:002006	CDS	76635	79772	.	-	0	ID=OICFNHDK_01700;Name=mdtB_3;gene=mdtB_3;inference=ab initio prediction:Prodigal:002006,similar to AA sequence:UniProtKB:B7LV39;locus_tag=OICFNHDK_01700;product=Multidrug resistance protein MdtB
M-bullatum_contig_10_1	Prodigal:002006	CDS	79792	80985	.	-	0	ID=OICFNHDK_01701;Name=mdtE;gene=mdtE;inference=ab initio prediction:Prodigal:002006,similar to AA sequence:UniProtKB:P37636;locus_tag=OICFNHDK_01701;product=Multidrug resistance protein MdtE
M-bullatum_contig_10_1	Prodigal:002006	CDS	81171	82415	.	-	0	ID=OICFNHDK_01702;eC_number=6.3.5.7;Name=gatA_1;db_xref=COG:COG0154;gene=gatA_1;inference=ab initio prediction:Prodigal:002006,similar to AA sequence:UniProtKB:Q9X0Z9;locus_tag=OICFNHDK_01702;product=Glutamyl-tRNA(Gln) amidotransferase subunit A
M-bullatum_contig_10_1	Prodigal:002006	CDS	82806	83546	.	+	0	ID=OICFNHDK_01703;Name=nanR_1;gene=nanR_1;inference=ab initio prediction:Prodigal:002006,protein motif:HAMAP:MF_01236;locus_tag=OICFNHDK_01703;product=HTH-type transcriptional repressor NanR
M-bullatum_contig_10_1	Prodigal:002006	CDS	83673	83897	.	+	0	ID=OICFNHDK_01704;inference=ab initio prediction:Prodigal:002006;locus_tag=OICFNHDK_01704;product=hypothetical protein
M-bullatum_contig_10_1	Prodigal:002006	CDS	83968	85599	.	+	0	ID=OICFNHDK_01705;eC_number=3.6.4.13;Name=rhlB_1;gene=rhlB_1;inference=ab initio prediction:Prodigal:002006,protein motif:HAMAP:MF_00661;locus_tag=OICFNHDK_01705;product=ATP-dependent RNA helicase RhlB
M-bullatum_contig_10_1	Prodigal:002006	CDS	85610	86023	.	-	0	ID=OICFNHDK_01706;inference=ab initio prediction:Prodigal:002006;locus_tag=OICFNHDK_01706;product=hypothetical protein
M-bullatum_contig_10_1	Prodigal:002006	CDS	86213	87400	.	+	0	ID=OICFNHDK_01707;inference=ab initio prediction:Prodigal:002006;locus_tag=OICFNHDK_01707;product=hypothetical protein
M-bullatum_contig_10_1	Prodigal:002006	CDS	87591	88460	.	+	0	ID=OICFNHDK_01708;Name=livH_3;db_xref=COG:COG0559;gene=livH_3;inference=ab initio prediction:Prodigal:002006,similar to AA sequence:UniProtKB:P0AEX7;locus_tag=OICFNHDK_01708;product=High-affinity branched-chain amino acid transport system permease protein LivH
M-bullatum_contig_10_1	Prodigal:002006	CDS	88465	90930	.	+	0	ID=OICFNHDK_01709;eC_number=7.6.2.8;Name=btuD_1;gene=btuD_1;inference=ab initio prediction:Prodigal:002006,protein motif:HAMAP:MF_01005;locus_tag=OICFNHDK_01709;product=Vitamin B12 import ATP-binding protein BtuD
M-bullatum_contig_10_1	Prodigal:002006	CDS	90952	91866	.	+	0	ID=OICFNHDK_01710;inference=ab initio prediction:Prodigal:002006;locus_tag=OICFNHDK_01710;product=hypothetical protein
M-bullatum_contig_10_1	Prodigal:002006	CDS	91937	92185	.	+	0	ID=OICFNHDK_01711;inference=ab initio prediction:Prodigal:002006;locus_tag=OICFNHDK_01711;product=hypothetical protein
M-bullatum_contig_10_1	Prodigal:002006	CDS	92809	93111	.	+	0	ID=OICFNHDK_01712;inference=ab initio prediction:Prodigal:002006;locus_tag=OICFNHDK_01712;product=hypothetical protein
M-bullatum_contig_10_1	Prodigal:002006	CDS	93247	96354	.	-	0	ID=OICFNHDK_01713;Name=czcA_2;gene=czcA_2;inference=ab initio prediction:Prodigal:002006,similar to AA sequence:UniProtKB:P13511;locus_tag=OICFNHDK_01713;product=Cobalt-zinc-cadmium resistance protein CzcA
M-bullatum_contig_10_1	Prodigal:002006	CDS	96351	97466	.	-	0	ID=OICFNHDK_01714;Name=mdtA_5;gene=mdtA_5;inference=ab initio prediction:Prodigal:002006,protein motif:HAMAP:MF_01422;locus_tag=OICFNHDK_01714;product=Multidrug resistance protein MdtA
M-bullatum_contig_10_1	Prodigal:002006	CDS	97827	98090	.	-	0	ID=OICFNHDK_01715;inference=ab initio prediction:Prodigal:002006;locus_tag=OICFNHDK_01715;product=hypothetical protein
M-bullatum_contig_10_1	Prodigal:002006	CDS	98181	98450	.	-	0	ID=OICFNHDK_01716;inference=ab initio prediction:Prodigal:002006;locus_tag=OICFNHDK_01716;product=hypothetical protein
M-bullatum_contig_10_1	Prodigal:002006	CDS	98788	99234	.	-	0	ID=OICFNHDK_01717;inference=ab initio prediction:Prodigal:002006;locus_tag=OICFNHDK_01717;product=hypothetical protein
M-bullatum_contig_10_1	Prodigal:002006	CDS	99393	99980	.	-	0	ID=OICFNHDK_01718;inference=ab initio prediction:Prodigal:002006;locus_tag=OICFNHDK_01718;product=hypothetical protein
M-bullatum_contig_10_1	Prodigal:002006	CDS	100311	101234	.	-	0	ID=OICFNHDK_01719;Name=dmlR_2;gene=dmlR_2;inference=ab initio prediction:Prodigal:002006,similar to AA sequence:UniProtKB:P76250;locus_tag=OICFNHDK_01719;product=HTH-type transcriptional regulator DmlR
M-bullatum_contig_10_1	Prodigal:002006	CDS	101334	102377	.	+	0	ID=OICFNHDK_01720;eC_number=1.1.1.1;inference=ab initio prediction:Prodigal:002006,similar to AA sequence:UniProtKB:P42328;locus_tag=OICFNHDK_01720;product=Alcohol dehydrogenase
M-bullatum_contig_10_1	Aragorn:001002	tRNA	102473	102562	.	-	.	ID=OICFNHDK_01721;inference=COORDINATES:profile:Aragorn:001002;locus_tag=OICFNHDK_01721;product=tRNA-Ser(gga)
M-bullatum_contig_10_1	Prodigal:002006	CDS	102985	105138	.	+	0	ID=OICFNHDK_01722;Name=flhA_1;db_xref=COG:COG1298;gene=flhA_1;inference=ab initio prediction:Prodigal:002006,similar to AA sequence:UniProtKB:Q8YDK9;locus_tag=OICFNHDK_01722;product=Flagellar biosynthesis protein FlhA
M-bullatum_contig_10_1	Prodigal:002006	CDS	105603	106658	.	-	0	ID=OICFNHDK_01723;inference=ab initio prediction:Prodigal:002006;locus_tag=OICFNHDK_01723;product=hypothetical protein
M-bullatum_contig_10_1	Prodigal:002006	CDS	106800	107207	.	-	0	ID=OICFNHDK_01724;inference=ab initio prediction:Prodigal:002006;locus_tag=OICFNHDK_01724;product=hypothetical protein
M-bullatum_contig_10_1	Prodigal:002006	CDS	107291	108646	.	-	0	ID=OICFNHDK_01725;eC_number=7.1.2.2;Name=yscN;gene=yscN;inference=ab initio prediction:Prodigal:002006,similar to AA sequence:UniProtKB:P40291;locus_tag=OICFNHDK_01725;product=putative ATP synthase YscN
M-bullatum_contig_10_1	Prodigal:002006	CDS	109066	109767	.	+	0	ID=OICFNHDK_01726;Name=ctrA_1;gene=ctrA_1;inference=ab initio prediction:Prodigal:002006,similar to AA sequence:UniProtKB:Q8FZ93;locus_tag=OICFNHDK_01726;product=Cell cycle response regulator CtrA
[truncated: 5,705,140 more chars]
