# Supplementary material for: Comprehensive Comparative Genomics and Phenotyping of Methylobacterium Species
Source: Front Microbiol. 2021 Oct 6;12:740610. doi: 10.3389/fmicb.2021.740610 (PMC8561711; doi:10.3389/fmicb.2021.740610)
Supplement: Supplementary file 7 [file Data_Sheet_1.ZIP › Mb_aquaticum.gff]

##gff-version 3
##sequence-region NZ_LABX01000001.1 1 34787
##sequence-region NZ_LABX01000010.1 1 33860
##sequence-region NZ_LABX01000100.1 1 22780
##sequence-region NZ_LABX01000101.1 1 10691
##sequence-region NZ_LABX01000102.1 1 48985
##sequence-region NZ_LABX01000103.1 1 69303
##sequence-region NZ_LABX01000104.1 1 15901
##sequence-region NZ_LABX01000105.1 1 23098
##sequence-region NZ_LABX01000106.1 1 60044
##sequence-region NZ_LABX01000107.1 1 21310
##sequence-region NZ_LABX01000108.1 1 15789
##sequence-region NZ_LABX01000109.1 1 9718
##sequence-region NZ_LABX01000011.1 1 34410
##sequence-region NZ_LABX01000110.1 1 19142
##sequence-region NZ_LABX01000111.1 1 12155
##sequence-region NZ_LABX01000112.1 1 67258
##sequence-region NZ_LABX01000113.1 1 32692
##sequence-region NZ_LABX01000114.1 1 8618
##sequence-region NZ_LABX01000115.1 1 26119
##sequence-region NZ_LABX01000116.1 1 15794
##sequence-region NZ_LABX01000117.1 1 33480
##sequence-region NZ_LABX01000118.1 1 8427
##sequence-region NZ_LABX01000119.1 1 7510
##sequence-region NZ_LABX01000012.1 1 15598
##sequence-region NZ_LABX01000120.1 1 9465
##sequence-region NZ_LABX01000121.1 1 53947
##sequence-region NZ_LABX01000122.1 1 50641
##sequence-region NZ_LABX01000123.1 1 1091
##sequence-region NZ_LABX01000124.1 1 6730
##sequence-region NZ_LABX01000125.1 1 875
##sequence-region NZ_LABX01000126.1 1 1181
##sequence-region NZ_LABX01000127.1 1 14020
##sequence-region NZ_LABX01000128.1 1 20489
##sequence-region NZ_LABX01000129.1 1 62716
##sequence-region NZ_LABX01000013.1 1 37340
##sequence-region NZ_LABX01000130.1 1 37002
##sequence-region NZ_LABX01000131.1 1 10382
##sequence-region NZ_LABX01000132.1 1 23532
##sequence-region NZ_LABX01000133.1 1 1395
##sequence-region NZ_LABX01000134.1 1 41700
##sequence-region NZ_LABX01000135.1 1 14944
##sequence-region NZ_LABX01000136.1 1 23503
##sequence-region NZ_LABX01000137.1 1 43381
##sequence-region NZ_LABX01000138.1 1 24538
##sequence-region NZ_LABX01000139.1 1 20740
##sequence-region NZ_LABX01000014.1 1 38183
##sequence-region NZ_LABX01000140.1 1 19000
##sequence-region NZ_LABX01000141.1 1 23988
##sequence-region NZ_LABX01000142.1 1 18357
##sequence-region NZ_LABX01000143.1 1 24515
##sequence-region NZ_LABX01000144.1 1 24006
##sequence-region NZ_LABX01000145.1 1 30457
##sequence-region NZ_LABX01000146.1 1 49621
##sequence-region NZ_LABX01000147.1 1 1847
##sequence-region NZ_LABX01000148.1 1 612
##sequence-region NZ_LABX01000149.1 1 2769
##sequence-region NZ_LABX01000015.1 1 39373
##sequence-region NZ_LABX01000150.1 1 24682
##sequence-region NZ_LABX01000151.1 1 23088
##sequence-region NZ_LABX01000152.1 1 18981
##sequence-region NZ_LABX01000153.1 1 34755
##sequence-region NZ_LABX01000154.1 1 55409
##sequence-region NZ_LABX01000155.1 1 29183
##sequence-region NZ_LABX01000156.1 1 13380
##sequence-region NZ_LABX01000157.1 1 33039
##sequence-region NZ_LABX01000158.1 1 9488
##sequence-region NZ_LABX01000159.1 1 34055
##sequence-region NZ_LABX01000016.1 1 19437
##sequence-region NZ_LABX01000160.1 1 32612
##sequence-region NZ_LABX01000161.1 1 1562
##sequence-region NZ_LABX01000162.1 1 34959
##sequence-region NZ_LABX01000163.1 1 58517
##sequence-region NZ_LABX01000164.1 1 14556
##sequence-region NZ_LABX01000165.1 1 16875
##sequence-region NZ_LABX01000166.1 1 7812
##sequence-region NZ_LABX01000167.1 1 19574
##sequence-region NZ_LABX01000168.1 1 16120
##sequence-region NZ_LABX01000169.1 1 38259
##sequence-region NZ_LABX01000017.1 1 16576
##sequence-region NZ_LABX01000170.1 1 31988
##sequence-region NZ_LABX01000171.1 1 9519
##sequence-region NZ_LABX01000172.1 1 13218
##sequence-region NZ_LABX01000173.1 1 19730
##sequence-region NZ_LABX01000174.1 1 14891
##sequence-region NZ_LABX01000175.1 1 55346
##sequence-region NZ_LABX01000176.1 1 27510
##sequence-region NZ_LABX01000177.1 1 24945
##sequence-region NZ_LABX01000178.1 1 7791
##sequence-region NZ_LABX01000179.1 1 12104
##sequence-region NZ_LABX01000018.1 1 75535
##sequence-region NZ_LABX01000180.1 1 2798
##sequence-region NZ_LABX01000181.1 1 35235
##sequence-region NZ_LABX01000182.1 1 25130
##sequence-region NZ_LABX01000183.1 1 58515
##sequence-region NZ_LABX01000184.1 1 19616
##sequence-region NZ_LABX01000185.1 1 5360
##sequence-region NZ_LABX01000186.1 1 10251
##sequence-region NZ_LABX01000187.1 1 26630
##sequence-region NZ_LABX01000188.1 1 5101
##sequence-region NZ_LABX01000189.1 1 6160
##sequence-region NZ_LABX01000019.1 1 8292
##sequence-region NZ_LABX01000190.1 1 3963
##sequence-region NZ_LABX01000191.1 1 28124
##sequence-region NZ_LABX01000192.1 1 7052
##sequence-region NZ_LABX01000193.1 1 49452
##sequence-region NZ_LABX01000194.1 1 15205
##sequence-region NZ_LABX01000195.1 1 34575
##sequence-region NZ_LABX01000196.1 1 9970
##sequence-region NZ_LABX01000197.1 1 26741
##sequence-region NZ_LABX01000198.1 1 9701
##sequence-region NZ_LABX01000199.1 1 11304
##sequence-region NZ_LABX01000002.1 1 60702
##sequence-region NZ_LABX01000020.1 1 23212
##sequence-region NZ_LABX01000200.1 1 22546
##sequence-region NZ_LABX01000201.1 1 40659
##sequence-region NZ_LABX01000202.1 1 18598
##sequence-region NZ_LABX01000203.1 1 25526
##sequence-region NZ_LABX01000204.1 1 22868
##sequence-region NZ_LABX01000205.1 1 25901
##sequence-region NZ_LABX01000206.1 1 14371
##sequence-region NZ_LABX01000207.1 1 614
##sequence-region NZ_LABX01000208.1 1 8653
##sequence-region NZ_LABX01000209.1 1 25597
##sequence-region NZ_LABX01000021.1 1 18434
##sequence-region NZ_LABX01000210.1 1 976
##sequence-region NZ_LABX01000211.1 1 15288
##sequence-region NZ_LABX01000212.1 1 12170
##sequence-region NZ_LABX01000213.1 1 27301
##sequence-region NZ_LABX01000214.1 1 18918
##sequence-region NZ_LABX01000215.1 1 21368
##sequence-region NZ_LABX01000216.1 1 16146
##sequence-region NZ_LABX01000217.1 1 53394
##sequence-region NZ_LABX01000218.1 1 9385
##sequence-region NZ_LABX01000219.1 1 19597
##sequence-region NZ_LABX01000022.1 1 21316
##sequence-region NZ_LABX01000220.1 1 14088
##sequence-region NZ_LABX01000221.1 1 4298
##sequence-region NZ_LABX01000222.1 1 9510
##sequence-region NZ_LABX01000223.1 1 15148
##sequence-region NZ_LABX01000224.1 1 626
##sequence-region NZ_LABX01000225.1 1 29443
##sequence-region NZ_LABX01000226.1 1 724
##sequence-region NZ_LABX01000227.1 1 11175
##sequence-region NZ_LABX01000228.1 1 2869
##sequence-region NZ_LABX01000229.1 1 2036
##sequence-region NZ_LABX01000023.1 1 35809
##sequence-region NZ_LABX01000230.1 1 6983
##sequence-region NZ_LABX01000231.1 1 6069
##sequence-region NZ_LABX01000232.1 1 12592
##sequence-region NZ_LABX01000233.1 1 6112
##sequence-region NZ_LABX01000234.1 1 7279
##sequence-region NZ_LABX01000235.1 1 2032
##sequence-region NZ_LABX01000236.1 1 5677
##sequence-region NZ_LABX01000237.1 1 46324
##sequence-region NZ_LABX01000238.1 1 10170
##sequence-region NZ_LABX01000239.1 1 16355
##sequence-region NZ_LABX01000024.1 1 7720
##sequence-region NZ_LABX01000240.1 1 19350
##sequence-region NZ_LABX01000241.1 1 20233
##sequence-region NZ_LABX01000242.1 1 10528
##sequence-region NZ_LABX01000243.1 1 29000
##sequence-region NZ_LABX01000244.1 1 14757
##sequence-region NZ_LABX01000245.1 1 17852
##sequence-region NZ_LABX01000246.1 1 25618
##sequence-region NZ_LABX01000247.1 1 6718
##sequence-region NZ_LABX01000248.1 1 16946
##sequence-region NZ_LABX01000249.1 1 2695
##sequence-region NZ_LABX01000025.1 1 3897
##sequence-region NZ_LABX01000250.1 1 786
##sequence-region NZ_LABX01000251.1 1 7511
##sequence-region NZ_LABX01000252.1 1 49712
##sequence-region NZ_LABX01000253.1 1 9505
##sequence-region NZ_LABX01000254.1 1 8998
##sequence-region NZ_LABX01000255.1 1 3517
##sequence-region NZ_LABX01000256.1 1 46553
##sequence-region NZ_LABX01000257.1 1 10230
##sequence-region NZ_LABX01000258.1 1 3554
##sequence-region NZ_LABX01000259.1 1 7080
##sequence-region NZ_LABX01000026.1 1 36889
##sequence-region NZ_LABX01000260.1 1 26303
##sequence-region NZ_LABX01000261.1 1 646
##sequence-region NZ_LABX01000262.1 1 914
##sequence-region NZ_LABX01000263.1 1 1381
##sequence-region NZ_LABX01000264.1 1 17367
##sequence-region NZ_LABX01000265.1 1 6911
##sequence-region NZ_LABX01000266.1 1 28277
##sequence-region NZ_LABX01000267.1 1 14286
##sequence-region NZ_LABX01000268.1 1 1529
##sequence-region NZ_LABX01000269.1 1 12678
##sequence-region NZ_LABX01000027.1 1 40367
##sequence-region NZ_LABX01000270.1 1 1599
##sequence-region NZ_LABX01000271.1 1 858
##sequence-region NZ_LABX01000272.1 1 20855
##sequence-region NZ_LABX01000273.1 1 17520
##sequence-region NZ_LABX01000274.1 1 30555
##sequence-region NZ_LABX01000275.1 1 9019
##sequence-region NZ_LABX01000276.1 1 515
##sequence-region NZ_LABX01000277.1 1 17981
##sequence-region NZ_LABX01000278.1 1 14604
##sequence-region NZ_LABX01000279.1 1 1745
##sequence-region NZ_LABX01000028.1 1 35108
##sequence-region NZ_LABX01000280.1 1 12495
##sequence-region NZ_LABX01000281.1 1 28061
##sequence-region NZ_LABX01000282.1 1 11344
##sequence-region NZ_LABX01000283.1 1 10274
##sequence-region NZ_LABX01000284.1 1 5330
##sequence-region NZ_LABX01000285.1 1 22718
##sequence-region NZ_LABX01000286.1 1 8452
##sequence-region NZ_LABX01000287.1 1 7348
##sequence-region NZ_LABX01000288.1 1 7693
##sequence-region NZ_LABX01000289.1 1 28515
##sequence-region NZ_LABX01000029.1 1 50059
##sequence-region NZ_LABX01000290.1 1 14786
##sequence-region NZ_LABX01000291.1 1 19443
##sequence-region NZ_LABX01000292.1 1 12128
##sequence-region NZ_LABX01000293.1 1 14763
##sequence-region NZ_LABX01000294.1 1 11101
##sequence-region NZ_LABX01000295.1 1 32100
##sequence-region NZ_LABX01000296.1 1 1247
##sequence-region NZ_LABX01000297.1 1 11813
##sequence-region NZ_LABX01000298.1 1 970
##sequence-region NZ_LABX01000299.1 1 3477
##sequence-region NZ_LABX01000003.1 1 21663
##sequence-region NZ_LABX01000030.1 1 12778
##sequence-region NZ_LABX01000300.1 1 7896
##sequence-region NZ_LABX01000301.1 1 21605
##sequence-region NZ_LABX01000302.1 1 12337
##sequence-region NZ_LABX01000303.1 1 11230
##sequence-region NZ_LABX01000304.1 1 586
##sequence-region NZ_LABX01000305.1 1 710
##sequence-region NZ_LABX01000306.1 1 5758
##sequence-region NZ_LABX01000307.1 1 532
##sequence-region NZ_LABX01000308.1 1 18728
##sequence-region NZ_LABX01000309.1 1 11333
##sequence-region NZ_LABX01000031.1 1 41261
##sequence-region NZ_LABX01000310.1 1 2284
##sequence-region NZ_LABX01000311.1 1 3290
##sequence-region NZ_LABX01000312.1 1 604
##sequence-region NZ_LABX01000313.1 1 8691
##sequence-region NZ_LABX01000314.1 1 12244
##sequence-region NZ_LABX01000315.1 1 2269
##sequence-region NZ_LABX01000316.1 1 2573
##sequence-region NZ_LABX01000317.1 1 10101
##sequence-region NZ_LABX01000318.1 1 6465
##sequence-region NZ_LABX01000319.1 1 1685
##sequence-region NZ_LABX01000032.1 1 131309
##sequence-region NZ_LABX01000320.1 1 598
##sequence-region NZ_LABX01000321.1 1 5249
##sequence-region NZ_LABX01000322.1 1 652
##sequence-region NZ_LABX01000323.1 1 6057
##sequence-region NZ_LABX01000324.1 1 717
##sequence-region NZ_LABX01000325.1 1 6326
##sequence-region NZ_LABX01000326.1 1 6365
##sequence-region NZ_LABX01000327.1 1 1106
##sequence-region NZ_LABX01000328.1 1 3411
##sequence-region NZ_LABX01000329.1 1 10274
##sequence-region NZ_LABX01000033.1 1 42039
##sequence-region NZ_LABX01000330.1 1 10560
##sequence-region NZ_LABX01000331.1 1 2489
##sequence-region NZ_LABX01000332.1 1 1146
##sequence-region NZ_LABX01000333.1 1 849
##sequence-region NZ_LABX01000334.1 1 9384
##sequence-region NZ_LABX01000335.1 1 8749
##sequence-region NZ_LABX01000336.1 1 4951
##sequence-region NZ_LABX01000337.1 1 687
##sequence-region NZ_LABX01000338.1 1 3983
##sequence-region NZ_LABX01000339.1 1 9885
##sequence-region NZ_LABX01000034.1 1 31259
##sequence-region NZ_LABX01000340.1 1 3667
##sequence-region NZ_LABX01000341.1 1 725
##sequence-region NZ_LABX01000342.1 1 2228
##sequence-region NZ_LABX01000343.1 1 10540
##sequence-region NZ_LABX01000344.1 1 695
##sequence-region NZ_LABX01000345.1 1 1147
##sequence-region NZ_LABX01000346.1 1 5262
##sequence-region NZ_LABX01000347.1 1 12598
##sequence-region NZ_LABX01000348.1 1 659
##sequence-region NZ_LABX01000349.1 1 1246
##sequence-region NZ_LABX01000035.1 1 18893
##sequence-region NZ_LABX01000350.1 1 8806
##sequence-region NZ_LABX01000351.1 1 9475
##sequence-region NZ_LABX01000352.1 1 10953
##sequence-region NZ_LABX01000353.1 1 6525
##sequence-region NZ_LABX01000354.1 1 956
##sequence-region NZ_LABX01000355.1 1 2942
##sequence-region NZ_LABX01000356.1 1 4861
##sequence-region NZ_LABX01000357.1 1 627
##sequence-region NZ_LABX01000358.1 1 723
##sequence-region NZ_LABX01000359.1 1 633
##sequence-region NZ_LABX01000036.1 1 10486
##sequence-region NZ_LABX01000360.1 1 10743
##sequence-region NZ_LABX01000361.1 1 9316
##sequence-region NZ_LABX01000362.1 1 5485
##sequence-region NZ_LABX01000363.1 1 524
##sequence-region NZ_LABX01000364.1 1 616
##sequence-region NZ_LABX01000365.1 1 19387
##sequence-region NZ_LABX01000366.1 1 1115
##sequence-region NZ_LABX01000367.1 1 1292
##sequence-region NZ_LABX01000368.1 1 18517
##sequence-region NZ_LABX01000369.1 1 1652
##sequence-region NZ_LABX01000037.1 1 21419
##sequence-region NZ_LABX01000370.1 1 1465
##sequence-region NZ_LABX01000371.1 1 4610
##sequence-region NZ_LABX01000372.1 1 1152
##sequence-region NZ_LABX01000373.1 1 2617
##sequence-region NZ_LABX01000374.1 1 13311
##sequence-region NZ_LABX01000375.1 1 6292
##sequence-region NZ_LABX01000376.1 1 688
##sequence-region NZ_LABX01000377.1 1 891
##sequence-region NZ_LABX01000378.1 1 888
##sequence-region NZ_LABX01000379.1 1 5010
##sequence-region NZ_LABX01000038.1 1 34402
##sequence-region NZ_LABX01000380.1 1 6859
##sequence-region NZ_LABX01000381.1 1 8081
##sequence-region NZ_LABX01000382.1 1 1142
##sequence-region NZ_LABX01000383.1 1 3300
##sequence-region NZ_LABX01000384.1 1 684
##sequence-region NZ_LABX01000385.1 1 587
##sequence-region NZ_LABX01000386.1 1 528
##sequence-region NZ_LABX01000387.1 1 7737
##sequence-region NZ_LABX01000388.1 1 8139
##sequence-region NZ_LABX01000389.1 1 11400
##sequence-region NZ_LABX01000039.1 1 20046
##sequence-region NZ_LABX01000390.1 1 5796
##sequence-region NZ_LABX01000391.1 1 1116
##sequence-region NZ_LABX01000392.1 1 1862
##sequence-region NZ_LABX01000393.1 1 1838
##sequence-region NZ_LABX01000394.1 1 697
##sequence-region NZ_LABX01000395.1 1 3542
##sequence-region NZ_LABX01000396.1 1 10675
##sequence-region NZ_LABX01000397.1 1 539
##sequence-region NZ_LABX01000398.1 1 1548
##sequence-region NZ_LABX01000399.1 1 845
##sequence-region NZ_LABX01000004.1 1 27281
##sequence-region NZ_LABX01000040.1 1 47442
##sequence-region NZ_LABX01000400.1 1 752
##sequence-region NZ_LABX01000401.1 1 3741
##sequence-region NZ_LABX01000402.1 1 558
##sequence-region NZ_LABX01000403.1 1 1954
##sequence-region NZ_LABX01000404.1 1 1236
##sequence-region NZ_LABX01000405.1 1 632
##sequence-region NZ_LABX01000406.1 1 856
##sequence-region NZ_LABX01000407.1 1 1126
##sequence-region NZ_LABX01000408.1 1 668
##sequence-region NZ_LABX01000409.1 1 969
##sequence-region NZ_LABX01000041.1 1 28867
##sequence-region NZ_LABX01000410.1 1 1439
##sequence-region NZ_LABX01000411.1 1 1655
##sequence-region NZ_LABX01000412.1 1 509
##sequence-region NZ_LABX01000413.1 1 512
##sequence-region NZ_LABX01000414.1 1 770
##sequence-region NZ_LABX01000415.1 1 1028
##sequence-region NZ_LABX01000416.1 1 3104
##sequence-region NZ_LABX01000417.1 1 561
##sequence-region NZ_LABX01000418.1 1 698
##sequence-region NZ_LABX01000419.1 1 3115
##sequence-region NZ_LABX01000042.1 1 12847
##sequence-region NZ_LABX01000420.1 1 1545
##sequence-region NZ_LABX01000421.1 1 842
##sequence-region NZ_LABX01000422.1 1 1803
##sequence-region NZ_LABX01000423.1 1 1192
##sequence-region NZ_LABX01000424.1 1 642
##sequence-region NZ_LABX01000425.1 1 1395
##sequence-region NZ_LABX01000426.1 1 710
##sequence-region NZ_LABX01000427.1 1 881
##sequence-region NZ_LABX01000428.1 1 591
##sequence-region NZ_LABX01000429.1 1 2955
##sequence-region NZ_LABX01000043.1 1 32461
##sequence-region NZ_LABX01000430.1 1 2567
##sequence-region NZ_LABX01000431.1 1 1121
##sequence-region NZ_LABX01000432.1 1 2536
##sequence-region NZ_LABX01000433.1 1 1009
##sequence-region NZ_LABX01000434.1 1 1425
##sequence-region NZ_LABX01000435.1 1 754
##sequence-region NZ_LABX01000436.1 1 579
##sequence-region NZ_LABX01000437.1 1 2153
##sequence-region NZ_LABX01000438.1 1 626
##sequence-region NZ_LABX01000439.1 1 803
##sequence-region NZ_LABX01000044.1 1 12165
##sequence-region NZ_LABX01000440.1 1 890
##sequence-region NZ_LABX01000441.1 1 2786
##sequence-region NZ_LABX01000442.1 1 3010
##sequence-region NZ_LABX01000443.1 1 1571
##sequence-region NZ_LABX01000444.1 1 617
##sequence-region NZ_LABX01000445.1 1 470
##sequence-region NZ_LABX01000446.1 1 506
##sequence-region NZ_LABX01000447.1 1 2440
##sequence-region NZ_LABX01000448.1 1 720
##sequence-region NZ_LABX01000449.1 1 3054
##sequence-region NZ_LABX01000045.1 1 48181
##sequence-region NZ_LABX01000450.1 1 3383
##sequence-region NZ_LABX01000451.1 1 604
##sequence-region NZ_LABX01000452.1 1 673
##sequence-region NZ_LABX01000453.1 1 504
##sequence-region NZ_LABX01000454.1 1 669
##sequence-region NZ_LABX01000455.1 1 1266
##sequence-region NZ_LABX01000456.1 1 502
##sequence-region NZ_LABX01000457.1 1 829
##sequence-region NZ_LABX01000458.1 1 676
##sequence-region NZ_LABX01000459.1 1 519
##sequence-region NZ_LABX01000046.1 1 19401
##sequence-region NZ_LABX01000460.1 1 581
##sequence-region NZ_LABX01000461.1 1 746
##sequence-region NZ_LABX01000462.1 1 629
##sequence-region NZ_LABX01000463.1 1 791
##sequence-region NZ_LABX01000464.1 1 670
##sequence-region NZ_LABX01000465.1 1 623
##sequence-region NZ_LABX01000466.1 1 594
##sequence-region NZ_LABX01000467.1 1 1663
##sequence-region NZ_LABX01000468.1 1 658
##sequence-region NZ_LABX01000469.1 1 968
##sequence-region NZ_LABX01000047.1 1 58676
##sequence-region NZ_LABX01000470.1 1 621
##sequence-region NZ_LABX01000471.1 1 577
##sequence-region NZ_LABX01000472.1 1 819
##sequence-region NZ_LABX01000473.1 1 817
##sequence-region NZ_LABX01000474.1 1 528
##sequence-region NZ_LABX01000475.1 1 562
##sequence-region NZ_LABX01000476.1 1 733
##sequence-region NZ_LABX01000477.1 1 543
##sequence-region NZ_LABX01000478.1 1 552
##sequence-region NZ_LABX01000479.1 1 705
##sequence-region NZ_LABX01000048.1 1 51765
##sequence-region NZ_LABX01000480.1 1 930
##sequence-region NZ_LABX01000481.1 1 920
##sequence-region NZ_LABX01000482.1 1 1804
##sequence-region NZ_LABX01000483.1 1 645
##sequence-region NZ_LABX01000484.1 1 512
##sequence-region NZ_LABX01000485.1 1 587
##sequence-region NZ_LABX01000486.1 1 867
##sequence-region NZ_LABX01000487.1 1 889
##sequence-region NZ_LABX01000488.1 1 640
##sequence-region NZ_LABX01000489.1 1 755
##sequence-region NZ_LABX01000049.1 1 42142
##sequence-region NZ_LABX01000490.1 1 558
##sequence-region NZ_LABX01000491.1 1 638
##sequence-region NZ_LABX01000492.1 1 629
##sequence-region NZ_LABX01000493.1 1 599
##sequence-region NZ_LABX01000494.1 1 844
##sequence-region NZ_LABX01000495.1 1 693
##sequence-region NZ_LABX01000496.1 1 615
##sequence-region NZ_LABX01000497.1 1 650
##sequence-region NZ_LABX01000498.1 1 709
##sequence-region NZ_LABX01000499.1 1 695
##sequence-region NZ_LABX01000005.1 1 6905
##sequence-region NZ_LABX01000050.1 1 52909
##sequence-region NZ_LABX01000500.1 1 689
##sequence-region NZ_LABX01000501.1 1 576
##sequence-region NZ_LABX01000502.1 1 791
##sequence-region NZ_LABX01000503.1 1 881
##sequence-region NZ_LABX01000504.1 1 678
##sequence-region NZ_LABX01000505.1 1 770
##sequence-region NZ_LABX01000506.1 1 626
##sequence-region NZ_LABX01000507.1 1 572
##sequence-region NZ_LABX01000508.1 1 785
##sequence-region NZ_LABX01000509.1 1 750
##sequence-region NZ_LABX01000051.1 1 62197
##sequence-region NZ_LABX01000510.1 1 916
##sequence-region NZ_LABX01000511.1 1 578
##sequence-region NZ_LABX01000512.1 1 522
##sequence-region NZ_LABX01000052.1 1 6835
##sequence-region NZ_LABX01000053.1 1 712
##sequence-region NZ_LABX01000054.1 1 50740
##sequence-region NZ_LABX01000055.1 1 33937
##sequence-region NZ_LABX01000056.1 1 94757
##sequence-region NZ_LABX01000057.1 1 1681
##sequence-region NZ_LABX01000058.1 1 20864
##sequence-region NZ_LABX01000059.1 1 17655
##sequence-region NZ_LABX01000006.1 1 38379
##sequence-region NZ_LABX01000060.1 1 6464
##sequence-region NZ_LABX01000061.1 1 32783
##sequence-region NZ_LABX01000062.1 1 40204
##sequence-region NZ_LABX01000063.1 1 16617
##sequence-region NZ_LABX01000064.1 1 34904
##sequence-region NZ_LABX01000065.1 1 102967
##sequence-region NZ_LABX01000066.1 1 25628
##sequence-region NZ_LABX01000067.1 1 21401
##sequence-region NZ_LABX01000068.1 1 26867
##sequence-region NZ_LABX01000069.1 1 25742
##sequence-region NZ_LABX01000007.1 1 79789
##sequence-region NZ_LABX01000070.1 1 14563
##sequence-region NZ_LABX01000071.1 1 77196
##sequence-region NZ_LABX01000072.1 1 67266
##sequence-region NZ_LABX01000073.1 1 1442
##sequence-region NZ_LABX01000074.1 1 16994
##sequence-region NZ_LABX01000075.1 1 8244
##sequence-region NZ_LABX01000076.1 1 18384
##sequence-region NZ_LABX01000077.1 1 31780
##sequence-region NZ_LABX01000078.1 1 1756
##sequence-region NZ_LABX01000079.1 1 41776
##sequence-region NZ_LABX01000008.1 1 1770
##sequence-region NZ_LABX01000080.1 1 811
##sequence-region NZ_LABX01000081.1 1 105275
##sequence-region NZ_LABX01000082.1 1 47516
##sequence-region NZ_LABX01000083.1 1 14359
##sequence-region NZ_LABX01000084.1 1 4018
##sequence-region NZ_LABX01000085.1 1 11573
##sequence-region NZ_LABX01000086.1 1 7647
##sequence-region NZ_LABX01000087.1 1 51915
##sequence-region NZ_LABX01000088.1 1 28969
##sequence-region NZ_LABX01000089.1 1 13726
##sequence-region NZ_LABX01000009.1 1 21357
##sequence-region NZ_LABX01000090.1 1 20880
##sequence-region NZ_LABX01000091.1 1 48089
##sequence-region NZ_LABX01000092.1 1 78455
##sequence-region NZ_LABX01000093.1 1 13144
##sequence-region NZ_LABX01000094.1 1 6597
##sequence-region NZ_LABX01000095.1 1 1702
##sequence-region NZ_LABX01000096.1 1 25285
##sequence-region NZ_LABX01000097.1 1 3553
##sequence-region NZ_LABX01000098.1 1 33311
##sequence-region NZ_LABX01000099.1 1 11628
NZ_LABX01000001.1	Prodigal:002006	CDS	104	640	.	-	0	ID=ABCFKFIH_00001;Name=proX_1;db_xref=COG:COG3760;gene=proX_1;inference=ab initio prediction:Prodigal:002006,similar to AA sequence:UniProtKB:Q9L4Q7;locus_tag=ABCFKFIH_00001;product=Prolyl-tRNA editing protein ProX
NZ_LABX01000001.1	Prodigal:002006	CDS	637	1593	.	-	0	ID=ABCFKFIH_00002;eC_number=4.3.1.16;Name=thadh;gene=thadh;inference=ab initio prediction:Prodigal:002006,similar to AA sequence:UniProtKB:A4F2N8;locus_tag=ABCFKFIH_00002;product=L-threo-3-hydroxyaspartate ammonia-lyase
NZ_LABX01000001.1	Prodigal:002006	CDS	1595	2368	.	-	0	ID=ABCFKFIH_00003;eC_number=4.2.1.17;Name=echA8_1;db_xref=COG:COG1024;gene=echA8_1;inference=ab initio prediction:Prodigal:002006,similar to AA sequence:UniProtKB:P9WNN9;locus_tag=ABCFKFIH_00003;product=putative enoyl-CoA hydratase echA8
NZ_LABX01000001.1	Prodigal:002006	CDS	2430	3170	.	-	0	ID=ABCFKFIH_00004;inference=ab initio prediction:Prodigal:002006;locus_tag=ABCFKFIH_00004;product=hypothetical protein
NZ_LABX01000001.1	Prodigal:002006	CDS	3170	3682	.	-	0	ID=ABCFKFIH_00005;inference=ab initio prediction:Prodigal:002006;locus_tag=ABCFKFIH_00005;product=hypothetical protein
NZ_LABX01000001.1	Prodigal:002006	CDS	3768	4703	.	+	0	ID=ABCFKFIH_00006;inference=ab initio prediction:Prodigal:002006;locus_tag=ABCFKFIH_00006;product=hypothetical protein
NZ_LABX01000001.1	Prodigal:002006	CDS	4766	5743	.	+	0	ID=ABCFKFIH_00007;eC_number=1.8.5.7;Name=yqjG;db_xref=COG:COG0435;gene=yqjG;inference=ab initio prediction:Prodigal:002006,similar to AA sequence:UniProtKB:P42620;locus_tag=ABCFKFIH_00007;product=Glutathionyl-hydroquinone reductase YqjG
NZ_LABX01000001.1	Prodigal:002006	CDS	5797	7239	.	-	0	ID=ABCFKFIH_00008;inference=ab initio prediction:Prodigal:002006;locus_tag=ABCFKFIH_00008;product=hypothetical protein
NZ_LABX01000001.1	Prodigal:002006	CDS	7549	8829	.	-	0	ID=ABCFKFIH_00009;eC_number=2.4.1.250;Name=mshA_1;gene=mshA_1;inference=ab initio prediction:Prodigal:002006,protein motif:HAMAP:MF_01695;locus_tag=ABCFKFIH_00009;product=D-inositol-3-phosphate glycosyltransferase
NZ_LABX01000001.1	Prodigal:002006	CDS	9082	9402	.	+	0	ID=ABCFKFIH_00010;eC_number=2.8.1.-;db_xref=COG:COG0607;inference=ab initio prediction:Prodigal:002006,similar to AA sequence:UniProtKB:D3RPB9;locus_tag=ABCFKFIH_00010;product=Sulfurtransferase
NZ_LABX01000001.1	Prodigal:002006	CDS	9776	10909	.	+	0	ID=ABCFKFIH_00011;Name=bepF_1;gene=bepF_1;inference=ab initio prediction:Prodigal:002006,similar to AA sequence:UniProtKB:Q8FWV8;locus_tag=ABCFKFIH_00011;product=Efflux pump periplasmic linker BepF
NZ_LABX01000001.1	Prodigal:002006	CDS	11019	14213	.	+	0	ID=ABCFKFIH_00012;Name=oqxB4;gene=oqxB4;inference=ab initio prediction:Prodigal:002006,similar to AA sequence:BARRGD:NG_050453.1;locus_tag=ABCFKFIH_00012;product=multidrug efflux RND transporter permease subunit OqxB4
NZ_LABX01000001.1	Prodigal:002006	CDS	14401	15003	.	+	0	ID=ABCFKFIH_00013;eC_number=4.2.1.19;Name=hisB_1;db_xref=COG:COG0131;gene=hisB_1;inference=ab initio prediction:Prodigal:002006,similar to AA sequence:UniProtKB:A0QX83;locus_tag=ABCFKFIH_00013;product=Imidazoleglycerol-phosphate dehydratase
NZ_LABX01000001.1	Prodigal:002006	CDS	15125	15616	.	+	0	ID=ABCFKFIH_00014;inference=ab initio prediction:Prodigal:002006;locus_tag=ABCFKFIH_00014;product=hypothetical protein
NZ_LABX01000001.1	Prodigal:002006	CDS	15660	16319	.	+	0	ID=ABCFKFIH_00015;eC_number=4.3.2.10;Name=hisH;gene=hisH;inference=ab initio prediction:Prodigal:002006,similar to AA sequence:UniProtKB:P59957;locus_tag=ABCFKFIH_00015;product=Imidazole glycerol phosphate synthase subunit HisH
NZ_LABX01000001.1	Prodigal:002006	CDS	16365	17156	.	+	0	ID=ABCFKFIH_00016;eC_number=5.3.1.16;Name=hisA;db_xref=COG:COG0106;gene=hisA;inference=ab initio prediction:Prodigal:002006,similar to AA sequence:UniProtKB:A1R562;locus_tag=ABCFKFIH_00016;product=1-(5-phosphoribosyl)-5-[(5-phosphoribosylamino)methylideneamino] imidazole-4-carboxamide isomerase
NZ_LABX01000001.1	Prodigal:002006	CDS	17349	18131	.	+	0	ID=ABCFKFIH_00017;eC_number=4.3.2.10;Name=hisF;db_xref=COG:COG0107;gene=hisF;inference=ab initio prediction:Prodigal:002006,similar to AA sequence:UniProtKB:Q7SIB9;locus_tag=ABCFKFIH_00017;product=Imidazole glycerol phosphate synthase subunit HisF
NZ_LABX01000001.1	Prodigal:002006	CDS	18227	18550	.	+	0	ID=ABCFKFIH_00018;eC_number=3.6.1.31;Name=hisE;db_xref=COG:COG0140;gene=hisE;inference=ab initio prediction:Prodigal:002006,similar to AA sequence:UniProtKB:Q81G00;locus_tag=ABCFKFIH_00018;product=Phosphoribosyl-ATP pyrophosphatase
NZ_LABX01000001.1	Prodigal:002006	CDS	18564	19616	.	+	0	ID=ABCFKFIH_00019;eC_number=2.7.1.33;Name=coaA;db_xref=COG:COG1072;gene=coaA;inference=ab initio prediction:Prodigal:002006,similar to AA sequence:UniProtKB:Q83EV9;locus_tag=ABCFKFIH_00019;product=Pantothenate kinase
NZ_LABX01000001.1	Prodigal:002006	CDS	19898	20446	.	-	0	ID=ABCFKFIH_00020;eC_number=3.1.4.58;Name=ytlP;gene=ytlP;inference=ab initio prediction:Prodigal:002006,similar to AA sequence:UniProtKB:O34570;locus_tag=ABCFKFIH_00020;product=RNA 2'%2C3'-cyclic phosphodiesterase
NZ_LABX01000001.1	Prodigal:002006	CDS	20452	21189	.	-	0	ID=ABCFKFIH_00021;inference=ab initio prediction:Prodigal:002006;locus_tag=ABCFKFIH_00021;product=hypothetical protein
NZ_LABX01000001.1	Prodigal:002006	CDS	21215	21943	.	+	0	ID=ABCFKFIH_00022;db_xref=COG:COG1136;inference=ab initio prediction:Prodigal:002006,similar to AA sequence:UniProtKB:P9WQK1;locus_tag=ABCFKFIH_00022;product=putative ABC transporter ATP-binding protein
NZ_LABX01000001.1	Prodigal:002006	CDS	21949	24531	.	+	0	ID=ABCFKFIH_00023;inference=ab initio prediction:Prodigal:002006;locus_tag=ABCFKFIH_00023;product=hypothetical protein
NZ_LABX01000001.1	Prodigal:002006	CDS	24766	25569	.	+	0	ID=ABCFKFIH_00024;Name=ybhL;db_xref=COG:COG0670;gene=ybhL;inference=ab initio prediction:Prodigal:002006,similar to AA sequence:UniProtKB:P0AAC4;locus_tag=ABCFKFIH_00024;product=Inner membrane protein YbhL
NZ_LABX01000001.1	Prodigal:002006	CDS	25821	26696	.	+	0	ID=ABCFKFIH_00025;inference=ab initio prediction:Prodigal:002006;locus_tag=ABCFKFIH_00025;product=hypothetical protein
NZ_LABX01000001.1	Prodigal:002006	CDS	26880	27578	.	-	0	ID=ABCFKFIH_00026;inference=ab initio prediction:Prodigal:002006;locus_tag=ABCFKFIH_00026;product=hypothetical protein
NZ_LABX01000001.1	Prodigal:002006	CDS	27583	27792	.	-	0	ID=ABCFKFIH_00027;inference=ab initio prediction:Prodigal:002006;locus_tag=ABCFKFIH_00027;product=hypothetical protein
NZ_LABX01000001.1	Prodigal:002006	CDS	27792	28667	.	-	0	ID=ABCFKFIH_00028;eC_number=2.7.8.26;Name=cobV;gene=cobV;inference=ab initio prediction:Prodigal:002006,similar to AA sequence:UniProtKB:P29936;locus_tag=ABCFKFIH_00028;product=Adenosylcobinamide-GDP ribazoletransferase
NZ_LABX01000001.1	Prodigal:002006	CDS	28843	29904	.	+	0	ID=ABCFKFIH_00029;eC_number=2.4.2.21;Name=cobU;gene=cobU;inference=ab initio prediction:Prodigal:002006,similar to AA sequence:UniProtKB:P29935;locus_tag=ABCFKFIH_00029;product=Nicotinate-nucleotide--dimethylbenzimidazole phosphoribosyltransferase
NZ_LABX01000001.1	Prodigal:002006	CDS	29993	30793	.	-	0	ID=ABCFKFIH_00030;Name=tatC;db_xref=COG:COG0805;gene=tatC;inference=ab initio prediction:Prodigal:002006,similar to AA sequence:UniProtKB:P69423;locus_tag=ABCFKFIH_00030;product=Sec-independent protein translocase protein TatC
NZ_LABX01000001.1	Prodigal:002006	CDS	30790	31392	.	-	0	ID=ABCFKFIH_00031;Name=tatB;gene=tatB;inference=ab initio prediction:Prodigal:002006,protein motif:HAMAP:MF_00237;locus_tag=ABCFKFIH_00031;product=Sec-independent protein translocase protein TatB
NZ_LABX01000001.1	Prodigal:002006	CDS	31666	31953	.	-	0	ID=ABCFKFIH_00032;Name=tatA;db_xref=COG:COG1826;gene=tatA;inference=ab initio prediction:Prodigal:002006,similar to AA sequence:UniProtKB:P69428;locus_tag=ABCFKFIH_00032;product=Sec-independent protein translocase protein TatA
NZ_LABX01000001.1	Prodigal:002006	CDS	32151	32552	.	-	0	ID=ABCFKFIH_00033;Name=scpB;gene=scpB;inference=ab initio prediction:Prodigal:002006,protein motif:HAMAP:MF_01804;locus_tag=ABCFKFIH_00033;product=Segregation and condensation protein B
NZ_LABX01000001.1	Prodigal:002006	CDS	32977	33987	.	-	0	ID=ABCFKFIH_00034;eC_number=3.2.1.52;Name=nagZ;db_xref=COG:COG1472;gene=nagZ;inference=ab initio prediction:Prodigal:002006,similar to AA sequence:UniProtKB:Q8ZQ06;locus_tag=ABCFKFIH_00034;product=Beta-hexosaminidase
NZ_LABX01000001.1	Prodigal:002006	CDS	34262	34528	.	-	0	ID=ABCFKFIH_00035;inference=ab initio prediction:Prodigal:002006;locus_tag=ABCFKFIH_00035;product=hypothetical protein
NZ_LABX01000010.1	Prodigal:002006	CDS	132	1463	.	-	0	ID=ABCFKFIH_00036;inference=ab initio prediction:Prodigal:002006;locus_tag=ABCFKFIH_00036;product=hypothetical protein
NZ_LABX01000010.1	Prodigal:002006	CDS	1678	2157	.	+	0	ID=ABCFKFIH_00037;inference=ab initio prediction:Prodigal:002006;locus_tag=ABCFKFIH_00037;product=hypothetical protein
NZ_LABX01000010.1	Prodigal:002006	CDS	2182	3543	.	+	0	ID=ABCFKFIH_00038;inference=ab initio prediction:Prodigal:002006;locus_tag=ABCFKFIH_00038;product=hypothetical protein
NZ_LABX01000010.1	Prodigal:002006	CDS	3548	5194	.	-	0	ID=ABCFKFIH_00039;inference=ab initio prediction:Prodigal:002006;locus_tag=ABCFKFIH_00039;product=hypothetical protein
NZ_LABX01000010.1	Prodigal:002006	CDS	5611	6630	.	-	0	ID=ABCFKFIH_00040;Name=futA1;gene=futA1;inference=ab initio prediction:Prodigal:002006,similar to AA sequence:UniProtKB:P72827;locus_tag=ABCFKFIH_00040;product=Iron uptake protein A1
NZ_LABX01000010.1	Prodigal:002006	CDS	6729	7817	.	-	0	ID=ABCFKFIH_00041;eC_number=7.2.2.7;Name=fbpC;gene=fbpC;inference=ab initio prediction:Prodigal:002006,similar to AA sequence:UniProtKB:Q5FA19;locus_tag=ABCFKFIH_00041;product=Fe(3+) ions import ATP-binding protein FbpC
NZ_LABX01000010.1	Prodigal:002006	CDS	8036	8452	.	+	0	ID=ABCFKFIH_00042;inference=ab initio prediction:Prodigal:002006;locus_tag=ABCFKFIH_00042;product=hypothetical protein
NZ_LABX01000010.1	Prodigal:002006	CDS	8622	10340	.	+	0	ID=ABCFKFIH_00043;eC_number=2.4.2.43;Name=arnT;gene=arnT;inference=ab initio prediction:Prodigal:002006,protein motif:HAMAP:MF_01165;locus_tag=ABCFKFIH_00043;product=Undecaprenyl phosphate-alpha-4-amino-4-deoxy-L-arabinose arabinosyl transferase
NZ_LABX01000010.1	Prodigal:002006	CDS	10337	11107	.	+	0	ID=ABCFKFIH_00044;eC_number=2.4.1.-;Name=rgtE;db_xref=COG:COG0463;gene=rgtE;inference=ab initio prediction:Prodigal:002006,similar to AA sequence:UniProtKB:Q1MJ95;locus_tag=ABCFKFIH_00044;product=Dodecaprenyl-phosphate galacturonate synthase
NZ_LABX01000010.1	Prodigal:002006	CDS	11112	11438	.	+	0	ID=ABCFKFIH_00045;inference=ab initio prediction:Prodigal:002006;locus_tag=ABCFKFIH_00045;product=hypothetical protein
NZ_LABX01000010.1	Prodigal:002006	CDS	11563	11850	.	+	0	ID=ABCFKFIH_00046;inference=ab initio prediction:Prodigal:002006;locus_tag=ABCFKFIH_00046;product=hypothetical protein
NZ_LABX01000010.1	Prodigal:002006	CDS	12068	13030	.	+	0	ID=ABCFKFIH_00047;eC_number=2.8.1.8;Name=lipA;db_xref=COG:COG0320;gene=lipA;inference=ab initio prediction:Prodigal:002006,similar to AA sequence:UniProtKB:P60716;locus_tag=ABCFKFIH_00047;product=Lipoyl synthase
NZ_LABX01000010.1	Prodigal:002006	CDS	13035	13490	.	+	0	ID=ABCFKFIH_00048;Name=pasT;db_xref=COG:COG2867;gene=pasT;inference=ab initio prediction:Prodigal:002006,similar to AA sequence:UniProtKB:Q8FEY4;locus_tag=ABCFKFIH_00048;product=Persistence and stress-resistance toxin PasT
NZ_LABX01000010.1	Prodigal:002006	CDS	14355	20537	.	+	0	ID=ABCFKFIH_00049;inference=ab initio prediction:Prodigal:002006;locus_tag=ABCFKFIH_00049;product=hypothetical protein
NZ_LABX01000010.1	Prodigal:002006	CDS	20915	21049	.	-	0	ID=ABCFKFIH_00050;inference=ab initio prediction:Prodigal:002006;locus_tag=ABCFKFIH_00050;product=hypothetical protein
NZ_LABX01000010.1	Prodigal:002006	CDS	21077	22468	.	-	0	ID=ABCFKFIH_00051;db_xref=COG:COG3385;inference=ab initio prediction:Prodigal:002006,similar to AA sequence:ISfinder:ISRso13;locus_tag=ABCFKFIH_00051;product=IS4 family transposase ISRso13
NZ_LABX01000010.1	Prodigal:002006	CDS	23109	24740	.	+	0	ID=ABCFKFIH_00052;inference=ab initio prediction:Prodigal:002006;locus_tag=ABCFKFIH_00052;product=hypothetical protein
NZ_LABX01000010.1	Prodigal:002006	CDS	25059	25292	.	+	0	ID=ABCFKFIH_00053;inference=ab initio prediction:Prodigal:002006;locus_tag=ABCFKFIH_00053;product=hypothetical protein
NZ_LABX01000010.1	Prodigal:002006	CDS	25333	26406	.	-	0	ID=ABCFKFIH_00054;inference=ab initio prediction:Prodigal:002006;locus_tag=ABCFKFIH_00054;product=hypothetical protein
NZ_LABX01000010.1	Prodigal:002006	CDS	26634	27284	.	+	0	ID=ABCFKFIH_00055;inference=ab initio prediction:Prodigal:002006;locus_tag=ABCFKFIH_00055;product=hypothetical protein
NZ_LABX01000010.1	Prodigal:002006	CDS	27358	27519	.	-	0	ID=ABCFKFIH_00056;inference=ab initio prediction:Prodigal:002006;locus_tag=ABCFKFIH_00056;product=hypothetical protein
NZ_LABX01000010.1	Prodigal:002006	CDS	27612	27992	.	-	0	ID=ABCFKFIH_00057;inference=ab initio prediction:Prodigal:002006;locus_tag=ABCFKFIH_00057;product=hypothetical protein
NZ_LABX01000010.1	Prodigal:002006	CDS	28102	28347	.	-	0	ID=ABCFKFIH_00058;inference=ab initio prediction:Prodigal:002006;locus_tag=ABCFKFIH_00058;product=hypothetical protein
NZ_LABX01000010.1	Prodigal:002006	CDS	28974	29462	.	+	0	ID=ABCFKFIH_00059;inference=ab initio prediction:Prodigal:002006;locus_tag=ABCFKFIH_00059;product=hypothetical protein
NZ_LABX01000010.1	Prodigal:002006	CDS	29472	30923	.	+	0	ID=ABCFKFIH_00060;inference=ab initio prediction:Prodigal:002006;locus_tag=ABCFKFIH_00060;product=hypothetical protein
NZ_LABX01000010.1	Prodigal:002006	CDS	30920	31198	.	+	0	ID=ABCFKFIH_00061;inference=ab initio prediction:Prodigal:002006;locus_tag=ABCFKFIH_00061;product=hypothetical protein
NZ_LABX01000010.1	Prodigal:002006	CDS	31322	31675	.	+	0	ID=ABCFKFIH_00062;inference=ab initio prediction:Prodigal:002006;locus_tag=ABCFKFIH_00062;product=hypothetical protein
NZ_LABX01000010.1	Prodigal:002006	CDS	31750	32145	.	+	0	ID=ABCFKFIH_00063;inference=ab initio prediction:Prodigal:002006;locus_tag=ABCFKFIH_00063;product=hypothetical protein
NZ_LABX01000010.1	Prodigal:002006	CDS	32145	32588	.	+	0	ID=ABCFKFIH_00064;inference=ab initio prediction:Prodigal:002006;locus_tag=ABCFKFIH_00064;product=hypothetical protein
NZ_LABX01000010.1	Prodigal:002006	CDS	32588	32791	.	+	0	ID=ABCFKFIH_00065;inference=ab initio prediction:Prodigal:002006;locus_tag=ABCFKFIH_00065;product=hypothetical protein
NZ_LABX01000010.1	Prodigal:002006	CDS	32788	32901	.	+	0	ID=ABCFKFIH_00066;inference=ab initio prediction:Prodigal:002006;locus_tag=ABCFKFIH_00066;product=hypothetical protein
NZ_LABX01000010.1	Prodigal:002006	CDS	32898	33278	.	+	0	ID=ABCFKFIH_00067;inference=ab initio prediction:Prodigal:002006;locus_tag=ABCFKFIH_00067;product=hypothetical protein
NZ_LABX01000010.1	Prodigal:002006	CDS	33275	33643	.	+	0	ID=ABCFKFIH_00068;inference=ab initio prediction:Prodigal:002006;locus_tag=ABCFKFIH_00068;product=hypothetical protein
NZ_LABX01000100.1	Prodigal:002006	CDS	67	273	.	-	0	ID=ABCFKFIH_00069;inference=ab initio prediction:Prodigal:002006;locus_tag=ABCFKFIH_00069;product=hypothetical protein
NZ_LABX01000100.1	Prodigal:002006	CDS	435	1040	.	-	0	ID=ABCFKFIH_00070;Name=yibF_1;db_xref=COG:COG0625;gene=yibF_1;inference=ab initio prediction:Prodigal:002006,similar to AA sequence:UniProtKB:P0ACA1;locus_tag=ABCFKFIH_00070;product=putative GST-like protein YibF
NZ_LABX01000100.1	Prodigal:002006	CDS	1091	2371	.	-	0	ID=ABCFKFIH_00071;inference=ab initio prediction:Prodigal:002006;locus_tag=ABCFKFIH_00071;product=hypothetical protein
NZ_LABX01000100.1	Prodigal:002006	CDS	2463	2675	.	-	0	ID=ABCFKFIH_00072;inference=ab initio prediction:Prodigal:002006;locus_tag=ABCFKFIH_00072;product=hypothetical protein
NZ_LABX01000100.1	Prodigal:002006	CDS	2976	3653	.	-	0	ID=ABCFKFIH_00073;inference=ab initio prediction:Prodigal:002006;locus_tag=ABCFKFIH_00073;product=hypothetical protein
NZ_LABX01000100.1	Prodigal:002006	CDS	3831	3995	.	-	0	ID=ABCFKFIH_00074;inference=ab initio prediction:Prodigal:002006;locus_tag=ABCFKFIH_00074;product=hypothetical protein
NZ_LABX01000100.1	Prodigal:002006	CDS	3992	4297	.	-	0	ID=ABCFKFIH_00075;inference=ab initio prediction:Prodigal:002006;locus_tag=ABCFKFIH_00075;product=hypothetical protein
NZ_LABX01000100.1	Prodigal:002006	CDS	4457	7156	.	-	0	ID=ABCFKFIH_00076;eC_number=4.2.1.3;Name=acnA;db_xref=COG:COG1048;gene=acnA;inference=ab initio prediction:Prodigal:002006,similar to AA sequence:UniProtKB:P70920;locus_tag=ABCFKFIH_00076;product=Aconitate hydratase A
NZ_LABX01000100.1	Prodigal:002006	CDS	7532	8179	.	+	0	ID=ABCFKFIH_00077;eC_number=7.6.2.5;Name=ccmA;db_xref=COG:COG4133;gene=ccmA;inference=ab initio prediction:Prodigal:002006,similar to AA sequence:UniProtKB:P33931;locus_tag=ABCFKFIH_00077;product=Cytochrome c biogenesis ATP-binding export protein CcmA
NZ_LABX01000100.1	Prodigal:002006	CDS	8179	8847	.	+	0	ID=ABCFKFIH_00078;Name=ccmB;db_xref=COG:COG2386;gene=ccmB;inference=ab initio prediction:Prodigal:002006,similar to AA sequence:UniProtKB:P0ABL8;locus_tag=ABCFKFIH_00078;product=Heme exporter protein B
NZ_LABX01000100.1	Prodigal:002006	CDS	8883	9344	.	-	0	ID=ABCFKFIH_00079;eC_number=2.3.1.-;Name=yafP;db_xref=COG:COG0454;gene=yafP;inference=ab initio prediction:Prodigal:002006,similar to AA sequence:UniProtKB:Q47158;locus_tag=ABCFKFIH_00079;product=putative N-acetyltransferase YafP
NZ_LABX01000100.1	Prodigal:002006	CDS	9389	9562	.	-	0	ID=ABCFKFIH_00080;inference=ab initio prediction:Prodigal:002006;locus_tag=ABCFKFIH_00080;product=hypothetical protein
NZ_LABX01000100.1	Prodigal:002006	CDS	9674	10465	.	+	0	ID=ABCFKFIH_00081;Name=ccmC;db_xref=COG:COG0755;gene=ccmC;inference=ab initio prediction:Prodigal:002006,similar to AA sequence:UniProtKB:P0ABM1;locus_tag=ABCFKFIH_00081;product=Heme exporter protein C
NZ_LABX01000100.1	Prodigal:002006	CDS	10468	10638	.	+	0	ID=ABCFKFIH_00082;inference=ab initio prediction:Prodigal:002006;locus_tag=ABCFKFIH_00082;product=hypothetical protein
NZ_LABX01000100.1	Prodigal:002006	CDS	10644	11234	.	+	0	ID=ABCFKFIH_00083;Name=cycY;db_xref=COG:COG0526;gene=cycY;inference=ab initio prediction:Prodigal:002006,similar to AA sequence:UniProtKB:P30960;locus_tag=ABCFKFIH_00083;product=Thiol:disulfide interchange protein CycY
NZ_LABX01000100.1	Prodigal:002006	CDS	11244	12005	.	-	0	ID=ABCFKFIH_00084;inference=ab initio prediction:Prodigal:002006;locus_tag=ABCFKFIH_00084;product=hypothetical protein
NZ_LABX01000100.1	Prodigal:002006	CDS	12211	13098	.	+	0	ID=ABCFKFIH_00085;eC_number=5.1.1.7;Name=dapF;db_xref=COG:COG0253;gene=dapF;inference=ab initio prediction:Prodigal:002006,similar to AA sequence:UniProtKB:Q81XR2;locus_tag=ABCFKFIH_00085;product=Diaminopimelate epimerase
NZ_LABX01000100.1	Prodigal:002006	CDS	13095	14327	.	+	0	ID=ABCFKFIH_00086;eC_number=2.8.4.5;Name=mtaB;db_xref=COG:COG0621;gene=mtaB;inference=ab initio prediction:Prodigal:002006,similar to AA sequence:UniProtKB:P54462;locus_tag=ABCFKFIH_00086;product=Threonylcarbamoyladenosine tRNA methylthiotransferase MtaB
NZ_LABX01000100.1	Prodigal:002006	CDS	14508	15464	.	+	0	ID=ABCFKFIH_00087;inference=ab initio prediction:Prodigal:002006;locus_tag=ABCFKFIH_00087;product=hypothetical protein
NZ_LABX01000100.1	Prodigal:002006	CDS	15481	16164	.	-	0	ID=ABCFKFIH_00088;eC_number=5.4.99.28;Name=rluA;db_xref=COG:COG0564;gene=rluA;inference=ab initio prediction:Prodigal:002006,similar to AA sequence:UniProtKB:P0AA37;locus_tag=ABCFKFIH_00088;product=Dual-specificity RNA pseudouridine synthase RluA
NZ_LABX01000100.1	Prodigal:002006	CDS	16248	17645	.	+	0	ID=ABCFKFIH_00089;Name=ftsY;gene=ftsY;inference=ab initio prediction:Prodigal:002006,protein motif:HAMAP:MF_00920;locus_tag=ABCFKFIH_00089;product=Signal recognition particle receptor FtsY
NZ_LABX01000100.1	Prodigal:002006	CDS	17751	19835	.	-	0	ID=ABCFKFIH_00090;inference=ab initio prediction:Prodigal:002006;locus_tag=ABCFKFIH_00090;product=hypothetical protein
NZ_LABX01000100.1	Prodigal:002006	CDS	20286	21425	.	-	0	ID=ABCFKFIH_00091;inference=ab initio prediction:Prodigal:002006;locus_tag=ABCFKFIH_00091;product=hypothetical protein
NZ_LABX01000100.1	Prodigal:002006	CDS	21422	22666	.	-	0	ID=ABCFKFIH_00092;inference=ab initio prediction:Prodigal:002006;locus_tag=ABCFKFIH_00092;product=hypothetical protein
NZ_LABX01000101.1	Prodigal:002006	CDS	528	1793	.	-	0	ID=ABCFKFIH_00093;inference=ab initio prediction:Prodigal:002006;locus_tag=ABCFKFIH_00093;product=hypothetical protein
NZ_LABX01000101.1	Prodigal:002006	CDS	1872	2567	.	-	0	ID=ABCFKFIH_00094;inference=ab initio prediction:Prodigal:002006;locus_tag=ABCFKFIH_00094;product=hypothetical protein
NZ_LABX01000101.1	Prodigal:002006	CDS	2567	4630	.	-	0	ID=ABCFKFIH_00095;inference=ab initio prediction:Prodigal:002006;locus_tag=ABCFKFIH_00095;product=hypothetical protein
NZ_LABX01000101.1	Prodigal:002006	CDS	4630	5016	.	-	0	ID=ABCFKFIH_00096;inference=ab initio prediction:Prodigal:002006;locus_tag=ABCFKFIH_00096;product=hypothetical protein
NZ_LABX01000101.1	Prodigal:002006	CDS	5013	5594	.	-	0	ID=ABCFKFIH_00097;inference=ab initio prediction:Prodigal:002006;locus_tag=ABCFKFIH_00097;product=hypothetical protein
NZ_LABX01000101.1	Prodigal:002006	CDS	5598	7898	.	-	0	ID=ABCFKFIH_00098;inference=ab initio prediction:Prodigal:002006;locus_tag=ABCFKFIH_00098;product=hypothetical protein
NZ_LABX01000101.1	Prodigal:002006	CDS	8402	8791	.	-	0	ID=ABCFKFIH_00099;inference=ab initio prediction:Prodigal:002006;locus_tag=ABCFKFIH_00099;product=hypothetical protein
NZ_LABX01000101.1	Prodigal:002006	CDS	8865	9137	.	-	0	ID=ABCFKFIH_00100;inference=ab initio prediction:Prodigal:002006;locus_tag=ABCFKFIH_00100;product=hypothetical protein
NZ_LABX01000101.1	Prodigal:002006	CDS	9146	9883	.	-	0	ID=ABCFKFIH_00101;inference=ab initio prediction:Prodigal:002006;locus_tag=ABCFKFIH_00101;product=hypothetical protein
NZ_LABX01000101.1	Prodigal:002006	CDS	9907	10113	.	-	0	ID=ABCFKFIH_00102;inference=ab initio prediction:Prodigal:002006;locus_tag=ABCFKFIH_00102;product=hypothetical protein
NZ_LABX01000101.1	Prodigal:002006	CDS	10358	10555	.	-	0	ID=ABCFKFIH_00103;inference=ab initio prediction:Prodigal:002006;locus_tag=ABCFKFIH_00103;product=hypothetical protein
NZ_LABX01000102.1	Prodigal:002006	CDS	89	889	.	-	0	ID=ABCFKFIH_00104;eC_number=1.2.5.3;Name=coxM;gene=coxM;inference=ab initio prediction:Prodigal:002006,similar to AA sequence:UniProtKB:P19920;locus_tag=ABCFKFIH_00104;product=Carbon monoxide dehydrogenase medium chain
NZ_LABX01000102.1	Prodigal:002006	CDS	910	3279	.	-	0	ID=ABCFKFIH_00105;eC_number=1.2.5.3;Name=cutL_1;gene=cutL_1;inference=ab initio prediction:Prodigal:002006,similar to AA sequence:UniProtKB:P19913;locus_tag=ABCFKFIH_00105;product=Carbon monoxide dehydrogenase large chain
NZ_LABX01000102.1	Prodigal:002006	CDS	3614	4108	.	-	0	ID=ABCFKFIH_00106;eC_number=1.2.5.3;Name=cutS;gene=cutS;inference=ab initio prediction:Prodigal:002006,similar to AA sequence:UniProtKB:P19915;locus_tag=ABCFKFIH_00106;product=Carbon monoxide dehydrogenase small chain
NZ_LABX01000102.1	Prodigal:002006	CDS	4368	4844	.	-	0	ID=ABCFKFIH_00107;inference=ab initio prediction:Prodigal:002006;locus_tag=ABCFKFIH_00107;product=hypothetical protein
NZ_LABX01000102.1	Prodigal:002006	CDS	5070	5990	.	+	0	ID=ABCFKFIH_00108;Name=livH_1;db_xref=COG:COG0559;gene=livH_1;inference=ab initio prediction:Prodigal:002006,similar to AA sequence:UniProtKB:P0AEX7;locus_tag=ABCFKFIH_00108;product=High-affinity branched-chain amino acid transport system permease protein LivH
NZ_LABX01000102.1	Prodigal:002006	CDS	5990	7408	.	+	0	ID=ABCFKFIH_00109;inference=ab initio prediction:Prodigal:002006;locus_tag=ABCFKFIH_00109;product=hypothetical protein
NZ_LABX01000102.1	Prodigal:002006	CDS	7408	8268	.	+	0	ID=ABCFKFIH_00110;Name=artM;db_xref=COG:COG1126;gene=artM;inference=ab initio prediction:Prodigal:002006,similar to AA sequence:UniProtKB:P54537;locus_tag=ABCFKFIH_00110;product=Arginine transport ATP-binding protein ArtM
NZ_LABX01000102.1	Prodigal:002006	CDS	8265	8894	.	+	0	ID=ABCFKFIH_00111;Name=rhtB_1;db_xref=COG:COG1280;gene=rhtB_1;inference=ab initio prediction:Prodigal:002006,similar to AA sequence:UniProtKB:P0AG34;locus_tag=ABCFKFIH_00111;product=Homoserine/homoserine lactone efflux protein
NZ_LABX01000102.1	Prodigal:002006	CDS	8891	9673	.	+	0	ID=ABCFKFIH_00112;Name=livF_1;db_xref=COG:COG0410;gene=livF_1;inference=ab initio prediction:Prodigal:002006,similar to AA sequence:UniProtKB:P22731;locus_tag=ABCFKFIH_00112;product=High-affinity branched-chain amino acid transport ATP-binding protein LivF
NZ_LABX01000102.1	Prodigal:002006	CDS	9673	10026	.	+	0	ID=ABCFKFIH_00113;inference=ab initio prediction:Prodigal:002006;locus_tag=ABCFKFIH_00113;product=hypothetical protein
NZ_LABX01000102.1	Prodigal:002006	CDS	10188	11315	.	+	0	ID=ABCFKFIH_00114;db_xref=COG:COG0683;inference=ab initio prediction:Prodigal:002006,similar to AA sequence:UniProtKB:Q8YEE8;locus_tag=ABCFKFIH_00114;product=Leu/Ile/Val-binding protein 
NZ_LABX01000102.1	Prodigal:002006	CDS	11568	11846	.	+	0	ID=ABCFKFIH_00115;Name=infA;gene=infA;inference=ab initio prediction:Prodigal:002006,protein motif:HAMAP:MF_00075;locus_tag=ABCFKFIH_00115;product=Translation initiation factor IF-1
NZ_LABX01000102.1	Prodigal:002006	CDS	11930	12613	.	+	0	ID=ABCFKFIH_00116;eC_number=5.1.3.1;Name=rpe;gene=rpe;inference=ab initio prediction:Prodigal:002006,similar to AA sequence:UniProtKB:P74061;locus_tag=ABCFKFIH_00116;product=Ribulose-phosphate 3-epimerase
NZ_LABX01000102.1	Prodigal:002006	CDS	12681	13379	.	+	0	ID=ABCFKFIH_00117;inference=ab initio prediction:Prodigal:002006;locus_tag=ABCFKFIH_00117;product=hypothetical protein
NZ_LABX01000102.1	Prodigal:002006	CDS	14103	14297	.	-	0	ID=ABCFKFIH_00118;inference=ab initio prediction:Prodigal:002006;locus_tag=ABCFKFIH_00118;product=hypothetical protein
NZ_LABX01000102.1	Prodigal:002006	CDS	14294	14590	.	-	0	ID=ABCFKFIH_00119;inference=ab initio prediction:Prodigal:002006;locus_tag=ABCFKFIH_00119;product=hypothetical protein
NZ_LABX01000102.1	Prodigal:002006	CDS	14610	16871	.	-	0	ID=ABCFKFIH_00120;eC_number=5.6.2.2;Name=parC;db_xref=COG:COG0188;gene=parC;inference=ab initio prediction:Prodigal:002006,similar to AA sequence:UniProtKB:P0AFI2;locus_tag=ABCFKFIH_00120;product=DNA topoisomerase 4 subunit A
NZ_LABX01000102.1	Prodigal:002006	CDS	16974	17714	.	-	0	ID=ABCFKFIH_00121;Name=recO;gene=recO;inference=ab initio prediction:Prodigal:002006,protein motif:HAMAP:MF_00201;locus_tag=ABCFKFIH_00121;product=DNA repair protein RecO
NZ_LABX01000102.1	Prodigal:002006	CDS	17914	19581	.	-	0	ID=ABCFKFIH_00122;eC_number=2.7.13.3;Name=rcsC_1;gene=rcsC_1;inference=ab initio prediction:Prodigal:002006,protein motif:HAMAP:MF_00979;locus_tag=ABCFKFIH_00122;product=Sensor histidine kinase RcsC
NZ_LABX01000102.1	Prodigal:002006	CDS	20077	20700	.	-	0	ID=ABCFKFIH_00123;inference=ab initio prediction:Prodigal:002006;locus_tag=ABCFKFIH_00123;product=hypothetical protein
NZ_LABX01000102.1	Prodigal:002006	CDS	21018	21980	.	+	0	ID=ABCFKFIH_00124;inference=ab initio prediction:Prodigal:002006;locus_tag=ABCFKFIH_00124;product=hypothetical protein
NZ_LABX01000102.1	Prodigal:002006	CDS	22087	23835	.	-	0	ID=ABCFKFIH_00125;eC_number=3.1.4.53;Name=cpdA_1;gene=cpdA_1;inference=ab initio prediction:Prodigal:002006,protein motif:HAMAP:MF_00905;locus_tag=ABCFKFIH_00125;product=3'%2C5'-cyclic adenosine monophosphate phosphodiesterase CpdA
NZ_LABX01000102.1	Prodigal:002006	CDS	24270	24383	.	+	0	ID=ABCFKFIH_00126;inference=ab initio prediction:Prodigal:002006;locus_tag=ABCFKFIH_00126;product=hypothetical protein
NZ_LABX01000102.1	Prodigal:002006	CDS	24485	24823	.	+	0	ID=ABCFKFIH_00127;inference=ab initio prediction:Prodigal:002006;locus_tag=ABCFKFIH_00127;product=hypothetical protein
NZ_LABX01000102.1	Prodigal:002006	CDS	25790	28921	.	+	0	ID=ABCFKFIH_00128;inference=ab initio prediction:Prodigal:002006;locus_tag=ABCFKFIH_00128;product=hypothetical protein
NZ_LABX01000102.1	Prodigal:002006	CDS	28932	29309	.	+	0	ID=ABCFKFIH_00129;inference=ab initio prediction:Prodigal:002006,similar to AA sequence:UniProtKB:Q881J7;locus_tag=ABCFKFIH_00129;product=Blue-light-activated protein
NZ_LABX01000102.1	Prodigal:002006	CDS	30328	30672	.	+	0	ID=ABCFKFIH_00130;Name=cntO_1;db_xref=COG:COG1629;gene=cntO_1;inference=ab initio prediction:Prodigal:002006,similar to AA sequence:UniProtKB:Q9HUX3;locus_tag=ABCFKFIH_00130;product=Metal-pseudopaline receptor CntO
NZ_LABX01000102.1	Prodigal:002006	CDS	30716	30817	.	+	0	ID=ABCFKFIH_00131;inference=ab initio prediction:Prodigal:002006;locus_tag=ABCFKFIH_00131;product=hypothetical protein
NZ_LABX01000102.1	Prodigal:002006	CDS	31012	31902	.	+	0	ID=ABCFKFIH_00132;inference=ab initio prediction:Prodigal:002006;locus_tag=ABCFKFIH_00132;product=hypothetical protein
NZ_LABX01000102.1	Prodigal:002006	CDS	32200	33414	.	-	0	ID=ABCFKFIH_00133;db_xref=COG:COG0683;inference=ab initio prediction:Prodigal:002006,similar to AA sequence:UniProtKB:Q8YEE8;locus_tag=ABCFKFIH_00133;product=Leu/Ile/Val-binding protein 
NZ_LABX01000102.1	Prodigal:002006	CDS	33451	33774	.	-	0	ID=ABCFKFIH_00134;Name=thcC;gene=thcC;inference=ab initio prediction:Prodigal:002006,similar to AA sequence:UniProtKB:P43493;locus_tag=ABCFKFIH_00134;product=Rhodocoxin
NZ_LABX01000102.1	Prodigal:002006	CDS	33789	35042	.	-	0	ID=ABCFKFIH_00135;eC_number=1.14.99.15;inference=ab initio prediction:Prodigal:002006,similar to AA sequence:UniProtKB:Q6N8N2;locus_tag=ABCFKFIH_00135;product=Cytochrome p450 CYP199A2
NZ_LABX01000102.1	Prodigal:002006	CDS	35190	35735	.	+	0	ID=ABCFKFIH_00136;Name=slyA_1;gene=slyA_1;inference=ab initio prediction:Prodigal:002006,protein motif:HAMAP:MF_01819;locus_tag=ABCFKFIH_00136;product=Transcriptional regulator SlyA
NZ_LABX01000102.1	Prodigal:002006	CDS	35760	37004	.	-	0	ID=ABCFKFIH_00137;eC_number=1.18.1.-;Name=thcD_1;gene=thcD_1;inference=ab initio prediction:Prodigal:002006,similar to AA sequence:UniProtKB:P43494;locus_tag=ABCFKFIH_00137;product=Rhodocoxin reductase
NZ_LABX01000102.1	Prodigal:002006	CDS	37161	37922	.	-	0	ID=ABCFKFIH_00138;inference=ab initio prediction:Prodigal:002006;locus_tag=ABCFKFIH_00138;product=hypothetical protein
NZ_LABX01000102.1	Prodigal:002006	CDS	38250	39617	.	+	0	ID=ABCFKFIH_00139;db_xref=COG:COG2239;inference=ab initio prediction:Prodigal:002006,similar to AA sequence:UniProtKB:Q5SMG8;locus_tag=ABCFKFIH_00139;product=Magnesium transporter MgtE
NZ_LABX01000102.1	Prodigal:002006	CDS	39789	40313	.	-	0	ID=ABCFKFIH_00140;inference=ab initio prediction:Prodigal:002006;locus_tag=ABCFKFIH_00140;product=hypothetical protein
NZ_LABX01000102.1	Prodigal:002006	CDS	40310	41092	.	-	0	ID=ABCFKFIH_00141;eC_number=4.2.1.17;Name=paaF_1;db_xref=COG:COG1024;gene=paaF_1;inference=ab initio prediction:Prodigal:002006,similar to AA sequence:UniProtKB:P76082;locus_tag=ABCFKFIH_00141;product=2%2C3-dehydroadipyl-CoA hydratase
NZ_LABX01000102.1	Prodigal:002006	CDS	41203	41634	.	+	0	ID=ABCFKFIH_00142;inference=ab initio prediction:Prodigal:002006;locus_tag=ABCFKFIH_00142;product=hypothetical protein
NZ_LABX01000102.1	Prodigal:002006	CDS	41820	42281	.	+	0	ID=ABCFKFIH_00143;Name=rplM;db_xref=COG:COG0102;gene=rplM;inference=ab initio prediction:Prodigal:002006,similar to AA sequence:UniProtKB:Q6N651;locus_tag=ABCFKFIH_00143;product=50S ribosomal protein L13
NZ_LABX01000102.1	Prodigal:002006	CDS	42283	42774	.	+	0	ID=ABCFKFIH_00144;Name=rpsI;db_xref=COG:COG0103;gene=rpsI;inference=ab initio prediction:Prodigal:002006,similar to AA sequence:UniProtKB:Q6N650;locus_tag=ABCFKFIH_00144;product=30S ribosomal protein S9
NZ_LABX01000102.1	Prodigal:002006	CDS	42851	43372	.	-	0	ID=ABCFKFIH_00145;inference=ab initio prediction:Prodigal:002006;locus_tag=ABCFKFIH_00145;product=hypothetical protein
NZ_LABX01000102.1	Prodigal:002006	CDS	43600	44541	.	+	0	ID=ABCFKFIH_00146;eC_number=1.2.1.38;Name=argC_1;db_xref=COG:COG0002;gene=argC_1;inference=ab initio prediction:Prodigal:002006,similar to AA sequence:UniProtKB:Q8ZKL8;locus_tag=ABCFKFIH_00146;product=N-acetyl-gamma-glutamyl-phosphate reductase
NZ_LABX01000102.1	Prodigal:002006	CDS	44707	45411	.	-	0	ID=ABCFKFIH_00147;eC_number=1.8.4.-;Name=yfcG_1;db_xref=COG:COG0625;gene=yfcG_1;inference=ab initio prediction:Prodigal:002006,similar to AA sequence:UniProtKB:P77526;locus_tag=ABCFKFIH_00147;product=Disulfide-bond oxidoreductase YfcG
NZ_LABX01000102.1	Prodigal:002006	CDS	45476	46360	.	-	0	ID=ABCFKFIH_00148;eC_number=1.1.1.60;Name=garR_1;db_xref=COG:COG2084;gene=garR_1;inference=ab initio prediction:Prodigal:002006,similar to AA sequence:UniProtKB:P0ABQ2;locus_tag=ABCFKFIH_00148;product=2-hydroxy-3-oxopropionate reductase
NZ_LABX01000102.1	Prodigal:002006	CDS	46384	47469	.	-	0	ID=ABCFKFIH_00149;eC_number=1.1.1.83;Name=dmlA_1;db_xref=COG:COG0473;gene=dmlA_1;inference=ab initio prediction:Prodigal:002006,similar to AA sequence:UniProtKB:P76251;locus_tag=ABCFKFIH_00149;product=D-malate dehydrogenase [decarboxylating]
NZ_LABX01000102.1	Prodigal:002006	CDS	47582	48730	.	+	0	ID=ABCFKFIH_00150;eC_number=3.8.1.5;Name=dhmA_1;gene=dhmA_1;inference=ab initio prediction:Prodigal:002006,protein motif:HAMAP:MF_01230;locus_tag=ABCFKFIH_00150;product=Haloalkane dehalogenase
NZ_LABX01000103.1	Prodigal:002006	CDS	610	1344	.	-	0	ID=ABCFKFIH_00151;eC_number=2.3.1.286;Name=cobB_1;db_xref=COG:COG0846;gene=cobB_1;inference=ab initio prediction:Prodigal:002006,similar to AA sequence:UniProtKB:P75960;locus_tag=ABCFKFIH_00151;product=NAD-dependent protein deacylase
NZ_LABX01000103.1	Prodigal:002006	CDS	1583	2485	.	+	0	ID=ABCFKFIH_00152;inference=ab initio prediction:Prodigal:002006;locus_tag=ABCFKFIH_00152;product=hypothetical protein
NZ_LABX01000103.1	Prodigal:002006	CDS	2476	3162	.	+	0	ID=ABCFKFIH_00153;db_xref=COG:COG0546;inference=ab initio prediction:Prodigal:002006,similar to AA sequence:UniProtKB:P9WPI9;locus_tag=ABCFKFIH_00153;product=putative protein
NZ_LABX01000103.1	Prodigal:002006	CDS	3341	4381	.	-	0	ID=ABCFKFIH_00154;inference=ab initio prediction:Prodigal:002006;locus_tag=ABCFKFIH_00154;product=hypothetical protein
NZ_LABX01000103.1	Prodigal:002006	CDS	4368	5918	.	-	0	ID=ABCFKFIH_00155;eC_number=2.7.11.1;Name=kaiC_1;db_xref=COG:COG0467;gene=kaiC_1;inference=ab initio prediction:Prodigal:002006,similar to AA sequence:UniProtKB:Q79PF4;locus_tag=ABCFKFIH_00155;product=Circadian clock protein kinase KaiC
NZ_LABX01000103.1	Prodigal:002006	CDS	6323	6529	.	+	0	ID=ABCFKFIH_00156;inference=ab initio prediction:Prodigal:002006;locus_tag=ABCFKFIH_00156;product=hypothetical protein
NZ_LABX01000103.1	Prodigal:002006	CDS	6546	6995	.	-	0	ID=ABCFKFIH_00157;Name=ydcZ;db_xref=COG:COG3238;gene=ydcZ;inference=ab initio prediction:Prodigal:002006,similar to AA sequence:UniProtKB:P76111;locus_tag=ABCFKFIH_00157;product=Inner membrane protein YdcZ
NZ_LABX01000103.1	minced:0.4.2	repeat_region	7273	8148	.	.	.	note=CRISPR with 15 repeat units;rpt_family=CRISPR;rpt_type=direct;rpt_unit_seq=TCCCCGCATGCGCGGGGATGAACC
NZ_LABX01000103.1	Prodigal:002006	CDS	8230	9153	.	+	0	ID=ABCFKFIH_00158;eC_number=2.5.1.55;Name=kdsA;db_xref=COG:COG2877;gene=kdsA;inference=ab initio prediction:Prodigal:002006,similar to AA sequence:UniProtKB:Q8YHF1;locus_tag=ABCFKFIH_00158;product=2-dehydro-3-deoxyphosphooctonate aldolase
NZ_LABX01000103.1	Prodigal:002006	CDS	9167	10354	.	+	0	ID=ABCFKFIH_00159;inference=ab initio prediction:Prodigal:002006;locus_tag=ABCFKFIH_00159;product=hypothetical protein
NZ_LABX01000103.1	Prodigal:002006	CDS	10558	10878	.	+	0	ID=ABCFKFIH_00160;inference=ab initio prediction:Prodigal:002006;locus_tag=ABCFKFIH_00160;product=hypothetical protein
NZ_LABX01000103.1	Prodigal:002006	CDS	11122	11601	.	-	0	ID=ABCFKFIH_00161;eC_number=1.7.1.13;Name=queF;gene=queF;inference=ab initio prediction:Prodigal:002006,protein motif:HAMAP:MF_00818;locus_tag=ABCFKFIH_00161;product=NADPH-dependent 7-cyano-7-deazaguanine reductase
NZ_LABX01000103.1	Prodigal:002006	CDS	11816	13096	.	+	0	ID=ABCFKFIH_00162;eC_number=4.2.1.11;Name=eno;gene=eno;inference=ab initio prediction:Prodigal:002006,similar to AA sequence:UniProtKB:P33675;locus_tag=ABCFKFIH_00162;product=Enolase
NZ_LABX01000103.1	Prodigal:002006	CDS	13147	14103	.	-	0	ID=ABCFKFIH_00163;inference=ab initio prediction:Prodigal:002006;locus_tag=ABCFKFIH_00163;product=hypothetical protein
NZ_LABX01000103.1	Prodigal:002006	CDS	14253	15116	.	+	0	ID=ABCFKFIH_00164;Name=rhaR_1;gene=rhaR_1;inference=ab initio prediction:Prodigal:002006,protein motif:HAMAP:MF_01533;locus_tag=ABCFKFIH_00164;product=HTH-type transcriptional activator RhaR
NZ_LABX01000103.1	Prodigal:002006	CDS	15140	15451	.	-	0	ID=ABCFKFIH_00165;inference=ab initio prediction:Prodigal:002006;locus_tag=ABCFKFIH_00165;product=hypothetical protein
NZ_LABX01000103.1	Prodigal:002006	CDS	15873	16184	.	+	0	ID=ABCFKFIH_00166;inference=ab initio prediction:Prodigal:002006;locus_tag=ABCFKFIH_00166;product=hypothetical protein
NZ_LABX01000103.1	Prodigal:002006	CDS	16302	17345	.	+	0	ID=ABCFKFIH_00167;eC_number=1.1.1.-;Name=acoA;db_xref=COG:COG1071;gene=acoA;inference=ab initio prediction:Prodigal:002006,similar to AA sequence:UniProtKB:O31404;locus_tag=ABCFKFIH_00167;product=Acetoin:2%2C6-dichlorophenolindophenol oxidoreductase subunit alpha
NZ_LABX01000103.1	Prodigal:002006	CDS	17357	17599	.	+	0	ID=ABCFKFIH_00168;inference=ab initio prediction:Prodigal:002006;locus_tag=ABCFKFIH_00168;product=hypothetical protein
NZ_LABX01000103.1	Prodigal:002006	CDS	17599	19050	.	+	0	ID=ABCFKFIH_00169;eC_number=2.2.1.7;Name=dxs;gene=dxs;inference=ab initio prediction:Prodigal:002006,protein motif:HAMAP:MF_00315;locus_tag=ABCFKFIH_00169;product=1-deoxy-D-xylulose-5-phosphate synthase
NZ_LABX01000103.1	Prodigal:002006	CDS	19056	19340	.	+	0	ID=ABCFKFIH_00170;inference=ab initio prediction:Prodigal:002006;locus_tag=ABCFKFIH_00170;product=hypothetical protein
NZ_LABX01000103.1	Prodigal:002006	CDS	19349	19957	.	+	0	ID=ABCFKFIH_00171;inference=ab initio prediction:Prodigal:002006;locus_tag=ABCFKFIH_00171;product=hypothetical protein
NZ_LABX01000103.1	Prodigal:002006	CDS	19962	21452	.	+	0	ID=ABCFKFIH_00172;eC_number=2.3.1.12;Name=pdhC;gene=pdhC;inference=ab initio prediction:Prodigal:002006,similar to AA sequence:UniProtKB:P65636;locus_tag=ABCFKFIH_00172;product=Dihydrolipoyllysine-residue acetyltransferase component of pyruvate dehydrogenase complex
NZ_LABX01000103.1	Prodigal:002006	CDS	21485	22924	.	+	0	ID=ABCFKFIH_00173;eC_number=1.8.1.4;Name=lpd;db_xref=COG:COG1249;gene=lpd;inference=ab initio prediction:Prodigal:002006,similar to AA sequence:UniProtKB:P85207;locus_tag=ABCFKFIH_00173;product=Dihydrolipoyl dehydrogenase
NZ_LABX01000103.1	Prodigal:002006	CDS	23075	24610	.	-	0	ID=ABCFKFIH_00174;inference=ab initio prediction:Prodigal:002006;locus_tag=ABCFKFIH_00174;product=hypothetical protein
NZ_LABX01000103.1	Prodigal:002006	CDS	25217	25723	.	+	0	ID=ABCFKFIH_00175;inference=ab initio prediction:Prodigal:002006;locus_tag=ABCFKFIH_00175;product=hypothetical protein
NZ_LABX01000103.1	Prodigal:002006	CDS	25857	28997	.	-	0	ID=ABCFKFIH_00176;Name=mdtB_1;gene=mdtB_1;inference=ab initio prediction:Prodigal:002006,similar to AA sequence:UniProtKB:B6HYS0;locus_tag=ABCFKFIH_00176;product=Multidrug resistance protein MdtB
NZ_LABX01000103.1	Prodigal:002006	CDS	29002	30264	.	-	0	ID=ABCFKFIH_00177;Name=mdtA_1;gene=mdtA_1;inference=ab initio prediction:Prodigal:002006,protein motif:HAMAP:MF_01422;locus_tag=ABCFKFIH_00177;product=Multidrug resistance protein MdtA
NZ_LABX01000103.1	Prodigal:002006	CDS	30264	30917	.	-	0	ID=ABCFKFIH_00178;Name=slmA_1;gene=slmA_1;inference=ab initio prediction:Prodigal:002006,protein motif:HAMAP:MF_01839;locus_tag=ABCFKFIH_00178;product=Nucleoid occlusion factor SlmA
NZ_LABX01000103.1	Prodigal:002006	CDS	31345	31896	.	-	0	ID=ABCFKFIH_00179;inference=ab initio prediction:Prodigal:002006;locus_tag=ABCFKFIH_00179;product=hypothetical protein
NZ_LABX01000103.1	Prodigal:002006	CDS	32128	32835	.	+	0	ID=ABCFKFIH_00180;inference=ab initio prediction:Prodigal:002006;locus_tag=ABCFKFIH_00180;product=hypothetical protein
NZ_LABX01000103.1	Prodigal:002006	CDS	32878	33219	.	-	0	ID=ABCFKFIH_00181;inference=ab initio prediction:Prodigal:002006;locus_tag=ABCFKFIH_00181;product=hypothetical protein
NZ_LABX01000103.1	Prodigal:002006	CDS	33433	33807	.	+	0	ID=ABCFKFIH_00182;inference=ab initio prediction:Prodigal:002006;locus_tag=ABCFKFIH_00182;product=hypothetical protein
NZ_LABX01000103.1	Prodigal:002006	CDS	33849	35999	.	+	0	ID=ABCFKFIH_00183;Name=fecA;db_xref=COG:COG4772;gene=fecA;inference=ab initio prediction:Prodigal:002006,similar to AA sequence:UniProtKB:P13036;locus_tag=ABCFKFIH_00183;product=Fe(3+) dicitrate transport protein FecA
NZ_LABX01000103.1	Prodigal:002006	CDS	36274	37095	.	+	0	ID=ABCFKFIH_00184;inference=ab initio prediction:Prodigal:002006;locus_tag=ABCFKFIH_00184;product=hypothetical protein
NZ_LABX01000103.1	Prodigal:002006	CDS	37092	37976	.	+	0	ID=ABCFKFIH_00185;eC_number=4.3.3.7;Name=dapA_1;db_xref=COG:COG0329;gene=dapA_1;inference=ab initio prediction:Prodigal:002006,similar to AA sequence:UniProtKB:Q5HG25;locus_tag=ABCFKFIH_00185;product=4-hydroxy-tetrahydrodipicolinate synthase
NZ_LABX01000103.1	Prodigal:002006	CDS	38159	39565	.	+	0	ID=ABCFKFIH_00186;eC_number=1.-.-.-;db_xref=COG:COG0277;inference=ab initio prediction:Prodigal:002006,similar to AA sequence:UniProtKB:P9WIT1;locus_tag=ABCFKFIH_00186;product=putative FAD-linked oxidoreductase
NZ_LABX01000103.1	Prodigal:002006	CDS	39680	42394	.	-	0	ID=ABCFKFIH_00187;inference=ab initio prediction:Prodigal:002006;locus_tag=ABCFKFIH_00187;product=hypothetical protein
NZ_LABX01000103.1	Prodigal:002006	CDS	42627	43007	.	+	0	ID=ABCFKFIH_00188;inference=ab initio prediction:Prodigal:002006;locus_tag=ABCFKFIH_00188;product=hypothetical protein
NZ_LABX01000103.1	Prodigal:002006	CDS	43004	43420	.	+	0	ID=ABCFKFIH_00189;Name=flgC_1;db_xref=COG:COG1558;gene=flgC_1;inference=ab initio prediction:Prodigal:002006,similar to AA sequence:UniProtKB:P0A1I7;locus_tag=ABCFKFIH_00189;product=Flagellar basal-body rod protein FlgC
NZ_LABX01000103.1	Prodigal:002006	CDS	43428	43778	.	+	0	ID=ABCFKFIH_00190;Name=fliE_1;gene=fliE_1;inference=ab initio prediction:Prodigal:002006,protein motif:HAMAP:MF_00724;locus_tag=ABCFKFIH_00190;product=Flagellar hook-basal body complex protein FliE
NZ_LABX01000103.1	Prodigal:002006	CDS	43793	44581	.	+	0	ID=ABCFKFIH_00191;Name=flgG_1;db_xref=COG:COG4786;gene=flgG_1;inference=ab initio prediction:Prodigal:002006,similar to AA sequence:UniProtKB:P0A1J3;locus_tag=ABCFKFIH_00191;product=Flagellar basal-body rod protein FlgG
NZ_LABX01000103.1	Prodigal:002006	CDS	44679	45227	.	+	0	ID=ABCFKFIH_00192;inference=ab initio prediction:Prodigal:002006;locus_tag=ABCFKFIH_00192;product=hypothetical protein
NZ_LABX01000103.1	Prodigal:002006	CDS	45227	46378	.	+	0	ID=ABCFKFIH_00193;Name=flgI_1;gene=flgI_1;inference=ab initio prediction:Prodigal:002006,protein motif:HAMAP:MF_00416;locus_tag=ABCFKFIH_00193;product=Flagellar P-ring protein
NZ_LABX01000103.1	Prodigal:002006	CDS	46375	46974	.	+	0	ID=ABCFKFIH_00194;inference=ab initio prediction:Prodigal:002006;locus_tag=ABCFKFIH_00194;product=hypothetical protein
NZ_LABX01000103.1	Prodigal:002006	CDS	46974	47711	.	+	0	ID=ABCFKFIH_00195;Name=flgH_1;gene=flgH_1;inference=ab initio prediction:Prodigal:002006,protein motif:HAMAP:MF_00415;locus_tag=ABCFKFIH_00195;product=Flagellar L-ring protein
NZ_LABX01000103.1	Prodigal:002006	CDS	47736	48227	.	+	0	ID=ABCFKFIH_00196;inference=ab initio prediction:Prodigal:002006;locus_tag=ABCFKFIH_00196;product=hypothetical protein
NZ_LABX01000103.1	Prodigal:002006	CDS	48224	49024	.	+	0	ID=ABCFKFIH_00197;Name=fliP_1;db_xref=COG:COG1338;gene=fliP_1;inference=ab initio prediction:Prodigal:002006,similar to AA sequence:UniProtKB:P54700;locus_tag=ABCFKFIH_00197;product=Flagellar biosynthetic protein FliP
NZ_LABX01000103.1	Prodigal:002006	CDS	49074	49955	.	-	0	ID=ABCFKFIH_00198;eC_number=4.3.1.7;Name=eutC;gene=eutC;inference=ab initio prediction:Prodigal:002006,protein motif:HAMAP:MF_00601;locus_tag=ABCFKFIH_00198;product=Ethanolamine ammonia-lyase light chain
NZ_LABX01000103.1	Prodigal:002006	CDS	49952	51349	.	-	0	ID=ABCFKFIH_00199;eC_number=4.3.1.7;Name=eutB;db_xref=COG:COG4303;gene=eutB;inference=ab initio prediction:Prodigal:002006,similar to AA sequence:UniProtKB:P0AEJ6;locus_tag=ABCFKFIH_00199;product=Ethanolamine ammonia-lyase heavy chain
NZ_LABX01000103.1	Prodigal:002006	CDS	51419	52285	.	-	0	ID=ABCFKFIH_00200;inference=ab initio prediction:Prodigal:002006;locus_tag=ABCFKFIH_00200;product=hypothetical protein
NZ_LABX01000103.1	Prodigal:002006	CDS	52452	52670	.	+	0	ID=ABCFKFIH_00201;inference=ab initio prediction:Prodigal:002006;locus_tag=ABCFKFIH_00201;product=hypothetical protein
NZ_LABX01000103.1	Prodigal:002006	CDS	52735	53610	.	-	0	ID=ABCFKFIH_00202;eC_number=1.-.-.-;Name=ydaD;gene=ydaD;inference=ab initio prediction:Prodigal:002006,similar to AA sequence:UniProtKB:P80873;locus_tag=ABCFKFIH_00202;product=General stress protein 39
NZ_LABX01000103.1	Prodigal:002006	CDS	53816	54409	.	+	0	ID=ABCFKFIH_00203;inference=ab initio prediction:Prodigal:002006;locus_tag=ABCFKFIH_00203;product=hypothetical protein
NZ_LABX01000103.1	Prodigal:002006	CDS	54769	55416	.	+	0	ID=ABCFKFIH_00204;inference=ab initio prediction:Prodigal:002006;locus_tag=ABCFKFIH_00204;product=hypothetical protein
NZ_LABX01000103.1	Prodigal:002006	CDS	55420	55923	.	-	0	ID=ABCFKFIH_00205;eC_number=2.3.1.-;Name=eis_1;gene=eis_1;inference=ab initio prediction:Prodigal:002006,protein motif:HAMAP:MF_01812;locus_tag=ABCFKFIH_00205;product=N-acetyltransferase Eis
NZ_LABX01000103.1	Prodigal:002006	CDS	56222	57076	.	+	0	ID=ABCFKFIH_00206;Name=occT;gene=occT;inference=ab initio prediction:Prodigal:002006,similar to AA sequence:UniProtKB:P0A4F8;locus_tag=ABCFKFIH_00206;product=Octopine-binding periplasmic protein
NZ_LABX01000103.1	Prodigal:002006	CDS	57108	57812	.	+	0	ID=ABCFKFIH_00207;Name=occQ;gene=occQ;inference=ab initio prediction:Prodigal:002006,similar to AA sequence:UniProtKB:P0A4N5;locus_tag=ABCFKFIH_00207;product=Octopine transport system permease protein OccQ
NZ_LABX01000103.1	Prodigal:002006	CDS	57809	58519	.	+	0	ID=ABCFKFIH_00208;Name=occM;gene=occM;inference=ab initio prediction:Prodigal:002006,similar to AA sequence:UniProtKB:P35114;locus_tag=ABCFKFIH_00208;product=Octopine transport system permease protein OccM
NZ_LABX01000103.1	Prodigal:002006	CDS	58534	59316	.	+	0	ID=ABCFKFIH_00209;Name=occP;gene=occP;inference=ab initio prediction:Prodigal:002006,similar to AA sequence:UniProtKB:P0A2V2;locus_tag=ABCFKFIH_00209;product=Octopine permease ATP-binding protein P
NZ_LABX01000103.1	Prodigal:002006	CDS	59618	60127	.	-	0	ID=ABCFKFIH_00210;inference=ab initio prediction:Prodigal:002006;locus_tag=ABCFKFIH_00210;product=hypothetical protein
NZ_LABX01000103.1	Prodigal:002006	CDS	60213	60995	.	-	0	ID=ABCFKFIH_00211;eC_number=7.3.2.4;Name=nrtD_1;db_xref=COG:COG1116;gene=nrtD_1;inference=ab initio prediction:Prodigal:002006,similar to AA sequence:UniProtKB:P38046;locus_tag=ABCFKFIH_00211;product=Nitrate import ATP-binding protein NrtD
NZ_LABX01000103.1	Prodigal:002006	CDS	60996	61865	.	-	0	ID=ABCFKFIH_00212;Name=ssuC_1;db_xref=COG:COG0600;gene=ssuC_1;inference=ab initio prediction:Prodigal:002006,similar to AA sequence:UniProtKB:P40401;locus_tag=ABCFKFIH_00212;product=Putative aliphatic sulfonates transport permease protein SsuC
NZ_LABX01000103.1	Prodigal:002006	CDS	61871	62860	.	-	0	ID=ABCFKFIH_00213;inference=ab initio prediction:Prodigal:002006;locus_tag=ABCFKFIH_00213;product=hypothetical protein
NZ_LABX01000103.1	Prodigal:002006	CDS	63087	65936	.	+	0	ID=ABCFKFIH_00214;Name=glnD;db_xref=COG:COG2844;gene=glnD;inference=ab initio prediction:Prodigal:002006,similar to AA sequence:UniProtKB:Q9RAE4;locus_tag=ABCFKFIH_00214;product=Bifunctional uridylyltransferase/uridylyl-removing enzyme
NZ_LABX01000103.1	Prodigal:002006	CDS	65995	66606	.	+	0	ID=ABCFKFIH_00215;Name=grpE;gene=grpE;inference=ab initio prediction:Prodigal:002006,similar to AA sequence:UniProtKB:P99086;locus_tag=ABCFKFIH_00215;product=Protein GrpE
NZ_LABX01000103.1	Prodigal:002006	CDS	66719	67573	.	-	0	ID=ABCFKFIH_00216;Name=pheA;db_xref=COG:COG0077;gene=pheA;inference=ab initio prediction:Prodigal:002006,similar to AA sequence:UniProtKB:P0A9J8;locus_tag=ABCFKFIH_00216;product=Bifunctional chorismate mutase/prephenate dehydratase
NZ_LABX01000103.1	Prodigal:002006	CDS	67592	68335	.	-	0	ID=ABCFKFIH_00217;eC_number=2.7.7.38;Name=kdsB;db_xref=COG:COG1212;gene=kdsB;inference=ab initio prediction:Prodigal:002006,similar to AA sequence:UniProtKB:P04951;locus_tag=ABCFKFIH_00217;product=3-deoxy-manno-octulosonate cytidylyltransferase
NZ_LABX01000103.1	Prodigal:002006	CDS	68654	69193	.	+	0	ID=ABCFKFIH_00218;Name=cycM;db_xref=COG:COG3474;gene=cycM;inference=ab initio prediction:Prodigal:002006,similar to AA sequence:UniProtKB:P54820;locus_tag=ABCFKFIH_00218;product=Cytochrome c-552
NZ_LABX01000104.1	Prodigal:002006	CDS	111	773	.	+	0	ID=ABCFKFIH_00219;Name=oprM;db_xref=COG:COG1538;gene=oprM;inference=ab initio prediction:Prodigal:002006,similar to AA sequence:UniProtKB:Q51487;locus_tag=ABCFKFIH_00219;product=Outer membrane protein OprM
NZ_LABX01000104.1	Prodigal:002006	CDS	847	2466	.	+	0	ID=ABCFKFIH_00220;Name=yejF_1;db_xref=COG:COG4172;gene=yejF_1;inference=ab initio prediction:Prodigal:002006,similar to AA sequence:UniProtKB:P33916;locus_tag=ABCFKFIH_00220;product=putative ABC transporter ATP-binding protein YejF
NZ_LABX01000104.1	Prodigal:002006	CDS	2463	3701	.	+	0	ID=ABCFKFIH_00221;eC_number=5.4.2.7;Name=deoB;db_xref=COG:COG1015;gene=deoB;inference=ab initio prediction:Prodigal:002006,similar to AA sequence:UniProtKB:P0A6K6;locus_tag=ABCFKFIH_00221;product=Phosphopentomutase
NZ_LABX01000104.1	Prodigal:002006	CDS	3736	5121	.	+	0	ID=ABCFKFIH_00222;eC_number=1.14.-.-;inference=ab initio prediction:Prodigal:002006,similar to AA sequence:UniProtKB:P9WPN3;locus_tag=ABCFKFIH_00222;product=Putative cytochrome P450 132
NZ_LABX01000104.1	Prodigal:002006	CDS	5199	5831	.	+	0	ID=ABCFKFIH_00223;Name=slmA_2;gene=slmA_2;inference=ab initio prediction:Prodigal:002006,protein motif:HAMAP:MF_01839;locus_tag=ABCFKFIH_00223;product=Nucleoid occlusion factor SlmA
NZ_LABX01000104.1	Prodigal:002006	CDS	5836	7311	.	-	0	ID=ABCFKFIH_00224;Name=dauA;db_xref=COG:COG0659;gene=dauA;inference=ab initio prediction:Prodigal:002006,similar to AA sequence:UniProtKB:P0AFR2;locus_tag=ABCFKFIH_00224;product=C4-dicarboxylic acid transporter DauA
NZ_LABX01000104.1	Prodigal:002006	CDS	8104	8568	.	-	0	ID=ABCFKFIH_00225;eC_number=1.11.1.15;Name=bcp;db_xref=COG:COG1225;gene=bcp;inference=ab initio prediction:Prodigal:002006,similar to AA sequence:UniProtKB:Q83CY8;locus_tag=ABCFKFIH_00225;product=Putative peroxiredoxin bcp
NZ_LABX01000104.1	Prodigal:002006	CDS	8907	12260	.	+	0	ID=ABCFKFIH_00226;inference=ab initio prediction:Prodigal:002006;locus_tag=ABCFKFIH_00226;product=hypothetical protein
NZ_LABX01000104.1	Aragorn:001002	tRNA	12354	12428	.	+	.	ID=ABCFKFIH_00227;inference=COORDINATES:profile:Aragorn:001002;locus_tag=ABCFKFIH_00227;product=tRNA-Gly(ccc)
NZ_LABX01000104.1	Prodigal:002006	CDS	12646	12990	.	+	0	ID=ABCFKFIH_00228;inference=ab initio prediction:Prodigal:002006;locus_tag=ABCFKFIH_00228;product=hypothetical protein
NZ_LABX01000104.1	Prodigal:002006	CDS	13246	13764	.	+	0	ID=ABCFKFIH_00229;inference=ab initio prediction:Prodigal:002006;locus_tag=ABCFKFIH_00229;product=hypothetical protein
NZ_LABX01000104.1	Prodigal:002006	CDS	13890	14135	.	+	0	ID=ABCFKFIH_00230;inference=ab initio prediction:Prodigal:002006;locus_tag=ABCFKFIH_00230;product=hypothetical protein
NZ_LABX01000104.1	Prodigal:002006	CDS	14241	14408	.	-	0	ID=ABCFKFIH_00231;inference=ab initio prediction:Prodigal:002006;locus_tag=ABCFKFIH_00231;product=hypothetical protein
NZ_LABX01000104.1	Prodigal:002006	CDS	15278	15604	.	+	0	ID=ABCFKFIH_00232;inference=ab initio prediction:Prodigal:002006,similar to AA sequence:ISfinder:ISAzs24;locus_tag=ABCFKFIH_00232;product=IS3 family transposase ISAzs24
NZ_LABX01000105.1	Prodigal:002006	CDS	213	992	.	-	0	ID=ABCFKFIH_00233;inference=ab initio prediction:Prodigal:002006;locus_tag=ABCFKFIH_00233;product=hypothetical protein
NZ_LABX01000105.1	Prodigal:002006	CDS	1257	3896	.	+	0	ID=ABCFKFIH_00234;Name=clpB;gene=clpB;inference=ab initio prediction:Prodigal:002006,similar to AA sequence:UniProtKB:Q7CEG6;locus_tag=ABCFKFIH_00234;product=Chaperone protein ClpB
NZ_LABX01000105.1	Prodigal:002006	CDS	4162	4866	.	-	0	ID=ABCFKFIH_00235;eC_number=3.8.1.2;Name=hdl IVa_1;gene=hdl IVa_1;inference=ab initio prediction:Prodigal:002006,similar to AA sequence:UniProtKB:Q51645;locus_tag=ABCFKFIH_00235;product=(S)-2-haloacid dehalogenase 4A
NZ_LABX01000105.1	Prodigal:002006	CDS	5030	5239	.	+	0	ID=ABCFKFIH_00236;inference=ab initio prediction:Prodigal:002006;locus_tag=ABCFKFIH_00236;product=hypothetical protein
NZ_LABX01000105.1	Prodigal:002006	CDS	5524	6564	.	-	0	ID=ABCFKFIH_00237;eC_number=6.1.1.2;Name=trpS;db_xref=COG:COG0180;gene=trpS;inference=ab initio prediction:Prodigal:002006,similar to AA sequence:UniProtKB:P43835;locus_tag=ABCFKFIH_00237;product=Tryptophan--tRNA ligase
NZ_LABX01000105.1	Prodigal:002006	CDS	6670	7449	.	-	0	ID=ABCFKFIH_00238;Name=pdg;gene=pdg;inference=ab initio prediction:Prodigal:002006,similar to AA sequence:UniProtKB:P46303;locus_tag=ABCFKFIH_00238;product=Ultraviolet N-glycosylase/AP lyase
NZ_LABX01000105.1	Prodigal:002006	CDS	7505	8128	.	-	0	ID=ABCFKFIH_00239;Name=yciB;db_xref=COG:COG2917;gene=yciB;inference=ab initio prediction:Prodigal:002006,similar to AA sequence:UniProtKB:P95745;locus_tag=ABCFKFIH_00239;product=Intracellular septation protein
NZ_LABX01000105.1	Prodigal:002006	CDS	8275	8514	.	-	0	ID=ABCFKFIH_00240;inference=ab initio prediction:Prodigal:002006;locus_tag=ABCFKFIH_00240;product=hypothetical protein
NZ_LABX01000105.1	Prodigal:002006	CDS	8873	9601	.	+	0	ID=ABCFKFIH_00241;Name=rpaR_1;db_xref=COG:COG2771;gene=rpaR_1;inference=ab initio prediction:Prodigal:002006,similar to AA sequence:UniProtKB:Q6NCZ5;locus_tag=ABCFKFIH_00241;product=HTH-type quorum sensing-dependent transcriptional regulator RpaR
NZ_LABX01000105.1	Prodigal:002006	CDS	9842	10474	.	+	0	ID=ABCFKFIH_00242;eC_number=2.3.1.228;Name=bjaI_1;db_xref=COG:COG3916;gene=bjaI_1;inference=ab initio prediction:Prodigal:002006,similar to AA sequence:UniProtKB:Q89VI2;locus_tag=ABCFKFIH_00242;product=Isovaleryl-homoserine lactone synthase
NZ_LABX01000105.1	Prodigal:002006	CDS	10718	10945	.	-	0	ID=ABCFKFIH_00243;inference=ab initio prediction:Prodigal:002006;locus_tag=ABCFKFIH_00243;product=hypothetical protein
NZ_LABX01000105.1	Prodigal:002006	CDS	11192	11929	.	+	0	ID=ABCFKFIH_00244;Name=rpaR_2;db_xref=COG:COG2771;gene=rpaR_2;inference=ab initio prediction:Prodigal:002006,similar to AA sequence:UniProtKB:Q6NCZ5;locus_tag=ABCFKFIH_00244;product=HTH-type quorum sensing-dependent transcriptional regulator RpaR
NZ_LABX01000105.1	Aragorn:001002	tRNA	12181	12255	.	+	.	ID=ABCFKFIH_00245;inference=COORDINATES:profile:Aragorn:001002;locus_tag=ABCFKFIH_00245;product=tRNA-Thr(tgt)
NZ_LABX01000105.1	Prodigal:002006	CDS	12304	13383	.	+	0	ID=ABCFKFIH_00246;inference=ab initio prediction:Prodigal:002006;locus_tag=ABCFKFIH_00246;product=hypothetical protein
NZ_LABX01000105.1	Prodigal:002006	CDS	13393	14394	.	+	0	ID=ABCFKFIH_00247;eC_number=3.5.1.1;Name=ansB_1;db_xref=COG:COG0252;gene=ansB_1;inference=ab initio prediction:Prodigal:002006,similar to AA sequence:UniProtKB:P43843;locus_tag=ABCFKFIH_00247;product=putative L-asparaginase periplasmic
NZ_LABX01000105.1	Prodigal:002006	CDS	14607	15119	.	+	0	ID=ABCFKFIH_00248;db_xref=COG:COG1720;inference=ab initio prediction:Prodigal:002006,similar to AA sequence:UniProtKB:Q6NDF6;locus_tag=ABCFKFIH_00248;product=S-adenosyl-L-methionine-binding protein
NZ_LABX01000105.1	Prodigal:002006	CDS	15116	16036	.	+	0	ID=ABCFKFIH_00249;inference=ab initio prediction:Prodigal:002006;locus_tag=ABCFKFIH_00249;product=hypothetical protein
NZ_LABX01000105.1	Prodigal:002006	CDS	16475	18277	.	+	0	ID=ABCFKFIH_00250;eC_number=1.1.2.7;inference=ab initio prediction:Prodigal:002006,similar to AA sequence:UniProtKB:P38539;locus_tag=ABCFKFIH_00250;product=Methanol dehydrogenase [cytochrome c] subunit 1
NZ_LABX01000105.1	Prodigal:002006	CDS	18438	19061	.	+	0	ID=ABCFKFIH_00251;inference=ab initio prediction:Prodigal:002006;locus_tag=ABCFKFIH_00251;product=hypothetical protein
NZ_LABX01000105.1	Prodigal:002006	CDS	19046	19906	.	+	0	ID=ABCFKFIH_00252;inference=ab initio prediction:Prodigal:002006;locus_tag=ABCFKFIH_00252;product=hypothetical protein
NZ_LABX01000105.1	Prodigal:002006	CDS	19903	20439	.	+	0	ID=ABCFKFIH_00253;inference=ab initio prediction:Prodigal:002006;locus_tag=ABCFKFIH_00253;product=hypothetical protein
NZ_LABX01000105.1	Prodigal:002006	CDS	20491	21315	.	-	0	ID=ABCFKFIH_00254;inference=ab initio prediction:Prodigal:002006;locus_tag=ABCFKFIH_00254;product=hypothetical protein
NZ_LABX01000105.1	Prodigal:002006	CDS	21333	23087	.	-	0	ID=ABCFKFIH_00255;inference=ab initio prediction:Prodigal:002006;locus_tag=ABCFKFIH_00255;product=hypothetical protein
NZ_LABX01000106.1	Prodigal:002006	CDS	53	1162	.	-	0	ID=ABCFKFIH_00256;Name=xerC_1;gene=xerC_1;inference=ab initio prediction:Prodigal:002006,protein motif:HAMAP:MF_01808;locus_tag=ABCFKFIH_00256;product=Tyrosine recombinase XerC
NZ_LABX01000106.1	Prodigal:002006	CDS	1347	1613	.	-	0	ID=ABCFKFIH_00257;inference=ab initio prediction:Prodigal:002006;locus_tag=ABCFKFIH_00257;product=hypothetical protein
NZ_LABX01000106.1	Prodigal:002006	CDS	1552	2139	.	-	0	ID=ABCFKFIH_00258;inference=ab initio prediction:Prodigal:002006;locus_tag=ABCFKFIH_00258;product=hypothetical protein
NZ_LABX01000106.1	Prodigal:002006	CDS	2353	2961	.	-	0	ID=ABCFKFIH_00259;inference=ab initio prediction:Prodigal:002006;locus_tag=ABCFKFIH_00259;product=hypothetical protein
NZ_LABX01000106.1	Prodigal:002006	CDS	2954	3403	.	-	0	ID=ABCFKFIH_00260;inference=ab initio prediction:Prodigal:002006;locus_tag=ABCFKFIH_00260;product=hypothetical protein
NZ_LABX01000106.1	Prodigal:002006	CDS	3403	3846	.	-	0	ID=ABCFKFIH_00261;inference=ab initio prediction:Prodigal:002006;locus_tag=ABCFKFIH_00261;product=hypothetical protein
NZ_LABX01000106.1	Prodigal:002006	CDS	4385	5833	.	-	0	ID=ABCFKFIH_00262;inference=ab initio prediction:Prodigal:002006;locus_tag=ABCFKFIH_00262;product=hypothetical protein
NZ_LABX01000106.1	Prodigal:002006	CDS	5842	6837	.	-	0	ID=ABCFKFIH_00263;inference=ab initio prediction:Prodigal:002006;locus_tag=ABCFKFIH_00263;product=hypothetical protein
NZ_LABX01000106.1	Prodigal:002006	CDS	6834	7235	.	-	0	ID=ABCFKFIH_00264;inference=ab initio prediction:Prodigal:002006;locus_tag=ABCFKFIH_00264;product=hypothetical protein
NZ_LABX01000106.1	Prodigal:002006	CDS	7353	7493	.	-	0	ID=ABCFKFIH_00265;inference=ab initio prediction:Prodigal:002006;locus_tag=ABCFKFIH_00265;product=hypothetical protein
NZ_LABX01000106.1	Prodigal:002006	CDS	7585	7998	.	-	0	ID=ABCFKFIH_00266;inference=ab initio prediction:Prodigal:002006;locus_tag=ABCFKFIH_00266;product=hypothetical protein
NZ_LABX01000106.1	Prodigal:002006	CDS	7995	8204	.	-	0	ID=ABCFKFIH_00267;inference=ab initio prediction:Prodigal:002006;locus_tag=ABCFKFIH_00267;product=hypothetical protein
NZ_LABX01000106.1	Prodigal:002006	CDS	8204	8572	.	-	0	ID=ABCFKFIH_00268;inference=ab initio prediction:Prodigal:002006;locus_tag=ABCFKFIH_00268;product=hypothetical protein
NZ_LABX01000106.1	Prodigal:002006	CDS	8572	8868	.	-	0	ID=ABCFKFIH_00269;inference=ab initio prediction:Prodigal:002006;locus_tag=ABCFKFIH_00269;product=hypothetical protein
NZ_LABX01000106.1	Prodigal:002006	CDS	9654	9974	.	-	0	ID=ABCFKFIH_00270;inference=ab initio prediction:Prodigal:002006;locus_tag=ABCFKFIH_00270;product=hypothetical protein
NZ_LABX01000106.1	Prodigal:002006	CDS	9985	10302	.	-	0	ID=ABCFKFIH_00271;inference=ab initio prediction:Prodigal:002006;locus_tag=ABCFKFIH_00271;product=hypothetical protein
NZ_LABX01000106.1	Prodigal:002006	CDS	10927	11205	.	+	0	ID=ABCFKFIH_00272;inference=ab initio prediction:Prodigal:002006;locus_tag=ABCFKFIH_00272;product=hypothetical protein
NZ_LABX01000106.1	Prodigal:002006	CDS	11343	11699	.	+	0	ID=ABCFKFIH_00273;inference=ab initio prediction:Prodigal:002006;locus_tag=ABCFKFIH_00273;product=hypothetical protein
NZ_LABX01000106.1	Prodigal:002006	CDS	11743	11904	.	+	0	ID=ABCFKFIH_00274;inference=ab initio prediction:Prodigal:002006;locus_tag=ABCFKFIH_00274;product=hypothetical protein
NZ_LABX01000106.1	Prodigal:002006	CDS	11916	12788	.	+	0	ID=ABCFKFIH_00275;inference=ab initio prediction:Prodigal:002006;locus_tag=ABCFKFIH_00275;product=hypothetical protein
NZ_LABX01000106.1	Prodigal:002006	CDS	12830	13384	.	+	0	ID=ABCFKFIH_00276;inference=ab initio prediction:Prodigal:002006;locus_tag=ABCFKFIH_00276;product=hypothetical protein
NZ_LABX01000106.1	Prodigal:002006	CDS	13414	13863	.	+	0	ID=ABCFKFIH_00277;Name=ros_1;db_xref=COG:COG4957;gene=ros_1;inference=ab initio prediction:Prodigal:002006,similar to AA sequence:UniProtKB:Q04152;locus_tag=ABCFKFIH_00277;product=Transcriptional regulatory protein ros
NZ_LABX01000106.1	Prodigal:002006	CDS	13867	14079	.	+	0	ID=ABCFKFIH_00278;inference=ab initio prediction:Prodigal:002006;locus_tag=ABCFKFIH_00278;product=hypothetical protein
NZ_LABX01000106.1	Prodigal:002006	CDS	14104	15177	.	+	0	ID=ABCFKFIH_00279;inference=ab initio prediction:Prodigal:002006;locus_tag=ABCFKFIH_00279;product=hypothetical protein
NZ_LABX01000106.1	Prodigal:002006	CDS	15177	15440	.	+	0	ID=ABCFKFIH_00280;Name=dnaA_1;gene=dnaA_1;inference=ab initio prediction:Prodigal:002006,protein motif:HAMAP:MF_00377;locus_tag=ABCFKFIH_00280;product=Chromosomal replication initiator protein DnaA
NZ_LABX01000106.1	Prodigal:002006	CDS	15437	16129	.	+	0	ID=ABCFKFIH_00281;eC_number=2.7.7.7;Name=dnaQ_1;db_xref=COG:COG0847;gene=dnaQ_1;inference=ab initio prediction:Prodigal:002006,similar to AA sequence:UniProtKB:P03007;locus_tag=ABCFKFIH_00281;product=DNA polymerase III subunit epsilon
NZ_LABX01000106.1	Prodigal:002006	CDS	16126	17922	.	+	0	ID=ABCFKFIH_00282;Name=radA_1;gene=radA_1;inference=ab initio prediction:Prodigal:002006,protein motif:HAMAP:MF_01498;locus_tag=ABCFKFIH_00282;product=DNA repair protein RadA
NZ_LABX01000106.1	Prodigal:002006	CDS	17922	18818	.	+	0	ID=ABCFKFIH_00283;inference=ab initio prediction:Prodigal:002006;locus_tag=ABCFKFIH_00283;product=hypothetical protein
NZ_LABX01000106.1	Prodigal:002006	CDS	19018	19908	.	+	0	ID=ABCFKFIH_00284;inference=ab initio prediction:Prodigal:002006;locus_tag=ABCFKFIH_00284;product=hypothetical protein
NZ_LABX01000106.1	Prodigal:002006	CDS	20178	21122	.	+	0	ID=ABCFKFIH_00285;inference=ab initio prediction:Prodigal:002006;locus_tag=ABCFKFIH_00285;product=hypothetical protein
NZ_LABX01000106.1	Prodigal:002006	CDS	21727	22011	.	-	0	ID=ABCFKFIH_00286;inference=ab initio prediction:Prodigal:002006;locus_tag=ABCFKFIH_00286;product=hypothetical protein
NZ_LABX01000106.1	Prodigal:002006	CDS	22062	22298	.	-	0	ID=ABCFKFIH_00287;inference=ab initio prediction:Prodigal:002006;locus_tag=ABCFKFIH_00287;product=hypothetical protein
NZ_LABX01000106.1	Prodigal:002006	CDS	22389	22652	.	-	0	ID=ABCFKFIH_00288;inference=ab initio prediction:Prodigal:002006;locus_tag=ABCFKFIH_00288;product=hypothetical protein
NZ_LABX01000106.1	Prodigal:002006	CDS	22712	22963	.	-	0	ID=ABCFKFIH_00289;inference=ab initio prediction:Prodigal:002006;locus_tag=ABCFKFIH_00289;product=hypothetical protein
NZ_LABX01000106.1	Prodigal:002006	CDS	23231	23866	.	-	0	ID=ABCFKFIH_00290;inference=ab initio prediction:Prodigal:002006;locus_tag=ABCFKFIH_00290;product=hypothetical protein
NZ_LABX01000106.1	Prodigal:002006	CDS	23883	24107	.	-	0	ID=ABCFKFIH_00291;inference=ab initio prediction:Prodigal:002006;locus_tag=ABCFKFIH_00291;product=hypothetical protein
NZ_LABX01000106.1	Prodigal:002006	CDS	24082	24348	.	-	0	ID=ABCFKFIH_00292;inference=ab initio prediction:Prodigal:002006;locus_tag=ABCFKFIH_00292;product=hypothetical protein
NZ_LABX01000106.1	Prodigal:002006	CDS	24345	24656	.	-	0	ID=ABCFKFIH_00293;inference=ab initio prediction:Prodigal:002006;locus_tag=ABCFKFIH_00293;product=hypothetical protein
NZ_LABX01000106.1	Prodigal:002006	CDS	24710	26299	.	-	0	ID=ABCFKFIH_00294;inference=ab initio prediction:Prodigal:002006;locus_tag=ABCFKFIH_00294;product=hypothetical protein
NZ_LABX01000106.1	Prodigal:002006	CDS	26386	27426	.	-	0	ID=ABCFKFIH_00295;inference=ab initio prediction:Prodigal:002006;locus_tag=ABCFKFIH_00295;product=hypothetical protein
NZ_LABX01000106.1	Prodigal:002006	CDS	27925	28206	.	+	0	ID=ABCFKFIH_00296;db_xref=COG:COG0776;inference=ab initio prediction:Prodigal:002006,similar to AA sequence:UniProtKB:P02348;locus_tag=ABCFKFIH_00296;product=DNA-binding protein HRL53
NZ_LABX01000106.1	Prodigal:002006	CDS	28203	28379	.	+	0	ID=ABCFKFIH_00297;inference=ab initio prediction:Prodigal:002006;locus_tag=ABCFKFIH_00297;product=hypothetical protein
NZ_LABX01000106.1	Prodigal:002006	CDS	28376	28600	.	+	0	ID=ABCFKFIH_00298;inference=ab initio prediction:Prodigal:002006;locus_tag=ABCFKFIH_00298;product=hypothetical protein
NZ_LABX01000106.1	Prodigal:002006	CDS	28670	29056	.	+	0	ID=ABCFKFIH_00299;inference=ab initio prediction:Prodigal:002006;locus_tag=ABCFKFIH_00299;product=hypothetical protein
NZ_LABX01000106.1	Prodigal:002006	CDS	29053	29523	.	+	0	ID=ABCFKFIH_00300;inference=ab initio prediction:Prodigal:002006;locus_tag=ABCFKFIH_00300;product=hypothetical protein
NZ_LABX01000106.1	Prodigal:002006	CDS	29729	29899	.	+	0	ID=ABCFKFIH_00301;inference=ab initio prediction:Prodigal:002006;locus_tag=ABCFKFIH_00301;product=hypothetical protein
NZ_LABX01000106.1	Prodigal:002006	CDS	29911	30192	.	+	0	ID=ABCFKFIH_00302;inference=ab initio prediction:Prodigal:002006;locus_tag=ABCFKFIH_00302;product=hypothetical protein
NZ_LABX01000106.1	Prodigal:002006	CDS	30189	30449	.	+	0	ID=ABCFKFIH_00303;inference=ab initio prediction:Prodigal:002006;locus_tag=ABCFKFIH_00303;product=hypothetical protein
NZ_LABX01000106.1	Prodigal:002006	CDS	30433	30738	.	+	0	ID=ABCFKFIH_00304;inference=ab initio prediction:Prodigal:002006;locus_tag=ABCFKFIH_00304;product=hypothetical protein
NZ_LABX01000106.1	Prodigal:002006	CDS	31455	32264	.	+	0	ID=ABCFKFIH_00305;inference=ab initio prediction:Prodigal:002006;locus_tag=ABCFKFIH_00305;product=hypothetical protein
NZ_LABX01000106.1	Aragorn:001002	tRNA	32296	32380	.	+	.	ID=ABCFKFIH_00306;inference=COORDINATES:profile:Aragorn:001002;locus_tag=ABCFKFIH_00306;product=tRNA-Tyr(gta)
NZ_LABX01000106.1	Prodigal:002006	CDS	32383	32721	.	-	0	ID=ABCFKFIH_00307;inference=ab initio prediction:Prodigal:002006;locus_tag=ABCFKFIH_00307;product=hypothetical protein
NZ_LABX01000106.1	Prodigal:002006	CDS	33068	33247	.	+	0	ID=ABCFKFIH_00308;inference=ab initio prediction:Prodigal:002006;locus_tag=ABCFKFIH_00308;product=hypothetical protein
NZ_LABX01000106.1	Prodigal:002006	CDS	33253	33525	.	+	0	ID=ABCFKFIH_00309;inference=ab initio prediction:Prodigal:002006;locus_tag=ABCFKFIH_00309;product=hypothetical protein
NZ_LABX01000106.1	Prodigal:002006	CDS	33659	34051	.	+	0	ID=ABCFKFIH_00310;inference=ab initio prediction:Prodigal:002006;locus_tag=ABCFKFIH_00310;product=hypothetical protein
NZ_LABX01000106.1	Prodigal:002006	CDS	34026	35807	.	+	0	ID=ABCFKFIH_00311;inference=ab initio prediction:Prodigal:002006;locus_tag=ABCFKFIH_00311;product=hypothetical protein
NZ_LABX01000106.1	Prodigal:002006	CDS	35807	37219	.	+	0	ID=ABCFKFIH_00312;inference=ab initio prediction:Prodigal:002006;locus_tag=ABCFKFIH_00312;product=hypothetical protein
NZ_LABX01000106.1	Prodigal:002006	CDS	37228	37419	.	+	0	ID=ABCFKFIH_00313;inference=ab initio prediction:Prodigal:002006;locus_tag=ABCFKFIH_00313;product=hypothetical protein
NZ_LABX01000106.1	Prodigal:002006	CDS	37427	38434	.	+	0	ID=ABCFKFIH_00314;inference=ab initio prediction:Prodigal:002006;locus_tag=ABCFKFIH_00314;product=hypothetical protein
NZ_LABX01000106.1	Prodigal:002006	CDS	38512	39882	.	+	0	ID=ABCFKFIH_00315;inference=ab initio prediction:Prodigal:002006;locus_tag=ABCFKFIH_00315;product=hypothetical protein
NZ_LABX01000106.1	Prodigal:002006	CDS	39952	40374	.	+	0	ID=ABCFKFIH_00316;inference=ab initio prediction:Prodigal:002006;locus_tag=ABCFKFIH_00316;product=hypothetical protein
NZ_LABX01000106.1	Prodigal:002006	CDS	40314	40520	.	+	0	ID=ABCFKFIH_00317;inference=ab initio prediction:Prodigal:002006;locus_tag=ABCFKFIH_00317;product=hypothetical protein
NZ_LABX01000106.1	Prodigal:002006	CDS	40526	41152	.	+	0	ID=ABCFKFIH_00318;inference=ab initio prediction:Prodigal:002006;locus_tag=ABCFKFIH_00318;product=hypothetical protein
NZ_LABX01000106.1	Prodigal:002006	CDS	41152	41499	.	+	0	ID=ABCFKFIH_00319;inference=ab initio prediction:Prodigal:002006;locus_tag=ABCFKFIH_00319;product=hypothetical protein
NZ_LABX01000106.1	Prodigal:002006	CDS	41526	42119	.	+	0	ID=ABCFKFIH_00320;inference=ab initio prediction:Prodigal:002006;locus_tag=ABCFKFIH_00320;product=hypothetical protein
NZ_LABX01000106.1	Prodigal:002006	CDS	42443	42829	.	+	0	ID=ABCFKFIH_00321;inference=ab initio prediction:Prodigal:002006;locus_tag=ABCFKFIH_00321;product=hypothetical protein
NZ_LABX01000106.1	Prodigal:002006	CDS	42829	43209	.	+	0	ID=ABCFKFIH_00322;inference=ab initio prediction:Prodigal:002006;locus_tag=ABCFKFIH_00322;product=hypothetical protein
NZ_LABX01000106.1	Prodigal:002006	CDS	43209	43628	.	+	0	ID=ABCFKFIH_00323;inference=ab initio prediction:Prodigal:002006;locus_tag=ABCFKFIH_00323;product=hypothetical protein
NZ_LABX01000106.1	Prodigal:002006	CDS	43703	44140	.	+	0	ID=ABCFKFIH_00324;inference=ab initio prediction:Prodigal:002006;locus_tag=ABCFKFIH_00324;product=hypothetical protein
NZ_LABX01000106.1	Prodigal:002006	CDS	44150	44593	.	+	0	ID=ABCFKFIH_00325;inference=ab initio prediction:Prodigal:002006;locus_tag=ABCFKFIH_00325;product=hypothetical protein
NZ_LABX01000106.1	Prodigal:002006	CDS	44611	44826	.	+	0	ID=ABCFKFIH_00326;inference=ab initio prediction:Prodigal:002006;locus_tag=ABCFKFIH_00326;product=hypothetical protein
NZ_LABX01000106.1	Prodigal:002006	CDS	44834	50074	.	+	0	ID=ABCFKFIH_00327;inference=ab initio prediction:Prodigal:002006;locus_tag=ABCFKFIH_00327;product=hypothetical protein
NZ_LABX01000106.1	Prodigal:002006	CDS	50076	50456	.	+	0	ID=ABCFKFIH_00328;inference=ab initio prediction:Prodigal:002006;locus_tag=ABCFKFIH_00328;product=hypothetical protein
NZ_LABX01000106.1	Prodigal:002006	CDS	50456	50998	.	+	0	ID=ABCFKFIH_00329;inference=ab initio prediction:Prodigal:002006;locus_tag=ABCFKFIH_00329;product=hypothetical protein
NZ_LABX01000106.1	Prodigal:002006	CDS	51007	51294	.	+	0	ID=ABCFKFIH_00330;inference=ab initio prediction:Prodigal:002006;locus_tag=ABCFKFIH_00330;product=hypothetical protein
NZ_LABX01000106.1	Prodigal:002006	CDS	51301	51804	.	+	0	ID=ABCFKFIH_00331;inference=ab initio prediction:Prodigal:002006;locus_tag=ABCFKFIH_00331;product=hypothetical protein
NZ_LABX01000106.1	Prodigal:002006	CDS	51722	52024	.	-	0	ID=ABCFKFIH_00332;inference=ab initio prediction:Prodigal:002006;locus_tag=ABCFKFIH_00332;product=hypothetical protein
NZ_LABX01000106.1	Prodigal:002006	CDS	52056	56408	.	+	0	ID=ABCFKFIH_00333;Name=smc_1;gene=smc_1;inference=ab initio prediction:Prodigal:002006,protein motif:HAMAP:MF_01894;locus_tag=ABCFKFIH_00333;product=Chromosome partition protein Smc
NZ_LABX01000106.1	Prodigal:002006	CDS	56405	57226	.	+	0	ID=ABCFKFIH_00334;inference=ab initio prediction:Prodigal:002006;locus_tag=ABCFKFIH_00334;product=hypothetical protein
NZ_LABX01000106.1	Prodigal:002006	CDS	57204	58178	.	-	0	ID=ABCFKFIH_00335;inference=ab initio prediction:Prodigal:002006;locus_tag=ABCFKFIH_00335;product=hypothetical protein
NZ_LABX01000106.1	Prodigal:002006	CDS	58407	58988	.	-	0	ID=ABCFKFIH_00336;inference=ab initio prediction:Prodigal:002006;locus_tag=ABCFKFIH_00336;product=hypothetical protein
NZ_LABX01000107.1	Prodigal:002006	CDS	627	839	.	+	0	ID=ABCFKFIH_00337;inference=ab initio prediction:Prodigal:002006;locus_tag=ABCFKFIH_00337;product=hypothetical protein
NZ_LABX01000107.1	Prodigal:002006	CDS	916	1278	.	+	0	ID=ABCFKFIH_00338;inference=ab initio prediction:Prodigal:002006;locus_tag=ABCFKFIH_00338;product=hypothetical protein
NZ_LABX01000107.1	Prodigal:002006	CDS	1265	3403	.	+	0	ID=ABCFKFIH_00339;eC_number=6.2.1.34;Name=FCS1_1;gene=FCS1_1;inference=ab initio prediction:Prodigal:002006,similar to AA sequence:UniProtKB:A0A2P1BT06;locus_tag=ABCFKFIH_00339;product=Trans-feruloyl-CoA synthase FCS1
NZ_LABX01000107.1	Prodigal:002006	CDS	3400	4923	.	+	0	ID=ABCFKFIH_00340;inference=ab initio prediction:Prodigal:002006;locus_tag=ABCFKFIH_00340;product=hypothetical protein
NZ_LABX01000107.1	Prodigal:002006	CDS	4923	5696	.	+	0	ID=ABCFKFIH_00341;eC_number=4.2.1.17;Name=paaF_2;db_xref=COG:COG1024;gene=paaF_2;inference=ab initio prediction:Prodigal:002006,similar to AA sequence:UniProtKB:P76082;locus_tag=ABCFKFIH_00341;product=2%2C3-dehydroadipyl-CoA hydratase
NZ_LABX01000107.1	Prodigal:002006	CDS	5713	6627	.	+	0	ID=ABCFKFIH_00342;eC_number=1.1.1.-;db_xref=COG:COG1028;inference=ab initio prediction:Prodigal:002006,similar to AA sequence:UniProtKB:P96825;locus_tag=ABCFKFIH_00342;product=Putative short-chain type dehydrogenase/reductase
NZ_LABX01000107.1	Prodigal:002006	CDS	6630	7796	.	+	0	ID=ABCFKFIH_00343;inference=ab initio prediction:Prodigal:002006;locus_tag=ABCFKFIH_00343;product=hypothetical protein
NZ_LABX01000107.1	Prodigal:002006	CDS	7801	8250	.	+	0	ID=ABCFKFIH_00344;inference=ab initio prediction:Prodigal:002006;locus_tag=ABCFKFIH_00344;product=hypothetical protein
NZ_LABX01000107.1	Prodigal:002006	CDS	8426	10429	.	+	0	ID=ABCFKFIH_00345;inference=ab initio prediction:Prodigal:002006;locus_tag=ABCFKFIH_00345;product=hypothetical protein
NZ_LABX01000107.1	Prodigal:002006	CDS	10498	11529	.	-	0	ID=ABCFKFIH_00346;Name=syrM1;gene=syrM1;inference=ab initio prediction:Prodigal:002006,similar to AA sequence:UniProtKB:P55619;locus_tag=ABCFKFIH_00346;product=HTH-type transcriptional regulator SyrM 1
NZ_LABX01000107.1	Prodigal:002006	CDS	11837	12235	.	+	0	ID=ABCFKFIH_00347;inference=ab initio prediction:Prodigal:002006;locus_tag=ABCFKFIH_00347;product=hypothetical protein
NZ_LABX01000107.1	Prodigal:002006	CDS	12713	13420	.	-	0	ID=ABCFKFIH_00348;Name=livF_2;db_xref=COG:COG0410;gene=livF_2;inference=ab initio prediction:Prodigal:002006,similar to AA sequence:UniProtKB:P22731;locus_tag=ABCFKFIH_00348;product=High-affinity branched-chain amino acid transport ATP-binding protein LivF
NZ_LABX01000107.1	Prodigal:002006	CDS	13410	14156	.	-	0	ID=ABCFKFIH_00349;eC_number=3.6.3.-;Name=lptB_1;db_xref=COG:COG1137;gene=lptB_1;inference=ab initio prediction:Prodigal:002006,similar to AA sequence:UniProtKB:P45073;locus_tag=ABCFKFIH_00349;product=Lipopolysaccharide export system ATP-binding protein LptB
NZ_LABX01000107.1	Prodigal:002006	CDS	14153	15184	.	-	0	ID=ABCFKFIH_00350;inference=ab initio prediction:Prodigal:002006;locus_tag=ABCFKFIH_00350;product=hypothetical protein
NZ_LABX01000107.1	Prodigal:002006	CDS	15184	16062	.	-	0	ID=ABCFKFIH_00351;Name=livH_2;db_xref=COG:COG0559;gene=livH_2;inference=ab initio prediction:Prodigal:002006,similar to AA sequence:UniProtKB:P0AEX7;locus_tag=ABCFKFIH_00351;product=High-affinity branched-chain amino acid transport system permease protein LivH
NZ_LABX01000107.1	Prodigal:002006	CDS	16062	16856	.	-	0	ID=ABCFKFIH_00352;inference=ab initio prediction:Prodigal:002006;locus_tag=ABCFKFIH_00352;product=hypothetical protein
NZ_LABX01000107.1	Prodigal:002006	CDS	17222	17683	.	-	0	ID=ABCFKFIH_00353;inference=ab initio prediction:Prodigal:002006;locus_tag=ABCFKFIH_00353;product=hypothetical protein
NZ_LABX01000107.1	Prodigal:002006	CDS	17877	21026	.	-	0	ID=ABCFKFIH_00354;eC_number=2.7.13.3;Name=rcsC_2;gene=rcsC_2;inference=ab initio prediction:Prodigal:002006,protein motif:HAMAP:MF_00979;locus_tag=ABCFKFIH_00354;product=Sensor histidine kinase RcsC
NZ_LABX01000108.1	Prodigal:002006	CDS	379	1569	.	-	0	ID=ABCFKFIH_00355;Name=yejE;db_xref=COG:COG4239;gene=yejE;inference=ab initio prediction:Prodigal:002006,similar to AA sequence:UniProtKB:P33915;locus_tag=ABCFKFIH_00355;product=Inner membrane ABC transporter permease protein YejE
NZ_LABX01000108.1	Prodigal:002006	CDS	1598	2137	.	-	0	ID=ABCFKFIH_00356;inference=ab initio prediction:Prodigal:002006;locus_tag=ABCFKFIH_00356;product=hypothetical protein
NZ_LABX01000108.1	Prodigal:002006	CDS	2219	3376	.	-	0	ID=ABCFKFIH_00357;eC_number=2.6.1.17;Name=dapC;db_xref=COG:COG0436;gene=dapC;inference=ab initio prediction:Prodigal:002006,similar to AA sequence:UniProtKB:P9WPZ5;locus_tag=ABCFKFIH_00357;product=putative N-succinyldiaminopimelate aminotransferase DapC
NZ_LABX01000108.1	Prodigal:002006	CDS	3777	4871	.	-	0	ID=ABCFKFIH_00358;inference=ab initio prediction:Prodigal:002006;locus_tag=ABCFKFIH_00358;product=hypothetical protein
NZ_LABX01000108.1	Prodigal:002006	CDS	5169	8678	.	-	0	ID=ABCFKFIH_00359;inference=ab initio prediction:Prodigal:002006;locus_tag=ABCFKFIH_00359;product=hypothetical protein
NZ_LABX01000108.1	Prodigal:002006	CDS	8935	10698	.	+	0	ID=ABCFKFIH_00360;inference=ab initio prediction:Prodigal:002006;locus_tag=ABCFKFIH_00360;product=hypothetical protein
NZ_LABX01000108.1	Prodigal:002006	CDS	10767	11123	.	-	0	ID=ABCFKFIH_00361;inference=ab initio prediction:Prodigal:002006;locus_tag=ABCFKFIH_00361;product=hypothetical protein
NZ_LABX01000108.1	Prodigal:002006	CDS	11391	11501	.	-	0	ID=ABCFKFIH_00362;inference=ab initio prediction:Prodigal:002006;locus_tag=ABCFKFIH_00362;product=hypothetical protein
NZ_LABX01000108.1	Prodigal:002006	CDS	11539	11805	.	-	0	ID=ABCFKFIH_00363;inference=ab initio prediction:Prodigal:002006;locus_tag=ABCFKFIH_00363;product=hypothetical protein
NZ_LABX01000108.1	Prodigal:002006	CDS	12135	12530	.	+	0	ID=ABCFKFIH_00364;inference=ab initio prediction:Prodigal:002006;locus_tag=ABCFKFIH_00364;product=hypothetical protein
NZ_LABX01000108.1	Prodigal:002006	CDS	12559	15588	.	-	0	ID=ABCFKFIH_00365;Name=putA;db_xref=COG:COG0506;gene=putA;inference=ab initio prediction:Prodigal:002006,similar to AA sequence:UniProtKB:P09546;locus_tag=ABCFKFIH_00365;product=Bifunctional protein PutA
NZ_LABX01000109.1	Prodigal:002006	CDS	154	321	.	+	0	ID=ABCFKFIH_00366;Name=rpmG;db_xref=COG:COG0267;gene=rpmG;inference=ab initio prediction:Prodigal:002006,similar to AA sequence:UniProtKB:Q6N554;locus_tag=ABCFKFIH_00366;product=50S ribosomal protein L33
NZ_LABX01000109.1	Prodigal:002006	CDS	417	896	.	-	0	ID=ABCFKFIH_00367;inference=ab initio prediction:Prodigal:002006;locus_tag=ABCFKFIH_00367;product=hypothetical protein
NZ_LABX01000109.1	Prodigal:002006	CDS	1163	2617	.	-	0	ID=ABCFKFIH_00368;eC_number=1.16.3.1;Name=mmcO;db_xref=COG:COG2132;gene=mmcO;inference=ab initio prediction:Prodigal:002006,similar to AA sequence:UniProtKB:I6WZK7;locus_tag=ABCFKFIH_00368;product=Multicopper oxidase MmcO
NZ_LABX01000109.1	Aragorn:001002	tRNA	2796	2880	.	+	.	ID=ABCFKFIH_00369;inference=COORDINATES:profile:Aragorn:001002;locus_tag=ABCFKFIH_00369;product=tRNA-Leu(tag)
NZ_LABX01000109.1	Prodigal:002006	CDS	3021	4445	.	+	0	ID=ABCFKFIH_00370;eC_number=5.2.1.8;Name=tig;db_xref=COG:COG0544;gene=tig;inference=ab initio prediction:Prodigal:002006,similar to AA sequence:UniProtKB:Q9KQS5;locus_tag=ABCFKFIH_00370;product=Trigger factor
NZ_LABX01000109.1	Prodigal:002006	CDS	4556	5179	.	+	0	ID=ABCFKFIH_00371;eC_number=3.4.21.92;Name=clpP;gene=clpP;inference=ab initio prediction:Prodigal:002006,similar to AA sequence:UniProtKB:B8GX16;locus_tag=ABCFKFIH_00371;product=ATP-dependent Clp protease proteolytic subunit
NZ_LABX01000109.1	Prodigal:002006	CDS	5445	6716	.	+	0	ID=ABCFKFIH_00372;Name=clpX;gene=clpX;inference=ab initio prediction:Prodigal:002006,similar to AA sequence:UniProtKB:B8GX14;locus_tag=ABCFKFIH_00372;product=ATP-dependent Clp protease ATP-binding subunit ClpX
NZ_LABX01000109.1	Prodigal:002006	CDS	6987	9410	.	+	0	ID=ABCFKFIH_00373;eC_number=3.4.21.53;Name=lon_1;gene=lon_1;inference=ab initio prediction:Prodigal:002006,similar to AA sequence:UniProtKB:Q2YPX3;locus_tag=ABCFKFIH_00373;product=Lon protease
NZ_LABX01000011.1	Prodigal:002006	CDS	408	3806	.	+	0	ID=ABCFKFIH_00374;inference=ab initio prediction:Prodigal:002006;locus_tag=ABCFKFIH_00374;product=hypothetical protein
NZ_LABX01000011.1	Prodigal:002006	CDS	3799	4641	.	+	0	ID=ABCFKFIH_00375;inference=ab initio prediction:Prodigal:002006;locus_tag=ABCFKFIH_00375;product=hypothetical protein
NZ_LABX01000011.1	Prodigal:002006	CDS	4755	6170	.	+	0	ID=ABCFKFIH_00376;inference=ab initio prediction:Prodigal:002006;locus_tag=ABCFKFIH_00376;product=hypothetical protein
NZ_LABX01000011.1	Prodigal:002006	CDS	6167	9253	.	+	0	ID=ABCFKFIH_00377;inference=ab initio prediction:Prodigal:002006;locus_tag=ABCFKFIH_00377;product=hypothetical protein
NZ_LABX01000011.1	Prodigal:002006	CDS	9237	12512	.	+	0	ID=ABCFKFIH_00378;inference=ab initio prediction:Prodigal:002006;locus_tag=ABCFKFIH_00378;product=hypothetical protein
NZ_LABX01000011.1	Prodigal:002006	CDS	12599	14902	.	+	0	ID=ABCFKFIH_00379;inference=ab initio prediction:Prodigal:002006;locus_tag=ABCFKFIH_00379;product=hypothetical protein
NZ_LABX01000011.1	Prodigal:002006	CDS	15050	16933	.	-	0	ID=ABCFKFIH_00380;inference=ab initio prediction:Prodigal:002006;locus_tag=ABCFKFIH_00380;product=hypothetical protein
NZ_LABX01000011.1	Prodigal:002006	CDS	17163	18155	.	-	0	ID=ABCFKFIH_00381;inference=ab initio prediction:Prodigal:002006;locus_tag=ABCFKFIH_00381;product=hypothetical protein
NZ_LABX01000011.1	Prodigal:002006	CDS	18651	21230	.	+	0	ID=ABCFKFIH_00382;inference=ab initio prediction:Prodigal:002006;locus_tag=ABCFKFIH_00382;product=hypothetical protein
NZ_LABX01000011.1	Prodigal:002006	CDS	21325	22275	.	+	0	ID=ABCFKFIH_00383;inference=ab initio prediction:Prodigal:002006;locus_tag=ABCFKFIH_00383;product=hypothetical protein
NZ_LABX01000011.1	Prodigal:002006	CDS	22383	23621	.	+	0	ID=ABCFKFIH_00384;eC_number=3.5.1.87;Name=hyuC_1;db_xref=COG:COG0624;gene=hyuC_1;inference=ab initio prediction:Prodigal:002006,similar to AA sequence:UniProtKB:Q6DTN4;locus_tag=ABCFKFIH_00384;product=N-carbamoyl-L-amino-acid hydrolase
NZ_LABX01000011.1	Prodigal:002006	CDS	23716	24372	.	+	0	ID=ABCFKFIH_00385;inference=ab initio prediction:Prodigal:002006;locus_tag=ABCFKFIH_00385;product=hypothetical protein
NZ_LABX01000011.1	Prodigal:002006	CDS	24365	24754	.	+	0	ID=ABCFKFIH_00386;inference=ab initio prediction:Prodigal:002006;locus_tag=ABCFKFIH_00386;product=hypothetical protein
NZ_LABX01000011.1	Prodigal:002006	CDS	24789	25487	.	+	0	ID=ABCFKFIH_00387;eC_number=2.5.1.31;Name=ispU_1;db_xref=COG:COG0020;gene=ispU_1;inference=ab initio prediction:Prodigal:002006,similar to AA sequence:UniProtKB:P60472;locus_tag=ABCFKFIH_00387;product=Ditrans%2Cpolycis-undecaprenyl-diphosphate synthase ((2E%2C6E)-farnesyl-diphosphate specific)
NZ_LABX01000011.1	Prodigal:002006	CDS	25993	26508	.	-	0	ID=ABCFKFIH_00388;inference=ab initio prediction:Prodigal:002006;locus_tag=ABCFKFIH_00388;product=hypothetical protein
NZ_LABX01000011.1	Prodigal:002006	CDS	26621	27604	.	+	0	ID=ABCFKFIH_00389;eC_number=1.3.1.103;inference=ab initio prediction:Prodigal:002006,similar to AA sequence:UniProtKB:Q59I44;locus_tag=ABCFKFIH_00389;product=2-haloacrylate reductase
NZ_LABX01000011.1	Prodigal:002006	CDS	27706	28707	.	+	0	ID=ABCFKFIH_00390;inference=ab initio prediction:Prodigal:002006,similar to AA sequence:UniProtKB:P99173;locus_tag=ABCFKFIH_00390;product=Zinc-type alcohol dehydrogenase-like protein
NZ_LABX01000011.1	Prodigal:002006	CDS	28754	29038	.	+	0	ID=ABCFKFIH_00391;inference=ab initio prediction:Prodigal:002006;locus_tag=ABCFKFIH_00391;product=hypothetical protein
NZ_LABX01000011.1	Prodigal:002006	CDS	29215	29394	.	+	0	ID=ABCFKFIH_00392;eC_number=2.5.1.31;Name=ispU_2;db_xref=COG:COG0020;gene=ispU_2;inference=ab initio prediction:Prodigal:002006,similar to AA sequence:UniProtKB:P60472;locus_tag=ABCFKFIH_00392;product=Ditrans%2Cpolycis-undecaprenyl-diphosphate synthase ((2E%2C6E)-farnesyl-diphosphate specific)
NZ_LABX01000011.1	Prodigal:002006	CDS	29752	30951	.	-	0	ID=ABCFKFIH_00393;inference=ab initio prediction:Prodigal:002006;locus_tag=ABCFKFIH_00393;product=hypothetical protein
NZ_LABX01000011.1	Prodigal:002006	CDS	30954	33158	.	-	0	ID=ABCFKFIH_00394;Name=fcuA_1;gene=fcuA_1;inference=ab initio prediction:Prodigal:002006,similar to AA sequence:UniProtKB:Q05202;locus_tag=ABCFKFIH_00394;product=Ferrichrome receptor FcuA
NZ_LABX01000011.1	Prodigal:002006	CDS	33513	34283	.	+	0	ID=ABCFKFIH_00395;Name=rhaS_1;gene=rhaS_1;inference=ab initio prediction:Prodigal:002006,protein motif:HAMAP:MF_01534;locus_tag=ABCFKFIH_00395;product=HTH-type transcriptional activator RhaS
NZ_LABX01000110.1	Prodigal:002006	CDS	243	1175	.	-	0	ID=ABCFKFIH_00396;inference=ab initio prediction:Prodigal:002006;locus_tag=ABCFKFIH_00396;product=hypothetical protein
NZ_LABX01000110.1	Prodigal:002006	CDS	1450	2802	.	-	0	ID=ABCFKFIH_00397;eC_number=5.4.2.10;Name=glmM;db_xref=COG:COG1109;gene=glmM;inference=ab initio prediction:Prodigal:002006,similar to AA sequence:UniProtKB:P31120;locus_tag=ABCFKFIH_00397;product=Phosphoglucosamine mutase
NZ_LABX01000110.1	Prodigal:002006	CDS	3139	5061	.	-	0	ID=ABCFKFIH_00398;eC_number=3.4.24.-;Name=ftsH_1;gene=ftsH_1;inference=ab initio prediction:Prodigal:002006,similar to AA sequence:UniProtKB:B8H444;locus_tag=ABCFKFIH_00398;product=ATP-dependent zinc metalloprotease FtsH
NZ_LABX01000110.1	Prodigal:002006	CDS	5210	6286	.	-	0	ID=ABCFKFIH_00399;eC_number=6.3.4.19;Name=tilS;gene=tilS;inference=ab initio prediction:Prodigal:002006,protein motif:HAMAP:MF_01161;locus_tag=ABCFKFIH_00399;product=tRNA(Ile)-lysidine synthase
NZ_LABX01000110.1	Prodigal:002006	CDS	6297	7247	.	-	0	ID=ABCFKFIH_00400;Name=cpoB;gene=cpoB;inference=ab initio prediction:Prodigal:002006,protein motif:HAMAP:MF_02066;locus_tag=ABCFKFIH_00400;product=Cell division coordinator CpoB
NZ_LABX01000110.1	Prodigal:002006	CDS	7517	8035	.	-	0	ID=ABCFKFIH_00401;Name=pal_1;gene=pal_1;inference=ab initio prediction:Prodigal:002006,similar to AA sequence:UniProtKB:P0A3S8;locus_tag=ABCFKFIH_00401;product=Peptidoglycan-associated lipoprotein
NZ_LABX01000110.1	Prodigal:002006	CDS	8527	8997	.	+	0	ID=ABCFKFIH_00402;eC_number=2.7.13.3;Name=rcsC_3;gene=rcsC_3;inference=ab initio prediction:Prodigal:002006,protein motif:HAMAP:MF_00979;locus_tag=ABCFKFIH_00402;product=Sensor histidine kinase RcsC
NZ_LABX01000110.1	Prodigal:002006	CDS	8994	9716	.	-	0	ID=ABCFKFIH_00403;inference=ab initio prediction:Prodigal:002006;locus_tag=ABCFKFIH_00403;product=hypothetical protein
NZ_LABX01000110.1	Prodigal:002006	CDS	9945	10196	.	+	0	ID=ABCFKFIH_00404;inference=ab initio prediction:Prodigal:002006;locus_tag=ABCFKFIH_00404;product=hypothetical protein
NZ_LABX01000110.1	Prodigal:002006	CDS	10224	11072	.	-	0	ID=ABCFKFIH_00405;inference=ab initio prediction:Prodigal:002006;locus_tag=ABCFKFIH_00405;product=hypothetical protein
NZ_LABX01000110.1	Prodigal:002006	CDS	11309	12154	.	-	0	ID=ABCFKFIH_00406;inference=ab initio prediction:Prodigal:002006;locus_tag=ABCFKFIH_00406;product=hypothetical protein
NZ_LABX01000110.1	Prodigal:002006	CDS	12924	13808	.	+	0	ID=ABCFKFIH_00407;eC_number=2.7.1.15;Name=rbsK_1;gene=rbsK_1;inference=ab initio prediction:Prodigal:002006,similar to AA sequence:UniProtKB:A0A0H2WZY4;locus_tag=ABCFKFIH_00407;product=Ribokinase
NZ_LABX01000110.1	Prodigal:002006	CDS	13809	14765	.	-	0	ID=ABCFKFIH_00408;eC_number=1.1.1.169;Name=panE_1;db_xref=COG:COG1893;gene=panE_1;inference=ab initio prediction:Prodigal:002006,similar to AA sequence:UniProtKB:P0A9J4;locus_tag=ABCFKFIH_00408;product=2-dehydropantoate 2-reductase
NZ_LABX01000110.1	Prodigal:002006	CDS	14979	19112	.	-	0	ID=ABCFKFIH_00409;inference=ab initio prediction:Prodigal:002006;locus_tag=ABCFKFIH_00409;product=hypothetical protein
NZ_LABX01000111.1	Prodigal:002006	CDS	217	1410	.	+	0	ID=ABCFKFIH_00410;inference=ab initio prediction:Prodigal:002006;locus_tag=ABCFKFIH_00410;product=hypothetical protein
NZ_LABX01000111.1	Prodigal:002006	CDS	1433	2536	.	-	0	ID=ABCFKFIH_00411;eC_number=2.4.1.-;Name=mgtA_1;db_xref=COG:COG0438;gene=mgtA_1;inference=ab initio prediction:Prodigal:002006,similar to AA sequence:UniProtKB:P9WMY5;locus_tag=ABCFKFIH_00411;product=GDP-mannose-dependent alpha-mannosyltransferase
NZ_LABX01000111.1	Prodigal:002006	CDS	2533	3411	.	-	0	ID=ABCFKFIH_00412;eC_number=3.6.1.54;Name=lpxH;gene=lpxH;inference=ab initio prediction:Prodigal:002006,protein motif:HAMAP:MF_00575;locus_tag=ABCFKFIH_00412;product=UDP-2%2C3-diacylglucosamine hydrolase
NZ_LABX01000111.1	Prodigal:002006	CDS	3681	4664	.	+	0	ID=ABCFKFIH_00413;Name=ribN_1;gene=ribN_1;inference=ab initio prediction:Prodigal:002006,similar to AA sequence:UniProtKB:Q9KKU0;locus_tag=ABCFKFIH_00413;product=Riboflavin transporter
NZ_LABX01000111.1	Prodigal:002006	CDS	4802	5506	.	+	0	ID=ABCFKFIH_00414;eC_number=2.5.1.3;Name=thiE_1;gene=thiE_1;inference=ab initio prediction:Prodigal:002006,protein motif:HAMAP:MF_00097;locus_tag=ABCFKFIH_00414;product=Thiamine-phosphate synthase
NZ_LABX01000111.1	Prodigal:002006	CDS	5535	6335	.	+	0	ID=ABCFKFIH_00415;eC_number=2.7.1.49;Name=thiD;db_xref=COG:COG0351;gene=thiD;inference=ab initio prediction:Prodigal:002006,similar to AA sequence:UniProtKB:P76422;locus_tag=ABCFKFIH_00415;product=Hydroxymethylpyrimidine/phosphomethylpyrimidine kinase
NZ_LABX01000111.1	Prodigal:002006	CDS	6472	7092	.	+	0	ID=ABCFKFIH_00416;Name=sutR_1;db_xref=COG:COG1396;gene=sutR_1;inference=ab initio prediction:Prodigal:002006,similar to AA sequence:UniProtKB:P77626;locus_tag=ABCFKFIH_00416;product=HTH-type transcriptional regulator SutR
NZ_LABX01000111.1	Prodigal:002006	CDS	7226	7822	.	-	0	ID=ABCFKFIH_00417;inference=ab initio prediction:Prodigal:002006;locus_tag=ABCFKFIH_00417;product=hypothetical protein
NZ_LABX01000111.1	Prodigal:002006	CDS	7942	9021	.	-	0	ID=ABCFKFIH_00418;inference=ab initio prediction:Prodigal:002006;locus_tag=ABCFKFIH_00418;product=hypothetical protein
NZ_LABX01000111.1	Prodigal:002006	CDS	9150	10001	.	-	0	ID=ABCFKFIH_00419;Name=mkl;db_xref=COG:COG1127;gene=mkl;inference=ab initio prediction:Prodigal:002006,similar to AA sequence:UniProtKB:P9WQL5;locus_tag=ABCFKFIH_00419;product=putative ribonucleotide transport ATP-binding protein mkl
NZ_LABX01000111.1	Prodigal:002006	CDS	10020	11189	.	-	0	ID=ABCFKFIH_00420;inference=ab initio prediction:Prodigal:002006;locus_tag=ABCFKFIH_00420;product=hypothetical protein
NZ_LABX01000111.1	Prodigal:002006	CDS	11280	12143	.	-	0	ID=ABCFKFIH_00421;inference=ab initio prediction:Prodigal:002006;locus_tag=ABCFKFIH_00421;product=hypothetical protein
NZ_LABX01000112.1	Prodigal:002006	CDS	33	242	.	+	0	ID=ABCFKFIH_00422;inference=ab initio prediction:Prodigal:002006;locus_tag=ABCFKFIH_00422;product=hypothetical protein
NZ_LABX01000112.1	Prodigal:002006	CDS	2029	2454	.	+	0	ID=ABCFKFIH_00423;inference=ab initio prediction:Prodigal:002006;locus_tag=ABCFKFIH_00423;product=hypothetical protein
NZ_LABX01000112.1	Prodigal:002006	CDS	2613	3863	.	+	0	ID=ABCFKFIH_00424;eC_number=3.5.4.25;Name=ribA_1;gene=ribA_1;inference=ab initio prediction:Prodigal:002006,protein motif:HAMAP:MF_00179;locus_tag=ABCFKFIH_00424;product=GTP cyclohydrolase-2
NZ_LABX01000112.1	Prodigal:002006	CDS	3927	5156	.	+	0	ID=ABCFKFIH_00425;inference=ab initio prediction:Prodigal:002006;locus_tag=ABCFKFIH_00425;product=hypothetical protein
NZ_LABX01000112.1	Prodigal:002006	CDS	5189	5851	.	+	0	ID=ABCFKFIH_00426;eC_number=2.4.2.9;Name=upp;gene=upp;inference=ab initio prediction:Prodigal:002006,similar to AA sequence:UniProtKB:P67396;locus_tag=ABCFKFIH_00426;product=Uracil phosphoribosyltransferase
NZ_LABX01000112.1	Prodigal:002006	CDS	5917	6924	.	+	0	ID=ABCFKFIH_00427;eC_number=2.3.1.41;Name=ppsC;gene=ppsC;inference=ab initio prediction:Prodigal:002006,similar to AA sequence:UniProtKB:P96202;locus_tag=ABCFKFIH_00427;product=Phthiocerol synthesis polyketide synthase type I PpsC
NZ_LABX01000112.1	Prodigal:002006	CDS	7047	7361	.	+	0	ID=ABCFKFIH_00428;inference=ab initio prediction:Prodigal:002006;locus_tag=ABCFKFIH_00428;product=hypothetical protein
NZ_LABX01000112.1	Prodigal:002006	CDS	7616	8104	.	+	0	ID=ABCFKFIH_00429;inference=ab initio prediction:Prodigal:002006;locus_tag=ABCFKFIH_00429;product=hypothetical protein
NZ_LABX01000112.1	Prodigal:002006	CDS	8156	9076	.	-	0	ID=ABCFKFIH_00430;eC_number=1.1.1.157;Name=mmgB;db_xref=COG:COG1250;gene=mmgB;inference=ab initio prediction:Prodigal:002006,similar to AA sequence:UniProtKB:P45856;locus_tag=ABCFKFIH_00430;product=putative 3-hydroxybutyryl-CoA dehydrogenase
NZ_LABX01000112.1	Prodigal:002006	CDS	9194	10144	.	-	0	ID=ABCFKFIH_00431;Name=etfA;db_xref=COG:COG2025;gene=etfA;inference=ab initio prediction:Prodigal:002006,similar to AA sequence:UniProtKB:P38974;locus_tag=ABCFKFIH_00431;product=Electron transfer flavoprotein subunit alpha
NZ_LABX01000112.1	Prodigal:002006	CDS	10188	10937	.	-	0	ID=ABCFKFIH_00432;Name=etfB;gene=etfB;inference=ab initio prediction:Prodigal:002006,similar to AA sequence:UniProtKB:P38975;locus_tag=ABCFKFIH_00432;product=Electron transfer flavoprotein subunit beta
NZ_LABX01000112.1	Prodigal:002006	CDS	11101	11676	.	-	0	ID=ABCFKFIH_00433;eC_number=2.5.1.17;db_xref=COG:COG2096;inference=ab initio prediction:Prodigal:002006,similar to AA sequence:UniProtKB:P9WP99;locus_tag=ABCFKFIH_00433;product=Corrinoid adenosyltransferase
NZ_LABX01000112.1	Prodigal:002006	CDS	11771	12373	.	-	0	ID=ABCFKFIH_00434;inference=ab initio prediction:Prodigal:002006;locus_tag=ABCFKFIH_00434;product=hypothetical protein
NZ_LABX01000112.1	Prodigal:002006	CDS	12509	12694	.	-	0	ID=ABCFKFIH_00435;inference=ab initio prediction:Prodigal:002006;locus_tag=ABCFKFIH_00435;product=hypothetical protein
NZ_LABX01000112.1	Prodigal:002006	CDS	12944	15559	.	-	0	ID=ABCFKFIH_00436;inference=ab initio prediction:Prodigal:002006;locus_tag=ABCFKFIH_00436;product=hypothetical protein
NZ_LABX01000112.1	Prodigal:002006	CDS	15646	15855	.	-	0	ID=ABCFKFIH_00437;inference=ab initio prediction:Prodigal:002006;locus_tag=ABCFKFIH_00437;product=hypothetical protein
NZ_LABX01000112.1	Prodigal:002006	CDS	15958	17229	.	-	0	ID=ABCFKFIH_00438;eC_number=4.1.1.20;Name=lysA;db_xref=COG:COG0019;gene=lysA;inference=ab initio prediction:Prodigal:002006,similar to AA sequence:UniProtKB:Q9KVL7;locus_tag=ABCFKFIH_00438;product=Diaminopimelate decarboxylase
NZ_LABX01000112.1	Prodigal:002006	CDS	17326	17685	.	-	0	ID=ABCFKFIH_00439;inference=ab initio prediction:Prodigal:002006;locus_tag=ABCFKFIH_00439;product=hypothetical protein
NZ_LABX01000112.1	Prodigal:002006	CDS	18012	20105	.	+	0	ID=ABCFKFIH_00440;eC_number=2.7.13.3;Name=rcsC_4;gene=rcsC_4;inference=ab initio prediction:Prodigal:002006,protein motif:HAMAP:MF_00979;locus_tag=ABCFKFIH_00440;product=Sensor histidine kinase RcsC
NZ_LABX01000112.1	Prodigal:002006	CDS	20127	20372	.	-	0	ID=ABCFKFIH_00441;inference=ab initio prediction:Prodigal:002006;locus_tag=ABCFKFIH_00441;product=hypothetical protein
NZ_LABX01000112.1	Prodigal:002006	CDS	20641	21591	.	-	0	ID=ABCFKFIH_00442;inference=ab initio prediction:Prodigal:002006;locus_tag=ABCFKFIH_00442;product=hypothetical protein
NZ_LABX01000112.1	Prodigal:002006	CDS	21691	22314	.	-	0	ID=ABCFKFIH_00443;inference=ab initio prediction:Prodigal:002006;locus_tag=ABCFKFIH_00443;product=hypothetical protein
NZ_LABX01000112.1	Prodigal:002006	CDS	22417	22917	.	+	0	ID=ABCFKFIH_00444;inference=ab initio prediction:Prodigal:002006;locus_tag=ABCFKFIH_00444;product=hypothetical protein
NZ_LABX01000112.1	Prodigal:002006	CDS	23004	23849	.	-	0	ID=ABCFKFIH_00445;eC_number=3.1.3.7;Name=cysQ_1;gene=cysQ_1;inference=ab initio prediction:Prodigal:002006,protein motif:HAMAP:MF_02095;locus_tag=ABCFKFIH_00445;product=3'(2')%2C5'-bisphosphate nucleotidase CysQ
NZ_LABX01000112.1	Prodigal:002006	CDS	24038	24739	.	+	0	ID=ABCFKFIH_00446;eC_number=2.7.99.-;Name=chpT;gene=chpT;inference=ab initio prediction:Prodigal:002006,similar to AA sequence:UniProtKB:Q2YQA5;locus_tag=ABCFKFIH_00446;product=Protein phosphotransferase ChpT
NZ_LABX01000112.1	Prodigal:002006	CDS	24921	27677	.	+	0	ID=ABCFKFIH_00447;eC_number=2.7.13.3;Name=rcsC_5;gene=rcsC_5;inference=ab initio prediction:Prodigal:002006,protein motif:HAMAP:MF_00979;locus_tag=ABCFKFIH_00447;product=Sensor histidine kinase RcsC
NZ_LABX01000112.1	Prodigal:002006	CDS	27764	28261	.	+	0	ID=ABCFKFIH_00448;Name=cheW_1;db_xref=COG:COG0835;gene=cheW_1;inference=ab initio prediction:Prodigal:002006,similar to AA sequence:UniProtKB:P0A964;locus_tag=ABCFKFIH_00448;product=Chemotaxis protein CheW
NZ_LABX01000112.1	Prodigal:002006	CDS	28278	28643	.	+	0	ID=ABCFKFIH_00449;Name=cheY_1;db_xref=COG:COG0784;gene=cheY_1;inference=ab initio prediction:Prodigal:002006,similar to AA sequence:UniProtKB:P0A2D5;locus_tag=ABCFKFIH_00449;product=Chemotaxis protein CheY
NZ_LABX01000112.1	Prodigal:002006	CDS	28980	30164	.	+	0	ID=ABCFKFIH_00450;eC_number=3.1.1.61;Name=cheB_1;db_xref=COG:COG2201;gene=cheB_1;inference=ab initio prediction:Prodigal:002006,similar to AA sequence:UniProtKB:P07330;locus_tag=ABCFKFIH_00450;product=Protein-glutamate methylesterase/protein-glutamine glutaminase
NZ_LABX01000112.1	Prodigal:002006	CDS	30205	31116	.	+	0	ID=ABCFKFIH_00451;eC_number=2.1.1.80;Name=cheR1_1;gene=cheR1_1;inference=ab initio prediction:Prodigal:002006,similar to AA sequence:UniProtKB:O87131;locus_tag=ABCFKFIH_00451;product=Chemotaxis protein methyltransferase 1
NZ_LABX01000112.1	Prodigal:002006	CDS	31665	32366	.	-	0	ID=ABCFKFIH_00452;Name=ctrA_1;gene=ctrA_1;inference=ab initio prediction:Prodigal:002006,similar to AA sequence:UniProtKB:Q8FZ93;locus_tag=ABCFKFIH_00452;product=Cell cycle response regulator CtrA
NZ_LABX01000112.1	Prodigal:002006	CDS	32812	34164	.	+	0	ID=ABCFKFIH_00453;eC_number=7.1.2.2;Name=yscN_1;gene=yscN_1;inference=ab initio prediction:Prodigal:002006,similar to AA sequence:UniProtKB:P40291;locus_tag=ABCFKFIH_00453;product=putative ATP synthase YscN
NZ_LABX01000112.1	Prodigal:002006	CDS	34256	34663	.	+	0	ID=ABCFKFIH_00454;inference=ab initio prediction:Prodigal:002006;locus_tag=ABCFKFIH_00454;product=hypothetical protein
NZ_LABX01000112.1	Prodigal:002006	CDS	34827	35441	.	-	0	ID=ABCFKFIH_00455;inference=ab initio prediction:Prodigal:002006;locus_tag=ABCFKFIH_00455;product=hypothetical protein
NZ_LABX01000112.1	Prodigal:002006	CDS	35635	36522	.	+	0	ID=ABCFKFIH_00456;eC_number=4.2.99.20;Name=menH_1;gene=menH_1;inference=ab initio prediction:Prodigal:002006,protein motif:HAMAP:MF_01660;locus_tag=ABCFKFIH_00456;product=2-succinyl-6-hydroxy-2%2C4-cyclohexadiene-1-carboxylate synthase
NZ_LABX01000112.1	Prodigal:002006	CDS	36683	37732	.	+	0	ID=ABCFKFIH_00457;inference=ab initio prediction:Prodigal:002006;locus_tag=ABCFKFIH_00457;product=hypothetical protein
NZ_LABX01000112.1	Prodigal:002006	CDS	37729	38574	.	+	0	ID=ABCFKFIH_00458;inference=ab initio prediction:Prodigal:002006;locus_tag=ABCFKFIH_00458;product=hypothetical protein
NZ_LABX01000112.1	Prodigal:002006	CDS	38692	39066	.	+	0	ID=ABCFKFIH_00459;inference=ab initio prediction:Prodigal:002006;locus_tag=ABCFKFIH_00459;product=hypothetical protein
NZ_LABX01000112.1	Prodigal:002006	CDS	39059	39313	.	-	0	ID=ABCFKFIH_00460;inference=ab initio prediction:Prodigal:002006;locus_tag=ABCFKFIH_00460;product=hypothetical protein
NZ_LABX01000112.1	Prodigal:002006	CDS	39651	40553	.	-	0	ID=ABCFKFIH_00461;inference=ab initio prediction:Prodigal:002006;locus_tag=ABCFKFIH_00461;product=hypothetical protein
NZ_LABX01000112.1	Prodigal:002006	CDS	40879	41265	.	-	0	ID=ABCFKFIH_00462;inference=ab initio prediction:Prodigal:002006;locus_tag=ABCFKFIH_00462;product=hypothetical protein
NZ_LABX01000112.1	Prodigal:002006	CDS	41810	42217	.	+	0	ID=ABCFKFIH_00463;Name=smc_2;gene=smc_2;inference=ab initio prediction:Prodigal:002006,protein motif:HAMAP:MF_01894;locus_tag=ABCFKFIH_00463;product=Chromosome partition protein Smc
NZ_LABX01000112.1	Prodigal:002006	CDS	42473	42823	.	-	0	ID=ABCFKFIH_00464;inference=ab initio prediction:Prodigal:002006;locus_tag=ABCFKFIH_00464;product=hypothetical protein
NZ_LABX01000112.1	Prodigal:002006	CDS	43038	43922	.	-	0	ID=ABCFKFIH_00465;eC_number=3.1.2.30;Name=mcl2_1;db_xref=COG:COG2301;gene=mcl2_1;inference=ab initio prediction:Prodigal:002006,similar to AA sequence:UniProtKB:D3JV05;locus_tag=ABCFKFIH_00465;product=(3S)-malyl-CoA thioesterase
NZ_LABX01000112.1	Prodigal:002006	CDS	44065	44826	.	-	0	ID=ABCFKFIH_00466;eC_number=2.1.1.133;Name=cobM;gene=cobM;inference=ab initio prediction:Prodigal:002006,similar to AA sequence:UniProtKB:P21922;locus_tag=ABCFKFIH_00466;product=Precorrin-4 C(11)-methyltransferase
NZ_LABX01000112.1	Prodigal:002006	CDS	44823	45314	.	-	0	ID=ABCFKFIH_00467;inference=ab initio prediction:Prodigal:002006;locus_tag=ABCFKFIH_00467;product=hypothetical protein
NZ_LABX01000112.1	Prodigal:002006	CDS	45311	46540	.	-	0	ID=ABCFKFIH_00468;eC_number=2.1.1.132;Name=cobL;gene=cobL;inference=ab initio prediction:Prodigal:002006,similar to AA sequence:UniProtKB:P21921;locus_tag=ABCFKFIH_00468;product=Precorrin-6Y C(5%2C15)-methyltransferase [decarboxylating]
NZ_LABX01000112.1	Prodigal:002006	CDS	46569	47324	.	+	0	ID=ABCFKFIH_00469;eC_number=1.3.1.54;Name=cobK;gene=cobK;inference=ab initio prediction:Prodigal:002006,similar to AA sequence:UniProtKB:P21920;locus_tag=ABCFKFIH_00469;product=Precorrin-6A reductase
NZ_LABX01000112.1	Prodigal:002006	CDS	47297	48052	.	-	0	ID=ABCFKFIH_00470;eC_number=2.1.1.131;Name=cobJ;gene=cobJ;inference=ab initio prediction:Prodigal:002006,similar to AA sequence:UniProtKB:P21640;locus_tag=ABCFKFIH_00470;product=Precorrin-3B C(17)-methyltransferase
NZ_LABX01000112.1	Prodigal:002006	CDS	48049	48840	.	-	0	ID=ABCFKFIH_00471;eC_number=2.1.1.130;Name=cobI;gene=cobI;inference=ab initio prediction:Prodigal:002006,similar to AA sequence:UniProtKB:P21639;locus_tag=ABCFKFIH_00471;product=Precorrin-2 C(20)-methyltransferase
NZ_LABX01000112.1	Prodigal:002006	CDS	48840	49472	.	-	0	ID=ABCFKFIH_00472;eC_number=5.4.99.61;Name=cobH;gene=cobH;inference=ab initio prediction:Prodigal:002006,similar to AA sequence:UniProtKB:P21638;locus_tag=ABCFKFIH_00472;product=Precorrin-8X methylmutase
NZ_LABX01000112.1	Prodigal:002006	CDS	49469	50827	.	-	0	ID=ABCFKFIH_00473;inference=ab initio prediction:Prodigal:002006;locus_tag=ABCFKFIH_00473;product=hypothetical protein
NZ_LABX01000112.1	Prodigal:002006	CDS	50824	54090	.	-	0	ID=ABCFKFIH_00474;inference=ab initio prediction:Prodigal:002006;locus_tag=ABCFKFIH_00474;product=hypothetical protein
NZ_LABX01000112.1	Prodigal:002006	CDS	54097	54327	.	-	0	ID=ABCFKFIH_00475;inference=ab initio prediction:Prodigal:002006;locus_tag=ABCFKFIH_00475;product=hypothetical protein
NZ_LABX01000112.1	Prodigal:002006	CDS	54483	55517	.	-	0	ID=ABCFKFIH_00476;eC_number=3.6.-.-;Name=yjiA_1;db_xref=COG:COG0523;gene=yjiA_1;inference=ab initio prediction:Prodigal:002006,similar to AA sequence:UniProtKB:P24203;locus_tag=ABCFKFIH_00476;product=P-loop guanosine triphosphatase YjiA
NZ_LABX01000112.1	Prodigal:002006	CDS	55514	55906	.	-	0	ID=ABCFKFIH_00477;inference=ab initio prediction:Prodigal:002006;locus_tag=ABCFKFIH_00477;product=hypothetical protein
NZ_LABX01000112.1	Prodigal:002006	CDS	55903	56649	.	-	0	ID=ABCFKFIH_00478;inference=ab initio prediction:Prodigal:002006;locus_tag=ABCFKFIH_00478;product=hypothetical protein
NZ_LABX01000112.1	Prodigal:002006	CDS	56749	56925	.	-	0	ID=ABCFKFIH_00479;inference=ab initio prediction:Prodigal:002006;locus_tag=ABCFKFIH_00479;product=hypothetical protein
NZ_LABX01000112.1	Prodigal:002006	CDS	57234	57776	.	+	0	ID=ABCFKFIH_00480;eC_number=2.7.1.156;Name=cobP;gene=cobP;inference=ab initio prediction:Prodigal:002006,similar to AA sequence:UniProtKB:P29931;locus_tag=ABCFKFIH_00480;product=Bifunctional adenosylcobalamin biosynthesis protein CobP
NZ_LABX01000112.1	Prodigal:002006	CDS	57773	58378	.	+	0	ID=ABCFKFIH_00481;eC_number=2.5.1.17;Name=cobO;gene=cobO;inference=ab initio prediction:Prodigal:002006,similar to AA sequence:UniProtKB:P29930;locus_tag=ABCFKFIH_00481;product=Corrinoid adenosyltransferase
NZ_LABX01000112.1	Prodigal:002006	CDS	58577	59350	.	+	0	ID=ABCFKFIH_00482;inference=ab initio prediction:Prodigal:002006;locus_tag=ABCFKFIH_00482;product=hypothetical protein
NZ_LABX01000112.1	Prodigal:002006	CDS	59451	60635	.	-	0	ID=ABCFKFIH_00483;inference=ab initio prediction:Prodigal:002006;locus_tag=ABCFKFIH_00483;product=hypothetical protein
NZ_LABX01000112.1	Prodigal:002006	CDS	60738	61793	.	+	0	ID=ABCFKFIH_00484;inference=ab initio prediction:Prodigal:002006;locus_tag=ABCFKFIH_00484;product=hypothetical protein
NZ_LABX01000112.1	Prodigal:002006	CDS	61797	62150	.	-	0	ID=ABCFKFIH_00485;inference=ab initio prediction:Prodigal:002006;locus_tag=ABCFKFIH_00485;product=hypothetical protein
NZ_LABX01000112.1	Prodigal:002006	CDS	62286	62501	.	-	0	ID=ABCFKFIH_00486;inference=ab initio prediction:Prodigal:002006;locus_tag=ABCFKFIH_00486;product=hypothetical protein
NZ_LABX01000112.1	Prodigal:002006	CDS	62615	66112	.	-	0	ID=ABCFKFIH_00487;inference=ab initio prediction:Prodigal:002006;locus_tag=ABCFKFIH_00487;product=hypothetical protein
NZ_LABX01000112.1	Prodigal:002006	CDS	66233	66712	.	+	0	ID=ABCFKFIH_00488;Name=decR_1;db_xref=COG:COG1522;gene=decR_1;inference=ab initio prediction:Prodigal:002006,similar to AA sequence:UniProtKB:P0ACJ5;locus_tag=ABCFKFIH_00488;product=DNA-binding transcriptional activator DecR
NZ_LABX01000112.1	Prodigal:002006	CDS	66862	67056	.	-	0	ID=ABCFKFIH_00489;inference=ab initio prediction:Prodigal:002006;locus_tag=ABCFKFIH_00489;product=hypothetical protein
NZ_LABX01000113.1	Prodigal:002006	CDS	36	1316	.	-	0	ID=ABCFKFIH_00490;inference=ab initio prediction:Prodigal:002006;locus_tag=ABCFKFIH_00490;product=hypothetical protein
NZ_LABX01000113.1	Prodigal:002006	CDS	1358	2524	.	-	0	ID=ABCFKFIH_00491;eC_number=2.3.1.16;Name=fadA_1;gene=fadA_1;inference=ab initio prediction:Prodigal:002006,protein motif:HAMAP:MF_01620;locus_tag=ABCFKFIH_00491;product=3-ketoacyl-CoA thiolase
NZ_LABX01000113.1	Prodigal:002006	CDS	2603	3310	.	-	0	ID=ABCFKFIH_00492;eC_number=6.3.4.20;Name=queC;db_xref=COG:COG0603;gene=queC;inference=ab initio prediction:Prodigal:002006,similar to AA sequence:UniProtKB:O31675;locus_tag=ABCFKFIH_00492;product=7-cyano-7-deazaguanine synthase
NZ_LABX01000113.1	Prodigal:002006	CDS	3414	3629	.	-	0	ID=ABCFKFIH_00493;inference=ab initio prediction:Prodigal:002006;locus_tag=ABCFKFIH_00493;product=hypothetical protein
NZ_LABX01000113.1	Prodigal:002006	CDS	3858	4133	.	+	0	ID=ABCFKFIH_00494;Name=rpsT;db_xref=COG:COG0268;gene=rpsT;inference=ab initio prediction:Prodigal:002006,similar to AA sequence:UniProtKB:Q6N0C7;locus_tag=ABCFKFIH_00494;product=30S ribosomal protein S20
NZ_LABX01000113.1	Prodigal:002006	CDS	4311	5849	.	+	0	ID=ABCFKFIH_00495;Name=comM;db_xref=COG:COG0606;gene=comM;inference=ab initio prediction:Prodigal:002006,similar to AA sequence:UniProtKB:P45049;locus_tag=ABCFKFIH_00495;product=Competence protein ComM
NZ_LABX01000113.1	Prodigal:002006	CDS	6107	8131	.	+	0	ID=ABCFKFIH_00496;eC_number=2.7.13.3;Name=barA;db_xref=COG:COG0784;gene=barA;inference=ab initio prediction:Prodigal:002006,similar to AA sequence:UniProtKB:P0AEC5;locus_tag=ABCFKFIH_00496;product=Signal transduction histidine-protein kinase BarA
NZ_LABX01000113.1	Prodigal:002006	CDS	8567	9799	.	+	0	ID=ABCFKFIH_00497;Name=intS;db_xref=COG:COG0582;gene=intS;inference=ab initio prediction:Prodigal:002006,similar to AA sequence:UniProtKB:P37326;locus_tag=ABCFKFIH_00497;product=Prophage integrase IntS
NZ_LABX01000113.1	Prodigal:002006	CDS	9796	10698	.	+	0	ID=ABCFKFIH_00498;inference=ab initio prediction:Prodigal:002006;locus_tag=ABCFKFIH_00498;product=hypothetical protein
NZ_LABX01000113.1	Prodigal:002006	CDS	10800	11015	.	+	0	ID=ABCFKFIH_00499;inference=ab initio prediction:Prodigal:002006;locus_tag=ABCFKFIH_00499;product=hypothetical protein
NZ_LABX01000113.1	Prodigal:002006	CDS	11221	11520	.	+	0	ID=ABCFKFIH_00500;inference=ab initio prediction:Prodigal:002006;locus_tag=ABCFKFIH_00500;product=hypothetical protein
NZ_LABX01000113.1	Prodigal:002006	CDS	11517	11753	.	+	0	ID=ABCFKFIH_00501;inference=ab initio prediction:Prodigal:002006;locus_tag=ABCFKFIH_00501;product=hypothetical protein
NZ_LABX01000113.1	Prodigal:002006	CDS	11750	13900	.	+	0	ID=ABCFKFIH_00502;inference=ab initio prediction:Prodigal:002006;locus_tag=ABCFKFIH_00502;product=hypothetical protein
NZ_LABX01000113.1	Prodigal:002006	CDS	14323	14991	.	+	0	ID=ABCFKFIH_00503;inference=ab initio prediction:Prodigal:002006;locus_tag=ABCFKFIH_00503;product=hypothetical protein
NZ_LABX01000113.1	Prodigal:002006	CDS	15270	15632	.	+	0	ID=ABCFKFIH_00504;inference=ab initio prediction:Prodigal:002006;locus_tag=ABCFKFIH_00504;product=hypothetical protein
NZ_LABX01000113.1	Prodigal:002006	CDS	15632	17059	.	+	0	ID=ABCFKFIH_00505;inference=ab initio prediction:Prodigal:002006;locus_tag=ABCFKFIH_00505;product=hypothetical protein
NZ_LABX01000113.1	Prodigal:002006	CDS	17071	17334	.	+	0	ID=ABCFKFIH_00506;inference=ab initio prediction:Prodigal:002006;locus_tag=ABCFKFIH_00506;product=hypothetical protein
NZ_LABX01000113.1	Prodigal:002006	CDS	17453	18310	.	+	0	ID=ABCFKFIH_00507;inference=ab initio prediction:Prodigal:002006;locus_tag=ABCFKFIH_00507;product=hypothetical protein
NZ_LABX01000113.1	Prodigal:002006	CDS	18310	18900	.	+	0	ID=ABCFKFIH_00508;inference=ab initio prediction:Prodigal:002006;locus_tag=ABCFKFIH_00508;product=hypothetical protein
NZ_LABX01000113.1	Prodigal:002006	CDS	18918	21554	.	+	0	ID=ABCFKFIH_00509;inference=ab initio prediction:Prodigal:002006;locus_tag=ABCFKFIH_00509;product=hypothetical protein
NZ_LABX01000113.1	Prodigal:002006	CDS	21554	21853	.	+	0	ID=ABCFKFIH_00510;inference=ab initio prediction:Prodigal:002006;locus_tag=ABCFKFIH_00510;product=hypothetical protein
NZ_LABX01000113.1	Prodigal:002006	CDS	21989	22291	.	+	0	ID=ABCFKFIH_00511;inference=ab initio prediction:Prodigal:002006;locus_tag=ABCFKFIH_00511;product=hypothetical protein
NZ_LABX01000113.1	Prodigal:002006	CDS	23444	23926	.	+	0	ID=ABCFKFIH_00512;inference=ab initio prediction:Prodigal:002006;locus_tag=ABCFKFIH_00512;product=hypothetical protein
NZ_LABX01000113.1	Prodigal:002006	CDS	23919	24413	.	+	0	ID=ABCFKFIH_00513;inference=ab initio prediction:Prodigal:002006;locus_tag=ABCFKFIH_00513;product=hypothetical protein
NZ_LABX01000113.1	Prodigal:002006	CDS	24410	24682	.	+	0	ID=ABCFKFIH_00514;inference=ab initio prediction:Prodigal:002006;locus_tag=ABCFKFIH_00514;product=hypothetical protein
NZ_LABX01000113.1	Prodigal:002006	CDS	24679	24858	.	+	0	ID=ABCFKFIH_00515;inference=ab initio prediction:Prodigal:002006;locus_tag=ABCFKFIH_00515;product=hypothetical protein
NZ_LABX01000113.1	Aragorn:001002	tRNA	25033	25118	.	-	.	ID=ABCFKFIH_00516;inference=COORDINATES:profile:Aragorn:001002;locus_tag=ABCFKFIH_00516;product=tRNA-Leu(taa)
NZ_LABX01000113.1	Prodigal:002006	CDS	25635	27185	.	-	0	ID=ABCFKFIH_00517;eC_number=2.7.-.-;Name=ubiB_1;db_xref=COG:COG0661;gene=ubiB_1;inference=ab initio prediction:Prodigal:002006,similar to AA sequence:UniProtKB:O07443;locus_tag=ABCFKFIH_00517;product=putative protein kinase UbiB
NZ_LABX01000113.1	Prodigal:002006	CDS	27196	27954	.	-	0	ID=ABCFKFIH_00518;eC_number=2.1.1.163;Name=ubiE;db_xref=COG:COG2226;gene=ubiE;inference=ab initio prediction:Prodigal:002006,similar to AA sequence:UniProtKB:P0A887;locus_tag=ABCFKFIH_00518;product=Ubiquinone/menaquinone biosynthesis C-methyltransferase UbiE
NZ_LABX01000113.1	Prodigal:002006	CDS	28072	28962	.	+	0	ID=ABCFKFIH_00519;eC_number=3.2.2.23;Name=mutM;db_xref=COG:COG0266;gene=mutM;inference=ab initio prediction:Prodigal:002006,similar to AA sequence:UniProtKB:P05523;locus_tag=ABCFKFIH_00519;product=Formamidopyrimidine-DNA glycosylase
NZ_LABX01000113.1	Prodigal:002006	CDS	29355	30104	.	-	0	ID=ABCFKFIH_00520;eC_number=1.2.1.62;Name=tsaC1_1;gene=tsaC1_1;inference=ab initio prediction:Prodigal:002006,similar to AA sequence:UniProtKB:P94681;locus_tag=ABCFKFIH_00520;product=4-formylbenzenesulfonate dehydrogenase TsaC1/TsaC2
NZ_LABX01000113.1	Prodigal:002006	CDS	30125	30781	.	-	0	ID=ABCFKFIH_00521;Name=livF_3;db_xref=COG:COG0410;gene=livF_3;inference=ab initio prediction:Prodigal:002006,similar to AA sequence:UniProtKB:P22731;locus_tag=ABCFKFIH_00521;product=High-affinity branched-chain amino acid transport ATP-binding protein LivF
NZ_LABX01000113.1	Prodigal:002006	CDS	30768	31538	.	-	0	ID=ABCFKFIH_00522;eC_number=3.6.3.-;Name=lptB_2;db_xref=COG:COG1137;gene=lptB_2;inference=ab initio prediction:Prodigal:002006,similar to AA sequence:UniProtKB:P45073;locus_tag=ABCFKFIH_00522;product=Lipopolysaccharide export system ATP-binding protein LptB
NZ_LABX01000113.1	Prodigal:002006	CDS	31535	32467	.	-	0	ID=ABCFKFIH_00523;inference=ab initio prediction:Prodigal:002006;locus_tag=ABCFKFIH_00523;product=hypothetical protein
NZ_LABX01000113.1	Prodigal:002006	CDS	32499	32690	.	-	0	ID=ABCFKFIH_00524;inference=ab initio prediction:Prodigal:002006;locus_tag=ABCFKFIH_00524;product=hypothetical protein
NZ_LABX01000114.1	Prodigal:002006	CDS	86	448	.	+	0	ID=ABCFKFIH_00525;inference=ab initio prediction:Prodigal:002006;locus_tag=ABCFKFIH_00525;product=hypothetical protein
NZ_LABX01000114.1	Prodigal:002006	CDS	455	757	.	-	0	ID=ABCFKFIH_00526;inference=ab initio prediction:Prodigal:002006;locus_tag=ABCFKFIH_00526;product=hypothetical protein
NZ_LABX01000114.1	Prodigal:002006	CDS	824	1072	.	+	0	ID=ABCFKFIH_00527;inference=ab initio prediction:Prodigal:002006;locus_tag=ABCFKFIH_00527;product=hypothetical protein
NZ_LABX01000114.1	Prodigal:002006	CDS	1637	4588	.	-	0	ID=ABCFKFIH_00528;inference=ab initio prediction:Prodigal:002006;locus_tag=ABCFKFIH_00528;product=hypothetical protein
NZ_LABX01000114.1	Prodigal:002006	CDS	4592	6367	.	-	0	ID=ABCFKFIH_00529;db_xref=COG:COG0840;inference=ab initio prediction:Prodigal:002006,similar to AA sequence:UniProtKB:Q2W4T8;locus_tag=ABCFKFIH_00529;product=Methyl-accepting chemotaxis protein
NZ_LABX01000114.1	Prodigal:002006	CDS	6702	7100	.	-	0	ID=ABCFKFIH_00530;inference=ab initio prediction:Prodigal:002006;locus_tag=ABCFKFIH_00530;product=hypothetical protein
NZ_LABX01000114.1	Prodigal:002006	CDS	8249	8485	.	+	0	ID=ABCFKFIH_00531;inference=ab initio prediction:Prodigal:002006;locus_tag=ABCFKFIH_00531;product=hypothetical protein
NZ_LABX01000115.1	Prodigal:002006	CDS	377	757	.	+	0	ID=ABCFKFIH_00532;inference=ab initio prediction:Prodigal:002006;locus_tag=ABCFKFIH_00532;product=hypothetical protein
NZ_LABX01000115.1	Prodigal:002006	CDS	1063	4002	.	+	0	ID=ABCFKFIH_00533;inference=ab initio prediction:Prodigal:002006;locus_tag=ABCFKFIH_00533;product=hypothetical protein
NZ_LABX01000115.1	Prodigal:002006	CDS	4601	5203	.	+	0	ID=ABCFKFIH_00534;inference=ab initio prediction:Prodigal:002006;locus_tag=ABCFKFIH_00534;product=hypothetical protein
NZ_LABX01000115.1	Prodigal:002006	CDS	5331	5426	.	-	0	ID=ABCFKFIH_00535;inference=ab initio prediction:Prodigal:002006;locus_tag=ABCFKFIH_00535;product=hypothetical protein
NZ_LABX01000115.1	Prodigal:002006	CDS	5519	6046	.	-	0	ID=ABCFKFIH_00536;inference=ab initio prediction:Prodigal:002006;locus_tag=ABCFKFIH_00536;product=hypothetical protein
NZ_LABX01000115.1	Prodigal:002006	CDS	6140	6994	.	-	0	ID=ABCFKFIH_00537;eC_number=4.2.1.131;Name=crtC;gene=crtC;inference=ab initio prediction:Prodigal:002006,similar to AA sequence:UniProtKB:Q7X3G5;locus_tag=ABCFKFIH_00537;product=Acyclic carotenoid 1%2C2-hydratase
NZ_LABX01000115.1	Prodigal:002006	CDS	6991	8517	.	-	0	ID=ABCFKFIH_00538;eC_number=1.3.99.27;Name=crtD;gene=crtD;inference=ab initio prediction:Prodigal:002006,similar to AA sequence:UniProtKB:Q9JPB5;locus_tag=ABCFKFIH_00538;product=Hydroxyneurosporene desaturase
NZ_LABX01000115.1	Prodigal:002006	CDS	8601	9473	.	+	0	ID=ABCFKFIH_00539;eC_number=2.5.1.10;inference=ab initio prediction:Prodigal:002006,similar to AA sequence:UniProtKB:Q08291;locus_tag=ABCFKFIH_00539;product=Farnesyl diphosphate synthase
NZ_LABX01000115.1	Prodigal:002006	CDS	9713	10876	.	+	0	ID=ABCFKFIH_00540;eC_number=2.1.1.210;Name=crtF;gene=crtF;inference=ab initio prediction:Prodigal:002006,similar to AA sequence:UniProtKB:D5AP78;locus_tag=ABCFKFIH_00540;product=Demethylspheroidene O-methyltransferase
NZ_LABX01000115.1	Prodigal:002006	CDS	10993	11928	.	+	0	ID=ABCFKFIH_00541;eC_number=1.1.1.414;Name=lgoD;db_xref=COG:COG1063;gene=lgoD;inference=ab initio prediction:Prodigal:002006,similar to AA sequence:UniProtKB:P39400;locus_tag=ABCFKFIH_00541;product=L-galactonate-5-dehydrogenase
NZ_LABX01000115.1	Prodigal:002006	CDS	11925	12923	.	+	0	ID=ABCFKFIH_00542;eC_number=1.3.7.15;Name=bchX;db_xref=COG:COG1348;gene=bchX;inference=ab initio prediction:Prodigal:002006,similar to AA sequence:UniProtKB:P26177;locus_tag=ABCFKFIH_00542;product=Chlorophyllide reductase 35.5 kDa chain
NZ_LABX01000115.1	Prodigal:002006	CDS	12926	14473	.	+	0	ID=ABCFKFIH_00543;eC_number=1.3.7.15;Name=bchY;gene=bchY;inference=ab initio prediction:Prodigal:002006,similar to AA sequence:UniProtKB:P26178;locus_tag=ABCFKFIH_00543;product=Chlorophyllide reductase 52.5 kDa chain
NZ_LABX01000115.1	Aragorn:001002	tRNA	14740	14834	.	-	.	ID=ABCFKFIH_00544;inference=COORDINATES:profile:Aragorn:001002;locus_tag=ABCFKFIH_00544;product=tRNA-Thr(ggt)
NZ_LABX01000115.1	Prodigal:002006	CDS	16034	16261	.	+	0	ID=ABCFKFIH_00545;inference=ab initio prediction:Prodigal:002006;locus_tag=ABCFKFIH_00545;product=hypothetical protein
NZ_LABX01000115.1	Prodigal:002006	CDS	16411	16641	.	+	0	ID=ABCFKFIH_00546;inference=ab initio prediction:Prodigal:002006;locus_tag=ABCFKFIH_00546;product=hypothetical protein
NZ_LABX01000115.1	Prodigal:002006	CDS	16657	16836	.	+	0	ID=ABCFKFIH_00547;inference=ab initio prediction:Prodigal:002006,similar to AA sequence:UniProtKB:P35092;locus_tag=ABCFKFIH_00547;product=Light-harvesting protein B-880 alpha chain
NZ_LABX01000115.1	Prodigal:002006	CDS	16946	17770	.	+	0	ID=ABCFKFIH_00548;Name=pufL;gene=pufL;inference=ab initio prediction:Prodigal:002006,similar to AA sequence:UniProtKB:P10717;locus_tag=ABCFKFIH_00548;product=Reaction center protein L chain
NZ_LABX01000115.1	Prodigal:002006	CDS	17833	18813	.	+	0	ID=ABCFKFIH_00549;Name=pufM;gene=pufM;inference=ab initio prediction:Prodigal:002006,similar to AA sequence:UniProtKB:P10718;locus_tag=ABCFKFIH_00549;product=Reaction center protein M chain
NZ_LABX01000115.1	Prodigal:002006	CDS	18810	19856	.	+	0	ID=ABCFKFIH_00550;Name=pufC;gene=pufC;inference=ab initio prediction:Prodigal:002006,similar to AA sequence:UniProtKB:D2Z0P5;locus_tag=ABCFKFIH_00550;product=Photosynthetic reaction center cytochrome c subunit
NZ_LABX01000115.1	Prodigal:002006	CDS	20080	23163	.	-	0	ID=ABCFKFIH_00551;Name=acrF;db_xref=COG:COG0841;gene=acrF;inference=ab initio prediction:Prodigal:002006,similar to AA sequence:UniProtKB:P24181;locus_tag=ABCFKFIH_00551;product=Multidrug export protein AcrF
NZ_LABX01000115.1	Prodigal:002006	CDS	23237	24322	.	-	0	ID=ABCFKFIH_00552;Name=bepF_2;gene=bepF_2;inference=ab initio prediction:Prodigal:002006,similar to AA sequence:UniProtKB:Q8FWV8;locus_tag=ABCFKFIH_00552;product=Efflux pump periplasmic linker BepF
NZ_LABX01000115.1	Prodigal:002006	CDS	24319	25515	.	-	0	ID=ABCFKFIH_00553;Name=mdtA_2;gene=mdtA_2;inference=ab initio prediction:Prodigal:002006,similar to AA sequence:UniProtKB:P76397;locus_tag=ABCFKFIH_00553;product=Multidrug resistance protein MdtA
NZ_LABX01000115.1	Prodigal:002006	CDS	25704	26024	.	-	0	ID=ABCFKFIH_00554;inference=ab initio prediction:Prodigal:002006;locus_tag=ABCFKFIH_00554;product=hypothetical protein
NZ_LABX01000116.1	Prodigal:002006	CDS	33	242	.	+	0	ID=ABCFKFIH_00555;inference=ab initio prediction:Prodigal:002006;locus_tag=ABCFKFIH_00555;product=hypothetical protein
NZ_LABX01000116.1	Prodigal:002006	CDS	2188	2655	.	+	0	ID=ABCFKFIH_00556;Name=rpsF;db_xref=COG:COG0360;gene=rpsF;inference=ab initio prediction:Prodigal:002006,similar to AA sequence:UniProtKB:Q6N5A4;locus_tag=ABCFKFIH_00556;product=30S ribosomal protein S6
NZ_LABX01000116.1	Prodigal:002006	CDS	2659	2913	.	+	0	ID=ABCFKFIH_00557;Name=rpsR;db_xref=COG:COG0238;gene=rpsR;inference=ab initio prediction:Prodigal:002006,similar to AA sequence:UniProtKB:Q6N5A3;locus_tag=ABCFKFIH_00557;product=30S ribosomal protein S18
NZ_LABX01000116.1	Prodigal:002006	CDS	3023	3988	.	+	0	ID=ABCFKFIH_00558;inference=ab initio prediction:Prodigal:002006;locus_tag=ABCFKFIH_00558;product=hypothetical protein
NZ_LABX01000116.1	Prodigal:002006	CDS	4093	4662	.	+	0	ID=ABCFKFIH_00559;Name=rplI;db_xref=COG:COG0359;gene=rplI;inference=ab initio prediction:Prodigal:002006,similar to AA sequence:UniProtKB:Q6N5A1;locus_tag=ABCFKFIH_00559;product=50S ribosomal protein L9
NZ_LABX01000116.1	Prodigal:002006	CDS	4954	6441	.	+	0	ID=ABCFKFIH_00560;eC_number=3.6.4.12;Name=dnaC;db_xref=COG:COG0305;gene=dnaC;inference=ab initio prediction:Prodigal:002006,similar to AA sequence:UniProtKB:P37469;locus_tag=ABCFKFIH_00560;product=Replicative DNA helicase
NZ_LABX01000116.1	Prodigal:002006	CDS	6524	7621	.	+	0	ID=ABCFKFIH_00561;eC_number=5.1.1.1;Name=alr;db_xref=COG:COG0787;gene=alr;inference=ab initio prediction:Prodigal:002006,similar to AA sequence:UniProtKB:Q9HUN4;locus_tag=ABCFKFIH_00561;product=Alanine racemase%2C biosynthetic
NZ_LABX01000116.1	Prodigal:002006	CDS	7765	9015	.	+	0	ID=ABCFKFIH_00562;eC_number=1.3.8.3;Name=bbsG_1;gene=bbsG_1;inference=ab initio prediction:Prodigal:002006,similar to AA sequence:UniProtKB:Q9KJE8;locus_tag=ABCFKFIH_00562;product=(R)-benzylsuccinyl-CoA dehydrogenase
NZ_LABX01000116.1	Prodigal:002006	CDS	9201	10325	.	+	0	ID=ABCFKFIH_00563;eC_number=1.14.14.35;Name=sfnG_1;gene=sfnG_1;inference=ab initio prediction:Prodigal:002006,similar to AA sequence:UniProtKB:Q65YW9;locus_tag=ABCFKFIH_00563;product=FMNH(2)-dependent dimethylsulfone monooxygenase
NZ_LABX01000116.1	Prodigal:002006	CDS	10814	11287	.	+	0	ID=ABCFKFIH_00564;inference=ab initio prediction:Prodigal:002006;locus_tag=ABCFKFIH_00564;product=hypothetical protein
NZ_LABX01000116.1	Prodigal:002006	CDS	11324	12571	.	-	0	ID=ABCFKFIH_00565;eC_number=1.3.99.-;Name=mmgC_1;db_xref=COG:COG1960;gene=mmgC_1;inference=ab initio prediction:Prodigal:002006,similar to AA sequence:UniProtKB:P45857;locus_tag=ABCFKFIH_00565;product=Acyl-CoA dehydrogenase
NZ_LABX01000116.1	Prodigal:002006	CDS	12685	13221	.	-	0	ID=ABCFKFIH_00566;Name=regA_1;db_xref=COG:COG4567;gene=regA_1;inference=ab initio prediction:Prodigal:002006,similar to AA sequence:UniProtKB:Q53228;locus_tag=ABCFKFIH_00566;product=Photosynthetic apparatus regulatory protein RegA
NZ_LABX01000116.1	Prodigal:002006	CDS	13223	14587	.	-	0	ID=ABCFKFIH_00567;eC_number=2.7.13.3;Name=regB_1;gene=regB_1;inference=ab initio prediction:Prodigal:002006,similar to AA sequence:UniProtKB:Q3J6C1;locus_tag=ABCFKFIH_00567;product=Sensor histidine kinase RegB
NZ_LABX01000116.1	Prodigal:002006	CDS	14622	14903	.	-	0	ID=ABCFKFIH_00568;inference=ab initio prediction:Prodigal:002006;locus_tag=ABCFKFIH_00568;product=hypothetical protein
NZ_LABX01000116.1	Prodigal:002006	CDS	15101	15457	.	+	0	ID=ABCFKFIH_00569;inference=ab initio prediction:Prodigal:002006;locus_tag=ABCFKFIH_00569;product=hypothetical protein
NZ_LABX01000117.1	Prodigal:002006	CDS	188	2614	.	+	0	ID=ABCFKFIH_00570;eC_number=7.2.2.9;Name=actP_1;gene=actP_1;inference=ab initio prediction:Prodigal:002006,similar to AA sequence:UniProtKB:Q9X5X3;locus_tag=ABCFKFIH_00570;product=Copper-transporting P-type ATPase
NZ_LABX01000117.1	Prodigal:002006	CDS	2772	4199	.	+	0	ID=ABCFKFIH_00571;inference=ab initio prediction:Prodigal:002006;locus_tag=ABCFKFIH_00571;product=hypothetical protein
NZ_LABX01000117.1	Prodigal:002006	CDS	4245	5333	.	-	0	ID=ABCFKFIH_00572;eC_number=5.5.1.25;Name=Vejaci;db_xref=COG:COG4948;gene=Vejaci;inference=ab initio prediction:Prodigal:002006,similar to AA sequence:UniProtKB:H2IFX0;locus_tag=ABCFKFIH_00572;product=3%2C6-anhydro-alpha-L-galactonate cycloisomerase
NZ_LABX01000117.1	Prodigal:002006	CDS	5658	7037	.	+	0	ID=ABCFKFIH_00573;inference=ab initio prediction:Prodigal:002006;locus_tag=ABCFKFIH_00573;product=hypothetical protein
NZ_LABX01000117.1	Prodigal:002006	CDS	7244	8113	.	+	0	ID=ABCFKFIH_00574;inference=ab initio prediction:Prodigal:002006;locus_tag=ABCFKFIH_00574;product=hypothetical protein
NZ_LABX01000117.1	Prodigal:002006	CDS	8110	9015	.	+	0	ID=ABCFKFIH_00575;Name=ycjP_1;db_xref=COG:COG0395;gene=ycjP_1;inference=ab initio prediction:Prodigal:002006,similar to AA sequence:UniProtKB:P77716;locus_tag=ABCFKFIH_00575;product=Inner membrane ABC transporter permease protein YcjP
NZ_LABX01000117.1	Prodigal:002006	CDS	9452	10135	.	+	0	ID=ABCFKFIH_00576;inference=ab initio prediction:Prodigal:002006;locus_tag=ABCFKFIH_00576;product=hypothetical protein
NZ_LABX01000117.1	Prodigal:002006	CDS	10869	11915	.	-	0	ID=ABCFKFIH_00577;eC_number=7.6.2.8;Name=btuD_1;gene=btuD_1;inference=ab initio prediction:Prodigal:002006,protein motif:HAMAP:MF_01005;locus_tag=ABCFKFIH_00577;product=Vitamin B12 import ATP-binding protein BtuD
NZ_LABX01000117.1	Prodigal:002006	CDS	11912	12895	.	-	0	ID=ABCFKFIH_00578;Name=oppD_1;db_xref=COG:COG0444;gene=oppD_1;inference=ab initio prediction:Prodigal:002006,similar to AA sequence:UniProtKB:P24136;locus_tag=ABCFKFIH_00578;product=Oligopeptide transport ATP-binding protein OppD
NZ_LABX01000117.1	Prodigal:002006	CDS	12901	13857	.	-	0	ID=ABCFKFIH_00579;Name=dppC_1;db_xref=COG:COG1173;gene=dppC_1;inference=ab initio prediction:Prodigal:002006,similar to AA sequence:UniProtKB:P0AEG1;locus_tag=ABCFKFIH_00579;product=Dipeptide transport system permease protein DppC
NZ_LABX01000117.1	Prodigal:002006	CDS	13875	14855	.	-	0	ID=ABCFKFIH_00580;Name=gsiC_1;db_xref=COG:COG0601;gene=gsiC_1;inference=ab initio prediction:Prodigal:002006,similar to AA sequence:UniProtKB:P75798;locus_tag=ABCFKFIH_00580;product=Glutathione transport system permease protein GsiC
NZ_LABX01000117.1	Prodigal:002006	CDS	14990	16600	.	-	0	ID=ABCFKFIH_00581;Name=dppA_1;db_xref=COG:COG0747;gene=dppA_1;inference=ab initio prediction:Prodigal:002006,similar to AA sequence:UniProtKB:P23847;locus_tag=ABCFKFIH_00581;product=Periplasmic dipeptide transport protein
NZ_LABX01000117.1	Prodigal:002006	CDS	16900	18069	.	+	0	ID=ABCFKFIH_00582;eC_number=3.5.1.32;Name=hipO_1;db_xref=COG:COG1473;gene=hipO_1;inference=ab initio prediction:Prodigal:002006,similar to AA sequence:UniProtKB:P45493;locus_tag=ABCFKFIH_00582;product=Hippurate hydrolase
NZ_LABX01000117.1	Prodigal:002006	CDS	18165	19730	.	+	0	ID=ABCFKFIH_00583;inference=ab initio prediction:Prodigal:002006;locus_tag=ABCFKFIH_00583;product=hypothetical protein
NZ_LABX01000117.1	Prodigal:002006	CDS	19975	21504	.	-	0	ID=ABCFKFIH_00584;eC_number=1.2.1.79;Name=gabD;db_xref=COG:COG1012;gene=gabD;inference=ab initio prediction:Prodigal:002006,similar to AA sequence:UniProtKB:P25526;locus_tag=ABCFKFIH_00584;product=Succinate-semialdehyde dehydrogenase [NADP(+)] GabD
NZ_LABX01000117.1	Prodigal:002006	CDS	21615	22649	.	-	0	ID=ABCFKFIH_00585;eC_number=1.2.1.11;Name=asd2;db_xref=COG:COG0136;gene=asd2;inference=ab initio prediction:Prodigal:002006,similar to AA sequence:UniProtKB:P23247;locus_tag=ABCFKFIH_00585;product=Aspartate-semialdehyde dehydrogenase 2
NZ_LABX01000117.1	Prodigal:002006	CDS	23078	23953	.	+	0	ID=ABCFKFIH_00586;inference=ab initio prediction:Prodigal:002006;locus_tag=ABCFKFIH_00586;product=hypothetical protein
NZ_LABX01000117.1	Prodigal:002006	CDS	24051	24464	.	+	0	ID=ABCFKFIH_00587;inference=ab initio prediction:Prodigal:002006;locus_tag=ABCFKFIH_00587;product=hypothetical protein
NZ_LABX01000117.1	Prodigal:002006	CDS	24674	25252	.	-	0	ID=ABCFKFIH_00588;eC_number=3.2.2.-;db_xref=COG:COG1611;inference=ab initio prediction:Prodigal:002006,similar to AA sequence:UniProtKB:P48636;locus_tag=ABCFKFIH_00588;product=Putative cytokinin riboside 5'-monophosphate phosphoribohydrolase
NZ_LABX01000117.1	Prodigal:002006	CDS	25270	26376	.	-	0	ID=ABCFKFIH_00589;eC_number=1.1.1.85;Name=leuB_1;db_xref=COG:COG0473;gene=leuB_1;inference=ab initio prediction:Prodigal:002006,similar to AA sequence:UniProtKB:Q56268;locus_tag=ABCFKFIH_00589;product=3-isopropylmalate dehydrogenase
NZ_LABX01000117.1	Prodigal:002006	CDS	26459	27457	.	-	0	ID=ABCFKFIH_00590;eC_number=2.5.1.10;inference=ab initio prediction:Prodigal:002006,similar to AA sequence:UniProtKB:Q08291;locus_tag=ABCFKFIH_00590;product=Farnesyl diphosphate synthase
NZ_LABX01000117.1	Prodigal:002006	CDS	27535	28254	.	+	0	ID=ABCFKFIH_00591;eC_number=2.4.1.129;Name=mtgA_1;db_xref=COG:COG0744;gene=mtgA_1;inference=ab initio prediction:Prodigal:002006,similar to AA sequence:UniProtKB:P46022;locus_tag=ABCFKFIH_00591;product=Biosynthetic peptidoglycan transglycosylase
NZ_LABX01000117.1	Prodigal:002006	CDS	28564	29562	.	+	0	ID=ABCFKFIH_00592;inference=ab initio prediction:Prodigal:002006;locus_tag=ABCFKFIH_00592;product=hypothetical protein
NZ_LABX01000117.1	Prodigal:002006	CDS	29711	30052	.	+	0	ID=ABCFKFIH_00593;inference=ab initio prediction:Prodigal:002006;locus_tag=ABCFKFIH_00593;product=hypothetical protein
NZ_LABX01000117.1	Prodigal:002006	CDS	30141	31382	.	-	0	ID=ABCFKFIH_00594;eC_number=6.3.4.5;Name=argG;db_xref=COG:COG0137;gene=argG;inference=ab initio prediction:Prodigal:002006,similar to AA sequence:UniProtKB:Q9PHK7;locus_tag=ABCFKFIH_00594;product=Argininosuccinate synthase
NZ_LABX01000117.1	Prodigal:002006	CDS	31573	32199	.	+	0	ID=ABCFKFIH_00595;eC_number=5.99.1.4;Name=nsaD;gene=nsaD;inference=ab initio prediction:Prodigal:002006,similar to AA sequence:UniProtKB:Q9X9Q7;locus_tag=ABCFKFIH_00595;product=2-hydroxychromene-2-carboxylate isomerase
NZ_LABX01000117.1	Prodigal:002006	CDS	32295	33467	.	-	0	ID=ABCFKFIH_00596;inference=ab initio prediction:Prodigal:002006;locus_tag=ABCFKFIH_00596;product=hypothetical protein
NZ_LABX01000118.1	Prodigal:002006	CDS	324	1217	.	+	0	ID=ABCFKFIH_00597;inference=ab initio prediction:Prodigal:002006;locus_tag=ABCFKFIH_00597;product=hypothetical protein
NZ_LABX01000118.1	Prodigal:002006	CDS	1334	1609	.	+	0	ID=ABCFKFIH_00598;inference=ab initio prediction:Prodigal:002006;locus_tag=ABCFKFIH_00598;product=hypothetical protein
NZ_LABX01000118.1	Prodigal:002006	CDS	1747	3123	.	+	0	ID=ABCFKFIH_00599;inference=ab initio prediction:Prodigal:002006;locus_tag=ABCFKFIH_00599;product=hypothetical protein
NZ_LABX01000118.1	Prodigal:002006	CDS	3143	4057	.	-	0	ID=ABCFKFIH_00600;inference=ab initio prediction:Prodigal:002006;locus_tag=ABCFKFIH_00600;product=hypothetical protein
NZ_LABX01000118.1	Prodigal:002006	CDS	4206	4784	.	+	0	ID=ABCFKFIH_00601;inference=ab initio prediction:Prodigal:002006;locus_tag=ABCFKFIH_00601;product=hypothetical protein
NZ_LABX01000118.1	Prodigal:002006	CDS	4915	7197	.	+	0	ID=ABCFKFIH_00602;inference=ab initio prediction:Prodigal:002006;locus_tag=ABCFKFIH_00602;product=hypothetical protein
NZ_LABX01000119.1	Prodigal:002006	CDS	338	1306	.	-	0	ID=ABCFKFIH_00603;eC_number=2.3.1.9;Name=thlA_1;db_xref=COG:COG0183;gene=thlA_1;inference=ab initio prediction:Prodigal:002006,similar to AA sequence:UniProtKB:P45359;locus_tag=ABCFKFIH_00603;product=Acetyl-CoA acetyltransferase
NZ_LABX01000119.1	Prodigal:002006	CDS	1303	1515	.	-	0	ID=ABCFKFIH_00604;eC_number=2.3.1.9;Name=thlA_2;db_xref=COG:COG0183;gene=thlA_2;inference=ab initio prediction:Prodigal:002006,similar to AA sequence:UniProtKB:P45359;locus_tag=ABCFKFIH_00604;product=Acetyl-CoA acetyltransferase
NZ_LABX01000119.1	Prodigal:002006	CDS	1611	2477	.	-	0	ID=ABCFKFIH_00605;eC_number=1.11.1.18;Name=bpoC_1;db_xref=COG:COG0596;gene=bpoC_1;inference=ab initio prediction:Prodigal:002006,similar to AA sequence:UniProtKB:P9WNH1;locus_tag=ABCFKFIH_00605;product=Putative non-heme bromoperoxidase BpoC
NZ_LABX01000119.1	Prodigal:002006	CDS	2492	3493	.	-	0	ID=ABCFKFIH_00606;eC_number=2.3.1.239;Name=pikAII;gene=pikAII;inference=ab initio prediction:Prodigal:002006,similar to AA sequence:UniProtKB:Q9ZGI4;locus_tag=ABCFKFIH_00606;product=Narbonolide/10-deoxymethynolide synthase PikA2%2C modules 3 and 4
NZ_LABX01000119.1	Prodigal:002006	CDS	3528	4316	.	-	0	ID=ABCFKFIH_00607;eC_number=1.3.1.87;Name=hcaB_1;gene=hcaB_1;inference=ab initio prediction:Prodigal:002006,protein motif:HAMAP:MF_01647;locus_tag=ABCFKFIH_00607;product=3-phenylpropionate-dihydrodiol/cinnamic acid-dihydrodiol dehydrogenase
NZ_LABX01000119.1	Prodigal:002006	CDS	4426	4971	.	+	0	ID=ABCFKFIH_00608;Name=nemR;gene=nemR;inference=ab initio prediction:Prodigal:002006,similar to AA sequence:UniProtKB:P67430;locus_tag=ABCFKFIH_00608;product=HTH-type transcriptional repressor NemR
NZ_LABX01000119.1	Prodigal:002006	CDS	6370	6768	.	+	0	ID=ABCFKFIH_00609;inference=ab initio prediction:Prodigal:002006;locus_tag=ABCFKFIH_00609;product=hypothetical protein
NZ_LABX01000119.1	Prodigal:002006	CDS	6765	7136	.	+	0	ID=ABCFKFIH_00610;db_xref=COG:COG3039;inference=ab initio prediction:Prodigal:002006,similar to AA sequence:ISfinder:ISMex42;locus_tag=ABCFKFIH_00610;product=IS5 family transposase ISMex42
NZ_LABX01000119.1	Prodigal:002006	CDS	7226	7315	.	-	0	ID=ABCFKFIH_00611;inference=ab initio prediction:Prodigal:002006;locus_tag=ABCFKFIH_00611;product=hypothetical protein
NZ_LABX01000012.1	Prodigal:002006	CDS	467	1183	.	+	0	ID=ABCFKFIH_00612;inference=ab initio prediction:Prodigal:002006;locus_tag=ABCFKFIH_00612;product=hypothetical protein
NZ_LABX01000012.1	Prodigal:002006	CDS	1255	1689	.	+	0	ID=ABCFKFIH_00613;Name=ros_2;db_xref=COG:COG4957;gene=ros_2;inference=ab initio prediction:Prodigal:002006,similar to AA sequence:UniProtKB:Q04152;locus_tag=ABCFKFIH_00613;product=Transcriptional regulatory protein ros
NZ_LABX01000012.1	Prodigal:002006	CDS	1840	2484	.	+	0	ID=ABCFKFIH_00614;inference=ab initio prediction:Prodigal:002006;locus_tag=ABCFKFIH_00614;product=hypothetical protein
NZ_LABX01000012.1	Prodigal:002006	CDS	2538	2801	.	+	0	ID=ABCFKFIH_00615;inference=ab initio prediction:Prodigal:002006;locus_tag=ABCFKFIH_00615;product=hypothetical protein
NZ_LABX01000012.1	Prodigal:002006	CDS	2801	3502	.	+	0	ID=ABCFKFIH_00616;Name=nusG_1;gene=nusG_1;inference=ab initio prediction:Prodigal:002006,protein motif:HAMAP:MF_00948;locus_tag=ABCFKFIH_00616;product=Transcription termination/antitermination protein NusG
NZ_LABX01000012.1	Prodigal:002006	CDS	3665	3862	.	-	0	ID=ABCFKFIH_00617;inference=ab initio prediction:Prodigal:002006;locus_tag=ABCFKFIH_00617;product=hypothetical protein
NZ_LABX01000012.1	Prodigal:002006	CDS	4075	4431	.	+	0	ID=ABCFKFIH_00618;inference=ab initio prediction:Prodigal:002006;locus_tag=ABCFKFIH_00618;product=hypothetical protein
NZ_LABX01000012.1	Prodigal:002006	CDS	4558	4986	.	+	0	ID=ABCFKFIH_00619;inference=ab initio prediction:Prodigal:002006;locus_tag=ABCFKFIH_00619;product=hypothetical protein
NZ_LABX01000012.1	Prodigal:002006	CDS	4986	6674	.	+	0	ID=ABCFKFIH_00620;inference=ab initio prediction:Prodigal:002006;locus_tag=ABCFKFIH_00620;product=hypothetical protein
NZ_LABX01000012.1	Prodigal:002006	CDS	6680	7978	.	+	0	ID=ABCFKFIH_00621;inference=ab initio prediction:Prodigal:002006;locus_tag=ABCFKFIH_00621;product=hypothetical protein
NZ_LABX01000012.1	Prodigal:002006	CDS	7981	8703	.	+	0	ID=ABCFKFIH_00622;inference=ab initio prediction:Prodigal:002006;locus_tag=ABCFKFIH_00622;product=hypothetical protein
NZ_LABX01000012.1	Prodigal:002006	CDS	8715	10001	.	+	0	ID=ABCFKFIH_00623;inference=ab initio prediction:Prodigal:002006;locus_tag=ABCFKFIH_00623;product=hypothetical protein
NZ_LABX01000012.1	Prodigal:002006	CDS	10079	10303	.	+	0	ID=ABCFKFIH_00624;inference=ab initio prediction:Prodigal:002006;locus_tag=ABCFKFIH_00624;product=hypothetical protein
NZ_LABX01000012.1	Prodigal:002006	CDS	10339	10755	.	+	0	ID=ABCFKFIH_00625;inference=ab initio prediction:Prodigal:002006;locus_tag=ABCFKFIH_00625;product=hypothetical protein
NZ_LABX01000012.1	Prodigal:002006	CDS	10775	11401	.	+	0	ID=ABCFKFIH_00626;inference=ab initio prediction:Prodigal:002006;locus_tag=ABCFKFIH_00626;product=hypothetical protein
NZ_LABX01000012.1	Prodigal:002006	CDS	12090	12317	.	-	0	ID=ABCFKFIH_00627;inference=ab initio prediction:Prodigal:002006;locus_tag=ABCFKFIH_00627;product=hypothetical protein
NZ_LABX01000012.1	Prodigal:002006	CDS	12396	12956	.	+	0	ID=ABCFKFIH_00628;inference=ab initio prediction:Prodigal:002006;locus_tag=ABCFKFIH_00628;product=hypothetical protein
NZ_LABX01000012.1	Prodigal:002006	CDS	12956	13300	.	+	0	ID=ABCFKFIH_00629;inference=ab initio prediction:Prodigal:002006;locus_tag=ABCFKFIH_00629;product=hypothetical protein
NZ_LABX01000012.1	Prodigal:002006	CDS	13302	13862	.	+	0	ID=ABCFKFIH_00630;inference=ab initio prediction:Prodigal:002006;locus_tag=ABCFKFIH_00630;product=hypothetical protein
NZ_LABX01000012.1	Prodigal:002006	CDS	13949	14119	.	+	0	ID=ABCFKFIH_00631;inference=ab initio prediction:Prodigal:002006;locus_tag=ABCFKFIH_00631;product=hypothetical protein
NZ_LABX01000012.1	Prodigal:002006	CDS	14116	14574	.	+	0	ID=ABCFKFIH_00632;inference=ab initio prediction:Prodigal:002006;locus_tag=ABCFKFIH_00632;product=hypothetical protein
NZ_LABX01000012.1	Prodigal:002006	CDS	14577	15014	.	+	0	ID=ABCFKFIH_00633;inference=ab initio prediction:Prodigal:002006;locus_tag=ABCFKFIH_00633;product=hypothetical protein
NZ_LABX01000012.1	Prodigal:002006	CDS	15011	15436	.	+	0	ID=ABCFKFIH_00634;inference=ab initio prediction:Prodigal:002006;locus_tag=ABCFKFIH_00634;product=hypothetical protein
NZ_LABX01000012.1	Prodigal:002006	CDS	15442	15570	.	+	0	ID=ABCFKFIH_00635;inference=ab initio prediction:Prodigal:002006;locus_tag=ABCFKFIH_00635;product=hypothetical protein
NZ_LABX01000120.1	Prodigal:002006	CDS	228	1166	.	+	0	ID=ABCFKFIH_00636;inference=ab initio prediction:Prodigal:002006;locus_tag=ABCFKFIH_00636;product=hypothetical protein
NZ_LABX01000120.1	Prodigal:002006	CDS	1111	1938	.	+	0	ID=ABCFKFIH_00637;eC_number=2.3.1.247;Name=kce_1;gene=kce_1;inference=ab initio prediction:Prodigal:002006,similar to AA sequence:UniProtKB:B0VHH0;locus_tag=ABCFKFIH_00637;product=3-keto-5-aminohexanoate cleavage enzyme
NZ_LABX01000120.1	Prodigal:002006	CDS	1952	3022	.	+	0	ID=ABCFKFIH_00638;inference=ab initio prediction:Prodigal:002006;locus_tag=ABCFKFIH_00638;product=hypothetical protein
NZ_LABX01000120.1	Prodigal:002006	CDS	3037	4347	.	+	0	ID=ABCFKFIH_00639;Name=ttuB_1;gene=ttuB_1;inference=ab initio prediction:Prodigal:002006,similar to AA sequence:UniProtKB:Q44470;locus_tag=ABCFKFIH_00639;product=Putative tartrate transporter
NZ_LABX01000120.1	Prodigal:002006	CDS	4381	4995	.	+	0	ID=ABCFKFIH_00640;Name=yibF_2;db_xref=COG:COG0625;gene=yibF_2;inference=ab initio prediction:Prodigal:002006,similar to AA sequence:UniProtKB:P0ACA1;locus_tag=ABCFKFIH_00640;product=putative GST-like protein YibF
NZ_LABX01000120.1	Prodigal:002006	CDS	5617	6180	.	-	0	ID=ABCFKFIH_00641;inference=ab initio prediction:Prodigal:002006;locus_tag=ABCFKFIH_00641;product=hypothetical protein
NZ_LABX01000120.1	Prodigal:002006	CDS	6287	6907	.	+	0	ID=ABCFKFIH_00642;eC_number=3.5.1.110;Name=rutB_1;db_xref=COG:COG1335;gene=rutB_1;inference=ab initio prediction:Prodigal:002006,similar to AA sequence:UniProtKB:P75897;locus_tag=ABCFKFIH_00642;product=Peroxyureidoacrylate/ureidoacrylate amidohydrolase RutB
NZ_LABX01000120.1	Prodigal:002006	CDS	6907	7515	.	+	0	ID=ABCFKFIH_00643;eC_number=3.5.1.110;Name=rutB_2;db_xref=COG:COG1335;gene=rutB_2;inference=ab initio prediction:Prodigal:002006,similar to AA sequence:UniProtKB:P75897;locus_tag=ABCFKFIH_00643;product=Peroxyureidoacrylate/ureidoacrylate amidohydrolase RutB
NZ_LABX01000120.1	Prodigal:002006	CDS	7519	8136	.	+	0	ID=ABCFKFIH_00644;eC_number=3.5.1.110;Name=rutB_3;db_xref=COG:COG1335;gene=rutB_3;inference=ab initio prediction:Prodigal:002006,similar to AA sequence:UniProtKB:P75897;locus_tag=ABCFKFIH_00644;product=Peroxyureidoacrylate/ureidoacrylate amidohydrolase RutB
NZ_LABX01000120.1	Prodigal:002006	CDS	8133	8705	.	+	0	ID=ABCFKFIH_00645;eC_number=1.6.5.5;Name=qorA_1;db_xref=COG:COG0604;gene=qorA_1;inference=ab initio prediction:Prodigal:002006,similar to AA sequence:UniProtKB:P28304;locus_tag=ABCFKFIH_00645;product=Quinone oxidoreductase 1
NZ_LABX01000120.1	Prodigal:002006	CDS	8776	9123	.	+	0	ID=ABCFKFIH_00646;inference=ab initio prediction:Prodigal:002006;locus_tag=ABCFKFIH_00646;product=hypothetical protein
NZ_LABX01000121.1	Prodigal:002006	CDS	322	1086	.	-	0	ID=ABCFKFIH_00647;inference=ab initio prediction:Prodigal:002006;locus_tag=ABCFKFIH_00647;product=hypothetical protein
NZ_LABX01000121.1	Prodigal:002006	CDS	1400	2239	.	+	0	ID=ABCFKFIH_00648;inference=ab initio prediction:Prodigal:002006;locus_tag=ABCFKFIH_00648;product=hypothetical protein
NZ_LABX01000121.1	Prodigal:002006	CDS	2299	2739	.	-	0	ID=ABCFKFIH_00649;Name=ros_3;db_xref=COG:COG4957;gene=ros_3;inference=ab initio prediction:Prodigal:002006,similar to AA sequence:UniProtKB:Q04152;locus_tag=ABCFKFIH_00649;product=Transcriptional regulatory protein ros
NZ_LABX01000121.1	Prodigal:002006	CDS	3443	4696	.	-	0	ID=ABCFKFIH_00650;inference=ab initio prediction:Prodigal:002006;locus_tag=ABCFKFIH_00650;product=hypothetical protein
NZ_LABX01000121.1	Prodigal:002006	CDS	4878	5027	.	+	0	ID=ABCFKFIH_00651;inference=ab initio prediction:Prodigal:002006;locus_tag=ABCFKFIH_00651;product=hypothetical protein
NZ_LABX01000121.1	Prodigal:002006	CDS	5276	6700	.	-	0	ID=ABCFKFIH_00652;eC_number=1.4.1.13;Name=gltD;db_xref=COG:COG0493;gene=gltD;inference=ab initio prediction:Prodigal:002006,similar to AA sequence:UniProtKB:P9WN19;locus_tag=ABCFKFIH_00652;product=Glutamate synthase [NADPH] small chain
NZ_LABX01000121.1	Prodigal:002006	CDS	6746	7396	.	-	0	ID=ABCFKFIH_00653;eC_number=2.5.1.18;Name=gstB_1;db_xref=COG:COG0625;gene=gstB_1;inference=ab initio prediction:Prodigal:002006,similar to AA sequence:UniProtKB:P0ACA7;locus_tag=ABCFKFIH_00653;product=Glutathione S-transferase GstB
NZ_LABX01000121.1	Prodigal:002006	CDS	7592	12283	.	-	0	ID=ABCFKFIH_00654;eC_number=1.4.7.1;Name=gltB;gene=gltB;inference=ab initio prediction:Prodigal:002006,similar to AA sequence:UniProtKB:P55037;locus_tag=ABCFKFIH_00654;product=Ferredoxin-dependent glutamate synthase 1
NZ_LABX01000121.1	Prodigal:002006	CDS	13016	14077	.	+	0	ID=ABCFKFIH_00655;eC_number=4.1.2.48;Name=ltaE;gene=ltaE;inference=ab initio prediction:Prodigal:002006,similar to AA sequence:UniProtKB:O50584;locus_tag=ABCFKFIH_00655;product=Low specificity L-threonine aldolase
NZ_LABX01000121.1	Prodigal:002006	CDS	14094	15443	.	-	0	ID=ABCFKFIH_00656;inference=ab initio prediction:Prodigal:002006;locus_tag=ABCFKFIH_00656;product=hypothetical protein
NZ_LABX01000121.1	Prodigal:002006	CDS	15723	16004	.	+	0	ID=ABCFKFIH_00657;inference=ab initio prediction:Prodigal:002006;locus_tag=ABCFKFIH_00657;product=hypothetical protein
NZ_LABX01000121.1	Prodigal:002006	CDS	15988	16626	.	-	0	ID=ABCFKFIH_00658;inference=ab initio prediction:Prodigal:002006;locus_tag=ABCFKFIH_00658;product=hypothetical protein
NZ_LABX01000121.1	Prodigal:002006	CDS	16775	18007	.	-	0	ID=ABCFKFIH_00659;Name=emrD;gene=emrD;inference=ab initio prediction:Prodigal:002006,similar to AA sequence:UniProtKB:P31442;locus_tag=ABCFKFIH_00659;product=Multidrug resistance protein D
NZ_LABX01000121.1	Prodigal:002006	CDS	18480	18767	.	+	0	ID=ABCFKFIH_00660;inference=ab initio prediction:Prodigal:002006;locus_tag=ABCFKFIH_00660;product=hypothetical protein
NZ_LABX01000121.1	Prodigal:002006	CDS	19045	20067	.	-	0	ID=ABCFKFIH_00661;Name=rhaS_2;gene=rhaS_2;inference=ab initio prediction:Prodigal:002006,protein motif:HAMAP:MF_01534;locus_tag=ABCFKFIH_00661;product=HTH-type transcriptional activator RhaS
NZ_LABX01000121.1	Prodigal:002006	CDS	20346	20681	.	+	0	ID=ABCFKFIH_00662;inference=ab initio prediction:Prodigal:002006;locus_tag=ABCFKFIH_00662;product=hypothetical protein
NZ_LABX01000121.1	Prodigal:002006	CDS	20806	23139	.	-	0	ID=ABCFKFIH_00663;inference=ab initio prediction:Prodigal:002006;locus_tag=ABCFKFIH_00663;product=hypothetical protein
NZ_LABX01000121.1	Prodigal:002006	CDS	23314	24027	.	-	0	ID=ABCFKFIH_00664;eC_number=2.5.1.16;Name=speE;gene=speE;inference=ab initio prediction:Prodigal:002006,protein motif:HAMAP:MF_00198;locus_tag=ABCFKFIH_00664;product=Polyamine aminopropyltransferase
NZ_LABX01000121.1	Prodigal:002006	CDS	24166	25221	.	-	0	ID=ABCFKFIH_00665;eC_number=3.5.1.44;Name=cheB_2;gene=cheB_2;inference=ab initio prediction:Prodigal:002006,protein motif:HAMAP:MF_00099;locus_tag=ABCFKFIH_00665;product=Protein-glutamate methylesterase/protein-glutamine glutaminase
NZ_LABX01000121.1	Prodigal:002006	CDS	25713	26498	.	-	0	ID=ABCFKFIH_00666;eC_number=1.1.1.30;Name=bdhA_1;gene=bdhA_1;inference=ab initio prediction:Prodigal:002006,similar to AA sequence:UniProtKB:O86034;locus_tag=ABCFKFIH_00666;product=D-beta-hydroxybutyrate dehydrogenase
NZ_LABX01000121.1	Prodigal:002006	CDS	26522	27265	.	-	0	ID=ABCFKFIH_00667;eC_number=4.1.1.4;Name=adc_1;db_xref=COG:COG4689;gene=adc_1;inference=ab initio prediction:Prodigal:002006,similar to AA sequence:UniProtKB:Q7NSA6;locus_tag=ABCFKFIH_00667;product=putative acetoacetate decarboxylase
NZ_LABX01000121.1	Prodigal:002006	CDS	27286	28425	.	-	0	ID=ABCFKFIH_00668;inference=ab initio prediction:Prodigal:002006;locus_tag=ABCFKFIH_00668;product=hypothetical protein
NZ_LABX01000121.1	Prodigal:002006	CDS	28710	29663	.	+	0	ID=ABCFKFIH_00669;eC_number=2.1.3.15;Name=accA;db_xref=COG:COG0825;gene=accA;inference=ab initio prediction:Prodigal:002006,similar to AA sequence:UniProtKB:P0ABD5;locus_tag=ABCFKFIH_00669;product=Acetyl-coenzyme A carboxylase carboxyl transferase subunit alpha
NZ_LABX01000121.1	Prodigal:002006	CDS	29968	31521	.	+	0	ID=ABCFKFIH_00670;inference=ab initio prediction:Prodigal:002006;locus_tag=ABCFKFIH_00670;product=hypothetical protein
NZ_LABX01000121.1	Prodigal:002006	CDS	31757	31915	.	-	0	ID=ABCFKFIH_00671;Name=nhaA_1;gene=nhaA_1;inference=ab initio prediction:Prodigal:002006,protein motif:HAMAP:MF_01844;locus_tag=ABCFKFIH_00671;product=Na(+)/H(+) antiporter NhaA
NZ_LABX01000121.1	Prodigal:002006	CDS	32456	33103	.	-	0	ID=ABCFKFIH_00672;Name=tlpA;db_xref=COG:COG0526;gene=tlpA;inference=ab initio prediction:Prodigal:002006,similar to AA sequence:UniProtKB:P43221;locus_tag=ABCFKFIH_00672;product=Thiol:disulfide interchange protein TlpA
NZ_LABX01000121.1	Prodigal:002006	CDS	33114	34493	.	+	0	ID=ABCFKFIH_00673;eC_number=4.3.2.1;Name=argH;db_xref=COG:COG0165;gene=argH;inference=ab initio prediction:Prodigal:002006,similar to AA sequence:UniProtKB:Q5SLL0;locus_tag=ABCFKFIH_00673;product=Argininosuccinate lyase
NZ_LABX01000121.1	Prodigal:002006	CDS	34620	35402	.	+	0	ID=ABCFKFIH_00674;eC_number=1.1.1.100;Name=fabG_1;gene=fabG_1;inference=ab initio prediction:Prodigal:002006,similar to AA sequence:UniProtKB:Q9KQH7;locus_tag=ABCFKFIH_00674;product=3-oxoacyl-[acyl-carrier-protein] reductase FabG
NZ_LABX01000121.1	Prodigal:002006	CDS	35531	36697	.	-	0	ID=ABCFKFIH_00675;inference=ab initio prediction:Prodigal:002006;locus_tag=ABCFKFIH_00675;product=hypothetical protein
NZ_LABX01000121.1	Prodigal:002006	CDS	36864	38366	.	-	0	ID=ABCFKFIH_00676;eC_number=2.4.2.59;Name=thi4;gene=thi4;inference=ab initio prediction:Prodigal:002006,protein motif:HAMAP:MF_00304;locus_tag=ABCFKFIH_00676;product=Thiamine thiazole synthase
NZ_LABX01000121.1	Prodigal:002006	CDS	38544	40370	.	+	0	ID=ABCFKFIH_00677;inference=ab initio prediction:Prodigal:002006;locus_tag=ABCFKFIH_00677;product=hypothetical protein
NZ_LABX01000121.1	Prodigal:002006	CDS	40375	40929	.	+	0	ID=ABCFKFIH_00678;inference=ab initio prediction:Prodigal:002006;locus_tag=ABCFKFIH_00678;product=hypothetical protein
NZ_LABX01000121.1	Prodigal:002006	CDS	40938	42245	.	+	0	ID=ABCFKFIH_00679;inference=ab initio prediction:Prodigal:002006;locus_tag=ABCFKFIH_00679;product=hypothetical protein
NZ_LABX01000121.1	Prodigal:002006	CDS	42303	42779	.	+	0	ID=ABCFKFIH_00680;inference=ab initio prediction:Prodigal:002006;locus_tag=ABCFKFIH_00680;product=hypothetical protein
NZ_LABX01000121.1	Prodigal:002006	CDS	43063	43179	.	+	0	ID=ABCFKFIH_00681;inference=ab initio prediction:Prodigal:002006;locus_tag=ABCFKFIH_00681;product=hypothetical protein
NZ_LABX01000121.1	Prodigal:002006	CDS	43191	44273	.	-	0	ID=ABCFKFIH_00682;Name=pal_2;gene=pal_2;inference=ab initio prediction:Prodigal:002006,protein motif:HAMAP:MF_02204;locus_tag=ABCFKFIH_00682;product=Peptidoglycan-associated lipoprotein
NZ_LABX01000121.1	Prodigal:002006	CDS	44363	45517	.	+	0	ID=ABCFKFIH_00683;inference=ab initio prediction:Prodigal:002006;locus_tag=ABCFKFIH_00683;product=hypothetical protein
NZ_LABX01000121.1	Prodigal:002006	CDS	45408	46553	.	-	0	ID=ABCFKFIH_00684;inference=ab initio prediction:Prodigal:002006;locus_tag=ABCFKFIH_00684;product=hypothetical protein
NZ_LABX01000121.1	Prodigal:002006	CDS	46627	47142	.	+	0	ID=ABCFKFIH_00685;inference=ab initio prediction:Prodigal:002006;locus_tag=ABCFKFIH_00685;product=hypothetical protein
NZ_LABX01000121.1	Prodigal:002006	CDS	47165	47533	.	-	0	ID=ABCFKFIH_00686;inference=ab initio prediction:Prodigal:002006;locus_tag=ABCFKFIH_00686;product=hypothetical protein
NZ_LABX01000121.1	Prodigal:002006	CDS	47599	49554	.	-	0	ID=ABCFKFIH_00687;inference=ab initio prediction:Prodigal:002006;locus_tag=ABCFKFIH_00687;product=hypothetical protein
NZ_LABX01000121.1	Prodigal:002006	CDS	50170	50877	.	-	0	ID=ABCFKFIH_00688;inference=ab initio prediction:Prodigal:002006;locus_tag=ABCFKFIH_00688;product=hypothetical protein
NZ_LABX01000121.1	Prodigal:002006	CDS	50874	51776	.	-	0	ID=ABCFKFIH_00689;eC_number=5.3.3.17;Name=phzF_1;gene=phzF_1;inference=ab initio prediction:Prodigal:002006,similar to AA sequence:UniProtKB:Q51792;locus_tag=ABCFKFIH_00689;product=Trans-2%2C3-dihydro-3-hydroxyanthranilate isomerase
NZ_LABX01000121.1	Prodigal:002006	CDS	51986	52990	.	+	0	ID=ABCFKFIH_00690;inference=ab initio prediction:Prodigal:002006;locus_tag=ABCFKFIH_00690;product=hypothetical protein
NZ_LABX01000121.1	Prodigal:002006	CDS	53052	53900	.	-	0	ID=ABCFKFIH_00691;eC_number=2.7.1.35;Name=pdxY;db_xref=COG:COG2240;gene=pdxY;inference=ab initio prediction:Prodigal:002006,similar to AA sequence:UniProtKB:Q7CIR8;locus_tag=ABCFKFIH_00691;product=Pyridoxal kinase PdxY
NZ_LABX01000122.1	Prodigal:002006	CDS	1294	2160	.	-	0	ID=ABCFKFIH_00692;eC_number=2.1.1.297;Name=prmC_1;db_xref=COG:COG2890;gene=prmC_1;inference=ab initio prediction:Prodigal:002006,similar to AA sequence:UniProtKB:P0ACC1;locus_tag=ABCFKFIH_00692;product=Release factor glutamine methyltransferase
NZ_LABX01000122.1	Prodigal:002006	CDS	2157	3368	.	-	0	ID=ABCFKFIH_00693;Name=prfA_1;db_xref=COG:COG0216;gene=prfA_1;inference=ab initio prediction:Prodigal:002006,similar to AA sequence:UniProtKB:P0A7I0;locus_tag=ABCFKFIH_00693;product=Peptide chain release factor RF1
NZ_LABX01000122.1	Prodigal:002006	CDS	3456	3578	.	+	0	ID=ABCFKFIH_00694;inference=ab initio prediction:Prodigal:002006;locus_tag=ABCFKFIH_00694;product=hypothetical protein
NZ_LABX01000122.1	Prodigal:002006	CDS	3699	4004	.	+	0	ID=ABCFKFIH_00695;inference=ab initio prediction:Prodigal:002006;locus_tag=ABCFKFIH_00695;product=hypothetical protein
NZ_LABX01000122.1	Prodigal:002006	CDS	4133	6394	.	-	0	ID=ABCFKFIH_00696;eC_number=2.7.3.9;Name=ptsP;db_xref=COG:COG3605;gene=ptsP;inference=ab initio prediction:Prodigal:002006,similar to AA sequence:UniProtKB:P37177;locus_tag=ABCFKFIH_00696;product=Phosphoenolpyruvate-dependent phosphotransferase system
NZ_LABX01000122.1	Prodigal:002006	CDS	6857	7948	.	+	0	ID=ABCFKFIH_00697;inference=ab initio prediction:Prodigal:002006;locus_tag=ABCFKFIH_00697;product=hypothetical protein
NZ_LABX01000122.1	Prodigal:002006	CDS	7955	8350	.	-	0	ID=ABCFKFIH_00698;inference=ab initio prediction:Prodigal:002006;locus_tag=ABCFKFIH_00698;product=hypothetical protein
NZ_LABX01000122.1	Prodigal:002006	CDS	8360	9589	.	-	0	ID=ABCFKFIH_00699;inference=ab initio prediction:Prodigal:002006,similar to AA sequence:ISfinder:ISMex43;locus_tag=ABCFKFIH_00699;product=IS200/IS605 family transposase ISMex43
NZ_LABX01000122.1	Prodigal:002006	CDS	9626	9892	.	+	0	ID=ABCFKFIH_00700;inference=ab initio prediction:Prodigal:002006;locus_tag=ABCFKFIH_00700;product=hypothetical protein
NZ_LABX01000122.1	Prodigal:002006	CDS	9905	10207	.	-	0	ID=ABCFKFIH_00701;inference=ab initio prediction:Prodigal:002006;locus_tag=ABCFKFIH_00701;product=hypothetical protein
NZ_LABX01000122.1	Prodigal:002006	CDS	10328	10951	.	-	0	ID=ABCFKFIH_00702;inference=ab initio prediction:Prodigal:002006;locus_tag=ABCFKFIH_00702;product=hypothetical protein
NZ_LABX01000122.1	Prodigal:002006	CDS	11228	12043	.	-	0	ID=ABCFKFIH_00703;inference=ab initio prediction:Prodigal:002006;locus_tag=ABCFKFIH_00703;product=hypothetical protein
NZ_LABX01000122.1	Prodigal:002006	CDS	12107	12499	.	-	0	ID=ABCFKFIH_00704;inference=ab initio prediction:Prodigal:002006;locus_tag=ABCFKFIH_00704;product=hypothetical protein
NZ_LABX01000122.1	Prodigal:002006	CDS	12836	14962	.	+	0	ID=ABCFKFIH_00705;Name=flhA_1;db_xref=COG:COG1298;gene=flhA_1;inference=ab initio prediction:Prodigal:002006,similar to AA sequence:UniProtKB:Q8YDK9;locus_tag=ABCFKFIH_00705;product=Flagellar biosynthesis protein FlhA
NZ_LABX01000122.1	Prodigal:002006	CDS	15051	15581	.	+	0	ID=ABCFKFIH_00706;Name=yrdA;db_xref=COG:COG0663;gene=yrdA;inference=ab initio prediction:Prodigal:002006,similar to AA sequence:UniProtKB:P0A9W9;locus_tag=ABCFKFIH_00706;product=Protein YrdA
NZ_LABX01000122.1	Prodigal:002006	CDS	15633	17981	.	-	0	ID=ABCFKFIH_00707;db_xref=COG:COG2199;inference=ab initio prediction:Prodigal:002006,similar to AA sequence:UniProtKB:Q9ABX9;locus_tag=ABCFKFIH_00707;product=putative signaling protein
NZ_LABX01000122.1	Prodigal:002006	CDS	18224	18724	.	-	0	ID=ABCFKFIH_00708;inference=ab initio prediction:Prodigal:002006;locus_tag=ABCFKFIH_00708;product=hypothetical protein
NZ_LABX01000122.1	Prodigal:002006	CDS	18760	20253	.	-	0	ID=ABCFKFIH_00709;eC_number=3.2.2.4;Name=amn;db_xref=COG:COG0775;gene=amn;inference=ab initio prediction:Prodigal:002006,similar to AA sequence:UniProtKB:P0AE12;locus_tag=ABCFKFIH_00709;product=AMP nucleosidase
NZ_LABX01000122.1	Prodigal:002006	CDS	20349	20888	.	+	0	ID=ABCFKFIH_00710;db_xref=COG:COG1720;inference=ab initio prediction:Prodigal:002006,similar to AA sequence:UniProtKB:Q6NDF6;locus_tag=ABCFKFIH_00710;product=S-adenosyl-L-methionine-binding protein
NZ_LABX01000122.1	Prodigal:002006	CDS	20854	22011	.	-	0	ID=ABCFKFIH_00711;inference=ab initio prediction:Prodigal:002006;locus_tag=ABCFKFIH_00711;product=hypothetical protein
NZ_LABX01000122.1	Prodigal:002006	CDS	22008	23342	.	-	0	ID=ABCFKFIH_00712;inference=ab initio prediction:Prodigal:002006;locus_tag=ABCFKFIH_00712;product=hypothetical protein
NZ_LABX01000122.1	Prodigal:002006	CDS	23513	24499	.	-	0	ID=ABCFKFIH_00713;inference=ab initio prediction:Prodigal:002006;locus_tag=ABCFKFIH_00713;product=hypothetical protein
NZ_LABX01000122.1	Prodigal:002006	CDS	24660	25046	.	-	0	ID=ABCFKFIH_00714;inference=ab initio prediction:Prodigal:002006;locus_tag=ABCFKFIH_00714;product=hypothetical protein
NZ_LABX01000122.1	Prodigal:002006	CDS	25415	25732	.	+	0	ID=ABCFKFIH_00715;Name=rplU;db_xref=COG:COG0261;gene=rplU;inference=ab initio prediction:Prodigal:002006,similar to AA sequence:UniProtKB:A2RLA4;locus_tag=ABCFKFIH_00715;product=50S ribosomal protein L21
NZ_LABX01000122.1	Prodigal:002006	CDS	25777	26058	.	+	0	ID=ABCFKFIH_00716;Name=rpmA;db_xref=COG:COG0211;gene=rpmA;inference=ab initio prediction:Prodigal:002006,similar to AA sequence:UniProtKB:Q6NDE9;locus_tag=ABCFKFIH_00716;product=50S ribosomal protein L27
NZ_LABX01000122.1	Prodigal:002006	CDS	26251	26886	.	+	0	ID=ABCFKFIH_00717;inference=ab initio prediction:Prodigal:002006;locus_tag=ABCFKFIH_00717;product=hypothetical protein
NZ_LABX01000122.1	Prodigal:002006	CDS	26951	27979	.	+	0	ID=ABCFKFIH_00718;eC_number=3.6.5.-;Name=cgtA;gene=cgtA;inference=ab initio prediction:Prodigal:002006,similar to AA sequence:UniProtKB:B8GYI7;locus_tag=ABCFKFIH_00718;product=GTPase Obg/CgtA
NZ_LABX01000122.1	Prodigal:002006	CDS	28422	29351	.	-	0	ID=ABCFKFIH_00719;eC_number=3.1.1.92;inference=ab initio prediction:Prodigal:002006,similar to AA sequence:UniProtKB:A6XIG6;locus_tag=ABCFKFIH_00719;product=4-sulfomuconolactone hydrolase
NZ_LABX01000122.1	Prodigal:002006	CDS	29731	30675	.	-	0	ID=ABCFKFIH_00720;eC_number=3.1.1.57;Name=pmdD;db_xref=COG:COG3618;gene=pmdD;inference=ab initio prediction:Prodigal:002006,similar to AA sequence:UniProtKB:Q93PS7;locus_tag=ABCFKFIH_00720;product=2-pyrone-4%2C6-dicarbaxylate hydrolase
NZ_LABX01000122.1	Prodigal:002006	CDS	30684	31601	.	-	0	ID=ABCFKFIH_00721;eC_number=4.2.99.-;Name=vgb_1;gene=vgb_1;inference=ab initio prediction:Prodigal:002006,protein motif:HAMAP:MF_01282;locus_tag=ABCFKFIH_00721;product=Virginiamycin B lyase
NZ_LABX01000122.1	Prodigal:002006	CDS	31632	32951	.	-	0	ID=ABCFKFIH_00722;Name=ttuB_2;gene=ttuB_2;inference=ab initio prediction:Prodigal:002006,similar to AA sequence:UniProtKB:Q44470;locus_tag=ABCFKFIH_00722;product=Putative tartrate transporter
NZ_LABX01000122.1	Prodigal:002006	CDS	32987	33661	.	-	0	ID=ABCFKFIH_00723;eC_number=4.1.3.16;Name=proA_1;gene=proA_1;inference=ab initio prediction:Prodigal:002006,similar to AA sequence:UniProtKB:Q9AQI0;locus_tag=ABCFKFIH_00723;product=4-hydroxy-4-methyl-2-oxoglutarate aldolase/4-carboxy-4-hydroxy-2-oxoadipate aldolase
NZ_LABX01000122.1	Prodigal:002006	CDS	33905	34834	.	-	0	ID=ABCFKFIH_00724;inference=ab initio prediction:Prodigal:002006;locus_tag=ABCFKFIH_00724;product=hypothetical protein
NZ_LABX01000122.1	Prodigal:002006	CDS	34857	37910	.	-	0	ID=ABCFKFIH_00725;db_xref=COG:COG0247;inference=ab initio prediction:Prodigal:002006,similar to AA sequence:UniProtKB:Q57252;locus_tag=ABCFKFIH_00725;product=putative protein
NZ_LABX01000122.1	Prodigal:002006	CDS	37915	39249	.	-	0	ID=ABCFKFIH_00726;Name=ttuB_3;gene=ttuB_3;inference=ab initio prediction:Prodigal:002006,similar to AA sequence:UniProtKB:Q44470;locus_tag=ABCFKFIH_00726;product=Putative tartrate transporter
NZ_LABX01000122.1	Prodigal:002006	CDS	39436	40137	.	+	0	ID=ABCFKFIH_00727;Name=kipR_1;db_xref=COG:COG1414;gene=kipR_1;inference=ab initio prediction:Prodigal:002006,similar to AA sequence:UniProtKB:P42968;locus_tag=ABCFKFIH_00727;product=HTH-type transcriptional regulator KipR
NZ_LABX01000122.1	Prodigal:002006	CDS	40338	41558	.	+	0	ID=ABCFKFIH_00728;eC_number=1.18.1.-;Name=thcD_2;gene=thcD_2;inference=ab initio prediction:Prodigal:002006,similar to AA sequence:UniProtKB:P43494;locus_tag=ABCFKFIH_00728;product=Rhodocoxin reductase
NZ_LABX01000122.1	Prodigal:002006	CDS	41603	41911	.	+	0	ID=ABCFKFIH_00729;inference=ab initio prediction:Prodigal:002006;locus_tag=ABCFKFIH_00729;product=hypothetical protein
NZ_LABX01000122.1	Prodigal:002006	CDS	41981	42508	.	+	0	ID=ABCFKFIH_00730;inference=ab initio prediction:Prodigal:002006;locus_tag=ABCFKFIH_00730;product=hypothetical protein
NZ_LABX01000122.1	Prodigal:002006	CDS	42520	42717	.	-	0	ID=ABCFKFIH_00731;inference=ab initio prediction:Prodigal:002006;locus_tag=ABCFKFIH_00731;product=hypothetical protein
NZ_LABX01000122.1	Prodigal:002006	CDS	42747	43040	.	-	0	ID=ABCFKFIH_00732;inference=ab initio prediction:Prodigal:002006;locus_tag=ABCFKFIH_00732;product=hypothetical protein
NZ_LABX01000122.1	Prodigal:002006	CDS	43307	43795	.	+	0	ID=ABCFKFIH_00733;inference=ab initio prediction:Prodigal:002006;locus_tag=ABCFKFIH_00733;product=hypothetical protein
NZ_LABX01000122.1	Prodigal:002006	CDS	44239	45378	.	+	0	ID=ABCFKFIH_00734;Name=braC_1;db_xref=COG:COG0683;gene=braC_1;inference=ab initio prediction:Prodigal:002006,similar to AA sequence:UniProtKB:P21175;locus_tag=ABCFKFIH_00734;product=Leucine-%2C isoleucine-%2C valine-%2C threonine-%2C and alanine-binding protein
NZ_LABX01000122.1	Prodigal:002006	CDS	45594	46475	.	+	0	ID=ABCFKFIH_00735;Name=livH_3;db_xref=COG:COG0559;gene=livH_3;inference=ab initio prediction:Prodigal:002006,similar to AA sequence:UniProtKB:P0AEX7;locus_tag=ABCFKFIH_00735;product=High-affinity branched-chain amino acid transport system permease protein LivH
NZ_LABX01000122.1	Prodigal:002006	CDS	46480	47319	.	+	0	ID=ABCFKFIH_00736;inference=ab initio prediction:Prodigal:002006;locus_tag=ABCFKFIH_00736;product=hypothetical protein
NZ_LABX01000122.1	Prodigal:002006	CDS	47325	48119	.	+	0	ID=ABCFKFIH_00737;eC_number=3.6.3.-;Name=lptB_3;db_xref=COG:COG1137;gene=lptB_3;inference=ab initio prediction:Prodigal:002006,similar to AA sequence:UniProtKB:P45073;locus_tag=ABCFKFIH_00737;product=Lipopolysaccharide export system ATP-binding protein LptB
NZ_LABX01000122.1	Prodigal:002006	CDS	48116	48835	.	+	0	ID=ABCFKFIH_00738;Name=livF_4;db_xref=COG:COG0410;gene=livF_4;inference=ab initio prediction:Prodigal:002006,similar to AA sequence:UniProtKB:P22731;locus_tag=ABCFKFIH_00738;product=High-affinity branched-chain amino acid transport ATP-binding protein LivF
NZ_LABX01000122.1	Prodigal:002006	CDS	48915	50375	.	+	0	ID=ABCFKFIH_00739;eC_number=1.14.13.232;Name=oxyL;gene=oxyL;inference=ab initio prediction:Prodigal:002006,similar to AA sequence:UniProtKB:Q3S8Q4;locus_tag=ABCFKFIH_00739;product=6-methylpretetramide 4-monooxygenase
NZ_LABX01000123.1	Prodigal:002006	CDS	769	918	.	-	0	ID=ABCFKFIH_00740;inference=ab initio prediction:Prodigal:002006;locus_tag=ABCFKFIH_00740;product=hypothetical protein
NZ_LABX01000124.1	Prodigal:002006	CDS	348	764	.	+	0	ID=ABCFKFIH_00741;inference=ab initio prediction:Prodigal:002006;locus_tag=ABCFKFIH_00741;product=hypothetical protein
NZ_LABX01000124.1	Prodigal:002006	CDS	761	1060	.	+	0	ID=ABCFKFIH_00742;inference=ab initio prediction:Prodigal:002006;locus_tag=ABCFKFIH_00742;product=hypothetical protein
NZ_LABX01000124.1	Prodigal:002006	CDS	1141	2136	.	-	0	ID=ABCFKFIH_00743;Name=xerD_1;gene=xerD_1;inference=ab initio prediction:Prodigal:002006,similar to AA sequence:UniProtKB:P0A0P0;locus_tag=ABCFKFIH_00743;product=Tyrosine recombinase XerD
NZ_LABX01000124.1	Prodigal:002006	CDS	2447	3445	.	-	0	ID=ABCFKFIH_00744;inference=ab initio prediction:Prodigal:002006;locus_tag=ABCFKFIH_00744;product=hypothetical protein
NZ_LABX01000124.1	Prodigal:002006	CDS	3442	5421	.	-	0	ID=ABCFKFIH_00745;Name=copA_1;gene=copA_1;inference=ab initio prediction:Prodigal:002006,similar to AA sequence:UniProtKB:P12374;locus_tag=ABCFKFIH_00745;product=Copper resistance protein A
NZ_LABX01000124.1	Prodigal:002006	CDS	5922	6674	.	+	0	ID=ABCFKFIH_00746;inference=ab initio prediction:Prodigal:002006,similar to AA sequence:ISfinder:ISMpo1;locus_tag=ABCFKFIH_00746;product=IS6 family transposase ISMpo1
NZ_LABX01000126.1	Prodigal:002006	CDS	181	1128	.	+	0	ID=ABCFKFIH_00747;inference=ab initio prediction:Prodigal:002006;locus_tag=ABCFKFIH_00747;product=hypothetical protein
NZ_LABX01000127.1	Prodigal:002006	CDS	220	1827	.	+	0	ID=ABCFKFIH_00748;inference=ab initio prediction:Prodigal:002006;locus_tag=ABCFKFIH_00748;product=hypothetical protein
NZ_LABX01000127.1	Prodigal:002006	CDS	1934	2086	.	-	0	ID=ABCFKFIH_00749;inference=ab initio prediction:Prodigal:002006;locus_tag=ABCFKFIH_00749;product=hypothetical protein
NZ_LABX01000127.1	Prodigal:002006	CDS	3296	3424	.	-	0	ID=ABCFKFIH_00750;inference=ab initio prediction:Prodigal:002006;locus_tag=ABCFKFIH_00750;product=hypothetical protein
NZ_LABX01000127.1	Prodigal:002006	CDS	3421	3702	.	-	0	ID=ABCFKFIH_00751;inference=ab initio prediction:Prodigal:002006;locus_tag=ABCFKFIH_00751;product=hypothetical protein
NZ_LABX01000127.1	Prodigal:002006	CDS	3706	4674	.	-	0	ID=ABCFKFIH_00752;inference=ab initio prediction:Prodigal:002006;locus_tag=ABCFKFIH_00752;product=hypothetical protein
NZ_LABX01000127.1	Prodigal:002006	CDS	4749	5987	.	-	0	ID=ABCFKFIH_00753;inference=ab initio prediction:Prodigal:002006;locus_tag=ABCFKFIH_00753;product=hypothetical protein
NZ_LABX01000127.1	Prodigal:002006	CDS	6050	6331	.	-	0	ID=ABCFKFIH_00754;inference=ab initio prediction:Prodigal:002006;locus_tag=ABCFKFIH_00754;product=hypothetical protein
NZ_LABX01000127.1	Prodigal:002006	CDS	6342	6872	.	-	0	ID=ABCFKFIH_00755;inference=ab initio prediction:Prodigal:002006;locus_tag=ABCFKFIH_00755;product=hypothetical protein
NZ_LABX01000127.1	Prodigal:002006	CDS	6972	7385	.	-	0	ID=ABCFKFIH_00756;inference=ab initio prediction:Prodigal:002006;locus_tag=ABCFKFIH_00756;product=hypothetical protein
NZ_LABX01000127.1	Prodigal:002006	CDS	7399	7695	.	-	0	ID=ABCFKFIH_00757;inference=ab initio prediction:Prodigal:002006;locus_tag=ABCFKFIH_00757;product=hypothetical protein
NZ_LABX01000127.1	Prodigal:002006	CDS	7924	8073	.	-	0	ID=ABCFKFIH_00758;inference=ab initio prediction:Prodigal:002006;locus_tag=ABCFKFIH_00758;product=hypothetical protein
NZ_LABX01000127.1	Prodigal:002006	CDS	8130	8414	.	+	0	ID=ABCFKFIH_00759;Name=higB-1;db_xref=COG:COG3549;gene=higB-1;inference=ab initio prediction:Prodigal:002006,similar to AA sequence:UniProtKB:Q9KMG5;locus_tag=ABCFKFIH_00759;product=Toxin HigB-1
NZ_LABX01000127.1	Prodigal:002006	CDS	8430	8747	.	+	0	ID=ABCFKFIH_00760;inference=ab initio prediction:Prodigal:002006;locus_tag=ABCFKFIH_00760;product=hypothetical protein
NZ_LABX01000127.1	Prodigal:002006	CDS	8744	9049	.	+	0	ID=ABCFKFIH_00761;Name=higA;gene=higA;inference=ab initio prediction:Prodigal:002006,similar to AA sequence:UniProtKB:Q7A224;locus_tag=ABCFKFIH_00761;product=Antitoxin HigA
NZ_LABX01000127.1	Prodigal:002006	CDS	9052	10329	.	+	0	ID=ABCFKFIH_00762;inference=ab initio prediction:Prodigal:002006;locus_tag=ABCFKFIH_00762;product=hypothetical protein
NZ_LABX01000127.1	Prodigal:002006	CDS	10413	10667	.	+	0	ID=ABCFKFIH_00763;inference=ab initio prediction:Prodigal:002006;locus_tag=ABCFKFIH_00763;product=hypothetical protein
NZ_LABX01000127.1	Prodigal:002006	CDS	10664	10918	.	+	0	ID=ABCFKFIH_00764;inference=ab initio prediction:Prodigal:002006;locus_tag=ABCFKFIH_00764;product=hypothetical protein
NZ_LABX01000127.1	Prodigal:002006	CDS	10915	11058	.	+	0	ID=ABCFKFIH_00765;inference=ab initio prediction:Prodigal:002006;locus_tag=ABCFKFIH_00765;product=hypothetical protein
NZ_LABX01000127.1	Prodigal:002006	CDS	11331	11993	.	+	0	ID=ABCFKFIH_00766;inference=ab initio prediction:Prodigal:002006,protein motif:HAMAP:MF_02040;locus_tag=ABCFKFIH_00766;product=Iron-sulfur cluster carrier protein
NZ_LABX01000127.1	Prodigal:002006	CDS	12164	12304	.	+	0	ID=ABCFKFIH_00767;inference=ab initio prediction:Prodigal:002006;locus_tag=ABCFKFIH_00767;product=hypothetical protein
NZ_LABX01000127.1	Prodigal:002006	CDS	12492	12962	.	+	0	ID=ABCFKFIH_00768;inference=ab initio prediction:Prodigal:002006;locus_tag=ABCFKFIH_00768;product=hypothetical protein
NZ_LABX01000128.1	Prodigal:002006	CDS	805	2190	.	-	0	ID=ABCFKFIH_00769;eC_number=2.7.-.-;Name=sasA_1;gene=sasA_1;inference=ab initio prediction:Prodigal:002006,protein motif:HAMAP:MF_01837;locus_tag=ABCFKFIH_00769;product=Adaptive-response sensory-kinase SasA
NZ_LABX01000128.1	Prodigal:002006	CDS	2291	2965	.	-	0	ID=ABCFKFIH_00770;Name=tctD;db_xref=COG:COG0745;gene=tctD;inference=ab initio prediction:Prodigal:002006,similar to AA sequence:UniProtKB:P0CL17;locus_tag=ABCFKFIH_00770;product=Transcriptional regulatory protein tctD
NZ_LABX01000128.1	Prodigal:002006	CDS	3108	3878	.	+	0	ID=ABCFKFIH_00771;eC_number=3.6.3.-;Name=cmpD_1;gene=cmpD_1;inference=ab initio prediction:Prodigal:002006,similar to AA sequence:UniProtKB:Q55463;locus_tag=ABCFKFIH_00771;product=Bicarbonate transport ATP-binding protein CmpD
NZ_LABX01000128.1	Prodigal:002006	CDS	3905	4804	.	+	0	ID=ABCFKFIH_00772;inference=ab initio prediction:Prodigal:002006;locus_tag=ABCFKFIH_00772;product=hypothetical protein
NZ_LABX01000128.1	Prodigal:002006	CDS	4876	5892	.	+	0	ID=ABCFKFIH_00773;inference=ab initio prediction:Prodigal:002006;locus_tag=ABCFKFIH_00773;product=hypothetical protein
NZ_LABX01000128.1	Prodigal:002006	CDS	6037	6243	.	+	0	ID=ABCFKFIH_00774;inference=ab initio prediction:Prodigal:002006;locus_tag=ABCFKFIH_00774;product=hypothetical protein
NZ_LABX01000128.1	Prodigal:002006	CDS	6422	6679	.	+	0	ID=ABCFKFIH_00775;inference=ab initio prediction:Prodigal:002006;locus_tag=ABCFKFIH_00775;product=hypothetical protein
NZ_LABX01000128.1	Prodigal:002006	CDS	6657	7070	.	-	0	ID=ABCFKFIH_00776;inference=ab initio prediction:Prodigal:002006;locus_tag=ABCFKFIH_00776;product=hypothetical protein
NZ_LABX01000128.1	Aragorn:001002	tRNA	7354	7443	.	+	.	ID=ABCFKFIH_00777;inference=COORDINATES:profile:Aragorn:001002;locus_tag=ABCFKFIH_00777;product=tRNA-Ser(gga)
NZ_LABX01000128.1	Prodigal:002006	CDS	8514	10175	.	+	0	ID=ABCFKFIH_00778;inference=ab initio prediction:Prodigal:002006;locus_tag=ABCFKFIH_00778;product=hypothetical protein
NZ_LABX01000128.1	Prodigal:002006	CDS	10853	11602	.	+	0	ID=ABCFKFIH_00779;eC_number=3.4.21.88;Name=lexA_1;db_xref=COG:COG1974;gene=lexA_1;inference=ab initio prediction:Prodigal:002006,similar to AA sequence:UniProtKB:Q9ZFA4;locus_tag=ABCFKFIH_00779;product=LexA repressor
NZ_LABX01000128.1	Prodigal:002006	CDS	11815	13155	.	-	0	ID=ABCFKFIH_00780;Name=adeP;db_xref=COG:COG2252;gene=adeP;inference=ab initio prediction:Prodigal:002006,similar to AA sequence:UniProtKB:P31466;locus_tag=ABCFKFIH_00780;product=Adenine permease AdeP
NZ_LABX01000128.1	Prodigal:002006	CDS	13146	15908	.	-	0	ID=ABCFKFIH_00781;inference=ab initio prediction:Prodigal:002006;locus_tag=ABCFKFIH_00781;product=hypothetical protein
NZ_LABX01000128.1	Prodigal:002006	CDS	15899	16729	.	-	0	ID=ABCFKFIH_00782;inference=ab initio prediction:Prodigal:002006;locus_tag=ABCFKFIH_00782;product=hypothetical protein
NZ_LABX01000128.1	Prodigal:002006	CDS	16995	17876	.	+	0	ID=ABCFKFIH_00783;inference=ab initio prediction:Prodigal:002006;locus_tag=ABCFKFIH_00783;product=hypothetical protein
NZ_LABX01000128.1	Prodigal:002006	CDS	17902	18939	.	+	0	ID=ABCFKFIH_00784;inference=ab initio prediction:Prodigal:002006;locus_tag=ABCFKFIH_00784;product=hypothetical protein
NZ_LABX01000128.1	Prodigal:002006	CDS	19175	20449	.	-	0	ID=ABCFKFIH_00785;eC_number=3.5.1.54;Name=atzF;gene=atzF;inference=ab initio prediction:Prodigal:002006,similar to AA sequence:UniProtKB:Q936X2;locus_tag=ABCFKFIH_00785;product=Allophanate hydrolase
NZ_LABX01000129.1	Prodigal:002006	CDS	534	2021	.	-	0	ID=ABCFKFIH_00786;Name=atoC_1;db_xref=COG:COG2204;gene=atoC_1;inference=ab initio prediction:Prodigal:002006,similar to AA sequence:UniProtKB:Q06065;locus_tag=ABCFKFIH_00786;product=Regulatory protein AtoC
NZ_LABX01000129.1	Prodigal:002006	CDS	2294	4162	.	+	0	ID=ABCFKFIH_00787;eC_number=3.4.24.-;Name=pepF1;gene=pepF1;inference=ab initio prediction:Prodigal:002006,similar to AA sequence:UniProtKB:P54124;locus_tag=ABCFKFIH_00787;product=Oligoendopeptidase F%2C plasmid
NZ_LABX01000129.1	Prodigal:002006	CDS	4218	5375	.	-	0	ID=ABCFKFIH_00788;inference=ab initio prediction:Prodigal:002006;locus_tag=ABCFKFIH_00788;product=hypothetical protein
NZ_LABX01000129.1	Prodigal:002006	CDS	5594	6379	.	+	0	ID=ABCFKFIH_00789;eC_number=1.1.1.30;Name=bdhA_2;gene=bdhA_2;inference=ab initio prediction:Prodigal:002006,similar to AA sequence:UniProtKB:O86034;locus_tag=ABCFKFIH_00789;product=D-beta-hydroxybutyrate dehydrogenase
NZ_LABX01000129.1	Prodigal:002006	CDS	6430	7209	.	+	0	ID=ABCFKFIH_00790;eC_number=4.1.1.4;Name=adc_2;db_xref=COG:COG4689;gene=adc_2;inference=ab initio prediction:Prodigal:002006,similar to AA sequence:UniProtKB:Q7NSA6;locus_tag=ABCFKFIH_00790;product=putative acetoacetate decarboxylase
NZ_LABX01000129.1	Prodigal:002006	CDS	7332	8969	.	+	0	ID=ABCFKFIH_00791;Name=pitA_1;db_xref=COG:COG0306;gene=pitA_1;inference=ab initio prediction:Prodigal:002006,similar to AA sequence:UniProtKB:P0AFJ7;locus_tag=ABCFKFIH_00791;product=Low-affinity inorganic phosphate transporter 1
NZ_LABX01000129.1	Prodigal:002006	CDS	8993	10021	.	+	0	ID=ABCFKFIH_00792;Name=zntB_1;db_xref=COG:COG0598;gene=zntB_1;inference=ab initio prediction:Prodigal:002006,similar to AA sequence:UniProtKB:Q9EYX5;locus_tag=ABCFKFIH_00792;product=Zinc transport protein ZntB
NZ_LABX01000129.1	Prodigal:002006	CDS	10026	10928	.	-	0	ID=ABCFKFIH_00793;inference=ab initio prediction:Prodigal:002006;locus_tag=ABCFKFIH_00793;product=hypothetical protein
NZ_LABX01000129.1	Prodigal:002006	CDS	10939	11889	.	-	0	ID=ABCFKFIH_00794;eC_number=3.1.1.-;Name=aes_1;db_xref=COG:COG0657;gene=aes_1;inference=ab initio prediction:Prodigal:002006,similar to AA sequence:UniProtKB:Q8ZRA1;locus_tag=ABCFKFIH_00794;product=Acetyl esterase
NZ_LABX01000129.1	Prodigal:002006	CDS	12180	12572	.	+	0	ID=ABCFKFIH_00795;inference=ab initio prediction:Prodigal:002006;locus_tag=ABCFKFIH_00795;product=hypothetical protein
NZ_LABX01000129.1	Prodigal:002006	CDS	12587	13960	.	+	0	ID=ABCFKFIH_00796;Name=dinF;db_xref=COG:COG0534;gene=dinF;inference=ab initio prediction:Prodigal:002006,similar to AA sequence:UniProtKB:P28303;locus_tag=ABCFKFIH_00796;product=DNA damage-inducible protein F
NZ_LABX01000129.1	Prodigal:002006	CDS	13957	14358	.	+	0	ID=ABCFKFIH_00797;inference=ab initio prediction:Prodigal:002006;locus_tag=ABCFKFIH_00797;product=hypothetical protein
NZ_LABX01000129.1	Prodigal:002006	CDS	14404	15228	.	+	0	ID=ABCFKFIH_00798;inference=ab initio prediction:Prodigal:002006;locus_tag=ABCFKFIH_00798;product=hypothetical protein
NZ_LABX01000129.1	Prodigal:002006	CDS	15444	16517	.	-	0	ID=ABCFKFIH_00799;eC_number=1.3.5.2;Name=pyrD;db_xref=COG:COG0167;gene=pyrD;inference=ab initio prediction:Prodigal:002006,similar to AA sequence:UniProtKB:P0A7E1;locus_tag=ABCFKFIH_00799;product=Dihydroorotate dehydrogenase (quinone)
NZ_LABX01000129.1	Prodigal:002006	CDS	16520	16867	.	-	0	ID=ABCFKFIH_00800;inference=ab initio prediction:Prodigal:002006;locus_tag=ABCFKFIH_00800;product=hypothetical protein
NZ_LABX01000129.1	Prodigal:002006	CDS	17017	17646	.	+	0	ID=ABCFKFIH_00801;inference=ab initio prediction:Prodigal:002006;locus_tag=ABCFKFIH_00801;product=hypothetical protein
NZ_LABX01000129.1	Prodigal:002006	CDS	17653	21183	.	-	0	ID=ABCFKFIH_00802;eC_number=2.7.-.-;Name=sasA_2;gene=sasA_2;inference=ab initio prediction:Prodigal:002006,protein motif:HAMAP:MF_01837;locus_tag=ABCFKFIH_00802;product=Adaptive-response sensory-kinase SasA
NZ_LABX01000129.1	Prodigal:002006	CDS	21459	22301	.	-	0	ID=ABCFKFIH_00803;inference=ab initio prediction:Prodigal:002006;locus_tag=ABCFKFIH_00803;product=hypothetical protein
NZ_LABX01000129.1	Prodigal:002006	CDS	22301	22744	.	-	0	ID=ABCFKFIH_00804;inference=ab initio prediction:Prodigal:002006;locus_tag=ABCFKFIH_00804;product=hypothetical protein
NZ_LABX01000129.1	Prodigal:002006	CDS	22741	24483	.	-	0	ID=ABCFKFIH_00805;eC_number=6.2.1.25;Name=bclA_1;gene=bclA_1;inference=ab initio prediction:Prodigal:002006,similar to AA sequence:UniProtKB:Q8GQN9;locus_tag=ABCFKFIH_00805;product=Benzoate--CoA ligase
NZ_LABX01000129.1	Prodigal:002006	CDS	24499	25644	.	-	0	ID=ABCFKFIH_00806;eC_number=1.3.99.-;db_xref=COG:COG1960;inference=ab initio prediction:Prodigal:002006,similar to AA sequence:UniProtKB:P9WQG1;locus_tag=ABCFKFIH_00806;product=putative acyl-CoA dehydrogenase fadE25
NZ_LABX01000129.1	Prodigal:002006	CDS	25646	26986	.	-	0	ID=ABCFKFIH_00807;eC_number=4.1.3.36;Name=menB_1;gene=menB_1;inference=ab initio prediction:Prodigal:002006,protein motif:HAMAP:MF_01934;locus_tag=ABCFKFIH_00807;product=1%2C4-dihydroxy-2-naphthoyl-CoA synthase
NZ_LABX01000129.1	Prodigal:002006	CDS	26983	27114	.	-	0	ID=ABCFKFIH_00808;inference=ab initio prediction:Prodigal:002006;locus_tag=ABCFKFIH_00808;product=hypothetical protein
NZ_LABX01000129.1	Prodigal:002006	CDS	27186	28442	.	-	0	ID=ABCFKFIH_00809;eC_number=1.14.13.218;Name=phzS;db_xref=COG:COG0654;gene=phzS;inference=ab initio prediction:Prodigal:002006,similar to AA sequence:UniProtKB:Q9HWG9;locus_tag=ABCFKFIH_00809;product=5-methylphenazine-1-carboxylate 1-monooxygenase
NZ_LABX01000129.1	Prodigal:002006	CDS	28446	28904	.	-	0	ID=ABCFKFIH_00810;inference=ab initio prediction:Prodigal:002006;locus_tag=ABCFKFIH_00810;product=hypothetical protein
NZ_LABX01000129.1	Prodigal:002006	CDS	28989	29684	.	-	0	ID=ABCFKFIH_00811;Name=livF_5;db_xref=COG:COG0410;gene=livF_5;inference=ab initio prediction:Prodigal:002006,similar to AA sequence:UniProtKB:P22731;locus_tag=ABCFKFIH_00811;product=High-affinity branched-chain amino acid transport ATP-binding protein LivF
NZ_LABX01000129.1	Prodigal:002006	CDS	29684	30436	.	-	0	ID=ABCFKFIH_00812;eC_number=3.6.3.-;Name=lptB_4;db_xref=COG:COG1137;gene=lptB_4;inference=ab initio prediction:Prodigal:002006,similar to AA sequence:UniProtKB:P45073;locus_tag=ABCFKFIH_00812;product=Lipopolysaccharide export system ATP-binding protein LptB
NZ_LABX01000129.1	Prodigal:002006	CDS	30433	31422	.	-	0	ID=ABCFKFIH_00813;inference=ab initio prediction:Prodigal:002006;locus_tag=ABCFKFIH_00813;product=hypothetical protein
NZ_LABX01000129.1	Prodigal:002006	CDS	31419	32342	.	-	0	ID=ABCFKFIH_00814;Name=livH_4;db_xref=COG:COG0559;gene=livH_4;inference=ab initio prediction:Prodigal:002006,similar to AA sequence:UniProtKB:P0AEX7;locus_tag=ABCFKFIH_00814;product=High-affinity branched-chain amino acid transport system permease protein LivH
NZ_LABX01000129.1	Prodigal:002006	CDS	32368	33552	.	-	0	ID=ABCFKFIH_00815;inference=ab initio prediction:Prodigal:002006;locus_tag=ABCFKFIH_00815;product=hypothetical protein
NZ_LABX01000129.1	Prodigal:002006	CDS	34405	36108	.	+	0	ID=ABCFKFIH_00816;inference=ab initio prediction:Prodigal:002006;locus_tag=ABCFKFIH_00816;product=hypothetical protein
NZ_LABX01000129.1	Prodigal:002006	CDS	36380	37357	.	-	0	ID=ABCFKFIH_00817;eC_number=1.2.1.38;Name=argC_2;db_xref=COG:COG0002;gene=argC_2;inference=ab initio prediction:Prodigal:002006,similar to AA sequence:UniProtKB:Q9X2A2;locus_tag=ABCFKFIH_00817;product=N-acetyl-gamma-glutamyl-phosphate reductase
NZ_LABX01000129.1	Prodigal:002006	CDS	37648	39453	.	-	0	ID=ABCFKFIH_00818;inference=ab initio prediction:Prodigal:002006;locus_tag=ABCFKFIH_00818;product=hypothetical protein
NZ_LABX01000129.1	Prodigal:002006	CDS	39744	40394	.	-	0	ID=ABCFKFIH_00819;inference=ab initio prediction:Prodigal:002006;locus_tag=ABCFKFIH_00819;product=hypothetical protein
NZ_LABX01000129.1	Aragorn:001002	tRNA	40450	40525	.	-	.	ID=ABCFKFIH_00820;inference=COORDINATES:profile:Aragorn:001002;locus_tag=ABCFKFIH_00820;product=tRNA-Lys(ctt)
NZ_LABX01000129.1	Aragorn:001002	tRNA	40630	40705	.	-	.	ID=ABCFKFIH_00821;inference=COORDINATES:profile:Aragorn:001002;locus_tag=ABCFKFIH_00821;product=tRNA-Lys(ctt)
NZ_LABX01000129.1	Prodigal:002006	CDS	40863	42434	.	-	0	ID=ABCFKFIH_00822;eC_number=2.3.3.13;Name=leuA;db_xref=COG:COG0119;gene=leuA;inference=ab initio prediction:Prodigal:002006,similar to AA sequence:UniProtKB:Q9JZG1;locus_tag=ABCFKFIH_00822;product=2-isopropylmalate synthase
NZ_LABX01000129.1	Prodigal:002006	CDS	42847	43176	.	+	0	ID=ABCFKFIH_00823;inference=ab initio prediction:Prodigal:002006;locus_tag=ABCFKFIH_00823;product=hypothetical protein
NZ_LABX01000129.1	Prodigal:002006	CDS	43181	44554	.	-	0	ID=ABCFKFIH_00824;eC_number=5.1.1.1;Name=aar;db_xref=COG:COG0626;gene=aar;inference=ab initio prediction:Prodigal:002006,similar to AA sequence:UniProtKB:Q73GL9;locus_tag=ABCFKFIH_00824;product=L-alanine/L-glutamate racemase
NZ_LABX01000129.1	Prodigal:002006	CDS	44796	47798	.	+	0	ID=ABCFKFIH_00825;eC_number=2.7.13.3;Name=rcsC_6;gene=rcsC_6;inference=ab initio prediction:Prodigal:002006,protein motif:HAMAP:MF_00979;locus_tag=ABCFKFIH_00825;product=Sensor histidine kinase RcsC
NZ_LABX01000129.1	Prodigal:002006	CDS	47995	49755	.	+	0	ID=ABCFKFIH_00826;inference=ab initio prediction:Prodigal:002006;locus_tag=ABCFKFIH_00826;product=hypothetical protein
NZ_LABX01000129.1	Prodigal:002006	CDS	49779	50345	.	+	0	ID=ABCFKFIH_00827;eC_number=5.4.2.11;Name=gpmA_1;gene=gpmA_1;inference=ab initio prediction:Prodigal:002006,protein motif:HAMAP:MF_01039;locus_tag=ABCFKFIH_00827;product=2%2C3-bisphosphoglycerate-dependent phosphoglycerate mutase
NZ_LABX01000129.1	Prodigal:002006	CDS	50417	51868	.	-	0	ID=ABCFKFIH_00828;inference=ab initio prediction:Prodigal:002006;locus_tag=ABCFKFIH_00828;product=hypothetical protein
NZ_LABX01000129.1	Prodigal:002006	CDS	51993	53471	.	-	0	ID=ABCFKFIH_00829;eC_number=3.5.2.12;Name=nylA;gene=nylA;inference=ab initio prediction:Prodigal:002006,similar to AA sequence:UniProtKB:P13398;locus_tag=ABCFKFIH_00829;product=6-aminohexanoate-cyclic-dimer hydrolase
NZ_LABX01000129.1	Prodigal:002006	CDS	53565	55220	.	-	0	ID=ABCFKFIH_00830;eC_number=7.4.2.10;Name=gsiA_1;db_xref=COG:COG1123;gene=gsiA_1;inference=ab initio prediction:Prodigal:002006,similar to AA sequence:UniProtKB:P75796;locus_tag=ABCFKFIH_00830;product=Glutathione import ATP-binding protein GsiA
NZ_LABX01000129.1	Prodigal:002006	CDS	55229	56152	.	-	0	ID=ABCFKFIH_00831;Name=gsiD_1;db_xref=COG:COG1173;gene=gsiD_1;inference=ab initio prediction:Prodigal:002006,similar to AA sequence:UniProtKB:P75799;locus_tag=ABCFKFIH_00831;product=Glutathione transport system permease protein GsiD
NZ_LABX01000129.1	Prodigal:002006	CDS	56163	57104	.	-	0	ID=ABCFKFIH_00832;Name=gsiC_2;db_xref=COG:COG0601;gene=gsiC_2;inference=ab initio prediction:Prodigal:002006,similar to AA sequence:UniProtKB:P75798;locus_tag=ABCFKFIH_00832;product=Glutathione transport system permease protein GsiC
NZ_LABX01000129.1	Prodigal:002006	CDS	57115	58689	.	-	0	ID=ABCFKFIH_00833;Name=gsiB_1;db_xref=COG:COG0747;gene=gsiB_1;inference=ab initio prediction:Prodigal:002006,similar to AA sequence:UniProtKB:P75797;locus_tag=ABCFKFIH_00833;product=Glutathione-binding protein GsiB
NZ_LABX01000129.1	Prodigal:002006	CDS	59420	61759	.	-	0	ID=ABCFKFIH_00834;eC_number=1.1.1.39;Name=dme;db_xref=COG:COG0280;gene=dme;inference=ab initio prediction:Prodigal:002006,similar to AA sequence:UniProtKB:O30807;locus_tag=ABCFKFIH_00834;product=NAD-dependent malic enzyme
NZ_LABX01000129.1	Prodigal:002006	CDS	61832	62455	.	+	0	ID=ABCFKFIH_00835;eC_number=2.3.1.89;Name=dapH_1;gene=dapH_1;inference=ab initio prediction:Prodigal:002006,protein motif:HAMAP:MF_01691;locus_tag=ABCFKFIH_00835;product=2%2C3%2C4%2C5-tetrahydropyridine-2%2C6-dicarboxylate N-acetyltransferase
NZ_LABX01000013.1	Prodigal:002006	CDS	1132	1977	.	-	0	ID=ABCFKFIH_00836;eC_number=2.1.1.266;Name=rlmJ;db_xref=COG:COG2961;gene=rlmJ;inference=ab initio prediction:Prodigal:002006,similar to AA sequence:UniProtKB:P31777;locus_tag=ABCFKFIH_00836;product=Ribosomal RNA large subunit methyltransferase J
NZ_LABX01000013.1	Prodigal:002006	CDS	2147	2902	.	-	0	ID=ABCFKFIH_00837;eC_number=1.14.13.149;Name=paaA_1;db_xref=COG:COG3396;gene=paaA_1;inference=ab initio prediction:Prodigal:002006,similar to AA sequence:UniProtKB:P76077;locus_tag=ABCFKFIH_00837;product=1%2C2-phenylacetyl-CoA epoxidase%2C subunit A
NZ_LABX01000013.1	Prodigal:002006	CDS	2921	3997	.	-	0	ID=ABCFKFIH_00838;eC_number=1.-.-.-;Name=paaE;db_xref=COG:COG1018;gene=paaE;inference=ab initio prediction:Prodigal:002006,similar to AA sequence:UniProtKB:P76081;locus_tag=ABCFKFIH_00838;product=1%2C2-phenylacetyl-CoA epoxidase%2C subunit E
NZ_LABX01000013.1	Prodigal:002006	CDS	4314	4838	.	-	0	ID=ABCFKFIH_00839;Name=paaD;db_xref=COG:COG2151;gene=paaD;inference=ab initio prediction:Prodigal:002006,similar to AA sequence:UniProtKB:P76080;locus_tag=ABCFKFIH_00839;product=Putative 1%2C2-phenylacetyl-CoA epoxidase%2C subunit D
NZ_LABX01000013.1	Prodigal:002006	CDS	4845	5702	.	-	0	ID=ABCFKFIH_00840;Name=paaC;db_xref=COG:COG3396;gene=paaC;inference=ab initio prediction:Prodigal:002006,similar to AA sequence:UniProtKB:P76079;locus_tag=ABCFKFIH_00840;product=1%2C2-phenylacetyl-CoA epoxidase%2C subunit C
NZ_LABX01000013.1	Prodigal:002006	CDS	5702	5986	.	-	0	ID=ABCFKFIH_00841;Name=paaB;db_xref=COG:COG3460;gene=paaB;inference=ab initio prediction:Prodigal:002006,similar to AA sequence:UniProtKB:P76078;locus_tag=ABCFKFIH_00841;product=1%2C2-phenylacetyl-CoA epoxidase%2C subunit B
NZ_LABX01000013.1	Prodigal:002006	CDS	6044	7045	.	-	0	ID=ABCFKFIH_00842;eC_number=1.14.13.149;Name=paaA_2;db_xref=COG:COG3396;gene=paaA_2;inference=ab initio prediction:Prodigal:002006,similar to AA sequence:UniProtKB:P76077;locus_tag=ABCFKFIH_00842;product=1%2C2-phenylacetyl-CoA epoxidase%2C subunit A
NZ_LABX01000013.1	Prodigal:002006	CDS	7275	8228	.	-	0	ID=ABCFKFIH_00843;Name=paaX;db_xref=COG:COG3327;gene=paaX;inference=ab initio prediction:Prodigal:002006,similar to AA sequence:UniProtKB:P76086;locus_tag=ABCFKFIH_00843;product=Transcriptional repressor PaaX
NZ_LABX01000013.1	Prodigal:002006	CDS	8318	10369	.	-	0	ID=ABCFKFIH_00844;Name=paaZ_1;db_xref=COG:COG2030;gene=paaZ_1;inference=ab initio prediction:Prodigal:002006,similar to AA sequence:UniProtKB:P77455;locus_tag=ABCFKFIH_00844;product=Bifunctional protein PaaZ
NZ_LABX01000013.1	Prodigal:002006	CDS	10406	11614	.	-	0	ID=ABCFKFIH_00845;eC_number=2.3.1.174;Name=paaJ;db_xref=COG:COG0183;gene=paaJ;inference=ab initio prediction:Prodigal:002006,similar to AA sequence:UniProtKB:P0C7L2;locus_tag=ABCFKFIH_00845;product=3-oxoadipyl-CoA/3-oxo-5%2C6-dehydrosuberyl-CoA thiolase
NZ_LABX01000013.1	Prodigal:002006	CDS	12253	14016	.	-	0	ID=ABCFKFIH_00846;inference=ab initio prediction:Prodigal:002006;locus_tag=ABCFKFIH_00846;product=hypothetical protein
NZ_LABX01000013.1	Prodigal:002006	CDS	14013	15446	.	-	0	ID=ABCFKFIH_00847;eC_number=1.-.-.-;db_xref=COG:COG0277;inference=ab initio prediction:Prodigal:002006,similar to AA sequence:UniProtKB:P9WIT1;locus_tag=ABCFKFIH_00847;product=putative FAD-linked oxidoreductase
NZ_LABX01000013.1	Prodigal:002006	CDS	15704	16060	.	+	0	ID=ABCFKFIH_00848;Name=cycA;gene=cycA;inference=ab initio prediction:Prodigal:002006,similar to AA sequence:UniProtKB:P00083;locus_tag=ABCFKFIH_00848;product=Cytochrome c2
NZ_LABX01000013.1	Prodigal:002006	CDS	16105	16545	.	-	0	ID=ABCFKFIH_00849;inference=ab initio prediction:Prodigal:002006;locus_tag=ABCFKFIH_00849;product=hypothetical protein
NZ_LABX01000013.1	Prodigal:002006	CDS	16632	17063	.	+	0	ID=ABCFKFIH_00850;inference=ab initio prediction:Prodigal:002006;locus_tag=ABCFKFIH_00850;product=hypothetical protein
NZ_LABX01000013.1	Prodigal:002006	CDS	17072	18475	.	-	0	ID=ABCFKFIH_00851;inference=ab initio prediction:Prodigal:002006;locus_tag=ABCFKFIH_00851;product=hypothetical protein
NZ_LABX01000013.1	Prodigal:002006	CDS	18878	19492	.	+	0	ID=ABCFKFIH_00852;inference=ab initio prediction:Prodigal:002006;locus_tag=ABCFKFIH_00852;product=hypothetical protein
NZ_LABX01000013.1	Prodigal:002006	CDS	19489	20208	.	+	0	ID=ABCFKFIH_00853;eC_number=3.6.1.-;Name=nudL;gene=nudL;inference=ab initio prediction:Prodigal:002006,protein motif:HAMAP:MF_01592;locus_tag=ABCFKFIH_00853;product=putative Nudix hydrolase NudL
NZ_LABX01000013.1	Prodigal:002006	CDS	20228	20485	.	+	0	ID=ABCFKFIH_00854;inference=ab initio prediction:Prodigal:002006;locus_tag=ABCFKFIH_00854;product=hypothetical protein
NZ_LABX01000013.1	Prodigal:002006	CDS	20482	21789	.	+	0	ID=ABCFKFIH_00855;eC_number=2.7.7.72;Name=cca;gene=cca;inference=ab initio prediction:Prodigal:002006,protein motif:HAMAP:MF_01263;locus_tag=ABCFKFIH_00855;product=CCA-adding enzyme
NZ_LABX01000013.1	Prodigal:002006	CDS	22318	23091	.	+	0	ID=ABCFKFIH_00856;inference=ab initio prediction:Prodigal:002006;locus_tag=ABCFKFIH_00856;product=hypothetical protein
NZ_LABX01000013.1	Prodigal:002006	CDS	23375	25009	.	+	0	ID=ABCFKFIH_00857;db_xref=COG:COG2199;inference=ab initio prediction:Prodigal:002006,similar to AA sequence:UniProtKB:Q9ABX9;locus_tag=ABCFKFIH_00857;product=putative signaling protein
NZ_LABX01000013.1	Prodigal:002006	CDS	25057	25524	.	-	0	ID=ABCFKFIH_00858;eC_number=4.3.2.3;Name=allA;db_xref=COG:COG3194;gene=allA;inference=ab initio prediction:Prodigal:002006,similar to AA sequence:UniProtKB:P59285;locus_tag=ABCFKFIH_00858;product=Ureidoglycolate lyase
NZ_LABX01000013.1	Prodigal:002006	CDS	25566	27254	.	-	0	ID=ABCFKFIH_00859;eC_number=1.1.99.1;Name=betA;db_xref=COG:COG2303;gene=betA;inference=ab initio prediction:Prodigal:002006,similar to AA sequence:UniProtKB:P17444;locus_tag=ABCFKFIH_00859;product=Oxygen-dependent choline dehydrogenase
NZ_LABX01000013.1	Prodigal:002006	CDS	27717	28658	.	-	0	ID=ABCFKFIH_00860;Name=cmpR_1;db_xref=COG:COG0583;gene=cmpR_1;inference=ab initio prediction:Prodigal:002006,similar to AA sequence:UniProtKB:Q9F1R2;locus_tag=ABCFKFIH_00860;product=HTH-type transcriptional activator CmpR
NZ_LABX01000013.1	Prodigal:002006	CDS	28851	29768	.	+	0	ID=ABCFKFIH_00861;eC_number=3.1.3.11;Name=fbp;gene=fbp;inference=ab initio prediction:Prodigal:002006,protein motif:HAMAP:MF_01855;locus_tag=ABCFKFIH_00861;product=Fructose-1%2C6-bisphosphatase class 1
NZ_LABX01000013.1	Prodigal:002006	CDS	29835	30635	.	+	0	ID=ABCFKFIH_00862;eC_number=2.7.1.19;Name=prkA;db_xref=COG:COG3954;gene=prkA;inference=ab initio prediction:Prodigal:002006,similar to AA sequence:UniProtKB:P12033;locus_tag=ABCFKFIH_00862;product=Phosphoribulokinase 1
NZ_LABX01000013.1	Prodigal:002006	CDS	30758	32014	.	+	0	ID=ABCFKFIH_00863;inference=ab initio prediction:Prodigal:002006;locus_tag=ABCFKFIH_00863;product=hypothetical protein
NZ_LABX01000013.1	Prodigal:002006	CDS	32315	33070	.	+	0	ID=ABCFKFIH_00864;eC_number=3.4.11.18;Name=mapB;db_xref=COG:COG0024;gene=mapB;inference=ab initio prediction:Prodigal:002006,similar to AA sequence:UniProtKB:O34484;locus_tag=ABCFKFIH_00864;product=Methionine aminopeptidase 2
NZ_LABX01000013.1	Prodigal:002006	CDS	33081	34013	.	-	0	ID=ABCFKFIH_00865;inference=ab initio prediction:Prodigal:002006;locus_tag=ABCFKFIH_00865;product=hypothetical protein
NZ_LABX01000013.1	Prodigal:002006	CDS	34328	34909	.	-	0	ID=ABCFKFIH_00866;Name=yceI_1;gene=yceI_1;inference=ab initio prediction:Prodigal:002006,protein motif:HAMAP:MF_00780;locus_tag=ABCFKFIH_00866;product=Protein YceI
NZ_LABX01000013.1	Prodigal:002006	CDS	34906	35511	.	-	0	ID=ABCFKFIH_00867;Name=yceJ_1;db_xref=COG:COG3038;gene=yceJ_1;inference=ab initio prediction:Prodigal:002006,similar to AA sequence:UniProtKB:P75925;locus_tag=ABCFKFIH_00867;product=Cytochrome b561 
NZ_LABX01000013.1	Prodigal:002006	CDS	35538	36146	.	-	0	ID=ABCFKFIH_00868;Name=yceI_2;db_xref=COG:COG2353;gene=yceI_2;inference=ab initio prediction:Prodigal:002006,similar to AA sequence:UniProtKB:P0A8X2;locus_tag=ABCFKFIH_00868;product=Protein YceI
NZ_LABX01000013.1	Prodigal:002006	CDS	36349	37230	.	+	0	ID=ABCFKFIH_00869;Name=dmlR_1;gene=dmlR_1;inference=ab initio prediction:Prodigal:002006,similar to AA sequence:UniProtKB:P76250;locus_tag=ABCFKFIH_00869;product=HTH-type transcriptional regulator DmlR
NZ_LABX01000130.1	Prodigal:002006	CDS	3	326	.	-	0	ID=ABCFKFIH_00870;inference=ab initio prediction:Prodigal:002006;locus_tag=ABCFKFIH_00870;product=hypothetical protein
NZ_LABX01000130.1	Prodigal:002006	CDS	513	2045	.	+	0	ID=ABCFKFIH_00871;eC_number=1.14.99.44;Name=crtNb;gene=crtNb;inference=ab initio prediction:Prodigal:002006,similar to AA sequence:UniProtKB:Q4VKU9;locus_tag=ABCFKFIH_00871;product=4%2C4'-diapolycopene oxygenase
NZ_LABX01000130.1	Prodigal:002006	CDS	2042	2872	.	+	0	ID=ABCFKFIH_00872;inference=ab initio prediction:Prodigal:002006;locus_tag=ABCFKFIH_00872;product=hypothetical protein
NZ_LABX01000130.1	Prodigal:002006	CDS	2869	3984	.	+	0	ID=ABCFKFIH_00873;eC_number=2.4.1.-;Name=crtQ;gene=crtQ;inference=ab initio prediction:Prodigal:002006,similar to AA sequence:UniProtKB:Q7A3E0;locus_tag=ABCFKFIH_00873;product=4%2C4'-diaponeurosporenoate glycosyltransferase
NZ_LABX01000130.1	Prodigal:002006	CDS	4004	5419	.	+	0	ID=ABCFKFIH_00874;eC_number=3.5.1.13;Name=aam_1;db_xref=COG:COG0154;gene=aam_1;inference=ab initio prediction:Prodigal:002006,similar to AA sequence:UniProtKB:K9NBS6;locus_tag=ABCFKFIH_00874;product=Acylamidase
NZ_LABX01000130.1	Prodigal:002006	CDS	5589	6053	.	-	0	ID=ABCFKFIH_00875;inference=ab initio prediction:Prodigal:002006;locus_tag=ABCFKFIH_00875;product=hypothetical protein
NZ_LABX01000130.1	Prodigal:002006	CDS	6050	6196	.	-	0	ID=ABCFKFIH_00876;inference=ab initio prediction:Prodigal:002006;locus_tag=ABCFKFIH_00876;product=hypothetical protein
NZ_LABX01000130.1	Prodigal:002006	CDS	6198	6731	.	-	0	ID=ABCFKFIH_00877;inference=ab initio prediction:Prodigal:002006;locus_tag=ABCFKFIH_00877;product=hypothetical protein
NZ_LABX01000130.1	Aragorn:001002	tRNA	7198	7271	.	+	.	ID=ABCFKFIH_00878;inference=COORDINATES:profile:Aragorn:001002;locus_tag=ABCFKFIH_00878;product=tRNA-Gln(ctg)
NZ_LABX01000130.1	Prodigal:002006	CDS	7513	7719	.	-	0	ID=ABCFKFIH_00879;inference=ab initio prediction:Prodigal:002006;locus_tag=ABCFKFIH_00879;product=hypothetical protein
NZ_LABX01000130.1	Aragorn:001002	tRNA	7769	7843	.	-	.	ID=ABCFKFIH_00880;inference=COORDINATES:profile:Aragorn:001002;locus_tag=ABCFKFIH_00880;product=tRNA-Val(gac)
NZ_LABX01000130.1	Aragorn:001002	tRNA	7977	8051	.	-	.	ID=ABCFKFIH_00881;inference=COORDINATES:profile:Aragorn:001002;locus_tag=ABCFKFIH_00881;product=tRNA-Val(gac)
NZ_LABX01000130.1	Prodigal:002006	CDS	8223	10937	.	+	0	ID=ABCFKFIH_00882;eC_number=3.1.-.-;Name=ygcB;db_xref=COG:COG1203;gene=ygcB;inference=ab initio prediction:Prodigal:002006,similar to AA sequence:UniProtKB:P38036;locus_tag=ABCFKFIH_00882;product=CRISPR-associated endonuclease/helicase Cas3
NZ_LABX01000130.1	minced:0.4.2	repeat_region	11090	11301	.	.	.	note=CRISPR with 4 repeat units;rpt_family=CRISPR;rpt_type=direct;rpt_unit_seq=GTGTTCCCCGCAGGCGCGGGGATGAACCG
NZ_LABX01000130.1	Prodigal:002006	CDS	11418	13643	.	+	0	ID=ABCFKFIH_00883;eC_number=2.4.2.53;Name=arnC_1;gene=arnC_1;inference=ab initio prediction:Prodigal:002006,protein motif:HAMAP:MF_01164;locus_tag=ABCFKFIH_00883;product=Undecaprenyl-phosphate 4-deoxy-4-formamido-L-arabinose transferase
NZ_LABX01000130.1	Prodigal:002006	CDS	13736	15040	.	+	0	ID=ABCFKFIH_00884;eC_number=1.1.1.22;Name=rkpK;db_xref=COG:COG1004;gene=rkpK;inference=ab initio prediction:Prodigal:002006,similar to AA sequence:UniProtKB:O54068;locus_tag=ABCFKFIH_00884;product=UDP-glucose 6-dehydrogenase
NZ_LABX01000130.1	Prodigal:002006	CDS	15218	15454	.	+	0	ID=ABCFKFIH_00885;inference=ab initio prediction:Prodigal:002006;locus_tag=ABCFKFIH_00885;product=hypothetical protein
NZ_LABX01000130.1	Prodigal:002006	CDS	15803	23284	.	+	0	ID=ABCFKFIH_00886;eC_number=1.1.1.103;Name=tdh;gene=tdh;inference=ab initio prediction:Prodigal:002006,protein motif:HAMAP:MF_00627;locus_tag=ABCFKFIH_00886;product=L-threonine 3-dehydrogenase
NZ_LABX01000130.1	Prodigal:002006	CDS	23281	24651	.	+	0	ID=ABCFKFIH_00887;eC_number=2.3.1.47;Name=bioF;gene=bioF;inference=ab initio prediction:Prodigal:002006,protein motif:HAMAP:MF_01693;locus_tag=ABCFKFIH_00887;product=8-amino-7-oxononanoate synthase
NZ_LABX01000130.1	Prodigal:002006	CDS	24682	25530	.	-	0	ID=ABCFKFIH_00888;eC_number=2.1.2.9;Name=fmt_1;gene=fmt_1;inference=ab initio prediction:Prodigal:002006,protein motif:HAMAP:MF_00182;locus_tag=ABCFKFIH_00888;product=Methionyl-tRNA formyltransferase
NZ_LABX01000130.1	Prodigal:002006	CDS	25573	26346	.	-	0	ID=ABCFKFIH_00889;eC_number=1.3.1.87;Name=hcaB_2;gene=hcaB_2;inference=ab initio prediction:Prodigal:002006,protein motif:HAMAP:MF_01647;locus_tag=ABCFKFIH_00889;product=3-phenylpropionate-dihydrodiol/cinnamic acid-dihydrodiol dehydrogenase
NZ_LABX01000130.1	Prodigal:002006	CDS	26617	28584	.	+	0	ID=ABCFKFIH_00890;inference=ab initio prediction:Prodigal:002006;locus_tag=ABCFKFIH_00890;product=hypothetical protein
NZ_LABX01000130.1	Prodigal:002006	CDS	29181	30554	.	-	0	ID=ABCFKFIH_00891;inference=ab initio prediction:Prodigal:002006;locus_tag=ABCFKFIH_00891;product=hypothetical protein
NZ_LABX01000130.1	Prodigal:002006	CDS	31253	32497	.	+	0	ID=ABCFKFIH_00892;inference=ab initio prediction:Prodigal:002006;locus_tag=ABCFKFIH_00892;product=hypothetical protein
NZ_LABX01000130.1	Prodigal:002006	CDS	32619	34271	.	-	0	ID=ABCFKFIH_00893;Name=ettA;db_xref=COG:COG0488;gene=ettA;inference=ab initio prediction:Prodigal:002006,similar to AA sequence:UniProtKB:P45127;locus_tag=ABCFKFIH_00893;product=Energy-dependent translational throttle protein EttA
NZ_LABX01000130.1	Prodigal:002006	CDS	34449	34721	.	-	0	ID=ABCFKFIH_00894;inference=ab initio prediction:Prodigal:002006;locus_tag=ABCFKFIH_00894;product=hypothetical protein
NZ_LABX01000130.1	Prodigal:002006	CDS	34753	35670	.	-	0	ID=ABCFKFIH_00895;inference=ab initio prediction:Prodigal:002006;locus_tag=ABCFKFIH_00895;product=hypothetical protein
NZ_LABX01000130.1	Prodigal:002006	CDS	35667	35927	.	-	0	ID=ABCFKFIH_00896;inference=ab initio prediction:Prodigal:002006;locus_tag=ABCFKFIH_00896;product=hypothetical protein
NZ_LABX01000130.1	Prodigal:002006	CDS	36052	36555	.	-	0	ID=ABCFKFIH_00897;inference=ab initio prediction:Prodigal:002006;locus_tag=ABCFKFIH_00897;product=hypothetical protein
NZ_LABX01000131.1	Prodigal:002006	CDS	204	1664	.	-	0	ID=ABCFKFIH_00898;Name=bdlA_1;db_xref=COG:COG0840;gene=bdlA_1;inference=ab initio prediction:Prodigal:002006,similar to AA sequence:UniProtKB:Q9I3S1;locus_tag=ABCFKFIH_00898;product=Biofilm dispersion protein BdlA
NZ_LABX01000131.1	Prodigal:002006	CDS	2227	3399	.	+	0	ID=ABCFKFIH_00899;eC_number=1.3.99.-;Name=acdA_1;db_xref=COG:COG1960;gene=acdA_1;inference=ab initio prediction:Prodigal:002006,similar to AA sequence:UniProtKB:P45867;locus_tag=ABCFKFIH_00899;product=Acyl-CoA dehydrogenase
NZ_LABX01000131.1	Prodigal:002006	CDS	3411	5018	.	+	0	ID=ABCFKFIH_00900;eC_number=6.4.1.3;Name=pccB_1;db_xref=COG:COG4799;gene=pccB_1;inference=ab initio prediction:Prodigal:002006,similar to AA sequence:UniProtKB:Q3J4E3;locus_tag=ABCFKFIH_00900;product=Propionyl-CoA carboxylase beta chain
NZ_LABX01000131.1	Prodigal:002006	CDS	5027	6973	.	+	0	ID=ABCFKFIH_00901;Name=accA1_1;db_xref=COG:COG4770;gene=accA1_1;inference=ab initio prediction:Prodigal:002006,similar to AA sequence:UniProtKB:P9WPQ3;locus_tag=ABCFKFIH_00901;product=Acetyl-/propionyl-coenzyme A carboxylase alpha chain
NZ_LABX01000131.1	Prodigal:002006	CDS	6970	7464	.	+	0	ID=ABCFKFIH_00902;eC_number=4.2.1.148;Name=mch_1;db_xref=COG:COG2030;gene=mch_1;inference=ab initio prediction:Prodigal:002006,similar to AA sequence:UniProtKB:A9WC34;locus_tag=ABCFKFIH_00902;product=Beta-methylmalyl-CoA dehydratase
NZ_LABX01000131.1	Prodigal:002006	CDS	7469	8335	.	+	0	ID=ABCFKFIH_00903;eC_number=3.1.2.30;Name=mcl2_2;db_xref=COG:COG2301;gene=mcl2_2;inference=ab initio prediction:Prodigal:002006,similar to AA sequence:UniProtKB:D3JV05;locus_tag=ABCFKFIH_00903;product=(3S)-malyl-CoA thioesterase
NZ_LABX01000131.1	Prodigal:002006	CDS	8452	8646	.	+	0	ID=ABCFKFIH_00904;inference=ab initio prediction:Prodigal:002006;locus_tag=ABCFKFIH_00904;product=hypothetical protein
NZ_LABX01000131.1	Prodigal:002006	CDS	8940	10127	.	+	0	ID=ABCFKFIH_00905;eC_number=6.2.1.30;Name=paaK;gene=paaK;inference=ab initio prediction:Prodigal:002006,similar to AA sequence:UniProtKB:Q9L9C1;locus_tag=ABCFKFIH_00905;product=Phenylacetate-coenzyme A ligase
NZ_LABX01000132.1	Prodigal:002006	CDS	256	810	.	+	0	ID=ABCFKFIH_00906;inference=ab initio prediction:Prodigal:002006;locus_tag=ABCFKFIH_00906;product=hypothetical protein
NZ_LABX01000132.1	Prodigal:002006	CDS	947	2176	.	+	0	ID=ABCFKFIH_00907;inference=ab initio prediction:Prodigal:002006;locus_tag=ABCFKFIH_00907;product=hypothetical protein
NZ_LABX01000132.1	Prodigal:002006	CDS	2184	2912	.	+	0	ID=ABCFKFIH_00908;Name=flgG_2;db_xref=COG:COG4786;gene=flgG_2;inference=ab initio prediction:Prodigal:002006,similar to AA sequence:UniProtKB:P0A1J3;locus_tag=ABCFKFIH_00908;product=Flagellar basal-body rod protein FlgG
NZ_LABX01000132.1	Prodigal:002006	CDS	2916	4244	.	+	0	ID=ABCFKFIH_00909;eC_number=7.1.2.2;Name=ssaN;db_xref=COG:COG1157;gene=ssaN;inference=ab initio prediction:Prodigal:002006,similar to AA sequence:UniProtKB:P74857;locus_tag=ABCFKFIH_00909;product=putative secretion system apparatus ATP synthase SsaN
NZ_LABX01000132.1	Prodigal:002006	CDS	4490	5755	.	+	0	ID=ABCFKFIH_00910;Name=flgE_1;db_xref=COG:COG1749;gene=flgE_1;inference=ab initio prediction:Prodigal:002006,similar to AA sequence:UniProtKB:Q8YDL6;locus_tag=ABCFKFIH_00910;product=Flagellar hook protein FlgE
NZ_LABX01000132.1	Prodigal:002006	CDS	5784	7223	.	+	0	ID=ABCFKFIH_00911;inference=ab initio prediction:Prodigal:002006;locus_tag=ABCFKFIH_00911;product=hypothetical protein
NZ_LABX01000132.1	Prodigal:002006	CDS	7265	8305	.	+	0	ID=ABCFKFIH_00912;inference=ab initio prediction:Prodigal:002006;locus_tag=ABCFKFIH_00912;product=hypothetical protein
NZ_LABX01000132.1	Prodigal:002006	CDS	8392	8739	.	+	0	ID=ABCFKFIH_00913;inference=ab initio prediction:Prodigal:002006;locus_tag=ABCFKFIH_00913;product=hypothetical protein
NZ_LABX01000132.1	Prodigal:002006	CDS	8748	9299	.	+	0	ID=ABCFKFIH_00914;Name=flbT_1;gene=flbT_1;inference=ab initio prediction:Prodigal:002006,protein motif:HAMAP:MF_00783;locus_tag=ABCFKFIH_00914;product=flagellum biosynthesis repressor protein FlbT
NZ_LABX01000132.1	Prodigal:002006	CDS	9300	9728	.	+	0	ID=ABCFKFIH_00915;inference=ab initio prediction:Prodigal:002006;locus_tag=ABCFKFIH_00915;product=hypothetical protein
NZ_LABX01000132.1	Prodigal:002006	CDS	9754	10020	.	+	0	ID=ABCFKFIH_00916;inference=ab initio prediction:Prodigal:002006;locus_tag=ABCFKFIH_00916;product=hypothetical protein
NZ_LABX01000132.1	Prodigal:002006	CDS	10367	12454	.	+	0	ID=ABCFKFIH_00917;Name=flhA_2;db_xref=COG:COG1298;gene=flhA_2;inference=ab initio prediction:Prodigal:002006,similar to AA sequence:UniProtKB:Q8YDK9;locus_tag=ABCFKFIH_00917;product=Flagellar biosynthesis protein FlhA
NZ_LABX01000132.1	Prodigal:002006	CDS	12451	13206	.	+	0	ID=ABCFKFIH_00918;inference=ab initio prediction:Prodigal:002006;locus_tag=ABCFKFIH_00918;product=hypothetical protein
NZ_LABX01000132.1	Prodigal:002006	CDS	13206	13634	.	+	0	ID=ABCFKFIH_00919;inference=ab initio prediction:Prodigal:002006;locus_tag=ABCFKFIH_00919;product=hypothetical protein
NZ_LABX01000132.1	Prodigal:002006	CDS	13687	14157	.	+	0	ID=ABCFKFIH_00920;inference=ab initio prediction:Prodigal:002006;locus_tag=ABCFKFIH_00920;product=hypothetical protein
NZ_LABX01000132.1	Prodigal:002006	CDS	14163	14498	.	+	0	ID=ABCFKFIH_00921;inference=ab initio prediction:Prodigal:002006;locus_tag=ABCFKFIH_00921;product=hypothetical protein
NZ_LABX01000132.1	Prodigal:002006	CDS	14495	14944	.	+	0	ID=ABCFKFIH_00922;inference=ab initio prediction:Prodigal:002006;locus_tag=ABCFKFIH_00922;product=hypothetical protein
NZ_LABX01000132.1	Prodigal:002006	CDS	15058	16515	.	-	0	ID=ABCFKFIH_00923;eC_number=3.4.21.107;Name=degQ;db_xref=COG:COG0265;gene=degQ;inference=ab initio prediction:Prodigal:002006,similar to AA sequence:UniProtKB:P39099;locus_tag=ABCFKFIH_00923;product=Periplasmic pH-dependent serine endoprotease DegQ
NZ_LABX01000132.1	Prodigal:002006	CDS	16550	17821	.	-	0	ID=ABCFKFIH_00924;eC_number=2.4.1.250;Name=mshA_2;gene=mshA_2;inference=ab initio prediction:Prodigal:002006,protein motif:HAMAP:MF_01695;locus_tag=ABCFKFIH_00924;product=D-inositol-3-phosphate glycosyltransferase
NZ_LABX01000132.1	Prodigal:002006	CDS	17965	18144	.	+	0	ID=ABCFKFIH_00925;inference=ab initio prediction:Prodigal:002006;locus_tag=ABCFKFIH_00925;product=hypothetical protein
NZ_LABX01000132.1	Prodigal:002006	CDS	18338	19600	.	+	0	ID=ABCFKFIH_00926;inference=ab initio prediction:Prodigal:002006;locus_tag=ABCFKFIH_00926;product=hypothetical protein
NZ_LABX01000132.1	Prodigal:002006	CDS	19767	21443	.	-	0	ID=ABCFKFIH_00927;eC_number=1.3.8.12;Name=mcd;db_xref=COG:COG1960;gene=mcd;inference=ab initio prediction:Prodigal:002006,similar to AA sequence:UniProtKB:D3JV03;locus_tag=ABCFKFIH_00927;product=(2S)-methylsuccinyl-CoA dehydrogenase
NZ_LABX01000132.1	Prodigal:002006	CDS	21554	22324	.	-	0	ID=ABCFKFIH_00928;eC_number=1.1.1.53;Name=fabG3_1;gene=fabG3_1;inference=ab initio prediction:Prodigal:002006,similar to AA sequence:UniProtKB:P9WGT1;locus_tag=ABCFKFIH_00928;product=3-alpha-(or 20-beta)-hydroxysteroid dehydrogenase
NZ_LABX01000132.1	Prodigal:002006	CDS	22426	23382	.	-	0	ID=ABCFKFIH_00929;eC_number=3.4.23.48;Name=pla;gene=pla;inference=ab initio prediction:Prodigal:002006,similar to AA sequence:UniProtKB:P17811;locus_tag=ABCFKFIH_00929;product=Coagulase/fibrinolysin
NZ_LABX01000133.1	Prodigal:002006	CDS	266	832	.	-	0	ID=ABCFKFIH_00930;inference=ab initio prediction:Prodigal:002006,similar to AA sequence:ISfinder:ISMdi1;locus_tag=ABCFKFIH_00930;product=IS630 family transposase ISMdi1
NZ_LABX01000133.1	Prodigal:002006	CDS	829	1212	.	-	0	ID=ABCFKFIH_00931;inference=ab initio prediction:Prodigal:002006;locus_tag=ABCFKFIH_00931;product=hypothetical protein
NZ_LABX01000134.1	Prodigal:002006	CDS	121	1086	.	-	0	ID=ABCFKFIH_00932;inference=ab initio prediction:Prodigal:002006;locus_tag=ABCFKFIH_00932;product=hypothetical protein
NZ_LABX01000134.1	Prodigal:002006	CDS	1185	2237	.	-	0	ID=ABCFKFIH_00933;inference=ab initio prediction:Prodigal:002006;locus_tag=ABCFKFIH_00933;product=hypothetical protein
NZ_LABX01000134.1	Prodigal:002006	CDS	2230	2898	.	-	0	ID=ABCFKFIH_00934;inference=ab initio prediction:Prodigal:002006;locus_tag=ABCFKFIH_00934;product=hypothetical protein
NZ_LABX01000134.1	Prodigal:002006	CDS	2964	4589	.	-	0	ID=ABCFKFIH_00935;inference=ab initio prediction:Prodigal:002006;locus_tag=ABCFKFIH_00935;product=hypothetical protein
NZ_LABX01000134.1	Prodigal:002006	CDS	5025	6971	.	+	0	ID=ABCFKFIH_00936;Name=mutL;gene=mutL;inference=ab initio prediction:Prodigal:002006,similar to AA sequence:UniProtKB:Q5F8M6;locus_tag=ABCFKFIH_00936;product=DNA mismatch repair protein MutL
NZ_LABX01000134.1	Prodigal:002006	CDS	7209	8753	.	-	0	ID=ABCFKFIH_00937;eC_number=2.4.1.21;Name=glgA;db_xref=COG:COG0297;gene=glgA;inference=ab initio prediction:Prodigal:002006,similar to AA sequence:UniProtKB:P0A6U8;locus_tag=ABCFKFIH_00937;product=Glycogen synthase
NZ_LABX01000134.1	Prodigal:002006	CDS	8981	10615	.	-	0	ID=ABCFKFIH_00938;eC_number=3.2.1.10;Name=malL;db_xref=COG:COG0366;gene=malL;inference=ab initio prediction:Prodigal:002006,similar to AA sequence:UniProtKB:P29094;locus_tag=ABCFKFIH_00938;product=Oligo-1%2C6-glucosidase
NZ_LABX01000134.1	Prodigal:002006	CDS	11242	13758	.	+	0	ID=ABCFKFIH_00939;eC_number=2.4.1.1;Name=malP;db_xref=COG:COG0058;gene=malP;inference=ab initio prediction:Prodigal:002006,similar to AA sequence:UniProtKB:P00490;locus_tag=ABCFKFIH_00939;product=Maltodextrin phosphorylase
NZ_LABX01000134.1	Prodigal:002006	CDS	13949	15508	.	-	0	ID=ABCFKFIH_00940;Name=mdoD;db_xref=COG:COG3131;gene=mdoD;inference=ab initio prediction:Prodigal:002006,similar to AA sequence:UniProtKB:P40120;locus_tag=ABCFKFIH_00940;product=Glucans biosynthesis protein D
NZ_LABX01000134.1	Prodigal:002006	CDS	15625	15858	.	-	0	ID=ABCFKFIH_00941;inference=ab initio prediction:Prodigal:002006;locus_tag=ABCFKFIH_00941;product=hypothetical protein
NZ_LABX01000134.1	Prodigal:002006	CDS	16064	17662	.	+	0	ID=ABCFKFIH_00942;eC_number=3.5.1.126;Name=hpxW;db_xref=COG:COG0405;gene=hpxW;inference=ab initio prediction:Prodigal:002006,similar to AA sequence:UniProtKB:A6T9C8;locus_tag=ABCFKFIH_00942;product=Oxamate amidohydrolase proenzyme
NZ_LABX01000134.1	Prodigal:002006	CDS	17625	18035	.	+	0	ID=ABCFKFIH_00943;inference=ab initio prediction:Prodigal:002006;locus_tag=ABCFKFIH_00943;product=hypothetical protein
NZ_LABX01000134.1	Prodigal:002006	CDS	18259	18558	.	-	0	ID=ABCFKFIH_00944;inference=ab initio prediction:Prodigal:002006;locus_tag=ABCFKFIH_00944;product=hypothetical protein
NZ_LABX01000134.1	Prodigal:002006	CDS	18769	19359	.	-	0	ID=ABCFKFIH_00945;Name=regA_2;db_xref=COG:COG4567;gene=regA_2;inference=ab initio prediction:Prodigal:002006,similar to AA sequence:UniProtKB:Q53228;locus_tag=ABCFKFIH_00945;product=Photosynthetic apparatus regulatory protein RegA
NZ_LABX01000134.1	Prodigal:002006	CDS	19402	20775	.	-	0	ID=ABCFKFIH_00946;eC_number=2.7.13.3;Name=regB_2;gene=regB_2;inference=ab initio prediction:Prodigal:002006,similar to AA sequence:UniProtKB:Q3J6C1;locus_tag=ABCFKFIH_00946;product=Sensor histidine kinase RegB
NZ_LABX01000134.1	Prodigal:002006	CDS	21091	22362	.	+	0	ID=ABCFKFIH_00947;inference=ab initio prediction:Prodigal:002006;locus_tag=ABCFKFIH_00947;product=hypothetical protein
NZ_LABX01000134.1	Prodigal:002006	CDS	22517	23260	.	+	0	ID=ABCFKFIH_00948;inference=ab initio prediction:Prodigal:002006;locus_tag=ABCFKFIH_00948;product=hypothetical protein
NZ_LABX01000134.1	Prodigal:002006	CDS	23266	23646	.	-	0	ID=ABCFKFIH_00949;inference=ab initio prediction:Prodigal:002006;locus_tag=ABCFKFIH_00949;product=hypothetical protein
NZ_LABX01000134.1	Prodigal:002006	CDS	23882	24415	.	+	0	ID=ABCFKFIH_00950;inference=ab initio prediction:Prodigal:002006;locus_tag=ABCFKFIH_00950;product=hypothetical protein
NZ_LABX01000134.1	Prodigal:002006	CDS	24436	25056	.	+	0	ID=ABCFKFIH_00951;inference=ab initio prediction:Prodigal:002006;locus_tag=ABCFKFIH_00951;product=hypothetical protein
NZ_LABX01000134.1	Prodigal:002006	CDS	25053	27035	.	+	0	ID=ABCFKFIH_00952;inference=ab initio prediction:Prodigal:002006;locus_tag=ABCFKFIH_00952;product=hypothetical protein
NZ_LABX01000134.1	Prodigal:002006	CDS	27032	28654	.	+	0	ID=ABCFKFIH_00953;inference=ab initio prediction:Prodigal:002006;locus_tag=ABCFKFIH_00953;product=hypothetical protein
NZ_LABX01000134.1	Prodigal:002006	CDS	28882	29676	.	-	0	ID=ABCFKFIH_00954;eC_number=6.3.2.6;Name=purC_1;db_xref=COG:COG0152;gene=purC_1;inference=ab initio prediction:Prodigal:002006,similar to AA sequence:UniProtKB:Q2GHH2;locus_tag=ABCFKFIH_00954;product=Phosphoribosylaminoimidazole-succinocarboxamide synthase
NZ_LABX01000134.1	Prodigal:002006	CDS	30032	30829	.	+	0	ID=ABCFKFIH_00955;eC_number=4.1.2.53;Name=rhmA;db_xref=COG:COG3836;gene=rhmA;inference=ab initio prediction:Prodigal:002006,similar to AA sequence:UniProtKB:P76469;locus_tag=ABCFKFIH_00955;product=2-keto-3-deoxy-L-rhamnonate aldolase
NZ_LABX01000134.1	Prodigal:002006	CDS	30913	31593	.	-	0	ID=ABCFKFIH_00956;eC_number=3.1.1.1;Name=estB;db_xref=COG:COG0400;gene=estB;inference=ab initio prediction:Prodigal:002006,similar to AA sequence:UniProtKB:Q53547;locus_tag=ABCFKFIH_00956;product=Carboxylesterase 2
NZ_LABX01000134.1	Prodigal:002006	CDS	31713	32330	.	-	0	ID=ABCFKFIH_00957;inference=ab initio prediction:Prodigal:002006;locus_tag=ABCFKFIH_00957;product=hypothetical protein
NZ_LABX01000134.1	Prodigal:002006	CDS	32418	33242	.	+	0	ID=ABCFKFIH_00958;eC_number=6.1.1.17;Name=gltX_1;gene=gltX_1;inference=ab initio prediction:Prodigal:002006,similar to AA sequence:UniProtKB:Q2SX36;locus_tag=ABCFKFIH_00958;product=Glutamate--tRNA ligase
NZ_LABX01000134.1	Prodigal:002006	CDS	33353	34798	.	-	0	ID=ABCFKFIH_00959;inference=ab initio prediction:Prodigal:002006;locus_tag=ABCFKFIH_00959;product=hypothetical protein
NZ_LABX01000134.1	Prodigal:002006	CDS	34783	35514	.	-	0	ID=ABCFKFIH_00960;inference=ab initio prediction:Prodigal:002006;locus_tag=ABCFKFIH_00960;product=hypothetical protein
NZ_LABX01000134.1	Prodigal:002006	CDS	35514	36059	.	-	0	ID=ABCFKFIH_00961;inference=ab initio prediction:Prodigal:002006;locus_tag=ABCFKFIH_00961;product=hypothetical protein
NZ_LABX01000134.1	Prodigal:002006	CDS	36297	37229	.	-	0	ID=ABCFKFIH_00962;inference=ab initio prediction:Prodigal:002006;locus_tag=ABCFKFIH_00962;product=hypothetical protein
NZ_LABX01000134.1	Prodigal:002006	CDS	37201	39741	.	-	0	ID=ABCFKFIH_00963;inference=ab initio prediction:Prodigal:002006;locus_tag=ABCFKFIH_00963;product=hypothetical protein
NZ_LABX01000134.1	Prodigal:002006	CDS	39807	40370	.	+	0	ID=ABCFKFIH_00964;eC_number=1.-.-.-;Name=ydjA;db_xref=COG:COG0778;gene=ydjA;inference=ab initio prediction:Prodigal:002006,similar to AA sequence:UniProtKB:P0ACY1;locus_tag=ABCFKFIH_00964;product=Putative NAD(P)H nitroreductase YdjA
NZ_LABX01000134.1	Prodigal:002006	CDS	40483	41109	.	+	0	ID=ABCFKFIH_00965;inference=ab initio prediction:Prodigal:002006;locus_tag=ABCFKFIH_00965;product=hypothetical protein
NZ_LABX01000135.1	Prodigal:002006	CDS	257	1150	.	-	0	ID=ABCFKFIH_00966;inference=ab initio prediction:Prodigal:002006;locus_tag=ABCFKFIH_00966;product=hypothetical protein
NZ_LABX01000135.1	Prodigal:002006	CDS	1163	1576	.	-	0	ID=ABCFKFIH_00967;inference=ab initio prediction:Prodigal:002006;locus_tag=ABCFKFIH_00967;product=hypothetical protein
NZ_LABX01000135.1	Prodigal:002006	CDS	1576	2649	.	-	0	ID=ABCFKFIH_00968;inference=ab initio prediction:Prodigal:002006;locus_tag=ABCFKFIH_00968;product=hypothetical protein
NZ_LABX01000135.1	Prodigal:002006	CDS	2989	4290	.	-	0	ID=ABCFKFIH_00969;inference=ab initio prediction:Prodigal:002006;locus_tag=ABCFKFIH_00969;product=hypothetical protein
NZ_LABX01000135.1	Prodigal:002006	CDS	4294	5916	.	-	0	ID=ABCFKFIH_00970;inference=ab initio prediction:Prodigal:002006;locus_tag=ABCFKFIH_00970;product=hypothetical protein
NZ_LABX01000135.1	Prodigal:002006	CDS	5920	7308	.	-	0	ID=ABCFKFIH_00971;inference=ab initio prediction:Prodigal:002006;locus_tag=ABCFKFIH_00971;product=hypothetical protein
NZ_LABX01000135.1	Prodigal:002006	CDS	7308	7883	.	-	0	ID=ABCFKFIH_00972;inference=ab initio prediction:Prodigal:002006;locus_tag=ABCFKFIH_00972;product=hypothetical protein
NZ_LABX01000135.1	Prodigal:002006	CDS	7885	8190	.	-	0	ID=ABCFKFIH_00973;inference=ab initio prediction:Prodigal:002006;locus_tag=ABCFKFIH_00973;product=hypothetical protein
NZ_LABX01000135.1	Prodigal:002006	CDS	8187	8585	.	-	0	ID=ABCFKFIH_00974;inference=ab initio prediction:Prodigal:002006;locus_tag=ABCFKFIH_00974;product=hypothetical protein
NZ_LABX01000135.1	Prodigal:002006	CDS	8582	8944	.	-	0	ID=ABCFKFIH_00975;inference=ab initio prediction:Prodigal:002006;locus_tag=ABCFKFIH_00975;product=hypothetical protein
NZ_LABX01000135.1	Prodigal:002006	CDS	8945	9415	.	-	0	ID=ABCFKFIH_00976;inference=ab initio prediction:Prodigal:002006;locus_tag=ABCFKFIH_00976;product=hypothetical protein
NZ_LABX01000135.1	Prodigal:002006	CDS	9452	9841	.	-	0	ID=ABCFKFIH_00977;inference=ab initio prediction:Prodigal:002006;locus_tag=ABCFKFIH_00977;product=hypothetical protein
NZ_LABX01000135.1	Prodigal:002006	CDS	9847	10098	.	-	0	ID=ABCFKFIH_00978;inference=ab initio prediction:Prodigal:002006;locus_tag=ABCFKFIH_00978;product=hypothetical protein
NZ_LABX01000135.1	Prodigal:002006	CDS	10123	10905	.	-	0	ID=ABCFKFIH_00979;inference=ab initio prediction:Prodigal:002006;locus_tag=ABCFKFIH_00979;product=hypothetical protein
NZ_LABX01000135.1	Prodigal:002006	CDS	10995	11396	.	-	0	ID=ABCFKFIH_00980;inference=ab initio prediction:Prodigal:002006;locus_tag=ABCFKFIH_00980;product=hypothetical protein
NZ_LABX01000135.1	Prodigal:002006	CDS	11396	11863	.	-	0	ID=ABCFKFIH_00981;inference=ab initio prediction:Prodigal:002006;locus_tag=ABCFKFIH_00981;product=hypothetical protein
NZ_LABX01000135.1	Prodigal:002006	CDS	11850	12062	.	-	0	ID=ABCFKFIH_00982;inference=ab initio prediction:Prodigal:002006;locus_tag=ABCFKFIH_00982;product=hypothetical protein
NZ_LABX01000135.1	Prodigal:002006	CDS	12059	12721	.	-	0	ID=ABCFKFIH_00983;inference=ab initio prediction:Prodigal:002006;locus_tag=ABCFKFIH_00983;product=hypothetical protein
NZ_LABX01000135.1	Prodigal:002006	CDS	12714	13421	.	-	0	ID=ABCFKFIH_00984;inference=ab initio prediction:Prodigal:002006;locus_tag=ABCFKFIH_00984;product=hypothetical protein
NZ_LABX01000135.1	Prodigal:002006	CDS	13418	13804	.	-	0	ID=ABCFKFIH_00985;eC_number=3.4.21.88;Name=lexA_2;gene=lexA_2;inference=ab initio prediction:Prodigal:002006,protein motif:HAMAP:MF_00015;locus_tag=ABCFKFIH_00985;product=LexA repressor
NZ_LABX01000135.1	Prodigal:002006	CDS	13801	14022	.	-	0	ID=ABCFKFIH_00986;inference=ab initio prediction:Prodigal:002006;locus_tag=ABCFKFIH_00986;product=hypothetical protein
NZ_LABX01000135.1	Prodigal:002006	CDS	14023	14640	.	-	0	ID=ABCFKFIH_00987;inference=ab initio prediction:Prodigal:002006;locus_tag=ABCFKFIH_00987;product=hypothetical protein
NZ_LABX01000135.1	Prodigal:002006	CDS	14706	14918	.	-	0	ID=ABCFKFIH_00988;inference=ab initio prediction:Prodigal:002006;locus_tag=ABCFKFIH_00988;product=hypothetical protein
NZ_LABX01000136.1	Prodigal:002006	CDS	285	776	.	-	0	ID=ABCFKFIH_00989;Name=decR_2;db_xref=COG:COG1522;gene=decR_2;inference=ab initio prediction:Prodigal:002006,similar to AA sequence:UniProtKB:P0ACJ5;locus_tag=ABCFKFIH_00989;product=DNA-binding transcriptional activator DecR
NZ_LABX01000136.1	Prodigal:002006	CDS	989	1807	.	+	0	ID=ABCFKFIH_00990;eC_number=1.8.4.10;Name=cysH;gene=cysH;inference=ab initio prediction:Prodigal:002006,similar to AA sequence:UniProtKB:Q9RFS6;locus_tag=ABCFKFIH_00990;product=Thioredoxin-dependent 5'-adenylylsulfate reductase
NZ_LABX01000136.1	Prodigal:002006	CDS	1804	2739	.	+	0	ID=ABCFKFIH_00991;eC_number=2.7.7.4;Name=cysD;db_xref=COG:COG0175;gene=cysD;inference=ab initio prediction:Prodigal:002006,similar to AA sequence:UniProtKB:P21156;locus_tag=ABCFKFIH_00991;product=Sulfate adenylyltransferase subunit 2
NZ_LABX01000136.1	Prodigal:002006	CDS	2739	5156	.	+	0	ID=ABCFKFIH_00992;eC_number=2.7.7.4;Name=cysN;gene=cysN;inference=ab initio prediction:Prodigal:002006,protein motif:HAMAP:MF_00062;locus_tag=ABCFKFIH_00992;product=Sulfate adenylyltransferase subunit 1
NZ_LABX01000136.1	Prodigal:002006	CDS	5153	6022	.	+	0	ID=ABCFKFIH_00993;Name=cysT;db_xref=COG:COG0555;gene=cysT;inference=ab initio prediction:Prodigal:002006,similar to AA sequence:UniProtKB:P27367;locus_tag=ABCFKFIH_00993;product=Sulfate transport system permease protein CysT
NZ_LABX01000136.1	Prodigal:002006	CDS	6015	6920	.	+	0	ID=ABCFKFIH_00994;Name=cysW;db_xref=COG:COG4208;gene=cysW;inference=ab initio prediction:Prodigal:002006,similar to AA sequence:UniProtKB:P0AEB0;locus_tag=ABCFKFIH_00994;product=Sulfate transport system permease protein CysW
NZ_LABX01000136.1	Prodigal:002006	CDS	6922	8055	.	+	0	ID=ABCFKFIH_00995;eC_number=7.6.2.8;Name=btuD_2;gene=btuD_2;inference=ab initio prediction:Prodigal:002006,protein motif:HAMAP:MF_01005;locus_tag=ABCFKFIH_00995;product=Vitamin B12 import ATP-binding protein BtuD
NZ_LABX01000136.1	Prodigal:002006	CDS	8262	8981	.	-	0	ID=ABCFKFIH_00996;Name=rspR_1;db_xref=COG:COG1802;gene=rspR_1;inference=ab initio prediction:Prodigal:002006,similar to AA sequence:UniProtKB:P0ACM2;locus_tag=ABCFKFIH_00996;product=HTH-type transcriptional repressor RspR
NZ_LABX01000136.1	Prodigal:002006	CDS	9143	10180	.	+	0	ID=ABCFKFIH_00997;inference=ab initio prediction:Prodigal:002006;locus_tag=ABCFKFIH_00997;product=hypothetical protein
NZ_LABX01000136.1	Prodigal:002006	CDS	10280	11863	.	+	0	ID=ABCFKFIH_00998;eC_number=6.2.1.3;Name=lcfB_1;db_xref=COG:COG0318;gene=lcfB_1;inference=ab initio prediction:Prodigal:002006,similar to AA sequence:UniProtKB:O07610;locus_tag=ABCFKFIH_00998;product=Long-chain-fatty-acid--CoA ligase
NZ_LABX01000136.1	Prodigal:002006	CDS	12042	13778	.	+	0	ID=ABCFKFIH_00999;eC_number=2.2.1.6;Name=ilvG_1;db_xref=COG:COG0028;gene=ilvG_1;inference=ab initio prediction:Prodigal:002006,similar to AA sequence:UniProtKB:P9WG39;locus_tag=ABCFKFIH_00999;product=Acetolactate synthase large subunit IlvG
NZ_LABX01000136.1	Prodigal:002006	CDS	13863	15083	.	-	0	ID=ABCFKFIH_01000;inference=ab initio prediction:Prodigal:002006;locus_tag=ABCFKFIH_01000;product=hypothetical protein
NZ_LABX01000136.1	Prodigal:002006	CDS	15091	17082	.	-	0	ID=ABCFKFIH_01001;inference=ab initio prediction:Prodigal:002006;locus_tag=ABCFKFIH_01001;product=hypothetical protein
NZ_LABX01000136.1	Prodigal:002006	CDS	17433	18614	.	-	0	ID=ABCFKFIH_01002;inference=ab initio prediction:Prodigal:002006;locus_tag=ABCFKFIH_01002;product=hypothetical protein
NZ_LABX01000136.1	Prodigal:002006	CDS	18835	19089	.	+	0	ID=ABCFKFIH_01003;db_xref=COG:COG0236;inference=ab initio prediction:Prodigal:002006,similar to AA sequence:UniProtKB:A9CHM9;locus_tag=ABCFKFIH_01003;product=Aminoacyl carrier protein
NZ_LABX01000136.1	Prodigal:002006	CDS	19622	20695	.	+	0	ID=ABCFKFIH_01004;eC_number=2.3.1.46;Name=metXA_1;gene=metXA_1;inference=ab initio prediction:Prodigal:002006,protein motif:HAMAP:MF_00296;locus_tag=ABCFKFIH_01004;product=Homoserine O-acetyltransferase
NZ_LABX01000136.1	Prodigal:002006	CDS	20873	21250	.	-	0	ID=ABCFKFIH_01005;inference=ab initio prediction:Prodigal:002006;locus_tag=ABCFKFIH_01005;product=hypothetical protein
NZ_LABX01000136.1	Prodigal:002006	CDS	21278	23386	.	-	0	ID=ABCFKFIH_01006;Name=czcA_1;gene=czcA_1;inference=ab initio prediction:Prodigal:002006,similar to AA sequence:UniProtKB:P13511;locus_tag=ABCFKFIH_01006;product=Cobalt-zinc-cadmium resistance protein CzcA
NZ_LABX01000137.1	Prodigal:002006	CDS	414	1115	.	+	0	ID=ABCFKFIH_01007;Name=degU_1;db_xref=COG:COG2197;gene=degU_1;inference=ab initio prediction:Prodigal:002006,similar to AA sequence:UniProtKB:P13800;locus_tag=ABCFKFIH_01007;product=Transcriptional regulatory protein DegU
NZ_LABX01000137.1	Prodigal:002006	CDS	1475	2641	.	+	0	ID=ABCFKFIH_01008;inference=ab initio prediction:Prodigal:002006;locus_tag=ABCFKFIH_01008;product=hypothetical protein
NZ_LABX01000137.1	Prodigal:002006	CDS	2661	3200	.	-	0	ID=ABCFKFIH_01009;inference=ab initio prediction:Prodigal:002006;locus_tag=ABCFKFIH_01009;product=hypothetical protein
NZ_LABX01000137.1	Prodigal:002006	CDS	3253	4524	.	-	0	ID=ABCFKFIH_01010;Name=bcr;gene=bcr;inference=ab initio prediction:Prodigal:002006,similar to AA sequence:UniProtKB:P28246;locus_tag=ABCFKFIH_01010;product=Bicyclomycin resistance protein
NZ_LABX01000137.1	Prodigal:002006	CDS	4899	6347	.	+	0	ID=ABCFKFIH_01011;Name=algA;db_xref=COG:COG0662;gene=algA;inference=ab initio prediction:Prodigal:002006,similar to AA sequence:UniProtKB:P07874;locus_tag=ABCFKFIH_01011;product=Alginate biosynthesis protein AlgA
NZ_LABX01000137.1	Prodigal:002006	CDS	6774	7952	.	+	0	ID=ABCFKFIH_01012;inference=ab initio prediction:Prodigal:002006;locus_tag=ABCFKFIH_01012;product=hypothetical protein
NZ_LABX01000137.1	Prodigal:002006	CDS	7991	8257	.	-	0	ID=ABCFKFIH_01013;inference=ab initio prediction:Prodigal:002006;locus_tag=ABCFKFIH_01013;product=hypothetical protein
NZ_LABX01000137.1	Prodigal:002006	CDS	8305	9018	.	-	0	ID=ABCFKFIH_01014;eC_number=4.2.1.1;Name=cynT_1;db_xref=COG:COG0288;gene=cynT_1;inference=ab initio prediction:Prodigal:002006,similar to AA sequence:UniProtKB:P0ABE9;locus_tag=ABCFKFIH_01014;product=Carbonic anhydrase 1
NZ_LABX01000137.1	Prodigal:002006	CDS	9275	10276	.	+	0	ID=ABCFKFIH_01015;eC_number=5.1.1.8;inference=ab initio prediction:Prodigal:002006,similar to AA sequence:UniProtKB:Q8FYS0;locus_tag=ABCFKFIH_01015;product=4-hydroxyproline 2-epimerase
NZ_LABX01000137.1	Prodigal:002006	CDS	10292	11173	.	-	0	ID=ABCFKFIH_01016;Name=modA;db_xref=COG:COG0725;gene=modA;inference=ab initio prediction:Prodigal:002006,similar to AA sequence:UniProtKB:Q8PHA1;locus_tag=ABCFKFIH_01016;product=Molybdate-binding protein ModA
NZ_LABX01000137.1	Prodigal:002006	CDS	11258	13330	.	-	0	ID=ABCFKFIH_01017;eC_number=2.4.1.129;Name=mtgA_2;gene=mtgA_2;inference=ab initio prediction:Prodigal:002006,protein motif:HAMAP:MF_00766;locus_tag=ABCFKFIH_01017;product=Biosynthetic peptidoglycan transglycosylase
NZ_LABX01000137.1	Prodigal:002006	CDS	14220	15854	.	+	0	ID=ABCFKFIH_01018;eC_number=2.7.-.-;Name=ubiB_2;db_xref=COG:COG0661;gene=ubiB_2;inference=ab initio prediction:Prodigal:002006,similar to AA sequence:UniProtKB:P0A6A0;locus_tag=ABCFKFIH_01018;product=putative protein kinase UbiB
NZ_LABX01000137.1	Prodigal:002006	CDS	15917	16114	.	-	0	ID=ABCFKFIH_01019;inference=ab initio prediction:Prodigal:002006;locus_tag=ABCFKFIH_01019;product=hypothetical protein
NZ_LABX01000137.1	Prodigal:002006	CDS	16689	17198	.	+	0	ID=ABCFKFIH_01020;inference=ab initio prediction:Prodigal:002006;locus_tag=ABCFKFIH_01020;product=hypothetical protein
NZ_LABX01000137.1	Prodigal:002006	CDS	17506	17850	.	+	0	ID=ABCFKFIH_01021;inference=ab initio prediction:Prodigal:002006;locus_tag=ABCFKFIH_01021;product=hypothetical protein
NZ_LABX01000137.1	Aragorn:001002	tRNA	17964	18053	.	+	.	ID=ABCFKFIH_01022;inference=COORDINATES:profile:Aragorn:001002;locus_tag=ABCFKFIH_01022;product=tRNA-Ser(cga)
NZ_LABX01000137.1	Prodigal:002006	CDS	18591	19457	.	-	0	ID=ABCFKFIH_01023;inference=ab initio prediction:Prodigal:002006,similar to AA sequence:ISfinder:ISMtsp16;locus_tag=ABCFKFIH_01023;product=IS481 family transposase ISMtsp16
NZ_LABX01000137.1	Prodigal:002006	CDS	19760	20533	.	-	0	ID=ABCFKFIH_01024;eC_number=1.-.-.-;inference=ab initio prediction:Prodigal:002006,similar to AA sequence:UniProtKB:P9WGQ7;locus_tag=ABCFKFIH_01024;product=putative oxidoreductase
NZ_LABX01000137.1	Prodigal:002006	CDS	20530	21780	.	-	0	ID=ABCFKFIH_01025;inference=ab initio prediction:Prodigal:002006;locus_tag=ABCFKFIH_01025;product=hypothetical protein
NZ_LABX01000137.1	Prodigal:002006	CDS	21796	22578	.	-	0	ID=ABCFKFIH_01026;eC_number=4.2.1.17;Name=echA8_2;db_xref=COG:COG1024;gene=echA8_2;inference=ab initio prediction:Prodigal:002006,similar to AA sequence:UniProtKB:P9WNN9;locus_tag=ABCFKFIH_01026;product=putative enoyl-CoA hydratase echA8
NZ_LABX01000137.1	Prodigal:002006	CDS	22583	23554	.	-	0	ID=ABCFKFIH_01027;inference=ab initio prediction:Prodigal:002006;locus_tag=ABCFKFIH_01027;product=hypothetical protein
NZ_LABX01000137.1	Prodigal:002006	CDS	23601	25154	.	-	0	ID=ABCFKFIH_01028;eC_number=6.2.1.3;Name=lcfB_2;db_xref=COG:COG0318;gene=lcfB_2;inference=ab initio prediction:Prodigal:002006,similar to AA sequence:UniProtKB:O07610;locus_tag=ABCFKFIH_01028;product=Long-chain-fatty-acid--CoA ligase
NZ_LABX01000137.1	Prodigal:002006	CDS	25286	25984	.	+	0	ID=ABCFKFIH_01029;eC_number=1.7.1.16;Name=cnbA_1;gene=cnbA_1;inference=ab initio prediction:Prodigal:002006,similar to AA sequence:UniProtKB:Q5XW77;locus_tag=ABCFKFIH_01029;product=Chloronitrobenzene nitroreductase
NZ_LABX01000137.1	Prodigal:002006	CDS	26002	26721	.	+	0	ID=ABCFKFIH_01030;Name=betI_1;gene=betI_1;inference=ab initio prediction:Prodigal:002006,protein motif:HAMAP:MF_00768;locus_tag=ABCFKFIH_01030;product=HTH-type transcriptional regulator BetI
NZ_LABX01000137.1	Prodigal:002006	CDS	26740	27510	.	-	0	ID=ABCFKFIH_01031;eC_number=4.2.1.17;Name=echA8_3;db_xref=COG:COG1024;gene=echA8_3;inference=ab initio prediction:Prodigal:002006,similar to AA sequence:UniProtKB:P9WNN9;locus_tag=ABCFKFIH_01031;product=putative enoyl-CoA hydratase echA8
NZ_LABX01000137.1	Prodigal:002006	CDS	27775	27987	.	-	0	ID=ABCFKFIH_01032;inference=ab initio prediction:Prodigal:002006,similar to AA sequence:ISfinder:ISMdi5;locus_tag=ABCFKFIH_01032;product=IS3 family transposase ISMdi5
NZ_LABX01000137.1	Prodigal:002006	CDS	28122	29030	.	-	0	ID=ABCFKFIH_01033;inference=ab initio prediction:Prodigal:002006;locus_tag=ABCFKFIH_01033;product=hypothetical protein
NZ_LABX01000137.1	Prodigal:002006	CDS	29082	30503	.	-	0	ID=ABCFKFIH_01034;eC_number=3.5.2.5;Name=allB;db_xref=COG:COG0044;gene=allB;inference=ab initio prediction:Prodigal:002006,similar to AA sequence:UniProtKB:P77671;locus_tag=ABCFKFIH_01034;product=Allantoinase
NZ_LABX01000137.1	Prodigal:002006	CDS	30500	31882	.	-	0	ID=ABCFKFIH_01035;inference=ab initio prediction:Prodigal:002006;locus_tag=ABCFKFIH_01035;product=hypothetical protein
NZ_LABX01000137.1	Prodigal:002006	CDS	31879	33249	.	-	0	ID=ABCFKFIH_01036;eC_number=1.3.5.4;Name=ifcA_1;db_xref=COG:COG1053;gene=ifcA_1;inference=ab initio prediction:Prodigal:002006,similar to AA sequence:UniProtKB:Q9Z4P0;locus_tag=ABCFKFIH_01036;product=Fumarate reductase flavoprotein subunit
NZ_LABX01000137.1	Prodigal:002006	CDS	33246	34667	.	-	0	ID=ABCFKFIH_01037;inference=ab initio prediction:Prodigal:002006;locus_tag=ABCFKFIH_01037;product=hypothetical protein
NZ_LABX01000137.1	Prodigal:002006	CDS	34671	35354	.	-	0	ID=ABCFKFIH_01038;Name=livF_6;db_xref=COG:COG0410;gene=livF_6;inference=ab initio prediction:Prodigal:002006,similar to AA sequence:UniProtKB:P22731;locus_tag=ABCFKFIH_01038;product=High-affinity branched-chain amino acid transport ATP-binding protein LivF
NZ_LABX01000137.1	Prodigal:002006	CDS	35359	36117	.	-	0	ID=ABCFKFIH_01039;eC_number=3.6.3.-;Name=lptB_5;db_xref=COG:COG1137;gene=lptB_5;inference=ab initio prediction:Prodigal:002006,similar to AA sequence:UniProtKB:P45073;locus_tag=ABCFKFIH_01039;product=Lipopolysaccharide export system ATP-binding protein LptB
NZ_LABX01000137.1	Prodigal:002006	CDS	36117	37031	.	-	0	ID=ABCFKFIH_01040;inference=ab initio prediction:Prodigal:002006;locus_tag=ABCFKFIH_01040;product=hypothetical protein
NZ_LABX01000137.1	Prodigal:002006	CDS	37049	38008	.	-	0	ID=ABCFKFIH_01041;Name=livH_5;db_xref=COG:COG0559;gene=livH_5;inference=ab initio prediction:Prodigal:002006,similar to AA sequence:UniProtKB:P0AEX7;locus_tag=ABCFKFIH_01041;product=High-affinity branched-chain amino acid transport system permease protein LivH
NZ_LABX01000137.1	Prodigal:002006	CDS	38039	39202	.	-	0	ID=ABCFKFIH_01042;inference=ab initio prediction:Prodigal:002006;locus_tag=ABCFKFIH_01042;product=hypothetical protein
NZ_LABX01000137.1	Prodigal:002006	CDS	39296	39994	.	-	0	ID=ABCFKFIH_01043;eC_number=3.5.1.107;Name=nicF;db_xref=COG:COG1335;gene=nicF;inference=ab initio prediction:Prodigal:002006,similar to AA sequence:UniProtKB:Q88FY5;locus_tag=ABCFKFIH_01043;product=Maleamate amidohydrolase
NZ_LABX01000137.1	Prodigal:002006	CDS	40007	40873	.	-	0	ID=ABCFKFIH_01044;eC_number=4.1.3.32;Name=Dml_1;gene=Dml_1;inference=ab initio prediction:Prodigal:002006,similar to AA sequence:UniProtKB:Q0QLE4;locus_tag=ABCFKFIH_01044;product=2%2C3-dimethylmalate lyase
NZ_LABX01000137.1	Prodigal:002006	CDS	41301	41993	.	+	0	ID=ABCFKFIH_01045;Name=gntR_1;gene=gntR_1;inference=ab initio prediction:Prodigal:002006,similar to AA sequence:UniProtKB:Q8GAL4;locus_tag=ABCFKFIH_01045;product=putative D-xylose utilization operon transcriptional repressor
NZ_LABX01000137.1	Prodigal:002006	CDS	41990	42709	.	+	0	ID=ABCFKFIH_01046;inference=ab initio prediction:Prodigal:002006,similar to AA sequence:ISfinder:ISBj5;locus_tag=ABCFKFIH_01046;product=IS630 family transposase ISBj5
NZ_LABX01000137.1	Prodigal:002006	CDS	42817	43122	.	+	0	ID=ABCFKFIH_01047;db_xref=COG:COG3039;inference=ab initio prediction:Prodigal:002006,similar to AA sequence:ISfinder:ISMpo8;locus_tag=ABCFKFIH_01047;product=IS5 family transposase ISMpo8
NZ_LABX01000138.1	Prodigal:002006	CDS	617	1387	.	+	0	ID=ABCFKFIH_01048;inference=ab initio prediction:Prodigal:002006;locus_tag=ABCFKFIH_01048;product=hypothetical protein
NZ_LABX01000138.1	Prodigal:002006	CDS	1567	2460	.	-	0	ID=ABCFKFIH_01049;Name=yddG;db_xref=COG:COG0697;gene=yddG;inference=ab initio prediction:Prodigal:002006,similar to AA sequence:UniProtKB:P46136;locus_tag=ABCFKFIH_01049;product=Aromatic amino acid exporter YddG
NZ_LABX01000138.1	Prodigal:002006	CDS	2643	3293	.	+	0	ID=ABCFKFIH_01050;eC_number=1.14.11.33;Name=alkB;db_xref=COG:COG3145;gene=alkB;inference=ab initio prediction:Prodigal:002006,similar to AA sequence:UniProtKB:P05050;locus_tag=ABCFKFIH_01050;product=Alpha-ketoglutarate-dependent dioxygenase AlkB
NZ_LABX01000138.1	Prodigal:002006	CDS	3377	4360	.	+	0	ID=ABCFKFIH_01051;inference=ab initio prediction:Prodigal:002006;locus_tag=ABCFKFIH_01051;product=hypothetical protein
NZ_LABX01000138.1	Prodigal:002006	CDS	4424	5350	.	-	0	ID=ABCFKFIH_01052;eC_number=4.2.1.43;Name=araD_1;gene=araD_1;inference=ab initio prediction:Prodigal:002006,similar to AA sequence:UniProtKB:Q1JUQ0;locus_tag=ABCFKFIH_01052;product=L-2-keto-3-deoxyarabonate dehydratase
NZ_LABX01000138.1	Prodigal:002006	CDS	5548	6399	.	+	0	ID=ABCFKFIH_01053;eC_number=2.6.1.21;Name=dat_1;gene=dat_1;inference=ab initio prediction:Prodigal:002006,similar to AA sequence:UniProtKB:P99090;locus_tag=ABCFKFIH_01053;product=D-alanine aminotransferase
NZ_LABX01000138.1	Prodigal:002006	CDS	6610	6891	.	+	0	ID=ABCFKFIH_01054;inference=ab initio prediction:Prodigal:002006;locus_tag=ABCFKFIH_01054;product=hypothetical protein
NZ_LABX01000138.1	Prodigal:002006	CDS	6938	7258	.	+	0	ID=ABCFKFIH_01055;Name=higA-1;db_xref=COG:COG3093;gene=higA-1;inference=ab initio prediction:Prodigal:002006,similar to AA sequence:UniProtKB:Q9KMG4;locus_tag=ABCFKFIH_01055;product=Antitoxin HigA-1
NZ_LABX01000138.1	Prodigal:002006	CDS	7514	7876	.	+	0	ID=ABCFKFIH_01056;inference=ab initio prediction:Prodigal:002006;locus_tag=ABCFKFIH_01056;product=hypothetical protein
NZ_LABX01000138.1	Prodigal:002006	CDS	8018	9310	.	+	0	ID=ABCFKFIH_01057;eC_number=6.3.4.4;Name=purA;db_xref=COG:COG0104;gene=purA;inference=ab initio prediction:Prodigal:002006,similar to AA sequence:UniProtKB:Q8ZIV7;locus_tag=ABCFKFIH_01057;product=Adenylosuccinate synthetase
NZ_LABX01000138.1	Prodigal:002006	CDS	9382	10716	.	+	0	ID=ABCFKFIH_01058;inference=ab initio prediction:Prodigal:002006;locus_tag=ABCFKFIH_01058;product=hypothetical protein
NZ_LABX01000138.1	Prodigal:002006	CDS	10781	12472	.	-	0	ID=ABCFKFIH_01059;inference=ab initio prediction:Prodigal:002006;locus_tag=ABCFKFIH_01059;product=hypothetical protein
NZ_LABX01000138.1	Prodigal:002006	CDS	13024	13962	.	+	0	ID=ABCFKFIH_01060;inference=ab initio prediction:Prodigal:002006;locus_tag=ABCFKFIH_01060;product=hypothetical protein
NZ_LABX01000138.1	Prodigal:002006	CDS	13959	14849	.	-	0	ID=ABCFKFIH_01061;Name=rpoH_1;db_xref=COG:COG0568;gene=rpoH_1;inference=ab initio prediction:Prodigal:002006,similar to AA sequence:UniProtKB:P0CAW9;locus_tag=ABCFKFIH_01061;product=RNA polymerase sigma factor RpoH
NZ_LABX01000138.1	Prodigal:002006	CDS	15125	16099	.	-	0	ID=ABCFKFIH_01062;eC_number=5.4.99.23;Name=rluD;db_xref=COG:COG0564;gene=rluD;inference=ab initio prediction:Prodigal:002006,similar to AA sequence:UniProtKB:P33643;locus_tag=ABCFKFIH_01062;product=Ribosomal large subunit pseudouridine synthase D
NZ_LABX01000138.1	Aragorn:001002	tRNA	16261	16336	.	+	.	ID=ABCFKFIH_01063;inference=COORDINATES:profile:Aragorn:001002;locus_tag=ABCFKFIH_01063;product=tRNA-Glu(ctc)
NZ_LABX01000138.1	Prodigal:002006	CDS	16428	18803	.	-	0	ID=ABCFKFIH_01064;db_xref=COG:COG2199;inference=ab initio prediction:Prodigal:002006,similar to AA sequence:UniProtKB:Q9ABX9;locus_tag=ABCFKFIH_01064;product=putative signaling protein
NZ_LABX01000138.1	Prodigal:002006	CDS	19170	19850	.	-	0	ID=ABCFKFIH_01065;eC_number=4.1.1.104;Name=otnC;db_xref=COG:COG0235;gene=otnC;inference=ab initio prediction:Prodigal:002006,similar to AA sequence:UniProtKB:Q0KBC9;locus_tag=ABCFKFIH_01065;product=3-oxo-tetronate 4-phosphate decarboxylase
NZ_LABX01000138.1	Prodigal:002006	CDS	19847	20893	.	-	0	ID=ABCFKFIH_01066;Name=gntR_2;gene=gntR_2;inference=ab initio prediction:Prodigal:002006,similar to AA sequence:UniProtKB:P0ACP5;locus_tag=ABCFKFIH_01066;product=HTH-type transcriptional regulator GntR
NZ_LABX01000138.1	Prodigal:002006	CDS	21085	21996	.	+	0	ID=ABCFKFIH_01067;eC_number=1.1.1.411;Name=ltnD_1;db_xref=COG:COG2084;gene=ltnD_1;inference=ab initio prediction:Prodigal:002006,similar to AA sequence:UniProtKB:Q0KBC7;locus_tag=ABCFKFIH_01067;product=L-threonate dehydrogenase
NZ_LABX01000138.1	Prodigal:002006	CDS	22316	23098	.	+	0	ID=ABCFKFIH_01068;eC_number=5.3.1.35;Name=otnI;db_xref=COG:COG3622;gene=otnI;inference=ab initio prediction:Prodigal:002006,similar to AA sequence:UniProtKB:Q0KBD1;locus_tag=ABCFKFIH_01068;product=2-oxo-tetronate isomerase
NZ_LABX01000138.1	Prodigal:002006	CDS	23095	24363	.	+	0	ID=ABCFKFIH_01069;eC_number=2.7.1.217;Name=otnK;db_xref=COG:COG3395;gene=otnK;inference=ab initio prediction:Prodigal:002006,similar to AA sequence:UniProtKB:B1M1V6;locus_tag=ABCFKFIH_01069;product=3-oxo-tetronate kinase
NZ_LABX01000139.1	Prodigal:002006	CDS	238	1530	.	-	0	ID=ABCFKFIH_01070;inference=ab initio prediction:Prodigal:002006,similar to AA sequence:ISfinder:ISGdi13;locus_tag=ABCFKFIH_01070;product=IS1182 family transposase ISGdi13
NZ_LABX01000139.1	Prodigal:002006	CDS	2905	3885	.	-	0	ID=ABCFKFIH_01071;eC_number=1.13.11.39;Name=bphC_1;db_xref=COG:COG0346;gene=bphC_1;inference=ab initio prediction:Prodigal:002006,similar to AA sequence:UniProtKB:P47228;locus_tag=ABCFKFIH_01071;product=Biphenyl-2%2C3-diol 1%2C2-dioxygenase
NZ_LABX01000139.1	Prodigal:002006	CDS	3961	4812	.	-	0	ID=ABCFKFIH_01072;inference=ab initio prediction:Prodigal:002006;locus_tag=ABCFKFIH_01072;product=hypothetical protein
NZ_LABX01000139.1	Prodigal:002006	CDS	4846	6345	.	-	0	ID=ABCFKFIH_01073;eC_number=1.14.13.220;Name=tsdB_1;db_xref=COG:COG0654;gene=tsdB_1;inference=ab initio prediction:Prodigal:002006,similar to AA sequence:UniProtKB:Q0SFL5;locus_tag=ABCFKFIH_01073;product=putative NADH-specific resorcinol 4-hydroxylase
NZ_LABX01000139.1	Prodigal:002006	CDS	6459	7265	.	+	0	ID=ABCFKFIH_01074;inference=ab initio prediction:Prodigal:002006;locus_tag=ABCFKFIH_01074;product=hypothetical protein
NZ_LABX01000139.1	Prodigal:002006	CDS	7398	8711	.	+	0	ID=ABCFKFIH_01075;Name=proP_1;gene=proP_1;inference=ab initio prediction:Prodigal:002006,similar to AA sequence:UniProtKB:P0C0L7;locus_tag=ABCFKFIH_01075;product=Proline/betaine transporter
NZ_LABX01000139.1	Prodigal:002006	CDS	8894	9760	.	-	0	ID=ABCFKFIH_01076;inference=ab initio prediction:Prodigal:002006;locus_tag=ABCFKFIH_01076;product=hypothetical protein
NZ_LABX01000139.1	Prodigal:002006	CDS	9771	10598	.	-	0	ID=ABCFKFIH_01077;eC_number=3.6.3.-;Name=ssuB_1;db_xref=COG:COG1116;gene=ssuB_1;inference=ab initio prediction:Prodigal:002006,similar to AA sequence:UniProtKB:P97027;locus_tag=ABCFKFIH_01077;product=Aliphatic sulfonates import ATP-binding protein SsuB
NZ_LABX01000139.1	Prodigal:002006	CDS	10598	11671	.	-	0	ID=ABCFKFIH_01078;inference=ab initio prediction:Prodigal:002006;locus_tag=ABCFKFIH_01078;product=hypothetical protein
NZ_LABX01000139.1	Prodigal:002006	CDS	11715	12833	.	-	0	ID=ABCFKFIH_01079;eC_number=1.1.1.85;Name=leuB_2;gene=leuB_2;inference=ab initio prediction:Prodigal:002006,similar to AA sequence:UniProtKB:Q2T7H6;locus_tag=ABCFKFIH_01079;product=3-isopropylmalate dehydrogenase
NZ_LABX01000139.1	Prodigal:002006	CDS	12830	13474	.	-	0	ID=ABCFKFIH_01080;eC_number=4.2.1.33;Name=leuD;db_xref=COG:COG0066;gene=leuD;inference=ab initio prediction:Prodigal:002006,similar to AA sequence:UniProtKB:Q8DTG5;locus_tag=ABCFKFIH_01080;product=3-isopropylmalate dehydratase small subunit
NZ_LABX01000139.1	Prodigal:002006	CDS	13471	14886	.	-	0	ID=ABCFKFIH_01081;eC_number=4.2.1.33;Name=leuC_1;db_xref=COG:COG0065;gene=leuC_1;inference=ab initio prediction:Prodigal:002006,similar to AA sequence:UniProtKB:P80858;locus_tag=ABCFKFIH_01081;product=3-isopropylmalate dehydratase large subunit
NZ_LABX01000139.1	Prodigal:002006	CDS	14936	15910	.	-	0	ID=ABCFKFIH_01082;Name=cysL_1;db_xref=COG:COG0583;gene=cysL_1;inference=ab initio prediction:Prodigal:002006,similar to AA sequence:UniProtKB:P39647;locus_tag=ABCFKFIH_01082;product=HTH-type transcriptional regulator CysL
NZ_LABX01000139.1	Prodigal:002006	CDS	16875	17726	.	-	0	ID=ABCFKFIH_01083;inference=ab initio prediction:Prodigal:002006;locus_tag=ABCFKFIH_01083;product=hypothetical protein
NZ_LABX01000139.1	Prodigal:002006	CDS	17887	18858	.	-	0	ID=ABCFKFIH_01084;eC_number=1.13.11.39;Name=bphC_2;db_xref=COG:COG0346;gene=bphC_2;inference=ab initio prediction:Prodigal:002006,similar to AA sequence:UniProtKB:P47228;locus_tag=ABCFKFIH_01084;product=Biphenyl-2%2C3-diol 1%2C2-dioxygenase
NZ_LABX01000139.1	Prodigal:002006	CDS	18920	19543	.	-	0	ID=ABCFKFIH_01085;eC_number=2.5.1.18;Name=gstB_2;db_xref=COG:COG0625;gene=gstB_2;inference=ab initio prediction:Prodigal:002006,similar to AA sequence:UniProtKB:P15214;locus_tag=ABCFKFIH_01085;product=Glutathione S-transferase GST-6.0
NZ_LABX01000139.1	Prodigal:002006	CDS	19556	20380	.	-	0	ID=ABCFKFIH_01086;Name=ribX_1;gene=ribX_1;inference=ab initio prediction:Prodigal:002006,similar to AA sequence:UniProtKB:A9WGD1;locus_tag=ABCFKFIH_01086;product=Riboflavin transport system permease protein RibX
NZ_LABX01000139.1	Prodigal:002006	CDS	20380	20715	.	-	0	ID=ABCFKFIH_01087;eC_number=7.3.2.4;Name=nrtD_2;db_xref=COG:COG1116;gene=nrtD_2;inference=ab initio prediction:Prodigal:002006,similar to AA sequence:UniProtKB:P38046;locus_tag=ABCFKFIH_01087;product=Nitrate import ATP-binding protein NrtD
NZ_LABX01000014.1	Prodigal:002006	CDS	203	397	.	+	0	ID=ABCFKFIH_01088;inference=ab initio prediction:Prodigal:002006;locus_tag=ABCFKFIH_01088;product=hypothetical protein
NZ_LABX01000014.1	Prodigal:002006	CDS	833	2896	.	-	0	ID=ABCFKFIH_01089;eC_number=5.6.2.2;Name=parE;db_xref=COG:COG0187;gene=parE;inference=ab initio prediction:Prodigal:002006,similar to AA sequence:UniProtKB:P0A2I5;locus_tag=ABCFKFIH_01089;product=DNA topoisomerase 4 subunit B
NZ_LABX01000014.1	Prodigal:002006	CDS	3202	3432	.	+	0	ID=ABCFKFIH_01090;inference=ab initio prediction:Prodigal:002006;locus_tag=ABCFKFIH_01090;product=hypothetical protein
NZ_LABX01000014.1	Prodigal:002006	CDS	3675	5495	.	+	0	ID=ABCFKFIH_01091;eC_number=3.2.1.141;Name=treZ;db_xref=COG:COG0296;gene=treZ;inference=ab initio prediction:Prodigal:002006,similar to AA sequence:UniProtKB:Q9RX51;locus_tag=ABCFKFIH_01091;product=Malto-oligosyltrehalose trehalohydrolase
NZ_LABX01000014.1	Prodigal:002006	CDS	5497	10419	.	+	0	ID=ABCFKFIH_01092;inference=ab initio prediction:Prodigal:002006;locus_tag=ABCFKFIH_01092;product=hypothetical protein
NZ_LABX01000014.1	Prodigal:002006	CDS	10486	13893	.	+	0	ID=ABCFKFIH_01093;eC_number=2.4.99.16;Name=glgE;gene=glgE;inference=ab initio prediction:Prodigal:002006,protein motif:HAMAP:MF_02124;locus_tag=ABCFKFIH_01093;product=Alpha-1%2C4-glucan:maltose-1-phosphate maltosyltransferase
NZ_LABX01000014.1	Prodigal:002006	CDS	14067	17330	.	+	0	ID=ABCFKFIH_01094;eC_number=2.7.1.8;inference=ab initio prediction:Prodigal:002006,protein motif:HAMAP:MF_02218;locus_tag=ABCFKFIH_01094;product=Glucosamine kinase
NZ_LABX01000014.1	Prodigal:002006	CDS	17334	19934	.	+	0	ID=ABCFKFIH_01095;eC_number=2.4.1.18;Name=glgB;db_xref=COG:COG0296;gene=glgB;inference=ab initio prediction:Prodigal:002006,similar to AA sequence:UniProtKB:P07762;locus_tag=ABCFKFIH_01095;product=1%2C4-alpha-glucan branching enzyme GlgB
NZ_LABX01000014.1	Prodigal:002006	CDS	20189	21007	.	+	0	ID=ABCFKFIH_01096;inference=ab initio prediction:Prodigal:002006;locus_tag=ABCFKFIH_01096;product=hypothetical protein
NZ_LABX01000014.1	Prodigal:002006	CDS	21122	22330	.	+	0	ID=ABCFKFIH_01097;eC_number=2.6.1.1;Name=aspC_1;db_xref=COG:COG0436;gene=aspC_1;inference=ab initio prediction:Prodigal:002006,similar to AA sequence:UniProtKB:Q56232;locus_tag=ABCFKFIH_01097;product=Aspartate/prephenate aminotransferase
NZ_LABX01000014.1	Prodigal:002006	CDS	22340	22636	.	-	0	ID=ABCFKFIH_01098;inference=ab initio prediction:Prodigal:002006;locus_tag=ABCFKFIH_01098;product=hypothetical protein
NZ_LABX01000014.1	Prodigal:002006	CDS	22704	23591	.	-	0	ID=ABCFKFIH_01099;Name=fieF;db_xref=COG:COG0053;gene=fieF;inference=ab initio prediction:Prodigal:002006,similar to AA sequence:UniProtKB:P69380;locus_tag=ABCFKFIH_01099;product=Ferrous-iron efflux pump FieF
NZ_LABX01000014.1	Prodigal:002006	CDS	23804	24010	.	-	0	ID=ABCFKFIH_01100;inference=ab initio prediction:Prodigal:002006;locus_tag=ABCFKFIH_01100;product=hypothetical protein
NZ_LABX01000014.1	Prodigal:002006	CDS	24340	25617	.	+	0	ID=ABCFKFIH_01101;inference=ab initio prediction:Prodigal:002006;locus_tag=ABCFKFIH_01101;product=hypothetical protein
NZ_LABX01000014.1	Prodigal:002006	CDS	25724	26812	.	+	0	ID=ABCFKFIH_01102;eC_number=2.4.99.17;Name=queA;db_xref=COG:COG0809;gene=queA;inference=ab initio prediction:Prodigal:002006,similar to AA sequence:UniProtKB:O32054;locus_tag=ABCFKFIH_01102;product=S-adenosylmethionine:tRNA ribosyltransferase-isomerase
NZ_LABX01000014.1	Prodigal:002006	CDS	26809	27942	.	+	0	ID=ABCFKFIH_01103;eC_number=2.4.2.29;Name=tgt;gene=tgt;inference=ab initio prediction:Prodigal:002006,similar to AA sequence:UniProtKB:P28720;locus_tag=ABCFKFIH_01103;product=Queuine tRNA-ribosyltransferase
NZ_LABX01000014.1	Prodigal:002006	CDS	27983	28870	.	-	0	ID=ABCFKFIH_01104;eC_number=2.7.1.148;Name=ispE;db_xref=COG:COG1947;gene=ispE;inference=ab initio prediction:Prodigal:002006,similar to AA sequence:UniProtKB:P83700;locus_tag=ABCFKFIH_01104;product=4-diphosphocytidyl-2-C-methyl-D-erythritol kinase
NZ_LABX01000014.1	Prodigal:002006	CDS	29060	30928	.	-	0	ID=ABCFKFIH_01105;eC_number=3.4.-.-;Name=bepA_1;gene=bepA_1;inference=ab initio prediction:Prodigal:002006,protein motif:HAMAP:MF_00997;locus_tag=ABCFKFIH_01105;product=Beta-barrel assembly-enhancing protease
NZ_LABX01000014.1	Prodigal:002006	CDS	31172	33259	.	+	0	ID=ABCFKFIH_01106;inference=ab initio prediction:Prodigal:002006;locus_tag=ABCFKFIH_01106;product=hypothetical protein
NZ_LABX01000014.1	Prodigal:002006	CDS	33391	35055	.	-	0	ID=ABCFKFIH_01107;eC_number=1.5.5.1;db_xref=COG:COG0644;inference=ab initio prediction:Prodigal:002006,similar to AA sequence:UniProtKB:Q9HZP5;locus_tag=ABCFKFIH_01107;product=Electron transfer flavoprotein-ubiquinone oxidoreductase
NZ_LABX01000014.1	Prodigal:002006	CDS	35250	36146	.	+	0	ID=ABCFKFIH_01108;inference=ab initio prediction:Prodigal:002006;locus_tag=ABCFKFIH_01108;product=hypothetical protein
NZ_LABX01000014.1	Prodigal:002006	CDS	36277	37179	.	+	0	ID=ABCFKFIH_01109;inference=ab initio prediction:Prodigal:002006;locus_tag=ABCFKFIH_01109;product=hypothetical protein
NZ_LABX01000014.1	Prodigal:002006	CDS	37179	37772	.	+	0	ID=ABCFKFIH_01110;Name=moaB;db_xref=COG:COG0521;gene=moaB;inference=ab initio prediction:Prodigal:002006,similar to AA sequence:UniProtKB:P0AEZ9;locus_tag=ABCFKFIH_01110;product=Molybdenum cofactor biosynthesis protein B
NZ_LABX01000014.1	Prodigal:002006	CDS	37738	38106	.	-	0	ID=ABCFKFIH_01111;inference=ab initio prediction:Prodigal:002006;locus_tag=ABCFKFIH_01111;product=hypothetical protein
NZ_LABX01000140.1	Prodigal:002006	CDS	257	1111	.	-	0	ID=ABCFKFIH_01112;inference=ab initio prediction:Prodigal:002006;locus_tag=ABCFKFIH_01112;product=hypothetical protein
NZ_LABX01000140.1	Prodigal:002006	CDS	1251	3308	.	+	0	ID=ABCFKFIH_01113;eC_number=3.4.15.5;Name=dcp;db_xref=COG:COG0339;gene=dcp;inference=ab initio prediction:Prodigal:002006,similar to AA sequence:UniProtKB:P27236;locus_tag=ABCFKFIH_01113;product=Dipeptidyl carboxypeptidase
NZ_LABX01000140.1	Prodigal:002006	CDS	3490	4236	.	-	0	ID=ABCFKFIH_01114;inference=ab initio prediction:Prodigal:002006;locus_tag=ABCFKFIH_01114;product=hypothetical protein
NZ_LABX01000140.1	Prodigal:002006	CDS	4233	5387	.	-	0	ID=ABCFKFIH_01115;Name=yehY;db_xref=COG:COG1174;gene=yehY;inference=ab initio prediction:Prodigal:002006,similar to AA sequence:UniProtKB:P33361;locus_tag=ABCFKFIH_01115;product=Glycine betaine uptake system permease protein YehY
NZ_LABX01000140.1	Prodigal:002006	CDS	5384	6346	.	-	0	ID=ABCFKFIH_01116;Name=yehZ;db_xref=COG:COG1732;gene=yehZ;inference=ab initio prediction:Prodigal:002006,similar to AA sequence:UniProtKB:P33362;locus_tag=ABCFKFIH_01116;product=Glycine betaine-binding protein YehZ
NZ_LABX01000140.1	Prodigal:002006	CDS	6511	6897	.	+	0	ID=ABCFKFIH_01117;Name=pdtaR_1;db_xref=COG:COG3707;gene=pdtaR_1;inference=ab initio prediction:Prodigal:002006,similar to AA sequence:UniProtKB:P9WGM3;locus_tag=ABCFKFIH_01117;product=putative transcriptional regulatory protein pdtaR
NZ_LABX01000140.1	Prodigal:002006	CDS	7459	7674	.	-	0	ID=ABCFKFIH_01118;inference=ab initio prediction:Prodigal:002006;locus_tag=ABCFKFIH_01118;product=hypothetical protein
NZ_LABX01000140.1	Prodigal:002006	CDS	7766	8152	.	-	0	ID=ABCFKFIH_01119;inference=ab initio prediction:Prodigal:002006,similar to AA sequence:UniProtKB:Q6NCZ4;locus_tag=ABCFKFIH_01119;note=UPF0102 protein RPA0323;product=hypothetical protein
NZ_LABX01000140.1	Prodigal:002006	CDS	8136	9101	.	-	0	ID=ABCFKFIH_01120;eC_number=2.1.1.198;Name=rsmI;gene=rsmI;inference=ab initio prediction:Prodigal:002006,protein motif:HAMAP:MF_01877;locus_tag=ABCFKFIH_01120;product=Ribosomal RNA small subunit methyltransferase I
NZ_LABX01000140.1	Prodigal:002006	CDS	9434	10591	.	+	0	ID=ABCFKFIH_01121;Name=lpoA;gene=lpoA;inference=ab initio prediction:Prodigal:002006,protein motif:HAMAP:MF_01890;locus_tag=ABCFKFIH_01121;product=Penicillin-binding protein activator LpoA
NZ_LABX01000140.1	Prodigal:002006	CDS	10592	11755	.	-	0	ID=ABCFKFIH_01122;Name=hemW;db_xref=COG:COG0635;gene=hemW;inference=ab initio prediction:Prodigal:002006,similar to AA sequence:UniProtKB:P52062;locus_tag=ABCFKFIH_01122;product=Heme chaperone HemW
NZ_LABX01000140.1	Prodigal:002006	CDS	11803	12114	.	-	0	ID=ABCFKFIH_01123;inference=ab initio prediction:Prodigal:002006;locus_tag=ABCFKFIH_01123;product=hypothetical protein
NZ_LABX01000140.1	Prodigal:002006	CDS	12111	12578	.	-	0	ID=ABCFKFIH_01124;eC_number=3.1.2.-;db_xref=COG:COG1607;inference=ab initio prediction:Prodigal:002006,similar to AA sequence:UniProtKB:P44886;locus_tag=ABCFKFIH_01124;product=putative acyl-CoA thioester hydrolase
NZ_LABX01000140.1	Prodigal:002006	CDS	12721	13089	.	+	0	ID=ABCFKFIH_01125;inference=ab initio prediction:Prodigal:002006;locus_tag=ABCFKFIH_01125;product=hypothetical protein
NZ_LABX01000140.1	Prodigal:002006	CDS	13126	14409	.	-	0	ID=ABCFKFIH_01126;eC_number=3.5.1.-;Name=ylmB;db_xref=COG:COG0624;gene=ylmB;inference=ab initio prediction:Prodigal:002006,similar to AA sequence:UniProtKB:Q9K9G9;locus_tag=ABCFKFIH_01126;product=N-formyl-4-amino-5-aminomethyl-2-methylpyrimidine deformylase
NZ_LABX01000140.1	Prodigal:002006	CDS	14511	16082	.	-	0	ID=ABCFKFIH_01127;eC_number=1.1.3.43;Name=neoG;gene=neoG;inference=ab initio prediction:Prodigal:002006,similar to AA sequence:UniProtKB:Q53U15;locus_tag=ABCFKFIH_01127;product=Paromamine 6'-oxidase
NZ_LABX01000140.1	Prodigal:002006	CDS	16224	16694	.	+	0	ID=ABCFKFIH_01128;inference=ab initio prediction:Prodigal:002006;locus_tag=ABCFKFIH_01128;product=hypothetical protein
NZ_LABX01000140.1	Prodigal:002006	CDS	16691	17137	.	+	0	ID=ABCFKFIH_01129;inference=ab initio prediction:Prodigal:002006;locus_tag=ABCFKFIH_01129;product=hypothetical protein
NZ_LABX01000140.1	Prodigal:002006	CDS	17142	18044	.	+	0	ID=ABCFKFIH_01130;eC_number=3.1.1.17;Name=gnl_1;gene=gnl_1;inference=ab initio prediction:Prodigal:002006,similar to AA sequence:UniProtKB:Q01578;locus_tag=ABCFKFIH_01130;product=Gluconolactonase
NZ_LABX01000140.1	Prodigal:002006	CDS	18041	18949	.	+	0	ID=ABCFKFIH_01131;inference=ab initio prediction:Prodigal:002006;locus_tag=ABCFKFIH_01131;product=hypothetical protein
NZ_LABX01000141.1	Prodigal:002006	CDS	350	781	.	-	0	ID=ABCFKFIH_01132;inference=ab initio prediction:Prodigal:002006;locus_tag=ABCFKFIH_01132;product=hypothetical protein
NZ_LABX01000141.1	Prodigal:002006	CDS	966	1979	.	+	0	ID=ABCFKFIH_01133;eC_number=1.3.1.-;Name=curA;db_xref=COG:COG2130;gene=curA;inference=ab initio prediction:Prodigal:002006,similar to AA sequence:UniProtKB:P76113;locus_tag=ABCFKFIH_01133;product=NADPH-dependent curcumin reductase
NZ_LABX01000141.1	Prodigal:002006	CDS	2110	2847	.	-	0	ID=ABCFKFIH_01134;eC_number=2.1.1.-;Name=trmJ;gene=trmJ;inference=ab initio prediction:Prodigal:002006,similar to AA sequence:UniProtKB:A0A0H2ZF87;locus_tag=ABCFKFIH_01134;product=tRNA (cytidine/uridine/adenosine-2'-O-)-methyltransferase TrmJ
NZ_LABX01000141.1	Prodigal:002006	CDS	2844	3419	.	-	0	ID=ABCFKFIH_01135;inference=ab initio prediction:Prodigal:002006;locus_tag=ABCFKFIH_01135;product=hypothetical protein
NZ_LABX01000141.1	Prodigal:002006	CDS	3416	4702	.	-	0	ID=ABCFKFIH_01136;Name=smc_3;gene=smc_3;inference=ab initio prediction:Prodigal:002006,protein motif:HAMAP:MF_01894;locus_tag=ABCFKFIH_01136;product=Chromosome partition protein Smc
NZ_LABX01000141.1	Prodigal:002006	CDS	4962	6176	.	+	0	ID=ABCFKFIH_01137;eC_number=1.1.1.42;Name=icd;db_xref=COG:COG0538;gene=icd;inference=ab initio prediction:Prodigal:002006,similar to AA sequence:UniProtKB:P9WKL1;locus_tag=ABCFKFIH_01137;product=Isocitrate dehydrogenase [NADP]
NZ_LABX01000141.1	Prodigal:002006	CDS	6262	7878	.	-	0	ID=ABCFKFIH_01138;inference=ab initio prediction:Prodigal:002006,similar to AA sequence:UniProtKB:Q881J7;locus_tag=ABCFKFIH_01138;product=Blue-light-activated protein
NZ_LABX01000141.1	Prodigal:002006	CDS	8227	10143	.	-	0	ID=ABCFKFIH_01139;inference=ab initio prediction:Prodigal:002006;locus_tag=ABCFKFIH_01139;product=hypothetical protein
NZ_LABX01000141.1	Prodigal:002006	CDS	10172	10549	.	-	0	ID=ABCFKFIH_01140;Name=divK_1;gene=divK_1;inference=ab initio prediction:Prodigal:002006,similar to AA sequence:UniProtKB:Q7BBW0;locus_tag=ABCFKFIH_01140;product=Polar-differentiation response regulator DivK
NZ_LABX01000141.1	Prodigal:002006	CDS	10716	13001	.	-	0	ID=ABCFKFIH_01141;eC_number=3.2.1.-;Name=glgX_1;db_xref=COG:COG1523;gene=glgX_1;inference=ab initio prediction:Prodigal:002006,similar to AA sequence:UniProtKB:P9WQ25;locus_tag=ABCFKFIH_01141;product=Glycogen operon protein GlgX 
NZ_LABX01000141.1	Prodigal:002006	CDS	13189	13617	.	+	0	ID=ABCFKFIH_01142;Name=hrp1_1;db_xref=COG:COG0517;gene=hrp1_1;inference=ab initio prediction:Prodigal:002006,similar to AA sequence:UniProtKB:P9WJA3;locus_tag=ABCFKFIH_01142;product=Hypoxic response protein 1
NZ_LABX01000141.1	Prodigal:002006	CDS	13624	13896	.	-	0	ID=ABCFKFIH_01143;inference=ab initio prediction:Prodigal:002006;locus_tag=ABCFKFIH_01143;product=hypothetical protein
NZ_LABX01000141.1	Prodigal:002006	CDS	13992	15287	.	-	0	ID=ABCFKFIH_01144;inference=ab initio prediction:Prodigal:002006;locus_tag=ABCFKFIH_01144;product=hypothetical protein
NZ_LABX01000141.1	Prodigal:002006	CDS	15380	16378	.	-	0	ID=ABCFKFIH_01145;eC_number=4.1.1.81;Name=cobD_1;db_xref=COG:COG0079;gene=cobD_1;inference=ab initio prediction:Prodigal:002006,similar to AA sequence:UniProtKB:P97084;locus_tag=ABCFKFIH_01145;product=Threonine-phosphate decarboxylase
NZ_LABX01000141.1	Prodigal:002006	CDS	16393	17388	.	+	0	ID=ABCFKFIH_01146;Name=cobD_2;db_xref=COG:COG1270;gene=cobD_2;inference=ab initio prediction:Prodigal:002006,similar to AA sequence:UniProtKB:P9WP93;locus_tag=ABCFKFIH_01146;product=Cobalamin biosynthesis protein CobD
NZ_LABX01000141.1	Prodigal:002006	CDS	17489	18829	.	-	0	ID=ABCFKFIH_01147;Name=abaQ;gene=abaQ;inference=ab initio prediction:Prodigal:002006,similar to AA sequence:UniProtKB:P0DPR4;locus_tag=ABCFKFIH_01147;product=Quinolone resistance transporter
NZ_LABX01000141.1	Prodigal:002006	CDS	18931	19896	.	-	0	ID=ABCFKFIH_01148;Name=aaeA_1;db_xref=COG:COG1566;gene=aaeA_1;inference=ab initio prediction:Prodigal:002006,similar to AA sequence:UniProtKB:P46482;locus_tag=ABCFKFIH_01148;product=p-hydroxybenzoic acid efflux pump subunit AaeA
NZ_LABX01000141.1	Prodigal:002006	CDS	19909	20112	.	-	0	ID=ABCFKFIH_01149;Name=aaeX;gene=aaeX;inference=ab initio prediction:Prodigal:002006,protein motif:HAMAP:MF_01546;locus_tag=ABCFKFIH_01149;product=Protein AaeX
NZ_LABX01000141.1	Prodigal:002006	CDS	20112	22151	.	-	0	ID=ABCFKFIH_01150;Name=aaeB_1;gene=aaeB_1;inference=ab initio prediction:Prodigal:002006,protein motif:HAMAP:MF_01545;locus_tag=ABCFKFIH_01150;product=p-hydroxybenzoic acid efflux pump subunit AaeB
NZ_LABX01000141.1	Prodigal:002006	CDS	22151	22690	.	-	0	ID=ABCFKFIH_01151;Name=slyA_2;gene=slyA_2;inference=ab initio prediction:Prodigal:002006,protein motif:HAMAP:MF_01819;locus_tag=ABCFKFIH_01151;product=Transcriptional regulator SlyA
NZ_LABX01000141.1	Prodigal:002006	CDS	22820	23194	.	-	0	ID=ABCFKFIH_01152;inference=ab initio prediction:Prodigal:002006;locus_tag=ABCFKFIH_01152;product=hypothetical protein
NZ_LABX01000141.1	Prodigal:002006	CDS	23270	23503	.	-	0	ID=ABCFKFIH_01153;inference=ab initio prediction:Prodigal:002006;locus_tag=ABCFKFIH_01153;product=hypothetical protein
NZ_LABX01000142.1	Prodigal:002006	CDS	66	398	.	+	0	ID=ABCFKFIH_01154;inference=ab initio prediction:Prodigal:002006,similar to AA sequence:ISfinder:ISMtsp13;locus_tag=ABCFKFIH_01154;product=IS256 family transposase ISMtsp13
NZ_LABX01000142.1	Prodigal:002006	CDS	1061	1594	.	+	0	ID=ABCFKFIH_01155;inference=ab initio prediction:Prodigal:002006;locus_tag=ABCFKFIH_01155;product=hypothetical protein
NZ_LABX01000142.1	Prodigal:002006	CDS	1604	2524	.	-	0	ID=ABCFKFIH_01156;Name=hdfR_1;gene=hdfR_1;inference=ab initio prediction:Prodigal:002006,protein motif:HAMAP:MF_01233;locus_tag=ABCFKFIH_01156;product=HTH-type transcriptional regulator HdfR
NZ_LABX01000142.1	Prodigal:002006	CDS	2618	4117	.	+	0	ID=ABCFKFIH_01157;eC_number=1.2.1.-;Name=bauC_1;db_xref=COG:COG1012;gene=bauC_1;inference=ab initio prediction:Prodigal:002006,similar to AA sequence:UniProtKB:Q9I702;locus_tag=ABCFKFIH_01157;product=Putative 3-oxopropanoate dehydrogenase
NZ_LABX01000142.1	Prodigal:002006	CDS	4198	5340	.	+	0	ID=ABCFKFIH_01158;eC_number=1.3.99.-;Name=acdA_2;db_xref=COG:COG1960;gene=acdA_2;inference=ab initio prediction:Prodigal:002006,similar to AA sequence:UniProtKB:P45867;locus_tag=ABCFKFIH_01158;product=Acyl-CoA dehydrogenase
NZ_LABX01000142.1	Prodigal:002006	CDS	5404	6291	.	+	0	ID=ABCFKFIH_01159;eC_number=1.1.1.31;Name=mmsB_1;db_xref=COG:COG2084;gene=mmsB_1;inference=ab initio prediction:Prodigal:002006,similar to AA sequence:UniProtKB:P9WNY5;locus_tag=ABCFKFIH_01159;product=putative 3-hydroxyisobutyrate dehydrogenase
NZ_LABX01000142.1	Prodigal:002006	CDS	6532	8229	.	-	0	ID=ABCFKFIH_01160;eC_number=1.14.13.50;Name=pcpB;db_xref=COG:COG0654;gene=pcpB;inference=ab initio prediction:Prodigal:002006,similar to AA sequence:UniProtKB:P42535;locus_tag=ABCFKFIH_01160;product=Pentachlorophenol 4-monooxygenase
NZ_LABX01000142.1	Prodigal:002006	CDS	8226	8750	.	-	0	ID=ABCFKFIH_01161;inference=ab initio prediction:Prodigal:002006;locus_tag=ABCFKFIH_01161;product=hypothetical protein
NZ_LABX01000142.1	Prodigal:002006	CDS	8964	9878	.	-	0	ID=ABCFKFIH_01162;inference=ab initio prediction:Prodigal:002006;locus_tag=ABCFKFIH_01162;product=hypothetical protein
NZ_LABX01000142.1	Prodigal:002006	CDS	10036	11532	.	+	0	ID=ABCFKFIH_01163;Name=cobQ;gene=cobQ;inference=ab initio prediction:Prodigal:002006,similar to AA sequence:UniProtKB:P29932;locus_tag=ABCFKFIH_01163;product=Cobyric acid synthase
NZ_LABX01000142.1	Prodigal:002006	CDS	11636	13003	.	+	0	ID=ABCFKFIH_01164;inference=ab initio prediction:Prodigal:002006;locus_tag=ABCFKFIH_01164;product=hypothetical protein
NZ_LABX01000142.1	Prodigal:002006	CDS	13009	14211	.	+	0	ID=ABCFKFIH_01165;inference=ab initio prediction:Prodigal:002006;locus_tag=ABCFKFIH_01165;product=hypothetical protein
NZ_LABX01000142.1	Prodigal:002006	CDS	14474	17677	.	-	0	ID=ABCFKFIH_01166;inference=ab initio prediction:Prodigal:002006;locus_tag=ABCFKFIH_01166;product=hypothetical protein
NZ_LABX01000142.1	Prodigal:002006	CDS	17674	18294	.	-	0	ID=ABCFKFIH_01167;eC_number=4.2.99.20;Name=menH_2;gene=menH_2;inference=ab initio prediction:Prodigal:002006,protein motif:HAMAP:MF_01660;locus_tag=ABCFKFIH_01167;product=2-succinyl-6-hydroxy-2%2C4-cyclohexadiene-1-carboxylate synthase
NZ_LABX01000143.1	Prodigal:002006	CDS	132	1655	.	+	0	ID=ABCFKFIH_01168;eC_number=6.2.1.1;Name=acsA_1;db_xref=COG:COG0365;gene=acsA_1;inference=ab initio prediction:Prodigal:002006,similar to AA sequence:UniProtKB:P39062;locus_tag=ABCFKFIH_01168;product=Acetyl-coenzyme A synthetase
NZ_LABX01000143.1	Prodigal:002006	CDS	1669	2424	.	-	0	ID=ABCFKFIH_01169;eC_number=3.5.1.28;Name=amiD_1;db_xref=COG:COG3023;gene=amiD_1;inference=ab initio prediction:Prodigal:002006,similar to AA sequence:UniProtKB:P75820;locus_tag=ABCFKFIH_01169;product=N-acetylmuramoyl-L-alanine amidase AmiD
NZ_LABX01000143.1	Prodigal:002006	CDS	2429	3154	.	-	0	ID=ABCFKFIH_01170;Name=djlA_1;db_xref=COG:COG1076;gene=djlA_1;inference=ab initio prediction:Prodigal:002006,similar to AA sequence:UniProtKB:P31680;locus_tag=ABCFKFIH_01170;product=Co-chaperone protein DjlA
NZ_LABX01000143.1	Prodigal:002006	CDS	3325	3594	.	-	0	ID=ABCFKFIH_01171;inference=ab initio prediction:Prodigal:002006;locus_tag=ABCFKFIH_01171;product=hypothetical protein
NZ_LABX01000143.1	Prodigal:002006	CDS	3858	4514	.	+	0	ID=ABCFKFIH_01172;Name=ureE;gene=ureE;inference=ab initio prediction:Prodigal:002006,protein motif:HAMAP:MF_00822;locus_tag=ABCFKFIH_01172;product=Urease accessory protein UreE
NZ_LABX01000143.1	Prodigal:002006	CDS	4677	7073	.	+	0	ID=ABCFKFIH_01173;inference=ab initio prediction:Prodigal:002006;locus_tag=ABCFKFIH_01173;product=hypothetical protein
NZ_LABX01000143.1	Prodigal:002006	CDS	7129	8163	.	+	0	ID=ABCFKFIH_01174;eC_number=1.3.1.-;Name=dusA;db_xref=COG:COG0042;gene=dusA;inference=ab initio prediction:Prodigal:002006,similar to AA sequence:UniProtKB:P32695;locus_tag=ABCFKFIH_01174;product=tRNA-dihydrouridine(20/20a) synthase
NZ_LABX01000143.1	Prodigal:002006	CDS	8254	10359	.	+	0	ID=ABCFKFIH_01175;eC_number=3.2.1.-;Name=glgX_2;db_xref=COG:COG1523;gene=glgX_2;inference=ab initio prediction:Prodigal:002006,similar to AA sequence:UniProtKB:P9WQ25;locus_tag=ABCFKFIH_01175;product=Glycogen operon protein GlgX 
NZ_LABX01000143.1	Prodigal:002006	CDS	10768	11832	.	-	0	ID=ABCFKFIH_01176;Name=alx_1;db_xref=COG:COG0861;gene=alx_1;inference=ab initio prediction:Prodigal:002006,similar to AA sequence:UniProtKB:P42601;locus_tag=ABCFKFIH_01176;product=Putative membrane-bound redox modulator Alx
NZ_LABX01000143.1	Prodigal:002006	CDS	12052	13269	.	+	0	ID=ABCFKFIH_01177;eC_number=1.3.1.114;Name=baiN;db_xref=COG:COG2081;gene=baiN;inference=ab initio prediction:Prodigal:002006,similar to AA sequence:UniProtKB:B0NAQ4;locus_tag=ABCFKFIH_01177;product=3-dehydro-bile acid delta(4%2C6)-reductase
NZ_LABX01000143.1	Prodigal:002006	CDS	13504	14463	.	-	0	ID=ABCFKFIH_01178;inference=ab initio prediction:Prodigal:002006;locus_tag=ABCFKFIH_01178;product=hypothetical protein
NZ_LABX01000143.1	Prodigal:002006	CDS	14594	15139	.	-	0	ID=ABCFKFIH_01179;eC_number=4.2.1.147;Name=fae_1;db_xref=COG:COG1795;gene=fae_1;inference=ab initio prediction:Prodigal:002006,similar to AA sequence:UniProtKB:Q9FA38;locus_tag=ABCFKFIH_01179;product=5%2C6%2C7%2C8-tetrahydromethanopterin hydro-lyase
NZ_LABX01000143.1	Prodigal:002006	CDS	15289	15501	.	+	0	ID=ABCFKFIH_01180;inference=ab initio prediction:Prodigal:002006;locus_tag=ABCFKFIH_01180;product=hypothetical protein
NZ_LABX01000143.1	Prodigal:002006	CDS	15665	16297	.	-	0	ID=ABCFKFIH_01181;inference=ab initio prediction:Prodigal:002006;locus_tag=ABCFKFIH_01181;product=hypothetical protein
NZ_LABX01000143.1	Prodigal:002006	CDS	16463	20212	.	-	0	ID=ABCFKFIH_01182;eC_number=2.1.1.13;Name=metH;db_xref=COG:COG0646;gene=metH;inference=ab initio prediction:Prodigal:002006,similar to AA sequence:UniProtKB:P13009;locus_tag=ABCFKFIH_01182;product=Methionine synthase
NZ_LABX01000143.1	Prodigal:002006	CDS	20317	21231	.	-	0	ID=ABCFKFIH_01183;eC_number=1.5.1.20;Name=metF;db_xref=COG:COG0685;gene=metF;inference=ab initio prediction:Prodigal:002006,similar to AA sequence:UniProtKB:P0AEZ1;locus_tag=ABCFKFIH_01183;product=5%2C10-methylenetetrahydrofolate reductase
NZ_LABX01000143.1	Prodigal:002006	CDS	21258	22247	.	-	0	ID=ABCFKFIH_01184;eC_number=2.1.1.163;Name=COQ5_1;gene=COQ5_1;inference=ab initio prediction:Prodigal:002006,protein motif:HAMAP:MF_01813;locus_tag=ABCFKFIH_01184;product=2-methoxy-6-polyprenyl-1%2C4-benzoquinol methylase%2C mitochondrial
NZ_LABX01000143.1	Prodigal:002006	CDS	22424	22834	.	-	0	ID=ABCFKFIH_01185;inference=ab initio prediction:Prodigal:002006;locus_tag=ABCFKFIH_01185;product=hypothetical protein
NZ_LABX01000143.1	Prodigal:002006	CDS	23020	23340	.	-	0	ID=ABCFKFIH_01186;inference=ab initio prediction:Prodigal:002006;locus_tag=ABCFKFIH_01186;product=hypothetical protein
NZ_LABX01000144.1	Prodigal:002006	CDS	139	738	.	+	0	ID=ABCFKFIH_01187;inference=ab initio prediction:Prodigal:002006;locus_tag=ABCFKFIH_01187;product=hypothetical protein
NZ_LABX01000144.1	Prodigal:002006	CDS	952	1710	.	+	0	ID=ABCFKFIH_01188;inference=ab initio prediction:Prodigal:002006;locus_tag=ABCFKFIH_01188;product=hypothetical protein
NZ_LABX01000144.1	Prodigal:002006	CDS	1980	3047	.	+	0	ID=ABCFKFIH_01189;Name=rhaS_3;gene=rhaS_3;inference=ab initio prediction:Prodigal:002006,protein motif:HAMAP:MF_01534;locus_tag=ABCFKFIH_01189;product=HTH-type transcriptional activator RhaS
NZ_LABX01000144.1	Prodigal:002006	CDS	3256	5106	.	+	0	ID=ABCFKFIH_01190;inference=ab initio prediction:Prodigal:002006;locus_tag=ABCFKFIH_01190;product=hypothetical protein
NZ_LABX01000144.1	Prodigal:002006	CDS	6053	7741	.	-	0	ID=ABCFKFIH_01191;eC_number=6.4.1.8;Name=apc4_1;db_xref=COG:COG0146;gene=apc4_1;inference=ab initio prediction:Prodigal:002006,similar to AA sequence:UniProtKB:Q5P5G5;locus_tag=ABCFKFIH_01191;product=Acetophenone carboxylase delta subunit
NZ_LABX01000144.1	Prodigal:002006	CDS	7759	9777	.	-	0	ID=ABCFKFIH_01192;eC_number=6.4.1.8;Name=apc3_1;db_xref=COG:COG0145;gene=apc3_1;inference=ab initio prediction:Prodigal:002006,similar to AA sequence:UniProtKB:Q5P5G4;locus_tag=ABCFKFIH_01192;product=Acetophenone carboxylase gamma subunit
NZ_LABX01000144.1	Prodigal:002006	CDS	9810	10727	.	-	0	ID=ABCFKFIH_01193;eC_number=2.6.1.21;Name=dat_2;gene=dat_2;inference=ab initio prediction:Prodigal:002006,similar to AA sequence:UniProtKB:P19938;locus_tag=ABCFKFIH_01193;product=D-alanine aminotransferase
NZ_LABX01000144.1	Prodigal:002006	CDS	10745	11800	.	-	0	ID=ABCFKFIH_01194;inference=ab initio prediction:Prodigal:002006;locus_tag=ABCFKFIH_01194;product=hypothetical protein
NZ_LABX01000144.1	Prodigal:002006	CDS	11812	12726	.	-	0	ID=ABCFKFIH_01195;Name=livH_6;db_xref=COG:COG0559;gene=livH_6;inference=ab initio prediction:Prodigal:002006,similar to AA sequence:UniProtKB:P0AEX7;locus_tag=ABCFKFIH_01195;product=High-affinity branched-chain amino acid transport system permease protein LivH
NZ_LABX01000144.1	Prodigal:002006	CDS	12723	13475	.	-	0	ID=ABCFKFIH_01196;Name=livF_7;db_xref=COG:COG0410;gene=livF_7;inference=ab initio prediction:Prodigal:002006,similar to AA sequence:UniProtKB:P22731;locus_tag=ABCFKFIH_01196;product=High-affinity branched-chain amino acid transport ATP-binding protein LivF
NZ_LABX01000144.1	Prodigal:002006	CDS	13478	14254	.	-	0	ID=ABCFKFIH_01197;eC_number=3.6.3.-;Name=lptB_6;db_xref=COG:COG1137;gene=lptB_6;inference=ab initio prediction:Prodigal:002006,similar to AA sequence:UniProtKB:P45073;locus_tag=ABCFKFIH_01197;product=Lipopolysaccharide export system ATP-binding protein LptB
NZ_LABX01000144.1	Prodigal:002006	CDS	14286	15482	.	-	0	ID=ABCFKFIH_01198;Name=livK;db_xref=COG:COG0683;gene=livK;inference=ab initio prediction:Prodigal:002006,similar to AA sequence:UniProtKB:P0A1W6;locus_tag=ABCFKFIH_01198;product=Leucine-specific-binding protein
NZ_LABX01000144.1	Prodigal:002006	CDS	15759	15959	.	-	0	ID=ABCFKFIH_01199;inference=ab initio prediction:Prodigal:002006;locus_tag=ABCFKFIH_01199;product=hypothetical protein
NZ_LABX01000144.1	Prodigal:002006	CDS	15956	16702	.	-	0	ID=ABCFKFIH_01200;inference=ab initio prediction:Prodigal:002006;locus_tag=ABCFKFIH_01200;product=hypothetical protein
NZ_LABX01000144.1	Prodigal:002006	CDS	16882	18834	.	-	0	ID=ABCFKFIH_01201;eC_number=6.4.1.8;Name=apc4_2;db_xref=COG:COG0146;gene=apc4_2;inference=ab initio prediction:Prodigal:002006,similar to AA sequence:UniProtKB:Q5P5G5;locus_tag=ABCFKFIH_01201;product=Acetophenone carboxylase delta subunit
NZ_LABX01000144.1	Prodigal:002006	CDS	18840	20864	.	-	0	ID=ABCFKFIH_01202;eC_number=6.4.1.8;Name=apc3_2;db_xref=COG:COG0145;gene=apc3_2;inference=ab initio prediction:Prodigal:002006,similar to AA sequence:UniProtKB:Q5P5G4;locus_tag=ABCFKFIH_01202;product=Acetophenone carboxylase gamma subunit
NZ_LABX01000144.1	Prodigal:002006	CDS	21217	22167	.	-	0	ID=ABCFKFIH_01203;Name=nphR_1;gene=nphR_1;inference=ab initio prediction:Prodigal:002006,similar to AA sequence:UniProtKB:B1Q2A8;locus_tag=ABCFKFIH_01203;product=Transcriptional activator NphR
NZ_LABX01000144.1	Prodigal:002006	CDS	22387	23349	.	-	0	ID=ABCFKFIH_01204;eC_number=3.5.2.9;Name=pxpC_1;db_xref=COG:COG1984;gene=pxpC_1;inference=ab initio prediction:Prodigal:002006,similar to AA sequence:UniProtKB:Q7WY77;locus_tag=ABCFKFIH_01204;product=5-oxoprolinase subunit C
NZ_LABX01000144.1	Prodigal:002006	CDS	23360	23956	.	-	0	ID=ABCFKFIH_01205;inference=ab initio prediction:Prodigal:002006;locus_tag=ABCFKFIH_01205;product=hypothetical protein
NZ_LABX01000145.1	barrnap:0.9	rRNA	40	149	4.4e-08	+	.	ID=ABCFKFIH_01206;locus_tag=ABCFKFIH_01206;product=5S ribosomal RNA
NZ_LABX01000145.1	Aragorn:001002	tRNA	205	281	.	+	.	ID=ABCFKFIH_01207;inference=COORDINATES:profile:Aragorn:001002;locus_tag=ABCFKFIH_01207;product=tRNA-Met(cat)
NZ_LABX01000145.1	Prodigal:002006	CDS	349	516	.	-	0	ID=ABCFKFIH_01208;inference=ab initio prediction:Prodigal:002006;locus_tag=ABCFKFIH_01208;product=hypothetical protein
NZ_LABX01000145.1	Prodigal:002006	CDS	637	1611	.	-	0	ID=ABCFKFIH_01209;eC_number=1.3.1.103;inference=ab initio prediction:Prodigal:002006,similar to AA sequence:UniProtKB:Q59I44;locus_tag=ABCFKFIH_01209;product=2-haloacrylate reductase
NZ_LABX01000145.1	Prodigal:002006	CDS	1797	2546	.	-	0	ID=ABCFKFIH_01210;eC_number=2.1.1.222;Name=ubiG;db_xref=COG:COG2227;gene=ubiG;inference=ab initio prediction:Prodigal:002006,similar to AA sequence:UniProtKB:P17993;locus_tag=ABCFKFIH_01210;product=Ubiquinone biosynthesis O-methyltransferase
NZ_LABX01000145.1	Prodigal:002006	CDS	2748	3983	.	+	0	ID=ABCFKFIH_01211;eC_number=2.7.2.4;db_xref=COG:COG0527;inference=ab initio prediction:Prodigal:002006,similar to AA sequence:UniProtKB:Q88EI9;locus_tag=ABCFKFIH_01211;product=Aspartate kinase
NZ_LABX01000145.1	Prodigal:002006	CDS	4272	5093	.	+	0	ID=ABCFKFIH_01212;eC_number=4.2.2.-;Name=mltF_1;gene=mltF_1;inference=ab initio prediction:Prodigal:002006,protein motif:HAMAP:MF_02016;locus_tag=ABCFKFIH_01212;product=Membrane-bound lytic murein transglycosylase F
NZ_LABX01000145.1	Prodigal:002006	CDS	5223	7103	.	-	0	ID=ABCFKFIH_01213;Name=siaT_1;db_xref=COG:COG1593;gene=siaT_1;inference=ab initio prediction:Prodigal:002006,similar to AA sequence:UniProtKB:P44543;locus_tag=ABCFKFIH_01213;product=Sialic acid TRAP transporter permease protein SiaT
NZ_LABX01000145.1	Prodigal:002006	CDS	7116	8129	.	-	0	ID=ABCFKFIH_01214;Name=yiaO;db_xref=COG:COG1638;gene=yiaO;inference=ab initio prediction:Prodigal:002006,similar to AA sequence:UniProtKB:P37676;locus_tag=ABCFKFIH_01214;product=2%2C3-diketo-L-gulonate-binding periplasmic protein YiaO
NZ_LABX01000145.1	Prodigal:002006	CDS	8410	9300	.	-	0	ID=ABCFKFIH_01215;eC_number=1.1.1.411;Name=ltnD_2;db_xref=COG:COG2084;gene=ltnD_2;inference=ab initio prediction:Prodigal:002006,similar to AA sequence:UniProtKB:Q0KBC7;locus_tag=ABCFKFIH_01215;product=L-threonate dehydrogenase
NZ_LABX01000145.1	Prodigal:002006	CDS	9291	10322	.	-	0	ID=ABCFKFIH_01216;eC_number=2.2.1.-;Name=aptB_1;db_xref=COG:COG3958;gene=aptB_1;inference=ab initio prediction:Prodigal:002006,similar to AA sequence:UniProtKB:A6KXB3;locus_tag=ABCFKFIH_01216;product=Apulose-4-phosphate transketolase subunit B
NZ_LABX01000145.1	Prodigal:002006	CDS	10319	11167	.	-	0	ID=ABCFKFIH_01217;eC_number=2.2.1.-;Name=aptA_1;db_xref=COG:COG3959;gene=aptA_1;inference=ab initio prediction:Prodigal:002006,similar to AA sequence:UniProtKB:A6VKQ4;locus_tag=ABCFKFIH_01217;product=Apulose-4-phosphate transketolase subunit A
NZ_LABX01000145.1	Prodigal:002006	CDS	11179	11928	.	-	0	ID=ABCFKFIH_01218;eC_number=1.1.1.100;Name=fabG_2;gene=fabG_2;inference=ab initio prediction:Prodigal:002006,similar to AA sequence:UniProtKB:O67610;locus_tag=ABCFKFIH_01218;product=3-oxoacyl-[acyl-carrier-protein] reductase FabG
NZ_LABX01000145.1	Prodigal:002006	CDS	12113	13009	.	-	0	ID=ABCFKFIH_01219;Name=perR;gene=perR;inference=ab initio prediction:Prodigal:002006,similar to AA sequence:UniProtKB:Q57083;locus_tag=ABCFKFIH_01219;product=HTH-type transcriptional regulator PerR
NZ_LABX01000145.1	Prodigal:002006	CDS	13055	14542	.	-	0	ID=ABCFKFIH_01220;eC_number=2.7.-.-;Name=sasA_3;gene=sasA_3;inference=ab initio prediction:Prodigal:002006,protein motif:HAMAP:MF_01837;locus_tag=ABCFKFIH_01220;product=Adaptive-response sensory-kinase SasA
NZ_LABX01000145.1	Prodigal:002006	CDS	14659	15576	.	-	0	ID=ABCFKFIH_01221;inference=ab initio prediction:Prodigal:002006;locus_tag=ABCFKFIH_01221;product=hypothetical protein
NZ_LABX01000145.1	Prodigal:002006	CDS	15573	16226	.	-	0	ID=ABCFKFIH_01222;eC_number=2.1.1.163;Name=COQ5_2;gene=COQ5_2;inference=ab initio prediction:Prodigal:002006,protein motif:HAMAP:MF_01813;locus_tag=ABCFKFIH_01222;product=2-methoxy-6-polyprenyl-1%2C4-benzoquinol methylase%2C mitochondrial
NZ_LABX01000145.1	Prodigal:002006	CDS	16332	17657	.	-	0	ID=ABCFKFIH_01223;eC_number=2.8.1.13;Name=mnmA;gene=mnmA;inference=ab initio prediction:Prodigal:002006,similar to AA sequence:UniProtKB:Q99TM8;locus_tag=ABCFKFIH_01223;product=tRNA-specific 2-thiouridylase MnmA
NZ_LABX01000145.1	Prodigal:002006	CDS	17744	19150	.	+	0	ID=ABCFKFIH_01224;inference=ab initio prediction:Prodigal:002006;locus_tag=ABCFKFIH_01224;product=hypothetical protein
NZ_LABX01000145.1	Prodigal:002006	CDS	19190	19867	.	+	0	ID=ABCFKFIH_01225;inference=ab initio prediction:Prodigal:002006;locus_tag=ABCFKFIH_01225;product=hypothetical protein
NZ_LABX01000145.1	Prodigal:002006	CDS	19980	20255	.	+	0	ID=ABCFKFIH_01226;inference=ab initio prediction:Prodigal:002006;locus_tag=ABCFKFIH_01226;product=hypothetical protein
NZ_LABX01000145.1	Prodigal:002006	CDS	20541	22187	.	+	0	ID=ABCFKFIH_01227;inference=ab initio prediction:Prodigal:002006;locus_tag=ABCFKFIH_01227;product=hypothetical protein
NZ_LABX01000145.1	Prodigal:002006	CDS	22246	23295	.	+	0	ID=ABCFKFIH_01228;Name=fliG_1;db_xref=COG:COG1536;gene=fliG_1;inference=ab initio prediction:Prodigal:002006,similar to AA sequence:UniProtKB:Q9WY63;locus_tag=ABCFKFIH_01228;product=Flagellar motor switch protein FliG
NZ_LABX01000145.1	Prodigal:002006	CDS	23342	23998	.	+	0	ID=ABCFKFIH_01229;inference=ab initio prediction:Prodigal:002006;locus_tag=ABCFKFIH_01229;product=hypothetical protein
NZ_LABX01000145.1	Prodigal:002006	CDS	24164	24514	.	+	0	ID=ABCFKFIH_01230;inference=ab initio prediction:Prodigal:002006;locus_tag=ABCFKFIH_01230;product=hypothetical protein
NZ_LABX01000145.1	Prodigal:002006	CDS	24555	25916	.	+	0	ID=ABCFKFIH_01231;Name=atoC_2;db_xref=COG:COG2204;gene=atoC_2;inference=ab initio prediction:Prodigal:002006,similar to AA sequence:UniProtKB:Q06065;locus_tag=ABCFKFIH_01231;product=Regulatory protein AtoC
NZ_LABX01000145.1	Prodigal:002006	CDS	26203	28200	.	+	0	ID=ABCFKFIH_01232;inference=ab initio prediction:Prodigal:002006;locus_tag=ABCFKFIH_01232;product=hypothetical protein
NZ_LABX01000145.1	Prodigal:002006	CDS	28618	28866	.	-	0	ID=ABCFKFIH_01233;inference=ab initio prediction:Prodigal:002006;locus_tag=ABCFKFIH_01233;product=hypothetical protein
NZ_LABX01000145.1	Prodigal:002006	CDS	29096	30418	.	-	0	ID=ABCFKFIH_01234;eC_number=7.6.2.8;Name=btuD_3;gene=btuD_3;inference=ab initio prediction:Prodigal:002006,protein motif:HAMAP:MF_01005;locus_tag=ABCFKFIH_01234;product=Vitamin B12 import ATP-binding protein BtuD
NZ_LABX01000146.1	Prodigal:002006	CDS	155	697	.	+	0	ID=ABCFKFIH_01235;eC_number=2.5.1.78;Name=ribH1;db_xref=COG:COG0054;gene=ribH1;inference=ab initio prediction:Prodigal:002006,similar to AA sequence:UniProtKB:Q8YGH2;locus_tag=ABCFKFIH_01235;product=6%2C7-dimethyl-8-ribityllumazine synthase 1
NZ_LABX01000146.1	Prodigal:002006	CDS	699	1184	.	+	0	ID=ABCFKFIH_01236;Name=nusB;db_xref=COG:COG0781;gene=nusB;inference=ab initio prediction:Prodigal:002006,similar to AA sequence:UniProtKB:P0A780;locus_tag=ABCFKFIH_01236;product=Transcription antitermination protein NusB
NZ_LABX01000146.1	Prodigal:002006	CDS	1360	2364	.	+	0	ID=ABCFKFIH_01237;eC_number=2.7.4.16;Name=thiL;db_xref=COG:COG0611;gene=thiL;inference=ab initio prediction:Prodigal:002006,similar to AA sequence:UniProtKB:P0AGG0;locus_tag=ABCFKFIH_01237;product=Thiamine-monophosphate kinase
NZ_LABX01000146.1	Prodigal:002006	CDS	2585	4732	.	+	0	ID=ABCFKFIH_01238;eC_number=7.1.3.1;Name=hppA;db_xref=COG:COG3808;gene=hppA;inference=ab initio prediction:Prodigal:002006,similar to AA sequence:UniProtKB:Q8UG67;locus_tag=ABCFKFIH_01238;product=K(+)-insensitive pyrophosphate-energized proton pump
NZ_LABX01000146.1	Prodigal:002006	CDS	5222	6163	.	+	0	ID=ABCFKFIH_01239;inference=ab initio prediction:Prodigal:002006;locus_tag=ABCFKFIH_01239;product=hypothetical protein
NZ_LABX01000146.1	Prodigal:002006	CDS	6456	7001	.	-	0	ID=ABCFKFIH_01240;inference=ab initio prediction:Prodigal:002006;locus_tag=ABCFKFIH_01240;product=hypothetical protein
NZ_LABX01000146.1	Prodigal:002006	CDS	7138	7632	.	-	0	ID=ABCFKFIH_01241;Name=ibpA_1;db_xref=COG:COG0071;gene=ibpA_1;inference=ab initio prediction:Prodigal:002006,similar to AA sequence:UniProtKB:P0C054;locus_tag=ABCFKFIH_01241;product=Small heat shock protein IbpA
NZ_LABX01000146.1	Prodigal:002006	CDS	8140	8784	.	-	0	ID=ABCFKFIH_01242;eC_number=2.5.1.9;Name=ribE;gene=ribE;inference=ab initio prediction:Prodigal:002006,similar to AA sequence:UniProtKB:Q2YN92;locus_tag=ABCFKFIH_01242;product=Riboflavin synthase
NZ_LABX01000146.1	Prodigal:002006	CDS	8785	9930	.	-	0	ID=ABCFKFIH_01243;Name=ribD;db_xref=COG:COG0117;gene=ribD;inference=ab initio prediction:Prodigal:002006,similar to AA sequence:UniProtKB:P25539;locus_tag=ABCFKFIH_01243;product=Riboflavin biosynthesis protein RibD
NZ_LABX01000146.1	Prodigal:002006	CDS	9927	10475	.	-	0	ID=ABCFKFIH_01244;Name=nrdR;db_xref=COG:COG1327;gene=nrdR;inference=ab initio prediction:Prodigal:002006,similar to AA sequence:UniProtKB:P67318;locus_tag=ABCFKFIH_01244;product=Transcriptional repressor NrdR
NZ_LABX01000146.1	Prodigal:002006	CDS	10590	11891	.	-	0	ID=ABCFKFIH_01245;eC_number=2.1.2.1;Name=glyA2_1;gene=glyA2_1;inference=ab initio prediction:Prodigal:002006,similar to AA sequence:UniProtKB:Q3JGP5;locus_tag=ABCFKFIH_01245;product=Serine hydroxymethyltransferase 2
NZ_LABX01000146.1	Prodigal:002006	CDS	12530	13366	.	+	0	ID=ABCFKFIH_01246;inference=ab initio prediction:Prodigal:002006;locus_tag=ABCFKFIH_01246;product=hypothetical protein
NZ_LABX01000146.1	Prodigal:002006	CDS	13813	14025	.	-	0	ID=ABCFKFIH_01247;Name=slyX;gene=slyX;inference=ab initio prediction:Prodigal:002006,protein motif:HAMAP:MF_00715;locus_tag=ABCFKFIH_01247;product=Protein SlyX
NZ_LABX01000146.1	Prodigal:002006	CDS	14098	15390	.	-	0	ID=ABCFKFIH_01248;inference=ab initio prediction:Prodigal:002006;locus_tag=ABCFKFIH_01248;product=hypothetical protein
NZ_LABX01000146.1	Prodigal:002006	CDS	15668	16030	.	+	0	ID=ABCFKFIH_01249;inference=ab initio prediction:Prodigal:002006;locus_tag=ABCFKFIH_01249;product=hypothetical protein
NZ_LABX01000146.1	Prodigal:002006	CDS	16088	17050	.	+	0	ID=ABCFKFIH_01250;inference=ab initio prediction:Prodigal:002006;locus_tag=ABCFKFIH_01250;product=hypothetical protein
NZ_LABX01000146.1	Prodigal:002006	CDS	17145	17768	.	-	0	ID=ABCFKFIH_01251;eC_number=5.4.2.11;Name=gpmA_2;gene=gpmA_2;inference=ab initio prediction:Prodigal:002006,similar to AA sequence:UniProtKB:P30798;locus_tag=ABCFKFIH_01251;product=2%2C3-bisphosphoglycerate-dependent phosphoglycerate mutase
NZ_LABX01000146.1	Prodigal:002006	CDS	17930	18727	.	-	0	ID=ABCFKFIH_01252;eC_number=1.17.1.8;Name=dapB;db_xref=COG:COG0289;gene=dapB;inference=ab initio prediction:Prodigal:002006,similar to AA sequence:UniProtKB:Q6G2G3;locus_tag=ABCFKFIH_01252;product=4-hydroxy-tetrahydrodipicolinate reductase
NZ_LABX01000146.1	Prodigal:002006	CDS	18979	20022	.	+	0	ID=ABCFKFIH_01253;eC_number=4.2.99.20;Name=menH_3;gene=menH_3;inference=ab initio prediction:Prodigal:002006,protein motif:HAMAP:MF_01660;locus_tag=ABCFKFIH_01253;product=2-succinyl-6-hydroxy-2%2C4-cyclohexadiene-1-carboxylate synthase
NZ_LABX01000146.1	Prodigal:002006	CDS	19988	20707	.	-	0	ID=ABCFKFIH_01254;inference=ab initio prediction:Prodigal:002006,similar to AA sequence:UniProtKB:P0AEY1;locus_tag=ABCFKFIH_01254;note=UPF0056 inner membrane protein MarC;product=hypothetical protein
NZ_LABX01000146.1	Prodigal:002006	CDS	20707	21456	.	-	0	ID=ABCFKFIH_01255;inference=ab initio prediction:Prodigal:002006;locus_tag=ABCFKFIH_01255;product=hypothetical protein
NZ_LABX01000146.1	Prodigal:002006	CDS	21696	22475	.	+	0	ID=ABCFKFIH_01256;eC_number=3.1.2.6;Name=gloB_1;db_xref=COG:COG0491;gene=gloB_1;inference=ab initio prediction:Prodigal:002006,similar to AA sequence:UniProtKB:Q8ZRM2;locus_tag=ABCFKFIH_01256;product=Hydroxyacylglutathione hydrolase
NZ_LABX01000146.1	Prodigal:002006	CDS	22481	22915	.	+	0	ID=ABCFKFIH_01257;inference=ab initio prediction:Prodigal:002006;locus_tag=ABCFKFIH_01257;product=hypothetical protein
NZ_LABX01000146.1	Prodigal:002006	CDS	23057	23296	.	-	0	ID=ABCFKFIH_01258;inference=ab initio prediction:Prodigal:002006;locus_tag=ABCFKFIH_01258;product=hypothetical protein
NZ_LABX01000146.1	Prodigal:002006	CDS	23362	23688	.	-	0	ID=ABCFKFIH_01259;inference=ab initio prediction:Prodigal:002006;locus_tag=ABCFKFIH_01259;product=hypothetical protein
NZ_LABX01000146.1	Prodigal:002006	CDS	24159	24404	.	-	0	ID=ABCFKFIH_01260;inference=ab initio prediction:Prodigal:002006;locus_tag=ABCFKFIH_01260;product=hypothetical protein
NZ_LABX01000146.1	Prodigal:002006	CDS	24772	25203	.	+	0	ID=ABCFKFIH_01261;inference=ab initio prediction:Prodigal:002006;locus_tag=ABCFKFIH_01261;product=hypothetical protein
NZ_LABX01000146.1	Prodigal:002006	CDS	25289	25795	.	+	0	ID=ABCFKFIH_01262;inference=ab initio prediction:Prodigal:002006;locus_tag=ABCFKFIH_01262;product=hypothetical protein
NZ_LABX01000146.1	Prodigal:002006	CDS	25982	26197	.	+	0	ID=ABCFKFIH_01263;inference=ab initio prediction:Prodigal:002006;locus_tag=ABCFKFIH_01263;product=hypothetical protein
NZ_LABX01000146.1	Prodigal:002006	CDS	26369	26782	.	+	0	ID=ABCFKFIH_01264;inference=ab initio prediction:Prodigal:002006;locus_tag=ABCFKFIH_01264;product=hypothetical protein
NZ_LABX01000146.1	Prodigal:002006	CDS	26766	28838	.	+	0	ID=ABCFKFIH_01265;inference=ab initio prediction:Prodigal:002006;locus_tag=ABCFKFIH_01265;product=hypothetical protein
NZ_LABX01000146.1	Prodigal:002006	CDS	28859	29524	.	+	0	ID=ABCFKFIH_01266;Name=nreC;db_xref=COG:COG2197;gene=nreC;inference=ab initio prediction:Prodigal:002006,similar to AA sequence:UniProtKB:Q7WZY4;locus_tag=ABCFKFIH_01266;product=Oxygen regulatory protein NreC
NZ_LABX01000146.1	Prodigal:002006	CDS	29621	30919	.	-	0	ID=ABCFKFIH_01267;db_xref=COG:COG4325;inference=ab initio prediction:Prodigal:002006,similar to AA sequence:UniProtKB:P9WM35;locus_tag=ABCFKFIH_01267;product=putative protein
NZ_LABX01000146.1	Prodigal:002006	CDS	30993	32210	.	-	0	ID=ABCFKFIH_01268;Name=nhaA_2;db_xref=COG:COG3004;gene=nhaA_2;inference=ab initio prediction:Prodigal:002006,similar to AA sequence:UniProtKB:Q56725;locus_tag=ABCFKFIH_01268;product=Na(+)/H(+) antiporter NhaA
NZ_LABX01000146.1	Prodigal:002006	CDS	32335	32613	.	-	0	ID=ABCFKFIH_01269;inference=ab initio prediction:Prodigal:002006;locus_tag=ABCFKFIH_01269;product=hypothetical protein
NZ_LABX01000146.1	Prodigal:002006	CDS	32669	32971	.	+	0	ID=ABCFKFIH_01270;inference=ab initio prediction:Prodigal:002006;locus_tag=ABCFKFIH_01270;product=hypothetical protein
NZ_LABX01000146.1	Prodigal:002006	CDS	33473	34978	.	+	0	ID=ABCFKFIH_01271;Name=dnaA_2;gene=dnaA_2;inference=ab initio prediction:Prodigal:002006,similar to AA sequence:UniProtKB:P68866;locus_tag=ABCFKFIH_01271;product=Chromosomal replication initiator protein DnaA
NZ_LABX01000146.1	Prodigal:002006	CDS	35194	36315	.	+	0	ID=ABCFKFIH_01272;Name=dnaN;gene=dnaN;inference=ab initio prediction:Prodigal:002006,similar to AA sequence:UniProtKB:B8GXP6;locus_tag=ABCFKFIH_01272;product=Beta sliding clamp
NZ_LABX01000146.1	Prodigal:002006	CDS	36377	37522	.	+	0	ID=ABCFKFIH_01273;Name=recF;db_xref=COG:COG1195;gene=recF;inference=ab initio prediction:Prodigal:002006,similar to AA sequence:UniProtKB:P0A7H0;locus_tag=ABCFKFIH_01273;product=DNA replication and repair protein RecF
NZ_LABX01000146.1	Prodigal:002006	CDS	37529	37930	.	-	0	ID=ABCFKFIH_01274;eC_number=3.1.-.-;db_xref=COG:COG3742;inference=ab initio prediction:Prodigal:002006,similar to AA sequence:UniProtKB:P9WF57;locus_tag=ABCFKFIH_01274;product=Ribonuclease VapC42
NZ_LABX01000146.1	Prodigal:002006	CDS	37930	38169	.	-	0	ID=ABCFKFIH_01275;inference=ab initio prediction:Prodigal:002006;locus_tag=ABCFKFIH_01275;product=hypothetical protein
NZ_LABX01000146.1	Prodigal:002006	CDS	38256	40103	.	+	0	ID=ABCFKFIH_01276;eC_number=3.6.4.12;Name=recQ;db_xref=COG:COG0514;gene=recQ;inference=ab initio prediction:Prodigal:002006,similar to AA sequence:UniProtKB:P15043;locus_tag=ABCFKFIH_01276;product=ATP-dependent DNA helicase RecQ
NZ_LABX01000146.1	Prodigal:002006	CDS	40188	40346	.	-	0	ID=ABCFKFIH_01277;inference=ab initio prediction:Prodigal:002006;locus_tag=ABCFKFIH_01277;product=hypothetical protein
NZ_LABX01000146.1	Prodigal:002006	CDS	40395	41183	.	-	0	ID=ABCFKFIH_01278;eC_number=1.1.1.47;Name=ycdF;db_xref=COG:COG1028;gene=ycdF;inference=ab initio prediction:Prodigal:002006,similar to AA sequence:UniProtKB:P80869;locus_tag=ABCFKFIH_01278;product=Glucose 1-dehydrogenase 2
NZ_LABX01000146.1	Prodigal:002006	CDS	41180	41509	.	-	0	ID=ABCFKFIH_01279;inference=ab initio prediction:Prodigal:002006;locus_tag=ABCFKFIH_01279;product=hypothetical protein
NZ_LABX01000146.1	Prodigal:002006	CDS	41641	42594	.	+	0	ID=ABCFKFIH_01280;Name=pgrR_1;gene=pgrR_1;inference=ab initio prediction:Prodigal:002006,similar to AA sequence:UniProtKB:P77333;locus_tag=ABCFKFIH_01280;product=HTH-type transcriptional regulator PgrR
NZ_LABX01000146.1	Prodigal:002006	CDS	42849	43151	.	-	0	ID=ABCFKFIH_01281;inference=ab initio prediction:Prodigal:002006;locus_tag=ABCFKFIH_01281;product=hypothetical protein
NZ_LABX01000146.1	Prodigal:002006	CDS	43148	43918	.	-	0	ID=ABCFKFIH_01282;eC_number=2.1.1.166;Name=rlmE;db_xref=COG:COG0293;gene=rlmE;inference=ab initio prediction:Prodigal:002006,similar to AA sequence:UniProtKB:P0C0R7;locus_tag=ABCFKFIH_01282;product=Ribosomal RNA large subunit methyltransferase E
NZ_LABX01000146.1	Prodigal:002006	CDS	44051	45160	.	-	0	ID=ABCFKFIH_01283;eC_number=3.6.1.11;Name=ppx;db_xref=COG:COG0248;gene=ppx;inference=ab initio prediction:Prodigal:002006,similar to AA sequence:UniProtKB:P0AFL6;locus_tag=ABCFKFIH_01283;product=Exopolyphosphatase
NZ_LABX01000146.1	Prodigal:002006	CDS	45346	46194	.	-	0	ID=ABCFKFIH_01284;eC_number=3.6.3.-;Name=cmpD_2;db_xref=COG:COG1116;gene=cmpD_2;inference=ab initio prediction:Prodigal:002006,similar to AA sequence:UniProtKB:Q55108;locus_tag=ABCFKFIH_01284;product=Bicarbonate transport ATP-binding protein CmpD
NZ_LABX01000146.1	Prodigal:002006	CDS	46197	47012	.	-	0	ID=ABCFKFIH_01285;Name=ssuC_2;db_xref=COG:COG0600;gene=ssuC_2;inference=ab initio prediction:Prodigal:002006,similar to AA sequence:UniProtKB:P40401;locus_tag=ABCFKFIH_01285;product=Putative aliphatic sulfonates transport permease protein SsuC
NZ_LABX01000146.1	Prodigal:002006	CDS	47019	48053	.	-	0	ID=ABCFKFIH_01286;inference=ab initio prediction:Prodigal:002006;locus_tag=ABCFKFIH_01286;product=hypothetical protein
NZ_LABX01000146.1	Prodigal:002006	CDS	48221	48700	.	-	0	ID=ABCFKFIH_01287;eC_number=3.5.1.44;Name=cheB_3;gene=cheB_3;inference=ab initio prediction:Prodigal:002006,protein motif:HAMAP:MF_00099;locus_tag=ABCFKFIH_01287;product=Protein-glutamate methylesterase/protein-glutamine glutaminase
NZ_LABX01000146.1	Prodigal:002006	CDS	48849	49559	.	+	0	ID=ABCFKFIH_01288;eC_number=6.1.1.7;Name=alaS_1;db_xref=COG:COG0013;gene=alaS_1;inference=ab initio prediction:Prodigal:002006,similar to AA sequence:UniProtKB:O67323;locus_tag=ABCFKFIH_01288;product=Alanine--tRNA ligase
NZ_LABX01000147.1	Prodigal:002006	CDS	84	1109	.	-	0	ID=ABCFKFIH_01289;inference=ab initio prediction:Prodigal:002006;locus_tag=ABCFKFIH_01289;product=hypothetical protein
NZ_LABX01000149.1	Prodigal:002006	CDS	22	1692	.	+	0	ID=ABCFKFIH_01290;inference=ab initio prediction:Prodigal:002006;locus_tag=ABCFKFIH_01290;product=hypothetical protein
NZ_LABX01000149.1	Prodigal:002006	CDS	2062	2154	.	+	0	ID=ABCFKFIH_01291;inference=ab initio prediction:Prodigal:002006;locus_tag=ABCFKFIH_01291;product=hypothetical protein
NZ_LABX01000015.1	Prodigal:002006	CDS	148	1452	.	+	0	ID=ABCFKFIH_01292;Name=ttuB_4;gene=ttuB_4;inference=ab initio prediction:Prodigal:002006,similar to AA sequence:UniProtKB:Q44470;locus_tag=ABCFKFIH_01292;product=Putative tartrate transporter
NZ_LABX01000015.1	Prodigal:002006	CDS	1842	2405	.	+	0	ID=ABCFKFIH_01293;eC_number=7.1.1.8;Name=petA;db_xref=COG:COG0723;gene=petA;inference=ab initio prediction:Prodigal:002006,similar to AA sequence:UniProtKB:P51130;locus_tag=ABCFKFIH_01293;product=Ubiquinol-cytochrome c reductase iron-sulfur subunit
NZ_LABX01000015.1	Prodigal:002006	CDS	2448	3734	.	+	0	ID=ABCFKFIH_01294;Name=fbcH_1;db_xref=COG:COG1290;gene=fbcH_1;inference=ab initio prediction:Prodigal:002006,similar to AA sequence:UniProtKB:P51131;locus_tag=ABCFKFIH_01294;product=Cytochrome b/c1
NZ_LABX01000015.1	Prodigal:002006	CDS	3862	4737	.	+	0	ID=ABCFKFIH_01295;Name=fbcH_2;db_xref=COG:COG1290;gene=fbcH_2;inference=ab initio prediction:Prodigal:002006,similar to AA sequence:UniProtKB:P51131;locus_tag=ABCFKFIH_01295;product=Cytochrome b/c1
NZ_LABX01000015.1	Prodigal:002006	CDS	4803	5681	.	+	0	ID=ABCFKFIH_01296;eC_number=2.4.2.28;Name=mtnP;db_xref=COG:COG0005;gene=mtnP;inference=ab initio prediction:Prodigal:002006,similar to AA sequence:UniProtKB:Q2RXH9;locus_tag=ABCFKFIH_01296;product=S-methyl-5'-thioadenosine phosphorylase
NZ_LABX01000015.1	Prodigal:002006	CDS	5813	6676	.	+	0	ID=ABCFKFIH_01297;inference=ab initio prediction:Prodigal:002006;locus_tag=ABCFKFIH_01297;product=hypothetical protein
NZ_LABX01000015.1	Prodigal:002006	CDS	6750	7325	.	+	0	ID=ABCFKFIH_01298;inference=ab initio prediction:Prodigal:002006;locus_tag=ABCFKFIH_01298;product=hypothetical protein
NZ_LABX01000015.1	Prodigal:002006	CDS	7353	8333	.	-	0	ID=ABCFKFIH_01299;Name=pyrK;gene=pyrK;inference=ab initio prediction:Prodigal:002006,protein motif:HAMAP:MF_01211;locus_tag=ABCFKFIH_01299;product=Dihydroorotate dehydrogenase B (NAD(+))%2C electron transfer subunit
NZ_LABX01000015.1	Prodigal:002006	CDS	8391	8840	.	-	0	ID=ABCFKFIH_01300;inference=ab initio prediction:Prodigal:002006;locus_tag=ABCFKFIH_01300;product=hypothetical protein
NZ_LABX01000015.1	Prodigal:002006	CDS	9059	9439	.	+	0	ID=ABCFKFIH_01301;Name=cheY_2;db_xref=COG:COG0784;gene=cheY_2;inference=ab initio prediction:Prodigal:002006,similar to AA sequence:UniProtKB:Q56312;locus_tag=ABCFKFIH_01301;product=Chemotaxis protein CheY
NZ_LABX01000015.1	Prodigal:002006	CDS	10141	10542	.	+	0	ID=ABCFKFIH_01302;inference=ab initio prediction:Prodigal:002006;locus_tag=ABCFKFIH_01302;product=hypothetical protein
NZ_LABX01000015.1	Prodigal:002006	CDS	10948	13830	.	-	0	ID=ABCFKFIH_01303;inference=ab initio prediction:Prodigal:002006;locus_tag=ABCFKFIH_01303;product=hypothetical protein
NZ_LABX01000015.1	Prodigal:002006	CDS	14254	15549	.	-	0	ID=ABCFKFIH_01304;eC_number=3.4.24.-;db_xref=COG:COG0612;inference=ab initio prediction:Prodigal:002006,similar to AA sequence:UniProtKB:P9WHT5;locus_tag=ABCFKFIH_01304;product=putative zinc protease
NZ_LABX01000015.1	Prodigal:002006	CDS	15563	16975	.	-	0	ID=ABCFKFIH_01305;eC_number=4.2.3.1;Name=thrC;db_xref=COG:COG0498;gene=thrC;inference=ab initio prediction:Prodigal:002006,similar to AA sequence:UniProtKB:P23669;locus_tag=ABCFKFIH_01305;product=Threonine synthase
NZ_LABX01000015.1	Prodigal:002006	CDS	17039	17452	.	-	0	ID=ABCFKFIH_01306;inference=ab initio prediction:Prodigal:002006;locus_tag=ABCFKFIH_01306;product=hypothetical protein
NZ_LABX01000015.1	Prodigal:002006	CDS	17681	19114	.	-	0	ID=ABCFKFIH_01307;eC_number=2.7.1.40;Name=ttuE_1;gene=ttuE_1;inference=ab initio prediction:Prodigal:002006,similar to AA sequence:UniProtKB:P70789;locus_tag=ABCFKFIH_01307;product=Pyruvate kinase
NZ_LABX01000015.1	Prodigal:002006	CDS	19142	19906	.	-	0	ID=ABCFKFIH_01308;inference=ab initio prediction:Prodigal:002006;locus_tag=ABCFKFIH_01308;product=hypothetical protein
NZ_LABX01000015.1	Prodigal:002006	CDS	20064	20486	.	+	0	ID=ABCFKFIH_01309;inference=ab initio prediction:Prodigal:002006;locus_tag=ABCFKFIH_01309;product=hypothetical protein
NZ_LABX01000015.1	Prodigal:002006	CDS	20899	21054	.	+	0	ID=ABCFKFIH_01310;inference=ab initio prediction:Prodigal:002006;locus_tag=ABCFKFIH_01310;product=hypothetical protein
NZ_LABX01000015.1	Prodigal:002006	CDS	21159	21515	.	-	0	ID=ABCFKFIH_01311;inference=ab initio prediction:Prodigal:002006;locus_tag=ABCFKFIH_01311;product=hypothetical protein
NZ_LABX01000015.1	Prodigal:002006	CDS	21644	22318	.	-	0	ID=ABCFKFIH_01312;eC_number=2.1.2.2;Name=purN;db_xref=COG:COG0299;gene=purN;inference=ab initio prediction:Prodigal:002006,similar to AA sequence:UniProtKB:P08179;locus_tag=ABCFKFIH_01312;product=Phosphoribosylglycinamide formyltransferase
NZ_LABX01000015.1	Prodigal:002006	CDS	22315	23391	.	-	0	ID=ABCFKFIH_01313;eC_number=6.3.3.1;Name=purM;gene=purM;inference=ab initio prediction:Prodigal:002006,similar to AA sequence:UniProtKB:Q5F973;locus_tag=ABCFKFIH_01313;product=Phosphoribosylformylglycinamidine cyclo-ligase
NZ_LABX01000015.1	Prodigal:002006	CDS	23482	24039	.	+	0	ID=ABCFKFIH_01314;eC_number=2.7.8.5;Name=pgsA_1;gene=pgsA_1;inference=ab initio prediction:Prodigal:002006,protein motif:HAMAP:MF_01437;locus_tag=ABCFKFIH_01314;product=CDP-diacylglycerol--glycerol-3-phosphate 3-phosphatidyltransferase
NZ_LABX01000015.1	Prodigal:002006	CDS	24140	25279	.	+	0	ID=ABCFKFIH_01315;db_xref=COG:COG0628;inference=ab initio prediction:Prodigal:002006,similar to AA sequence:UniProtKB:P9WFM5;locus_tag=ABCFKFIH_01315;product=Putative transport protein
NZ_LABX01000015.1	Prodigal:002006	CDS	25303	26034	.	+	0	ID=ABCFKFIH_01316;inference=ab initio prediction:Prodigal:002006;locus_tag=ABCFKFIH_01316;product=hypothetical protein
NZ_LABX01000015.1	Prodigal:002006	CDS	26159	28519	.	+	0	ID=ABCFKFIH_01317;eC_number=2.7.4.1;Name=ppk;db_xref=COG:COG0855;gene=ppk;inference=ab initio prediction:Prodigal:002006,similar to AA sequence:UniProtKB:P9WHV9;locus_tag=ABCFKFIH_01317;product=Polyphosphate kinase
NZ_LABX01000015.1	Prodigal:002006	CDS	28584	30119	.	+	0	ID=ABCFKFIH_01318;eC_number=3.6.1.40;Name=gppA;gene=gppA;inference=ab initio prediction:Prodigal:002006,protein motif:HAMAP:MF_01550;locus_tag=ABCFKFIH_01318;product=Guanosine-5'-triphosphate%2C3'-diphosphate pyrophosphatase
NZ_LABX01000015.1	Prodigal:002006	CDS	30193	30549	.	+	0	ID=ABCFKFIH_01319;Name=csaA;db_xref=COG:COG0073;gene=csaA;inference=ab initio prediction:Prodigal:002006,similar to AA sequence:UniProtKB:P37584;locus_tag=ABCFKFIH_01319;product=putative chaperone CsaA
NZ_LABX01000015.1	Prodigal:002006	CDS	30572	31201	.	+	0	ID=ABCFKFIH_01320;Name=ureG;gene=ureG;inference=ab initio prediction:Prodigal:002006,similar to AA sequence:UniProtKB:Q03287;locus_tag=ABCFKFIH_01320;product=Urease accessory protein UreG
NZ_LABX01000015.1	Prodigal:002006	CDS	31284	32066	.	+	0	ID=ABCFKFIH_01321;inference=ab initio prediction:Prodigal:002006;locus_tag=ABCFKFIH_01321;product=hypothetical protein
NZ_LABX01000015.1	Prodigal:002006	CDS	32160	33365	.	+	0	ID=ABCFKFIH_01322;Name=sbnD;gene=sbnD;inference=ab initio prediction:Prodigal:002006,similar to AA sequence:UniProtKB:Q2G1N0;locus_tag=ABCFKFIH_01322;product=Staphyloferrin B transporter
NZ_LABX01000015.1	Prodigal:002006	CDS	33362	34198	.	+	0	ID=ABCFKFIH_01323;eC_number=3.5.1.29;inference=ab initio prediction:Prodigal:002006,similar to AA sequence:UniProtKB:Q988D4;locus_tag=ABCFKFIH_01323;product=2-(acetamidomethylene)succinate hydrolase
NZ_LABX01000015.1	Prodigal:002006	CDS	34251	35075	.	-	0	ID=ABCFKFIH_01324;Name=sugB_1;db_xref=COG:COG0395;gene=sugB_1;inference=ab initio prediction:Prodigal:002006,similar to AA sequence:UniProtKB:P9WG01;locus_tag=ABCFKFIH_01324;product=Trehalose transport system permease protein SugB
NZ_LABX01000015.1	Prodigal:002006	CDS	35072	36007	.	-	0	ID=ABCFKFIH_01325;inference=ab initio prediction:Prodigal:002006;locus_tag=ABCFKFIH_01325;product=hypothetical protein
NZ_LABX01000015.1	Prodigal:002006	CDS	36007	37374	.	-	0	ID=ABCFKFIH_01326;Name=eltP;gene=eltP;inference=ab initio prediction:Prodigal:002006,similar to AA sequence:UniProtKB:A0QXD9;locus_tag=ABCFKFIH_01326;product=Erythritol/L-threitol-binding protein
NZ_LABX01000015.1	Prodigal:002006	CDS	37568	38716	.	-	0	ID=ABCFKFIH_01327;inference=ab initio prediction:Prodigal:002006;locus_tag=ABCFKFIH_01327;product=hypothetical protein
NZ_LABX01000015.1	Prodigal:002006	CDS	39000	39209	.	+	0	ID=ABCFKFIH_01328;inference=ab initio prediction:Prodigal:002006;locus_tag=ABCFKFIH_01328;product=hypothetical protein
NZ_LABX01000150.1	Prodigal:002006	CDS	304	699	.	+	0	ID=ABCFKFIH_01329;inference=ab initio prediction:Prodigal:002006;locus_tag=ABCFKFIH_01329;product=hypothetical protein
NZ_LABX01000150.1	Prodigal:002006	CDS	716	1615	.	+	0	ID=ABCFKFIH_01330;eC_number=3.5.1.-;Name=pgdA_1;gene=pgdA_1;inference=ab initio prediction:Prodigal:002006,similar to AA sequence:UniProtKB:B5ZA76;locus_tag=ABCFKFIH_01330;product=Peptidoglycan deacetylase
NZ_LABX01000150.1	Prodigal:002006	CDS	1992	3803	.	-	0	ID=ABCFKFIH_01331;eC_number=4.2.1.25;Name=araC_1;gene=araC_1;inference=ab initio prediction:Prodigal:002006,similar to AA sequence:UniProtKB:Q1JUQ1;locus_tag=ABCFKFIH_01331;product=L-arabonate dehydratase
NZ_LABX01000150.1	Prodigal:002006	CDS	4027	4239	.	+	0	ID=ABCFKFIH_01332;inference=ab initio prediction:Prodigal:002006;locus_tag=ABCFKFIH_01332;product=hypothetical protein
NZ_LABX01000150.1	Prodigal:002006	CDS	4334	5512	.	+	0	ID=ABCFKFIH_01333;eC_number=2.6.1.1;Name=aspC_2;gene=aspC_2;inference=ab initio prediction:Prodigal:002006,similar to AA sequence:UniProtKB:Q55128;locus_tag=ABCFKFIH_01333;product=Aspartate aminotransferase
NZ_LABX01000150.1	Prodigal:002006	CDS	6006	6476	.	-	0	ID=ABCFKFIH_01334;inference=ab initio prediction:Prodigal:002006,similar to AA sequence:UniProtKB:Q97DZ9;locus_tag=ABCFKFIH_01334;note=UPF0311 protein CA_C3321;product=hypothetical protein
NZ_LABX01000150.1	Prodigal:002006	CDS	6497	7354	.	-	0	ID=ABCFKFIH_01335;inference=ab initio prediction:Prodigal:002006;locus_tag=ABCFKFIH_01335;product=hypothetical protein
NZ_LABX01000150.1	Prodigal:002006	CDS	7371	7916	.	-	0	ID=ABCFKFIH_01336;Name=yebE;db_xref=COG:COG2979;gene=yebE;inference=ab initio prediction:Prodigal:002006,similar to AA sequence:UniProtKB:P33218;locus_tag=ABCFKFIH_01336;product=Inner membrane protein YebE
NZ_LABX01000150.1	Prodigal:002006	CDS	8047	8844	.	+	0	ID=ABCFKFIH_01337;inference=ab initio prediction:Prodigal:002006;locus_tag=ABCFKFIH_01337;product=hypothetical protein
NZ_LABX01000150.1	Prodigal:002006	CDS	9041	9256	.	+	0	ID=ABCFKFIH_01338;inference=ab initio prediction:Prodigal:002006;locus_tag=ABCFKFIH_01338;product=hypothetical protein
NZ_LABX01000150.1	Prodigal:002006	CDS	9261	10301	.	-	0	ID=ABCFKFIH_01339;Name=gntR_3;gene=gntR_3;inference=ab initio prediction:Prodigal:002006,similar to AA sequence:UniProtKB:P0ACP5;locus_tag=ABCFKFIH_01339;product=HTH-type transcriptional regulator GntR
NZ_LABX01000150.1	Prodigal:002006	CDS	10310	11350	.	-	0	ID=ABCFKFIH_01340;eC_number=1.1.1.264;Name=idnD;db_xref=COG:COG1063;gene=idnD;inference=ab initio prediction:Prodigal:002006,similar to AA sequence:UniProtKB:P39346;locus_tag=ABCFKFIH_01340;product=L-idonate 5-dehydrogenase (NAD(P)(+))
NZ_LABX01000150.1	Prodigal:002006	CDS	11515	12282	.	+	0	ID=ABCFKFIH_01341;eC_number=1.1.1.-;Name=gno_1;gene=gno_1;inference=ab initio prediction:Prodigal:002006,similar to AA sequence:UniProtKB:P50199;locus_tag=ABCFKFIH_01341;product=Gluconate 5-dehydrogenase
NZ_LABX01000150.1	Prodigal:002006	CDS	12437	13183	.	-	0	ID=ABCFKFIH_01342;db_xref=COG:COG0217;inference=ab initio prediction:Prodigal:002006,similar to AA sequence:UniProtKB:O67517;locus_tag=ABCFKFIH_01342;product=putative transcriptional regulatory protein
NZ_LABX01000150.1	Prodigal:002006	CDS	13386	14255	.	-	0	ID=ABCFKFIH_01343;Name=phnE_1;db_xref=COG:COG3639;gene=phnE_1;inference=ab initio prediction:Prodigal:002006,similar to AA sequence:UniProtKB:A0QQ68;locus_tag=ABCFKFIH_01343;product=Phosphate-import permease protein PhnE
NZ_LABX01000150.1	Prodigal:002006	CDS	14252	15136	.	-	0	ID=ABCFKFIH_01344;Name=phnE_2;db_xref=COG:COG3639;gene=phnE_2;inference=ab initio prediction:Prodigal:002006,similar to AA sequence:UniProtKB:A0QQ68;locus_tag=ABCFKFIH_01344;product=Phosphate-import permease protein PhnE
NZ_LABX01000150.1	Prodigal:002006	CDS	15290	16219	.	-	0	ID=ABCFKFIH_01345;Name=phnD;db_xref=COG:COG3221;gene=phnD;inference=ab initio prediction:Prodigal:002006,similar to AA sequence:UniProtKB:A0QQ71;locus_tag=ABCFKFIH_01345;product=Phosphate-import protein PhnD
NZ_LABX01000150.1	Prodigal:002006	CDS	16265	17086	.	-	0	ID=ABCFKFIH_01346;eC_number=7.3.2.1;Name=phnC;db_xref=COG:COG3638;gene=phnC;inference=ab initio prediction:Prodigal:002006,similar to AA sequence:UniProtKB:A0QQ70;locus_tag=ABCFKFIH_01346;product=Phosphate-import ATP-binding protein PhnC
NZ_LABX01000150.1	Prodigal:002006	CDS	17162	17779	.	-	0	ID=ABCFKFIH_01347;eC_number=2.3.1.-;Name=vat;gene=vat;inference=ab initio prediction:Prodigal:002006,similar to AA sequence:UniProtKB:P26839;locus_tag=ABCFKFIH_01347;product=Virginiamycin A acetyltransferase
NZ_LABX01000150.1	Prodigal:002006	CDS	17784	18461	.	-	0	ID=ABCFKFIH_01348;inference=ab initio prediction:Prodigal:002006;locus_tag=ABCFKFIH_01348;product=hypothetical protein
NZ_LABX01000150.1	Prodigal:002006	CDS	18568	20703	.	-	0	ID=ABCFKFIH_01349;eC_number=3.4.14.-;Name=dapb1;gene=dapb1;inference=ab initio prediction:Prodigal:002006,similar to AA sequence:UniProtKB:O07834;locus_tag=ABCFKFIH_01349;product=Dipeptidyl aminopeptidase BI
NZ_LABX01000150.1	Prodigal:002006	CDS	20789	21217	.	-	0	ID=ABCFKFIH_01350;Name=sufE;db_xref=COG:COG2166;gene=sufE;inference=ab initio prediction:Prodigal:002006,similar to AA sequence:UniProtKB:Q9EXP1;locus_tag=ABCFKFIH_01350;product=Cysteine desulfuration protein SufE
NZ_LABX01000150.1	Prodigal:002006	CDS	21299	22291	.	-	0	ID=ABCFKFIH_01351;eC_number=2.7.13.3;db_xref=COG:COG3920;inference=ab initio prediction:Prodigal:002006,similar to AA sequence:UniProtKB:Q2NB77;locus_tag=ABCFKFIH_01351;product=Blue-light-activated histidine kinase 2
NZ_LABX01000150.1	Prodigal:002006	CDS	22399	22788	.	-	0	ID=ABCFKFIH_01352;Name=yphA;db_xref=COG:COG2259;gene=yphA;inference=ab initio prediction:Prodigal:002006,similar to AA sequence:UniProtKB:P0AD47;locus_tag=ABCFKFIH_01352;product=Inner membrane protein YphA
NZ_LABX01000150.1	Prodigal:002006	CDS	22852	23721	.	-	0	ID=ABCFKFIH_01353;inference=ab initio prediction:Prodigal:002006;locus_tag=ABCFKFIH_01353;product=hypothetical protein
NZ_LABX01000150.1	Prodigal:002006	CDS	23845	24636	.	-	0	ID=ABCFKFIH_01354;inference=ab initio prediction:Prodigal:002006;locus_tag=ABCFKFIH_01354;product=hypothetical protein
NZ_LABX01000151.1	Prodigal:002006	CDS	35	1417	.	-	0	ID=ABCFKFIH_01355;inference=ab initio prediction:Prodigal:002006;locus_tag=ABCFKFIH_01355;product=hypothetical protein
NZ_LABX01000151.1	Prodigal:002006	CDS	1592	3022	.	-	0	ID=ABCFKFIH_01356;Name=murJ_1;gene=murJ_1;inference=ab initio prediction:Prodigal:002006,protein motif:HAMAP:MF_02078;locus_tag=ABCFKFIH_01356;product=lipid II flippase MurJ
NZ_LABX01000151.1	Prodigal:002006	CDS	3118	4377	.	-	0	ID=ABCFKFIH_01357;eC_number=2.4.1.250;Name=mshA_3;db_xref=COG:COG0438;gene=mshA_3;inference=ab initio prediction:Prodigal:002006,similar to AA sequence:UniProtKB:P9WMY7;locus_tag=ABCFKFIH_01357;product=D-inositol 3-phosphate glycosyltransferase
NZ_LABX01000151.1	Prodigal:002006	CDS	4600	5469	.	+	0	ID=ABCFKFIH_01358;Name=cntI;gene=cntI;inference=ab initio prediction:Prodigal:002006,similar to AA sequence:UniProtKB:A0A0H2ZHZ4;locus_tag=ABCFKFIH_01358;product=Pseudopaline exporter CntI
NZ_LABX01000151.1	Prodigal:002006	CDS	5504	6304	.	-	0	ID=ABCFKFIH_01359;inference=ab initio prediction:Prodigal:002006;locus_tag=ABCFKFIH_01359;product=hypothetical protein
NZ_LABX01000151.1	Prodigal:002006	CDS	6795	7808	.	-	0	ID=ABCFKFIH_01360;Name=corA_1;db_xref=COG:COG0598;gene=corA_1;inference=ab initio prediction:Prodigal:002006,similar to AA sequence:UniProtKB:P0A2R8;locus_tag=ABCFKFIH_01360;product=Magnesium transport protein CorA
NZ_LABX01000151.1	Prodigal:002006	CDS	8024	8311	.	+	0	ID=ABCFKFIH_01361;Name=groS1;db_xref=COG:COG0234;gene=groS1;inference=ab initio prediction:Prodigal:002006,similar to AA sequence:UniProtKB:P35473;locus_tag=ABCFKFIH_01361;product=10 kDa chaperonin 1
NZ_LABX01000151.1	Prodigal:002006	CDS	8416	10056	.	+	0	ID=ABCFKFIH_01362;Name=groL5;gene=groL5;inference=ab initio prediction:Prodigal:002006,similar to AA sequence:UniProtKB:P35471;locus_tag=ABCFKFIH_01362;product=60 kDa chaperonin 5
NZ_LABX01000151.1	Prodigal:002006	CDS	10233	11237	.	+	0	ID=ABCFKFIH_01363;inference=ab initio prediction:Prodigal:002006;locus_tag=ABCFKFIH_01363;product=hypothetical protein
NZ_LABX01000151.1	Prodigal:002006	CDS	11237	12055	.	+	0	ID=ABCFKFIH_01364;Name=rhaS_4;gene=rhaS_4;inference=ab initio prediction:Prodigal:002006,protein motif:HAMAP:MF_01534;locus_tag=ABCFKFIH_01364;product=HTH-type transcriptional activator RhaS
NZ_LABX01000151.1	Prodigal:002006	CDS	12123	12947	.	+	0	ID=ABCFKFIH_01365;eC_number=2.1.1.163;Name=COQ5_3;gene=COQ5_3;inference=ab initio prediction:Prodigal:002006,protein motif:HAMAP:MF_01813;locus_tag=ABCFKFIH_01365;product=2-methoxy-6-polyprenyl-1%2C4-benzoquinol methylase%2C mitochondrial
NZ_LABX01000151.1	Prodigal:002006	CDS	12952	14292	.	-	0	ID=ABCFKFIH_01366;Name=dctD_1;gene=dctD_1;inference=ab initio prediction:Prodigal:002006,similar to AA sequence:UniProtKB:P13632;locus_tag=ABCFKFIH_01366;product=C4-dicarboxylate transport transcriptional regulatory protein DctD
NZ_LABX01000151.1	Prodigal:002006	CDS	14289	16145	.	-	0	ID=ABCFKFIH_01367;eC_number=2.7.13.3;Name=dctB_1;gene=dctB_1;inference=ab initio prediction:Prodigal:002006,similar to AA sequence:UniProtKB:P13633;locus_tag=ABCFKFIH_01367;product=C4-dicarboxylate transport sensor protein DctB
NZ_LABX01000151.1	Prodigal:002006	CDS	16479	17828	.	+	0	ID=ABCFKFIH_01368;Name=dctA_1;gene=dctA_1;inference=ab initio prediction:Prodigal:002006,similar to AA sequence:UniProtKB:P20672;locus_tag=ABCFKFIH_01368;product=C4-dicarboxylate transport protein
NZ_LABX01000151.1	Prodigal:002006	CDS	17947	18765	.	+	0	ID=ABCFKFIH_01369;inference=ab initio prediction:Prodigal:002006;locus_tag=ABCFKFIH_01369;product=hypothetical protein
NZ_LABX01000151.1	Prodigal:002006	CDS	18875	19852	.	+	0	ID=ABCFKFIH_01370;Name=czcD_1;db_xref=COG:COG1230;gene=czcD_1;inference=ab initio prediction:Prodigal:002006,similar to AA sequence:UniProtKB:O07084;locus_tag=ABCFKFIH_01370;product=Cadmium%2C cobalt and zinc/H(+)-K(+) antiporter
NZ_LABX01000151.1	Prodigal:002006	CDS	20103	20951	.	+	0	ID=ABCFKFIH_01371;eC_number=4.2.1.153;Name=meh;db_xref=COG:COG3777;gene=meh;inference=ab initio prediction:Prodigal:002006,similar to AA sequence:UniProtKB:A9WC41;locus_tag=ABCFKFIH_01371;product=Mesaconyl-C(4)-CoA hydratase
NZ_LABX01000151.1	Prodigal:002006	CDS	21095	22123	.	+	0	ID=ABCFKFIH_01372;Name=dctP;db_xref=COG:COG1638;gene=dctP;inference=ab initio prediction:Prodigal:002006,similar to AA sequence:UniProtKB:P37735;locus_tag=ABCFKFIH_01372;product=C4-dicarboxylate-binding periplasmic protein DctP
NZ_LABX01000151.1	Prodigal:002006	CDS	22247	23056	.	+	0	ID=ABCFKFIH_01373;inference=ab initio prediction:Prodigal:002006;locus_tag=ABCFKFIH_01373;product=hypothetical protein
NZ_LABX01000152.1	Prodigal:002006	CDS	448	804	.	+	0	ID=ABCFKFIH_01374;inference=ab initio prediction:Prodigal:002006;locus_tag=ABCFKFIH_01374;product=hypothetical protein
NZ_LABX01000152.1	Prodigal:002006	CDS	877	1167	.	-	0	ID=ABCFKFIH_01375;eC_number=3.1.11.6;Name=xseB;gene=xseB;inference=ab initio prediction:Prodigal:002006,protein motif:HAMAP:MF_00337;locus_tag=ABCFKFIH_01375;product=Exodeoxyribonuclease 7 small subunit
NZ_LABX01000152.1	Prodigal:002006	CDS	1308	1820	.	-	0	ID=ABCFKFIH_01376;inference=ab initio prediction:Prodigal:002006;locus_tag=ABCFKFIH_01376;product=hypothetical protein
NZ_LABX01000152.1	Prodigal:002006	CDS	1842	2456	.	-	0	ID=ABCFKFIH_01377;inference=ab initio prediction:Prodigal:002006;locus_tag=ABCFKFIH_01377;product=hypothetical protein
NZ_LABX01000152.1	Prodigal:002006	CDS	2453	3082	.	-	0	ID=ABCFKFIH_01378;eC_number=3.2.2.20;Name=tag;db_xref=COG:COG2818;gene=tag;inference=ab initio prediction:Prodigal:002006,similar to AA sequence:UniProtKB:P05100;locus_tag=ABCFKFIH_01378;product=DNA-3-methyladenine glycosylase 1
NZ_LABX01000152.1	Prodigal:002006	CDS	3119	4015	.	-	0	ID=ABCFKFIH_01379;inference=ab initio prediction:Prodigal:002006;locus_tag=ABCFKFIH_01379;product=hypothetical protein
NZ_LABX01000152.1	Prodigal:002006	CDS	4075	5001	.	+	0	ID=ABCFKFIH_01380;eC_number=2.5.1.75;Name=miaA;db_xref=COG:COG0324;gene=miaA;inference=ab initio prediction:Prodigal:002006,similar to AA sequence:UniProtKB:P16384;locus_tag=ABCFKFIH_01380;product=tRNA dimethylallyltransferase
NZ_LABX01000152.1	Prodigal:002006	CDS	5302	7380	.	-	0	ID=ABCFKFIH_01381;inference=ab initio prediction:Prodigal:002006;locus_tag=ABCFKFIH_01381;product=hypothetical protein
NZ_LABX01000152.1	Prodigal:002006	CDS	7584	10406	.	-	0	ID=ABCFKFIH_01382;inference=ab initio prediction:Prodigal:002006;locus_tag=ABCFKFIH_01382;product=hypothetical protein
NZ_LABX01000152.1	Prodigal:002006	CDS	10418	11332	.	-	0	ID=ABCFKFIH_01383;inference=ab initio prediction:Prodigal:002006;locus_tag=ABCFKFIH_01383;product=hypothetical protein
NZ_LABX01000152.1	Prodigal:002006	CDS	11337	12347	.	-	0	ID=ABCFKFIH_01384;inference=ab initio prediction:Prodigal:002006;locus_tag=ABCFKFIH_01384;product=hypothetical protein
NZ_LABX01000152.1	Prodigal:002006	CDS	12542	13075	.	+	0	ID=ABCFKFIH_01385;inference=ab initio prediction:Prodigal:002006;locus_tag=ABCFKFIH_01385;product=hypothetical protein
NZ_LABX01000152.1	Prodigal:002006	CDS	13142	14251	.	-	0	ID=ABCFKFIH_01386;eC_number=4.2.3.4;Name=aroB;db_xref=COG:COG0337;gene=aroB;inference=ab initio prediction:Prodigal:002006,similar to AA sequence:UniProtKB:Q9KNV2;locus_tag=ABCFKFIH_01386;product=3-dehydroquinate synthase
NZ_LABX01000152.1	Prodigal:002006	CDS	14281	14982	.	-	0	ID=ABCFKFIH_01387;eC_number=2.7.1.71;Name=aroK_1;gene=aroK_1;inference=ab initio prediction:Prodigal:002006,protein motif:HAMAP:MF_00109;locus_tag=ABCFKFIH_01387;product=Shikimate kinase
NZ_LABX01000152.1	Prodigal:002006	CDS	15239	15385	.	+	0	ID=ABCFKFIH_01388;inference=ab initio prediction:Prodigal:002006;locus_tag=ABCFKFIH_01388;product=hypothetical protein
NZ_LABX01000152.1	Prodigal:002006	CDS	15409	16302	.	+	0	ID=ABCFKFIH_01389;Name=xerD_2;gene=xerD_2;inference=ab initio prediction:Prodigal:002006,similar to AA sequence:UniProtKB:Q2YR40;locus_tag=ABCFKFIH_01389;product=Tyrosine recombinase XerD
NZ_LABX01000152.1	Prodigal:002006	CDS	16826	16954	.	-	0	ID=ABCFKFIH_01390;inference=ab initio prediction:Prodigal:002006;locus_tag=ABCFKFIH_01390;product=hypothetical protein
NZ_LABX01000152.1	Prodigal:002006	CDS	16964	17170	.	+	0	ID=ABCFKFIH_01391;inference=ab initio prediction:Prodigal:002006;locus_tag=ABCFKFIH_01391;product=hypothetical protein
NZ_LABX01000152.1	Prodigal:002006	CDS	17273	18343	.	+	0	ID=ABCFKFIH_01392;inference=ab initio prediction:Prodigal:002006;locus_tag=ABCFKFIH_01392;product=hypothetical protein
NZ_LABX01000153.1	Prodigal:002006	CDS	103	1395	.	+	0	ID=ABCFKFIH_01393;inference=ab initio prediction:Prodigal:002006;locus_tag=ABCFKFIH_01393;product=hypothetical protein
NZ_LABX01000153.1	Prodigal:002006	CDS	1340	2464	.	-	0	ID=ABCFKFIH_01394;inference=ab initio prediction:Prodigal:002006;locus_tag=ABCFKFIH_01394;product=hypothetical protein
NZ_LABX01000153.1	Prodigal:002006	CDS	2633	3256	.	-	0	ID=ABCFKFIH_01395;inference=ab initio prediction:Prodigal:002006;locus_tag=ABCFKFIH_01395;product=hypothetical protein
NZ_LABX01000153.1	Prodigal:002006	CDS	3253	4002	.	-	0	ID=ABCFKFIH_01396;eC_number=3.5.1.103;Name=mshB;gene=mshB;inference=ab initio prediction:Prodigal:002006,protein motif:HAMAP:MF_01696;locus_tag=ABCFKFIH_01396;product=1D-myo-inositol 2-acetamido-2-deoxy-alpha-D-glucopyranoside deacetylase
NZ_LABX01000153.1	Prodigal:002006	CDS	4181	5416	.	-	0	ID=ABCFKFIH_01397;eC_number=2.4.1.11;db_xref=COG:COG0438;inference=ab initio prediction:Prodigal:002006,similar to AA sequence:UniProtKB:P9WMY9;locus_tag=ABCFKFIH_01397;product=Glycogen synthase
NZ_LABX01000153.1	Prodigal:002006	CDS	5413	6237	.	-	0	ID=ABCFKFIH_01398;inference=ab initio prediction:Prodigal:002006;locus_tag=ABCFKFIH_01398;product=hypothetical protein
NZ_LABX01000153.1	Prodigal:002006	CDS	6234	7790	.	-	0	ID=ABCFKFIH_01399;inference=ab initio prediction:Prodigal:002006;locus_tag=ABCFKFIH_01399;product=hypothetical protein
NZ_LABX01000153.1	Prodigal:002006	CDS	7815	8867	.	-	0	ID=ABCFKFIH_01400;eC_number=1.1.1.292;Name=afr;gene=afr;inference=ab initio prediction:Prodigal:002006,similar to AA sequence:UniProtKB:Q92KZ3;locus_tag=ABCFKFIH_01400;product=1%2C5-anhydro-D-fructose reductase
NZ_LABX01000153.1	Prodigal:002006	CDS	9223	10395	.	-	0	ID=ABCFKFIH_01401;inference=ab initio prediction:Prodigal:002006;locus_tag=ABCFKFIH_01401;product=hypothetical protein
NZ_LABX01000153.1	Prodigal:002006	CDS	10609	11535	.	-	0	ID=ABCFKFIH_01402;inference=ab initio prediction:Prodigal:002006;locus_tag=ABCFKFIH_01402;product=hypothetical protein
NZ_LABX01000153.1	Prodigal:002006	CDS	11538	12728	.	-	0	ID=ABCFKFIH_01403;inference=ab initio prediction:Prodigal:002006;locus_tag=ABCFKFIH_01403;product=hypothetical protein
NZ_LABX01000153.1	Prodigal:002006	CDS	13059	14375	.	+	0	ID=ABCFKFIH_01404;inference=ab initio prediction:Prodigal:002006;locus_tag=ABCFKFIH_01404;product=hypothetical protein
NZ_LABX01000153.1	Prodigal:002006	CDS	14527	16134	.	-	0	ID=ABCFKFIH_01405;Name=farB;gene=farB;inference=ab initio prediction:Prodigal:002006,similar to AA sequence:UniProtKB:Q9RQ29;locus_tag=ABCFKFIH_01405;product=Fatty acid resistance protein FarB
NZ_LABX01000153.1	Prodigal:002006	CDS	16145	17392	.	-	0	ID=ABCFKFIH_01406;Name=emrA;gene=emrA;inference=ab initio prediction:Prodigal:002006,similar to AA sequence:UniProtKB:P0DPR6;locus_tag=ABCFKFIH_01406;product=Colistin resistance protein EmrA
NZ_LABX01000153.1	Prodigal:002006	CDS	17698	18348	.	+	0	ID=ABCFKFIH_01407;inference=ab initio prediction:Prodigal:002006;locus_tag=ABCFKFIH_01407;product=hypothetical protein
NZ_LABX01000153.1	Prodigal:002006	CDS	19121	19312	.	+	0	ID=ABCFKFIH_01408;inference=ab initio prediction:Prodigal:002006;locus_tag=ABCFKFIH_01408;product=hypothetical protein
NZ_LABX01000153.1	Prodigal:002006	CDS	19317	19799	.	+	0	ID=ABCFKFIH_01409;inference=ab initio prediction:Prodigal:002006,similar to AA sequence:UniProtKB:P0A8D3;locus_tag=ABCFKFIH_01409;note=UPF0178 protein YaiI;product=hypothetical protein
NZ_LABX01000153.1	Prodigal:002006	CDS	19877	22210	.	+	0	ID=ABCFKFIH_01410;Name=ydeP;db_xref=COG:COG0243;gene=ydeP;inference=ab initio prediction:Prodigal:002006,similar to AA sequence:UniProtKB:P77561;locus_tag=ABCFKFIH_01410;product=Protein YdeP
NZ_LABX01000153.1	Prodigal:002006	CDS	22777	23001	.	-	0	ID=ABCFKFIH_01411;inference=ab initio prediction:Prodigal:002006;locus_tag=ABCFKFIH_01411;product=hypothetical protein
NZ_LABX01000153.1	Prodigal:002006	CDS	23063	23266	.	-	0	ID=ABCFKFIH_01412;inference=ab initio prediction:Prodigal:002006;locus_tag=ABCFKFIH_01412;product=hypothetical protein
NZ_LABX01000153.1	Prodigal:002006	CDS	23351	24409	.	-	0	ID=ABCFKFIH_01413;Name=noc_1;gene=noc_1;inference=ab initio prediction:Prodigal:002006,protein motif:HAMAP:MF_02015;locus_tag=ABCFKFIH_01413;product=Nucleoid occlusion protein
NZ_LABX01000153.1	Prodigal:002006	CDS	24406	25602	.	-	0	ID=ABCFKFIH_01414;inference=ab initio prediction:Prodigal:002006,protein motif:HAMAP:MF_02040;locus_tag=ABCFKFIH_01414;product=Iron-sulfur cluster carrier protein
NZ_LABX01000153.1	Prodigal:002006	CDS	26171	26425	.	+	0	ID=ABCFKFIH_01415;db_xref=COG:COG0236;inference=ab initio prediction:Prodigal:002006,similar to AA sequence:UniProtKB:A9CHM9;locus_tag=ABCFKFIH_01415;product=Aminoacyl carrier protein
NZ_LABX01000153.1	Prodigal:002006	CDS	26422	27639	.	+	0	ID=ABCFKFIH_01416;eC_number=1.3.99.-;Name=ydbM;gene=ydbM;inference=ab initio prediction:Prodigal:002006,similar to AA sequence:UniProtKB:P96608;locus_tag=ABCFKFIH_01416;product=Putative acyl-CoA dehydrogenase YdbM
NZ_LABX01000153.1	Prodigal:002006	CDS	27639	28598	.	+	0	ID=ABCFKFIH_01417;eC_number=6.2.1.-;db_xref=COG:COG0172;inference=ab initio prediction:Prodigal:002006,similar to AA sequence:UniProtKB:Q7CWR3;locus_tag=ABCFKFIH_01417;product=Amino acid--[acyl-carrier-protein] ligase
NZ_LABX01000153.1	Prodigal:002006	CDS	28606	29625	.	+	0	ID=ABCFKFIH_01418;inference=ab initio prediction:Prodigal:002006;locus_tag=ABCFKFIH_01418;product=hypothetical protein
NZ_LABX01000153.1	Prodigal:002006	CDS	30074	32500	.	+	0	ID=ABCFKFIH_01419;inference=ab initio prediction:Prodigal:002006;locus_tag=ABCFKFIH_01419;product=hypothetical protein
NZ_LABX01000153.1	Prodigal:002006	CDS	32501	34405	.	-	0	ID=ABCFKFIH_01420;inference=ab initio prediction:Prodigal:002006;locus_tag=ABCFKFIH_01420;product=hypothetical protein
NZ_LABX01000153.1	Prodigal:002006	CDS	34472	34750	.	-	0	ID=ABCFKFIH_01421;inference=ab initio prediction:Prodigal:002006;locus_tag=ABCFKFIH_01421;product=hypothetical protein
NZ_LABX01000154.1	Prodigal:002006	CDS	12	281	.	-	0	ID=ABCFKFIH_01422;inference=ab initio prediction:Prodigal:002006;locus_tag=ABCFKFIH_01422;product=hypothetical protein
NZ_LABX01000154.1	Prodigal:002006	CDS	278	2461	.	-	0	ID=ABCFKFIH_01423;eC_number=1.2.5.2;inference=ab initio prediction:Prodigal:002006,similar to AA sequence:UniProtKB:P17201;locus_tag=ABCFKFIH_01423;product=Membrane-bound aldehyde dehydrogenase [pyrroloquinoline-quinone]
NZ_LABX01000154.1	Prodigal:002006	CDS	2473	2940	.	-	0	ID=ABCFKFIH_01424;eC_number=1.3.99.16;Name=iorA_1;gene=iorA_1;inference=ab initio prediction:Prodigal:002006,similar to AA sequence:UniProtKB:Q51697;locus_tag=ABCFKFIH_01424;product=Isoquinoline 1-oxidoreductase subunit alpha
NZ_LABX01000154.1	Prodigal:002006	CDS	3172	3693	.	+	0	ID=ABCFKFIH_01425;inference=ab initio prediction:Prodigal:002006;locus_tag=ABCFKFIH_01425;product=hypothetical protein
NZ_LABX01000154.1	Prodigal:002006	CDS	3762	4214	.	-	0	ID=ABCFKFIH_01426;Name=yqeY;db_xref=COG:COG1610;gene=yqeY;inference=ab initio prediction:Prodigal:002006,similar to AA sequence:UniProtKB:P54464;locus_tag=ABCFKFIH_01426;product=putative protein YqeY
NZ_LABX01000154.1	Prodigal:002006	CDS	4378	5592	.	+	0	ID=ABCFKFIH_01427;eC_number=6.3.5.5;Name=carA;db_xref=COG:COG0505;gene=carA;inference=ab initio prediction:Prodigal:002006,similar to AA sequence:UniProtKB:P0A6F1;locus_tag=ABCFKFIH_01427;product=Carbamoyl-phosphate synthase small chain
NZ_LABX01000154.1	Prodigal:002006	CDS	5730	6101	.	+	0	ID=ABCFKFIH_01428;inference=ab initio prediction:Prodigal:002006;locus_tag=ABCFKFIH_01428;product=hypothetical protein
NZ_LABX01000154.1	Prodigal:002006	CDS	6135	6827	.	+	0	ID=ABCFKFIH_01429;inference=ab initio prediction:Prodigal:002006;locus_tag=ABCFKFIH_01429;product=hypothetical protein
NZ_LABX01000154.1	Prodigal:002006	CDS	6937	7287	.	-	0	ID=ABCFKFIH_01430;inference=ab initio prediction:Prodigal:002006;locus_tag=ABCFKFIH_01430;product=hypothetical protein
NZ_LABX01000154.1	Prodigal:002006	CDS	7666	9234	.	+	0	ID=ABCFKFIH_01431;eC_number=1.1.3.6;Name=choA;gene=choA;inference=ab initio prediction:Prodigal:002006,similar to AA sequence:UniProtKB:P12676;locus_tag=ABCFKFIH_01431;product=Cholesterol oxidase
NZ_LABX01000154.1	Prodigal:002006	CDS	9352	10665	.	+	0	ID=ABCFKFIH_01432;inference=ab initio prediction:Prodigal:002006;locus_tag=ABCFKFIH_01432;product=hypothetical protein
NZ_LABX01000154.1	Prodigal:002006	CDS	10682	11038	.	-	0	ID=ABCFKFIH_01433;inference=ab initio prediction:Prodigal:002006;locus_tag=ABCFKFIH_01433;product=hypothetical protein
NZ_LABX01000154.1	Prodigal:002006	CDS	11348	11608	.	-	0	ID=ABCFKFIH_01434;inference=ab initio prediction:Prodigal:002006;locus_tag=ABCFKFIH_01434;product=hypothetical protein
NZ_LABX01000154.1	Prodigal:002006	CDS	11724	12842	.	-	0	ID=ABCFKFIH_01435;inference=ab initio prediction:Prodigal:002006;locus_tag=ABCFKFIH_01435;product=hypothetical protein
NZ_LABX01000154.1	Prodigal:002006	CDS	12851	13825	.	-	0	ID=ABCFKFIH_01436;inference=ab initio prediction:Prodigal:002006;locus_tag=ABCFKFIH_01436;product=hypothetical protein
NZ_LABX01000154.1	Prodigal:002006	CDS	13902	14237	.	+	0	ID=ABCFKFIH_01437;inference=ab initio prediction:Prodigal:002006;locus_tag=ABCFKFIH_01437;product=hypothetical protein
NZ_LABX01000154.1	Prodigal:002006	CDS	14334	16502	.	+	0	ID=ABCFKFIH_01438;eC_number=5.4.99.2;Name=mutB;db_xref=COG:COG1884;gene=mutB;inference=ab initio prediction:Prodigal:002006,similar to AA sequence:UniProtKB:P9WJK5;locus_tag=ABCFKFIH_01438;product=putative methylmalonyl-CoA mutase large subunit
NZ_LABX01000154.1	Prodigal:002006	CDS	16714	18606	.	+	0	ID=ABCFKFIH_01439;inference=ab initio prediction:Prodigal:002006;locus_tag=ABCFKFIH_01439;product=hypothetical protein
NZ_LABX01000154.1	Prodigal:002006	CDS	18763	22218	.	+	0	ID=ABCFKFIH_01440;eC_number=3.1.11.5;Name=recB;gene=recB;inference=ab initio prediction:Prodigal:002006,protein motif:HAMAP:MF_01485;locus_tag=ABCFKFIH_01440;product=RecBCD enzyme subunit RecB
NZ_LABX01000154.1	Prodigal:002006	CDS	22361	22681	.	+	0	ID=ABCFKFIH_01441;inference=ab initio prediction:Prodigal:002006,similar to AA sequence:UniProtKB:P00275;locus_tag=ABCFKFIH_01441;product=Thioredoxin C-1
NZ_LABX01000154.1	Prodigal:002006	CDS	22789	23883	.	-	0	ID=ABCFKFIH_01442;eC_number=7.6.2.8;Name=btuD_4;gene=btuD_4;inference=ab initio prediction:Prodigal:002006,protein motif:HAMAP:MF_01005;locus_tag=ABCFKFIH_01442;product=Vitamin B12 import ATP-binding protein BtuD
NZ_LABX01000154.1	Prodigal:002006	CDS	23880	24602	.	-	0	ID=ABCFKFIH_01443;Name=modB;db_xref=COG:COG4149;gene=modB;inference=ab initio prediction:Prodigal:002006,similar to AA sequence:UniProtKB:P0AF01;locus_tag=ABCFKFIH_01443;product=Molybdenum transport system permease protein ModB
NZ_LABX01000154.1	Prodigal:002006	CDS	24727	25404	.	+	0	ID=ABCFKFIH_01444;eC_number=1.8.4.-;Name=yfcG_2;db_xref=COG:COG0625;gene=yfcG_2;inference=ab initio prediction:Prodigal:002006,similar to AA sequence:UniProtKB:P77526;locus_tag=ABCFKFIH_01444;product=Disulfide-bond oxidoreductase YfcG
NZ_LABX01000154.1	Prodigal:002006	CDS	25434	26198	.	+	0	ID=ABCFKFIH_01445;eC_number=4.1.2.52;Name=hpcH;db_xref=COG:COG3836;gene=hpcH;inference=ab initio prediction:Prodigal:002006,similar to AA sequence:UniProtKB:Q47098;locus_tag=ABCFKFIH_01445;product=4-hydroxy-2-oxo-heptane-1%2C7-dioate aldolase
NZ_LABX01000154.1	Prodigal:002006	CDS	26221	26835	.	+	0	ID=ABCFKFIH_01446;eC_number=3.1.-.-;Name=mhqD;db_xref=COG:COG0400;gene=mhqD;inference=ab initio prediction:Prodigal:002006,similar to AA sequence:UniProtKB:O34842;locus_tag=ABCFKFIH_01446;product=Putative hydrolase MhqD
NZ_LABX01000154.1	Prodigal:002006	CDS	27123	27635	.	-	0	ID=ABCFKFIH_01447;inference=ab initio prediction:Prodigal:002006;locus_tag=ABCFKFIH_01447;product=hypothetical protein
NZ_LABX01000154.1	Prodigal:002006	CDS	27632	27844	.	-	0	ID=ABCFKFIH_01448;inference=ab initio prediction:Prodigal:002006;locus_tag=ABCFKFIH_01448;product=hypothetical protein
NZ_LABX01000154.1	Prodigal:002006	CDS	27863	28864	.	-	0	ID=ABCFKFIH_01449;inference=ab initio prediction:Prodigal:002006;locus_tag=ABCFKFIH_01449;product=hypothetical protein
NZ_LABX01000154.1	Prodigal:002006	CDS	28874	29470	.	-	0	ID=ABCFKFIH_01450;Name=fdhB1;db_xref=COG:COG0437;gene=fdhB1;inference=ab initio prediction:Prodigal:002006,similar to AA sequence:UniProtKB:P27273;locus_tag=ABCFKFIH_01450;product=Formate dehydrogenase iron-sulfur subunit
NZ_LABX01000154.1	Prodigal:002006	CDS	29482	32424	.	-	0	ID=ABCFKFIH_01451;eC_number=1.9.6.1;Name=napA;gene=napA;inference=ab initio prediction:Prodigal:002006,protein motif:HAMAP:MF_01630;locus_tag=ABCFKFIH_01451;product=Periplasmic nitrate reductase
NZ_LABX01000154.1	Prodigal:002006	CDS	32433	32672	.	-	0	ID=ABCFKFIH_01452;inference=ab initio prediction:Prodigal:002006;locus_tag=ABCFKFIH_01452;product=hypothetical protein
NZ_LABX01000154.1	Prodigal:002006	CDS	32844	33452	.	-	0	ID=ABCFKFIH_01453;Name=ycdY;db_xref=COG:COG3381;gene=ycdY;inference=ab initio prediction:Prodigal:002006,similar to AA sequence:UniProtKB:P75915;locus_tag=ABCFKFIH_01453;product=Chaperone protein YcdY
NZ_LABX01000154.1	Prodigal:002006	CDS	33588	34412	.	-	0	ID=ABCFKFIH_01454;inference=ab initio prediction:Prodigal:002006;locus_tag=ABCFKFIH_01454;product=hypothetical protein
NZ_LABX01000154.1	Prodigal:002006	CDS	34409	34930	.	-	0	ID=ABCFKFIH_01455;inference=ab initio prediction:Prodigal:002006;locus_tag=ABCFKFIH_01455;product=hypothetical protein
NZ_LABX01000154.1	Prodigal:002006	CDS	34930	35937	.	-	0	ID=ABCFKFIH_01456;inference=ab initio prediction:Prodigal:002006;locus_tag=ABCFKFIH_01456;product=hypothetical protein
NZ_LABX01000154.1	Prodigal:002006	CDS	36054	36626	.	-	0	ID=ABCFKFIH_01457;inference=ab initio prediction:Prodigal:002006;locus_tag=ABCFKFIH_01457;product=hypothetical protein
NZ_LABX01000154.1	Prodigal:002006	CDS	36623	37288	.	-	0	ID=ABCFKFIH_01458;inference=ab initio prediction:Prodigal:002006;locus_tag=ABCFKFIH_01458;product=hypothetical protein
NZ_LABX01000154.1	Prodigal:002006	CDS	37479	39458	.	+	0	ID=ABCFKFIH_01459;eC_number=7.-.-.-;Name=rsxB_1;gene=rsxB_1;inference=ab initio prediction:Prodigal:002006,protein motif:HAMAP:MF_00463;locus_tag=ABCFKFIH_01459;product=Ion-translocating oxidoreductase complex subunit B
NZ_LABX01000154.1	Prodigal:002006	CDS	39462	40736	.	-	0	ID=ABCFKFIH_01460;inference=ab initio prediction:Prodigal:002006;locus_tag=ABCFKFIH_01460;product=hypothetical protein
NZ_LABX01000154.1	Prodigal:002006	CDS	40881	42086	.	+	0	ID=ABCFKFIH_01461;Name=yciC;db_xref=COG:COG0523;gene=yciC;inference=ab initio prediction:Prodigal:002006,similar to AA sequence:UniProtKB:P94400;locus_tag=ABCFKFIH_01461;product=Putative metal chaperone YciC
NZ_LABX01000154.1	Prodigal:002006	CDS	42094	42372	.	+	0	ID=ABCFKFIH_01462;inference=ab initio prediction:Prodigal:002006;locus_tag=ABCFKFIH_01462;product=hypothetical protein
NZ_LABX01000154.1	Prodigal:002006	CDS	42628	43779	.	+	0	ID=ABCFKFIH_01463;inference=ab initio prediction:Prodigal:002006;locus_tag=ABCFKFIH_01463;product=hypothetical protein
NZ_LABX01000154.1	Prodigal:002006	CDS	43776	45749	.	+	0	ID=ABCFKFIH_01464;inference=ab initio prediction:Prodigal:002006;locus_tag=ABCFKFIH_01464;product=hypothetical protein
NZ_LABX01000154.1	Prodigal:002006	CDS	45752	46300	.	+	0	ID=ABCFKFIH_01465;Name=mobB;db_xref=COG:COG1763;gene=mobB;inference=ab initio prediction:Prodigal:002006,similar to AA sequence:UniProtKB:P32125;locus_tag=ABCFKFIH_01465;product=Molybdopterin-guanine dinucleotide biosynthesis adapter protein
NZ_LABX01000154.1	Prodigal:002006	CDS	46284	47537	.	+	0	ID=ABCFKFIH_01466;eC_number=2.10.1.1;Name=moeA_1;db_xref=COG:COG0303;gene=moeA_1;inference=ab initio prediction:Prodigal:002006,similar to AA sequence:UniProtKB:P12281;locus_tag=ABCFKFIH_01466;product=Molybdopterin molybdenumtransferase
NZ_LABX01000154.1	Prodigal:002006	CDS	47729	47950	.	-	0	ID=ABCFKFIH_01467;Name=argP;gene=argP;inference=ab initio prediction:Prodigal:002006,protein motif:HAMAP:MF_00513;locus_tag=ABCFKFIH_01467;product=HTH-type transcriptional regulator ArgP
NZ_LABX01000154.1	Prodigal:002006	CDS	48163	48804	.	+	0	ID=ABCFKFIH_01468;eC_number=1.2.99.6;Name=paoA_1;db_xref=COG:COG2080;gene=paoA_1;inference=ab initio prediction:Prodigal:002006,similar to AA sequence:UniProtKB:P77165;locus_tag=ABCFKFIH_01468;product=Aldehyde oxidoreductase iron-sulfur-binding subunit PaoA
NZ_LABX01000154.1	Prodigal:002006	CDS	48801	49751	.	+	0	ID=ABCFKFIH_01469;eC_number=1.2.99.6;Name=paoB_1;db_xref=COG:COG1319;gene=paoB_1;inference=ab initio prediction:Prodigal:002006,similar to AA sequence:UniProtKB:P77324;locus_tag=ABCFKFIH_01469;product=Aldehyde oxidoreductase FAD-binding subunit PaoB
NZ_LABX01000154.1	Prodigal:002006	CDS	49755	51974	.	+	0	ID=ABCFKFIH_01470;eC_number=1.2.99.6;Name=paoC_1;db_xref=COG:COG1529;gene=paoC_1;inference=ab initio prediction:Prodigal:002006,similar to AA sequence:UniProtKB:P77489;locus_tag=ABCFKFIH_01470;product=Aldehyde oxidoreductase molybdenum-binding subunit PaoC
NZ_LABX01000154.1	Prodigal:002006	CDS	51997	52404	.	+	0	ID=ABCFKFIH_01471;inference=ab initio prediction:Prodigal:002006;locus_tag=ABCFKFIH_01471;product=hypothetical protein
NZ_LABX01000154.1	Prodigal:002006	CDS	52720	53550	.	-	0	ID=ABCFKFIH_01472;inference=ab initio prediction:Prodigal:002006;locus_tag=ABCFKFIH_01472;product=hypothetical protein
NZ_LABX01000154.1	Prodigal:002006	CDS	53612	53833	.	-	0	ID=ABCFKFIH_01473;inference=ab initio prediction:Prodigal:002006;locus_tag=ABCFKFIH_01473;product=hypothetical protein
NZ_LABX01000154.1	Prodigal:002006	CDS	53851	54072	.	-	0	ID=ABCFKFIH_01474;inference=ab initio prediction:Prodigal:002006;locus_tag=ABCFKFIH_01474;product=hypothetical protein
NZ_LABX01000154.1	Prodigal:002006	CDS	54262	55053	.	+	0	ID=ABCFKFIH_01475;inference=ab initio prediction:Prodigal:002006;locus_tag=ABCFKFIH_01475;product=hypothetical protein
NZ_LABX01000155.1	Prodigal:002006	CDS	644	2281	.	-	0	ID=ABCFKFIH_01476;Name=sgrR;gene=sgrR;inference=ab initio prediction:Prodigal:002006,protein motif:HAMAP:MF_01449;locus_tag=ABCFKFIH_01476;product=HTH-type transcriptional regulator SgrR
NZ_LABX01000155.1	Prodigal:002006	CDS	2437	3336	.	+	0	ID=ABCFKFIH_01477;Name=cynR_1;gene=cynR_1;inference=ab initio prediction:Prodigal:002006,similar to AA sequence:UniProtKB:P27111;locus_tag=ABCFKFIH_01477;product=HTH-type transcriptional regulator CynR
NZ_LABX01000155.1	Prodigal:002006	CDS	3492	5189	.	+	0	ID=ABCFKFIH_01478;inference=ab initio prediction:Prodigal:002006;locus_tag=ABCFKFIH_01478;product=hypothetical protein
NZ_LABX01000155.1	Prodigal:002006	CDS	5330	5728	.	+	0	ID=ABCFKFIH_01479;inference=ab initio prediction:Prodigal:002006,similar to AA sequence:UniProtKB:P0AF80;locus_tag=ABCFKFIH_01479;note=UPF0719 inner membrane protein YjfL;product=hypothetical protein
NZ_LABX01000155.1	Prodigal:002006	CDS	5737	6378	.	+	0	ID=ABCFKFIH_01480;inference=ab initio prediction:Prodigal:002006;locus_tag=ABCFKFIH_01480;product=hypothetical protein
NZ_LABX01000155.1	Prodigal:002006	CDS	6378	7556	.	+	0	ID=ABCFKFIH_01481;eC_number=6.3.1.-;Name=ygiC;db_xref=COG:COG0754;gene=ygiC;inference=ab initio prediction:Prodigal:002006,similar to AA sequence:UniProtKB:P0ADT5;locus_tag=ABCFKFIH_01481;product=Putative acid--amine ligase YgiC
NZ_LABX01000155.1	Prodigal:002006	CDS	7779	8489	.	-	0	ID=ABCFKFIH_01482;inference=ab initio prediction:Prodigal:002006;locus_tag=ABCFKFIH_01482;product=hypothetical protein
NZ_LABX01000155.1	Prodigal:002006	CDS	8486	9727	.	-	0	ID=ABCFKFIH_01483;inference=ab initio prediction:Prodigal:002006;locus_tag=ABCFKFIH_01483;product=hypothetical protein
NZ_LABX01000155.1	Prodigal:002006	CDS	9970	10815	.	+	0	ID=ABCFKFIH_01484;Name=minC_1;gene=minC_1;inference=ab initio prediction:Prodigal:002006,protein motif:HAMAP:MF_00267;locus_tag=ABCFKFIH_01484;product=septum site-determining protein MinC
NZ_LABX01000155.1	Prodigal:002006	CDS	10962	11777	.	+	0	ID=ABCFKFIH_01485;Name=minD_1;db_xref=COG:COG2894;gene=minD_1;inference=ab initio prediction:Prodigal:002006,similar to AA sequence:UniProtKB:P0AEZ3;locus_tag=ABCFKFIH_01485;product=Septum site-determining protein MinD
NZ_LABX01000155.1	Prodigal:002006	CDS	11774	12034	.	+	0	ID=ABCFKFIH_01486;Name=minE_1;db_xref=COG:COG0851;gene=minE_1;inference=ab initio prediction:Prodigal:002006,similar to AA sequence:UniProtKB:P58152;locus_tag=ABCFKFIH_01486;product=Cell division topological specificity factor
NZ_LABX01000155.1	Prodigal:002006	CDS	12150	12968	.	+	0	ID=ABCFKFIH_01487;eC_number=1.-.-.-;Name=sadH;gene=sadH;inference=ab initio prediction:Prodigal:002006,similar to AA sequence:UniProtKB:P9WGP9;locus_tag=ABCFKFIH_01487;product=Putative oxidoreductase SadH
NZ_LABX01000155.1	Prodigal:002006	CDS	12972	13874	.	+	0	ID=ABCFKFIH_01488;eC_number=3.1.1.83;Name=mlhB;gene=mlhB;inference=ab initio prediction:Prodigal:002006,similar to AA sequence:UniProtKB:Q9EX73;locus_tag=ABCFKFIH_01488;product=Monoterpene epsilon-lactone hydrolase
NZ_LABX01000155.1	Prodigal:002006	CDS	13871	15412	.	+	0	ID=ABCFKFIH_01489;eC_number=1.14.13.-;db_xref=COG:COG2072;inference=ab initio prediction:Prodigal:002006,similar to AA sequence:UniProtKB:Q9I3H5;locus_tag=ABCFKFIH_01489;product=Baeyer-Villiger monooxygenase
NZ_LABX01000155.1	Prodigal:002006	CDS	15589	17082	.	+	0	ID=ABCFKFIH_01490;eC_number=1.1.1.205;Name=guaB;db_xref=COG:COG0516;gene=guaB;inference=ab initio prediction:Prodigal:002006,similar to AA sequence:UniProtKB:P0C0H6;locus_tag=ABCFKFIH_01490;product=Inosine-5'-monophosphate dehydrogenase
NZ_LABX01000155.1	Prodigal:002006	CDS	17374	17754	.	-	0	ID=ABCFKFIH_01491;inference=ab initio prediction:Prodigal:002006;locus_tag=ABCFKFIH_01491;product=hypothetical protein
NZ_LABX01000155.1	Prodigal:002006	CDS	17851	18138	.	-	0	ID=ABCFKFIH_01492;inference=ab initio prediction:Prodigal:002006;locus_tag=ABCFKFIH_01492;product=hypothetical protein
NZ_LABX01000155.1	Prodigal:002006	CDS	18290	19444	.	-	0	ID=ABCFKFIH_01493;inference=ab initio prediction:Prodigal:002006;locus_tag=ABCFKFIH_01493;product=hypothetical protein
NZ_LABX01000155.1	Prodigal:002006	CDS	19998	21005	.	+	0	ID=ABCFKFIH_01494;eC_number=1.2.1.12;Name=gapA;db_xref=COG:COG0057;gene=gapA;inference=ab initio prediction:Prodigal:002006,similar to AA sequence:UniProtKB:P09124;locus_tag=ABCFKFIH_01494;product=Glyceraldehyde-3-phosphate dehydrogenase 1
NZ_LABX01000155.1	Prodigal:002006	CDS	21114	21641	.	+	0	ID=ABCFKFIH_01495;inference=ab initio prediction:Prodigal:002006;locus_tag=ABCFKFIH_01495;product=hypothetical protein
NZ_LABX01000155.1	Prodigal:002006	CDS	21684	22886	.	+	0	ID=ABCFKFIH_01496;eC_number=2.7.2.3;Name=pgk;gene=pgk;inference=ab initio prediction:Prodigal:002006,similar to AA sequence:UniProtKB:P18912;locus_tag=ABCFKFIH_01496;product=Phosphoglycerate kinase
NZ_LABX01000155.1	Prodigal:002006	CDS	22973	24058	.	+	0	ID=ABCFKFIH_01497;eC_number=4.1.2.13;Name=fda;db_xref=COG:COG0191;gene=fda;inference=ab initio prediction:Prodigal:002006,similar to AA sequence:UniProtKB:Q8YNK2;locus_tag=ABCFKFIH_01497;product=Fructose-bisphosphate aldolase
NZ_LABX01000155.1	Prodigal:002006	CDS	24296	25015	.	+	0	ID=ABCFKFIH_01498;eC_number=2.5.1.3;Name=thiE_2;gene=thiE_2;inference=ab initio prediction:Prodigal:002006,protein motif:HAMAP:MF_00097;locus_tag=ABCFKFIH_01498;product=Thiamine-phosphate synthase
NZ_LABX01000155.1	Prodigal:002006	CDS	25018	26097	.	+	0	ID=ABCFKFIH_01499;inference=ab initio prediction:Prodigal:002006;locus_tag=ABCFKFIH_01499;product=hypothetical protein
NZ_LABX01000155.1	Prodigal:002006	CDS	26307	27101	.	+	0	ID=ABCFKFIH_01500;eC_number=3.1.3.25;Name=suhB_1;db_xref=COG:COG0483;gene=suhB_1;inference=ab initio prediction:Prodigal:002006,similar to AA sequence:UniProtKB:P0ADG4;locus_tag=ABCFKFIH_01500;product=Inositol-1-monophosphatase
NZ_LABX01000155.1	Prodigal:002006	CDS	27264	27809	.	+	0	ID=ABCFKFIH_01501;eC_number=2.4.2.7;Name=apt;gene=apt;inference=ab initio prediction:Prodigal:002006,similar to AA sequence:UniProtKB:Q66DQ2;locus_tag=ABCFKFIH_01501;product=Adenine phosphoribosyltransferase
NZ_LABX01000155.1	Prodigal:002006	CDS	28045	28731	.	-	0	ID=ABCFKFIH_01502;eC_number=6.3.5.3;Name=purQ;db_xref=COG:COG0047;gene=purQ;inference=ab initio prediction:Prodigal:002006,similar to AA sequence:UniProtKB:P12041;locus_tag=ABCFKFIH_01502;product=Phosphoribosylformylglycinamidine synthase subunit PurQ
NZ_LABX01000155.1	Prodigal:002006	CDS	28728	28970	.	-	0	ID=ABCFKFIH_01503;eC_number=6.3.5.3;Name=purS;db_xref=COG:COG1828;gene=purS;inference=ab initio prediction:Prodigal:002006,similar to AA sequence:UniProtKB:P12049;locus_tag=ABCFKFIH_01503;product=Phosphoribosylformylglycinamidine synthase subunit PurS
NZ_LABX01000156.1	Prodigal:002006	CDS	300	641	.	-	0	ID=ABCFKFIH_01504;inference=ab initio prediction:Prodigal:002006;locus_tag=ABCFKFIH_01504;product=hypothetical protein
NZ_LABX01000156.1	Prodigal:002006	CDS	1111	2016	.	+	0	ID=ABCFKFIH_01505;Name=nhaR;db_xref=COG:COG0583;gene=nhaR;inference=ab initio prediction:Prodigal:002006,similar to AA sequence:UniProtKB:P0A9G2;locus_tag=ABCFKFIH_01505;product=Transcriptional activator protein NhaR
NZ_LABX01000156.1	Prodigal:002006	CDS	2069	4495	.	-	0	ID=ABCFKFIH_01506;inference=ab initio prediction:Prodigal:002006;locus_tag=ABCFKFIH_01506;product=hypothetical protein
NZ_LABX01000156.1	Prodigal:002006	CDS	4515	6074	.	-	0	ID=ABCFKFIH_01507;eC_number=7.1.1.-;Name=ndhB_1;gene=ndhB_1;inference=ab initio prediction:Prodigal:002006,protein motif:HAMAP:MF_00445;locus_tag=ABCFKFIH_01507;product=NAD(P)H-quinone oxidoreductase subunit 2%2C chloroplastic
NZ_LABX01000156.1	Prodigal:002006	CDS	6648	7919	.	-	0	ID=ABCFKFIH_01508;inference=ab initio prediction:Prodigal:002006;locus_tag=ABCFKFIH_01508;product=hypothetical protein
NZ_LABX01000156.1	Prodigal:002006	CDS	7916	10282	.	-	0	ID=ABCFKFIH_01509;inference=ab initio prediction:Prodigal:002006;locus_tag=ABCFKFIH_01509;product=hypothetical protein
NZ_LABX01000156.1	Prodigal:002006	CDS	10575	11573	.	+	0	ID=ABCFKFIH_01510;inference=ab initio prediction:Prodigal:002006,similar to AA sequence:UniProtKB:B3EWP1;locus_tag=ABCFKFIH_01510;note=UPF0065 protein in clcB-clcD intergenic region;product=hypothetical protein
NZ_LABX01000156.1	Prodigal:002006	CDS	11780	12997	.	+	0	ID=ABCFKFIH_01511;eC_number=6.3.2.4;Name=ddl;gene=ddl;inference=ab initio prediction:Prodigal:002006,protein motif:HAMAP:MF_00047;locus_tag=ABCFKFIH_01511;product=D-alanine--D-alanine ligase
NZ_LABX01000157.1	Prodigal:002006	CDS	355	1017	.	+	0	ID=ABCFKFIH_01512;eC_number=2.3.1.228;Name=bjaI_2;db_xref=COG:COG3916;gene=bjaI_2;inference=ab initio prediction:Prodigal:002006,similar to AA sequence:UniProtKB:Q89VI2;locus_tag=ABCFKFIH_01512;product=Isovaleryl-homoserine lactone synthase
NZ_LABX01000157.1	Prodigal:002006	CDS	1029	1262	.	+	0	ID=ABCFKFIH_01513;inference=ab initio prediction:Prodigal:002006;locus_tag=ABCFKFIH_01513;product=hypothetical protein
NZ_LABX01000157.1	Prodigal:002006	CDS	1355	1585	.	+	0	ID=ABCFKFIH_01514;inference=ab initio prediction:Prodigal:002006;locus_tag=ABCFKFIH_01514;product=hypothetical protein
NZ_LABX01000157.1	Prodigal:002006	CDS	1704	2546	.	-	0	ID=ABCFKFIH_01515;inference=ab initio prediction:Prodigal:002006;locus_tag=ABCFKFIH_01515;product=hypothetical protein
NZ_LABX01000157.1	Prodigal:002006	CDS	2552	3481	.	-	0	ID=ABCFKFIH_01516;inference=ab initio prediction:Prodigal:002006;locus_tag=ABCFKFIH_01516;product=hypothetical protein
NZ_LABX01000157.1	Prodigal:002006	CDS	3736	4512	.	+	0	ID=ABCFKFIH_01517;eC_number=1.18.1.2;Name=fpr;db_xref=COG:COG1018;gene=fpr;inference=ab initio prediction:Prodigal:002006,similar to AA sequence:UniProtKB:Q44532;locus_tag=ABCFKFIH_01517;product=Ferredoxin--NADP reductase
NZ_LABX01000157.1	Prodigal:002006	CDS	4549	5271	.	+	0	ID=ABCFKFIH_01518;eC_number=5.1.99.5;Name=hyuA_1;gene=hyuA_1;inference=ab initio prediction:Prodigal:002006,similar to AA sequence:UniProtKB:Q9F466;locus_tag=ABCFKFIH_01518;product=Hydantoin racemase
NZ_LABX01000157.1	Prodigal:002006	CDS	5455	7434	.	+	0	ID=ABCFKFIH_01519;inference=ab initio prediction:Prodigal:002006;locus_tag=ABCFKFIH_01519;product=hypothetical protein
NZ_LABX01000157.1	Prodigal:002006	CDS	7473	8378	.	+	0	ID=ABCFKFIH_01520;eC_number=4.1.1.112;inference=ab initio prediction:Prodigal:002006,protein motif:HAMAP:MF_01299;locus_tag=ABCFKFIH_01520;product=Oxaloacetate decarboxylase
NZ_LABX01000157.1	Prodigal:002006	CDS	8375	9535	.	+	0	ID=ABCFKFIH_01521;eC_number=2.3.1.1;Name=argA;gene=argA;inference=ab initio prediction:Prodigal:002006,protein motif:HAMAP:MF_01105;locus_tag=ABCFKFIH_01521;product=Amino-acid acetyltransferase
NZ_LABX01000157.1	Prodigal:002006	CDS	9603	10349	.	+	0	ID=ABCFKFIH_01522;eC_number=1.1.1.-;inference=ab initio prediction:Prodigal:002006,similar to AA sequence:UniProtKB:Q8P3K4;locus_tag=ABCFKFIH_01522;product=2-keto-3-deoxy-L-fuconate dehydrogenase
NZ_LABX01000157.1	Prodigal:002006	CDS	10362	11345	.	+	0	ID=ABCFKFIH_01523;eC_number=1.1.1.410;Name=denD;db_xref=COG:COG0451;gene=denD;inference=ab initio prediction:Prodigal:002006,similar to AA sequence:UniProtKB:Q0KBD2;locus_tag=ABCFKFIH_01523;product=D-erythronate dehydrogenase
NZ_LABX01000157.1	Prodigal:002006	CDS	11594	12886	.	-	0	ID=ABCFKFIH_01524;eC_number=2.3.3.16;Name=aarA;gene=aarA;inference=ab initio prediction:Prodigal:002006,similar to AA sequence:UniProtKB:P20901;locus_tag=ABCFKFIH_01524;product=Citrate synthase
NZ_LABX01000157.1	Prodigal:002006	CDS	13290	14711	.	-	0	ID=ABCFKFIH_01525;eC_number=6.1.1.17;Name=gltX_2;gene=gltX_2;inference=ab initio prediction:Prodigal:002006,similar to AA sequence:UniProtKB:Q5H2R3;locus_tag=ABCFKFIH_01525;product=Glutamate--tRNA ligase
NZ_LABX01000157.1	Prodigal:002006	CDS	14936	17203	.	+	0	ID=ABCFKFIH_01526;inference=ab initio prediction:Prodigal:002006;locus_tag=ABCFKFIH_01526;product=hypothetical protein
NZ_LABX01000157.1	Prodigal:002006	CDS	17246	18346	.	-	0	ID=ABCFKFIH_01527;eC_number=2.4.1.250;Name=mshA_4;gene=mshA_4;inference=ab initio prediction:Prodigal:002006,protein motif:HAMAP:MF_01695;locus_tag=ABCFKFIH_01527;product=D-inositol-3-phosphate glycosyltransferase
NZ_LABX01000157.1	Prodigal:002006	CDS	18336	19142	.	-	0	ID=ABCFKFIH_01528;inference=ab initio prediction:Prodigal:002006;locus_tag=ABCFKFIH_01528;product=hypothetical protein
NZ_LABX01000157.1	Prodigal:002006	CDS	19309	20322	.	+	0	ID=ABCFKFIH_01529;inference=ab initio prediction:Prodigal:002006;locus_tag=ABCFKFIH_01529;product=hypothetical protein
NZ_LABX01000157.1	Prodigal:002006	CDS	20319	21620	.	+	0	ID=ABCFKFIH_01530;inference=ab initio prediction:Prodigal:002006;locus_tag=ABCFKFIH_01530;product=hypothetical protein
NZ_LABX01000157.1	Prodigal:002006	CDS	21614	22996	.	+	0	ID=ABCFKFIH_01531;inference=ab initio prediction:Prodigal:002006;locus_tag=ABCFKFIH_01531;product=hypothetical protein
NZ_LABX01000157.1	Prodigal:002006	CDS	23094	25205	.	+	0	ID=ABCFKFIH_01532;inference=ab initio prediction:Prodigal:002006;locus_tag=ABCFKFIH_01532;product=hypothetical protein
NZ_LABX01000157.1	Prodigal:002006	CDS	25495	27483	.	+	0	ID=ABCFKFIH_01533;inference=ab initio prediction:Prodigal:002006;locus_tag=ABCFKFIH_01533;product=hypothetical protein
NZ_LABX01000157.1	Prodigal:002006	CDS	27413	28243	.	-	0	ID=ABCFKFIH_01534;eC_number=2.4.1.180;Name=wecG;db_xref=COG:COG1922;gene=wecG;inference=ab initio prediction:Prodigal:002006,similar to AA sequence:UniProtKB:P27836;locus_tag=ABCFKFIH_01534;product=UDP-N-acetyl-D-mannosaminuronic acid transferase
NZ_LABX01000157.1	Prodigal:002006	CDS	28248	29450	.	-	0	ID=ABCFKFIH_01535;eC_number=2.4.1.250;Name=mshA_5;gene=mshA_5;inference=ab initio prediction:Prodigal:002006,protein motif:HAMAP:MF_01695;locus_tag=ABCFKFIH_01535;product=D-inositol-3-phosphate glycosyltransferase
NZ_LABX01000157.1	Prodigal:002006	CDS	30027	31031	.	-	0	ID=ABCFKFIH_01536;eC_number=1.1.1.369;Name=iolG_1;gene=iolG_1;inference=ab initio prediction:Prodigal:002006,protein motif:HAMAP:MF_01671;locus_tag=ABCFKFIH_01536;product=Inositol 2-dehydrogenase/D-chiro-inositol 3-dehydrogenase
NZ_LABX01000157.1	Prodigal:002006	CDS	31570	32679	.	-	0	ID=ABCFKFIH_01537;inference=ab initio prediction:Prodigal:002006;locus_tag=ABCFKFIH_01537;product=hypothetical protein
NZ_LABX01000158.1	Prodigal:002006	CDS	223	348	.	+	0	ID=ABCFKFIH_01538;Name=rpmJ;db_xref=COG:COG0257;gene=rpmJ;inference=ab initio prediction:Prodigal:002006,similar to AA sequence:UniProtKB:Q6N253;locus_tag=ABCFKFIH_01538;product=50S ribosomal protein L36
NZ_LABX01000158.1	Prodigal:002006	CDS	425	1042	.	+	0	ID=ABCFKFIH_01539;inference=ab initio prediction:Prodigal:002006;locus_tag=ABCFKFIH_01539;product=hypothetical protein
NZ_LABX01000158.1	Prodigal:002006	CDS	1085	2077	.	+	0	ID=ABCFKFIH_01540;eC_number=3.7.1.14;Name=mhpC;gene=mhpC;inference=ab initio prediction:Prodigal:002006,protein motif:HAMAP:MF_01654;locus_tag=ABCFKFIH_01540;product=2-hydroxy-6-oxononadienedioate/2-hydroxy-6-oxononatrienedioate hydrolase
NZ_LABX01000158.1	Prodigal:002006	CDS	2125	3039	.	-	0	ID=ABCFKFIH_01541;Name=eamA;db_xref=COG:COG0697;gene=eamA;inference=ab initio prediction:Prodigal:002006,similar to AA sequence:UniProtKB:P31125;locus_tag=ABCFKFIH_01541;product=putative amino-acid metabolite efflux pump
NZ_LABX01000158.1	Prodigal:002006	CDS	3174	3827	.	+	0	ID=ABCFKFIH_01542;Name=rhaS_5;gene=rhaS_5;inference=ab initio prediction:Prodigal:002006,protein motif:HAMAP:MF_01534;locus_tag=ABCFKFIH_01542;product=HTH-type transcriptional activator RhaS
NZ_LABX01000158.1	Prodigal:002006	CDS	3844	5280	.	-	0	ID=ABCFKFIH_01543;eC_number=2.7.1.40;Name=ttuE_2;gene=ttuE_2;inference=ab initio prediction:Prodigal:002006,similar to AA sequence:UniProtKB:Q44473;locus_tag=ABCFKFIH_01543;product=Pyruvate kinase
NZ_LABX01000158.1	Prodigal:002006	CDS	5510	6787	.	-	0	ID=ABCFKFIH_01544;inference=ab initio prediction:Prodigal:002006;locus_tag=ABCFKFIH_01544;product=hypothetical protein
NZ_LABX01000158.1	Prodigal:002006	CDS	7157	7618	.	-	0	ID=ABCFKFIH_01545;inference=ab initio prediction:Prodigal:002006;locus_tag=ABCFKFIH_01545;product=hypothetical protein
NZ_LABX01000158.1	Prodigal:002006	CDS	7590	8885	.	-	0	ID=ABCFKFIH_01546;eC_number=1.1.1.81;Name=ttuD;gene=ttuD;inference=ab initio prediction:Prodigal:002006,similar to AA sequence:UniProtKB:Q44472;locus_tag=ABCFKFIH_01546;product=Putative hydroxypyruvate reductase
NZ_LABX01000158.1	Prodigal:002006	CDS	8959	9420	.	-	0	ID=ABCFKFIH_01547;inference=ab initio prediction:Prodigal:002006;locus_tag=ABCFKFIH_01547;product=hypothetical protein
NZ_LABX01000159.1	Prodigal:002006	CDS	29	1465	.	+	0	ID=ABCFKFIH_01548;inference=ab initio prediction:Prodigal:002006;locus_tag=ABCFKFIH_01548;product=hypothetical protein
NZ_LABX01000159.1	Prodigal:002006	CDS	1465	3306	.	+	0	ID=ABCFKFIH_01549;Name=appA;gene=appA;inference=ab initio prediction:Prodigal:002006,similar to AA sequence:UniProtKB:P42061;locus_tag=ABCFKFIH_01549;product=Oligopeptide-binding protein AppA
NZ_LABX01000159.1	Prodigal:002006	CDS	3311	4414	.	+	0	ID=ABCFKFIH_01550;Name=yejB_1;db_xref=COG:COG4174;gene=yejB_1;inference=ab initio prediction:Prodigal:002006,similar to AA sequence:UniProtKB:P0AFU0;locus_tag=ABCFKFIH_01550;product=Inner membrane ABC transporter permease protein YejB
NZ_LABX01000159.1	Prodigal:002006	CDS	4497	5222	.	-	0	ID=ABCFKFIH_01551;eC_number=3.4.-.-;Name=yedK;db_xref=COG:COG2135;gene=yedK;inference=ab initio prediction:Prodigal:002006,similar to AA sequence:UniProtKB:P76318;locus_tag=ABCFKFIH_01551;product=SOS response-associated protein YedK
NZ_LABX01000159.1	Prodigal:002006	CDS	5237	6232	.	-	0	ID=ABCFKFIH_01552;Name=corA_2;db_xref=COG:COG0598;gene=corA_2;inference=ab initio prediction:Prodigal:002006,similar to AA sequence:UniProtKB:P0ABI4;locus_tag=ABCFKFIH_01552;product=Magnesium transport protein CorA
NZ_LABX01000159.1	Prodigal:002006	CDS	6372	6872	.	-	0	ID=ABCFKFIH_01553;inference=ab initio prediction:Prodigal:002006;locus_tag=ABCFKFIH_01553;product=hypothetical protein
NZ_LABX01000159.1	Prodigal:002006	CDS	7090	7386	.	-	0	ID=ABCFKFIH_01554;inference=ab initio prediction:Prodigal:002006;locus_tag=ABCFKFIH_01554;product=hypothetical protein
NZ_LABX01000159.1	Prodigal:002006	CDS	7591	10086	.	+	0	ID=ABCFKFIH_01555;eC_number=3.6.4.13;Name=hrpB;db_xref=COG:COG1643;gene=hrpB;inference=ab initio prediction:Prodigal:002006,similar to AA sequence:UniProtKB:P37024;locus_tag=ABCFKFIH_01555;product=ATP-dependent RNA helicase HrpB
NZ_LABX01000159.1	Prodigal:002006	CDS	10212	12602	.	+	0	ID=ABCFKFIH_01556;inference=ab initio prediction:Prodigal:002006;locus_tag=ABCFKFIH_01556;product=hypothetical protein
NZ_LABX01000159.1	Prodigal:002006	CDS	12738	13544	.	-	0	ID=ABCFKFIH_01557;eC_number=3.1.3.25;Name=suhB_2;db_xref=COG:COG0483;gene=suhB_2;inference=ab initio prediction:Prodigal:002006,similar to AA sequence:UniProtKB:P0ADG4;locus_tag=ABCFKFIH_01557;product=Inositol-1-monophosphatase
NZ_LABX01000159.1	Prodigal:002006	CDS	13592	14500	.	-	0	ID=ABCFKFIH_01558;eC_number=4.1.2.28;Name=yjhH;db_xref=COG:COG0329;gene=yjhH;inference=ab initio prediction:Prodigal:002006,similar to AA sequence:UniProtKB:P39359;locus_tag=ABCFKFIH_01558;product=putative 2-dehydro-3-deoxy-D-pentonate aldolase YjhH
NZ_LABX01000159.1	Prodigal:002006	CDS	14504	15454	.	-	0	ID=ABCFKFIH_01559;eC_number=3.6.1.22;Name=nudC_1;gene=nudC_1;inference=ab initio prediction:Prodigal:002006,protein motif:HAMAP:MF_00297;locus_tag=ABCFKFIH_01559;product=NADH pyrophosphatase
NZ_LABX01000159.1	Prodigal:002006	CDS	15632	16153	.	-	0	ID=ABCFKFIH_01560;inference=ab initio prediction:Prodigal:002006;locus_tag=ABCFKFIH_01560;product=hypothetical protein
NZ_LABX01000159.1	Prodigal:002006	CDS	16188	16715	.	-	0	ID=ABCFKFIH_01561;inference=ab initio prediction:Prodigal:002006;locus_tag=ABCFKFIH_01561;product=hypothetical protein
NZ_LABX01000159.1	Prodigal:002006	CDS	16712	17800	.	-	0	ID=ABCFKFIH_01562;inference=ab initio prediction:Prodigal:002006;locus_tag=ABCFKFIH_01562;product=hypothetical protein
NZ_LABX01000159.1	Prodigal:002006	CDS	17957	19687	.	+	0	ID=ABCFKFIH_01563;Name=xpsE;db_xref=COG:COG2804;gene=xpsE;inference=ab initio prediction:Prodigal:002006,similar to AA sequence:UniProtKB:P31742;locus_tag=ABCFKFIH_01563;product=Type II secretion system protein E
NZ_LABX01000159.1	Prodigal:002006	CDS	19688	20902	.	+	0	ID=ABCFKFIH_01564;Name=gspF;db_xref=COG:COG1459;gene=gspF;inference=ab initio prediction:Prodigal:002006,similar to AA sequence:UniProtKB:P41441;locus_tag=ABCFKFIH_01564;product=Putative type II secretion system protein F
NZ_LABX01000159.1	Prodigal:002006	CDS	20968	21285	.	+	0	ID=ABCFKFIH_01565;inference=ab initio prediction:Prodigal:002006;locus_tag=ABCFKFIH_01565;product=hypothetical protein
NZ_LABX01000159.1	Prodigal:002006	CDS	21505	22374	.	-	0	ID=ABCFKFIH_01566;eC_number=2.7.7.9;Name=gtaB;db_xref=COG:COG1210;gene=gtaB;inference=ab initio prediction:Prodigal:002006,similar to AA sequence:UniProtKB:Q05852;locus_tag=ABCFKFIH_01566;product=UTP--glucose-1-phosphate uridylyltransferase
NZ_LABX01000159.1	Prodigal:002006	CDS	22551	23543	.	+	0	ID=ABCFKFIH_01567;eC_number=5.1.3.2;Name=galE;db_xref=COG:COG1087;gene=galE;inference=ab initio prediction:Prodigal:002006,similar to AA sequence:UniProtKB:Q7WTB1;locus_tag=ABCFKFIH_01567;product=UDP-glucose 4-epimerase
NZ_LABX01000159.1	Prodigal:002006	CDS	23547	24731	.	+	0	ID=ABCFKFIH_01568;inference=ab initio prediction:Prodigal:002006,similar to AA sequence:ISfinder:TnXax1;locus_tag=ABCFKFIH_01568;product=Tn3 family transposase TnXax1
NZ_LABX01000159.1	Prodigal:002006	CDS	24744	25616	.	+	0	ID=ABCFKFIH_01569;eC_number=4.2.1.109;Name=mtnB;gene=mtnB;inference=ab initio prediction:Prodigal:002006,protein motif:HAMAP:MF_01677;locus_tag=ABCFKFIH_01569;product=Methylthioribulose-1-phosphate dehydratase
NZ_LABX01000159.1	Prodigal:002006	CDS	25702	26265	.	-	0	ID=ABCFKFIH_01570;inference=ab initio prediction:Prodigal:002006;locus_tag=ABCFKFIH_01570;product=hypothetical protein
NZ_LABX01000159.1	Prodigal:002006	CDS	26573	28042	.	+	0	ID=ABCFKFIH_01571;inference=ab initio prediction:Prodigal:002006;locus_tag=ABCFKFIH_01571;product=hypothetical protein
NZ_LABX01000159.1	Prodigal:002006	CDS	28046	28411	.	-	0	ID=ABCFKFIH_01572;inference=ab initio prediction:Prodigal:002006;locus_tag=ABCFKFIH_01572;product=hypothetical protein
NZ_LABX01000159.1	Prodigal:002006	CDS	28519	29265	.	+	0	ID=ABCFKFIH_01573;eC_number=1.1.1.100;Name=fabG_3;gene=fabG_3;inference=ab initio prediction:Prodigal:002006,similar to AA sequence:UniProtKB:P99093;locus_tag=ABCFKFIH_01573;product=3-oxoacyl-[acyl-carrier-protein] reductase FabG
NZ_LABX01000159.1	Prodigal:002006	CDS	29399	31552	.	-	0	ID=ABCFKFIH_01574;Name=apxIB;db_xref=COG:COG2274;gene=apxIB;inference=ab initio prediction:Prodigal:002006,similar to AA sequence:UniProtKB:P26760;locus_tag=ABCFKFIH_01574;product=Toxin RTX-I translocation ATP-binding protein
NZ_LABX01000159.1	Prodigal:002006	CDS	31587	32873	.	-	0	ID=ABCFKFIH_01575;Name=cvaA;db_xref=COG:COG0845;gene=cvaA;inference=ab initio prediction:Prodigal:002006,similar to AA sequence:UniProtKB:P22519;locus_tag=ABCFKFIH_01575;product=Colicin V secretion protein CvaA
NZ_LABX01000159.1	Prodigal:002006	CDS	32895	33839	.	-	0	ID=ABCFKFIH_01576;eC_number=2.3.1.241;Name=lpxL_1;gene=lpxL_1;inference=ab initio prediction:Prodigal:002006,protein motif:HAMAP:MF_01942;locus_tag=ABCFKFIH_01576;product=Lipid A biosynthesis lauroyltransferase
NZ_LABX01000159.1	Prodigal:002006	CDS	33907	34041	.	-	0	ID=ABCFKFIH_01577;inference=ab initio prediction:Prodigal:002006;locus_tag=ABCFKFIH_01577;product=hypothetical protein
NZ_LABX01000016.1	Prodigal:002006	CDS	31	270	.	+	0	ID=ABCFKFIH_01578;inference=ab initio prediction:Prodigal:002006;locus_tag=ABCFKFIH_01578;product=hypothetical protein
NZ_LABX01000016.1	Prodigal:002006	CDS	210	1163	.	-	0	ID=ABCFKFIH_01579;Name=nikB_1;db_xref=COG:COG0601;gene=nikB_1;inference=ab initio prediction:Prodigal:002006,similar to AA sequence:UniProtKB:P33591;locus_tag=ABCFKFIH_01579;product=Nickel transport system permease protein NikB
NZ_LABX01000016.1	Prodigal:002006	CDS	1163	2767	.	-	0	ID=ABCFKFIH_01580;Name=nikA;db_xref=COG:COG0747;gene=nikA;inference=ab initio prediction:Prodigal:002006,similar to AA sequence:UniProtKB:P33590;locus_tag=ABCFKFIH_01580;product=Nickel-binding periplasmic protein
NZ_LABX01000016.1	Prodigal:002006	CDS	2972	3274	.	-	0	ID=ABCFKFIH_01581;inference=ab initio prediction:Prodigal:002006;locus_tag=ABCFKFIH_01581;product=hypothetical protein
NZ_LABX01000016.1	Prodigal:002006	CDS	3286	3960	.	-	0	ID=ABCFKFIH_01582;eC_number=4.2.1.84;inference=ab initio prediction:Prodigal:002006,similar to AA sequence:UniProtKB:P29379;locus_tag=ABCFKFIH_01582;product=Low-molecular weight cobalt-containing nitrile hydratase subunit beta
NZ_LABX01000016.1	Prodigal:002006	CDS	3957	4634	.	-	0	ID=ABCFKFIH_01583;eC_number=4.2.1.84;inference=ab initio prediction:Prodigal:002006,similar to AA sequence:UniProtKB:P29378;locus_tag=ABCFKFIH_01583;product=Low-molecular weight cobalt-containing nitrile hydratase subunit alpha
NZ_LABX01000016.1	Prodigal:002006	CDS	4689	5450	.	-	0	ID=ABCFKFIH_01584;eC_number=2.8.5.2;Name=soxA_1;gene=soxA_1;inference=ab initio prediction:Prodigal:002006,similar to AA sequence:UniProtKB:Q9K4M4;locus_tag=ABCFKFIH_01584;product=L-cysteine S-thiosulfotransferase subunit SoxA
NZ_LABX01000016.1	Prodigal:002006	CDS	5693	7603	.	+	0	ID=ABCFKFIH_01585;eC_number=2.7.7.-;Name=dnaG;gene=dnaG;inference=ab initio prediction:Prodigal:002006,protein motif:HAMAP:MF_00974;locus_tag=ABCFKFIH_01585;product=DNA primase
NZ_LABX01000016.1	Prodigal:002006	CDS	7783	9780	.	+	0	ID=ABCFKFIH_01586;Name=rpoD;db_xref=COG:COG0568;gene=rpoD;inference=ab initio prediction:Prodigal:002006,similar to AA sequence:UniProtKB:Q2K619;locus_tag=ABCFKFIH_01586;product=RNA polymerase sigma factor RpoD
NZ_LABX01000016.1	Prodigal:002006	CDS	10113	11609	.	+	0	ID=ABCFKFIH_01587;inference=ab initio prediction:Prodigal:002006;locus_tag=ABCFKFIH_01587;product=hypothetical protein
NZ_LABX01000016.1	Prodigal:002006	CDS	12002	12163	.	-	0	ID=ABCFKFIH_01588;inference=ab initio prediction:Prodigal:002006;locus_tag=ABCFKFIH_01588;product=hypothetical protein
NZ_LABX01000016.1	Prodigal:002006	CDS	12450	13664	.	+	0	ID=ABCFKFIH_01589;inference=ab initio prediction:Prodigal:002006;locus_tag=ABCFKFIH_01589;product=hypothetical protein
NZ_LABX01000016.1	Prodigal:002006	CDS	13904	15103	.	+	0	ID=ABCFKFIH_01590;eC_number=1.4.99.5;Name=hcnC_1;gene=hcnC_1;inference=ab initio prediction:Prodigal:002006,similar to AA sequence:UniProtKB:O85228;locus_tag=ABCFKFIH_01590;product=Hydrogen cyanide synthase subunit HcnC
NZ_LABX01000016.1	Prodigal:002006	CDS	15100	15312	.	+	0	ID=ABCFKFIH_01591;inference=ab initio prediction:Prodigal:002006;locus_tag=ABCFKFIH_01591;product=hypothetical protein
NZ_LABX01000016.1	Prodigal:002006	CDS	15340	16119	.	+	0	ID=ABCFKFIH_01592;eC_number=2.8.1.10;Name=thiG;db_xref=COG:COG2022;gene=thiG;inference=ab initio prediction:Prodigal:002006,similar to AA sequence:UniProtKB:Q9I6B4;locus_tag=ABCFKFIH_01592;product=Thiazole synthase
NZ_LABX01000016.1	Prodigal:002006	CDS	16116	16727	.	+	0	ID=ABCFKFIH_01593;eC_number=2.5.1.3;Name=thiE_3;db_xref=COG:COG0352;gene=thiE_3;inference=ab initio prediction:Prodigal:002006,similar to AA sequence:UniProtKB:P39594;locus_tag=ABCFKFIH_01593;product=Thiamine-phosphate synthase
NZ_LABX01000016.1	Prodigal:002006	CDS	16857	17609	.	-	0	ID=ABCFKFIH_01594;Name=aadR_1;db_xref=COG:COG0664;gene=aadR_1;inference=ab initio prediction:Prodigal:002006,similar to AA sequence:UniProtKB:Q01980;locus_tag=ABCFKFIH_01594;product=Transcriptional activatory protein AadR
NZ_LABX01000016.1	Prodigal:002006	CDS	17942	18361	.	+	0	ID=ABCFKFIH_01595;eC_number=2.7.7.-;inference=ab initio prediction:Prodigal:002006,similar to AA sequence:UniProtKB:P74081;locus_tag=ABCFKFIH_01595;product=A-adding tRNA nucleotidyltransferase
NZ_LABX01000016.1	Prodigal:002006	CDS	18491	18868	.	+	0	ID=ABCFKFIH_01596;Name=fixJ;gene=fixJ;inference=ab initio prediction:Prodigal:002006,similar to AA sequence:UniProtKB:P10958;locus_tag=ABCFKFIH_01596;product=Transcriptional regulatory protein FixJ
NZ_LABX01000160.1	Prodigal:002006	CDS	100	408	.	+	0	ID=ABCFKFIH_01597;Name=rpsJ;db_xref=COG:COG0051;gene=rpsJ;inference=ab initio prediction:Prodigal:002006,similar to AA sequence:UniProtKB:Q6N4T6;locus_tag=ABCFKFIH_01597;product=30S ribosomal protein S10
NZ_LABX01000160.1	Prodigal:002006	CDS	460	1200	.	+	0	ID=ABCFKFIH_01598;Name=rplC;db_xref=COG:COG0087;gene=rplC;inference=ab initio prediction:Prodigal:002006,similar to AA sequence:UniProtKB:P60456;locus_tag=ABCFKFIH_01598;product=50S ribosomal protein L3
NZ_LABX01000160.1	Prodigal:002006	CDS	1200	1820	.	+	0	ID=ABCFKFIH_01599;Name=rplD;db_xref=COG:COG0088;gene=rplD;inference=ab initio prediction:Prodigal:002006,similar to AA sequence:UniProtKB:P61068;locus_tag=ABCFKFIH_01599;product=50S ribosomal protein L4
NZ_LABX01000160.1	Prodigal:002006	CDS	1817	2113	.	+	0	ID=ABCFKFIH_01600;Name=rplW;db_xref=COG:COG0089;gene=rplW;inference=ab initio prediction:Prodigal:002006,similar to AA sequence:UniProtKB:Q6N4T7;locus_tag=ABCFKFIH_01600;product=50S ribosomal protein L23
NZ_LABX01000160.1	Prodigal:002006	CDS	2140	2976	.	+	0	ID=ABCFKFIH_01601;Name=rplB;db_xref=COG:COG0090;gene=rplB;inference=ab initio prediction:Prodigal:002006,similar to AA sequence:UniProtKB:P60403;locus_tag=ABCFKFIH_01601;product=50S ribosomal protein L2
NZ_LABX01000160.1	Prodigal:002006	CDS	2989	3267	.	+	0	ID=ABCFKFIH_01602;Name=rpsS;db_xref=COG:COG0185;gene=rpsS;inference=ab initio prediction:Prodigal:002006,similar to AA sequence:UniProtKB:Q6N4T8;locus_tag=ABCFKFIH_01602;product=30S ribosomal protein S19
NZ_LABX01000160.1	Prodigal:002006	CDS	3269	3652	.	+	0	ID=ABCFKFIH_01603;Name=rplV;db_xref=COG:COG0091;gene=rplV;inference=ab initio prediction:Prodigal:002006,similar to AA sequence:UniProtKB:Q6N4T9;locus_tag=ABCFKFIH_01603;product=50S ribosomal protein L22
NZ_LABX01000160.1	Prodigal:002006	CDS	3663	4394	.	+	0	ID=ABCFKFIH_01604;Name=rpsC;db_xref=COG:COG0092;gene=rpsC;inference=ab initio prediction:Prodigal:002006,similar to AA sequence:UniProtKB:Q6N4U0;locus_tag=ABCFKFIH_01604;product=30S ribosomal protein S3
NZ_LABX01000160.1	Prodigal:002006	CDS	4435	4848	.	+	0	ID=ABCFKFIH_01605;Name=rplP;db_xref=COG:COG0197;gene=rplP;inference=ab initio prediction:Prodigal:002006,similar to AA sequence:UniProtKB:Q6N4U1;locus_tag=ABCFKFIH_01605;product=50S ribosomal protein L16
NZ_LABX01000160.1	Prodigal:002006	CDS	4863	5078	.	+	0	ID=ABCFKFIH_01606;Name=rpmC;db_xref=COG:COG0255;gene=rpmC;inference=ab initio prediction:Prodigal:002006,similar to AA sequence:UniProtKB:Q6N4U2;locus_tag=ABCFKFIH_01606;product=50S ribosomal protein L29
NZ_LABX01000160.1	Prodigal:002006	CDS	5094	5348	.	+	0	ID=ABCFKFIH_01607;Name=rpsQ;db_xref=COG:COG0186;gene=rpsQ;inference=ab initio prediction:Prodigal:002006,similar to AA sequence:UniProtKB:Q6N4U3;locus_tag=ABCFKFIH_01607;product=30S ribosomal protein S17
NZ_LABX01000160.1	Prodigal:002006	CDS	5642	6001	.	+	0	ID=ABCFKFIH_01608;Name=rplN;db_xref=COG:COG0093;gene=rplN;inference=ab initio prediction:Prodigal:002006,similar to AA sequence:UniProtKB:Q6N4U4;locus_tag=ABCFKFIH_01608;product=50S ribosomal protein L14
NZ_LABX01000160.1	Prodigal:002006	CDS	6001	6318	.	+	0	ID=ABCFKFIH_01609;Name=rplX;db_xref=COG:COG0198;gene=rplX;inference=ab initio prediction:Prodigal:002006,similar to AA sequence:UniProtKB:P60744;locus_tag=ABCFKFIH_01609;product=50S ribosomal protein L24
NZ_LABX01000160.1	Prodigal:002006	CDS	6311	6877	.	+	0	ID=ABCFKFIH_01610;Name=rplE;db_xref=COG:COG0094;gene=rplE;inference=ab initio prediction:Prodigal:002006,similar to AA sequence:UniProtKB:Q6N4U5;locus_tag=ABCFKFIH_01610;product=50S ribosomal protein L5
NZ_LABX01000160.1	Prodigal:002006	CDS	6918	7223	.	+	0	ID=ABCFKFIH_01611;Name=rpsN;db_xref=COG:COG0199;gene=rpsN;inference=ab initio prediction:Prodigal:002006,similar to AA sequence:UniProtKB:Q6N4U6;locus_tag=ABCFKFIH_01611;product=30S ribosomal protein S14
NZ_LABX01000160.1	Prodigal:002006	CDS	7240	7635	.	+	0	ID=ABCFKFIH_01612;Name=rpsH;db_xref=COG:COG0096;gene=rpsH;inference=ab initio prediction:Prodigal:002006,similar to AA sequence:UniProtKB:Q6N4U7;locus_tag=ABCFKFIH_01612;product=30S ribosomal protein S8
NZ_LABX01000160.1	Prodigal:002006	CDS	7672	8205	.	+	0	ID=ABCFKFIH_01613;Name=rplF;db_xref=COG:COG0097;gene=rplF;inference=ab initio prediction:Prodigal:002006,similar to AA sequence:UniProtKB:Q6N4U8;locus_tag=ABCFKFIH_01613;product=50S ribosomal protein L6
NZ_LABX01000160.1	Prodigal:002006	CDS	8215	8577	.	+	0	ID=ABCFKFIH_01614;Name=rplR;db_xref=COG:COG0256;gene=rplR;inference=ab initio prediction:Prodigal:002006,similar to AA sequence:UniProtKB:Q6N4U9;locus_tag=ABCFKFIH_01614;product=50S ribosomal protein L18
NZ_LABX01000160.1	Prodigal:002006	CDS	8746	9327	.	+	0	ID=ABCFKFIH_01615;Name=rpsE;db_xref=COG:COG0098;gene=rpsE;inference=ab initio prediction:Prodigal:002006,similar to AA sequence:UniProtKB:Q6N4V0;locus_tag=ABCFKFIH_01615;product=30S ribosomal protein S5
NZ_LABX01000160.1	Prodigal:002006	CDS	9340	9531	.	+	0	ID=ABCFKFIH_01616;Name=rpmD;db_xref=COG:COG1841;gene=rpmD;inference=ab initio prediction:Prodigal:002006,similar to AA sequence:UniProtKB:Q6N4V1;locus_tag=ABCFKFIH_01616;product=50S ribosomal protein L30
NZ_LABX01000160.1	Prodigal:002006	CDS	9542	10030	.	+	0	ID=ABCFKFIH_01617;Name=rplO;db_xref=COG:COG0200;gene=rplO;inference=ab initio prediction:Prodigal:002006,similar to AA sequence:UniProtKB:Q6N4V2;locus_tag=ABCFKFIH_01617;product=50S ribosomal protein L15
NZ_LABX01000160.1	Prodigal:002006	CDS	10165	11502	.	+	0	ID=ABCFKFIH_01618;Name=secY;db_xref=COG:COG0201;gene=secY;inference=ab initio prediction:Prodigal:002006,similar to AA sequence:UniProtKB:P0AGA2;locus_tag=ABCFKFIH_01618;product=Protein translocase subunit SecY
NZ_LABX01000160.1	Prodigal:002006	CDS	11990	12589	.	+	0	ID=ABCFKFIH_01619;eC_number=2.7.4.3;Name=adk;db_xref=COG:COG0563;gene=adk;inference=ab initio prediction:Prodigal:002006,similar to AA sequence:UniProtKB:A0QSH8;locus_tag=ABCFKFIH_01619;product=Adenylate kinase
NZ_LABX01000160.1	Prodigal:002006	CDS	12806	13174	.	+	0	ID=ABCFKFIH_01620;Name=rpsM;db_xref=COG:COG0099;gene=rpsM;inference=ab initio prediction:Prodigal:002006,similar to AA sequence:UniProtKB:Q6N4V5;locus_tag=ABCFKFIH_01620;product=30S ribosomal protein S13
NZ_LABX01000160.1	Prodigal:002006	CDS	13317	13706	.	+	0	ID=ABCFKFIH_01621;Name=rpsK;db_xref=COG:COG0100;gene=rpsK;inference=ab initio prediction:Prodigal:002006,similar to AA sequence:UniProtKB:Q6N4V6;locus_tag=ABCFKFIH_01621;product=30S ribosomal protein S11
NZ_LABX01000160.1	Prodigal:002006	CDS	13770	14654	.	+	0	ID=ABCFKFIH_01622;eC_number=3.1.2.6;Name=gloB_2;gene=gloB_2;inference=ab initio prediction:Prodigal:002006,protein motif:HAMAP:MF_01374;locus_tag=ABCFKFIH_01622;product=Hydroxyacylglutathione hydrolase
NZ_LABX01000160.1	Prodigal:002006	CDS	14775	15794	.	+	0	ID=ABCFKFIH_01623;eC_number=2.7.7.6;Name=rpoA;db_xref=COG:COG0202;gene=rpoA;inference=ab initio prediction:Prodigal:002006,similar to AA sequence:UniProtKB:Q925Z2;locus_tag=ABCFKFIH_01623;product=DNA-directed RNA polymerase subunit alpha
NZ_LABX01000160.1	Prodigal:002006	CDS	15945	16367	.	+	0	ID=ABCFKFIH_01624;Name=rplQ;db_xref=COG:COG0203;gene=rplQ;inference=ab initio prediction:Prodigal:002006,similar to AA sequence:UniProtKB:Q6N4V8;locus_tag=ABCFKFIH_01624;product=50S ribosomal protein L17
NZ_LABX01000160.1	Prodigal:002006	CDS	16588	17901	.	+	0	ID=ABCFKFIH_01625;db_xref=COG:COG1167;inference=ab initio prediction:Prodigal:002006,similar to AA sequence:UniProtKB:A0R5R7;locus_tag=ABCFKFIH_01625;product=Putative aminotransferase/MSMEI_6121
NZ_LABX01000160.1	Prodigal:002006	CDS	18126	18521	.	-	0	ID=ABCFKFIH_01626;inference=ab initio prediction:Prodigal:002006;locus_tag=ABCFKFIH_01626;product=hypothetical protein
NZ_LABX01000160.1	Prodigal:002006	CDS	18518	18787	.	-	0	ID=ABCFKFIH_01627;inference=ab initio prediction:Prodigal:002006;locus_tag=ABCFKFIH_01627;product=hypothetical protein
NZ_LABX01000160.1	Prodigal:002006	CDS	18859	22032	.	-	0	ID=ABCFKFIH_01628;Name=czcA_2;gene=czcA_2;inference=ab initio prediction:Prodigal:002006,similar to AA sequence:UniProtKB:P13511;locus_tag=ABCFKFIH_01628;product=Cobalt-zinc-cadmium resistance protein CzcA
NZ_LABX01000160.1	Prodigal:002006	CDS	22077	23303	.	-	0	ID=ABCFKFIH_01629;Name=mdtA_3;gene=mdtA_3;inference=ab initio prediction:Prodigal:002006,protein motif:HAMAP:MF_01422;locus_tag=ABCFKFIH_01629;product=Multidrug resistance protein MdtA
NZ_LABX01000160.1	Prodigal:002006	CDS	23689	25605	.	-	0	ID=ABCFKFIH_01630;eC_number=2.7.13.3;Name=rcsC_7;gene=rcsC_7;inference=ab initio prediction:Prodigal:002006,protein motif:HAMAP:MF_00979;locus_tag=ABCFKFIH_01630;product=Sensor histidine kinase RcsC
NZ_LABX01000160.1	Prodigal:002006	CDS	25602	27341	.	-	0	ID=ABCFKFIH_01631;eC_number=2.7.-.-;Name=sasA_4;gene=sasA_4;inference=ab initio prediction:Prodigal:002006,protein motif:HAMAP:MF_01837;locus_tag=ABCFKFIH_01631;product=Adaptive-response sensory-kinase SasA
NZ_LABX01000160.1	Prodigal:002006	CDS	27338	28408	.	-	0	ID=ABCFKFIH_01632;eC_number=3.1.1.61;Name=cheB_4;db_xref=COG:COG2201;gene=cheB_4;inference=ab initio prediction:Prodigal:002006,similar to AA sequence:UniProtKB:P07330;locus_tag=ABCFKFIH_01632;product=Protein-glutamate methylesterase/protein-glutamine glutaminase
NZ_LABX01000160.1	Prodigal:002006	CDS	28405	30693	.	-	0	ID=ABCFKFIH_01633;eC_number=2.7.13.3;Name=rcsC_8;gene=rcsC_8;inference=ab initio prediction:Prodigal:002006,protein motif:HAMAP:MF_00979;locus_tag=ABCFKFIH_01633;product=Sensor histidine kinase RcsC
NZ_LABX01000160.1	Prodigal:002006	CDS	30718	32394	.	-	0	ID=ABCFKFIH_01634;inference=ab initio prediction:Prodigal:002006;locus_tag=ABCFKFIH_01634;product=hypothetical protein
NZ_LABX01000160.1	Prodigal:002006	CDS	32426	32581	.	-	0	ID=ABCFKFIH_01635;inference=ab initio prediction:Prodigal:002006;locus_tag=ABCFKFIH_01635;product=hypothetical protein
NZ_LABX01000161.1	barrnap:0.9	rRNA	116	1562	0	+	.	ID=ABCFKFIH_01636;locus_tag=ABCFKFIH_01636;product=16S ribosomal RNA
NZ_LABX01000162.1	Prodigal:002006	CDS	41	3163	.	+	0	ID=ABCFKFIH_01637;inference=ab initio prediction:Prodigal:002006;locus_tag=ABCFKFIH_01637;product=hypothetical protein
NZ_LABX01000162.1	Prodigal:002006	CDS	3307	4170	.	+	0	ID=ABCFKFIH_01638;inference=ab initio prediction:Prodigal:002006;locus_tag=ABCFKFIH_01638;product=hypothetical protein
NZ_LABX01000162.1	Prodigal:002006	CDS	5371	11706	.	-	0	ID=ABCFKFIH_01639;eC_number=6.2.1.54;Name=dltA_1;gene=dltA_1;inference=ab initio prediction:Prodigal:002006,protein motif:HAMAP:MF_00593;locus_tag=ABCFKFIH_01639;product=D-alanine--D-alanyl carrier protein ligase
NZ_LABX01000162.1	Prodigal:002006	CDS	11722	14877	.	-	0	ID=ABCFKFIH_01640;Name=bepE;gene=bepE;inference=ab initio prediction:Prodigal:002006,similar to AA sequence:UniProtKB:Q8G2M6;locus_tag=ABCFKFIH_01640;product=Efflux pump membrane transporter BepE
NZ_LABX01000162.1	Prodigal:002006	CDS	14885	16018	.	-	0	ID=ABCFKFIH_01641;Name=mdtA_4;gene=mdtA_4;inference=ab initio prediction:Prodigal:002006,similar to AA sequence:UniProtKB:P76397;locus_tag=ABCFKFIH_01641;product=Multidrug resistance protein MdtA
NZ_LABX01000162.1	Prodigal:002006	CDS	16672	16974	.	-	0	ID=ABCFKFIH_01642;inference=ab initio prediction:Prodigal:002006;locus_tag=ABCFKFIH_01642;product=hypothetical protein
NZ_LABX01000162.1	Prodigal:002006	CDS	17375	17674	.	-	0	ID=ABCFKFIH_01643;inference=ab initio prediction:Prodigal:002006;locus_tag=ABCFKFIH_01643;product=hypothetical protein
NZ_LABX01000162.1	Prodigal:002006	CDS	18120	19922	.	+	0	ID=ABCFKFIH_01644;eC_number=2.7.-.-;Name=ubiB_3;gene=ubiB_3;inference=ab initio prediction:Prodigal:002006,protein motif:HAMAP:MF_00414;locus_tag=ABCFKFIH_01644;product=protein kinase UbiB
NZ_LABX01000162.1	Prodigal:002006	CDS	19940	20698	.	+	0	ID=ABCFKFIH_01645;eC_number=3.1.2.-;Name=pikAV;gene=pikAV;inference=ab initio prediction:Prodigal:002006,similar to AA sequence:UniProtKB:Q9ZGI1;locus_tag=ABCFKFIH_01645;product=Thioesterase PikA5
NZ_LABX01000162.1	Prodigal:002006	CDS	20670	20822	.	-	0	ID=ABCFKFIH_01646;inference=ab initio prediction:Prodigal:002006;locus_tag=ABCFKFIH_01646;product=hypothetical protein
NZ_LABX01000162.1	Prodigal:002006	CDS	20819	21763	.	-	0	ID=ABCFKFIH_01647;Name=gcvA_1;gene=gcvA_1;inference=ab initio prediction:Prodigal:002006,similar to AA sequence:UniProtKB:P0A9F6;locus_tag=ABCFKFIH_01647;product=Glycine cleavage system transcriptional activator
NZ_LABX01000162.1	Prodigal:002006	CDS	21922	23280	.	+	0	ID=ABCFKFIH_01648;eC_number=1.14.14.10;Name=ntaA_1;gene=ntaA_1;inference=ab initio prediction:Prodigal:002006,similar to AA sequence:UniProtKB:P54989;locus_tag=ABCFKFIH_01648;product=Nitrilotriacetate monooxygenase component A
NZ_LABX01000162.1	Prodigal:002006	CDS	23277	23876	.	+	0	ID=ABCFKFIH_01649;eC_number=1.5.1.37;Name=hpaC;db_xref=COG:COG1853;gene=hpaC;inference=ab initio prediction:Prodigal:002006,similar to AA sequence:UniProtKB:Q9HWT6;locus_tag=ABCFKFIH_01649;product=4-hydroxyphenylacetate 3-monooxygenase reductase component
NZ_LABX01000162.1	Prodigal:002006	CDS	23920	24681	.	-	0	ID=ABCFKFIH_01650;Name=nagR_1;db_xref=COG:COG2188;gene=nagR_1;inference=ab initio prediction:Prodigal:002006,similar to AA sequence:UniProtKB:O34817;locus_tag=ABCFKFIH_01650;product=HTH-type transcriptional repressor NagR
NZ_LABX01000162.1	Prodigal:002006	CDS	24678	25484	.	-	0	ID=ABCFKFIH_01651;Name=glnQ_1;db_xref=COG:COG1126;gene=glnQ_1;inference=ab initio prediction:Prodigal:002006,similar to AA sequence:UniProtKB:P10346;locus_tag=ABCFKFIH_01651;product=Glutamine transport ATP-binding protein GlnQ
NZ_LABX01000162.1	Prodigal:002006	CDS	25481	26143	.	-	0	ID=ABCFKFIH_01652;Name=yecS_1;db_xref=COG:COG0765;gene=yecS_1;inference=ab initio prediction:Prodigal:002006,similar to AA sequence:UniProtKB:P0AFT2;locus_tag=ABCFKFIH_01652;product=L-cystine transport system permease protein YecS
NZ_LABX01000162.1	Prodigal:002006	CDS	26140	26784	.	-	0	ID=ABCFKFIH_01653;Name=yecS_2;db_xref=COG:COG0765;gene=yecS_2;inference=ab initio prediction:Prodigal:002006,similar to AA sequence:UniProtKB:P0AFT2;locus_tag=ABCFKFIH_01653;product=L-cystine transport system permease protein YecS
NZ_LABX01000162.1	Prodigal:002006	CDS	26812	27642	.	-	0	ID=ABCFKFIH_01654;Name=fliY;db_xref=COG:COG0834;gene=fliY;inference=ab initio prediction:Prodigal:002006,similar to AA sequence:UniProtKB:P0AEM9;locus_tag=ABCFKFIH_01654;product=L-cystine-binding protein FliY
NZ_LABX01000162.1	Prodigal:002006	CDS	28226	29155	.	-	0	ID=ABCFKFIH_01655;Name=xerD_3;gene=xerD_3;inference=ab initio prediction:Prodigal:002006,similar to AA sequence:UniProtKB:Q2YR40;locus_tag=ABCFKFIH_01655;product=Tyrosine recombinase XerD
NZ_LABX01000162.1	Prodigal:002006	CDS	29499	30452	.	+	0	ID=ABCFKFIH_01656;inference=ab initio prediction:Prodigal:002006;locus_tag=ABCFKFIH_01656;product=hypothetical protein
NZ_LABX01000162.1	Prodigal:002006	CDS	30527	32197	.	+	0	ID=ABCFKFIH_01657;eC_number=1.14.13.127;Name=mhpA;db_xref=COG:COG0654;gene=mhpA;inference=ab initio prediction:Prodigal:002006,similar to AA sequence:UniProtKB:P77397;locus_tag=ABCFKFIH_01657;product=3-(3-hydroxy-phenyl)propionate/3-hydroxycinnamic acid hydroxylase
NZ_LABX01000162.1	Prodigal:002006	CDS	32197	32418	.	+	0	ID=ABCFKFIH_01658;inference=ab initio prediction:Prodigal:002006;locus_tag=ABCFKFIH_01658;product=hypothetical protein
NZ_LABX01000162.1	Prodigal:002006	CDS	32489	33814	.	+	0	ID=ABCFKFIH_01659;eC_number=1.13.11.5;Name=hmgA;db_xref=COG:COG3508;gene=hmgA;inference=ab initio prediction:Prodigal:002006,similar to AA sequence:UniProtKB:Q9X4F5;locus_tag=ABCFKFIH_01659;product=Homogentisate 1%2C2-dioxygenase
NZ_LABX01000163.1	Prodigal:002006	CDS	368	553	.	+	0	ID=ABCFKFIH_01660;Name=rpmF;db_xref=COG:COG0333;gene=rpmF;inference=ab initio prediction:Prodigal:002006,similar to AA sequence:UniProtKB:Q6NCE6;locus_tag=ABCFKFIH_01660;product=50S ribosomal protein L32
NZ_LABX01000163.1	Prodigal:002006	CDS	707	1519	.	-	0	ID=ABCFKFIH_01661;Name=pheC_1;gene=pheC_1;inference=ab initio prediction:Prodigal:002006,similar to AA sequence:UniProtKB:Q01269;locus_tag=ABCFKFIH_01661;product=Cyclohexadienyl dehydratase
NZ_LABX01000163.1	Prodigal:002006	CDS	1573	1881	.	+	0	ID=ABCFKFIH_01662;inference=ab initio prediction:Prodigal:002006;locus_tag=ABCFKFIH_01662;product=hypothetical protein
NZ_LABX01000163.1	Prodigal:002006	CDS	1920	2729	.	+	0	ID=ABCFKFIH_01663;Name=efeU;db_xref=COG:COG0672;gene=efeU;inference=ab initio prediction:Prodigal:002006,similar to AA sequence:UniProtKB:P39595;locus_tag=ABCFKFIH_01663;product=Ferrous iron permease EfeU
NZ_LABX01000163.1	Prodigal:002006	CDS	2844	3491	.	+	0	ID=ABCFKFIH_01664;eC_number=2.5.1.18;Name=gstB_3;db_xref=COG:COG0625;gene=gstB_3;inference=ab initio prediction:Prodigal:002006,similar to AA sequence:UniProtKB:P15214;locus_tag=ABCFKFIH_01664;product=Glutathione S-transferase GST-6.0
NZ_LABX01000163.1	Prodigal:002006	CDS	3729	4748	.	+	0	ID=ABCFKFIH_01665;eC_number=1.1.1.86;Name=ilvC;db_xref=COG:COG0059;gene=ilvC;inference=ab initio prediction:Prodigal:002006,similar to AA sequence:UniProtKB:Q9HVA2;locus_tag=ABCFKFIH_01665;product=Ketol-acid reductoisomerase (NADP(+))
NZ_LABX01000163.1	Prodigal:002006	CDS	5264	6667	.	+	0	ID=ABCFKFIH_01666;eC_number=4.2.99.20;Name=menH_4;gene=menH_4;inference=ab initio prediction:Prodigal:002006,protein motif:HAMAP:MF_01660;locus_tag=ABCFKFIH_01666;product=2-succinyl-6-hydroxy-2%2C4-cyclohexadiene-1-carboxylate synthase
NZ_LABX01000163.1	Prodigal:002006	CDS	6664	8223	.	+	0	ID=ABCFKFIH_01667;eC_number=1.1.1.400;Name=mpdB_1;gene=mpdB_1;inference=ab initio prediction:Prodigal:002006,similar to AA sequence:UniProtKB:Q3YAT3;locus_tag=ABCFKFIH_01667;product=2-methyl-1%2C2-propanediol dehydrogenase
NZ_LABX01000163.1	Prodigal:002006	CDS	8423	8977	.	+	0	ID=ABCFKFIH_01668;eC_number=1.16.-.-;Name=dps;db_xref=COG:COG0783;gene=dps;inference=ab initio prediction:Prodigal:002006,similar to AA sequence:UniProtKB:Q8UCK6;locus_tag=ABCFKFIH_01668;product=DNA protection during starvation protein
NZ_LABX01000163.1	Prodigal:002006	CDS	9486	10028	.	-	0	ID=ABCFKFIH_01669;eC_number=2.2.1.6;Name=ilvH;db_xref=COG:COG0440;gene=ilvH;inference=ab initio prediction:Prodigal:002006,similar to AA sequence:UniProtKB:P00894;locus_tag=ABCFKFIH_01669;product=Acetolactate synthase isozyme 3 small subunit
NZ_LABX01000163.1	Prodigal:002006	CDS	10047	11825	.	-	0	ID=ABCFKFIH_01670;eC_number=2.2.1.6;Name=ilvI_1;db_xref=COG:COG0028;gene=ilvI_1;inference=ab initio prediction:Prodigal:002006,similar to AA sequence:UniProtKB:P00893;locus_tag=ABCFKFIH_01670;product=Acetolactate synthase isozyme 3 large subunit
NZ_LABX01000163.1	Prodigal:002006	CDS	12338	13015	.	+	0	ID=ABCFKFIH_01671;inference=ab initio prediction:Prodigal:002006;locus_tag=ABCFKFIH_01671;product=hypothetical protein
NZ_LABX01000163.1	Prodigal:002006	CDS	13098	13259	.	+	0	ID=ABCFKFIH_01672;inference=ab initio prediction:Prodigal:002006;locus_tag=ABCFKFIH_01672;product=hypothetical protein
NZ_LABX01000163.1	Prodigal:002006	CDS	13394	14317	.	-	0	ID=ABCFKFIH_01673;eC_number=5.1.3.20;Name=hldD;gene=hldD;inference=ab initio prediction:Prodigal:002006,protein motif:HAMAP:MF_01601;locus_tag=ABCFKFIH_01673;product=ADP-L-glycero-D-manno-heptose-6-epimerase
NZ_LABX01000163.1	Prodigal:002006	CDS	14314	15321	.	-	0	ID=ABCFKFIH_01674;eC_number=2.7.8.33;Name=tagO;db_xref=COG:COG0472;gene=tagO;inference=ab initio prediction:Prodigal:002006,similar to AA sequence:UniProtKB:O34753;locus_tag=ABCFKFIH_01674;product=putative undecaprenyl-phosphate N-acetylglucosaminyl 1-phosphate transferase
NZ_LABX01000163.1	Prodigal:002006	CDS	15631	17226	.	+	0	ID=ABCFKFIH_01675;Name=pal_3;gene=pal_3;inference=ab initio prediction:Prodigal:002006,protein motif:HAMAP:MF_02204;locus_tag=ABCFKFIH_01675;product=Peptidoglycan-associated lipoprotein
NZ_LABX01000163.1	Prodigal:002006	CDS	17354	18244	.	-	0	ID=ABCFKFIH_01676;inference=ab initio prediction:Prodigal:002006;locus_tag=ABCFKFIH_01676;product=hypothetical protein
NZ_LABX01000163.1	Prodigal:002006	CDS	18404	20422	.	-	0	ID=ABCFKFIH_01677;eC_number=5.4.99.63;Name=ecm;db_xref=COG:COG1884;gene=ecm;inference=ab initio prediction:Prodigal:002006,similar to AA sequence:UniProtKB:Q49115;locus_tag=ABCFKFIH_01677;product=Ethylmalonyl-CoA mutase
NZ_LABX01000163.1	Prodigal:002006	CDS	20625	21920	.	+	0	ID=ABCFKFIH_01678;eC_number=1.3.1.85;Name=ccr;db_xref=COG:COG0604;gene=ccr;inference=ab initio prediction:Prodigal:002006,similar to AA sequence:UniProtKB:Q3IZ91;locus_tag=ABCFKFIH_01678;product=Crotonyl-CoA carboxylase/reductase
NZ_LABX01000163.1	Prodigal:002006	CDS	22025	22627	.	+	0	ID=ABCFKFIH_01679;eC_number=4.2.1.33;Name=leuD1_1;db_xref=COG:COG0066;gene=leuD1_1;inference=ab initio prediction:Prodigal:002006,similar to AA sequence:UniProtKB:P04787;locus_tag=ABCFKFIH_01679;product=3-isopropylmalate dehydratase small subunit 1
NZ_LABX01000163.1	Prodigal:002006	CDS	22792	23991	.	+	0	ID=ABCFKFIH_01680;inference=ab initio prediction:Prodigal:002006,similar to AA sequence:ISfinder:TnXax1;locus_tag=ABCFKFIH_01680;product=Tn3 family transposase TnXax1
NZ_LABX01000163.1	Prodigal:002006	CDS	24035	25255	.	-	0	ID=ABCFKFIH_01681;Name=yycB;db_xref=COG:COG2807;gene=yycB;inference=ab initio prediction:Prodigal:002006,similar to AA sequence:UniProtKB:P37482;locus_tag=ABCFKFIH_01681;product=putative transporter YycB
NZ_LABX01000163.1	Prodigal:002006	CDS	25397	25822	.	-	0	ID=ABCFKFIH_01682;inference=ab initio prediction:Prodigal:002006;locus_tag=ABCFKFIH_01682;product=hypothetical protein
NZ_LABX01000163.1	Prodigal:002006	CDS	25819	27519	.	-	0	ID=ABCFKFIH_01683;eC_number=2.3.1.269;Name=lnt;db_xref=COG:COG0815;gene=lnt;inference=ab initio prediction:Prodigal:002006,similar to AA sequence:UniProtKB:P23930;locus_tag=ABCFKFIH_01683;product=Apolipoprotein N-acyltransferase
NZ_LABX01000163.1	Prodigal:002006	CDS	27566	28606	.	-	0	ID=ABCFKFIH_01684;Name=tlyC;db_xref=COG:COG1253;gene=tlyC;inference=ab initio prediction:Prodigal:002006,similar to AA sequence:UniProtKB:Q68W10;locus_tag=ABCFKFIH_01684;product=Hemolysin C
NZ_LABX01000163.1	Prodigal:002006	CDS	28640	29194	.	-	0	ID=ABCFKFIH_01685;eC_number=3.1.-.-;Name=ybeY;gene=ybeY;inference=ab initio prediction:Prodigal:002006,protein motif:HAMAP:MF_00009;locus_tag=ABCFKFIH_01685;product=Endoribonuclease YbeY
NZ_LABX01000163.1	Prodigal:002006	CDS	29191	30321	.	-	0	ID=ABCFKFIH_01686;db_xref=COG:COG1702;inference=ab initio prediction:Prodigal:002006,similar to AA sequence:UniProtKB:P9WIA3;locus_tag=ABCFKFIH_01686;product=PhoH-like protein
NZ_LABX01000163.1	Prodigal:002006	CDS	30333	31727	.	-	0	ID=ABCFKFIH_01687;eC_number=2.8.4.3;Name=miaB;db_xref=COG:COG0621;gene=miaB;inference=ab initio prediction:Prodigal:002006,similar to AA sequence:UniProtKB:Q9RCI2;locus_tag=ABCFKFIH_01687;product=tRNA-2-methylthio-N(6)-dimethylallyladenosine synthase
NZ_LABX01000163.1	Prodigal:002006	CDS	31796	32665	.	-	0	ID=ABCFKFIH_01688;inference=ab initio prediction:Prodigal:002006;locus_tag=ABCFKFIH_01688;product=hypothetical protein
[truncated: 8,692,983 more chars]
