# Supplementary material for: Comprehensive Comparative Genomics and Phenotyping of Methylobacterium Species
Source: Front Microbiol. 2021 Oct 6;12:740610. doi: 10.3389/fmicb.2021.740610 (PMC8561711; doi:10.3389/fmicb.2021.740610)
Supplement: Supplementary file 7 [file Data_Sheet_1.ZIP › Mb_currus.gff]

##gff-version 3
##sequence-region NZ_CP028843.1 1 6553813
##sequence-region NZ_CP028844.1 1 974845
##sequence-region NZ_CP028845.1 1 177552
##sequence-region NZ_CP028846.1 1 4473
##sequence-region NZ_CP028847.1 1 34452
NZ_CP028843.1	Prodigal:002006	CDS	1	1506	.	+	0	ID=EILCDJFF_00001;Name=dnaA;gene=dnaA;inference=ab initio prediction:Prodigal:002006,similar to AA sequence:UniProtKB:P68866;locus_tag=EILCDJFF_00001;product=Chromosomal replication initiator protein DnaA
NZ_CP028843.1	Prodigal:002006	CDS	1676	2797	.	+	0	ID=EILCDJFF_00002;Name=dnaN;gene=dnaN;inference=ab initio prediction:Prodigal:002006,similar to AA sequence:UniProtKB:B8GXP6;locus_tag=EILCDJFF_00002;product=Beta sliding clamp
NZ_CP028843.1	Prodigal:002006	CDS	3081	3377	.	+	0	ID=EILCDJFF_00003;inference=ab initio prediction:Prodigal:002006;locus_tag=EILCDJFF_00003;product=hypothetical protein
NZ_CP028843.1	Prodigal:002006	CDS	3390	4535	.	+	0	ID=EILCDJFF_00004;Name=recF_1;db_xref=COG:COG1195;gene=recF_1;inference=ab initio prediction:Prodigal:002006,similar to AA sequence:UniProtKB:P0A7H0;locus_tag=EILCDJFF_00004;product=DNA replication and repair protein RecF
NZ_CP028843.1	Prodigal:002006	CDS	4540	4941	.	-	0	ID=EILCDJFF_00005;eC_number=3.1.-.-;db_xref=COG:COG3742;inference=ab initio prediction:Prodigal:002006,similar to AA sequence:UniProtKB:P9WF57;locus_tag=EILCDJFF_00005;product=Ribonuclease VapC42
NZ_CP028843.1	Prodigal:002006	CDS	4941	5180	.	-	0	ID=EILCDJFF_00006;inference=ab initio prediction:Prodigal:002006;locus_tag=EILCDJFF_00006;product=hypothetical protein
NZ_CP028843.1	Prodigal:002006	CDS	5267	7117	.	+	0	ID=EILCDJFF_00007;eC_number=3.6.4.12;Name=recQ;db_xref=COG:COG0514;gene=recQ;inference=ab initio prediction:Prodigal:002006,similar to AA sequence:UniProtKB:P15043;locus_tag=EILCDJFF_00007;product=ATP-dependent DNA helicase RecQ
NZ_CP028843.1	Prodigal:002006	CDS	7347	8564	.	+	0	ID=EILCDJFF_00008;eC_number=5.4.1.3;Name=mct;db_xref=COG:COG1804;gene=mct;inference=ab initio prediction:Prodigal:002006,similar to AA sequence:UniProtKB:A9WC36;locus_tag=EILCDJFF_00008;product=2-methylfumaryl-CoA isomerase
NZ_CP028843.1	Prodigal:002006	CDS	8787	9104	.	-	0	ID=EILCDJFF_00009;inference=ab initio prediction:Prodigal:002006;locus_tag=EILCDJFF_00009;product=hypothetical protein
NZ_CP028843.1	Prodigal:002006	CDS	9101	9871	.	-	0	ID=EILCDJFF_00010;eC_number=2.1.1.166;Name=rlmE;db_xref=COG:COG0293;gene=rlmE;inference=ab initio prediction:Prodigal:002006,similar to AA sequence:UniProtKB:P0C0R7;locus_tag=EILCDJFF_00010;product=Ribosomal RNA large subunit methyltransferase E
NZ_CP028843.1	Prodigal:002006	CDS	10123	11232	.	-	0	ID=EILCDJFF_00011;eC_number=3.6.1.11;Name=ppx;db_xref=COG:COG0248;gene=ppx;inference=ab initio prediction:Prodigal:002006,similar to AA sequence:UniProtKB:P0AFL6;locus_tag=EILCDJFF_00011;product=Exopolyphosphatase
NZ_CP028843.1	Prodigal:002006	CDS	11393	12238	.	-	0	ID=EILCDJFF_00012;eC_number=3.6.3.-;Name=cmpD_1;gene=cmpD_1;inference=ab initio prediction:Prodigal:002006,similar to AA sequence:UniProtKB:Q55463;locus_tag=EILCDJFF_00012;product=Bicarbonate transport ATP-binding protein CmpD
NZ_CP028843.1	Prodigal:002006	CDS	12243	13055	.	-	0	ID=EILCDJFF_00013;Name=ssuC_1;db_xref=COG:COG0600;gene=ssuC_1;inference=ab initio prediction:Prodigal:002006,similar to AA sequence:UniProtKB:P40401;locus_tag=EILCDJFF_00013;product=Putative aliphatic sulfonates transport permease protein SsuC
NZ_CP028843.1	Prodigal:002006	CDS	13065	14069	.	-	0	ID=EILCDJFF_00014;inference=ab initio prediction:Prodigal:002006;locus_tag=EILCDJFF_00014;product=hypothetical protein
NZ_CP028843.1	Prodigal:002006	CDS	14217	14696	.	-	0	ID=EILCDJFF_00015;eC_number=3.5.1.44;Name=cheB_1;gene=cheB_1;inference=ab initio prediction:Prodigal:002006,protein motif:HAMAP:MF_00099;locus_tag=EILCDJFF_00015;product=Protein-glutamate methylesterase/protein-glutamine glutaminase
NZ_CP028843.1	Prodigal:002006	CDS	14846	15556	.	+	0	ID=EILCDJFF_00016;eC_number=6.1.1.7;Name=alaS_1;db_xref=COG:COG0013;gene=alaS_1;inference=ab initio prediction:Prodigal:002006,similar to AA sequence:UniProtKB:A0QWQ4;locus_tag=EILCDJFF_00016;product=Alanine--tRNA ligase
NZ_CP028843.1	Aragorn:001002	tRNA	15604	15680	.	-	.	ID=EILCDJFF_00017;inference=COORDINATES:profile:Aragorn:001002;locus_tag=EILCDJFF_00017;product=tRNA-Met(cat)
NZ_CP028843.1	barrnap:0.9	rRNA	15727	15836	6.5e-08	-	.	ID=EILCDJFF_00018;locus_tag=EILCDJFF_00018;product=5S ribosomal RNA
NZ_CP028843.1	barrnap:0.9	rRNA	15945	18735	0	-	.	ID=EILCDJFF_00019;locus_tag=EILCDJFF_00019;product=23S ribosomal RNA
NZ_CP028843.1	Aragorn:001002	tRNA	19012	19087	.	-	.	ID=EILCDJFF_00020;inference=COORDINATES:profile:Aragorn:001002;locus_tag=EILCDJFF_00020;product=tRNA-Ala(tgc)
NZ_CP028843.1	Aragorn:001002	tRNA	19127	19203	.	-	.	ID=EILCDJFF_00021;inference=COORDINATES:profile:Aragorn:001002;locus_tag=EILCDJFF_00021;product=tRNA-Ile(gat)
NZ_CP028843.1	barrnap:0.9	rRNA	19351	20831	0	-	.	ID=EILCDJFF_00022;locus_tag=EILCDJFF_00022;product=16S ribosomal RNA
NZ_CP028843.1	Prodigal:002006	CDS	21779	22093	.	-	0	ID=EILCDJFF_00023;inference=ab initio prediction:Prodigal:002006;locus_tag=EILCDJFF_00023;product=hypothetical protein
NZ_CP028843.1	Prodigal:002006	CDS	22624	23775	.	-	0	ID=EILCDJFF_00024;inference=ab initio prediction:Prodigal:002006;locus_tag=EILCDJFF_00024;product=hypothetical protein
NZ_CP028843.1	Prodigal:002006	CDS	23955	26057	.	+	0	ID=EILCDJFF_00025;inference=ab initio prediction:Prodigal:002006;locus_tag=EILCDJFF_00025;product=hypothetical protein
NZ_CP028843.1	Prodigal:002006	CDS	26167	26808	.	+	0	ID=EILCDJFF_00026;inference=ab initio prediction:Prodigal:002006;locus_tag=EILCDJFF_00026;product=hypothetical protein
NZ_CP028843.1	Prodigal:002006	CDS	26897	27274	.	+	0	ID=EILCDJFF_00027;inference=ab initio prediction:Prodigal:002006;locus_tag=EILCDJFF_00027;product=hypothetical protein
NZ_CP028843.1	Prodigal:002006	CDS	27408	28271	.	-	0	ID=EILCDJFF_00028;inference=ab initio prediction:Prodigal:002006;locus_tag=EILCDJFF_00028;product=hypothetical protein
NZ_CP028843.1	Prodigal:002006	CDS	28628	28957	.	+	0	ID=EILCDJFF_00029;inference=ab initio prediction:Prodigal:002006;locus_tag=EILCDJFF_00029;product=hypothetical protein
NZ_CP028843.1	Prodigal:002006	CDS	29493	30626	.	+	0	ID=EILCDJFF_00030;eC_number=3.1.4.-;Name=rpfG_1;db_xref=COG:COG3437;gene=rpfG_1;inference=ab initio prediction:Prodigal:002006,similar to AA sequence:UniProtKB:Q4UU85;locus_tag=EILCDJFF_00030;product=Cyclic di-GMP phosphodiesterase response regulator RpfG
NZ_CP028843.1	Prodigal:002006	CDS	30635	31120	.	-	0	ID=EILCDJFF_00031;Name=cmpR_1;db_xref=COG:COG0583;gene=cmpR_1;inference=ab initio prediction:Prodigal:002006,similar to AA sequence:UniProtKB:Q9F1R2;locus_tag=EILCDJFF_00031;product=HTH-type transcriptional activator CmpR
NZ_CP028843.1	Prodigal:002006	CDS	31120	31575	.	-	0	ID=EILCDJFF_00032;Name=argP_1;gene=argP_1;inference=ab initio prediction:Prodigal:002006,protein motif:HAMAP:MF_00513;locus_tag=EILCDJFF_00032;product=HTH-type transcriptional regulator ArgP
NZ_CP028843.1	Prodigal:002006	CDS	31755	32675	.	+	0	ID=EILCDJFF_00033;eC_number=3.1.3.11;Name=fbp;gene=fbp;inference=ab initio prediction:Prodigal:002006,protein motif:HAMAP:MF_01855;locus_tag=EILCDJFF_00033;product=Fructose-1%2C6-bisphosphatase class 1
NZ_CP028843.1	Prodigal:002006	CDS	32682	33542	.	+	0	ID=EILCDJFF_00034;eC_number=2.7.1.19;Name=prkA;db_xref=COG:COG3954;gene=prkA;inference=ab initio prediction:Prodigal:002006,similar to AA sequence:UniProtKB:P12033;locus_tag=EILCDJFF_00034;product=Phosphoribulokinase 1
NZ_CP028843.1	Prodigal:002006	CDS	33667	34869	.	+	0	ID=EILCDJFF_00035;eC_number=2.7.11.1;Name=rsbW;gene=rsbW;inference=ab initio prediction:Prodigal:002006,protein motif:HAMAP:MF_00638;locus_tag=EILCDJFF_00035;product=Serine-protein kinase RsbW
NZ_CP028843.1	Prodigal:002006	CDS	35033	36595	.	-	0	ID=EILCDJFF_00036;eC_number=2.7.13.3;Name=rcsC_1;gene=rcsC_1;inference=ab initio prediction:Prodigal:002006,protein motif:HAMAP:MF_00979;locus_tag=EILCDJFF_00036;product=Sensor histidine kinase RcsC
NZ_CP028843.1	Prodigal:002006	CDS	36911	37366	.	+	0	ID=EILCDJFF_00037;eC_number=1.3.99.16;Name=iorA_1;gene=iorA_1;inference=ab initio prediction:Prodigal:002006,similar to AA sequence:UniProtKB:Q51697;locus_tag=EILCDJFF_00037;product=Isoquinoline 1-oxidoreductase subunit alpha
NZ_CP028843.1	Prodigal:002006	CDS	37380	39584	.	+	0	ID=EILCDJFF_00038;eC_number=1.3.99.16;Name=iorB_1;gene=iorB_1;inference=ab initio prediction:Prodigal:002006,similar to AA sequence:UniProtKB:Q51698;locus_tag=EILCDJFF_00038;product=Isoquinoline 1-oxidoreductase subunit beta
NZ_CP028843.1	Prodigal:002006	CDS	39616	40311	.	+	0	ID=EILCDJFF_00039;inference=ab initio prediction:Prodigal:002006;locus_tag=EILCDJFF_00039;product=hypothetical protein
NZ_CP028843.1	Prodigal:002006	CDS	40371	41081	.	+	0	ID=EILCDJFF_00040;eC_number=4.1.1.23;Name=pyrF;db_xref=COG:COG0284;gene=pyrF;inference=ab initio prediction:Prodigal:002006,similar to AA sequence:UniProtKB:Q5FJB3;locus_tag=EILCDJFF_00040;product=Orotidine 5'-phosphate decarboxylase
NZ_CP028843.1	Prodigal:002006	CDS	41217	41528	.	+	0	ID=EILCDJFF_00041;inference=ab initio prediction:Prodigal:002006;locus_tag=EILCDJFF_00041;product=hypothetical protein
NZ_CP028843.1	Prodigal:002006	CDS	41531	41734	.	+	0	ID=EILCDJFF_00042;inference=ab initio prediction:Prodigal:002006;locus_tag=EILCDJFF_00042;product=hypothetical protein
NZ_CP028843.1	Prodigal:002006	CDS	41850	42233	.	+	0	ID=EILCDJFF_00043;inference=ab initio prediction:Prodigal:002006,similar to AA sequence:ISfinder:ISMdi20;locus_tag=EILCDJFF_00043;product=IS630 family transposase ISMdi20
NZ_CP028843.1	Prodigal:002006	CDS	42290	42811	.	+	0	ID=EILCDJFF_00044;inference=ab initio prediction:Prodigal:002006,similar to AA sequence:ISfinder:ISMno11;locus_tag=EILCDJFF_00044;product=IS630 family transposase ISMno11
NZ_CP028843.1	Prodigal:002006	CDS	43003	43266	.	+	0	ID=EILCDJFF_00045;inference=ab initio prediction:Prodigal:002006;locus_tag=EILCDJFF_00045;product=hypothetical protein
NZ_CP028843.1	Prodigal:002006	CDS	43283	44698	.	-	0	ID=EILCDJFF_00046;eC_number=3.5.1.-;Name=abgB_1;db_xref=COG:COG1473;gene=abgB_1;inference=ab initio prediction:Prodigal:002006,similar to AA sequence:UniProtKB:P76052;locus_tag=EILCDJFF_00046;product=p-aminobenzoyl-glutamate hydrolase subunit B
NZ_CP028843.1	Prodigal:002006	CDS	44803	45435	.	-	0	ID=EILCDJFF_00047;eC_number=5.99.1.4;Name=nsaD_1;gene=nsaD_1;inference=ab initio prediction:Prodigal:002006,similar to AA sequence:UniProtKB:Q9X9Q7;locus_tag=EILCDJFF_00047;product=2-hydroxychromene-2-carboxylate isomerase
NZ_CP028843.1	Prodigal:002006	CDS	45460	46911	.	+	0	ID=EILCDJFF_00048;eC_number=1.14.13.-;Name=hpyO_1;db_xref=COG:COG2072;gene=hpyO_1;inference=ab initio prediction:Prodigal:002006,similar to AA sequence:UniProtKB:Q8PDQ6;locus_tag=EILCDJFF_00048;product=FAD-dependent urate hydroxylase
NZ_CP028843.1	Prodigal:002006	CDS	47062	48441	.	-	0	ID=EILCDJFF_00049;eC_number=1.6.5.12;Name=ndbB;gene=ndbB;inference=ab initio prediction:Prodigal:002006,similar to AA sequence:UniProtKB:P73735;locus_tag=EILCDJFF_00049;product=Demethylphylloquinone reductase NdbB
NZ_CP028843.1	Prodigal:002006	CDS	48778	49758	.	+	0	ID=EILCDJFF_00050;eC_number=2.5.1.47;Name=cysK1;db_xref=COG:COG0031;gene=cysK1;inference=ab initio prediction:Prodigal:002006,similar to AA sequence:UniProtKB:P9WP55;locus_tag=EILCDJFF_00050;product=O-acetylserine sulfhydrylase
NZ_CP028843.1	Prodigal:002006	CDS	49803	50120	.	-	0	ID=EILCDJFF_00051;inference=ab initio prediction:Prodigal:002006;locus_tag=EILCDJFF_00051;product=hypothetical protein
NZ_CP028843.1	Prodigal:002006	CDS	50270	50734	.	-	0	ID=EILCDJFF_00052;Name=lrp_1;db_xref=COG:COG1522;gene=lrp_1;inference=ab initio prediction:Prodigal:002006,similar to AA sequence:UniProtKB:P0ACJ0;locus_tag=EILCDJFF_00052;product=Leucine-responsive regulatory protein
NZ_CP028843.1	Prodigal:002006	CDS	50855	53944	.	+	0	ID=EILCDJFF_00053;Name=putA;db_xref=COG:COG0506;gene=putA;inference=ab initio prediction:Prodigal:002006,similar to AA sequence:UniProtKB:P09546;locus_tag=EILCDJFF_00053;product=Bifunctional protein PutA
NZ_CP028843.1	Prodigal:002006	CDS	54621	56411	.	-	0	ID=EILCDJFF_00054;inference=ab initio prediction:Prodigal:002006;locus_tag=EILCDJFF_00054;product=hypothetical protein
NZ_CP028843.1	Prodigal:002006	CDS	56413	57324	.	-	0	ID=EILCDJFF_00055;inference=ab initio prediction:Prodigal:002006;locus_tag=EILCDJFF_00055;product=hypothetical protein
NZ_CP028843.1	Prodigal:002006	CDS	57581	58354	.	+	0	ID=EILCDJFF_00056;Name=rhaS_1;gene=rhaS_1;inference=ab initio prediction:Prodigal:002006,protein motif:HAMAP:MF_01534;locus_tag=EILCDJFF_00056;product=HTH-type transcriptional activator RhaS
NZ_CP028843.1	Prodigal:002006	CDS	58682	59038	.	+	0	ID=EILCDJFF_00057;inference=ab initio prediction:Prodigal:002006;locus_tag=EILCDJFF_00057;product=hypothetical protein
NZ_CP028843.1	Prodigal:002006	CDS	59105	60862	.	-	0	ID=EILCDJFF_00058;inference=ab initio prediction:Prodigal:002006;locus_tag=EILCDJFF_00058;product=hypothetical protein
NZ_CP028843.1	Prodigal:002006	CDS	61095	64688	.	+	0	ID=EILCDJFF_00059;inference=ab initio prediction:Prodigal:002006;locus_tag=EILCDJFF_00059;product=hypothetical protein
NZ_CP028843.1	Prodigal:002006	CDS	64792	65604	.	-	0	ID=EILCDJFF_00060;inference=ab initio prediction:Prodigal:002006;locus_tag=EILCDJFF_00060;product=hypothetical protein
NZ_CP028843.1	Prodigal:002006	CDS	65617	66774	.	-	0	ID=EILCDJFF_00061;inference=ab initio prediction:Prodigal:002006,similar to AA sequence:ISfinder:ISOan1;locus_tag=EILCDJFF_00061;product=ISAs1 family transposase ISOan1
NZ_CP028843.1	Prodigal:002006	CDS	66813	67127	.	-	0	ID=EILCDJFF_00062;inference=ab initio prediction:Prodigal:002006;locus_tag=EILCDJFF_00062;product=hypothetical protein
NZ_CP028843.1	Prodigal:002006	CDS	67764	71396	.	+	0	ID=EILCDJFF_00063;inference=ab initio prediction:Prodigal:002006;locus_tag=EILCDJFF_00063;product=hypothetical protein
NZ_CP028843.1	Prodigal:002006	CDS	71511	71702	.	-	0	ID=EILCDJFF_00064;inference=ab initio prediction:Prodigal:002006;locus_tag=EILCDJFF_00064;product=hypothetical protein
NZ_CP028843.1	Prodigal:002006	CDS	72057	73430	.	+	0	ID=EILCDJFF_00065;Name=ribZ_1;gene=ribZ_1;inference=ab initio prediction:Prodigal:002006,similar to AA sequence:UniProtKB:Q180E3;locus_tag=EILCDJFF_00065;product=Riboflavin transporter RibZ
NZ_CP028843.1	Prodigal:002006	CDS	73610	75262	.	+	0	ID=EILCDJFF_00066;inference=ab initio prediction:Prodigal:002006;locus_tag=EILCDJFF_00066;product=hypothetical protein
NZ_CP028843.1	Prodigal:002006	CDS	75436	75618	.	-	0	ID=EILCDJFF_00067;inference=ab initio prediction:Prodigal:002006;locus_tag=EILCDJFF_00067;product=hypothetical protein
NZ_CP028843.1	Prodigal:002006	CDS	75781	76182	.	-	0	ID=EILCDJFF_00068;inference=ab initio prediction:Prodigal:002006;locus_tag=EILCDJFF_00068;product=hypothetical protein
NZ_CP028843.1	Prodigal:002006	CDS	76350	77369	.	-	0	ID=EILCDJFF_00069;eC_number=1.1.-.-;Name=yajO_1;db_xref=COG:COG0667;gene=yajO_1;inference=ab initio prediction:Prodigal:002006,similar to AA sequence:UniProtKB:P77735;locus_tag=EILCDJFF_00069;product=1-deoxyxylulose-5-phosphate synthase YajO
NZ_CP028843.1	Prodigal:002006	CDS	77386	77565	.	+	0	ID=EILCDJFF_00070;inference=ab initio prediction:Prodigal:002006;locus_tag=EILCDJFF_00070;product=hypothetical protein
NZ_CP028843.1	Prodigal:002006	CDS	77680	77799	.	+	0	ID=EILCDJFF_00071;inference=ab initio prediction:Prodigal:002006;locus_tag=EILCDJFF_00071;product=hypothetical protein
NZ_CP028843.1	Prodigal:002006	CDS	77841	79052	.	+	0	ID=EILCDJFF_00072;Name=hcaT_1;gene=hcaT_1;inference=ab initio prediction:Prodigal:002006,similar to AA sequence:UniProtKB:Q47142;locus_tag=EILCDJFF_00072;product=putative 3-phenylpropionic acid transporter
NZ_CP028843.1	Prodigal:002006	CDS	79119	79835	.	+	0	ID=EILCDJFF_00073;inference=ab initio prediction:Prodigal:002006;locus_tag=EILCDJFF_00073;product=hypothetical protein
NZ_CP028843.1	Prodigal:002006	CDS	79853	80128	.	-	0	ID=EILCDJFF_00074;inference=ab initio prediction:Prodigal:002006;locus_tag=EILCDJFF_00074;product=hypothetical protein
NZ_CP028843.1	Prodigal:002006	CDS	80246	80356	.	-	0	ID=EILCDJFF_00075;inference=ab initio prediction:Prodigal:002006;locus_tag=EILCDJFF_00075;product=hypothetical protein
NZ_CP028843.1	Prodigal:002006	CDS	80740	81045	.	+	0	ID=EILCDJFF_00076;inference=ab initio prediction:Prodigal:002006;locus_tag=EILCDJFF_00076;product=hypothetical protein
NZ_CP028843.1	Prodigal:002006	CDS	81181	82350	.	+	0	ID=EILCDJFF_00077;eC_number=4.2.1.81;Name=tarD;db_xref=COG:COG4948;gene=tarD;inference=ab initio prediction:Prodigal:002006,similar to AA sequence:UniProtKB:Q89FH0;locus_tag=EILCDJFF_00077;product=D(-)-tartrate dehydratase
NZ_CP028843.1	Prodigal:002006	CDS	82807	83412	.	+	0	ID=EILCDJFF_00078;inference=ab initio prediction:Prodigal:002006;locus_tag=EILCDJFF_00078;product=hypothetical protein
NZ_CP028843.1	Prodigal:002006	CDS	83527	84153	.	+	0	ID=EILCDJFF_00079;eC_number=3.6.4.12;Name=ruvA;db_xref=COG:COG0632;gene=ruvA;inference=ab initio prediction:Prodigal:002006,similar to AA sequence:UniProtKB:P0A809;locus_tag=EILCDJFF_00079;product=Holliday junction ATP-dependent DNA helicase RuvA
NZ_CP028843.1	Prodigal:002006	CDS	84173	84766	.	-	0	ID=EILCDJFF_00080;inference=ab initio prediction:Prodigal:002006;locus_tag=EILCDJFF_00080;product=hypothetical protein
NZ_CP028843.1	Prodigal:002006	CDS	84969	86330	.	-	0	ID=EILCDJFF_00081;eC_number=2.7.-.-;Name=sasA_1;gene=sasA_1;inference=ab initio prediction:Prodigal:002006,protein motif:HAMAP:MF_01837;locus_tag=EILCDJFF_00081;product=Adaptive-response sensory-kinase SasA
NZ_CP028843.1	Prodigal:002006	CDS	86327	87043	.	-	0	ID=EILCDJFF_00082;Name=ompR_1;gene=ompR_1;inference=ab initio prediction:Prodigal:002006,similar to AA sequence:UniProtKB:P0AA16;locus_tag=EILCDJFF_00082;product=Transcriptional regulatory protein OmpR
NZ_CP028843.1	Prodigal:002006	CDS	87284	87613	.	+	0	ID=EILCDJFF_00083;Name=ubiK;gene=ubiK;inference=ab initio prediction:Prodigal:002006,protein motif:HAMAP:MF_02216;locus_tag=EILCDJFF_00083;product=Ubiquinone biosynthesis accessory factor UbiK
NZ_CP028843.1	Prodigal:002006	CDS	87894	88397	.	+	0	ID=EILCDJFF_00084;inference=ab initio prediction:Prodigal:002006;locus_tag=EILCDJFF_00084;product=hypothetical protein
NZ_CP028843.1	Prodigal:002006	CDS	88394	89215	.	+	0	ID=EILCDJFF_00085;eC_number=1.5.1.2;Name=proC;db_xref=COG:COG0345;gene=proC;inference=ab initio prediction:Prodigal:002006,similar to AA sequence:UniProtKB:P22008;locus_tag=EILCDJFF_00085;product=Pyrroline-5-carboxylate reductase
NZ_CP028843.1	Prodigal:002006	CDS	89381	90190	.	+	0	ID=EILCDJFF_00086;inference=ab initio prediction:Prodigal:002006;locus_tag=EILCDJFF_00086;product=hypothetical protein
NZ_CP028843.1	Prodigal:002006	CDS	90312	90890	.	+	0	ID=EILCDJFF_00087;Name=yceJ_1;db_xref=COG:COG3038;gene=yceJ_1;inference=ab initio prediction:Prodigal:002006,similar to AA sequence:UniProtKB:P75925;locus_tag=EILCDJFF_00087;product=Cytochrome b561 
NZ_CP028843.1	Prodigal:002006	CDS	90913	91257	.	+	0	ID=EILCDJFF_00088;inference=ab initio prediction:Prodigal:002006;locus_tag=EILCDJFF_00088;product=hypothetical protein
NZ_CP028843.1	Prodigal:002006	CDS	91516	92997	.	+	0	ID=EILCDJFF_00089;eC_number=2.7.13.3;inference=ab initio prediction:Prodigal:002006,similar to AA sequence:UniProtKB:Q8YC53;locus_tag=EILCDJFF_00089;product=Blue-light-activated histidine kinase
NZ_CP028843.1	Prodigal:002006	CDS	93094	93468	.	+	0	ID=EILCDJFF_00090;inference=ab initio prediction:Prodigal:002006;locus_tag=EILCDJFF_00090;product=hypothetical protein
NZ_CP028843.1	Prodigal:002006	CDS	93510	95660	.	+	0	ID=EILCDJFF_00091;Name=btuB_1;gene=btuB_1;inference=ab initio prediction:Prodigal:002006,protein motif:HAMAP:MF_01531;locus_tag=EILCDJFF_00091;product=Vitamin B12 transporter BtuB
NZ_CP028843.1	Prodigal:002006	CDS	95727	96638	.	-	0	ID=EILCDJFF_00092;Name=gcvA_1;gene=gcvA_1;inference=ab initio prediction:Prodigal:002006,similar to AA sequence:UniProtKB:P0A9F6;locus_tag=EILCDJFF_00092;product=Glycine cleavage system transcriptional activator
NZ_CP028843.1	Prodigal:002006	CDS	96773	98041	.	+	0	ID=EILCDJFF_00093;eC_number=2.1.2.1;Name=glyA2_1;gene=glyA2_1;inference=ab initio prediction:Prodigal:002006,similar to AA sequence:UniProtKB:Q3JGP5;locus_tag=EILCDJFF_00093;product=Serine hydroxymethyltransferase 2
NZ_CP028843.1	Prodigal:002006	CDS	98185	99231	.	-	0	ID=EILCDJFF_00094;eC_number=3.5.2.9;Name=pxpC;db_xref=COG:COG1984;gene=pxpC;inference=ab initio prediction:Prodigal:002006,similar to AA sequence:UniProtKB:P75745;locus_tag=EILCDJFF_00094;product=5-oxoprolinase subunit C
NZ_CP028843.1	Prodigal:002006	CDS	99228	99950	.	-	0	ID=EILCDJFF_00095;eC_number=3.5.2.9;Name=pxpB;db_xref=COG:COG2049;gene=pxpB;inference=ab initio prediction:Prodigal:002006,similar to AA sequence:UniProtKB:P60495;locus_tag=EILCDJFF_00095;product=5-oxoprolinase subunit B
NZ_CP028843.1	Prodigal:002006	CDS	99957	100718	.	-	0	ID=EILCDJFF_00096;eC_number=3.5.2.9;Name=pxpA;db_xref=COG:COG1540;gene=pxpA;inference=ab initio prediction:Prodigal:002006,similar to AA sequence:UniProtKB:P42963;locus_tag=EILCDJFF_00096;product=5-oxoprolinase subunit A
NZ_CP028843.1	Prodigal:002006	CDS	100827	101036	.	-	0	ID=EILCDJFF_00097;inference=ab initio prediction:Prodigal:002006;locus_tag=EILCDJFF_00097;product=hypothetical protein
NZ_CP028843.1	Prodigal:002006	CDS	101359	101928	.	+	0	ID=EILCDJFF_00098;inference=ab initio prediction:Prodigal:002006;locus_tag=EILCDJFF_00098;product=hypothetical protein
NZ_CP028843.1	Prodigal:002006	CDS	101936	102700	.	-	0	ID=EILCDJFF_00099;inference=ab initio prediction:Prodigal:002006;locus_tag=EILCDJFF_00099;product=hypothetical protein
NZ_CP028843.1	Prodigal:002006	CDS	102713	102919	.	-	0	ID=EILCDJFF_00100;inference=ab initio prediction:Prodigal:002006;locus_tag=EILCDJFF_00100;product=hypothetical protein
NZ_CP028843.1	Prodigal:002006	CDS	103045	103554	.	-	0	ID=EILCDJFF_00101;inference=ab initio prediction:Prodigal:002006;locus_tag=EILCDJFF_00101;product=hypothetical protein
NZ_CP028843.1	Prodigal:002006	CDS	103551	103988	.	-	0	ID=EILCDJFF_00102;inference=ab initio prediction:Prodigal:002006;locus_tag=EILCDJFF_00102;product=hypothetical protein
NZ_CP028843.1	Prodigal:002006	CDS	104060	104887	.	-	0	ID=EILCDJFF_00103;eC_number=1.-.-.-;db_xref=COG:COG0656;inference=ab initio prediction:Prodigal:002006,similar to AA sequence:UniProtKB:A0QV10;locus_tag=EILCDJFF_00103;product=putative oxidoreductase/MSMEI_2347
NZ_CP028843.1	Prodigal:002006	CDS	104981	106195	.	-	0	ID=EILCDJFF_00104;inference=ab initio prediction:Prodigal:002006;locus_tag=EILCDJFF_00104;product=hypothetical protein
NZ_CP028843.1	Prodigal:002006	CDS	106464	106580	.	+	0	ID=EILCDJFF_00105;inference=ab initio prediction:Prodigal:002006;locus_tag=EILCDJFF_00105;product=hypothetical protein
NZ_CP028843.1	Prodigal:002006	CDS	106986	109124	.	+	0	ID=EILCDJFF_00106;Name=cntO_1;db_xref=COG:COG1629;gene=cntO_1;inference=ab initio prediction:Prodigal:002006,similar to AA sequence:UniProtKB:Q9HUX3;locus_tag=EILCDJFF_00106;product=Metal-pseudopaline receptor CntO
NZ_CP028843.1	Prodigal:002006	CDS	109124	110560	.	+	0	ID=EILCDJFF_00107;inference=ab initio prediction:Prodigal:002006;locus_tag=EILCDJFF_00107;product=hypothetical protein
NZ_CP028843.1	Prodigal:002006	CDS	111211	113499	.	+	0	ID=EILCDJFF_00108;inference=ab initio prediction:Prodigal:002006;locus_tag=EILCDJFF_00108;product=hypothetical protein
NZ_CP028843.1	Prodigal:002006	CDS	113715	114224	.	+	0	ID=EILCDJFF_00109;Name=badR_1;gene=badR_1;inference=ab initio prediction:Prodigal:002006,similar to AA sequence:UniProtKB:O07458;locus_tag=EILCDJFF_00109;product=Transcriptional activatory protein BadR
NZ_CP028843.1	Prodigal:002006	CDS	114285	115955	.	+	0	ID=EILCDJFF_00110;eC_number=1.14.13.50;Name=pcpB;db_xref=COG:COG0654;gene=pcpB;inference=ab initio prediction:Prodigal:002006,similar to AA sequence:UniProtKB:P42535;locus_tag=EILCDJFF_00110;product=Pentachlorophenol 4-monooxygenase
NZ_CP028843.1	Prodigal:002006	CDS	115961	117022	.	-	0	ID=EILCDJFF_00111;inference=ab initio prediction:Prodigal:002006;locus_tag=EILCDJFF_00111;product=hypothetical protein
NZ_CP028843.1	Prodigal:002006	CDS	117151	118056	.	-	0	ID=EILCDJFF_00112;inference=ab initio prediction:Prodigal:002006;locus_tag=EILCDJFF_00112;product=hypothetical protein
NZ_CP028843.1	Prodigal:002006	CDS	118310	119134	.	+	0	ID=EILCDJFF_00113;inference=ab initio prediction:Prodigal:002006;locus_tag=EILCDJFF_00113;product=hypothetical protein
NZ_CP028843.1	Prodigal:002006	CDS	119131	121902	.	+	0	ID=EILCDJFF_00114;inference=ab initio prediction:Prodigal:002006;locus_tag=EILCDJFF_00114;product=hypothetical protein
NZ_CP028843.1	Prodigal:002006	CDS	121893	123248	.	+	0	ID=EILCDJFF_00115;Name=adeP;db_xref=COG:COG2252;gene=adeP;inference=ab initio prediction:Prodigal:002006,similar to AA sequence:UniProtKB:P31466;locus_tag=EILCDJFF_00115;product=Adenine permease AdeP
NZ_CP028843.1	Prodigal:002006	CDS	123440	124624	.	+	0	ID=EILCDJFF_00116;eC_number=4.1.1.2;Name=oxdD_1;db_xref=COG:COG2140;gene=oxdD_1;inference=ab initio prediction:Prodigal:002006,similar to AA sequence:UniProtKB:O34767;locus_tag=EILCDJFF_00116;product=Oxalate decarboxylase OxdD
NZ_CP028843.1	Prodigal:002006	CDS	124703	125455	.	-	0	ID=EILCDJFF_00117;eC_number=3.4.21.88;Name=lexA_1;db_xref=COG:COG1974;gene=lexA_1;inference=ab initio prediction:Prodigal:002006,similar to AA sequence:UniProtKB:Q9ZFA4;locus_tag=EILCDJFF_00117;product=LexA repressor
NZ_CP028843.1	Prodigal:002006	CDS	125672	126001	.	-	0	ID=EILCDJFF_00118;inference=ab initio prediction:Prodigal:002006;locus_tag=EILCDJFF_00118;product=hypothetical protein
NZ_CP028843.1	Prodigal:002006	CDS	126057	128867	.	-	0	ID=EILCDJFF_00119;Name=uvrB;gene=uvrB;inference=ab initio prediction:Prodigal:002006,protein motif:HAMAP:MF_00204;locus_tag=EILCDJFF_00119;product=UvrABC system protein B
NZ_CP028843.1	Prodigal:002006	CDS	128931	130043	.	-	0	ID=EILCDJFF_00120;inference=ab initio prediction:Prodigal:002006;locus_tag=EILCDJFF_00120;product=hypothetical protein
NZ_CP028843.1	Prodigal:002006	CDS	130040	131020	.	-	0	ID=EILCDJFF_00121;Name=dmlR_1;gene=dmlR_1;inference=ab initio prediction:Prodigal:002006,similar to AA sequence:UniProtKB:P76250;locus_tag=EILCDJFF_00121;product=HTH-type transcriptional regulator DmlR
NZ_CP028843.1	Prodigal:002006	CDS	131141	131647	.	+	0	ID=EILCDJFF_00122;eC_number=1.13.11.2;Name=catE;db_xref=COG:COG2514;gene=catE;inference=ab initio prediction:Prodigal:002006,similar to AA sequence:UniProtKB:P54721;locus_tag=EILCDJFF_00122;product=Catechol-2%2C3-dioxygenase
NZ_CP028843.1	Prodigal:002006	CDS	131637	131897	.	-	0	ID=EILCDJFF_00123;inference=ab initio prediction:Prodigal:002006;locus_tag=EILCDJFF_00123;product=hypothetical protein
NZ_CP028843.1	Prodigal:002006	CDS	132164	132286	.	+	0	ID=EILCDJFF_00124;inference=ab initio prediction:Prodigal:002006;locus_tag=EILCDJFF_00124;product=hypothetical protein
NZ_CP028843.1	Prodigal:002006	CDS	132283	132618	.	+	0	ID=EILCDJFF_00125;inference=ab initio prediction:Prodigal:002006;locus_tag=EILCDJFF_00125;product=hypothetical protein
NZ_CP028843.1	Prodigal:002006	CDS	132909	133295	.	-	0	ID=EILCDJFF_00126;inference=ab initio prediction:Prodigal:002006;locus_tag=EILCDJFF_00126;product=hypothetical protein
NZ_CP028843.1	Prodigal:002006	CDS	133295	134863	.	-	0	ID=EILCDJFF_00127;eC_number=1.1.1.400;Name=mpdB_1;gene=mpdB_1;inference=ab initio prediction:Prodigal:002006,similar to AA sequence:UniProtKB:Q3YAT3;locus_tag=EILCDJFF_00127;product=2-methyl-1%2C2-propanediol dehydrogenase
NZ_CP028843.1	Prodigal:002006	CDS	134974	135522	.	-	0	ID=EILCDJFF_00128;inference=ab initio prediction:Prodigal:002006;locus_tag=EILCDJFF_00128;product=hypothetical protein
NZ_CP028843.1	Prodigal:002006	CDS	135651	136046	.	-	0	ID=EILCDJFF_00129;eC_number=4.4.1.5;Name=gloA_1;db_xref=COG:COG0346;gene=gloA_1;inference=ab initio prediction:Prodigal:002006,similar to AA sequence:UniProtKB:P0AC81;locus_tag=EILCDJFF_00129;product=Lactoylglutathione lyase
NZ_CP028843.1	Prodigal:002006	CDS	136391	136654	.	+	0	ID=EILCDJFF_00130;inference=ab initio prediction:Prodigal:002006;locus_tag=EILCDJFF_00130;product=hypothetical protein
NZ_CP028843.1	Prodigal:002006	CDS	136672	136782	.	+	0	ID=EILCDJFF_00131;inference=ab initio prediction:Prodigal:002006;locus_tag=EILCDJFF_00131;product=hypothetical protein
NZ_CP028843.1	Prodigal:002006	CDS	136925	137236	.	+	0	ID=EILCDJFF_00132;inference=ab initio prediction:Prodigal:002006;locus_tag=EILCDJFF_00132;product=hypothetical protein
NZ_CP028843.1	Prodigal:002006	CDS	137298	138029	.	+	0	ID=EILCDJFF_00133;inference=ab initio prediction:Prodigal:002006;locus_tag=EILCDJFF_00133;product=hypothetical protein
NZ_CP028843.1	Prodigal:002006	CDS	138391	138852	.	-	0	ID=EILCDJFF_00134;inference=ab initio prediction:Prodigal:002006;locus_tag=EILCDJFF_00134;product=hypothetical protein
NZ_CP028843.1	Prodigal:002006	CDS	138918	139439	.	-	0	ID=EILCDJFF_00135;inference=ab initio prediction:Prodigal:002006;locus_tag=EILCDJFF_00135;product=hypothetical protein
NZ_CP028843.1	Prodigal:002006	CDS	139519	139920	.	+	0	ID=EILCDJFF_00136;inference=ab initio prediction:Prodigal:002006;locus_tag=EILCDJFF_00136;product=hypothetical protein
NZ_CP028843.1	Prodigal:002006	CDS	140457	141152	.	+	0	ID=EILCDJFF_00137;Name=ftcR_1;gene=ftcR_1;inference=ab initio prediction:Prodigal:002006,similar to AA sequence:UniProtKB:Q8YDL7;locus_tag=EILCDJFF_00137;product=Flagellar transcriptional regulator FtcR
NZ_CP028843.1	Prodigal:002006	CDS	141256	143022	.	-	0	ID=EILCDJFF_00138;inference=ab initio prediction:Prodigal:002006;locus_tag=EILCDJFF_00138;product=hypothetical protein
NZ_CP028843.1	Prodigal:002006	CDS	143477	144922	.	-	0	ID=EILCDJFF_00139;inference=ab initio prediction:Prodigal:002006;locus_tag=EILCDJFF_00139;product=hypothetical protein
NZ_CP028843.1	Prodigal:002006	CDS	145375	146820	.	-	0	ID=EILCDJFF_00140;inference=ab initio prediction:Prodigal:002006;locus_tag=EILCDJFF_00140;product=hypothetical protein
NZ_CP028843.1	Prodigal:002006	CDS	147469	148341	.	+	0	ID=EILCDJFF_00141;Name=motA;db_xref=COG:COG1291;gene=motA;inference=ab initio prediction:Prodigal:002006,similar to AA sequence:UniProtKB:P09348;locus_tag=EILCDJFF_00141;product=Motility protein A
NZ_CP028843.1	Aragorn:001002	tRNA	149038	149124	.	-	.	ID=EILCDJFF_00142;inference=COORDINATES:profile:Aragorn:001002;locus_tag=EILCDJFF_00142;product=tRNA-Arg(tct)
NZ_CP028843.1	Prodigal:002006	CDS	149322	149615	.	+	0	ID=EILCDJFF_00143;inference=ab initio prediction:Prodigal:002006;locus_tag=EILCDJFF_00143;product=hypothetical protein
NZ_CP028843.1	Prodigal:002006	CDS	150004	150357	.	+	0	ID=EILCDJFF_00144;Name=fliN;db_xref=COG:COG1886;gene=fliN;inference=ab initio prediction:Prodigal:002006,similar to AA sequence:UniProtKB:P15070;locus_tag=EILCDJFF_00144;product=Flagellar motor switch protein FliN
NZ_CP028843.1	Prodigal:002006	CDS	150362	151399	.	+	0	ID=EILCDJFF_00145;Name=fliG_1;db_xref=COG:COG1536;gene=fliG_1;inference=ab initio prediction:Prodigal:002006,similar to AA sequence:UniProtKB:Q9WY63;locus_tag=EILCDJFF_00145;product=Flagellar motor switch protein FliG
NZ_CP028843.1	Prodigal:002006	CDS	151519	152583	.	+	0	ID=EILCDJFF_00146;Name=flhB_1;db_xref=COG:COG1377;gene=flhB_1;inference=ab initio prediction:Prodigal:002006,similar to AA sequence:UniProtKB:P40727;locus_tag=EILCDJFF_00146;product=Flagellar biosynthetic protein FlhB
NZ_CP028843.1	Prodigal:002006	CDS	152580	153020	.	+	0	ID=EILCDJFF_00147;inference=ab initio prediction:Prodigal:002006;locus_tag=EILCDJFF_00147;product=hypothetical protein
NZ_CP028843.1	Prodigal:002006	CDS	153338	154063	.	+	0	ID=EILCDJFF_00148;Name=ftcR_2;gene=ftcR_2;inference=ab initio prediction:Prodigal:002006,similar to AA sequence:UniProtKB:Q8YDL7;locus_tag=EILCDJFF_00148;product=Flagellar transcriptional regulator FtcR
NZ_CP028843.1	Prodigal:002006	CDS	154141	154743	.	-	0	ID=EILCDJFF_00149;inference=ab initio prediction:Prodigal:002006;locus_tag=EILCDJFF_00149;product=hypothetical protein
NZ_CP028843.1	Prodigal:002006	CDS	154697	156679	.	-	0	ID=EILCDJFF_00150;inference=ab initio prediction:Prodigal:002006;locus_tag=EILCDJFF_00150;product=hypothetical protein
NZ_CP028843.1	Prodigal:002006	CDS	156676	158028	.	-	0	ID=EILCDJFF_00151;inference=ab initio prediction:Prodigal:002006;locus_tag=EILCDJFF_00151;product=hypothetical protein
NZ_CP028843.1	Prodigal:002006	CDS	158025	159371	.	-	0	ID=EILCDJFF_00152;inference=ab initio prediction:Prodigal:002006;locus_tag=EILCDJFF_00152;product=hypothetical protein
NZ_CP028843.1	Prodigal:002006	CDS	159373	160257	.	-	0	ID=EILCDJFF_00153;inference=ab initio prediction:Prodigal:002006;locus_tag=EILCDJFF_00153;product=hypothetical protein
NZ_CP028843.1	Prodigal:002006	CDS	160257	161951	.	-	0	ID=EILCDJFF_00154;Name=fliF;db_xref=COG:COG1766;gene=fliF;inference=ab initio prediction:Prodigal:002006,similar to AA sequence:UniProtKB:Q8YDM4;locus_tag=EILCDJFF_00154;product=Flagellar M-ring protein
NZ_CP028843.1	Prodigal:002006	CDS	162149	162934	.	+	0	ID=EILCDJFF_00155;inference=ab initio prediction:Prodigal:002006;locus_tag=EILCDJFF_00155;product=hypothetical protein
NZ_CP028843.1	Prodigal:002006	CDS	163131	163829	.	-	0	ID=EILCDJFF_00156;eC_number=1.-.-.-;inference=ab initio prediction:Prodigal:002006,similar to AA sequence:UniProtKB:Q7A3L9;locus_tag=EILCDJFF_00156;product=putative oxidoreductase
NZ_CP028843.1	Prodigal:002006	CDS	163826	164413	.	-	0	ID=EILCDJFF_00157;eC_number=3.1.2.28;Name=menI;gene=menI;inference=ab initio prediction:Prodigal:002006,protein motif:HAMAP:MF_01936;locus_tag=EILCDJFF_00157;product=1%2C4-dihydroxy-2-naphthoyl-CoA hydrolase
NZ_CP028843.1	Prodigal:002006	CDS	164506	165045	.	+	0	ID=EILCDJFF_00158;inference=ab initio prediction:Prodigal:002006;locus_tag=EILCDJFF_00158;product=hypothetical protein
NZ_CP028843.1	Prodigal:002006	CDS	165115	166980	.	+	0	ID=EILCDJFF_00159;inference=ab initio prediction:Prodigal:002006;locus_tag=EILCDJFF_00159;product=hypothetical protein
NZ_CP028843.1	Prodigal:002006	CDS	167701	169011	.	+	0	ID=EILCDJFF_00160;inference=ab initio prediction:Prodigal:002006;locus_tag=EILCDJFF_00160;product=hypothetical protein
NZ_CP028843.1	Prodigal:002006	CDS	169018	170064	.	-	0	ID=EILCDJFF_00161;inference=ab initio prediction:Prodigal:002006,similar to AA sequence:UniProtKB:P62723;locus_tag=EILCDJFF_00161;note=UPF0324 inner membrane protein YeiH;product=hypothetical protein
NZ_CP028843.1	Prodigal:002006	CDS	170153	170473	.	-	0	ID=EILCDJFF_00162;inference=ab initio prediction:Prodigal:002006;locus_tag=EILCDJFF_00162;product=hypothetical protein
NZ_CP028843.1	Prodigal:002006	CDS	170649	171344	.	+	0	ID=EILCDJFF_00163;eC_number=3.1.3.-;Name=yieH;db_xref=COG:COG0637;gene=yieH;inference=ab initio prediction:Prodigal:002006,similar to AA sequence:UniProtKB:P31467;locus_tag=EILCDJFF_00163;product=6-phosphogluconate phosphatase
NZ_CP028843.1	Prodigal:002006	CDS	171470	172048	.	+	0	ID=EILCDJFF_00164;eC_number=1.5.1.42;Name=sfnF_1;db_xref=COG:COG0431;gene=sfnF_1;inference=ab initio prediction:Prodigal:002006,similar to AA sequence:UniProtKB:Q3K9A2;locus_tag=EILCDJFF_00164;product=NADH-dependent FMN reductase SfnF
NZ_CP028843.1	Prodigal:002006	CDS	172297	173316	.	-	0	ID=EILCDJFF_00165;Name=caiE;gene=caiE;inference=ab initio prediction:Prodigal:002006,protein motif:HAMAP:MF_01525;locus_tag=EILCDJFF_00165;product=Carnitine operon protein CaiE
NZ_CP028843.1	Prodigal:002006	CDS	173462	173917	.	+	0	ID=EILCDJFF_00166;eC_number=2.8.1.12;Name=moaE;db_xref=COG:COG0314;gene=moaE;inference=ab initio prediction:Prodigal:002006,similar to AA sequence:UniProtKB:P30749;locus_tag=EILCDJFF_00166;product=Molybdopterin synthase catalytic subunit
NZ_CP028843.1	Prodigal:002006	CDS	174132	174692	.	+	0	ID=EILCDJFF_00167;inference=ab initio prediction:Prodigal:002006;locus_tag=EILCDJFF_00167;product=hypothetical protein
NZ_CP028843.1	Prodigal:002006	CDS	174844	175248	.	+	0	ID=EILCDJFF_00168;inference=ab initio prediction:Prodigal:002006;locus_tag=EILCDJFF_00168;product=hypothetical protein
NZ_CP028843.1	Prodigal:002006	CDS	175484	176629	.	+	0	ID=EILCDJFF_00169;inference=ab initio prediction:Prodigal:002006;locus_tag=EILCDJFF_00169;product=hypothetical protein
NZ_CP028843.1	Prodigal:002006	CDS	176654	177610	.	-	0	ID=EILCDJFF_00170;eC_number=6.3.2.3;Name=gshB;db_xref=COG:COG0189;gene=gshB;inference=ab initio prediction:Prodigal:002006,similar to AA sequence:UniProtKB:P04425;locus_tag=EILCDJFF_00170;product=Glutathione synthetase
NZ_CP028843.1	Prodigal:002006	CDS	177718	178248	.	-	0	ID=EILCDJFF_00171;inference=ab initio prediction:Prodigal:002006;locus_tag=EILCDJFF_00171;product=hypothetical protein
NZ_CP028843.1	Prodigal:002006	CDS	178454	179026	.	-	0	ID=EILCDJFF_00172;inference=ab initio prediction:Prodigal:002006;locus_tag=EILCDJFF_00172;product=hypothetical protein
NZ_CP028843.1	Prodigal:002006	CDS	179288	181501	.	+	0	ID=EILCDJFF_00173;eC_number=2.4.1.129;Name=mtgA_1;gene=mtgA_1;inference=ab initio prediction:Prodigal:002006,protein motif:HAMAP:MF_00766;locus_tag=EILCDJFF_00173;product=Biosynthetic peptidoglycan transglycosylase
NZ_CP028843.1	Prodigal:002006	CDS	181773	182459	.	+	0	ID=EILCDJFF_00174;inference=ab initio prediction:Prodigal:002006;locus_tag=EILCDJFF_00174;product=hypothetical protein
NZ_CP028843.1	Prodigal:002006	CDS	182613	183347	.	+	0	ID=EILCDJFF_00175;inference=ab initio prediction:Prodigal:002006;locus_tag=EILCDJFF_00175;product=hypothetical protein
NZ_CP028843.1	Prodigal:002006	CDS	183344	183940	.	+	0	ID=EILCDJFF_00176;inference=ab initio prediction:Prodigal:002006;locus_tag=EILCDJFF_00176;product=hypothetical protein
NZ_CP028843.1	Prodigal:002006	CDS	183970	184827	.	-	0	ID=EILCDJFF_00177;inference=ab initio prediction:Prodigal:002006;locus_tag=EILCDJFF_00177;product=hypothetical protein
NZ_CP028843.1	Prodigal:002006	CDS	184778	184996	.	-	0	ID=EILCDJFF_00178;inference=ab initio prediction:Prodigal:002006;locus_tag=EILCDJFF_00178;product=hypothetical protein
NZ_CP028843.1	Prodigal:002006	CDS	185271	186383	.	+	0	ID=EILCDJFF_00179;inference=ab initio prediction:Prodigal:002006;locus_tag=EILCDJFF_00179;product=hypothetical protein
NZ_CP028843.1	Prodigal:002006	CDS	186531	187841	.	+	0	ID=EILCDJFF_00180;eC_number=2.3.1.12;Name=aceF_1;db_xref=COG:COG0508;gene=aceF_1;inference=ab initio prediction:Prodigal:002006,similar to AA sequence:UniProtKB:P06959;locus_tag=EILCDJFF_00180;product=Dihydrolipoyllysine-residue acetyltransferase component of pyruvate dehydrogenase complex
NZ_CP028843.1	Prodigal:002006	CDS	187838	188308	.	+	0	ID=EILCDJFF_00181;inference=ab initio prediction:Prodigal:002006;locus_tag=EILCDJFF_00181;product=hypothetical protein
NZ_CP028843.1	Prodigal:002006	CDS	189583	190995	.	+	0	ID=EILCDJFF_00182;inference=ab initio prediction:Prodigal:002006;locus_tag=EILCDJFF_00182;product=hypothetical protein
NZ_CP028843.1	Prodigal:002006	CDS	190988	191419	.	-	0	ID=EILCDJFF_00183;Name=glmU_1;db_xref=COG:COG1207;gene=glmU_1;inference=ab initio prediction:Prodigal:002006,similar to AA sequence:UniProtKB:P0ACC7;locus_tag=EILCDJFF_00183;product=Bifunctional protein GlmU
NZ_CP028843.1	Prodigal:002006	CDS	191629	191958	.	-	0	ID=EILCDJFF_00184;inference=ab initio prediction:Prodigal:002006;locus_tag=EILCDJFF_00184;product=hypothetical protein
NZ_CP028843.1	Prodigal:002006	CDS	192117	193532	.	-	0	ID=EILCDJFF_00185;Name=hsrA;gene=hsrA;inference=ab initio prediction:Prodigal:002006,similar to AA sequence:UniProtKB:P31474;locus_tag=EILCDJFF_00185;product=putative transport protein HsrA
NZ_CP028843.1	Prodigal:002006	CDS	193701	194258	.	+	0	ID=EILCDJFF_00186;inference=ab initio prediction:Prodigal:002006;locus_tag=EILCDJFF_00186;product=hypothetical protein
NZ_CP028843.1	Prodigal:002006	CDS	194330	195193	.	-	0	ID=EILCDJFF_00187;inference=ab initio prediction:Prodigal:002006;locus_tag=EILCDJFF_00187;product=hypothetical protein
NZ_CP028843.1	Prodigal:002006	CDS	195153	195410	.	-	0	ID=EILCDJFF_00188;inference=ab initio prediction:Prodigal:002006;locus_tag=EILCDJFF_00188;product=hypothetical protein
NZ_CP028843.1	Prodigal:002006	CDS	195805	198549	.	+	0	ID=EILCDJFF_00189;inference=ab initio prediction:Prodigal:002006;locus_tag=EILCDJFF_00189;product=hypothetical protein
NZ_CP028843.1	Prodigal:002006	CDS	198727	199614	.	+	0	ID=EILCDJFF_00190;eC_number=3.1.26.11;Name=rbn_1;gene=rbn_1;inference=ab initio prediction:Prodigal:002006,protein motif:HAMAP:MF_01818;locus_tag=EILCDJFF_00190;product=Ribonuclease BN
NZ_CP028843.1	Prodigal:002006	CDS	199693	200697	.	-	0	ID=EILCDJFF_00191;inference=ab initio prediction:Prodigal:002006;locus_tag=EILCDJFF_00191;product=hypothetical protein
NZ_CP028843.1	Prodigal:002006	CDS	200691	201335	.	-	0	ID=EILCDJFF_00192;inference=ab initio prediction:Prodigal:002006;locus_tag=EILCDJFF_00192;product=hypothetical protein
NZ_CP028843.1	Prodigal:002006	CDS	201515	202366	.	+	0	ID=EILCDJFF_00193;inference=ab initio prediction:Prodigal:002006;locus_tag=EILCDJFF_00193;product=hypothetical protein
NZ_CP028843.1	Prodigal:002006	CDS	202363	203118	.	-	0	ID=EILCDJFF_00194;inference=ab initio prediction:Prodigal:002006;locus_tag=EILCDJFF_00194;product=hypothetical protein
NZ_CP028843.1	Prodigal:002006	CDS	203310	203867	.	+	0	ID=EILCDJFF_00195;eC_number=3.1.22.4;Name=ruvC;db_xref=COG:COG0817;gene=ruvC;inference=ab initio prediction:Prodigal:002006,similar to AA sequence:UniProtKB:P0A814;locus_tag=EILCDJFF_00195;product=Crossover junction endodeoxyribonuclease RuvC
NZ_CP028843.1	Prodigal:002006	CDS	203965	206079	.	-	0	ID=EILCDJFF_00196;eC_number=2.7.13.3;Name=rcsC_2;gene=rcsC_2;inference=ab initio prediction:Prodigal:002006,protein motif:HAMAP:MF_00979;locus_tag=EILCDJFF_00196;product=Sensor histidine kinase RcsC
NZ_CP028843.1	Prodigal:002006	CDS	206583	208046	.	-	0	ID=EILCDJFF_00197;Name=bdlA_1;db_xref=COG:COG0840;gene=bdlA_1;inference=ab initio prediction:Prodigal:002006,similar to AA sequence:UniProtKB:Q9I3S1;locus_tag=EILCDJFF_00197;product=Biofilm dispersion protein BdlA
NZ_CP028843.1	Prodigal:002006	CDS	208413	209585	.	+	0	ID=EILCDJFF_00198;eC_number=1.3.99.-;Name=acdA_1;db_xref=COG:COG1960;gene=acdA_1;inference=ab initio prediction:Prodigal:002006,similar to AA sequence:UniProtKB:P45867;locus_tag=EILCDJFF_00198;product=Acyl-CoA dehydrogenase
NZ_CP028843.1	Prodigal:002006	CDS	209597	211204	.	+	0	ID=EILCDJFF_00199;eC_number=2.1.3.1;db_xref=COG:COG4799;inference=ab initio prediction:Prodigal:002006,similar to AA sequence:UniProtKB:Q8GBW6;locus_tag=EILCDJFF_00199;product=Methylmalonyl-CoA carboxyltransferase 12S subunit
NZ_CP028843.1	Prodigal:002006	CDS	211212	213158	.	+	0	ID=EILCDJFF_00200;Name=accA1_1;db_xref=COG:COG4770;gene=accA1_1;inference=ab initio prediction:Prodigal:002006,similar to AA sequence:UniProtKB:P9WPQ3;locus_tag=EILCDJFF_00200;product=Acetyl-/propionyl-coenzyme A carboxylase alpha chain
NZ_CP028843.1	Prodigal:002006	CDS	213155	213649	.	+	0	ID=EILCDJFF_00201;eC_number=4.2.1.148;Name=mch_1;db_xref=COG:COG2030;gene=mch_1;inference=ab initio prediction:Prodigal:002006,similar to AA sequence:UniProtKB:A9WC34;locus_tag=EILCDJFF_00201;product=Beta-methylmalyl-CoA dehydratase
NZ_CP028843.1	Prodigal:002006	CDS	213656	214522	.	+	0	ID=EILCDJFF_00202;eC_number=3.1.2.30;Name=mcl2_1;db_xref=COG:COG2301;gene=mcl2_1;inference=ab initio prediction:Prodigal:002006,similar to AA sequence:UniProtKB:D3JV05;locus_tag=EILCDJFF_00202;product=(3S)-malyl-CoA thioesterase
NZ_CP028843.1	Prodigal:002006	CDS	214922	216112	.	+	0	ID=EILCDJFF_00203;eC_number=6.2.1.30;Name=paaK_1;gene=paaK_1;inference=ab initio prediction:Prodigal:002006,similar to AA sequence:UniProtKB:Q9L9C1;locus_tag=EILCDJFF_00203;product=Phenylacetate-coenzyme A ligase
NZ_CP028843.1	Prodigal:002006	CDS	216378	217223	.	+	0	ID=EILCDJFF_00204;inference=ab initio prediction:Prodigal:002006;locus_tag=EILCDJFF_00204;product=hypothetical protein
NZ_CP028843.1	Prodigal:002006	CDS	217235	218209	.	+	0	ID=EILCDJFF_00205;inference=ab initio prediction:Prodigal:002006;locus_tag=EILCDJFF_00205;product=hypothetical protein
NZ_CP028843.1	Prodigal:002006	CDS	218290	219987	.	+	0	ID=EILCDJFF_00206;inference=ab initio prediction:Prodigal:002006;locus_tag=EILCDJFF_00206;product=hypothetical protein
NZ_CP028843.1	Prodigal:002006	CDS	219999	220211	.	+	0	ID=EILCDJFF_00207;inference=ab initio prediction:Prodigal:002006;locus_tag=EILCDJFF_00207;product=hypothetical protein
NZ_CP028843.1	Prodigal:002006	CDS	220283	221959	.	-	0	ID=EILCDJFF_00208;db_xref=COG:COG0840;inference=ab initio prediction:Prodigal:002006,similar to AA sequence:UniProtKB:Q2W4T8;locus_tag=EILCDJFF_00208;product=Methyl-accepting chemotaxis protein
NZ_CP028843.1	Prodigal:002006	CDS	222527	223084	.	-	0	ID=EILCDJFF_00209;Name=yyaP;db_xref=COG:COG0262;gene=yyaP;inference=ab initio prediction:Prodigal:002006,similar to AA sequence:UniProtKB:P37508;locus_tag=EILCDJFF_00209;product=putative protein YyaP
NZ_CP028843.1	Prodigal:002006	CDS	223308	223961	.	-	0	ID=EILCDJFF_00210;Name=kstR2_1;gene=kstR2_1;inference=ab initio prediction:Prodigal:002006,similar to AA sequence:UniProtKB:P9WMB9;locus_tag=EILCDJFF_00210;product=HTH-type transcriptional repressor KstR2
NZ_CP028843.1	Prodigal:002006	CDS	224156	224965	.	+	0	ID=EILCDJFF_00211;eC_number=7.3.2.3;Name=cysA;db_xref=COG:COG1118;gene=cysA;inference=ab initio prediction:Prodigal:002006,similar to AA sequence:UniProtKB:P14788;locus_tag=EILCDJFF_00211;product=Sulfate/thiosulfate import ATP-binding protein CysA
NZ_CP028843.1	Prodigal:002006	CDS	224965	226896	.	+	0	ID=EILCDJFF_00212;eC_number=6.2.1.3;db_xref=COG:COG1022;inference=ab initio prediction:Prodigal:002006,similar to AA sequence:UniProtKB:O53521;locus_tag=EILCDJFF_00212;product=Long-chain-fatty-acid--CoA ligase FadD15
NZ_CP028843.1	Prodigal:002006	CDS	226910	227803	.	+	0	ID=EILCDJFF_00213;Name=livH_1;db_xref=COG:COG0559;gene=livH_1;inference=ab initio prediction:Prodigal:002006,similar to AA sequence:UniProtKB:P0AEX7;locus_tag=EILCDJFF_00213;product=High-affinity branched-chain amino acid transport system permease protein LivH
NZ_CP028843.1	Prodigal:002006	CDS	227803	228876	.	+	0	ID=EILCDJFF_00214;inference=ab initio prediction:Prodigal:002006;locus_tag=EILCDJFF_00214;product=hypothetical protein
NZ_CP028843.1	Prodigal:002006	CDS	228925	230196	.	+	0	ID=EILCDJFF_00215;inference=ab initio prediction:Prodigal:002006;locus_tag=EILCDJFF_00215;product=hypothetical protein
NZ_CP028843.1	Prodigal:002006	CDS	230435	231271	.	+	0	ID=EILCDJFF_00216;Name=livF_1;db_xref=COG:COG0410;gene=livF_1;inference=ab initio prediction:Prodigal:002006,similar to AA sequence:UniProtKB:P22731;locus_tag=EILCDJFF_00216;product=High-affinity branched-chain amino acid transport ATP-binding protein LivF
NZ_CP028843.1	Prodigal:002006	CDS	231406	232251	.	+	0	ID=EILCDJFF_00217;eC_number=2.1.1.266;Name=rlmJ;db_xref=COG:COG2961;gene=rlmJ;inference=ab initio prediction:Prodigal:002006,similar to AA sequence:UniProtKB:P31777;locus_tag=EILCDJFF_00217;product=Ribosomal RNA large subunit methyltransferase J
NZ_CP028843.1	Prodigal:002006	CDS	232268	233701	.	-	0	ID=EILCDJFF_00218;eC_number=1.-.-.-;db_xref=COG:COG0277;inference=ab initio prediction:Prodigal:002006,similar to AA sequence:UniProtKB:P9WIT1;locus_tag=EILCDJFF_00218;product=putative FAD-linked oxidoreductase
NZ_CP028843.1	Prodigal:002006	CDS	233994	234350	.	+	0	ID=EILCDJFF_00219;Name=cycA;gene=cycA;inference=ab initio prediction:Prodigal:002006,similar to AA sequence:UniProtKB:P00083;locus_tag=EILCDJFF_00219;product=Cytochrome c2
NZ_CP028843.1	Prodigal:002006	CDS	234714	235286	.	+	0	ID=EILCDJFF_00220;inference=ab initio prediction:Prodigal:002006;locus_tag=EILCDJFF_00220;product=hypothetical protein
NZ_CP028843.1	Prodigal:002006	CDS	235344	235814	.	-	0	ID=EILCDJFF_00221;inference=ab initio prediction:Prodigal:002006;locus_tag=EILCDJFF_00221;product=hypothetical protein
NZ_CP028843.1	Prodigal:002006	CDS	235906	236337	.	+	0	ID=EILCDJFF_00222;inference=ab initio prediction:Prodigal:002006;locus_tag=EILCDJFF_00222;product=hypothetical protein
NZ_CP028843.1	Prodigal:002006	CDS	236408	237901	.	-	0	ID=EILCDJFF_00223;inference=ab initio prediction:Prodigal:002006;locus_tag=EILCDJFF_00223;product=hypothetical protein
NZ_CP028843.1	Prodigal:002006	CDS	238293	238907	.	+	0	ID=EILCDJFF_00224;inference=ab initio prediction:Prodigal:002006;locus_tag=EILCDJFF_00224;product=hypothetical protein
NZ_CP028843.1	Prodigal:002006	CDS	238904	239563	.	+	0	ID=EILCDJFF_00225;eC_number=3.6.1.-;Name=nudL;gene=nudL;inference=ab initio prediction:Prodigal:002006,protein motif:HAMAP:MF_01592;locus_tag=EILCDJFF_00225;product=putative Nudix hydrolase NudL
NZ_CP028843.1	Prodigal:002006	CDS	239570	239827	.	+	0	ID=EILCDJFF_00226;inference=ab initio prediction:Prodigal:002006;locus_tag=EILCDJFF_00226;product=hypothetical protein
NZ_CP028843.1	Prodigal:002006	CDS	239824	241125	.	+	0	ID=EILCDJFF_00227;eC_number=2.7.7.72;Name=cca;gene=cca;inference=ab initio prediction:Prodigal:002006,protein motif:HAMAP:MF_01263;locus_tag=EILCDJFF_00227;product=CCA-adding enzyme
NZ_CP028843.1	Prodigal:002006	CDS	241158	241280	.	+	0	ID=EILCDJFF_00228;inference=ab initio prediction:Prodigal:002006;locus_tag=EILCDJFF_00228;product=hypothetical protein
NZ_CP028843.1	Prodigal:002006	CDS	241441	242214	.	+	0	ID=EILCDJFF_00229;inference=ab initio prediction:Prodigal:002006;locus_tag=EILCDJFF_00229;product=hypothetical protein
NZ_CP028843.1	Prodigal:002006	CDS	242224	242691	.	-	0	ID=EILCDJFF_00230;eC_number=4.3.2.3;Name=allA;db_xref=COG:COG3194;gene=allA;inference=ab initio prediction:Prodigal:002006,similar to AA sequence:UniProtKB:P59285;locus_tag=EILCDJFF_00230;product=Ureidoglycolate lyase
NZ_CP028843.1	Prodigal:002006	CDS	242734	244329	.	-	0	ID=EILCDJFF_00231;eC_number=1.1.99.-;Name=alkJ_1;gene=alkJ_1;inference=ab initio prediction:Prodigal:002006,similar to AA sequence:UniProtKB:Q00593;locus_tag=EILCDJFF_00231;product=Alcohol dehydrogenase [acceptor]
NZ_CP028843.1	Prodigal:002006	CDS	244577	245986	.	-	0	ID=EILCDJFF_00232;eC_number=1.-.-.-;db_xref=COG:COG0277;inference=ab initio prediction:Prodigal:002006,similar to AA sequence:UniProtKB:P9WIT1;locus_tag=EILCDJFF_00232;product=putative FAD-linked oxidoreductase
NZ_CP028843.1	Prodigal:002006	CDS	246388	247722	.	+	0	ID=EILCDJFF_00233;inference=ab initio prediction:Prodigal:002006;locus_tag=EILCDJFF_00233;product=hypothetical protein
NZ_CP028843.1	Prodigal:002006	CDS	247787	248584	.	-	0	ID=EILCDJFF_00234;eC_number=1.1.1.25;Name=aroE_1;db_xref=COG:COG0169;gene=aroE_1;inference=ab initio prediction:Prodigal:002006,similar to AA sequence:UniProtKB:Q8Y9N5;locus_tag=EILCDJFF_00234;product=Shikimate dehydrogenase (NADP(+))
NZ_CP028843.1	Prodigal:002006	CDS	248594	249301	.	-	0	ID=EILCDJFF_00235;eC_number=1.18.1.-;Name=mimB;db_xref=COG:COG0543;gene=mimB;inference=ab initio prediction:Prodigal:002006,similar to AA sequence:UniProtKB:A0QTU9;locus_tag=EILCDJFF_00235;product=Propane 2-monooxygenase%2C reductase component
NZ_CP028843.1	Prodigal:002006	CDS	249305	249910	.	-	0	ID=EILCDJFF_00236;eC_number=1.8.5.-;Name=msrP_1;gene=msrP_1;inference=ab initio prediction:Prodigal:002006,protein motif:HAMAP:MF_01206;locus_tag=EILCDJFF_00236;product=Protein-methionine-sulfoxide reductase catalytic subunit MsrP
NZ_CP028843.1	Prodigal:002006	CDS	250018	251439	.	-	0	ID=EILCDJFF_00237;inference=ab initio prediction:Prodigal:002006;locus_tag=EILCDJFF_00237;product=hypothetical protein
NZ_CP028843.1	Prodigal:002006	CDS	251552	251794	.	-	0	ID=EILCDJFF_00238;inference=ab initio prediction:Prodigal:002006;locus_tag=EILCDJFF_00238;product=hypothetical protein
NZ_CP028843.1	Prodigal:002006	CDS	251873	252046	.	-	0	ID=EILCDJFF_00239;inference=ab initio prediction:Prodigal:002006;locus_tag=EILCDJFF_00239;product=hypothetical protein
NZ_CP028843.1	Prodigal:002006	CDS	252057	252350	.	-	0	ID=EILCDJFF_00240;inference=ab initio prediction:Prodigal:002006;locus_tag=EILCDJFF_00240;product=hypothetical protein
NZ_CP028843.1	Prodigal:002006	CDS	252355	252699	.	-	0	ID=EILCDJFF_00241;inference=ab initio prediction:Prodigal:002006;locus_tag=EILCDJFF_00241;product=hypothetical protein
NZ_CP028843.1	Prodigal:002006	CDS	252864	253463	.	+	0	ID=EILCDJFF_00242;eC_number=1.1.1.298;Name=rutE;gene=rutE;inference=ab initio prediction:Prodigal:002006,protein motif:HAMAP:MF_01204;locus_tag=EILCDJFF_00242;product=malonic semialdehyde reductase RutE
NZ_CP028843.1	Prodigal:002006	CDS	253460	255073	.	+	0	ID=EILCDJFF_00243;eC_number=6.2.1.1;Name=acsA_1;db_xref=COG:COG0365;gene=acsA_1;inference=ab initio prediction:Prodigal:002006,similar to AA sequence:UniProtKB:P39062;locus_tag=EILCDJFF_00243;product=Acetyl-coenzyme A synthetase
NZ_CP028843.1	Prodigal:002006	CDS	255368	256708	.	+	0	ID=EILCDJFF_00244;inference=ab initio prediction:Prodigal:002006;locus_tag=EILCDJFF_00244;product=hypothetical protein
NZ_CP028843.1	Prodigal:002006	CDS	256778	257179	.	-	0	ID=EILCDJFF_00245;Name=atpC_1;db_xref=COG:COG0355;gene=atpC_1;inference=ab initio prediction:Prodigal:002006,similar to AA sequence:UniProtKB:A1B8P1;locus_tag=EILCDJFF_00245;product=ATP synthase epsilon chain
NZ_CP028843.1	Prodigal:002006	CDS	257273	258730	.	-	0	ID=EILCDJFF_00246;eC_number=7.1.2.2;Name=atpD;db_xref=COG:COG0055;gene=atpD;inference=ab initio prediction:Prodigal:002006,similar to AA sequence:UniProtKB:A1B8P0;locus_tag=EILCDJFF_00246;product=ATP synthase subunit beta
NZ_CP028843.1	Prodigal:002006	CDS	258756	259640	.	-	0	ID=EILCDJFF_00247;Name=atpG_1;db_xref=COG:COG0224;gene=atpG_1;inference=ab initio prediction:Prodigal:002006,similar to AA sequence:UniProtKB:P72246;locus_tag=EILCDJFF_00247;product=ATP synthase gamma chain
NZ_CP028843.1	Prodigal:002006	CDS	259672	261201	.	-	0	ID=EILCDJFF_00248;eC_number=7.1.2.2;Name=atpA;db_xref=COG:COG0056;gene=atpA;inference=ab initio prediction:Prodigal:002006,similar to AA sequence:UniProtKB:P72245;locus_tag=EILCDJFF_00248;product=ATP synthase subunit alpha
NZ_CP028843.1	Prodigal:002006	CDS	261269	261841	.	-	0	ID=EILCDJFF_00249;Name=atpH;db_xref=COG:COG0712;gene=atpH;inference=ab initio prediction:Prodigal:002006,similar to AA sequence:UniProtKB:P72244;locus_tag=EILCDJFF_00249;product=ATP synthase subunit delta
NZ_CP028843.1	Prodigal:002006	CDS	262224	262925	.	-	0	ID=EILCDJFF_00250;inference=ab initio prediction:Prodigal:002006;locus_tag=EILCDJFF_00250;product=hypothetical protein
NZ_CP028843.1	Prodigal:002006	CDS	263002	263493	.	-	0	ID=EILCDJFF_00251;eC_number=1.11.1.22;Name=gpx1_1;gene=gpx1_1;inference=ab initio prediction:Prodigal:002006,similar to AA sequence:UniProtKB:P74250;locus_tag=EILCDJFF_00251;product=Hydroperoxy fatty acid reductase gpx1
NZ_CP028843.1	Prodigal:002006	CDS	263532	264737	.	-	0	ID=EILCDJFF_00252;eC_number=3.-.-.-;db_xref=COG:COG0624;inference=ab initio prediction:Prodigal:002006,similar to AA sequence:UniProtKB:Q57051;locus_tag=EILCDJFF_00252;product=putative hydrolase
NZ_CP028843.1	Prodigal:002006	CDS	265164	265397	.	-	0	ID=EILCDJFF_00253;inference=ab initio prediction:Prodigal:002006;locus_tag=EILCDJFF_00253;product=hypothetical protein
NZ_CP028843.1	Prodigal:002006	CDS	265548	267131	.	-	0	ID=EILCDJFF_00254;eC_number=1.2.1.26;Name=LhpG;gene=LhpG;inference=ab initio prediction:Prodigal:002006,similar to AA sequence:UniProtKB:Q08IB7;locus_tag=EILCDJFF_00254;product=Alpha-ketoglutaric semialdehyde dehydrogenase 3
NZ_CP028843.1	Prodigal:002006	CDS	267410	268723	.	+	0	ID=EILCDJFF_00255;eC_number=4.99.1.12;Name=larC;gene=larC;inference=ab initio prediction:Prodigal:002006,protein motif:HAMAP:MF_01074;locus_tag=EILCDJFF_00255;product=Pyridinium-3%2C5-bisthiocarboxylic acid mononucleotide nickel insertion protein
NZ_CP028843.1	Prodigal:002006	CDS	268720	269532	.	+	0	ID=EILCDJFF_00256;inference=ab initio prediction:Prodigal:002006;locus_tag=EILCDJFF_00256;product=hypothetical protein
NZ_CP028843.1	Prodigal:002006	CDS	269529	270206	.	+	0	ID=EILCDJFF_00257;eC_number=2.5.1.143;Name=larB;db_xref=COG:COG1691;gene=larB;inference=ab initio prediction:Prodigal:002006,similar to AA sequence:UniProtKB:F9UST0;locus_tag=EILCDJFF_00257;product=Pyridinium-3%2C5-biscarboxylic acid mononucleotide synthase
NZ_CP028843.1	Prodigal:002006	CDS	270325	271452	.	+	0	ID=EILCDJFF_00258;inference=ab initio prediction:Prodigal:002006;locus_tag=EILCDJFF_00258;product=hypothetical protein
NZ_CP028843.1	Prodigal:002006	CDS	271543	271767	.	+	0	ID=EILCDJFF_00259;inference=ab initio prediction:Prodigal:002006;locus_tag=EILCDJFF_00259;product=hypothetical protein
NZ_CP028843.1	Prodigal:002006	CDS	271689	271970	.	-	0	ID=EILCDJFF_00260;inference=ab initio prediction:Prodigal:002006;locus_tag=EILCDJFF_00260;product=hypothetical protein
NZ_CP028843.1	Prodigal:002006	CDS	271980	272462	.	-	0	ID=EILCDJFF_00261;inference=ab initio prediction:Prodigal:002006;locus_tag=EILCDJFF_00261;product=hypothetical protein
NZ_CP028843.1	Prodigal:002006	CDS	272568	272870	.	-	0	ID=EILCDJFF_00262;eC_number=1.1.1.163;Name=cpnA_1;gene=cpnA_1;inference=ab initio prediction:Prodigal:002006,similar to AA sequence:UniProtKB:Q8GAV9;locus_tag=EILCDJFF_00262;product=Cyclopentanol dehydrogenase
NZ_CP028843.1	Prodigal:002006	CDS	272999	273616	.	+	0	ID=EILCDJFF_00263;Name=mftR;gene=mftR;inference=ab initio prediction:Prodigal:002006,similar to AA sequence:UniProtKB:P9WMB7;locus_tag=EILCDJFF_00263;product=Putative mycofactocin biosynthesis transcriptional regulator MftR
NZ_CP028843.1	Prodigal:002006	CDS	273626	273934	.	-	0	ID=EILCDJFF_00264;Name=ybaQ;db_xref=COG:COG3093;gene=ybaQ;inference=ab initio prediction:Prodigal:002006,similar to AA sequence:UniProtKB:P0A9T6;locus_tag=EILCDJFF_00264;product=putative HTH-type transcriptional regulator YbaQ
NZ_CP028843.1	Prodigal:002006	CDS	273934	274230	.	-	0	ID=EILCDJFF_00265;eC_number=3.1.-.-;Name=higB;gene=higB;inference=ab initio prediction:Prodigal:002006,similar to AA sequence:UniProtKB:Q7A225;locus_tag=EILCDJFF_00265;product=Endoribonuclease HigB
NZ_CP028843.1	Prodigal:002006	CDS	274283	275701	.	-	0	ID=EILCDJFF_00266;eC_number=4.1.1.105;db_xref=COG:COG0076;inference=ab initio prediction:Prodigal:002006,similar to AA sequence:UniProtKB:A7B1V0;locus_tag=EILCDJFF_00266;product=Tryptophan decarboxylase
NZ_CP028843.1	Prodigal:002006	CDS	276078	276398	.	+	0	ID=EILCDJFF_00267;inference=ab initio prediction:Prodigal:002006;locus_tag=EILCDJFF_00267;product=hypothetical protein
NZ_CP028843.1	Prodigal:002006	CDS	276611	276883	.	+	0	ID=EILCDJFF_00268;inference=ab initio prediction:Prodigal:002006;locus_tag=EILCDJFF_00268;product=hypothetical protein
NZ_CP028843.1	Prodigal:002006	CDS	276959	278977	.	+	0	ID=EILCDJFF_00269;inference=ab initio prediction:Prodigal:002006;locus_tag=EILCDJFF_00269;product=hypothetical protein
NZ_CP028843.1	Prodigal:002006	CDS	279035	281272	.	-	0	ID=EILCDJFF_00270;eC_number=1.2.99.6;Name=paoC_1;db_xref=COG:COG1529;gene=paoC_1;inference=ab initio prediction:Prodigal:002006,similar to AA sequence:UniProtKB:P77489;locus_tag=EILCDJFF_00270;product=Aldehyde oxidoreductase molybdenum-binding subunit PaoC
NZ_CP028843.1	Prodigal:002006	CDS	281265	282320	.	-	0	ID=EILCDJFF_00271;eC_number=1.2.99.6;Name=paoB_1;db_xref=COG:COG1319;gene=paoB_1;inference=ab initio prediction:Prodigal:002006,similar to AA sequence:UniProtKB:P77324;locus_tag=EILCDJFF_00271;product=Aldehyde oxidoreductase FAD-binding subunit PaoB
NZ_CP028843.1	Prodigal:002006	CDS	282317	282835	.	-	0	ID=EILCDJFF_00272;eC_number=1.2.99.6;Name=paoA_1;db_xref=COG:COG2080;gene=paoA_1;inference=ab initio prediction:Prodigal:002006,similar to AA sequence:UniProtKB:P77165;locus_tag=EILCDJFF_00272;product=Aldehyde oxidoreductase iron-sulfur-binding subunit PaoA
NZ_CP028843.1	Prodigal:002006	CDS	283001	283270	.	+	0	ID=EILCDJFF_00273;inference=ab initio prediction:Prodigal:002006;locus_tag=EILCDJFF_00273;product=hypothetical protein
NZ_CP028843.1	Prodigal:002006	CDS	283578	284543	.	+	0	ID=EILCDJFF_00274;eC_number=1.17.1.9;inference=ab initio prediction:Prodigal:002006,protein motif:HAMAP:MF_03210;locus_tag=EILCDJFF_00274;product=Formate dehydrogenase%2C mitochondrial
NZ_CP028843.1	Prodigal:002006	CDS	284883	285302	.	-	0	ID=EILCDJFF_00275;inference=ab initio prediction:Prodigal:002006;locus_tag=EILCDJFF_00275;product=hypothetical protein
NZ_CP028843.1	Prodigal:002006	CDS	285870	286451	.	+	0	ID=EILCDJFF_00276;eC_number=1.5.1.42;Name=sfnF_2;db_xref=COG:COG0431;gene=sfnF_2;inference=ab initio prediction:Prodigal:002006,similar to AA sequence:UniProtKB:Q3K9A2;locus_tag=EILCDJFF_00276;product=NADH-dependent FMN reductase SfnF
NZ_CP028843.1	Prodigal:002006	CDS	286448	287392	.	+	0	ID=EILCDJFF_00277;Name=ssuA_1;gene=ssuA_1;inference=ab initio prediction:Prodigal:002006,similar to AA sequence:UniProtKB:P75853;locus_tag=EILCDJFF_00277;product=Putative aliphatic sulfonates-binding protein
NZ_CP028843.1	Prodigal:002006	CDS	287398	288183	.	+	0	ID=EILCDJFF_00278;Name=ssuC_2;db_xref=COG:COG0600;gene=ssuC_2;inference=ab initio prediction:Prodigal:002006,similar to AA sequence:UniProtKB:P75851;locus_tag=EILCDJFF_00278;product=Putative aliphatic sulfonates transport permease protein SsuC
NZ_CP028843.1	Prodigal:002006	CDS	288231	289055	.	+	0	ID=EILCDJFF_00279;eC_number=3.6.3.-;Name=ssuB_1;db_xref=COG:COG1116;gene=ssuB_1;inference=ab initio prediction:Prodigal:002006,similar to AA sequence:UniProtKB:Q8KZQ6;locus_tag=EILCDJFF_00279;product=Aliphatic sulfonates import ATP-binding protein SsuB
NZ_CP028843.1	Prodigal:002006	CDS	289082	290245	.	+	0	ID=EILCDJFF_00280;eC_number=1.14.14.5;Name=msuD;db_xref=COG:COG2141;gene=msuD;inference=ab initio prediction:Prodigal:002006,similar to AA sequence:UniProtKB:Q9I1C2;locus_tag=EILCDJFF_00280;product=Methanesulfonate monooxygenase
NZ_CP028843.1	Prodigal:002006	CDS	290306	290446	.	-	0	ID=EILCDJFF_00281;inference=ab initio prediction:Prodigal:002006;locus_tag=EILCDJFF_00281;product=hypothetical protein
NZ_CP028843.1	Prodigal:002006	CDS	290443	293664	.	-	0	ID=EILCDJFF_00282;eC_number=2.7.7.7;Name=dnaE2_1;gene=dnaE2_1;inference=ab initio prediction:Prodigal:002006,similar to AA sequence:UniProtKB:B8H427;locus_tag=EILCDJFF_00282;product=Error-prone DNA polymerase
NZ_CP028843.1	Prodigal:002006	CDS	293664	295061	.	-	0	ID=EILCDJFF_00283;Name=imuB_1;gene=imuB_1;inference=ab initio prediction:Prodigal:002006,similar to AA sequence:UniProtKB:B8H428;locus_tag=EILCDJFF_00283;product=Protein ImuB
NZ_CP028843.1	Prodigal:002006	CDS	295099	295839	.	-	0	ID=EILCDJFF_00284;Name=imuA;gene=imuA;inference=ab initio prediction:Prodigal:002006,similar to AA sequence:UniProtKB:B8H429;locus_tag=EILCDJFF_00284;product=Protein ImuA
NZ_CP028843.1	Prodigal:002006	CDS	296434	297525	.	-	0	ID=EILCDJFF_00285;db_xref=COG:COG3039;inference=ab initio prediction:Prodigal:002006,similar to AA sequence:ISfinder:ISNisp7;locus_tag=EILCDJFF_00285;product=IS5 family transposase ISNisp7
NZ_CP028843.1	Prodigal:002006	CDS	298978	300117	.	-	0	ID=EILCDJFF_00286;inference=ab initio prediction:Prodigal:002006;locus_tag=EILCDJFF_00286;product=hypothetical protein
NZ_CP028843.1	Prodigal:002006	CDS	300312	301349	.	-	0	ID=EILCDJFF_00287;Name=noc_1;gene=noc_1;inference=ab initio prediction:Prodigal:002006,protein motif:HAMAP:MF_02015;locus_tag=EILCDJFF_00287;product=Nucleoid occlusion protein
NZ_CP028843.1	Prodigal:002006	CDS	301346	302566	.	-	0	ID=EILCDJFF_00288;inference=ab initio prediction:Prodigal:002006;locus_tag=EILCDJFF_00288;product=hypothetical protein
NZ_CP028843.1	Prodigal:002006	CDS	302867	303487	.	+	0	ID=EILCDJFF_00289;inference=ab initio prediction:Prodigal:002006;locus_tag=EILCDJFF_00289;product=hypothetical protein
NZ_CP028843.1	Prodigal:002006	CDS	303492	304319	.	-	0	ID=EILCDJFF_00290;inference=ab initio prediction:Prodigal:002006;locus_tag=EILCDJFF_00290;product=hypothetical protein
NZ_CP028843.1	Prodigal:002006	CDS	304475	305377	.	+	0	ID=EILCDJFF_00291;Name=gcvA_2;gene=gcvA_2;inference=ab initio prediction:Prodigal:002006,similar to AA sequence:UniProtKB:P0A9F6;locus_tag=EILCDJFF_00291;product=Glycine cleavage system transcriptional activator
NZ_CP028843.1	Prodigal:002006	CDS	305515	306489	.	+	0	ID=EILCDJFF_00292;inference=ab initio prediction:Prodigal:002006;locus_tag=EILCDJFF_00292;product=hypothetical protein
NZ_CP028843.1	Prodigal:002006	CDS	306512	308272	.	-	0	ID=EILCDJFF_00293;eC_number=7.5.2.5;Name=pglK;db_xref=COG:COG1132;gene=pglK;inference=ab initio prediction:Prodigal:002006,similar to AA sequence:UniProtKB:Q0P9C4;locus_tag=EILCDJFF_00293;product=Protein glycosylation K
NZ_CP028843.1	Prodigal:002006	CDS	308330	309295	.	-	0	ID=EILCDJFF_00294;inference=ab initio prediction:Prodigal:002006;locus_tag=EILCDJFF_00294;product=hypothetical protein
NZ_CP028843.1	Prodigal:002006	CDS	309292	310260	.	-	0	ID=EILCDJFF_00295;inference=ab initio prediction:Prodigal:002006;locus_tag=EILCDJFF_00295;product=hypothetical protein
NZ_CP028843.1	Prodigal:002006	CDS	310464	311537	.	+	0	ID=EILCDJFF_00296;inference=ab initio prediction:Prodigal:002006;locus_tag=EILCDJFF_00296;product=hypothetical protein
NZ_CP028843.1	Prodigal:002006	CDS	311961	312185	.	-	0	ID=EILCDJFF_00297;inference=ab initio prediction:Prodigal:002006;locus_tag=EILCDJFF_00297;product=hypothetical protein
NZ_CP028843.1	Prodigal:002006	CDS	312326	313135	.	+	0	ID=EILCDJFF_00298;Name=glpR;db_xref=COG:COG1349;gene=glpR;inference=ab initio prediction:Prodigal:002006,similar to AA sequence:UniProtKB:P0ACL0;locus_tag=EILCDJFF_00298;product=Glycerol-3-phosphate regulon repressor
NZ_CP028843.1	Prodigal:002006	CDS	313228	314817	.	+	0	ID=EILCDJFF_00299;eC_number=1.1.1.402;Name=eryB;db_xref=COG:COG0578;gene=eryB;inference=ab initio prediction:Prodigal:002006,similar to AA sequence:UniProtKB:Q2YIQ2;locus_tag=EILCDJFF_00299;product=D-erythritol 1-phosphate dehydrogenase
NZ_CP028843.1	Prodigal:002006	CDS	314840	315925	.	+	0	ID=EILCDJFF_00300;eC_number=7.6.2.10;Name=ugpC_1;db_xref=COG:COG3839;gene=ugpC_1;inference=ab initio prediction:Prodigal:002006,similar to AA sequence:UniProtKB:Q8ZLF4;locus_tag=EILCDJFF_00300;product=sn-glycerol-3-phosphate import ATP-binding protein UgpC
NZ_CP028843.1	Prodigal:002006	CDS	315942	317036	.	+	0	ID=EILCDJFF_00301;eC_number=7.6.2.10;Name=ugpC_2;db_xref=COG:COG3839;gene=ugpC_2;inference=ab initio prediction:Prodigal:002006,similar to AA sequence:UniProtKB:P10907;locus_tag=EILCDJFF_00301;product=sn-glycerol-3-phosphate import ATP-binding protein UgpC
NZ_CP028843.1	Prodigal:002006	CDS	317033	318007	.	+	0	ID=EILCDJFF_00302;inference=ab initio prediction:Prodigal:002006;locus_tag=EILCDJFF_00302;product=hypothetical protein
NZ_CP028843.1	Prodigal:002006	CDS	318007	318804	.	+	0	ID=EILCDJFF_00303;Name=sugB_1;db_xref=COG:COG0395;gene=sugB_1;inference=ab initio prediction:Prodigal:002006,similar to AA sequence:UniProtKB:P9WG01;locus_tag=EILCDJFF_00303;product=Trehalose transport system permease protein SugB
NZ_CP028843.1	Prodigal:002006	CDS	318821	319102	.	+	0	ID=EILCDJFF_00304;inference=ab initio prediction:Prodigal:002006;locus_tag=EILCDJFF_00304;product=hypothetical protein
NZ_CP028843.1	Prodigal:002006	CDS	319176	320921	.	+	0	ID=EILCDJFF_00305;inference=ab initio prediction:Prodigal:002006;locus_tag=EILCDJFF_00305;product=hypothetical protein
NZ_CP028843.1	Prodigal:002006	CDS	321075	322568	.	+	0	ID=EILCDJFF_00306;eC_number=2.7.1.30;Name=glpK;gene=glpK;inference=ab initio prediction:Prodigal:002006,similar to AA sequence:UniProtKB:O86033;locus_tag=EILCDJFF_00306;product=Glycerol kinase
NZ_CP028843.1	Prodigal:002006	CDS	322608	323474	.	-	0	ID=EILCDJFF_00307;eC_number=1.1.1.60;Name=glxR_1;db_xref=COG:COG2084;gene=glxR_1;inference=ab initio prediction:Prodigal:002006,similar to AA sequence:UniProtKB:P77161;locus_tag=EILCDJFF_00307;product=2-hydroxy-3-oxopropionate reductase
NZ_CP028843.1	Prodigal:002006	CDS	323595	324377	.	-	0	ID=EILCDJFF_00308;Name=nocT;gene=nocT;inference=ab initio prediction:Prodigal:002006,similar to AA sequence:UniProtKB:P35120;locus_tag=EILCDJFF_00308;product=Nopaline-binding periplasmic protein
NZ_CP028843.1	Prodigal:002006	CDS	324542	326287	.	+	0	ID=EILCDJFF_00309;inference=ab initio prediction:Prodigal:002006;locus_tag=EILCDJFF_00309;product=hypothetical protein
NZ_CP028843.1	Prodigal:002006	CDS	326300	327349	.	-	0	ID=EILCDJFF_00310;eC_number=4.1.99.22;Name=moaA_1;db_xref=COG:COG2896;gene=moaA_1;inference=ab initio prediction:Prodigal:002006,similar to AA sequence:UniProtKB:P69848;locus_tag=EILCDJFF_00310;product=GTP 3'%2C8-cyclase
NZ_CP028843.1	Prodigal:002006	CDS	327458	327847	.	+	0	ID=EILCDJFF_00311;inference=ab initio prediction:Prodigal:002006;locus_tag=EILCDJFF_00311;product=hypothetical protein
NZ_CP028843.1	Prodigal:002006	CDS	327848	329068	.	-	0	ID=EILCDJFF_00312;Name=rfnT;gene=rfnT;inference=ab initio prediction:Prodigal:002006,similar to AA sequence:UniProtKB:A6X7E7;locus_tag=EILCDJFF_00312;product=Riboflavin transporter RfnT
NZ_CP028843.1	Prodigal:002006	CDS	329093	330412	.	-	0	ID=EILCDJFF_00313;inference=ab initio prediction:Prodigal:002006;locus_tag=EILCDJFF_00313;product=hypothetical protein
NZ_CP028843.1	Prodigal:002006	CDS	330539	331333	.	+	0	ID=EILCDJFF_00314;Name=nimR_1;gene=nimR_1;inference=ab initio prediction:Prodigal:002006,similar to AA sequence:UniProtKB:P76241;locus_tag=EILCDJFF_00314;product=HTH-type transcriptional regulator NimR
NZ_CP028843.1	Prodigal:002006	CDS	331475	332098	.	-	0	ID=EILCDJFF_00315;inference=ab initio prediction:Prodigal:002006;locus_tag=EILCDJFF_00315;product=hypothetical protein
NZ_CP028843.1	Prodigal:002006	CDS	332304	332948	.	-	0	ID=EILCDJFF_00316;Name=eda;db_xref=COG:COG0800;gene=eda;inference=ab initio prediction:Prodigal:002006,similar to AA sequence:UniProtKB:P0A955;locus_tag=EILCDJFF_00316;product=KHG/KDPG aldolase
NZ_CP028843.1	Prodigal:002006	CDS	332945	333883	.	-	0	ID=EILCDJFF_00317;eC_number=2.7.1.45;Name=kdgK;db_xref=COG:COG0524;gene=kdgK;inference=ab initio prediction:Prodigal:002006,similar to AA sequence:UniProtKB:P45416;locus_tag=EILCDJFF_00317;product=2-dehydro-3-deoxygluconokinase
NZ_CP028843.1	Prodigal:002006	CDS	334393	334626	.	+	0	ID=EILCDJFF_00318;inference=ab initio prediction:Prodigal:002006;locus_tag=EILCDJFF_00318;product=hypothetical protein
NZ_CP028843.1	Prodigal:002006	CDS	334727	335062	.	+	0	ID=EILCDJFF_00319;inference=ab initio prediction:Prodigal:002006;locus_tag=EILCDJFF_00319;product=hypothetical protein
NZ_CP028843.1	Prodigal:002006	CDS	335217	335717	.	+	0	ID=EILCDJFF_00320;Name=slyA_1;gene=slyA_1;inference=ab initio prediction:Prodigal:002006,protein motif:HAMAP:MF_01819;locus_tag=EILCDJFF_00320;product=Transcriptional regulator SlyA
NZ_CP028843.1	Prodigal:002006	CDS	335717	337771	.	+	0	ID=EILCDJFF_00321;Name=aaeB_1;db_xref=COG:COG1289;gene=aaeB_1;inference=ab initio prediction:Prodigal:002006,similar to AA sequence:UniProtKB:P46481;locus_tag=EILCDJFF_00321;product=p-hydroxybenzoic acid efflux pump subunit AaeB
NZ_CP028843.1	Prodigal:002006	CDS	337771	337974	.	+	0	ID=EILCDJFF_00322;Name=aaeX;gene=aaeX;inference=ab initio prediction:Prodigal:002006,protein motif:HAMAP:MF_01546;locus_tag=EILCDJFF_00322;product=Protein AaeX
NZ_CP028843.1	Prodigal:002006	CDS	337987	338955	.	+	0	ID=EILCDJFF_00323;Name=aaeA_1;db_xref=COG:COG1566;gene=aaeA_1;inference=ab initio prediction:Prodigal:002006,similar to AA sequence:UniProtKB:P46482;locus_tag=EILCDJFF_00323;product=p-hydroxybenzoic acid efflux pump subunit AaeA
NZ_CP028843.1	Prodigal:002006	CDS	339066	340412	.	+	0	ID=EILCDJFF_00324;Name=abaQ;gene=abaQ;inference=ab initio prediction:Prodigal:002006,similar to AA sequence:UniProtKB:P0DPR4;locus_tag=EILCDJFF_00324;product=Quinolone resistance transporter
NZ_CP028843.1	Prodigal:002006	CDS	340480	340782	.	+	0	ID=EILCDJFF_00325;inference=ab initio prediction:Prodigal:002006;locus_tag=EILCDJFF_00325;product=hypothetical protein
NZ_CP028843.1	Prodigal:002006	CDS	340686	340871	.	-	0	ID=EILCDJFF_00326;inference=ab initio prediction:Prodigal:002006;locus_tag=EILCDJFF_00326;product=hypothetical protein
NZ_CP028843.1	Prodigal:002006	CDS	341035	341535	.	+	0	ID=EILCDJFF_00327;inference=ab initio prediction:Prodigal:002006;locus_tag=EILCDJFF_00327;product=hypothetical protein
NZ_CP028843.1	Prodigal:002006	CDS	341540	342535	.	-	0	ID=EILCDJFF_00328;Name=cobD;db_xref=COG:COG1270;gene=cobD;inference=ab initio prediction:Prodigal:002006,similar to AA sequence:UniProtKB:P9WP93;locus_tag=EILCDJFF_00328;product=Cobalamin biosynthesis protein CobD
NZ_CP028843.1	Prodigal:002006	CDS	342546	343532	.	+	0	ID=EILCDJFF_00329;eC_number=2.6.1.9;Name=hisC_1;gene=hisC_1;inference=ab initio prediction:Prodigal:002006,protein motif:HAMAP:MF_01023;locus_tag=EILCDJFF_00329;product=Histidinol-phosphate aminotransferase
NZ_CP028843.1	Prodigal:002006	CDS	343626	344930	.	+	0	ID=EILCDJFF_00330;inference=ab initio prediction:Prodigal:002006;locus_tag=EILCDJFF_00330;product=hypothetical protein
NZ_CP028843.1	Prodigal:002006	CDS	345036	345317	.	+	0	ID=EILCDJFF_00331;inference=ab initio prediction:Prodigal:002006;locus_tag=EILCDJFF_00331;product=hypothetical protein
NZ_CP028843.1	Prodigal:002006	CDS	345419	345847	.	-	0	ID=EILCDJFF_00332;Name=hrp1_1;db_xref=COG:COG0517;gene=hrp1_1;inference=ab initio prediction:Prodigal:002006,similar to AA sequence:UniProtKB:P9WJA3;locus_tag=EILCDJFF_00332;product=Hypoxic response protein 1
NZ_CP028843.1	Prodigal:002006	CDS	346033	348318	.	+	0	ID=EILCDJFF_00333;eC_number=3.2.1.-;Name=glgX_1;db_xref=COG:COG1523;gene=glgX_1;inference=ab initio prediction:Prodigal:002006,similar to AA sequence:UniProtKB:P9WQ25;locus_tag=EILCDJFF_00333;product=Glycogen operon protein GlgX 
NZ_CP028843.1	Prodigal:002006	CDS	348479	348856	.	+	0	ID=EILCDJFF_00334;Name=divK_1;gene=divK_1;inference=ab initio prediction:Prodigal:002006,similar to AA sequence:UniProtKB:Q7BBW0;locus_tag=EILCDJFF_00334;product=Polar-differentiation response regulator DivK
NZ_CP028843.1	Prodigal:002006	CDS	348886	350802	.	+	0	ID=EILCDJFF_00335;inference=ab initio prediction:Prodigal:002006;locus_tag=EILCDJFF_00335;product=hypothetical protein
NZ_CP028843.1	Prodigal:002006	CDS	351217	352833	.	+	0	ID=EILCDJFF_00336;inference=ab initio prediction:Prodigal:002006,similar to AA sequence:UniProtKB:Q881J7;locus_tag=EILCDJFF_00336;product=Blue-light-activated protein
NZ_CP028843.1	Prodigal:002006	CDS	352875	353531	.	+	0	ID=EILCDJFF_00337;inference=ab initio prediction:Prodigal:002006;locus_tag=EILCDJFF_00337;product=hypothetical protein
NZ_CP028843.1	Prodigal:002006	CDS	353614	354828	.	-	0	ID=EILCDJFF_00338;eC_number=1.1.1.42;Name=icd;db_xref=COG:COG0538;gene=icd;inference=ab initio prediction:Prodigal:002006,similar to AA sequence:UniProtKB:P9WKL1;locus_tag=EILCDJFF_00338;product=Isocitrate dehydrogenase [NADP]
NZ_CP028843.1	Prodigal:002006	CDS	355134	355877	.	+	0	ID=EILCDJFF_00339;eC_number=2.1.1.-;Name=trmJ;gene=trmJ;inference=ab initio prediction:Prodigal:002006,similar to AA sequence:UniProtKB:A0A0H2ZF87;locus_tag=EILCDJFF_00339;product=tRNA (cytidine/uridine/adenosine-2'-O-)-methyltransferase TrmJ
NZ_CP028843.1	Prodigal:002006	CDS	355918	356931	.	-	0	ID=EILCDJFF_00340;eC_number=1.3.1.-;Name=curA_1;db_xref=COG:COG2130;gene=curA_1;inference=ab initio prediction:Prodigal:002006,similar to AA sequence:UniProtKB:P76113;locus_tag=EILCDJFF_00340;product=NADPH-dependent curcumin reductase
NZ_CP028843.1	Prodigal:002006	CDS	357115	357534	.	+	0	ID=EILCDJFF_00341;inference=ab initio prediction:Prodigal:002006;locus_tag=EILCDJFF_00341;product=hypothetical protein
NZ_CP028843.1	Prodigal:002006	CDS	357603	358184	.	-	0	ID=EILCDJFF_00342;inference=ab initio prediction:Prodigal:002006;locus_tag=EILCDJFF_00342;product=hypothetical protein
NZ_CP028843.1	Prodigal:002006	CDS	358334	359146	.	+	0	ID=EILCDJFF_00343;inference=ab initio prediction:Prodigal:002006;locus_tag=EILCDJFF_00343;product=hypothetical protein
NZ_CP028843.1	Prodigal:002006	CDS	359261	359764	.	+	0	ID=EILCDJFF_00344;eC_number=2.7.7.3;Name=coaD;db_xref=COG:COG0669;gene=coaD;inference=ab initio prediction:Prodigal:002006,similar to AA sequence:UniProtKB:Q9I6D1;locus_tag=EILCDJFF_00344;product=Phosphopantetheine adenylyltransferase
NZ_CP028843.1	Prodigal:002006	CDS	359794	360342	.	+	0	ID=EILCDJFF_00345;eC_number=5.2.1.8;Name=ppiA;db_xref=COG:COG0652;gene=ppiA;inference=ab initio prediction:Prodigal:002006,similar to AA sequence:UniProtKB:P0AFL3;locus_tag=EILCDJFF_00345;product=Peptidyl-prolyl cis-trans isomerase A
NZ_CP028843.1	Prodigal:002006	CDS	360377	360850	.	+	0	ID=EILCDJFF_00346;inference=ab initio prediction:Prodigal:002006;locus_tag=EILCDJFF_00346;product=hypothetical protein
NZ_CP028843.1	Prodigal:002006	CDS	360847	361302	.	+	0	ID=EILCDJFF_00347;eC_number=5.2.1.8;inference=ab initio prediction:Prodigal:002006,similar to AA sequence:UniProtKB:P83221;locus_tag=EILCDJFF_00347;product=Peptidyl-prolyl cis-trans isomerase cyp18
NZ_CP028843.1	Prodigal:002006	CDS	361517	362155	.	-	0	ID=EILCDJFF_00348;eC_number=2.7.7.77;Name=mobA;db_xref=COG:COG0746;gene=mobA;inference=ab initio prediction:Prodigal:002006,similar to AA sequence:UniProtKB:P32173;locus_tag=EILCDJFF_00348;product=Molybdenum cofactor guanylyltransferase
NZ_CP028843.1	Prodigal:002006	CDS	362152	363303	.	-	0	ID=EILCDJFF_00349;inference=ab initio prediction:Prodigal:002006,protein motif:HAMAP:MF_02040;locus_tag=EILCDJFF_00349;product=Iron-sulfur cluster carrier protein
NZ_CP028843.1	Prodigal:002006	CDS	363612	364382	.	-	0	ID=EILCDJFF_00350;db_xref=COG:COG1120;inference=ab initio prediction:Prodigal:002006,similar to AA sequence:UniProtKB:Q57399;locus_tag=EILCDJFF_00350;product=putative ABC transporter ATP-binding protein
NZ_CP028843.1	Prodigal:002006	CDS	364379	365428	.	-	0	ID=EILCDJFF_00351;db_xref=COG:COG0609;inference=ab initio prediction:Prodigal:002006,similar to AA sequence:UniProtKB:Q57130;locus_tag=EILCDJFF_00351;product=putative ABC transporter permease protein
NZ_CP028843.1	Prodigal:002006	CDS	365425	366510	.	-	0	ID=EILCDJFF_00352;inference=ab initio prediction:Prodigal:002006;locus_tag=EILCDJFF_00352;product=hypothetical protein
NZ_CP028843.1	Prodigal:002006	CDS	366521	366730	.	-	0	ID=EILCDJFF_00353;Name=mopII;gene=mopII;inference=ab initio prediction:Prodigal:002006,similar to AA sequence:UniProtKB:P08854;locus_tag=EILCDJFF_00353;product=Molybdenum-pterin-binding protein 2
NZ_CP028843.1	Prodigal:002006	CDS	366943	367452	.	+	0	ID=EILCDJFF_00354;inference=ab initio prediction:Prodigal:002006;locus_tag=EILCDJFF_00354;product=hypothetical protein
NZ_CP028843.1	Prodigal:002006	CDS	367603	368895	.	+	0	ID=EILCDJFF_00355;eC_number=6.3.4.21;Name=pncB;db_xref=COG:COG1488;gene=pncB;inference=ab initio prediction:Prodigal:002006,similar to AA sequence:UniProtKB:Q8UIS9;locus_tag=EILCDJFF_00355;product=Nicotinate phosphoribosyltransferase
NZ_CP028843.1	Prodigal:002006	CDS	369056	370210	.	+	0	ID=EILCDJFF_00356;inference=ab initio prediction:Prodigal:002006;locus_tag=EILCDJFF_00356;product=hypothetical protein
NZ_CP028843.1	Prodigal:002006	CDS	370219	371112	.	-	0	ID=EILCDJFF_00357;eC_number=2.5.1.61;Name=hemC;db_xref=COG:COG0181;gene=hemC;inference=ab initio prediction:Prodigal:002006,similar to AA sequence:UniProtKB:P06983;locus_tag=EILCDJFF_00357;product=Porphobilinogen deaminase
NZ_CP028843.1	Prodigal:002006	CDS	371242	371412	.	-	0	ID=EILCDJFF_00358;inference=ab initio prediction:Prodigal:002006;locus_tag=EILCDJFF_00358;product=hypothetical protein
NZ_CP028843.1	Prodigal:002006	CDS	371478	371777	.	-	0	ID=EILCDJFF_00359;inference=ab initio prediction:Prodigal:002006;locus_tag=EILCDJFF_00359;product=hypothetical protein
NZ_CP028843.1	Prodigal:002006	CDS	371998	372498	.	+	0	ID=EILCDJFF_00360;inference=ab initio prediction:Prodigal:002006;locus_tag=EILCDJFF_00360;product=hypothetical protein
NZ_CP028843.1	Prodigal:002006	CDS	372630	372944	.	+	0	ID=EILCDJFF_00361;inference=ab initio prediction:Prodigal:002006;locus_tag=EILCDJFF_00361;product=hypothetical protein
NZ_CP028843.1	Prodigal:002006	CDS	373078	373542	.	-	0	ID=EILCDJFF_00362;Name=ibpA_1;db_xref=COG:COG0071;gene=ibpA_1;inference=ab initio prediction:Prodigal:002006,similar to AA sequence:UniProtKB:P0C054;locus_tag=EILCDJFF_00362;product=Small heat shock protein IbpA
NZ_CP028843.1	Prodigal:002006	CDS	373789	374784	.	+	0	ID=EILCDJFF_00363;inference=ab initio prediction:Prodigal:002006;locus_tag=EILCDJFF_00363;product=hypothetical protein
NZ_CP028843.1	Prodigal:002006	CDS	374845	375636	.	-	0	ID=EILCDJFF_00364;eC_number=3.1.3.15;Name=hisN;db_xref=COG:COG0483;gene=hisN;inference=ab initio prediction:Prodigal:002006,similar to AA sequence:UniProtKB:Q8NS80;locus_tag=EILCDJFF_00364;product=Histidinol-phosphatase
NZ_CP028843.1	Prodigal:002006	CDS	375735	377723	.	-	0	ID=EILCDJFF_00365;inference=ab initio prediction:Prodigal:002006;locus_tag=EILCDJFF_00365;product=hypothetical protein
NZ_CP028843.1	Aragorn:001002	tRNA	378287	378377	.	-	.	ID=EILCDJFF_00366;inference=COORDINATES:profile:Aragorn:001002;locus_tag=EILCDJFF_00366;product=tRNA-Ala(ggc)
NZ_CP028843.1	Prodigal:002006	CDS	380244	380714	.	-	0	ID=EILCDJFF_00367;inference=ab initio prediction:Prodigal:002006;locus_tag=EILCDJFF_00367;product=hypothetical protein
NZ_CP028843.1	Prodigal:002006	CDS	380926	382407	.	+	0	ID=EILCDJFF_00368;inference=ab initio prediction:Prodigal:002006;locus_tag=EILCDJFF_00368;product=hypothetical protein
NZ_CP028843.1	Prodigal:002006	CDS	382478	382792	.	+	0	ID=EILCDJFF_00369;inference=ab initio prediction:Prodigal:002006;locus_tag=EILCDJFF_00369;product=hypothetical protein
NZ_CP028843.1	Prodigal:002006	CDS	382906	384642	.	-	0	ID=EILCDJFF_00370;Name=oprM_1;db_xref=COG:COG1538;gene=oprM_1;inference=ab initio prediction:Prodigal:002006,similar to AA sequence:UniProtKB:Q51487;locus_tag=EILCDJFF_00370;product=Outer membrane protein OprM
NZ_CP028843.1	Prodigal:002006	CDS	384639	387776	.	-	0	ID=EILCDJFF_00371;Name=czcA_1;gene=czcA_1;inference=ab initio prediction:Prodigal:002006,similar to AA sequence:UniProtKB:P13511;locus_tag=EILCDJFF_00371;product=Cobalt-zinc-cadmium resistance protein CzcA
NZ_CP028843.1	Prodigal:002006	CDS	387845	389155	.	-	0	ID=EILCDJFF_00372;Name=mdtA_1;gene=mdtA_1;inference=ab initio prediction:Prodigal:002006,protein motif:HAMAP:MF_01422;locus_tag=EILCDJFF_00372;product=Multidrug resistance protein MdtA
NZ_CP028843.1	Prodigal:002006	CDS	389673	390299	.	+	0	ID=EILCDJFF_00373;inference=ab initio prediction:Prodigal:002006;locus_tag=EILCDJFF_00373;product=hypothetical protein
NZ_CP028843.1	Prodigal:002006	CDS	390541	390783	.	+	0	ID=EILCDJFF_00374;inference=ab initio prediction:Prodigal:002006;locus_tag=EILCDJFF_00374;product=hypothetical protein
NZ_CP028843.1	Prodigal:002006	CDS	390966	392105	.	+	0	ID=EILCDJFF_00375;eC_number=2.4.1.129;Name=ftsW;gene=ftsW;inference=ab initio prediction:Prodigal:002006,similar to AA sequence:UniProtKB:B8H092;locus_tag=EILCDJFF_00375;product=putative peptidoglycan glycosyltransferase FtsW
NZ_CP028843.1	Prodigal:002006	CDS	392213	393328	.	+	0	ID=EILCDJFF_00376;eC_number=2.4.1.227;Name=murG_1;db_xref=COG:COG0707;gene=murG_1;inference=ab initio prediction:Prodigal:002006,similar to AA sequence:UniProtKB:Q9HW01;locus_tag=EILCDJFF_00376;product=UDP-N-acetylglucosamine--N-acetylmuramyl-(pentapeptide) pyrophosphoryl-undecaprenol N-acetylglucosamine transferase
NZ_CP028843.1	Prodigal:002006	CDS	393473	394888	.	+	0	ID=EILCDJFF_00377;eC_number=6.3.2.8;Name=murC;db_xref=COG:COG0773;gene=murC;inference=ab initio prediction:Prodigal:002006,similar to AA sequence:UniProtKB:Q9HW02;locus_tag=EILCDJFF_00377;product=UDP-N-acetylmuramate--L-alanine ligase
NZ_CP028843.1	Prodigal:002006	CDS	394896	395276	.	-	0	ID=EILCDJFF_00378;inference=ab initio prediction:Prodigal:002006;locus_tag=EILCDJFF_00378;product=hypothetical protein
NZ_CP028843.1	Prodigal:002006	CDS	395389	395643	.	-	0	ID=EILCDJFF_00379;inference=ab initio prediction:Prodigal:002006;locus_tag=EILCDJFF_00379;product=hypothetical protein
NZ_CP028843.1	Prodigal:002006	CDS	395717	396634	.	+	0	ID=EILCDJFF_00380;eC_number=1.3.1.98;Name=murB;db_xref=COG:COG0812;gene=murB;inference=ab initio prediction:Prodigal:002006,similar to AA sequence:UniProtKB:Q65JX9;locus_tag=EILCDJFF_00380;product=UDP-N-acetylenolpyruvoylglucosamine reductase
NZ_CP028843.1	Prodigal:002006	CDS	397139	398122	.	+	0	ID=EILCDJFF_00381;Name=ftsQ;gene=ftsQ;inference=ab initio prediction:Prodigal:002006,protein motif:HAMAP:MF_00911;locus_tag=EILCDJFF_00381;product=Cell division protein FtsQ
NZ_CP028843.1	Prodigal:002006	CDS	398238	399563	.	+	0	ID=EILCDJFF_00382;Name=ftsA;db_xref=COG:COG0849;gene=ftsA;inference=ab initio prediction:Prodigal:002006,similar to AA sequence:UniProtKB:P0ABH0;locus_tag=EILCDJFF_00382;product=Cell division protein FtsA
NZ_CP028843.1	Prodigal:002006	CDS	399678	401534	.	+	0	ID=EILCDJFF_00383;Name=ftsZ;gene=ftsZ;inference=ab initio prediction:Prodigal:002006,protein motif:HAMAP:MF_00909;locus_tag=EILCDJFF_00383;product=Cell division protein FtsZ
NZ_CP028843.1	Prodigal:002006	CDS	401931	402878	.	+	0	ID=EILCDJFF_00384;eC_number=3.5.1.108;Name=lpxC_1;db_xref=COG:COG0774;gene=lpxC_1;inference=ab initio prediction:Prodigal:002006,similar to AA sequence:UniProtKB:P0A725;locus_tag=EILCDJFF_00384;product=UDP-3-O-acyl-N-acetylglucosamine deacetylase
NZ_CP028843.1	Prodigal:002006	CDS	403134	404036	.	+	0	ID=EILCDJFF_00385;Name=bamD;db_xref=COG:COG4105;gene=bamD;inference=ab initio prediction:Prodigal:002006,similar to AA sequence:UniProtKB:Q9K0B1;locus_tag=EILCDJFF_00385;product=Outer membrane protein assembly factor BamD
NZ_CP028843.1	Prodigal:002006	CDS	404149	405822	.	+	0	ID=EILCDJFF_00386;Name=recN;db_xref=COG:COG0497;gene=recN;inference=ab initio prediction:Prodigal:002006,similar to AA sequence:UniProtKB:P05824;locus_tag=EILCDJFF_00386;product=DNA repair protein RecN
NZ_CP028843.1	Prodigal:002006	CDS	406157	406360	.	+	0	ID=EILCDJFF_00387;inference=ab initio prediction:Prodigal:002006;locus_tag=EILCDJFF_00387;product=hypothetical protein
NZ_CP028843.1	Prodigal:002006	CDS	406602	406799	.	-	0	ID=EILCDJFF_00388;inference=ab initio prediction:Prodigal:002006;locus_tag=EILCDJFF_00388;product=hypothetical protein
NZ_CP028843.1	Prodigal:002006	CDS	407003	407179	.	+	0	ID=EILCDJFF_00389;inference=ab initio prediction:Prodigal:002006;locus_tag=EILCDJFF_00389;product=hypothetical protein
NZ_CP028843.1	Prodigal:002006	CDS	407258	407509	.	-	0	ID=EILCDJFF_00390;inference=ab initio prediction:Prodigal:002006;locus_tag=EILCDJFF_00390;product=hypothetical protein
NZ_CP028843.1	Prodigal:002006	CDS	407699	408502	.	+	0	ID=EILCDJFF_00391;Name=phyR;gene=phyR;inference=ab initio prediction:Prodigal:002006,similar to AA sequence:UniProtKB:Q0PEV3;locus_tag=EILCDJFF_00391;product=Phyllosphere-induced regulator PhyR
NZ_CP028843.1	Prodigal:002006	CDS	408629	409273	.	-	0	ID=EILCDJFF_00392;inference=ab initio prediction:Prodigal:002006;locus_tag=EILCDJFF_00392;product=hypothetical protein
NZ_CP028843.1	Prodigal:002006	CDS	409392	411794	.	-	0	ID=EILCDJFF_00393;inference=ab initio prediction:Prodigal:002006;locus_tag=EILCDJFF_00393;product=hypothetical protein
NZ_CP028843.1	Prodigal:002006	CDS	411921	413471	.	-	0	ID=EILCDJFF_00394;eC_number=2.2.1.6;Name=ilvX;db_xref=COG:COG0028;gene=ilvX;inference=ab initio prediction:Prodigal:002006,similar to AA sequence:UniProtKB:O53554;locus_tag=EILCDJFF_00394;product=Putative acetolactate synthase large subunit IlvX
NZ_CP028843.1	Prodigal:002006	CDS	413749	414810	.	+	0	ID=EILCDJFF_00395;db_xref=COG:COG4307;inference=ab initio prediction:Prodigal:002006,similar to AA sequence:UniProtKB:P9WL95;locus_tag=EILCDJFF_00395;product=putative protein
NZ_CP028843.1	Prodigal:002006	CDS	414995	415993	.	+	0	ID=EILCDJFF_00396;inference=ab initio prediction:Prodigal:002006;locus_tag=EILCDJFF_00396;product=hypothetical protein
NZ_CP028843.1	Prodigal:002006	CDS	416288	416731	.	+	0	ID=EILCDJFF_00397;db_xref=COG:COG0346;inference=ab initio prediction:Prodigal:002006,similar to AA sequence:UniProtKB:Q8ZM36;locus_tag=EILCDJFF_00397;product=Virulence protein
NZ_CP028843.1	Prodigal:002006	CDS	416835	418157	.	+	0	ID=EILCDJFF_00398;inference=ab initio prediction:Prodigal:002006;locus_tag=EILCDJFF_00398;product=hypothetical protein
NZ_CP028843.1	Prodigal:002006	CDS	418161	418922	.	-	0	ID=EILCDJFF_00399;eC_number=1.1.1.100;Name=fabG_1;gene=fabG_1;inference=ab initio prediction:Prodigal:002006,similar to AA sequence:UniProtKB:P50941;locus_tag=EILCDJFF_00399;product=3-oxoacyl-[acyl-carrier-protein] reductase FabG
NZ_CP028843.1	Prodigal:002006	CDS	418988	419434	.	-	0	ID=EILCDJFF_00400;db_xref=COG:COG0664;inference=ab initio prediction:Prodigal:002006,similar to AA sequence:UniProtKB:P9WIY7;locus_tag=EILCDJFF_00400;product=putative NTE family protein
NZ_CP028843.1	Prodigal:002006	CDS	419431	422454	.	-	0	ID=EILCDJFF_00401;inference=ab initio prediction:Prodigal:002006;locus_tag=EILCDJFF_00401;product=hypothetical protein
NZ_CP028843.1	Prodigal:002006	CDS	422579	422797	.	-	0	ID=EILCDJFF_00402;inference=ab initio prediction:Prodigal:002006;locus_tag=EILCDJFF_00402;product=hypothetical protein
NZ_CP028843.1	Prodigal:002006	CDS	423088	423282	.	+	0	ID=EILCDJFF_00403;inference=ab initio prediction:Prodigal:002006;locus_tag=EILCDJFF_00403;product=hypothetical protein
NZ_CP028843.1	Prodigal:002006	CDS	423536	423742	.	-	0	ID=EILCDJFF_00404;inference=ab initio prediction:Prodigal:002006;locus_tag=EILCDJFF_00404;product=hypothetical protein
NZ_CP028843.1	Prodigal:002006	CDS	423783	424301	.	-	0	ID=EILCDJFF_00405;inference=ab initio prediction:Prodigal:002006;locus_tag=EILCDJFF_00405;product=hypothetical protein
NZ_CP028843.1	Prodigal:002006	CDS	424792	426321	.	-	0	ID=EILCDJFF_00406;eC_number=1.2.1.8;Name=gbsA_1;db_xref=COG:COG1012;gene=gbsA_1;inference=ab initio prediction:Prodigal:002006,similar to AA sequence:UniProtKB:P71016;locus_tag=EILCDJFF_00406;product=Betaine aldehyde dehydrogenase
NZ_CP028843.1	Prodigal:002006	CDS	426338	427210	.	-	0	ID=EILCDJFF_00407;eC_number=1.1.1.291;Name=Hgd_1;gene=Hgd_1;inference=ab initio prediction:Prodigal:002006,similar to AA sequence:UniProtKB:Q0QLF5;locus_tag=EILCDJFF_00407;product=2-(hydroxymethyl)glutarate dehydrogenase
NZ_CP028843.1	Prodigal:002006	CDS	427369	428349	.	+	0	ID=EILCDJFF_00408;Name=cynR_1;gene=cynR_1;inference=ab initio prediction:Prodigal:002006,similar to AA sequence:UniProtKB:P27111;locus_tag=EILCDJFF_00408;product=HTH-type transcriptional regulator CynR
NZ_CP028843.1	Prodigal:002006	CDS	428354	428803	.	-	0	ID=EILCDJFF_00409;Name=badR_2;gene=badR_2;inference=ab initio prediction:Prodigal:002006,similar to AA sequence:UniProtKB:O07458;locus_tag=EILCDJFF_00409;product=Transcriptional activatory protein BadR
NZ_CP028843.1	Prodigal:002006	CDS	429004	431466	.	+	0	ID=EILCDJFF_00410;eC_number=2.7.13.3;Name=rcsC_3;gene=rcsC_3;inference=ab initio prediction:Prodigal:002006,protein motif:HAMAP:MF_00979;locus_tag=EILCDJFF_00410;product=Sensor histidine kinase RcsC
NZ_CP028843.1	Prodigal:002006	CDS	431565	432440	.	-	0	ID=EILCDJFF_00411;Name=cdhR_1;db_xref=COG:COG4977;gene=cdhR_1;inference=ab initio prediction:Prodigal:002006,similar to AA sequence:UniProtKB:Q9HTH5;locus_tag=EILCDJFF_00411;product=HTH-type transcriptional regulator CdhR
NZ_CP028843.1	Prodigal:002006	CDS	432759	434138	.	-	0	ID=EILCDJFF_00412;eC_number=2.6.1.113;Name=spuC_1;db_xref=COG:COG0161;gene=spuC_1;inference=ab initio prediction:Prodigal:002006,similar to AA sequence:UniProtKB:Q9I6J2;locus_tag=EILCDJFF_00412;product=Putrescine--pyruvate aminotransferase
NZ_CP028843.1	Prodigal:002006	CDS	434683	434883	.	+	0	ID=EILCDJFF_00413;eC_number=3.5.1.-;Name=argE';db_xref=COG:COG0624;gene=argE';inference=ab initio prediction:Prodigal:002006,similar to AA sequence:UniProtKB:Q8P8J5;locus_tag=EILCDJFF_00413;product=N-acetyl-L-citrulline deacetylase
NZ_CP028843.1	Prodigal:002006	CDS	434962	435243	.	+	0	ID=EILCDJFF_00414;inference=ab initio prediction:Prodigal:002006;locus_tag=EILCDJFF_00414;product=hypothetical protein
NZ_CP028843.1	Prodigal:002006	CDS	435389	436825	.	+	0	ID=EILCDJFF_00415;eC_number=1.2.1.98;Name=mpdC;gene=mpdC;inference=ab initio prediction:Prodigal:002006,similar to AA sequence:UniProtKB:Q3YAT5;locus_tag=EILCDJFF_00415;product=Hydroxyisobutyraldehyde dehydrogenase
NZ_CP028843.1	Prodigal:002006	CDS	436828	437967	.	+	0	ID=EILCDJFF_00416;eC_number=2.8.3.19;Name=uctC_1;gene=uctC_1;inference=ab initio prediction:Prodigal:002006,similar to AA sequence:UniProtKB:A9X6P9;locus_tag=EILCDJFF_00416;product=Acetyl-CoA:oxalate CoA-transferase
NZ_CP028843.1	Prodigal:002006	CDS	438100	439611	.	+	0	ID=EILCDJFF_00417;eC_number=4.2.1.2;Name=fumB;db_xref=COG:COG1838;gene=fumB;inference=ab initio prediction:Prodigal:002006,similar to AA sequence:UniProtKB:P14407;locus_tag=EILCDJFF_00417;product=Fumarate hydratase class I%2C anaerobic
NZ_CP028843.1	Prodigal:002006	CDS	439879	440577	.	+	0	ID=EILCDJFF_00418;inference=ab initio prediction:Prodigal:002006;locus_tag=EILCDJFF_00418;product=hypothetical protein
NZ_CP028843.1	Prodigal:002006	CDS	440581	441198	.	+	0	ID=EILCDJFF_00419;eC_number=2.3.1.-;Name=vat;gene=vat;inference=ab initio prediction:Prodigal:002006,similar to AA sequence:UniProtKB:P26839;locus_tag=EILCDJFF_00419;product=Virginiamycin A acetyltransferase
NZ_CP028843.1	Prodigal:002006	CDS	441274	442095	.	+	0	ID=EILCDJFF_00420;eC_number=7.3.2.1;Name=phnC;db_xref=COG:COG3638;gene=phnC;inference=ab initio prediction:Prodigal:002006,similar to AA sequence:UniProtKB:A0QQ70;locus_tag=EILCDJFF_00420;product=Phosphate-import ATP-binding protein PhnC
NZ_CP028843.1	Prodigal:002006	CDS	442128	443057	.	+	0	ID=EILCDJFF_00421;Name=phnD;db_xref=COG:COG3221;gene=phnD;inference=ab initio prediction:Prodigal:002006,similar to AA sequence:UniProtKB:A0QQ71;locus_tag=EILCDJFF_00421;product=Phosphate-import protein PhnD
NZ_CP028843.1	Prodigal:002006	CDS	443331	444215	.	+	0	ID=EILCDJFF_00422;Name=phnE_1;db_xref=COG:COG3639;gene=phnE_1;inference=ab initio prediction:Prodigal:002006,similar to AA sequence:UniProtKB:A0QQ68;locus_tag=EILCDJFF_00422;product=Phosphate-import permease protein PhnE
NZ_CP028843.1	Prodigal:002006	CDS	444212	445081	.	+	0	ID=EILCDJFF_00423;Name=phnE_2;db_xref=COG:COG3639;gene=phnE_2;inference=ab initio prediction:Prodigal:002006,similar to AA sequence:UniProtKB:A0QQ68;locus_tag=EILCDJFF_00423;product=Phosphate-import permease protein PhnE
NZ_CP028843.1	Prodigal:002006	CDS	445286	446032	.	+	0	ID=EILCDJFF_00424;db_xref=COG:COG0217;inference=ab initio prediction:Prodigal:002006,similar to AA sequence:UniProtKB:O67517;locus_tag=EILCDJFF_00424;product=putative transcriptional regulatory protein
NZ_CP028843.1	Prodigal:002006	CDS	446309	447625	.	-	0	ID=EILCDJFF_00425;eC_number=2.7.-.-;Name=sasA_2;gene=sasA_2;inference=ab initio prediction:Prodigal:002006,protein motif:HAMAP:MF_01837;locus_tag=EILCDJFF_00425;product=Adaptive-response sensory-kinase SasA
NZ_CP028843.1	Prodigal:002006	CDS	447673	448341	.	-	0	ID=EILCDJFF_00426;Name=tctD_1;db_xref=COG:COG0745;gene=tctD_1;inference=ab initio prediction:Prodigal:002006,similar to AA sequence:UniProtKB:P0CL17;locus_tag=EILCDJFF_00426;product=Transcriptional regulatory protein tctD
NZ_CP028843.1	Prodigal:002006	CDS	448494	449183	.	+	0	ID=EILCDJFF_00427;inference=ab initio prediction:Prodigal:002006;locus_tag=EILCDJFF_00427;product=hypothetical protein
NZ_CP028843.1	Prodigal:002006	CDS	449228	450958	.	-	0	ID=EILCDJFF_00428;inference=ab initio prediction:Prodigal:002006;locus_tag=EILCDJFF_00428;product=hypothetical protein
NZ_CP028843.1	Prodigal:002006	CDS	451186	451953	.	-	0	ID=EILCDJFF_00429;eC_number=1.1.1.-;Name=gno_1;gene=gno_1;inference=ab initio prediction:Prodigal:002006,similar to AA sequence:UniProtKB:P50199;locus_tag=EILCDJFF_00429;product=Gluconate 5-dehydrogenase
NZ_CP028843.1	Prodigal:002006	CDS	452135	453175	.	+	0	ID=EILCDJFF_00430;eC_number=1.1.1.264;Name=idnD;db_xref=COG:COG1063;gene=idnD;inference=ab initio prediction:Prodigal:002006,similar to AA sequence:UniProtKB:P39346;locus_tag=EILCDJFF_00430;product=L-idonate 5-dehydrogenase (NAD(P)(+))
NZ_CP028843.1	Prodigal:002006	CDS	453183	454217	.	+	0	ID=EILCDJFF_00431;Name=gntR_1;gene=gntR_1;inference=ab initio prediction:Prodigal:002006,similar to AA sequence:UniProtKB:P0ACP5;locus_tag=EILCDJFF_00431;product=HTH-type transcriptional regulator GntR
NZ_CP028843.1	Prodigal:002006	CDS	454361	454876	.	-	0	ID=EILCDJFF_00432;inference=ab initio prediction:Prodigal:002006;locus_tag=EILCDJFF_00432;product=hypothetical protein
NZ_CP028843.1	Prodigal:002006	CDS	455427	456290	.	+	0	ID=EILCDJFF_00433;inference=ab initio prediction:Prodigal:002006;locus_tag=EILCDJFF_00433;product=hypothetical protein
NZ_CP028843.1	Prodigal:002006	CDS	456329	457648	.	-	0	ID=EILCDJFF_00434;eC_number=2.7.7.7;Name=dinB;gene=dinB;inference=ab initio prediction:Prodigal:002006,protein motif:HAMAP:MF_01113;locus_tag=EILCDJFF_00434;product=DNA polymerase IV
NZ_CP028843.1	Prodigal:002006	CDS	457645	457983	.	-	0	ID=EILCDJFF_00435;inference=ab initio prediction:Prodigal:002006;locus_tag=EILCDJFF_00435;product=hypothetical protein
NZ_CP028843.1	Prodigal:002006	CDS	458068	458448	.	+	0	ID=EILCDJFF_00436;Name=divK_2;gene=divK_2;inference=ab initio prediction:Prodigal:002006,similar to AA sequence:UniProtKB:Q7BBW0;locus_tag=EILCDJFF_00436;product=Polar-differentiation response regulator DivK
NZ_CP028843.1	Prodigal:002006	CDS	458476	459843	.	+	0	ID=EILCDJFF_00437;Name=pleD_1;gene=pleD_1;inference=ab initio prediction:Prodigal:002006,similar to AA sequence:UniProtKB:B8GZM2;locus_tag=EILCDJFF_00437;product=Response regulator PleD
NZ_CP028843.1	Prodigal:002006	CDS	459924	461438	.	-	0	ID=EILCDJFF_00438;Name=nnr;db_xref=COG:COG0062;gene=nnr;inference=ab initio prediction:Prodigal:002006,similar to AA sequence:UniProtKB:P31806;locus_tag=EILCDJFF_00438;product=Bifunctional NAD(P)H-hydrate repair enzyme Nnr
NZ_CP028843.1	Prodigal:002006	CDS	461641	461979	.	+	0	ID=EILCDJFF_00439;Name=glnB;db_xref=COG:COG0347;gene=glnB;inference=ab initio prediction:Prodigal:002006,similar to AA sequence:UniProtKB:P0A9Z1;locus_tag=EILCDJFF_00439;product=Nitrogen regulatory protein P-II 1
NZ_CP028843.1	Prodigal:002006	CDS	462097	463509	.	+	0	ID=EILCDJFF_00440;eC_number=6.3.1.2;Name=glnA;db_xref=COG:COG0174;gene=glnA;inference=ab initio prediction:Prodigal:002006,similar to AA sequence:UniProtKB:P0A1P6;locus_tag=EILCDJFF_00440;product=Glutamine synthetase
NZ_CP028843.1	Prodigal:002006	CDS	463616	463957	.	+	0	ID=EILCDJFF_00441;inference=ab initio prediction:Prodigal:002006;locus_tag=EILCDJFF_00441;product=hypothetical protein
NZ_CP028843.1	Prodigal:002006	CDS	463979	465532	.	-	0	ID=EILCDJFF_00442;eC_number=1.21.-.-;Name=yvdP;db_xref=COG:COG0277;gene=yvdP;inference=ab initio prediction:Prodigal:002006,similar to AA sequence:UniProtKB:O06997;locus_tag=EILCDJFF_00442;product=putative FAD-linked oxidoreductase YvdP
NZ_CP028843.1	Prodigal:002006	CDS	465874	468342	.	+	0	ID=EILCDJFF_00443;eC_number=3.1.13.1;Name=rnr;db_xref=COG:COG0557;gene=rnr;inference=ab initio prediction:Prodigal:002006,similar to AA sequence:UniProtKB:P21499;locus_tag=EILCDJFF_00443;product=Ribonuclease R
NZ_CP028843.1	Prodigal:002006	CDS	468339	468869	.	+	0	ID=EILCDJFF_00444;inference=ab initio prediction:Prodigal:002006;locus_tag=EILCDJFF_00444;product=hypothetical protein
NZ_CP028843.1	Prodigal:002006	CDS	468832	469563	.	+	0	ID=EILCDJFF_00445;inference=ab initio prediction:Prodigal:002006;locus_tag=EILCDJFF_00445;product=hypothetical protein
NZ_CP028843.1	Prodigal:002006	CDS	469636	470805	.	+	0	ID=EILCDJFF_00446;Name=ycaD;gene=ycaD;inference=ab initio prediction:Prodigal:002006,similar to AA sequence:UniProtKB:P21503;locus_tag=EILCDJFF_00446;product=putative MFS-type transporter YcaD
NZ_CP028843.1	Prodigal:002006	CDS	470946	471113	.	+	0	ID=EILCDJFF_00447;Name=rpmG;db_xref=COG:COG0267;gene=rpmG;inference=ab initio prediction:Prodigal:002006,similar to AA sequence:UniProtKB:Q6N554;locus_tag=EILCDJFF_00447;product=50S ribosomal protein L33
NZ_CP028843.1	Prodigal:002006	CDS	471184	471648	.	-	0	ID=EILCDJFF_00448;inference=ab initio prediction:Prodigal:002006;locus_tag=EILCDJFF_00448;product=hypothetical protein
NZ_CP028843.1	Prodigal:002006	CDS	471889	473328	.	-	0	ID=EILCDJFF_00449;eC_number=1.16.3.1;Name=mmcO;db_xref=COG:COG2132;gene=mmcO;inference=ab initio prediction:Prodigal:002006,similar to AA sequence:UniProtKB:I6WZK7;locus_tag=EILCDJFF_00449;product=Multicopper oxidase MmcO
NZ_CP028843.1	Aragorn:001002	tRNA	473504	473588	.	+	.	ID=EILCDJFF_00450;inference=COORDINATES:profile:Aragorn:001002;locus_tag=EILCDJFF_00450;product=tRNA-Leu(tag)
NZ_CP028843.1	Prodigal:002006	CDS	473729	475138	.	+	0	ID=EILCDJFF_00451;eC_number=5.2.1.8;Name=tig;db_xref=COG:COG0544;gene=tig;inference=ab initio prediction:Prodigal:002006,similar to AA sequence:UniProtKB:Q9KQS5;locus_tag=EILCDJFF_00451;product=Trigger factor
NZ_CP028843.1	Prodigal:002006	CDS	475254	475883	.	+	0	ID=EILCDJFF_00452;eC_number=3.4.21.92;Name=clpP;gene=clpP;inference=ab initio prediction:Prodigal:002006,similar to AA sequence:UniProtKB:B8GX16;locus_tag=EILCDJFF_00452;product=ATP-dependent Clp protease proteolytic subunit
NZ_CP028843.1	Prodigal:002006	CDS	476164	477435	.	+	0	ID=EILCDJFF_00453;Name=clpX;gene=clpX;inference=ab initio prediction:Prodigal:002006,similar to AA sequence:UniProtKB:B8GX14;locus_tag=EILCDJFF_00453;product=ATP-dependent Clp protease ATP-binding subunit ClpX
NZ_CP028843.1	Prodigal:002006	CDS	477706	480129	.	+	0	ID=EILCDJFF_00454;eC_number=3.4.21.53;Name=lon_1;gene=lon_1;inference=ab initio prediction:Prodigal:002006,similar to AA sequence:UniProtKB:Q2YPX3;locus_tag=EILCDJFF_00454;product=Lon protease
NZ_CP028843.1	Prodigal:002006	CDS	480237	480641	.	-	0	ID=EILCDJFF_00455;Name=ros_1;db_xref=COG:COG4957;gene=ros_1;inference=ab initio prediction:Prodigal:002006,similar to AA sequence:UniProtKB:Q04152;locus_tag=EILCDJFF_00455;product=Transcriptional regulatory protein ros
NZ_CP028843.1	barrnap:0.9	rRNA	481302	482782	0	+	.	ID=EILCDJFF_00456;locus_tag=EILCDJFF_00456;product=16S ribosomal RNA
NZ_CP028843.1	Aragorn:001002	tRNA	482931	483007	.	+	.	ID=EILCDJFF_00457;inference=COORDINATES:profile:Aragorn:001002;locus_tag=EILCDJFF_00457;product=tRNA-Ile(gat)
NZ_CP028843.1	Aragorn:001002	tRNA	483047	483122	.	+	.	ID=EILCDJFF_00458;inference=COORDINATES:profile:Aragorn:001002;locus_tag=EILCDJFF_00458;product=tRNA-Ala(tgc)
NZ_CP028843.1	barrnap:0.9	rRNA	483398	486187	0	+	.	ID=EILCDJFF_00459;locus_tag=EILCDJFF_00459;product=23S ribosomal RNA
NZ_CP028843.1	barrnap:0.9	rRNA	486296	486405	6.5e-08	+	.	ID=EILCDJFF_00460;locus_tag=EILCDJFF_00460;product=5S ribosomal RNA
NZ_CP028843.1	Aragorn:001002	tRNA	486452	486528	.	+	.	ID=EILCDJFF_00461;inference=COORDINATES:profile:Aragorn:001002;locus_tag=EILCDJFF_00461;product=tRNA-Met(cat)
NZ_CP028843.1	Prodigal:002006	CDS	486576	486806	.	-	0	ID=EILCDJFF_00462;eC_number=5.3.2.-;Name=pptA;db_xref=COG:COG1942;gene=pptA;inference=ab initio prediction:Prodigal:002006,similar to AA sequence:UniProtKB:P31992;locus_tag=EILCDJFF_00462;product=Tautomerase PptA
NZ_CP028843.1	Prodigal:002006	CDS	486822	487220	.	-	0	ID=EILCDJFF_00463;inference=ab initio prediction:Prodigal:002006;locus_tag=EILCDJFF_00463;product=hypothetical protein
NZ_CP028843.1	Prodigal:002006	CDS	487303	488775	.	-	0	ID=EILCDJFF_00464;Name=yhdG;db_xref=COG:COG0531;gene=yhdG;inference=ab initio prediction:Prodigal:002006,similar to AA sequence:UniProtKB:O07576;locus_tag=EILCDJFF_00464;product=putative amino acid permease YhdG
NZ_CP028843.1	Prodigal:002006	CDS	488978	489268	.	+	0	ID=EILCDJFF_00465;inference=ab initio prediction:Prodigal:002006;locus_tag=EILCDJFF_00465;product=hypothetical protein
NZ_CP028843.1	Prodigal:002006	CDS	489285	490922	.	-	0	ID=EILCDJFF_00466;eC_number=1.1.99.-;Name=alkJ_2;gene=alkJ_2;inference=ab initio prediction:Prodigal:002006,similar to AA sequence:UniProtKB:Q00593;locus_tag=EILCDJFF_00466;product=Alcohol dehydrogenase [acceptor]
NZ_CP028843.1	Prodigal:002006	CDS	491026	492582	.	+	0	ID=EILCDJFF_00467;eC_number=3.1.1.102;inference=ab initio prediction:Prodigal:002006,similar to AA sequence:UniProtKB:A0A0K8P8E7;locus_tag=EILCDJFF_00467;product=Mono(2-hydroxyethyl) terephthalate hydrolase
NZ_CP028843.1	Prodigal:002006	CDS	492744	492983	.	+	0	ID=EILCDJFF_00468;inference=ab initio prediction:Prodigal:002006;locus_tag=EILCDJFF_00468;product=hypothetical protein
NZ_CP028843.1	Prodigal:002006	CDS	493102	494823	.	+	0	ID=EILCDJFF_00469;inference=ab initio prediction:Prodigal:002006;locus_tag=EILCDJFF_00469;product=hypothetical protein
NZ_CP028843.1	Prodigal:002006	CDS	495144	495401	.	-	0	ID=EILCDJFF_00470;inference=ab initio prediction:Prodigal:002006;locus_tag=EILCDJFF_00470;product=hypothetical protein
NZ_CP028843.1	Prodigal:002006	CDS	495805	496572	.	-	0	ID=EILCDJFF_00471;inference=ab initio prediction:Prodigal:002006;locus_tag=EILCDJFF_00471;product=hypothetical protein
NZ_CP028843.1	Prodigal:002006	CDS	496562	500323	.	-	0	ID=EILCDJFF_00472;eC_number=3.5.1.44;Name=cheB_2;gene=cheB_2;inference=ab initio prediction:Prodigal:002006,protein motif:HAMAP:MF_00099;locus_tag=EILCDJFF_00472;product=Protein-glutamate methylesterase/protein-glutamine glutaminase
NZ_CP028843.1	Prodigal:002006	CDS	500514	501671	.	+	0	ID=EILCDJFF_00473;inference=ab initio prediction:Prodigal:002006,similar to AA sequence:ISfinder:ISOan1;locus_tag=EILCDJFF_00473;product=ISAs1 family transposase ISOan1
NZ_CP028843.1	Prodigal:002006	CDS	501894	502685	.	-	0	ID=EILCDJFF_00474;inference=ab initio prediction:Prodigal:002006;locus_tag=EILCDJFF_00474;product=hypothetical protein
NZ_CP028843.1	Prodigal:002006	CDS	502992	504278	.	+	0	ID=EILCDJFF_00475;inference=ab initio prediction:Prodigal:002006;locus_tag=EILCDJFF_00475;product=hypothetical protein
NZ_CP028843.1	Prodigal:002006	CDS	504283	504960	.	-	0	ID=EILCDJFF_00476;inference=ab initio prediction:Prodigal:002006;locus_tag=EILCDJFF_00476;product=hypothetical protein
NZ_CP028843.1	Prodigal:002006	CDS	505066	506001	.	+	0	ID=EILCDJFF_00477;Name=dmlR_2;gene=dmlR_2;inference=ab initio prediction:Prodigal:002006,similar to AA sequence:UniProtKB:P76250;locus_tag=EILCDJFF_00477;product=HTH-type transcriptional regulator DmlR
NZ_CP028843.1	Prodigal:002006	CDS	506160	507170	.	+	0	ID=EILCDJFF_00478;Name=siaP_1;db_xref=COG:COG1638;gene=siaP_1;inference=ab initio prediction:Prodigal:002006,similar to AA sequence:UniProtKB:P44542;locus_tag=EILCDJFF_00478;product=Sialic acid-binding periplasmic protein SiaP
NZ_CP028843.1	Prodigal:002006	CDS	507370	508794	.	-	0	ID=EILCDJFF_00479;eC_number=5.4.2.10;Name=glmM_1;db_xref=COG:COG1109;gene=glmM_1;inference=ab initio prediction:Prodigal:002006,similar to AA sequence:UniProtKB:Q81VN7;locus_tag=EILCDJFF_00479;product=Phosphoglucosamine mutase
NZ_CP028843.1	Prodigal:002006	CDS	509267	510424	.	-	0	ID=EILCDJFF_00480;inference=ab initio prediction:Prodigal:002006,similar to AA sequence:ISfinder:ISOan1;locus_tag=EILCDJFF_00480;product=ISAs1 family transposase ISOan1
NZ_CP028843.1	Prodigal:002006	CDS	510961	511923	.	-	0	ID=EILCDJFF_00481;inference=ab initio prediction:Prodigal:002006;locus_tag=EILCDJFF_00481;product=hypothetical protein
NZ_CP028843.1	Aragorn:001002	tRNA	512447	512523	.	+	.	ID=EILCDJFF_00482;inference=COORDINATES:profile:Aragorn:001002;locus_tag=EILCDJFF_00482;product=tRNA-Pro(tgg)
NZ_CP028843.1	Prodigal:002006	CDS	512550	512858	.	+	0	ID=EILCDJFF_00483;inference=ab initio prediction:Prodigal:002006;locus_tag=EILCDJFF_00483;product=hypothetical protein
NZ_CP028843.1	Prodigal:002006	CDS	512881	513831	.	-	0	ID=EILCDJFF_00484;inference=ab initio prediction:Prodigal:002006;locus_tag=EILCDJFF_00484;product=hypothetical protein
NZ_CP028843.1	Prodigal:002006	CDS	513980	515146	.	-	0	ID=EILCDJFF_00485;inference=ab initio prediction:Prodigal:002006,similar to AA sequence:UniProtKB:Q9ADP8;locus_tag=EILCDJFF_00485;product=putative transporter
NZ_CP028843.1	Prodigal:002006	CDS	515605	515808	.	+	0	ID=EILCDJFF_00486;inference=ab initio prediction:Prodigal:002006;locus_tag=EILCDJFF_00486;product=hypothetical protein
NZ_CP028843.1	Prodigal:002006	CDS	515928	516269	.	+	0	ID=EILCDJFF_00487;inference=ab initio prediction:Prodigal:002006;locus_tag=EILCDJFF_00487;product=hypothetical protein
NZ_CP028843.1	Prodigal:002006	CDS	516427	517611	.	+	0	ID=EILCDJFF_00488;eC_number=3.5.1.16;Name=argE_1;db_xref=COG:COG0624;gene=argE_1;inference=ab initio prediction:Prodigal:002006,similar to AA sequence:UniProtKB:O68873;locus_tag=EILCDJFF_00488;product=Acetylornithine deacetylase
NZ_CP028843.1	Prodigal:002006	CDS	517797	518573	.	+	0	ID=EILCDJFF_00489;eC_number=1.-.-.-;inference=ab initio prediction:Prodigal:002006,similar to AA sequence:UniProtKB:Q7A3L9;locus_tag=EILCDJFF_00489;product=putative oxidoreductase
NZ_CP028843.1	Prodigal:002006	CDS	518669	518911	.	-	0	ID=EILCDJFF_00490;inference=ab initio prediction:Prodigal:002006;locus_tag=EILCDJFF_00490;product=hypothetical protein
NZ_CP028843.1	Prodigal:002006	CDS	519077	520054	.	+	0	ID=EILCDJFF_00491;eC_number=2.1.1.297;Name=prmC_1;gene=prmC_1;inference=ab initio prediction:Prodigal:002006,protein motif:HAMAP:MF_02126;locus_tag=EILCDJFF_00491;product=Release factor glutamine methyltransferase
NZ_CP028843.1	Prodigal:002006	CDS	520218	521390	.	+	0	ID=EILCDJFF_00492;eC_number=1.2.98.1;Name=fdm;gene=fdm;inference=ab initio prediction:Prodigal:002006,similar to AA sequence:UniProtKB:Q52078;locus_tag=EILCDJFF_00492;product=Formaldehyde dismutase
NZ_CP028843.1	Prodigal:002006	CDS	521415	521972	.	+	0	ID=EILCDJFF_00493;inference=ab initio prediction:Prodigal:002006;locus_tag=EILCDJFF_00493;product=hypothetical protein
NZ_CP028843.1	Prodigal:002006	CDS	522145	522309	.	-	0	ID=EILCDJFF_00494;inference=ab initio prediction:Prodigal:002006;locus_tag=EILCDJFF_00494;product=hypothetical protein
NZ_CP028843.1	Prodigal:002006	CDS	522617	523525	.	+	0	ID=EILCDJFF_00495;inference=ab initio prediction:Prodigal:002006;locus_tag=EILCDJFF_00495;product=hypothetical protein
NZ_CP028843.1	Prodigal:002006	CDS	523768	524706	.	+	0	ID=EILCDJFF_00496;inference=ab initio prediction:Prodigal:002006;locus_tag=EILCDJFF_00496;product=hypothetical protein
NZ_CP028843.1	Prodigal:002006	CDS	524823	526445	.	-	0	ID=EILCDJFF_00497;inference=ab initio prediction:Prodigal:002006,similar to AA sequence:UniProtKB:Q881J7;locus_tag=EILCDJFF_00497;product=Blue-light-activated protein
NZ_CP028843.1	Prodigal:002006	CDS	526971	527498	.	+	0	ID=EILCDJFF_00498;eC_number=1.11.1.15;inference=ab initio prediction:Prodigal:002006,similar to AA sequence:UniProtKB:P73728;locus_tag=EILCDJFF_00498;product=Peroxiredoxin
NZ_CP028843.1	Prodigal:002006	CDS	527501	527884	.	-	0	ID=EILCDJFF_00499;Name=pgrR_1;gene=pgrR_1;inference=ab initio prediction:Prodigal:002006,similar to AA sequence:UniProtKB:P77333;locus_tag=EILCDJFF_00499;product=HTH-type transcriptional regulator PgrR
NZ_CP028843.1	Prodigal:002006	CDS	527947	528393	.	+	0	ID=EILCDJFF_00500;inference=ab initio prediction:Prodigal:002006;locus_tag=EILCDJFF_00500;product=hypothetical protein
NZ_CP028843.1	Prodigal:002006	CDS	528530	529642	.	+	0	ID=EILCDJFF_00501;eC_number=1.1.-.-;Name=yajO_2;db_xref=COG:COG0667;gene=yajO_2;inference=ab initio prediction:Prodigal:002006,similar to AA sequence:UniProtKB:P77735;locus_tag=EILCDJFF_00501;product=1-deoxyxylulose-5-phosphate synthase YajO
NZ_CP028843.1	Prodigal:002006	CDS	529650	530837	.	-	0	ID=EILCDJFF_00502;eC_number=2.4.1.182;Name=lpxB;db_xref=COG:COG0763;gene=lpxB;inference=ab initio prediction:Prodigal:002006,similar to AA sequence:UniProtKB:P10441;locus_tag=EILCDJFF_00502;product=Lipid-A-disaccharide synthase
NZ_CP028843.1	Prodigal:002006	CDS	530834	531718	.	-	0	ID=EILCDJFF_00503;eC_number=3.6.1.54;Name=lpxI;db_xref=COG:COG3494;gene=lpxI;inference=ab initio prediction:Prodigal:002006,similar to AA sequence:UniProtKB:Q9A716;locus_tag=EILCDJFF_00503;product=UDP-2%2C3-diacylglucosamine pyrophosphatase LpxI
NZ_CP028843.1	Prodigal:002006	CDS	531732	532550	.	-	0	ID=EILCDJFF_00504;eC_number=2.3.1.129;Name=lpxA;db_xref=COG:COG1043;gene=lpxA;inference=ab initio prediction:Prodigal:002006,similar to AA sequence:UniProtKB:P0A722;locus_tag=EILCDJFF_00504;product=Acyl-[acyl-carrier-protein]--UDP-N-acetylglucosamine O-acyltransferase
NZ_CP028843.1	Prodigal:002006	CDS	532547	533011	.	-	0	ID=EILCDJFF_00505;eC_number=4.2.1.59;Name=fabZ;gene=fabZ;inference=ab initio prediction:Prodigal:002006,similar to AA sequence:UniProtKB:A1VXZ7;locus_tag=EILCDJFF_00505;product=3-hydroxyacyl-[acyl-carrier-protein] dehydratase FabZ
NZ_CP028843.1	Prodigal:002006	CDS	533219	534274	.	-	0	ID=EILCDJFF_00506;eC_number=2.3.1.-;Name=lpxD;db_xref=COG:COG1044;gene=lpxD;inference=ab initio prediction:Prodigal:002006,similar to AA sequence:UniProtKB:P0CD76;locus_tag=EILCDJFF_00506;product=UDP-3-O-acylglucosamine N-acyltransferase
NZ_CP028843.1	Prodigal:002006	CDS	534460	536946	.	-	0	ID=EILCDJFF_00507;Name=bamA_1;db_xref=COG:COG4775;gene=bamA_1;inference=ab initio prediction:Prodigal:002006,similar to AA sequence:UniProtKB:Q9K1H0;locus_tag=EILCDJFF_00507;product=Outer membrane protein assembly factor BamA
NZ_CP028843.1	Prodigal:002006	CDS	537358	538518	.	-	0	ID=EILCDJFF_00508;eC_number=3.4.24.-;Name=mmpA;db_xref=COG:COG0750;gene=mmpA;inference=ab initio prediction:Prodigal:002006,similar to AA sequence:UniProtKB:Q9A710;locus_tag=EILCDJFF_00508;product=Metalloprotease MmpA
NZ_CP028843.1	Prodigal:002006	CDS	538660	539823	.	-	0	ID=EILCDJFF_00509;eC_number=1.1.1.267;Name=dxr;gene=dxr;inference=ab initio prediction:Prodigal:002006,similar to AA sequence:UniProtKB:Q9X5F2;locus_tag=EILCDJFF_00509;product=1-deoxy-D-xylulose 5-phosphate reductoisomerase
NZ_CP028843.1	Prodigal:002006	CDS	539820	540713	.	-	0	ID=EILCDJFF_00510;inference=ab initio prediction:Prodigal:002006;locus_tag=EILCDJFF_00510;product=hypothetical protein
NZ_CP028843.1	Prodigal:002006	CDS	540713	541597	.	-	0	ID=EILCDJFF_00511;eC_number=2.5.1.31;Name=uppS;gene=uppS;inference=ab initio prediction:Prodigal:002006,similar to AA sequence:UniProtKB:O82827;locus_tag=EILCDJFF_00511;product=Ditrans%2Cpolycis-undecaprenyl-diphosphate synthase ((2E%2C6E)-farnesyl-diphosphate specific)
NZ_CP028843.1	Prodigal:002006	CDS	541626	542189	.	-	0	ID=EILCDJFF_00512;Name=frr;db_xref=COG:COG0233;gene=frr;inference=ab initio prediction:Prodigal:002006,similar to AA sequence:UniProtKB:P81101;locus_tag=EILCDJFF_00512;product=Ribosome-recycling factor
NZ_CP028843.1	Prodigal:002006	CDS	542331	543089	.	-	0	ID=EILCDJFF_00513;eC_number=2.7.4.22;Name=pyrH;db_xref=COG:COG0528;gene=pyrH;inference=ab initio prediction:Prodigal:002006,similar to AA sequence:UniProtKB:P59009;locus_tag=EILCDJFF_00513;product=Uridylate kinase
NZ_CP028843.1	Prodigal:002006	CDS	543318	544241	.	-	0	ID=EILCDJFF_00514;Name=tsf;db_xref=COG:COG0264;gene=tsf;inference=ab initio prediction:Prodigal:002006,similar to AA sequence:UniProtKB:P0A6P1;locus_tag=EILCDJFF_00514;product=Elongation factor Ts
NZ_CP028843.1	Prodigal:002006	CDS	544389	545438	.	-	0	ID=EILCDJFF_00515;Name=rpsB;db_xref=COG:COG0052;gene=rpsB;inference=ab initio prediction:Prodigal:002006,similar to AA sequence:UniProtKB:Q6N5Q2;locus_tag=EILCDJFF_00515;product=30S ribosomal protein S2
NZ_CP028843.1	Prodigal:002006	CDS	546808	547596	.	-	0	ID=EILCDJFF_00516;eC_number=4.2.1.150;Name=crt;db_xref=COG:COG1024;gene=crt;inference=ab initio prediction:Prodigal:002006,similar to AA sequence:UniProtKB:P52046;locus_tag=EILCDJFF_00516;product=Short-chain-enoyl-CoA hydratase
NZ_CP028843.1	Prodigal:002006	CDS	547734	548111	.	+	0	ID=EILCDJFF_00517;inference=ab initio prediction:Prodigal:002006;locus_tag=EILCDJFF_00517;product=hypothetical protein
NZ_CP028843.1	Prodigal:002006	CDS	548471	549664	.	+	0	ID=EILCDJFF_00518;inference=ab initio prediction:Prodigal:002006;locus_tag=EILCDJFF_00518;product=hypothetical protein
NZ_CP028843.1	Prodigal:002006	CDS	549756	550886	.	+	0	ID=EILCDJFF_00519;inference=ab initio prediction:Prodigal:002006;locus_tag=EILCDJFF_00519;product=hypothetical protein
NZ_CP028843.1	Prodigal:002006	CDS	551023	553323	.	-	0	ID=EILCDJFF_00520;eC_number=1.11.1.21;Name=katG;db_xref=COG:COG0376;gene=katG;inference=ab initio prediction:Prodigal:002006,similar to AA sequence:UniProtKB:Q939D2;locus_tag=EILCDJFF_00520;product=Catalase-peroxidase
NZ_CP028843.1	Prodigal:002006	CDS	554450	554605	.	-	0	ID=EILCDJFF_00521;inference=ab initio prediction:Prodigal:002006;locus_tag=EILCDJFF_00521;product=hypothetical protein
NZ_CP028843.1	Prodigal:002006	CDS	554868	555170	.	-	0	ID=EILCDJFF_00522;inference=ab initio prediction:Prodigal:002006;locus_tag=EILCDJFF_00522;product=hypothetical protein
NZ_CP028843.1	Prodigal:002006	CDS	555334	555936	.	-	0	ID=EILCDJFF_00523;inference=ab initio prediction:Prodigal:002006;locus_tag=EILCDJFF_00523;product=hypothetical protein
NZ_CP028843.1	Prodigal:002006	CDS	555933	556190	.	-	0	ID=EILCDJFF_00524;Name=tusA;db_xref=COG:COG0425;gene=tusA;inference=ab initio prediction:Prodigal:002006,similar to AA sequence:UniProtKB:D3RPC0;locus_tag=EILCDJFF_00524;product=Sulfur carrier protein TusA
NZ_CP028843.1	Prodigal:002006	CDS	556305	556736	.	-	0	ID=EILCDJFF_00525;inference=ab initio prediction:Prodigal:002006;locus_tag=EILCDJFF_00525;product=hypothetical protein
NZ_CP028843.1	Prodigal:002006	CDS	557102	558469	.	-	0	ID=EILCDJFF_00526;eC_number=6.3.2.2;Name=egtA;gene=egtA;inference=ab initio prediction:Prodigal:002006,protein motif:HAMAP:MF_02034;locus_tag=EILCDJFF_00526;product=Glutamate--cysteine ligase EgtA
NZ_CP028843.1	Prodigal:002006	CDS	558734	558838	.	+	0	ID=EILCDJFF_00527;inference=ab initio prediction:Prodigal:002006;locus_tag=EILCDJFF_00527;product=hypothetical protein
NZ_CP028843.1	Prodigal:002006	CDS	558968	562504	.	+	0	ID=EILCDJFF_00528;eC_number=2.7.7.7;Name=dnaE1;gene=dnaE1;inference=ab initio prediction:Prodigal:002006,similar to AA sequence:UniProtKB:B8GWS6;locus_tag=EILCDJFF_00528;product=DNA polymerase III subunit alpha
NZ_CP028843.1	Prodigal:002006	CDS	563347	565005	.	-	0	ID=EILCDJFF_00529;inference=ab initio prediction:Prodigal:002006;locus_tag=EILCDJFF_00529;product=hypothetical protein
NZ_CP028843.1	Prodigal:002006	CDS	565245	565457	.	-	0	ID=EILCDJFF_00530;inference=ab initio prediction:Prodigal:002006;locus_tag=EILCDJFF_00530;product=hypothetical protein
NZ_CP028843.1	Prodigal:002006	CDS	565672	566820	.	-	0	ID=EILCDJFF_00531;inference=ab initio prediction:Prodigal:002006;locus_tag=EILCDJFF_00531;product=hypothetical protein
NZ_CP028843.1	Prodigal:002006	CDS	566825	568654	.	-	0	ID=EILCDJFF_00532;eC_number=4.2.1.9;Name=ilvD_1;db_xref=COG:COG0129;gene=ilvD_1;inference=ab initio prediction:Prodigal:002006,similar to AA sequence:UniProtKB:P55186;locus_tag=EILCDJFF_00532;product=Dihydroxy-acid dehydratase
NZ_CP028843.1	Prodigal:002006	CDS	568763	569035	.	-	0	ID=EILCDJFF_00533;inference=ab initio prediction:Prodigal:002006;locus_tag=EILCDJFF_00533;product=hypothetical protein
NZ_CP028843.1	Prodigal:002006	CDS	569115	570524	.	-	0	ID=EILCDJFF_00534;eC_number=3.5.4.28;Name=mtaD;db_xref=COG:COG0402;gene=mtaD;inference=ab initio prediction:Prodigal:002006,similar to AA sequence:UniProtKB:Q9X034;locus_tag=EILCDJFF_00534;product=5-methylthioadenosine/S-adenosylhomocysteine deaminase
NZ_CP028843.1	Prodigal:002006	CDS	570608	572488	.	+	0	ID=EILCDJFF_00535;eC_number=3.6.3.-;db_xref=COG:COG1132;inference=ab initio prediction:Prodigal:002006,similar to AA sequence:UniProtKB:Q99T13;locus_tag=EILCDJFF_00535;product=Putative multidrug export ATP-binding/permease protein
NZ_CP028843.1	Prodigal:002006	CDS	572479	573705	.	-	0	ID=EILCDJFF_00536;inference=ab initio prediction:Prodigal:002006;locus_tag=EILCDJFF_00536;product=hypothetical protein
NZ_CP028843.1	Prodigal:002006	CDS	573800	574069	.	-	0	ID=EILCDJFF_00537;inference=ab initio prediction:Prodigal:002006;locus_tag=EILCDJFF_00537;product=hypothetical protein
NZ_CP028843.1	Prodigal:002006	CDS	574465	574899	.	+	0	ID=EILCDJFF_00538;inference=ab initio prediction:Prodigal:002006;locus_tag=EILCDJFF_00538;product=hypothetical protein
NZ_CP028843.1	Prodigal:002006	CDS	574905	575825	.	-	0	ID=EILCDJFF_00539;inference=ab initio prediction:Prodigal:002006;locus_tag=EILCDJFF_00539;product=hypothetical protein
NZ_CP028843.1	Prodigal:002006	CDS	575985	576218	.	+	0	ID=EILCDJFF_00540;inference=ab initio prediction:Prodigal:002006;locus_tag=EILCDJFF_00540;product=hypothetical protein
NZ_CP028843.1	Prodigal:002006	CDS	576496	577494	.	+	0	ID=EILCDJFF_00541;eC_number=1.1.1.107;Name=pld1;gene=pld1;inference=ab initio prediction:Prodigal:002006,similar to AA sequence:UniProtKB:Q76KC2;locus_tag=EILCDJFF_00541;product=Pyridoxal 4-dehydrogenase
NZ_CP028843.1	Prodigal:002006	CDS	577506	578342	.	+	0	ID=EILCDJFF_00542;inference=ab initio prediction:Prodigal:002006;locus_tag=EILCDJFF_00542;product=hypothetical protein
NZ_CP028843.1	Prodigal:002006	CDS	578355	578684	.	+	0	ID=EILCDJFF_00543;eC_number=5.1.3.32;Name=rhaM;gene=rhaM;inference=ab initio prediction:Prodigal:002006,protein motif:HAMAP:MF_01663;locus_tag=EILCDJFF_00543;product=L-rhamnose mutarotase
NZ_CP028843.1	Prodigal:002006	CDS	578799	579041	.	-	0	ID=EILCDJFF_00544;inference=ab initio prediction:Prodigal:002006;locus_tag=EILCDJFF_00544;product=hypothetical protein
NZ_CP028843.1	Prodigal:002006	CDS	579038	579196	.	-	0	ID=EILCDJFF_00545;inference=ab initio prediction:Prodigal:002006;locus_tag=EILCDJFF_00545;product=hypothetical protein
NZ_CP028843.1	Prodigal:002006	CDS	579469	580317	.	-	0	ID=EILCDJFF_00546;inference=ab initio prediction:Prodigal:002006;locus_tag=EILCDJFF_00546;product=hypothetical protein
NZ_CP028843.1	Prodigal:002006	CDS	580437	581687	.	+	0	ID=EILCDJFF_00547;inference=ab initio prediction:Prodigal:002006;locus_tag=EILCDJFF_00547;product=hypothetical protein
NZ_CP028843.1	Prodigal:002006	CDS	581674	583803	.	+	0	ID=EILCDJFF_00548;eC_number=6.2.1.34;Name=FCS1_1;gene=FCS1_1;inference=ab initio prediction:Prodigal:002006,similar to AA sequence:UniProtKB:A0A2P1BT06;locus_tag=EILCDJFF_00548;product=Trans-feruloyl-CoA synthase FCS1
NZ_CP028843.1	Prodigal:002006	CDS	584120	585643	.	+	0	ID=EILCDJFF_00549;inference=ab initio prediction:Prodigal:002006;locus_tag=EILCDJFF_00549;product=hypothetical protein
NZ_CP028843.1	Prodigal:002006	CDS	585643	586416	.	+	0	ID=EILCDJFF_00550;eC_number=4.2.1.17;Name=paaF_1;db_xref=COG:COG1024;gene=paaF_1;inference=ab initio prediction:Prodigal:002006,similar to AA sequence:UniProtKB:P76082;locus_tag=EILCDJFF_00550;product=2%2C3-dehydroadipyl-CoA hydratase
NZ_CP028843.1	Prodigal:002006	CDS	586434	587348	.	+	0	ID=EILCDJFF_00551;eC_number=1.1.1.-;db_xref=COG:COG1028;inference=ab initio prediction:Prodigal:002006,similar to AA sequence:UniProtKB:P96825;locus_tag=EILCDJFF_00551;product=Putative short-chain type dehydrogenase/reductase
NZ_CP028843.1	Prodigal:002006	CDS	587351	588517	.	+	0	ID=EILCDJFF_00552;inference=ab initio prediction:Prodigal:002006;locus_tag=EILCDJFF_00552;product=hypothetical protein
NZ_CP028843.1	Prodigal:002006	CDS	588522	588956	.	+	0	ID=EILCDJFF_00553;inference=ab initio prediction:Prodigal:002006;locus_tag=EILCDJFF_00553;product=hypothetical protein
NZ_CP028843.1	Prodigal:002006	CDS	589122	590345	.	+	0	ID=EILCDJFF_00554;eC_number=4.1.1.2;Name=oxdC;db_xref=COG:COG2140;gene=oxdC;inference=ab initio prediction:Prodigal:002006,similar to AA sequence:UniProtKB:O34714;locus_tag=EILCDJFF_00554;product=Oxalate decarboxylase OxdC
NZ_CP028843.1	Prodigal:002006	CDS	590618	591223	.	-	0	ID=EILCDJFF_00555;eC_number=2.3.1.183;Name=pat_1;db_xref=COG:COG1247;gene=pat_1;inference=ab initio prediction:Prodigal:002006,similar to AA sequence:UniProtKB:Q57146;locus_tag=EILCDJFF_00555;product=Phosphinothricin N-acetyltransferase
NZ_CP028843.1	Prodigal:002006	CDS	591223	593568	.	-	0	ID=EILCDJFF_00556;eC_number=4.1.1.17;Name=speF;db_xref=COG:COG1982;gene=speF;inference=ab initio prediction:Prodigal:002006,similar to AA sequence:UniProtKB:P24169;locus_tag=EILCDJFF_00556;product=Inducible ornithine decarboxylase
NZ_CP028843.1	Prodigal:002006	CDS	593654	594268	.	-	0	ID=EILCDJFF_00557;inference=ab initio prediction:Prodigal:002006;locus_tag=EILCDJFF_00557;product=hypothetical protein
NZ_CP028843.1	Prodigal:002006	CDS	594265	595248	.	-	0	ID=EILCDJFF_00558;inference=ab initio prediction:Prodigal:002006;locus_tag=EILCDJFF_00558;product=hypothetical protein
NZ_CP028843.1	Prodigal:002006	CDS	595235	596620	.	-	0	ID=EILCDJFF_00559;eC_number=2.3.1.-;Name=patA_1;db_xref=COG:COG1696;gene=patA_1;inference=ab initio prediction:Prodigal:002006,similar to AA sequence:UniProtKB:O25526;locus_tag=EILCDJFF_00559;product=Peptidoglycan O-acetyltransferase
NZ_CP028843.1	Prodigal:002006	CDS	596983	597531	.	+	0	ID=EILCDJFF_00560;inference=ab initio prediction:Prodigal:002006;locus_tag=EILCDJFF_00560;product=hypothetical protein
NZ_CP028843.1	Prodigal:002006	CDS	597688	598761	.	-	0	ID=EILCDJFF_00561;inference=ab initio prediction:Prodigal:002006;locus_tag=EILCDJFF_00561;product=hypothetical protein
NZ_CP028843.1	Prodigal:002006	CDS	598779	600062	.	-	0	ID=EILCDJFF_00562;inference=ab initio prediction:Prodigal:002006;locus_tag=EILCDJFF_00562;product=hypothetical protein
NZ_CP028843.1	Prodigal:002006	CDS	600391	601428	.	+	0	ID=EILCDJFF_00563;eC_number=3.5.3.17;Name=gpuA;db_xref=COG:COG0010;gene=gpuA;inference=ab initio prediction:Prodigal:002006,similar to AA sequence:UniProtKB:Q9I6K2;locus_tag=EILCDJFF_00563;product=Guanidinopropionase
NZ_CP028843.1	Prodigal:002006	CDS	601624	602562	.	-	0	ID=EILCDJFF_00564;eC_number=3.1.1.17;Name=gnl_1;gene=gnl_1;inference=ab initio prediction:Prodigal:002006,similar to AA sequence:UniProtKB:Q01578;locus_tag=EILCDJFF_00564;product=Gluconolactonase
NZ_CP028843.1	Prodigal:002006	CDS	602778	604052	.	-	0	ID=EILCDJFF_00565;Name=exuT;gene=exuT;inference=ab initio prediction:Prodigal:002006,similar to AA sequence:UniProtKB:P0AA78;locus_tag=EILCDJFF_00565;product=Hexuronate transporter
NZ_CP028843.1	Prodigal:002006	CDS	604202	604921	.	+	0	ID=EILCDJFF_00566;Name=rspR_1;db_xref=COG:COG1802;gene=rspR_1;inference=ab initio prediction:Prodigal:002006,similar to AA sequence:UniProtKB:P0ACM2;locus_tag=EILCDJFF_00566;product=HTH-type transcriptional repressor RspR
NZ_CP028843.1	Prodigal:002006	CDS	604965	605801	.	+	0	ID=EILCDJFF_00567;eC_number=1.1.1.203;Name=udh;db_xref=COG:COG0451;gene=udh;inference=ab initio prediction:Prodigal:002006,similar to AA sequence:UniProtKB:Q888H1;locus_tag=EILCDJFF_00567;product=Uronate dehydrogenase
NZ_CP028843.1	Prodigal:002006	CDS	605882	606343	.	-	0	ID=EILCDJFF_00568;Name=nsrR_1;db_xref=COG:COG1959;gene=nsrR_1;inference=ab initio prediction:Prodigal:002006,similar to AA sequence:UniProtKB:Q9L132;locus_tag=EILCDJFF_00568;product=HTH-type transcriptional repressor NsrR
NZ_CP028843.1	Prodigal:002006	CDS	606436	607677	.	+	0	ID=EILCDJFF_00569;eC_number=1.14.12.17;Name=hmp_1;gene=hmp_1;inference=ab initio prediction:Prodigal:002006,similar to AA sequence:UniProtKB:P39662;locus_tag=EILCDJFF_00569;product=Flavohemoprotein
NZ_CP028843.1	Prodigal:002006	CDS	607742	608188	.	-	0	ID=EILCDJFF_00570;inference=ab initio prediction:Prodigal:002006;locus_tag=EILCDJFF_00570;product=hypothetical protein
NZ_CP028843.1	Prodigal:002006	CDS	608251	608805	.	-	0	ID=EILCDJFF_00571;inference=ab initio prediction:Prodigal:002006;locus_tag=EILCDJFF_00571;product=hypothetical protein
NZ_CP028843.1	Prodigal:002006	CDS	609028	610176	.	-	0	ID=EILCDJFF_00572;eC_number=4.2.1.113;Name=menC;gene=menC;inference=ab initio prediction:Prodigal:002006,protein motif:HAMAP:MF_01933;locus_tag=EILCDJFF_00572;product=o-succinylbenzoate synthase
NZ_CP028843.1	Prodigal:002006	CDS	610173	610928	.	-	0	ID=EILCDJFF_00573;eC_number=1.1.1.100;Name=fabG_2;gene=fabG_2;inference=ab initio prediction:Prodigal:002006,similar to AA sequence:UniProtKB:Q9KQH7;locus_tag=EILCDJFF_00573;product=3-oxoacyl-[acyl-carrier-protein] reductase FabG
NZ_CP028843.1	Prodigal:002006	CDS	610925	611713	.	-	0	ID=EILCDJFF_00574;Name=artM_1;db_xref=COG:COG1126;gene=artM_1;inference=ab initio prediction:Prodigal:002006,similar to AA sequence:UniProtKB:P54537;locus_tag=EILCDJFF_00574;product=Arginine transport ATP-binding protein ArtM
NZ_CP028843.1	Prodigal:002006	CDS	611724	612386	.	-	0	ID=EILCDJFF_00575;Name=artQ;db_xref=COG:COG0765;gene=artQ;inference=ab initio prediction:Prodigal:002006,similar to AA sequence:UniProtKB:P54536;locus_tag=EILCDJFF_00575;product=Arginine transport system permease protein ArtQ
NZ_CP028843.1	Prodigal:002006	CDS	612457	613323	.	-	0	ID=EILCDJFF_00576;eC_number=4.2.2.-;Name=mltF_1;gene=mltF_1;inference=ab initio prediction:Prodigal:002006,protein motif:HAMAP:MF_02016;locus_tag=EILCDJFF_00576;product=Membrane-bound lytic murein transglycosylase F
NZ_CP028843.1	Prodigal:002006	CDS	613543	614229	.	+	0	ID=EILCDJFF_00577;eC_number=1.7.1.16;Name=cnbA;gene=cnbA;inference=ab initio prediction:Prodigal:002006,similar to AA sequence:UniProtKB:Q5XW77;locus_tag=EILCDJFF_00577;product=Chloronitrobenzene nitroreductase
NZ_CP028843.1	Prodigal:002006	CDS	614496	615371	.	-	0	ID=EILCDJFF_00578;eC_number=3.1.1.15;Name=araB;gene=araB;inference=ab initio prediction:Prodigal:002006,similar to AA sequence:UniProtKB:Q1JUP5;locus_tag=EILCDJFF_00578;product=L-arabinolactonase
NZ_CP028843.1	Prodigal:002006	CDS	615368	616390	.	-	0	ID=EILCDJFF_00579;eC_number=5.1.3.3;Name=galM;db_xref=COG:COG2017;gene=galM;inference=ab initio prediction:Prodigal:002006,similar to AA sequence:UniProtKB:P0A9C3;locus_tag=EILCDJFF_00579;product=Aldose 1-epimerase
NZ_CP028843.1	Prodigal:002006	CDS	616387	617184	.	-	0	ID=EILCDJFF_00580;Name=nanR_1;gene=nanR_1;inference=ab initio prediction:Prodigal:002006,protein motif:HAMAP:MF_01236;locus_tag=EILCDJFF_00580;product=HTH-type transcriptional repressor NanR
NZ_CP028843.1	Prodigal:002006	CDS	617320	618078	.	+	0	ID=EILCDJFF_00581;eC_number=1.1.1.175;Name=xylB;gene=xylB;inference=ab initio prediction:Prodigal:002006,similar to AA sequence:UniProtKB:B8H1Z0;locus_tag=EILCDJFF_00581;product=D-xylose 1-dehydrogenase
NZ_CP028843.1	Prodigal:002006	CDS	618171	619253	.	+	0	ID=EILCDJFF_00582;Name=sbpA;gene=sbpA;inference=ab initio prediction:Prodigal:002006,similar to AA sequence:UniProtKB:P54083;locus_tag=EILCDJFF_00582;product=Multiple sugar-binding periplasmic protein SbpA
NZ_CP028843.1	Prodigal:002006	CDS	619253	620839	.	+	0	ID=EILCDJFF_00583;eC_number=7.5.2.10;Name=xylG;db_xref=COG:COG1129;gene=xylG;inference=ab initio prediction:Prodigal:002006,similar to AA sequence:UniProtKB:P37388;locus_tag=EILCDJFF_00583;product=Xylose import ATP-binding protein XylG
NZ_CP028843.1	Prodigal:002006	CDS	620845	622050	.	+	0	ID=EILCDJFF_00584;Name=xylH;db_xref=COG:COG4214;gene=xylH;inference=ab initio prediction:Prodigal:002006,similar to AA sequence:UniProtKB:P0AGI4;locus_tag=EILCDJFF_00584;product=Xylose transport system permease protein XylH
NZ_CP028843.1	Prodigal:002006	CDS	622397	623329	.	-	0	ID=EILCDJFF_00585;Name=oxyR_1;gene=oxyR_1;inference=ab initio prediction:Prodigal:002006,similar to AA sequence:UniProtKB:P0ACQ4;locus_tag=EILCDJFF_00585;product=Hydrogen peroxide-inducible genes activator
NZ_CP028843.1	Prodigal:002006	CDS	623432	623689	.	-	0	ID=EILCDJFF_00586;inference=ab initio prediction:Prodigal:002006;locus_tag=EILCDJFF_00586;product=hypothetical protein
NZ_CP028843.1	Prodigal:002006	CDS	623885	624343	.	+	0	ID=EILCDJFF_00587;eC_number=4.2.1.10;Name=aroQ_1;db_xref=COG:COG0757;gene=aroQ_1;inference=ab initio prediction:Prodigal:002006,similar to AA sequence:UniProtKB:P15474;locus_tag=EILCDJFF_00587;product=3-dehydroquinate dehydratase
NZ_CP028843.1	Prodigal:002006	CDS	624506	625282	.	-	0	ID=EILCDJFF_00588;inference=ab initio prediction:Prodigal:002006;locus_tag=EILCDJFF_00588;product=hypothetical protein
NZ_CP028843.1	Prodigal:002006	CDS	625380	625595	.	-	0	ID=EILCDJFF_00589;inference=ab initio prediction:Prodigal:002006;locus_tag=EILCDJFF_00589;product=hypothetical protein
NZ_CP028843.1	Prodigal:002006	CDS	625612	625815	.	-	0	ID=EILCDJFF_00590;inference=ab initio prediction:Prodigal:002006;locus_tag=EILCDJFF_00590;product=hypothetical protein
NZ_CP028843.1	Prodigal:002006	CDS	625962	626819	.	+	0	ID=EILCDJFF_00591;inference=ab initio prediction:Prodigal:002006;locus_tag=EILCDJFF_00591;product=hypothetical protein
NZ_CP028843.1	Prodigal:002006	CDS	626831	628237	.	+	0	ID=EILCDJFF_00592;inference=ab initio prediction:Prodigal:002006;locus_tag=EILCDJFF_00592;product=hypothetical protein
NZ_CP028843.1	Prodigal:002006	CDS	628471	629529	.	+	0	ID=EILCDJFF_00593;eC_number=4.2.2.-;Name=emtA;gene=emtA;inference=ab initio prediction:Prodigal:002006,protein motif:HAMAP:MF_01381;locus_tag=EILCDJFF_00593;product=Endo-type membrane-bound lytic murein transglycosylase A
NZ_CP028843.1	Prodigal:002006	CDS	629533	630366	.	-	0	ID=EILCDJFF_00594;eC_number=2.3.1.247;Name=kce_1;gene=kce_1;inference=ab initio prediction:Prodigal:002006,similar to AA sequence:UniProtKB:B0VHH0;locus_tag=EILCDJFF_00594;product=3-keto-5-aminohexanoate cleavage enzyme
NZ_CP028843.1	Prodigal:002006	CDS	630483	631289	.	-	0	ID=EILCDJFF_00595;inference=ab initio prediction:Prodigal:002006;locus_tag=EILCDJFF_00595;product=hypothetical protein
NZ_CP028843.1	Prodigal:002006	CDS	631429	632055	.	+	0	ID=EILCDJFF_00596;inference=ab initio prediction:Prodigal:002006;locus_tag=EILCDJFF_00596;product=hypothetical protein
NZ_CP028843.1	Prodigal:002006	CDS	632191	632562	.	+	0	ID=EILCDJFF_00597;Name=pdtaR_1;db_xref=COG:COG3707;gene=pdtaR_1;inference=ab initio prediction:Prodigal:002006,similar to AA sequence:UniProtKB:P9WGM3;locus_tag=EILCDJFF_00597;product=putative transcriptional regulatory protein pdtaR
NZ_CP028843.1	Prodigal:002006	CDS	632711	633454	.	+	0	ID=EILCDJFF_00598;inference=ab initio prediction:Prodigal:002006;locus_tag=EILCDJFF_00598;product=hypothetical protein
NZ_CP028843.1	Prodigal:002006	CDS	633832	634530	.	+	0	ID=EILCDJFF_00599;Name=cusR;db_xref=COG:COG0745;gene=cusR;inference=ab initio prediction:Prodigal:002006,similar to AA sequence:UniProtKB:P0ACZ8;locus_tag=EILCDJFF_00599;product=Transcriptional regulatory protein CusR
NZ_CP028843.1	Prodigal:002006	CDS	634527	636014	.	+	0	ID=EILCDJFF_00600;eC_number=2.7.-.-;Name=sasA_3;gene=sasA_3;inference=ab initio prediction:Prodigal:002006,protein motif:HAMAP:MF_01837;locus_tag=EILCDJFF_00600;product=Adaptive-response sensory-kinase SasA
NZ_CP028843.1	Prodigal:002006	CDS	636011	638932	.	+	0	ID=EILCDJFF_00601;Name=glnE;db_xref=COG:COG1391;gene=glnE;inference=ab initio prediction:Prodigal:002006,similar to AA sequence:UniProtKB:P30870;locus_tag=EILCDJFF_00601;product=Bifunctional glutamine synthetase adenylyltransferase/adenylyl-removing enzyme
NZ_CP028843.1	Prodigal:002006	CDS	639403	641124	.	+	0	ID=EILCDJFF_00602;inference=ab initio prediction:Prodigal:002006;locus_tag=EILCDJFF_00602;product=hypothetical protein
NZ_CP028843.1	Prodigal:002006	CDS	641261	641749	.	+	0	ID=EILCDJFF_00603;inference=ab initio prediction:Prodigal:002006;locus_tag=EILCDJFF_00603;product=hypothetical protein
NZ_CP028843.1	Prodigal:002006	CDS	641875	644226	.	-	0	ID=EILCDJFF_00604;eC_number=2.7.13.3;Name=rcsC_4;gene=rcsC_4;inference=ab initio prediction:Prodigal:002006,protein motif:HAMAP:MF_00979;locus_tag=EILCDJFF_00604;product=Sensor histidine kinase RcsC
NZ_CP028843.1	Prodigal:002006	CDS	644426	647083	.	-	0	ID=EILCDJFF_00605;eC_number=3.4.11.2;Name=pepN;db_xref=COG:COG0308;gene=pepN;inference=ab initio prediction:Prodigal:002006,similar to AA sequence:UniProtKB:P04825;locus_tag=EILCDJFF_00605;product=Aminopeptidase N
NZ_CP028843.1	Prodigal:002006	CDS	647268	647708	.	+	0	ID=EILCDJFF_00606;eC_number=4.4.1.5;Name=gloA_2;db_xref=COG:COG0346;gene=gloA_2;inference=ab initio prediction:Prodigal:002006,similar to AA sequence:UniProtKB:P44638;locus_tag=EILCDJFF_00606;product=Lactoylglutathione lyase
NZ_CP028843.1	Prodigal:002006	CDS	647753	647923	.	-	0	ID=EILCDJFF_00607;inference=ab initio prediction:Prodigal:002006;locus_tag=EILCDJFF_00607;product=hypothetical protein
NZ_CP028843.1	Prodigal:002006	CDS	648940	649968	.	+	0	ID=EILCDJFF_00608;eC_number=2.1.1.199;Name=rsmH;db_xref=COG:COG0275;gene=rsmH;inference=ab initio prediction:Prodigal:002006,similar to AA sequence:UniProtKB:P60390;locus_tag=EILCDJFF_00608;product=Ribosomal RNA small subunit methyltransferase H
NZ_CP028843.1	Prodigal:002006	CDS	649965	650414	.	+	0	ID=EILCDJFF_00609;inference=ab initio prediction:Prodigal:002006;locus_tag=EILCDJFF_00609;product=hypothetical protein
NZ_CP028843.1	Prodigal:002006	CDS	650420	652312	.	+	0	ID=EILCDJFF_00610;eC_number=3.4.16.4;Name=ftsI;gene=ftsI;inference=ab initio prediction:Prodigal:002006,protein motif:HAMAP:MF_02080;locus_tag=EILCDJFF_00610;product=Peptidoglycan D%2CD-transpeptidase FtsI
NZ_CP028843.1	Prodigal:002006	CDS	652309	653766	.	+	0	ID=EILCDJFF_00611;eC_number=6.3.2.13;Name=murE;db_xref=COG:COG0769;gene=murE;inference=ab initio prediction:Prodigal:002006,similar to AA sequence:UniProtKB:Q819Q0;locus_tag=EILCDJFF_00611;product=UDP-N-acetylmuramoyl-L-alanyl-D-glutamate--2%2C6-diaminopimelate ligase
NZ_CP028843.1	Prodigal:002006	CDS	653763	655235	.	+	0	ID=EILCDJFF_00612;eC_number=6.3.2.10;Name=murF;db_xref=COG:COG0770;gene=murF;inference=ab initio prediction:Prodigal:002006,similar to AA sequence:UniProtKB:P11880;locus_tag=EILCDJFF_00612;product=UDP-N-acetylmuramoyl-tripeptide--D-alanyl-D-alanine ligase
NZ_CP028843.1	Prodigal:002006	CDS	655315	656400	.	+	0	ID=EILCDJFF_00613;eC_number=2.7.8.13;Name=mraY;db_xref=COG:COG0472;gene=mraY;inference=ab initio prediction:Prodigal:002006,similar to AA sequence:UniProtKB:P0A6W3;locus_tag=EILCDJFF_00613;product=Phospho-N-acetylmuramoyl-pentapeptide-transferase
NZ_CP028843.1	Prodigal:002006	CDS	656605	657993	.	+	0	ID=EILCDJFF_00614;eC_number=6.3.2.9;Name=murD;db_xref=COG:COG0771;gene=murD;inference=ab initio prediction:Prodigal:002006,similar to AA sequence:UniProtKB:P14900;locus_tag=EILCDJFF_00614;product=UDP-N-acetylmuramoylalanine--D-glutamate ligase
NZ_CP028843.1	Prodigal:002006	CDS	658104	658922	.	+	0	ID=EILCDJFF_00615;inference=ab initio prediction:Prodigal:002006;locus_tag=EILCDJFF_00615;product=hypothetical protein
NZ_CP028843.1	Prodigal:002006	CDS	658855	660291	.	-	0	ID=EILCDJFF_00616;eC_number=2.7.8.-;Name=clsA;db_xref=COG:COG1502;gene=clsA;inference=ab initio prediction:Prodigal:002006,similar to AA sequence:UniProtKB:P71040;locus_tag=EILCDJFF_00616;product=Major cardiolipin synthase ClsA
NZ_CP028843.1	Prodigal:002006	CDS	660474	662363	.	-	0	ID=EILCDJFF_00617;Name=typA;db_xref=COG:COG1217;gene=typA;inference=ab initio prediction:Prodigal:002006,similar to AA sequence:UniProtKB:P32132;locus_tag=EILCDJFF_00617;product=GTP-binding protein TypA/BipA
NZ_CP028843.1	Prodigal:002006	CDS	662441	663805	.	-	0	ID=EILCDJFF_00618;inference=ab initio prediction:Prodigal:002006;locus_tag=EILCDJFF_00618;product=hypothetical protein
NZ_CP028843.1	Prodigal:002006	CDS	664151	664465	.	+	0	ID=EILCDJFF_00619;inference=ab initio prediction:Prodigal:002006;locus_tag=EILCDJFF_00619;product=hypothetical protein
NZ_CP028843.1	Prodigal:002006	CDS	664478	664738	.	-	0	ID=EILCDJFF_00620;inference=ab initio prediction:Prodigal:002006;locus_tag=EILCDJFF_00620;product=hypothetical protein
NZ_CP028843.1	Prodigal:002006	CDS	664820	665620	.	-	0	ID=EILCDJFF_00621;eC_number=5.3.3.7;Name=ais_1;gene=ais_1;inference=ab initio prediction:Prodigal:002006,similar to AA sequence:UniProtKB:A0A0A1H8I4;locus_tag=EILCDJFF_00621;product=Aconitate isomerase
NZ_CP028843.1	Prodigal:002006	CDS	665811	667130	.	+	0	ID=EILCDJFF_00622;Name=proP_1;gene=proP_1;inference=ab initio prediction:Prodigal:002006,similar to AA sequence:UniProtKB:P0C0L7;locus_tag=EILCDJFF_00622;product=Proline/betaine transporter
NZ_CP028843.1	Prodigal:002006	CDS	667143	667823	.	-	0	ID=EILCDJFF_00623;eC_number=3.8.1.2;Name=hdl IVa_1;gene=hdl IVa_1;inference=ab initio prediction:Prodigal:002006,similar to AA sequence:UniProtKB:Q51645;locus_tag=EILCDJFF_00623;product=(S)-2-haloacid dehalogenase 4A
NZ_CP028843.1	Prodigal:002006	CDS	668015	668641	.	-	0	ID=EILCDJFF_00624;inference=ab initio prediction:Prodigal:002006;locus_tag=EILCDJFF_00624;product=hypothetical protein
NZ_CP028843.1	Prodigal:002006	CDS	668619	669155	.	-	0	ID=EILCDJFF_00625;inference=ab initio prediction:Prodigal:002006;locus_tag=EILCDJFF_00625;product=hypothetical protein
NZ_CP028843.1	Prodigal:002006	CDS	669216	670985	.	-	0	ID=EILCDJFF_00626;eC_number=1.1.9.1;Name=qbdA;gene=qbdA;inference=ab initio prediction:Prodigal:002006,similar to AA sequence:UniProtKB:Q8GR64;locus_tag=EILCDJFF_00626;product=Quinohemoprotein alcohol dehydrogenase ADH IIB
NZ_CP028843.1	Prodigal:002006	CDS	671091	671540	.	-	0	ID=EILCDJFF_00627;inference=ab initio prediction:Prodigal:002006;locus_tag=EILCDJFF_00627;product=hypothetical protein
NZ_CP028843.1	Prodigal:002006	CDS	671798	672244	.	+	0	ID=EILCDJFF_00628;inference=ab initio prediction:Prodigal:002006;locus_tag=EILCDJFF_00628;product=hypothetical protein
NZ_CP028843.1	Prodigal:002006	CDS	672297	673082	.	+	0	ID=EILCDJFF_00629;eC_number=1.1.1.100;Name=fabG_3;gene=fabG_3;inference=ab initio prediction:Prodigal:002006,similar to AA sequence:UniProtKB:P99093;locus_tag=EILCDJFF_00629;product=3-oxoacyl-[acyl-carrier-protein] reductase FabG
NZ_CP028843.1	Prodigal:002006	CDS	673205	675340	.	+	0	ID=EILCDJFF_00630;db_xref=COG:COG1629;inference=ab initio prediction:Prodigal:002006,similar to AA sequence:UniProtKB:Q9JZN9;locus_tag=EILCDJFF_00630;product=putative TonB-dependent receptor
NZ_CP028843.1	Prodigal:002006	CDS	675477	675719	.	-	0	ID=EILCDJFF_00631;inference=ab initio prediction:Prodigal:002006;locus_tag=EILCDJFF_00631;product=hypothetical protein
NZ_CP028843.1	Prodigal:002006	CDS	675795	676439	.	-	0	ID=EILCDJFF_00632;Name=nicS;gene=nicS;inference=ab initio prediction:Prodigal:002006,similar to AA sequence:UniProtKB:Q88FX7;locus_tag=EILCDJFF_00632;product=HTH-type transcriptional repressor NicS
NZ_CP028843.1	Prodigal:002006	CDS	676549	677730	.	-	0	ID=EILCDJFF_00633;eC_number=3.5.1.-;Name=rutD_1;gene=rutD_1;inference=ab initio prediction:Prodigal:002006,protein motif:HAMAP:MF_00832;locus_tag=EILCDJFF_00633;product=Putative aminoacrylate hydrolase RutD
NZ_CP028843.1	Prodigal:002006	CDS	677756	679126	.	-	0	ID=EILCDJFF_00634;eC_number=5.5.1.2;Name=pcaB;db_xref=COG:COG0015;gene=pcaB;inference=ab initio prediction:Prodigal:002006,similar to AA sequence:UniProtKB:Q59092;locus_tag=EILCDJFF_00634;product=3-carboxy-cis%2Ccis-muconate cycloisomerase
NZ_CP028843.1	Prodigal:002006	CDS	679131	679964	.	-	0	ID=EILCDJFF_00635;eC_number=2.3.1.247;Name=kce_2;db_xref=COG:COG3246;gene=kce_2;inference=ab initio prediction:Prodigal:002006,similar to AA sequence:UniProtKB:Q8RHX2;locus_tag=EILCDJFF_00635;product=3-keto-5-aminohexanoate cleavage enzyme
NZ_CP028843.1	Prodigal:002006	CDS	680272	680907	.	-	0	ID=EILCDJFF_00636;eC_number=1.13.11.3;Name=pcaG;db_xref=COG:COG3485;gene=pcaG;inference=ab initio prediction:Prodigal:002006,similar to AA sequence:UniProtKB:P20371;locus_tag=EILCDJFF_00636;product=Protocatechuate 3%2C4-dioxygenase alpha chain
NZ_CP028843.1	Prodigal:002006	CDS	680912	681640	.	-	0	ID=EILCDJFF_00637;eC_number=1.13.11.3;Name=pcaH;db_xref=COG:COG3485;gene=pcaH;inference=ab initio prediction:Prodigal:002006,similar to AA sequence:UniProtKB:P00437;locus_tag=EILCDJFF_00637;product=Protocatechuate 3%2C4-dioxygenase beta chain
NZ_CP028843.1	Prodigal:002006	CDS	681775	682584	.	-	0	ID=EILCDJFF_00638;Name=allR;db_xref=COG:COG1414;gene=allR;inference=ab initio prediction:Prodigal:002006,similar to AA sequence:UniProtKB:P0ACN4;locus_tag=EILCDJFF_00638;product=HTH-type transcriptional repressor AllR
NZ_CP028843.1	Prodigal:002006	CDS	682687	683607	.	+	0	ID=EILCDJFF_00639;Name=ribN_1;gene=ribN_1;inference=ab initio prediction:Prodigal:002006,similar to AA sequence:UniProtKB:Q9KKU0;locus_tag=EILCDJFF_00639;product=Riboflavin transporter
NZ_CP028843.1	Prodigal:002006	CDS	683626	684684	.	-	0	ID=EILCDJFF_00640;eC_number=4.1.2.48;Name=ltaE;gene=ltaE;inference=ab initio prediction:Prodigal:002006,similar to AA sequence:UniProtKB:O50584;locus_tag=EILCDJFF_00640;product=Low specificity L-threonine aldolase
NZ_CP028843.1	Prodigal:002006	CDS	685397	690088	.	+	0	ID=EILCDJFF_00641;eC_number=1.4.7.1;Name=gltB;gene=gltB;inference=ab initio prediction:Prodigal:002006,similar to AA sequence:UniProtKB:P55037;locus_tag=EILCDJFF_00641;product=Ferredoxin-dependent glutamate synthase 1
NZ_CP028843.1	Prodigal:002006	CDS	690339	690974	.	+	0	ID=EILCDJFF_00642;eC_number=2.5.1.18;Name=gst_1;db_xref=COG:COG0625;gene=gst_1;inference=ab initio prediction:Prodigal:002006,similar to AA sequence:UniProtKB:P45875;locus_tag=EILCDJFF_00642;product=Glutathione S-transferase GST-4.5
NZ_CP028843.1	Prodigal:002006	CDS	690986	692422	.	+	0	ID=EILCDJFF_00643;eC_number=1.4.1.13;Name=gltD;db_xref=COG:COG0493;gene=gltD;inference=ab initio prediction:Prodigal:002006,similar to AA sequence:UniProtKB:P9WN19;locus_tag=EILCDJFF_00643;product=Glutamate synthase [NADPH] small chain
NZ_CP028843.1	Prodigal:002006	CDS	692932	695109	.	+	0	ID=EILCDJFF_00644;Name=cntO_2;gene=cntO_2;inference=ab initio prediction:Prodigal:002006,similar to AA sequence:UniProtKB:A0A0H2ZI93;locus_tag=EILCDJFF_00644;product=Metal-pseudopaline receptor CntO
NZ_CP028843.1	Prodigal:002006	CDS	695113	696510	.	-	0	ID=EILCDJFF_00645;inference=ab initio prediction:Prodigal:002006;locus_tag=EILCDJFF_00645;product=hypothetical protein
NZ_CP028843.1	Prodigal:002006	CDS	696793	697074	.	+	0	ID=EILCDJFF_00646;inference=ab initio prediction:Prodigal:002006;locus_tag=EILCDJFF_00646;product=hypothetical protein
NZ_CP028843.1	Prodigal:002006	CDS	697058	697702	.	-	0	ID=EILCDJFF_00647;inference=ab initio prediction:Prodigal:002006;locus_tag=EILCDJFF_00647;product=hypothetical protein
NZ_CP028843.1	Prodigal:002006	CDS	697823	698938	.	-	0	ID=EILCDJFF_00648;Name=ydhC;gene=ydhC;inference=ab initio prediction:Prodigal:002006,similar to AA sequence:UniProtKB:P37597;locus_tag=EILCDJFF_00648;product=Inner membrane transport protein YdhC
NZ_CP028843.1	Prodigal:002006	CDS	699339	699626	.	+	0	ID=EILCDJFF_00649;inference=ab initio prediction:Prodigal:002006;locus_tag=EILCDJFF_00649;product=hypothetical protein
NZ_CP028843.1	Prodigal:002006	CDS	699802	700146	.	+	0	ID=EILCDJFF_00650;inference=ab initio prediction:Prodigal:002006;locus_tag=EILCDJFF_00650;product=hypothetical protein
NZ_CP028843.1	Prodigal:002006	CDS	700205	701212	.	-	0	ID=EILCDJFF_00651;Name=rhaS_2;gene=rhaS_2;inference=ab initio prediction:Prodigal:002006,protein motif:HAMAP:MF_01534;locus_tag=EILCDJFF_00651;product=HTH-type transcriptional activator RhaS
NZ_CP028843.1	Prodigal:002006	CDS	701547	701867	.	-	0	ID=EILCDJFF_00652;inference=ab initio prediction:Prodigal:002006;locus_tag=EILCDJFF_00652;product=hypothetical protein
NZ_CP028843.1	Prodigal:002006	CDS	702344	702487	.	+	0	ID=EILCDJFF_00653;inference=ab initio prediction:Prodigal:002006;locus_tag=EILCDJFF_00653;product=hypothetical protein
NZ_CP028843.1	Prodigal:002006	CDS	702512	704863	.	-	0	ID=EILCDJFF_00654;inference=ab initio prediction:Prodigal:002006;locus_tag=EILCDJFF_00654;product=hypothetical protein
NZ_CP028843.1	Prodigal:002006	CDS	705025	705738	.	-	0	ID=EILCDJFF_00655;eC_number=2.5.1.16;Name=speE_1;gene=speE_1;inference=ab initio prediction:Prodigal:002006,protein motif:HAMAP:MF_00198;locus_tag=EILCDJFF_00655;product=Polyamine aminopropyltransferase
NZ_CP028843.1	Prodigal:002006	CDS	705851	707017	.	-	0	ID=EILCDJFF_00656;eC_number=2.7.2.11;Name=proB;gene=proB;inference=ab initio prediction:Prodigal:002006,similar to AA sequence:UniProtKB:Q2SZF9;locus_tag=EILCDJFF_00656;product=Glutamate 5-kinase
NZ_CP028843.1	Prodigal:002006	CDS	707043	707300	.	-	0	ID=EILCDJFF_00657;inference=ab initio prediction:Prodigal:002006;locus_tag=EILCDJFF_00657;product=hypothetical protein
NZ_CP028843.1	Prodigal:002006	CDS	707372	707809	.	-	0	ID=EILCDJFF_00658;eC_number=3.1.-.-;db_xref=COG:COG3742;inference=ab initio prediction:Prodigal:002006,similar to AA sequence:UniProtKB:P9WF65;locus_tag=EILCDJFF_00658;product=Ribonuclease VapC36
NZ_CP028843.1	Prodigal:002006	CDS	707896	708924	.	-	0	ID=EILCDJFF_00659;eC_number=3.6.5.-;Name=cgtA;gene=cgtA;inference=ab initio prediction:Prodigal:002006,similar to AA sequence:UniProtKB:B8GYI7;locus_tag=EILCDJFF_00659;product=GTPase Obg/CgtA
NZ_CP028843.1	Prodigal:002006	CDS	708993	709625	.	-	0	ID=EILCDJFF_00660;inference=ab initio prediction:Prodigal:002006;locus_tag=EILCDJFF_00660;product=hypothetical protein
NZ_CP028843.1	Prodigal:002006	CDS	709818	710099	.	-	0	ID=EILCDJFF_00661;Name=rpmA;db_xref=COG:COG0211;gene=rpmA;inference=ab initio prediction:Prodigal:002006,similar to AA sequence:UniProtKB:Q6NDE9;locus_tag=EILCDJFF_00661;product=50S ribosomal protein L27
NZ_CP028843.1	Prodigal:002006	CDS	710143	710460	.	-	0	ID=EILCDJFF_00662;Name=rplU;db_xref=COG:COG0261;gene=rplU;inference=ab initio prediction:Prodigal:002006,similar to AA sequence:UniProtKB:A2RLA4;locus_tag=EILCDJFF_00662;product=50S ribosomal protein L21
NZ_CP028843.1	Prodigal:002006	CDS	710750	711145	.	+	0	ID=EILCDJFF_00663;inference=ab initio prediction:Prodigal:002006;locus_tag=EILCDJFF_00663;product=hypothetical protein
NZ_CP028843.1	Prodigal:002006	CDS	711325	712311	.	+	0	ID=EILCDJFF_00664;inference=ab initio prediction:Prodigal:002006;locus_tag=EILCDJFF_00664;product=hypothetical protein
NZ_CP028843.1	Prodigal:002006	CDS	712459	713730	.	-	0	ID=EILCDJFF_00665;eC_number=1.1.99.31;Name=mdlB;gene=mdlB;inference=ab initio prediction:Prodigal:002006,similar to AA sequence:UniProtKB:P20932;locus_tag=EILCDJFF_00665;product=(S)-mandelate dehydrogenase
NZ_CP028843.1	Prodigal:002006	CDS	713867	714052	.	+	0	ID=EILCDJFF_00666;inference=ab initio prediction:Prodigal:002006;locus_tag=EILCDJFF_00666;product=hypothetical protein
NZ_CP028843.1	Prodigal:002006	CDS	714147	714581	.	+	0	ID=EILCDJFF_00667;inference=ab initio prediction:Prodigal:002006;locus_tag=EILCDJFF_00667;product=hypothetical protein
NZ_CP028843.1	Prodigal:002006	CDS	714585	715571	.	-	0	ID=EILCDJFF_00668;Name=cdhR_2;db_xref=COG:COG4977;gene=cdhR_2;inference=ab initio prediction:Prodigal:002006,similar to AA sequence:UniProtKB:Q9HTH5;locus_tag=EILCDJFF_00668;product=HTH-type transcriptional regulator CdhR
NZ_CP028843.1	Prodigal:002006	CDS	715568	716128	.	-	0	ID=EILCDJFF_00669;eC_number=3.5.1.110;Name=rutB_1;gene=rutB_1;inference=ab initio prediction:Prodigal:002006,protein motif:HAMAP:MF_00830;locus_tag=EILCDJFF_00669;product=Peroxyureidoacrylate/ureidoacrylate amidohydrolase RutB
NZ_CP028843.1	Prodigal:002006	CDS	716229	716843	.	-	0	ID=EILCDJFF_00670;Name=leuE_1;db_xref=COG:COG1280;gene=leuE_1;inference=ab initio prediction:Prodigal:002006,similar to AA sequence:UniProtKB:P76249;locus_tag=EILCDJFF_00670;product=Leucine efflux protein
NZ_CP028843.1	Prodigal:002006	CDS	716909	717145	.	-	0	ID=EILCDJFF_00671;Name=ydhP_1;db_xref=COG:COG2814;gene=ydhP_1;inference=ab initio prediction:Prodigal:002006,similar to AA sequence:UniProtKB:P77389;locus_tag=EILCDJFF_00671;product=Inner membrane transport protein YdhP
NZ_CP028843.1	Prodigal:002006	CDS	717162	717854	.	+	0	ID=EILCDJFF_00672;Name=dmlR_3;gene=dmlR_3;inference=ab initio prediction:Prodigal:002006,similar to AA sequence:UniProtKB:P76250;locus_tag=EILCDJFF_00672;product=HTH-type transcriptional regulator DmlR
NZ_CP028843.1	Prodigal:002006	CDS	717877	718773	.	-	0	ID=EILCDJFF_00673;eC_number=3.3.2.10;Name=ephA_1;gene=ephA_1;inference=ab initio prediction:Prodigal:002006,similar to AA sequence:UniProtKB:I6YGS0;locus_tag=EILCDJFF_00673;product=Epoxide hydrolase A
NZ_CP028843.1	Prodigal:002006	CDS	718853	721090	.	-	0	ID=EILCDJFF_00674;eC_number=1.2.99.6;Name=paoC_2;db_xref=COG:COG1529;gene=paoC_2;inference=ab initio prediction:Prodigal:002006,similar to AA sequence:UniProtKB:P77489;locus_tag=EILCDJFF_00674;product=Aldehyde oxidoreductase molybdenum-binding subunit PaoC
NZ_CP028843.1	Prodigal:002006	CDS	721099	722112	.	-	0	ID=EILCDJFF_00675;eC_number=1.2.99.6;Name=paoB_2;db_xref=COG:COG1319;gene=paoB_2;inference=ab initio prediction:Prodigal:002006,similar to AA sequence:UniProtKB:P77324;locus_tag=EILCDJFF_00675;product=Aldehyde oxidoreductase FAD-binding subunit PaoB
NZ_CP028843.1	Prodigal:002006	CDS	722109	722657	.	-	0	ID=EILCDJFF_00676;eC_number=1.2.99.6;Name=paoA_2;db_xref=COG:COG2080;gene=paoA_2;inference=ab initio prediction:Prodigal:002006,similar to AA sequence:UniProtKB:P77165;locus_tag=EILCDJFF_00676;product=Aldehyde oxidoreductase iron-sulfur-binding subunit PaoA
NZ_CP028843.1	Prodigal:002006	CDS	723129	724892	.	-	0	ID=EILCDJFF_00677;Name=atm1_1;db_xref=COG:COG5265;gene=atm1_1;inference=ab initio prediction:Prodigal:002006,similar to AA sequence:UniProtKB:Q2G506;locus_tag=EILCDJFF_00677;product=ATM1-type heavy metal exporter
NZ_CP028843.1	Prodigal:002006	CDS	725137	726486	.	-	0	ID=EILCDJFF_00678;inference=ab initio prediction:Prodigal:002006,similar to AA sequence:UniProtKB:P9WJX1;locus_tag=EILCDJFF_00678;product=putative MFS-type transporter
NZ_CP028843.1	Prodigal:002006	CDS	726483	727412	.	-	0	ID=EILCDJFF_00679;inference=ab initio prediction:Prodigal:002006;locus_tag=EILCDJFF_00679;product=hypothetical protein
NZ_CP028843.1	Prodigal:002006	CDS	727697	728467	.	+	0	ID=EILCDJFF_00680;eC_number=2.6.99.2;Name=pdxJ;db_xref=COG:COG0854;gene=pdxJ;inference=ab initio prediction:Prodigal:002006,similar to AA sequence:UniProtKB:Q8ZCP4;locus_tag=EILCDJFF_00680;product=Pyridoxine 5'-phosphate synthase
NZ_CP028843.1	Prodigal:002006	CDS	728464	728865	.	+	0	ID=EILCDJFF_00681;eC_number=2.7.8.7;Name=acpS;db_xref=COG:COG0736;gene=acpS;inference=ab initio prediction:Prodigal:002006,similar to AA sequence:UniProtKB:Q9KPB6;locus_tag=EILCDJFF_00681;product=Holo-[acyl-carrier-protein] synthase
NZ_CP028843.1	Prodigal:002006	CDS	729016	729807	.	+	0	ID=EILCDJFF_00682;eC_number=3.4.21.89;Name=lepB;db_xref=COG:COG0681;gene=lepB;inference=ab initio prediction:Prodigal:002006,similar to AA sequence:UniProtKB:Q8L2J7;locus_tag=EILCDJFF_00682;product=Signal peptidase I
NZ_CP028843.1	Prodigal:002006	CDS	729824	730618	.	+	0	ID=EILCDJFF_00683;eC_number=3.1.26.3;Name=rnc;db_xref=COG:COG0571;gene=rnc;inference=ab initio prediction:Prodigal:002006,similar to AA sequence:UniProtKB:Q52698;locus_tag=EILCDJFF_00683;product=Ribonuclease 3
NZ_CP028843.1	Prodigal:002006	CDS	730615	731595	.	+	0	ID=EILCDJFF_00684;Name=era;db_xref=COG:COG1159;gene=era;inference=ab initio prediction:Prodigal:002006,similar to AA sequence:UniProtKB:P42182;locus_tag=EILCDJFF_00684;product=GTPase Era
NZ_CP028843.1	Prodigal:002006	CDS	731598	732521	.	+	0	ID=EILCDJFF_00685;eC_number=2.1.1.172;Name=rsmC;gene=rsmC;inference=ab initio prediction:Prodigal:002006,protein motif:HAMAP:MF_01862;locus_tag=EILCDJFF_00685;product=Ribosomal RNA small subunit methyltransferase C
NZ_CP028843.1	Prodigal:002006	CDS	732532	733275	.	+	0	ID=EILCDJFF_00686;eC_number=5.4.99.19;Name=rsuA;db_xref=COG:COG1187;gene=rsuA;inference=ab initio prediction:Prodigal:002006,similar to AA sequence:UniProtKB:P0AA43;locus_tag=EILCDJFF_00686;product=Ribosomal small subunit pseudouridine synthase A
NZ_CP028843.1	Prodigal:002006	CDS	733825	733983	.	-	0	ID=EILCDJFF_00687;inference=ab initio prediction:Prodigal:002006;locus_tag=EILCDJFF_00687;product=hypothetical protein
NZ_CP028843.1	Prodigal:002006	CDS	734050	735684	.	-	0	ID=EILCDJFF_00688;Name=gsiB_1;db_xref=COG:COG0747;gene=gsiB_1;inference=ab initio prediction:Prodigal:002006,similar to AA sequence:UniProtKB:P75797;locus_tag=EILCDJFF_00688;product=Glutathione-binding protein GsiB
NZ_CP028843.1	Prodigal:002006	CDS	735905	737311	.	+	0	ID=EILCDJFF_00689;eC_number=3.3.1.1;Name=ahcY;gene=ahcY;inference=ab initio prediction:Prodigal:002006,similar to AA sequence:UniProtKB:A0A087WNH6;locus_tag=EILCDJFF_00689;product=Adenosylhomocysteinase
NZ_CP028843.1	Prodigal:002006	CDS	737683	740154	.	+	0	ID=EILCDJFF_00690;eC_number=2.7.13.3;Name=divL;gene=divL;inference=ab initio prediction:Prodigal:002006,similar to AA sequence:UniProtKB:Q9RQQ9;locus_tag=EILCDJFF_00690;product=Sensor protein DivL
NZ_CP028843.1	Prodigal:002006	CDS	740349	741941	.	+	0	ID=EILCDJFF_00691;inference=ab initio prediction:Prodigal:002006;locus_tag=EILCDJFF_00691;product=hypothetical protein
NZ_CP028843.1	Prodigal:002006	CDS	741958	742701	.	+	0	ID=EILCDJFF_00692;eC_number=2.7.7.99;Name=murU;db_xref=COG:COG1208;gene=murU;inference=ab initio prediction:Prodigal:002006,similar to AA sequence:UniProtKB:Q88QT2;locus_tag=EILCDJFF_00692;product=N-acetylmuramate alpha-1-phosphate uridylyltransferase
NZ_CP028843.1	Prodigal:002006	CDS	742933	743430	.	+	0	ID=EILCDJFF_00693;inference=ab initio prediction:Prodigal:002006;locus_tag=EILCDJFF_00693;product=hypothetical protein
NZ_CP028843.1	Prodigal:002006	CDS	743427	746573	.	+	0	ID=EILCDJFF_00694;inference=ab initio prediction:Prodigal:002006;locus_tag=EILCDJFF_00694;product=hypothetical protein
NZ_CP028843.1	Prodigal:002006	CDS	746849	748231	.	+	0	ID=EILCDJFF_00695;eC_number=3.5.1.18;Name=dapE_1;gene=dapE_1;inference=ab initio prediction:Prodigal:002006,protein motif:HAMAP:MF_01690;locus_tag=EILCDJFF_00695;product=Succinyl-diaminopimelate desuccinylase
NZ_CP028843.1	Prodigal:002006	CDS	748304	749008	.	+	0	ID=EILCDJFF_00696;eC_number=5.1.1.13;Name=ygeA_1;gene=ygeA_1;inference=ab initio prediction:Prodigal:002006,similar to AA sequence:UniProtKB:A0A140N890;locus_tag=EILCDJFF_00696;product=L-aspartate/glutamate-specific racemase
NZ_CP028843.1	Prodigal:002006	CDS	749018	750373	.	-	0	ID=EILCDJFF_00697;eC_number=3.5.4.32;db_xref=COG:COG0402;inference=ab initio prediction:Prodigal:002006,similar to AA sequence:UniProtKB:Q9I6Z0;locus_tag=EILCDJFF_00697;product=8-oxoguanine deaminase
NZ_CP028843.1	Prodigal:002006	CDS	750495	750875	.	+	0	ID=EILCDJFF_00698;eC_number=3.5.2.17;Name=pucM;db_xref=COG:COG2351;gene=pucM;inference=ab initio prediction:Prodigal:002006,similar to AA sequence:UniProtKB:O32142;locus_tag=EILCDJFF_00698;product=5-hydroxyisourate hydrolase
NZ_CP028843.1	Prodigal:002006	CDS	750926	751228	.	-	0	ID=EILCDJFF_00699;inference=ab initio prediction:Prodigal:002006;locus_tag=EILCDJFF_00699;product=hypothetical protein
NZ_CP028843.1	Prodigal:002006	CDS	751636	751908	.	+	0	ID=EILCDJFF_00700;inference=ab initio prediction:Prodigal:002006;locus_tag=EILCDJFF_00700;product=hypothetical protein
NZ_CP028843.1	Prodigal:002006	CDS	752105	752347	.	+	0	ID=EILCDJFF_00701;inference=ab initio prediction:Prodigal:002006;locus_tag=EILCDJFF_00701;product=hypothetical protein
NZ_CP028843.1	Prodigal:002006	CDS	752592	754781	.	-	0	ID=EILCDJFF_00702;eC_number=1.17.2.1;Name=nicB_1;db_xref=COG:COG1529;gene=nicB_1;inference=ab initio prediction:Prodigal:002006,similar to AA sequence:UniProtKB:Q88FX8;locus_tag=EILCDJFF_00702;product=Nicotinate dehydrogenase subunit B
NZ_CP028843.1	Prodigal:002006	CDS	754778	755260	.	-	0	ID=EILCDJFF_00703;eC_number=1.17.2.1;Name=nicA_1;db_xref=COG:COG2080;gene=nicA_1;inference=ab initio prediction:Prodigal:002006,similar to AA sequence:UniProtKB:Q88FX9;locus_tag=EILCDJFF_00703;product=Nicotinate dehydrogenase subunit A
NZ_CP028843.1	Prodigal:002006	CDS	755274	756599	.	-	0	ID=EILCDJFF_00704;eC_number=1.17.2.1;Name=nicB_2;db_xref=COG:COG1529;gene=nicB_2;inference=ab initio prediction:Prodigal:002006,similar to AA sequence:UniProtKB:Q88FX8;locus_tag=EILCDJFF_00704;product=Nicotinate dehydrogenase subunit B
NZ_CP028843.1	Prodigal:002006	CDS	756953	757201	.	+	0	ID=EILCDJFF_00705;inference=ab initio prediction:Prodigal:002006;locus_tag=EILCDJFF_00705;product=hypothetical protein
NZ_CP028843.1	Prodigal:002006	CDS	757251	757727	.	+	0	ID=EILCDJFF_00706;inference=ab initio prediction:Prodigal:002006;locus_tag=EILCDJFF_00706;product=hypothetical protein
NZ_CP028843.1	Prodigal:002006	CDS	757837	759942	.	-	0	ID=EILCDJFF_00707;Name=btuB_2;gene=btuB_2;inference=ab initio prediction:Prodigal:002006,protein motif:HAMAP:MF_01531;locus_tag=EILCDJFF_00707;product=Vitamin B12 transporter BtuB
NZ_CP028843.1	Prodigal:002006	CDS	760316	760519	.	-	0	ID=EILCDJFF_00708;inference=ab initio prediction:Prodigal:002006,similar to AA sequence:UniProtKB:A1IQS5;locus_tag=EILCDJFF_00708;note=UPF0434 protein NMA0874;product=hypothetical protein
NZ_CP028843.1	Prodigal:002006	CDS	760584	761252	.	-	0	ID=EILCDJFF_00709;eC_number=3.4.21.53;Name=lon_2;gene=lon_2;inference=ab initio prediction:Prodigal:002006,protein motif:HAMAP:MF_01973;locus_tag=EILCDJFF_00709;product=Lon protease
NZ_CP028843.1	Prodigal:002006	CDS	761398	762306	.	-	0	ID=EILCDJFF_00710;Name=cnoX;db_xref=COG:COG3118;gene=cnoX;inference=ab initio prediction:Prodigal:002006,similar to AA sequence:UniProtKB:P77395;locus_tag=EILCDJFF_00710;product=Chaperedoxin
NZ_CP028843.1	Prodigal:002006	CDS	762467	763780	.	-	0	ID=EILCDJFF_00711;inference=ab initio prediction:Prodigal:002006,similar to AA sequence:UniProtKB:A0LNN5;locus_tag=EILCDJFF_00711;product=L-lactate transporter
NZ_CP028843.1	Prodigal:002006	CDS	763851	764438	.	+	0	ID=EILCDJFF_00712;inference=ab initio prediction:Prodigal:002006;locus_tag=EILCDJFF_00712;product=hypothetical protein
NZ_CP028843.1	Prodigal:002006	CDS	764589	765455	.	+	0	ID=EILCDJFF_00713;inference=ab initio prediction:Prodigal:002006;locus_tag=EILCDJFF_00713;product=hypothetical protein
NZ_CP028843.1	Prodigal:002006	CDS	765912	767258	.	+	0	ID=EILCDJFF_00714;Name=dctA1;gene=dctA1;inference=ab initio prediction:Prodigal:002006,similar to AA sequence:UniProtKB:P31601;locus_tag=EILCDJFF_00714;product=C4-dicarboxylate transport protein
NZ_CP028843.1	Prodigal:002006	CDS	767265	768188	.	+	0	ID=EILCDJFF_00715;eC_number=2.7.1.4;Name=mak;db_xref=COG:COG1940;gene=mak;inference=ab initio prediction:Prodigal:002006,similar to AA sequence:UniProtKB:P23917;locus_tag=EILCDJFF_00715;product=Fructokinase
NZ_CP028843.1	Prodigal:002006	CDS	768240	768728	.	+	0	ID=EILCDJFF_00716;Name=decR_1;db_xref=COG:COG1522;gene=decR_1;inference=ab initio prediction:Prodigal:002006,similar to AA sequence:UniProtKB:P0ACJ5;locus_tag=EILCDJFF_00716;product=DNA-binding transcriptional activator DecR
NZ_CP028843.1	Prodigal:002006	CDS	769036	770823	.	-	0	ID=EILCDJFF_00717;Name=clcB_1;gene=clcB_1;inference=ab initio prediction:Prodigal:002006,protein motif:HAMAP:MF_01203;locus_tag=EILCDJFF_00717;product=Voltage-gated ClC-type chloride channel ClcB
NZ_CP028843.1	Prodigal:002006	CDS	770902	771333	.	+	0	ID=EILCDJFF_00718;inference=ab initio prediction:Prodigal:002006;locus_tag=EILCDJFF_00718;product=hypothetical protein
NZ_CP028843.1	Prodigal:002006	CDS	771818	772204	.	-	0	ID=EILCDJFF_00719;Name=pdtaR_2;db_xref=COG:COG3707;gene=pdtaR_2;inference=ab initio prediction:Prodigal:002006,similar to AA sequence:UniProtKB:P9WGM3;locus_tag=EILCDJFF_00719;product=putative transcriptional regulatory protein pdtaR
NZ_CP028843.1	Prodigal:002006	CDS	772369	773328	.	+	0	ID=EILCDJFF_00720;Name=yehZ;db_xref=COG:COG1732;gene=yehZ;inference=ab initio prediction:Prodigal:002006,similar to AA sequence:UniProtKB:P33362;locus_tag=EILCDJFF_00720;product=Glycine betaine-binding protein YehZ
NZ_CP028843.1	Prodigal:002006	CDS	773339	774505	.	+	0	ID=EILCDJFF_00721;Name=yehY;db_xref=COG:COG1174;gene=yehY;inference=ab initio prediction:Prodigal:002006,similar to AA sequence:UniProtKB:P33361;locus_tag=EILCDJFF_00721;product=Glycine betaine uptake system permease protein YehY
NZ_CP028843.1	Prodigal:002006	CDS	774502	775269	.	+	0	ID=EILCDJFF_00722;inference=ab initio prediction:Prodigal:002006;locus_tag=EILCDJFF_00722;product=hypothetical protein
NZ_CP028843.1	Prodigal:002006	CDS	775273	777330	.	-	0	ID=EILCDJFF_00723;eC_number=3.4.15.5;Name=dcp;db_xref=COG:COG0339;gene=dcp;inference=ab initio prediction:Prodigal:002006,similar to AA sequence:UniProtKB:P27236;locus_tag=EILCDJFF_00723;product=Dipeptidyl carboxypeptidase
NZ_CP028843.1	Prodigal:002006	CDS	777477	778370	.	+	0	ID=EILCDJFF_00724;inference=ab initio prediction:Prodigal:002006;locus_tag=EILCDJFF_00724;product=hypothetical protein
NZ_CP028843.1	Prodigal:002006	CDS	778446	779558	.	+	0	ID=EILCDJFF_00725;inference=ab initio prediction:Prodigal:002006;locus_tag=EILCDJFF_00725;product=hypothetical protein
NZ_CP028843.1	Prodigal:002006	CDS	779712	782471	.	-	0	ID=EILCDJFF_00726;eC_number=5.6.2.2;Name=gyrA;db_xref=COG:COG0188;gene=gyrA;inference=ab initio prediction:Prodigal:002006,similar to AA sequence:UniProtKB:P37411;locus_tag=EILCDJFF_00726;product=DNA gyrase subunit A
NZ_CP028843.1	Prodigal:002006	CDS	782734	783159	.	+	0	ID=EILCDJFF_00727;eC_number=1.20.4.1;Name=arsC_1;gene=arsC_1;inference=ab initio prediction:Prodigal:002006,similar to AA sequence:UniProtKB:P08692;locus_tag=EILCDJFF_00727;product=Arsenate reductase
NZ_CP028843.1	Prodigal:002006	CDS	783213	784436	.	+	0	ID=EILCDJFF_00728;inference=ab initio prediction:Prodigal:002006;locus_tag=EILCDJFF_00728;product=hypothetical protein
NZ_CP028843.1	Prodigal:002006	CDS	784472	784792	.	-	0	ID=EILCDJFF_00729;inference=ab initio prediction:Prodigal:002006;locus_tag=EILCDJFF_00729;product=hypothetical protein
NZ_CP028843.1	Prodigal:002006	CDS	784991	786982	.	+	0	ID=EILCDJFF_00730;inference=ab initio prediction:Prodigal:002006;locus_tag=EILCDJFF_00730;product=hypothetical protein
NZ_CP028843.1	Prodigal:002006	CDS	786975	788315	.	+	0	ID=EILCDJFF_00731;inference=ab initio prediction:Prodigal:002006;locus_tag=EILCDJFF_00731;product=hypothetical protein
NZ_CP028843.1	Prodigal:002006	CDS	788312	789457	.	+	0	ID=EILCDJFF_00732;eC_number=3.1.1.61;Name=cheB_3;db_xref=COG:COG2201;gene=cheB_3;inference=ab initio prediction:Prodigal:002006,similar to AA sequence:UniProtKB:Q9WYN9;locus_tag=EILCDJFF_00732;product=Protein-glutamate methylesterase/protein-glutamine glutaminase
NZ_CP028843.1	Prodigal:002006	CDS	789454	790314	.	+	0	ID=EILCDJFF_00733;eC_number=2.1.1.80;Name=cheR_1;gene=cheR_1;inference=ab initio prediction:Prodigal:002006,similar to AA sequence:UniProtKB:P07801;locus_tag=EILCDJFF_00733;product=Chemotaxis protein methyltransferase
NZ_CP028843.1	Prodigal:002006	CDS	790307	792358	.	+	0	ID=EILCDJFF_00734;eC_number=2.7.13.3;Name=cheA_1;db_xref=COG:COG0643;gene=cheA_1;inference=ab initio prediction:Prodigal:002006,similar to AA sequence:UniProtKB:P29072;locus_tag=EILCDJFF_00734;product=Chemotaxis protein CheA
NZ_CP028843.1	Prodigal:002006	CDS	792355	792618	.	+	0	ID=EILCDJFF_00735;inference=ab initio prediction:Prodigal:002006;locus_tag=EILCDJFF_00735;product=hypothetical protein
NZ_CP028843.1	Prodigal:002006	CDS	792751	793275	.	-	0	ID=EILCDJFF_00736;inference=ab initio prediction:Prodigal:002006;locus_tag=EILCDJFF_00736;product=hypothetical protein
NZ_CP028843.1	Prodigal:002006	CDS	793389	794456	.	-	0	ID=EILCDJFF_00737;inference=ab initio prediction:Prodigal:002006;locus_tag=EILCDJFF_00737;product=hypothetical protein
NZ_CP028843.1	Prodigal:002006	CDS	794934	796505	.	+	0	ID=EILCDJFF_00738;inference=ab initio prediction:Prodigal:002006;locus_tag=EILCDJFF_00738;product=hypothetical protein
NZ_CP028843.1	Prodigal:002006	CDS	796518	797144	.	+	0	ID=EILCDJFF_00739;inference=ab initio prediction:Prodigal:002006;locus_tag=EILCDJFF_00739;product=hypothetical protein
NZ_CP028843.1	Prodigal:002006	CDS	797158	799611	.	-	0	ID=EILCDJFF_00740;eC_number=2.7.13.3;Name=rcsC_5;gene=rcsC_5;inference=ab initio prediction:Prodigal:002006,protein motif:HAMAP:MF_00979;locus_tag=EILCDJFF_00740;product=Sensor histidine kinase RcsC
NZ_CP028843.1	Prodigal:002006	CDS	799640	800293	.	-	0	ID=EILCDJFF_00741;eC_number=3.-.-.-;Name=cheC;db_xref=COG:COG1776;gene=cheC;inference=ab initio prediction:Prodigal:002006,similar to AA sequence:UniProtKB:P40403;locus_tag=EILCDJFF_00741;product=CheY-P phosphatase CheC
NZ_CP028843.1	Prodigal:002006	CDS	800290	800676	.	-	0	ID=EILCDJFF_00742;eC_number=3.1.4.-;db_xref=COG:COG3437;inference=ab initio prediction:Prodigal:002006,similar to AA sequence:UniProtKB:Q9WY30;locus_tag=EILCDJFF_00742;product=Cyclic di-GMP phosphodiesterase
NZ_CP028843.1	Prodigal:002006	CDS	800898	803051	.	-	0	ID=EILCDJFF_00743;inference=ab initio prediction:Prodigal:002006;locus_tag=EILCDJFF_00743;product=hypothetical protein
NZ_CP028843.1	Prodigal:002006	CDS	803315	804802	.	-	0	ID=EILCDJFF_00744;Name=atoC_1;db_xref=COG:COG2204;gene=atoC_1;inference=ab initio prediction:Prodigal:002006,similar to AA sequence:UniProtKB:Q06065;locus_tag=EILCDJFF_00744;product=Regulatory protein AtoC
NZ_CP028843.1	Prodigal:002006	CDS	805099	806967	.	+	0	ID=EILCDJFF_00745;eC_number=3.4.24.-;Name=pepF1;gene=pepF1;inference=ab initio prediction:Prodigal:002006,similar to AA sequence:UniProtKB:P54124;locus_tag=EILCDJFF_00745;product=Oligoendopeptidase F%2C plasmid
NZ_CP028843.1	Prodigal:002006	CDS	807096	808142	.	+	0	ID=EILCDJFF_00746;Name=zntB_1;gene=zntB_1;inference=ab initio prediction:Prodigal:002006,protein motif:HAMAP:MF_01565;locus_tag=EILCDJFF_00746;product=Zinc transport protein ZntB
NZ_CP028843.1	Prodigal:002006	CDS	808146	809051	.	-	0	ID=EILCDJFF_00747;inference=ab initio prediction:Prodigal:002006;locus_tag=EILCDJFF_00747;product=hypothetical protein
NZ_CP028843.1	Prodigal:002006	CDS	809090	810040	.	-	0	ID=EILCDJFF_00748;eC_number=3.1.1.-;Name=aes_1;db_xref=COG:COG0657;gene=aes_1;inference=ab initio prediction:Prodigal:002006,similar to AA sequence:UniProtKB:Q8ZRA1;locus_tag=EILCDJFF_00748;product=Acetyl esterase
NZ_CP028843.1	Prodigal:002006	CDS	810309	810698	.	+	0	ID=EILCDJFF_00749;inference=ab initio prediction:Prodigal:002006;locus_tag=EILCDJFF_00749;product=hypothetical protein
NZ_CP028843.1	Prodigal:002006	CDS	810714	812087	.	+	0	ID=EILCDJFF_00750;Name=dinF;db_xref=COG:COG0534;gene=dinF;inference=ab initio prediction:Prodigal:002006,similar to AA sequence:UniProtKB:P28303;locus_tag=EILCDJFF_00750;product=DNA damage-inducible protein F
NZ_CP028843.1	Prodigal:002006	CDS	812084	812491	.	+	0	ID=EILCDJFF_00751;inference=ab initio prediction:Prodigal:002006;locus_tag=EILCDJFF_00751;product=hypothetical protein
NZ_CP028843.1	Prodigal:002006	CDS	812538	813362	.	+	0	ID=EILCDJFF_00752;inference=ab initio prediction:Prodigal:002006;locus_tag=EILCDJFF_00752;product=hypothetical protein
NZ_CP028843.1	Prodigal:002006	CDS	813453	814526	.	-	0	ID=EILCDJFF_00753;eC_number=1.3.5.2;Name=pyrD;db_xref=COG:COG0167;gene=pyrD;inference=ab initio prediction:Prodigal:002006,similar to AA sequence:UniProtKB:P0A7E1;locus_tag=EILCDJFF_00753;product=Dihydroorotate dehydrogenase (quinone)
NZ_CP028843.1	Prodigal:002006	CDS	814529	814876	.	-	0	ID=EILCDJFF_00754;inference=ab initio prediction:Prodigal:002006;locus_tag=EILCDJFF_00754;product=hypothetical protein
NZ_CP028843.1	Prodigal:002006	CDS	815024	815650	.	+	0	ID=EILCDJFF_00755;inference=ab initio prediction:Prodigal:002006;locus_tag=EILCDJFF_00755;product=hypothetical protein
NZ_CP028843.1	Prodigal:002006	CDS	815803	819348	.	-	0	ID=EILCDJFF_00756;eC_number=2.7.13.3;Name=rcsC_6;gene=rcsC_6;inference=ab initio prediction:Prodigal:002006,protein motif:HAMAP:MF_00979;locus_tag=EILCDJFF_00756;product=Sensor histidine kinase RcsC
NZ_CP028843.1	Prodigal:002006	CDS	819447	819620	.	-	0	ID=EILCDJFF_00757;Name=smtA;gene=smtA;inference=ab initio prediction:Prodigal:002006,similar to AA sequence:UniProtKB:P30331;locus_tag=EILCDJFF_00757;product=Metallothionein
NZ_CP028843.1	Prodigal:002006	CDS	819617	819961	.	-	0	ID=EILCDJFF_00758;Name=ziaR;gene=ziaR;inference=ab initio prediction:Prodigal:002006,similar to AA sequence:UniProtKB:Q55940;locus_tag=EILCDJFF_00758;product=Transcriptional repressor SmtB 
NZ_CP028843.1	Prodigal:002006	CDS	820062	820355	.	-	0	ID=EILCDJFF_00759;inference=ab initio prediction:Prodigal:002006;locus_tag=EILCDJFF_00759;product=hypothetical protein
NZ_CP028843.1	Prodigal:002006	CDS	820533	821993	.	-	0	ID=EILCDJFF_00760;eC_number=2.4.1.21;Name=glgA;db_xref=COG:COG0297;gene=glgA;inference=ab initio prediction:Prodigal:002006,similar to AA sequence:UniProtKB:P0A6U8;locus_tag=EILCDJFF_00760;product=Glycogen synthase
NZ_CP028843.1	Prodigal:002006	CDS	822283	823953	.	-	0	ID=EILCDJFF_00761;eC_number=3.2.1.10;Name=malL;db_xref=COG:COG0366;gene=malL;inference=ab initio prediction:Prodigal:002006,similar to AA sequence:UniProtKB:P29094;locus_tag=EILCDJFF_00761;product=Oligo-1%2C6-glucosidase
NZ_CP028843.1	Prodigal:002006	CDS	824805	827198	.	+	0	ID=EILCDJFF_00762;eC_number=2.4.1.1;Name=malP;db_xref=COG:COG0058;gene=malP;inference=ab initio prediction:Prodigal:002006,similar to AA sequence:UniProtKB:P00490;locus_tag=EILCDJFF_00762;product=Maltodextrin phosphorylase
NZ_CP028843.1	Prodigal:002006	CDS	827472	829031	.	-	0	ID=EILCDJFF_00763;Name=mdoD;db_xref=COG:COG3131;gene=mdoD;inference=ab initio prediction:Prodigal:002006,similar to AA sequence:UniProtKB:P40120;locus_tag=EILCDJFF_00763;product=Glucans biosynthesis protein D
NZ_CP028843.1	Prodigal:002006	CDS	829043	829276	.	-	0	ID=EILCDJFF_00764;inference=ab initio prediction:Prodigal:002006;locus_tag=EILCDJFF_00764;product=hypothetical protein
NZ_CP028843.1	Prodigal:002006	CDS	829412	831010	.	+	0	ID=EILCDJFF_00765;eC_number=3.5.1.126;Name=hpxW;db_xref=COG:COG0405;gene=hpxW;inference=ab initio prediction:Prodigal:002006,similar to AA sequence:UniProtKB:A6T9C8;locus_tag=EILCDJFF_00765;product=Oxamate amidohydrolase proenzyme
NZ_CP028843.1	Prodigal:002006	CDS	831012	831821	.	-	0	ID=EILCDJFF_00766;eC_number=2.1.1.163;Name=COQ5_1;gene=COQ5_1;inference=ab initio prediction:Prodigal:002006,protein motif:HAMAP:MF_01813;locus_tag=EILCDJFF_00766;product=2-methoxy-6-polyprenyl-1%2C4-benzoquinol methylase%2C mitochondrial
NZ_CP028843.1	Prodigal:002006	CDS	831988	832587	.	-	0	ID=EILCDJFF_00767;Name=regA_1;db_xref=COG:COG4567;gene=regA_1;inference=ab initio prediction:Prodigal:002006,similar to AA sequence:UniProtKB:Q53228;locus_tag=EILCDJFF_00767;product=Photosynthetic apparatus regulatory protein RegA
NZ_CP028843.1	Prodigal:002006	CDS	832631	834022	.	-	0	ID=EILCDJFF_00768;eC_number=2.7.13.3;Name=regB_1;gene=regB_1;inference=ab initio prediction:Prodigal:002006,similar to AA sequence:UniProtKB:Q3J6C1;locus_tag=EILCDJFF_00768;product=Sensor histidine kinase RegB
NZ_CP028843.1	Prodigal:002006	CDS	834357	835628	.	+	0	ID=EILCDJFF_00769;inference=ab initio prediction:Prodigal:002006;locus_tag=EILCDJFF_00769;product=hypothetical protein
NZ_CP028843.1	Prodigal:002006	CDS	835783	836526	.	+	0	ID=EILCDJFF_00770;inference=ab initio prediction:Prodigal:002006;locus_tag=EILCDJFF_00770;product=hypothetical protein
NZ_CP028843.1	Prodigal:002006	CDS	836559	836936	.	-	0	ID=EILCDJFF_00771;inference=ab initio prediction:Prodigal:002006;locus_tag=EILCDJFF_00771;product=hypothetical protein
NZ_CP028843.1	Prodigal:002006	CDS	837195	837707	.	+	0	ID=EILCDJFF_00772;inference=ab initio prediction:Prodigal:002006;locus_tag=EILCDJFF_00772;product=hypothetical protein
NZ_CP028843.1	Prodigal:002006	CDS	837728	838372	.	+	0	ID=EILCDJFF_00773;inference=ab initio prediction:Prodigal:002006;locus_tag=EILCDJFF_00773;product=hypothetical protein
NZ_CP028843.1	Prodigal:002006	CDS	838369	840351	.	+	0	ID=EILCDJFF_00774;inference=ab initio prediction:Prodigal:002006;locus_tag=EILCDJFF_00774;product=hypothetical protein
NZ_CP028843.1	Prodigal:002006	CDS	840348	841970	.	+	0	ID=EILCDJFF_00775;inference=ab initio prediction:Prodigal:002006;locus_tag=EILCDJFF_00775;product=hypothetical protein
NZ_CP028843.1	Prodigal:002006	CDS	842090	842884	.	-	0	ID=EILCDJFF_00776;eC_number=6.3.2.6;Name=purC_1;db_xref=COG:COG0152;gene=purC_1;inference=ab initio prediction:Prodigal:002006,similar to AA sequence:UniProtKB:Q2GHH2;locus_tag=EILCDJFF_00776;product=Phosphoribosylaminoimidazole-succinocarboxamide synthase
NZ_CP028843.1	Prodigal:002006	CDS	843240	844037	.	+	0	ID=EILCDJFF_00777;eC_number=4.1.2.53;Name=rhmA;db_xref=COG:COG3836;gene=rhmA;inference=ab initio prediction:Prodigal:002006,similar to AA sequence:UniProtKB:P76469;locus_tag=EILCDJFF_00777;product=2-keto-3-deoxy-L-rhamnonate aldolase
NZ_CP028843.1	Prodigal:002006	CDS	844055	844735	.	-	0	ID=EILCDJFF_00778;eC_number=3.1.1.1;Name=estB;db_xref=COG:COG0400;gene=estB;inference=ab initio prediction:Prodigal:002006,similar to AA sequence:UniProtKB:Q53547;locus_tag=EILCDJFF_00778;product=Carboxylesterase 2
NZ_CP028843.1	Prodigal:002006	CDS	844856	845476	.	-	0	ID=EILCDJFF_00779;inference=ab initio prediction:Prodigal:002006;locus_tag=EILCDJFF_00779;product=hypothetical protein
NZ_CP028843.1	Prodigal:002006	CDS	845564	846406	.	+	0	ID=EILCDJFF_00780;eC_number=6.1.1.17;Name=gltX_1;gene=gltX_1;inference=ab initio prediction:Prodigal:002006,similar to AA sequence:UniProtKB:Q2SX36;locus_tag=EILCDJFF_00780;product=Glutamate--tRNA ligase
NZ_CP028843.1	Prodigal:002006	CDS	846671	849772	.	-	0	ID=EILCDJFF_00781;Name=mdtB_1;gene=mdtB_1;inference=ab initio prediction:Prodigal:002006,similar to AA sequence:UniProtKB:B7LV39;locus_tag=EILCDJFF_00781;product=Multidrug resistance protein MdtB
NZ_CP028843.1	Prodigal:002006	CDS	849845	851065	.	-	0	ID=EILCDJFF_00782;Name=mdtA_2;gene=mdtA_2;inference=ab initio prediction:Prodigal:002006,protein motif:HAMAP:MF_01422;locus_tag=EILCDJFF_00782;product=Multidrug resistance protein MdtA
NZ_CP028843.1	Prodigal:002006	CDS	851062	851727	.	-	0	ID=EILCDJFF_00783;Name=betI_1;gene=betI_1;inference=ab initio prediction:Prodigal:002006,protein motif:HAMAP:MF_00768;locus_tag=EILCDJFF_00783;product=HTH-type transcriptional regulator BetI
NZ_CP028843.1	Prodigal:002006	CDS	851867	852046	.	+	0	ID=EILCDJFF_00784;inference=ab initio prediction:Prodigal:002006;locus_tag=EILCDJFF_00784;product=hypothetical protein
NZ_CP028843.1	Prodigal:002006	CDS	852492	853160	.	-	0	ID=EILCDJFF_00785;eC_number=4.2.1.103;Name=inhA;gene=inhA;inference=ab initio prediction:Prodigal:002006,similar to AA sequence:UniProtKB:Q8G9F9;locus_tag=EILCDJFF_00785;product=Isonitrile hydratase
NZ_CP028843.1	Prodigal:002006	CDS	853574	855088	.	-	0	ID=EILCDJFF_00786;eC_number=4.1.3.27;Name=trpE;db_xref=COG:COG0147;gene=trpE;inference=ab initio prediction:Prodigal:002006,similar to AA sequence:UniProtKB:P20580;locus_tag=EILCDJFF_00786;product=Anthranilate synthase component 1
NZ_CP028843.1	Prodigal:002006	CDS	855093	856997	.	-	0	ID=EILCDJFF_00787;eC_number=5.2.1.8;Name=prsA;gene=prsA;inference=ab initio prediction:Prodigal:002006,protein motif:HAMAP:MF_01145;locus_tag=EILCDJFF_00787;product=Foldase protein PrsA
NZ_CP028843.1	Prodigal:002006	CDS	857203	857964	.	+	0	ID=EILCDJFF_00788;eC_number=5.3.1.1;Name=tpiA;db_xref=COG:COG0149;gene=tpiA;inference=ab initio prediction:Prodigal:002006,similar to AA sequence:UniProtKB:Q8L1Z5;locus_tag=EILCDJFF_00788;product=Triosephosphate isomerase
NZ_CP028843.1	Prodigal:002006	CDS	858130	858447	.	-	0	ID=EILCDJFF_00789;inference=ab initio prediction:Prodigal:002006;locus_tag=EILCDJFF_00789;product=hypothetical protein
NZ_CP028843.1	Prodigal:002006	CDS	858444	858776	.	-	0	ID=EILCDJFF_00790;inference=ab initio prediction:Prodigal:002006;locus_tag=EILCDJFF_00790;product=hypothetical protein
NZ_CP028843.1	Prodigal:002006	CDS	858877	859425	.	-	0	ID=EILCDJFF_00791;inference=ab initio prediction:Prodigal:002006;locus_tag=EILCDJFF_00791;product=hypothetical protein
NZ_CP028843.1	Prodigal:002006	CDS	859503	859829	.	-	0	ID=EILCDJFF_00792;inference=ab initio prediction:Prodigal:002006;locus_tag=EILCDJFF_00792;product=hypothetical protein
NZ_CP028843.1	Prodigal:002006	CDS	859826	860512	.	-	0	ID=EILCDJFF_00793;inference=ab initio prediction:Prodigal:002006;locus_tag=EILCDJFF_00793;product=hypothetical protein
NZ_CP028843.1	Prodigal:002006	CDS	861471	862907	.	-	0	ID=EILCDJFF_00794;inference=ab initio prediction:Prodigal:002006;locus_tag=EILCDJFF_00794;product=hypothetical protein
NZ_CP028843.1	Prodigal:002006	CDS	862924	863658	.	+	0	ID=EILCDJFF_00795;inference=ab initio prediction:Prodigal:002006;locus_tag=EILCDJFF_00795;product=hypothetical protein
NZ_CP028843.1	Prodigal:002006	CDS	863978	864658	.	+	0	ID=EILCDJFF_00796;inference=ab initio prediction:Prodigal:002006;locus_tag=EILCDJFF_00796;product=hypothetical protein
NZ_CP028843.1	Prodigal:002006	CDS	864707	864802	.	-	0	ID=EILCDJFF_00797;inference=ab initio prediction:Prodigal:002006;locus_tag=EILCDJFF_00797;product=hypothetical protein
NZ_CP028843.1	Prodigal:002006	CDS	864895	865422	.	-	0	ID=EILCDJFF_00798;inference=ab initio prediction:Prodigal:002006;locus_tag=EILCDJFF_00798;product=hypothetical protein
NZ_CP028843.1	Prodigal:002006	CDS	865486	866289	.	-	0	ID=EILCDJFF_00799;eC_number=4.2.1.131;Name=crtC;gene=crtC;inference=ab initio prediction:Prodigal:002006,similar to AA sequence:UniProtKB:Q7X3G5;locus_tag=EILCDJFF_00799;product=Acyclic carotenoid 1%2C2-hydratase
NZ_CP028843.1	Prodigal:002006	CDS	866382	867932	.	-	0	ID=EILCDJFF_00800;eC_number=1.3.99.27;Name=crtD;gene=crtD;inference=ab initio prediction:Prodigal:002006,similar to AA sequence:UniProtKB:Q9JPB5;locus_tag=EILCDJFF_00800;product=Hydroxyneurosporene desaturase
NZ_CP028843.1	Prodigal:002006	CDS	867947	868837	.	+	0	ID=EILCDJFF_00801;eC_number=2.5.1.10;inference=ab initio prediction:Prodigal:002006,similar to AA sequence:UniProtKB:Q08291;locus_tag=EILCDJFF_00801;product=Farnesyl diphosphate synthase
NZ_CP028843.1	Prodigal:002006	CDS	869056	870210	.	+	0	ID=EILCDJFF_00802;eC_number=2.1.1.210;Name=crtF;gene=crtF;inference=ab initio prediction:Prodigal:002006,similar to AA sequence:UniProtKB:D5AP78;locus_tag=EILCDJFF_00802;product=Demethylspheroidene O-methyltransferase
NZ_CP028843.1	Prodigal:002006	CDS	870325	871260	.	+	0	ID=EILCDJFF_00803;eC_number=1.1.1.414;Name=lgoD_1;db_xref=COG:COG1063;gene=lgoD_1;inference=ab initio prediction:Prodigal:002006,similar to AA sequence:UniProtKB:P39400;locus_tag=EILCDJFF_00803;product=L-galactonate-5-dehydrogenase
NZ_CP028843.1	Prodigal:002006	CDS	871257	872255	.	+	0	ID=EILCDJFF_00804;eC_number=1.3.7.15;Name=bchX;db_xref=COG:COG1348;gene=bchX;inference=ab initio prediction:Prodigal:002006,similar to AA sequence:UniProtKB:P26177;locus_tag=EILCDJFF_00804;product=Chlorophyllide reductase 35.5 kDa chain
NZ_CP028843.1	Prodigal:002006	CDS	872258	873805	.	+	0	ID=EILCDJFF_00805;eC_number=1.3.7.15;Name=bchY;gene=bchY;inference=ab initio prediction:Prodigal:002006,similar to AA sequence:UniProtKB:P26178;locus_tag=EILCDJFF_00805;product=Chlorophyllide reductase 52.5 kDa chain
NZ_CP028843.1	Aragorn:001002	tRNA	874084	874165	.	-	.	ID=EILCDJFF_00806;inference=COORDINATES:profile:Aragorn:001002;locus_tag=EILCDJFF_00806;product=tRNA-Thr(ggt)
NZ_CP028843.1	Prodigal:002006	CDS	875353	875577	.	+	0	ID=EILCDJFF_00807;inference=ab initio prediction:Prodigal:002006;locus_tag=EILCDJFF_00807;product=hypothetical protein
NZ_CP028843.1	Prodigal:002006	CDS	875767	875997	.	+	0	ID=EILCDJFF_00808;inference=ab initio prediction:Prodigal:002006;locus_tag=EILCDJFF_00808;product=hypothetical protein
NZ_CP028843.1	Prodigal:002006	CDS	876014	876193	.	+	0	ID=EILCDJFF_00809;inference=ab initio prediction:Prodigal:002006,similar to AA sequence:UniProtKB:P80259;locus_tag=EILCDJFF_00809;product=Light-harvesting protein B-880 alpha chain
NZ_CP028843.1	Prodigal:002006	CDS	876297	877121	.	+	0	ID=EILCDJFF_00810;Name=pufL;gene=pufL;inference=ab initio prediction:Prodigal:002006,similar to AA sequence:UniProtKB:P10717;locus_tag=EILCDJFF_00810;product=Reaction center protein L chain
NZ_CP028843.1	Prodigal:002006	CDS	877171	878151	.	+	0	ID=EILCDJFF_00811;Name=pufM;gene=pufM;inference=ab initio prediction:Prodigal:002006,similar to AA sequence:UniProtKB:P10718;locus_tag=EILCDJFF_00811;product=Reaction center protein M chain
NZ_CP028843.1	Prodigal:002006	CDS	878148	879194	.	+	0	ID=EILCDJFF_00812;Name=pufC;gene=pufC;inference=ab initio prediction:Prodigal:002006,similar to AA sequence:UniProtKB:D2Z0P5;locus_tag=EILCDJFF_00812;product=Photosynthetic reaction center cytochrome c subunit
NZ_CP028843.1	Prodigal:002006	CDS	879472	879648	.	+	0	ID=EILCDJFF_00813;inference=ab initio prediction:Prodigal:002006;locus_tag=EILCDJFF_00813;product=hypothetical protein
NZ_CP028843.1	Prodigal:002006	CDS	879767	879919	.	+	0	ID=EILCDJFF_00814;inference=ab initio prediction:Prodigal:002006;locus_tag=EILCDJFF_00814;product=hypothetical protein
NZ_CP028843.1	Prodigal:002006	CDS	879924	881183	.	-	0	ID=EILCDJFF_00815;inference=ab initio prediction:Prodigal:002006;locus_tag=EILCDJFF_00815;product=hypothetical protein
NZ_CP028843.1	Prodigal:002006	CDS	881367	881483	.	-	0	ID=EILCDJFF_00816;inference=ab initio prediction:Prodigal:002006;locus_tag=EILCDJFF_00816;product=hypothetical protein
NZ_CP028843.1	Prodigal:002006	CDS	881502	881771	.	-	0	ID=EILCDJFF_00817;inference=ab initio prediction:Prodigal:002006;locus_tag=EILCDJFF_00817;product=hypothetical protein
NZ_CP028843.1	Prodigal:002006	CDS	882017	882505	.	-	0	ID=EILCDJFF_00818;inference=ab initio prediction:Prodigal:002006;locus_tag=EILCDJFF_00818;product=hypothetical protein
NZ_CP028843.1	Prodigal:002006	CDS	882502	883686	.	-	0	ID=EILCDJFF_00819;eC_number=1.14.13.127;Name=mhpA_1;gene=mhpA_1;inference=ab initio prediction:Prodigal:002006,protein motif:HAMAP:MF_01652;locus_tag=EILCDJFF_00819;product=3-(3-hydroxy-phenyl)propionate/3-hydroxycinnamic acid hydroxylase
NZ_CP028843.1	Prodigal:002006	CDS	883733	885067	.	-	0	ID=EILCDJFF_00820;Name=pucC_1;gene=pucC_1;inference=ab initio prediction:Prodigal:002006,similar to AA sequence:UniProtKB:P23462;locus_tag=EILCDJFF_00820;product=Protein PucC
NZ_CP028843.1	Prodigal:002006	CDS	885064	885990	.	-	0	ID=EILCDJFF_00821;eC_number=2.5.1.74;Name=menA;gene=menA;inference=ab initio prediction:Prodigal:002006,protein motif:HAMAP:MF_01937;locus_tag=EILCDJFF_00821;product=1%2C4-dihydroxy-2-naphthoate octaprenyltransferase
NZ_CP028843.1	Prodigal:002006	CDS	886071	887483	.	-	0	ID=EILCDJFF_00822;inference=ab initio prediction:Prodigal:002006;locus_tag=EILCDJFF_00822;product=hypothetical protein
NZ_CP028843.1	Prodigal:002006	CDS	887562	888278	.	-	0	ID=EILCDJFF_00823;inference=ab initio prediction:Prodigal:002006;locus_tag=EILCDJFF_00823;product=hypothetical protein
NZ_CP028843.1	Prodigal:002006	CDS	888720	889226	.	+	0	ID=EILCDJFF_00824;inference=ab initio prediction:Prodigal:002006;locus_tag=EILCDJFF_00824;product=hypothetical protein
NZ_CP028843.1	Prodigal:002006	CDS	889223	890497	.	+	0	ID=EILCDJFF_00825;eC_number=1.3.7.7;Name=bchN;db_xref=COG:COG2710;gene=bchN;inference=ab initio prediction:Prodigal:002006,similar to AA sequence:UniProtKB:P26164;locus_tag=EILCDJFF_00825;product=Light-independent protochlorophyllide reductase subunit N
NZ_CP028843.1	Prodigal:002006	CDS	890502	892037	.	+	0	ID=EILCDJFF_00826;eC_number=1.3.7.7;Name=bchB;db_xref=COG:COG2710;gene=bchB;inference=ab initio prediction:Prodigal:002006,similar to AA sequence:UniProtKB:P26163;locus_tag=EILCDJFF_00826;product=Light-independent protochlorophyllide reductase subunit B
NZ_CP028843.1	Prodigal:002006	CDS	892012	895728	.	+	0	ID=EILCDJFF_00827;inference=ab initio prediction:Prodigal:002006;locus_tag=EILCDJFF_00827;product=hypothetical protein
NZ_CP028843.1	Prodigal:002006	CDS	895725	896615	.	+	0	ID=EILCDJFF_00828;eC_number=1.3.7.7;Name=chlL;db_xref=COG:COG1348;gene=chlL;inference=ab initio prediction:Prodigal:002006,similar to AA sequence:UniProtKB:Q7VD39;locus_tag=EILCDJFF_00828;product=Light-independent protochlorophyllide reductase iron-sulfur ATP-binding protein
NZ_CP028843.1	Prodigal:002006	CDS	896615	897316	.	+	0	ID=EILCDJFF_00829;eC_number=2.1.1.11;Name=bchM;db_xref=COG:COG2227;gene=bchM;inference=ab initio prediction:Prodigal:002006,similar to AA sequence:UniProtKB:P26236;locus_tag=EILCDJFF_00829;product=Magnesium-protoporphyrin O-methyltransferase
NZ_CP028843.1	Prodigal:002006	CDS	897313	898719	.	+	0	ID=EILCDJFF_00830;Name=pucC_2;gene=pucC_2;inference=ab initio prediction:Prodigal:002006,similar to AA sequence:UniProtKB:P23462;locus_tag=EILCDJFF_00830;product=Protein PucC
NZ_CP028843.1	Prodigal:002006	CDS	898732	899523	.	+	0	ID=EILCDJFF_00831;Name=puhA;gene=puhA;inference=ab initio prediction:Prodigal:002006,similar to AA sequence:UniProtKB:P06008;locus_tag=EILCDJFF_00831;product=Reaction center protein H chain
NZ_CP028843.1	Prodigal:002006	CDS	899520	900143	.	+	0	ID=EILCDJFF_00832;inference=ab initio prediction:Prodigal:002006;locus_tag=EILCDJFF_00832;product=hypothetical protein
NZ_CP028843.1	Prodigal:002006	CDS	900155	900604	.	+	0	ID=EILCDJFF_00833;inference=ab initio prediction:Prodigal:002006;locus_tag=EILCDJFF_00833;product=hypothetical protein
NZ_CP028843.1	Prodigal:002006	CDS	900601	900903	.	+	0	ID=EILCDJFF_00834;inference=ab initio prediction:Prodigal:002006;locus_tag=EILCDJFF_00834;product=hypothetical protein
NZ_CP028843.1	Prodigal:002006	CDS	900900	901961	.	+	0	ID=EILCDJFF_00835;inference=ab initio prediction:Prodigal:002006;locus_tag=EILCDJFF_00835;product=hypothetical protein
NZ_CP028843.1	Prodigal:002006	CDS	901969	902751	.	+	0	ID=EILCDJFF_00836;inference=ab initio prediction:Prodigal:002006;locus_tag=EILCDJFF_00836;product=hypothetical protein
NZ_CP028843.1	Prodigal:002006	CDS	902816	904027	.	+	0	ID=EILCDJFF_00837;eC_number=2.3.1.37;Name=hemA_1;db_xref=COG:COG0156;gene=hemA_1;inference=ab initio prediction:Prodigal:002006,similar to AA sequence:UniProtKB:P18079;locus_tag=EILCDJFF_00837;product=5-aminolevulinate synthase
NZ_CP028843.1	Prodigal:002006	CDS	904367	905482	.	+	0	ID=EILCDJFF_00838;eC_number=6.6.1.1;Name=bchI;db_xref=COG:COG1239;gene=bchI;inference=ab initio prediction:Prodigal:002006,similar to AA sequence:UniProtKB:P26239;locus_tag=EILCDJFF_00838;product=Magnesium-chelatase 38 kDa subunit
NZ_CP028843.1	Prodigal:002006	CDS	905479	907209	.	+	0	ID=EILCDJFF_00839;eC_number=6.6.1.1;Name=bchD;db_xref=COG:COG1240;gene=bchD;inference=ab initio prediction:Prodigal:002006,similar to AA sequence:UniProtKB:P26175;locus_tag=EILCDJFF_00839;product=Magnesium-chelatase 60 kDa subunit
NZ_CP028843.1	Prodigal:002006	CDS	907213	908088	.	+	0	ID=EILCDJFF_00840;eC_number=4.2.99.20;Name=menH_1;gene=menH_1;inference=ab initio prediction:Prodigal:002006,protein motif:HAMAP:MF_01660;locus_tag=EILCDJFF_00840;product=2-succinyl-6-hydroxy-2%2C4-cyclohexadiene-1-carboxylate synthase
NZ_CP028843.1	Prodigal:002006	CDS	908164	909690	.	+	0	ID=EILCDJFF_00841;eC_number=1.3.99.28;Name=crtI;db_xref=COG:COG1233;gene=crtI;inference=ab initio prediction:Prodigal:002006,similar to AA sequence:UniProtKB:P17054;locus_tag=EILCDJFF_00841;product=Phytoene desaturase (neurosporene-forming)
NZ_CP028843.1	Prodigal:002006	CDS	909671	910738	.	+	0	ID=EILCDJFF_00842;inference=ab initio prediction:Prodigal:002006;locus_tag=EILCDJFF_00842;product=hypothetical protein
NZ_CP028843.1	Prodigal:002006	CDS	911120	911932	.	+	0	ID=EILCDJFF_00843;eC_number=3.5.2.6;Name=bla;gene=bla;inference=ab initio prediction:Prodigal:002006,similar to AA sequence:UniProtKB:O07293;locus_tag=EILCDJFF_00843;product=Beta-lactamase OXA-18
NZ_CP028843.1	Prodigal:002006	CDS	912073	913116	.	-	0	ID=EILCDJFF_00844;inference=ab initio prediction:Prodigal:002006;locus_tag=EILCDJFF_00844;product=hypothetical protein
NZ_CP028843.1	Prodigal:002006	CDS	913254	913577	.	-	0	ID=EILCDJFF_00845;inference=ab initio prediction:Prodigal:002006;locus_tag=EILCDJFF_00845;product=hypothetical protein
NZ_CP028843.1	Prodigal:002006	CDS	913653	915056	.	-	0	ID=EILCDJFF_00846;eC_number=1.8.1.4;Name=lpdV;db_xref=COG:COG1249;gene=lpdV;inference=ab initio prediction:Prodigal:002006,similar to AA sequence:UniProtKB:Q9I1L9;locus_tag=EILCDJFF_00846;product=Dihydrolipoyl dehydrogenase
NZ_CP028843.1	Prodigal:002006	CDS	915060	916442	.	-	0	ID=EILCDJFF_00847;eC_number=2.3.1.168;Name=bkdB;db_xref=COG:COG0508;gene=bkdB;inference=ab initio prediction:Prodigal:002006,similar to AA sequence:UniProtKB:Q9I1M0;locus_tag=EILCDJFF_00847;product=Lipoamide acyltransferase component of branched-chain alpha-keto acid dehydrogenase complex
NZ_CP028843.1	Prodigal:002006	CDS	916446	917459	.	-	0	ID=EILCDJFF_00848;eC_number=1.2.4.4;Name=bkdA2;db_xref=COG:COG0022;gene=bkdA2;inference=ab initio prediction:Prodigal:002006,similar to AA sequence:UniProtKB:P09061;locus_tag=EILCDJFF_00848;product=2-oxoisovalerate dehydrogenase subunit beta
NZ_CP028843.1	Prodigal:002006	CDS	917461	918708	.	-	0	ID=EILCDJFF_00849;eC_number=1.2.4.4;Name=bkdA1;db_xref=COG:COG1071;gene=bkdA1;inference=ab initio prediction:Prodigal:002006,similar to AA sequence:UniProtKB:P09060;locus_tag=EILCDJFF_00849;product=2-oxoisovalerate dehydrogenase subunit alpha
NZ_CP028843.1	Prodigal:002006	CDS	918753	918950	.	-	0	ID=EILCDJFF_00850;inference=ab initio prediction:Prodigal:002006;locus_tag=EILCDJFF_00850;product=hypothetical protein
NZ_CP028843.1	Prodigal:002006	CDS	919053	919607	.	+	0	ID=EILCDJFF_00851;inference=ab initio prediction:Prodigal:002006;locus_tag=EILCDJFF_00851;product=hypothetical protein
NZ_CP028843.1	Prodigal:002006	CDS	919711	920838	.	+	0	ID=EILCDJFF_00852;Name=braC_1;db_xref=COG:COG0683;gene=braC_1;inference=ab initio prediction:Prodigal:002006,similar to AA sequence:UniProtKB:P21175;locus_tag=EILCDJFF_00852;product=Leucine-%2C isoleucine-%2C valine-%2C threonine-%2C and alanine-binding protein
NZ_CP028843.1	Prodigal:002006	CDS	920993	921829	.	-	0	ID=EILCDJFF_00853;inference=ab initio prediction:Prodigal:002006;locus_tag=EILCDJFF_00853;product=hypothetical protein
NZ_CP028843.1	Prodigal:002006	CDS	921865	922935	.	-	0	ID=EILCDJFF_00854;eC_number=1.17.99.6;Name=queG;db_xref=COG:COG1600;gene=queG;inference=ab initio prediction:Prodigal:002006,similar to AA sequence:UniProtKB:P97030;locus_tag=EILCDJFF_00854;product=Epoxyqueuosine reductase
NZ_CP028843.1	Prodigal:002006	CDS	923019	923711	.	-	0	ID=EILCDJFF_00855;Name=fzlA;gene=fzlA;inference=ab initio prediction:Prodigal:002006,similar to AA sequence:UniProtKB:A0A0H3CDY2;locus_tag=EILCDJFF_00855;product=FtsZ-localized protein A
NZ_CP028843.1	Prodigal:002006	CDS	924142	924945	.	+	0	ID=EILCDJFF_00856;eC_number=3.6.1.27;Name=uppP;db_xref=COG:COG1968;gene=uppP;inference=ab initio prediction:Prodigal:002006,similar to AA sequence:UniProtKB:P60932;locus_tag=EILCDJFF_00856;product=Undecaprenyl-diphosphatase
NZ_CP028843.1	Prodigal:002006	CDS	925105	926922	.	+	0	ID=EILCDJFF_00857;eC_number=5.4.99.2;Name=mutA;db_xref=COG:COG1884;gene=mutA;inference=ab initio prediction:Prodigal:002006,similar to AA sequence:UniProtKB:P11652;locus_tag=EILCDJFF_00857;product=Methylmalonyl-CoA mutase small subunit
NZ_CP028843.1	Prodigal:002006	CDS	926985	927437	.	+	0	ID=EILCDJFF_00858;inference=ab initio prediction:Prodigal:002006;locus_tag=EILCDJFF_00858;product=hypothetical protein
NZ_CP028843.1	Prodigal:002006	CDS	927469	929022	.	+	0	ID=EILCDJFF_00859;inference=ab initio prediction:Prodigal:002006;locus_tag=EILCDJFF_00859;product=hypothetical protein
NZ_CP028843.1	Prodigal:002006	CDS	929036	929419	.	+	0	ID=EILCDJFF_00860;inference=ab initio prediction:Prodigal:002006;locus_tag=EILCDJFF_00860;product=hypothetical protein
NZ_CP028843.1	Prodigal:002006	CDS	929350	929493	.	-	0	ID=EILCDJFF_00861;inference=ab initio prediction:Prodigal:002006;locus_tag=EILCDJFF_00861;product=hypothetical protein
NZ_CP028843.1	Prodigal:002006	CDS	929559	930656	.	+	0	ID=EILCDJFF_00862;inference=ab initio prediction:Prodigal:002006;locus_tag=EILCDJFF_00862;product=hypothetical protein
NZ_CP028843.1	Prodigal:002006	CDS	930617	931525	.	+	0	ID=EILCDJFF_00863;inference=ab initio prediction:Prodigal:002006;locus_tag=EILCDJFF_00863;product=hypothetical protein
NZ_CP028843.1	Prodigal:002006	CDS	931616	931759	.	+	0	ID=EILCDJFF_00864;inference=ab initio prediction:Prodigal:002006;locus_tag=EILCDJFF_00864;product=hypothetical protein
NZ_CP028843.1	Prodigal:002006	CDS	931741	932679	.	+	0	ID=EILCDJFF_00865;inference=ab initio prediction:Prodigal:002006;locus_tag=EILCDJFF_00865;product=hypothetical protein
NZ_CP028843.1	Prodigal:002006	CDS	933177	935324	.	+	0	ID=EILCDJFF_00866;Name=cntO_3;db_xref=COG:COG1629;gene=cntO_3;inference=ab initio prediction:Prodigal:002006,similar to AA sequence:UniProtKB:Q9HUX3;locus_tag=EILCDJFF_00866;product=Metal-pseudopaline receptor CntO
NZ_CP028843.1	Prodigal:002006	CDS	935324	935584	.	+	0	ID=EILCDJFF_00867;inference=ab initio prediction:Prodigal:002006;locus_tag=EILCDJFF_00867;product=hypothetical protein
NZ_CP028843.1	Prodigal:002006	CDS	935581	936720	.	+	0	ID=EILCDJFF_00868;inference=ab initio prediction:Prodigal:002006;locus_tag=EILCDJFF_00868;product=hypothetical protein
NZ_CP028843.1	Prodigal:002006	CDS	937189	937434	.	+	0	ID=EILCDJFF_00869;inference=ab initio prediction:Prodigal:002006;locus_tag=EILCDJFF_00869;product=hypothetical protein
NZ_CP028843.1	Prodigal:002006	CDS	937500	937697	.	-	0	ID=EILCDJFF_00870;inference=ab initio prediction:Prodigal:002006;locus_tag=EILCDJFF_00870;product=hypothetical protein
NZ_CP028843.1	Prodigal:002006	CDS	937735	938118	.	-	0	ID=EILCDJFF_00871;inference=ab initio prediction:Prodigal:002006;locus_tag=EILCDJFF_00871;product=hypothetical protein
NZ_CP028843.1	Prodigal:002006	CDS	938122	938409	.	-	0	ID=EILCDJFF_00872;inference=ab initio prediction:Prodigal:002006;locus_tag=EILCDJFF_00872;product=hypothetical protein
NZ_CP028843.1	Prodigal:002006	CDS	938432	938668	.	-	0	ID=EILCDJFF_00873;Name=cspA_1;db_xref=COG:COG1278;gene=cspA_1;inference=ab initio prediction:Prodigal:002006,similar to AA sequence:UniProtKB:Q9Z3S6;locus_tag=EILCDJFF_00873;product=Cold shock protein CspA
NZ_CP028843.1	Prodigal:002006	CDS	939015	940160	.	-	0	ID=EILCDJFF_00874;eC_number=1.6.99.1;Name=namA_1;db_xref=COG:COG1902;gene=namA_1;inference=ab initio prediction:Prodigal:002006,similar to AA sequence:UniProtKB:Q5KXG9;locus_tag=EILCDJFF_00874;product=NADPH dehydrogenase
NZ_CP028843.1	Prodigal:002006	CDS	940293	941765	.	-	0	ID=EILCDJFF_00875;eC_number=6.3.5.-;Name=gatB;db_xref=COG:COG0064;gene=gatB;inference=ab initio prediction:Prodigal:002006,similar to AA sequence:UniProtKB:Q9HVT7;locus_tag=EILCDJFF_00875;product=Aspartyl/glutamyl-tRNA(Asn/Gln) amidotransferase subunit B
NZ_CP028843.1	Prodigal:002006	CDS	941853	942161	.	-	0	ID=EILCDJFF_00876;inference=ab initio prediction:Prodigal:002006;locus_tag=EILCDJFF_00876;product=hypothetical protein
NZ_CP028843.1	Prodigal:002006	CDS	942158	943666	.	-	0	ID=EILCDJFF_00877;eC_number=6.3.5.7;Name=gatA_1;db_xref=COG:COG0154;gene=gatA_1;inference=ab initio prediction:Prodigal:002006,similar to AA sequence:UniProtKB:Q9HVT8;locus_tag=EILCDJFF_00877;product=Glutamyl-tRNA(Gln) amidotransferase subunit A
NZ_CP028843.1	Prodigal:002006	CDS	943732	944019	.	-	0	ID=EILCDJFF_00878;eC_number=6.3.5.-;Name=gatC;db_xref=COG:COG0721;gene=gatC;inference=ab initio prediction:Prodigal:002006,similar to AA sequence:UniProtKB:Q9HVT9;locus_tag=EILCDJFF_00878;product=Glutamyl-tRNA(Gln) amidotransferase subunit C
NZ_CP028843.1	Prodigal:002006	CDS	944131	944652	.	-	0	ID=EILCDJFF_00879;inference=ab initio prediction:Prodigal:002006;locus_tag=EILCDJFF_00879;product=hypothetical protein
NZ_CP028843.1	Prodigal:002006	CDS	944906	945607	.	-	0	ID=EILCDJFF_00880;inference=ab initio prediction:Prodigal:002006,similar to AA sequence:UniProtKB:P99149;locus_tag=EILCDJFF_00880;note=UPF0173 metal-dependent hydrolase SA1529;product=hypothetical protein
NZ_CP028843.1	Prodigal:002006	CDS	945718	946209	.	+	0	ID=EILCDJFF_00881;eC_number=3.1.-.-;Name=yrrK;db_xref=COG:COG0816;gene=yrrK;inference=ab initio prediction:Prodigal:002006,similar to AA sequence:UniProtKB:O34634;locus_tag=EILCDJFF_00881;product=Putative pre-16S rRNA nuclease
NZ_CP028843.1	Prodigal:002006	CDS	946448	949201	.	-	0	ID=EILCDJFF_00882;eC_number=5.6.2.1;Name=topA;db_xref=COG:COG0550;gene=topA;inference=ab initio prediction:Prodigal:002006,similar to AA sequence:UniProtKB:P9WG49;locus_tag=EILCDJFF_00882;product=DNA topoisomerase 1
NZ_CP028843.1	Prodigal:002006	CDS	949390	950337	.	+	0	ID=EILCDJFF_00883;eC_number=2.1.3.2;Name=pyrB;gene=pyrB;inference=ab initio prediction:Prodigal:002006,similar to AA sequence:UniProtKB:P56585;locus_tag=EILCDJFF_00883;product=Aspartate carbamoyltransferase
NZ_CP028843.1	Prodigal:002006	CDS	950576	950983	.	+	0	ID=EILCDJFF_00884;db_xref=COG:COG2852;inference=ab initio prediction:Prodigal:002006,similar to AA sequence:UniProtKB:P44116;locus_tag=EILCDJFF_00884;product=putative protein
NZ_CP028843.1	Prodigal:002006	CDS	950980	952275	.	+	0	ID=EILCDJFF_00885;eC_number=3.5.2.3;Name=pyrC;db_xref=COG:COG0044;gene=pyrC;inference=ab initio prediction:Prodigal:002006,similar to AA sequence:UniProtKB:O66990;locus_tag=EILCDJFF_00885;product=Dihydroorotase
NZ_CP028843.1	Prodigal:002006	CDS	952275	952874	.	+	0	ID=EILCDJFF_00886;eC_number=2.3.1.275;Name=plsY;db_xref=COG:COG0344;gene=plsY;inference=ab initio prediction:Prodigal:002006,similar to AA sequence:UniProtKB:O66905;locus_tag=EILCDJFF_00886;product=Glycerol-3-phosphate acyltransferase
NZ_CP028843.1	Prodigal:002006	CDS	952931	954121	.	+	0	ID=EILCDJFF_00887;inference=ab initio prediction:Prodigal:002006;locus_tag=EILCDJFF_00887;product=hypothetical protein
NZ_CP028843.1	Prodigal:002006	CDS	954126	954890	.	-	0	ID=EILCDJFF_00888;eC_number=2.1.1.223;Name=yfiC;gene=yfiC;inference=ab initio prediction:Prodigal:002006,protein motif:HAMAP:MF_01872;locus_tag=EILCDJFF_00888;product=tRNA1(Val) (adenine(37)-N6)-methyltransferase
NZ_CP028843.1	Prodigal:002006	CDS	954887	955129	.	-	0	ID=EILCDJFF_00889;inference=ab initio prediction:Prodigal:002006;locus_tag=EILCDJFF_00889;product=hypothetical protein
NZ_CP028843.1	Prodigal:002006	CDS	955335	956363	.	+	0	ID=EILCDJFF_00890;eC_number=2.5.1.90;Name=ispB;db_xref=COG:COG0142;gene=ispB;inference=ab initio prediction:Prodigal:002006,similar to AA sequence:UniProtKB:P0AD57;locus_tag=EILCDJFF_00890;product=Octaprenyl diphosphate synthase
NZ_CP028843.1	Prodigal:002006	CDS	956584	957573	.	-	0	ID=EILCDJFF_00891;eC_number=2.7.1.148;Name=ispE;gene=ispE;inference=ab initio prediction:Prodigal:002006,protein motif:HAMAP:MF_00061;locus_tag=EILCDJFF_00891;product=Putative 4-diphosphocytidyl-2-C-methyl-D-erythritol kinase
NZ_CP028843.1	Prodigal:002006	CDS	957606	959471	.	-	0	ID=EILCDJFF_00892;eC_number=3.4.-.-;Name=bepA_1;gene=bepA_1;inference=ab initio prediction:Prodigal:002006,protein motif:HAMAP:MF_00997;locus_tag=EILCDJFF_00892;product=Beta-barrel assembly-enhancing protease
NZ_CP028843.1	Prodigal:002006	CDS	959691	961790	.	+	0	ID=EILCDJFF_00893;inference=ab initio prediction:Prodigal:002006;locus_tag=EILCDJFF_00893;product=hypothetical protein
NZ_CP028843.1	Prodigal:002006	CDS	961994	962752	.	-	0	ID=EILCDJFF_00894;inference=ab initio prediction:Prodigal:002006;locus_tag=EILCDJFF_00894;product=hypothetical protein
NZ_CP028843.1	Prodigal:002006	CDS	962782	964185	.	-	0	ID=EILCDJFF_00895;inference=ab initio prediction:Prodigal:002006;locus_tag=EILCDJFF_00895;product=hypothetical protein
NZ_CP028843.1	Prodigal:002006	CDS	964182	965069	.	-	0	ID=EILCDJFF_00896;inference=ab initio prediction:Prodigal:002006;locus_tag=EILCDJFF_00896;product=hypothetical protein
NZ_CP028843.1	Prodigal:002006	CDS	965173	967062	.	-	0	ID=EILCDJFF_00897;eC_number=3.5.1.91;Name=nfdA_1;gene=nfdA_1;inference=ab initio prediction:Prodigal:002006,similar to AA sequence:UniProtKB:Q68AP4;locus_tag=EILCDJFF_00897;product=N-substituted formamide deformylase
NZ_CP028843.1	Prodigal:002006	CDS	967101	967334	.	-	0	ID=EILCDJFF_00898;inference=ab initio prediction:Prodigal:002006;locus_tag=EILCDJFF_00898;product=hypothetical protein
NZ_CP028843.1	Prodigal:002006	CDS	967382	968038	.	-	0	ID=EILCDJFF_00899;inference=ab initio prediction:Prodigal:002006;locus_tag=EILCDJFF_00899;product=hypothetical protein
NZ_CP028843.1	Prodigal:002006	CDS	968315	969556	.	+	0	ID=EILCDJFF_00900;inference=ab initio prediction:Prodigal:002006;locus_tag=EILCDJFF_00900;product=hypothetical protein
NZ_CP028843.1	Prodigal:002006	CDS	969734	970549	.	-	0	ID=EILCDJFF_00901;eC_number=3.1.1.2;inference=ab initio prediction:Prodigal:002006,similar to AA sequence:UniProtKB:P22862;locus_tag=EILCDJFF_00901;product=Arylesterase
NZ_CP028843.1	Prodigal:002006	CDS	970965	971411	.	-	0	ID=EILCDJFF_00902;inference=ab initio prediction:Prodigal:002006;locus_tag=EILCDJFF_00902;product=hypothetical protein
NZ_CP028843.1	Prodigal:002006	CDS	971693	972253	.	-	0	ID=EILCDJFF_00903;inference=ab initio prediction:Prodigal:002006;locus_tag=EILCDJFF_00903;product=hypothetical protein
NZ_CP028843.1	Prodigal:002006	CDS	972344	973531	.	-	0	ID=EILCDJFF_00904;Name=sotB;gene=sotB;inference=ab initio prediction:Prodigal:002006,protein motif:HAMAP:MF_00517;locus_tag=EILCDJFF_00904;product=sugar efflux transporter
NZ_CP028843.1	Prodigal:002006	CDS	973652	974527	.	+	0	ID=EILCDJFF_00905;Name=dmlR_4;gene=dmlR_4;inference=ab initio prediction:Prodigal:002006,similar to AA sequence:UniProtKB:P76250;locus_tag=EILCDJFF_00905;product=HTH-type transcriptional regulator DmlR
NZ_CP028843.1	Prodigal:002006	CDS	974656	975885	.	+	0	ID=EILCDJFF_00906;eC_number=1.14.13.10;Name=dhpH;gene=dhpH;inference=ab initio prediction:Prodigal:002006,similar to AA sequence:UniProtKB:Q93NG3;locus_tag=EILCDJFF_00906;product=2%2C6-dihydroxypyridine 3-monooxygenase
NZ_CP028843.1	Prodigal:002006	CDS	975931	976230	.	+	0	ID=EILCDJFF_00907;Name=yjcH_1;db_xref=COG:COG3162;gene=yjcH_1;inference=ab initio prediction:Prodigal:002006,similar to AA sequence:UniProtKB:P0AF54;locus_tag=EILCDJFF_00907;product=Inner membrane protein YjcH
NZ_CP028843.1	Prodigal:002006	CDS	976227	977891	.	+	0	ID=EILCDJFF_00908;Name=actP_1;db_xref=COG:COG4147;gene=actP_1;inference=ab initio prediction:Prodigal:002006,similar to AA sequence:UniProtKB:P32705;locus_tag=EILCDJFF_00908;product=Cation/acetate symporter ActP
NZ_CP028843.1	Prodigal:002006	CDS	977905	978363	.	+	0	ID=EILCDJFF_00909;inference=ab initio prediction:Prodigal:002006;locus_tag=EILCDJFF_00909;product=hypothetical protein
NZ_CP028843.1	Prodigal:002006	CDS	978481	979197	.	+	0	ID=EILCDJFF_00910;inference=ab initio prediction:Prodigal:002006;locus_tag=EILCDJFF_00910;product=hypothetical protein
NZ_CP028843.1	Prodigal:002006	CDS	979209	980144	.	-	0	ID=EILCDJFF_00911;Name=rhaR_1;gene=rhaR_1;inference=ab initio prediction:Prodigal:002006,protein motif:HAMAP:MF_01533;locus_tag=EILCDJFF_00911;product=HTH-type transcriptional activator RhaR
NZ_CP028843.1	Prodigal:002006	CDS	980318	981220	.	-	0	ID=EILCDJFF_00912;Name=rhaS_3;gene=rhaS_3;inference=ab initio prediction:Prodigal:002006,protein motif:HAMAP:MF_01534;locus_tag=EILCDJFF_00912;product=HTH-type transcriptional activator RhaS
NZ_CP028843.1	Prodigal:002006	CDS	981400	982938	.	+	0	ID=EILCDJFF_00913;eC_number=2.7.-.-;Name=sasA_4;gene=sasA_4;inference=ab initio prediction:Prodigal:002006,protein motif:HAMAP:MF_01837;locus_tag=EILCDJFF_00913;product=Adaptive-response sensory-kinase SasA
NZ_CP028843.1	Prodigal:002006	CDS	982920	983303	.	+	0	ID=EILCDJFF_00914;Name=glnG_1;db_xref=COG:COG2204;gene=glnG_1;inference=ab initio prediction:Prodigal:002006,similar to AA sequence:UniProtKB:P41789;locus_tag=EILCDJFF_00914;product=DNA-binding transcriptional regulator NtrC
NZ_CP028843.1	Prodigal:002006	CDS	983393	984016	.	+	0	ID=EILCDJFF_00915;Name=tmoT;gene=tmoT;inference=ab initio prediction:Prodigal:002006,similar to AA sequence:UniProtKB:Q8KR08;locus_tag=EILCDJFF_00915;product=Response regulator protein TmoT
NZ_CP028843.1	Prodigal:002006	CDS	984423	985199	.	-	0	ID=EILCDJFF_00916;Name=livF_2;db_xref=COG:COG0410;gene=livF_2;inference=ab initio prediction:Prodigal:002006,similar to AA sequence:UniProtKB:P22731;locus_tag=EILCDJFF_00916;product=High-affinity branched-chain amino acid transport ATP-binding protein LivF
NZ_CP028843.1	Prodigal:002006	CDS	985196	985978	.	-	0	ID=EILCDJFF_00917;eC_number=3.6.3.-;Name=lptB_1;db_xref=COG:COG1137;gene=lptB_1;inference=ab initio prediction:Prodigal:002006,similar to AA sequence:UniProtKB:P45073;locus_tag=EILCDJFF_00917;product=Lipopolysaccharide export system ATP-binding protein LptB
NZ_CP028843.1	Prodigal:002006	CDS	985972	987000	.	-	0	ID=EILCDJFF_00918;inference=ab initio prediction:Prodigal:002006;locus_tag=EILCDJFF_00918;product=hypothetical protein
NZ_CP028843.1	Prodigal:002006	CDS	986997	987896	.	-	0	ID=EILCDJFF_00919;Name=livH_2;db_xref=COG:COG0559;gene=livH_2;inference=ab initio prediction:Prodigal:002006,similar to AA sequence:UniProtKB:P0AEX7;locus_tag=EILCDJFF_00919;product=High-affinity branched-chain amino acid transport system permease protein LivH
NZ_CP028843.1	Prodigal:002006	CDS	987934	989169	.	-	0	ID=EILCDJFF_00920;Name=braC_2;db_xref=COG:COG0683;gene=braC_2;inference=ab initio prediction:Prodigal:002006,similar to AA sequence:UniProtKB:P21175;locus_tag=EILCDJFF_00920;product=Leucine-%2C isoleucine-%2C valine-%2C threonine-%2C and alanine-binding protein
NZ_CP028843.1	Prodigal:002006	CDS	989308	991692	.	-	0	ID=EILCDJFF_00921;eC_number=1.17.5.2;Name=cdhA_1;gene=cdhA_1;inference=ab initio prediction:Prodigal:002006,similar to AA sequence:UniProtKB:D7REY3;locus_tag=EILCDJFF_00921;product=Caffeine dehydrogenase subunit alpha
NZ_CP028843.1	Prodigal:002006	CDS	991689	992201	.	-	0	ID=EILCDJFF_00922;eC_number=1.17.5.2;Name=cdhC_1;gene=cdhC_1;inference=ab initio prediction:Prodigal:002006,similar to AA sequence:UniProtKB:D7REY5;locus_tag=EILCDJFF_00922;product=Caffeine dehydrogenase subunit gamma
NZ_CP028843.1	Prodigal:002006	CDS	992191	993102	.	-	0	ID=EILCDJFF_00923;inference=ab initio prediction:Prodigal:002006;locus_tag=EILCDJFF_00923;product=hypothetical protein
NZ_CP028843.1	Prodigal:002006	CDS	993202	993915	.	+	0	ID=EILCDJFF_00924;inference=ab initio prediction:Prodigal:002006;locus_tag=EILCDJFF_00924;product=hypothetical protein
NZ_CP028843.1	Prodigal:002006	CDS	994000	994155	.	-	0	ID=EILCDJFF_00925;inference=ab initio prediction:Prodigal:002006;locus_tag=EILCDJFF_00925;product=hypothetical protein
NZ_CP028843.1	Prodigal:002006	CDS	994485	995717	.	-	0	ID=EILCDJFF_00926;inference=ab initio prediction:Prodigal:002006;locus_tag=EILCDJFF_00926;product=hypothetical protein
NZ_CP028843.1	Prodigal:002006	CDS	996640	996984	.	-	0	ID=EILCDJFF_00927;inference=ab initio prediction:Prodigal:002006;locus_tag=EILCDJFF_00927;product=hypothetical protein
NZ_CP028843.1	Prodigal:002006	CDS	997352	998263	.	-	0	ID=EILCDJFF_00928;Name=dmlR_5;gene=dmlR_5;inference=ab initio prediction:Prodigal:002006,similar to AA sequence:UniProtKB:P76250;locus_tag=EILCDJFF_00928;product=HTH-type transcriptional regulator DmlR
NZ_CP028843.1	Prodigal:002006	CDS	998522	999160	.	-	0	ID=EILCDJFF_00929;inference=ab initio prediction:Prodigal:002006,similar to AA sequence:UniProtKB:P0AFP0;locus_tag=EILCDJFF_00929;note=UPF0126 inner membrane protein YadS;product=hypothetical protein
NZ_CP028843.1	Prodigal:002006	CDS	999333	1000859	.	-	0	ID=EILCDJFF_00930;eC_number=2.8.3.18;inference=ab initio prediction:Prodigal:002006,similar to AA sequence:UniProtKB:B3EY95;locus_tag=EILCDJFF_00930;product=Succinyl-CoA:acetate CoA-transferase
NZ_CP028843.1	Prodigal:002006	CDS	1001931	1002278	.	+	0	ID=EILCDJFF_00931;inference=ab initio prediction:Prodigal:002006;locus_tag=EILCDJFF_00931;product=hypothetical protein
NZ_CP028843.1	Prodigal:002006	CDS	1002343	1003434	.	+	0	ID=EILCDJFF_00932;db_xref=COG:COG3039;inference=ab initio prediction:Prodigal:002006,similar to AA sequence:ISfinder:ISNisp7;locus_tag=EILCDJFF_00932;product=IS5 family transposase ISNisp7
NZ_CP028843.1	Prodigal:002006	CDS	1003646	1003972	.	+	0	ID=EILCDJFF_00933;inference=ab initio prediction:Prodigal:002006;locus_tag=EILCDJFF_00933;product=hypothetical protein
NZ_CP028843.1	Prodigal:002006	CDS	1004026	1004592	.	+	0	ID=EILCDJFF_00934;inference=ab initio prediction:Prodigal:002006;locus_tag=EILCDJFF_00934;product=hypothetical protein
NZ_CP028843.1	Prodigal:002006	CDS	1004967	1005182	.	-	0	ID=EILCDJFF_00935;inference=ab initio prediction:Prodigal:002006;locus_tag=EILCDJFF_00935;product=hypothetical protein
NZ_CP028843.1	Prodigal:002006	CDS	1006509	1007441	.	+	0	ID=EILCDJFF_00936;inference=ab initio prediction:Prodigal:002006;locus_tag=EILCDJFF_00936;product=hypothetical protein
NZ_CP028843.1	Prodigal:002006	CDS	1008771	1009394	.	+	0	ID=EILCDJFF_00937;Name=bin3_1;gene=bin3_1;inference=ab initio prediction:Prodigal:002006,similar to AA sequence:UniProtKB:P20384;locus_tag=EILCDJFF_00937;product=Putative transposon Tn552 DNA-invertase bin3
NZ_CP028843.1	Prodigal:002006	CDS	1009319	1009579	.	-	0	ID=EILCDJFF_00938;inference=ab initio prediction:Prodigal:002006;locus_tag=EILCDJFF_00938;product=hypothetical protein
NZ_CP028843.1	Prodigal:002006	CDS	1009759	1010565	.	+	0	ID=EILCDJFF_00939;inference=ab initio prediction:Prodigal:002006;locus_tag=EILCDJFF_00939;product=hypothetical protein
NZ_CP028843.1	Prodigal:002006	CDS	1010568	1013912	.	+	0	ID=EILCDJFF_00940;inference=ab initio prediction:Prodigal:002006;locus_tag=EILCDJFF_00940;product=hypothetical protein
NZ_CP028843.1	Prodigal:002006	CDS	1015600	1016283	.	+	0	ID=EILCDJFF_00941;inference=ab initio prediction:Prodigal:002006;locus_tag=EILCDJFF_00941;product=hypothetical protein
NZ_CP028843.1	Prodigal:002006	CDS	1017029	1017790	.	+	0	ID=EILCDJFF_00942;inference=ab initio prediction:Prodigal:002006;locus_tag=EILCDJFF_00942;product=hypothetical protein
NZ_CP028843.1	Prodigal:002006	CDS	1018312	1019433	.	-	0	ID=EILCDJFF_00943;inference=ab initio prediction:Prodigal:002006;locus_tag=EILCDJFF_00943;product=hypothetical protein
NZ_CP028843.1	Aragorn:001002	tRNA	1019522	1019597	.	-	.	ID=EILCDJFF_00944;inference=COORDINATES:profile:Aragorn:001002;locus_tag=EILCDJFF_00944;product=tRNA-Glu(ttc)
NZ_CP028843.1	Prodigal:002006	CDS	1019726	1020565	.	+	0	ID=EILCDJFF_00945;eC_number=2.1.1.-;inference=ab initio prediction:Prodigal:002006,similar to AA sequence:UniProtKB:Q7A794;locus_tag=EILCDJFF_00945;product=Putative TrmH family tRNA/rRNA methyltransferase
NZ_CP028843.1	Prodigal:002006	CDS	1020593	1022131	.	-	0	ID=EILCDJFF_00946;inference=ab initio prediction:Prodigal:002006;locus_tag=EILCDJFF_00946;product=hypothetical protein
NZ_CP028843.1	Prodigal:002006	CDS	1022306	1022839	.	-	0	ID=EILCDJFF_00947;eC_number=2.7.4.23;Name=phnN;db_xref=COG:COG3709;gene=phnN;inference=ab initio prediction:Prodigal:002006,similar to AA sequence:UniProtKB:P16690;locus_tag=EILCDJFF_00947;product=Ribose 1%2C5-bisphosphate phosphokinase PhnN
NZ_CP028843.1	Prodigal:002006	CDS	1022839	1023975	.	-	0	ID=EILCDJFF_00948;eC_number=3.6.1.63;Name=phnM;db_xref=COG:COG3454;gene=phnM;inference=ab initio prediction:Prodigal:002006,similar to AA sequence:UniProtKB:P16689;locus_tag=EILCDJFF_00948;product=Alpha-D-ribose 1-methylphosphonate 5-triphosphate diphosphatase
NZ_CP028843.1	Prodigal:002006	CDS	1023986	1024690	.	-	0	ID=EILCDJFF_00949;eC_number=2.7.8.37;Name=phnL;db_xref=COG:COG4778;gene=phnL;inference=ab initio prediction:Prodigal:002006,similar to AA sequence:UniProtKB:P16679;locus_tag=EILCDJFF_00949;product=Alpha-D-ribose 1-methylphosphonate 5-triphosphate synthase subunit PhnL
NZ_CP028843.1	Prodigal:002006	CDS	1024687	1025460	.	-	0	ID=EILCDJFF_00950;Name=phnK;db_xref=COG:COG4107;gene=phnK;inference=ab initio prediction:Prodigal:002006,similar to AA sequence:UniProtKB:P16678;locus_tag=EILCDJFF_00950;product=Putative phosphonates utilization ATP-binding protein PhnK
NZ_CP028843.1	Prodigal:002006	CDS	1025457	1025942	.	-	0	ID=EILCDJFF_00951;eC_number=2.3.1.280;Name=phnO;gene=phnO;inference=ab initio prediction:Prodigal:002006,similar to AA sequence:UniProtKB:P16691;locus_tag=EILCDJFF_00951;product=Aminoalkylphosphonate N-acetyltransferase
NZ_CP028843.1	Prodigal:002006	CDS	1025920	1026822	.	-	0	ID=EILCDJFF_00952;eC_number=4.7.1.1;Name=phnJ;db_xref=COG:COG3627;gene=phnJ;inference=ab initio prediction:Prodigal:002006,similar to AA sequence:UniProtKB:P16688;locus_tag=EILCDJFF_00952;product=Alpha-D-ribose 1-methylphosphonate 5-phosphate C-P lyase
NZ_CP028843.1	Prodigal:002006	CDS	1026819	1027931	.	-	0	ID=EILCDJFF_00953;eC_number=2.7.8.37;Name=phnI;db_xref=COG:COG3626;gene=phnI;inference=ab initio prediction:Prodigal:002006,similar to AA sequence:UniProtKB:P16687;locus_tag=EILCDJFF_00953;product=Alpha-D-ribose 1-methylphosphonate 5-triphosphate synthase subunit PhnI
NZ_CP028843.1	Prodigal:002006	CDS	1027936	1028523	.	-	0	ID=EILCDJFF_00954;eC_number=2.7.8.37;Name=phnH;db_xref=COG:COG3625;gene=phnH;inference=ab initio prediction:Prodigal:002006,similar to AA sequence:UniProtKB:P16686;locus_tag=EILCDJFF_00954;product=Alpha-D-ribose 1-methylphosphonate 5-triphosphate synthase subunit PhnH
NZ_CP028843.1	Prodigal:002006	CDS	1028523	1028996	.	-	0	ID=EILCDJFF_00955;eC_number=2.7.8.37;Name=phnG;db_xref=COG:COG3624;gene=phnG;inference=ab initio prediction:Prodigal:002006,similar to AA sequence:UniProtKB:P16685;locus_tag=EILCDJFF_00955;product=Alpha-D-ribose 1-methylphosphonate 5-triphosphate synthase subunit PhnG
NZ_CP028843.1	Prodigal:002006	CDS	1029078	1029827	.	+	0	ID=EILCDJFF_00956;Name=yurK;db_xref=COG:COG2188;gene=yurK;inference=ab initio prediction:Prodigal:002006,similar to AA sequence:UniProtKB:O32152;locus_tag=EILCDJFF_00956;product=putative HTH-type transcriptional regulator YurK
NZ_CP028843.1	Prodigal:002006	CDS	1030253	1031917	.	-	0	ID=EILCDJFF_00957;eC_number=1.5.5.1;db_xref=COG:COG0644;inference=ab initio prediction:Prodigal:002006,similar to AA sequence:UniProtKB:Q9HZP5;locus_tag=EILCDJFF_00957;product=Electron transfer flavoprotein-ubiquinone oxidoreductase
NZ_CP028843.1	Prodigal:002006	CDS	1032112	1033059	.	+	0	ID=EILCDJFF_00958;inference=ab initio prediction:Prodigal:002006;locus_tag=EILCDJFF_00958;product=hypothetical protein
NZ_CP028843.1	Prodigal:002006	CDS	1033166	1034077	.	+	0	ID=EILCDJFF_00959;inference=ab initio prediction:Prodigal:002006;locus_tag=EILCDJFF_00959;product=hypothetical protein
NZ_CP028843.1	Prodigal:002006	CDS	1034077	1034655	.	+	0	ID=EILCDJFF_00960;Name=moaB;db_xref=COG:COG0521;gene=moaB;inference=ab initio prediction:Prodigal:002006,similar to AA sequence:UniProtKB:P0AEZ9;locus_tag=EILCDJFF_00960;product=Molybdenum cofactor biosynthesis protein B
NZ_CP028843.1	Prodigal:002006	CDS	1034621	1035136	.	-	0	ID=EILCDJFF_00961;inference=ab initio prediction:Prodigal:002006;locus_tag=EILCDJFF_00961;product=hypothetical protein
NZ_CP028843.1	Prodigal:002006	CDS	1035245	1036357	.	+	0	ID=EILCDJFF_00962;inference=ab initio prediction:Prodigal:002006;locus_tag=EILCDJFF_00962;product=hypothetical protein
NZ_CP028843.1	Prodigal:002006	CDS	1036469	1037041	.	+	0	ID=EILCDJFF_00963;inference=ab initio prediction:Prodigal:002006;locus_tag=EILCDJFF_00963;product=hypothetical protein
NZ_CP028843.1	Prodigal:002006	CDS	1037010	1037885	.	-	0	ID=EILCDJFF_00964;inference=ab initio prediction:Prodigal:002006;locus_tag=EILCDJFF_00964;product=hypothetical protein
NZ_CP028843.1	Prodigal:002006	CDS	1037882	1039483	.	-	0	ID=EILCDJFF_00965;eC_number=6.2.1.3;db_xref=COG:COG0318;inference=ab initio prediction:Prodigal:002006,similar to AA sequence:UniProtKB:P9WQ37;locus_tag=EILCDJFF_00965;product=Long-chain-fatty-acid--CoA ligase FadD13
NZ_CP028843.1	Prodigal:002006	CDS	1039623	1040219	.	-	0	ID=EILCDJFF_00966;eC_number=3.1.26.4;Name=rnhB;db_xref=COG:COG0164;gene=rnhB;inference=ab initio prediction:Prodigal:002006,similar to AA sequence:UniProtKB:P10442;locus_tag=EILCDJFF_00966;product=Ribonuclease HII
NZ_CP028843.1	Prodigal:002006	CDS	1040481	1040726	.	+	0	ID=EILCDJFF_00967;inference=ab initio prediction:Prodigal:002006;locus_tag=EILCDJFF_00967;product=hypothetical protein
NZ_CP028843.1	Prodigal:002006	CDS	1040818	1040970	.	+	0	ID=EILCDJFF_00968;inference=ab initio prediction:Prodigal:002006;locus_tag=EILCDJFF_00968;product=hypothetical protein
NZ_CP028843.1	Prodigal:002006	CDS	1041370	1041744	.	+	0	ID=EILCDJFF_00969;inference=ab initio prediction:Prodigal:002006;locus_tag=EILCDJFF_00969;product=hypothetical protein
NZ_CP028843.1	Aragorn:001002	tRNA	1042137	1042217	.	+	.	ID=EILCDJFF_00970;inference=COORDINATES:profile:Aragorn:001002;locus_tag=EILCDJFF_00970;product=tRNA-Arg(tcg)
NZ_CP028843.1	Prodigal:002006	CDS	1042690	1043022	.	-	0	ID=EILCDJFF_00971;inference=ab initio prediction:Prodigal:002006;locus_tag=EILCDJFF_00971;product=hypothetical protein
NZ_CP028843.1	Prodigal:002006	CDS	1043153	1043527	.	-	0	ID=EILCDJFF_00972;inference=ab initio prediction:Prodigal:002006;locus_tag=EILCDJFF_00972;product=hypothetical protein
NZ_CP028843.1	Prodigal:002006	CDS	1043539	1043751	.	-	0	ID=EILCDJFF_00973;inference=ab initio prediction:Prodigal:002006;locus_tag=EILCDJFF_00973;product=hypothetical protein
NZ_CP028843.1	Prodigal:002006	CDS	1043937	1045301	.	+	0	ID=EILCDJFF_00974;eC_number=2.1.1.176;Name=rsmB_1;db_xref=COG:COG0144;gene=rsmB_1;inference=ab initio prediction:Prodigal:002006,similar to AA sequence:UniProtKB:P36929;locus_tag=EILCDJFF_00974;product=Ribosomal RNA small subunit methyltransferase B
NZ_CP028843.1	Prodigal:002006	CDS	1045526	1047238	.	+	0	ID=EILCDJFF_00975;Name=fzlC;gene=fzlC;inference=ab initio prediction:Prodigal:002006,similar to AA sequence:UniProtKB:A0A0H3C3S1;locus_tag=EILCDJFF_00975;product=FtsZ-localized protein C
NZ_CP028843.1	Prodigal:002006	CDS	1047334	1048542	.	+	0	ID=EILCDJFF_00976;inference=ab initio prediction:Prodigal:002006;locus_tag=EILCDJFF_00976;product=hypothetical protein
NZ_CP028843.1	Prodigal:002006	CDS	1048676	1049719	.	+	0	ID=EILCDJFF_00977;eC_number=1.1.-.-;Name=yajO_3;db_xref=COG:COG0667;gene=yajO_3;inference=ab initio prediction:Prodigal:002006,similar to AA sequence:UniProtKB:P77735;locus_tag=EILCDJFF_00977;product=1-deoxyxylulose-5-phosphate synthase YajO
NZ_CP028843.1	Prodigal:002006	CDS	1049885	1052221	.	+	0	ID=EILCDJFF_00978;eC_number=2.7.13.3;Name=rcsC_7;gene=rcsC_7;inference=ab initio prediction:Prodigal:002006,protein motif:HAMAP:MF_00979;locus_tag=EILCDJFF_00978;product=Sensor histidine kinase RcsC
NZ_CP028843.1	Prodigal:002006	CDS	1052368	1053081	.	-	0	ID=EILCDJFF_00979;eC_number=3.1.26.4;Name=rnhA;gene=rnhA;inference=ab initio prediction:Prodigal:002006,protein motif:HAMAP:MF_00042;locus_tag=EILCDJFF_00979;product=Ribonuclease H
NZ_CP028843.1	Prodigal:002006	CDS	1053351	1054751	.	+	0	ID=EILCDJFF_00980;Name=uacT;db_xref=COG:COG2233;gene=uacT;inference=ab initio prediction:Prodigal:002006,similar to AA sequence:UniProtKB:Q46821;locus_tag=EILCDJFF_00980;product=Uric acid transporter UacT
NZ_CP028843.1	Prodigal:002006	CDS	1054776	1055612	.	+	0	ID=EILCDJFF_00981;eC_number=1.7.3.3;Name=uox;gene=uox;inference=ab initio prediction:Prodigal:002006,similar to AA sequence:UniProtKB:D0VWQ1;locus_tag=EILCDJFF_00981;product=Uricase
NZ_CP028843.1	Prodigal:002006	CDS	1055955	1057091	.	-	0	ID=EILCDJFF_00982;eC_number=6.3.2.2;db_xref=COG:COG2170;inference=ab initio prediction:Prodigal:002006,similar to AA sequence:UniProtKB:P9WPK9;locus_tag=EILCDJFF_00982;product=Putative glutamate--cysteine ligase 2
NZ_CP028843.1	Prodigal:002006	CDS	1057247	1058020	.	-	0	ID=EILCDJFF_00983;eC_number=2.1.1.193;Name=rsmE;db_xref=COG:COG1385;gene=rsmE;inference=ab initio prediction:Prodigal:002006,similar to AA sequence:UniProtKB:P0AGL7;locus_tag=EILCDJFF_00983;product=Ribosomal RNA small subunit methyltransferase E
NZ_CP028843.1	Prodigal:002006	CDS	1058302	1058778	.	+	0	ID=EILCDJFF_00984;inference=ab initio prediction:Prodigal:002006;locus_tag=EILCDJFF_00984;product=hypothetical protein
NZ_CP028843.1	Prodigal:002006	CDS	1058834	1059775	.	+	0	ID=EILCDJFF_00985;eC_number=2.5.1.39;Name=ubiA;db_xref=COG:COG0382;gene=ubiA;inference=ab initio prediction:Prodigal:002006,similar to AA sequence:UniProtKB:P0AGK1;locus_tag=EILCDJFF_00985;product=4-hydroxybenzoate octaprenyltransferase
NZ_CP028843.1	Prodigal:002006	CDS	1059795	1060313	.	-	0	ID=EILCDJFF_00986;inference=ab initio prediction:Prodigal:002006;locus_tag=EILCDJFF_00986;product=hypothetical protein
NZ_CP028843.1	Prodigal:002006	CDS	1060695	1061507	.	+	0	ID=EILCDJFF_00987;eC_number=3.1.3.7;Name=cysQ_1;gene=cysQ_1;inference=ab initio prediction:Prodigal:002006,protein motif:HAMAP:MF_02095;locus_tag=EILCDJFF_00987;product=3'(2')%2C5'-bisphosphate nucleotidase CysQ
NZ_CP028843.1	Prodigal:002006	CDS	1061694	1061810	.	-	0	ID=EILCDJFF_00988;inference=ab initio prediction:Prodigal:002006;locus_tag=EILCDJFF_00988;product=hypothetical protein
NZ_CP028843.1	Prodigal:002006	CDS	1062187	1062459	.	-	0	ID=EILCDJFF_00989;inference=ab initio prediction:Prodigal:002006;locus_tag=EILCDJFF_00989;product=hypothetical protein
NZ_CP028843.1	Prodigal:002006	CDS	1062664	1065129	.	-	0	ID=EILCDJFF_00990;Name=clpA;db_xref=COG:COG0542;gene=clpA;inference=ab initio prediction:Prodigal:002006,similar to AA sequence:UniProtKB:P0ABH9;locus_tag=EILCDJFF_00990;product=ATP-dependent Clp protease ATP-binding subunit ClpA
NZ_CP028843.1	Prodigal:002006	CDS	1065151	1065432	.	-	0	ID=EILCDJFF_00991;Name=clpS;db_xref=COG:COG2127;gene=clpS;inference=ab initio prediction:Prodigal:002006,similar to AA sequence:UniProtKB:Q9A5I0;locus_tag=EILCDJFF_00991;product=ATP-dependent Clp protease adapter protein ClpS
NZ_CP028843.1	Aragorn:001002	tRNA	1066271	1066351	.	+	.	ID=EILCDJFF_00992;inference=COORDINATES:profile:Aragorn:001002;locus_tag=EILCDJFF_00992;product=tRNA-Pro(agg)
NZ_CP028843.1	Prodigal:002006	CDS	1066598	1068085	.	+	0	ID=EILCDJFF_00993;inference=ab initio prediction:Prodigal:002006;locus_tag=EILCDJFF_00993;product=hypothetical protein
NZ_CP028843.1	Prodigal:002006	CDS	1068258	1069004	.	-	0	ID=EILCDJFF_00994;Name=djlA_1;gene=djlA_1;inference=ab initio prediction:Prodigal:002006,protein motif:HAMAP:MF_01153;locus_tag=EILCDJFF_00994;product=Co-chaperone protein DjlA
NZ_CP028843.1	Prodigal:002006	CDS	1069015	1069749	.	-	0	ID=EILCDJFF_00995;inference=ab initio prediction:Prodigal:002006;locus_tag=EILCDJFF_00995;product=hypothetical protein
NZ_CP028843.1	Prodigal:002006	CDS	1069757	1070743	.	-	0	ID=EILCDJFF_00996;eC_number=2.1.1.44;Name=egtD;db_xref=COG:COG4301;gene=egtD;inference=ab initio prediction:Prodigal:002006,similar to AA sequence:UniProtKB:A0R5M8;locus_tag=EILCDJFF_00996;product=Histidine N-alpha-methyltransferase
NZ_CP028843.1	Prodigal:002006	CDS	1070814	1072067	.	-	0	ID=EILCDJFF_00997;eC_number=1.14.99.50;Name=egtB;db_xref=COG:COG1262;gene=egtB;inference=ab initio prediction:Prodigal:002006,similar to AA sequence:UniProtKB:O69671;locus_tag=EILCDJFF_00997;product=Hercynine oxygenase
NZ_CP028843.1	Prodigal:002006	CDS	1072276	1073151	.	+	0	ID=EILCDJFF_00998;eC_number=5.1.1.3;Name=murI;gene=murI;inference=ab initio prediction:Prodigal:002006,protein motif:HAMAP:MF_00258;locus_tag=EILCDJFF_00998;product=Glutamate racemase
NZ_CP028843.1	Prodigal:002006	CDS	1073162	1073986	.	+	0	ID=EILCDJFF_00999;db_xref=COG:COG1073;inference=ab initio prediction:Prodigal:002006,similar to AA sequence:UniProtKB:P9WLC7;locus_tag=EILCDJFF_00999;product=putative protein
NZ_CP028843.1	Prodigal:002006	CDS	1074250	1074867	.	+	0	ID=EILCDJFF_01000;Name=rpsD;db_xref=COG:COG0522;gene=rpsD;inference=ab initio prediction:Prodigal:002006,similar to AA sequence:UniProtKB:Q6N9G0;locus_tag=EILCDJFF_01000;product=30S ribosomal protein S4
NZ_CP028843.1	Prodigal:002006	CDS	1075063	1075494	.	-	0	ID=EILCDJFF_01001;inference=ab initio prediction:Prodigal:002006;locus_tag=EILCDJFF_01001;product=hypothetical protein
NZ_CP028843.1	Prodigal:002006	CDS	1075642	1076868	.	-	0	ID=EILCDJFF_01002;eC_number=3.5.1.32;Name=hipO_1;db_xref=COG:COG1473;gene=hipO_1;inference=ab initio prediction:Prodigal:002006,similar to AA sequence:UniProtKB:P45493;locus_tag=EILCDJFF_01002;product=Hippurate hydrolase
NZ_CP028843.1	Prodigal:002006	CDS	1076932	1078293	.	-	0	ID=EILCDJFF_01003;db_xref=COG:COG1680;inference=ab initio prediction:Prodigal:002006,similar to AA sequence:UniProtKB:P9WLZ3;locus_tag=EILCDJFF_01003;product=putative protein
NZ_CP028843.1	Prodigal:002006	CDS	1078378	1079598	.	-	0	ID=EILCDJFF_01004;inference=ab initio prediction:Prodigal:002006;locus_tag=EILCDJFF_01004;product=hypothetical protein
NZ_CP028843.1	Prodigal:002006	CDS	1079718	1080092	.	+	0	ID=EILCDJFF_01005;inference=ab initio prediction:Prodigal:002006;locus_tag=EILCDJFF_01005;product=hypothetical protein
NZ_CP028843.1	Prodigal:002006	CDS	1080102	1081505	.	-	0	ID=EILCDJFF_01006;inference=ab initio prediction:Prodigal:002006;locus_tag=EILCDJFF_01006;product=hypothetical protein
NZ_CP028843.1	Prodigal:002006	CDS	1081911	1082657	.	+	0	ID=EILCDJFF_01007;eC_number=2.7.8.31;Name=wcaJ_1;db_xref=COG:COG2148;gene=wcaJ_1;inference=ab initio prediction:Prodigal:002006,similar to AA sequence:UniProtKB:P71241;locus_tag=EILCDJFF_01007;product=UDP-glucose:undecaprenyl-phosphate glucose-1-phosphate transferase
NZ_CP028843.1	Prodigal:002006	CDS	1082719	1083930	.	+	0	ID=EILCDJFF_01008;inference=ab initio prediction:Prodigal:002006;locus_tag=EILCDJFF_01008;product=hypothetical protein
NZ_CP028843.1	Prodigal:002006	CDS	1084252	1085370	.	-	0	ID=EILCDJFF_01009;eC_number=2.4.1.250;Name=mshA_1;gene=mshA_1;inference=ab initio prediction:Prodigal:002006,protein motif:HAMAP:MF_01695;locus_tag=EILCDJFF_01009;product=D-inositol-3-phosphate glycosyltransferase
NZ_CP028843.1	Prodigal:002006	CDS	1085608	1086645	.	+	0	ID=EILCDJFF_01010;inference=ab initio prediction:Prodigal:002006;locus_tag=EILCDJFF_01010;product=hypothetical protein
NZ_CP028843.1	Prodigal:002006	CDS	1087034	1087795	.	-	0	ID=EILCDJFF_01011;Name=degU_1;db_xref=COG:COG2197;gene=degU_1;inference=ab initio prediction:Prodigal:002006,similar to AA sequence:UniProtKB:P13800;locus_tag=EILCDJFF_01011;product=Transcriptional regulatory protein DegU
NZ_CP028843.1	Prodigal:002006	CDS	1088659	1089819	.	-	0	ID=EILCDJFF_01012;eC_number=2.6.1.87;Name=arnB;gene=arnB;inference=ab initio prediction:Prodigal:002006,similar to AA sequence:UniProtKB:Q7BF87;locus_tag=EILCDJFF_01012;product=UDP-4-amino-4-deoxy-L-arabinose--oxoglutarate aminotransferase
NZ_CP028843.1	Prodigal:002006	CDS	1089816	1090865	.	-	0	ID=EILCDJFF_01013;eC_number=5.1.3.2;Name=galE1;db_xref=COG:COG1088;gene=galE1;inference=ab initio prediction:Prodigal:002006,similar to AA sequence:UniProtKB:P9WN67;locus_tag=EILCDJFF_01013;product=UDP-glucose 4-epimerase
NZ_CP028843.1	Prodigal:002006	CDS	1090849	1091964	.	-	0	ID=EILCDJFF_01014;eC_number=2.6.1.98;Name=wbpE;db_xref=COG:COG0399;gene=wbpE;inference=ab initio prediction:Prodigal:002006,similar to AA sequence:UniProtKB:Q9HZ76;locus_tag=EILCDJFF_01014;product=UDP-2-acetamido-2-deoxy-3-oxo-D-glucuronate aminotransferase
NZ_CP028843.1	Prodigal:002006	CDS	1091964	1092995	.	-	0	ID=EILCDJFF_01015;eC_number=1.1.1.370;Name=iolX;db_xref=COG:COG0673;gene=iolX;inference=ab initio prediction:Prodigal:002006,similar to AA sequence:UniProtKB:P40332;locus_tag=EILCDJFF_01015;product=scyllo-inositol 2-dehydrogenase (NAD(+))
NZ_CP028843.1	Prodigal:002006	CDS	1092992	1093543	.	-	0	ID=EILCDJFF_01016;eC_number=2.3.1.89;Name=dapH_1;gene=dapH_1;inference=ab initio prediction:Prodigal:002006,protein motif:HAMAP:MF_01691;locus_tag=EILCDJFF_01016;product=2%2C3%2C4%2C5-tetrahydropyridine-2%2C6-dicarboxylate N-acetyltransferase
NZ_CP028843.1	Prodigal:002006	CDS	1093792	1094604	.	+	0	ID=EILCDJFF_01017;eC_number=2.4.1.187;inference=ab initio prediction:Prodigal:002006,protein motif:HAMAP:MF_02070;locus_tag=EILCDJFF_01017;product=N-acetylglucosaminyldiphosphoundecaprenol N-acetyl-beta-D-mannosaminyltransferase
NZ_CP028843.1	Prodigal:002006	CDS	1094774	1095172	.	-	0	ID=EILCDJFF_01018;Name=rplS;db_xref=COG:COG0335;gene=rplS;inference=ab initio prediction:Prodigal:002006,similar to AA sequence:UniProtKB:Q6ND68;locus_tag=EILCDJFF_01018;product=50S ribosomal protein L19
NZ_CP028843.1	Prodigal:002006	CDS	1095439	1095726	.	+	0	ID=EILCDJFF_01019;inference=ab initio prediction:Prodigal:002006;locus_tag=EILCDJFF_01019;product=hypothetical protein
NZ_CP028843.1	Prodigal:002006	CDS	1095776	1097377	.	-	0	ID=EILCDJFF_01020;inference=ab initio prediction:Prodigal:002006;locus_tag=EILCDJFF_01020;product=hypothetical protein
NZ_CP028843.1	Prodigal:002006	CDS	1097449	1098495	.	-	0	ID=EILCDJFF_01021;inference=ab initio prediction:Prodigal:002006;locus_tag=EILCDJFF_01021;product=hypothetical protein
NZ_CP028843.1	Prodigal:002006	CDS	1098492	1098878	.	-	0	ID=EILCDJFF_01022;inference=ab initio prediction:Prodigal:002006,similar to AA sequence:UniProtKB:Q02UQ8;locus_tag=EILCDJFF_01022;product=putative protein
NZ_CP028843.1	Prodigal:002006	CDS	1098890	1099444	.	-	0	ID=EILCDJFF_01023;inference=ab initio prediction:Prodigal:002006;locus_tag=EILCDJFF_01023;product=hypothetical protein
NZ_CP028843.1	Prodigal:002006	CDS	1099868	1100371	.	+	0	ID=EILCDJFF_01024;inference=ab initio prediction:Prodigal:002006;locus_tag=EILCDJFF_01024;product=hypothetical protein
NZ_CP028843.1	Prodigal:002006	CDS	1100503	1101069	.	+	0	ID=EILCDJFF_01025;Name=nfuA;gene=nfuA;inference=ab initio prediction:Prodigal:002006,protein motif:HAMAP:MF_01637;locus_tag=EILCDJFF_01025;product=Fe/S biogenesis protein NfuA
NZ_CP028843.1	Prodigal:002006	CDS	1101318	1102016	.	+	0	ID=EILCDJFF_01026;eC_number=2.3.1.234;Name=OSGEPL1;gene=OSGEPL1;inference=ab initio prediction:Prodigal:002006,protein motif:HAMAP:MF_01445;locus_tag=EILCDJFF_01026;product=tRNA N6-adenosine threonylcarbamoyltransferase%2C mitochondrial
NZ_CP028843.1	Prodigal:002006	CDS	1102028	1102510	.	+	0	ID=EILCDJFF_01027;eC_number=2.3.1.189;Name=mshD_1;gene=mshD_1;inference=ab initio prediction:Prodigal:002006,protein motif:HAMAP:MF_01698;locus_tag=EILCDJFF_01027;product=Mycothiol acetyltransferase
NZ_CP028843.1	Prodigal:002006	CDS	1102632	1103531	.	+	0	ID=EILCDJFF_01028;inference=ab initio prediction:Prodigal:002006;locus_tag=EILCDJFF_01028;product=hypothetical protein
NZ_CP028843.1	Prodigal:002006	CDS	1103600	1105009	.	+	0	ID=EILCDJFF_01029;eC_number=2.8.4.3;Name=miaB;db_xref=COG:COG0621;gene=miaB;inference=ab initio prediction:Prodigal:002006,similar to AA sequence:UniProtKB:Q9RCI2;locus_tag=EILCDJFF_01029;product=tRNA-2-methylthio-N(6)-dimethylallyladenosine synthase
NZ_CP028843.1	Prodigal:002006	CDS	1105021	1106175	.	+	0	ID=EILCDJFF_01030;inference=ab initio prediction:Prodigal:002006;locus_tag=EILCDJFF_01030;product=hypothetical protein
NZ_CP028843.1	Prodigal:002006	CDS	1106172	1106657	.	+	0	ID=EILCDJFF_01031;eC_number=3.1.-.-;Name=ybeY;gene=ybeY;inference=ab initio prediction:Prodigal:002006,protein motif:HAMAP:MF_00009;locus_tag=EILCDJFF_01031;product=Endoribonuclease YbeY
NZ_CP028843.1	Prodigal:002006	CDS	1106691	1107731	.	+	0	ID=EILCDJFF_01032;Name=tlyC;db_xref=COG:COG1253;gene=tlyC;inference=ab initio prediction:Prodigal:002006,similar to AA sequence:UniProtKB:Q68W10;locus_tag=EILCDJFF_01032;product=Hemolysin C
NZ_CP028843.1	Prodigal:002006	CDS	1107778	1109478	.	+	0	ID=EILCDJFF_01033;eC_number=2.3.1.269;Name=lnt;db_xref=COG:COG0815;gene=lnt;inference=ab initio prediction:Prodigal:002006,similar to AA sequence:UniProtKB:P23930;locus_tag=EILCDJFF_01033;product=Apolipoprotein N-acyltransferase
NZ_CP028843.1	Prodigal:002006	CDS	1109475	1109903	.	+	0	ID=EILCDJFF_01034;inference=ab initio prediction:Prodigal:002006;locus_tag=EILCDJFF_01034;product=hypothetical protein
NZ_CP028843.1	Prodigal:002006	CDS	1110027	1111283	.	+	0	ID=EILCDJFF_01035;Name=yycB;db_xref=COG:COG2807;gene=yycB;inference=ab initio prediction:Prodigal:002006,similar to AA sequence:UniProtKB:P37482;locus_tag=EILCDJFF_01035;product=putative transporter YycB
NZ_CP028843.1	Prodigal:002006	CDS	1111329	1112528	.	-	0	ID=EILCDJFF_01036;inference=ab initio prediction:Prodigal:002006,similar to AA sequence:ISfinder:TnXax1;locus_tag=EILCDJFF_01036;product=Tn3 family transposase TnXax1
NZ_CP028843.1	Prodigal:002006	CDS	1112679	1113281	.	-	0	ID=EILCDJFF_01037;eC_number=4.2.1.33;Name=leuD1_1;db_xref=COG:COG0066;gene=leuD1_1;inference=ab initio prediction:Prodigal:002006,similar to AA sequence:UniProtKB:P04787;locus_tag=EILCDJFF_01037;product=3-isopropylmalate dehydratase small subunit 1
NZ_CP028843.1	Prodigal:002006	CDS	1113423	1114733	.	-	0	ID=EILCDJFF_01038;eC_number=1.3.1.85;Name=ccr;db_xref=COG:COG0604;gene=ccr;inference=ab initio prediction:Prodigal:002006,similar to AA sequence:UniProtKB:Q3IZ91;locus_tag=EILCDJFF_01038;product=Crotonyl-CoA carboxylase/reductase
NZ_CP028843.1	Prodigal:002006	CDS	1114935	1116953	.	+	0	ID=EILCDJFF_01039;eC_number=5.4.99.63;Name=ecm;db_xref=COG:COG1884;gene=ecm;inference=ab initio prediction:Prodigal:002006,similar to AA sequence:UniProtKB:Q49115;locus_tag=EILCDJFF_01039;product=Ethylmalonyl-CoA mutase
NZ_CP028843.1	Prodigal:002006	CDS	1117132	1120272	.	-	0	ID=EILCDJFF_01040;eC_number=3.4.21.-;inference=ab initio prediction:Prodigal:002006,similar to AA sequence:UniProtKB:P09489;locus_tag=EILCDJFF_01040;product=Extracellular serine protease
NZ_CP028843.1	Prodigal:002006	CDS	1120799	1121437	.	+	0	ID=EILCDJFF_01041;eC_number=3.-.-.-;Name=yflN;db_xref=COG:COG0491;gene=yflN;inference=ab initio prediction:Prodigal:002006,similar to AA sequence:UniProtKB:O34409;locus_tag=EILCDJFF_01041;product=putative metallo-hydrolase YflN
NZ_CP028843.1	Prodigal:002006	CDS	1121590	1121820	.	+	0	ID=EILCDJFF_01042;inference=ab initio prediction:Prodigal:002006;locus_tag=EILCDJFF_01042;product=hypothetical protein
NZ_CP028843.1	Prodigal:002006	CDS	1121965	1122243	.	+	0	ID=EILCDJFF_01043;inference=ab initio prediction:Prodigal:002006;locus_tag=EILCDJFF_01043;product=hypothetical protein
NZ_CP028843.1	Prodigal:002006	CDS	1122325	1123080	.	-	0	ID=EILCDJFF_01044;inference=ab initio prediction:Prodigal:002006;locus_tag=EILCDJFF_01044;product=hypothetical protein
NZ_CP028843.1	Prodigal:002006	CDS	1123185	1123658	.	-	0	ID=EILCDJFF_01045;inference=ab initio prediction:Prodigal:002006;locus_tag=EILCDJFF_01045;product=hypothetical protein
NZ_CP028843.1	Prodigal:002006	CDS	1123980	1125173	.	+	0	ID=EILCDJFF_01046;eC_number=2.6.1.11;Name=aruC;db_xref=COG:COG4992;gene=aruC;inference=ab initio prediction:Prodigal:002006,similar to AA sequence:UniProtKB:O30508;locus_tag=EILCDJFF_01046;product=Succinylornithine transaminase/acetylornithine aminotransferase
NZ_CP028843.1	Prodigal:002006	CDS	1125170	1126120	.	+	0	ID=EILCDJFF_01047;eC_number=2.1.3.3;Name=argF;db_xref=COG:COG0078;gene=argF;inference=ab initio prediction:Prodigal:002006,similar to AA sequence:UniProtKB:P11724;locus_tag=EILCDJFF_01047;product=Ornithine carbamoyltransferase%2C anabolic
NZ_CP028843.1	Prodigal:002006	CDS	1126381	1127409	.	+	0	ID=EILCDJFF_01048;Name=hslO;db_xref=COG:COG1281;gene=hslO;inference=ab initio prediction:Prodigal:002006,similar to AA sequence:UniProtKB:P0A6Y5;locus_tag=EILCDJFF_01048;product=33 kDa chaperonin
NZ_CP028843.1	Prodigal:002006	CDS	1127528	1128067	.	+	0	ID=EILCDJFF_01049;inference=ab initio prediction:Prodigal:002006;locus_tag=EILCDJFF_01049;product=hypothetical protein
NZ_CP028843.1	Prodigal:002006	CDS	1128154	1128765	.	+	0	ID=EILCDJFF_01050;Name=rhtB_1;db_xref=COG:COG1280;gene=rhtB_1;inference=ab initio prediction:Prodigal:002006,similar to AA sequence:UniProtKB:P0AG34;locus_tag=EILCDJFF_01050;product=Homoserine/homoserine lactone efflux protein
NZ_CP028843.1	Prodigal:002006	CDS	1129052	1130236	.	-	0	ID=EILCDJFF_01051;eC_number=3.5.1.16;Name=argE_2;gene=argE_2;inference=ab initio prediction:Prodigal:002006,similar to AA sequence:UniProtKB:Q9K4Z2;locus_tag=EILCDJFF_01051;product=Acetylornithine deacetylase
NZ_CP028843.1	Prodigal:002006	CDS	1130413	1130805	.	-	0	ID=EILCDJFF_01052;Name=apaG;db_xref=COG:COG2967;gene=apaG;inference=ab initio prediction:Prodigal:002006,similar to AA sequence:UniProtKB:Q7VU61;locus_tag=EILCDJFF_01052;product=Protein ApaG
NZ_CP028843.1	Prodigal:002006	CDS	1131091	1131447	.	+	0	ID=EILCDJFF_01053;inference=ab initio prediction:Prodigal:002006;locus_tag=EILCDJFF_01053;product=hypothetical protein
NZ_CP028843.1	Prodigal:002006	CDS	1131593	1132678	.	+	0	ID=EILCDJFF_01054;eC_number=3.5.4.13;Name=dcd;gene=dcd;inference=ab initio prediction:Prodigal:002006,protein motif:HAMAP:MF_00146;locus_tag=EILCDJFF_01054;product=dCTP deaminase%2C dUMP-forming
NZ_CP028843.1	Prodigal:002006	CDS	1133089	1135311	.	+	0	ID=EILCDJFF_01055;inference=ab initio prediction:Prodigal:002006;locus_tag=EILCDJFF_01055;product=hypothetical protein
NZ_CP028843.1	Prodigal:002006	CDS	1135568	1137253	.	-	0	ID=EILCDJFF_01056;inference=ab initio prediction:Prodigal:002006;locus_tag=EILCDJFF_01056;product=hypothetical protein
NZ_CP028843.1	Prodigal:002006	CDS	1137678	1138397	.	-	0	ID=EILCDJFF_01057;eC_number=3.1.1.31;Name=pgl;db_xref=COG:COG0363;gene=pgl;inference=ab initio prediction:Prodigal:002006,similar to AA sequence:UniProtKB:P46016;locus_tag=EILCDJFF_01057;product=6-phosphogluconolactonase
NZ_CP028843.1	Prodigal:002006	CDS	1138394	1139926	.	-	0	ID=EILCDJFF_01058;eC_number=1.1.1.49;Name=zwf2_1;db_xref=COG:COG0364;gene=zwf2_1;inference=ab initio prediction:Prodigal:002006,similar to AA sequence:UniProtKB:P9WN73;locus_tag=EILCDJFF_01058;product=Glucose-6-phosphate 1-dehydrogenase 2
NZ_CP028843.1	Prodigal:002006	CDS	1139923	1140897	.	-	0	ID=EILCDJFF_01059;eC_number=1.1.1.343;db_xref=COG:COG1023;inference=ab initio prediction:Prodigal:002006,similar to AA sequence:UniProtKB:G5EBD7;locus_tag=EILCDJFF_01059;product=6-phosphogluconate dehydrogenase%2C NAD(+)-dependent%2C decarboxylating
NZ_CP028843.1	Prodigal:002006	CDS	1141143	1143974	.	-	0	ID=EILCDJFF_01060;eC_number=2.2.1.2;Name=tal;gene=tal;inference=ab initio prediction:Prodigal:002006,protein motif:HAMAP:MF_00493;locus_tag=EILCDJFF_01060;product=Transaldolase
NZ_CP028843.1	Prodigal:002006	CDS	1144086	1144457	.	-	0	ID=EILCDJFF_01061;inference=ab initio prediction:Prodigal:002006,similar to AA sequence:UniProtKB:P39619;locus_tag=EILCDJFF_01061;note=UPF0382 membrane protein YwdK;product=hypothetical protein
NZ_CP028843.1	Prodigal:002006	CDS	1144457	1145137	.	-	0	ID=EILCDJFF_01062;Name=engB;db_xref=COG:COG0218;gene=engB;inference=ab initio prediction:Prodigal:002006,similar to AA sequence:UniProtKB:Q9X1H7;locus_tag=EILCDJFF_01062;product=putative GTP-binding protein EngB
NZ_CP028843.1	Prodigal:002006	CDS	1145151	1146989	.	-	0	ID=EILCDJFF_01063;Name=yidC;db_xref=COG:COG0706;gene=yidC;inference=ab initio prediction:Prodigal:002006,similar to AA sequence:UniProtKB:P25714;locus_tag=EILCDJFF_01063;product=Membrane protein insertase YidC
NZ_CP028843.1	Prodigal:002006	CDS	1147101	1147592	.	-	0	ID=EILCDJFF_01064;eC_number=3.1.26.5;Name=rnpA;gene=rnpA;inference=ab initio prediction:Prodigal:002006,protein motif:HAMAP:MF_00227;locus_tag=EILCDJFF_01064;product=Ribonuclease P protein component
NZ_CP028843.1	Prodigal:002006	CDS	1147639	1147773	.	-	0	ID=EILCDJFF_01065;Name=rpmH;gene=rpmH;inference=ab initio prediction:Prodigal:002006,similar to AA sequence:UniProtKB:P23376;locus_tag=EILCDJFF_01065;product=50S ribosomal protein L34
NZ_CP028843.1	Prodigal:002006	CDS	1147980	1148171	.	+	0	ID=EILCDJFF_01066;inference=ab initio prediction:Prodigal:002006;locus_tag=EILCDJFF_01066;product=hypothetical protein
NZ_CP028843.1	Prodigal:002006	CDS	1148851	1149375	.	+	0	ID=EILCDJFF_01067;inference=ab initio prediction:Prodigal:002006;locus_tag=EILCDJFF_01067;product=hypothetical protein
NZ_CP028843.1	Prodigal:002006	CDS	1149484	1149789	.	-	0	ID=EILCDJFF_01068;inference=ab initio prediction:Prodigal:002006;locus_tag=EILCDJFF_01068;product=hypothetical protein
NZ_CP028843.1	Prodigal:002006	CDS	1149934	1151739	.	+	0	ID=EILCDJFF_01069;db_xref=COG:COG1132;inference=ab initio prediction:Prodigal:002006,similar to AA sequence:UniProtKB:Q9WYC4;locus_tag=EILCDJFF_01069;product=putative ABC transporter ATP-binding protein
NZ_CP028843.1	Prodigal:002006	CDS	1151930	1153369	.	+	0	ID=EILCDJFF_01070;db_xref=COG:COG2308;inference=ab initio prediction:Prodigal:002006,similar to AA sequence:UniProtKB:P9WLA9;locus_tag=EILCDJFF_01070;product=putative protein
NZ_CP028843.1	Prodigal:002006	CDS	1153464	1154408	.	+	0	ID=EILCDJFF_01071;inference=ab initio prediction:Prodigal:002006;locus_tag=EILCDJFF_01071;product=hypothetical protein
NZ_CP028843.1	Prodigal:002006	CDS	1154511	1155380	.	+	0	ID=EILCDJFF_01072;db_xref=COG:COG1305;inference=ab initio prediction:Prodigal:002006,similar to AA sequence:UniProtKB:P9WL93;locus_tag=EILCDJFF_01072;product=putative protein
NZ_CP028843.1	Prodigal:002006	CDS	1155586	1156335	.	+	0	ID=EILCDJFF_01073;inference=ab initio prediction:Prodigal:002006;locus_tag=EILCDJFF_01073;product=hypothetical protein
NZ_CP028843.1	Prodigal:002006	CDS	1156454	1157788	.	-	0	ID=EILCDJFF_01074;Name=ttuB_1;gene=ttuB_1;inference=ab initio prediction:Prodigal:002006,similar to AA sequence:UniProtKB:Q44470;locus_tag=EILCDJFF_01074;product=Putative tartrate transporter
NZ_CP028843.1	Prodigal:002006	CDS	1157919	1158179	.	+	0	ID=EILCDJFF_01075;inference=ab initio prediction:Prodigal:002006;locus_tag=EILCDJFF_01075;product=hypothetical protein
NZ_CP028843.1	Prodigal:002006	CDS	1158513	1159262	.	-	0	ID=EILCDJFF_01076;eC_number=1.1.1.401;Name=LRA5;gene=LRA5;inference=ab initio prediction:Prodigal:002006,similar to AA sequence:UniProtKB:Q1NEI6;locus_tag=EILCDJFF_01076;product=2-dehydro-3-deoxy-L-rhamnonate dehydrogenase (NAD(+))
NZ_CP028843.1	Prodigal:002006	CDS	1159267	1160127	.	-	0	ID=EILCDJFF_01077;eC_number=4.3.2.3;inference=ab initio prediction:Prodigal:002006,similar to AA sequence:UniProtKB:Q39BA7;locus_tag=EILCDJFF_01077;product=Ureidoglycolate lyase
NZ_CP028843.1	Prodigal:002006	CDS	1160336	1161079	.	+	0	ID=EILCDJFF_01078;Name=yiaJ;db_xref=COG:COG1414;gene=yiaJ;inference=ab initio prediction:Prodigal:002006,similar to AA sequence:UniProtKB:P37671;locus_tag=EILCDJFF_01078;product=DNA-binding transcriptional repressor YiaJ
NZ_CP028843.1	Prodigal:002006	CDS	1161392	1162129	.	+	0	ID=EILCDJFF_01079;inference=ab initio prediction:Prodigal:002006;locus_tag=EILCDJFF_01079;product=hypothetical protein
NZ_CP028843.1	Prodigal:002006	CDS	1162604	1164133	.	+	0	ID=EILCDJFF_01080;inference=ab initio prediction:Prodigal:002006;locus_tag=EILCDJFF_01080;product=hypothetical protein
NZ_CP028843.1	Prodigal:002006	CDS	1164397	1166676	.	-	0	ID=EILCDJFF_01081;eC_number=4.2.2.-;Name=mltF_2;gene=mltF_2;inference=ab initio prediction:Prodigal:002006,protein motif:HAMAP:MF_02016;locus_tag=EILCDJFF_01081;product=Membrane-bound lytic murein transglycosylase F
NZ_CP028843.1	Prodigal:002006	CDS	1167025	1167927	.	+	0	ID=EILCDJFF_01082;eC_number=4.3.3.7;Name=dapA_1;gene=dapA_1;inference=ab initio prediction:Prodigal:002006,similar to AA sequence:UniProtKB:Q07607;locus_tag=EILCDJFF_01082;product=4-hydroxy-tetrahydrodipicolinate synthase
NZ_CP028843.1	Prodigal:002006	CDS	1167998	1168471	.	+	0	ID=EILCDJFF_01083;Name=smpB;gene=smpB;inference=ab initio prediction:Prodigal:002006,similar to AA sequence:UniProtKB:B8H482;locus_tag=EILCDJFF_01083;product=SsrA-binding protein
NZ_CP028843.1	Prodigal:002006	CDS	1168575	1168757	.	+	0	ID=EILCDJFF_01084;inference=ab initio prediction:Prodigal:002006;locus_tag=EILCDJFF_01084;product=hypothetical protein
NZ_CP028843.1	Prodigal:002006	CDS	1168855	1170642	.	+	0	ID=EILCDJFF_01085;eC_number=7.5.2.6;Name=msbA;db_xref=COG:COG1132;gene=msbA;inference=ab initio prediction:Prodigal:002006,similar to AA sequence:UniProtKB:P63359;locus_tag=EILCDJFF_01085;product=Lipid A export ATP-binding/permease protein MsbA
NZ_CP028843.1	Prodigal:002006	CDS	1170639	1171535	.	+	0	ID=EILCDJFF_01086;inference=ab initio prediction:Prodigal:002006;locus_tag=EILCDJFF_01086;product=hypothetical protein
NZ_CP028843.1	Prodigal:002006	CDS	1171782	1172174	.	+	0	ID=EILCDJFF_01087;inference=ab initio prediction:Prodigal:002006;locus_tag=EILCDJFF_01087;product=hypothetical protein
NZ_CP028843.1	Prodigal:002006	CDS	1172477	1173202	.	-	0	ID=EILCDJFF_01088;inference=ab initio prediction:Prodigal:002006;locus_tag=EILCDJFF_01088;product=hypothetical protein
NZ_CP028843.1	Prodigal:002006	CDS	1173445	1173900	.	+	0	ID=EILCDJFF_01089;inference=ab initio prediction:Prodigal:002006;locus_tag=EILCDJFF_01089;product=hypothetical protein
NZ_CP028843.1	Prodigal:002006	CDS	1174230	1174763	.	+	0	ID=EILCDJFF_01090;eC_number=3.6.1.1;Name=ppa_1;db_xref=COG:COG0221;gene=ppa_1;inference=ab initio prediction:Prodigal:002006,similar to AA sequence:UniProtKB:P0A7A9;locus_tag=EILCDJFF_01090;product=Inorganic pyrophosphatase
NZ_CP028843.1	Prodigal:002006	CDS	1175150	1175413	.	-	0	ID=EILCDJFF_01091;inference=ab initio prediction:Prodigal:002006;locus_tag=EILCDJFF_01091;product=hypothetical protein
NZ_CP028843.1	Prodigal:002006	CDS	1175566	1175766	.	-	0	ID=EILCDJFF_01092;inference=ab initio prediction:Prodigal:002006;locus_tag=EILCDJFF_01092;product=hypothetical protein
NZ_CP028843.1	Prodigal:002006	CDS	1175898	1176023	.	-	0	ID=EILCDJFF_01093;inference=ab initio prediction:Prodigal:002006;locus_tag=EILCDJFF_01093;product=hypothetical protein
NZ_CP028843.1	Prodigal:002006	CDS	1176023	1177030	.	-	0	ID=EILCDJFF_01094;eC_number=7.1.1.7;Name=cydB;db_xref=COG:COG1294;gene=cydB;inference=ab initio prediction:Prodigal:002006,similar to AA sequence:UniProtKB:P0ABK2;locus_tag=EILCDJFF_01094;product=Cytochrome bd-I ubiquinol oxidase subunit 2
NZ_CP028843.1	Prodigal:002006	CDS	1177041	1178477	.	-	0	ID=EILCDJFF_01095;eC_number=7.1.1.3;Name=appC;db_xref=COG:COG1271;gene=appC;inference=ab initio prediction:Prodigal:002006,similar to AA sequence:UniProtKB:P26459;locus_tag=EILCDJFF_01095;product=Cytochrome bd-II ubiquinol oxidase subunit 1
NZ_CP028843.1	Prodigal:002006	CDS	1178688	1179014	.	-	0	ID=EILCDJFF_01096;inference=ab initio prediction:Prodigal:002006;locus_tag=EILCDJFF_01096;product=hypothetical protein
NZ_CP028843.1	Prodigal:002006	CDS	1179021	1179797	.	-	0	ID=EILCDJFF_01097;inference=ab initio prediction:Prodigal:002006;locus_tag=EILCDJFF_01097;product=hypothetical protein
NZ_CP028843.1	Prodigal:002006	CDS	1180203	1181636	.	+	0	ID=EILCDJFF_01098;eC_number=2.7.7.-;Name=selO;gene=selO;inference=ab initio prediction:Prodigal:002006,protein motif:HAMAP:MF_00692;locus_tag=EILCDJFF_01098;product=Protein adenylyltransferase SelO
NZ_CP028843.1	Prodigal:002006	CDS	1181609	1183324	.	-	0	ID=EILCDJFF_01099;Name=dppA_1;db_xref=COG:COG0747;gene=dppA_1;inference=ab initio prediction:Prodigal:002006,similar to AA sequence:UniProtKB:P23847;locus_tag=EILCDJFF_01099;product=Periplasmic dipeptide transport protein
NZ_CP028843.1	Prodigal:002006	CDS	1183410	1185872	.	-	0	ID=EILCDJFF_01100;eC_number=2.7.-.-;Name=sasA_5;gene=sasA_5;inference=ab initio prediction:Prodigal:002006,protein motif:HAMAP:MF_01837;locus_tag=EILCDJFF_01100;product=Adaptive-response sensory-kinase SasA
NZ_CP028843.1	Prodigal:002006	CDS	1185942	1186214	.	-	0	ID=EILCDJFF_01101;inference=ab initio prediction:Prodigal:002006;locus_tag=EILCDJFF_01101;product=hypothetical protein
NZ_CP028843.1	Prodigal:002006	CDS	1186257	1186706	.	-	0	ID=EILCDJFF_01102;inference=ab initio prediction:Prodigal:002006;locus_tag=EILCDJFF_01102;product=hypothetical protein
NZ_CP028843.1	Prodigal:002006	CDS	1186914	1187123	.	-	0	ID=EILCDJFF_01103;inference=ab initio prediction:Prodigal:002006;locus_tag=EILCDJFF_01103;product=hypothetical protein
NZ_CP028843.1	Prodigal:002006	CDS	1188085	1189731	.	+	0	ID=EILCDJFF_01104;inference=ab initio prediction:Prodigal:002006;locus_tag=EILCDJFF_01104;product=hypothetical protein
NZ_CP028843.1	Prodigal:002006	CDS	1190046	1190306	.	-	0	ID=EILCDJFF_01105;inference=ab initio prediction:Prodigal:002006;locus_tag=EILCDJFF_01105;product=hypothetical protein
NZ_CP028843.1	Prodigal:002006	CDS	1190587	1191264	.	+	0	ID=EILCDJFF_01106;eC_number=1.8.4.-;Name=yfcG_1;db_xref=COG:COG0625;gene=yfcG_1;inference=ab initio prediction:Prodigal:002006,similar to AA sequence:UniProtKB:P77526;locus_tag=EILCDJFF_01106;product=Disulfide-bond oxidoreductase YfcG
NZ_CP028843.1	Prodigal:002006	CDS	1191308	1191832	.	-	0	ID=EILCDJFF_01107;inference=ab initio prediction:Prodigal:002006;locus_tag=EILCDJFF_01107;product=hypothetical protein
NZ_CP028843.1	Prodigal:002006	CDS	1192182	1192604	.	+	0	ID=EILCDJFF_01108;eC_number=2.7.4.6;Name=ndk;gene=ndk;inference=ab initio prediction:Prodigal:002006,similar to AA sequence:UniProtKB:B4RMG0;locus_tag=EILCDJFF_01108;product=Nucleoside diphosphate kinase
NZ_CP028843.1	Prodigal:002006	CDS	1192686	1194776	.	+	0	ID=EILCDJFF_01109;eC_number=1.7.-.-;Name=nasC;db_xref=COG:COG0243;gene=nasC;inference=ab initio prediction:Prodigal:002006,similar to AA sequence:UniProtKB:P42434;locus_tag=EILCDJFF_01109;product=Assimilatory nitrate reductase catalytic subunit
NZ_CP028843.1	Prodigal:002006	CDS	1194918	1195274	.	+	0	ID=EILCDJFF_01110;inference=ab initio prediction:Prodigal:002006;locus_tag=EILCDJFF_01110;product=hypothetical protein
NZ_CP028843.1	Prodigal:002006	CDS	1195499	1195936	.	-	0	ID=EILCDJFF_01111;Name=lrp_2;db_xref=COG:COG1522;gene=lrp_2;inference=ab initio prediction:Prodigal:002006,similar to AA sequence:UniProtKB:P0ACJ0;locus_tag=EILCDJFF_01111;product=Leucine-responsive regulatory protein
NZ_CP028843.1	Prodigal:002006	CDS	1196071	1197009	.	+	0	ID=EILCDJFF_01112;eC_number=3.5.3.1;Name=arcA;gene=arcA;inference=ab initio prediction:Prodigal:002006,similar to AA sequence:UniProtKB:P14012;locus_tag=EILCDJFF_01112;product=Arginase
NZ_CP028843.1	Prodigal:002006	CDS	1197010	1198062	.	+	0	ID=EILCDJFF_01113;eC_number=4.3.1.12;Name=ocd;gene=ocd;inference=ab initio prediction:Prodigal:002006,similar to AA sequence:UniProtKB:P09773;locus_tag=EILCDJFF_01113;product=Ornithine cyclodeaminase
NZ_CP028843.1	Prodigal:002006	CDS	1198552	1198692	.	+	0	ID=EILCDJFF_01114;inference=ab initio prediction:Prodigal:002006;locus_tag=EILCDJFF_01114;product=hypothetical protein
NZ_CP028843.1	Prodigal:002006	CDS	1198761	1198901	.	+	0	ID=EILCDJFF_01115;inference=ab initio prediction:Prodigal:002006;locus_tag=EILCDJFF_01115;product=hypothetical protein
NZ_CP028843.1	Prodigal:002006	CDS	1198953	1199897	.	+	0	ID=EILCDJFF_01116;eC_number=2.3.1.241;Name=lpxL_1;gene=lpxL_1;inference=ab initio prediction:Prodigal:002006,protein motif:HAMAP:MF_01942;locus_tag=EILCDJFF_01116;product=Lipid A biosynthesis lauroyltransferase
NZ_CP028843.1	Prodigal:002006	CDS	1199919	1201196	.	+	0	ID=EILCDJFF_01117;Name=cvaA;db_xref=COG:COG0845;gene=cvaA;inference=ab initio prediction:Prodigal:002006,similar to AA sequence:UniProtKB:P22519;locus_tag=EILCDJFF_01117;product=Colicin V secretion protein CvaA
NZ_CP028843.1	Prodigal:002006	CDS	1201201	1203345	.	+	0	ID=EILCDJFF_01118;Name=apxIB;db_xref=COG:COG2274;gene=apxIB;inference=ab initio prediction:Prodigal:002006,similar to AA sequence:UniProtKB:P26760;locus_tag=EILCDJFF_01118;product=Toxin RTX-I translocation ATP-binding protein
NZ_CP028843.1	Prodigal:002006	CDS	1203861	1205345	.	-	0	ID=EILCDJFF_01119;inference=ab initio prediction:Prodigal:002006;locus_tag=EILCDJFF_01119;product=hypothetical protein
NZ_CP028843.1	Prodigal:002006	CDS	1205923	1207086	.	+	0	ID=EILCDJFF_01120;eC_number=1.1.1.58;Name=uxaB;db_xref=COG:COG0246;gene=uxaB;inference=ab initio prediction:Prodigal:002006,similar to AA sequence:UniProtKB:O34354;locus_tag=EILCDJFF_01120;product=Altronate oxidoreductase
NZ_CP028843.1	Prodigal:002006	CDS	1207210	1208220	.	+	0	ID=EILCDJFF_01121;eC_number=1.1.1.414;Name=lgoD_2;db_xref=COG:COG1063;gene=lgoD_2;inference=ab initio prediction:Prodigal:002006,similar to AA sequence:UniProtKB:P39400;locus_tag=EILCDJFF_01121;product=L-galactonate-5-dehydrogenase
NZ_CP028843.1	Aragorn:001002	tRNA	1208262	1208358	.	+	.	ID=EILCDJFF_01122;inference=COORDINATES:profile:Aragorn:001002;locus_tag=EILCDJFF_01122;product=tRNA-Arg(ccg)
NZ_CP028843.1	Prodigal:002006	CDS	1208423	1208779	.	+	0	ID=EILCDJFF_01123;inference=ab initio prediction:Prodigal:002006;locus_tag=EILCDJFF_01123;product=hypothetical protein
NZ_CP028843.1	Prodigal:002006	CDS	1208793	1209590	.	-	0	ID=EILCDJFF_01124;eC_number=5.1.3.4;Name=ulaF;gene=ulaF;inference=ab initio prediction:Prodigal:002006,protein motif:HAMAP:MF_01952;locus_tag=EILCDJFF_01124;product=L-ribulose-5-phosphate 4-epimerase UlaF
NZ_CP028843.1	Prodigal:002006	CDS	1209674	1210858	.	-	0	ID=EILCDJFF_01125;inference=ab initio prediction:Prodigal:002006,similar to AA sequence:ISfinder:TnXax1;locus_tag=EILCDJFF_01125;product=Tn3 family transposase TnXax1
NZ_CP028843.1	Prodigal:002006	CDS	1210862	1211854	.	-	0	ID=EILCDJFF_01126;eC_number=5.1.3.2;Name=galE;db_xref=COG:COG1087;gene=galE;inference=ab initio prediction:Prodigal:002006,similar to AA sequence:UniProtKB:Q7WTB1;locus_tag=EILCDJFF_01126;product=UDP-glucose 4-epimerase
NZ_CP028843.1	Prodigal:002006	CDS	1212035	1212901	.	+	0	ID=EILCDJFF_01127;eC_number=2.7.7.9;Name=gtaB;db_xref=COG:COG1210;gene=gtaB;inference=ab initio prediction:Prodigal:002006,similar to AA sequence:UniProtKB:Q05852;locus_tag=EILCDJFF_01127;product=UTP--glucose-1-phosphate uridylyltransferase
NZ_CP028843.1	Prodigal:002006	CDS	1212963	1213292	.	-	0	ID=EILCDJFF_01128;inference=ab initio prediction:Prodigal:002006;locus_tag=EILCDJFF_01128;product=hypothetical protein
NZ_CP028843.1	Prodigal:002006	CDS	1213351	1214565	.	-	0	ID=EILCDJFF_01129;Name=gspF;db_xref=COG:COG1459;gene=gspF;inference=ab initio prediction:Prodigal:002006,similar to AA sequence:UniProtKB:P41441;locus_tag=EILCDJFF_01129;product=Putative type II secretion system protein F
NZ_CP028843.1	Prodigal:002006	CDS	1214566	1216296	.	-	0	ID=EILCDJFF_01130;Name=xpsE;db_xref=COG:COG2804;gene=xpsE;inference=ab initio prediction:Prodigal:002006,similar to AA sequence:UniProtKB:P31742;locus_tag=EILCDJFF_01130;product=Type II secretion system protein E
NZ_CP028843.1	Prodigal:002006	CDS	1216465	1217538	.	+	0	ID=EILCDJFF_01131;inference=ab initio prediction:Prodigal:002006;locus_tag=EILCDJFF_01131;product=hypothetical protein
NZ_CP028843.1	Aragorn:001002	tRNA	1217856	1217949	.	+	.	ID=EILCDJFF_01132;inference=COORDINATES:profile:Aragorn:001002;locus_tag=EILCDJFF_01132;product=tRNA-Cys(gca)
NZ_CP028843.1	Prodigal:002006	CDS	1218075	1218599	.	+	0	ID=EILCDJFF_01133;inference=ab initio prediction:Prodigal:002006;locus_tag=EILCDJFF_01133;product=hypothetical protein
NZ_CP028843.1	Prodigal:002006	CDS	1218643	1218804	.	+	0	ID=EILCDJFF_01134;inference=ab initio prediction:Prodigal:002006;locus_tag=EILCDJFF_01134;product=hypothetical protein
NZ_CP028843.1	Prodigal:002006	CDS	1218957	1221323	.	-	0	ID=EILCDJFF_01135;Name=sctC_1;gene=sctC_1;inference=ab initio prediction:Prodigal:002006,protein motif:HAMAP:MF_02219;locus_tag=EILCDJFF_01135;product=Type 3 secretion system secretin
NZ_CP028843.1	Prodigal:002006	CDS	1221702	1222181	.	-	0	ID=EILCDJFF_01136;Name=xcpT;db_xref=COG:COG2165;gene=xcpT;inference=ab initio prediction:Prodigal:002006,similar to AA sequence:UniProtKB:Q00514;locus_tag=EILCDJFF_01136;product=Type II secretion system protein G
NZ_CP028843.1	Prodigal:002006	CDS	1222395	1223525	.	+	0	ID=EILCDJFF_01137;inference=ab initio prediction:Prodigal:002006;locus_tag=EILCDJFF_01137;product=hypothetical protein
NZ_CP028843.1	Prodigal:002006	CDS	1223525	1224004	.	+	0	ID=EILCDJFF_01138;inference=ab initio prediction:Prodigal:002006;locus_tag=EILCDJFF_01138;product=hypothetical protein
NZ_CP028843.1	Prodigal:002006	CDS	1224004	1224453	.	+	0	ID=EILCDJFF_01139;inference=ab initio prediction:Prodigal:002006;locus_tag=EILCDJFF_01139;product=hypothetical protein
NZ_CP028843.1	Prodigal:002006	CDS	1224450	1224875	.	+	0	ID=EILCDJFF_01140;inference=ab initio prediction:Prodigal:002006;locus_tag=EILCDJFF_01140;product=hypothetical protein
NZ_CP028843.1	Prodigal:002006	CDS	1224872	1225495	.	+	0	ID=EILCDJFF_01141;inference=ab initio prediction:Prodigal:002006;locus_tag=EILCDJFF_01141;product=hypothetical protein
NZ_CP028843.1	Prodigal:002006	CDS	1225492	1226388	.	+	0	ID=EILCDJFF_01142;inference=ab initio prediction:Prodigal:002006;locus_tag=EILCDJFF_01142;product=hypothetical protein
NZ_CP028843.1	Prodigal:002006	CDS	1226556	1227044	.	+	0	ID=EILCDJFF_01143;inference=ab initio prediction:Prodigal:002006;locus_tag=EILCDJFF_01143;product=hypothetical protein
NZ_CP028843.1	Prodigal:002006	CDS	1227398	1228234	.	-	0	ID=EILCDJFF_01144;inference=ab initio prediction:Prodigal:002006;locus_tag=EILCDJFF_01144;product=hypothetical protein
NZ_CP028843.1	Prodigal:002006	CDS	1228262	1228510	.	+	0	ID=EILCDJFF_01145;inference=ab initio prediction:Prodigal:002006;locus_tag=EILCDJFF_01145;product=hypothetical protein
NZ_CP028843.1	Prodigal:002006	CDS	1228702	1229652	.	-	0	ID=EILCDJFF_01146;eC_number=4.2.99.-;Name=vgb_1;gene=vgb_1;inference=ab initio prediction:Prodigal:002006,protein motif:HAMAP:MF_01282;locus_tag=EILCDJFF_01146;product=Virginiamycin B lyase
NZ_CP028843.1	Prodigal:002006	CDS	1229649	1230185	.	-	0	ID=EILCDJFF_01147;inference=ab initio prediction:Prodigal:002006;locus_tag=EILCDJFF_01147;product=hypothetical protein
NZ_CP028843.1	Prodigal:002006	CDS	1230212	1230805	.	-	0	ID=EILCDJFF_01148;inference=ab initio prediction:Prodigal:002006;locus_tag=EILCDJFF_01148;product=hypothetical protein
NZ_CP028843.1	Prodigal:002006	CDS	1230810	1232201	.	-	0	ID=EILCDJFF_01149;inference=ab initio prediction:Prodigal:002006;locus_tag=EILCDJFF_01149;product=hypothetical protein
NZ_CP028843.1	Prodigal:002006	CDS	1232198	1232782	.	-	0	ID=EILCDJFF_01150;inference=ab initio prediction:Prodigal:002006;locus_tag=EILCDJFF_01150;product=hypothetical protein
NZ_CP028843.1	Prodigal:002006	CDS	1232809	1233507	.	-	0	ID=EILCDJFF_01151;inference=ab initio prediction:Prodigal:002006;locus_tag=EILCDJFF_01151;product=hypothetical protein
NZ_CP028843.1	Prodigal:002006	CDS	1233513	1234040	.	-	0	ID=EILCDJFF_01152;inference=ab initio prediction:Prodigal:002006;locus_tag=EILCDJFF_01152;product=hypothetical protein
NZ_CP028843.1	Prodigal:002006	CDS	1234191	1235432	.	+	0	ID=EILCDJFF_01153;inference=ab initio prediction:Prodigal:002006;locus_tag=EILCDJFF_01153;product=hypothetical protein
NZ_CP028843.1	Prodigal:002006	CDS	1235535	1236518	.	+	0	ID=EILCDJFF_01154;inference=ab initio prediction:Prodigal:002006,similar to AA sequence:UniProtKB:Q1Q0T4;locus_tag=EILCDJFF_01154;product=Hydrazine synthase subunit beta
NZ_CP028843.1	Prodigal:002006	CDS	1236611	1237036	.	+	0	ID=EILCDJFF_01155;inference=ab initio prediction:Prodigal:002006;locus_tag=EILCDJFF_01155;product=hypothetical protein
NZ_CP028843.1	Prodigal:002006	CDS	1237103	1237342	.	+	0	ID=EILCDJFF_01156;inference=ab initio prediction:Prodigal:002006;locus_tag=EILCDJFF_01156;product=hypothetical protein
NZ_CP028843.1	Prodigal:002006	CDS	1237339	1238088	.	+	0	ID=EILCDJFF_01157;eC_number=3.6.3.-;Name=lnrL_1;db_xref=COG:COG1131;gene=lnrL_1;inference=ab initio prediction:Prodigal:002006,similar to AA sequence:UniProtKB:P94440;locus_tag=EILCDJFF_01157;product=Linearmycin resistance ATP-binding protein LnrL
NZ_CP028843.1	Prodigal:002006	CDS	1238085	1238945	.	+	0	ID=EILCDJFF_01158;inference=ab initio prediction:Prodigal:002006;locus_tag=EILCDJFF_01158;product=hypothetical protein
NZ_CP028843.1	Prodigal:002006	CDS	1238975	1239583	.	+	0	ID=EILCDJFF_01159;inference=ab initio prediction:Prodigal:002006;locus_tag=EILCDJFF_01159;product=hypothetical protein
NZ_CP028843.1	Prodigal:002006	CDS	1239718	1240515	.	-	0	ID=EILCDJFF_01160;Name=fhcC;db_xref=COG:COG2218;gene=fhcC;inference=ab initio prediction:Prodigal:002006,similar to AA sequence:UniProtKB:C5B135;locus_tag=EILCDJFF_01160;product=Formyltransferase/hydrolase complex Fhc subunit C
NZ_CP028843.1	Prodigal:002006	CDS	1240512	1241444	.	-	0	ID=EILCDJFF_01161;eC_number=2.3.1.101;Name=fhcD;db_xref=COG:COG2037;gene=fhcD;inference=ab initio prediction:Prodigal:002006,similar to AA sequence:UniProtKB:Q49118;locus_tag=EILCDJFF_01161;product=Formyltransferase/hydrolase complex subunit D
NZ_CP028843.1	Prodigal:002006	CDS	1241432	1243072	.	-	0	ID=EILCDJFF_01162;eC_number=3.5.1.-;Name=fhcA;db_xref=COG:COG1229;gene=fhcA;inference=ab initio prediction:Prodigal:002006,similar to AA sequence:UniProtKB:C5B137;locus_tag=EILCDJFF_01162;product=Formyltransferase/hydrolase complex Fhc subunit A
NZ_CP028843.1	Prodigal:002006	CDS	1243066	1244226	.	-	0	ID=EILCDJFF_01163;Name=fhcB;db_xref=COG:COG1029;gene=fhcB;inference=ab initio prediction:Prodigal:002006,similar to AA sequence:UniProtKB:C5B138;locus_tag=EILCDJFF_01163;product=Formyltransferase/hydrolase complex Fhc subunit B
NZ_CP028843.1	Prodigal:002006	CDS	1244480	1245448	.	+	0	ID=EILCDJFF_01164;inference=ab initio prediction:Prodigal:002006;locus_tag=EILCDJFF_01164;product=hypothetical protein
NZ_CP028843.1	Prodigal:002006	CDS	1245647	1246699	.	+	0	ID=EILCDJFF_01165;inference=ab initio prediction:Prodigal:002006;locus_tag=EILCDJFF_01165;product=hypothetical protein
NZ_CP028843.1	Prodigal:002006	CDS	1246762	1247652	.	+	0	ID=EILCDJFF_01166;inference=ab initio prediction:Prodigal:002006;locus_tag=EILCDJFF_01166;product=hypothetical protein
NZ_CP028843.1	Prodigal:002006	CDS	1247649	1248446	.	+	0	ID=EILCDJFF_01167;eC_number=3.6.3.-;Name=ssuB_2;db_xref=COG:COG1116;gene=ssuB_2;inference=ab initio prediction:Prodigal:002006,similar to AA sequence:UniProtKB:P97027;locus_tag=EILCDJFF_01167;product=Aliphatic sulfonates import ATP-binding protein SsuB
NZ_CP028843.1	Prodigal:002006	CDS	1248443	1249276	.	+	0	ID=EILCDJFF_01168;inference=ab initio prediction:Prodigal:002006;locus_tag=EILCDJFF_01168;product=hypothetical protein
NZ_CP028843.1	Prodigal:002006	CDS	1249292	1250833	.	+	0	ID=EILCDJFF_01169;eC_number=3.5.4.32;db_xref=COG:COG0402;inference=ab initio prediction:Prodigal:002006,similar to AA sequence:UniProtKB:Q9I6Z0;locus_tag=EILCDJFF_01169;product=8-oxoguanine deaminase
NZ_CP028843.1	Aragorn:001002	tRNA	1251146	1251225	.	-	.	ID=EILCDJFF_01170;inference=COORDINATES:profile:Aragorn:001002;locus_tag=EILCDJFF_01170;product=tRNA-Lys(ctt)
NZ_CP028843.1	Prodigal:002006	CDS	1251896	1253197	.	+	0	ID=EILCDJFF_01171;inference=ab initio prediction:Prodigal:002006;locus_tag=EILCDJFF_01171;product=hypothetical protein
NZ_CP028843.1	Prodigal:002006	CDS	1253194	1254174	.	+	0	ID=EILCDJFF_01172;eC_number=3.5.4.27;Name=mch_2;db_xref=COG:COG3252;gene=mch_2;inference=ab initio prediction:Prodigal:002006,similar to AA sequence:UniProtKB:O85014;locus_tag=EILCDJFF_01172;product=Methenyltetrahydromethanopterin cyclohydrolase
NZ_CP028843.1	Prodigal:002006	CDS	1254185	1255102	.	+	0	ID=EILCDJFF_01173;inference=ab initio prediction:Prodigal:002006;locus_tag=EILCDJFF_01173;product=hypothetical protein
NZ_CP028843.1	Prodigal:002006	CDS	1255102	1255986	.	+	0	ID=EILCDJFF_01174;eC_number=2.4.2.52;Name=mdcB_1;gene=mdcB_1;inference=ab initio prediction:Prodigal:002006,protein motif:HAMAP:MF_01883;locus_tag=EILCDJFF_01174;product=2-(5''-triphosphoribosyl)-3'-dephosphocoenzyme-A synthase
NZ_CP028843.1	Prodigal:002006	CDS	1256200	1256715	.	+	0	ID=EILCDJFF_01175;eC_number=4.2.1.147;Name=fae_1;db_xref=COG:COG1795;gene=fae_1;inference=ab initio prediction:Prodigal:002006,similar to AA sequence:UniProtKB:Q9FA38;locus_tag=EILCDJFF_01175;product=5%2C6%2C7%2C8-tetrahydromethanopterin hydro-lyase
NZ_CP028843.1	Prodigal:002006	CDS	1256884	1257582	.	-	0	ID=EILCDJFF_01176;eC_number=5.3.1.16;Name=hisA_1;db_xref=COG:COG0106;gene=hisA_1;inference=ab initio prediction:Prodigal:002006,similar to AA sequence:UniProtKB:P10372;locus_tag=EILCDJFF_01176;product=1-(5-phosphoribosyl)-5-[(5-phosphoribosylamino)methylideneamino] imidazole-4-carboxamide isomerase
NZ_CP028843.1	Prodigal:002006	CDS	1257633	1258721	.	+	0	ID=EILCDJFF_01177;inference=ab initio prediction:Prodigal:002006;locus_tag=EILCDJFF_01177;product=hypothetical protein
NZ_CP028843.1	Prodigal:002006	CDS	1258730	1259227	.	-	0	ID=EILCDJFF_01178;inference=ab initio prediction:Prodigal:002006;locus_tag=EILCDJFF_01178;product=hypothetical protein
NZ_CP028843.1	Prodigal:002006	CDS	1259355	1260434	.	-	0	ID=EILCDJFF_01179;eC_number=1.14.13.239;inference=ab initio prediction:Prodigal:002006,protein motif:HAMAP:MF_02097;locus_tag=EILCDJFF_01179;product=Carnitine monooxygenase oxygenase subunit
NZ_CP028843.1	Prodigal:002006	CDS	1260690	1261103	.	+	0	ID=EILCDJFF_01180;inference=ab initio prediction:Prodigal:002006;locus_tag=EILCDJFF_01180;product=hypothetical protein
NZ_CP028843.1	Prodigal:002006	CDS	1261737	1262852	.	-	0	ID=EILCDJFF_01181;Name=spuD;db_xref=COG:COG0687;gene=spuD;inference=ab initio prediction:Prodigal:002006,similar to AA sequence:UniProtKB:Q9I6J1;locus_tag=EILCDJFF_01181;product=Putrescine-binding periplasmic protein SpuD
NZ_CP028843.1	Prodigal:002006	CDS	1262856	1263215	.	-	0	ID=EILCDJFF_01182;eC_number=3.5.99.10;Name=yabJ_1;db_xref=COG:COG0251;gene=yabJ_1;inference=ab initio prediction:Prodigal:002006,similar to AA sequence:UniProtKB:P37552;locus_tag=EILCDJFF_01182;product=2-iminobutanoate/2-iminopropanoate deaminase
NZ_CP028843.1	Prodigal:002006	CDS	1263450	1263722	.	+	0	ID=EILCDJFF_01183;inference=ab initio prediction:Prodigal:002006;locus_tag=EILCDJFF_01183;product=hypothetical protein
NZ_CP028843.1	Prodigal:002006	CDS	1263856	1264098	.	-	0	ID=EILCDJFF_01184;inference=ab initio prediction:Prodigal:002006;locus_tag=EILCDJFF_01184;product=hypothetical protein
NZ_CP028843.1	Prodigal:002006	CDS	1264213	1264845	.	-	0	ID=EILCDJFF_01185;inference=ab initio prediction:Prodigal:002006;locus_tag=EILCDJFF_01185;product=hypothetical protein
NZ_CP028843.1	Prodigal:002006	CDS	1265201	1265362	.	-	0	ID=EILCDJFF_01186;inference=ab initio prediction:Prodigal:002006;locus_tag=EILCDJFF_01186;product=hypothetical protein
NZ_CP028843.1	Prodigal:002006	CDS	1265636	1267816	.	-	0	ID=EILCDJFF_01187;eC_number=2.7.7.8;Name=pnp;db_xref=COG:COG1185;gene=pnp;inference=ab initio prediction:Prodigal:002006,similar to AA sequence:UniProtKB:Q9AC32;locus_tag=EILCDJFF_01187;product=Polyribonucleotide nucleotidyltransferase
NZ_CP028843.1	Prodigal:002006	CDS	1268036	1268335	.	-	0	ID=EILCDJFF_01188;Name=rpsO;db_xref=COG:COG0184;gene=rpsO;inference=ab initio prediction:Prodigal:002006,similar to AA sequence:UniProtKB:Q6NCN7;locus_tag=EILCDJFF_01188;product=30S ribosomal protein S15
NZ_CP028843.1	Prodigal:002006	CDS	1268609	1269157	.	+	0	ID=EILCDJFF_01189;Name=yciE_1;db_xref=COG:COG3685;gene=yciE_1;inference=ab initio prediction:Prodigal:002006,similar to AA sequence:UniProtKB:P21363;locus_tag=EILCDJFF_01189;product=Protein YciE
NZ_CP028843.1	Prodigal:002006	CDS	1269255	1270064	.	-	0	ID=EILCDJFF_01190;eC_number=3.1.11.2;Name=xthA_1;db_xref=COG:COG0708;gene=xthA_1;inference=ab initio prediction:Prodigal:002006,similar to AA sequence:UniProtKB:P09030;locus_tag=EILCDJFF_01190;product=Exodeoxyribonuclease III
NZ_CP028843.1	Prodigal:002006	CDS	1270226	1271182	.	-	0	ID=EILCDJFF_01191;Name=lolA;gene=lolA;inference=ab initio prediction:Prodigal:002006,protein motif:HAMAP:MF_00240;locus_tag=EILCDJFF_01191;product=Outer-membrane lipoprotein carrier protein
NZ_CP028843.1	Prodigal:002006	CDS	1271332	1275807	.	-	0	ID=EILCDJFF_01192;inference=ab initio prediction:Prodigal:002006;locus_tag=EILCDJFF_01192;product=hypothetical protein
NZ_CP028843.1	Prodigal:002006	CDS	1275965	1278007	.	+	0	ID=EILCDJFF_01193;eC_number=6.3.5.1;Name=nadE;db_xref=COG:COG0171;gene=nadE;inference=ab initio prediction:Prodigal:002006,similar to AA sequence:UniProtKB:P9WJJ3;locus_tag=EILCDJFF_01193;product=Glutamine-dependent NAD(+) synthetase
NZ_CP028843.1	Prodigal:002006	CDS	1278041	1278505	.	+	0	ID=EILCDJFF_01194;inference=ab initio prediction:Prodigal:002006;locus_tag=EILCDJFF_01194;product=hypothetical protein
NZ_CP028843.1	Prodigal:002006	CDS	1278502	1278720	.	+	0	ID=EILCDJFF_01195;inference=ab initio prediction:Prodigal:002006;locus_tag=EILCDJFF_01195;product=hypothetical protein
NZ_CP028843.1	Prodigal:002006	CDS	1278946	1279167	.	+	0	ID=EILCDJFF_01196;inference=ab initio prediction:Prodigal:002006;locus_tag=EILCDJFF_01196;product=hypothetical protein
NZ_CP028843.1	Prodigal:002006	CDS	1279305	1279700	.	+	0	ID=EILCDJFF_01197;inference=ab initio prediction:Prodigal:002006;locus_tag=EILCDJFF_01197;product=hypothetical protein
NZ_CP028843.1	Prodigal:002006	CDS	1280166	1281227	.	+	0	ID=EILCDJFF_01198;db_xref=COG:COG2220;inference=ab initio prediction:Prodigal:002006,similar to AA sequence:UniProtKB:P9WKP3;locus_tag=EILCDJFF_01198;product=putative protein
NZ_CP028843.1	Prodigal:002006	CDS	1281246	1282559	.	-	0	ID=EILCDJFF_01199;Name=hslU;db_xref=COG:COG1220;gene=hslU;inference=ab initio prediction:Prodigal:002006,similar to AA sequence:UniProtKB:P43773;locus_tag=EILCDJFF_01199;product=ATP-dependent protease ATPase subunit HslU
NZ_CP028843.1	Prodigal:002006	CDS	1282620	1283183	.	-	0	ID=EILCDJFF_01200;eC_number=3.4.25.2;Name=hslV;db_xref=COG:COG5405;gene=hslV;inference=ab initio prediction:Prodigal:002006,similar to AA sequence:UniProtKB:P43772;locus_tag=EILCDJFF_01200;product=ATP-dependent protease subunit HslV
NZ_CP028843.1	Prodigal:002006	CDS	1283401	1283985	.	+	0	ID=EILCDJFF_01201;eC_number=2.7.1.25;Name=cysC_1;gene=cysC_1;inference=ab initio prediction:Prodigal:002006,protein motif:HAMAP:MF_00065;locus_tag=EILCDJFF_01201;product=Adenylyl-sulfate kinase
NZ_CP028843.1	Prodigal:002006	CDS	1284495	1284809	.	-	0	ID=EILCDJFF_01202;inference=ab initio prediction:Prodigal:002006;locus_tag=EILCDJFF_01202;product=hypothetical protein
NZ_CP028843.1	Prodigal:002006	CDS	1284864	1285967	.	-	0	ID=EILCDJFF_01203;eC_number=3.6.4.12;Name=recD2_1;db_xref=COG:COG0507;gene=recD2_1;inference=ab initio prediction:Prodigal:002006,similar to AA sequence:UniProtKB:Q9RT63;locus_tag=EILCDJFF_01203;product=ATP-dependent RecD-like DNA helicase
NZ_CP028843.1	Prodigal:002006	CDS	1285964	1287754	.	-	0	ID=EILCDJFF_01204;Name=kefC_1;db_xref=COG:COG0475;gene=kefC_1;inference=ab initio prediction:Prodigal:002006,similar to AA sequence:UniProtKB:P03819;locus_tag=EILCDJFF_01204;product=Glutathione-regulated potassium-efflux system protein KefC
NZ_CP028843.1	Prodigal:002006	CDS	1287882	1289186	.	-	0	ID=EILCDJFF_01205;eC_number=4.4.1.11;Name=mdeA;gene=mdeA;inference=ab initio prediction:Prodigal:002006,similar to AA sequence:UniProtKB:P13254;locus_tag=EILCDJFF_01205;product=L-methionine gamma-lyase
NZ_CP028843.1	Prodigal:002006	CDS	1289430	1290659	.	+	0	ID=EILCDJFF_01206;inference=ab initio prediction:Prodigal:002006;locus_tag=EILCDJFF_01206;product=hypothetical protein
NZ_CP028843.1	Prodigal:002006	CDS	1290656	1291318	.	+	0	ID=EILCDJFF_01207;inference=ab initio prediction:Prodigal:002006;locus_tag=EILCDJFF_01207;product=hypothetical protein
NZ_CP028843.1	Prodigal:002006	CDS	1291396	1292241	.	+	0	ID=EILCDJFF_01208;inference=ab initio prediction:Prodigal:002006;locus_tag=EILCDJFF_01208;product=hypothetical protein
NZ_CP028843.1	Prodigal:002006	CDS	1292246	1292764	.	+	0	ID=EILCDJFF_01209;eC_number=3.1.3.-;db_xref=COG:COG2062;inference=ab initio prediction:Prodigal:002006,similar to AA sequence:UniProtKB:P9WGF9;locus_tag=EILCDJFF_01209;product=putative protein
NZ_CP028843.1	Prodigal:002006	CDS	1292858	1294033	.	+	0	ID=EILCDJFF_01210;inference=ab initio prediction:Prodigal:002006;locus_tag=EILCDJFF_01210;product=hypothetical protein
NZ_CP028843.1	Prodigal:002006	CDS	1294096	1295562	.	+	0	ID=EILCDJFF_01211;Name=ycjX;db_xref=COG:COG3106;gene=ycjX;inference=ab initio prediction:Prodigal:002006,similar to AA sequence:UniProtKB:P76046;locus_tag=EILCDJFF_01211;product=putative protein YcjX
NZ_CP028843.1	Prodigal:002006	CDS	1295571	1296611	.	+	0	ID=EILCDJFF_01212;inference=ab initio prediction:Prodigal:002006;locus_tag=EILCDJFF_01212;product=hypothetical protein
NZ_CP028843.1	Prodigal:002006	CDS	1296717	1298813	.	+	0	ID=EILCDJFF_01213;inference=ab initio prediction:Prodigal:002006;locus_tag=EILCDJFF_01213;product=hypothetical protein
NZ_CP028843.1	Prodigal:002006	CDS	1298869	1300044	.	-	0	ID=EILCDJFF_01214;eC_number=1.14.13.2;Name=pobA;db_xref=COG:COG0654;gene=pobA;inference=ab initio prediction:Prodigal:002006,similar to AA sequence:UniProtKB:P20586;locus_tag=EILCDJFF_01214;product=p-hydroxybenzoate hydroxylase
NZ_CP028843.1	Prodigal:002006	CDS	1300208	1301107	.	+	0	ID=EILCDJFF_01215;Name=rhaS_4;gene=rhaS_4;inference=ab initio prediction:Prodigal:002006,protein motif:HAMAP:MF_01534;locus_tag=EILCDJFF_01215;product=HTH-type transcriptional activator RhaS
NZ_CP028843.1	Prodigal:002006	CDS	1301104	1302033	.	+	0	ID=EILCDJFF_01216;inference=ab initio prediction:Prodigal:002006;locus_tag=EILCDJFF_01216;product=hypothetical protein
NZ_CP028843.1	Prodigal:002006	CDS	1302316	1302708	.	+	0	ID=EILCDJFF_01217;inference=ab initio prediction:Prodigal:002006;locus_tag=EILCDJFF_01217;product=hypothetical protein
NZ_CP028843.1	Prodigal:002006	CDS	1302739	1303443	.	-	0	ID=EILCDJFF_01218;inference=ab initio prediction:Prodigal:002006;locus_tag=EILCDJFF_01218;product=hypothetical protein
NZ_CP028843.1	Prodigal:002006	CDS	1303843	1304007	.	+	0	ID=EILCDJFF_01219;inference=ab initio prediction:Prodigal:002006;locus_tag=EILCDJFF_01219;product=hypothetical protein
NZ_CP028843.1	Prodigal:002006	CDS	1304042	1304701	.	+	0	ID=EILCDJFF_01220;Name=nusG_1;gene=nusG_1;inference=ab initio prediction:Prodigal:002006,protein motif:HAMAP:MF_00948;locus_tag=EILCDJFF_01220;product=Transcription termination/antitermination protein NusG
NZ_CP028843.1	Prodigal:002006	CDS	1304957	1305664	.	+	0	ID=EILCDJFF_01221;inference=ab initio prediction:Prodigal:002006;locus_tag=EILCDJFF_01221;product=hypothetical protein
NZ_CP028843.1	Prodigal:002006	CDS	1305603	1306445	.	+	0	ID=EILCDJFF_01222;inference=ab initio prediction:Prodigal:002006;locus_tag=EILCDJFF_01222;product=hypothetical protein
NZ_CP028843.1	Prodigal:002006	CDS	1307906	1309567	.	+	0	ID=EILCDJFF_01223;inference=ab initio prediction:Prodigal:002006;locus_tag=EILCDJFF_01223;product=hypothetical protein
NZ_CP028843.1	Prodigal:002006	CDS	1309615	1310013	.	+	0	ID=EILCDJFF_01224;inference=ab initio prediction:Prodigal:002006;locus_tag=EILCDJFF_01224;product=hypothetical protein
NZ_CP028843.1	Prodigal:002006	CDS	1310010	1310381	.	+	0	ID=EILCDJFF_01225;db_xref=COG:COG3039;inference=ab initio prediction:Prodigal:002006,similar to AA sequence:ISfinder:ISMex42;locus_tag=EILCDJFF_01225;product=IS5 family transposase ISMex42
NZ_CP028843.1	Prodigal:002006	CDS	1310577	1311755	.	+	0	ID=EILCDJFF_01226;inference=ab initio prediction:Prodigal:002006;locus_tag=EILCDJFF_01226;product=hypothetical protein
NZ_CP028843.1	Prodigal:002006	CDS	1311880	1312719	.	-	0	ID=EILCDJFF_01227;inference=ab initio prediction:Prodigal:002006;locus_tag=EILCDJFF_01227;product=hypothetical protein
NZ_CP028843.1	Prodigal:002006	CDS	1312948	1313709	.	+	0	ID=EILCDJFF_01228;inference=ab initio prediction:Prodigal:002006;locus_tag=EILCDJFF_01228;product=hypothetical protein
NZ_CP028843.1	Prodigal:002006	CDS	1314757	1315863	.	-	0	ID=EILCDJFF_01229;inference=ab initio prediction:Prodigal:002006;locus_tag=EILCDJFF_01229;product=hypothetical protein
NZ_CP028843.1	Prodigal:002006	CDS	1316996	1319395	.	-	0	ID=EILCDJFF_01230;inference=ab initio prediction:Prodigal:002006;locus_tag=EILCDJFF_01230;product=hypothetical protein
NZ_CP028843.1	Prodigal:002006	CDS	1320580	1321728	.	+	0	ID=EILCDJFF_01231;inference=ab initio prediction:Prodigal:002006;locus_tag=EILCDJFF_01231;product=hypothetical protein
NZ_CP028843.1	Prodigal:002006	CDS	1321963	1322925	.	+	0	ID=EILCDJFF_01232;inference=ab initio prediction:Prodigal:002006;locus_tag=EILCDJFF_01232;product=hypothetical protein
NZ_CP028843.1	Prodigal:002006	CDS	1322925	1324190	.	+	0	ID=EILCDJFF_01233;inference=ab initio prediction:Prodigal:002006;locus_tag=EILCDJFF_01233;product=hypothetical protein
NZ_CP028843.1	Prodigal:002006	CDS	1324371	1325375	.	+	0	ID=EILCDJFF_01234;inference=ab initio prediction:Prodigal:002006;locus_tag=EILCDJFF_01234;product=hypothetical protein
NZ_CP028843.1	Prodigal:002006	CDS	1325375	1325818	.	+	0	ID=EILCDJFF_01235;inference=ab initio prediction:Prodigal:002006;locus_tag=EILCDJFF_01235;product=hypothetical protein
NZ_CP028843.1	Prodigal:002006	CDS	1325834	1326781	.	+	0	ID=EILCDJFF_01236;inference=ab initio prediction:Prodigal:002006;locus_tag=EILCDJFF_01236;product=hypothetical protein
NZ_CP028843.1	Prodigal:002006	CDS	1326796	1327059	.	+	0	ID=EILCDJFF_01237;inference=ab initio prediction:Prodigal:002006;locus_tag=EILCDJFF_01237;product=hypothetical protein
NZ_CP028843.1	Prodigal:002006	CDS	1327061	1327435	.	+	0	ID=EILCDJFF_01238;inference=ab initio prediction:Prodigal:002006;locus_tag=EILCDJFF_01238;product=hypothetical protein
NZ_CP028843.1	Prodigal:002006	CDS	1327435	1327746	.	+	0	ID=EILCDJFF_01239;inference=ab initio prediction:Prodigal:002006;locus_tag=EILCDJFF_01239;product=hypothetical protein
NZ_CP028843.1	Prodigal:002006	CDS	1327743	1328039	.	+	0	ID=EILCDJFF_01240;inference=ab initio prediction:Prodigal:002006;locus_tag=EILCDJFF_01240;product=hypothetical protein
NZ_CP028843.1	Prodigal:002006	CDS	1328039	1328458	.	+	0	ID=EILCDJFF_01241;inference=ab initio prediction:Prodigal:002006;locus_tag=EILCDJFF_01241;product=hypothetical protein
NZ_CP028843.1	Prodigal:002006	CDS	1328612	1329058	.	+	0	ID=EILCDJFF_01242;inference=ab initio prediction:Prodigal:002006;locus_tag=EILCDJFF_01242;product=hypothetical protein
NZ_CP028843.1	Prodigal:002006	CDS	1329066	1329647	.	+	0	ID=EILCDJFF_01243;inference=ab initio prediction:Prodigal:002006;locus_tag=EILCDJFF_01243;product=hypothetical protein
NZ_CP028843.1	Prodigal:002006	CDS	1329644	1331002	.	+	0	ID=EILCDJFF_01244;inference=ab initio prediction:Prodigal:002006;locus_tag=EILCDJFF_01244;product=hypothetical protein
NZ_CP028843.1	Prodigal:002006	CDS	1331136	1331771	.	+	0	ID=EILCDJFF_01245;inference=ab initio prediction:Prodigal:002006;locus_tag=EILCDJFF_01245;product=hypothetical protein
NZ_CP028843.1	Prodigal:002006	CDS	1331768	1332655	.	+	0	ID=EILCDJFF_01246;inference=ab initio prediction:Prodigal:002006;locus_tag=EILCDJFF_01246;product=hypothetical protein
NZ_CP028843.1	Prodigal:002006	CDS	1332636	1333205	.	+	0	ID=EILCDJFF_01247;inference=ab initio prediction:Prodigal:002006;locus_tag=EILCDJFF_01247;product=hypothetical protein
NZ_CP028843.1	Aragorn:001002	tRNA	1333670	1333755	.	-	.	ID=EILCDJFF_01248;inference=COORDINATES:profile:Aragorn:001002;locus_tag=EILCDJFF_01248;product=tRNA-Asp(gtc)
NZ_CP028843.1	Prodigal:002006	CDS	1337136	1338923	.	+	0	ID=EILCDJFF_01249;inference=ab initio prediction:Prodigal:002006;locus_tag=EILCDJFF_01249;product=hypothetical protein
NZ_CP028843.1	Prodigal:002006	CDS	1338931	1339530	.	+	0	ID=EILCDJFF_01250;inference=ab initio prediction:Prodigal:002006;locus_tag=EILCDJFF_01250;product=hypothetical protein
NZ_CP028843.1	Prodigal:002006	CDS	1339629	1340204	.	+	0	ID=EILCDJFF_01251;inference=ab initio prediction:Prodigal:002006;locus_tag=EILCDJFF_01251;product=hypothetical protein
NZ_CP028843.1	Prodigal:002006	CDS	1340245	1340541	.	+	0	ID=EILCDJFF_01252;inference=ab initio prediction:Prodigal:002006;locus_tag=EILCDJFF_01252;product=hypothetical protein
NZ_CP028843.1	Prodigal:002006	CDS	1340912	1341820	.	-	0	ID=EILCDJFF_01253;inference=ab initio prediction:Prodigal:002006;locus_tag=EILCDJFF_01253;product=hypothetical protein
NZ_CP028843.1	Prodigal:002006	CDS	1342151	1342657	.	+	0	ID=EILCDJFF_01254;inference=ab initio prediction:Prodigal:002006;locus_tag=EILCDJFF_01254;product=hypothetical protein
NZ_CP028843.1	Prodigal:002006	CDS	1342803	1343111	.	+	0	ID=EILCDJFF_01255;inference=ab initio prediction:Prodigal:002006;locus_tag=EILCDJFF_01255;product=hypothetical protein
NZ_CP028843.1	Prodigal:002006	CDS	1343184	1344215	.	-	0	ID=EILCDJFF_01256;eC_number=1.1.98.2;Name=fgd1;db_xref=COG:COG2141;gene=fgd1;inference=ab initio prediction:Prodigal:002006,similar to AA sequence:UniProtKB:P9WNE1;locus_tag=EILCDJFF_01256;product=F420-dependent glucose-6-phosphate dehydrogenase
NZ_CP028843.1	Prodigal:002006	CDS	1344302	1346341	.	-	0	ID=EILCDJFF_01257;eC_number=4.2.1.129;Name=shc;db_xref=COG:COG1657;gene=shc;inference=ab initio prediction:Prodigal:002006,similar to AA sequence:UniProtKB:P33247;locus_tag=EILCDJFF_01257;product=Squalene--hopene cyclase
NZ_CP028843.1	Prodigal:002006	CDS	1346419	1347744	.	-	0	ID=EILCDJFF_01258;eC_number=1.17.8.1;Name=hpnE;db_xref=COG:COG2907;gene=hpnE;inference=ab initio prediction:Prodigal:002006,similar to AA sequence:UniProtKB:Q6N3F3;locus_tag=EILCDJFF_01258;product=Hydroxysqualene dehydroxylase
NZ_CP028843.1	Prodigal:002006	CDS	1347744	1348604	.	-	0	ID=EILCDJFF_01259;eC_number=2.5.1.103;Name=hpnD;db_xref=COG:COG1562;gene=hpnD;inference=ab initio prediction:Prodigal:002006,similar to AA sequence:UniProtKB:Q6N3F2;locus_tag=EILCDJFF_01259;product=Presqualene diphosphate synthase
NZ_CP028843.1	Prodigal:002006	CDS	1348601	1349485	.	-	0	ID=EILCDJFF_01260;eC_number=4.2.3.156;Name=hpnC;db_xref=COG:COG1562;gene=hpnC;inference=ab initio prediction:Prodigal:002006,similar to AA sequence:UniProtKB:Q6N3F1;locus_tag=EILCDJFF_01260;product=Hydroxysqualene synthase
NZ_CP028843.1	Prodigal:002006	CDS	1349482	1350534	.	-	0	ID=EILCDJFF_01261;eC_number=1.1.1.394;Name=auaH;gene=auaH;inference=ab initio prediction:Prodigal:002006,similar to AA sequence:UniProtKB:H1ZZB0;locus_tag=EILCDJFF_01261;product=Aurachin B dehydrogenase
NZ_CP028843.1	Prodigal:002006	CDS	1350714	1352699	.	-	0	ID=EILCDJFF_01262;eC_number=2.2.1.7;Name=dxs_1;db_xref=COG:COG1154;gene=dxs_1;inference=ab initio prediction:Prodigal:002006,similar to AA sequence:UniProtKB:Q9KGU7;locus_tag=EILCDJFF_01262;product=1-deoxy-D-xylulose-5-phosphate synthase
NZ_CP028843.1	Prodigal:002006	CDS	1352965	1353225	.	+	0	ID=EILCDJFF_01263;inference=ab initio prediction:Prodigal:002006;locus_tag=EILCDJFF_01263;product=hypothetical protein
NZ_CP028843.1	Prodigal:002006	CDS	1353222	1354130	.	+	0	ID=EILCDJFF_01264;inference=ab initio prediction:Prodigal:002006;locus_tag=EILCDJFF_01264;product=hypothetical protein
NZ_CP028843.1	Prodigal:002006	CDS	1354162	1354434	.	+	0	ID=EILCDJFF_01265;inference=ab initio prediction:Prodigal:002006;locus_tag=EILCDJFF_01265;product=hypothetical protein
NZ_CP028843.1	Prodigal:002006	CDS	1354681	1356333	.	+	0	ID=EILCDJFF_01266;Name=ettA;db_xref=COG:COG0488;gene=ettA;inference=ab initio prediction:Prodigal:002006,similar to AA sequence:UniProtKB:P0A9W3;locus_tag=EILCDJFF_01266;product=Energy-dependent translational throttle protein EttA
NZ_CP028843.1	Prodigal:002006	CDS	1356394	1356639	.	-	0	ID=EILCDJFF_01267;inference=ab initio prediction:Prodigal:002006;locus_tag=EILCDJFF_01267;product=hypothetical protein
NZ_CP028843.1	Prodigal:002006	CDS	1356764	1357993	.	-	0	ID=EILCDJFF_01268;inference=ab initio prediction:Prodigal:002006;locus_tag=EILCDJFF_01268;product=hypothetical protein
NZ_CP028843.1	Prodigal:002006	CDS	1358673	1360019	.	+	0	ID=EILCDJFF_01269;inference=ab initio prediction:Prodigal:002006;locus_tag=EILCDJFF_01269;product=hypothetical protein
NZ_CP028843.1	Prodigal:002006	CDS	1360355	1361446	.	+	0	ID=EILCDJFF_01270;inference=ab initio prediction:Prodigal:002006;locus_tag=EILCDJFF_01270;product=hypothetical protein
NZ_CP028843.1	Prodigal:002006	CDS	1361573	1363540	.	-	0	ID=EILCDJFF_01271;inference=ab initio prediction:Prodigal:002006;locus_tag=EILCDJFF_01271;product=hypothetical protein
NZ_CP028843.1	Prodigal:002006	CDS	1363809	1364582	.	+	0	ID=EILCDJFF_01272;eC_number=1.3.1.-;Name=actIII_1;gene=actIII_1;inference=ab initio prediction:Prodigal:002006,similar to AA sequence:UniProtKB:P16544;locus_tag=EILCDJFF_01272;product=Putative ketoacyl reductase
NZ_CP028843.1	Prodigal:002006	CDS	1364615	1365463	.	+	0	ID=EILCDJFF_01273;eC_number=2.1.2.9;Name=fmt_1;gene=fmt_1;inference=ab initio prediction:Prodigal:002006,protein motif:HAMAP:MF_00182;locus_tag=EILCDJFF_01273;product=Methionyl-tRNA formyltransferase
NZ_CP028843.1	Prodigal:002006	CDS	1365497	1366867	.	-	0	ID=EILCDJFF_01274;eC_number=2.3.1.47;Name=bioF;gene=bioF;inference=ab initio prediction:Prodigal:002006,protein motif:HAMAP:MF_01693;locus_tag=EILCDJFF_01274;product=8-amino-7-oxononanoate synthase
NZ_CP028843.1	Prodigal:002006	CDS	1366864	1374228	.	-	0	ID=EILCDJFF_01275;eC_number=1.1.1.103;Name=tdh_1;gene=tdh_1;inference=ab initio prediction:Prodigal:002006,protein motif:HAMAP:MF_00627;locus_tag=EILCDJFF_01275;product=L-threonine 3-dehydrogenase
NZ_CP028843.1	Prodigal:002006	CDS	1374679	1374915	.	-	0	ID=EILCDJFF_01276;inference=ab initio prediction:Prodigal:002006;locus_tag=EILCDJFF_01276;product=hypothetical protein
NZ_CP028843.1	Prodigal:002006	CDS	1375028	1376332	.	-	0	ID=EILCDJFF_01277;eC_number=1.1.1.22;Name=rkpK;db_xref=COG:COG1004;gene=rkpK;inference=ab initio prediction:Prodigal:002006,similar to AA sequence:UniProtKB:O54068;locus_tag=EILCDJFF_01277;product=UDP-glucose 6-dehydrogenase
NZ_CP028843.1	Prodigal:002006	CDS	1376418	1378643	.	-	0	ID=EILCDJFF_01278;eC_number=2.4.2.53;Name=arnC_1;gene=arnC_1;inference=ab initio prediction:Prodigal:002006,protein motif:HAMAP:MF_01164;locus_tag=EILCDJFF_01278;product=Undecaprenyl-phosphate 4-deoxy-4-formamido-L-arabinose transferase
NZ_CP028843.1	Aragorn:001002	tRNA	1379001	1379075	.	+	.	ID=EILCDJFF_01279;inference=COORDINATES:profile:Aragorn:001002;locus_tag=EILCDJFF_01279;product=tRNA-Val(gac)
NZ_CP028843.1	Aragorn:001002	tRNA	1379233	1379307	.	+	.	ID=EILCDJFF_01280;inference=COORDINATES:profile:Aragorn:001002;locus_tag=EILCDJFF_01280;product=tRNA-Val(gac)
NZ_CP028843.1	Prodigal:002006	CDS	1379365	1379571	.	+	0	ID=EILCDJFF_01281;inference=ab initio prediction:Prodigal:002006;locus_tag=EILCDJFF_01281;product=hypothetical protein
NZ_CP028843.1	Prodigal:002006	CDS	1379505	1379663	.	-	0	ID=EILCDJFF_01282;inference=ab initio prediction:Prodigal:002006;locus_tag=EILCDJFF_01282;product=hypothetical protein
NZ_CP028843.1	Prodigal:002006	CDS	1380015	1381454	.	-	0	ID=EILCDJFF_01283;eC_number=1.8.1.4;Name=lpd;db_xref=COG:COG1249;gene=lpd;inference=ab initio prediction:Prodigal:002006,similar to AA sequence:UniProtKB:Q8NTE1;locus_tag=EILCDJFF_01283;product=Dihydrolipoyl dehydrogenase
NZ_CP028843.1	Prodigal:002006	CDS	1381499	1382980	.	-	0	ID=EILCDJFF_01284;eC_number=2.3.1.12;Name=pdhC;gene=pdhC;inference=ab initio prediction:Prodigal:002006,similar to AA sequence:UniProtKB:P65636;locus_tag=EILCDJFF_01284;product=Dihydrolipoyllysine-residue acetyltransferase component of pyruvate dehydrogenase complex
NZ_CP028843.1	Prodigal:002006	CDS	1382985	1383593	.	-	0	ID=EILCDJFF_01285;inference=ab initio prediction:Prodigal:002006;locus_tag=EILCDJFF_01285;product=hypothetical protein
NZ_CP028843.1	Prodigal:002006	CDS	1383602	1383886	.	-	0	ID=EILCDJFF_01286;inference=ab initio prediction:Prodigal:002006;locus_tag=EILCDJFF_01286;product=hypothetical protein
NZ_CP028843.1	Prodigal:002006	CDS	1383906	1385357	.	-	0	ID=EILCDJFF_01287;eC_number=2.2.1.7;Name=dxs_2;gene=dxs_2;inference=ab initio prediction:Prodigal:002006,protein motif:HAMAP:MF_00315;locus_tag=EILCDJFF_01287;product=1-deoxy-D-xylulose-5-phosphate synthase
NZ_CP028843.1	Prodigal:002006	CDS	1385452	1386495	.	-	0	ID=EILCDJFF_01288;eC_number=1.1.1.-;Name=acoA;db_xref=COG:COG1071;gene=acoA;inference=ab initio prediction:Prodigal:002006,similar to AA sequence:UniProtKB:O31404;locus_tag=EILCDJFF_01288;product=Acetoin:2%2C6-dichlorophenolindophenol oxidoreductase subunit alpha
NZ_CP028843.1	Prodigal:002006	CDS	1386595	1386906	.	-	0	ID=EILCDJFF_01289;inference=ab initio prediction:Prodigal:002006;locus_tag=EILCDJFF_01289;product=hypothetical protein
NZ_CP028843.1	Prodigal:002006	CDS	1386949	1387815	.	-	0	ID=EILCDJFF_01290;Name=rhaR_2;gene=rhaR_2;inference=ab initio prediction:Prodigal:002006,protein motif:HAMAP:MF_01533;locus_tag=EILCDJFF_01290;product=HTH-type transcriptional activator RhaR
NZ_CP028843.1	Prodigal:002006	CDS	1388034	1388951	.	+	0	ID=EILCDJFF_01291;inference=ab initio prediction:Prodigal:002006;locus_tag=EILCDJFF_01291;product=hypothetical protein
NZ_CP028843.1	Prodigal:002006	CDS	1389000	1390280	.	-	0	ID=EILCDJFF_01292;eC_number=4.2.1.11;Name=eno;gene=eno;inference=ab initio prediction:Prodigal:002006,similar to AA sequence:UniProtKB:P33675;locus_tag=EILCDJFF_01292;product=Enolase
NZ_CP028843.1	Prodigal:002006	CDS	1390463	1390957	.	+	0	ID=EILCDJFF_01293;eC_number=1.7.1.13;Name=queF;gene=queF;inference=ab initio prediction:Prodigal:002006,protein motif:HAMAP:MF_00818;locus_tag=EILCDJFF_01293;product=NADPH-dependent 7-cyano-7-deazaguanine reductase
NZ_CP028843.1	Prodigal:002006	CDS	1391022	1391357	.	-	0	ID=EILCDJFF_01294;inference=ab initio prediction:Prodigal:002006;locus_tag=EILCDJFF_01294;product=hypothetical protein
NZ_CP028843.1	Prodigal:002006	CDS	1391561	1392748	.	-	0	ID=EILCDJFF_01295;inference=ab initio prediction:Prodigal:002006;locus_tag=EILCDJFF_01295;product=hypothetical protein
NZ_CP028843.1	Prodigal:002006	CDS	1392762	1393721	.	-	0	ID=EILCDJFF_01296;eC_number=2.5.1.55;Name=kdsA;db_xref=COG:COG2877;gene=kdsA;inference=ab initio prediction:Prodigal:002006,similar to AA sequence:UniProtKB:Q8YHF1;locus_tag=EILCDJFF_01296;product=2-dehydro-3-deoxyphosphooctonate aldolase
NZ_CP028843.1	Prodigal:002006	CDS	1393961	1395619	.	-	0	ID=EILCDJFF_01297;inference=ab initio prediction:Prodigal:002006;locus_tag=EILCDJFF_01297;product=hypothetical protein
NZ_CP028843.1	Prodigal:002006	CDS	1395681	1396580	.	-	0	ID=EILCDJFF_01298;eC_number=3.1.1.83;Name=mlhB_1;gene=mlhB_1;inference=ab initio prediction:Prodigal:002006,similar to AA sequence:UniProtKB:Q9EX73;locus_tag=EILCDJFF_01298;product=Monoterpene epsilon-lactone hydrolase
NZ_CP028843.1	Prodigal:002006	CDS	1397408	1398508	.	-	0	ID=EILCDJFF_01299;eC_number=3.1.4.53;Name=cpdA_1;gene=cpdA_1;inference=ab initio prediction:Prodigal:002006,protein motif:HAMAP:MF_00905;locus_tag=EILCDJFF_01299;product=3'%2C5'-cyclic adenosine monophosphate phosphodiesterase CpdA
NZ_CP028843.1	Prodigal:002006	CDS	1398670	1399707	.	-	0	ID=EILCDJFF_01300;eC_number=1.14.14.3;Name=luxA;gene=luxA;inference=ab initio prediction:Prodigal:002006,similar to AA sequence:UniProtKB:P23146;locus_tag=EILCDJFF_01300;product=Alkanal monooxygenase alpha chain
NZ_CP028843.1	Prodigal:002006	CDS	1399788	1400804	.	-	0	ID=EILCDJFF_01301;eC_number=6.1.1.2;Name=trpS2;db_xref=COG:COG0180;gene=trpS2;inference=ab initio prediction:Prodigal:002006,similar to AA sequence:UniProtKB:Q9RVD6;locus_tag=EILCDJFF_01301;product=Tryptophan--tRNA ligase 2
NZ_CP028843.1	Prodigal:002006	CDS	1401002	1401991	.	-	0	ID=EILCDJFF_01302;inference=ab initio prediction:Prodigal:002006;locus_tag=EILCDJFF_01302;product=hypothetical protein
NZ_CP028843.1	Prodigal:002006	CDS	1402033	1403211	.	-	0	ID=EILCDJFF_01303;inference=ab initio prediction:Prodigal:002006;locus_tag=EILCDJFF_01303;product=hypothetical protein
NZ_CP028843.1	Prodigal:002006	CDS	1403562	1403981	.	+	0	ID=EILCDJFF_01304;inference=ab initio prediction:Prodigal:002006;locus_tag=EILCDJFF_01304;product=hypothetical protein
NZ_CP028843.1	Prodigal:002006	CDS	1404022	1405446	.	+	0	ID=EILCDJFF_01305;inference=ab initio prediction:Prodigal:002006;locus_tag=EILCDJFF_01305;product=hypothetical protein
NZ_CP028843.1	Prodigal:002006	CDS	1405450	1407177	.	-	0	ID=EILCDJFF_01306;inference=ab initio prediction:Prodigal:002006;locus_tag=EILCDJFF_01306;product=hypothetical protein
NZ_CP028843.1	Prodigal:002006	CDS	1407224	1408261	.	-	0	ID=EILCDJFF_01307;Name=futA2;gene=futA2;inference=ab initio prediction:Prodigal:002006,similar to AA sequence:UniProtKB:Q55835;locus_tag=EILCDJFF_01307;product=Iron uptake protein A2
NZ_CP028843.1	Prodigal:002006	CDS	1408366	1409436	.	-	0	ID=EILCDJFF_01308;eC_number=7.6.2.8;Name=btuD_1;gene=btuD_1;inference=ab initio prediction:Prodigal:002006,protein motif:HAMAP:MF_01005;locus_tag=EILCDJFF_01308;product=Vitamin B12 import ATP-binding protein BtuD
NZ_CP028843.1	Prodigal:002006	CDS	1409652	1410068	.	+	0	ID=EILCDJFF_01309;inference=ab initio prediction:Prodigal:002006;locus_tag=EILCDJFF_01309;product=hypothetical protein
NZ_CP028843.1	Prodigal:002006	CDS	1410127	1410852	.	-	0	ID=EILCDJFF_01310;inference=ab initio prediction:Prodigal:002006;locus_tag=EILCDJFF_01310;product=hypothetical protein
NZ_CP028843.1	Prodigal:002006	CDS	1411271	1413040	.	+	0	ID=EILCDJFF_01311;eC_number=2.4.2.43;Name=arnT;gene=arnT;inference=ab initio prediction:Prodigal:002006,protein motif:HAMAP:MF_01165;locus_tag=EILCDJFF_01311;product=Undecaprenyl phosphate-alpha-4-amino-4-deoxy-L-arabinose arabinosyl transferase
NZ_CP028843.1	Prodigal:002006	CDS	1413037	1413855	.	+	0	ID=EILCDJFF_01312;eC_number=2.4.1.-;Name=rgtE;db_xref=COG:COG0463;gene=rgtE;inference=ab initio prediction:Prodigal:002006,similar to AA sequence:UniProtKB:Q1MJ95;locus_tag=EILCDJFF_01312;product=Dodecaprenyl-phosphate galacturonate synthase
NZ_CP028843.1	Prodigal:002006	CDS	1413860	1414186	.	+	0	ID=EILCDJFF_01313;inference=ab initio prediction:Prodigal:002006;locus_tag=EILCDJFF_01313;product=hypothetical protein
NZ_CP028843.1	Prodigal:002006	CDS	1414220	1414648	.	-	0	ID=EILCDJFF_01314;inference=ab initio prediction:Prodigal:002006;locus_tag=EILCDJFF_01314;product=hypothetical protein
NZ_CP028843.1	Prodigal:002006	CDS	1414836	1415123	.	+	0	ID=EILCDJFF_01315;inference=ab initio prediction:Prodigal:002006;locus_tag=EILCDJFF_01315;product=hypothetical protein
NZ_CP028843.1	Prodigal:002006	CDS	1415378	1416340	.	+	0	ID=EILCDJFF_01316;eC_number=2.8.1.8;Name=lipA;db_xref=COG:COG0320;gene=lipA;inference=ab initio prediction:Prodigal:002006,similar to AA sequence:UniProtKB:P60716;locus_tag=EILCDJFF_01316;product=Lipoyl synthase
NZ_CP028843.1	Prodigal:002006	CDS	1416345	1416800	.	+	0	ID=EILCDJFF_01317;Name=pasT;db_xref=COG:COG2867;gene=pasT;inference=ab initio prediction:Prodigal:002006,similar to AA sequence:UniProtKB:Q8FEY4;locus_tag=EILCDJFF_01317;product=Persistence and stress-resistance toxin PasT
NZ_CP028843.1	Prodigal:002006	CDS	1417078	1417503	.	+	0	ID=EILCDJFF_01318;inference=ab initio prediction:Prodigal:002006;locus_tag=EILCDJFF_01318;product=hypothetical protein
NZ_CP028843.1	Prodigal:002006	CDS	1417532	1418899	.	-	0	ID=EILCDJFF_01319;inference=ab initio prediction:Prodigal:002006;locus_tag=EILCDJFF_01319;product=hypothetical protein
NZ_CP028843.1	Prodigal:002006	CDS	1419231	1419707	.	+	0	ID=EILCDJFF_01320;inference=ab initio prediction:Prodigal:002006;locus_tag=EILCDJFF_01320;product=hypothetical protein
NZ_CP028843.1	Prodigal:002006	CDS	1419816	1420547	.	+	0	ID=EILCDJFF_01321;eC_number=3.8.1.5;Name=dhmA_1;gene=dhmA_1;inference=ab initio prediction:Prodigal:002006,protein motif:HAMAP:MF_01230;locus_tag=EILCDJFF_01321;product=Haloalkane dehalogenase
NZ_CP028843.1	Prodigal:002006	CDS	1420560	1420844	.	-	0	ID=EILCDJFF_01322;inference=ab initio prediction:Prodigal:002006;locus_tag=EILCDJFF_01322;product=hypothetical protein
NZ_CP028843.1	Prodigal:002006	CDS	1420936	1421247	.	-	0	ID=EILCDJFF_01323;inference=ab initio prediction:Prodigal:002006;locus_tag=EILCDJFF_01323;product=hypothetical protein
NZ_CP028843.1	Prodigal:002006	CDS	1421400	1422149	.	+	0	ID=EILCDJFF_01324;eC_number=4.3.2.7;Name=chaC_1;db_xref=COG:COG3703;gene=chaC_1;inference=ab initio prediction:Prodigal:002006,similar to AA sequence:UniProtKB:P39163;locus_tag=EILCDJFF_01324;product=Glutathione-specific gamma-glutamylcyclotransferase
NZ_CP028843.1	Prodigal:002006	CDS	1422104	1422439	.	-	0	ID=EILCDJFF_01325;inference=ab initio prediction:Prodigal:002006;locus_tag=EILCDJFF_01325;product=hypothetical protein
NZ_CP028843.1	Prodigal:002006	CDS	1422563	1423156	.	+	0	ID=EILCDJFF_01326;eC_number=1.4.3.5;Name=pdxH_1;gene=pdxH_1;inference=ab initio prediction:Prodigal:002006,protein motif:HAMAP:MF_01629;locus_tag=EILCDJFF_01326;product=Pyridoxine/pyridoxamine 5'-phosphate oxidase
NZ_CP028843.1	Prodigal:002006	CDS	1423260	1424447	.	-	0	ID=EILCDJFF_01327;eC_number=4.4.1.13;Name=metC;db_xref=COG:COG0626;gene=metC;inference=ab initio prediction:Prodigal:002006,similar to AA sequence:UniProtKB:P06721;locus_tag=EILCDJFF_01327;product=Cystathionine beta-lyase MetC
NZ_CP028843.1	Prodigal:002006	CDS	1424676	1425698	.	+	0	ID=EILCDJFF_01328;Name=yhdW;gene=yhdW;inference=ab initio prediction:Prodigal:002006,similar to AA sequence:UniProtKB:P45766;locus_tag=EILCDJFF_01328;product=Putative amino-acid ABC transporter-binding protein YhdW
NZ_CP028843.1	Prodigal:002006	CDS	1425769	1426980	.	+	0	ID=EILCDJFF_01329;inference=ab initio prediction:Prodigal:002006;locus_tag=EILCDJFF_01329;product=hypothetical protein
NZ_CP028843.1	Prodigal:002006	CDS	1426991	1428148	.	+	0	ID=EILCDJFF_01330;Name=yhdY;db_xref=COG:COG0765;gene=yhdY;inference=ab initio prediction:Prodigal:002006,similar to AA sequence:UniProtKB:P45768;locus_tag=EILCDJFF_01330;product=Inner membrane amino-acid ABC transporter permease protein YhdY
NZ_CP028843.1	Prodigal:002006	CDS	1428157	1428987	.	+	0	ID=EILCDJFF_01331;Name=glnQ_1;gene=glnQ_1;inference=ab initio prediction:Prodigal:002006,similar to AA sequence:UniProtKB:P27675;locus_tag=EILCDJFF_01331;product=Glutamine transport ATP-binding protein GlnQ
NZ_CP028843.1	Prodigal:002006	CDS	1429146	1429988	.	-	0	ID=EILCDJFF_01332;eC_number=2.8.1.2;Name=sseA;db_xref=COG:COG2897;gene=sseA;inference=ab initio prediction:Prodigal:002006,similar to AA sequence:UniProtKB:P31142;locus_tag=EILCDJFF_01332;product=3-mercaptopyruvate sulfurtransferase
NZ_CP028843.1	Prodigal:002006	CDS	1430555	1430782	.	+	0	ID=EILCDJFF_01333;inference=ab initio prediction:Prodigal:002006;locus_tag=EILCDJFF_01333;product=hypothetical protein
NZ_CP028843.1	Prodigal:002006	CDS	1430878	1431054	.	-	0	ID=EILCDJFF_01334;inference=ab initio prediction:Prodigal:002006;locus_tag=EILCDJFF_01334;product=hypothetical protein
NZ_CP028843.1	Aragorn:001002	tRNA	1431274	1431349	.	-	.	ID=EILCDJFF_01335;inference=COORDINATES:profile:Aragorn:001002;locus_tag=EILCDJFF_01335;product=tRNA-Asn(gtt)
NZ_CP028843.1	Aragorn:001002	tRNA	1431611	1431684	.	+	.	ID=EILCDJFF_01336;inference=COORDINATES:profile:Aragorn:001002;locus_tag=EILCDJFF_01336;product=tRNA-Cys(gca)
NZ_CP028843.1	Prodigal:002006	CDS	1431738	1432817	.	-	0	ID=EILCDJFF_01337;Name=xerC_1;gene=xerC_1;inference=ab initio prediction:Prodigal:002006,protein motif:HAMAP:MF_01808;locus_tag=EILCDJFF_01337;product=Tyrosine recombinase XerC
NZ_CP028843.1	Prodigal:002006	CDS	1432814	1433080	.	-	0	ID=EILCDJFF_01338;inference=ab initio prediction:Prodigal:002006;locus_tag=EILCDJFF_01338;product=hypothetical protein
NZ_CP028843.1	Prodigal:002006	CDS	1433083	1433307	.	-	0	ID=EILCDJFF_01339;inference=ab initio prediction:Prodigal:002006;locus_tag=EILCDJFF_01339;product=hypothetical protein
NZ_CP028843.1	Prodigal:002006	CDS	1433304	1433717	.	-	0	ID=EILCDJFF_01340;inference=ab initio prediction:Prodigal:002006;locus_tag=EILCDJFF_01340;product=hypothetical protein
NZ_CP028843.1	Prodigal:002006	CDS	1433717	1433968	.	-	0	ID=EILCDJFF_01341;inference=ab initio prediction:Prodigal:002006;locus_tag=EILCDJFF_01341;product=hypothetical protein
NZ_CP028843.1	Prodigal:002006	CDS	1433970	1434206	.	-	0	ID=EILCDJFF_01342;inference=ab initio prediction:Prodigal:002006;locus_tag=EILCDJFF_01342;product=hypothetical protein
NZ_CP028843.1	Prodigal:002006	CDS	1434203	1435225	.	-	0	ID=EILCDJFF_01343;eC_number=2.1.1.45;Name=thyA_1;db_xref=COG:COG0207;gene=thyA_1;inference=ab initio prediction:Prodigal:002006,similar to AA sequence:UniProtKB:P0A884;locus_tag=EILCDJFF_01343;product=Thymidylate synthase
NZ_CP028843.1	Prodigal:002006	CDS	1435222	1435647	.	-	0	ID=EILCDJFF_01344;eC_number=1.5.1.47;Name=dmrA_1;gene=dmrA_1;inference=ab initio prediction:Prodigal:002006,similar to AA sequence:UniProtKB:C5B2R8;locus_tag=EILCDJFF_01344;product=Dihydromethanopterin reductase
NZ_CP028843.1	Prodigal:002006	CDS	1435644	1435745	.	-	0	ID=EILCDJFF_01345;inference=ab initio prediction:Prodigal:002006;locus_tag=EILCDJFF_01345;product=hypothetical protein
NZ_CP028843.1	Prodigal:002006	CDS	1435746	1436228	.	-	0	ID=EILCDJFF_01346;inference=ab initio prediction:Prodigal:002006;locus_tag=EILCDJFF_01346;product=hypothetical protein
NZ_CP028843.1	Prodigal:002006	CDS	1436293	1436676	.	-	0	ID=EILCDJFF_01347;inference=ab initio prediction:Prodigal:002006;locus_tag=EILCDJFF_01347;product=hypothetical protein
NZ_CP028843.1	Prodigal:002006	CDS	1437300	1438064	.	+	0	ID=EILCDJFF_01348;inference=ab initio prediction:Prodigal:002006;locus_tag=EILCDJFF_01348;product=hypothetical protein
NZ_CP028843.1	Prodigal:002006	CDS	1438094	1438630	.	-	0	ID=EILCDJFF_01349;inference=ab initio prediction:Prodigal:002006;locus_tag=EILCDJFF_01349;product=hypothetical protein
NZ_CP028843.1	Prodigal:002006	CDS	1438713	1438949	.	-	0	ID=EILCDJFF_01350;inference=ab initio prediction:Prodigal:002006;locus_tag=EILCDJFF_01350;product=hypothetical protein
NZ_CP028843.1	Prodigal:002006	CDS	1438966	1439490	.	-	0	ID=EILCDJFF_01351;inference=ab initio prediction:Prodigal:002006;locus_tag=EILCDJFF_01351;product=hypothetical protein
NZ_CP028843.1	Prodigal:002006	CDS	1439534	1439884	.	-	0	ID=EILCDJFF_01352;inference=ab initio prediction:Prodigal:002006;locus_tag=EILCDJFF_01352;product=hypothetical protein
NZ_CP028843.1	Prodigal:002006	CDS	1440661	1440837	.	-	0	ID=EILCDJFF_01353;inference=ab initio prediction:Prodigal:002006;locus_tag=EILCDJFF_01353;product=hypothetical protein
NZ_CP028843.1	Prodigal:002006	CDS	1440830	1441213	.	-	0	ID=EILCDJFF_01354;inference=ab initio prediction:Prodigal:002006;locus_tag=EILCDJFF_01354;product=hypothetical protein
NZ_CP028843.1	Prodigal:002006	CDS	1441210	1441431	.	-	0	ID=EILCDJFF_01355;inference=ab initio prediction:Prodigal:002006;locus_tag=EILCDJFF_01355;product=hypothetical protein
NZ_CP028843.1	Prodigal:002006	CDS	1441445	1442209	.	-	0	ID=EILCDJFF_01356;inference=ab initio prediction:Prodigal:002006;locus_tag=EILCDJFF_01356;product=hypothetical protein
NZ_CP028843.1	Prodigal:002006	CDS	1442283	1445357	.	-	0	ID=EILCDJFF_01357;inference=ab initio prediction:Prodigal:002006;locus_tag=EILCDJFF_01357;product=hypothetical protein
NZ_CP028843.1	Prodigal:002006	CDS	1445366	1447480	.	-	0	ID=EILCDJFF_01358;inference=ab initio prediction:Prodigal:002006;locus_tag=EILCDJFF_01358;product=hypothetical protein
NZ_CP028843.1	Prodigal:002006	CDS	1447535	1448542	.	-	0	ID=EILCDJFF_01359;inference=ab initio prediction:Prodigal:002006;locus_tag=EILCDJFF_01359;product=hypothetical protein
NZ_CP028843.1	Prodigal:002006	CDS	1448591	1448896	.	-	0	ID=EILCDJFF_01360;inference=ab initio prediction:Prodigal:002006;locus_tag=EILCDJFF_01360;product=hypothetical protein
NZ_CP028843.1	Prodigal:002006	CDS	1448893	1449219	.	-	0	ID=EILCDJFF_01361;inference=ab initio prediction:Prodigal:002006;locus_tag=EILCDJFF_01361;product=hypothetical protein
NZ_CP028843.1	Prodigal:002006	CDS	1449216	1449758	.	-	0	ID=EILCDJFF_01362;inference=ab initio prediction:Prodigal:002006;locus_tag=EILCDJFF_01362;product=hypothetical protein
NZ_CP028843.1	Prodigal:002006	CDS	1449755	1450459	.	-	0	ID=EILCDJFF_01363;inference=ab initio prediction:Prodigal:002006;locus_tag=EILCDJFF_01363;product=hypothetical protein
NZ_CP028843.1	Prodigal:002006	CDS	1450459	1450842	.	-	0	ID=EILCDJFF_01364;inference=ab initio prediction:Prodigal:002006;locus_tag=EILCDJFF_01364;product=hypothetical protein
NZ_CP028843.1	Prodigal:002006	CDS	1450839	1451039	.	-	0	ID=EILCDJFF_01365;inference=ab initio prediction:Prodigal:002006;locus_tag=EILCDJFF_01365;product=hypothetical protein
NZ_CP028843.1	Prodigal:002006	CDS	1451039	1451419	.	-	0	ID=EILCDJFF_01366;inference=ab initio prediction:Prodigal:002006;locus_tag=EILCDJFF_01366;product=hypothetical protein
NZ_CP028843.1	Prodigal:002006	CDS	1451733	1452401	.	+	0	ID=EILCDJFF_01367;eC_number=2.1.1.77;Name=pcm_1;gene=pcm_1;inference=ab initio prediction:Prodigal:002006,protein motif:HAMAP:MF_00090;locus_tag=EILCDJFF_01367;product=Protein-L-isoaspartate O-methyltransferase
NZ_CP028843.1	Prodigal:002006	CDS	1452992	1454347	.	+	0	ID=EILCDJFF_01368;Name=bepC;gene=bepC;inference=ab initio prediction:Prodigal:002006,similar to AA sequence:UniProtKB:Q8G0Y6;locus_tag=EILCDJFF_01368;product=Outer membrane efflux protein BepC
NZ_CP028843.1	Prodigal:002006	CDS	1454506	1455150	.	+	0	ID=EILCDJFF_01369;inference=ab initio prediction:Prodigal:002006;locus_tag=EILCDJFF_01369;product=hypothetical protein
NZ_CP028843.1	Prodigal:002006	CDS	1455346	1458057	.	+	0	ID=EILCDJFF_01370;eC_number=6.1.1.9;Name=valS;db_xref=COG:COG0525;gene=valS;inference=ab initio prediction:Prodigal:002006,similar to AA sequence:UniProtKB:Q9HXH0;locus_tag=EILCDJFF_01370;product=Valine--tRNA ligase
NZ_CP028843.1	Prodigal:002006	CDS	1458273	1458521	.	+	0	ID=EILCDJFF_01371;inference=ab initio prediction:Prodigal:002006;locus_tag=EILCDJFF_01371;product=hypothetical protein
NZ_CP028843.1	Prodigal:002006	CDS	1458523	1459260	.	+	0	ID=EILCDJFF_01372;inference=ab initio prediction:Prodigal:002006;locus_tag=EILCDJFF_01372;product=hypothetical protein
NZ_CP028843.1	Prodigal:002006	CDS	1459318	1459818	.	-	0	ID=EILCDJFF_01373;inference=ab initio prediction:Prodigal:002006;locus_tag=EILCDJFF_01373;product=hypothetical protein
NZ_CP028843.1	Prodigal:002006	CDS	1459918	1460103	.	-	0	ID=EILCDJFF_01374;inference=ab initio prediction:Prodigal:002006;locus_tag=EILCDJFF_01374;product=hypothetical protein
NZ_CP028843.1	Prodigal:002006	CDS	1460106	1460639	.	-	0	ID=EILCDJFF_01375;Name=mdtA_3;gene=mdtA_3;inference=ab initio prediction:Prodigal:002006,similar to AA sequence:UniProtKB:P76397;locus_tag=EILCDJFF_01375;product=Multidrug resistance protein MdtA
NZ_CP028843.1	Prodigal:002006	CDS	1461265	1462743	.	-	0	ID=EILCDJFF_01376;inference=ab initio prediction:Prodigal:002006;locus_tag=EILCDJFF_01376;product=hypothetical protein
NZ_CP028843.1	Prodigal:002006	CDS	1462949	1463932	.	-	0	ID=EILCDJFF_01377;Name=rhaS_5;gene=rhaS_5;inference=ab initio prediction:Prodigal:002006,protein motif:HAMAP:MF_01534;locus_tag=EILCDJFF_01377;product=HTH-type transcriptional activator RhaS
NZ_CP028843.1	Prodigal:002006	CDS	1464271	1465554	.	+	0	ID=EILCDJFF_01378;eC_number=4.2.2.-;Name=rlpA_1;gene=rlpA_1;inference=ab initio prediction:Prodigal:002006,protein motif:HAMAP:MF_02071;locus_tag=EILCDJFF_01378;product=Endolytic peptidoglycan transglycosylase RlpA
NZ_CP028843.1	Prodigal:002006	CDS	1465900	1467126	.	+	0	ID=EILCDJFF_01379;eC_number=3.4.16.4;Name=dacC;db_xref=COG:COG1686;gene=dacC;inference=ab initio prediction:Prodigal:002006,similar to AA sequence:UniProtKB:P08506;locus_tag=EILCDJFF_01379;product=D-alanyl-D-alanine carboxypeptidase DacC
NZ_CP028843.1	Prodigal:002006	CDS	1467123	1467848	.	+	0	ID=EILCDJFF_01380;eC_number=2.7.4.9;Name=tmk;db_xref=COG:COG0125;gene=tmk;inference=ab initio prediction:Prodigal:002006,similar to AA sequence:UniProtKB:Q9HZN8;locus_tag=EILCDJFF_01380;product=Thymidylate kinase
NZ_CP028843.1	Prodigal:002006	CDS	1467838	1468875	.	+	0	ID=EILCDJFF_01381;inference=ab initio prediction:Prodigal:002006;locus_tag=EILCDJFF_01381;product=hypothetical protein
NZ_CP028843.1	Prodigal:002006	CDS	1468879	1469730	.	+	0	ID=EILCDJFF_01382;inference=ab initio prediction:Prodigal:002006;locus_tag=EILCDJFF_01382;product=hypothetical protein
NZ_CP028843.1	Prodigal:002006	CDS	1469840	1470064	.	+	0	ID=EILCDJFF_01383;inference=ab initio prediction:Prodigal:002006;locus_tag=EILCDJFF_01383;product=hypothetical protein
NZ_CP028843.1	Prodigal:002006	CDS	1470075	1470443	.	-	0	ID=EILCDJFF_01384;eC_number=4.2.1.96;inference=ab initio prediction:Prodigal:002006,protein motif:HAMAP:MF_00434;locus_tag=EILCDJFF_01384;product=Putative pterin-4-alpha-carbinolamine dehydratase
NZ_CP028843.1	Prodigal:002006	CDS	1470500	1473841	.	-	0	ID=EILCDJFF_01385;inference=ab initio prediction:Prodigal:002006;locus_tag=EILCDJFF_01385;product=hypothetical protein
NZ_CP028843.1	Prodigal:002006	CDS	1474334	1475350	.	+	0	ID=EILCDJFF_01386;inference=ab initio prediction:Prodigal:002006;locus_tag=EILCDJFF_01386;product=hypothetical protein
NZ_CP028843.1	Prodigal:002006	CDS	1475378	1476112	.	+	0	ID=EILCDJFF_01387;inference=ab initio prediction:Prodigal:002006;locus_tag=EILCDJFF_01387;product=hypothetical protein
NZ_CP028843.1	Prodigal:002006	CDS	1476156	1476914	.	+	0	ID=EILCDJFF_01388;eC_number=3.6.3.-;Name=ssuB_3;db_xref=COG:COG1116;gene=ssuB_3;inference=ab initio prediction:Prodigal:002006,similar to AA sequence:UniProtKB:P97027;locus_tag=EILCDJFF_01388;product=Aliphatic sulfonates import ATP-binding protein SsuB
NZ_CP028843.1	Prodigal:002006	CDS	1477012	1478241	.	+	0	ID=EILCDJFF_01389;Name=yhjX;gene=yhjX;inference=ab initio prediction:Prodigal:002006,similar to AA sequence:UniProtKB:P37662;locus_tag=EILCDJFF_01389;product=putative MFS-type transporter YhjX
NZ_CP028843.1	Prodigal:002006	CDS	1478599	1478877	.	+	0	ID=EILCDJFF_01390;inference=ab initio prediction:Prodigal:002006;locus_tag=EILCDJFF_01390;product=hypothetical protein
NZ_CP028843.1	Prodigal:002006	CDS	1479142	1480839	.	-	0	ID=EILCDJFF_01391;Name=nanT_1;gene=nanT_1;inference=ab initio prediction:Prodigal:002006,protein motif:HAMAP:MF_01238;locus_tag=EILCDJFF_01391;product=Sialic acid transporter NanT
NZ_CP028843.1	Prodigal:002006	CDS	1481222	1481800	.	+	0	ID=EILCDJFF_01392;inference=ab initio prediction:Prodigal:002006;locus_tag=EILCDJFF_01392;product=hypothetical protein
NZ_CP028843.1	Prodigal:002006	CDS	1481961	1482437	.	+	0	ID=EILCDJFF_01393;inference=ab initio prediction:Prodigal:002006;locus_tag=EILCDJFF_01393;product=hypothetical protein
NZ_CP028843.1	Prodigal:002006	CDS	1482497	1483429	.	+	0	ID=EILCDJFF_01394;eC_number=2.7.-.-;Name=sasA_6;gene=sasA_6;inference=ab initio prediction:Prodigal:002006,protein motif:HAMAP:MF_01837;locus_tag=EILCDJFF_01394;product=Adaptive-response sensory-kinase SasA
NZ_CP028843.1	Prodigal:002006	CDS	1483489	1484997	.	+	0	ID=EILCDJFF_01395;eC_number=2.7.11.1;Name=kaiC_1;gene=kaiC_1;inference=ab initio prediction:Prodigal:002006,similar to AA sequence:UniProtKB:Q6L8J9;locus_tag=EILCDJFF_01395;product=Circadian clock protein kinase KaiC
NZ_CP028843.1	Prodigal:002006	CDS	1485011	1485364	.	+	0	ID=EILCDJFF_01396;eC_number=2.7.-.-;Name=spo0F;db_xref=COG:COG0784;gene=spo0F;inference=ab initio prediction:Prodigal:002006,similar to AA sequence:UniProtKB:P06628;locus_tag=EILCDJFF_01396;product=Sporulation initiation phosphotransferase F
NZ_CP028843.1	Prodigal:002006	CDS	1485416	1486360	.	+	0	ID=EILCDJFF_01397;eC_number=2.3.1.189;Name=mshD_2;gene=mshD_2;inference=ab initio prediction:Prodigal:002006,protein motif:HAMAP:MF_01698;locus_tag=EILCDJFF_01397;product=Mycothiol acetyltransferase
NZ_CP028843.1	Prodigal:002006	CDS	1486434	1487723	.	-	0	ID=EILCDJFF_01398;inference=ab initio prediction:Prodigal:002006;locus_tag=EILCDJFF_01398;product=hypothetical protein
NZ_CP028843.1	Prodigal:002006	CDS	1487973	1488284	.	+	0	ID=EILCDJFF_01399;inference=ab initio prediction:Prodigal:002006;locus_tag=EILCDJFF_01399;product=hypothetical protein
NZ_CP028843.1	Prodigal:002006	CDS	1488320	1488874	.	+	0	ID=EILCDJFF_01400;eC_number=2.3.1.57;Name=speG;db_xref=COG:COG1670;gene=speG;inference=ab initio prediction:Prodigal:002006,similar to AA sequence:UniProtKB:P0A951;locus_tag=EILCDJFF_01400;product=Spermidine N(1)-acetyltransferase
NZ_CP028843.1	Prodigal:002006	CDS	1488969	1489211	.	+	0	ID=EILCDJFF_01401;inference=ab initio prediction:Prodigal:002006;locus_tag=EILCDJFF_01401;product=hypothetical protein
NZ_CP028843.1	Prodigal:002006	CDS	1489221	1489826	.	-	0	ID=EILCDJFF_01402;inference=ab initio prediction:Prodigal:002006;locus_tag=EILCDJFF_01402;product=hypothetical protein
NZ_CP028843.1	Prodigal:002006	CDS	1489842	1490060	.	-	0	ID=EILCDJFF_01403;inference=ab initio prediction:Prodigal:002006;locus_tag=EILCDJFF_01403;product=hypothetical protein
NZ_CP028843.1	Prodigal:002006	CDS	1490125	1492497	.	-	0	ID=EILCDJFF_01404;eC_number=2.7.13.3;Name=rcsC_8;gene=rcsC_8;inference=ab initio prediction:Prodigal:002006,protein motif:HAMAP:MF_00979;locus_tag=EILCDJFF_01404;product=Sensor histidine kinase RcsC
NZ_CP028843.1	Prodigal:002006	CDS	1492737	1493507	.	-	0	ID=EILCDJFF_01405;eC_number=2.7.1.23;Name=nadK;gene=nadK;inference=ab initio prediction:Prodigal:002006,protein motif:HAMAP:MF_00361;locus_tag=EILCDJFF_01405;product=NAD kinase
NZ_CP028843.1	Prodigal:002006	CDS	1493699	1493944	.	+	0	ID=EILCDJFF_01406;inference=ab initio prediction:Prodigal:002006;locus_tag=EILCDJFF_01406;product=hypothetical protein
NZ_CP028843.1	Prodigal:002006	CDS	1493962	1494930	.	-	0	ID=EILCDJFF_01407;eC_number=3.1.26.11;Name=rbn_2;gene=rbn_2;inference=ab initio prediction:Prodigal:002006,protein motif:HAMAP:MF_01818;locus_tag=EILCDJFF_01407;product=Ribonuclease BN
NZ_CP028843.1	Prodigal:002006	CDS	1495077	1496813	.	+	0	ID=EILCDJFF_01408;eC_number=3.4.19.13;Name=ggt_1;gene=ggt_1;inference=ab initio prediction:Prodigal:002006,similar to AA sequence:UniProtKB:P36267;locus_tag=EILCDJFF_01408;product=Glutathione hydrolase proenzyme
NZ_CP028843.1	Prodigal:002006	CDS	1497361	1499310	.	-	0	ID=EILCDJFF_01409;inference=ab initio prediction:Prodigal:002006;locus_tag=EILCDJFF_01409;product=hypothetical protein
NZ_CP028843.1	Prodigal:002006	CDS	1500082	1501320	.	-	0	ID=EILCDJFF_01410;eC_number=3.5.1.87;Name=hyuC_1;db_xref=COG:COG0624;gene=hyuC_1;inference=ab initio prediction:Prodigal:002006,similar to AA sequence:UniProtKB:Q6DTN4;locus_tag=EILCDJFF_01410;product=N-carbamoyl-L-amino-acid hydrolase
NZ_CP028843.1	Prodigal:002006	CDS	1501414	1502364	.	-	0	ID=EILCDJFF_01411;inference=ab initio prediction:Prodigal:002006;locus_tag=EILCDJFF_01411;product=hypothetical protein
NZ_CP028843.1	Prodigal:002006	CDS	1502524	1503744	.	+	0	ID=EILCDJFF_01412;db_xref=COG:COG1680;inference=ab initio prediction:Prodigal:002006,similar to AA sequence:UniProtKB:P9WLZ3;locus_tag=EILCDJFF_01412;product=putative protein
NZ_CP028843.1	Prodigal:002006	CDS	1503768	1504556	.	-	0	ID=EILCDJFF_01413;inference=ab initio prediction:Prodigal:002006;locus_tag=EILCDJFF_01413;product=hypothetical protein
NZ_CP028843.1	Prodigal:002006	CDS	1505104	1505745	.	+	0	ID=EILCDJFF_01414;eC_number=3.1.2.6;Name=gloC;db_xref=COG:COG0491;gene=gloC;inference=ab initio prediction:Prodigal:002006,similar to AA sequence:UniProtKB:P75849;locus_tag=EILCDJFF_01414;product=Hydroxyacylglutathione hydrolase GloC
NZ_CP028843.1	Prodigal:002006	CDS	1505757	1506719	.	+	0	ID=EILCDJFF_01415;eC_number=1.1.-.-;Name=yajO_4;db_xref=COG:COG0667;gene=yajO_4;inference=ab initio prediction:Prodigal:002006,similar to AA sequence:UniProtKB:P77735;locus_tag=EILCDJFF_01415;product=1-deoxyxylulose-5-phosphate synthase YajO
NZ_CP028843.1	Prodigal:002006	CDS	1507040	1509475	.	+	0	ID=EILCDJFF_01416;eC_number=5.6.2.2;Name=gyrB;gene=gyrB;inference=ab initio prediction:Prodigal:002006,similar to AA sequence:UniProtKB:B8GXQ0;locus_tag=EILCDJFF_01416;product=DNA gyrase subunit B
NZ_CP028843.1	Prodigal:002006	CDS	1509704	1510201	.	-	0	ID=EILCDJFF_01417;eC_number=3.5.1.42;Name=pncC;db_xref=COG:COG1546;gene=pncC;inference=ab initio prediction:Prodigal:002006,similar to AA sequence:UniProtKB:P0A6G3;locus_tag=EILCDJFF_01417;product=Nicotinamide-nucleotide amidohydrolase PncC
NZ_CP028843.1	Prodigal:002006	CDS	1510201	1511463	.	-	0	ID=EILCDJFF_01418;Name=ispDF;db_xref=COG:COG0245;gene=ispDF;inference=ab initio prediction:Prodigal:002006,similar to AA sequence:UniProtKB:Q9PM68;locus_tag=EILCDJFF_01418;product=Bifunctional enzyme IspD/IspF
NZ_CP028843.1	Prodigal:002006	CDS	1512172	1513245	.	+	0	ID=EILCDJFF_01419;eC_number=1.3.1.-;Name=dusB;gene=dusB;inference=ab initio prediction:Prodigal:002006,protein motif:HAMAP:MF_02042;locus_tag=EILCDJFF_01419;product=tRNA-dihydrouridine synthase B
NZ_CP028843.1	Prodigal:002006	CDS	1513299	1514402	.	+	0	ID=EILCDJFF_01420;eC_number=2.7.13.3;Name=glnL;db_xref=COG:COG3852;gene=glnL;inference=ab initio prediction:Prodigal:002006,similar to AA sequence:UniProtKB:P0AFB5;locus_tag=EILCDJFF_01420;product=Sensory histidine kinase/phosphatase NtrB
NZ_CP028843.1	Prodigal:002006	CDS	1514407	1515864	.	+	0	ID=EILCDJFF_01421;Name=ntrC;db_xref=COG:COG2204;gene=ntrC;inference=ab initio prediction:Prodigal:002006,similar to AA sequence:UniProtKB:P10577;locus_tag=EILCDJFF_01421;product=DNA-binding transcriptional regulator NtrC
NZ_CP028843.1	Prodigal:002006	CDS	1516645	1517082	.	+	0	ID=EILCDJFF_01422;Name=ros_2;db_xref=COG:COG4957;gene=ros_2;inference=ab initio prediction:Prodigal:002006,similar to AA sequence:UniProtKB:Q04152;locus_tag=EILCDJFF_01422;product=Transcriptional regulatory protein ros
NZ_CP028843.1	Prodigal:002006	CDS	1517259	1519580	.	+	0	ID=EILCDJFF_01423;eC_number=2.7.-.-;Name=sasA_7;gene=sasA_7;inference=ab initio prediction:Prodigal:002006,protein motif:HAMAP:MF_01837;locus_tag=EILCDJFF_01423;product=Adaptive-response sensory-kinase SasA
NZ_CP028843.1	Prodigal:002006	CDS	1519707	1521077	.	+	0	ID=EILCDJFF_01424;Name=glnG_2;db_xref=COG:COG2204;gene=glnG_2;inference=ab initio prediction:Prodigal:002006,similar to AA sequence:UniProtKB:P41789;locus_tag=EILCDJFF_01424;product=DNA-binding transcriptional regulator NtrC
NZ_CP028843.1	Prodigal:002006	CDS	1521385	1521639	.	+	0	ID=EILCDJFF_01425;Name=hfq;db_xref=COG:COG1923;gene=hfq;inference=ab initio prediction:Prodigal:002006,similar to AA sequence:UniProtKB:Q9A7H8;locus_tag=EILCDJFF_01425;product=RNA-binding protein Hfq
NZ_CP028843.1	Prodigal:002006	CDS	1522025	1523407	.	+	0	ID=EILCDJFF_01426;Name=hflX;gene=hflX;inference=ab initio prediction:Prodigal:002006,protein motif:HAMAP:MF_00900;locus_tag=EILCDJFF_01426;product=GTPase HflX
NZ_CP028843.1	Prodigal:002006	CDS	1524093	1524551	.	+	0	ID=EILCDJFF_01427;eC_number=2.5.1.47;Name=cysK_1;gene=cysK_1;inference=ab initio prediction:Prodigal:002006,similar to AA sequence:UniProtKB:P63871;locus_tag=EILCDJFF_01427;product=Cysteine synthase
NZ_CP028843.1	Prodigal:002006	CDS	1524676	1525836	.	+	0	ID=EILCDJFF_01428;inference=ab initio prediction:Prodigal:002006;locus_tag=EILCDJFF_01428;product=hypothetical protein
NZ_CP028843.1	Prodigal:002006	CDS	1525945	1527162	.	-	0	ID=EILCDJFF_01429;inference=ab initio prediction:Prodigal:002006;locus_tag=EILCDJFF_01429;product=hypothetical protein
NZ_CP028843.1	Prodigal:002006	CDS	1527359	1527679	.	+	0	ID=EILCDJFF_01430;Name=higA-1;db_xref=COG:COG3093;gene=higA-1;inference=ab initio prediction:Prodigal:002006,similar to AA sequence:UniProtKB:Q9KMG4;locus_tag=EILCDJFF_01430;product=Antitoxin HigA-1
NZ_CP028843.1	Prodigal:002006	CDS	1527716	1528720	.	-	0	ID=EILCDJFF_01431;eC_number=1.11.1.-;db_xref=COG:COG0753;inference=ab initio prediction:Prodigal:002006,similar to AA sequence:UniProtKB:Q73WB6;locus_tag=EILCDJFF_01431;product=Catalase-related peroxidase
NZ_CP028843.1	Prodigal:002006	CDS	1528813	1529391	.	-	0	ID=EILCDJFF_01432;eC_number=2.3.1.-;Name=ttr;gene=ttr;inference=ab initio prediction:Prodigal:002006,similar to AA sequence:UniProtKB:P16966;locus_tag=EILCDJFF_01432;product=Acetyltransferase
NZ_CP028843.1	Prodigal:002006	CDS	1529400	1530008	.	-	0	ID=EILCDJFF_01433;inference=ab initio prediction:Prodigal:002006;locus_tag=EILCDJFF_01433;product=hypothetical protein
NZ_CP028843.1	Prodigal:002006	CDS	1530082	1530888	.	-	0	ID=EILCDJFF_01434;eC_number=3.6.1.8;Name=mazG;db_xref=COG:COG1694;gene=mazG;inference=ab initio prediction:Prodigal:002006,similar to AA sequence:UniProtKB:P0AEY3;locus_tag=EILCDJFF_01434;product=Nucleoside triphosphate pyrophosphohydrolase
NZ_CP028843.1	Prodigal:002006	CDS	1531586	1531912	.	+	0	ID=EILCDJFF_01435;inference=ab initio prediction:Prodigal:002006,similar to AA sequence:ISfinder:ISMex33;locus_tag=EILCDJFF_01435;product=IS3 family transposase ISMex33
NZ_CP028843.1	Prodigal:002006	CDS	1531909	1532814	.	+	0	ID=EILCDJFF_01436;inference=ab initio prediction:Prodigal:002006,similar to AA sequence:ISfinder:ISMex33;locus_tag=EILCDJFF_01436;product=IS3 family transposase ISMex33
NZ_CP028843.1	Prodigal:002006	CDS	1533116	1534213	.	+	0	ID=EILCDJFF_01437;inference=ab initio prediction:Prodigal:002006;locus_tag=EILCDJFF_01437;product=hypothetical protein
NZ_CP028843.1	Prodigal:002006	CDS	1534754	1535269	.	+	0	ID=EILCDJFF_01438;inference=ab initio prediction:Prodigal:002006;locus_tag=EILCDJFF_01438;product=hypothetical protein
NZ_CP028843.1	Prodigal:002006	CDS	1535494	1536834	.	+	0	ID=EILCDJFF_01439;Name=gudP;gene=gudP;inference=ab initio prediction:Prodigal:002006,similar to AA sequence:UniProtKB:Q46916;locus_tag=EILCDJFF_01439;product=putative glucarate transporter
NZ_CP028843.1	Prodigal:002006	CDS	1536845	1537033	.	+	0	ID=EILCDJFF_01440;inference=ab initio prediction:Prodigal:002006;locus_tag=EILCDJFF_01440;product=hypothetical protein
NZ_CP028843.1	Prodigal:002006	CDS	1537036	1537305	.	+	0	ID=EILCDJFF_01441;inference=ab initio prediction:Prodigal:002006;locus_tag=EILCDJFF_01441;product=hypothetical protein
NZ_CP028843.1	Prodigal:002006	CDS	1537302	1538210	.	+	0	ID=EILCDJFF_01442;eC_number=4.3.3.7;Name=dapA_2;gene=dapA_2;inference=ab initio prediction:Prodigal:002006,similar to AA sequence:UniProtKB:Q07607;locus_tag=EILCDJFF_01442;product=4-hydroxy-tetrahydrodipicolinate synthase
NZ_CP028843.1	Prodigal:002006	CDS	1538221	1538502	.	-	0	ID=EILCDJFF_01443;inference=ab initio prediction:Prodigal:002006;locus_tag=EILCDJFF_01443;product=hypothetical protein
NZ_CP028843.1	Prodigal:002006	CDS	1539150	1539368	.	+	0	ID=EILCDJFF_01444;inference=ab initio prediction:Prodigal:002006;locus_tag=EILCDJFF_01444;product=hypothetical protein
NZ_CP028843.1	Prodigal:002006	CDS	1539446	1540858	.	-	0	ID=EILCDJFF_01445;inference=ab initio prediction:Prodigal:002006;locus_tag=EILCDJFF_01445;product=hypothetical protein
NZ_CP028843.1	Prodigal:002006	CDS	1541677	1542990	.	-	0	ID=EILCDJFF_01446;Name=rutG;db_xref=COG:COG2233;gene=rutG;inference=ab initio prediction:Prodigal:002006,similar to AA sequence:UniProtKB:P75892;locus_tag=EILCDJFF_01446;product=Putative pyrimidine permease RutG
NZ_CP028843.1	Prodigal:002006	CDS	1543229	1543954	.	+	0	ID=EILCDJFF_01447;eC_number=5.3.3.7;Name=ais_2;gene=ais_2;inference=ab initio prediction:Prodigal:002006,similar to AA sequence:UniProtKB:A0A0A1H8I4;locus_tag=EILCDJFF_01447;product=Aconitate isomerase
NZ_CP028843.1	Prodigal:002006	CDS	1543985	1544473	.	-	0	ID=EILCDJFF_01448;inference=ab initio prediction:Prodigal:002006;locus_tag=EILCDJFF_01448;product=hypothetical protein
NZ_CP028843.1	Prodigal:002006	CDS	1545032	1545760	.	+	0	ID=EILCDJFF_01449;inference=ab initio prediction:Prodigal:002006;locus_tag=EILCDJFF_01449;product=hypothetical protein
NZ_CP028843.1	Prodigal:002006	CDS	1545839	1546396	.	+	0	ID=EILCDJFF_01450;inference=ab initio prediction:Prodigal:002006;locus_tag=EILCDJFF_01450;product=hypothetical protein
NZ_CP028843.1	Prodigal:002006	CDS	1546448	1546654	.	-	0	ID=EILCDJFF_01451;inference=ab initio prediction:Prodigal:002006;locus_tag=EILCDJFF_01451;product=hypothetical protein
NZ_CP028843.1	Prodigal:002006	CDS	1547087	1548637	.	+	0	ID=EILCDJFF_01452;eC_number=2.7.11.1;Name=kaiC_2;gene=kaiC_2;inference=ab initio prediction:Prodigal:002006,similar to AA sequence:UniProtKB:Q6L8J9;locus_tag=EILCDJFF_01452;product=Circadian clock protein kinase KaiC
NZ_CP028843.1	Prodigal:002006	CDS	1548624	1549664	.	+	0	ID=EILCDJFF_01453;inference=ab initio prediction:Prodigal:002006;locus_tag=EILCDJFF_01453;product=hypothetical protein
NZ_CP028843.1	Prodigal:002006	CDS	1549922	1550617	.	-	0	ID=EILCDJFF_01454;eC_number=3.1.3.18;Name=gph_1;db_xref=COG:COG0546;gene=gph_1;inference=ab initio prediction:Prodigal:002006,similar to AA sequence:UniProtKB:O67359;locus_tag=EILCDJFF_01454;product=Phosphoglycolate phosphatase
NZ_CP028843.1	Prodigal:002006	CDS	1550608	1551438	.	-	0	ID=EILCDJFF_01455;inference=ab initio prediction:Prodigal:002006;locus_tag=EILCDJFF_01455;product=hypothetical protein
NZ_CP028843.1	Prodigal:002006	CDS	1551677	1552420	.	+	0	ID=EILCDJFF_01456;eC_number=2.3.1.286;Name=cobB_1;db_xref=COG:COG0846;gene=cobB_1;inference=ab initio prediction:Prodigal:002006,similar to AA sequence:UniProtKB:P0A2F2;locus_tag=EILCDJFF_01456;product=NAD-dependent protein deacylase
NZ_CP028843.1	Prodigal:002006	CDS	1552401	1552991	.	-	0	ID=EILCDJFF_01457;inference=ab initio prediction:Prodigal:002006;locus_tag=EILCDJFF_01457;product=hypothetical protein
NZ_CP028843.1	Prodigal:002006	CDS	1553022	1554929	.	-	0	ID=EILCDJFF_01458;inference=ab initio prediction:Prodigal:002006;locus_tag=EILCDJFF_01458;product=hypothetical protein
NZ_CP028843.1	Prodigal:002006	CDS	1555265	1556020	.	+	0	ID=EILCDJFF_01459;eC_number=2.8.3.5;Name=scoA;db_xref=COG:COG1788;gene=scoA;inference=ab initio prediction:Prodigal:002006,similar to AA sequence:UniProtKB:P42315;locus_tag=EILCDJFF_01459;product=putative succinyl-CoA:3-ketoacid coenzyme A transferase subunit A
NZ_CP028843.1	Prodigal:002006	CDS	1556042	1556707	.	+	0	ID=EILCDJFF_01460;eC_number=2.8.3.5;Name=scoB;db_xref=COG:COG2057;gene=scoB;inference=ab initio prediction:Prodigal:002006,similar to AA sequence:UniProtKB:P9WPW3;locus_tag=EILCDJFF_01460;product=putative succinyl-CoA:3-ketoacid coenzyme A transferase subunit B
NZ_CP028843.1	Prodigal:002006	CDS	1556769	1557323	.	+	0	ID=EILCDJFF_01461;inference=ab initio prediction:Prodigal:002006;locus_tag=EILCDJFF_01461;product=hypothetical protein
NZ_CP028843.1	Prodigal:002006	CDS	1557257	1558084	.	-	0	ID=EILCDJFF_01462;eC_number=3.1.4.53;Name=cpdA_2;gene=cpdA_2;inference=ab initio prediction:Prodigal:002006,protein motif:HAMAP:MF_00905;locus_tag=EILCDJFF_01462;product=3'%2C5'-cyclic adenosine monophosphate phosphodiesterase CpdA
NZ_CP028843.1	Prodigal:002006	CDS	1558152	1559480	.	-	0	ID=EILCDJFF_01463;Name=ugpB_1;db_xref=COG:COG1653;gene=ugpB_1;inference=ab initio prediction:Prodigal:002006,similar to AA sequence:UniProtKB:P0AG80;locus_tag=EILCDJFF_01463;product=sn-glycerol-3-phosphate-binding periplasmic protein UgpB
NZ_CP028843.1	Prodigal:002006	CDS	1559492	1560346	.	-	0	ID=EILCDJFF_01464;Name=ngcG;db_xref=COG:COG0395;gene=ngcG;inference=ab initio prediction:Prodigal:002006,similar to AA sequence:UniProtKB:O50501;locus_tag=EILCDJFF_01464;product=Diacetylchitobiose uptake system permease protein NgcG
NZ_CP028843.1	Prodigal:002006	CDS	1560343	1561287	.	-	0	ID=EILCDJFF_01465;Name=ugpA_1;db_xref=COG:COG1175;gene=ugpA_1;inference=ab initio prediction:Prodigal:002006,similar to AA sequence:UniProtKB:P10905;locus_tag=EILCDJFF_01465;product=sn-glycerol-3-phosphate transport system permease protein UgpA
NZ_CP028843.1	Prodigal:002006	CDS	1561645	1562019	.	+	0	ID=EILCDJFF_01466;inference=ab initio prediction:Prodigal:002006;locus_tag=EILCDJFF_01466;product=hypothetical protein
NZ_CP028843.1	Prodigal:002006	CDS	1562145	1562633	.	+	0	ID=EILCDJFF_01467;inference=ab initio prediction:Prodigal:002006;locus_tag=EILCDJFF_01467;product=hypothetical protein
NZ_CP028843.1	Prodigal:002006	CDS	1562659	1562997	.	+	0	ID=EILCDJFF_01468;inference=ab initio prediction:Prodigal:002006;locus_tag=EILCDJFF_01468;product=hypothetical protein
NZ_CP028843.1	Prodigal:002006	CDS	1563005	1564414	.	-	0	ID=EILCDJFF_01469;eC_number=1.14.15.32;Name=ptlI;db_xref=COG:COG2124;gene=ptlI;inference=ab initio prediction:Prodigal:002006,similar to AA sequence:UniProtKB:Q82IY3;locus_tag=EILCDJFF_01469;product=Pentalenene oxygenase
NZ_CP028843.1	Prodigal:002006	CDS	1564550	1564987	.	+	0	ID=EILCDJFF_01470;inference=ab initio prediction:Prodigal:002006;locus_tag=EILCDJFF_01470;product=hypothetical protein
NZ_CP028843.1	Prodigal:002006	CDS	1565048	1566175	.	+	0	ID=EILCDJFF_01471;eC_number=6.3.2.2;db_xref=COG:COG2170;inference=ab initio prediction:Prodigal:002006,similar to AA sequence:UniProtKB:P9WPK9;locus_tag=EILCDJFF_01471;product=Putative glutamate--cysteine ligase 2
NZ_CP028843.1	Prodigal:002006	CDS	1566259	1567185	.	-	0	ID=EILCDJFF_01472;Name=pgrR_2;gene=pgrR_2;inference=ab initio prediction:Prodigal:002006,similar to AA sequence:UniProtKB:P77333;locus_tag=EILCDJFF_01472;product=HTH-type transcriptional regulator PgrR
NZ_CP028843.1	Prodigal:002006	CDS	1567283	1568152	.	+	0	ID=EILCDJFF_01473;eC_number=1.1.1.65;Name=pdxI_1;gene=pdxI_1;inference=ab initio prediction:Prodigal:002006,similar to AA sequence:UniProtKB:P25906;locus_tag=EILCDJFF_01473;product=Pyridoxine 4-dehydrogenase
NZ_CP028843.1	Prodigal:002006	CDS	1568404	1568916	.	+	0	ID=EILCDJFF_01474;inference=ab initio prediction:Prodigal:002006;locus_tag=EILCDJFF_01474;product=hypothetical protein
NZ_CP028843.1	Prodigal:002006	CDS	1569316	1569543	.	+	0	ID=EILCDJFF_01475;inference=ab initio prediction:Prodigal:002006;locus_tag=EILCDJFF_01475;product=hypothetical protein
NZ_CP028843.1	Prodigal:002006	CDS	1569540	1569833	.	+	0	ID=EILCDJFF_01476;inference=ab initio prediction:Prodigal:002006;locus_tag=EILCDJFF_01476;product=hypothetical protein
NZ_CP028843.1	Prodigal:002006	CDS	1569830	1570210	.	+	0	ID=EILCDJFF_01477;inference=ab initio prediction:Prodigal:002006;locus_tag=EILCDJFF_01477;product=hypothetical protein
NZ_CP028843.1	Prodigal:002006	CDS	1570177	1570986	.	-	0	ID=EILCDJFF_01478;Name=pqqB_1;gene=pqqB_1;inference=ab initio prediction:Prodigal:002006,protein motif:HAMAP:MF_00653;locus_tag=EILCDJFF_01478;product=Coenzyme PQQ synthesis protein B
NZ_CP028843.1	Prodigal:002006	CDS	1571001	1571813	.	-	0	ID=EILCDJFF_01479;eC_number=3.1.-.-;Name=ycfH_1;db_xref=COG:COG0084;gene=ycfH_1;inference=ab initio prediction:Prodigal:002006,similar to AA sequence:UniProtKB:P0AFQ7;locus_tag=EILCDJFF_01479;product=putative metal-dependent hydrolase YcfH
NZ_CP028843.1	Prodigal:002006	CDS	1571810	1573369	.	-	0	ID=EILCDJFF_01480;eC_number=6.1.1.10;Name=metG;gene=metG;inference=ab initio prediction:Prodigal:002006,similar to AA sequence:UniProtKB:P59078;locus_tag=EILCDJFF_01480;product=Methionine--tRNA ligase
NZ_CP028843.1	Prodigal:002006	CDS	1573495	1575357	.	-	0	ID=EILCDJFF_01481;eC_number=3.2.1.28;db_xref=COG:COG3387;inference=ab initio prediction:Prodigal:002006,similar to AA sequence:UniProtKB:A0R0W9;locus_tag=EILCDJFF_01481;product=Trehalase
NZ_CP028843.1	Prodigal:002006	CDS	1575487	1577139	.	-	0	ID=EILCDJFF_01482;inference=ab initio prediction:Prodigal:002006;locus_tag=EILCDJFF_01482;product=hypothetical protein
NZ_CP028843.1	Prodigal:002006	CDS	1577264	1578265	.	-	0	ID=EILCDJFF_01483;eC_number=1.11.1.5;Name=ccp;db_xref=COG:COG1858;gene=ccp;inference=ab initio prediction:Prodigal:002006,similar to AA sequence:UniProtKB:P55929;locus_tag=EILCDJFF_01483;product=Cytochrome c551 peroxidase
NZ_CP028843.1	Prodigal:002006	CDS	1578552	1578788	.	-	0	ID=EILCDJFF_01484;inference=ab initio prediction:Prodigal:002006;locus_tag=EILCDJFF_01484;product=hypothetical protein
NZ_CP028843.1	Prodigal:002006	CDS	1579147	1579692	.	+	0	ID=EILCDJFF_01485;Name=nsrR_2;gene=nsrR_2;inference=ab initio prediction:Prodigal:002006,protein motif:HAMAP:MF_01177;locus_tag=EILCDJFF_01485;product=HTH-type transcriptional repressor NsrR
NZ_CP028843.1	Prodigal:002006	CDS	1579784	1580386	.	-	0	ID=EILCDJFF_01486;inference=ab initio prediction:Prodigal:002006;locus_tag=EILCDJFF_01486;product=hypothetical protein
NZ_CP028843.1	Prodigal:002006	CDS	1581004	1582674	.	-	0	ID=EILCDJFF_01487;inference=ab initio prediction:Prodigal:002006;locus_tag=EILCDJFF_01487;product=hypothetical protein
NZ_CP028843.1	Prodigal:002006	CDS	1583095	1583556	.	+	0	ID=EILCDJFF_01488;eC_number=4.2.1.119;Name=phaJ;db_xref=COG:COG2030;gene=phaJ;inference=ab initio prediction:Prodigal:002006,similar to AA sequence:UniProtKB:Q2RQ36;locus_tag=EILCDJFF_01488;product=(R)-specific enoyl-CoA hydratase
NZ_CP028843.1	Prodigal:002006	CDS	1583652	1584452	.	+	0	ID=EILCDJFF_01489;eC_number=2.1.1.185;Name=rlmB;gene=rlmB;inference=ab initio prediction:Prodigal:002006,protein motif:HAMAP:MF_01887;locus_tag=EILCDJFF_01489;product=23S rRNA (guanosine-2'-O-)-methyltransferase RlmB
NZ_CP028843.1	Prodigal:002006	CDS	1584638	1586206	.	+	0	ID=EILCDJFF_01490;eC_number=1.3.8.2;Name=crtN;gene=crtN;inference=ab initio prediction:Prodigal:002006,similar to AA sequence:UniProtKB:Q4VKV1;locus_tag=EILCDJFF_01490;product=4%2C4'-diapophytoene desaturase (4%2C4'-diapolycopene-forming)
NZ_CP028843.1	Prodigal:002006	CDS	1586203	1586688	.	+	0	ID=EILCDJFF_01491;inference=ab initio prediction:Prodigal:002006;locus_tag=EILCDJFF_01491;product=hypothetical protein
NZ_CP028843.1	Prodigal:002006	CDS	1586746	1587717	.	+	0	ID=EILCDJFF_01492;eC_number=3.6.3.-;Name=lnrL_2;db_xref=COG:COG1131;gene=lnrL_2;inference=ab initio prediction:Prodigal:002006,similar to AA sequence:UniProtKB:P94440;locus_tag=EILCDJFF_01492;product=Linearmycin resistance ATP-binding protein LnrL
NZ_CP028843.1	Prodigal:002006	CDS	1587714	1588913	.	+	0	ID=EILCDJFF_01493;Name=lnrM;db_xref=COG:COG0842;gene=lnrM;inference=ab initio prediction:Prodigal:002006,similar to AA sequence:UniProtKB:P94441;locus_tag=EILCDJFF_01493;product=Linearmycin resistance permease protein LnrM
NZ_CP028843.1	Prodigal:002006	CDS	1588951	1589346	.	-	0	ID=EILCDJFF_01494;inference=ab initio prediction:Prodigal:002006;locus_tag=EILCDJFF_01494;product=hypothetical protein
NZ_CP028843.1	Prodigal:002006	CDS	1589622	1590890	.	+	0	ID=EILCDJFF_01495;inference=ab initio prediction:Prodigal:002006;locus_tag=EILCDJFF_01495;product=hypothetical protein
NZ_CP028843.1	Prodigal:002006	CDS	1590938	1591039	.	-	0	ID=EILCDJFF_01496;inference=ab initio prediction:Prodigal:002006;locus_tag=EILCDJFF_01496;product=hypothetical protein
NZ_CP028843.1	Prodigal:002006	CDS	1591183	1591359	.	-	0	ID=EILCDJFF_01497;inference=ab initio prediction:Prodigal:002006;locus_tag=EILCDJFF_01497;product=hypothetical protein
NZ_CP028843.1	Prodigal:002006	CDS	1591608	1591967	.	+	0	ID=EILCDJFF_01498;inference=ab initio prediction:Prodigal:002006;locus_tag=EILCDJFF_01498;product=hypothetical protein
NZ_CP028843.1	Prodigal:002006	CDS	1592127	1592390	.	+	0	ID=EILCDJFF_01499;inference=ab initio prediction:Prodigal:002006;locus_tag=EILCDJFF_01499;product=hypothetical protein
NZ_CP028843.1	Prodigal:002006	CDS	1592640	1592729	.	+	0	ID=EILCDJFF_01500;inference=ab initio prediction:Prodigal:002006;locus_tag=EILCDJFF_01500;product=hypothetical protein
NZ_CP028843.1	Prodigal:002006	CDS	1592741	1594459	.	+	0	ID=EILCDJFF_01501;Name=kdpA_1;db_xref=COG:COG2060;gene=kdpA_1;inference=ab initio prediction:Prodigal:002006,similar to AA sequence:UniProtKB:P03959;locus_tag=EILCDJFF_01501;product=Potassium-transporting ATPase potassium-binding subunit
NZ_CP028843.1	Prodigal:002006	CDS	1594462	1594650	.	+	0	ID=EILCDJFF_01502;inference=ab initio prediction:Prodigal:002006;locus_tag=EILCDJFF_01502;product=hypothetical protein
NZ_CP028843.1	Prodigal:002006	CDS	1594736	1596883	.	+	0	ID=EILCDJFF_01503;eC_number=7.2.2.6;Name=kdpB_1;db_xref=COG:COG2216;gene=kdpB_1;inference=ab initio prediction:Prodigal:002006,similar to AA sequence:UniProtKB:P03960;locus_tag=EILCDJFF_01503;product=Potassium-transporting ATPase ATP-binding subunit
NZ_CP028843.1	Prodigal:002006	CDS	1596911	1597534	.	+	0	ID=EILCDJFF_01504;Name=kdpC_1;db_xref=COG:COG2156;gene=kdpC_1;inference=ab initio prediction:Prodigal:002006,similar to AA sequence:UniProtKB:P03961;locus_tag=EILCDJFF_01504;product=Potassium-transporting ATPase KdpC subunit
NZ_CP028843.1	Prodigal:002006	CDS	1597531	1600281	.	+	0	ID=EILCDJFF_01505;eC_number=2.7.13.3;Name=kdpD_1;db_xref=COG:COG2205;gene=kdpD_1;inference=ab initio prediction:Prodigal:002006,similar to AA sequence:UniProtKB:P21865;locus_tag=EILCDJFF_01505;product=Sensor protein KdpD
NZ_CP028843.1	Prodigal:002006	CDS	1600278	1600967	.	+	0	ID=EILCDJFF_01506;Name=kdpE_1;db_xref=COG:COG0745;gene=kdpE_1;inference=ab initio prediction:Prodigal:002006,similar to AA sequence:UniProtKB:P9WGN1;locus_tag=EILCDJFF_01506;product=Transcriptional regulatory protein KdpE
NZ_CP028843.1	Prodigal:002006	CDS	1600943	1601158	.	-	0	ID=EILCDJFF_01507;inference=ab initio prediction:Prodigal:002006;locus_tag=EILCDJFF_01507;product=hypothetical protein
NZ_CP028843.1	Prodigal:002006	CDS	1601360	1601719	.	-	0	ID=EILCDJFF_01508;inference=ab initio prediction:Prodigal:002006;locus_tag=EILCDJFF_01508;product=hypothetical protein
NZ_CP028843.1	Prodigal:002006	CDS	1601971	1602276	.	-	0	ID=EILCDJFF_01509;inference=ab initio prediction:Prodigal:002006;locus_tag=EILCDJFF_01509;product=hypothetical protein
NZ_CP028843.1	Prodigal:002006	CDS	1602615	1602911	.	+	0	ID=EILCDJFF_01510;inference=ab initio prediction:Prodigal:002006;locus_tag=EILCDJFF_01510;product=hypothetical protein
NZ_CP028843.1	Prodigal:002006	CDS	1602961	1603545	.	-	0	ID=EILCDJFF_01511;Name=sutR_1;db_xref=COG:COG1396;gene=sutR_1;inference=ab initio prediction:Prodigal:002006,similar to AA sequence:UniProtKB:P77626;locus_tag=EILCDJFF_01511;product=HTH-type transcriptional regulator SutR
NZ_CP028843.1	Prodigal:002006	CDS	1603729	1604700	.	+	0	ID=EILCDJFF_01512;inference=ab initio prediction:Prodigal:002006;locus_tag=EILCDJFF_01512;product=hypothetical protein
NZ_CP028843.1	Prodigal:002006	CDS	1604815	1605288	.	+	0	ID=EILCDJFF_01513;inference=ab initio prediction:Prodigal:002006;locus_tag=EILCDJFF_01513;product=hypothetical protein
NZ_CP028843.1	Prodigal:002006	CDS	1605228	1605866	.	+	0	ID=EILCDJFF_01514;inference=ab initio prediction:Prodigal:002006;locus_tag=EILCDJFF_01514;product=hypothetical protein
NZ_CP028843.1	Prodigal:002006	CDS	1606044	1607585	.	-	0	ID=EILCDJFF_01515;eC_number=3.4.21.107;Name=degP_1;db_xref=COG:COG0265;gene=degP_1;inference=ab initio prediction:Prodigal:002006,similar to AA sequence:UniProtKB:P0C0V0;locus_tag=EILCDJFF_01515;product=Periplasmic serine endoprotease DegP
NZ_CP028843.1	Prodigal:002006	CDS	1607815	1607985	.	+	0	ID=EILCDJFF_01516;inference=ab initio prediction:Prodigal:002006;locus_tag=EILCDJFF_01516;product=hypothetical protein
NZ_CP028843.1	Prodigal:002006	CDS	1608117	1608614	.	+	0	ID=EILCDJFF_01517;eC_number=3.5.1.88;Name=def;db_xref=COG:COG0242;gene=def;inference=ab initio prediction:Prodigal:002006,similar to AA sequence:UniProtKB:Q9I7A8;locus_tag=EILCDJFF_01517;product=Peptide deformylase
NZ_CP028843.1	Prodigal:002006	CDS	1608800	1609084	.	+	0	ID=EILCDJFF_01518;inference=ab initio prediction:Prodigal:002006;locus_tag=EILCDJFF_01518;product=hypothetical protein
NZ_CP028843.1	Prodigal:002006	CDS	1609122	1610075	.	-	0	ID=EILCDJFF_01519;inference=ab initio prediction:Prodigal:002006;locus_tag=EILCDJFF_01519;product=hypothetical protein
NZ_CP028843.1	Prodigal:002006	CDS	1610505	1612502	.	+	0	ID=EILCDJFF_01520;inference=ab initio prediction:Prodigal:002006;locus_tag=EILCDJFF_01520;product=hypothetical protein
NZ_CP028843.1	Prodigal:002006	CDS	1612669	1613274	.	+	0	ID=EILCDJFF_01521;Name=lemA;db_xref=COG:COG1704;gene=lemA;inference=ab initio prediction:Prodigal:002006,similar to AA sequence:UniProtKB:A8AVK0;locus_tag=EILCDJFF_01521;product=Protein LemA
NZ_CP028843.1	Prodigal:002006	CDS	1613279	1614094	.	+	0	ID=EILCDJFF_01522;inference=ab initio prediction:Prodigal:002006;locus_tag=EILCDJFF_01522;product=hypothetical protein
NZ_CP028843.1	Prodigal:002006	CDS	1614118	1614750	.	+	0	ID=EILCDJFF_01523;inference=ab initio prediction:Prodigal:002006;locus_tag=EILCDJFF_01523;product=hypothetical protein
NZ_CP028843.1	Prodigal:002006	CDS	1615387	1615707	.	+	0	ID=EILCDJFF_01524;Name=gdx_1;gene=gdx_1;inference=ab initio prediction:Prodigal:002006,similar to AA sequence:UniProtKB:O69279;locus_tag=EILCDJFF_01524;product=Guanidinium exporter
NZ_CP028843.1	Prodigal:002006	CDS	1615799	1617316	.	-	0	ID=EILCDJFF_01525;inference=ab initio prediction:Prodigal:002006;locus_tag=EILCDJFF_01525;product=hypothetical protein
NZ_CP028843.1	Prodigal:002006	CDS	1618031	1618735	.	-	0	ID=EILCDJFF_01526;Name=rspR_2;db_xref=COG:COG1802;gene=rspR_2;inference=ab initio prediction:Prodigal:002006,similar to AA sequence:UniProtKB:P0ACM2;locus_tag=EILCDJFF_01526;product=HTH-type transcriptional repressor RspR
NZ_CP028843.1	Prodigal:002006	CDS	1618901	1620199	.	+	0	ID=EILCDJFF_01527;Name=ttuB_2;gene=ttuB_2;inference=ab initio prediction:Prodigal:002006,similar to AA sequence:UniProtKB:Q44470;locus_tag=EILCDJFF_01527;product=Putative tartrate transporter
NZ_CP028843.1	Prodigal:002006	CDS	1620241	1621320	.	+	0	ID=EILCDJFF_01528;eC_number=1.1.1.93;Name=ttuC;gene=ttuC;inference=ab initio prediction:Prodigal:002006,similar to AA sequence:UniProtKB:Q44471;locus_tag=EILCDJFF_01528;product=putative tartrate dehydrogenase/decarboxylase TtuC
NZ_CP028843.1	Prodigal:002006	CDS	1621331	1622590	.	+	0	ID=EILCDJFF_01529;eC_number=1.1.1.81;Name=ttuD_1;gene=ttuD_1;inference=ab initio prediction:Prodigal:002006,similar to AA sequence:UniProtKB:Q44472;locus_tag=EILCDJFF_01529;product=Putative hydroxypyruvate reductase
NZ_CP028843.1	Prodigal:002006	CDS	1622643	1624055	.	+	0	ID=EILCDJFF_01530;eC_number=2.7.1.40;Name=ttuE_1;gene=ttuE_1;inference=ab initio prediction:Prodigal:002006,similar to AA sequence:UniProtKB:Q44473;locus_tag=EILCDJFF_01530;product=Pyruvate kinase
NZ_CP028843.1	Aragorn:001002	tRNA	1625423	1625500	.	+	.	ID=EILCDJFF_01531;inference=COORDINATES:profile:Aragorn:001002;locus_tag=EILCDJFF_01531;product=tRNA-Pro(ggg)
NZ_CP028843.1	Prodigal:002006	CDS	1625797	1626555	.	-	0	ID=EILCDJFF_01532;Name=cynR_2;gene=cynR_2;inference=ab initio prediction:Prodigal:002006,similar to AA sequence:UniProtKB:P27111;locus_tag=EILCDJFF_01532;product=HTH-type transcriptional regulator CynR
NZ_CP028843.1	Prodigal:002006	CDS	1626753	1627844	.	+	0	ID=EILCDJFF_01533;inference=ab initio prediction:Prodigal:002006,similar to AA sequence:UniProtKB:P99173;locus_tag=EILCDJFF_01533;product=Zinc-type alcohol dehydrogenase-like protein
NZ_CP028843.1	Prodigal:002006	CDS	1627829	1628695	.	-	0	ID=EILCDJFF_01534;inference=ab initio prediction:Prodigal:002006,similar to AA sequence:ISfinder:ISMex13;locus_tag=EILCDJFF_01534;product=IS21 family transposase ISMex13
NZ_CP028843.1	Prodigal:002006	CDS	1628692	1629957	.	-	0	ID=EILCDJFF_01535;inference=ab initio prediction:Prodigal:002006;locus_tag=EILCDJFF_01535;product=hypothetical protein
NZ_CP028843.1	Prodigal:002006	CDS	1630293	1630631	.	-	0	ID=EILCDJFF_01536;inference=ab initio prediction:Prodigal:002006,similar to AA sequence:ISfinder:ISMno15;locus_tag=EILCDJFF_01536;product=IS1182 family transposase ISMno15
NZ_CP028843.1	Prodigal:002006	CDS	1630687	1631592	.	-	0	ID=EILCDJFF_01537;inference=ab initio prediction:Prodigal:002006,similar to AA sequence:ISfinder:ISMex33;locus_tag=EILCDJFF_01537;product=IS3 family transposase ISMex33
NZ_CP028843.1	Prodigal:002006	CDS	1631589	1631915	.	-	0	ID=EILCDJFF_01538;inference=ab initio prediction:Prodigal:002006,similar to AA sequence:ISfinder:ISMex33;locus_tag=EILCDJFF_01538;product=IS3 family transposase ISMex33
NZ_CP028843.1	Prodigal:002006	CDS	1631935	1632441	.	+	0	ID=EILCDJFF_01539;inference=ab initio prediction:Prodigal:002006;locus_tag=EILCDJFF_01539;product=hypothetical protein
NZ_CP028843.1	Prodigal:002006	CDS	1632688	1632885	.	+	0	ID=EILCDJFF_01540;inference=ab initio prediction:Prodigal:002006;locus_tag=EILCDJFF_01540;product=hypothetical protein
NZ_CP028843.1	Prodigal:002006	CDS	1634283	1634609	.	+	0	ID=EILCDJFF_01541;inference=ab initio prediction:Prodigal:002006,similar to AA sequence:ISfinder:ISMex33;locus_tag=EILCDJFF_01541;product=IS3 family transposase ISMex33
NZ_CP028843.1	Prodigal:002006	CDS	1634606	1635511	.	+	0	ID=EILCDJFF_01542;inference=ab initio prediction:Prodigal:002006,similar to AA sequence:ISfinder:ISMex33;locus_tag=EILCDJFF_01542;product=IS3 family transposase ISMex33
NZ_CP028843.1	Prodigal:002006	CDS	1636716	1636976	.	+	0	ID=EILCDJFF_01543;inference=ab initio prediction:Prodigal:002006;locus_tag=EILCDJFF_01543;product=hypothetical protein
NZ_CP028843.1	Prodigal:002006	CDS	1637371	1638285	.	+	0	ID=EILCDJFF_01544;Name=pgrR_3;gene=pgrR_3;inference=ab initio prediction:Prodigal:002006,similar to AA sequence:UniProtKB:P77333;locus_tag=EILCDJFF_01544;product=HTH-type transcriptional regulator PgrR
NZ_CP028843.1	Prodigal:002006	CDS	1638422	1639177	.	+	0	ID=EILCDJFF_01545;eC_number=1.1.1.-;Name=linC;db_xref=COG:COG1028;gene=linC;inference=ab initio prediction:Prodigal:002006,similar to AA sequence:UniProtKB:D4YYG1;locus_tag=EILCDJFF_01545;product=2%2C5-dichloro-2%2C5-cyclohexadiene-1%2C4-diol dehydrogenase
NZ_CP028843.1	Prodigal:002006	CDS	1639211	1639609	.	+	0	ID=EILCDJFF_01546;inference=ab initio prediction:Prodigal:002006;locus_tag=EILCDJFF_01546;product=hypothetical protein
NZ_CP028843.1	Aragorn:001002	tRNA	1639626	1639707	.	-	.	ID=EILCDJFF_01547;inference=COORDINATES:profile:Aragorn:001002;locus_tag=EILCDJFF_01547;product=tRNA-Arg(tcg)
NZ_CP028843.1	Prodigal:002006	CDS	1640091	1640381	.	+	0	ID=EILCDJFF_01548;Name=hin_1;db_xref=COG:COG1961;gene=hin_1;inference=ab initio prediction:Prodigal:002006,similar to AA sequence:UniProtKB:P03013;locus_tag=EILCDJFF_01548;product=DNA-invertase hin
NZ_CP028843.1	Prodigal:002006	CDS	1640733	1640909	.	+	0	ID=EILCDJFF_01549;inference=ab initio prediction:Prodigal:002006;locus_tag=EILCDJFF_01549;product=hypothetical protein
NZ_CP028843.1	Prodigal:002006	CDS	1641027	1641296	.	+	0	ID=EILCDJFF_01550;inference=ab initio prediction:Prodigal:002006;locus_tag=EILCDJFF_01550;product=hypothetical protein
NZ_CP028843.1	Prodigal:002006	CDS	1641452	1642831	.	+	0	ID=EILCDJFF_01551;inference=ab initio prediction:Prodigal:002006;locus_tag=EILCDJFF_01551;product=hypothetical protein
NZ_CP028843.1	Prodigal:002006	CDS	1642850	1643764	.	-	0	ID=EILCDJFF_01552;inference=ab initio prediction:Prodigal:002006;locus_tag=EILCDJFF_01552;product=hypothetical protein
NZ_CP028843.1	Prodigal:002006	CDS	1644004	1644489	.	+	0	ID=EILCDJFF_01553;inference=ab initio prediction:Prodigal:002006;locus_tag=EILCDJFF_01553;product=hypothetical protein
NZ_CP028843.1	Prodigal:002006	CDS	1644728	1646188	.	-	0	ID=EILCDJFF_01554;Name=pcaK_1;db_xref=COG:COG0477;gene=pcaK_1;inference=ab initio prediction:Prodigal:002006,similar to AA sequence:UniProtKB:Q43975;locus_tag=EILCDJFF_01554;product=4-hydroxybenzoate transporter PcaK
NZ_CP028843.1	Prodigal:002006	CDS	1646294	1646884	.	+	0	ID=EILCDJFF_01555;eC_number=3.6.3.-;Name=fetA;db_xref=COG:COG4619;gene=fetA;inference=ab initio prediction:Prodigal:002006,similar to AA sequence:UniProtKB:P77279;locus_tag=EILCDJFF_01555;product=putative iron export ATP-binding protein FetA
NZ_CP028843.1	Prodigal:002006	CDS	1646895	1647695	.	+	0	ID=EILCDJFF_01556;Name=fetB;db_xref=COG:COG0390;gene=fetB;inference=ab initio prediction:Prodigal:002006,similar to AA sequence:UniProtKB:P77307;locus_tag=EILCDJFF_01556;product=putative iron export permease protein FetB
NZ_CP028843.1	Prodigal:002006	CDS	1647736	1648452	.	-	0	ID=EILCDJFF_01557;inference=ab initio prediction:Prodigal:002006;locus_tag=EILCDJFF_01557;product=hypothetical protein
NZ_CP028843.1	Prodigal:002006	CDS	1649178	1649915	.	+	0	ID=EILCDJFF_01558;inference=ab initio prediction:Prodigal:002006;locus_tag=EILCDJFF_01558;product=hypothetical protein
NZ_CP028843.1	Prodigal:002006	CDS	1649919	1650269	.	-	0	ID=EILCDJFF_01559;inference=ab initio prediction:Prodigal:002006;locus_tag=EILCDJFF_01559;product=hypothetical protein
NZ_CP028843.1	Prodigal:002006	CDS	1650337	1650960	.	-	0	ID=EILCDJFF_01560;eC_number=2.3.1.228;Name=bjaI_1;db_xref=COG:COG3916;gene=bjaI_1;inference=ab initio prediction:Prodigal:002006,similar to AA sequence:UniProtKB:Q89VI2;locus_tag=EILCDJFF_01560;product=Isovaleryl-homoserine lactone synthase
NZ_CP028843.1	Prodigal:002006	CDS	1651181	1651471	.	+	0	ID=EILCDJFF_01561;inference=ab initio prediction:Prodigal:002006;locus_tag=EILCDJFF_01561;product=hypothetical protein
NZ_CP028843.1	Prodigal:002006	CDS	1651620	1652099	.	+	0	ID=EILCDJFF_01562;inference=ab initio prediction:Prodigal:002006;locus_tag=EILCDJFF_01562;product=hypothetical protein
NZ_CP028843.1	Prodigal:002006	CDS	1652261	1652587	.	+	0	ID=EILCDJFF_01563;inference=ab initio prediction:Prodigal:002006;locus_tag=EILCDJFF_01563;product=hypothetical protein
NZ_CP028843.1	Prodigal:002006	CDS	1653031	1654008	.	-	0	ID=EILCDJFF_01564;eC_number=6.3.2.6;Name=purC_2;db_xref=COG:COG0152;gene=purC_2;inference=ab initio prediction:Prodigal:002006,similar to AA sequence:UniProtKB:B1MHW4;locus_tag=EILCDJFF_01564;product=Phosphoribosylaminoimidazole-succinocarboxamide synthase
NZ_CP028843.1	Prodigal:002006	CDS	1654111	1655397	.	-	0	ID=EILCDJFF_01565;Name=oprP;db_xref=COG:COG3746;gene=oprP;inference=ab initio prediction:Prodigal:002006,similar to AA sequence:UniProtKB:P05695;locus_tag=EILCDJFF_01565;product=Porin P
NZ_CP028843.1	Prodigal:002006	CDS	1655572	1656624	.	+	0	ID=EILCDJFF_01566;inference=ab initio prediction:Prodigal:002006;locus_tag=EILCDJFF_01566;product=hypothetical protein
NZ_CP028843.1	Prodigal:002006	CDS	1656655	1657662	.	-	0	ID=EILCDJFF_01567;inference=ab initio prediction:Prodigal:002006;locus_tag=EILCDJFF_01567;product=hypothetical protein
NZ_CP028843.1	Prodigal:002006	CDS	1657840	1659021	.	-	0	ID=EILCDJFF_01568;inference=ab initio prediction:Prodigal:002006;locus_tag=EILCDJFF_01568;product=hypothetical protein
NZ_CP028843.1	Prodigal:002006	CDS	1659220	1659492	.	-	0	ID=EILCDJFF_01569;inference=ab initio prediction:Prodigal:002006,similar to AA sequence:UniProtKB:B8H4R9;locus_tag=EILCDJFF_01569;note=UPF0335 protein CCNA_03428;product=hypothetical protein
NZ_CP028843.1	Prodigal:002006	CDS	1659845	1660150	.	-	0	ID=EILCDJFF_01570;inference=ab initio prediction:Prodigal:002006;locus_tag=EILCDJFF_01570;product=hypothetical protein
NZ_CP028843.1	Prodigal:002006	CDS	1660209	1660970	.	-	0	ID=EILCDJFF_01571;inference=ab initio prediction:Prodigal:002006;locus_tag=EILCDJFF_01571;product=hypothetical protein
NZ_CP028843.1	Prodigal:002006	CDS	1661144	1662091	.	+	0	ID=EILCDJFF_01572;inference=ab initio prediction:Prodigal:002006;locus_tag=EILCDJFF_01572;product=hypothetical protein
NZ_CP028843.1	Prodigal:002006	CDS	1662165	1663475	.	+	0	ID=EILCDJFF_01573;eC_number=1.1.1.81;Name=ttuD_2;gene=ttuD_2;inference=ab initio prediction:Prodigal:002006,similar to AA sequence:UniProtKB:Q44472;locus_tag=EILCDJFF_01573;product=Putative hydroxypyruvate reductase
NZ_CP028843.1	Prodigal:002006	CDS	1663447	1663905	.	+	0	ID=EILCDJFF_01574;inference=ab initio prediction:Prodigal:002006;locus_tag=EILCDJFF_01574;product=hypothetical protein
NZ_CP028843.1	Prodigal:002006	CDS	1664259	1664573	.	-	0	ID=EILCDJFF_01575;inference=ab initio prediction:Prodigal:002006;locus_tag=EILCDJFF_01575;product=hypothetical protein
NZ_CP028843.1	Prodigal:002006	CDS	1664551	1664835	.	-	0	ID=EILCDJFF_01576;inference=ab initio prediction:Prodigal:002006;locus_tag=EILCDJFF_01576;product=hypothetical protein
NZ_CP028843.1	Prodigal:002006	CDS	1665001	1666437	.	+	0	ID=EILCDJFF_01577;eC_number=2.7.1.40;Name=ttuE_2;gene=ttuE_2;inference=ab initio prediction:Prodigal:002006,similar to AA sequence:UniProtKB:Q44473;locus_tag=EILCDJFF_01577;product=Pyruvate kinase
NZ_CP028843.1	Prodigal:002006	CDS	1666576	1667490	.	-	0	ID=EILCDJFF_01578;Name=yijE;gene=yijE;inference=ab initio prediction:Prodigal:002006,similar to AA sequence:UniProtKB:P0ABT8;locus_tag=EILCDJFF_01578;product=putative cystine transporter YijE
NZ_CP028843.1	Prodigal:002006	CDS	1667557	1668153	.	+	0	ID=EILCDJFF_01579;inference=ab initio prediction:Prodigal:002006;locus_tag=EILCDJFF_01579;product=hypothetical protein
NZ_CP028843.1	Prodigal:002006	CDS	1668247	1669239	.	-	0	ID=EILCDJFF_01580;eC_number=3.7.1.14;Name=mhpC_1;gene=mhpC_1;inference=ab initio prediction:Prodigal:002006,protein motif:HAMAP:MF_01654;locus_tag=EILCDJFF_01580;product=2-hydroxy-6-oxononadienedioate/2-hydroxy-6-oxononatrienedioate hydrolase
NZ_CP028843.1	Prodigal:002006	CDS	1669281	1669886	.	-	0	ID=EILCDJFF_01581;inference=ab initio prediction:Prodigal:002006;locus_tag=EILCDJFF_01581;product=hypothetical protein
NZ_CP028843.1	Prodigal:002006	CDS	1669965	1670090	.	-	0	ID=EILCDJFF_01582;Name=rpmJ;db_xref=COG:COG0257;gene=rpmJ;inference=ab initio prediction:Prodigal:002006,similar to AA sequence:UniProtKB:Q6N253;locus_tag=EILCDJFF_01582;product=50S ribosomal protein L36
NZ_CP028843.1	Prodigal:002006	CDS	1670274	1670570	.	-	0	ID=EILCDJFF_01583;inference=ab initio prediction:Prodigal:002006;locus_tag=EILCDJFF_01583;product=hypothetical protein
NZ_CP028843.1	Prodigal:002006	CDS	1670778	1672310	.	+	0	ID=EILCDJFF_01584;eC_number=1.14.99.44;Name=crtNb;gene=crtNb;inference=ab initio prediction:Prodigal:002006,similar to AA sequence:UniProtKB:Q4VKU9;locus_tag=EILCDJFF_01584;product=4%2C4'-diapolycopene oxygenase
NZ_CP028843.1	Prodigal:002006	CDS	1672307	1673170	.	+	0	ID=EILCDJFF_01585;inference=ab initio prediction:Prodigal:002006;locus_tag=EILCDJFF_01585;product=hypothetical protein
NZ_CP028843.1	Prodigal:002006	CDS	1673167	1674288	.	+	0	ID=EILCDJFF_01586;eC_number=2.4.1.-;Name=crtQ;gene=crtQ;inference=ab initio prediction:Prodigal:002006,similar to AA sequence:UniProtKB:Q7A3E0;locus_tag=EILCDJFF_01586;product=4%2C4'-diaponeurosporenoate glycosyltransferase
NZ_CP028843.1	Prodigal:002006	CDS	1674324	1675739	.	+	0	ID=EILCDJFF_01587;eC_number=3.5.1.13;Name=aam_1;db_xref=COG:COG0154;gene=aam_1;inference=ab initio prediction:Prodigal:002006,similar to AA sequence:UniProtKB:K9NBS6;locus_tag=EILCDJFF_01587;product=Acylamidase
NZ_CP028843.1	Prodigal:002006	CDS	1676542	1677090	.	+	0	ID=EILCDJFF_01588;inference=ab initio prediction:Prodigal:002006;locus_tag=EILCDJFF_01588;product=hypothetical protein
NZ_CP028843.1	Prodigal:002006	CDS	1677383	1677610	.	-	0	ID=EILCDJFF_01589;inference=ab initio prediction:Prodigal:002006;locus_tag=EILCDJFF_01589;product=hypothetical protein
NZ_CP028843.1	Prodigal:002006	CDS	1677638	1678102	.	-	0	ID=EILCDJFF_01590;inference=ab initio prediction:Prodigal:002006;locus_tag=EILCDJFF_01590;product=hypothetical protein
NZ_CP028843.1	Prodigal:002006	CDS	1678099	1678245	.	-	0	ID=EILCDJFF_01591;inference=ab initio prediction:Prodigal:002006;locus_tag=EILCDJFF_01591;product=hypothetical protein
NZ_CP028843.1	Prodigal:002006	CDS	1678247	1678780	.	-	0	ID=EILCDJFF_01592;inference=ab initio prediction:Prodigal:002006;locus_tag=EILCDJFF_01592;product=hypothetical protein
NZ_CP028843.1	Aragorn:001002	tRNA	1679261	1679334	.	+	.	ID=EILCDJFF_01593;inference=COORDINATES:profile:Aragorn:001002;locus_tag=EILCDJFF_01593;product=tRNA-Gln(ctg)
NZ_CP028843.1	Prodigal:002006	CDS	1679434	1680033	.	-	0	ID=EILCDJFF_01594;Name=xerC_2;gene=xerC_2;inference=ab initio prediction:Prodigal:002006,protein motif:HAMAP:MF_01808;locus_tag=EILCDJFF_01594;product=Tyrosine recombinase XerC
NZ_CP028843.1	Prodigal:002006	CDS	1680099	1680806	.	+	0	ID=EILCDJFF_01595;Name=nusG_2;gene=nusG_2;inference=ab initio prediction:Prodigal:002006,protein motif:HAMAP:MF_00948;locus_tag=EILCDJFF_01595;product=Transcription termination/antitermination protein NusG
NZ_CP028843.1	Prodigal:002006	CDS	1681867	1682745	.	+	0	ID=EILCDJFF_01596;inference=ab initio prediction:Prodigal:002006;locus_tag=EILCDJFF_01596;product=hypothetical protein
NZ_CP028843.1	Prodigal:002006	CDS	1683799	1684407	.	-	0	ID=EILCDJFF_01597;inference=ab initio prediction:Prodigal:002006;locus_tag=EILCDJFF_01597;product=hypothetical protein
NZ_CP028843.1	Prodigal:002006	CDS	1684699	1685319	.	+	0	ID=EILCDJFF_01598;inference=ab initio prediction:Prodigal:002006;locus_tag=EILCDJFF_01598;product=hypothetical protein
NZ_CP028843.1	Prodigal:002006	CDS	1685264	1686790	.	+	0	ID=EILCDJFF_01599;inference=ab initio prediction:Prodigal:002006;locus_tag=EILCDJFF_01599;product=hypothetical protein
NZ_CP028843.1	Prodigal:002006	CDS	1687277	1688011	.	+	0	ID=EILCDJFF_01600;inference=ab initio prediction:Prodigal:002006;locus_tag=EILCDJFF_01600;product=hypothetical protein
NZ_CP028843.1	Prodigal:002006	CDS	1688176	1689696	.	+	0	ID=EILCDJFF_01601;inference=ab initio prediction:Prodigal:002006;locus_tag=EILCDJFF_01601;product=hypothetical protein
NZ_CP028843.1	Prodigal:002006	CDS	1689751	1690056	.	+	0	ID=EILCDJFF_01602;inference=ab initio prediction:Prodigal:002006;locus_tag=EILCDJFF_01602;product=hypothetical protein
NZ_CP028843.1	Prodigal:002006	CDS	1690068	1690520	.	+	0	ID=EILCDJFF_01603;inference=ab initio prediction:Prodigal:002006;locus_tag=EILCDJFF_01603;product=hypothetical protein
NZ_CP028843.1	Prodigal:002006	CDS	1690526	1691338	.	+	0	ID=EILCDJFF_01604;inference=ab initio prediction:Prodigal:002006;locus_tag=EILCDJFF_01604;product=hypothetical protein
NZ_CP028843.1	Prodigal:002006	CDS	1691353	1692759	.	+	0	ID=EILCDJFF_01605;inference=ab initio prediction:Prodigal:002006;locus_tag=EILCDJFF_01605;product=hypothetical protein
NZ_CP028843.1	Prodigal:002006	CDS	1692767	1693387	.	+	0	ID=EILCDJFF_01606;inference=ab initio prediction:Prodigal:002006;locus_tag=EILCDJFF_01606;product=hypothetical protein
NZ_CP028843.1	Prodigal:002006	CDS	1693486	1694061	.	+	0	ID=EILCDJFF_01607;inference=ab initio prediction:Prodigal:002006;locus_tag=EILCDJFF_01607;product=hypothetical protein
NZ_CP028843.1	Prodigal:002006	CDS	1694107	1694376	.	+	0	ID=EILCDJFF_01608;inference=ab initio prediction:Prodigal:002006;locus_tag=EILCDJFF_01608;product=hypothetical protein
NZ_CP028843.1	Prodigal:002006	CDS	1694381	1694710	.	+	0	ID=EILCDJFF_01609;inference=ab initio prediction:Prodigal:002006;locus_tag=EILCDJFF_01609;product=hypothetical protein
NZ_CP028843.1	Prodigal:002006	CDS	1695025	1695915	.	-	0	ID=EILCDJFF_01610;Name=ycjP_1;db_xref=COG:COG0395;gene=ycjP_1;inference=ab initio prediction:Prodigal:002006,similar to AA sequence:UniProtKB:P77716;locus_tag=EILCDJFF_01610;product=Inner membrane ABC transporter permease protein YcjP
NZ_CP028843.1	Prodigal:002006	CDS	1695927	1696862	.	-	0	ID=EILCDJFF_01611;Name=malF;db_xref=COG:COG1175;gene=malF;inference=ab initio prediction:Prodigal:002006,similar to AA sequence:UniProtKB:P02916;locus_tag=EILCDJFF_01611;product=Maltose/maltodextrin transport system permease protein MalF
NZ_CP028843.1	Prodigal:002006	CDS	1696917	1698248	.	-	0	ID=EILCDJFF_01612;inference=ab initio prediction:Prodigal:002006;locus_tag=EILCDJFF_01612;product=hypothetical protein
NZ_CP028843.1	Prodigal:002006	CDS	1699060	1699833	.	+	0	ID=EILCDJFF_01613;inference=ab initio prediction:Prodigal:002006;locus_tag=EILCDJFF_01613;product=hypothetical protein
NZ_CP028843.1	Prodigal:002006	CDS	1700545	1701366	.	-	0	ID=EILCDJFF_01614;db_xref=COG:COG3039;inference=ab initio prediction:Prodigal:002006,similar to AA sequence:ISfinder:ISMtsp14;locus_tag=EILCDJFF_01614;product=IS5 family transposase ISMtsp14
NZ_CP028843.1	Prodigal:002006	CDS	1701722	1702228	.	-	0	ID=EILCDJFF_01615;inference=ab initio prediction:Prodigal:002006;locus_tag=EILCDJFF_01615;product=hypothetical protein
NZ_CP028843.1	Prodigal:002006	CDS	1702739	1704424	.	+	0	ID=EILCDJFF_01616;inference=ab initio prediction:Prodigal:002006;locus_tag=EILCDJFF_01616;product=hypothetical protein
NZ_CP028843.1	Prodigal:002006	CDS	1704482	1704640	.	-	0	ID=EILCDJFF_01617;inference=ab initio prediction:Prodigal:002006;locus_tag=EILCDJFF_01617;product=hypothetical protein
NZ_CP028843.1	Prodigal:002006	CDS	1704733	1704924	.	-	0	ID=EILCDJFF_01618;inference=ab initio prediction:Prodigal:002006;locus_tag=EILCDJFF_01618;product=hypothetical protein
NZ_CP028843.1	Prodigal:002006	CDS	1705082	1705336	.	-	0	ID=EILCDJFF_01619;inference=ab initio prediction:Prodigal:002006;locus_tag=EILCDJFF_01619;product=hypothetical protein
NZ_CP028843.1	Prodigal:002006	CDS	1705446	1705910	.	+	0	ID=EILCDJFF_01620;eC_number=3.4.21.88;Name=lexA_2;gene=lexA_2;inference=ab initio prediction:Prodigal:002006,protein motif:HAMAP:MF_00015;locus_tag=EILCDJFF_01620;product=LexA repressor
NZ_CP028843.1	Prodigal:002006	CDS	1705907	1707202	.	+	0	ID=EILCDJFF_01621;Name=umuC_1;db_xref=COG:COG0389;gene=umuC_1;inference=ab initio prediction:Prodigal:002006,similar to AA sequence:UniProtKB:P04152;locus_tag=EILCDJFF_01621;product=Protein UmuC
NZ_CP028843.1	Prodigal:002006	CDS	1707183	1709144	.	+	0	ID=EILCDJFF_01622;inference=ab initio prediction:Prodigal:002006;locus_tag=EILCDJFF_01622;product=hypothetical protein
NZ_CP028843.1	Prodigal:002006	CDS	1709198	1709287	.	-	0	ID=EILCDJFF_01623;inference=ab initio prediction:Prodigal:002006;locus_tag=EILCDJFF_01623;product=hypothetical protein
NZ_CP028843.1	Prodigal:002006	CDS	1709393	1709530	.	-	0	ID=EILCDJFF_01624;inference=ab initio prediction:Prodigal:002006;locus_tag=EILCDJFF_01624;product=hypothetical protein
NZ_CP028843.1	Prodigal:002006	CDS	1709804	1709998	.	-	0	ID=EILCDJFF_01625;inference=ab initio prediction:Prodigal:002006;locus_tag=EILCDJFF_01625;product=hypothetical protein
NZ_CP028843.1	Prodigal:002006	CDS	1710089	1710334	.	-	0	ID=EILCDJFF_01626;inference=ab initio prediction:Prodigal:002006;locus_tag=EILCDJFF_01626;product=hypothetical protein
NZ_CP028843.1	Prodigal:002006	CDS	1710331	1711125	.	-	0	ID=EILCDJFF_01627;inference=ab initio prediction:Prodigal:002006;locus_tag=EILCDJFF_01627;product=hypothetical protein
NZ_CP028843.1	Prodigal:002006	CDS	1711122	1711325	.	-	0	ID=EILCDJFF_01628;inference=ab initio prediction:Prodigal:002006;locus_tag=EILCDJFF_01628;product=hypothetical protein
NZ_CP028843.1	Prodigal:002006	CDS	1711378	1711776	.	-	0	ID=EILCDJFF_01629;inference=ab initio prediction:Prodigal:002006;locus_tag=EILCDJFF_01629;product=hypothetical protein
NZ_CP028843.1	Prodigal:002006	CDS	1711999	1712874	.	-	0	ID=EILCDJFF_01630;Name=xerC_3;gene=xerC_3;inference=ab initio prediction:Prodigal:002006,protein motif:HAMAP:MF_01808;locus_tag=EILCDJFF_01630;product=Tyrosine recombinase XerC
NZ_CP028843.1	Prodigal:002006	CDS	1712961	1713296	.	+	0	ID=EILCDJFF_01631;db_xref=COG:COG3039;inference=ab initio prediction:Prodigal:002006,similar to AA sequence:ISfinder:ISMpo8;locus_tag=EILCDJFF_01631;product=IS5 family transposase ISMpo8
NZ_CP028843.1	Prodigal:002006	CDS	1713425	1713757	.	-	0	ID=EILCDJFF_01632;inference=ab initio prediction:Prodigal:002006;locus_tag=EILCDJFF_01632;product=hypothetical protein
NZ_CP028843.1	Prodigal:002006	CDS	1713767	1714489	.	-	0	ID=EILCDJFF_01633;Name=cyoC_1;db_xref=COG:COG1845;gene=cyoC_1;inference=ab initio prediction:Prodigal:002006,similar to AA sequence:UniProtKB:P0ABJ3;locus_tag=EILCDJFF_01633;product=Cytochrome bo(3) ubiquinol oxidase subunit 3
NZ_CP028843.1	Prodigal:002006	CDS	1714510	1715214	.	-	0	ID=EILCDJFF_01634;inference=ab initio prediction:Prodigal:002006;locus_tag=EILCDJFF_01634;product=hypothetical protein
NZ_CP028843.1	Prodigal:002006	CDS	1715211	1716977	.	-	0	ID=EILCDJFF_01635;eC_number=1.9.3.1;Name=coxN;db_xref=COG:COG0843;gene=coxN;inference=ab initio prediction:Prodigal:002006,similar to AA sequence:UniProtKB:P98000;locus_tag=EILCDJFF_01635;product=Alternative cytochrome c oxidase subunit 1
NZ_CP028843.1	Prodigal:002006	CDS	1716990	1717829	.	-	0	ID=EILCDJFF_01636;eC_number=1.9.3.1;Name=coxM_1;db_xref=COG:COG1622;gene=coxM_1;inference=ab initio prediction:Prodigal:002006,similar to AA sequence:UniProtKB:P98053;locus_tag=EILCDJFF_01636;product=Alternative cytochrome c oxidase subunit 2
NZ_CP028843.1	Prodigal:002006	CDS	1717869	1718660	.	-	0	ID=EILCDJFF_01637;inference=ab initio prediction:Prodigal:002006;locus_tag=EILCDJFF_01637;product=hypothetical protein
NZ_CP028843.1	Prodigal:002006	CDS	1719782	1720117	.	+	0	ID=EILCDJFF_01638;inference=ab initio prediction:Prodigal:002006;locus_tag=EILCDJFF_01638;product=hypothetical protein
NZ_CP028843.1	Prodigal:002006	CDS	1720546	1720797	.	+	0	ID=EILCDJFF_01639;inference=ab initio prediction:Prodigal:002006;locus_tag=EILCDJFF_01639;product=hypothetical protein
NZ_CP028843.1	Prodigal:002006	CDS	1722265	1723353	.	+	0	ID=EILCDJFF_01640;Name=virS_1;gene=virS_1;inference=ab initio prediction:Prodigal:002006,similar to AA sequence:UniProtKB:P9WMJ3;locus_tag=EILCDJFF_01640;product=HTH-type transcriptional regulator VirS
NZ_CP028843.1	Prodigal:002006	CDS	1723656	1724048	.	+	0	ID=EILCDJFF_01641;inference=ab initio prediction:Prodigal:002006;locus_tag=EILCDJFF_01641;product=hypothetical protein
NZ_CP028843.1	Prodigal:002006	CDS	1724219	1724731	.	+	0	ID=EILCDJFF_01642;inference=ab initio prediction:Prodigal:002006;locus_tag=EILCDJFF_01642;product=hypothetical protein
NZ_CP028843.1	Prodigal:002006	CDS	1725922	1726944	.	-	0	ID=EILCDJFF_01643;eC_number=3.5.1.44;Name=cheB_4;gene=cheB_4;inference=ab initio prediction:Prodigal:002006,protein motif:HAMAP:MF_00099;locus_tag=EILCDJFF_01643;product=Protein-glutamate methylesterase/protein-glutamine glutaminase
NZ_CP028843.1	minced:0.4.2	repeat_region	1727664	1727997	.	.	.	note=CRISPR with 6 repeat units;rpt_family=CRISPR;rpt_type=direct;rpt_unit_seq=AGGTCGATCCCCGCGTGGGCGGGGGAGCC
NZ_CP028843.1	Prodigal:002006	CDS	1728046	1728336	.	-	0	ID=EILCDJFF_01644;eC_number=3.1.-.-;Name=ygbF;gene=ygbF;inference=ab initio prediction:Prodigal:002006,similar to AA sequence:UniProtKB:P45956;locus_tag=EILCDJFF_01644;product=CRISPR-associated endoribonuclease Cas2
NZ_CP028843.1	Prodigal:002006	CDS	1728377	1729249	.	-	0	ID=EILCDJFF_01645;eC_number=3.1.-.-;Name=ygbT;db_xref=COG:COG1518;gene=ygbT;inference=ab initio prediction:Prodigal:002006,similar to AA sequence:UniProtKB:Q46896;locus_tag=EILCDJFF_01645;product=CRISPR-associated endonuclease Cas1
NZ_CP028843.1	Prodigal:002006	CDS	1729254	1730042	.	-	0	ID=EILCDJFF_01646;inference=ab initio prediction:Prodigal:002006;locus_tag=EILCDJFF_01646;product=hypothetical protein
NZ_CP028843.1	Prodigal:002006	CDS	1730039	1730872	.	-	0	ID=EILCDJFF_01647;inference=ab initio prediction:Prodigal:002006;locus_tag=EILCDJFF_01647;product=hypothetical protein
NZ_CP028843.1	Prodigal:002006	CDS	1730872	1732017	.	-	0	ID=EILCDJFF_01648;Name=casC;gene=casC;inference=ab initio prediction:Prodigal:002006,similar to AA sequence:UniProtKB:Q46899;locus_tag=EILCDJFF_01648;product=CRISPR system Cascade subunit CasC
NZ_CP028843.1	Prodigal:002006	CDS	1732014	1732673	.	-	0	ID=EILCDJFF_01649;inference=ab initio prediction:Prodigal:002006;locus_tag=EILCDJFF_01649;product=hypothetical protein
NZ_CP028843.1	Prodigal:002006	CDS	1732657	1734225	.	-	0	ID=EILCDJFF_01650;inference=ab initio prediction:Prodigal:002006;locus_tag=EILCDJFF_01650;product=hypothetical protein
NZ_CP028843.1	Prodigal:002006	CDS	1734681	1736810	.	-	0	ID=EILCDJFF_01651;inference=ab initio prediction:Prodigal:002006;locus_tag=EILCDJFF_01651;product=hypothetical protein
NZ_CP028843.1	Prodigal:002006	CDS	1737868	1738713	.	-	0	ID=EILCDJFF_01652;inference=ab initio prediction:Prodigal:002006;locus_tag=EILCDJFF_01652;product=hypothetical protein
NZ_CP028843.1	Prodigal:002006	CDS	1738859	1739548	.	+	0	ID=EILCDJFF_01653;eC_number=1.1.1.268;Name=xecD;gene=xecD;inference=ab initio prediction:Prodigal:002006,similar to AA sequence:UniProtKB:Q56840;locus_tag=EILCDJFF_01653;product=2-(R)-hydroxypropyl-CoM dehydrogenase
NZ_CP028843.1	Prodigal:002006	CDS	1739545	1739865	.	+	0	ID=EILCDJFF_01654;inference=ab initio prediction:Prodigal:002006;locus_tag=EILCDJFF_01654;product=hypothetical protein
NZ_CP028843.1	Prodigal:002006	CDS	1739858	1741234	.	+	0	ID=EILCDJFF_01655;eC_number=1.4.99.5;Name=hcnB_1;gene=hcnB_1;inference=ab initio prediction:Prodigal:002006,similar to AA sequence:UniProtKB:O85227;locus_tag=EILCDJFF_01655;product=Hydrogen cyanide synthase subunit HcnB
NZ_CP028843.1	Prodigal:002006	CDS	1741234	1742382	.	+	0	ID=EILCDJFF_01656;eC_number=1.5.3.1;Name=soxB;gene=soxB;inference=ab initio prediction:Prodigal:002006,similar to AA sequence:UniProtKB:Q9AGP3;locus_tag=EILCDJFF_01656;product=Sarcosine oxidase subunit beta
NZ_CP028843.1	Prodigal:002006	CDS	1742414	1743967	.	+	0	ID=EILCDJFF_01657;Name=gsiB_2;db_xref=COG:COG0747;gene=gsiB_2;inference=ab initio prediction:Prodigal:002006,similar to AA sequence:UniProtKB:P75797;locus_tag=EILCDJFF_01657;product=Glutathione-binding protein GsiB
NZ_CP028843.1	Prodigal:002006	CDS	1744365	1745306	.	+	0	ID=EILCDJFF_01658;Name=dppB_1;db_xref=COG:COG0601;gene=dppB_1;inference=ab initio prediction:Prodigal:002006,similar to AA sequence:UniProtKB:P0AEF8;locus_tag=EILCDJFF_01658;product=Dipeptide transport system permease protein DppB
NZ_CP028843.1	Prodigal:002006	CDS	1745303	1746157	.	+	0	ID=EILCDJFF_01659;Name=gsiD_1;db_xref=COG:COG1173;gene=gsiD_1;inference=ab initio prediction:Prodigal:002006,similar to AA sequence:UniProtKB:P75799;locus_tag=EILCDJFF_01659;product=Glutathione transport system permease protein GsiD
NZ_CP028843.1	Prodigal:002006	CDS	1746154	1747146	.	+	0	ID=EILCDJFF_01660;Name=oppD_1;db_xref=COG:COG0444;gene=oppD_1;inference=ab initio prediction:Prodigal:002006,similar to AA sequence:UniProtKB:P24136;locus_tag=EILCDJFF_01660;product=Oligopeptide transport ATP-binding protein OppD
NZ_CP028843.1	Prodigal:002006	CDS	1747143	1748123	.	+	0	ID=EILCDJFF_01661;Name=oppF_1;db_xref=COG:COG4608;gene=oppF_1;inference=ab initio prediction:Prodigal:002006,similar to AA sequence:UniProtKB:P24137;locus_tag=EILCDJFF_01661;product=Oligopeptide transport ATP-binding protein OppF
NZ_CP028843.1	Prodigal:002006	CDS	1748208	1748615	.	+	0	ID=EILCDJFF_01662;inference=ab initio prediction:Prodigal:002006;locus_tag=EILCDJFF_01662;product=hypothetical protein
NZ_CP028843.1	Prodigal:002006	CDS	1748836	1749405	.	+	0	ID=EILCDJFF_01663;inference=ab initio prediction:Prodigal:002006;locus_tag=EILCDJFF_01663;product=hypothetical protein
NZ_CP028843.1	Prodigal:002006	CDS	1749929	1752244	.	-	0	ID=EILCDJFF_01664;eC_number=1.2.5.3;Name=cutL_1;gene=cutL_1;inference=ab initio prediction:Prodigal:002006,similar to AA sequence:UniProtKB:P19913;locus_tag=EILCDJFF_01664;product=Carbon monoxide dehydrogenase large chain
NZ_CP028843.1	Prodigal:002006	CDS	1752669	1754432	.	-	0	ID=EILCDJFF_01665;eC_number=2.7.13.3;Name=rcsC_9;gene=rcsC_9;inference=ab initio prediction:Prodigal:002006,protein motif:HAMAP:MF_00979;locus_tag=EILCDJFF_01665;product=Sensor histidine kinase RcsC
NZ_CP028843.1	Prodigal:002006	CDS	1754425	1754886	.	-	0	ID=EILCDJFF_01666;Name=rcp1;gene=rcp1;inference=ab initio prediction:Prodigal:002006,similar to AA sequence:UniProtKB:Q55169;locus_tag=EILCDJFF_01666;product=Response regulator rcp1
NZ_CP028843.1	Prodigal:002006	CDS	1754896	1757148	.	-	0	ID=EILCDJFF_01667;eC_number=2.7.13.3;Name=cph1_1;gene=cph1_1;inference=ab initio prediction:Prodigal:002006,similar to AA sequence:UniProtKB:Q55168;locus_tag=EILCDJFF_01667;product=Phytochrome-like protein cph1
NZ_CP028843.1	Prodigal:002006	CDS	1757794	1758585	.	+	0	ID=EILCDJFF_01668;inference=ab initio prediction:Prodigal:002006;locus_tag=EILCDJFF_01668;product=hypothetical protein
NZ_CP028843.1	Prodigal:002006	CDS	1758692	1759885	.	+	0	ID=EILCDJFF_01669;eC_number=2.8.3.22;Name=smtB_1;db_xref=COG:COG1804;gene=smtB_1;inference=ab initio prediction:Prodigal:002006,similar to AA sequence:UniProtKB:Q1KLK0;locus_tag=EILCDJFF_01669;product=Succinyl-CoA--L-malate CoA-transferase beta subunit
NZ_CP028843.1	Prodigal:002006	CDS	1759882	1760802	.	+	0	ID=EILCDJFF_01670;eC_number=4.1.3.4;Name=yngG;db_xref=COG:COG0119;gene=yngG;inference=ab initio prediction:Prodigal:002006,similar to AA sequence:UniProtKB:O34873;locus_tag=EILCDJFF_01670;product=Hydroxymethylglutaryl-CoA lyase YngG
NZ_CP028843.1	Prodigal:002006	CDS	1760916	1762238	.	+	0	ID=EILCDJFF_01671;Name=ttuB_3;gene=ttuB_3;inference=ab initio prediction:Prodigal:002006,similar to AA sequence:UniProtKB:P70786;locus_tag=EILCDJFF_01671;product=Putative tartrate transporter
NZ_CP028843.1	Aragorn:001002	tRNA	1762488	1762564	.	-	.	ID=EILCDJFF_01672;inference=COORDINATES:profile:Aragorn:001002;locus_tag=EILCDJFF_01672;product=tRNA-Met(cat)
NZ_CP028843.1	barrnap:0.9	rRNA	1762611	1762720	6.5e-08	-	.	ID=EILCDJFF_01673;locus_tag=EILCDJFF_01673;product=5S ribosomal RNA
NZ_CP028843.1	barrnap:0.9	rRNA	1762828	1765618	0	-	.	ID=EILCDJFF_01674;locus_tag=EILCDJFF_01674;product=23S ribosomal RNA
NZ_CP028843.1	Aragorn:001002	tRNA	1765896	1765971	.	-	.	ID=EILCDJFF_01675;inference=COORDINATES:profile:Aragorn:001002;locus_tag=EILCDJFF_01675;product=tRNA-Ala(tgc)
NZ_CP028843.1	Aragorn:001002	tRNA	1766011	1766087	.	-	.	ID=EILCDJFF_01676;inference=COORDINATES:profile:Aragorn:001002;locus_tag=EILCDJFF_01676;product=tRNA-Ile(gat)
NZ_CP028843.1	barrnap:0.9	rRNA	1766235	1767715	0	-	.	ID=EILCDJFF_01677;locus_tag=EILCDJFF_01677;product=16S ribosomal RNA
NZ_CP028843.1	Prodigal:002006	CDS	1768085	1769200	.	-	0	ID=EILCDJFF_01678;eC_number=2.8.3.19;Name=uctC_2;gene=uctC_2;inference=ab initio prediction:Prodigal:002006,similar to AA sequence:UniProtKB:A9X6P9;locus_tag=EILCDJFF_01678;product=Acetyl-CoA:oxalate CoA-transferase
NZ_CP028843.1	Prodigal:002006	CDS	1769406	1770167	.	+	0	ID=EILCDJFF_01679;eC_number=1.-.-.-;inference=ab initio prediction:Prodigal:002006,similar to AA sequence:UniProtKB:P9WGQ7;locus_tag=EILCDJFF_01679;product=putative oxidoreductase
NZ_CP028843.1	Prodigal:002006	CDS	1770181	1771311	.	+	0	ID=EILCDJFF_01680;eC_number=1.3.99.-;Name=mmgC_1;db_xref=COG:COG1960;gene=mmgC_1;inference=ab initio prediction:Prodigal:002006,similar to AA sequence:UniProtKB:P45857;locus_tag=EILCDJFF_01680;product=Acyl-CoA dehydrogenase
NZ_CP028843.1	Prodigal:002006	CDS	1771638	1774235	.	+	0	ID=EILCDJFF_01681;inference=ab initio prediction:Prodigal:002006;locus_tag=EILCDJFF_01681;product=hypothetical protein
NZ_CP028843.1	Prodigal:002006	CDS	1774198	1774551	.	-	0	ID=EILCDJFF_01682;eC_number=3.5.2.17;Name=hiuH;gene=hiuH;inference=ab initio prediction:Prodigal:002006,similar to AA sequence:UniProtKB:Q4VYA5;locus_tag=EILCDJFF_01682;product=5-hydroxyisourate hydrolase
NZ_CP028843.1	Prodigal:002006	CDS	1774548	1775996	.	-	0	ID=EILCDJFF_01683;eC_number=3.5.1.13;Name=aam_2;db_xref=COG:COG0154;gene=aam_2;inference=ab initio prediction:Prodigal:002006,similar to AA sequence:UniProtKB:K9NBS6;locus_tag=EILCDJFF_01683;product=Acylamidase
NZ_CP028843.1	Prodigal:002006	CDS	1776104	1777213	.	+	0	ID=EILCDJFF_01684;eC_number=7.6.2.11;Name=potA_1;db_xref=COG:COG3842;gene=potA_1;inference=ab initio prediction:Prodigal:002006,similar to AA sequence:UniProtKB:P69874;locus_tag=EILCDJFF_01684;product=Spermidine/putrescine import ATP-binding protein PotA
NZ_CP028843.1	Prodigal:002006	CDS	1777237	1778280	.	+	0	ID=EILCDJFF_01685;inference=ab initio prediction:Prodigal:002006;locus_tag=EILCDJFF_01685;product=hypothetical protein
NZ_CP028843.1	Prodigal:002006	CDS	1778291	1779136	.	+	0	ID=EILCDJFF_01686;Name=potB_1;db_xref=COG:COG1176;gene=potB_1;inference=ab initio prediction:Prodigal:002006,similar to AA sequence:UniProtKB:P0AFK4;locus_tag=EILCDJFF_01686;product=Spermidine/putrescine transport system permease protein PotB
NZ_CP028843.1	Prodigal:002006	CDS	1779146	1779958	.	+	0	ID=EILCDJFF_01687;Name=ydcV_1;gene=ydcV_1;inference=ab initio prediction:Prodigal:002006,similar to AA sequence:UniProtKB:P0AFR9;locus_tag=EILCDJFF_01687;product=Inner membrane ABC transporter permease protein YdcV
NZ_CP028843.1	Prodigal:002006	CDS	1780240	1780941	.	+	0	ID=EILCDJFF_01688;Name=gntR_2;gene=gntR_2;inference=ab initio prediction:Prodigal:002006,similar to AA sequence:UniProtKB:Q8GAL4;locus_tag=EILCDJFF_01688;product=putative D-xylose utilization operon transcriptional repressor
NZ_CP028843.1	Prodigal:002006	CDS	1780938	1781639	.	+	0	ID=EILCDJFF_01689;inference=ab initio prediction:Prodigal:002006;locus_tag=EILCDJFF_01689;product=hypothetical protein
NZ_CP028843.1	Prodigal:002006	CDS	1781794	1782939	.	+	0	ID=EILCDJFF_01690;eC_number=1.1.1.202;Name=dhaT;db_xref=COG:COG1454;gene=dhaT;inference=ab initio prediction:Prodigal:002006,similar to AA sequence:UniProtKB:Q59477;locus_tag=EILCDJFF_01690;product=1%2C3-propanediol dehydrogenase
NZ_CP028843.1	Prodigal:002006	CDS	1782973	1783383	.	-	0	ID=EILCDJFF_01691;eC_number=1.8.4.12;Name=msrB_1;gene=msrB_1;inference=ab initio prediction:Prodigal:002006,similar to AA sequence:UniProtKB:Q3JRF0;locus_tag=EILCDJFF_01691;product=Peptide methionine sulfoxide reductase MsrB
NZ_CP028843.1	Prodigal:002006	CDS	1783483	1784643	.	-	0	ID=EILCDJFF_01692;inference=ab initio prediction:Prodigal:002006;locus_tag=EILCDJFF_01692;product=hypothetical protein
NZ_CP028843.1	Prodigal:002006	CDS	1784769	1785425	.	-	0	ID=EILCDJFF_01693;Name=gntR_3;gene=gntR_3;inference=ab initio prediction:Prodigal:002006,similar to AA sequence:UniProtKB:Q8GAL4;locus_tag=EILCDJFF_01693;product=putative D-xylose utilization operon transcriptional repressor
NZ_CP028843.1	Prodigal:002006	CDS	1785580	1786617	.	+	0	ID=EILCDJFF_01694;db_xref=COG:COG1638;inference=ab initio prediction:Prodigal:002006,similar to AA sequence:UniProtKB:Q21XD7;locus_tag=EILCDJFF_01694;product=Solute-binding protein
NZ_CP028843.1	Prodigal:002006	CDS	1786614	1787264	.	+	0	ID=EILCDJFF_01695;inference=ab initio prediction:Prodigal:002006;locus_tag=EILCDJFF_01695;product=hypothetical protein
NZ_CP028843.1	Prodigal:002006	CDS	1787261	1788613	.	+	0	ID=EILCDJFF_01696;Name=dctM_1;db_xref=COG:COG1593;gene=dctM_1;inference=ab initio prediction:Prodigal:002006,similar to AA sequence:UniProtKB:Q9HU16;locus_tag=EILCDJFF_01696;product=C4-dicarboxylate TRAP transporter large permease protein DctM
NZ_CP028843.1	Prodigal:002006	CDS	1788641	1790179	.	+	0	ID=EILCDJFF_01697;inference=ab initio prediction:Prodigal:002006;locus_tag=EILCDJFF_01697;product=hypothetical protein
NZ_CP028843.1	Prodigal:002006	CDS	1790274	1791797	.	+	0	ID=EILCDJFF_01698;eC_number=6.2.1.3;Name=lcfB_1;db_xref=COG:COG0318;gene=lcfB_1;inference=ab initio prediction:Prodigal:002006,similar to AA sequence:UniProtKB:O07610;locus_tag=EILCDJFF_01698;product=Long-chain-fatty-acid--CoA ligase
NZ_CP028843.1	Prodigal:002006	CDS	1791993	1792901	.	-	0	ID=EILCDJFF_01699;Name=cynR_3;gene=cynR_3;inference=ab initio prediction:Prodigal:002006,similar to AA sequence:UniProtKB:P27111;locus_tag=EILCDJFF_01699;product=HTH-type transcriptional regulator CynR
NZ_CP028843.1	Prodigal:002006	CDS	1793019	1794329	.	+	0	ID=EILCDJFF_01700;Name=citN;db_xref=COG:COG2851;gene=citN;inference=ab initio prediction:Prodigal:002006,similar to AA sequence:UniProtKB:P42308;locus_tag=EILCDJFF_01700;product=Citrate transporter
NZ_CP028843.1	Prodigal:002006	CDS	1794432	1795769	.	+	0	ID=EILCDJFF_01701;inference=ab initio prediction:Prodigal:002006;locus_tag=EILCDJFF_01701;product=hypothetical protein
NZ_CP028843.1	Prodigal:002006	CDS	1795781	1796098	.	+	0	ID=EILCDJFF_01702;inference=ab initio prediction:Prodigal:002006;locus_tag=EILCDJFF_01702;product=hypothetical protein
NZ_CP028843.1	Prodigal:002006	CDS	1796432	1797259	.	+	0	ID=EILCDJFF_01703;inference=ab initio prediction:Prodigal:002006;locus_tag=EILCDJFF_01703;product=hypothetical protein
NZ_CP028843.1	Prodigal:002006	CDS	1797329	1798714	.	-	0	ID=EILCDJFF_01704;eC_number=6.3.5.7;Name=gatA_2;db_xref=COG:COG0154;gene=gatA_2;inference=ab initio prediction:Prodigal:002006,similar to AA sequence:UniProtKB:Q9HVT8;locus_tag=EILCDJFF_01704;product=Glutamyl-tRNA(Gln) amidotransferase subunit A
NZ_CP028843.1	Prodigal:002006	CDS	1798726	1800342	.	-	0	ID=EILCDJFF_01705;Name=oppA_1;db_xref=COG:COG4166;gene=oppA_1;inference=ab initio prediction:Prodigal:002006,similar to AA sequence:UniProtKB:P23843;locus_tag=EILCDJFF_01705;product=Periplasmic oligopeptide-binding protein
NZ_CP028843.1	Prodigal:002006	CDS	1800416	1801177	.	-	0	ID=EILCDJFF_01706;Name=yadH;db_xref=COG:COG0842;gene=yadH;inference=ab initio prediction:Prodigal:002006,similar to AA sequence:UniProtKB:P0AFN6;locus_tag=EILCDJFF_01706;product=Inner membrane transport permease YadH
NZ_CP028843.1	Prodigal:002006	CDS	1801174	1802100	.	-	0	ID=EILCDJFF_01707;Name=yadG;db_xref=COG:COG1131;gene=yadG;inference=ab initio prediction:Prodigal:002006,similar to AA sequence:UniProtKB:P36879;locus_tag=EILCDJFF_01707;product=putative ABC transporter ATP-binding protein YadG
NZ_CP028843.1	Prodigal:002006	CDS	1802293	1802865	.	-	0	ID=EILCDJFF_01708;inference=ab initio prediction:Prodigal:002006;locus_tag=EILCDJFF_01708;product=hypothetical protein
NZ_CP028843.1	Prodigal:002006	CDS	1803075	1803404	.	-	0	ID=EILCDJFF_01709;inference=ab initio prediction:Prodigal:002006;locus_tag=EILCDJFF_01709;product=hypothetical protein
NZ_CP028843.1	Prodigal:002006	CDS	1803461	1803940	.	+	0	ID=EILCDJFF_01710;inference=ab initio prediction:Prodigal:002006;locus_tag=EILCDJFF_01710;product=hypothetical protein
NZ_CP028843.1	Prodigal:002006	CDS	1803965	1804411	.	-	0	ID=EILCDJFF_01711;inference=ab initio prediction:Prodigal:002006;locus_tag=EILCDJFF_01711;product=hypothetical protein
NZ_CP028843.1	Prodigal:002006	CDS	1804581	1804799	.	-	0	ID=EILCDJFF_01712;inference=ab initio prediction:Prodigal:002006;locus_tag=EILCDJFF_01712;product=hypothetical protein
NZ_CP028843.1	Prodigal:002006	CDS	1804913	1805200	.	-	0	ID=EILCDJFF_01713;inference=ab initio prediction:Prodigal:002006;locus_tag=EILCDJFF_01713;product=hypothetical protein
NZ_CP028843.1	Prodigal:002006	CDS	1805526	1805885	.	-	0	ID=EILCDJFF_01714;inference=ab initio prediction:Prodigal:002006;locus_tag=EILCDJFF_01714;product=hypothetical protein
NZ_CP028843.1	Prodigal:002006	CDS	1806290	1807546	.	-	0	ID=EILCDJFF_01715;inference=ab initio prediction:Prodigal:002006;locus_tag=EILCDJFF_01715;product=hypothetical protein
NZ_CP028843.1	Prodigal:002006	CDS	1807539	1807895	.	-	0	ID=EILCDJFF_01716;inference=ab initio prediction:Prodigal:002006;locus_tag=EILCDJFF_01716;product=hypothetical protein
NZ_CP028843.1	Prodigal:002006	CDS	1807896	1808117	.	-	0	ID=EILCDJFF_01717;inference=ab initio prediction:Prodigal:002006;locus_tag=EILCDJFF_01717;product=hypothetical protein
NZ_CP028843.1	Prodigal:002006	CDS	1808123	1808350	.	-	0	ID=EILCDJFF_01718;inference=ab initio prediction:Prodigal:002006;locus_tag=EILCDJFF_01718;product=hypothetical protein
NZ_CP028843.1	Prodigal:002006	CDS	1808398	1808544	.	-	0	ID=EILCDJFF_01719;inference=ab initio prediction:Prodigal:002006;locus_tag=EILCDJFF_01719;product=hypothetical protein
NZ_CP028843.1	Prodigal:002006	CDS	1808541	1809419	.	-	0	ID=EILCDJFF_01720;inference=ab initio prediction:Prodigal:002006;locus_tag=EILCDJFF_01720;product=hypothetical protein
NZ_CP028843.1	Prodigal:002006	CDS	1809808	1810275	.	+	0	ID=EILCDJFF_01721;inference=ab initio prediction:Prodigal:002006;locus_tag=EILCDJFF_01721;product=hypothetical protein
NZ_CP028843.1	Prodigal:002006	CDS	1810601	1811086	.	+	0	ID=EILCDJFF_01722;inference=ab initio prediction:Prodigal:002006;locus_tag=EILCDJFF_01722;product=hypothetical protein
NZ_CP028843.1	Prodigal:002006	CDS	1811079	1811315	.	+	0	ID=EILCDJFF_01723;inference=ab initio prediction:Prodigal:002006;locus_tag=EILCDJFF_01723;product=hypothetical protein
NZ_CP028843.1	Prodigal:002006	CDS	1811356	1811835	.	+	0	ID=EILCDJFF_01724;inference=ab initio prediction:Prodigal:002006;locus_tag=EILCDJFF_01724;product=hypothetical protein
NZ_CP028843.1	Prodigal:002006	CDS	1811849	1812406	.	+	0	ID=EILCDJFF_01725;inference=ab initio prediction:Prodigal:002006;locus_tag=EILCDJFF_01725;product=hypothetical protein
NZ_CP028843.1	Prodigal:002006	CDS	1812498	1813370	.	+	0	ID=EILCDJFF_01726;inference=ab initio prediction:Prodigal:002006;locus_tag=EILCDJFF_01726;product=hypothetical protein
NZ_CP028843.1	Prodigal:002006	CDS	1813374	1813787	.	+	0	ID=EILCDJFF_01727;inference=ab initio prediction:Prodigal:002006;locus_tag=EILCDJFF_01727;product=hypothetical protein
NZ_CP028843.1	Prodigal:002006	CDS	1813787	1814209	.	+	0	ID=EILCDJFF_01728;inference=ab initio prediction:Prodigal:002006;locus_tag=EILCDJFF_01728;product=hypothetical protein
NZ_CP028843.1	Prodigal:002006	CDS	1814328	1814738	.	+	0	ID=EILCDJFF_01729;inference=ab initio prediction:Prodigal:002006;locus_tag=EILCDJFF_01729;product=hypothetical protein
NZ_CP028843.1	Prodigal:002006	CDS	1814880	1815575	.	+	0	ID=EILCDJFF_01730;inference=ab initio prediction:Prodigal:002006;locus_tag=EILCDJFF_01730;product=hypothetical protein
NZ_CP028843.1	Prodigal:002006	CDS	1815586	1816092	.	+	0	ID=EILCDJFF_01731;inference=ab initio prediction:Prodigal:002006;locus_tag=EILCDJFF_01731;product=hypothetical protein
NZ_CP028843.1	Prodigal:002006	CDS	1816094	1816447	.	+	0	ID=EILCDJFF_01732;inference=ab initio prediction:Prodigal:002006;locus_tag=EILCDJFF_01732;product=hypothetical protein
NZ_CP028843.1	Prodigal:002006	CDS	1817514	1819112	.	+	0	ID=EILCDJFF_01733;Name=prsD_1;gene=prsD_1;inference=ab initio prediction:Prodigal:002006,similar to AA sequence:UniProtKB:Q7ANN4;locus_tag=EILCDJFF_01733;product=Type I secretion system ATP-binding protein PrsD
NZ_CP028843.1	Prodigal:002006	CDS	1819112	1820422	.	+	0	ID=EILCDJFF_01734;Name=prsE_1;gene=prsE_1;inference=ab initio prediction:Prodigal:002006,similar to AA sequence:UniProtKB:Q7ANN5;locus_tag=EILCDJFF_01734;product=Type I secretion system membrane fusion protein PrsE
NZ_CP028843.1	Prodigal:002006	CDS	1820498	1822912	.	+	0	ID=EILCDJFF_01735;inference=ab initio prediction:Prodigal:002006;locus_tag=EILCDJFF_01735;product=hypothetical protein
NZ_CP028843.1	Prodigal:002006	CDS	1823020	1823352	.	-	0	ID=EILCDJFF_01736;inference=ab initio prediction:Prodigal:002006;locus_tag=EILCDJFF_01736;product=hypothetical protein
NZ_CP028843.1	Prodigal:002006	CDS	1823462	1823926	.	+	0	ID=EILCDJFF_01737;eC_number=3.4.21.88;Name=lexA_3;gene=lexA_3;inference=ab initio prediction:Prodigal:002006,protein motif:HAMAP:MF_00015;locus_tag=EILCDJFF_01737;product=LexA repressor
NZ_CP028843.1	Prodigal:002006	CDS	1823923	1825221	.	+	0	ID=EILCDJFF_01738;Name=umuC_2;db_xref=COG:COG0389;gene=umuC_2;inference=ab initio prediction:Prodigal:002006,similar to AA sequence:UniProtKB:P04152;locus_tag=EILCDJFF_01738;product=Protein UmuC
NZ_CP028843.1	Prodigal:002006	CDS	1826148	1827734	.	+	0	ID=EILCDJFF_01739;inference=ab initio prediction:Prodigal:002006,similar to AA sequence:ISfinder:ISAzs13;locus_tag=EILCDJFF_01739;product=ISL3 family transposase ISAzs13
NZ_CP028843.1	Prodigal:002006	CDS	1827843	1828886	.	+	0	ID=EILCDJFF_01740;inference=ab initio prediction:Prodigal:002006;locus_tag=EILCDJFF_01740;product=hypothetical protein
NZ_CP028843.1	Prodigal:002006	CDS	1828883	1829677	.	+	0	ID=EILCDJFF_01741;inference=ab initio prediction:Prodigal:002006,similar to AA sequence:ISfinder:ISGme4;locus_tag=EILCDJFF_01741;product=IS21 family transposase ISGme4
NZ_CP028843.1	Prodigal:002006	CDS	1829751	1830638	.	-	0	ID=EILCDJFF_01742;inference=ab initio prediction:Prodigal:002006,similar to AA sequence:ISfinder:ISAli18;locus_tag=EILCDJFF_01742;product=ISL3 family transposase ISAli18
NZ_CP028843.1	Prodigal:002006	CDS	1830703	1831569	.	-	0	ID=EILCDJFF_01743;inference=ab initio prediction:Prodigal:002006,similar to AA sequence:ISfinder:ISMex13;locus_tag=EILCDJFF_01743;product=IS21 family transposase ISMex13
NZ_CP028843.1	Prodigal:002006	CDS	1831566	1832831	.	-	0	ID=EILCDJFF_01744;inference=ab initio prediction:Prodigal:002006;locus_tag=EILCDJFF_01744;product=hypothetical protein
NZ_CP028843.1	Prodigal:002006	CDS	1832958	1833239	.	-	0	ID=EILCDJFF_01745;inference=ab initio prediction:Prodigal:002006;locus_tag=EILCDJFF_01745;product=hypothetical protein
NZ_CP028843.1	Prodigal:002006	CDS	1834449	1835900	.	-	0	ID=EILCDJFF_01746;inference=ab initio prediction:Prodigal:002006;locus_tag=EILCDJFF_01746;product=hypothetical protein
NZ_CP028843.1	Prodigal:002006	CDS	1836415	1836660	.	-	0	ID=EILCDJFF_01747;inference=ab initio prediction:Prodigal:002006;locus_tag=EILCDJFF_01747;product=hypothetical protein
NZ_CP028843.1	Prodigal:002006	CDS	1836657	1836875	.	-	0	ID=EILCDJFF_01748;inference=ab initio prediction:Prodigal:002006;locus_tag=EILCDJFF_01748;product=hypothetical protein
NZ_CP028843.1	Aragorn:001002	tRNA	1837162	1837237	.	-	.	ID=EILCDJFF_01749;inference=COORDINATES:profile:Aragorn:001002;locus_tag=EILCDJFF_01749;product=tRNA-Lys(ttt)
NZ_CP028843.1	Prodigal:002006	CDS	1837366	1838445	.	+	0	ID=EILCDJFF_01750;inference=ab initio prediction:Prodigal:002006;locus_tag=EILCDJFF_01750;product=hypothetical protein
NZ_CP028843.1	Prodigal:002006	CDS	1838450	1839583	.	-	0	ID=EILCDJFF_01751;eC_number=2.4.2.29;Name=tgt;gene=tgt;inference=ab initio prediction:Prodigal:002006,similar to AA sequence:UniProtKB:P28720;locus_tag=EILCDJFF_01751;product=Queuine tRNA-ribosyltransferase
NZ_CP028843.1	Prodigal:002006	CDS	1839580	1840716	.	-	0	ID=EILCDJFF_01752;eC_number=2.4.99.17;Name=queA;db_xref=COG:COG0809;gene=queA;inference=ab initio prediction:Prodigal:002006,similar to AA sequence:UniProtKB:O32054;locus_tag=EILCDJFF_01752;product=S-adenosylmethionine:tRNA ribosyltransferase-isomerase
NZ_CP028843.1	Prodigal:002006	CDS	1840892	1841188	.	+	0	ID=EILCDJFF_01753;inference=ab initio prediction:Prodigal:002006;locus_tag=EILCDJFF_01753;product=hypothetical protein
NZ_CP028843.1	Prodigal:002006	CDS	1841272	1841475	.	+	0	ID=EILCDJFF_01754;inference=ab initio prediction:Prodigal:002006;locus_tag=EILCDJFF_01754;product=hypothetical protein
NZ_CP028843.1	Prodigal:002006	CDS	1841525	1842514	.	-	0	ID=EILCDJFF_01755;eC_number=1.3.1.84;Name=acuI;db_xref=COG:COG0604;gene=acuI;inference=ab initio prediction:Prodigal:002006,similar to AA sequence:UniProtKB:Q3J6K9;locus_tag=EILCDJFF_01755;product=Acrylyl-CoA reductase AcuI
NZ_CP028843.1	Prodigal:002006	CDS	1842724	1843326	.	-	0	ID=EILCDJFF_01756;inference=ab initio prediction:Prodigal:002006;locus_tag=EILCDJFF_01756;product=hypothetical protein
NZ_CP028843.1	Prodigal:002006	CDS	1843945	1845135	.	+	0	ID=EILCDJFF_01757;inference=ab initio prediction:Prodigal:002006;locus_tag=EILCDJFF_01757;product=hypothetical protein
NZ_CP028843.1	Prodigal:002006	CDS	1845108	1846328	.	-	0	ID=EILCDJFF_01758;inference=ab initio prediction:Prodigal:002006;locus_tag=EILCDJFF_01758;product=hypothetical protein
NZ_CP028843.1	Prodigal:002006	CDS	1846482	1848218	.	-	0	ID=EILCDJFF_01759;eC_number=7.2.1.1;Name=nqrF;gene=nqrF;inference=ab initio prediction:Prodigal:002006,protein motif:HAMAP:MF_00430;locus_tag=EILCDJFF_01759;product=Na(+)-translocating NADH-quinone reductase subunit F
NZ_CP028843.1	Prodigal:002006	CDS	1848279	1850972	.	-	0	ID=EILCDJFF_01760;eC_number=2.7.9.1;Name=ppdK;db_xref=COG:COG0574;gene=ppdK;inference=ab initio prediction:Prodigal:002006,similar to AA sequence:UniProtKB:P22983;locus_tag=EILCDJFF_01760;product=Pyruvate%2C phosphate dikinase
NZ_CP028843.1	Prodigal:002006	CDS	1851142	1851843	.	-	0	ID=EILCDJFF_01761;eC_number=3.6.3.-;Name=lolD;db_xref=COG:COG1136;gene=lolD;inference=ab initio prediction:Prodigal:002006,similar to AA sequence:UniProtKB:P75957;locus_tag=EILCDJFF_01761;product=Lipoprotein-releasing system ATP-binding protein LolD
NZ_CP028843.1	Prodigal:002006	CDS	1851955	1853265	.	-	0	ID=EILCDJFF_01762;Name=lolE;db_xref=COG:COG4591;gene=lolE;inference=ab initio prediction:Prodigal:002006,similar to AA sequence:UniProtKB:P75958;locus_tag=EILCDJFF_01762;product=Lipoprotein-releasing system transmembrane protein LolE
NZ_CP028843.1	Prodigal:002006	CDS	1853270	1854604	.	-	0	ID=EILCDJFF_01763;eC_number=6.1.1.15;Name=proS;db_xref=COG:COG0442;gene=proS;inference=ab initio prediction:Prodigal:002006,similar to AA sequence:UniProtKB:Q6N5P6;locus_tag=EILCDJFF_01763;product=Proline--tRNA ligase
NZ_CP028843.1	Prodigal:002006	CDS	1855089	1855427	.	-	0	ID=EILCDJFF_01764;inference=ab initio prediction:Prodigal:002006;locus_tag=EILCDJFF_01764;product=hypothetical protein
NZ_CP028843.1	Prodigal:002006	CDS	1855424	1855828	.	-	0	ID=EILCDJFF_01765;eC_number=5.1.99.-;Name=epi;db_xref=COG:COG0346;gene=epi;inference=ab initio prediction:Prodigal:002006,similar to AA sequence:UniProtKB:Q3IZP4;locus_tag=EILCDJFF_01765;product=Ethylmalonyl-CoA/methylmalonyl-CoA epimerase
NZ_CP028843.1	Prodigal:002006	CDS	1856154	1857827	.	-	0	ID=EILCDJFF_01766;eC_number=3.1.-.-;Name=rnaJ;gene=rnaJ;inference=ab initio prediction:Prodigal:002006,similar to AA sequence:UniProtKB:B9XZG7;locus_tag=EILCDJFF_01766;product=Ribonuclease J
NZ_CP028843.1	Prodigal:002006	CDS	1858030	1858830	.	-	0	ID=EILCDJFF_01767;eC_number=6.3.4.15;Name=birA;db_xref=COG:COG0340;gene=birA;inference=ab initio prediction:Prodigal:002006,similar to AA sequence:UniProtKB:P0CI75;locus_tag=EILCDJFF_01767;product=Bifunctional ligase/repressor BirA
NZ_CP028843.1	Prodigal:002006	CDS	1858835	1860280	.	-	0	ID=EILCDJFF_01768;eC_number=7.1.1.-;Name=nuoN_1;db_xref=COG:COG1007;gene=nuoN_1;inference=ab initio prediction:Prodigal:002006,similar to AA sequence:UniProtKB:A1B479;locus_tag=EILCDJFF_01768;product=NADH-quinone oxidoreductase subunit N
NZ_CP028843.1	Prodigal:002006	CDS	1860291	1861811	.	-	0	ID=EILCDJFF_01769;eC_number=7.1.1.-;Name=nuoM_1;db_xref=COG:COG1008;gene=nuoM_1;inference=ab initio prediction:Prodigal:002006,similar to AA sequence:UniProtKB:P0AFE8;locus_tag=EILCDJFF_01769;product=NADH-quinone oxidoreductase subunit M
NZ_CP028843.1	Prodigal:002006	CDS	1861834	1863978	.	-	0	ID=EILCDJFF_01770;eC_number=7.1.1.-;Name=ndhB_1;gene=ndhB_1;inference=ab initio prediction:Prodigal:002006,protein motif:HAMAP:MF_00445;locus_tag=EILCDJFF_01770;product=NAD(P)H-quinone oxidoreductase subunit 2%2C chloroplastic
NZ_CP028843.1	Prodigal:002006	CDS	1864059	1864364	.	-	0	ID=EILCDJFF_01771;eC_number=7.1.1.-;Name=nuoK_1;db_xref=COG:COG0713;gene=nuoK_1;inference=ab initio prediction:Prodigal:002006,similar to AA sequence:UniProtKB:A1B482;locus_tag=EILCDJFF_01771;product=NADH-quinone oxidoreductase subunit K
NZ_CP028843.1	Prodigal:002006	CDS	1864503	1865123	.	-	0	ID=EILCDJFF_01772;eC_number=7.1.1.-;Name=nuoJ;db_xref=COG:COG0839;gene=nuoJ;inference=ab initio prediction:Prodigal:002006,similar to AA sequence:UniProtKB:P0AFE0;locus_tag=EILCDJFF_01772;product=NADH-quinone oxidoreductase subunit J
NZ_CP028843.1	Prodigal:002006	CDS	1865311	1865799	.	-	0	ID=EILCDJFF_01773;eC_number=7.1.1.-;Name=nuoI;db_xref=COG:COG1143;gene=nuoI;inference=ab initio prediction:Prodigal:002006,similar to AA sequence:UniProtKB:A1B486;locus_tag=EILCDJFF_01773;product=NADH-quinone oxidoreductase subunit I
NZ_CP028843.1	Prodigal:002006	CDS	1865823	1866845	.	-	0	ID=EILCDJFF_01774;eC_number=7.1.1.-;Name=nuoH_1;db_xref=COG:COG1005;gene=nuoH_1;inference=ab initio prediction:Prodigal:002006,similar to AA sequence:UniProtKB:P42032;locus_tag=EILCDJFF_01774;product=NADH-quinone oxidoreductase subunit H
NZ_CP028843.1	Prodigal:002006	CDS	1866859	1868940	.	-	0	ID=EILCDJFF_01775;eC_number=7.1.1.-;Name=nqo3;db_xref=COG:COG1034;gene=nqo3;inference=ab initio prediction:Prodigal:002006,similar to AA sequence:UniProtKB:P29915;locus_tag=EILCDJFF_01775;product=NADH-quinone oxidoreductase chain 3
NZ_CP028843.1	Prodigal:002006	CDS	1869040	1870341	.	-	0	ID=EILCDJFF_01776;eC_number=7.1.1.-;Name=nuoF;gene=nuoF;inference=ab initio prediction:Prodigal:002006,similar to AA sequence:UniProtKB:A8GQT6;locus_tag=EILCDJFF_01776;product=NADH-quinone oxidoreductase subunit F
NZ_CP028843.1	Prodigal:002006	CDS	1870391	1871512	.	-	0	ID=EILCDJFF_01777;inference=ab initio prediction:Prodigal:002006;locus_tag=EILCDJFF_01777;product=hypothetical protein
NZ_CP028843.1	Prodigal:002006	CDS	1871572	1872762	.	-	0	ID=EILCDJFF_01778;eC_number=7.1.1.-;Name=nuoD;db_xref=COG:COG0649;gene=nuoD;inference=ab initio prediction:Prodigal:002006,similar to AA sequence:UniProtKB:A1B495;locus_tag=EILCDJFF_01778;product=NADH-quinone oxidoreductase subunit D
NZ_CP028843.1	Prodigal:002006	CDS	1872769	1873431	.	-	0	ID=EILCDJFF_01779;eC_number=7.1.1.-;Name=nqo5;db_xref=COG:COG0852;gene=nqo5;inference=ab initio prediction:Prodigal:002006,similar to AA sequence:UniProtKB:P29917;locus_tag=EILCDJFF_01779;product=NADH-quinone oxidoreductase chain 5
NZ_CP028843.1	Prodigal:002006	CDS	1873440	1874021	.	-	0	ID=EILCDJFF_01780;eC_number=7.1.1.-;Name=nuoB;db_xref=COG:COG0377;gene=nuoB;inference=ab initio prediction:Prodigal:002006,similar to AA sequence:UniProtKB:A1B497;locus_tag=EILCDJFF_01780;product=NADH-quinone oxidoreductase subunit B
NZ_CP028843.1	Prodigal:002006	CDS	1874073	1874438	.	-	0	ID=EILCDJFF_01781;eC_number=7.1.1.-;Name=ndhC_1;gene=ndhC_1;inference=ab initio prediction:Prodigal:002006,similar to AA sequence:UniProtKB:P19045;locus_tag=EILCDJFF_01781;product=NAD(P)H-quinone oxidoreductase subunit 3
NZ_CP028843.1	Prodigal:002006	CDS	1874753	1875307	.	-	0	ID=EILCDJFF_01782;inference=ab initio prediction:Prodigal:002006;locus_tag=EILCDJFF_01782;product=hypothetical protein
NZ_CP028843.1	Prodigal:002006	CDS	1875397	1877079	.	-	0	ID=EILCDJFF_01783;db_xref=COG:COG0840;inference=ab initio prediction:Prodigal:002006,similar to AA sequence:UniProtKB:Q2W4T8;locus_tag=EILCDJFF_01783;product=Methyl-accepting chemotaxis protein
NZ_CP028843.1	Aragorn:001002	tRNA	1877194	1877270	.	-	.	ID=EILCDJFF_01784;inference=COORDINATES:profile:Aragorn:001002;locus_tag=EILCDJFF_01784;product=tRNA-Asp(gtc)
NZ_CP028843.1	Aragorn:001002	tRNA	1877328	1877404	.	-	.	ID=EILCDJFF_01785;inference=COORDINATES:profile:Aragorn:001002;locus_tag=EILCDJFF_01785;product=tRNA-Asp(gtc)
NZ_CP028843.1	Aragorn:001002	tRNA	1877450	1877526	.	-	.	ID=EILCDJFF_01786;inference=COORDINATES:profile:Aragorn:001002;locus_tag=EILCDJFF_01786;product=tRNA-Asp(gtc)
NZ_CP028843.1	Aragorn:001002	tRNA	1877765	1877840	.	+	.	ID=EILCDJFF_01787;inference=COORDINATES:profile:Aragorn:001002;locus_tag=EILCDJFF_01787;product=tRNA-Val(tac)
NZ_CP028843.1	Prodigal:002006	CDS	1878128	1878742	.	+	0	ID=EILCDJFF_01788;eC_number=2.5.1.18;Name=gst_2;db_xref=COG:COG0625;gene=gst_2;inference=ab initio prediction:Prodigal:002006,similar to AA sequence:UniProtKB:P45875;locus_tag=EILCDJFF_01788;product=Glutathione S-transferase GST-4.5
NZ_CP028843.1	Prodigal:002006	CDS	1878800	1880890	.	+	0	ID=EILCDJFF_01789;eC_number=1.14.12.17;Name=hmp_2;gene=hmp_2;inference=ab initio prediction:Prodigal:002006,protein motif:HAMAP:MF_01252;locus_tag=EILCDJFF_01789;product=Flavohemoprotein
NZ_CP028843.1	Prodigal:002006	CDS	1880995	1882584	.	-	0	ID=EILCDJFF_01790;eC_number=1.11.1.6;Name=katA;db_xref=COG:COG0753;gene=katA;inference=ab initio prediction:Prodigal:002006,similar to AA sequence:UniProtKB:Q59337;locus_tag=EILCDJFF_01790;product=Catalase
NZ_CP028843.1	Prodigal:002006	CDS	1882763	1883728	.	+	0	ID=EILCDJFF_01791;Name=oxyR_2;gene=oxyR_2;inference=ab initio prediction:Prodigal:002006,similar to AA sequence:UniProtKB:P0ACQ4;locus_tag=EILCDJFF_01791;product=Hydrogen peroxide-inducible genes activator
NZ_CP028843.1	Prodigal:002006	CDS	1883788	1884861	.	+	0	ID=EILCDJFF_01792;inference=ab initio prediction:Prodigal:002006;locus_tag=EILCDJFF_01792;product=hypothetical protein
NZ_CP028843.1	Prodigal:002006	CDS	1884948	1886516	.	+	0	ID=EILCDJFF_01793;eC_number=4.3.1.19;Name=ilvA;db_xref=COG:COG1171;gene=ilvA;inference=ab initio prediction:Prodigal:002006,similar to AA sequence:UniProtKB:P04968;locus_tag=EILCDJFF_01793;product=L-threonine dehydratase biosynthetic IlvA
NZ_CP028843.1	Prodigal:002006	CDS	1886767	1887675	.	+	0	ID=EILCDJFF_01794;eC_number=2.5.1.145;Name=lgt;db_xref=COG:COG0682;gene=lgt;inference=ab initio prediction:Prodigal:002006,similar to AA sequence:UniProtKB:P60959;locus_tag=EILCDJFF_01794;product=Phosphatidylglycerol--prolipoprotein diacylglyceryl transferase
NZ_CP028843.1	Prodigal:002006	CDS	1887672	1888757	.	+	0	ID=EILCDJFF_01795;inference=ab initio prediction:Prodigal:002006;locus_tag=EILCDJFF_01795;product=hypothetical protein
NZ_CP028843.1	Prodigal:002006	CDS	1888906	1889673	.	+	0	ID=EILCDJFF_01796;eC_number=1.10.3.-;Name=yfiH;db_xref=COG:COG1496;gene=yfiH;inference=ab initio prediction:Prodigal:002006,similar to AA sequence:UniProtKB:P33644;locus_tag=EILCDJFF_01796;product=Polyphenol oxidase
NZ_CP028843.1	Prodigal:002006	CDS	1889995	1890912	.	+	0	ID=EILCDJFF_01797;inference=ab initio prediction:Prodigal:002006;locus_tag=EILCDJFF_01797;product=hypothetical protein
NZ_CP028843.1	Prodigal:002006	CDS	1890982	1891491	.	-	0	ID=EILCDJFF_01798;Name=decR_2;db_xref=COG:COG1522;gene=decR_2;inference=ab initio prediction:Prodigal:002006,similar to AA sequence:UniProtKB:P0ACJ5;locus_tag=EILCDJFF_01798;product=DNA-binding transcriptional activator DecR
NZ_CP028843.1	Prodigal:002006	CDS	1891584	1895048	.	+	0	ID=EILCDJFF_01799;inference=ab initio prediction:Prodigal:002006;locus_tag=EILCDJFF_01799;product=hypothetical protein
[truncated: 9,084,537 more chars]
