# Supplementary material for: Comprehensive Comparative Genomics and Phenotyping of Methylobacterium Species
Source: Front Microbiol. 2021 Oct 6;12:740610. doi: 10.3389/fmicb.2021.740610 (PMC8561711; doi:10.3389/fmicb.2021.740610)
Supplement: Supplementary file 7 [file Data_Sheet_1.ZIP › Mb_brachiatum.gff]

##gff-version 3
##sequence-region NZ_CP033231.1 1 5982025
##sequence-region NZ_CP033232.1 1 286730
##sequence-region NZ_CP033233.1 1 65545
##sequence-region NZ_CP033234.1 1 5277
NZ_CP033231.1	Prodigal:002006	CDS	4	1497	.	+	0	ID=BFJIJMJL_00001;Name=dnaA_1;db_xref=COG:COG0593;gene=dnaA_1;inference=ab initio prediction:Prodigal:002006,similar to AA sequence:UniProtKB:P05648;locus_tag=BFJIJMJL_00001;product=Chromosomal replication initiator protein DnaA
NZ_CP033231.1	Prodigal:002006	CDS	1715	2923	.	+	0	ID=BFJIJMJL_00002;eC_number=2.3.1.-;Name=fadA_1;db_xref=COG:COG0183;gene=fadA_1;inference=ab initio prediction:Prodigal:002006,similar to AA sequence:UniProtKB:O53871;locus_tag=BFJIJMJL_00002;product=Putative acyltransferase
NZ_CP033231.1	Prodigal:002006	CDS	3045	3554	.	+	0	ID=BFJIJMJL_00003;inference=ab initio prediction:Prodigal:002006;locus_tag=BFJIJMJL_00003;product=hypothetical protein
NZ_CP033231.1	Prodigal:002006	CDS	3588	4367	.	-	0	ID=BFJIJMJL_00004;Name=bluF_1;gene=bluF_1;inference=ab initio prediction:Prodigal:002006,similar to AA sequence:UniProtKB:P75990;locus_tag=BFJIJMJL_00004;product=Blue light- and temperature-regulated antirepressor BluF
NZ_CP033231.1	Prodigal:002006	CDS	4481	6679	.	+	0	ID=BFJIJMJL_00005;Name=fadJ_1;db_xref=COG:COG1024;gene=fadJ_1;inference=ab initio prediction:Prodigal:002006,similar to AA sequence:UniProtKB:P77399;locus_tag=BFJIJMJL_00005;product=Fatty acid oxidation complex subunit alpha
NZ_CP033231.1	Prodigal:002006	CDS	6759	6992	.	+	0	ID=BFJIJMJL_00006;inference=ab initio prediction:Prodigal:002006;locus_tag=BFJIJMJL_00006;product=hypothetical protein
NZ_CP033231.1	Prodigal:002006	CDS	7167	8036	.	-	0	ID=BFJIJMJL_00007;eC_number=3.1.-.-;Name=dinG_1;gene=dinG_1;inference=ab initio prediction:Prodigal:002006,protein motif:HAMAP:MF_02206;locus_tag=BFJIJMJL_00007;product=3'-5' exonuclease DinG
NZ_CP033231.1	Prodigal:002006	CDS	8107	10536	.	-	0	ID=BFJIJMJL_00008;eC_number=6.5.1.2;Name=ligA;gene=ligA;inference=ab initio prediction:Prodigal:002006,protein motif:HAMAP:MF_01588;locus_tag=BFJIJMJL_00008;product=DNA ligase
NZ_CP033231.1	Prodigal:002006	CDS	10601	11896	.	-	0	ID=BFJIJMJL_00009;inference=ab initio prediction:Prodigal:002006;locus_tag=BFJIJMJL_00009;product=hypothetical protein
NZ_CP033231.1	Prodigal:002006	CDS	12012	12704	.	+	0	ID=BFJIJMJL_00010;eC_number=2.7.8.7;Name=sfp;db_xref=COG:COG2091;gene=sfp;inference=ab initio prediction:Prodigal:002006,similar to AA sequence:UniProtKB:P39135;locus_tag=BFJIJMJL_00010;product=4'-phosphopantetheinyl transferase Sfp
NZ_CP033231.1	Aragorn:001002	tRNA	12784	12860	.	+	.	ID=BFJIJMJL_00011;inference=COORDINATES:profile:Aragorn:001002;locus_tag=BFJIJMJL_00011;product=tRNA-Pro(cgg)
NZ_CP033231.1	Prodigal:002006	CDS	13065	14120	.	+	0	ID=BFJIJMJL_00012;inference=ab initio prediction:Prodigal:002006;locus_tag=BFJIJMJL_00012;product=hypothetical protein
NZ_CP033231.1	Prodigal:002006	CDS	14126	15265	.	-	0	ID=BFJIJMJL_00013;eC_number=2.4.2.29;Name=tgt;gene=tgt;inference=ab initio prediction:Prodigal:002006,similar to AA sequence:UniProtKB:P28720;locus_tag=BFJIJMJL_00013;product=Queuine tRNA-ribosyltransferase
NZ_CP033231.1	Prodigal:002006	CDS	15262	16326	.	-	0	ID=BFJIJMJL_00014;eC_number=2.4.99.17;Name=queA;db_xref=COG:COG0809;gene=queA;inference=ab initio prediction:Prodigal:002006,similar to AA sequence:UniProtKB:O32054;locus_tag=BFJIJMJL_00014;product=S-adenosylmethionine:tRNA ribosyltransferase-isomerase
NZ_CP033231.1	Prodigal:002006	CDS	16425	16673	.	+	0	ID=BFJIJMJL_00015;inference=ab initio prediction:Prodigal:002006;locus_tag=BFJIJMJL_00015;product=hypothetical protein
NZ_CP033231.1	Prodigal:002006	CDS	16679	16900	.	+	0	ID=BFJIJMJL_00016;inference=ab initio prediction:Prodigal:002006;locus_tag=BFJIJMJL_00016;product=hypothetical protein
NZ_CP033231.1	Prodigal:002006	CDS	16998	17885	.	+	0	ID=BFJIJMJL_00017;Name=fieF_1;db_xref=COG:COG0053;gene=fieF_1;inference=ab initio prediction:Prodigal:002006,similar to AA sequence:UniProtKB:P69380;locus_tag=BFJIJMJL_00017;product=Ferrous-iron efflux pump FieF
NZ_CP033231.1	Prodigal:002006	CDS	17975	19231	.	-	0	ID=BFJIJMJL_00018;Name=soxC;gene=soxC;inference=ab initio prediction:Prodigal:002006,similar to AA sequence:UniProtKB:P54998;locus_tag=BFJIJMJL_00018;product=Dibenzothiophene desulfurization enzyme C
NZ_CP033231.1	Prodigal:002006	CDS	19281	20396	.	-	0	ID=BFJIJMJL_00019;eC_number=1.14.14.35;Name=sfnG_1;gene=sfnG_1;inference=ab initio prediction:Prodigal:002006,similar to AA sequence:UniProtKB:Q65YW9;locus_tag=BFJIJMJL_00019;product=FMNH(2)-dependent dimethylsulfone monooxygenase
NZ_CP033231.1	Prodigal:002006	CDS	20602	21360	.	-	0	ID=BFJIJMJL_00020;inference=ab initio prediction:Prodigal:002006;locus_tag=BFJIJMJL_00020;product=hypothetical protein
NZ_CP033231.1	Prodigal:002006	CDS	21369	21743	.	-	0	ID=BFJIJMJL_00021;inference=ab initio prediction:Prodigal:002006;locus_tag=BFJIJMJL_00021;product=hypothetical protein
NZ_CP033231.1	Prodigal:002006	CDS	21893	22753	.	-	0	ID=BFJIJMJL_00022;eC_number=1.9.3.1;Name=ctaE_1;db_xref=COG:COG1845;gene=ctaE_1;inference=ab initio prediction:Prodigal:002006,similar to AA sequence:UniProtKB:P06030;locus_tag=BFJIJMJL_00022;product=Cytochrome c oxidase subunit 3
NZ_CP033231.1	Prodigal:002006	CDS	22894	23505	.	-	0	ID=BFJIJMJL_00023;Name=ctaG;db_xref=COG:COG3175;gene=ctaG;inference=ab initio prediction:Prodigal:002006,similar to AA sequence:UniProtKB:Q92RG6;locus_tag=BFJIJMJL_00023;product=Cytochrome c oxidase assembly protein CtaG
NZ_CP033231.1	Prodigal:002006	CDS	23514	23678	.	-	0	ID=BFJIJMJL_00024;inference=ab initio prediction:Prodigal:002006;locus_tag=BFJIJMJL_00024;product=hypothetical protein
NZ_CP033231.1	Prodigal:002006	CDS	23684	24631	.	-	0	ID=BFJIJMJL_00025;eC_number=2.5.1.141;Name=ctaB;db_xref=COG:COG0109;gene=ctaB;inference=ab initio prediction:Prodigal:002006,similar to AA sequence:UniProtKB:Q3J5F9;locus_tag=BFJIJMJL_00025;product=Protoheme IX farnesyltransferase
NZ_CP033231.1	Prodigal:002006	CDS	24834	26462	.	-	0	ID=BFJIJMJL_00026;eC_number=1.9.3.1;Name=ctaD_1;db_xref=COG:COG0843;gene=ctaD_1;inference=ab initio prediction:Prodigal:002006,similar to AA sequence:UniProtKB:P31833;locus_tag=BFJIJMJL_00026;product=Cytochrome c oxidase subunit 1
NZ_CP033231.1	Prodigal:002006	CDS	26513	27352	.	-	0	ID=BFJIJMJL_00027;inference=ab initio prediction:Prodigal:002006;locus_tag=BFJIJMJL_00027;product=hypothetical protein
NZ_CP033231.1	Prodigal:002006	CDS	27652	28494	.	+	0	ID=BFJIJMJL_00028;Name=fdhD;db_xref=COG:COG1526;gene=fdhD;inference=ab initio prediction:Prodigal:002006,similar to AA sequence:UniProtKB:O87816;locus_tag=BFJIJMJL_00028;product=Sulfur carrier protein FdhD
NZ_CP033231.1	Prodigal:002006	CDS	28497	29378	.	-	0	ID=BFJIJMJL_00029;inference=ab initio prediction:Prodigal:002006;locus_tag=BFJIJMJL_00029;product=hypothetical protein
NZ_CP033231.1	Prodigal:002006	CDS	29919	34634	.	+	0	ID=BFJIJMJL_00030;eC_number=1.4.7.1;Name=gltB;gene=gltB;inference=ab initio prediction:Prodigal:002006,similar to AA sequence:UniProtKB:P55037;locus_tag=BFJIJMJL_00030;product=Ferredoxin-dependent glutamate synthase 1
NZ_CP033231.1	Prodigal:002006	CDS	34736	36169	.	+	0	ID=BFJIJMJL_00031;eC_number=1.4.1.13;Name=gltD;db_xref=COG:COG0493;gene=gltD;inference=ab initio prediction:Prodigal:002006,similar to AA sequence:UniProtKB:P9WN19;locus_tag=BFJIJMJL_00031;product=Glutamate synthase [NADPH] small chain
NZ_CP033231.1	Prodigal:002006	CDS	36224	37660	.	-	0	ID=BFJIJMJL_00032;inference=ab initio prediction:Prodigal:002006;locus_tag=BFJIJMJL_00032;product=hypothetical protein
NZ_CP033231.1	Prodigal:002006	CDS	37740	38945	.	-	0	ID=BFJIJMJL_00033;inference=ab initio prediction:Prodigal:002006,similar to AA sequence:ISfinder:TnXax1;locus_tag=BFJIJMJL_00033;product=Tn3 family transposase TnXax1
NZ_CP033231.1	Prodigal:002006	CDS	38950	39942	.	-	0	ID=BFJIJMJL_00034;eC_number=5.1.3.2;Name=galE_1;db_xref=COG:COG1087;gene=galE_1;inference=ab initio prediction:Prodigal:002006,similar to AA sequence:UniProtKB:Q7WTB1;locus_tag=BFJIJMJL_00034;product=UDP-glucose 4-epimerase
NZ_CP033231.1	Prodigal:002006	CDS	40220	41086	.	+	0	ID=BFJIJMJL_00035;eC_number=2.7.7.9;Name=gtaB;db_xref=COG:COG1210;gene=gtaB;inference=ab initio prediction:Prodigal:002006,similar to AA sequence:UniProtKB:Q05852;locus_tag=BFJIJMJL_00035;product=UTP--glucose-1-phosphate uridylyltransferase
NZ_CP033231.1	Prodigal:002006	CDS	41329	42231	.	-	0	ID=BFJIJMJL_00036;inference=ab initio prediction:Prodigal:002006;locus_tag=BFJIJMJL_00036;product=hypothetical protein
NZ_CP033231.1	Prodigal:002006	CDS	42441	42797	.	+	0	ID=BFJIJMJL_00037;Name=cpdR_1;gene=cpdR_1;inference=ab initio prediction:Prodigal:002006,similar to AA sequence:UniProtKB:Q2YIF7;locus_tag=BFJIJMJL_00037;product=Response regulator receiver protein CpdR
NZ_CP033231.1	Prodigal:002006	CDS	42903	43172	.	+	0	ID=BFJIJMJL_00038;Name=grxC;db_xref=COG:COG0695;gene=grxC;inference=ab initio prediction:Prodigal:002006,similar to AA sequence:UniProtKB:P0AC62;locus_tag=BFJIJMJL_00038;product=Glutaredoxin 3
NZ_CP033231.1	Prodigal:002006	CDS	43165	44034	.	+	0	ID=BFJIJMJL_00039;eC_number=3.5.1.128;Name=nit1;gene=nit1;inference=ab initio prediction:Prodigal:002006,similar to AA sequence:UniProtKB:P0DP66;locus_tag=BFJIJMJL_00039;product=Deaminated glutathione amidase
NZ_CP033231.1	Prodigal:002006	CDS	44031	44486	.	+	0	ID=BFJIJMJL_00040;inference=ab initio prediction:Prodigal:002006;locus_tag=BFJIJMJL_00040;product=hypothetical protein
NZ_CP033231.1	Prodigal:002006	CDS	44498	44986	.	-	0	ID=BFJIJMJL_00041;Name=dsbB;gene=dsbB;inference=ab initio prediction:Prodigal:002006,protein motif:HAMAP:MF_00286;locus_tag=BFJIJMJL_00041;product=Disulfide bond formation protein B
NZ_CP033231.1	Prodigal:002006	CDS	44989	45570	.	-	0	ID=BFJIJMJL_00042;inference=ab initio prediction:Prodigal:002006;locus_tag=BFJIJMJL_00042;product=hypothetical protein
NZ_CP033231.1	Aragorn:001002	tRNA	45708	45792	.	+	.	ID=BFJIJMJL_00043;inference=COORDINATES:profile:Aragorn:001002;locus_tag=BFJIJMJL_00043;product=tRNA-Leu(caa)
NZ_CP033231.1	Prodigal:002006	CDS	46040	46942	.	+	0	ID=BFJIJMJL_00044;eC_number=1.6.3.5;db_xref=COG:COG3380;inference=ab initio prediction:Prodigal:002006,similar to AA sequence:UniProtKB:Q888A4;locus_tag=BFJIJMJL_00044;product=Renalase
NZ_CP033231.1	Prodigal:002006	CDS	46939	47859	.	+	0	ID=BFJIJMJL_00045;Name=acuC;gene=acuC;inference=ab initio prediction:Prodigal:002006,similar to AA sequence:UniProtKB:P64376;locus_tag=BFJIJMJL_00045;product=Acetoin utilization protein AcuC
NZ_CP033231.1	Prodigal:002006	CDS	48042	48212	.	+	0	ID=BFJIJMJL_00046;inference=ab initio prediction:Prodigal:002006;locus_tag=BFJIJMJL_00046;product=hypothetical protein
NZ_CP033231.1	Prodigal:002006	CDS	48395	48637	.	+	0	ID=BFJIJMJL_00047;inference=ab initio prediction:Prodigal:002006;locus_tag=BFJIJMJL_00047;product=hypothetical protein
NZ_CP033231.1	Prodigal:002006	CDS	48647	49807	.	-	0	ID=BFJIJMJL_00048;eC_number=4.3.1.27;Name=dthadh;gene=dthadh;inference=ab initio prediction:Prodigal:002006,similar to AA sequence:UniProtKB:B2DFG5;locus_tag=BFJIJMJL_00048;product=D-threo-3-hydroxyaspartate dehydratase
NZ_CP033231.1	Prodigal:002006	CDS	49878	51512	.	-	0	ID=BFJIJMJL_00049;inference=ab initio prediction:Prodigal:002006;locus_tag=BFJIJMJL_00049;product=hypothetical protein
NZ_CP033231.1	Prodigal:002006	CDS	51509	52144	.	-	0	ID=BFJIJMJL_00050;eC_number=4.1.2.21;Name=dgoA;db_xref=COG:COG0800;gene=dgoA;inference=ab initio prediction:Prodigal:002006,similar to AA sequence:UniProtKB:Q6BF16;locus_tag=BFJIJMJL_00050;product=2-dehydro-3-deoxy-6-phosphogalactonate aldolase
NZ_CP033231.1	Prodigal:002006	CDS	52141	53019	.	-	0	ID=BFJIJMJL_00051;eC_number=2.7.1.58;Name=dgoK1;db_xref=COG:COG3734;gene=dgoK1;inference=ab initio prediction:Prodigal:002006,similar to AA sequence:UniProtKB:Q92RN7;locus_tag=BFJIJMJL_00051;product=putative 2-dehydro-3-deoxygalactonokinase DgoK1
NZ_CP033231.1	Prodigal:002006	CDS	53282	54040	.	+	0	ID=BFJIJMJL_00052;Name=phnT;db_xref=COG:COG3842;gene=phnT;inference=ab initio prediction:Prodigal:002006,similar to AA sequence:UniProtKB:P96063;locus_tag=BFJIJMJL_00052;product=Putative 2-aminoethylphosphonate import ATP-binding protein PhnT
NZ_CP033231.1	Prodigal:002006	CDS	54048	54776	.	+	0	ID=BFJIJMJL_00053;Name=livF_1;db_xref=COG:COG0410;gene=livF_1;inference=ab initio prediction:Prodigal:002006,similar to AA sequence:UniProtKB:P22731;locus_tag=BFJIJMJL_00053;product=High-affinity branched-chain amino acid transport ATP-binding protein LivF
NZ_CP033231.1	Prodigal:002006	CDS	54867	56084	.	+	0	ID=BFJIJMJL_00054;inference=ab initio prediction:Prodigal:002006;locus_tag=BFJIJMJL_00054;product=hypothetical protein
NZ_CP033231.1	Prodigal:002006	CDS	56113	57000	.	+	0	ID=BFJIJMJL_00055;Name=livH_1;db_xref=COG:COG0559;gene=livH_1;inference=ab initio prediction:Prodigal:002006,similar to AA sequence:UniProtKB:P0AEX7;locus_tag=BFJIJMJL_00055;product=High-affinity branched-chain amino acid transport system permease protein LivH
NZ_CP033231.1	Prodigal:002006	CDS	57024	58010	.	+	0	ID=BFJIJMJL_00056;inference=ab initio prediction:Prodigal:002006;locus_tag=BFJIJMJL_00056;product=hypothetical protein
NZ_CP033231.1	Prodigal:002006	CDS	58101	58454	.	+	0	ID=BFJIJMJL_00057;inference=ab initio prediction:Prodigal:002006;locus_tag=BFJIJMJL_00057;product=hypothetical protein
NZ_CP033231.1	Prodigal:002006	CDS	58533	60485	.	+	0	ID=BFJIJMJL_00058;Name=mutL_1;gene=mutL_1;inference=ab initio prediction:Prodigal:002006,similar to AA sequence:UniProtKB:Q5F8M6;locus_tag=BFJIJMJL_00058;product=DNA mismatch repair protein MutL
NZ_CP033231.1	Prodigal:002006	CDS	60799	61317	.	+	0	ID=BFJIJMJL_00059;inference=ab initio prediction:Prodigal:002006;locus_tag=BFJIJMJL_00059;product=hypothetical protein
NZ_CP033231.1	Prodigal:002006	CDS	61474	62679	.	+	0	ID=BFJIJMJL_00060;eC_number=1.3.8.3;Name=bbsG_1;gene=bbsG_1;inference=ab initio prediction:Prodigal:002006,similar to AA sequence:UniProtKB:Q9KJE8;locus_tag=BFJIJMJL_00060;product=(R)-benzylsuccinyl-CoA dehydrogenase
NZ_CP033231.1	Prodigal:002006	CDS	62954	64132	.	+	0	ID=BFJIJMJL_00061;eC_number=2.3.1.16;Name=bktB;db_xref=COG:COG0183;gene=bktB;inference=ab initio prediction:Prodigal:002006,similar to AA sequence:UniProtKB:Q0KBP1;locus_tag=BFJIJMJL_00061;product=Beta-ketothiolase BktB
NZ_CP033231.1	Prodigal:002006	CDS	64134	64901	.	+	0	ID=BFJIJMJL_00062;eC_number=1.1.1.-;Name=gno_1;gene=gno_1;inference=ab initio prediction:Prodigal:002006,similar to AA sequence:UniProtKB:P50199;locus_tag=BFJIJMJL_00062;product=Gluconate 5-dehydrogenase
NZ_CP033231.1	Prodigal:002006	CDS	64905	65915	.	+	0	ID=BFJIJMJL_00063;inference=ab initio prediction:Prodigal:002006;locus_tag=BFJIJMJL_00063;product=hypothetical protein
NZ_CP033231.1	Prodigal:002006	CDS	65918	66250	.	+	0	ID=BFJIJMJL_00064;inference=ab initio prediction:Prodigal:002006;locus_tag=BFJIJMJL_00064;product=hypothetical protein
NZ_CP033231.1	Prodigal:002006	CDS	66255	67907	.	-	0	ID=BFJIJMJL_00065;eC_number=6.2.1.3;db_xref=COG:COG0318;inference=ab initio prediction:Prodigal:002006,similar to AA sequence:UniProtKB:Q5SKN9;locus_tag=BFJIJMJL_00065;product=Long-chain-fatty-acid--CoA ligase
NZ_CP033231.1	Prodigal:002006	CDS	68161	68700	.	+	0	ID=BFJIJMJL_00066;inference=ab initio prediction:Prodigal:002006;locus_tag=BFJIJMJL_00066;product=hypothetical protein
NZ_CP033231.1	Prodigal:002006	CDS	68697	69635	.	+	0	ID=BFJIJMJL_00067;eC_number=4.2.99.20;Name=menH_1;gene=menH_1;inference=ab initio prediction:Prodigal:002006,protein motif:HAMAP:MF_01660;locus_tag=BFJIJMJL_00067;product=2-succinyl-6-hydroxy-2%2C4-cyclohexadiene-1-carboxylate synthase
NZ_CP033231.1	Prodigal:002006	CDS	70018	70467	.	+	0	ID=BFJIJMJL_00068;inference=ab initio prediction:Prodigal:002006;locus_tag=BFJIJMJL_00068;product=hypothetical protein
NZ_CP033231.1	Prodigal:002006	CDS	70548	70901	.	+	0	ID=BFJIJMJL_00069;inference=ab initio prediction:Prodigal:002006;locus_tag=BFJIJMJL_00069;product=hypothetical protein
NZ_CP033231.1	Prodigal:002006	CDS	70909	71466	.	-	0	ID=BFJIJMJL_00070;eC_number=2.1.1.171;Name=rsmD;db_xref=COG:COG0742;gene=rsmD;inference=ab initio prediction:Prodigal:002006,similar to AA sequence:UniProtKB:P0ADX9;locus_tag=BFJIJMJL_00070;product=Ribosomal RNA small subunit methyltransferase D
NZ_CP033231.1	Prodigal:002006	CDS	71463	73328	.	-	0	ID=BFJIJMJL_00071;inference=ab initio prediction:Prodigal:002006;locus_tag=BFJIJMJL_00071;product=hypothetical protein
NZ_CP033231.1	Prodigal:002006	CDS	73476	73652	.	-	0	ID=BFJIJMJL_00072;inference=ab initio prediction:Prodigal:002006;locus_tag=BFJIJMJL_00072;product=hypothetical protein
NZ_CP033231.1	Prodigal:002006	CDS	73730	73921	.	-	0	ID=BFJIJMJL_00073;inference=ab initio prediction:Prodigal:002006;locus_tag=BFJIJMJL_00073;product=hypothetical protein
NZ_CP033231.1	Prodigal:002006	CDS	74072	74560	.	+	0	ID=BFJIJMJL_00074;eC_number=3.5.4.33;Name=tadA;db_xref=COG:COG0590;gene=tadA;inference=ab initio prediction:Prodigal:002006,similar to AA sequence:UniProtKB:A9CK16;locus_tag=BFJIJMJL_00074;product=tRNA-specific adenosine deaminase
NZ_CP033231.1	Prodigal:002006	CDS	74619	75323	.	+	0	ID=BFJIJMJL_00075;eC_number=1.-.-.-;inference=ab initio prediction:Prodigal:002006,similar to AA sequence:UniProtKB:Q7A3L9;locus_tag=BFJIJMJL_00075;product=putative oxidoreductase
NZ_CP033231.1	Prodigal:002006	CDS	75329	77134	.	-	0	ID=BFJIJMJL_00076;inference=ab initio prediction:Prodigal:002006;locus_tag=BFJIJMJL_00076;product=hypothetical protein
NZ_CP033231.1	Prodigal:002006	CDS	77434	77946	.	+	0	ID=BFJIJMJL_00077;Name=ros_1;db_xref=COG:COG4957;gene=ros_1;inference=ab initio prediction:Prodigal:002006,similar to AA sequence:UniProtKB:Q04152;locus_tag=BFJIJMJL_00077;product=Transcriptional regulatory protein ros
NZ_CP033231.1	Prodigal:002006	CDS	78060	79058	.	+	0	ID=BFJIJMJL_00078;Name=degA;db_xref=COG:COG1609;gene=degA;inference=ab initio prediction:Prodigal:002006,similar to AA sequence:UniProtKB:P37947;locus_tag=BFJIJMJL_00078;product=HTH-type transcriptional regulator DegA
NZ_CP033231.1	Prodigal:002006	CDS	79209	80384	.	+	0	ID=BFJIJMJL_00079;Name=ydhP_1;db_xref=COG:COG2814;gene=ydhP_1;inference=ab initio prediction:Prodigal:002006,similar to AA sequence:UniProtKB:P77389;locus_tag=BFJIJMJL_00079;product=Inner membrane transport protein YdhP
NZ_CP033231.1	Prodigal:002006	CDS	80616	85460	.	-	0	ID=BFJIJMJL_00080;eC_number=1.4.1.2;Name=gdhB;db_xref=COG:COG2902;gene=gdhB;inference=ab initio prediction:Prodigal:002006,similar to AA sequence:UniProtKB:Q9HZE0;locus_tag=BFJIJMJL_00080;product=NAD-specific glutamate dehydrogenase
NZ_CP033231.1	Prodigal:002006	CDS	85619	86035	.	+	0	ID=BFJIJMJL_00081;inference=ab initio prediction:Prodigal:002006;locus_tag=BFJIJMJL_00081;product=hypothetical protein
NZ_CP033231.1	Prodigal:002006	CDS	86065	87360	.	+	0	ID=BFJIJMJL_00082;inference=ab initio prediction:Prodigal:002006,similar to AA sequence:UniProtKB:A0LNN5;locus_tag=BFJIJMJL_00082;product=L-lactate transporter
NZ_CP033231.1	Prodigal:002006	CDS	87448	88719	.	+	0	ID=BFJIJMJL_00083;Name=bcr_1;gene=bcr_1;inference=ab initio prediction:Prodigal:002006,similar to AA sequence:UniProtKB:P28246;locus_tag=BFJIJMJL_00083;product=Bicyclomycin resistance protein
NZ_CP033231.1	Prodigal:002006	CDS	88850	89380	.	+	0	ID=BFJIJMJL_00084;inference=ab initio prediction:Prodigal:002006;locus_tag=BFJIJMJL_00084;product=hypothetical protein
NZ_CP033231.1	Prodigal:002006	CDS	89386	90825	.	-	0	ID=BFJIJMJL_00085;Name=hsrA;gene=hsrA;inference=ab initio prediction:Prodigal:002006,similar to AA sequence:UniProtKB:P31474;locus_tag=BFJIJMJL_00085;product=putative transport protein HsrA
NZ_CP033231.1	Prodigal:002006	CDS	91032	91919	.	+	0	ID=BFJIJMJL_00086;inference=ab initio prediction:Prodigal:002006;locus_tag=BFJIJMJL_00086;product=hypothetical protein
NZ_CP033231.1	Prodigal:002006	CDS	92083	93576	.	+	0	ID=BFJIJMJL_00087;eC_number=1.1.1.205;Name=guaB;db_xref=COG:COG0516;gene=guaB;inference=ab initio prediction:Prodigal:002006,similar to AA sequence:UniProtKB:P0C0H6;locus_tag=BFJIJMJL_00087;product=Inosine-5'-monophosphate dehydrogenase
NZ_CP033231.1	Prodigal:002006	CDS	93588	93830	.	+	0	ID=BFJIJMJL_00088;inference=ab initio prediction:Prodigal:002006;locus_tag=BFJIJMJL_00088;product=hypothetical protein
NZ_CP033231.1	Prodigal:002006	CDS	93827	94234	.	+	0	ID=BFJIJMJL_00089;eC_number=3.1.-.-;Name=vapC_1;gene=vapC_1;inference=ab initio prediction:Prodigal:002006,protein motif:HAMAP:MF_00265;locus_tag=BFJIJMJL_00089;product=tRNA(fMet)-specific endonuclease VapC
NZ_CP033231.1	Prodigal:002006	CDS	94298	95242	.	+	0	ID=BFJIJMJL_00090;eC_number=1.1.1.169;Name=panE_1;db_xref=COG:COG1893;gene=panE_1;inference=ab initio prediction:Prodigal:002006,similar to AA sequence:UniProtKB:Q9HW09;locus_tag=BFJIJMJL_00090;product=2-dehydropantoate 2-reductase
NZ_CP033231.1	Prodigal:002006	CDS	95380	95565	.	-	0	ID=BFJIJMJL_00091;inference=ab initio prediction:Prodigal:002006;locus_tag=BFJIJMJL_00091;product=hypothetical protein
NZ_CP033231.1	Prodigal:002006	CDS	95723	97081	.	+	0	ID=BFJIJMJL_00092;eC_number=2.1.1.176;Name=rsmB_1;gene=rsmB_1;inference=ab initio prediction:Prodigal:002006,protein motif:HAMAP:MF_01856;locus_tag=BFJIJMJL_00092;product=Ribosomal RNA small subunit methyltransferase B
NZ_CP033231.1	Prodigal:002006	CDS	97212	98216	.	+	0	ID=BFJIJMJL_00093;inference=ab initio prediction:Prodigal:002006;locus_tag=BFJIJMJL_00093;product=hypothetical protein
NZ_CP033231.1	Prodigal:002006	CDS	98225	99457	.	-	0	ID=BFJIJMJL_00094;inference=ab initio prediction:Prodigal:002006;locus_tag=BFJIJMJL_00094;product=hypothetical protein
NZ_CP033231.1	Prodigal:002006	CDS	99575	100099	.	-	0	ID=BFJIJMJL_00095;inference=ab initio prediction:Prodigal:002006;locus_tag=BFJIJMJL_00095;product=hypothetical protein
NZ_CP033231.1	Prodigal:002006	CDS	100166	101179	.	-	0	ID=BFJIJMJL_00096;inference=ab initio prediction:Prodigal:002006;locus_tag=BFJIJMJL_00096;product=hypothetical protein
NZ_CP033231.1	Prodigal:002006	CDS	101176	101850	.	-	0	ID=BFJIJMJL_00097;inference=ab initio prediction:Prodigal:002006;locus_tag=BFJIJMJL_00097;product=hypothetical protein
NZ_CP033231.1	Prodigal:002006	CDS	102058	102489	.	+	0	ID=BFJIJMJL_00098;Name=ompR_1;gene=ompR_1;inference=ab initio prediction:Prodigal:002006,similar to AA sequence:UniProtKB:P0AA16;locus_tag=BFJIJMJL_00098;product=Transcriptional regulatory protein OmpR
NZ_CP033231.1	Prodigal:002006	CDS	102514	102912	.	+	0	ID=BFJIJMJL_00099;inference=ab initio prediction:Prodigal:002006;locus_tag=BFJIJMJL_00099;product=hypothetical protein
NZ_CP033231.1	Prodigal:002006	CDS	103053	103685	.	-	0	ID=BFJIJMJL_00100;inference=ab initio prediction:Prodigal:002006;locus_tag=BFJIJMJL_00100;product=hypothetical protein
NZ_CP033231.1	Prodigal:002006	CDS	103708	104265	.	-	0	ID=BFJIJMJL_00101;eC_number=3.6.1.-;Name=rppH_1;db_xref=COG:COG0494;gene=rppH_1;inference=ab initio prediction:Prodigal:002006,similar to AA sequence:UniProtKB:P35640;locus_tag=BFJIJMJL_00101;product=RNA pyrophosphohydrolase
NZ_CP033231.1	Prodigal:002006	CDS	104329	105564	.	-	0	ID=BFJIJMJL_00102;inference=ab initio prediction:Prodigal:002006;locus_tag=BFJIJMJL_00102;product=hypothetical protein
NZ_CP033231.1	Prodigal:002006	CDS	105739	107073	.	-	0	ID=BFJIJMJL_00103;eC_number=3.4.21.102;Name=ctpB;db_xref=COG:COG0793;gene=ctpB;inference=ab initio prediction:Prodigal:002006,similar to AA sequence:UniProtKB:O35002;locus_tag=BFJIJMJL_00103;product=Carboxy-terminal processing protease CtpB
NZ_CP033231.1	Prodigal:002006	CDS	107073	108440	.	-	0	ID=BFJIJMJL_00104;inference=ab initio prediction:Prodigal:002006;locus_tag=BFJIJMJL_00104;product=hypothetical protein
NZ_CP033231.1	Prodigal:002006	CDS	108447	108941	.	-	0	ID=BFJIJMJL_00105;eC_number=2.1.1.177;Name=rlmH;db_xref=COG:COG1576;gene=rlmH;inference=ab initio prediction:Prodigal:002006,similar to AA sequence:UniProtKB:P0C1V0;locus_tag=BFJIJMJL_00105;product=Ribosomal RNA large subunit methyltransferase H
NZ_CP033231.1	Prodigal:002006	CDS	109254	109604	.	-	0	ID=BFJIJMJL_00106;Name=rsfS;gene=rsfS;inference=ab initio prediction:Prodigal:002006,similar to AA sequence:UniProtKB:Q5NLX3;locus_tag=BFJIJMJL_00106;product=Ribosomal silencing factor RsfS
NZ_CP033231.1	Prodigal:002006	CDS	109771	110340	.	-	0	ID=BFJIJMJL_00107;eC_number=2.7.7.18;Name=nadD;gene=nadD;inference=ab initio prediction:Prodigal:002006,similar to AA sequence:UniProtKB:C3L5T6;locus_tag=BFJIJMJL_00107;product=putative nicotinate-nucleotide adenylyltransferase
NZ_CP033231.1	Prodigal:002006	CDS	110393	111691	.	-	0	ID=BFJIJMJL_00108;eC_number=1.2.1.41;Name=proA;gene=proA;inference=ab initio prediction:Prodigal:002006,similar to AA sequence:UniProtKB:Q2SZ88;locus_tag=BFJIJMJL_00108;product=Gamma-glutamyl phosphate reductase
NZ_CP033231.1	Prodigal:002006	CDS	111853	112968	.	-	0	ID=BFJIJMJL_00109;eC_number=2.7.2.11;Name=proB;gene=proB;inference=ab initio prediction:Prodigal:002006,similar to AA sequence:UniProtKB:Q2SZF9;locus_tag=BFJIJMJL_00109;product=Glutamate 5-kinase
NZ_CP033231.1	Prodigal:002006	CDS	113107	113511	.	-	0	ID=BFJIJMJL_00110;eC_number=3.1.-.-;db_xref=COG:COG3742;inference=ab initio prediction:Prodigal:002006,similar to AA sequence:UniProtKB:P9WF57;locus_tag=BFJIJMJL_00110;product=Ribonuclease VapC42
NZ_CP033231.1	Prodigal:002006	CDS	113508	113774	.	-	0	ID=BFJIJMJL_00111;inference=ab initio prediction:Prodigal:002006;locus_tag=BFJIJMJL_00111;product=hypothetical protein
NZ_CP033231.1	Prodigal:002006	CDS	113822	114856	.	-	0	ID=BFJIJMJL_00112;eC_number=3.6.5.-;Name=cgtA;gene=cgtA;inference=ab initio prediction:Prodigal:002006,similar to AA sequence:UniProtKB:B8GYI7;locus_tag=BFJIJMJL_00112;product=GTPase Obg/CgtA
NZ_CP033231.1	Prodigal:002006	CDS	115046	115642	.	-	0	ID=BFJIJMJL_00113;inference=ab initio prediction:Prodigal:002006;locus_tag=BFJIJMJL_00113;product=hypothetical protein
NZ_CP033231.1	Prodigal:002006	CDS	115828	116094	.	-	0	ID=BFJIJMJL_00114;Name=rpmA;db_xref=COG:COG0211;gene=rpmA;inference=ab initio prediction:Prodigal:002006,similar to AA sequence:UniProtKB:Q6NDE9;locus_tag=BFJIJMJL_00114;product=50S ribosomal protein L27
NZ_CP033231.1	Prodigal:002006	CDS	116159	116473	.	-	0	ID=BFJIJMJL_00115;Name=rplU;db_xref=COG:COG0261;gene=rplU;inference=ab initio prediction:Prodigal:002006,similar to AA sequence:UniProtKB:P0AG48;locus_tag=BFJIJMJL_00115;product=50S ribosomal protein L21
NZ_CP033231.1	Prodigal:002006	CDS	116651	117019	.	-	0	ID=BFJIJMJL_00116;inference=ab initio prediction:Prodigal:002006;locus_tag=BFJIJMJL_00116;product=hypothetical protein
NZ_CP033231.1	Prodigal:002006	CDS	117183	117803	.	-	0	ID=BFJIJMJL_00117;Name=yceI_1;db_xref=COG:COG2353;gene=yceI_1;inference=ab initio prediction:Prodigal:002006,similar to AA sequence:UniProtKB:P0A8X2;locus_tag=BFJIJMJL_00117;product=Protein YceI
NZ_CP033231.1	Prodigal:002006	CDS	117956	118573	.	+	0	ID=BFJIJMJL_00118;eC_number=3.6.4.12;Name=ruvA;db_xref=COG:COG0632;gene=ruvA;inference=ab initio prediction:Prodigal:002006,similar to AA sequence:UniProtKB:P0A809;locus_tag=BFJIJMJL_00118;product=Holliday junction ATP-dependent DNA helicase RuvA
NZ_CP033231.1	Prodigal:002006	CDS	119129	119626	.	+	0	ID=BFJIJMJL_00119;eC_number=1.16.3.1;Name=bfr;db_xref=COG:COG2193;gene=bfr;inference=ab initio prediction:Prodigal:002006,similar to AA sequence:UniProtKB:Q59738;locus_tag=BFJIJMJL_00119;product=Bacterioferritin
NZ_CP033231.1	Prodigal:002006	CDS	119775	120572	.	+	0	ID=BFJIJMJL_00120;eC_number=1.17.1.8;Name=dapB;db_xref=COG:COG0289;gene=dapB;inference=ab initio prediction:Prodigal:002006,similar to AA sequence:UniProtKB:Q6G2G3;locus_tag=BFJIJMJL_00120;product=4-hydroxy-tetrahydrodipicolinate reductase
NZ_CP033231.1	Prodigal:002006	CDS	120600	121238	.	+	0	ID=BFJIJMJL_00121;eC_number=5.4.2.11;Name=gpmA_1;gene=gpmA_1;inference=ab initio prediction:Prodigal:002006,similar to AA sequence:UniProtKB:P30798;locus_tag=BFJIJMJL_00121;product=2%2C3-bisphosphoglycerate-dependent phosphoglycerate mutase
NZ_CP033231.1	Prodigal:002006	CDS	121239	121892	.	+	0	ID=BFJIJMJL_00122;eC_number=1.14.11.33;Name=alkB;db_xref=COG:COG3145;gene=alkB;inference=ab initio prediction:Prodigal:002006,similar to AA sequence:UniProtKB:P05050;locus_tag=BFJIJMJL_00122;product=Alpha-ketoglutarate-dependent dioxygenase AlkB
NZ_CP033231.1	Prodigal:002006	CDS	121935	122864	.	+	0	ID=BFJIJMJL_00123;inference=ab initio prediction:Prodigal:002006;locus_tag=BFJIJMJL_00123;product=hypothetical protein
NZ_CP033231.1	Prodigal:002006	CDS	122861	123262	.	+	0	ID=BFJIJMJL_00124;inference=ab initio prediction:Prodigal:002006;locus_tag=BFJIJMJL_00124;product=hypothetical protein
NZ_CP033231.1	Prodigal:002006	CDS	123339	124307	.	+	0	ID=BFJIJMJL_00125;inference=ab initio prediction:Prodigal:002006;locus_tag=BFJIJMJL_00125;product=hypothetical protein
NZ_CP033231.1	Prodigal:002006	CDS	125438	125860	.	-	0	ID=BFJIJMJL_00126;inference=ab initio prediction:Prodigal:002006;locus_tag=BFJIJMJL_00126;product=hypothetical protein
NZ_CP033231.1	Prodigal:002006	CDS	125997	126851	.	-	0	ID=BFJIJMJL_00127;inference=ab initio prediction:Prodigal:002006;locus_tag=BFJIJMJL_00127;product=hypothetical protein
NZ_CP033231.1	Prodigal:002006	CDS	127123	128163	.	+	0	ID=BFJIJMJL_00128;eC_number=1.2.1.11;Name=asd2;db_xref=COG:COG0136;gene=asd2;inference=ab initio prediction:Prodigal:002006,similar to AA sequence:UniProtKB:P23247;locus_tag=BFJIJMJL_00128;product=Aspartate-semialdehyde dehydrogenase 2
NZ_CP033231.1	Prodigal:002006	CDS	128241	128963	.	-	0	ID=BFJIJMJL_00129;Name=livF_2;db_xref=COG:COG0410;gene=livF_2;inference=ab initio prediction:Prodigal:002006,similar to AA sequence:UniProtKB:P22731;locus_tag=BFJIJMJL_00129;product=High-affinity branched-chain amino acid transport ATP-binding protein LivF
NZ_CP033231.1	Prodigal:002006	CDS	128956	131010	.	-	0	ID=BFJIJMJL_00130;eC_number=7.6.2.8;Name=btuD_1;gene=btuD_1;inference=ab initio prediction:Prodigal:002006,protein motif:HAMAP:MF_01005;locus_tag=BFJIJMJL_00130;product=Vitamin B12 import ATP-binding protein BtuD
NZ_CP033231.1	Prodigal:002006	CDS	131016	131888	.	-	0	ID=BFJIJMJL_00131;Name=livH_2;db_xref=COG:COG0559;gene=livH_2;inference=ab initio prediction:Prodigal:002006,similar to AA sequence:UniProtKB:P0AEX7;locus_tag=BFJIJMJL_00131;product=High-affinity branched-chain amino acid transport system permease protein LivH
NZ_CP033231.1	Prodigal:002006	CDS	131994	133211	.	-	0	ID=BFJIJMJL_00132;inference=ab initio prediction:Prodigal:002006;locus_tag=BFJIJMJL_00132;product=hypothetical protein
NZ_CP033231.1	Prodigal:002006	CDS	133713	135539	.	+	0	ID=BFJIJMJL_00133;inference=ab initio prediction:Prodigal:002006;locus_tag=BFJIJMJL_00133;product=hypothetical protein
NZ_CP033231.1	Prodigal:002006	CDS	135847	136143	.	-	0	ID=BFJIJMJL_00134;inference=ab initio prediction:Prodigal:002006,similar to AA sequence:UniProtKB:B8H4R9;locus_tag=BFJIJMJL_00134;note=UPF0335 protein CCNA_03428;product=hypothetical protein
NZ_CP033231.1	Prodigal:002006	CDS	136245	136553	.	-	0	ID=BFJIJMJL_00135;inference=ab initio prediction:Prodigal:002006;locus_tag=BFJIJMJL_00135;product=hypothetical protein
NZ_CP033231.1	Prodigal:002006	CDS	136614	137378	.	-	0	ID=BFJIJMJL_00136;inference=ab initio prediction:Prodigal:002006;locus_tag=BFJIJMJL_00136;product=hypothetical protein
NZ_CP033231.1	Prodigal:002006	CDS	137572	138891	.	+	0	ID=BFJIJMJL_00137;eC_number=1.1.1.81;Name=ttuD;gene=ttuD;inference=ab initio prediction:Prodigal:002006,similar to AA sequence:UniProtKB:Q44472;locus_tag=BFJIJMJL_00137;product=Putative hydroxypyruvate reductase
NZ_CP033231.1	Prodigal:002006	CDS	138923	139348	.	+	0	ID=BFJIJMJL_00138;inference=ab initio prediction:Prodigal:002006;locus_tag=BFJIJMJL_00138;product=hypothetical protein
NZ_CP033231.1	Prodigal:002006	CDS	139472	140908	.	+	0	ID=BFJIJMJL_00139;eC_number=2.7.1.40;Name=ttuE_1;gene=ttuE_1;inference=ab initio prediction:Prodigal:002006,similar to AA sequence:UniProtKB:P70789;locus_tag=BFJIJMJL_00139;product=Pyruvate kinase
NZ_CP033231.1	Prodigal:002006	CDS	140912	141922	.	-	0	ID=BFJIJMJL_00140;eC_number=3.8.1.5;Name=dhmA2;gene=dhmA2;inference=ab initio prediction:Prodigal:002006,similar to AA sequence:UniProtKB:P9WMS1;locus_tag=BFJIJMJL_00140;product=Haloalkane dehalogenase 2
NZ_CP033231.1	Prodigal:002006	CDS	141919	142527	.	-	0	ID=BFJIJMJL_00141;inference=ab initio prediction:Prodigal:002006;locus_tag=BFJIJMJL_00141;product=hypothetical protein
NZ_CP033231.1	Prodigal:002006	CDS	142654	142779	.	-	0	ID=BFJIJMJL_00142;Name=rpmJ;db_xref=COG:COG0257;gene=rpmJ;inference=ab initio prediction:Prodigal:002006,similar to AA sequence:UniProtKB:Q6N253;locus_tag=BFJIJMJL_00142;product=50S ribosomal protein L36
NZ_CP033231.1	Prodigal:002006	CDS	142944	143561	.	-	0	ID=BFJIJMJL_00143;inference=ab initio prediction:Prodigal:002006;locus_tag=BFJIJMJL_00143;product=hypothetical protein
NZ_CP033231.1	Prodigal:002006	CDS	143700	144272	.	-	0	ID=BFJIJMJL_00144;inference=ab initio prediction:Prodigal:002006,similar to AA sequence:UniProtKB:O84741;locus_tag=BFJIJMJL_00144;note=UPF0098 protein CT_736;product=hypothetical protein
NZ_CP033231.1	Prodigal:002006	CDS	144319	145080	.	-	0	ID=BFJIJMJL_00145;eC_number=2.1.1.222;Name=ubiG;db_xref=COG:COG2227;gene=ubiG;inference=ab initio prediction:Prodigal:002006,similar to AA sequence:UniProtKB:P17993;locus_tag=BFJIJMJL_00145;product=Ubiquinone biosynthesis O-methyltransferase
NZ_CP033231.1	Prodigal:002006	CDS	145342	146577	.	+	0	ID=BFJIJMJL_00146;eC_number=2.7.2.4;db_xref=COG:COG0527;inference=ab initio prediction:Prodigal:002006,similar to AA sequence:UniProtKB:Q88EI9;locus_tag=BFJIJMJL_00146;product=Aspartate kinase
NZ_CP033231.1	Prodigal:002006	CDS	146870	149131	.	+	0	ID=BFJIJMJL_00147;eC_number=2.7.3.9;Name=ptsP;db_xref=COG:COG3605;gene=ptsP;inference=ab initio prediction:Prodigal:002006,similar to AA sequence:UniProtKB:P37177;locus_tag=BFJIJMJL_00147;product=Phosphoenolpyruvate-dependent phosphotransferase system
NZ_CP033231.1	Prodigal:002006	CDS	149354	150439	.	+	0	ID=BFJIJMJL_00148;Name=prfA;db_xref=COG:COG0216;gene=prfA;inference=ab initio prediction:Prodigal:002006,similar to AA sequence:UniProtKB:P0A7I0;locus_tag=BFJIJMJL_00148;product=Peptide chain release factor RF1
NZ_CP033231.1	Prodigal:002006	CDS	150448	151353	.	+	0	ID=BFJIJMJL_00149;eC_number=2.1.1.297;Name=prmC_1;db_xref=COG:COG2890;gene=prmC_1;inference=ab initio prediction:Prodigal:002006,similar to AA sequence:UniProtKB:P0ACC1;locus_tag=BFJIJMJL_00149;product=Release factor glutamine methyltransferase
NZ_CP033231.1	Prodigal:002006	CDS	151775	152908	.	+	0	ID=BFJIJMJL_00150;inference=ab initio prediction:Prodigal:002006;locus_tag=BFJIJMJL_00150;product=hypothetical protein
NZ_CP033231.1	Prodigal:002006	CDS	153106	153861	.	-	0	ID=BFJIJMJL_00151;inference=ab initio prediction:Prodigal:002006;locus_tag=BFJIJMJL_00151;product=hypothetical protein
NZ_CP033231.1	Prodigal:002006	CDS	153872	154597	.	-	0	ID=BFJIJMJL_00152;eC_number=2.1.1.166;Name=rlmE;db_xref=COG:COG0293;gene=rlmE;inference=ab initio prediction:Prodigal:002006,similar to AA sequence:UniProtKB:P0C0R7;locus_tag=BFJIJMJL_00152;product=Ribosomal RNA large subunit methyltransferase E
NZ_CP033231.1	Prodigal:002006	CDS	154608	155690	.	-	0	ID=BFJIJMJL_00153;eC_number=3.6.1.11;Name=ppx;db_xref=COG:COG0248;gene=ppx;inference=ab initio prediction:Prodigal:002006,similar to AA sequence:UniProtKB:P0AFL6;locus_tag=BFJIJMJL_00153;product=Exopolyphosphatase
NZ_CP033231.1	Prodigal:002006	CDS	155801	156274	.	-	0	ID=BFJIJMJL_00154;eC_number=3.5.1.44;Name=cheB_1;gene=cheB_1;inference=ab initio prediction:Prodigal:002006,protein motif:HAMAP:MF_00099;locus_tag=BFJIJMJL_00154;product=Protein-glutamate methylesterase/protein-glutamine glutaminase
NZ_CP033231.1	Prodigal:002006	CDS	156777	157394	.	+	0	ID=BFJIJMJL_00155;inference=ab initio prediction:Prodigal:002006;locus_tag=BFJIJMJL_00155;product=hypothetical protein
NZ_CP033231.1	Prodigal:002006	CDS	157491	157754	.	+	0	ID=BFJIJMJL_00156;inference=ab initio prediction:Prodigal:002006;locus_tag=BFJIJMJL_00156;product=hypothetical protein
NZ_CP033231.1	Prodigal:002006	CDS	157971	158282	.	+	0	ID=BFJIJMJL_00157;inference=ab initio prediction:Prodigal:002006;locus_tag=BFJIJMJL_00157;product=hypothetical protein
NZ_CP033231.1	Prodigal:002006	CDS	158279	159802	.	+	0	ID=BFJIJMJL_00158;inference=ab initio prediction:Prodigal:002006;locus_tag=BFJIJMJL_00158;product=hypothetical protein
NZ_CP033231.1	Prodigal:002006	CDS	159799	160146	.	+	0	ID=BFJIJMJL_00159;inference=ab initio prediction:Prodigal:002006;locus_tag=BFJIJMJL_00159;product=hypothetical protein
NZ_CP033231.1	Prodigal:002006	CDS	160503	162026	.	+	0	ID=BFJIJMJL_00160;eC_number=1.2.1.3;Name=adh_1;db_xref=COG:COG1012;gene=adh_1;inference=ab initio prediction:Prodigal:002006,similar to AA sequence:UniProtKB:A1B4L2;locus_tag=BFJIJMJL_00160;product=Aldehyde dehydrogenase
NZ_CP033231.1	Prodigal:002006	CDS	162285	162710	.	+	0	ID=BFJIJMJL_00161;inference=ab initio prediction:Prodigal:002006;locus_tag=BFJIJMJL_00161;product=hypothetical protein
NZ_CP033231.1	Prodigal:002006	CDS	162726	163133	.	+	0	ID=BFJIJMJL_00162;inference=ab initio prediction:Prodigal:002006;locus_tag=BFJIJMJL_00162;product=hypothetical protein
NZ_CP033231.1	Prodigal:002006	CDS	163130	163573	.	+	0	ID=BFJIJMJL_00163;inference=ab initio prediction:Prodigal:002006;locus_tag=BFJIJMJL_00163;product=hypothetical protein
NZ_CP033231.1	Prodigal:002006	CDS	163752	164774	.	-	0	ID=BFJIJMJL_00164;inference=ab initio prediction:Prodigal:002006;locus_tag=BFJIJMJL_00164;product=hypothetical protein
NZ_CP033231.1	Prodigal:002006	CDS	164771	165415	.	-	0	ID=BFJIJMJL_00165;eC_number=2.5.1.3;Name=thiE_1;gene=thiE_1;inference=ab initio prediction:Prodigal:002006,protein motif:HAMAP:MF_00097;locus_tag=BFJIJMJL_00165;product=Thiamine-phosphate synthase
NZ_CP033231.1	Prodigal:002006	CDS	165436	166506	.	-	0	ID=BFJIJMJL_00166;eC_number=4.1.2.13;Name=fda;db_xref=COG:COG0191;gene=fda;inference=ab initio prediction:Prodigal:002006,similar to AA sequence:UniProtKB:Q8YNK2;locus_tag=BFJIJMJL_00166;product=Fructose-bisphosphate aldolase
NZ_CP033231.1	Prodigal:002006	CDS	166568	166804	.	-	0	ID=BFJIJMJL_00167;inference=ab initio prediction:Prodigal:002006;locus_tag=BFJIJMJL_00167;product=hypothetical protein
NZ_CP033231.1	Prodigal:002006	CDS	166889	168091	.	-	0	ID=BFJIJMJL_00168;eC_number=2.7.2.3;Name=pgk;db_xref=COG:COG0126;gene=pgk;inference=ab initio prediction:Prodigal:002006,similar to AA sequence:UniProtKB:Q8YPR1;locus_tag=BFJIJMJL_00168;product=Phosphoglycerate kinase
NZ_CP033231.1	Prodigal:002006	CDS	168113	168580	.	-	0	ID=BFJIJMJL_00169;inference=ab initio prediction:Prodigal:002006;locus_tag=BFJIJMJL_00169;product=hypothetical protein
NZ_CP033231.1	Prodigal:002006	CDS	168665	169669	.	-	0	ID=BFJIJMJL_00170;eC_number=1.2.1.12;Name=gap1;db_xref=COG:COG0057;gene=gap1;inference=ab initio prediction:Prodigal:002006,similar to AA sequence:UniProtKB:Q4MQ58;locus_tag=BFJIJMJL_00170;product=Glyceraldehyde-3-phosphate dehydrogenase 1
NZ_CP033231.1	Prodigal:002006	CDS	170260	170562	.	+	0	ID=BFJIJMJL_00171;inference=ab initio prediction:Prodigal:002006;locus_tag=BFJIJMJL_00171;product=hypothetical protein
NZ_CP033231.1	Prodigal:002006	CDS	170598	170993	.	+	0	ID=BFJIJMJL_00172;inference=ab initio prediction:Prodigal:002006;locus_tag=BFJIJMJL_00172;product=hypothetical protein
NZ_CP033231.1	Prodigal:002006	CDS	171301	171900	.	+	0	ID=BFJIJMJL_00173;Name=slmA_1;gene=slmA_1;inference=ab initio prediction:Prodigal:002006,protein motif:HAMAP:MF_01839;locus_tag=BFJIJMJL_00173;product=Nucleoid occlusion factor SlmA
NZ_CP033231.1	Prodigal:002006	CDS	172233	174377	.	+	0	ID=BFJIJMJL_00174;Name=fcuA_1;gene=fcuA_1;inference=ab initio prediction:Prodigal:002006,similar to AA sequence:UniProtKB:Q05202;locus_tag=BFJIJMJL_00174;product=Ferrichrome receptor FcuA
NZ_CP033231.1	Prodigal:002006	CDS	174430	175593	.	+	0	ID=BFJIJMJL_00175;inference=ab initio prediction:Prodigal:002006;locus_tag=BFJIJMJL_00175;product=hypothetical protein
NZ_CP033231.1	Prodigal:002006	CDS	175590	175766	.	+	0	ID=BFJIJMJL_00176;inference=ab initio prediction:Prodigal:002006;locus_tag=BFJIJMJL_00176;product=hypothetical protein
NZ_CP033231.1	Prodigal:002006	CDS	175783	176454	.	-	0	ID=BFJIJMJL_00177;inference=ab initio prediction:Prodigal:002006;locus_tag=BFJIJMJL_00177;product=hypothetical protein
NZ_CP033231.1	Prodigal:002006	CDS	176481	177263	.	-	0	ID=BFJIJMJL_00178;inference=ab initio prediction:Prodigal:002006;locus_tag=BFJIJMJL_00178;product=hypothetical protein
NZ_CP033231.1	Prodigal:002006	CDS	177269	177727	.	-	0	ID=BFJIJMJL_00179;inference=ab initio prediction:Prodigal:002006;locus_tag=BFJIJMJL_00179;product=hypothetical protein
NZ_CP033231.1	Prodigal:002006	CDS	177953	179599	.	+	0	ID=BFJIJMJL_00180;eC_number=2.3.1.187;Name=madA;gene=madA;inference=ab initio prediction:Prodigal:002006,similar to AA sequence:UniProtKB:O06924;locus_tag=BFJIJMJL_00180;product=Acetyl-S-ACP:malonate ACP transferase
NZ_CP033231.1	Prodigal:002006	CDS	179799	180107	.	+	0	ID=BFJIJMJL_00181;Name=mdcC;gene=mdcC;inference=ab initio prediction:Prodigal:002006,similar to AA sequence:UniProtKB:O06925;locus_tag=BFJIJMJL_00181;product=Malonate decarboxylase acyl carrier protein
NZ_CP033231.1	Prodigal:002006	CDS	180110	181039	.	+	0	ID=BFJIJMJL_00182;eC_number=2.1.3.10;Name=madC;gene=madC;inference=ab initio prediction:Prodigal:002006,similar to AA sequence:UniProtKB:O06926;locus_tag=BFJIJMJL_00182;product=Malonyl-S-ACP:biotin-protein carboxyltransferase MADC
NZ_CP033231.1	Prodigal:002006	CDS	181026	181742	.	+	0	ID=BFJIJMJL_00183;inference=ab initio prediction:Prodigal:002006;locus_tag=BFJIJMJL_00183;product=hypothetical protein
NZ_CP033231.1	Prodigal:002006	CDS	181862	182548	.	+	0	ID=BFJIJMJL_00184;eC_number=2.7.7.66;Name=mdcG;gene=mdcG;inference=ab initio prediction:Prodigal:002006,protein motif:HAMAP:MF_00650;locus_tag=BFJIJMJL_00184;product=Phosphoribosyl-dephospho-CoA transferase
NZ_CP033231.1	Prodigal:002006	CDS	182545	183465	.	+	0	ID=BFJIJMJL_00185;eC_number=2.3.1.39;Name=fabD_1;db_xref=COG:COG0331;gene=fabD_1;inference=ab initio prediction:Prodigal:002006,similar to AA sequence:UniProtKB:P0AAI9;locus_tag=BFJIJMJL_00185;product=Malonyl CoA-acyl carrier protein transacylase
NZ_CP033231.1	Prodigal:002006	CDS	183630	184613	.	+	0	ID=BFJIJMJL_00186;eC_number=4.2.1.47;Name=gmd;db_xref=COG:COG1089;gene=gmd;inference=ab initio prediction:Prodigal:002006,similar to AA sequence:UniProtKB:Q51366;locus_tag=BFJIJMJL_00186;product=GDP-mannose 4%2C6-dehydratase
NZ_CP033231.1	Prodigal:002006	CDS	184693	186174	.	+	0	ID=BFJIJMJL_00187;eC_number=1.2.1.-;Name=tgnC_1;db_xref=COG:COG1012;gene=tgnC_1;inference=ab initio prediction:Prodigal:002006,similar to AA sequence:UniProtKB:Q6F9F7;locus_tag=BFJIJMJL_00187;product=(Z)-2-((N-methylformamido)methylene)-5-hydroxybutyrolactone dehydrogenase
NZ_CP033231.1	Prodigal:002006	CDS	186244	187266	.	-	0	ID=BFJIJMJL_00188;inference=ab initio prediction:Prodigal:002006;locus_tag=BFJIJMJL_00188;product=hypothetical protein
NZ_CP033231.1	Prodigal:002006	CDS	187442	189022	.	-	0	ID=BFJIJMJL_00189;inference=ab initio prediction:Prodigal:002006;locus_tag=BFJIJMJL_00189;product=hypothetical protein
NZ_CP033231.1	Prodigal:002006	CDS	189452	190249	.	-	0	ID=BFJIJMJL_00190;db_xref=COG:COG1464;inference=ab initio prediction:Prodigal:002006,similar to AA sequence:UniProtKB:O07950;locus_tag=BFJIJMJL_00190;product=Membrane lipoprotein TpN32
NZ_CP033231.1	Prodigal:002006	CDS	190342	191598	.	-	0	ID=BFJIJMJL_00191;inference=ab initio prediction:Prodigal:002006;locus_tag=BFJIJMJL_00191;product=hypothetical protein
NZ_CP033231.1	Prodigal:002006	CDS	191704	192000	.	-	0	ID=BFJIJMJL_00192;inference=ab initio prediction:Prodigal:002006;locus_tag=BFJIJMJL_00192;product=hypothetical protein
NZ_CP033231.1	Prodigal:002006	CDS	192516	193862	.	-	0	ID=BFJIJMJL_00193;Name=adeQ;db_xref=COG:COG2252;gene=adeQ;inference=ab initio prediction:Prodigal:002006,similar to AA sequence:UniProtKB:P31440;locus_tag=BFJIJMJL_00193;product=Adenine permease AdeQ
NZ_CP033231.1	Prodigal:002006	CDS	193862	196594	.	-	0	ID=BFJIJMJL_00194;eC_number=1.17.1.4;Name=xdhA;db_xref=COG:COG1529;gene=xdhA;inference=ab initio prediction:Prodigal:002006,similar to AA sequence:UniProtKB:Q46799;locus_tag=BFJIJMJL_00194;product=Putative xanthine dehydrogenase molybdenum-binding subunit XdhA
NZ_CP033231.1	Prodigal:002006	CDS	196591	197418	.	-	0	ID=BFJIJMJL_00195;inference=ab initio prediction:Prodigal:002006;locus_tag=BFJIJMJL_00195;product=hypothetical protein
NZ_CP033231.1	Prodigal:002006	CDS	197567	198409	.	+	0	ID=BFJIJMJL_00196;eC_number=1.7.3.3;Name=uox;gene=uox;inference=ab initio prediction:Prodigal:002006,similar to AA sequence:UniProtKB:D0VWQ1;locus_tag=BFJIJMJL_00196;product=Uricase
NZ_CP033231.1	Prodigal:002006	CDS	199191	200675	.	+	0	ID=BFJIJMJL_00197;Name=bdlA_1;db_xref=COG:COG0840;gene=bdlA_1;inference=ab initio prediction:Prodigal:002006,similar to AA sequence:UniProtKB:Q9I3S1;locus_tag=BFJIJMJL_00197;product=Biofilm dispersion protein BdlA
NZ_CP033231.1	Prodigal:002006	CDS	201281	202444	.	+	0	ID=BFJIJMJL_00198;inference=ab initio prediction:Prodigal:002006;locus_tag=BFJIJMJL_00198;product=hypothetical protein
NZ_CP033231.1	Prodigal:002006	CDS	202997	203191	.	-	0	ID=BFJIJMJL_00199;inference=ab initio prediction:Prodigal:002006;locus_tag=BFJIJMJL_00199;product=hypothetical protein
NZ_CP033231.1	Prodigal:002006	CDS	203363	203716	.	-	0	ID=BFJIJMJL_00200;inference=ab initio prediction:Prodigal:002006,similar to AA sequence:ISfinder:ISMno21;locus_tag=BFJIJMJL_00200;product=IS630 family transposase ISMno21
NZ_CP033231.1	Prodigal:002006	CDS	203992	204261	.	-	0	ID=BFJIJMJL_00201;inference=ab initio prediction:Prodigal:002006,similar to AA sequence:ISfinder:ISMno21;locus_tag=BFJIJMJL_00201;product=IS630 family transposase ISMno21
NZ_CP033231.1	Prodigal:002006	CDS	204888	205820	.	+	0	ID=BFJIJMJL_00202;inference=ab initio prediction:Prodigal:002006;locus_tag=BFJIJMJL_00202;product=hypothetical protein
NZ_CP033231.1	Prodigal:002006	CDS	205908	207866	.	-	0	ID=BFJIJMJL_00203;Name=pctB;db_xref=COG:COG0840;gene=pctB;inference=ab initio prediction:Prodigal:002006,similar to AA sequence:UniProtKB:Q9HW91;locus_tag=BFJIJMJL_00203;product=Methyl-accepting chemotaxis protein PctB
NZ_CP033231.1	Prodigal:002006	CDS	208020	209645	.	-	0	ID=BFJIJMJL_00204;inference=ab initio prediction:Prodigal:002006;locus_tag=BFJIJMJL_00204;product=hypothetical protein
NZ_CP033231.1	Prodigal:002006	CDS	209831	211372	.	-	0	ID=BFJIJMJL_00205;eC_number=4.3.1.1;Name=aspA;db_xref=COG:COG1027;gene=aspA;inference=ab initio prediction:Prodigal:002006,similar to AA sequence:UniProtKB:P0AC38;locus_tag=BFJIJMJL_00205;product=Aspartate ammonia-lyase
NZ_CP033231.1	Prodigal:002006	CDS	211470	212240	.	-	0	ID=BFJIJMJL_00206;Name=glnQ_1;gene=glnQ_1;inference=ab initio prediction:Prodigal:002006,similar to AA sequence:UniProtKB:P27675;locus_tag=BFJIJMJL_00206;product=Glutamine transport ATP-binding protein GlnQ
NZ_CP033231.1	Prodigal:002006	CDS	212252	213031	.	-	0	ID=BFJIJMJL_00207;Name=xynR_1;db_xref=COG:COG1414;gene=xynR_1;inference=ab initio prediction:Prodigal:002006,similar to AA sequence:UniProtKB:P77300;locus_tag=BFJIJMJL_00207;product=HTH-type transcriptional regulator XynR
NZ_CP033231.1	Prodigal:002006	CDS	213043	213738	.	-	0	ID=BFJIJMJL_00208;Name=gltK_1;db_xref=COG:COG0765;gene=gltK_1;inference=ab initio prediction:Prodigal:002006,similar to AA sequence:UniProtKB:P0AER5;locus_tag=BFJIJMJL_00208;product=Glutamate/aspartate import permease protein GltK
NZ_CP033231.1	Prodigal:002006	CDS	213735	214502	.	-	0	ID=BFJIJMJL_00209;Name=gltJ_1;db_xref=COG:COG0765;gene=gltJ_1;inference=ab initio prediction:Prodigal:002006,similar to AA sequence:UniProtKB:P0AER3;locus_tag=BFJIJMJL_00209;product=Glutamate/aspartate import permease protein GltJ
NZ_CP033231.1	Prodigal:002006	CDS	214543	215439	.	-	0	ID=BFJIJMJL_00210;Name=gltI_1;db_xref=COG:COG0834;gene=gltI_1;inference=ab initio prediction:Prodigal:002006,similar to AA sequence:UniProtKB:P37902;locus_tag=BFJIJMJL_00210;product=Glutamate/aspartate import solute-binding protein
NZ_CP033231.1	Prodigal:002006	CDS	216273	217454	.	+	0	ID=BFJIJMJL_00211;eC_number=2.8.1.7;Name=sufS_1;db_xref=COG:COG0520;gene=sufS_1;inference=ab initio prediction:Prodigal:002006,similar to AA sequence:UniProtKB:Q9EXP2;locus_tag=BFJIJMJL_00211;product=Cysteine desulfurase
NZ_CP033231.1	Prodigal:002006	CDS	217585	218886	.	+	0	ID=BFJIJMJL_00212;Name=dctA;db_xref=COG:COG1301;gene=dctA;inference=ab initio prediction:Prodigal:002006,similar to AA sequence:UniProtKB:P0A830;locus_tag=BFJIJMJL_00212;product=Aerobic C4-dicarboxylate transport protein
NZ_CP033231.1	Prodigal:002006	CDS	219186	220550	.	+	0	ID=BFJIJMJL_00213;eC_number=4.3.1.18;Name=dsdA;db_xref=COG:COG3048;gene=dsdA;inference=ab initio prediction:Prodigal:002006,similar to AA sequence:UniProtKB:P00926;locus_tag=BFJIJMJL_00213;product=D-serine dehydratase
NZ_CP033231.1	Prodigal:002006	CDS	220917	221831	.	-	0	ID=BFJIJMJL_00214;Name=gcvA_1;gene=gcvA_1;inference=ab initio prediction:Prodigal:002006,similar to AA sequence:UniProtKB:P0A9F6;locus_tag=BFJIJMJL_00214;product=Glycine cleavage system transcriptional activator
NZ_CP033231.1	Prodigal:002006	CDS	222014	223276	.	+	0	ID=BFJIJMJL_00215;eC_number=2.1.2.1;Name=glyA2_1;gene=glyA2_1;inference=ab initio prediction:Prodigal:002006,similar to AA sequence:UniProtKB:Q3JGP5;locus_tag=BFJIJMJL_00215;product=Serine hydroxymethyltransferase 2
NZ_CP033231.1	Prodigal:002006	CDS	223350	223577	.	-	0	ID=BFJIJMJL_00216;inference=ab initio prediction:Prodigal:002006;locus_tag=BFJIJMJL_00216;product=hypothetical protein
NZ_CP033231.1	Prodigal:002006	CDS	224058	225299	.	-	0	ID=BFJIJMJL_00217;eC_number=1.14.-.-;db_xref=COG:COG2124;inference=ab initio prediction:Prodigal:002006,similar to AA sequence:UniProtKB:P33271;locus_tag=BFJIJMJL_00217;product=Cytochrome P450 107B1
NZ_CP033231.1	Prodigal:002006	CDS	225292	226617	.	-	0	ID=BFJIJMJL_00218;eC_number=1.18.1.3;Name=ddmA2;gene=ddmA2;inference=ab initio prediction:Prodigal:002006,similar to AA sequence:UniProtKB:Q5S3I1;locus_tag=BFJIJMJL_00218;product=Dicamba O-demethylase 2%2C ferredoxin reductase component
NZ_CP033231.1	Prodigal:002006	CDS	226614	226829	.	-	0	ID=BFJIJMJL_00219;Name=subB;gene=subB;inference=ab initio prediction:Prodigal:002006,similar to AA sequence:UniProtKB:P18325;locus_tag=BFJIJMJL_00219;product=Ferredoxin-2
NZ_CP033231.1	Prodigal:002006	CDS	227396	228718	.	-	0	ID=BFJIJMJL_00220;Name=naiP_1;gene=naiP_1;inference=ab initio prediction:Prodigal:002006,similar to AA sequence:UniProtKB:O34691;locus_tag=BFJIJMJL_00220;product=Putative niacin/nicotinamide transporter NaiP
NZ_CP033231.1	Prodigal:002006	CDS	229139	229576	.	+	0	ID=BFJIJMJL_00221;inference=ab initio prediction:Prodigal:002006;locus_tag=BFJIJMJL_00221;product=hypothetical protein
NZ_CP033231.1	Prodigal:002006	CDS	229971	230777	.	+	0	ID=BFJIJMJL_00222;Name=xynR_2;db_xref=COG:COG1414;gene=xynR_2;inference=ab initio prediction:Prodigal:002006,similar to AA sequence:UniProtKB:P77300;locus_tag=BFJIJMJL_00222;product=HTH-type transcriptional regulator XynR
NZ_CP033231.1	Prodigal:002006	CDS	230979	232160	.	+	0	ID=BFJIJMJL_00223;eC_number=2.8.1.7;Name=sufS_2;db_xref=COG:COG0520;gene=sufS_2;inference=ab initio prediction:Prodigal:002006,similar to AA sequence:UniProtKB:Q9EXP2;locus_tag=BFJIJMJL_00223;product=Cysteine desulfurase
NZ_CP033231.1	Prodigal:002006	CDS	232254	233150	.	+	0	ID=BFJIJMJL_00224;Name=gltI_2;db_xref=COG:COG0834;gene=gltI_2;inference=ab initio prediction:Prodigal:002006,similar to AA sequence:UniProtKB:P37902;locus_tag=BFJIJMJL_00224;product=Glutamate/aspartate import solute-binding protein
NZ_CP033231.1	Prodigal:002006	CDS	233190	234227	.	+	0	ID=BFJIJMJL_00225;inference=ab initio prediction:Prodigal:002006;locus_tag=BFJIJMJL_00225;product=hypothetical protein
NZ_CP033231.1	Prodigal:002006	CDS	234480	234692	.	-	0	ID=BFJIJMJL_00226;inference=ab initio prediction:Prodigal:002006;locus_tag=BFJIJMJL_00226;product=hypothetical protein
NZ_CP033231.1	Prodigal:002006	CDS	234886	235284	.	-	0	ID=BFJIJMJL_00227;inference=ab initio prediction:Prodigal:002006;locus_tag=BFJIJMJL_00227;product=hypothetical protein
NZ_CP033231.1	Prodigal:002006	CDS	235736	235966	.	+	0	ID=BFJIJMJL_00228;inference=ab initio prediction:Prodigal:002006;locus_tag=BFJIJMJL_00228;product=hypothetical protein
NZ_CP033231.1	Prodigal:002006	CDS	235988	237511	.	-	0	ID=BFJIJMJL_00229;inference=ab initio prediction:Prodigal:002006,similar to AA sequence:ISfinder:ISMno13;locus_tag=BFJIJMJL_00229;product=IS66 family transposase ISMno13
NZ_CP033231.1	Prodigal:002006	CDS	237580	237936	.	-	0	ID=BFJIJMJL_00230;inference=ab initio prediction:Prodigal:002006;locus_tag=BFJIJMJL_00230;product=hypothetical protein
NZ_CP033231.1	Prodigal:002006	CDS	238988	239743	.	-	0	ID=BFJIJMJL_00231;inference=ab initio prediction:Prodigal:002006;locus_tag=BFJIJMJL_00231;product=hypothetical protein
NZ_CP033231.1	Prodigal:002006	CDS	240838	241020	.	-	0	ID=BFJIJMJL_00232;inference=ab initio prediction:Prodigal:002006;locus_tag=BFJIJMJL_00232;product=hypothetical protein
NZ_CP033231.1	Prodigal:002006	CDS	241465	242436	.	-	0	ID=BFJIJMJL_00233;inference=ab initio prediction:Prodigal:002006;locus_tag=BFJIJMJL_00233;product=hypothetical protein
NZ_CP033231.1	Prodigal:002006	CDS	242980	243528	.	-	0	ID=BFJIJMJL_00234;inference=ab initio prediction:Prodigal:002006;locus_tag=BFJIJMJL_00234;product=hypothetical protein
NZ_CP033231.1	Prodigal:002006	CDS	243772	244404	.	-	0	ID=BFJIJMJL_00235;inference=ab initio prediction:Prodigal:002006;locus_tag=BFJIJMJL_00235;product=hypothetical protein
NZ_CP033231.1	Prodigal:002006	CDS	244837	245565	.	-	0	ID=BFJIJMJL_00236;inference=ab initio prediction:Prodigal:002006;locus_tag=BFJIJMJL_00236;product=hypothetical protein
NZ_CP033231.1	Prodigal:002006	CDS	246166	248352	.	-	0	ID=BFJIJMJL_00237;inference=ab initio prediction:Prodigal:002006;locus_tag=BFJIJMJL_00237;product=hypothetical protein
NZ_CP033231.1	Prodigal:002006	CDS	248349	249440	.	-	0	ID=BFJIJMJL_00238;inference=ab initio prediction:Prodigal:002006;locus_tag=BFJIJMJL_00238;product=hypothetical protein
NZ_CP033231.1	Prodigal:002006	CDS	249440	251647	.	-	0	ID=BFJIJMJL_00239;inference=ab initio prediction:Prodigal:002006;locus_tag=BFJIJMJL_00239;product=hypothetical protein
NZ_CP033231.1	Prodigal:002006	CDS	251644	252360	.	-	0	ID=BFJIJMJL_00240;inference=ab initio prediction:Prodigal:002006;locus_tag=BFJIJMJL_00240;product=hypothetical protein
NZ_CP033231.1	Prodigal:002006	CDS	254135	255031	.	-	0	ID=BFJIJMJL_00241;eC_number=3.1.-.-;Name=dinG_2;gene=dinG_2;inference=ab initio prediction:Prodigal:002006,protein motif:HAMAP:MF_02206;locus_tag=BFJIJMJL_00241;product=3'-5' exonuclease DinG
NZ_CP033231.1	Prodigal:002006	CDS	255584	256708	.	-	0	ID=BFJIJMJL_00242;inference=ab initio prediction:Prodigal:002006,similar to AA sequence:ISfinder:ISMex45;locus_tag=BFJIJMJL_00242;product=IS200/IS605 family transposase ISMex45
NZ_CP033231.1	Prodigal:002006	CDS	258204	259487	.	-	0	ID=BFJIJMJL_00243;inference=ab initio prediction:Prodigal:002006;locus_tag=BFJIJMJL_00243;product=hypothetical protein
NZ_CP033231.1	Prodigal:002006	CDS	259536	259811	.	+	0	ID=BFJIJMJL_00244;inference=ab initio prediction:Prodigal:002006,similar to AA sequence:ISfinder:ISMex5;locus_tag=BFJIJMJL_00244;product=IS3 family transposase ISMex5
NZ_CP033231.1	Prodigal:002006	CDS	260313	260702	.	+	0	ID=BFJIJMJL_00245;inference=ab initio prediction:Prodigal:002006,similar to AA sequence:ISfinder:ISMex5;locus_tag=BFJIJMJL_00245;product=IS3 family transposase ISMex5
NZ_CP033231.1	Prodigal:002006	CDS	260723	260905	.	+	0	ID=BFJIJMJL_00246;inference=ab initio prediction:Prodigal:002006;locus_tag=BFJIJMJL_00246;product=hypothetical protein
NZ_CP033231.1	Prodigal:002006	CDS	261010	262320	.	-	0	ID=BFJIJMJL_00247;Name=lutA_1;gene=lutA_1;inference=ab initio prediction:Prodigal:002006,protein motif:HAMAP:MF_02105;locus_tag=BFJIJMJL_00247;product=Lactate utilization protein A
NZ_CP033231.1	Prodigal:002006	CDS	262378	263568	.	-	0	ID=BFJIJMJL_00248;inference=ab initio prediction:Prodigal:002006;locus_tag=BFJIJMJL_00248;product=hypothetical protein
NZ_CP033231.1	Prodigal:002006	CDS	264189	265859	.	+	0	ID=BFJIJMJL_00249;eC_number=1.14.13.227;Name=prmA;gene=prmA;inference=ab initio prediction:Prodigal:002006,similar to AA sequence:UniProtKB:Q768T5;locus_tag=BFJIJMJL_00249;product=Propane 2-monooxygenase%2C hydroxylase component large subunit
NZ_CP033231.1	Prodigal:002006	CDS	265935	266972	.	+	0	ID=BFJIJMJL_00250;eC_number=1.18.1.-;Name=mimB;gene=mimB;inference=ab initio prediction:Prodigal:002006,similar to AA sequence:UniProtKB:E9RFT0;locus_tag=BFJIJMJL_00250;product=Propane 2-monooxygenase%2C reductase component
NZ_CP033231.1	Prodigal:002006	CDS	267025	268092	.	+	0	ID=BFJIJMJL_00251;eC_number=1.14.13.227;Name=prmC_2;gene=prmC_2;inference=ab initio prediction:Prodigal:002006,similar to AA sequence:UniProtKB:Q0SJK7;locus_tag=BFJIJMJL_00251;product=Propane 2-monooxygenase%2C hydroxylase component small subunit
NZ_CP033231.1	Prodigal:002006	CDS	268098	268469	.	+	0	ID=BFJIJMJL_00252;inference=ab initio prediction:Prodigal:002006;locus_tag=BFJIJMJL_00252;product=hypothetical protein
NZ_CP033231.1	Prodigal:002006	CDS	268622	270253	.	+	0	ID=BFJIJMJL_00253;Name=groL;db_xref=COG:COG0459;gene=groL;inference=ab initio prediction:Prodigal:002006,similar to AA sequence:UniProtKB:Q5SLM2;locus_tag=BFJIJMJL_00253;product=60 kDa chaperonin
NZ_CP033231.1	Prodigal:002006	CDS	270467	270886	.	+	0	ID=BFJIJMJL_00254;inference=ab initio prediction:Prodigal:002006;locus_tag=BFJIJMJL_00254;product=hypothetical protein
NZ_CP033231.1	Prodigal:002006	CDS	270958	273081	.	+	0	ID=BFJIJMJL_00255;Name=acoR;db_xref=COG:COG3284;gene=acoR;inference=ab initio prediction:Prodigal:002006,similar to AA sequence:UniProtKB:O31551;locus_tag=BFJIJMJL_00255;product=Acetoin dehydrogenase operon transcriptional activator AcoR
NZ_CP033231.1	Prodigal:002006	CDS	273078	273542	.	+	0	ID=BFJIJMJL_00256;inference=ab initio prediction:Prodigal:002006;locus_tag=BFJIJMJL_00256;product=hypothetical protein
NZ_CP033231.1	Prodigal:002006	CDS	273668	273961	.	+	0	ID=BFJIJMJL_00257;inference=ab initio prediction:Prodigal:002006;locus_tag=BFJIJMJL_00257;product=hypothetical protein
NZ_CP033231.1	Prodigal:002006	CDS	273993	275102	.	+	0	ID=BFJIJMJL_00258;inference=ab initio prediction:Prodigal:002006;locus_tag=BFJIJMJL_00258;product=hypothetical protein
NZ_CP033231.1	Prodigal:002006	CDS	275128	275316	.	+	0	ID=BFJIJMJL_00259;inference=ab initio prediction:Prodigal:002006;locus_tag=BFJIJMJL_00259;product=hypothetical protein
NZ_CP033231.1	Prodigal:002006	CDS	275518	277104	.	+	0	ID=BFJIJMJL_00260;eC_number=1.11.1.6;Name=katA_1;db_xref=COG:COG0753;gene=katA_1;inference=ab initio prediction:Prodigal:002006,similar to AA sequence:UniProtKB:Q59337;locus_tag=BFJIJMJL_00260;product=Catalase
NZ_CP033231.1	Prodigal:002006	CDS	277424	277831	.	+	0	ID=BFJIJMJL_00261;db_xref=COG:COG3474;inference=ab initio prediction:Prodigal:002006,similar to AA sequence:UniProtKB:P00082;locus_tag=BFJIJMJL_00261;product=Cytochrome c2
NZ_CP033231.1	Prodigal:002006	CDS	277833	278231	.	+	0	ID=BFJIJMJL_00262;eC_number=4.4.1.5;Name=gloA_1;db_xref=COG:COG0346;gene=gloA_1;inference=ab initio prediction:Prodigal:002006,similar to AA sequence:UniProtKB:P0AC81;locus_tag=BFJIJMJL_00262;product=Lactoylglutathione lyase
NZ_CP033231.1	Prodigal:002006	CDS	278262	278807	.	+	0	ID=BFJIJMJL_00263;inference=ab initio prediction:Prodigal:002006;locus_tag=BFJIJMJL_00263;product=hypothetical protein
NZ_CP033231.1	Prodigal:002006	CDS	278850	280418	.	+	0	ID=BFJIJMJL_00264;eC_number=1.1.1.400;Name=mpdB_1;gene=mpdB_1;inference=ab initio prediction:Prodigal:002006,similar to AA sequence:UniProtKB:Q3YAT3;locus_tag=BFJIJMJL_00264;product=2-methyl-1%2C2-propanediol dehydrogenase
NZ_CP033231.1	Prodigal:002006	CDS	280539	281615	.	+	0	ID=BFJIJMJL_00265;eC_number=1.1.1.1;Name=adh_2;db_xref=COG:COG1063;gene=adh_2;inference=ab initio prediction:Prodigal:002006,similar to AA sequence:UniProtKB:Q0KDL6;locus_tag=BFJIJMJL_00265;product=Alcohol dehydrogenase
NZ_CP033231.1	Prodigal:002006	CDS	281828	282775	.	-	0	ID=BFJIJMJL_00266;inference=ab initio prediction:Prodigal:002006,similar to AA sequence:ISfinder:ISMno7;locus_tag=BFJIJMJL_00266;product=IS110 family transposase ISMno7
NZ_CP033231.1	Prodigal:002006	CDS	283010	284215	.	-	0	ID=BFJIJMJL_00267;inference=ab initio prediction:Prodigal:002006,similar to AA sequence:ISfinder:IS117;locus_tag=BFJIJMJL_00267;product=IS110 family transposase IS117
NZ_CP033231.1	Prodigal:002006	CDS	284658	285692	.	-	0	ID=BFJIJMJL_00268;inference=ab initio prediction:Prodigal:002006,similar to AA sequence:ISfinder:ISBmu27;locus_tag=BFJIJMJL_00268;product=IS481 family transposase ISBmu27
NZ_CP033231.1	Prodigal:002006	CDS	285978	286400	.	+	0	ID=BFJIJMJL_00269;inference=ab initio prediction:Prodigal:002006;locus_tag=BFJIJMJL_00269;product=hypothetical protein
NZ_CP033231.1	Prodigal:002006	CDS	286385	287653	.	-	0	ID=BFJIJMJL_00270;inference=ab initio prediction:Prodigal:002006,similar to AA sequence:ISfinder:ISMex3;locus_tag=BFJIJMJL_00270;product=IS256 family transposase ISMex3
NZ_CP033231.1	Prodigal:002006	CDS	287779	288003	.	+	0	ID=BFJIJMJL_00271;inference=ab initio prediction:Prodigal:002006,similar to AA sequence:ISfinder:ISMdi8;locus_tag=BFJIJMJL_00271;product=IS481 family transposase ISMdi8
NZ_CP033231.1	Prodigal:002006	CDS	288195	289433	.	+	0	ID=BFJIJMJL_00272;inference=ab initio prediction:Prodigal:002006;locus_tag=BFJIJMJL_00272;product=hypothetical protein
NZ_CP033231.1	Prodigal:002006	CDS	289433	290215	.	+	0	ID=BFJIJMJL_00273;inference=ab initio prediction:Prodigal:002006,similar to AA sequence:ISfinder:ISSme2;locus_tag=BFJIJMJL_00273;product=IS21 family transposase ISSme2
NZ_CP033231.1	Prodigal:002006	CDS	290665	290907	.	-	0	ID=BFJIJMJL_00274;inference=ab initio prediction:Prodigal:002006;locus_tag=BFJIJMJL_00274;product=hypothetical protein
NZ_CP033231.1	Prodigal:002006	CDS	290904	292448	.	-	0	ID=BFJIJMJL_00275;inference=ab initio prediction:Prodigal:002006;locus_tag=BFJIJMJL_00275;product=hypothetical protein
NZ_CP033231.1	Prodigal:002006	CDS	292451	292870	.	-	0	ID=BFJIJMJL_00276;inference=ab initio prediction:Prodigal:002006;locus_tag=BFJIJMJL_00276;product=hypothetical protein
NZ_CP033231.1	Prodigal:002006	CDS	292936	293571	.	-	0	ID=BFJIJMJL_00277;inference=ab initio prediction:Prodigal:002006;locus_tag=BFJIJMJL_00277;product=hypothetical protein
NZ_CP033231.1	Prodigal:002006	CDS	293549	294280	.	-	0	ID=BFJIJMJL_00278;inference=ab initio prediction:Prodigal:002006;locus_tag=BFJIJMJL_00278;product=hypothetical protein
NZ_CP033231.1	Prodigal:002006	CDS	294365	297727	.	-	0	ID=BFJIJMJL_00279;eC_number=3.6.4.12;Name=rep;gene=rep;inference=ab initio prediction:Prodigal:002006,protein motif:HAMAP:MF_01920;locus_tag=BFJIJMJL_00279;product=ATP-dependent DNA helicase Rep
NZ_CP033231.1	Prodigal:002006	CDS	297731	298330	.	-	0	ID=BFJIJMJL_00280;inference=ab initio prediction:Prodigal:002006;locus_tag=BFJIJMJL_00280;product=hypothetical protein
NZ_CP033231.1	Prodigal:002006	CDS	298327	298983	.	-	0	ID=BFJIJMJL_00281;inference=ab initio prediction:Prodigal:002006;locus_tag=BFJIJMJL_00281;product=hypothetical protein
NZ_CP033231.1	Prodigal:002006	CDS	299845	303576	.	-	0	ID=BFJIJMJL_00282;inference=ab initio prediction:Prodigal:002006;locus_tag=BFJIJMJL_00282;product=hypothetical protein
NZ_CP033231.1	Prodigal:002006	CDS	304091	304507	.	+	0	ID=BFJIJMJL_00283;inference=ab initio prediction:Prodigal:002006;locus_tag=BFJIJMJL_00283;product=hypothetical protein
NZ_CP033231.1	Prodigal:002006	CDS	304724	305383	.	+	0	ID=BFJIJMJL_00284;inference=ab initio prediction:Prodigal:002006;locus_tag=BFJIJMJL_00284;product=hypothetical protein
NZ_CP033231.1	Prodigal:002006	CDS	305380	306060	.	-	0	ID=BFJIJMJL_00285;eC_number=2.3.2.6;Name=aat;db_xref=COG:COG2360;gene=aat;inference=ab initio prediction:Prodigal:002006,similar to AA sequence:UniProtKB:P0A8P1;locus_tag=BFJIJMJL_00285;product=Leucyl/phenylalanyl-tRNA--protein transferase
NZ_CP033231.1	Prodigal:002006	CDS	306310	307662	.	-	0	ID=BFJIJMJL_00286;eC_number=6.3.4.14;Name=accC;db_xref=COG:COG0439;gene=accC;inference=ab initio prediction:Prodigal:002006,similar to AA sequence:UniProtKB:P43873;locus_tag=BFJIJMJL_00286;product=Biotin carboxylase
NZ_CP033231.1	Prodigal:002006	CDS	307925	308395	.	-	0	ID=BFJIJMJL_00287;Name=accB;db_xref=COG:COG0511;gene=accB;inference=ab initio prediction:Prodigal:002006,similar to AA sequence:UniProtKB:P0ABD8;locus_tag=BFJIJMJL_00287;product=Biotin carboxyl carrier protein of acetyl-CoA carboxylase
NZ_CP033231.1	Prodigal:002006	CDS	308657	309454	.	-	0	ID=BFJIJMJL_00288;inference=ab initio prediction:Prodigal:002006;locus_tag=BFJIJMJL_00288;product=hypothetical protein
NZ_CP033231.1	Prodigal:002006	CDS	309590	310249	.	+	0	ID=BFJIJMJL_00289;inference=ab initio prediction:Prodigal:002006;locus_tag=BFJIJMJL_00289;product=hypothetical protein
NZ_CP033231.1	Prodigal:002006	CDS	310326	311480	.	+	0	ID=BFJIJMJL_00290;eC_number=2.6.1.1;Name=aspC_1;db_xref=COG:COG0436;gene=aspC_1;inference=ab initio prediction:Prodigal:002006,similar to AA sequence:UniProtKB:Q9X0Y2;locus_tag=BFJIJMJL_00290;product=Aspartate aminotransferase
NZ_CP033231.1	Prodigal:002006	CDS	311485	312183	.	-	0	ID=BFJIJMJL_00291;eC_number=3.1.3.18;Name=gph_1;db_xref=COG:COG0546;gene=gph_1;inference=ab initio prediction:Prodigal:002006,similar to AA sequence:UniProtKB:O67359;locus_tag=BFJIJMJL_00291;product=Phosphoglycolate phosphatase
NZ_CP033231.1	Prodigal:002006	CDS	312312	312776	.	+	0	ID=BFJIJMJL_00292;inference=ab initio prediction:Prodigal:002006;locus_tag=BFJIJMJL_00292;product=hypothetical protein
NZ_CP033231.1	Prodigal:002006	CDS	312907	313620	.	+	0	ID=BFJIJMJL_00293;eC_number=5.3.1.6;Name=rpiA;db_xref=COG:COG0120;gene=rpiA;inference=ab initio prediction:Prodigal:002006,similar to AA sequence:UniProtKB:Q6G3V6;locus_tag=BFJIJMJL_00293;product=Ribose-5-phosphate isomerase A
NZ_CP033231.1	Prodigal:002006	CDS	313651	314214	.	+	0	ID=BFJIJMJL_00294;inference=ab initio prediction:Prodigal:002006;locus_tag=BFJIJMJL_00294;product=hypothetical protein
NZ_CP033231.1	Prodigal:002006	CDS	314438	315706	.	+	0	ID=BFJIJMJL_00295;inference=ab initio prediction:Prodigal:002006;locus_tag=BFJIJMJL_00295;product=hypothetical protein
NZ_CP033231.1	Prodigal:002006	CDS	315703	317085	.	+	0	ID=BFJIJMJL_00296;eC_number=1.8.1.16;Name=garB;gene=garB;inference=ab initio prediction:Prodigal:002006,similar to AA sequence:UniProtKB:D0VWY5;locus_tag=BFJIJMJL_00296;product=Glutathione amide reductase
NZ_CP033231.1	Prodigal:002006	CDS	317140	317460	.	+	0	ID=BFJIJMJL_00297;inference=ab initio prediction:Prodigal:002006;locus_tag=BFJIJMJL_00297;product=hypothetical protein
NZ_CP033231.1	Prodigal:002006	CDS	317669	319051	.	+	0	ID=BFJIJMJL_00298;eC_number=2.5.1.54;Name=aroH;db_xref=COG:COG3200;gene=aroH;inference=ab initio prediction:Prodigal:002006,similar to AA sequence:UniProtKB:P80574;locus_tag=BFJIJMJL_00298;product=Phospho-2-dehydro-3-deoxyheptonate aldolase
NZ_CP033231.1	Prodigal:002006	CDS	319094	321961	.	-	0	ID=BFJIJMJL_00299;inference=ab initio prediction:Prodigal:002006;locus_tag=BFJIJMJL_00299;product=hypothetical protein
NZ_CP033231.1	Prodigal:002006	CDS	322176	322553	.	+	0	ID=BFJIJMJL_00300;inference=ab initio prediction:Prodigal:002006;locus_tag=BFJIJMJL_00300;product=hypothetical protein
NZ_CP033231.1	Prodigal:002006	CDS	322874	324160	.	-	0	ID=BFJIJMJL_00301;Name=mdtA_1;gene=mdtA_1;inference=ab initio prediction:Prodigal:002006,protein motif:HAMAP:MF_01422;locus_tag=BFJIJMJL_00301;product=Multidrug resistance protein MdtA
NZ_CP033231.1	Prodigal:002006	CDS	324254	324958	.	-	0	ID=BFJIJMJL_00302;inference=ab initio prediction:Prodigal:002006;locus_tag=BFJIJMJL_00302;product=hypothetical protein
NZ_CP033231.1	Prodigal:002006	CDS	325137	326486	.	+	0	ID=BFJIJMJL_00303;eC_number=1.4.3.24;Name=pao_1;gene=pao_1;inference=ab initio prediction:Prodigal:002006,similar to AA sequence:UniProtKB:H8ZPX1;locus_tag=BFJIJMJL_00303;product=Pseudooxynicotine oxidase
NZ_CP033231.1	Prodigal:002006	CDS	326518	327204	.	+	0	ID=BFJIJMJL_00304;inference=ab initio prediction:Prodigal:002006;locus_tag=BFJIJMJL_00304;product=hypothetical protein
NZ_CP033231.1	Prodigal:002006	CDS	327220	328218	.	-	0	ID=BFJIJMJL_00305;eC_number=1.1.1.29;inference=ab initio prediction:Prodigal:002006,similar to AA sequence:UniProtKB:P36234;locus_tag=BFJIJMJL_00305;product=Glycerate dehydrogenase
NZ_CP033231.1	Prodigal:002006	CDS	328551	329114	.	+	0	ID=BFJIJMJL_00306;inference=ab initio prediction:Prodigal:002006;locus_tag=BFJIJMJL_00306;product=hypothetical protein
NZ_CP033231.1	Prodigal:002006	CDS	329900	330415	.	-	0	ID=BFJIJMJL_00307;inference=ab initio prediction:Prodigal:002006;locus_tag=BFJIJMJL_00307;product=hypothetical protein
NZ_CP033231.1	Prodigal:002006	CDS	330640	331176	.	+	0	ID=BFJIJMJL_00308;eC_number=4.2.1.59;Name=fabA;db_xref=COG:COG0764;gene=fabA;inference=ab initio prediction:Prodigal:002006,similar to AA sequence:UniProtKB:O33877;locus_tag=BFJIJMJL_00308;product=3-hydroxydecanoyl-[acyl-carrier-protein] dehydratase
NZ_CP033231.1	Prodigal:002006	CDS	331317	332543	.	+	0	ID=BFJIJMJL_00309;eC_number=2.3.1.41;Name=fabB;gene=fabB;inference=ab initio prediction:Prodigal:002006,similar to AA sequence:UniProtKB:Q02K94;locus_tag=BFJIJMJL_00309;product=3-oxoacyl-[acyl-carrier-protein] synthase 1
NZ_CP033231.1	Prodigal:002006	CDS	332567	332725	.	+	0	ID=BFJIJMJL_00310;inference=ab initio prediction:Prodigal:002006;locus_tag=BFJIJMJL_00310;product=hypothetical protein
NZ_CP033231.1	Prodigal:002006	CDS	332919	333749	.	+	0	ID=BFJIJMJL_00311;eC_number=1.3.1.9;Name=fabI_1;db_xref=COG:COG0623;gene=fabI_1;inference=ab initio prediction:Prodigal:002006,similar to AA sequence:UniProtKB:P16657;locus_tag=BFJIJMJL_00311;product=Enoyl-[acyl-carrier-protein] reductase [NADH] FabI
NZ_CP033231.1	Prodigal:002006	CDS	334120	334359	.	+	0	ID=BFJIJMJL_00312;inference=ab initio prediction:Prodigal:002006;locus_tag=BFJIJMJL_00312;product=hypothetical protein
NZ_CP033231.1	Prodigal:002006	CDS	334376	335902	.	+	0	ID=BFJIJMJL_00313;inference=ab initio prediction:Prodigal:002006;locus_tag=BFJIJMJL_00313;product=hypothetical protein
NZ_CP033231.1	Prodigal:002006	CDS	336886	337254	.	-	0	ID=BFJIJMJL_00314;inference=ab initio prediction:Prodigal:002006;locus_tag=BFJIJMJL_00314;product=hypothetical protein
NZ_CP033231.1	Prodigal:002006	CDS	337251	338141	.	-	0	ID=BFJIJMJL_00315;inference=ab initio prediction:Prodigal:002006;locus_tag=BFJIJMJL_00315;product=hypothetical protein
NZ_CP033231.1	Prodigal:002006	CDS	338324	338569	.	+	0	ID=BFJIJMJL_00316;inference=ab initio prediction:Prodigal:002006;locus_tag=BFJIJMJL_00316;product=hypothetical protein
NZ_CP033231.1	Prodigal:002006	CDS	338588	339349	.	+	0	ID=BFJIJMJL_00317;Name=prs_1;gene=prs_1;inference=ab initio prediction:Prodigal:002006,protein motif:HAMAP:MF_00583_A;locus_tag=BFJIJMJL_00317;product=Putative ribose-phosphate pyrophosphokinase
NZ_CP033231.1	Prodigal:002006	CDS	339359	339952	.	-	0	ID=BFJIJMJL_00318;inference=ab initio prediction:Prodigal:002006;locus_tag=BFJIJMJL_00318;product=hypothetical protein
NZ_CP033231.1	Prodigal:002006	CDS	340081	341481	.	+	0	ID=BFJIJMJL_00319;Name=zapE;gene=zapE;inference=ab initio prediction:Prodigal:002006,protein motif:HAMAP:MF_01919;locus_tag=BFJIJMJL_00319;product=Cell division protein ZapE
NZ_CP033231.1	Prodigal:002006	CDS	341478	344435	.	+	0	ID=BFJIJMJL_00320;eC_number=2.7.13.3;Name=rcsC_1;gene=rcsC_1;inference=ab initio prediction:Prodigal:002006,protein motif:HAMAP:MF_00979;locus_tag=BFJIJMJL_00320;product=Sensor histidine kinase RcsC
NZ_CP033231.1	Prodigal:002006	CDS	344465	346027	.	-	0	ID=BFJIJMJL_00321;eC_number=2.7.-.-;Name=ubiB_1;gene=ubiB_1;inference=ab initio prediction:Prodigal:002006,protein motif:HAMAP:MF_00414;locus_tag=BFJIJMJL_00321;product=protein kinase UbiB
NZ_CP033231.1	Prodigal:002006	CDS	346092	346874	.	-	0	ID=BFJIJMJL_00322;eC_number=2.1.1.163;Name=ubiE;db_xref=COG:COG2226;gene=ubiE;inference=ab initio prediction:Prodigal:002006,similar to AA sequence:UniProtKB:P0A887;locus_tag=BFJIJMJL_00322;product=Ubiquinone/menaquinone biosynthesis C-methyltransferase UbiE
NZ_CP033231.1	Prodigal:002006	CDS	347060	348169	.	-	0	ID=BFJIJMJL_00323;eC_number=1.1.1.85;Name=leuB;db_xref=COG:COG0473;gene=leuB;inference=ab initio prediction:Prodigal:002006,similar to AA sequence:UniProtKB:Q56268;locus_tag=BFJIJMJL_00323;product=3-isopropylmalate dehydrogenase
NZ_CP033231.1	Prodigal:002006	CDS	348581	350140	.	+	0	ID=BFJIJMJL_00324;eC_number=2.3.3.13;Name=leuA;db_xref=COG:COG0119;gene=leuA;inference=ab initio prediction:Prodigal:002006,similar to AA sequence:UniProtKB:Q9JZG1;locus_tag=BFJIJMJL_00324;product=2-isopropylmalate synthase
NZ_CP033231.1	Aragorn:001002	tRNA	350244	350319	.	+	.	ID=BFJIJMJL_00325;inference=COORDINATES:profile:Aragorn:001002;locus_tag=BFJIJMJL_00325;product=tRNA-Lys(ctt)
NZ_CP033231.1	Prodigal:002006	CDS	350593	351255	.	+	0	ID=BFJIJMJL_00326;inference=ab initio prediction:Prodigal:002006;locus_tag=BFJIJMJL_00326;product=hypothetical protein
NZ_CP033231.1	Prodigal:002006	CDS	351598	352566	.	+	0	ID=BFJIJMJL_00327;Name=nphR;gene=nphR;inference=ab initio prediction:Prodigal:002006,similar to AA sequence:UniProtKB:B1Q2A8;locus_tag=BFJIJMJL_00327;product=Transcriptional activator NphR
NZ_CP033231.1	Prodigal:002006	CDS	352752	354440	.	+	0	ID=BFJIJMJL_00328;inference=ab initio prediction:Prodigal:002006;locus_tag=BFJIJMJL_00328;product=hypothetical protein
NZ_CP033231.1	Prodigal:002006	CDS	354596	354712	.	+	0	ID=BFJIJMJL_00329;inference=ab initio prediction:Prodigal:002006;locus_tag=BFJIJMJL_00329;product=hypothetical protein
NZ_CP033231.1	Prodigal:002006	CDS	354800	354985	.	+	0	ID=BFJIJMJL_00330;inference=ab initio prediction:Prodigal:002006;locus_tag=BFJIJMJL_00330;product=hypothetical protein
NZ_CP033231.1	Prodigal:002006	CDS	355039	355239	.	-	0	ID=BFJIJMJL_00331;inference=ab initio prediction:Prodigal:002006;locus_tag=BFJIJMJL_00331;product=hypothetical protein
NZ_CP033231.1	Prodigal:002006	CDS	355316	356656	.	-	0	ID=BFJIJMJL_00332;inference=ab initio prediction:Prodigal:002006;locus_tag=BFJIJMJL_00332;product=hypothetical protein
NZ_CP033231.1	Prodigal:002006	CDS	356653	357057	.	-	0	ID=BFJIJMJL_00333;inference=ab initio prediction:Prodigal:002006;locus_tag=BFJIJMJL_00333;product=hypothetical protein
NZ_CP033231.1	Prodigal:002006	CDS	357397	357648	.	+	0	ID=BFJIJMJL_00334;inference=ab initio prediction:Prodigal:002006;locus_tag=BFJIJMJL_00334;product=hypothetical protein
NZ_CP033231.1	Prodigal:002006	CDS	357728	358777	.	-	0	ID=BFJIJMJL_00335;inference=ab initio prediction:Prodigal:002006;locus_tag=BFJIJMJL_00335;product=hypothetical protein
NZ_CP033231.1	Prodigal:002006	CDS	358850	359647	.	-	0	ID=BFJIJMJL_00336;inference=ab initio prediction:Prodigal:002006;locus_tag=BFJIJMJL_00336;product=hypothetical protein
NZ_CP033231.1	Prodigal:002006	CDS	360213	360665	.	-	0	ID=BFJIJMJL_00337;inference=ab initio prediction:Prodigal:002006;locus_tag=BFJIJMJL_00337;product=hypothetical protein
NZ_CP033231.1	Prodigal:002006	CDS	360846	361766	.	+	0	ID=BFJIJMJL_00338;inference=ab initio prediction:Prodigal:002006;locus_tag=BFJIJMJL_00338;product=hypothetical protein
NZ_CP033231.1	Prodigal:002006	CDS	361776	362681	.	-	0	ID=BFJIJMJL_00339;inference=ab initio prediction:Prodigal:002006;locus_tag=BFJIJMJL_00339;product=hypothetical protein
NZ_CP033231.1	Prodigal:002006	CDS	362839	363402	.	+	0	ID=BFJIJMJL_00340;eC_number=1.-.-.-;Name=ydjA;db_xref=COG:COG0778;gene=ydjA;inference=ab initio prediction:Prodigal:002006,similar to AA sequence:UniProtKB:P0ACY1;locus_tag=BFJIJMJL_00340;product=Putative NAD(P)H nitroreductase YdjA
NZ_CP033231.1	Prodigal:002006	CDS	363430	364059	.	+	0	ID=BFJIJMJL_00341;inference=ab initio prediction:Prodigal:002006;locus_tag=BFJIJMJL_00341;product=hypothetical protein
NZ_CP033231.1	Prodigal:002006	CDS	364123	365241	.	+	0	ID=BFJIJMJL_00342;inference=ab initio prediction:Prodigal:002006;locus_tag=BFJIJMJL_00342;product=hypothetical protein
NZ_CP033231.1	Prodigal:002006	CDS	365238	366782	.	+	0	ID=BFJIJMJL_00343;inference=ab initio prediction:Prodigal:002006;locus_tag=BFJIJMJL_00343;product=hypothetical protein
NZ_CP033231.1	Prodigal:002006	CDS	366980	368836	.	-	0	ID=BFJIJMJL_00344;eC_number=3.2.1.28;db_xref=COG:COG3387;inference=ab initio prediction:Prodigal:002006,similar to AA sequence:UniProtKB:A0R0W9;locus_tag=BFJIJMJL_00344;product=Trehalase
NZ_CP033231.1	Prodigal:002006	CDS	368955	370199	.	-	0	ID=BFJIJMJL_00345;eC_number=1.3.8.12;Name=mcd_1;db_xref=COG:COG1960;gene=mcd_1;inference=ab initio prediction:Prodigal:002006,similar to AA sequence:UniProtKB:D3JV03;locus_tag=BFJIJMJL_00345;product=(2S)-methylsuccinyl-CoA dehydrogenase
NZ_CP033231.1	Prodigal:002006	CDS	370316	371071	.	+	0	ID=BFJIJMJL_00346;Name=ompR_2;gene=ompR_2;inference=ab initio prediction:Prodigal:002006,similar to AA sequence:UniProtKB:P0AA16;locus_tag=BFJIJMJL_00346;product=Transcriptional regulatory protein OmpR
NZ_CP033231.1	Prodigal:002006	CDS	371068	372477	.	+	0	ID=BFJIJMJL_00347;eC_number=2.7.-.-;Name=sasA_1;gene=sasA_1;inference=ab initio prediction:Prodigal:002006,protein motif:HAMAP:MF_01837;locus_tag=BFJIJMJL_00347;product=Adaptive-response sensory-kinase SasA
NZ_CP033231.1	Prodigal:002006	CDS	372508	374655	.	-	0	ID=BFJIJMJL_00348;inference=ab initio prediction:Prodigal:002006;locus_tag=BFJIJMJL_00348;product=hypothetical protein
NZ_CP033231.1	Prodigal:002006	CDS	375088	376056	.	+	0	ID=BFJIJMJL_00349;eC_number=3.5.3.1;Name=arcA_1;gene=arcA_1;inference=ab initio prediction:Prodigal:002006,similar to AA sequence:UniProtKB:P14012;locus_tag=BFJIJMJL_00349;product=Arginase
NZ_CP033231.1	Prodigal:002006	CDS	376056	376907	.	+	0	ID=BFJIJMJL_00350;Name=ureD;gene=ureD;inference=ab initio prediction:Prodigal:002006,similar to AA sequence:UniProtKB:Q03285;locus_tag=BFJIJMJL_00350;product=Urease accessory protein UreD
NZ_CP033231.1	Aragorn:001002	tRNA	377072	377145	.	+	.	ID=BFJIJMJL_00351;inference=COORDINATES:profile:Aragorn:001002;locus_tag=BFJIJMJL_00351;product=tRNA-Cys(gca)
NZ_CP033231.1	Prodigal:002006	CDS	377327	379015	.	-	0	ID=BFJIJMJL_00352;inference=ab initio prediction:Prodigal:002006;locus_tag=BFJIJMJL_00352;product=hypothetical protein
NZ_CP033231.1	Prodigal:002006	CDS	379802	381481	.	-	0	ID=BFJIJMJL_00353;inference=ab initio prediction:Prodigal:002006;locus_tag=BFJIJMJL_00353;product=hypothetical protein
NZ_CP033231.1	Prodigal:002006	CDS	381739	381885	.	-	0	ID=BFJIJMJL_00354;inference=ab initio prediction:Prodigal:002006;locus_tag=BFJIJMJL_00354;product=hypothetical protein
NZ_CP033231.1	Aragorn:001002	tRNA	382308	382383	.	+	.	ID=BFJIJMJL_00355;inference=COORDINATES:profile:Aragorn:001002;locus_tag=BFJIJMJL_00355;product=tRNA-Asn(gtt)
NZ_CP033231.1	Prodigal:002006	CDS	382690	382908	.	+	0	ID=BFJIJMJL_00356;inference=ab initio prediction:Prodigal:002006;locus_tag=BFJIJMJL_00356;product=hypothetical protein
NZ_CP033231.1	Prodigal:002006	CDS	382927	383649	.	-	0	ID=BFJIJMJL_00357;Name=kdpE;db_xref=COG:COG0745;gene=kdpE;inference=ab initio prediction:Prodigal:002006,similar to AA sequence:UniProtKB:P9WGN1;locus_tag=BFJIJMJL_00357;product=Transcriptional regulatory protein KdpE
NZ_CP033231.1	Prodigal:002006	CDS	383646	386363	.	-	0	ID=BFJIJMJL_00358;eC_number=2.7.13.3;Name=kdpD;db_xref=COG:COG2205;gene=kdpD;inference=ab initio prediction:Prodigal:002006,similar to AA sequence:UniProtKB:P21865;locus_tag=BFJIJMJL_00358;product=Sensor protein KdpD
NZ_CP033231.1	Prodigal:002006	CDS	386373	386978	.	-	0	ID=BFJIJMJL_00359;Name=kdpC;db_xref=COG:COG2156;gene=kdpC;inference=ab initio prediction:Prodigal:002006,similar to AA sequence:UniProtKB:P9WKF1;locus_tag=BFJIJMJL_00359;product=Potassium-transporting ATPase KdpC subunit
NZ_CP033231.1	Prodigal:002006	CDS	387002	389092	.	-	0	ID=BFJIJMJL_00360;eC_number=7.2.2.6;Name=kdpB;db_xref=COG:COG2216;gene=kdpB;inference=ab initio prediction:Prodigal:002006,similar to AA sequence:UniProtKB:P03960;locus_tag=BFJIJMJL_00360;product=Potassium-transporting ATPase ATP-binding subunit
NZ_CP033231.1	Prodigal:002006	CDS	389143	389337	.	-	0	ID=BFJIJMJL_00361;inference=ab initio prediction:Prodigal:002006;locus_tag=BFJIJMJL_00361;product=hypothetical protein
NZ_CP033231.1	Prodigal:002006	CDS	389339	391054	.	-	0	ID=BFJIJMJL_00362;Name=kdpA;db_xref=COG:COG2060;gene=kdpA;inference=ab initio prediction:Prodigal:002006,similar to AA sequence:UniProtKB:P03959;locus_tag=BFJIJMJL_00362;product=Potassium-transporting ATPase potassium-binding subunit
NZ_CP033231.1	Prodigal:002006	CDS	391077	391166	.	-	0	ID=BFJIJMJL_00363;inference=ab initio prediction:Prodigal:002006;locus_tag=BFJIJMJL_00363;product=hypothetical protein
NZ_CP033231.1	Prodigal:002006	CDS	391181	391303	.	-	0	ID=BFJIJMJL_00364;inference=ab initio prediction:Prodigal:002006;locus_tag=BFJIJMJL_00364;product=hypothetical protein
NZ_CP033231.1	Prodigal:002006	CDS	391790	392401	.	+	0	ID=BFJIJMJL_00365;inference=ab initio prediction:Prodigal:002006;locus_tag=BFJIJMJL_00365;product=hypothetical protein
NZ_CP033231.1	Prodigal:002006	CDS	392569	393147	.	+	0	ID=BFJIJMJL_00366;inference=ab initio prediction:Prodigal:002006;locus_tag=BFJIJMJL_00366;product=hypothetical protein
NZ_CP033231.1	Prodigal:002006	CDS	393550	393882	.	+	0	ID=BFJIJMJL_00367;inference=ab initio prediction:Prodigal:002006;locus_tag=BFJIJMJL_00367;product=hypothetical protein
NZ_CP033231.1	Prodigal:002006	CDS	393917	394132	.	-	0	ID=BFJIJMJL_00368;inference=ab initio prediction:Prodigal:002006;locus_tag=BFJIJMJL_00368;product=hypothetical protein
NZ_CP033231.1	Prodigal:002006	CDS	394327	394611	.	+	0	ID=BFJIJMJL_00369;inference=ab initio prediction:Prodigal:002006;locus_tag=BFJIJMJL_00369;product=hypothetical protein
NZ_CP033231.1	Prodigal:002006	CDS	394636	395112	.	-	0	ID=BFJIJMJL_00370;inference=ab initio prediction:Prodigal:002006;locus_tag=BFJIJMJL_00370;product=hypothetical protein
NZ_CP033231.1	Prodigal:002006	CDS	395249	396529	.	-	0	ID=BFJIJMJL_00371;eC_number=1.1.1.95;Name=serA_1;db_xref=COG:COG0111;gene=serA_1;inference=ab initio prediction:Prodigal:002006,similar to AA sequence:UniProtKB:P0A9T0;locus_tag=BFJIJMJL_00371;product=D-3-phosphoglycerate dehydrogenase
NZ_CP033231.1	Prodigal:002006	CDS	397045	398757	.	+	0	ID=BFJIJMJL_00372;Name=rpsA;db_xref=COG:COG0539;gene=rpsA;inference=ab initio prediction:Prodigal:002006,similar to AA sequence:UniProtKB:Q6NDP1;locus_tag=BFJIJMJL_00372;product=30S ribosomal protein S1
NZ_CP033231.1	Prodigal:002006	CDS	399123	400262	.	+	0	ID=BFJIJMJL_00373;eC_number=1.14.13.231;Name=tet(X);gene=tet(X);inference=ab initio prediction:Prodigal:002006,similar to AA sequence:UniProtKB:Q06DK7;locus_tag=BFJIJMJL_00373;product=Flavin-dependent monooxygenase
NZ_CP033231.1	Prodigal:002006	CDS	400568	401530	.	+	0	ID=BFJIJMJL_00374;inference=ab initio prediction:Prodigal:002006;locus_tag=BFJIJMJL_00374;product=hypothetical protein
NZ_CP033231.1	Prodigal:002006	CDS	401593	401904	.	+	0	ID=BFJIJMJL_00375;Name=ihfB;db_xref=COG:COG0776;gene=ihfB;inference=ab initio prediction:Prodigal:002006,similar to AA sequence:UniProtKB:Q06607;locus_tag=BFJIJMJL_00375;product=Integration host factor subunit beta
NZ_CP033231.1	Prodigal:002006	CDS	401924	402292	.	+	0	ID=BFJIJMJL_00376;inference=ab initio prediction:Prodigal:002006;locus_tag=BFJIJMJL_00376;product=hypothetical protein
NZ_CP033231.1	Prodigal:002006	CDS	402303	402962	.	-	0	ID=BFJIJMJL_00377;eC_number=5.3.1.24;Name=trpF;db_xref=COG:COG0135;gene=trpF;inference=ab initio prediction:Prodigal:002006,similar to AA sequence:UniProtKB:Q56320;locus_tag=BFJIJMJL_00377;product=N-(5'-phosphoribosyl)anthranilate isomerase
NZ_CP033231.1	Prodigal:002006	CDS	402981	404087	.	-	0	ID=BFJIJMJL_00378;inference=ab initio prediction:Prodigal:002006;locus_tag=BFJIJMJL_00378;product=hypothetical protein
NZ_CP033231.1	Prodigal:002006	CDS	404230	404601	.	-	0	ID=BFJIJMJL_00379;inference=ab initio prediction:Prodigal:002006;locus_tag=BFJIJMJL_00379;product=hypothetical protein
NZ_CP033231.1	Prodigal:002006	CDS	404827	405606	.	-	0	ID=BFJIJMJL_00380;eC_number=2.3.1.51;Name=plsC;db_xref=COG:COG0204;gene=plsC;inference=ab initio prediction:Prodigal:002006,similar to AA sequence:UniProtKB:P26647;locus_tag=BFJIJMJL_00380;product=1-acyl-sn-glycerol-3-phosphate acyltransferase
NZ_CP033231.1	Prodigal:002006	CDS	405692	406210	.	-	0	ID=BFJIJMJL_00381;inference=ab initio prediction:Prodigal:002006;locus_tag=BFJIJMJL_00381;product=hypothetical protein
NZ_CP033231.1	Prodigal:002006	CDS	406333	409530	.	-	0	ID=BFJIJMJL_00382;Name=oqxB18;gene=oqxB18;inference=ab initio prediction:Prodigal:002006,similar to AA sequence:BARRGD:NG_050436.1;locus_tag=BFJIJMJL_00382;product=multidrug efflux RND transporter permease subunit OqxB18
NZ_CP033231.1	Prodigal:002006	CDS	409638	410795	.	-	0	ID=BFJIJMJL_00383;Name=bepF_1;gene=bepF_1;inference=ab initio prediction:Prodigal:002006,similar to AA sequence:UniProtKB:Q8FWV8;locus_tag=BFJIJMJL_00383;product=Efflux pump periplasmic linker BepF
NZ_CP033231.1	Prodigal:002006	CDS	410942	411262	.	-	0	ID=BFJIJMJL_00384;inference=ab initio prediction:Prodigal:002006;locus_tag=BFJIJMJL_00384;product=hypothetical protein
NZ_CP033231.1	Prodigal:002006	CDS	411370	412650	.	-	0	ID=BFJIJMJL_00385;eC_number=2.4.1.250;Name=mshA_1;gene=mshA_1;inference=ab initio prediction:Prodigal:002006,protein motif:HAMAP:MF_01695;locus_tag=BFJIJMJL_00385;product=D-inositol-3-phosphate glycosyltransferase
NZ_CP033231.1	Aragorn:001002	tRNA	412810	412886	.	+	.	ID=BFJIJMJL_00386;inference=COORDINATES:profile:Aragorn:001002;locus_tag=BFJIJMJL_00386;product=tRNA-Pro(ggg)
NZ_CP033231.1	Prodigal:002006	CDS	412984	413886	.	-	0	ID=BFJIJMJL_00387;eC_number=3.1.2.6;Name=gloB_1;gene=gloB_1;inference=ab initio prediction:Prodigal:002006,protein motif:HAMAP:MF_01374;locus_tag=BFJIJMJL_00387;product=Hydroxyacylglutathione hydrolase
NZ_CP033231.1	Prodigal:002006	CDS	414142	414807	.	+	0	ID=BFJIJMJL_00388;inference=ab initio prediction:Prodigal:002006;locus_tag=BFJIJMJL_00388;product=hypothetical protein
NZ_CP033231.1	Prodigal:002006	CDS	414902	416491	.	+	0	ID=BFJIJMJL_00389;Name=mdoG_1;db_xref=COG:COG3131;gene=mdoG_1;inference=ab initio prediction:Prodigal:002006,similar to AA sequence:UniProtKB:P33136;locus_tag=BFJIJMJL_00389;product=Glucans biosynthesis protein G
NZ_CP033231.1	Prodigal:002006	CDS	416591	416821	.	+	0	ID=BFJIJMJL_00390;inference=ab initio prediction:Prodigal:002006;locus_tag=BFJIJMJL_00390;product=hypothetical protein
NZ_CP033231.1	Prodigal:002006	CDS	416826	417206	.	+	0	ID=BFJIJMJL_00391;inference=ab initio prediction:Prodigal:002006;locus_tag=BFJIJMJL_00391;product=hypothetical protein
NZ_CP033231.1	Prodigal:002006	CDS	417216	417494	.	-	0	ID=BFJIJMJL_00392;inference=ab initio prediction:Prodigal:002006;locus_tag=BFJIJMJL_00392;product=hypothetical protein
NZ_CP033231.1	Prodigal:002006	CDS	417850	418560	.	+	0	ID=BFJIJMJL_00393;inference=ab initio prediction:Prodigal:002006;locus_tag=BFJIJMJL_00393;product=hypothetical protein
NZ_CP033231.1	Prodigal:002006	CDS	418960	420528	.	+	0	ID=BFJIJMJL_00394;Name=rpoN2;db_xref=COG:COG1508;gene=rpoN2;inference=ab initio prediction:Prodigal:002006,similar to AA sequence:UniProtKB:P30333;locus_tag=BFJIJMJL_00394;product=RNA polymerase sigma-54 factor 2
NZ_CP033231.1	Prodigal:002006	CDS	420607	421983	.	+	0	ID=BFJIJMJL_00395;Name=glmU_1;gene=glmU_1;inference=ab initio prediction:Prodigal:002006,similar to AA sequence:UniProtKB:A4TSJ5;locus_tag=BFJIJMJL_00395;product=Bifunctional protein GlmU
NZ_CP033231.1	Prodigal:002006	CDS	422471	423403	.	+	0	ID=BFJIJMJL_00396;Name=panS;db_xref=COG:COG0385;gene=panS;inference=ab initio prediction:Prodigal:002006,similar to AA sequence:UniProtKB:Q8ZKL0;locus_tag=BFJIJMJL_00396;product=Pantothenate precursors transporter PanS
NZ_CP033231.1	Prodigal:002006	CDS	423572	425398	.	+	0	ID=BFJIJMJL_00397;eC_number=2.6.1.16;Name=nodM;gene=nodM;inference=ab initio prediction:Prodigal:002006,similar to AA sequence:UniProtKB:P25195;locus_tag=BFJIJMJL_00397;product=Glutamine--fructose-6-phosphate aminotransferase [isomerizing]
NZ_CP033231.1	Prodigal:002006	CDS	425939	427042	.	-	0	ID=BFJIJMJL_00398;eC_number=1.-.-.-;Name=ydgJ;db_xref=COG:COG0673;gene=ydgJ;inference=ab initio prediction:Prodigal:002006,similar to AA sequence:UniProtKB:P77376;locus_tag=BFJIJMJL_00398;product=putative oxidoreductase YdgJ
NZ_CP033231.1	Prodigal:002006	CDS	427326	429467	.	-	0	ID=BFJIJMJL_00399;db_xref=COG:COG1629;inference=ab initio prediction:Prodigal:002006,similar to AA sequence:UniProtKB:Q9JZN9;locus_tag=BFJIJMJL_00399;product=putative TonB-dependent receptor
NZ_CP033231.1	Prodigal:002006	CDS	429652	430869	.	+	0	ID=BFJIJMJL_00400;Name=yciC;db_xref=COG:COG0523;gene=yciC;inference=ab initio prediction:Prodigal:002006,similar to AA sequence:UniProtKB:P94400;locus_tag=BFJIJMJL_00400;product=Putative metal chaperone YciC
NZ_CP033231.1	Prodigal:002006	CDS	430879	431505	.	-	0	ID=BFJIJMJL_00401;inference=ab initio prediction:Prodigal:002006;locus_tag=BFJIJMJL_00401;product=hypothetical protein
NZ_CP033231.1	Prodigal:002006	CDS	431590	431979	.	-	0	ID=BFJIJMJL_00402;inference=ab initio prediction:Prodigal:002006;locus_tag=BFJIJMJL_00402;product=hypothetical protein
NZ_CP033231.1	Prodigal:002006	CDS	432113	433378	.	-	0	ID=BFJIJMJL_00403;eC_number=2.6.1.62;Name=bioA;db_xref=COG:COG0161;gene=bioA;inference=ab initio prediction:Prodigal:002006,similar to AA sequence:UniProtKB:P12995;locus_tag=BFJIJMJL_00403;product=Adenosylmethionine-8-amino-7-oxononanoate aminotransferase
NZ_CP033231.1	Prodigal:002006	CDS	433518	433685	.	+	0	ID=BFJIJMJL_00404;inference=ab initio prediction:Prodigal:002006;locus_tag=BFJIJMJL_00404;product=hypothetical protein
NZ_CP033231.1	Prodigal:002006	CDS	433732	434946	.	-	0	ID=BFJIJMJL_00405;Name=nepI;db_xref=COG:COG2814;gene=nepI;inference=ab initio prediction:Prodigal:002006,similar to AA sequence:UniProtKB:P0ADL1;locus_tag=BFJIJMJL_00405;product=Purine ribonucleoside efflux pump NepI
NZ_CP033231.1	Prodigal:002006	CDS	434958	435416	.	-	0	ID=BFJIJMJL_00406;eC_number=1.1.1.373;inference=ab initio prediction:Prodigal:002006,protein motif:HAMAP:MF_01913;locus_tag=BFJIJMJL_00406;product=3-sulfolactaldehyde reductase
NZ_CP033231.1	Prodigal:002006	CDS	435426	435824	.	-	0	ID=BFJIJMJL_00407;eC_number=1.1.1.60;Name=garR_1;db_xref=COG:COG2084;gene=garR_1;inference=ab initio prediction:Prodigal:002006,similar to AA sequence:UniProtKB:P0ABQ2;locus_tag=BFJIJMJL_00407;product=2-hydroxy-3-oxopropionate reductase
NZ_CP033231.1	Prodigal:002006	CDS	435888	436472	.	-	0	ID=BFJIJMJL_00408;Name=comR_1;gene=comR_1;inference=ab initio prediction:Prodigal:002006,similar to AA sequence:UniProtKB:P75952;locus_tag=BFJIJMJL_00408;product=HTH-type transcriptional repressor ComR
NZ_CP033231.1	Prodigal:002006	CDS	436588	437721	.	+	0	ID=BFJIJMJL_00409;eC_number=2.3.1.47;Name=bioF_1;gene=bioF_1;inference=ab initio prediction:Prodigal:002006,similar to AA sequence:UniProtKB:P22806;locus_tag=BFJIJMJL_00409;product=8-amino-7-oxononanoate synthase
NZ_CP033231.1	Prodigal:002006	CDS	437794	438303	.	+	0	ID=BFJIJMJL_00410;inference=ab initio prediction:Prodigal:002006;locus_tag=BFJIJMJL_00410;product=hypothetical protein
NZ_CP033231.1	Prodigal:002006	CDS	438317	439171	.	+	0	ID=BFJIJMJL_00411;eC_number=2.1.1.163;Name=COQ5_1;gene=COQ5_1;inference=ab initio prediction:Prodigal:002006,protein motif:HAMAP:MF_01813;locus_tag=BFJIJMJL_00411;product=2-methoxy-6-polyprenyl-1%2C4-benzoquinol methylase%2C mitochondrial
NZ_CP033231.1	Prodigal:002006	CDS	439236	440831	.	-	0	ID=BFJIJMJL_00412;eC_number=3.5.1.126;Name=hpxW;db_xref=COG:COG0405;gene=hpxW;inference=ab initio prediction:Prodigal:002006,similar to AA sequence:UniProtKB:A6T9C8;locus_tag=BFJIJMJL_00412;product=Oxamate amidohydrolase proenzyme
NZ_CP033231.1	Prodigal:002006	CDS	440953	442404	.	+	0	ID=BFJIJMJL_00413;Name=oprB_1;db_xref=COG:COG3659;gene=oprB_1;inference=ab initio prediction:Prodigal:002006,similar to AA sequence:UniProtKB:Q51485;locus_tag=BFJIJMJL_00413;product=Porin B
NZ_CP033231.1	Prodigal:002006	CDS	442532	444067	.	+	0	ID=BFJIJMJL_00414;db_xref=COG:COG0025;inference=ab initio prediction:Prodigal:002006,similar to AA sequence:UniProtKB:P9WJI3;locus_tag=BFJIJMJL_00414;product=putative Na(+)/H(+) exchanger
NZ_CP033231.1	Prodigal:002006	CDS	444071	445027	.	-	0	ID=BFJIJMJL_00415;eC_number=6.3.2.3;Name=gshB;db_xref=COG:COG0189;gene=gshB;inference=ab initio prediction:Prodigal:002006,similar to AA sequence:UniProtKB:P04425;locus_tag=BFJIJMJL_00415;product=Glutathione synthetase
NZ_CP033231.1	Prodigal:002006	CDS	445074	445367	.	-	0	ID=BFJIJMJL_00416;inference=ab initio prediction:Prodigal:002006;locus_tag=BFJIJMJL_00416;product=hypothetical protein
NZ_CP033231.1	Prodigal:002006	CDS	445784	445996	.	+	0	ID=BFJIJMJL_00417;inference=ab initio prediction:Prodigal:002006;locus_tag=BFJIJMJL_00417;product=hypothetical protein
NZ_CP033231.1	Prodigal:002006	CDS	446106	446897	.	+	0	ID=BFJIJMJL_00418;inference=ab initio prediction:Prodigal:002006;locus_tag=BFJIJMJL_00418;product=hypothetical protein
NZ_CP033231.1	Prodigal:002006	CDS	446910	447536	.	-	0	ID=BFJIJMJL_00419;inference=ab initio prediction:Prodigal:002006;locus_tag=BFJIJMJL_00419;product=hypothetical protein
NZ_CP033231.1	Prodigal:002006	CDS	447524	448168	.	-	0	ID=BFJIJMJL_00420;inference=ab initio prediction:Prodigal:002006;locus_tag=BFJIJMJL_00420;product=hypothetical protein
NZ_CP033231.1	Prodigal:002006	CDS	448233	450746	.	-	0	ID=BFJIJMJL_00421;eC_number=2.4.1.129;Name=mtgA_1;gene=mtgA_1;inference=ab initio prediction:Prodigal:002006,protein motif:HAMAP:MF_00766;locus_tag=BFJIJMJL_00421;product=Biosynthetic peptidoglycan transglycosylase
NZ_CP033231.1	Prodigal:002006	CDS	450773	451264	.	+	0	ID=BFJIJMJL_00422;inference=ab initio prediction:Prodigal:002006;locus_tag=BFJIJMJL_00422;product=hypothetical protein
NZ_CP033231.1	Prodigal:002006	CDS	451268	451930	.	-	0	ID=BFJIJMJL_00423;inference=ab initio prediction:Prodigal:002006;locus_tag=BFJIJMJL_00423;product=hypothetical protein
NZ_CP033231.1	Prodigal:002006	CDS	451930	452610	.	-	0	ID=BFJIJMJL_00424;inference=ab initio prediction:Prodigal:002006;locus_tag=BFJIJMJL_00424;product=hypothetical protein
NZ_CP033231.1	Prodigal:002006	CDS	452610	453326	.	-	0	ID=BFJIJMJL_00425;inference=ab initio prediction:Prodigal:002006;locus_tag=BFJIJMJL_00425;product=hypothetical protein
NZ_CP033231.1	Prodigal:002006	CDS	453397	454191	.	-	0	ID=BFJIJMJL_00426;inference=ab initio prediction:Prodigal:002006;locus_tag=BFJIJMJL_00426;product=hypothetical protein
NZ_CP033231.1	Prodigal:002006	CDS	454303	454836	.	-	0	ID=BFJIJMJL_00427;inference=ab initio prediction:Prodigal:002006;locus_tag=BFJIJMJL_00427;product=hypothetical protein
NZ_CP033231.1	Prodigal:002006	CDS	454947	455330	.	-	0	ID=BFJIJMJL_00428;Name=cheY_1;db_xref=COG:COG0784;gene=cheY_1;inference=ab initio prediction:Prodigal:002006,similar to AA sequence:UniProtKB:P0AE67;locus_tag=BFJIJMJL_00428;product=Chemotaxis protein CheY
NZ_CP033231.1	Prodigal:002006	CDS	455646	456608	.	+	0	ID=BFJIJMJL_00429;Name=ribF;db_xref=COG:COG0196;gene=ribF;inference=ab initio prediction:Prodigal:002006,similar to AA sequence:UniProtKB:P0AG40;locus_tag=BFJIJMJL_00429;product=Bifunctional riboflavin kinase/FMN adenylyltransferase
NZ_CP033231.1	Prodigal:002006	CDS	456661	456879	.	+	0	ID=BFJIJMJL_00430;inference=ab initio prediction:Prodigal:002006;locus_tag=BFJIJMJL_00430;product=hypothetical protein
NZ_CP033231.1	Prodigal:002006	CDS	456857	457855	.	-	0	ID=BFJIJMJL_00431;eC_number=2.7.1.130;Name=lpxK;db_xref=COG:COG1663;gene=lpxK;inference=ab initio prediction:Prodigal:002006,similar to AA sequence:UniProtKB:P27300;locus_tag=BFJIJMJL_00431;product=Tetraacyldisaccharide 4'-kinase
NZ_CP033231.1	Prodigal:002006	CDS	457855	459186	.	-	0	ID=BFJIJMJL_00432;eC_number=2.4.99.12;Name=waaA;db_xref=COG:COG1519;gene=waaA;inference=ab initio prediction:Prodigal:002006,similar to AA sequence:UniProtKB:P0AC75;locus_tag=BFJIJMJL_00432;product=3-deoxy-D-manno-octulosonic acid transferase
NZ_CP033231.1	Prodigal:002006	CDS	459183	460139	.	-	0	ID=BFJIJMJL_00433;inference=ab initio prediction:Prodigal:002006;locus_tag=BFJIJMJL_00433;product=hypothetical protein
NZ_CP033231.1	Prodigal:002006	CDS	460213	460746	.	+	0	ID=BFJIJMJL_00434;inference=ab initio prediction:Prodigal:002006;locus_tag=BFJIJMJL_00434;product=hypothetical protein
NZ_CP033231.1	Prodigal:002006	CDS	460811	461719	.	+	0	ID=BFJIJMJL_00435;eC_number=3.1.4.53;Name=cpdA_1;gene=cpdA_1;inference=ab initio prediction:Prodigal:002006,protein motif:HAMAP:MF_00905;locus_tag=BFJIJMJL_00435;product=3'%2C5'-cyclic adenosine monophosphate phosphodiesterase CpdA
NZ_CP033231.1	Prodigal:002006	CDS	461792	461953	.	-	0	ID=BFJIJMJL_00436;inference=ab initio prediction:Prodigal:002006;locus_tag=BFJIJMJL_00436;product=hypothetical protein
NZ_CP033231.1	Prodigal:002006	CDS	462273	463667	.	+	0	ID=BFJIJMJL_00437;eC_number=3.5.1.13;Name=aam_1;db_xref=COG:COG0154;gene=aam_1;inference=ab initio prediction:Prodigal:002006,similar to AA sequence:UniProtKB:K9NBS6;locus_tag=BFJIJMJL_00437;product=Acylamidase
NZ_CP033231.1	Prodigal:002006	CDS	463743	463907	.	+	0	ID=BFJIJMJL_00438;inference=ab initio prediction:Prodigal:002006;locus_tag=BFJIJMJL_00438;product=hypothetical protein
NZ_CP033231.1	Prodigal:002006	CDS	463910	464830	.	-	0	ID=BFJIJMJL_00439;inference=ab initio prediction:Prodigal:002006;locus_tag=BFJIJMJL_00439;product=hypothetical protein
NZ_CP033231.1	Prodigal:002006	CDS	464827	465969	.	-	0	ID=BFJIJMJL_00440;eC_number=3.4.17.11;Name=cpg2_1;gene=cpg2_1;inference=ab initio prediction:Prodigal:002006,similar to AA sequence:UniProtKB:P06621;locus_tag=BFJIJMJL_00440;product=Carboxypeptidase G2
NZ_CP033231.1	Prodigal:002006	CDS	465966	467447	.	-	0	ID=BFJIJMJL_00441;inference=ab initio prediction:Prodigal:002006;locus_tag=BFJIJMJL_00441;product=hypothetical protein
NZ_CP033231.1	Prodigal:002006	CDS	467482	469839	.	-	0	ID=BFJIJMJL_00442;eC_number=3.5.1.11;Name=acyII;gene=acyII;inference=ab initio prediction:Prodigal:002006,similar to AA sequence:UniProtKB:P15558;locus_tag=BFJIJMJL_00442;product=Penicillin acylase 2 proenzyme
NZ_CP033231.1	Prodigal:002006	CDS	469836	471380	.	-	0	ID=BFJIJMJL_00443;eC_number=2.2.1.6;Name=ilvX;db_xref=COG:COG0028;gene=ilvX;inference=ab initio prediction:Prodigal:002006,similar to AA sequence:UniProtKB:O53554;locus_tag=BFJIJMJL_00443;product=Putative acetolactate synthase large subunit IlvX
NZ_CP033231.1	Prodigal:002006	CDS	471556	473190	.	+	0	ID=BFJIJMJL_00444;Name=dppA_1;db_xref=COG:COG0747;gene=dppA_1;inference=ab initio prediction:Prodigal:002006,similar to AA sequence:UniProtKB:P23847;locus_tag=BFJIJMJL_00444;product=Periplasmic dipeptide transport protein
NZ_CP033231.1	Prodigal:002006	CDS	473196	474587	.	+	0	ID=BFJIJMJL_00445;eC_number=3.5.99.5;Name=cnbH;gene=cnbH;inference=ab initio prediction:Prodigal:002006,similar to AA sequence:UniProtKB:Q38M35;locus_tag=BFJIJMJL_00445;product=2-amino-5-chloromuconic acid deaminase
NZ_CP033231.1	Prodigal:002006	CDS	474600	476930	.	-	0	ID=BFJIJMJL_00446;Name=ydeP_1;db_xref=COG:COG0243;gene=ydeP_1;inference=ab initio prediction:Prodigal:002006,similar to AA sequence:UniProtKB:P77561;locus_tag=BFJIJMJL_00446;product=Protein YdeP
NZ_CP033231.1	Prodigal:002006	CDS	477050	477298	.	+	0	ID=BFJIJMJL_00447;inference=ab initio prediction:Prodigal:002006;locus_tag=BFJIJMJL_00447;product=hypothetical protein
NZ_CP033231.1	Prodigal:002006	CDS	477576	478352	.	-	0	ID=BFJIJMJL_00448;inference=ab initio prediction:Prodigal:002006;locus_tag=BFJIJMJL_00448;product=hypothetical protein
NZ_CP033231.1	Prodigal:002006	CDS	478481	479134	.	+	0	ID=BFJIJMJL_00449;eC_number=4.2.1.84;inference=ab initio prediction:Prodigal:002006,similar to AA sequence:UniProtKB:P29378;locus_tag=BFJIJMJL_00449;product=Low-molecular weight cobalt-containing nitrile hydratase subunit alpha
NZ_CP033231.1	Prodigal:002006	CDS	479131	479790	.	+	0	ID=BFJIJMJL_00450;eC_number=4.2.1.84;inference=ab initio prediction:Prodigal:002006,similar to AA sequence:UniProtKB:P29379;locus_tag=BFJIJMJL_00450;product=Low-molecular weight cobalt-containing nitrile hydratase subunit beta
NZ_CP033231.1	Prodigal:002006	CDS	479787	480110	.	+	0	ID=BFJIJMJL_00451;inference=ab initio prediction:Prodigal:002006;locus_tag=BFJIJMJL_00451;product=hypothetical protein
NZ_CP033231.1	Prodigal:002006	CDS	480098	480997	.	-	0	ID=BFJIJMJL_00452;inference=ab initio prediction:Prodigal:002006;locus_tag=BFJIJMJL_00452;product=hypothetical protein
NZ_CP033231.1	Prodigal:002006	CDS	481116	482135	.	-	0	ID=BFJIJMJL_00453;inference=ab initio prediction:Prodigal:002006;locus_tag=BFJIJMJL_00453;product=hypothetical protein
NZ_CP033231.1	Prodigal:002006	CDS	482330	482590	.	+	0	ID=BFJIJMJL_00454;inference=ab initio prediction:Prodigal:002006;locus_tag=BFJIJMJL_00454;product=hypothetical protein
NZ_CP033231.1	Prodigal:002006	CDS	483122	486535	.	+	0	ID=BFJIJMJL_00455;eC_number=6.2.1.20;Name=aas;gene=aas;inference=ab initio prediction:Prodigal:002006,protein motif:HAMAP:MF_01162;locus_tag=BFJIJMJL_00455;product=Bifunctional protein Aas
NZ_CP033231.1	Prodigal:002006	CDS	486699	486917	.	+	0	ID=BFJIJMJL_00456;inference=ab initio prediction:Prodigal:002006;locus_tag=BFJIJMJL_00456;product=hypothetical protein
NZ_CP033231.1	Prodigal:002006	CDS	486996	489140	.	+	0	ID=BFJIJMJL_00457;Name=pbpC;db_xref=COG:COG4953;gene=pbpC;inference=ab initio prediction:Prodigal:002006,similar to AA sequence:UniProtKB:P76577;locus_tag=BFJIJMJL_00457;product=Penicillin-binding protein 1C
NZ_CP033231.1	Prodigal:002006	CDS	489286	490329	.	+	0	ID=BFJIJMJL_00458;eC_number=1.11.1.5;Name=ccp_1;db_xref=COG:COG1858;gene=ccp_1;inference=ab initio prediction:Prodigal:002006,similar to AA sequence:UniProtKB:P55929;locus_tag=BFJIJMJL_00458;product=Cytochrome c551 peroxidase
NZ_CP033231.1	Prodigal:002006	CDS	490706	491143	.	-	0	ID=BFJIJMJL_00459;inference=ab initio prediction:Prodigal:002006;locus_tag=BFJIJMJL_00459;product=hypothetical protein
NZ_CP033231.1	Prodigal:002006	CDS	491140	491976	.	-	0	ID=BFJIJMJL_00460;inference=ab initio prediction:Prodigal:002006;locus_tag=BFJIJMJL_00460;product=hypothetical protein
NZ_CP033231.1	Prodigal:002006	CDS	492879	493931	.	+	0	ID=BFJIJMJL_00461;inference=ab initio prediction:Prodigal:002006;locus_tag=BFJIJMJL_00461;product=hypothetical protein
NZ_CP033231.1	Prodigal:002006	CDS	493939	494655	.	-	0	ID=BFJIJMJL_00462;inference=ab initio prediction:Prodigal:002006,similar to AA sequence:UniProtKB:P0AEY1;locus_tag=BFJIJMJL_00462;note=UPF0056 inner membrane protein MarC;product=hypothetical protein
NZ_CP033231.1	Prodigal:002006	CDS	494708	495442	.	-	0	ID=BFJIJMJL_00463;inference=ab initio prediction:Prodigal:002006;locus_tag=BFJIJMJL_00463;product=hypothetical protein
NZ_CP033231.1	Prodigal:002006	CDS	495626	496402	.	+	0	ID=BFJIJMJL_00464;eC_number=3.1.2.6;Name=gloB_2;db_xref=COG:COG0491;gene=gloB_2;inference=ab initio prediction:Prodigal:002006,similar to AA sequence:UniProtKB:Q8ZRM2;locus_tag=BFJIJMJL_00464;product=Hydroxyacylglutathione hydrolase
NZ_CP033231.1	Prodigal:002006	CDS	496758	497327	.	+	0	ID=BFJIJMJL_00465;Name=slmA_2;gene=slmA_2;inference=ab initio prediction:Prodigal:002006,protein motif:HAMAP:MF_01839;locus_tag=BFJIJMJL_00465;product=Nucleoid occlusion factor SlmA
NZ_CP033231.1	Prodigal:002006	CDS	497754	498716	.	+	0	ID=BFJIJMJL_00466;eC_number=1.1.1.37;Name=mdh;db_xref=COG:COG0039;gene=mdh;inference=ab initio prediction:Prodigal:002006,similar to AA sequence:UniProtKB:A9W386;locus_tag=BFJIJMJL_00466;product=Malate dehydrogenase
NZ_CP033231.1	Prodigal:002006	CDS	498833	500029	.	+	0	ID=BFJIJMJL_00467;eC_number=6.2.1.5;Name=sucC_1;db_xref=COG:COG0045;gene=sucC_1;inference=ab initio prediction:Prodigal:002006,similar to AA sequence:UniProtKB:P80886;locus_tag=BFJIJMJL_00467;product=Succinate--CoA ligase [ADP-forming] subunit beta
NZ_CP033231.1	Prodigal:002006	CDS	500032	500916	.	+	0	ID=BFJIJMJL_00468;eC_number=6.2.1.5;Name=sucD_1;db_xref=COG:COG0074;gene=sucD_1;inference=ab initio prediction:Prodigal:002006,similar to AA sequence:UniProtKB:P0AGE9;locus_tag=BFJIJMJL_00468;product=Succinate--CoA ligase [ADP-forming] subunit alpha
NZ_CP033231.1	Prodigal:002006	CDS	501072	504062	.	+	0	ID=BFJIJMJL_00469;eC_number=1.2.4.2;Name=sucA;db_xref=COG:COG0567;gene=sucA;inference=ab initio prediction:Prodigal:002006,similar to AA sequence:UniProtKB:P0AFG3;locus_tag=BFJIJMJL_00469;product=2-oxoglutarate dehydrogenase E1 component
NZ_CP033231.1	Prodigal:002006	CDS	504173	505504	.	+	0	ID=BFJIJMJL_00470;eC_number=2.3.1.61;Name=sucB;db_xref=COG:COG0508;gene=sucB;inference=ab initio prediction:Prodigal:002006,similar to AA sequence:UniProtKB:P0AFG6;locus_tag=BFJIJMJL_00470;product=Dihydrolipoyllysine-residue succinyltransferase component of 2-oxoglutarate dehydrogenase complex
NZ_CP033231.1	Prodigal:002006	CDS	505652	505825	.	-	0	ID=BFJIJMJL_00471;inference=ab initio prediction:Prodigal:002006;locus_tag=BFJIJMJL_00471;product=hypothetical protein
NZ_CP033231.1	Prodigal:002006	CDS	505917	506243	.	+	0	ID=BFJIJMJL_00472;inference=ab initio prediction:Prodigal:002006;locus_tag=BFJIJMJL_00472;product=hypothetical protein
NZ_CP033231.1	Prodigal:002006	CDS	506240	506995	.	+	0	ID=BFJIJMJL_00473;eC_number=1.-.-.-;Name=ygfF;gene=ygfF;inference=ab initio prediction:Prodigal:002006,similar to AA sequence:UniProtKB:P52037;locus_tag=BFJIJMJL_00473;product=putative oxidoreductase YgfF
NZ_CP033231.1	Prodigal:002006	CDS	507064	508464	.	+	0	ID=BFJIJMJL_00474;eC_number=1.8.1.4;Name=lpd3;db_xref=COG:COG1249;gene=lpd3;inference=ab initio prediction:Prodigal:002006,similar to AA sequence:UniProtKB:P31046;locus_tag=BFJIJMJL_00474;product=Dihydrolipoyl dehydrogenase 3
NZ_CP033231.1	Prodigal:002006	CDS	508486	509343	.	-	0	ID=BFJIJMJL_00475;Name=rssB_1;gene=rssB_1;inference=ab initio prediction:Prodigal:002006,protein motif:HAMAP:MF_00958;locus_tag=BFJIJMJL_00475;product=Regulator of RpoS
NZ_CP033231.1	Prodigal:002006	CDS	509498	510466	.	-	0	ID=BFJIJMJL_00476;Name=xerC_1;db_xref=COG:COG4973;gene=xerC_1;inference=ab initio prediction:Prodigal:002006,similar to AA sequence:UniProtKB:O31207;locus_tag=BFJIJMJL_00476;product=Tyrosine recombinase XerC
NZ_CP033231.1	Prodigal:002006	CDS	510662	511000	.	-	0	ID=BFJIJMJL_00477;inference=ab initio prediction:Prodigal:002006;locus_tag=BFJIJMJL_00477;product=hypothetical protein
NZ_CP033231.1	Prodigal:002006	CDS	511307	512845	.	-	0	ID=BFJIJMJL_00478;inference=ab initio prediction:Prodigal:002006;locus_tag=BFJIJMJL_00478;product=hypothetical protein
NZ_CP033231.1	Prodigal:002006	CDS	513030	513350	.	+	0	ID=BFJIJMJL_00479;inference=ab initio prediction:Prodigal:002006,similar to AA sequence:UniProtKB:P76169;locus_tag=BFJIJMJL_00479;note=UPF0060 membrane protein YnfA;product=hypothetical protein
NZ_CP033231.1	Prodigal:002006	CDS	513358	513930	.	-	0	ID=BFJIJMJL_00480;inference=ab initio prediction:Prodigal:002006;locus_tag=BFJIJMJL_00480;product=hypothetical protein
NZ_CP033231.1	Prodigal:002006	CDS	514062	514685	.	+	0	ID=BFJIJMJL_00481;eC_number=3.1.22.4;Name=ruvC;gene=ruvC;inference=ab initio prediction:Prodigal:002006,protein motif:HAMAP:MF_00034;locus_tag=BFJIJMJL_00481;product=Crossover junction endodeoxyribonuclease RuvC
NZ_CP033231.1	Aragorn:001002	tRNA	514719	514802	.	-	.	ID=BFJIJMJL_00482;inference=COORDINATES:profile:Aragorn:001002;locus_tag=BFJIJMJL_00482;product=tRNA-Tyr(gta)
NZ_CP033231.1	Prodigal:002006	CDS	515102	516910	.	+	0	ID=BFJIJMJL_00483;inference=ab initio prediction:Prodigal:002006;locus_tag=BFJIJMJL_00483;product=hypothetical protein
NZ_CP033231.1	Prodigal:002006	CDS	516938	517261	.	+	0	ID=BFJIJMJL_00484;inference=ab initio prediction:Prodigal:002006;locus_tag=BFJIJMJL_00484;product=hypothetical protein
NZ_CP033231.1	Prodigal:002006	CDS	517870	518280	.	+	0	ID=BFJIJMJL_00485;inference=ab initio prediction:Prodigal:002006;locus_tag=BFJIJMJL_00485;product=hypothetical protein
NZ_CP033231.1	Prodigal:002006	CDS	518324	519508	.	-	0	ID=BFJIJMJL_00486;Name=spuD;db_xref=COG:COG0687;gene=spuD;inference=ab initio prediction:Prodigal:002006,similar to AA sequence:UniProtKB:Q9I6J1;locus_tag=BFJIJMJL_00486;product=Putrescine-binding periplasmic protein SpuD
NZ_CP033231.1	Prodigal:002006	CDS	519505	519861	.	-	0	ID=BFJIJMJL_00487;eC_number=3.5.99.10;Name=yabJ;db_xref=COG:COG0251;gene=yabJ;inference=ab initio prediction:Prodigal:002006,similar to AA sequence:UniProtKB:P37552;locus_tag=BFJIJMJL_00487;product=2-iminobutanoate/2-iminopropanoate deaminase
NZ_CP033231.1	Prodigal:002006	CDS	520042	520305	.	+	0	ID=BFJIJMJL_00488;inference=ab initio prediction:Prodigal:002006;locus_tag=BFJIJMJL_00488;product=hypothetical protein
NZ_CP033231.1	Prodigal:002006	CDS	520393	520614	.	-	0	ID=BFJIJMJL_00489;inference=ab initio prediction:Prodigal:002006;locus_tag=BFJIJMJL_00489;product=hypothetical protein
NZ_CP033231.1	Prodigal:002006	CDS	520891	523113	.	-	0	ID=BFJIJMJL_00490;eC_number=2.7.7.8;Name=pnp;db_xref=COG:COG1185;gene=pnp;inference=ab initio prediction:Prodigal:002006,similar to AA sequence:UniProtKB:Q9AC32;locus_tag=BFJIJMJL_00490;product=Polyribonucleotide nucleotidyltransferase
NZ_CP033231.1	Prodigal:002006	CDS	523322	523591	.	-	0	ID=BFJIJMJL_00491;Name=rpsO;db_xref=COG:COG0184;gene=rpsO;inference=ab initio prediction:Prodigal:002006,similar to AA sequence:UniProtKB:Q6NCN7;locus_tag=BFJIJMJL_00491;product=30S ribosomal protein S15
NZ_CP033231.1	Prodigal:002006	CDS	523850	525859	.	+	0	ID=BFJIJMJL_00492;inference=ab initio prediction:Prodigal:002006;locus_tag=BFJIJMJL_00492;product=hypothetical protein
NZ_CP033231.1	Prodigal:002006	CDS	525856	526476	.	+	0	ID=BFJIJMJL_00493;inference=ab initio prediction:Prodigal:002006;locus_tag=BFJIJMJL_00493;product=hypothetical protein
NZ_CP033231.1	Prodigal:002006	CDS	526813	527202	.	+	0	ID=BFJIJMJL_00494;inference=ab initio prediction:Prodigal:002006;locus_tag=BFJIJMJL_00494;product=hypothetical protein
NZ_CP033231.1	Prodigal:002006	CDS	527202	528668	.	+	0	ID=BFJIJMJL_00495;inference=ab initio prediction:Prodigal:002006;locus_tag=BFJIJMJL_00495;product=hypothetical protein
NZ_CP033231.1	Prodigal:002006	CDS	528728	530140	.	+	0	ID=BFJIJMJL_00496;Name=yhdG_1;db_xref=COG:COG0531;gene=yhdG_1;inference=ab initio prediction:Prodigal:002006,similar to AA sequence:UniProtKB:O07576;locus_tag=BFJIJMJL_00496;product=putative amino acid permease YhdG
NZ_CP033231.1	Prodigal:002006	CDS	530124	530534	.	-	0	ID=BFJIJMJL_00497;Name=flgC_1;db_xref=COG:COG1558;gene=flgC_1;inference=ab initio prediction:Prodigal:002006,similar to AA sequence:UniProtKB:P0A1I7;locus_tag=BFJIJMJL_00497;product=Flagellar basal-body rod protein FlgC
NZ_CP033231.1	Prodigal:002006	CDS	530601	531461	.	-	0	ID=BFJIJMJL_00498;eC_number=2.1.2.9;Name=fmt_1;gene=fmt_1;inference=ab initio prediction:Prodigal:002006,protein motif:HAMAP:MF_00182;locus_tag=BFJIJMJL_00498;product=Methionyl-tRNA formyltransferase
NZ_CP033231.1	Prodigal:002006	CDS	531461	532228	.	-	0	ID=BFJIJMJL_00499;eC_number=1.1.1.276;Name=sdh;gene=sdh;inference=ab initio prediction:Prodigal:002006,similar to AA sequence:UniProtKB:Q9KWN1;locus_tag=BFJIJMJL_00499;product=Serine 3-dehydrogenase
NZ_CP033231.1	Prodigal:002006	CDS	532350	533657	.	-	0	ID=BFJIJMJL_00500;inference=ab initio prediction:Prodigal:002006;locus_tag=BFJIJMJL_00500;product=hypothetical protein
NZ_CP033231.1	Prodigal:002006	CDS	533994	535490	.	+	0	ID=BFJIJMJL_00501;inference=ab initio prediction:Prodigal:002006;locus_tag=BFJIJMJL_00501;product=hypothetical protein
NZ_CP033231.1	Prodigal:002006	CDS	535706	537199	.	+	0	ID=BFJIJMJL_00502;inference=ab initio prediction:Prodigal:002006;locus_tag=BFJIJMJL_00502;product=hypothetical protein
NZ_CP033231.1	Prodigal:002006	CDS	537405	538589	.	+	0	ID=BFJIJMJL_00503;inference=ab initio prediction:Prodigal:002006;locus_tag=BFJIJMJL_00503;product=hypothetical protein
NZ_CP033231.1	Prodigal:002006	CDS	538726	540093	.	-	0	ID=BFJIJMJL_00504;eC_number=2.3.1.47;Name=bioF_2;gene=bioF_2;inference=ab initio prediction:Prodigal:002006,protein motif:HAMAP:MF_01693;locus_tag=BFJIJMJL_00504;product=8-amino-7-oxononanoate synthase
NZ_CP033231.1	Prodigal:002006	CDS	540090	547547	.	-	0	ID=BFJIJMJL_00505;eC_number=1.1.1.103;Name=tdh_1;gene=tdh_1;inference=ab initio prediction:Prodigal:002006,protein motif:HAMAP:MF_00627;locus_tag=BFJIJMJL_00505;product=L-threonine 3-dehydrogenase
NZ_CP033231.1	Prodigal:002006	CDS	547902	549257	.	-	0	ID=BFJIJMJL_00506;eC_number=1.1.1.22;Name=rkpK_1;db_xref=COG:COG1004;gene=rkpK_1;inference=ab initio prediction:Prodigal:002006,similar to AA sequence:UniProtKB:O54068;locus_tag=BFJIJMJL_00506;product=UDP-glucose 6-dehydrogenase
NZ_CP033231.1	Prodigal:002006	CDS	549605	550498	.	+	0	ID=BFJIJMJL_00507;eC_number=2.7.2.8;Name=argB;db_xref=COG:COG0548;gene=argB;inference=ab initio prediction:Prodigal:002006,similar to AA sequence:UniProtKB:Q9HTN2;locus_tag=BFJIJMJL_00507;product=Acetylglutamate kinase
NZ_CP033231.1	Prodigal:002006	CDS	550753	551508	.	+	0	ID=BFJIJMJL_00508;inference=ab initio prediction:Prodigal:002006;locus_tag=BFJIJMJL_00508;product=hypothetical protein
NZ_CP033231.1	Prodigal:002006	CDS	551644	552057	.	+	0	ID=BFJIJMJL_00509;Name=rplS;db_xref=COG:COG0335;gene=rplS;inference=ab initio prediction:Prodigal:002006,similar to AA sequence:UniProtKB:Q6ND68;locus_tag=BFJIJMJL_00509;product=50S ribosomal protein L19
NZ_CP033231.1	Prodigal:002006	CDS	552148	553836	.	-	0	ID=BFJIJMJL_00510;db_xref=COG:COG0840;inference=ab initio prediction:Prodigal:002006,similar to AA sequence:UniProtKB:Q2W4T8;locus_tag=BFJIJMJL_00510;product=Methyl-accepting chemotaxis protein
NZ_CP033231.1	Prodigal:002006	CDS	554302	555501	.	-	0	ID=BFJIJMJL_00511;inference=ab initio prediction:Prodigal:002006,similar to AA sequence:ISfinder:TnXax1;locus_tag=BFJIJMJL_00511;product=Tn3 family transposase TnXax1
NZ_CP033231.1	Prodigal:002006	CDS	556056	557738	.	+	0	ID=BFJIJMJL_00512;inference=ab initio prediction:Prodigal:002006;locus_tag=BFJIJMJL_00512;product=hypothetical protein
NZ_CP033231.1	Prodigal:002006	CDS	557821	558423	.	-	0	ID=BFJIJMJL_00513;eC_number=4.2.1.33;Name=leuD1;db_xref=COG:COG0066;gene=leuD1;inference=ab initio prediction:Prodigal:002006,similar to AA sequence:UniProtKB:P04787;locus_tag=BFJIJMJL_00513;product=3-isopropylmalate dehydratase small subunit 1
NZ_CP033231.1	Prodigal:002006	CDS	558490	559224	.	-	0	ID=BFJIJMJL_00514;eC_number=5.3.1.16;Name=hisA_1;db_xref=COG:COG0106;gene=hisA_1;inference=ab initio prediction:Prodigal:002006,similar to AA sequence:UniProtKB:A1R562;locus_tag=BFJIJMJL_00514;product=1-(5-phosphoribosyl)-5-[(5-phosphoribosylamino)methylideneamino] imidazole-4-carboxamide isomerase
NZ_CP033231.1	Prodigal:002006	CDS	559231	560274	.	+	0	ID=BFJIJMJL_00515;inference=ab initio prediction:Prodigal:002006;locus_tag=BFJIJMJL_00515;product=hypothetical protein
NZ_CP033231.1	Prodigal:002006	CDS	560271	560471	.	+	0	ID=BFJIJMJL_00516;inference=ab initio prediction:Prodigal:002006;locus_tag=BFJIJMJL_00516;product=hypothetical protein
NZ_CP033231.1	Prodigal:002006	CDS	560497	561282	.	+	0	ID=BFJIJMJL_00517;inference=ab initio prediction:Prodigal:002006;locus_tag=BFJIJMJL_00517;product=hypothetical protein
NZ_CP033231.1	Prodigal:002006	CDS	561326	563818	.	-	0	ID=BFJIJMJL_00518;inference=ab initio prediction:Prodigal:002006;locus_tag=BFJIJMJL_00518;product=hypothetical protein
NZ_CP033231.1	Prodigal:002006	CDS	563969	565132	.	-	0	ID=BFJIJMJL_00519;Name=moaA_1;gene=moaA_1;inference=ab initio prediction:Prodigal:002006,protein motif:HAMAP:MF_01225_B;locus_tag=BFJIJMJL_00519;product=GTP 3'%2C8-cyclase
NZ_CP033231.1	Prodigal:002006	CDS	565751	568414	.	+	0	ID=BFJIJMJL_00520;inference=ab initio prediction:Prodigal:002006;locus_tag=BFJIJMJL_00520;product=hypothetical protein
NZ_CP033231.1	Prodigal:002006	CDS	568431	569306	.	-	0	ID=BFJIJMJL_00521;inference=ab initio prediction:Prodigal:002006;locus_tag=BFJIJMJL_00521;product=hypothetical protein
NZ_CP033231.1	Prodigal:002006	CDS	569448	569714	.	+	0	ID=BFJIJMJL_00522;inference=ab initio prediction:Prodigal:002006;locus_tag=BFJIJMJL_00522;product=hypothetical protein
NZ_CP033231.1	Prodigal:002006	CDS	569711	570145	.	+	0	ID=BFJIJMJL_00523;eC_number=3.1.-.-;db_xref=COG:COG3744;inference=ab initio prediction:Prodigal:002006,similar to AA sequence:UniProtKB:P71623;locus_tag=BFJIJMJL_00523;product=Ribonuclease VapC22
NZ_CP033231.1	Prodigal:002006	CDS	570114	570956	.	-	0	ID=BFJIJMJL_00524;eC_number=3.5.1.-;db_xref=COG:COG3394;inference=ab initio prediction:Prodigal:002006,similar to AA sequence:UniProtKB:P59745;locus_tag=BFJIJMJL_00524;product=Carbohydrate deacetylase
NZ_CP033231.1	Prodigal:002006	CDS	571076	572509	.	-	0	ID=BFJIJMJL_00525;eC_number=2.8.4.3;Name=miaB_1;gene=miaB_1;inference=ab initio prediction:Prodigal:002006,protein motif:HAMAP:MF_01864;locus_tag=BFJIJMJL_00525;product=tRNA-2-methylthio-N(6)-dimethylallyladenosine synthase
NZ_CP033231.1	Prodigal:002006	CDS	572567	573775	.	-	0	ID=BFJIJMJL_00526;inference=ab initio prediction:Prodigal:002006;locus_tag=BFJIJMJL_00526;product=hypothetical protein
NZ_CP033231.1	Prodigal:002006	CDS	573863	574477	.	-	0	ID=BFJIJMJL_00527;inference=ab initio prediction:Prodigal:002006;locus_tag=BFJIJMJL_00527;product=hypothetical protein
NZ_CP033231.1	Prodigal:002006	CDS	574468	575580	.	-	0	ID=BFJIJMJL_00528;inference=ab initio prediction:Prodigal:002006;locus_tag=BFJIJMJL_00528;product=hypothetical protein
NZ_CP033231.1	Prodigal:002006	CDS	575791	576966	.	+	0	ID=BFJIJMJL_00529;eC_number=2.1.4.2;Name=strB1;db_xref=COG:COG1834;gene=strB1;inference=ab initio prediction:Prodigal:002006,similar to AA sequence:UniProtKB:P08078;locus_tag=BFJIJMJL_00529;product=Inosamine-phosphate amidinotransferase 1
NZ_CP033231.1	Prodigal:002006	CDS	577232	578227	.	-	0	ID=BFJIJMJL_00530;eC_number=3.7.1.17;Name=hsaD;gene=hsaD;inference=ab initio prediction:Prodigal:002006,similar to AA sequence:UniProtKB:P9WNH5;locus_tag=BFJIJMJL_00530;product=4%2C5:9%2C10-diseco-3-hydroxy-5%2C9%2C17-trioxoandrosta-1(10)%2C2-diene-4-oate hydrolase
NZ_CP033231.1	Prodigal:002006	CDS	578397	578882	.	+	0	ID=BFJIJMJL_00531;inference=ab initio prediction:Prodigal:002006;locus_tag=BFJIJMJL_00531;product=hypothetical protein
NZ_CP033231.1	Prodigal:002006	CDS	578893	579747	.	+	0	ID=BFJIJMJL_00532;eC_number=2.5.1.55;Name=kdsA;db_xref=COG:COG2877;gene=kdsA;inference=ab initio prediction:Prodigal:002006,similar to AA sequence:UniProtKB:Q8YHF1;locus_tag=BFJIJMJL_00532;product=2-dehydro-3-deoxyphosphooctonate aldolase
NZ_CP033231.1	Prodigal:002006	CDS	579755	580423	.	-	0	ID=BFJIJMJL_00533;eC_number=2.1.1.222;Name=COQ3_1;gene=COQ3_1;inference=ab initio prediction:Prodigal:002006,protein motif:HAMAP:MF_00472;locus_tag=BFJIJMJL_00533;product=Ubiquinone biosynthesis O-methyltransferase%2C mitochondrial
NZ_CP033231.1	Prodigal:002006	CDS	580784	581122	.	+	0	ID=BFJIJMJL_00534;inference=ab initio prediction:Prodigal:002006;locus_tag=BFJIJMJL_00534;product=hypothetical protein
NZ_CP033231.1	Prodigal:002006	CDS	581187	581639	.	-	0	ID=BFJIJMJL_00535;eC_number=1.7.1.13;Name=queF;db_xref=COG:COG0780;gene=queF;inference=ab initio prediction:Prodigal:002006,similar to AA sequence:UniProtKB:O31678;locus_tag=BFJIJMJL_00535;product=NADPH-dependent 7-cyano-7-deazaguanine reductase
NZ_CP033231.1	Prodigal:002006	CDS	581933	583222	.	+	0	ID=BFJIJMJL_00536;eC_number=4.2.1.11;Name=eno;gene=eno;inference=ab initio prediction:Prodigal:002006,similar to AA sequence:UniProtKB:P33675;locus_tag=BFJIJMJL_00536;product=Enolase
NZ_CP033231.1	Prodigal:002006	CDS	583392	584573	.	-	0	ID=BFJIJMJL_00537;inference=ab initio prediction:Prodigal:002006;locus_tag=BFJIJMJL_00537;product=hypothetical protein
NZ_CP033231.1	Prodigal:002006	CDS	584681	584992	.	+	0	ID=BFJIJMJL_00538;inference=ab initio prediction:Prodigal:002006;locus_tag=BFJIJMJL_00538;product=hypothetical protein
NZ_CP033231.1	Prodigal:002006	CDS	585189	586277	.	+	0	ID=BFJIJMJL_00539;eC_number=1.1.1.-;Name=acoA;db_xref=COG:COG1071;gene=acoA;inference=ab initio prediction:Prodigal:002006,similar to AA sequence:UniProtKB:O31404;locus_tag=BFJIJMJL_00539;product=Acetoin:2%2C6-dichlorophenolindophenol oxidoreductase subunit alpha
NZ_CP033231.1	Prodigal:002006	CDS	586332	587777	.	+	0	ID=BFJIJMJL_00540;eC_number=2.2.1.7;Name=dxs_1;gene=dxs_1;inference=ab initio prediction:Prodigal:002006,protein motif:HAMAP:MF_00315;locus_tag=BFJIJMJL_00540;product=1-deoxy-D-xylulose-5-phosphate synthase
NZ_CP033231.1	Prodigal:002006	CDS	587848	588135	.	+	0	ID=BFJIJMJL_00541;inference=ab initio prediction:Prodigal:002006;locus_tag=BFJIJMJL_00541;product=hypothetical protein
NZ_CP033231.1	Prodigal:002006	CDS	588154	588747	.	+	0	ID=BFJIJMJL_00542;inference=ab initio prediction:Prodigal:002006;locus_tag=BFJIJMJL_00542;product=hypothetical protein
NZ_CP033231.1	Prodigal:002006	CDS	588752	590182	.	+	0	ID=BFJIJMJL_00543;eC_number=2.3.1.12;Name=pdhC;gene=pdhC;inference=ab initio prediction:Prodigal:002006,similar to AA sequence:UniProtKB:P65636;locus_tag=BFJIJMJL_00543;product=Dihydrolipoyllysine-residue acetyltransferase component of pyruvate dehydrogenase complex
NZ_CP033231.1	Prodigal:002006	CDS	590196	591635	.	+	0	ID=BFJIJMJL_00544;eC_number=1.8.1.4;Name=lpd;db_xref=COG:COG1249;gene=lpd;inference=ab initio prediction:Prodigal:002006,similar to AA sequence:UniProtKB:Q8NTE1;locus_tag=BFJIJMJL_00544;product=Dihydrolipoyl dehydrogenase
NZ_CP033231.1	Prodigal:002006	CDS	592441	596091	.	+	0	ID=BFJIJMJL_00545;inference=ab initio prediction:Prodigal:002006;locus_tag=BFJIJMJL_00545;product=hypothetical protein
NZ_CP033231.1	Prodigal:002006	CDS	596294	597535	.	+	0	ID=BFJIJMJL_00546;inference=ab initio prediction:Prodigal:002006;locus_tag=BFJIJMJL_00546;product=hypothetical protein
NZ_CP033231.1	Prodigal:002006	CDS	597801	598586	.	+	0	ID=BFJIJMJL_00547;inference=ab initio prediction:Prodigal:002006;locus_tag=BFJIJMJL_00547;product=hypothetical protein
NZ_CP033231.1	Prodigal:002006	CDS	598816	599070	.	+	0	ID=BFJIJMJL_00548;db_xref=COG:COG3039;inference=ab initio prediction:Prodigal:002006,similar to AA sequence:ISfinder:ISMra5;locus_tag=BFJIJMJL_00548;product=IS5 family transposase ISMra5
NZ_CP033231.1	Prodigal:002006	CDS	599695	600624	.	+	0	ID=BFJIJMJL_00549;inference=ab initio prediction:Prodigal:002006;locus_tag=BFJIJMJL_00549;product=hypothetical protein
NZ_CP033231.1	Prodigal:002006	CDS	601620	601898	.	+	0	ID=BFJIJMJL_00550;inference=ab initio prediction:Prodigal:002006,similar to AA sequence:ISfinder:ISMdi16;locus_tag=BFJIJMJL_00550;product=IS3 family transposase ISMdi16
NZ_CP033231.1	Prodigal:002006	CDS	601949	602419	.	+	0	ID=BFJIJMJL_00551;inference=ab initio prediction:Prodigal:002006,similar to AA sequence:ISfinder:ISMdi16;locus_tag=BFJIJMJL_00551;product=IS3 family transposase ISMdi16
NZ_CP033231.1	Prodigal:002006	CDS	605434	605649	.	-	0	ID=BFJIJMJL_00552;inference=ab initio prediction:Prodigal:002006;locus_tag=BFJIJMJL_00552;product=hypothetical protein
NZ_CP033231.1	Prodigal:002006	CDS	605943	606167	.	-	0	ID=BFJIJMJL_00553;inference=ab initio prediction:Prodigal:002006;locus_tag=BFJIJMJL_00553;product=hypothetical protein
NZ_CP033231.1	Prodigal:002006	CDS	606457	607470	.	+	0	ID=BFJIJMJL_00554;eC_number=4.3.1.16;Name=thadh;gene=thadh;inference=ab initio prediction:Prodigal:002006,similar to AA sequence:UniProtKB:A4F2N8;locus_tag=BFJIJMJL_00554;product=L-threo-3-hydroxyaspartate ammonia-lyase
NZ_CP033231.1	Prodigal:002006	CDS	607593	607970	.	+	0	ID=BFJIJMJL_00555;Name=iscA;db_xref=COG:COG0316;gene=iscA;inference=ab initio prediction:Prodigal:002006,similar to AA sequence:UniProtKB:P0AAC8;locus_tag=BFJIJMJL_00555;product=Iron-binding protein IscA
NZ_CP033231.1	Prodigal:002006	CDS	607980	609044	.	-	0	ID=BFJIJMJL_00556;eC_number=2.7.7.65;Name=vdcA;gene=vdcA;inference=ab initio prediction:Prodigal:002006,similar to AA sequence:UniProtKB:Q9KKZ4;locus_tag=BFJIJMJL_00556;product=Diguanylate cyclase VdcA
NZ_CP033231.1	Prodigal:002006	CDS	609143	610690	.	-	0	ID=BFJIJMJL_00557;eC_number=3.6.4.13;Name=rhlE_1;gene=rhlE_1;inference=ab initio prediction:Prodigal:002006,protein motif:HAMAP:MF_00968;locus_tag=BFJIJMJL_00557;product=ATP-dependent RNA helicase RhlE
NZ_CP033231.1	Prodigal:002006	CDS	610876	611229	.	-	0	ID=BFJIJMJL_00558;inference=ab initio prediction:Prodigal:002006;locus_tag=BFJIJMJL_00558;product=hypothetical protein
NZ_CP033231.1	Prodigal:002006	CDS	611646	612512	.	+	0	ID=BFJIJMJL_00559;inference=ab initio prediction:Prodigal:002006;locus_tag=BFJIJMJL_00559;product=hypothetical protein
NZ_CP033231.1	Prodigal:002006	CDS	612688	613179	.	+	0	ID=BFJIJMJL_00560;inference=ab initio prediction:Prodigal:002006;locus_tag=BFJIJMJL_00560;product=hypothetical protein
NZ_CP033231.1	Prodigal:002006	CDS	613374	614297	.	-	0	ID=BFJIJMJL_00561;inference=ab initio prediction:Prodigal:002006;locus_tag=BFJIJMJL_00561;product=hypothetical protein
NZ_CP033231.1	Prodigal:002006	CDS	614420	615043	.	+	0	ID=BFJIJMJL_00562;eC_number=5.1.3.13;Name=rfbC;db_xref=COG:COG1898;gene=rfbC;inference=ab initio prediction:Prodigal:002006,similar to AA sequence:UniProtKB:P26394;locus_tag=BFJIJMJL_00562;product=dTDP-4-dehydrorhamnose 3%2C5-epimerase
NZ_CP033231.1	Prodigal:002006	CDS	615152	616201	.	+	0	ID=BFJIJMJL_00563;eC_number=4.2.1.46;Name=rffG;db_xref=COG:COG1088;gene=rffG;inference=ab initio prediction:Prodigal:002006,similar to AA sequence:UniProtKB:P27830;locus_tag=BFJIJMJL_00563;product=dTDP-glucose 4%2C6-dehydratase 2
NZ_CP033231.1	Prodigal:002006	CDS	616201	617106	.	+	0	ID=BFJIJMJL_00564;eC_number=1.1.1.133;Name=rmlD;gene=rmlD;inference=ab initio prediction:Prodigal:002006,similar to AA sequence:UniProtKB:O66251;locus_tag=BFJIJMJL_00564;product=dTDP-4-dehydrorhamnose reductase
NZ_CP033231.1	Prodigal:002006	CDS	617103	617993	.	+	0	ID=BFJIJMJL_00565;eC_number=2.7.7.24;Name=rmlA;db_xref=COG:COG1209;gene=rmlA;inference=ab initio prediction:Prodigal:002006,similar to AA sequence:UniProtKB:P26393;locus_tag=BFJIJMJL_00565;product=Glucose-1-phosphate thymidylyltransferase
NZ_CP033231.1	Prodigal:002006	CDS	618105	618503	.	-	0	ID=BFJIJMJL_00566;inference=ab initio prediction:Prodigal:002006;locus_tag=BFJIJMJL_00566;product=hypothetical protein
NZ_CP033231.1	Prodigal:002006	CDS	618500	618766	.	-	0	ID=BFJIJMJL_00567;inference=ab initio prediction:Prodigal:002006;locus_tag=BFJIJMJL_00567;product=hypothetical protein
NZ_CP033231.1	Prodigal:002006	CDS	618854	619120	.	-	0	ID=BFJIJMJL_00568;inference=ab initio prediction:Prodigal:002006;locus_tag=BFJIJMJL_00568;product=hypothetical protein
NZ_CP033231.1	Prodigal:002006	CDS	619280	620377	.	+	0	ID=BFJIJMJL_00569;inference=ab initio prediction:Prodigal:002006;locus_tag=BFJIJMJL_00569;product=hypothetical protein
NZ_CP033231.1	Prodigal:002006	CDS	620338	621219	.	+	0	ID=BFJIJMJL_00570;inference=ab initio prediction:Prodigal:002006;locus_tag=BFJIJMJL_00570;product=hypothetical protein
NZ_CP033231.1	Prodigal:002006	CDS	621377	622732	.	+	0	ID=BFJIJMJL_00571;inference=ab initio prediction:Prodigal:002006;locus_tag=BFJIJMJL_00571;product=hypothetical protein
NZ_CP033231.1	Prodigal:002006	CDS	622729	623871	.	+	0	ID=BFJIJMJL_00572;inference=ab initio prediction:Prodigal:002006;locus_tag=BFJIJMJL_00572;product=hypothetical protein
NZ_CP033231.1	Prodigal:002006	CDS	623881	624165	.	-	0	ID=BFJIJMJL_00573;inference=ab initio prediction:Prodigal:002006;locus_tag=BFJIJMJL_00573;product=hypothetical protein
NZ_CP033231.1	Prodigal:002006	CDS	624317	624571	.	+	0	ID=BFJIJMJL_00574;inference=ab initio prediction:Prodigal:002006;locus_tag=BFJIJMJL_00574;product=hypothetical protein
NZ_CP033231.1	Prodigal:002006	CDS	624585	626927	.	-	0	ID=BFJIJMJL_00575;eC_number=2.7.13.3;Name=rcsC_2;gene=rcsC_2;inference=ab initio prediction:Prodigal:002006,protein motif:HAMAP:MF_00979;locus_tag=BFJIJMJL_00575;product=Sensor histidine kinase RcsC
NZ_CP033231.1	Prodigal:002006	CDS	627107	629728	.	-	0	ID=BFJIJMJL_00576;eC_number=3.4.11.2;Name=pepN;db_xref=COG:COG0308;gene=pepN;inference=ab initio prediction:Prodigal:002006,similar to AA sequence:UniProtKB:P04825;locus_tag=BFJIJMJL_00576;product=Aminopeptidase N
NZ_CP033231.1	Prodigal:002006	CDS	629840	631027	.	-	0	ID=BFJIJMJL_00577;inference=ab initio prediction:Prodigal:002006;locus_tag=BFJIJMJL_00577;product=hypothetical protein
NZ_CP033231.1	Prodigal:002006	CDS	631032	632327	.	-	0	ID=BFJIJMJL_00578;Name=arsB_1;db_xref=COG:COG1055;gene=arsB_1;inference=ab initio prediction:Prodigal:002006,similar to AA sequence:UniProtKB:P0AB93;locus_tag=BFJIJMJL_00578;product=Arsenical pump membrane protein
NZ_CP033231.1	Prodigal:002006	CDS	632355	632795	.	-	0	ID=BFJIJMJL_00579;eC_number=1.20.4.1;Name=arsC;gene=arsC;inference=ab initio prediction:Prodigal:002006,similar to AA sequence:UniProtKB:P08692;locus_tag=BFJIJMJL_00579;product=Arsenate reductase
NZ_CP033231.1	Prodigal:002006	CDS	632788	633147	.	-	0	ID=BFJIJMJL_00580;inference=ab initio prediction:Prodigal:002006;locus_tag=BFJIJMJL_00580;product=hypothetical protein
NZ_CP033231.1	Prodigal:002006	CDS	633192	633944	.	+	0	ID=BFJIJMJL_00581;eC_number=1.-.-.-;Name=arsH;db_xref=COG:COG0431;gene=arsH;inference=ab initio prediction:Prodigal:002006,similar to AA sequence:UniProtKB:Q92R45;locus_tag=BFJIJMJL_00581;product=NADPH-dependent FMN reductase ArsH
NZ_CP033231.1	Prodigal:002006	CDS	634075	634515	.	+	0	ID=BFJIJMJL_00582;eC_number=4.4.1.5;Name=gloA_2;db_xref=COG:COG0346;gene=gloA_2;inference=ab initio prediction:Prodigal:002006,similar to AA sequence:UniProtKB:P44638;locus_tag=BFJIJMJL_00582;product=Lactoylglutathione lyase
NZ_CP033231.1	Prodigal:002006	CDS	635370	636437	.	+	0	ID=BFJIJMJL_00583;eC_number=2.1.1.199;Name=rsmH;db_xref=COG:COG0275;gene=rsmH;inference=ab initio prediction:Prodigal:002006,similar to AA sequence:UniProtKB:P60390;locus_tag=BFJIJMJL_00583;product=Ribosomal RNA small subunit methyltransferase H
NZ_CP033231.1	Prodigal:002006	CDS	636434	636847	.	+	0	ID=BFJIJMJL_00584;inference=ab initio prediction:Prodigal:002006;locus_tag=BFJIJMJL_00584;product=hypothetical protein
NZ_CP033231.1	Prodigal:002006	CDS	636854	638749	.	+	0	ID=BFJIJMJL_00585;eC_number=3.4.16.4;Name=ftsI;gene=ftsI;inference=ab initio prediction:Prodigal:002006,protein motif:HAMAP:MF_02080;locus_tag=BFJIJMJL_00585;product=Peptidoglycan D%2CD-transpeptidase FtsI
NZ_CP033231.1	Prodigal:002006	CDS	638760	640220	.	+	0	ID=BFJIJMJL_00586;eC_number=6.3.2.13;Name=murE;db_xref=COG:COG0769;gene=murE;inference=ab initio prediction:Prodigal:002006,similar to AA sequence:UniProtKB:Q819Q0;locus_tag=BFJIJMJL_00586;product=UDP-N-acetylmuramoyl-L-alanyl-D-glutamate--2%2C6-diaminopimelate ligase
NZ_CP033231.1	Prodigal:002006	CDS	640220	641704	.	+	0	ID=BFJIJMJL_00587;eC_number=6.3.2.10;Name=murF;db_xref=COG:COG0770;gene=murF;inference=ab initio prediction:Prodigal:002006,similar to AA sequence:UniProtKB:P11880;locus_tag=BFJIJMJL_00587;product=UDP-N-acetylmuramoyl-tripeptide--D-alanyl-D-alanine ligase
NZ_CP033231.1	Prodigal:002006	CDS	641795	642880	.	+	0	ID=BFJIJMJL_00588;eC_number=2.7.8.13;Name=mraY;db_xref=COG:COG0472;gene=mraY;inference=ab initio prediction:Prodigal:002006,similar to AA sequence:UniProtKB:P0A6W3;locus_tag=BFJIJMJL_00588;product=Phospho-N-acetylmuramoyl-pentapeptide-transferase
NZ_CP033231.1	Prodigal:002006	CDS	643085	644449	.	+	0	ID=BFJIJMJL_00589;eC_number=6.3.2.9;Name=murD;db_xref=COG:COG0771;gene=murD;inference=ab initio prediction:Prodigal:002006,similar to AA sequence:UniProtKB:P14900;locus_tag=BFJIJMJL_00589;product=UDP-N-acetylmuramoylalanine--D-glutamate ligase
NZ_CP033231.1	Prodigal:002006	CDS	644704	646179	.	-	0	ID=BFJIJMJL_00590;Name=bdlA_2;db_xref=COG:COG0840;gene=bdlA_2;inference=ab initio prediction:Prodigal:002006,similar to AA sequence:UniProtKB:Q9I3S1;locus_tag=BFJIJMJL_00590;product=Biofilm dispersion protein BdlA
NZ_CP033231.1	Prodigal:002006	CDS	646464	647630	.	+	0	ID=BFJIJMJL_00591;eC_number=2.4.1.129;Name=ftsW;gene=ftsW;inference=ab initio prediction:Prodigal:002006,similar to AA sequence:UniProtKB:B8H092;locus_tag=BFJIJMJL_00591;product=putative peptidoglycan glycosyltransferase FtsW
NZ_CP033231.1	Prodigal:002006	CDS	647627	648736	.	+	0	ID=BFJIJMJL_00592;eC_number=2.4.1.227;Name=murG_1;db_xref=COG:COG0707;gene=murG_1;inference=ab initio prediction:Prodigal:002006,similar to AA sequence:UniProtKB:Q9HW01;locus_tag=BFJIJMJL_00592;product=UDP-N-acetylglucosamine--N-acetylmuramyl-(pentapeptide) pyrophosphoryl-undecaprenol N-acetylglucosamine transferase
NZ_CP033231.1	Prodigal:002006	CDS	648872	650278	.	+	0	ID=BFJIJMJL_00593;eC_number=6.3.2.8;Name=murC;db_xref=COG:COG0773;gene=murC;inference=ab initio prediction:Prodigal:002006,similar to AA sequence:UniProtKB:Q9HW02;locus_tag=BFJIJMJL_00593;product=UDP-N-acetylmuramate--L-alanine ligase
NZ_CP033231.1	Prodigal:002006	CDS	650295	650678	.	-	0	ID=BFJIJMJL_00594;inference=ab initio prediction:Prodigal:002006;locus_tag=BFJIJMJL_00594;product=hypothetical protein
NZ_CP033231.1	Prodigal:002006	CDS	650689	650958	.	-	0	ID=BFJIJMJL_00595;inference=ab initio prediction:Prodigal:002006;locus_tag=BFJIJMJL_00595;product=hypothetical protein
NZ_CP033231.1	Prodigal:002006	CDS	651009	651941	.	+	0	ID=BFJIJMJL_00596;eC_number=1.3.1.98;Name=murB;db_xref=COG:COG0812;gene=murB;inference=ab initio prediction:Prodigal:002006,similar to AA sequence:UniProtKB:Q8Y776;locus_tag=BFJIJMJL_00596;product=UDP-N-acetylenolpyruvoylglucosamine reductase
NZ_CP033231.1	Prodigal:002006	CDS	651972	652205	.	+	0	ID=BFJIJMJL_00597;inference=ab initio prediction:Prodigal:002006;locus_tag=BFJIJMJL_00597;product=hypothetical protein
NZ_CP033231.1	Prodigal:002006	CDS	652192	652548	.	+	0	ID=BFJIJMJL_00598;inference=ab initio prediction:Prodigal:002006;locus_tag=BFJIJMJL_00598;product=hypothetical protein
NZ_CP033231.1	Prodigal:002006	CDS	652584	653507	.	+	0	ID=BFJIJMJL_00599;eC_number=6.3.2.4;Name=ddlB;db_xref=COG:COG1181;gene=ddlB;inference=ab initio prediction:Prodigal:002006,similar to AA sequence:UniProtKB:P07862;locus_tag=BFJIJMJL_00599;product=D-alanine--D-alanine ligase B
NZ_CP033231.1	Prodigal:002006	CDS	653474	654430	.	+	0	ID=BFJIJMJL_00600;Name=ftsQ;gene=ftsQ;inference=ab initio prediction:Prodigal:002006,protein motif:HAMAP:MF_00911;locus_tag=BFJIJMJL_00600;product=Cell division protein FtsQ
NZ_CP033231.1	Prodigal:002006	CDS	654483	655805	.	+	0	ID=BFJIJMJL_00601;Name=ftsA;db_xref=COG:COG0849;gene=ftsA;inference=ab initio prediction:Prodigal:002006,similar to AA sequence:UniProtKB:Q9K0X8;locus_tag=BFJIJMJL_00601;product=Cell division protein FtsA
NZ_CP033231.1	Prodigal:002006	CDS	655897	657675	.	+	0	ID=BFJIJMJL_00602;Name=ftsZ;gene=ftsZ;inference=ab initio prediction:Prodigal:002006,protein motif:HAMAP:MF_00909;locus_tag=BFJIJMJL_00602;product=Cell division protein FtsZ
NZ_CP033231.1	Prodigal:002006	CDS	658116	659063	.	+	0	ID=BFJIJMJL_00603;eC_number=3.5.1.108;Name=lpxC_1;db_xref=COG:COG0774;gene=lpxC_1;inference=ab initio prediction:Prodigal:002006,similar to AA sequence:UniProtKB:P0A725;locus_tag=BFJIJMJL_00603;product=UDP-3-O-acyl-N-acetylglucosamine deacetylase
NZ_CP033231.1	Prodigal:002006	CDS	659256	660137	.	+	0	ID=BFJIJMJL_00604;Name=bamD;db_xref=COG:COG4105;gene=bamD;inference=ab initio prediction:Prodigal:002006,similar to AA sequence:UniProtKB:Q9K0B1;locus_tag=BFJIJMJL_00604;product=Outer membrane protein assembly factor BamD
NZ_CP033231.1	Prodigal:002006	CDS	660338	662011	.	+	0	ID=BFJIJMJL_00605;Name=recN;db_xref=COG:COG0497;gene=recN;inference=ab initio prediction:Prodigal:002006,similar to AA sequence:UniProtKB:P05824;locus_tag=BFJIJMJL_00605;product=DNA repair protein RecN
NZ_CP033231.1	Prodigal:002006	CDS	662129	662329	.	+	0	ID=BFJIJMJL_00606;inference=ab initio prediction:Prodigal:002006;locus_tag=BFJIJMJL_00606;product=hypothetical protein
NZ_CP033231.1	Prodigal:002006	CDS	662397	662657	.	-	0	ID=BFJIJMJL_00607;inference=ab initio prediction:Prodigal:002006;locus_tag=BFJIJMJL_00607;product=hypothetical protein
NZ_CP033231.1	Prodigal:002006	CDS	662932	663972	.	+	0	ID=BFJIJMJL_00608;Name=pstS;db_xref=COG:COG0226;gene=pstS;inference=ab initio prediction:Prodigal:002006,similar to AA sequence:UniProtKB:P0AG82;locus_tag=BFJIJMJL_00608;product=Phosphate-binding protein PstS
NZ_CP033231.1	Prodigal:002006	CDS	664059	665036	.	+	0	ID=BFJIJMJL_00609;Name=pstC;db_xref=COG:COG0573;gene=pstC;inference=ab initio prediction:Prodigal:002006,similar to AA sequence:UniProtKB:P0AGH8;locus_tag=BFJIJMJL_00609;product=Phosphate transport system permease protein PstC
NZ_CP033231.1	Prodigal:002006	CDS	665049	665945	.	+	0	ID=BFJIJMJL_00610;Name=pstA;db_xref=COG:COG0581;gene=pstA;inference=ab initio prediction:Prodigal:002006,similar to AA sequence:UniProtKB:P07654;locus_tag=BFJIJMJL_00610;product=Phosphate transport system permease protein PstA
NZ_CP033231.1	Prodigal:002006	CDS	665968	666783	.	+	0	ID=BFJIJMJL_00611;eC_number=7.3.2.1;Name=pstB;db_xref=COG:COG1117;gene=pstB;inference=ab initio prediction:Prodigal:002006,similar to AA sequence:UniProtKB:P0AAH0;locus_tag=BFJIJMJL_00611;product=Phosphate import ATP-binding protein PstB
NZ_CP033231.1	Prodigal:002006	CDS	667159	667881	.	+	0	ID=BFJIJMJL_00612;Name=phoU;db_xref=COG:COG0704;gene=phoU;inference=ab initio prediction:Prodigal:002006,similar to AA sequence:UniProtKB:Q51547;locus_tag=BFJIJMJL_00612;product=Phosphate-specific transport system accessory protein PhoU
NZ_CP033231.1	Prodigal:002006	CDS	668059	668754	.	+	0	ID=BFJIJMJL_00613;Name=phoB;db_xref=COG:COG0745;gene=phoB;inference=ab initio prediction:Prodigal:002006,similar to AA sequence:UniProtKB:P0AFJ5;locus_tag=BFJIJMJL_00613;product=Phosphate regulon transcriptional regulatory protein PhoB
NZ_CP033231.1	Prodigal:002006	CDS	668767	670917	.	-	0	ID=BFJIJMJL_00614;eC_number=1.8.1.8;Name=dsbD_1;gene=dsbD_1;inference=ab initio prediction:Prodigal:002006,protein motif:HAMAP:MF_00399;locus_tag=BFJIJMJL_00614;product=Thiol:disulfide interchange protein DsbD
NZ_CP033231.1	Prodigal:002006	CDS	671074	671583	.	-	0	ID=BFJIJMJL_00615;inference=ab initio prediction:Prodigal:002006;locus_tag=BFJIJMJL_00615;product=hypothetical protein
NZ_CP033231.1	Prodigal:002006	CDS	671570	671863	.	-	0	ID=BFJIJMJL_00616;inference=ab initio prediction:Prodigal:002006;locus_tag=BFJIJMJL_00616;product=hypothetical protein
NZ_CP033231.1	Prodigal:002006	CDS	671995	673827	.	-	0	ID=BFJIJMJL_00617;eC_number=3.4.11.18;inference=ab initio prediction:Prodigal:002006,protein motif:HAMAP:MF_01974;locus_tag=BFJIJMJL_00617;product=Methionine aminopeptidase 1%2C mitochondrial
NZ_CP033231.1	Prodigal:002006	CDS	674028	674288	.	+	0	ID=BFJIJMJL_00618;inference=ab initio prediction:Prodigal:002006;locus_tag=BFJIJMJL_00618;product=hypothetical protein
NZ_CP033231.1	Prodigal:002006	CDS	674301	674489	.	-	0	ID=BFJIJMJL_00619;inference=ab initio prediction:Prodigal:002006;locus_tag=BFJIJMJL_00619;product=hypothetical protein
NZ_CP033231.1	Prodigal:002006	CDS	674520	675440	.	-	0	ID=BFJIJMJL_00620;eC_number=2.1.1.297;Name=prmC_3;gene=prmC_3;inference=ab initio prediction:Prodigal:002006,protein motif:HAMAP:MF_02126;locus_tag=BFJIJMJL_00620;product=Release factor glutamine methyltransferase
NZ_CP033231.1	Prodigal:002006	CDS	675751	675894	.	+	0	ID=BFJIJMJL_00621;inference=ab initio prediction:Prodigal:002006;locus_tag=BFJIJMJL_00621;product=hypothetical protein
NZ_CP033231.1	Prodigal:002006	CDS	675938	676255	.	+	0	ID=BFJIJMJL_00622;inference=ab initio prediction:Prodigal:002006;locus_tag=BFJIJMJL_00622;product=hypothetical protein
NZ_CP033231.1	Prodigal:002006	CDS	676371	677177	.	+	0	ID=BFJIJMJL_00623;Name=modA;db_xref=COG:COG0725;gene=modA;inference=ab initio prediction:Prodigal:002006,similar to AA sequence:UniProtKB:Q8PHA1;locus_tag=BFJIJMJL_00623;product=Molybdate-binding protein ModA
NZ_CP033231.1	Prodigal:002006	CDS	677188	677880	.	+	0	ID=BFJIJMJL_00624;Name=modB;db_xref=COG:COG4149;gene=modB;inference=ab initio prediction:Prodigal:002006,similar to AA sequence:UniProtKB:P0AF01;locus_tag=BFJIJMJL_00624;product=Molybdenum transport system permease protein ModB
NZ_CP033231.1	Prodigal:002006	CDS	677920	678576	.	-	0	ID=BFJIJMJL_00625;eC_number=2.5.1.18;Name=gstB_1;db_xref=COG:COG0625;gene=gstB_1;inference=ab initio prediction:Prodigal:002006,similar to AA sequence:UniProtKB:P15214;locus_tag=BFJIJMJL_00625;product=Glutathione S-transferase GST-6.0
NZ_CP033231.1	Prodigal:002006	CDS	678642	679748	.	+	0	ID=BFJIJMJL_00626;eC_number=7.6.2.8;Name=btuD_2;gene=btuD_2;inference=ab initio prediction:Prodigal:002006,protein motif:HAMAP:MF_01005;locus_tag=BFJIJMJL_00626;product=Vitamin B12 import ATP-binding protein BtuD
NZ_CP033231.1	Prodigal:002006	CDS	679871	680317	.	+	0	ID=BFJIJMJL_00627;inference=ab initio prediction:Prodigal:002006;locus_tag=BFJIJMJL_00627;product=hypothetical protein
NZ_CP033231.1	Prodigal:002006	CDS	680314	681963	.	+	0	ID=BFJIJMJL_00628;inference=ab initio prediction:Prodigal:002006;locus_tag=BFJIJMJL_00628;product=hypothetical protein
NZ_CP033231.1	Prodigal:002006	CDS	681981	682583	.	-	0	ID=BFJIJMJL_00629;inference=ab initio prediction:Prodigal:002006;locus_tag=BFJIJMJL_00629;product=hypothetical protein
NZ_CP033231.1	Prodigal:002006	CDS	682799	682906	.	-	0	ID=BFJIJMJL_00630;inference=ab initio prediction:Prodigal:002006;locus_tag=BFJIJMJL_00630;product=hypothetical protein
NZ_CP033231.1	Prodigal:002006	CDS	683180	683647	.	+	0	ID=BFJIJMJL_00631;inference=ab initio prediction:Prodigal:002006;locus_tag=BFJIJMJL_00631;product=hypothetical protein
NZ_CP033231.1	Prodigal:002006	CDS	683653	684207	.	+	0	ID=BFJIJMJL_00632;Name=yxaF;gene=yxaF;inference=ab initio prediction:Prodigal:002006,similar to AA sequence:UniProtKB:P42105;locus_tag=BFJIJMJL_00632;product=putative HTH-type transcriptional regulator YxaF
NZ_CP033231.1	Prodigal:002006	CDS	684217	685374	.	-	0	ID=BFJIJMJL_00633;eC_number=3.5.1.32;Name=hipO_1;db_xref=COG:COG1473;gene=hipO_1;inference=ab initio prediction:Prodigal:002006,similar to AA sequence:UniProtKB:P45493;locus_tag=BFJIJMJL_00633;product=Hippurate hydrolase
NZ_CP033231.1	Prodigal:002006	CDS	685371	686648	.	-	0	ID=BFJIJMJL_00634;inference=ab initio prediction:Prodigal:002006;locus_tag=BFJIJMJL_00634;product=hypothetical protein
NZ_CP033231.1	Prodigal:002006	CDS	686856	687284	.	-	0	ID=BFJIJMJL_00635;inference=ab initio prediction:Prodigal:002006;locus_tag=BFJIJMJL_00635;product=hypothetical protein
NZ_CP033231.1	Prodigal:002006	CDS	687281	688030	.	-	0	ID=BFJIJMJL_00636;inference=ab initio prediction:Prodigal:002006;locus_tag=BFJIJMJL_00636;product=hypothetical protein
NZ_CP033231.1	Prodigal:002006	CDS	688033	688506	.	-	0	ID=BFJIJMJL_00637;inference=ab initio prediction:Prodigal:002006;locus_tag=BFJIJMJL_00637;product=hypothetical protein
NZ_CP033231.1	Prodigal:002006	CDS	688790	689980	.	+	0	ID=BFJIJMJL_00638;eC_number=2.6.1.11;Name=aruC;db_xref=COG:COG4992;gene=aruC;inference=ab initio prediction:Prodigal:002006,similar to AA sequence:UniProtKB:O30508;locus_tag=BFJIJMJL_00638;product=Succinylornithine transaminase/acetylornithine aminotransferase
NZ_CP033231.1	Prodigal:002006	CDS	690160	691140	.	+	0	ID=BFJIJMJL_00639;eC_number=2.1.3.3;Name=argF;db_xref=COG:COG0078;gene=argF;inference=ab initio prediction:Prodigal:002006,similar to AA sequence:UniProtKB:P11724;locus_tag=BFJIJMJL_00639;product=Ornithine carbamoyltransferase%2C anabolic
NZ_CP033231.1	Prodigal:002006	CDS	691419	692453	.	+	0	ID=BFJIJMJL_00640;Name=hslO;db_xref=COG:COG1281;gene=hslO;inference=ab initio prediction:Prodigal:002006,similar to AA sequence:UniProtKB:P0A6Y5;locus_tag=BFJIJMJL_00640;product=33 kDa chaperonin
NZ_CP033231.1	Prodigal:002006	CDS	692626	693768	.	+	0	ID=BFJIJMJL_00641;inference=ab initio prediction:Prodigal:002006;locus_tag=BFJIJMJL_00641;product=hypothetical protein
NZ_CP033231.1	Prodigal:002006	CDS	693814	694380	.	-	0	ID=BFJIJMJL_00642;eC_number=2.3.1.57;Name=speG;db_xref=COG:COG1670;gene=speG;inference=ab initio prediction:Prodigal:002006,similar to AA sequence:UniProtKB:P0A951;locus_tag=BFJIJMJL_00642;product=Spermidine N(1)-acetyltransferase
NZ_CP033231.1	Prodigal:002006	CDS	694377	695546	.	-	0	ID=BFJIJMJL_00643;eC_number=3.5.1.16;Name=argE_1;gene=argE_1;inference=ab initio prediction:Prodigal:002006,similar to AA sequence:UniProtKB:Q9K4Z2;locus_tag=BFJIJMJL_00643;product=Acetylornithine deacetylase
NZ_CP033231.1	Prodigal:002006	CDS	695582	695974	.	-	0	ID=BFJIJMJL_00644;Name=apaG;db_xref=COG:COG2967;gene=apaG;inference=ab initio prediction:Prodigal:002006,similar to AA sequence:UniProtKB:Q7VU61;locus_tag=BFJIJMJL_00644;product=Protein ApaG
NZ_CP033231.1	Prodigal:002006	CDS	696238	697377	.	+	0	ID=BFJIJMJL_00645;eC_number=3.5.4.13;Name=dcd_1;gene=dcd_1;inference=ab initio prediction:Prodigal:002006,protein motif:HAMAP:MF_00146;locus_tag=BFJIJMJL_00645;product=dCTP deaminase%2C dUMP-forming
NZ_CP033231.1	Prodigal:002006	CDS	697416	697877	.	+	0	ID=BFJIJMJL_00646;Name=decR_1;db_xref=COG:COG1522;gene=decR_1;inference=ab initio prediction:Prodigal:002006,similar to AA sequence:UniProtKB:P0ACJ5;locus_tag=BFJIJMJL_00646;product=DNA-binding transcriptional activator DecR
NZ_CP033231.1	Prodigal:002006	CDS	697978	698499	.	-	0	ID=BFJIJMJL_00647;eC_number=1.13.11.-;db_xref=COG:COG5553;inference=ab initio prediction:Prodigal:002006,similar to AA sequence:UniProtKB:Q9I0N5;locus_tag=BFJIJMJL_00647;product=3-mercaptopropionate dioxygenase
NZ_CP033231.1	Prodigal:002006	CDS	698829	699554	.	-	0	ID=BFJIJMJL_00648;eC_number=3.1.1.31;Name=pgl_1;gene=pgl_1;inference=ab initio prediction:Prodigal:002006,similar to AA sequence:UniProtKB:P74618;locus_tag=BFJIJMJL_00648;product=6-phosphogluconolactonase
NZ_CP033231.1	Prodigal:002006	CDS	699580	700560	.	-	0	ID=BFJIJMJL_00649;eC_number=1.1.1.343;db_xref=COG:COG1023;inference=ab initio prediction:Prodigal:002006,similar to AA sequence:UniProtKB:G5EBD7;locus_tag=BFJIJMJL_00649;product=6-phosphogluconate dehydrogenase%2C NAD(+)-dependent%2C decarboxylating
NZ_CP033231.1	Prodigal:002006	CDS	700617	703463	.	-	0	ID=BFJIJMJL_00650;eC_number=2.2.1.2;Name=tal_1;gene=tal_1;inference=ab initio prediction:Prodigal:002006,protein motif:HAMAP:MF_00493;locus_tag=BFJIJMJL_00650;product=Transaldolase
NZ_CP033231.1	Prodigal:002006	CDS	703746	705821	.	-	0	ID=BFJIJMJL_00651;eC_number=2.2.1.1;Name=tkt;gene=tkt;inference=ab initio prediction:Prodigal:002006,similar to AA sequence:UniProtKB:A0A0I9QGZ2;locus_tag=BFJIJMJL_00651;product=Transketolase
NZ_CP033231.1	Prodigal:002006	CDS	705818	707707	.	-	0	ID=BFJIJMJL_00652;eC_number=3.2.1.28;db_xref=COG:COG3387;inference=ab initio prediction:Prodigal:002006,similar to AA sequence:UniProtKB:A0R0W9;locus_tag=BFJIJMJL_00652;product=Trehalase
NZ_CP033231.1	Prodigal:002006	CDS	707846	708397	.	-	0	ID=BFJIJMJL_00653;inference=ab initio prediction:Prodigal:002006;locus_tag=BFJIJMJL_00653;product=hypothetical protein
NZ_CP033231.1	Prodigal:002006	CDS	708634	709221	.	+	0	ID=BFJIJMJL_00654;inference=ab initio prediction:Prodigal:002006;locus_tag=BFJIJMJL_00654;product=hypothetical protein
NZ_CP033231.1	Prodigal:002006	CDS	709218	710231	.	+	0	ID=BFJIJMJL_00655;eC_number=3.6.3.-;Name=cmpC;gene=cmpC;inference=ab initio prediction:Prodigal:002006,similar to AA sequence:UniProtKB:Q55462;locus_tag=BFJIJMJL_00655;product=Bicarbonate transport ATP-binding protein CmpC
NZ_CP033231.1	Prodigal:002006	CDS	711047	712318	.	+	0	ID=BFJIJMJL_00656;eC_number=1.7.1.4;Name=nasD;db_xref=COG:COG1251;gene=nasD;inference=ab initio prediction:Prodigal:002006,similar to AA sequence:UniProtKB:P42435;locus_tag=BFJIJMJL_00656;product=Nitrite reductase [NAD(P)H]
NZ_CP033231.1	Prodigal:002006	CDS	712329	714140	.	+	0	ID=BFJIJMJL_00657;eC_number=1.8.7.1;Name=sir;db_xref=COG:COG0155;gene=sir;inference=ab initio prediction:Prodigal:002006,similar to AA sequence:UniProtKB:P9WJ03;locus_tag=BFJIJMJL_00657;product=Sulfite reductase [ferredoxin]
NZ_CP033231.1	Prodigal:002006	CDS	714137	715741	.	+	0	ID=BFJIJMJL_00658;eC_number=7.-.-.-;Name=rsxB_1;gene=rsxB_1;inference=ab initio prediction:Prodigal:002006,protein motif:HAMAP:MF_00463;locus_tag=BFJIJMJL_00658;product=Ion-translocating oxidoreductase complex subunit B
NZ_CP033231.1	Prodigal:002006	CDS	715920	718616	.	+	0	ID=BFJIJMJL_00659;eC_number=1.7.-.-;Name=nasA_1;gene=nasA_1;inference=ab initio prediction:Prodigal:002006,similar to AA sequence:UniProtKB:Q06457;locus_tag=BFJIJMJL_00659;product=Nitrate reductase
NZ_CP033231.1	Prodigal:002006	CDS	718825	720303	.	+	0	ID=BFJIJMJL_00660;Name=cysG;db_xref=COG:COG0007;gene=cysG;inference=ab initio prediction:Prodigal:002006,similar to AA sequence:UniProtKB:P25924;locus_tag=BFJIJMJL_00660;product=Siroheme synthase
NZ_CP033231.1	Prodigal:002006	CDS	720393	720638	.	+	0	ID=BFJIJMJL_00661;Name=yafN;db_xref=COG:COG2161;gene=yafN;inference=ab initio prediction:Prodigal:002006,similar to AA sequence:UniProtKB:Q47156;locus_tag=BFJIJMJL_00661;product=Antitoxin YafN
NZ_CP033231.1	Prodigal:002006	CDS	720628	720915	.	+	0	ID=BFJIJMJL_00662;eC_number=3.1.-.-;Name=relE;db_xref=COG:COG2026;gene=relE;inference=ab initio prediction:Prodigal:002006,similar to AA sequence:UniProtKB:P0C077;locus_tag=BFJIJMJL_00662;product=mRNA interferase toxin RelE
NZ_CP033231.1	Prodigal:002006	CDS	721072	721566	.	+	0	ID=BFJIJMJL_00663;inference=ab initio prediction:Prodigal:002006;locus_tag=BFJIJMJL_00663;product=hypothetical protein
NZ_CP033231.1	Prodigal:002006	CDS	721582	722481	.	-	0	ID=BFJIJMJL_00664;eC_number=3.6.1.22;Name=nudC;gene=nudC;inference=ab initio prediction:Prodigal:002006,protein motif:HAMAP:MF_00297;locus_tag=BFJIJMJL_00664;product=NADH pyrophosphatase
NZ_CP033231.1	Prodigal:002006	CDS	722488	722907	.	-	0	ID=BFJIJMJL_00665;inference=ab initio prediction:Prodigal:002006;locus_tag=BFJIJMJL_00665;product=hypothetical protein
NZ_CP033231.1	Prodigal:002006	CDS	722995	723600	.	-	0	ID=BFJIJMJL_00666;inference=ab initio prediction:Prodigal:002006;locus_tag=BFJIJMJL_00666;product=hypothetical protein
NZ_CP033231.1	Prodigal:002006	CDS	723662	724525	.	-	0	ID=BFJIJMJL_00667;inference=ab initio prediction:Prodigal:002006;locus_tag=BFJIJMJL_00667;product=hypothetical protein
NZ_CP033231.1	Prodigal:002006	CDS	724553	725701	.	-	0	ID=BFJIJMJL_00668;inference=ab initio prediction:Prodigal:002006;locus_tag=BFJIJMJL_00668;product=hypothetical protein
NZ_CP033231.1	Prodigal:002006	CDS	725913	726617	.	+	0	ID=BFJIJMJL_00669;inference=ab initio prediction:Prodigal:002006;locus_tag=BFJIJMJL_00669;product=hypothetical protein
NZ_CP033231.1	Prodigal:002006	CDS	726860	727522	.	-	0	ID=BFJIJMJL_00670;eC_number=4.2.1.1;Name=cynT_1;db_xref=COG:COG0288;gene=cynT_1;inference=ab initio prediction:Prodigal:002006,similar to AA sequence:UniProtKB:P0ABE9;locus_tag=BFJIJMJL_00670;product=Carbonic anhydrase 1
NZ_CP033231.1	Prodigal:002006	CDS	727568	728083	.	-	0	ID=BFJIJMJL_00671;eC_number=3.6.1.-;Name=rppH_2;gene=rppH_2;inference=ab initio prediction:Prodigal:002006,protein motif:HAMAP:MF_00298;locus_tag=BFJIJMJL_00671;product=RNA pyrophosphohydrolase
NZ_CP033231.1	Prodigal:002006	CDS	728174	728914	.	-	0	ID=BFJIJMJL_00672;inference=ab initio prediction:Prodigal:002006;locus_tag=BFJIJMJL_00672;product=hypothetical protein
NZ_CP033231.1	Prodigal:002006	CDS	729018	729899	.	+	0	ID=BFJIJMJL_00673;eC_number=3.1.2.30;Name=mcl2_1;db_xref=COG:COG2301;gene=mcl2_1;inference=ab initio prediction:Prodigal:002006,similar to AA sequence:UniProtKB:D3JV05;locus_tag=BFJIJMJL_00673;product=(3S)-malyl-CoA thioesterase
NZ_CP033231.1	Prodigal:002006	CDS	729896	730366	.	+	0	ID=BFJIJMJL_00674;eC_number=3.6.1.23;Name=dut;gene=dut;inference=ab initio prediction:Prodigal:002006,similar to AA sequence:UniProtKB:Q2T0H6;locus_tag=BFJIJMJL_00674;product=Deoxyuridine 5'-triphosphate nucleotidohydrolase
NZ_CP033231.1	Prodigal:002006	CDS	730648	732942	.	+	0	ID=BFJIJMJL_00675;Name=fatA;gene=fatA;inference=ab initio prediction:Prodigal:002006,similar to AA sequence:UniProtKB:P11461;locus_tag=BFJIJMJL_00675;product=Ferric-anguibactin receptor FatA
NZ_CP033231.1	Prodigal:002006	CDS	733096	734067	.	+	0	ID=BFJIJMJL_00676;inference=ab initio prediction:Prodigal:002006;locus_tag=BFJIJMJL_00676;product=hypothetical protein
NZ_CP033231.1	Prodigal:002006	CDS	734143	736203	.	-	0	ID=BFJIJMJL_00677;eC_number=5.6.2.2;Name=parE;db_xref=COG:COG0187;gene=parE;inference=ab initio prediction:Prodigal:002006,similar to AA sequence:UniProtKB:P0A2I5;locus_tag=BFJIJMJL_00677;product=DNA topoisomerase 4 subunit B
NZ_CP033231.1	Prodigal:002006	CDS	736531	736719	.	+	0	ID=BFJIJMJL_00678;inference=ab initio prediction:Prodigal:002006;locus_tag=BFJIJMJL_00678;product=hypothetical protein
NZ_CP033231.1	Prodigal:002006	CDS	736765	739452	.	-	0	ID=BFJIJMJL_00679;eC_number=5.6.2.1;Name=topA;db_xref=COG:COG0550;gene=topA;inference=ab initio prediction:Prodigal:002006,similar to AA sequence:UniProtKB:P9WG49;locus_tag=BFJIJMJL_00679;product=DNA topoisomerase 1
NZ_CP033231.1	Prodigal:002006	CDS	739658	739930	.	+	0	ID=BFJIJMJL_00680;inference=ab initio prediction:Prodigal:002006;locus_tag=BFJIJMJL_00680;product=hypothetical protein
NZ_CP033231.1	Prodigal:002006	CDS	739890	740219	.	+	0	ID=BFJIJMJL_00681;inference=ab initio prediction:Prodigal:002006;locus_tag=BFJIJMJL_00681;product=hypothetical protein
NZ_CP033231.1	Prodigal:002006	CDS	740224	741174	.	-	0	ID=BFJIJMJL_00682;eC_number=1.8.5.-;Name=msrP_1;gene=msrP_1;inference=ab initio prediction:Prodigal:002006,protein motif:HAMAP:MF_01206;locus_tag=BFJIJMJL_00682;product=Protein-methionine-sulfoxide reductase catalytic subunit MsrP
NZ_CP033231.1	Prodigal:002006	CDS	741171	742034	.	-	0	ID=BFJIJMJL_00683;inference=ab initio prediction:Prodigal:002006;locus_tag=BFJIJMJL_00683;product=hypothetical protein
NZ_CP033231.1	Prodigal:002006	CDS	742218	743165	.	+	0	ID=BFJIJMJL_00684;eC_number=2.1.3.2;Name=pyrB;gene=pyrB;inference=ab initio prediction:Prodigal:002006,similar to AA sequence:UniProtKB:P56585;locus_tag=BFJIJMJL_00684;product=Aspartate carbamoyltransferase
NZ_CP033231.1	Prodigal:002006	CDS	743322	743645	.	+	0	ID=BFJIJMJL_00685;eC_number=3.6.1.31;Name=hisE;db_xref=COG:COG0140;gene=hisE;inference=ab initio prediction:Prodigal:002006,similar to AA sequence:UniProtKB:Q7P0E6;locus_tag=BFJIJMJL_00685;product=Phosphoribosyl-ATP pyrophosphatase
NZ_CP033231.1	Prodigal:002006	CDS	743642	744631	.	+	0	ID=BFJIJMJL_00686;eC_number=2.7.1.33;Name=coaA;gene=coaA;inference=ab initio prediction:Prodigal:002006,similar to AA sequence:UniProtKB:B5XYG3;locus_tag=BFJIJMJL_00686;product=Pantothenate kinase
NZ_CP033231.1	Prodigal:002006	CDS	744636	745175	.	-	0	ID=BFJIJMJL_00687;eC_number=3.1.4.58;Name=thpR;gene=thpR;inference=ab initio prediction:Prodigal:002006,protein motif:HAMAP:MF_01940;locus_tag=BFJIJMJL_00687;product=RNA 2'%2C3'-cyclic phosphodiesterase
NZ_CP033231.1	Prodigal:002006	CDS	745175	745774	.	-	0	ID=BFJIJMJL_00688;eC_number=3.1.1.2;inference=ab initio prediction:Prodigal:002006,similar to AA sequence:UniProtKB:Q07792;locus_tag=BFJIJMJL_00688;product=Arylesterase
NZ_CP033231.1	Prodigal:002006	CDS	745991	746677	.	+	0	ID=BFJIJMJL_00689;db_xref=COG:COG1136;inference=ab initio prediction:Prodigal:002006,similar to AA sequence:UniProtKB:P9WQK1;locus_tag=BFJIJMJL_00689;product=putative ABC transporter ATP-binding protein
NZ_CP033231.1	Prodigal:002006	CDS	746677	749256	.	+	0	ID=BFJIJMJL_00690;inference=ab initio prediction:Prodigal:002006;locus_tag=BFJIJMJL_00690;product=hypothetical protein
NZ_CP033231.1	Prodigal:002006	CDS	749574	750350	.	+	0	ID=BFJIJMJL_00691;Name=ybhL;db_xref=COG:COG0670;gene=ybhL;inference=ab initio prediction:Prodigal:002006,similar to AA sequence:UniProtKB:P0AAC4;locus_tag=BFJIJMJL_00691;product=Inner membrane protein YbhL
NZ_CP033231.1	Prodigal:002006	CDS	750449	751342	.	+	0	ID=BFJIJMJL_00692;eC_number=4.3.3.7;Name=dapA_1;db_xref=COG:COG0329;gene=dapA_1;inference=ab initio prediction:Prodigal:002006,similar to AA sequence:UniProtKB:Q9JZR4;locus_tag=BFJIJMJL_00692;product=4-hydroxy-tetrahydrodipicolinate synthase
NZ_CP033231.1	Prodigal:002006	CDS	751347	751721	.	-	0	ID=BFJIJMJL_00693;inference=ab initio prediction:Prodigal:002006;locus_tag=BFJIJMJL_00693;product=hypothetical protein
NZ_CP033231.1	Prodigal:002006	CDS	752099	752752	.	+	0	ID=BFJIJMJL_00694;eC_number=1.13.11.79;db_xref=COG:COG0778;inference=ab initio prediction:Prodigal:002006,similar to AA sequence:UniProtKB:Q2RNG5;locus_tag=BFJIJMJL_00694;product=5%2C6-dimethylbenzimidazole synthase
NZ_CP033231.1	Prodigal:002006	CDS	752903	753412	.	+	0	ID=BFJIJMJL_00695;inference=ab initio prediction:Prodigal:002006;locus_tag=BFJIJMJL_00695;product=hypothetical protein
NZ_CP033231.1	Prodigal:002006	CDS	754142	754450	.	-	0	ID=BFJIJMJL_00696;inference=ab initio prediction:Prodigal:002006;locus_tag=BFJIJMJL_00696;product=hypothetical protein
NZ_CP033231.1	Prodigal:002006	CDS	754662	755672	.	+	0	ID=BFJIJMJL_00697;Name=kdgT_1;gene=kdgT_1;inference=ab initio prediction:Prodigal:002006,similar to AA sequence:UniProtKB:P0A712;locus_tag=BFJIJMJL_00697;product=2-keto-3-deoxygluconate permease
NZ_CP033231.1	Prodigal:002006	CDS	755687	755908	.	-	0	ID=BFJIJMJL_00698;inference=ab initio prediction:Prodigal:002006;locus_tag=BFJIJMJL_00698;product=hypothetical protein
NZ_CP033231.1	Prodigal:002006	CDS	755965	757344	.	+	0	ID=BFJIJMJL_00699;eC_number=2.1.1.176;Name=rsmB_2;db_xref=COG:COG0144;gene=rsmB_2;inference=ab initio prediction:Prodigal:002006,similar to AA sequence:UniProtKB:P36929;locus_tag=BFJIJMJL_00699;product=Ribosomal RNA small subunit methyltransferase B
NZ_CP033231.1	Prodigal:002006	CDS	757955	759982	.	+	0	ID=BFJIJMJL_00700;eC_number=6.1.1.3;Name=thrS;db_xref=COG:COG0441;gene=thrS;inference=ab initio prediction:Prodigal:002006,similar to AA sequence:UniProtKB:P0A8M3;locus_tag=BFJIJMJL_00700;product=Threonine--tRNA ligase
NZ_CP033231.1	Prodigal:002006	CDS	760286	761290	.	+	0	ID=BFJIJMJL_00701;inference=ab initio prediction:Prodigal:002006;locus_tag=BFJIJMJL_00701;product=hypothetical protein
NZ_CP033231.1	Prodigal:002006	CDS	761307	761735	.	-	0	ID=BFJIJMJL_00702;inference=ab initio prediction:Prodigal:002006;locus_tag=BFJIJMJL_00702;product=hypothetical protein
NZ_CP033231.1	Prodigal:002006	CDS	761816	762049	.	-	0	ID=BFJIJMJL_00703;inference=ab initio prediction:Prodigal:002006;locus_tag=BFJIJMJL_00703;product=hypothetical protein
NZ_CP033231.1	Prodigal:002006	CDS	762161	762415	.	-	0	ID=BFJIJMJL_00704;inference=ab initio prediction:Prodigal:002006;locus_tag=BFJIJMJL_00704;product=hypothetical protein
NZ_CP033231.1	Prodigal:002006	CDS	762556	762741	.	-	0	ID=BFJIJMJL_00705;inference=ab initio prediction:Prodigal:002006;locus_tag=BFJIJMJL_00705;product=hypothetical protein
NZ_CP033231.1	Prodigal:002006	CDS	762776	762982	.	-	0	ID=BFJIJMJL_00706;inference=ab initio prediction:Prodigal:002006;locus_tag=BFJIJMJL_00706;product=hypothetical protein
NZ_CP033231.1	Prodigal:002006	CDS	763673	764140	.	+	0	ID=BFJIJMJL_00707;Name=ros_2;db_xref=COG:COG4957;gene=ros_2;inference=ab initio prediction:Prodigal:002006,similar to AA sequence:UniProtKB:Q04152;locus_tag=BFJIJMJL_00707;product=Transcriptional regulatory protein ros
NZ_CP033231.1	Prodigal:002006	CDS	764418	764696	.	+	0	ID=BFJIJMJL_00708;inference=ab initio prediction:Prodigal:002006;locus_tag=BFJIJMJL_00708;product=hypothetical protein
NZ_CP033231.1	Prodigal:002006	CDS	764905	765267	.	+	0	ID=BFJIJMJL_00709;inference=ab initio prediction:Prodigal:002006;locus_tag=BFJIJMJL_00709;product=hypothetical protein
NZ_CP033231.1	Prodigal:002006	CDS	765525	765707	.	+	0	ID=BFJIJMJL_00710;inference=ab initio prediction:Prodigal:002006;locus_tag=BFJIJMJL_00710;product=hypothetical protein
NZ_CP033231.1	Prodigal:002006	CDS	765812	766111	.	+	0	ID=BFJIJMJL_00711;inference=ab initio prediction:Prodigal:002006;locus_tag=BFJIJMJL_00711;product=hypothetical protein
NZ_CP033231.1	Prodigal:002006	CDS	766127	766528	.	-	0	ID=BFJIJMJL_00712;inference=ab initio prediction:Prodigal:002006;locus_tag=BFJIJMJL_00712;product=hypothetical protein
NZ_CP033231.1	Prodigal:002006	CDS	766680	766862	.	+	0	ID=BFJIJMJL_00713;inference=ab initio prediction:Prodigal:002006;locus_tag=BFJIJMJL_00713;product=hypothetical protein
NZ_CP033231.1	Prodigal:002006	CDS	766859	767116	.	+	0	ID=BFJIJMJL_00714;inference=ab initio prediction:Prodigal:002006;locus_tag=BFJIJMJL_00714;product=hypothetical protein
NZ_CP033231.1	Prodigal:002006	CDS	767195	767500	.	+	0	ID=BFJIJMJL_00715;inference=ab initio prediction:Prodigal:002006;locus_tag=BFJIJMJL_00715;product=hypothetical protein
NZ_CP033231.1	Prodigal:002006	CDS	767585	767779	.	-	0	ID=BFJIJMJL_00716;inference=ab initio prediction:Prodigal:002006;locus_tag=BFJIJMJL_00716;product=hypothetical protein
NZ_CP033231.1	Prodigal:002006	CDS	767902	768102	.	+	0	ID=BFJIJMJL_00717;inference=ab initio prediction:Prodigal:002006;locus_tag=BFJIJMJL_00717;product=hypothetical protein
NZ_CP033231.1	Prodigal:002006	CDS	768205	768693	.	+	0	ID=BFJIJMJL_00718;inference=ab initio prediction:Prodigal:002006;locus_tag=BFJIJMJL_00718;product=hypothetical protein
NZ_CP033231.1	Prodigal:002006	CDS	768796	769038	.	+	0	ID=BFJIJMJL_00719;inference=ab initio prediction:Prodigal:002006;locus_tag=BFJIJMJL_00719;product=hypothetical protein
NZ_CP033231.1	Prodigal:002006	CDS	769083	769337	.	-	0	ID=BFJIJMJL_00720;inference=ab initio prediction:Prodigal:002006;locus_tag=BFJIJMJL_00720;product=hypothetical protein
NZ_CP033231.1	Prodigal:002006	CDS	769797	770024	.	+	0	ID=BFJIJMJL_00721;inference=ab initio prediction:Prodigal:002006;locus_tag=BFJIJMJL_00721;product=hypothetical protein
NZ_CP033231.1	Prodigal:002006	CDS	770065	770391	.	-	0	ID=BFJIJMJL_00722;inference=ab initio prediction:Prodigal:002006;locus_tag=BFJIJMJL_00722;product=hypothetical protein
NZ_CP033231.1	Prodigal:002006	CDS	770515	770781	.	-	0	ID=BFJIJMJL_00723;inference=ab initio prediction:Prodigal:002006;locus_tag=BFJIJMJL_00723;product=hypothetical protein
NZ_CP033231.1	Prodigal:002006	CDS	770865	771719	.	-	0	ID=BFJIJMJL_00724;inference=ab initio prediction:Prodigal:002006;locus_tag=BFJIJMJL_00724;product=hypothetical protein
NZ_CP033231.1	Prodigal:002006	CDS	771787	773823	.	-	0	ID=BFJIJMJL_00725;eC_number=1.8.99.-;Name=ynfE;db_xref=COG:COG0243;gene=ynfE;inference=ab initio prediction:Prodigal:002006,similar to AA sequence:UniProtKB:P77374;locus_tag=BFJIJMJL_00725;product=Putative dimethyl sulfoxide reductase chain YnfE
NZ_CP033231.1	Prodigal:002006	CDS	774052	776076	.	+	0	ID=BFJIJMJL_00726;inference=ab initio prediction:Prodigal:002006;locus_tag=BFJIJMJL_00726;product=hypothetical protein
NZ_CP033231.1	Prodigal:002006	CDS	776371	776637	.	+	0	ID=BFJIJMJL_00727;inference=ab initio prediction:Prodigal:002006;locus_tag=BFJIJMJL_00727;product=hypothetical protein
NZ_CP033231.1	Prodigal:002006	CDS	776736	776906	.	+	0	ID=BFJIJMJL_00728;inference=ab initio prediction:Prodigal:002006;locus_tag=BFJIJMJL_00728;product=hypothetical protein
NZ_CP033231.1	Prodigal:002006	CDS	777184	777897	.	+	0	ID=BFJIJMJL_00729;inference=ab initio prediction:Prodigal:002006;locus_tag=BFJIJMJL_00729;product=hypothetical protein
NZ_CP033231.1	Prodigal:002006	CDS	778111	778452	.	-	0	ID=BFJIJMJL_00730;inference=ab initio prediction:Prodigal:002006;locus_tag=BFJIJMJL_00730;product=hypothetical protein
NZ_CP033231.1	Prodigal:002006	CDS	778449	778700	.	-	0	ID=BFJIJMJL_00731;inference=ab initio prediction:Prodigal:002006;locus_tag=BFJIJMJL_00731;product=hypothetical protein
NZ_CP033231.1	Prodigal:002006	CDS	778926	780395	.	-	0	ID=BFJIJMJL_00732;inference=ab initio prediction:Prodigal:002006;locus_tag=BFJIJMJL_00732;product=hypothetical protein
NZ_CP033231.1	Prodigal:002006	CDS	780485	781744	.	-	0	ID=BFJIJMJL_00733;eC_number=2.3.1.179;Name=fabF_1;db_xref=COG:COG0304;gene=fabF_1;inference=ab initio prediction:Prodigal:002006,similar to AA sequence:UniProtKB:Q9KQH9;locus_tag=BFJIJMJL_00733;product=3-oxoacyl-[acyl-carrier-protein] synthase 2
NZ_CP033231.1	Prodigal:002006	CDS	781930	782169	.	-	0	ID=BFJIJMJL_00734;Name=acpP;db_xref=COG:COG0236;gene=acpP;inference=ab initio prediction:Prodigal:002006,similar to AA sequence:UniProtKB:P19372;locus_tag=BFJIJMJL_00734;product=Acyl carrier protein AcpP
NZ_CP033231.1	Prodigal:002006	CDS	782450	783187	.	-	0	ID=BFJIJMJL_00735;eC_number=1.1.1.100;Name=fabG_1;gene=fabG_1;inference=ab initio prediction:Prodigal:002006,similar to AA sequence:UniProtKB:Q9KQH7;locus_tag=BFJIJMJL_00735;product=3-oxoacyl-[acyl-carrier-protein] reductase FabG
NZ_CP033231.1	Prodigal:002006	CDS	783206	784147	.	-	0	ID=BFJIJMJL_00736;eC_number=2.3.1.39;Name=fabD_2;db_xref=COG:COG0331;gene=fabD_2;inference=ab initio prediction:Prodigal:002006,similar to AA sequence:UniProtKB:P0AAI9;locus_tag=BFJIJMJL_00736;product=Malonyl CoA-acyl carrier protein transacylase
NZ_CP033231.1	Prodigal:002006	CDS	784416	784826	.	+	0	ID=BFJIJMJL_00737;eC_number=2.7.7.6;Name=rpoZ;gene=rpoZ;inference=ab initio prediction:Prodigal:002006,protein motif:HAMAP:MF_00366;locus_tag=BFJIJMJL_00737;product=DNA-directed RNA polymerase subunit omega
NZ_CP033231.1	Prodigal:002006	CDS	784993	787287	.	+	0	ID=BFJIJMJL_00738;eC_number=2.7.6.5;Name=rsh;gene=rsh;inference=ab initio prediction:Prodigal:002006,similar to AA sequence:UniProtKB:Q57E90;locus_tag=BFJIJMJL_00738;product=GTP pyrophosphokinase rsh
NZ_CP033231.1	Prodigal:002006	CDS	787748	788389	.	+	0	ID=BFJIJMJL_00739;inference=ab initio prediction:Prodigal:002006;locus_tag=BFJIJMJL_00739;product=hypothetical protein
NZ_CP033231.1	Prodigal:002006	CDS	788405	788971	.	-	0	ID=BFJIJMJL_00740;eC_number=1.11.1.15;Name=bcp_1;db_xref=COG:COG1225;gene=bcp_1;inference=ab initio prediction:Prodigal:002006,similar to AA sequence:UniProtKB:P0AE52;locus_tag=BFJIJMJL_00740;product=Peroxiredoxin Bcp
NZ_CP033231.1	Prodigal:002006	CDS	789160	789633	.	-	0	ID=BFJIJMJL_00741;Name=smpB;gene=smpB;inference=ab initio prediction:Prodigal:002006,similar to AA sequence:UniProtKB:B8H482;locus_tag=BFJIJMJL_00741;product=SsrA-binding protein
NZ_CP033231.1	Prodigal:002006	CDS	789650	790549	.	-	0	ID=BFJIJMJL_00742;eC_number=4.3.3.7;Name=dapA_2;gene=dapA_2;inference=ab initio prediction:Prodigal:002006,similar to AA sequence:UniProtKB:Q07607;locus_tag=BFJIJMJL_00742;product=4-hydroxy-tetrahydrodipicolinate synthase
NZ_CP033231.1	Prodigal:002006	CDS	790798	793101	.	+	0	ID=BFJIJMJL_00743;eC_number=4.2.2.-;Name=mltF;gene=mltF;inference=ab initio prediction:Prodigal:002006,protein motif:HAMAP:MF_02016;locus_tag=BFJIJMJL_00743;product=Membrane-bound lytic murein transglycosylase F
NZ_CP033231.1	Prodigal:002006	CDS	793246	793461	.	-	0	ID=BFJIJMJL_00744;inference=ab initio prediction:Prodigal:002006;locus_tag=BFJIJMJL_00744;product=hypothetical protein
NZ_CP033231.1	Prodigal:002006	CDS	793770	793922	.	+	0	ID=BFJIJMJL_00745;inference=ab initio prediction:Prodigal:002006;locus_tag=BFJIJMJL_00745;product=hypothetical protein
NZ_CP033231.1	Prodigal:002006	CDS	794116	795051	.	-	0	ID=BFJIJMJL_00746;eC_number=1.3.1.43;Name=tyrC;gene=tyrC;inference=ab initio prediction:Prodigal:002006,similar to AA sequence:UniProtKB:Q04983;locus_tag=BFJIJMJL_00746;product=Cyclohexadienyl dehydrogenase
NZ_CP033231.1	Prodigal:002006	CDS	795044	796174	.	-	0	ID=BFJIJMJL_00747;eC_number=2.6.1.9;Name=hisC;gene=hisC;inference=ab initio prediction:Prodigal:002006,similar to AA sequence:UniProtKB:P34037;locus_tag=BFJIJMJL_00747;product=Histidinol-phosphate aminotransferase
NZ_CP033231.1	Prodigal:002006	CDS	796369	796662	.	+	0	ID=BFJIJMJL_00748;inference=ab initio prediction:Prodigal:002006;locus_tag=BFJIJMJL_00748;product=hypothetical protein
NZ_CP033231.1	Prodigal:002006	CDS	796789	796956	.	+	0	ID=BFJIJMJL_00749;inference=ab initio prediction:Prodigal:002006;locus_tag=BFJIJMJL_00749;product=hypothetical protein
NZ_CP033231.1	Prodigal:002006	CDS	797082	797261	.	+	0	ID=BFJIJMJL_00750;inference=ab initio prediction:Prodigal:002006;locus_tag=BFJIJMJL_00750;product=hypothetical protein
NZ_CP033231.1	Prodigal:002006	CDS	797351	797557	.	+	0	ID=BFJIJMJL_00751;inference=ab initio prediction:Prodigal:002006;locus_tag=BFJIJMJL_00751;product=hypothetical protein
NZ_CP033231.1	Prodigal:002006	CDS	797769	798974	.	+	0	ID=BFJIJMJL_00752;eC_number=2.3.1.31;Name=metXA;db_xref=COG:COG2021;gene=metXA;inference=ab initio prediction:Prodigal:002006,similar to AA sequence:UniProtKB:Q9AAS1;locus_tag=BFJIJMJL_00752;product=Homoserine O-acetyltransferase
NZ_CP033231.1	Prodigal:002006	CDS	798971	799660	.	+	0	ID=BFJIJMJL_00753;inference=ab initio prediction:Prodigal:002006;locus_tag=BFJIJMJL_00753;product=hypothetical protein
NZ_CP033231.1	Prodigal:002006	CDS	799657	801021	.	-	0	ID=BFJIJMJL_00754;inference=ab initio prediction:Prodigal:002006;locus_tag=BFJIJMJL_00754;product=hypothetical protein
NZ_CP033231.1	Prodigal:002006	CDS	801018	801680	.	-	0	ID=BFJIJMJL_00755;Name=phoP_1;gene=phoP_1;inference=ab initio prediction:Prodigal:002006,similar to AA sequence:UniProtKB:P0DM78;locus_tag=BFJIJMJL_00755;product=Virulence transcriptional regulatory protein PhoP
NZ_CP033231.1	Prodigal:002006	CDS	801696	802001	.	-	0	ID=BFJIJMJL_00756;inference=ab initio prediction:Prodigal:002006;locus_tag=BFJIJMJL_00756;product=hypothetical protein
NZ_CP033231.1	Prodigal:002006	CDS	802171	802518	.	+	0	ID=BFJIJMJL_00757;inference=ab initio prediction:Prodigal:002006;locus_tag=BFJIJMJL_00757;product=hypothetical protein
NZ_CP033231.1	Prodigal:002006	CDS	802548	802718	.	-	0	ID=BFJIJMJL_00758;eC_number=1.8.4.11;Name=msrA_1;gene=msrA_1;inference=ab initio prediction:Prodigal:002006,protein motif:HAMAP:MF_01401;locus_tag=BFJIJMJL_00758;product=Peptide methionine sulfoxide reductase MsrA
NZ_CP033231.1	Prodigal:002006	CDS	802977	804218	.	+	0	ID=BFJIJMJL_00759;eC_number=4.2.1.20;Name=trpB;db_xref=COG:COG0133;gene=trpB;inference=ab initio prediction:Prodigal:002006,similar to AA sequence:UniProtKB:Q2KE82;locus_tag=BFJIJMJL_00759;product=Tryptophan synthase beta chain
NZ_CP033231.1	Prodigal:002006	CDS	804484	805005	.	-	0	ID=BFJIJMJL_00760;inference=ab initio prediction:Prodigal:002006;locus_tag=BFJIJMJL_00760;product=hypothetical protein
NZ_CP033231.1	Prodigal:002006	CDS	805131	806975	.	+	0	ID=BFJIJMJL_00761;eC_number=7.5.2.6;Name=msbA_1;db_xref=COG:COG1132;gene=msbA_1;inference=ab initio prediction:Prodigal:002006,similar to AA sequence:UniProtKB:P63359;locus_tag=BFJIJMJL_00761;product=Lipid A export ATP-binding/permease protein MsbA
NZ_CP033231.1	Prodigal:002006	CDS	807168	808088	.	+	0	ID=BFJIJMJL_00762;inference=ab initio prediction:Prodigal:002006;locus_tag=BFJIJMJL_00762;product=hypothetical protein
NZ_CP033231.1	Prodigal:002006	CDS	808208	808504	.	-	0	ID=BFJIJMJL_00763;inference=ab initio prediction:Prodigal:002006;locus_tag=BFJIJMJL_00763;product=hypothetical protein
NZ_CP033231.1	Prodigal:002006	CDS	808585	808956	.	+	0	ID=BFJIJMJL_00764;Name=divK_1;gene=divK_1;inference=ab initio prediction:Prodigal:002006,similar to AA sequence:UniProtKB:Q7BBW0;locus_tag=BFJIJMJL_00764;product=Polar-differentiation response regulator DivK
NZ_CP033231.1	Prodigal:002006	CDS	809036	810409	.	+	0	ID=BFJIJMJL_00765;Name=pleD_1;gene=pleD_1;inference=ab initio prediction:Prodigal:002006,similar to AA sequence:UniProtKB:B8GZM2;locus_tag=BFJIJMJL_00765;product=Response regulator PleD
NZ_CP033231.1	Prodigal:002006	CDS	810790	811989	.	+	0	ID=BFJIJMJL_00766;inference=ab initio prediction:Prodigal:002006;locus_tag=BFJIJMJL_00766;product=hypothetical protein
NZ_CP033231.1	Prodigal:002006	CDS	812376	813338	.	+	0	ID=BFJIJMJL_00767;eC_number=2.1.3.15;Name=accA;db_xref=COG:COG0825;gene=accA;inference=ab initio prediction:Prodigal:002006,similar to AA sequence:UniProtKB:P0ABD5;locus_tag=BFJIJMJL_00767;product=Acetyl-coenzyme A carboxylase carboxyl transferase subunit alpha
NZ_CP033231.1	Prodigal:002006	CDS	813454	814185	.	+	0	ID=BFJIJMJL_00768;inference=ab initio prediction:Prodigal:002006;locus_tag=BFJIJMJL_00768;product=hypothetical protein
NZ_CP033231.1	Prodigal:002006	CDS	814333	815271	.	-	0	ID=BFJIJMJL_00769;Name=pgrR_1;gene=pgrR_1;inference=ab initio prediction:Prodigal:002006,similar to AA sequence:UniProtKB:P77333;locus_tag=BFJIJMJL_00769;product=HTH-type transcriptional regulator PgrR
NZ_CP033231.1	Prodigal:002006	CDS	815379	816977	.	+	0	ID=BFJIJMJL_00770;Name=mdtD_1;gene=mdtD_1;inference=ab initio prediction:Prodigal:002006,protein motif:HAMAP:MF_01577;locus_tag=BFJIJMJL_00770;product=Putative multidrug resistance protein MdtD
NZ_CP033231.1	Prodigal:002006	CDS	816865	817767	.	-	0	ID=BFJIJMJL_00771;Name=dmlR_1;gene=dmlR_1;inference=ab initio prediction:Prodigal:002006,similar to AA sequence:UniProtKB:P76250;locus_tag=BFJIJMJL_00771;product=HTH-type transcriptional regulator DmlR
NZ_CP033231.1	Prodigal:002006	CDS	817864	819039	.	+	0	ID=BFJIJMJL_00772;Name=ydhP_2;db_xref=COG:COG2814;gene=ydhP_2;inference=ab initio prediction:Prodigal:002006,similar to AA sequence:UniProtKB:P77389;locus_tag=BFJIJMJL_00772;product=Inner membrane transport protein YdhP
NZ_CP033231.1	Prodigal:002006	CDS	819499	820971	.	+	0	ID=BFJIJMJL_00773;inference=ab initio prediction:Prodigal:002006;locus_tag=BFJIJMJL_00773;product=hypothetical protein
NZ_CP033231.1	Prodigal:002006	CDS	821033	822187	.	+	0	ID=BFJIJMJL_00774;eC_number=2.7.13.3;Name=lov_1;gene=lov_1;inference=ab initio prediction:Prodigal:002006,similar to AA sequence:UniProtKB:Q1M667;locus_tag=BFJIJMJL_00774;product=Blue-light-activated histidine kinase
NZ_CP033231.1	Prodigal:002006	CDS	822197	822370	.	-	0	ID=BFJIJMJL_00775;inference=ab initio prediction:Prodigal:002006;locus_tag=BFJIJMJL_00775;product=hypothetical protein
NZ_CP033231.1	Prodigal:002006	CDS	822687	822983	.	+	0	ID=BFJIJMJL_00776;inference=ab initio prediction:Prodigal:002006;locus_tag=BFJIJMJL_00776;product=hypothetical protein
NZ_CP033231.1	Prodigal:002006	CDS	823169	824755	.	-	0	ID=BFJIJMJL_00777;inference=ab initio prediction:Prodigal:002006;locus_tag=BFJIJMJL_00777;product=hypothetical protein
NZ_CP033231.1	Prodigal:002006	CDS	824778	825125	.	-	0	ID=BFJIJMJL_00778;inference=ab initio prediction:Prodigal:002006;locus_tag=BFJIJMJL_00778;product=hypothetical protein
NZ_CP033231.1	Prodigal:002006	CDS	825125	825625	.	-	0	ID=BFJIJMJL_00779;Name=crtK-2_1;db_xref=COG:COG3476;gene=crtK-2_1;inference=ab initio prediction:Prodigal:002006,similar to AA sequence:UniProtKB:Q8KBX2;locus_tag=BFJIJMJL_00779;product=Tryptophan-rich protein TspO
NZ_CP033231.1	Prodigal:002006	CDS	825622	826836	.	-	0	ID=BFJIJMJL_00780;eC_number=1.14.13.9;Name=kmo;gene=kmo;inference=ab initio prediction:Prodigal:002006,protein motif:HAMAP:MF_01971;locus_tag=BFJIJMJL_00780;product=Kynurenine 3-monooxygenase
NZ_CP033231.1	Prodigal:002006	CDS	826841	828214	.	-	0	ID=BFJIJMJL_00781;Name=pucC_1;gene=pucC_1;inference=ab initio prediction:Prodigal:002006,similar to AA sequence:UniProtKB:P23462;locus_tag=BFJIJMJL_00781;product=Protein PucC
NZ_CP033231.1	Prodigal:002006	CDS	828532	829416	.	-	0	ID=BFJIJMJL_00782;eC_number=2.5.1.74;Name=menA;gene=menA;inference=ab initio prediction:Prodigal:002006,protein motif:HAMAP:MF_01937;locus_tag=BFJIJMJL_00782;product=1%2C4-dihydroxy-2-naphthoate octaprenyltransferase
NZ_CP033231.1	Prodigal:002006	CDS	830018	831463	.	-	0	ID=BFJIJMJL_00783;inference=ab initio prediction:Prodigal:002006;locus_tag=BFJIJMJL_00783;product=hypothetical protein
NZ_CP033231.1	Prodigal:002006	CDS	831494	832405	.	-	0	ID=BFJIJMJL_00784;inference=ab initio prediction:Prodigal:002006;locus_tag=BFJIJMJL_00784;product=hypothetical protein
NZ_CP033231.1	Prodigal:002006	CDS	832730	833236	.	+	0	ID=BFJIJMJL_00785;inference=ab initio prediction:Prodigal:002006;locus_tag=BFJIJMJL_00785;product=hypothetical protein
NZ_CP033231.1	Prodigal:002006	CDS	833233	834510	.	+	0	ID=BFJIJMJL_00786;eC_number=1.3.7.7;Name=bchN;db_xref=COG:COG2710;gene=bchN;inference=ab initio prediction:Prodigal:002006,similar to AA sequence:UniProtKB:P26164;locus_tag=BFJIJMJL_00786;product=Light-independent protochlorophyllide reductase subunit N
NZ_CP033231.1	Prodigal:002006	CDS	834515	836104	.	+	0	ID=BFJIJMJL_00787;eC_number=1.3.7.7;Name=bchB;db_xref=COG:COG2710;gene=bchB;inference=ab initio prediction:Prodigal:002006,similar to AA sequence:UniProtKB:P26163;locus_tag=BFJIJMJL_00787;product=Light-independent protochlorophyllide reductase subunit B
NZ_CP033231.1	Prodigal:002006	CDS	836094	839840	.	+	0	ID=BFJIJMJL_00788;inference=ab initio prediction:Prodigal:002006;locus_tag=BFJIJMJL_00788;product=hypothetical protein
NZ_CP033231.1	Prodigal:002006	CDS	839837	840730	.	+	0	ID=BFJIJMJL_00789;eC_number=1.3.7.7;Name=bchL;db_xref=COG:COG1348;gene=bchL;inference=ab initio prediction:Prodigal:002006,similar to AA sequence:UniProtKB:Q9RFD6;locus_tag=BFJIJMJL_00789;product=Light-independent protochlorophyllide reductase iron-sulfur ATP-binding protein
NZ_CP033231.1	Prodigal:002006	CDS	840730	841584	.	+	0	ID=BFJIJMJL_00790;eC_number=2.1.1.222;Name=COQ3_2;gene=COQ3_2;inference=ab initio prediction:Prodigal:002006,protein motif:HAMAP:MF_00472;locus_tag=BFJIJMJL_00790;product=Ubiquinone biosynthesis O-methyltransferase%2C mitochondrial
NZ_CP033231.1	Prodigal:002006	CDS	841581	843008	.	+	0	ID=BFJIJMJL_00791;Name=pucC_2;gene=pucC_2;inference=ab initio prediction:Prodigal:002006,similar to AA sequence:UniProtKB:P23462;locus_tag=BFJIJMJL_00791;product=Protein PucC
NZ_CP033231.1	Prodigal:002006	CDS	843027	843806	.	+	0	ID=BFJIJMJL_00792;Name=puhA;gene=puhA;inference=ab initio prediction:Prodigal:002006,similar to AA sequence:UniProtKB:P06008;locus_tag=BFJIJMJL_00792;product=Reaction center protein H chain
NZ_CP033231.1	Prodigal:002006	CDS	843803	844459	.	+	0	ID=BFJIJMJL_00793;inference=ab initio prediction:Prodigal:002006;locus_tag=BFJIJMJL_00793;product=hypothetical protein
NZ_CP033231.1	Prodigal:002006	CDS	844471	844947	.	+	0	ID=BFJIJMJL_00794;inference=ab initio prediction:Prodigal:002006;locus_tag=BFJIJMJL_00794;product=hypothetical protein
NZ_CP033231.1	Prodigal:002006	CDS	844947	845243	.	+	0	ID=BFJIJMJL_00795;inference=ab initio prediction:Prodigal:002006;locus_tag=BFJIJMJL_00795;product=hypothetical protein
NZ_CP033231.1	Prodigal:002006	CDS	845240	846328	.	+	0	ID=BFJIJMJL_00796;inference=ab initio prediction:Prodigal:002006;locus_tag=BFJIJMJL_00796;product=hypothetical protein
NZ_CP033231.1	Prodigal:002006	CDS	846330	847124	.	+	0	ID=BFJIJMJL_00797;inference=ab initio prediction:Prodigal:002006;locus_tag=BFJIJMJL_00797;product=hypothetical protein
NZ_CP033231.1	Prodigal:002006	CDS	847235	848452	.	+	0	ID=BFJIJMJL_00798;eC_number=2.3.1.37;Name=hemA_1;db_xref=COG:COG0156;gene=hemA_1;inference=ab initio prediction:Prodigal:002006,similar to AA sequence:UniProtKB:P18079;locus_tag=BFJIJMJL_00798;product=5-aminolevulinate synthase
NZ_CP033231.1	Prodigal:002006	CDS	848602	849576	.	+	0	ID=BFJIJMJL_00799;eC_number=6.6.1.1;Name=bchI;db_xref=COG:COG1239;gene=bchI;inference=ab initio prediction:Prodigal:002006,similar to AA sequence:UniProtKB:P26239;locus_tag=BFJIJMJL_00799;product=Magnesium-chelatase 38 kDa subunit
NZ_CP033231.1	Prodigal:002006	CDS	849573	851429	.	+	0	ID=BFJIJMJL_00800;eC_number=6.6.1.1;Name=bchD;db_xref=COG:COG1240;gene=bchD;inference=ab initio prediction:Prodigal:002006,similar to AA sequence:UniProtKB:P26175;locus_tag=BFJIJMJL_00800;product=Magnesium-chelatase 60 kDa subunit
NZ_CP033231.1	Prodigal:002006	CDS	851475	851720	.	-	0	ID=BFJIJMJL_00801;inference=ab initio prediction:Prodigal:002006;locus_tag=BFJIJMJL_00801;product=hypothetical protein
NZ_CP033231.1	Prodigal:002006	CDS	851826	852734	.	+	0	ID=BFJIJMJL_00802;eC_number=3.1.1.10;inference=ab initio prediction:Prodigal:002006,similar to AA sequence:UniProtKB:P07383;locus_tag=BFJIJMJL_00802;product=Tropinesterase
NZ_CP033231.1	Prodigal:002006	CDS	852846	853628	.	+	0	ID=BFJIJMJL_00803;eC_number=3.5.1.94;Name=puuD;db_xref=COG:COG2071;gene=puuD;inference=ab initio prediction:Prodigal:002006,similar to AA sequence:UniProtKB:P76038;locus_tag=BFJIJMJL_00803;product=Gamma-glutamyl-gamma-aminobutyrate hydrolase PuuD
NZ_CP033231.1	Prodigal:002006	CDS	853921	854679	.	+	0	ID=BFJIJMJL_00804;inference=ab initio prediction:Prodigal:002006;locus_tag=BFJIJMJL_00804;product=hypothetical protein
NZ_CP033231.1	Prodigal:002006	CDS	854755	855351	.	+	0	ID=BFJIJMJL_00805;inference=ab initio prediction:Prodigal:002006;locus_tag=BFJIJMJL_00805;product=hypothetical protein
NZ_CP033231.1	Prodigal:002006	CDS	855653	857392	.	+	0	ID=BFJIJMJL_00806;db_xref=COG:COG0840;inference=ab initio prediction:Prodigal:002006,similar to AA sequence:UniProtKB:Q2W4T8;locus_tag=BFJIJMJL_00806;product=Methyl-accepting chemotaxis protein
NZ_CP033231.1	Prodigal:002006	CDS	857651	858904	.	-	0	ID=BFJIJMJL_00807;eC_number=1.14.-.-;db_xref=COG:COG2124;inference=ab initio prediction:Prodigal:002006,similar to AA sequence:UniProtKB:P33271;locus_tag=BFJIJMJL_00807;product=Cytochrome P450 107B1
NZ_CP033231.1	Prodigal:002006	CDS	858984	860264	.	-	0	ID=BFJIJMJL_00808;eC_number=1.18.1.2;Name=fdr;gene=fdr;inference=ab initio prediction:Prodigal:002006,similar to AA sequence:UniProtKB:D5IGG6;locus_tag=BFJIJMJL_00808;product=Ferredoxin--NAD(P)(+) reductase fdr
NZ_CP033231.1	Prodigal:002006	CDS	860266	860511	.	-	0	ID=BFJIJMJL_00809;inference=ab initio prediction:Prodigal:002006;locus_tag=BFJIJMJL_00809;product=hypothetical protein
NZ_CP033231.1	Prodigal:002006	CDS	860796	861356	.	+	0	ID=BFJIJMJL_00810;inference=ab initio prediction:Prodigal:002006;locus_tag=BFJIJMJL_00810;product=hypothetical protein
NZ_CP033231.1	Prodigal:002006	CDS	861379	863130	.	-	0	ID=BFJIJMJL_00811;eC_number=6.2.1.3;Name=lcfB_1;db_xref=COG:COG0318;gene=lcfB_1;inference=ab initio prediction:Prodigal:002006,similar to AA sequence:UniProtKB:O07610;locus_tag=BFJIJMJL_00811;product=Long-chain-fatty-acid--CoA ligase
NZ_CP033231.1	Prodigal:002006	CDS	863127	863897	.	-	0	ID=BFJIJMJL_00812;eC_number=1.1.1.159;Name=hdhA;gene=hdhA;inference=ab initio prediction:Prodigal:002006,similar to AA sequence:UniProtKB:P0AET8;locus_tag=BFJIJMJL_00812;product=7-alpha-hydroxysteroid dehydrogenase
NZ_CP033231.1	Prodigal:002006	CDS	864320	865102	.	-	0	ID=BFJIJMJL_00813;eC_number=1.3.1.87;Name=hcaB_1;gene=hcaB_1;inference=ab initio prediction:Prodigal:002006,protein motif:HAMAP:MF_01647;locus_tag=BFJIJMJL_00813;product=3-phenylpropionate-dihydrodiol/cinnamic acid-dihydrodiol dehydrogenase
NZ_CP033231.1	Prodigal:002006	CDS	865104	866162	.	-	0	ID=BFJIJMJL_00814;inference=ab initio prediction:Prodigal:002006;locus_tag=BFJIJMJL_00814;product=hypothetical protein
NZ_CP033231.1	Prodigal:002006	CDS	866159	867460	.	-	0	ID=BFJIJMJL_00815;eC_number=1.3.8.3;Name=bbsG_2;gene=bbsG_2;inference=ab initio prediction:Prodigal:002006,similar to AA sequence:UniProtKB:Q9KJE8;locus_tag=BFJIJMJL_00815;product=(R)-benzylsuccinyl-CoA dehydrogenase
NZ_CP033231.1	Prodigal:002006	CDS	867603	869108	.	-	0	ID=BFJIJMJL_00816;eC_number=7.6.2.8;Name=btuD_3;gene=btuD_3;inference=ab initio prediction:Prodigal:002006,protein motif:HAMAP:MF_01005;locus_tag=BFJIJMJL_00816;product=Vitamin B12 import ATP-binding protein BtuD
NZ_CP033231.1	Prodigal:002006	CDS	869105	870025	.	-	0	ID=BFJIJMJL_00817;inference=ab initio prediction:Prodigal:002006;locus_tag=BFJIJMJL_00817;product=hypothetical protein
NZ_CP033231.1	Prodigal:002006	CDS	870237	871112	.	-	0	ID=BFJIJMJL_00818;Name=livH_3;db_xref=COG:COG0559;gene=livH_3;inference=ab initio prediction:Prodigal:002006,similar to AA sequence:UniProtKB:P0AEX7;locus_tag=BFJIJMJL_00818;product=High-affinity branched-chain amino acid transport system permease protein LivH
NZ_CP033231.1	Prodigal:002006	CDS	871132	872391	.	-	0	ID=BFJIJMJL_00819;inference=ab initio prediction:Prodigal:002006;locus_tag=BFJIJMJL_00819;product=hypothetical protein
NZ_CP033231.1	Prodigal:002006	CDS	872704	873729	.	+	0	ID=BFJIJMJL_00820;inference=ab initio prediction:Prodigal:002006;locus_tag=BFJIJMJL_00820;product=hypothetical protein
NZ_CP033231.1	Prodigal:002006	CDS	873740	874690	.	+	0	ID=BFJIJMJL_00821;eC_number=1.1.1.157;Name=mmgB_1;db_xref=COG:COG1250;gene=mmgB_1;inference=ab initio prediction:Prodigal:002006,similar to AA sequence:UniProtKB:P45856;locus_tag=BFJIJMJL_00821;product=putative 3-hydroxybutyryl-CoA dehydrogenase
NZ_CP033231.1	Prodigal:002006	CDS	874687	875445	.	+	0	ID=BFJIJMJL_00822;eC_number=1.1.1.100;Name=fabG_2;gene=fabG_2;inference=ab initio prediction:Prodigal:002006,similar to AA sequence:UniProtKB:P99093;locus_tag=BFJIJMJL_00822;product=3-oxoacyl-[acyl-carrier-protein] reductase FabG
NZ_CP033231.1	Prodigal:002006	CDS	875714	876598	.	+	0	ID=BFJIJMJL_00823;eC_number=2.3.1.247;Name=kce_1;db_xref=COG:COG3246;gene=kce_1;inference=ab initio prediction:Prodigal:002006,similar to AA sequence:UniProtKB:Q8RHX2;locus_tag=BFJIJMJL_00823;product=3-keto-5-aminohexanoate cleavage enzyme
NZ_CP033231.1	Prodigal:002006	CDS	876732	877961	.	+	0	ID=BFJIJMJL_00824;inference=ab initio prediction:Prodigal:002006;locus_tag=BFJIJMJL_00824;product=hypothetical protein
NZ_CP033231.1	Prodigal:002006	CDS	877978	878847	.	-	0	ID=BFJIJMJL_00825;eC_number=1.1.1.65;Name=pdxI;gene=pdxI;inference=ab initio prediction:Prodigal:002006,similar to AA sequence:UniProtKB:P25906;locus_tag=BFJIJMJL_00825;product=Pyridoxine 4-dehydrogenase
NZ_CP033231.1	Prodigal:002006	CDS	878940	879869	.	+	0	ID=BFJIJMJL_00826;Name=pgrR_2;gene=pgrR_2;inference=ab initio prediction:Prodigal:002006,similar to AA sequence:UniProtKB:P77333;locus_tag=BFJIJMJL_00826;product=HTH-type transcriptional regulator PgrR
NZ_CP033231.1	Prodigal:002006	CDS	879844	881610	.	-	0	ID=BFJIJMJL_00827;eC_number=1.1.2.7;Name=moxF_1;db_xref=COG:COG4993;gene=moxF_1;inference=ab initio prediction:Prodigal:002006,similar to AA sequence:UniProtKB:P16027;locus_tag=BFJIJMJL_00827;product=Methanol dehydrogenase [cytochrome c] subunit 1
NZ_CP033231.1	Prodigal:002006	CDS	881715	882311	.	-	0	ID=BFJIJMJL_00828;inference=ab initio prediction:Prodigal:002006;locus_tag=BFJIJMJL_00828;product=hypothetical protein
NZ_CP033231.1	Prodigal:002006	CDS	882539	883939	.	+	0	ID=BFJIJMJL_00829;inference=ab initio prediction:Prodigal:002006;locus_tag=BFJIJMJL_00829;product=hypothetical protein
NZ_CP033231.1	Prodigal:002006	CDS	883945	885279	.	-	0	ID=BFJIJMJL_00830;Name=ptsJ;db_xref=COG:COG1167;gene=ptsJ;inference=ab initio prediction:Prodigal:002006,similar to AA sequence:UniProtKB:P40193;locus_tag=BFJIJMJL_00830;product=Vitamin B6 salvage pathway transcriptional repressor PtsJ
NZ_CP033231.1	Prodigal:002006	CDS	885383	885583	.	+	0	ID=BFJIJMJL_00831;inference=ab initio prediction:Prodigal:002006;locus_tag=BFJIJMJL_00831;product=hypothetical protein
NZ_CP033231.1	Prodigal:002006	CDS	885631	887592	.	+	0	ID=BFJIJMJL_00832;Name=atm1_1;db_xref=COG:COG5265;gene=atm1_1;inference=ab initio prediction:Prodigal:002006,similar to AA sequence:UniProtKB:Q2G506;locus_tag=BFJIJMJL_00832;product=ATM1-type heavy metal exporter
NZ_CP033231.1	Prodigal:002006	CDS	887706	888680	.	+	0	ID=BFJIJMJL_00833;inference=ab initio prediction:Prodigal:002006;locus_tag=BFJIJMJL_00833;product=hypothetical protein
NZ_CP033231.1	Prodigal:002006	CDS	888685	889494	.	+	0	ID=BFJIJMJL_00834;Name=ssuC_1;db_xref=COG:COG0600;gene=ssuC_1;inference=ab initio prediction:Prodigal:002006,similar to AA sequence:UniProtKB:P40401;locus_tag=BFJIJMJL_00834;product=Putative aliphatic sulfonates transport permease protein SsuC
NZ_CP033231.1	Prodigal:002006	CDS	889503	890297	.	+	0	ID=BFJIJMJL_00835;eC_number=3.6.3.-;Name=cmpD;gene=cmpD;inference=ab initio prediction:Prodigal:002006,similar to AA sequence:UniProtKB:Q55463;locus_tag=BFJIJMJL_00835;product=Bicarbonate transport ATP-binding protein CmpD
NZ_CP033231.1	Prodigal:002006	CDS	890326	891225	.	-	0	ID=BFJIJMJL_00836;eC_number=1.1.1.291;Name=Hgd_1;gene=Hgd_1;inference=ab initio prediction:Prodigal:002006,similar to AA sequence:UniProtKB:Q0QLF5;locus_tag=BFJIJMJL_00836;product=2-(hydroxymethyl)glutarate dehydrogenase
NZ_CP033231.1	Prodigal:002006	CDS	891719	893101	.	+	0	ID=BFJIJMJL_00837;Name=dctA1;gene=dctA1;inference=ab initio prediction:Prodigal:002006,similar to AA sequence:UniProtKB:P31601;locus_tag=BFJIJMJL_00837;product=C4-dicarboxylate transport protein
NZ_CP033231.1	Prodigal:002006	CDS	893101	894021	.	+	0	ID=BFJIJMJL_00838;eC_number=2.7.1.4;Name=mak;db_xref=COG:COG1940;gene=mak;inference=ab initio prediction:Prodigal:002006,similar to AA sequence:UniProtKB:P23917;locus_tag=BFJIJMJL_00838;product=Fructokinase
NZ_CP033231.1	Prodigal:002006	CDS	894411	896159	.	+	0	ID=BFJIJMJL_00839;eC_number=2.1.2.9;Name=fmt_2;gene=fmt_2;inference=ab initio prediction:Prodigal:002006,protein motif:HAMAP:MF_00182;locus_tag=BFJIJMJL_00839;product=Methionyl-tRNA formyltransferase
NZ_CP033231.1	Prodigal:002006	CDS	896558	897454	.	+	0	ID=BFJIJMJL_00840;inference=ab initio prediction:Prodigal:002006;locus_tag=BFJIJMJL_00840;product=hypothetical protein
NZ_CP033231.1	Prodigal:002006	CDS	897463	898044	.	-	0	ID=BFJIJMJL_00841;eC_number=3.1.3.2;Name=gpm2;db_xref=COG:COG0406;gene=gpm2;inference=ab initio prediction:Prodigal:002006,similar to AA sequence:UniProtKB:Q6MWZ7;locus_tag=BFJIJMJL_00841;product=Acid phosphatase
NZ_CP033231.1	Prodigal:002006	CDS	898170	899180	.	+	0	ID=BFJIJMJL_00842;eC_number=2.1.1.163;Name=COQ5_2;gene=COQ5_2;inference=ab initio prediction:Prodigal:002006,protein motif:HAMAP:MF_01813;locus_tag=BFJIJMJL_00842;product=2-methoxy-6-polyprenyl-1%2C4-benzoquinol methylase%2C mitochondrial
NZ_CP033231.1	Prodigal:002006	CDS	899258	900178	.	+	0	ID=BFJIJMJL_00843;eC_number=1.5.1.20;Name=metF;db_xref=COG:COG0685;gene=metF;inference=ab initio prediction:Prodigal:002006,similar to AA sequence:UniProtKB:P0AEZ1;locus_tag=BFJIJMJL_00843;product=5%2C10-methylenetetrahydrofolate reductase
NZ_CP033231.1	Prodigal:002006	CDS	900218	900469	.	+	0	ID=BFJIJMJL_00844;inference=ab initio prediction:Prodigal:002006;locus_tag=BFJIJMJL_00844;product=hypothetical protein
NZ_CP033231.1	Prodigal:002006	CDS	900649	904401	.	+	0	ID=BFJIJMJL_00845;eC_number=2.1.1.13;Name=metH;db_xref=COG:COG0646;gene=metH;inference=ab initio prediction:Prodigal:002006,similar to AA sequence:UniProtKB:P13009;locus_tag=BFJIJMJL_00845;product=Methionine synthase
NZ_CP033231.1	Prodigal:002006	CDS	904641	905645	.	-	0	ID=BFJIJMJL_00846;eC_number=3.1.1.17;Name=gnl_1;gene=gnl_1;inference=ab initio prediction:Prodigal:002006,similar to AA sequence:UniProtKB:Q01578;locus_tag=BFJIJMJL_00846;product=Gluconolactonase
NZ_CP033231.1	Prodigal:002006	CDS	905756	907486	.	-	0	ID=BFJIJMJL_00847;eC_number=4.2.1.162;inference=ab initio prediction:Prodigal:002006,similar to AA sequence:UniProtKB:P0DOV7;locus_tag=BFJIJMJL_00847;product=6-deoxy-6-sulfo-D-gluconate dehydratase
NZ_CP033231.1	Prodigal:002006	CDS	907486	908856	.	-	0	ID=BFJIJMJL_00848;Name=ttuB_1;gene=ttuB_1;inference=ab initio prediction:Prodigal:002006,similar to AA sequence:UniProtKB:Q44470;locus_tag=BFJIJMJL_00848;product=Putative tartrate transporter
NZ_CP033231.1	Prodigal:002006	CDS	908917	909642	.	-	0	ID=BFJIJMJL_00849;eC_number=4.1.3.17;Name=ligK_1;db_xref=COG:COG0684;gene=ligK_1;inference=ab initio prediction:Prodigal:002006,similar to AA sequence:UniProtKB:G2IQQ8;locus_tag=BFJIJMJL_00849;product=4-carboxy-4-hydroxy-2-oxoadipate aldolase
NZ_CP033231.1	Prodigal:002006	CDS	909822	910514	.	+	0	ID=BFJIJMJL_00850;Name=nanR_1;gene=nanR_1;inference=ab initio prediction:Prodigal:002006,protein motif:HAMAP:MF_01236;locus_tag=BFJIJMJL_00850;product=HTH-type transcriptional repressor NanR
NZ_CP033231.1	Prodigal:002006	CDS	910667	912337	.	+	0	ID=BFJIJMJL_00851;eC_number=2.2.1.6;Name=ilvG;gene=ilvG;inference=ab initio prediction:Prodigal:002006,similar to AA sequence:UniProtKB:P0DP90;locus_tag=BFJIJMJL_00851;product=Acetolactate synthase isozyme 2 large subunit
NZ_CP033231.1	Prodigal:002006	CDS	912401	913978	.	+	0	ID=BFJIJMJL_00852;eC_number=1.2.1.26;Name=LhpG;gene=LhpG;inference=ab initio prediction:Prodigal:002006,similar to AA sequence:UniProtKB:Q08IB7;locus_tag=BFJIJMJL_00852;product=Alpha-ketoglutaric semialdehyde dehydrogenase 3
NZ_CP033231.1	Aragorn:001002	tRNA	914108	914182	.	+	.	ID=BFJIJMJL_00853;inference=COORDINATES:profile:Aragorn:001002;locus_tag=BFJIJMJL_00853;product=tRNA-Gln(ttg)
NZ_CP033231.1	Prodigal:002006	CDS	914858	915595	.	+	0	ID=BFJIJMJL_00854;Name=rpaR_1;db_xref=COG:COG2771;gene=rpaR_1;inference=ab initio prediction:Prodigal:002006,similar to AA sequence:UniProtKB:Q6NCZ5;locus_tag=BFJIJMJL_00854;product=HTH-type quorum sensing-dependent transcriptional regulator RpaR
NZ_CP033231.1	Prodigal:002006	CDS	915685	916344	.	+	0	ID=BFJIJMJL_00855;inference=ab initio prediction:Prodigal:002006;locus_tag=BFJIJMJL_00855;product=hypothetical protein
NZ_CP033231.1	Prodigal:002006	CDS	916368	916766	.	+	0	ID=BFJIJMJL_00856;inference=ab initio prediction:Prodigal:002006;locus_tag=BFJIJMJL_00856;product=hypothetical protein
NZ_CP033231.1	Prodigal:002006	CDS	916801	918129	.	-	0	ID=BFJIJMJL_00857;Name=umuC_1;db_xref=COG:COG0389;gene=umuC_1;inference=ab initio prediction:Prodigal:002006,similar to AA sequence:UniProtKB:P04152;locus_tag=BFJIJMJL_00857;product=Protein UmuC
NZ_CP033231.1	Prodigal:002006	CDS	918126	918596	.	-	0	ID=BFJIJMJL_00858;eC_number=3.4.21.88;Name=lexA_1;gene=lexA_1;inference=ab initio prediction:Prodigal:002006,protein motif:HAMAP:MF_00015;locus_tag=BFJIJMJL_00858;product=LexA repressor
NZ_CP033231.1	Prodigal:002006	CDS	918975	919361	.	-	0	ID=BFJIJMJL_00859;inference=ab initio prediction:Prodigal:002006;locus_tag=BFJIJMJL_00859;product=hypothetical protein
NZ_CP033231.1	Prodigal:002006	CDS	919747	920850	.	+	0	ID=BFJIJMJL_00860;inference=ab initio prediction:Prodigal:002006;locus_tag=BFJIJMJL_00860;product=hypothetical protein
NZ_CP033231.1	Prodigal:002006	CDS	920992	921342	.	-	0	ID=BFJIJMJL_00861;inference=ab initio prediction:Prodigal:002006;locus_tag=BFJIJMJL_00861;product=hypothetical protein
NZ_CP033231.1	Prodigal:002006	CDS	922604	923188	.	-	0	ID=BFJIJMJL_00862;inference=ab initio prediction:Prodigal:002006;locus_tag=BFJIJMJL_00862;product=hypothetical protein
NZ_CP033231.1	Prodigal:002006	CDS	923990	924706	.	+	0	ID=BFJIJMJL_00863;inference=ab initio prediction:Prodigal:002006;locus_tag=BFJIJMJL_00863;product=hypothetical protein
NZ_CP033231.1	Prodigal:002006	CDS	924853	925191	.	-	0	ID=BFJIJMJL_00864;inference=ab initio prediction:Prodigal:002006;locus_tag=BFJIJMJL_00864;product=hypothetical protein
NZ_CP033231.1	Prodigal:002006	CDS	925286	925696	.	-	0	ID=BFJIJMJL_00865;inference=ab initio prediction:Prodigal:002006;locus_tag=BFJIJMJL_00865;product=hypothetical protein
NZ_CP033231.1	Prodigal:002006	CDS	925699	926373	.	-	0	ID=BFJIJMJL_00866;inference=ab initio prediction:Prodigal:002006;locus_tag=BFJIJMJL_00866;product=hypothetical protein
NZ_CP033231.1	Prodigal:002006	CDS	926490	927884	.	-	0	ID=BFJIJMJL_00867;inference=ab initio prediction:Prodigal:002006;locus_tag=BFJIJMJL_00867;product=hypothetical protein
NZ_CP033231.1	Prodigal:002006	CDS	927881	930001	.	-	0	ID=BFJIJMJL_00868;inference=ab initio prediction:Prodigal:002006;locus_tag=BFJIJMJL_00868;product=hypothetical protein
NZ_CP033231.1	Prodigal:002006	CDS	929998	930474	.	-	0	ID=BFJIJMJL_00869;inference=ab initio prediction:Prodigal:002006;locus_tag=BFJIJMJL_00869;product=hypothetical protein
NZ_CP033231.1	Prodigal:002006	CDS	930666	934499	.	-	0	ID=BFJIJMJL_00870;eC_number=2.7.13.3;Name=rcsC_3;gene=rcsC_3;inference=ab initio prediction:Prodigal:002006,protein motif:HAMAP:MF_00979;locus_tag=BFJIJMJL_00870;product=Sensor histidine kinase RcsC
NZ_CP033231.1	Prodigal:002006	CDS	934951	935817	.	-	0	ID=BFJIJMJL_00871;inference=ab initio prediction:Prodigal:002006;locus_tag=BFJIJMJL_00871;product=hypothetical protein
NZ_CP033231.1	Prodigal:002006	CDS	935814	936425	.	-	0	ID=BFJIJMJL_00872;inference=ab initio prediction:Prodigal:002006;locus_tag=BFJIJMJL_00872;product=hypothetical protein
NZ_CP033231.1	Prodigal:002006	CDS	936422	938737	.	-	0	ID=BFJIJMJL_00873;inference=ab initio prediction:Prodigal:002006;locus_tag=BFJIJMJL_00873;product=hypothetical protein
NZ_CP033231.1	Prodigal:002006	CDS	938741	941917	.	-	0	ID=BFJIJMJL_00874;inference=ab initio prediction:Prodigal:002006;locus_tag=BFJIJMJL_00874;product=hypothetical protein
NZ_CP033231.1	Prodigal:002006	CDS	943493	943735	.	-	0	ID=BFJIJMJL_00875;inference=ab initio prediction:Prodigal:002006;locus_tag=BFJIJMJL_00875;product=hypothetical protein
NZ_CP033231.1	Prodigal:002006	CDS	944572	945573	.	+	0	ID=BFJIJMJL_00876;Name=rhaS_1;gene=rhaS_1;inference=ab initio prediction:Prodigal:002006,protein motif:HAMAP:MF_01534;locus_tag=BFJIJMJL_00876;product=HTH-type transcriptional activator RhaS
NZ_CP033231.1	Prodigal:002006	CDS	945627	945803	.	-	0	ID=BFJIJMJL_00877;inference=ab initio prediction:Prodigal:002006;locus_tag=BFJIJMJL_00877;product=hypothetical protein
NZ_CP033231.1	Prodigal:002006	CDS	945815	946204	.	-	0	ID=BFJIJMJL_00878;inference=ab initio prediction:Prodigal:002006;locus_tag=BFJIJMJL_00878;product=hypothetical protein
NZ_CP033231.1	Prodigal:002006	CDS	946201	946938	.	-	0	ID=BFJIJMJL_00879;inference=ab initio prediction:Prodigal:002006;locus_tag=BFJIJMJL_00879;product=hypothetical protein
NZ_CP033231.1	Prodigal:002006	CDS	946977	947252	.	-	0	ID=BFJIJMJL_00880;inference=ab initio prediction:Prodigal:002006;locus_tag=BFJIJMJL_00880;product=hypothetical protein
NZ_CP033231.1	Prodigal:002006	CDS	947268	947720	.	-	0	ID=BFJIJMJL_00881;inference=ab initio prediction:Prodigal:002006;locus_tag=BFJIJMJL_00881;product=hypothetical protein
NZ_CP033231.1	Prodigal:002006	CDS	947717	948202	.	-	0	ID=BFJIJMJL_00882;inference=ab initio prediction:Prodigal:002006;locus_tag=BFJIJMJL_00882;product=hypothetical protein
NZ_CP033231.1	Prodigal:002006	CDS	948196	948993	.	-	0	ID=BFJIJMJL_00883;inference=ab initio prediction:Prodigal:002006;locus_tag=BFJIJMJL_00883;product=hypothetical protein
NZ_CP033231.1	Prodigal:002006	CDS	948997	949470	.	-	0	ID=BFJIJMJL_00884;inference=ab initio prediction:Prodigal:002006;locus_tag=BFJIJMJL_00884;product=hypothetical protein
NZ_CP033231.1	Prodigal:002006	CDS	949497	949802	.	-	0	ID=BFJIJMJL_00885;inference=ab initio prediction:Prodigal:002006;locus_tag=BFJIJMJL_00885;product=hypothetical protein
NZ_CP033231.1	Prodigal:002006	CDS	949875	951386	.	-	0	ID=BFJIJMJL_00886;inference=ab initio prediction:Prodigal:002006;locus_tag=BFJIJMJL_00886;product=hypothetical protein
NZ_CP033231.1	Prodigal:002006	CDS	952115	952930	.	+	0	ID=BFJIJMJL_00887;inference=ab initio prediction:Prodigal:002006;locus_tag=BFJIJMJL_00887;product=hypothetical protein
NZ_CP033231.1	Prodigal:002006	CDS	953064	954818	.	-	0	ID=BFJIJMJL_00888;inference=ab initio prediction:Prodigal:002006;locus_tag=BFJIJMJL_00888;product=hypothetical protein
NZ_CP033231.1	Prodigal:002006	CDS	954877	955410	.	-	0	ID=BFJIJMJL_00889;inference=ab initio prediction:Prodigal:002006;locus_tag=BFJIJMJL_00889;product=hypothetical protein
NZ_CP033231.1	Prodigal:002006	CDS	955542	958916	.	-	0	ID=BFJIJMJL_00890;inference=ab initio prediction:Prodigal:002006;locus_tag=BFJIJMJL_00890;product=hypothetical protein
NZ_CP033231.1	Prodigal:002006	CDS	959200	960342	.	+	0	ID=BFJIJMJL_00891;inference=ab initio prediction:Prodigal:002006;locus_tag=BFJIJMJL_00891;product=hypothetical protein
NZ_CP033231.1	Prodigal:002006	CDS	960384	962111	.	-	0	ID=BFJIJMJL_00892;inference=ab initio prediction:Prodigal:002006;locus_tag=BFJIJMJL_00892;product=hypothetical protein
NZ_CP033231.1	Prodigal:002006	CDS	962068	962457	.	-	0	ID=BFJIJMJL_00893;inference=ab initio prediction:Prodigal:002006;locus_tag=BFJIJMJL_00893;product=hypothetical protein
NZ_CP033231.1	Prodigal:002006	CDS	962688	963260	.	-	0	ID=BFJIJMJL_00894;Name=nusG_1;db_xref=COG:COG0250;gene=nusG_1;inference=ab initio prediction:Prodigal:002006,similar to AA sequence:UniProtKB:P0AFG0;locus_tag=BFJIJMJL_00894;product=Transcription termination/antitermination protein NusG
NZ_CP033231.1	Prodigal:002006	CDS	963257	963571	.	-	0	ID=BFJIJMJL_00895;inference=ab initio prediction:Prodigal:002006;locus_tag=BFJIJMJL_00895;product=hypothetical protein
NZ_CP033231.1	Prodigal:002006	CDS	963571	964560	.	-	0	ID=BFJIJMJL_00896;inference=ab initio prediction:Prodigal:002006;locus_tag=BFJIJMJL_00896;product=hypothetical protein
NZ_CP033231.1	Prodigal:002006	CDS	964560	966038	.	-	0	ID=BFJIJMJL_00897;eC_number=3.6.4.12;Name=dnaB;db_xref=COG:COG0305;gene=dnaB;inference=ab initio prediction:Prodigal:002006,similar to AA sequence:UniProtKB:P0ACB0;locus_tag=BFJIJMJL_00897;product=Replicative DNA helicase
NZ_CP033231.1	Prodigal:002006	CDS	966035	966235	.	-	0	ID=BFJIJMJL_00898;inference=ab initio prediction:Prodigal:002006;locus_tag=BFJIJMJL_00898;product=hypothetical protein
NZ_CP033231.1	Prodigal:002006	CDS	966240	966875	.	-	0	ID=BFJIJMJL_00899;inference=ab initio prediction:Prodigal:002006;locus_tag=BFJIJMJL_00899;product=hypothetical protein
NZ_CP033231.1	Prodigal:002006	CDS	966872	967423	.	-	0	ID=BFJIJMJL_00900;inference=ab initio prediction:Prodigal:002006;locus_tag=BFJIJMJL_00900;product=hypothetical protein
NZ_CP033231.1	Prodigal:002006	CDS	967434	967994	.	-	0	ID=BFJIJMJL_00901;inference=ab initio prediction:Prodigal:002006;locus_tag=BFJIJMJL_00901;product=hypothetical protein
NZ_CP033231.1	Prodigal:002006	CDS	968071	968367	.	-	0	ID=BFJIJMJL_00902;inference=ab initio prediction:Prodigal:002006;locus_tag=BFJIJMJL_00902;product=hypothetical protein
NZ_CP033231.1	Prodigal:002006	CDS	968364	968735	.	-	0	ID=BFJIJMJL_00903;inference=ab initio prediction:Prodigal:002006;locus_tag=BFJIJMJL_00903;product=hypothetical protein
NZ_CP033231.1	Prodigal:002006	CDS	969091	969324	.	-	0	ID=BFJIJMJL_00904;inference=ab initio prediction:Prodigal:002006;locus_tag=BFJIJMJL_00904;product=hypothetical protein
NZ_CP033231.1	Prodigal:002006	CDS	969543	969779	.	+	0	ID=BFJIJMJL_00905;inference=ab initio prediction:Prodigal:002006;locus_tag=BFJIJMJL_00905;product=hypothetical protein
NZ_CP033231.1	Prodigal:002006	CDS	970226	970531	.	+	0	ID=BFJIJMJL_00906;inference=ab initio prediction:Prodigal:002006;locus_tag=BFJIJMJL_00906;product=hypothetical protein
NZ_CP033231.1	Prodigal:002006	CDS	971037	971255	.	+	0	ID=BFJIJMJL_00907;inference=ab initio prediction:Prodigal:002006;locus_tag=BFJIJMJL_00907;product=hypothetical protein
NZ_CP033231.1	Prodigal:002006	CDS	971252	971551	.	+	0	ID=BFJIJMJL_00908;inference=ab initio prediction:Prodigal:002006;locus_tag=BFJIJMJL_00908;product=hypothetical protein
NZ_CP033231.1	Prodigal:002006	CDS	971548	971709	.	+	0	ID=BFJIJMJL_00909;inference=ab initio prediction:Prodigal:002006;locus_tag=BFJIJMJL_00909;product=hypothetical protein
NZ_CP033231.1	Prodigal:002006	CDS	971706	972044	.	+	0	ID=BFJIJMJL_00910;inference=ab initio prediction:Prodigal:002006;locus_tag=BFJIJMJL_00910;product=hypothetical protein
NZ_CP033231.1	Prodigal:002006	CDS	972050	973132	.	+	0	ID=BFJIJMJL_00911;inference=ab initio prediction:Prodigal:002006;locus_tag=BFJIJMJL_00911;product=hypothetical protein
NZ_CP033231.1	Prodigal:002006	CDS	973176	974336	.	+	0	ID=BFJIJMJL_00912;inference=ab initio prediction:Prodigal:002006;locus_tag=BFJIJMJL_00912;product=hypothetical protein
NZ_CP033231.1	Prodigal:002006	CDS	974720	975928	.	+	0	ID=BFJIJMJL_00913;Name=xerC_2;gene=xerC_2;inference=ab initio prediction:Prodigal:002006,protein motif:HAMAP:MF_01808;locus_tag=BFJIJMJL_00913;product=Tyrosine recombinase XerC
NZ_CP033231.1	Prodigal:002006	CDS	976469	976600	.	-	0	ID=BFJIJMJL_00914;inference=ab initio prediction:Prodigal:002006;locus_tag=BFJIJMJL_00914;product=hypothetical protein
NZ_CP033231.1	Prodigal:002006	CDS	976659	977813	.	-	0	ID=BFJIJMJL_00915;eC_number=7.1.1.7;Name=cydB_1;db_xref=COG:COG1294;gene=cydB_1;inference=ab initio prediction:Prodigal:002006,similar to AA sequence:UniProtKB:P0ABK2;locus_tag=BFJIJMJL_00915;product=Cytochrome bd-I ubiquinol oxidase subunit 2
NZ_CP033231.1	Prodigal:002006	CDS	977883	979472	.	-	0	ID=BFJIJMJL_00916;eC_number=7.1.1.7;Name=cydA;db_xref=COG:COG1271;gene=cydA;inference=ab initio prediction:Prodigal:002006,similar to AA sequence:UniProtKB:P0ABJ9;locus_tag=BFJIJMJL_00916;product=Cytochrome bd-I ubiquinol oxidase subunit 1
NZ_CP033231.1	Prodigal:002006	CDS	979519	981222	.	+	0	ID=BFJIJMJL_00917;eC_number=7.6.2.8;Name=btuD_4;gene=btuD_4;inference=ab initio prediction:Prodigal:002006,protein motif:HAMAP:MF_01005;locus_tag=BFJIJMJL_00917;product=Vitamin B12 import ATP-binding protein BtuD
NZ_CP033231.1	Prodigal:002006	CDS	981219	982898	.	+	0	ID=BFJIJMJL_00918;db_xref=COG:COG1132;inference=ab initio prediction:Prodigal:002006,similar to AA sequence:UniProtKB:Q57538;locus_tag=BFJIJMJL_00918;product=putative ABC transporter ATP-binding/permease protein
NZ_CP033231.1	Prodigal:002006	CDS	982895	983077	.	+	0	ID=BFJIJMJL_00919;inference=ab initio prediction:Prodigal:002006;locus_tag=BFJIJMJL_00919;product=hypothetical protein
NZ_CP033231.1	Prodigal:002006	CDS	983210	985495	.	-	0	ID=BFJIJMJL_00920;inference=ab initio prediction:Prodigal:002006;locus_tag=BFJIJMJL_00920;product=hypothetical protein
NZ_CP033231.1	Prodigal:002006	CDS	986074	986784	.	-	0	ID=BFJIJMJL_00921;inference=ab initio prediction:Prodigal:002006;locus_tag=BFJIJMJL_00921;product=hypothetical protein
NZ_CP033231.1	Prodigal:002006	CDS	987044	987739	.	+	0	ID=BFJIJMJL_00922;inference=ab initio prediction:Prodigal:002006;locus_tag=BFJIJMJL_00922;product=hypothetical protein
NZ_CP033231.1	Prodigal:002006	CDS	987833	988057	.	-	0	ID=BFJIJMJL_00923;inference=ab initio prediction:Prodigal:002006;locus_tag=BFJIJMJL_00923;product=hypothetical protein
NZ_CP033231.1	Prodigal:002006	CDS	988314	988955	.	+	0	ID=BFJIJMJL_00924;inference=ab initio prediction:Prodigal:002006;locus_tag=BFJIJMJL_00924;product=hypothetical protein
NZ_CP033231.1	Prodigal:002006	CDS	988965	989954	.	+	0	ID=BFJIJMJL_00925;inference=ab initio prediction:Prodigal:002006;locus_tag=BFJIJMJL_00925;product=hypothetical protein
NZ_CP033231.1	Prodigal:002006	CDS	990070	990306	.	+	0	ID=BFJIJMJL_00926;inference=ab initio prediction:Prodigal:002006;locus_tag=BFJIJMJL_00926;product=hypothetical protein
NZ_CP033231.1	Prodigal:002006	CDS	990313	990456	.	-	0	ID=BFJIJMJL_00927;inference=ab initio prediction:Prodigal:002006;locus_tag=BFJIJMJL_00927;product=hypothetical protein
NZ_CP033231.1	Prodigal:002006	CDS	990571	990918	.	-	0	ID=BFJIJMJL_00928;inference=ab initio prediction:Prodigal:002006;locus_tag=BFJIJMJL_00928;product=hypothetical protein
NZ_CP033231.1	Prodigal:002006	CDS	991363	991608	.	+	0	ID=BFJIJMJL_00929;inference=ab initio prediction:Prodigal:002006;locus_tag=BFJIJMJL_00929;product=hypothetical protein
NZ_CP033231.1	Prodigal:002006	CDS	991654	991935	.	-	0	ID=BFJIJMJL_00930;inference=ab initio prediction:Prodigal:002006;locus_tag=BFJIJMJL_00930;product=hypothetical protein
NZ_CP033231.1	Aragorn:001002	tRNA	992109	992183	.	-	.	ID=BFJIJMJL_00931;inference=COORDINATES:profile:Aragorn:001002;locus_tag=BFJIJMJL_00931;product=tRNA-Thr(ggt)
NZ_CP033231.1	Prodigal:002006	CDS	992269	992724	.	-	0	ID=BFJIJMJL_00932;inference=ab initio prediction:Prodigal:002006;locus_tag=BFJIJMJL_00932;product=hypothetical protein
NZ_CP033231.1	Prodigal:002006	CDS	992967	994469	.	-	0	ID=BFJIJMJL_00933;Name=lapB;gene=lapB;inference=ab initio prediction:Prodigal:002006,protein motif:HAMAP:MF_00994;locus_tag=BFJIJMJL_00933;product=Lipopolysaccharide assembly protein B
NZ_CP033231.1	Prodigal:002006	CDS	994593	996866	.	-	0	ID=BFJIJMJL_00934;inference=ab initio prediction:Prodigal:002006;locus_tag=BFJIJMJL_00934;product=hypothetical protein
NZ_CP033231.1	Prodigal:002006	CDS	996829	997548	.	-	0	ID=BFJIJMJL_00935;inference=ab initio prediction:Prodigal:002006;locus_tag=BFJIJMJL_00935;product=hypothetical protein
NZ_CP033231.1	Prodigal:002006	CDS	997552	998427	.	-	0	ID=BFJIJMJL_00936;Name=lacX;gene=lacX;inference=ab initio prediction:Prodigal:002006,similar to AA sequence:UniProtKB:P23496;locus_tag=BFJIJMJL_00936;product=Protein LacX%2C plasmid
NZ_CP033231.1	Prodigal:002006	CDS	998916	1001303	.	+	0	ID=BFJIJMJL_00937;db_xref=COG:COG2199;inference=ab initio prediction:Prodigal:002006,similar to AA sequence:UniProtKB:Q9ABX9;locus_tag=BFJIJMJL_00937;product=putative signaling protein
NZ_CP033231.1	Prodigal:002006	CDS	1001314	1003065	.	-	0	ID=BFJIJMJL_00938;eC_number=7.5.2.5;Name=pglK;db_xref=COG:COG1132;gene=pglK;inference=ab initio prediction:Prodigal:002006,similar to AA sequence:UniProtKB:Q0P9C4;locus_tag=BFJIJMJL_00938;product=Protein glycosylation K
NZ_CP033231.1	Prodigal:002006	CDS	1003344	1003643	.	-	0	ID=BFJIJMJL_00939;inference=ab initio prediction:Prodigal:002006;locus_tag=BFJIJMJL_00939;product=hypothetical protein
NZ_CP033231.1	Prodigal:002006	CDS	1003765	1004445	.	-	0	ID=BFJIJMJL_00940;inference=ab initio prediction:Prodigal:002006;locus_tag=BFJIJMJL_00940;product=hypothetical protein
NZ_CP033231.1	Prodigal:002006	CDS	1004717	1005382	.	+	0	ID=BFJIJMJL_00941;Name=basR;gene=basR;inference=ab initio prediction:Prodigal:002006,similar to AA sequence:UniProtKB:P30843;locus_tag=BFJIJMJL_00941;product=Transcriptional regulatory protein BasR
NZ_CP033231.1	Prodigal:002006	CDS	1005382	1006719	.	+	0	ID=BFJIJMJL_00942;eC_number=2.7.-.-;Name=sasA_2;gene=sasA_2;inference=ab initio prediction:Prodigal:002006,protein motif:HAMAP:MF_01837;locus_tag=BFJIJMJL_00942;product=Adaptive-response sensory-kinase SasA
NZ_CP033231.1	Prodigal:002006	CDS	1006759	1007427	.	-	0	ID=BFJIJMJL_00943;eC_number=3.1.26.4;Name=rnhA_1;gene=rnhA_1;inference=ab initio prediction:Prodigal:002006,protein motif:HAMAP:MF_00042;locus_tag=BFJIJMJL_00943;product=Ribonuclease H
NZ_CP033231.1	Prodigal:002006	CDS	1007891	1009282	.	-	0	ID=BFJIJMJL_00944;Name=norG;db_xref=COG:COG1167;gene=norG;inference=ab initio prediction:Prodigal:002006,similar to AA sequence:UniProtKB:Q2G1P1;locus_tag=BFJIJMJL_00944;product=HTH-type transcriptional regulator NorG
NZ_CP033231.1	Prodigal:002006	CDS	1009396	1009692	.	+	0	ID=BFJIJMJL_00945;inference=ab initio prediction:Prodigal:002006;locus_tag=BFJIJMJL_00945;product=hypothetical protein
NZ_CP033231.1	Prodigal:002006	CDS	1009742	1010650	.	+	0	ID=BFJIJMJL_00946;Name=eamA;db_xref=COG:COG0697;gene=eamA;inference=ab initio prediction:Prodigal:002006,similar to AA sequence:UniProtKB:P31125;locus_tag=BFJIJMJL_00946;product=putative amino-acid metabolite efflux pump
NZ_CP033231.1	Aragorn:001002	tRNA	1010929	1011005	.	-	.	ID=BFJIJMJL_00947;inference=COORDINATES:profile:Aragorn:001002;locus_tag=BFJIJMJL_00947;product=tRNA-Asp(gtc)
NZ_CP033231.1	Prodigal:002006	CDS	1011348	1011713	.	+	0	ID=BFJIJMJL_00948;eC_number=7.1.1.-;Name=ndhC;gene=ndhC;inference=ab initio prediction:Prodigal:002006,protein motif:HAMAP:MF_01394;locus_tag=BFJIJMJL_00948;product=NAD(P)H-quinone oxidoreductase subunit 3%2C chloroplastic
NZ_CP033231.1	Prodigal:002006	CDS	1011755	1012354	.	+	0	ID=BFJIJMJL_00949;eC_number=7.1.1.-;Name=nuoB;db_xref=COG:COG0377;gene=nuoB;inference=ab initio prediction:Prodigal:002006,similar to AA sequence:UniProtKB:A1B497;locus_tag=BFJIJMJL_00949;product=NADH-quinone oxidoreductase subunit B
NZ_CP033231.1	Prodigal:002006	CDS	1012364	1013011	.	+	0	ID=BFJIJMJL_00950;eC_number=7.1.1.-;Name=nqo5;db_xref=COG:COG0852;gene=nqo5;inference=ab initio prediction:Prodigal:002006,similar to AA sequence:UniProtKB:P29917;locus_tag=BFJIJMJL_00950;product=NADH-quinone oxidoreductase chain 5
NZ_CP033231.1	Prodigal:002006	CDS	1013028	1014218	.	+	0	ID=BFJIJMJL_00951;eC_number=7.1.1.-;Name=nuoD;db_xref=COG:COG0649;gene=nuoD;inference=ab initio prediction:Prodigal:002006,similar to AA sequence:UniProtKB:A1B495;locus_tag=BFJIJMJL_00951;product=NADH-quinone oxidoreductase subunit D
NZ_CP033231.1	Prodigal:002006	CDS	1014231	1015592	.	+	0	ID=BFJIJMJL_00952;inference=ab initio prediction:Prodigal:002006;locus_tag=BFJIJMJL_00952;product=hypothetical protein
NZ_CP033231.1	Prodigal:002006	CDS	1015598	1015729	.	+	0	ID=BFJIJMJL_00953;inference=ab initio prediction:Prodigal:002006;locus_tag=BFJIJMJL_00953;product=hypothetical protein
NZ_CP033231.1	Prodigal:002006	CDS	1015742	1017043	.	+	0	ID=BFJIJMJL_00954;eC_number=7.1.1.-;Name=nqo1;db_xref=COG:COG1894;gene=nqo1;inference=ab initio prediction:Prodigal:002006,similar to AA sequence:UniProtKB:P29913;locus_tag=BFJIJMJL_00954;product=NADH-quinone oxidoreductase chain 1
NZ_CP033231.1	Prodigal:002006	CDS	1017048	1017278	.	+	0	ID=BFJIJMJL_00955;inference=ab initio prediction:Prodigal:002006;locus_tag=BFJIJMJL_00955;product=hypothetical protein
NZ_CP033231.1	Prodigal:002006	CDS	1017289	1019370	.	+	0	ID=BFJIJMJL_00956;eC_number=7.1.1.-;Name=nqo3;db_xref=COG:COG1034;gene=nqo3;inference=ab initio prediction:Prodigal:002006,similar to AA sequence:UniProtKB:P29915;locus_tag=BFJIJMJL_00956;product=NADH-quinone oxidoreductase chain 3
NZ_CP033231.1	Prodigal:002006	CDS	1019381	1020403	.	+	0	ID=BFJIJMJL_00957;eC_number=7.1.1.-;Name=nuoH;db_xref=COG:COG1005;gene=nuoH;inference=ab initio prediction:Prodigal:002006,similar to AA sequence:UniProtKB:P42032;locus_tag=BFJIJMJL_00957;product=NADH-quinone oxidoreductase subunit H
NZ_CP033231.1	Prodigal:002006	CDS	1020433	1020921	.	+	0	ID=BFJIJMJL_00958;eC_number=7.1.1.-;Name=nuoI;db_xref=COG:COG1143;gene=nuoI;inference=ab initio prediction:Prodigal:002006,similar to AA sequence:UniProtKB:A1B486;locus_tag=BFJIJMJL_00958;product=NADH-quinone oxidoreductase subunit I
NZ_CP033231.1	Prodigal:002006	CDS	1020943	1021662	.	+	0	ID=BFJIJMJL_00959;inference=ab initio prediction:Prodigal:002006;locus_tag=BFJIJMJL_00959;product=hypothetical protein
NZ_CP033231.1	Prodigal:002006	CDS	1021685	1021990	.	+	0	ID=BFJIJMJL_00960;eC_number=7.1.1.-;Name=nuoK;db_xref=COG:COG0713;gene=nuoK;inference=ab initio prediction:Prodigal:002006,similar to AA sequence:UniProtKB:A1B482;locus_tag=BFJIJMJL_00960;product=NADH-quinone oxidoreductase subunit K
NZ_CP033231.1	Prodigal:002006	CDS	1022089	1024212	.	+	0	ID=BFJIJMJL_00961;eC_number=7.1.1.-;Name=ndhB;gene=ndhB;inference=ab initio prediction:Prodigal:002006,protein motif:HAMAP:MF_00445;locus_tag=BFJIJMJL_00961;product=NAD(P)H-quinone oxidoreductase subunit 2%2C chloroplastic
NZ_CP033231.1	Prodigal:002006	CDS	1024214	1025734	.	+	0	ID=BFJIJMJL_00962;eC_number=7.1.1.-;Name=ndhD1;db_xref=COG:COG1008;gene=ndhD1;inference=ab initio prediction:Prodigal:002006,similar to AA sequence:UniProtKB:Q8DKY0;locus_tag=BFJIJMJL_00962;product=NAD(P)H-quinone oxidoreductase chain 4 1
NZ_CP033231.1	Prodigal:002006	CDS	1025745	1027190	.	+	0	ID=BFJIJMJL_00963;eC_number=7.1.1.-;Name=nuoN;db_xref=COG:COG1007;gene=nuoN;inference=ab initio prediction:Prodigal:002006,similar to AA sequence:UniProtKB:A1B479;locus_tag=BFJIJMJL_00963;product=NADH-quinone oxidoreductase subunit N
NZ_CP033231.1	Prodigal:002006	CDS	1027240	1028043	.	+	0	ID=BFJIJMJL_00964;eC_number=6.3.4.15;Name=birA;db_xref=COG:COG0340;gene=birA;inference=ab initio prediction:Prodigal:002006,similar to AA sequence:UniProtKB:P0CI75;locus_tag=BFJIJMJL_00964;product=Bifunctional ligase/repressor BirA
NZ_CP033231.1	Prodigal:002006	CDS	1028060	1029733	.	+	0	ID=BFJIJMJL_00965;eC_number=3.1.-.-;Name=rnj;db_xref=COG:COG0595;gene=rnj;inference=ab initio prediction:Prodigal:002006,similar to AA sequence:UniProtKB:A0QVT2;locus_tag=BFJIJMJL_00965;product=Ribonuclease J
NZ_CP033231.1	Prodigal:002006	CDS	1030003	1030407	.	+	0	ID=BFJIJMJL_00966;eC_number=5.1.99.-;Name=epi;db_xref=COG:COG0346;gene=epi;inference=ab initio prediction:Prodigal:002006,similar to AA sequence:UniProtKB:Q3IZP4;locus_tag=BFJIJMJL_00966;product=Ethylmalonyl-CoA/methylmalonyl-CoA epimerase
NZ_CP033231.1	Prodigal:002006	CDS	1030404	1030739	.	+	0	ID=BFJIJMJL_00967;inference=ab initio prediction:Prodigal:002006;locus_tag=BFJIJMJL_00967;product=hypothetical protein
NZ_CP033231.1	Prodigal:002006	CDS	1030769	1030966	.	-	0	ID=BFJIJMJL_00968;inference=ab initio prediction:Prodigal:002006;locus_tag=BFJIJMJL_00968;product=hypothetical protein
NZ_CP033231.1	Prodigal:002006	CDS	1031625	1032950	.	+	0	ID=BFJIJMJL_00969;eC_number=6.1.1.15;Name=proS;db_xref=COG:COG0442;gene=proS;inference=ab initio prediction:Prodigal:002006,similar to AA sequence:UniProtKB:Q6N5P6;locus_tag=BFJIJMJL_00969;product=Proline--tRNA ligase
NZ_CP033231.1	Prodigal:002006	CDS	1033182	1034480	.	+	0	ID=BFJIJMJL_00970;Name=lolE;db_xref=COG:COG4591;gene=lolE;inference=ab initio prediction:Prodigal:002006,similar to AA sequence:UniProtKB:P75958;locus_tag=BFJIJMJL_00970;product=Lipoprotein-releasing system transmembrane protein LolE
NZ_CP033231.1	Prodigal:002006	CDS	1034494	1035207	.	+	0	ID=BFJIJMJL_00971;eC_number=3.6.3.-;Name=lolD;db_xref=COG:COG1136;gene=lolD;inference=ab initio prediction:Prodigal:002006,similar to AA sequence:UniProtKB:P75957;locus_tag=BFJIJMJL_00971;product=Lipoprotein-releasing system ATP-binding protein LolD
NZ_CP033231.1	Prodigal:002006	CDS	1035220	1035879	.	-	0	ID=BFJIJMJL_00972;inference=ab initio prediction:Prodigal:002006;locus_tag=BFJIJMJL_00972;product=hypothetical protein
NZ_CP033231.1	Prodigal:002006	CDS	1036224	1036685	.	+	0	ID=BFJIJMJL_00973;inference=ab initio prediction:Prodigal:002006;locus_tag=BFJIJMJL_00973;product=hypothetical protein
NZ_CP033231.1	Prodigal:002006	CDS	1036747	1038060	.	-	0	ID=BFJIJMJL_00974;inference=ab initio prediction:Prodigal:002006;locus_tag=BFJIJMJL_00974;product=hypothetical protein
NZ_CP033231.1	Prodigal:002006	CDS	1038266	1038370	.	+	0	ID=BFJIJMJL_00975;inference=ab initio prediction:Prodigal:002006;locus_tag=BFJIJMJL_00975;product=hypothetical protein
NZ_CP033231.1	Prodigal:002006	CDS	1038576	1042094	.	+	0	ID=BFJIJMJL_00976;eC_number=2.7.7.7;Name=dnaE1;gene=dnaE1;inference=ab initio prediction:Prodigal:002006,similar to AA sequence:UniProtKB:B8GWS6;locus_tag=BFJIJMJL_00976;product=DNA polymerase III subunit alpha
NZ_CP033231.1	Prodigal:002006	CDS	1042318	1042902	.	-	0	ID=BFJIJMJL_00977;inference=ab initio prediction:Prodigal:002006;locus_tag=BFJIJMJL_00977;product=hypothetical protein
NZ_CP033231.1	Prodigal:002006	CDS	1043148	1044062	.	+	0	ID=BFJIJMJL_00978;inference=ab initio prediction:Prodigal:002006;locus_tag=BFJIJMJL_00978;product=hypothetical protein
NZ_CP033231.1	Prodigal:002006	CDS	1044114	1044743	.	-	0	ID=BFJIJMJL_00979;inference=ab initio prediction:Prodigal:002006;locus_tag=BFJIJMJL_00979;product=hypothetical protein
NZ_CP033231.1	Prodigal:002006	CDS	1045053	1045196	.	+	0	ID=BFJIJMJL_00980;inference=ab initio prediction:Prodigal:002006;locus_tag=BFJIJMJL_00980;product=hypothetical protein
NZ_CP033231.1	Prodigal:002006	CDS	1045200	1045895	.	-	0	ID=BFJIJMJL_00981;inference=ab initio prediction:Prodigal:002006;locus_tag=BFJIJMJL_00981;product=hypothetical protein
NZ_CP033231.1	Prodigal:002006	CDS	1045915	1046436	.	-	0	ID=BFJIJMJL_00982;inference=ab initio prediction:Prodigal:002006;locus_tag=BFJIJMJL_00982;product=hypothetical protein
NZ_CP033231.1	Prodigal:002006	CDS	1046841	1047560	.	+	0	ID=BFJIJMJL_00983;Name=recO;gene=recO;inference=ab initio prediction:Prodigal:002006,protein motif:HAMAP:MF_00201;locus_tag=BFJIJMJL_00983;product=DNA repair protein RecO
NZ_CP033231.1	Prodigal:002006	CDS	1047815	1050061	.	+	0	ID=BFJIJMJL_00984;eC_number=5.6.2.2;Name=parC;db_xref=COG:COG0188;gene=parC;inference=ab initio prediction:Prodigal:002006,similar to AA sequence:UniProtKB:P0AFI2;locus_tag=BFJIJMJL_00984;product=DNA topoisomerase 4 subunit A
NZ_CP033231.1	Prodigal:002006	CDS	1050072	1051013	.	-	0	ID=BFJIJMJL_00985;Name=alkA;db_xref=COG:COG0122;gene=alkA;inference=ab initio prediction:Prodigal:002006,similar to AA sequence:UniProtKB:P9WJW3;locus_tag=BFJIJMJL_00985;product=putative bifunctional transcriptional activator/DNA repair enzyme AlkA
NZ_CP033231.1	Prodigal:002006	CDS	1051034	1052323	.	-	0	ID=BFJIJMJL_00986;eC_number=2.3.3.16;Name=gltA;db_xref=COG:COG0372;gene=gltA;inference=ab initio prediction:Prodigal:002006,similar to AA sequence:UniProtKB:P14165;locus_tag=BFJIJMJL_00986;product=Citrate synthase
NZ_CP033231.1	Prodigal:002006	CDS	1052638	1054059	.	-	0	ID=BFJIJMJL_00987;eC_number=6.1.1.17;Name=gltX_1;db_xref=COG:COG0008;gene=gltX_1;inference=ab initio prediction:Prodigal:002006,similar to AA sequence:UniProtKB:P04805;locus_tag=BFJIJMJL_00987;product=Glutamate--tRNA ligase
NZ_CP033231.1	Prodigal:002006	CDS	1054230	1056503	.	+	0	ID=BFJIJMJL_00988;inference=ab initio prediction:Prodigal:002006;locus_tag=BFJIJMJL_00988;product=hypothetical protein
NZ_CP033231.1	Prodigal:002006	CDS	1056497	1057216	.	-	0	ID=BFJIJMJL_00989;eC_number=3.4.21.88;Name=lexA_2;db_xref=COG:COG1974;gene=lexA_2;inference=ab initio prediction:Prodigal:002006,similar to AA sequence:UniProtKB:Q9ZFA4;locus_tag=BFJIJMJL_00989;product=LexA repressor
NZ_CP033231.1	Prodigal:002006	CDS	1057515	1058111	.	+	0	ID=BFJIJMJL_00990;eC_number=1.14.99.58;Name=pigA;db_xref=COG:COG3230;gene=pigA;inference=ab initio prediction:Prodigal:002006,similar to AA sequence:UniProtKB:G3XCZ8;locus_tag=BFJIJMJL_00990;product=Heme oxygenase PigA
NZ_CP033231.1	Prodigal:002006	CDS	1058201	1058656	.	+	0	ID=BFJIJMJL_00991;inference=ab initio prediction:Prodigal:002006;locus_tag=BFJIJMJL_00991;product=hypothetical protein
NZ_CP033231.1	Prodigal:002006	CDS	1058680	1058895	.	-	0	ID=BFJIJMJL_00992;inference=ab initio prediction:Prodigal:002006;locus_tag=BFJIJMJL_00992;product=hypothetical protein
NZ_CP033231.1	Prodigal:002006	CDS	1058980	1060224	.	+	0	ID=BFJIJMJL_00993;Name=mntH_1;gene=mntH_1;inference=ab initio prediction:Prodigal:002006,protein motif:HAMAP:MF_00221;locus_tag=BFJIJMJL_00993;product=Divalent metal cation transporter MntH
NZ_CP033231.1	Prodigal:002006	CDS	1060290	1060829	.	+	0	ID=BFJIJMJL_00994;eC_number=4.2.1.147;Name=fae_1;db_xref=COG:COG1795;gene=fae_1;inference=ab initio prediction:Prodigal:002006,similar to AA sequence:UniProtKB:Q9FA38;locus_tag=BFJIJMJL_00994;product=5%2C6%2C7%2C8-tetrahydromethanopterin hydro-lyase
NZ_CP033231.1	Prodigal:002006	CDS	1060830	1061450	.	-	0	ID=BFJIJMJL_00995;inference=ab initio prediction:Prodigal:002006;locus_tag=BFJIJMJL_00995;product=hypothetical protein
NZ_CP033231.1	Prodigal:002006	CDS	1061514	1061981	.	-	0	ID=BFJIJMJL_00996;inference=ab initio prediction:Prodigal:002006;locus_tag=BFJIJMJL_00996;product=hypothetical protein
NZ_CP033231.1	Prodigal:002006	CDS	1062025	1062474	.	-	0	ID=BFJIJMJL_00997;eC_number=3.5.1.44;Name=cheB_2;gene=cheB_2;inference=ab initio prediction:Prodigal:002006,protein motif:HAMAP:MF_00099;locus_tag=BFJIJMJL_00997;product=Protein-glutamate methylesterase/protein-glutamine glutaminase
NZ_CP033231.1	Prodigal:002006	CDS	1062471	1063592	.	-	0	ID=BFJIJMJL_00998;eC_number=2.7.13.3;Name=lov_2;gene=lov_2;inference=ab initio prediction:Prodigal:002006,similar to AA sequence:UniProtKB:Q1M667;locus_tag=BFJIJMJL_00998;product=Blue-light-activated histidine kinase
NZ_CP033231.1	Prodigal:002006	CDS	1064116	1064634	.	+	0	ID=BFJIJMJL_00999;inference=ab initio prediction:Prodigal:002006;locus_tag=BFJIJMJL_00999;product=hypothetical protein
NZ_CP033231.1	Prodigal:002006	CDS	1066317	1069607	.	-	0	ID=BFJIJMJL_01000;eC_number=2.7.7.7;Name=dnaE2;gene=dnaE2;inference=ab initio prediction:Prodigal:002006,similar to AA sequence:UniProtKB:B8H427;locus_tag=BFJIJMJL_01000;product=Error-prone DNA polymerase
NZ_CP033231.1	Prodigal:002006	CDS	1069604	1071082	.	-	0	ID=BFJIJMJL_01001;Name=imuB;gene=imuB;inference=ab initio prediction:Prodigal:002006,similar to AA sequence:UniProtKB:B8H428;locus_tag=BFJIJMJL_01001;product=Protein ImuB
NZ_CP033231.1	Prodigal:002006	CDS	1071048	1071839	.	-	0	ID=BFJIJMJL_01002;Name=imuA;gene=imuA;inference=ab initio prediction:Prodigal:002006,similar to AA sequence:UniProtKB:B8H429;locus_tag=BFJIJMJL_01002;product=Protein ImuA
NZ_CP033231.1	Prodigal:002006	CDS	1072226	1072936	.	+	0	ID=BFJIJMJL_01003;inference=ab initio prediction:Prodigal:002006;locus_tag=BFJIJMJL_01003;product=hypothetical protein
NZ_CP033231.1	Prodigal:002006	CDS	1073279	1074601	.	-	0	ID=BFJIJMJL_01004;db_xref=COG:COG2081;inference=ab initio prediction:Prodigal:002006,similar to AA sequence:UniProtKB:P44941;locus_tag=BFJIJMJL_01004;product=putative protein
NZ_CP033231.1	Prodigal:002006	CDS	1074675	1075205	.	-	0	ID=BFJIJMJL_01005;eC_number=2.3.1.189;Name=mshD_1;gene=mshD_1;inference=ab initio prediction:Prodigal:002006,protein motif:HAMAP:MF_01698;locus_tag=BFJIJMJL_01005;product=Mycothiol acetyltransferase
NZ_CP033231.1	Prodigal:002006	CDS	1075494	1077023	.	+	0	ID=BFJIJMJL_01006;Name=bmr3_1;gene=bmr3_1;inference=ab initio prediction:Prodigal:002006,similar to AA sequence:UniProtKB:P96712;locus_tag=BFJIJMJL_01006;product=Multidrug resistance protein 3
NZ_CP033231.1	Prodigal:002006	CDS	1077034	1077354	.	+	0	ID=BFJIJMJL_01007;Name=gdx;db_xref=COG:COG2076;gene=gdx;inference=ab initio prediction:Prodigal:002006,similar to AA sequence:UniProtKB:P69937;locus_tag=BFJIJMJL_01007;product=Guanidinium exporter
NZ_CP033231.1	Prodigal:002006	CDS	1077572	1078606	.	+	0	ID=BFJIJMJL_01008;Name=alx;db_xref=COG:COG0861;gene=alx;inference=ab initio prediction:Prodigal:002006,similar to AA sequence:UniProtKB:P42601;locus_tag=BFJIJMJL_01008;product=Putative membrane-bound redox modulator Alx
NZ_CP033231.1	Prodigal:002006	CDS	1078696	1079448	.	-	0	ID=BFJIJMJL_01009;eC_number=3.5.1.28;Name=amiD;db_xref=COG:COG3023;gene=amiD;inference=ab initio prediction:Prodigal:002006,similar to AA sequence:UniProtKB:P75820;locus_tag=BFJIJMJL_01009;product=N-acetylmuramoyl-L-alanine amidase AmiD
NZ_CP033231.1	Prodigal:002006	CDS	1079569	1079841	.	+	0	ID=BFJIJMJL_01010;inference=ab initio prediction:Prodigal:002006;locus_tag=BFJIJMJL_01010;product=hypothetical protein
NZ_CP033231.1	Prodigal:002006	CDS	1079838	1080239	.	+	0	ID=BFJIJMJL_01011;inference=ab initio prediction:Prodigal:002006;locus_tag=BFJIJMJL_01011;product=hypothetical protein
NZ_CP033231.1	Prodigal:002006	CDS	1080251	1081012	.	-	0	ID=BFJIJMJL_01012;Name=djlA;db_xref=COG:COG1076;gene=djlA;inference=ab initio prediction:Prodigal:002006,similar to AA sequence:UniProtKB:P31680;locus_tag=BFJIJMJL_01012;product=Co-chaperone protein DjlA
NZ_CP033231.1	Prodigal:002006	CDS	1081169	1081438	.	-	0	ID=BFJIJMJL_01013;inference=ab initio prediction:Prodigal:002006;locus_tag=BFJIJMJL_01013;product=hypothetical protein
NZ_CP033231.1	Prodigal:002006	CDS	1081648	1082310	.	+	0	ID=BFJIJMJL_01014;Name=ureE;gene=ureE;inference=ab initio prediction:Prodigal:002006,protein motif:HAMAP:MF_00822;locus_tag=BFJIJMJL_01014;product=Urease accessory protein UreE
NZ_CP033231.1	Prodigal:002006	CDS	1083114	1083917	.	+	0	ID=BFJIJMJL_01015;inference=ab initio prediction:Prodigal:002006;locus_tag=BFJIJMJL_01015;product=hypothetical protein
NZ_CP033231.1	Prodigal:002006	CDS	1084051	1084263	.	-	0	ID=BFJIJMJL_01016;inference=ab initio prediction:Prodigal:002006;locus_tag=BFJIJMJL_01016;product=hypothetical protein
NZ_CP033231.1	Prodigal:002006	CDS	1084304	1084399	.	-	0	ID=BFJIJMJL_01017;inference=ab initio prediction:Prodigal:002006;locus_tag=BFJIJMJL_01017;product=hypothetical protein
NZ_CP033231.1	Prodigal:002006	CDS	1084441	1084560	.	-	0	ID=BFJIJMJL_01018;inference=ab initio prediction:Prodigal:002006;locus_tag=BFJIJMJL_01018;product=hypothetical protein
NZ_CP033231.1	Prodigal:002006	CDS	1084726	1085601	.	+	0	ID=BFJIJMJL_01019;eC_number=1.-.-.-;Name=yghA_1;gene=yghA_1;inference=ab initio prediction:Prodigal:002006,similar to AA sequence:UniProtKB:P0AG84;locus_tag=BFJIJMJL_01019;product=putative oxidoreductase YghA
NZ_CP033231.1	Prodigal:002006	CDS	1085813	1086772	.	+	0	ID=BFJIJMJL_01020;eC_number=1.3.1.-;Name=dusA;db_xref=COG:COG0042;gene=dusA;inference=ab initio prediction:Prodigal:002006,similar to AA sequence:UniProtKB:P32695;locus_tag=BFJIJMJL_01020;product=tRNA-dihydrouridine(20/20a) synthase
NZ_CP033231.1	Prodigal:002006	CDS	1086785	1087339	.	-	0	ID=BFJIJMJL_01021;inference=ab initio prediction:Prodigal:002006;locus_tag=BFJIJMJL_01021;product=hypothetical protein
NZ_CP033231.1	Prodigal:002006	CDS	1087473	1087685	.	-	0	ID=BFJIJMJL_01022;inference=ab initio prediction:Prodigal:002006;locus_tag=BFJIJMJL_01022;product=hypothetical protein
NZ_CP033231.1	Prodigal:002006	CDS	1087738	1088562	.	-	0	ID=BFJIJMJL_01023;eC_number=2.7.8.26;Name=cobV;gene=cobV;inference=ab initio prediction:Prodigal:002006,similar to AA sequence:UniProtKB:P29936;locus_tag=BFJIJMJL_01023;product=Adenosylcobinamide-GDP ribazoletransferase
NZ_CP033231.1	Prodigal:002006	CDS	1088705	1089742	.	+	0	ID=BFJIJMJL_01024;eC_number=2.4.2.21;Name=cobU;gene=cobU;inference=ab initio prediction:Prodigal:002006,similar to AA sequence:UniProtKB:P29935;locus_tag=BFJIJMJL_01024;product=Nicotinate-nucleotide--dimethylbenzimidazole phosphoribosyltransferase
NZ_CP033231.1	Prodigal:002006	CDS	1089975	1090331	.	+	0	ID=BFJIJMJL_01025;eC_number=4.1.2.50;Name=queD;db_xref=COG:COG0720;gene=queD;inference=ab initio prediction:Prodigal:002006,similar to AA sequence:UniProtKB:P65870;locus_tag=BFJIJMJL_01025;product=6-carboxy-5%2C6%2C7%2C8-tetrahydropterin synthase
NZ_CP033231.1	Prodigal:002006	CDS	1090321	1091046	.	+	0	ID=BFJIJMJL_01026;eC_number=6.3.4.20;Name=queC;db_xref=COG:COG0603;gene=queC;inference=ab initio prediction:Prodigal:002006,similar to AA sequence:UniProtKB:O31675;locus_tag=BFJIJMJL_01026;product=7-cyano-7-deazaguanine synthase
NZ_CP033231.1	Prodigal:002006	CDS	1091027	1091599	.	-	0	ID=BFJIJMJL_01027;Name=nemR;gene=nemR;inference=ab initio prediction:Prodigal:002006,similar to AA sequence:UniProtKB:P67430;locus_tag=BFJIJMJL_01027;product=HTH-type transcriptional repressor NemR
NZ_CP033231.1	Prodigal:002006	CDS	1091807	1092778	.	+	0	ID=BFJIJMJL_01028;inference=ab initio prediction:Prodigal:002006;locus_tag=BFJIJMJL_01028;product=hypothetical protein
NZ_CP033231.1	Prodigal:002006	CDS	1092820	1093638	.	+	0	ID=BFJIJMJL_01029;inference=ab initio prediction:Prodigal:002006;locus_tag=BFJIJMJL_01029;product=hypothetical protein
NZ_CP033231.1	Prodigal:002006	CDS	1093641	1094237	.	+	0	ID=BFJIJMJL_01030;inference=ab initio prediction:Prodigal:002006;locus_tag=BFJIJMJL_01030;product=hypothetical protein
NZ_CP033231.1	Prodigal:002006	CDS	1094421	1095239	.	+	0	ID=BFJIJMJL_01031;eC_number=2.1.2.11;Name=panB;db_xref=COG:COG0413;gene=panB;inference=ab initio prediction:Prodigal:002006,similar to AA sequence:UniProtKB:Q9X712;locus_tag=BFJIJMJL_01031;product=3-methyl-2-oxobutanoate hydroxymethyltransferase
NZ_CP033231.1	Prodigal:002006	CDS	1095230	1096111	.	-	0	ID=BFJIJMJL_01032;Name=yofA;db_xref=COG:COG0583;gene=yofA;inference=ab initio prediction:Prodigal:002006,similar to AA sequence:UniProtKB:O34685;locus_tag=BFJIJMJL_01032;product=HTH-type transcriptional regulator YofA
NZ_CP033231.1	Prodigal:002006	CDS	1096189	1097409	.	+	0	ID=BFJIJMJL_01033;inference=ab initio prediction:Prodigal:002006;locus_tag=BFJIJMJL_01033;product=hypothetical protein
NZ_CP033231.1	Prodigal:002006	CDS	1097436	1099343	.	-	0	ID=BFJIJMJL_01034;Name=cpoB_1;gene=cpoB_1;inference=ab initio prediction:Prodigal:002006,protein motif:HAMAP:MF_02066;locus_tag=BFJIJMJL_01034;product=Cell division coordinator CpoB
NZ_CP033231.1	Prodigal:002006	CDS	1099546	1100541	.	-	0	ID=BFJIJMJL_01035;inference=ab initio prediction:Prodigal:002006;locus_tag=BFJIJMJL_01035;product=hypothetical protein
NZ_CP033231.1	Prodigal:002006	CDS	1100841	1101551	.	+	0	ID=BFJIJMJL_01036;eC_number=2.5.1.3;Name=thiE_2;db_xref=COG:COG0352;gene=thiE_2;inference=ab initio prediction:Prodigal:002006,similar to AA sequence:UniProtKB:P71350;locus_tag=BFJIJMJL_01036;product=Thiamine-phosphate synthase
NZ_CP033231.1	Prodigal:002006	CDS	1101548	1102363	.	+	0	ID=BFJIJMJL_01037;eC_number=2.7.1.49;Name=thiD;db_xref=COG:COG0351;gene=thiD;inference=ab initio prediction:Prodigal:002006,similar to AA sequence:UniProtKB:P76422;locus_tag=BFJIJMJL_01037;product=Hydroxymethylpyrimidine/phosphomethylpyrimidine kinase
NZ_CP033231.1	Prodigal:002006	CDS	1102461	1103087	.	+	0	ID=BFJIJMJL_01038;inference=ab initio prediction:Prodigal:002006;locus_tag=BFJIJMJL_01038;product=hypothetical protein
NZ_CP033231.1	Prodigal:002006	CDS	1103062	1104000	.	-	0	ID=BFJIJMJL_01039;eC_number=2.3.1.31;Name=metAA;db_xref=COG:COG1897;gene=metAA;inference=ab initio prediction:Prodigal:002006,similar to AA sequence:UniProtKB:Q2GAJ2;locus_tag=BFJIJMJL_01039;product=Homoserine O-acetyltransferase
NZ_CP033231.1	Prodigal:002006	CDS	1104261	1105232	.	-	0	ID=BFJIJMJL_01040;Name=rhaS_2;gene=rhaS_2;inference=ab initio prediction:Prodigal:002006,protein motif:HAMAP:MF_01534;locus_tag=BFJIJMJL_01040;product=HTH-type transcriptional activator RhaS
NZ_CP033231.1	Prodigal:002006	CDS	1105514	1106095	.	-	0	ID=BFJIJMJL_01041;inference=ab initio prediction:Prodigal:002006;locus_tag=BFJIJMJL_01041;product=hypothetical protein
NZ_CP033231.1	Prodigal:002006	CDS	1106217	1107299	.	-	0	ID=BFJIJMJL_01042;inference=ab initio prediction:Prodigal:002006;locus_tag=BFJIJMJL_01042;product=hypothetical protein
NZ_CP033231.1	Prodigal:002006	CDS	1107398	1108207	.	-	0	ID=BFJIJMJL_01043;Name=mkl;db_xref=COG:COG1127;gene=mkl;inference=ab initio prediction:Prodigal:002006,similar to AA sequence:UniProtKB:P9WQL5;locus_tag=BFJIJMJL_01043;product=putative ribonucleotide transport ATP-binding protein mkl
NZ_CP033231.1	Prodigal:002006	CDS	1108218	1109342	.	-	0	ID=BFJIJMJL_01044;inference=ab initio prediction:Prodigal:002006;locus_tag=BFJIJMJL_01044;product=hypothetical protein
NZ_CP033231.1	Prodigal:002006	CDS	1109409	1110584	.	-	0	ID=BFJIJMJL_01045;Name=hcaT_1;gene=hcaT_1;inference=ab initio prediction:Prodigal:002006,similar to AA sequence:UniProtKB:Q47142;locus_tag=BFJIJMJL_01045;product=putative 3-phenylpropionic acid transporter
NZ_CP033231.1	Prodigal:002006	CDS	1110735	1111721	.	+	0	ID=BFJIJMJL_01046;inference=ab initio prediction:Prodigal:002006;locus_tag=BFJIJMJL_01046;product=hypothetical protein
NZ_CP033231.1	Prodigal:002006	CDS	1111785	1112225	.	+	0	ID=BFJIJMJL_01047;inference=ab initio prediction:Prodigal:002006;locus_tag=BFJIJMJL_01047;product=hypothetical protein
NZ_CP033231.1	Prodigal:002006	CDS	1112488	1120008	.	-	0	ID=BFJIJMJL_01048;inference=ab initio prediction:Prodigal:002006;locus_tag=BFJIJMJL_01048;product=hypothetical protein
NZ_CP033231.1	Prodigal:002006	CDS	1120299	1120616	.	+	0	ID=BFJIJMJL_01049;inference=ab initio prediction:Prodigal:002006;locus_tag=BFJIJMJL_01049;product=hypothetical protein
NZ_CP033231.1	Prodigal:002006	CDS	1120841	1121161	.	+	0	ID=BFJIJMJL_01050;Name=fdxE;db_xref=COG:COG0633;gene=fdxE;inference=ab initio prediction:Prodigal:002006,similar to AA sequence:UniProtKB:P80306;locus_tag=BFJIJMJL_01050;product=Ferredoxin-6
NZ_CP033231.1	Prodigal:002006	CDS	1121168	1122343	.	-	0	ID=BFJIJMJL_01051;inference=ab initio prediction:Prodigal:002006;locus_tag=BFJIJMJL_01051;product=hypothetical protein
NZ_CP033231.1	Prodigal:002006	CDS	1122681	1123088	.	+	0	ID=BFJIJMJL_01052;inference=ab initio prediction:Prodigal:002006;locus_tag=BFJIJMJL_01052;product=hypothetical protein
NZ_CP033231.1	Prodigal:002006	CDS	1123109	1124944	.	-	0	ID=BFJIJMJL_01053;Name=kefC_1;db_xref=COG:COG0475;gene=kefC_1;inference=ab initio prediction:Prodigal:002006,similar to AA sequence:UniProtKB:P03819;locus_tag=BFJIJMJL_01053;product=Glutathione-regulated potassium-efflux system protein KefC
NZ_CP033231.1	Prodigal:002006	CDS	1125264	1126526	.	+	0	ID=BFJIJMJL_01054;inference=ab initio prediction:Prodigal:002006;locus_tag=BFJIJMJL_01054;product=hypothetical protein
NZ_CP033231.1	Prodigal:002006	CDS	1126523	1127167	.	+	0	ID=BFJIJMJL_01055;inference=ab initio prediction:Prodigal:002006;locus_tag=BFJIJMJL_01055;product=hypothetical protein
NZ_CP033231.1	Prodigal:002006	CDS	1127406	1128257	.	+	0	ID=BFJIJMJL_01056;inference=ab initio prediction:Prodigal:002006;locus_tag=BFJIJMJL_01056;product=hypothetical protein
NZ_CP033231.1	Prodigal:002006	CDS	1128261	1129190	.	-	0	ID=BFJIJMJL_01057;eC_number=4.1.2.13;Name=fbaB;db_xref=COG:COG1830;gene=fbaB;inference=ab initio prediction:Prodigal:002006,similar to AA sequence:UniProtKB:P0A991;locus_tag=BFJIJMJL_01057;product=Fructose-bisphosphate aldolase class 1
NZ_CP033231.1	Prodigal:002006	CDS	1129374	1129898	.	+	0	ID=BFJIJMJL_01058;eC_number=3.1.3.-;db_xref=COG:COG2062;inference=ab initio prediction:Prodigal:002006,similar to AA sequence:UniProtKB:P9WGF9;locus_tag=BFJIJMJL_01058;product=putative protein
NZ_CP033231.1	Prodigal:002006	CDS	1130077	1131108	.	-	0	ID=BFJIJMJL_01059;inference=ab initio prediction:Prodigal:002006;locus_tag=BFJIJMJL_01059;product=hypothetical protein
NZ_CP033231.1	Prodigal:002006	CDS	1131301	1131783	.	+	0	ID=BFJIJMJL_01060;Name=ibpA_1;db_xref=COG:COG0071;gene=ibpA_1;inference=ab initio prediction:Prodigal:002006,similar to AA sequence:UniProtKB:P0C054;locus_tag=BFJIJMJL_01060;product=Small heat shock protein IbpA
NZ_CP033231.1	Prodigal:002006	CDS	1131938	1132930	.	+	0	ID=BFJIJMJL_01061;inference=ab initio prediction:Prodigal:002006;locus_tag=BFJIJMJL_01061;product=hypothetical protein
NZ_CP033231.1	Prodigal:002006	CDS	1133170	1133622	.	-	0	ID=BFJIJMJL_01062;inference=ab initio prediction:Prodigal:002006;locus_tag=BFJIJMJL_01062;product=hypothetical protein
NZ_CP033231.1	Prodigal:002006	CDS	1133833	1134693	.	+	0	ID=BFJIJMJL_01063;inference=ab initio prediction:Prodigal:002006;locus_tag=BFJIJMJL_01063;product=hypothetical protein
NZ_CP033231.1	Prodigal:002006	CDS	1134721	1135020	.	+	0	ID=BFJIJMJL_01064;inference=ab initio prediction:Prodigal:002006;locus_tag=BFJIJMJL_01064;product=hypothetical protein
NZ_CP033231.1	Prodigal:002006	CDS	1135311	1140611	.	+	0	ID=BFJIJMJL_01065;Name=yfhM;db_xref=COG:COG2373;gene=yfhM;inference=ab initio prediction:Prodigal:002006,similar to AA sequence:UniProtKB:P76578;locus_tag=BFJIJMJL_01065;product=Alpha-2-macroglobulin
NZ_CP033231.1	Prodigal:002006	CDS	1140854	1141978	.	+	0	ID=BFJIJMJL_01066;inference=ab initio prediction:Prodigal:002006;locus_tag=BFJIJMJL_01066;product=hypothetical protein
NZ_CP033231.1	Prodigal:002006	CDS	1142129	1143403	.	-	0	ID=BFJIJMJL_01067;eC_number=2.1.1.192;Name=rlmN;db_xref=COG:COG0820;gene=rlmN;inference=ab initio prediction:Prodigal:002006,similar to AA sequence:UniProtKB:P36979;locus_tag=BFJIJMJL_01067;product=Dual-specificity RNA methyltransferase RlmN
NZ_CP033231.1	Prodigal:002006	CDS	1143600	1144259	.	+	0	ID=BFJIJMJL_01068;inference=ab initio prediction:Prodigal:002006;locus_tag=BFJIJMJL_01068;product=hypothetical protein
NZ_CP033231.1	Prodigal:002006	CDS	1144332	1144670	.	-	0	ID=BFJIJMJL_01069;Name=grxD;db_xref=COG:COG0278;gene=grxD;inference=ab initio prediction:Prodigal:002006,similar to AA sequence:UniProtKB:P0AC69;locus_tag=BFJIJMJL_01069;product=Glutaredoxin 4
NZ_CP033231.1	Prodigal:002006	CDS	1144679	1145557	.	-	0	ID=BFJIJMJL_01070;inference=ab initio prediction:Prodigal:002006;locus_tag=BFJIJMJL_01070;product=hypothetical protein
NZ_CP033231.1	Prodigal:002006	CDS	1145580	1145816	.	-	0	ID=BFJIJMJL_01071;db_xref=COG:COG0271;inference=ab initio prediction:Prodigal:002006,similar to AA sequence:UniProtKB:Q9ZCE4;locus_tag=BFJIJMJL_01071;product=putative protein RP812
NZ_CP033231.1	Prodigal:002006	CDS	1145845	1148070	.	-	0	ID=BFJIJMJL_01072;eC_number=6.3.5.3;Name=purL;db_xref=COG:COG0046;gene=purL;inference=ab initio prediction:Prodigal:002006,similar to AA sequence:UniProtKB:P12042;locus_tag=BFJIJMJL_01072;product=Phosphoribosylformylglycinamidine synthase subunit PurL
NZ_CP033231.1	Prodigal:002006	CDS	1148253	1149416	.	-	0	ID=BFJIJMJL_01073;inference=ab initio prediction:Prodigal:002006;locus_tag=BFJIJMJL_01073;product=hypothetical protein
NZ_CP033231.1	Prodigal:002006	CDS	1149608	1151449	.	-	0	ID=BFJIJMJL_01074;eC_number=3.6.4.12;Name=recQ;db_xref=COG:COG0514;gene=recQ;inference=ab initio prediction:Prodigal:002006,similar to AA sequence:UniProtKB:P15043;locus_tag=BFJIJMJL_01074;product=ATP-dependent DNA helicase RecQ
NZ_CP033231.1	Prodigal:002006	CDS	1151536	1151772	.	+	0	ID=BFJIJMJL_01075;inference=ab initio prediction:Prodigal:002006;locus_tag=BFJIJMJL_01075;product=hypothetical protein
NZ_CP033231.1	Prodigal:002006	CDS	1151772	1152173	.	+	0	ID=BFJIJMJL_01076;eC_number=3.1.-.-;db_xref=COG:COG3742;inference=ab initio prediction:Prodigal:002006,similar to AA sequence:UniProtKB:P9WF57;locus_tag=BFJIJMJL_01076;product=Ribonuclease VapC42
NZ_CP033231.1	Prodigal:002006	CDS	1152224	1153201	.	-	0	ID=BFJIJMJL_01077;eC_number=1.1.1.410;Name=denD;db_xref=COG:COG0451;gene=denD;inference=ab initio prediction:Prodigal:002006,similar to AA sequence:UniProtKB:Q0KBD2;locus_tag=BFJIJMJL_01077;product=D-erythronate dehydrogenase
NZ_CP033231.1	Prodigal:002006	CDS	1153233	1154507	.	-	0	ID=BFJIJMJL_01078;eC_number=2.7.1.217;Name=otnK;db_xref=COG:COG3395;gene=otnK;inference=ab initio prediction:Prodigal:002006,similar to AA sequence:UniProtKB:B1M1V6;locus_tag=BFJIJMJL_01078;product=3-oxo-tetronate kinase
NZ_CP033231.1	Prodigal:002006	CDS	1154504	1155286	.	-	0	ID=BFJIJMJL_01079;eC_number=5.3.1.35;Name=otnI_1;db_xref=COG:COG3622;gene=otnI_1;inference=ab initio prediction:Prodigal:002006,similar to AA sequence:UniProtKB:Q0KBD1;locus_tag=BFJIJMJL_01079;product=2-oxo-tetronate isomerase
NZ_CP033231.1	Prodigal:002006	CDS	1155301	1156215	.	-	0	ID=BFJIJMJL_01080;eC_number=1.1.1.411;Name=ltnD_1;db_xref=COG:COG2084;gene=ltnD_1;inference=ab initio prediction:Prodigal:002006,similar to AA sequence:UniProtKB:Q0KBC7;locus_tag=BFJIJMJL_01080;product=L-threonate dehydrogenase
NZ_CP033231.1	Prodigal:002006	CDS	1156330	1157649	.	-	0	ID=BFJIJMJL_01081;Name=ttuB_2;gene=ttuB_2;inference=ab initio prediction:Prodigal:002006,similar to AA sequence:UniProtKB:Q44470;locus_tag=BFJIJMJL_01081;product=Putative tartrate transporter
NZ_CP033231.1	Prodigal:002006	CDS	1157980	1158987	.	+	0	ID=BFJIJMJL_01082;Name=gntR_1;gene=gntR_1;inference=ab initio prediction:Prodigal:002006,similar to AA sequence:UniProtKB:P0ACP5;locus_tag=BFJIJMJL_01082;product=HTH-type transcriptional regulator GntR
NZ_CP033231.1	Prodigal:002006	CDS	1158984	1159664	.	+	0	ID=BFJIJMJL_01083;eC_number=4.1.1.104;Name=otnC;db_xref=COG:COG0235;gene=otnC;inference=ab initio prediction:Prodigal:002006,similar to AA sequence:UniProtKB:Q0KBC9;locus_tag=BFJIJMJL_01083;product=3-oxo-tetronate 4-phosphate decarboxylase
NZ_CP033231.1	Prodigal:002006	CDS	1159944	1162133	.	-	0	ID=BFJIJMJL_01084;eC_number=6.1.1.14;Name=glyS;db_xref=COG:COG0751;gene=glyS;inference=ab initio prediction:Prodigal:002006,similar to AA sequence:UniProtKB:P00961;locus_tag=BFJIJMJL_01084;product=Glycine--tRNA ligase beta subunit
NZ_CP033231.1	Prodigal:002006	CDS	1162227	1162673	.	-	0	ID=BFJIJMJL_01085;inference=ab initio prediction:Prodigal:002006;locus_tag=BFJIJMJL_01085;product=hypothetical protein
NZ_CP033231.1	Prodigal:002006	CDS	1162888	1163796	.	-	0	ID=BFJIJMJL_01086;eC_number=6.1.1.14;Name=glyQ;db_xref=COG:COG0752;gene=glyQ;inference=ab initio prediction:Prodigal:002006,similar to AA sequence:UniProtKB:P00960;locus_tag=BFJIJMJL_01086;product=Glycine--tRNA ligase alpha subunit
NZ_CP033231.1	Prodigal:002006	CDS	1163967	1164425	.	+	0	ID=BFJIJMJL_01087;inference=ab initio prediction:Prodigal:002006;locus_tag=BFJIJMJL_01087;product=hypothetical protein
NZ_CP033231.1	Prodigal:002006	CDS	1164569	1164844	.	+	0	ID=BFJIJMJL_01088;inference=ab initio prediction:Prodigal:002006;locus_tag=BFJIJMJL_01088;product=hypothetical protein
NZ_CP033231.1	Prodigal:002006	CDS	1164870	1166480	.	-	0	ID=BFJIJMJL_01089;Name=nhaP2;gene=nhaP2;inference=ab initio prediction:Prodigal:002006,protein motif:HAMAP:MF_01075;locus_tag=BFJIJMJL_01089;product=K(+)/H(+) antiporter NhaP2
NZ_CP033231.1	Prodigal:002006	CDS	1166621	1167127	.	-	0	ID=BFJIJMJL_01090;inference=ab initio prediction:Prodigal:002006;locus_tag=BFJIJMJL_01090;product=hypothetical protein
NZ_CP033231.1	Prodigal:002006	CDS	1167240	1168025	.	-	0	ID=BFJIJMJL_01091;Name=btuF;db_xref=COG:COG0614;gene=btuF;inference=ab initio prediction:Prodigal:002006,similar to AA sequence:UniProtKB:A5F5P5;locus_tag=BFJIJMJL_01091;product=Vitamin B12-binding protein
NZ_CP033231.1	Prodigal:002006	CDS	1168042	1168563	.	-	0	ID=BFJIJMJL_01092;Name=yabI;db_xref=COG:COG0586;gene=yabI;inference=ab initio prediction:Prodigal:002006,similar to AA sequence:UniProtKB:P30149;locus_tag=BFJIJMJL_01092;product=Inner membrane protein YabI
NZ_CP033231.1	Prodigal:002006	CDS	1169435	1170961	.	-	0	ID=BFJIJMJL_01093;inference=ab initio prediction:Prodigal:002006;locus_tag=BFJIJMJL_01093;product=hypothetical protein
NZ_CP033231.1	Prodigal:002006	CDS	1170936	1171727	.	-	0	ID=BFJIJMJL_01094;inference=ab initio prediction:Prodigal:002006;locus_tag=BFJIJMJL_01094;product=hypothetical protein
NZ_CP033231.1	Prodigal:002006	CDS	1172043	1172186	.	+	0	ID=BFJIJMJL_01095;eC_number=2.7.1.35;Name=pdxY_1;db_xref=COG:COG2240;gene=pdxY_1;inference=ab initio prediction:Prodigal:002006,similar to AA sequence:UniProtKB:Q141E8;locus_tag=BFJIJMJL_01095;product=Pyridoxal kinase PdxY
NZ_CP033231.1	Prodigal:002006	CDS	1172343	1172927	.	+	0	ID=BFJIJMJL_01096;inference=ab initio prediction:Prodigal:002006;locus_tag=BFJIJMJL_01096;product=hypothetical protein
NZ_CP033231.1	Prodigal:002006	CDS	1173378	1174226	.	+	0	ID=BFJIJMJL_01097;eC_number=2.7.1.35;Name=pdxY_2;db_xref=COG:COG2240;gene=pdxY_2;inference=ab initio prediction:Prodigal:002006,similar to AA sequence:UniProtKB:Q141E8;locus_tag=BFJIJMJL_01097;product=Pyridoxal kinase PdxY
NZ_CP033231.1	Prodigal:002006	CDS	1174542	1175426	.	+	0	ID=BFJIJMJL_01098;eC_number=5.3.3.17;Name=phzF;gene=phzF;inference=ab initio prediction:Prodigal:002006,similar to AA sequence:UniProtKB:Q51792;locus_tag=BFJIJMJL_01098;product=Trans-2%2C3-dihydro-3-hydroxyanthranilate isomerase
NZ_CP033231.1	Prodigal:002006	CDS	1175419	1176123	.	+	0	ID=BFJIJMJL_01099;inference=ab initio prediction:Prodigal:002006;locus_tag=BFJIJMJL_01099;product=hypothetical protein
NZ_CP033231.1	Prodigal:002006	CDS	1176579	1176809	.	+	0	ID=BFJIJMJL_01100;inference=ab initio prediction:Prodigal:002006;locus_tag=BFJIJMJL_01100;product=hypothetical protein
NZ_CP033231.1	Prodigal:002006	CDS	1176831	1178351	.	-	0	ID=BFJIJMJL_01101;inference=ab initio prediction:Prodigal:002006,similar to AA sequence:ISfinder:ISMno13;locus_tag=BFJIJMJL_01101;product=IS66 family transposase ISMno13
NZ_CP033231.1	Prodigal:002006	CDS	1178420	1178776	.	-	0	ID=BFJIJMJL_01102;inference=ab initio prediction:Prodigal:002006;locus_tag=BFJIJMJL_01102;product=hypothetical protein
NZ_CP033231.1	Prodigal:002006	CDS	1178773	1179204	.	-	0	ID=BFJIJMJL_01103;inference=ab initio prediction:Prodigal:002006;locus_tag=BFJIJMJL_01103;product=hypothetical protein
NZ_CP033231.1	Prodigal:002006	CDS	1179435	1180412	.	+	0	ID=BFJIJMJL_01104;inference=ab initio prediction:Prodigal:002006;locus_tag=BFJIJMJL_01104;product=hypothetical protein
NZ_CP033231.1	Prodigal:002006	CDS	1180571	1182838	.	+	0	ID=BFJIJMJL_01105;eC_number=3.2.1.-;Name=glgX_1;db_xref=COG:COG1523;gene=glgX_1;inference=ab initio prediction:Prodigal:002006,similar to AA sequence:UniProtKB:P9WQ25;locus_tag=BFJIJMJL_01105;product=Glycogen operon protein GlgX
NZ_CP033231.1	Aragorn:001002	tRNA	1182976	1183065	.	+	.	ID=BFJIJMJL_01106;inference=COORDINATES:profile:Aragorn:001002;locus_tag=BFJIJMJL_01106;product=tRNA-Ser(gga)
NZ_CP033231.1	Prodigal:002006	CDS	1183212	1183547	.	+	0	ID=BFJIJMJL_01107;inference=ab initio prediction:Prodigal:002006;locus_tag=BFJIJMJL_01107;product=hypothetical protein
NZ_CP033231.1	Prodigal:002006	CDS	1183544	1184263	.	+	0	ID=BFJIJMJL_01108;inference=ab initio prediction:Prodigal:002006;locus_tag=BFJIJMJL_01108;product=hypothetical protein
NZ_CP033231.1	Prodigal:002006	CDS	1184279	1186129	.	-	0	ID=BFJIJMJL_01109;eC_number=7.4.2.10;Name=gsiA_1;db_xref=COG:COG1123;gene=gsiA_1;inference=ab initio prediction:Prodigal:002006,similar to AA sequence:UniProtKB:P75796;locus_tag=BFJIJMJL_01109;product=Glutathione import ATP-binding protein GsiA
NZ_CP033231.1	Prodigal:002006	CDS	1186458	1187390	.	-	0	ID=BFJIJMJL_01110;Name=gsiD_1;db_xref=COG:COG1173;gene=gsiD_1;inference=ab initio prediction:Prodigal:002006,similar to AA sequence:UniProtKB:P75799;locus_tag=BFJIJMJL_01110;product=Glutathione transport system permease protein GsiD
NZ_CP033231.1	Prodigal:002006	CDS	1187356	1188315	.	-	0	ID=BFJIJMJL_01111;Name=nikB;db_xref=COG:COG0601;gene=nikB;inference=ab initio prediction:Prodigal:002006,similar to AA sequence:UniProtKB:P33591;locus_tag=BFJIJMJL_01111;product=Nickel transport system permease protein NikB
NZ_CP033231.1	Prodigal:002006	CDS	1188332	1190122	.	-	0	ID=BFJIJMJL_01112;Name=appA;gene=appA;inference=ab initio prediction:Prodigal:002006,similar to AA sequence:UniProtKB:P42061;locus_tag=BFJIJMJL_01112;product=Oligopeptide-binding protein AppA
NZ_CP033231.1	Prodigal:002006	CDS	1190512	1191930	.	+	0	ID=BFJIJMJL_01113;eC_number=3.5.1.-;Name=abgB;db_xref=COG:COG1473;gene=abgB;inference=ab initio prediction:Prodigal:002006,similar to AA sequence:UniProtKB:P76052;locus_tag=BFJIJMJL_01113;product=p-aminobenzoyl-glutamate hydrolase subunit B
NZ_CP033231.1	Prodigal:002006	CDS	1191966	1193564	.	+	0	ID=BFJIJMJL_01114;eC_number=1.1.1.336;Name=wecC;gene=wecC;inference=ab initio prediction:Prodigal:002006,protein motif:HAMAP:MF_02029;locus_tag=BFJIJMJL_01114;product=UDP-N-acetyl-D-mannosamine dehydrogenase
NZ_CP033231.1	Prodigal:002006	CDS	1193792	1194394	.	+	0	ID=BFJIJMJL_01115;inference=ab initio prediction:Prodigal:002006;locus_tag=BFJIJMJL_01115;product=hypothetical protein
NZ_CP033231.1	Prodigal:002006	CDS	1194611	1195072	.	+	0	ID=BFJIJMJL_01116;Name=rplM;db_xref=COG:COG0102;gene=rplM;inference=ab initio prediction:Prodigal:002006,similar to AA sequence:UniProtKB:Q6N651;locus_tag=BFJIJMJL_01116;product=50S ribosomal protein L13
NZ_CP033231.1	Prodigal:002006	CDS	1195075	1195560	.	+	0	ID=BFJIJMJL_01117;Name=rpsI;db_xref=COG:COG0103;gene=rpsI;inference=ab initio prediction:Prodigal:002006,similar to AA sequence:UniProtKB:Q6N650;locus_tag=BFJIJMJL_01117;product=30S ribosomal protein S9
NZ_CP033231.1	Prodigal:002006	CDS	1195757	1196650	.	+	0	ID=BFJIJMJL_01118;inference=ab initio prediction:Prodigal:002006;locus_tag=BFJIJMJL_01118;product=hypothetical protein
NZ_CP033231.1	Prodigal:002006	CDS	1197206	1198666	.	+	0	ID=BFJIJMJL_01119;Name=malT;gene=malT;inference=ab initio prediction:Prodigal:002006,protein motif:HAMAP:MF_01247;locus_tag=BFJIJMJL_01119;product=HTH-type transcriptional regulator MalT
NZ_CP033231.1	Prodigal:002006	CDS	1198975	1199322	.	+	0	ID=BFJIJMJL_01120;inference=ab initio prediction:Prodigal:002006;locus_tag=BFJIJMJL_01120;product=hypothetical protein
NZ_CP033231.1	Prodigal:002006	CDS	1199361	1200281	.	+	0	ID=BFJIJMJL_01121;inference=ab initio prediction:Prodigal:002006;locus_tag=BFJIJMJL_01121;product=hypothetical protein
NZ_CP033231.1	Prodigal:002006	CDS	1200351	1200554	.	+	0	ID=BFJIJMJL_01122;inference=ab initio prediction:Prodigal:002006;locus_tag=BFJIJMJL_01122;product=hypothetical protein
NZ_CP033231.1	Prodigal:002006	CDS	1200629	1200733	.	+	0	ID=BFJIJMJL_01123;inference=ab initio prediction:Prodigal:002006;locus_tag=BFJIJMJL_01123;product=hypothetical protein
NZ_CP033231.1	Prodigal:002006	CDS	1200816	1201298	.	+	0	ID=BFJIJMJL_01124;inference=ab initio prediction:Prodigal:002006;locus_tag=BFJIJMJL_01124;product=hypothetical protein
NZ_CP033231.1	Prodigal:002006	CDS	1201379	1202317	.	+	0	ID=BFJIJMJL_01125;eC_number=1.2.1.38;Name=argC_1;db_xref=COG:COG0002;gene=argC_1;inference=ab initio prediction:Prodigal:002006,similar to AA sequence:UniProtKB:Q9X2A2;locus_tag=BFJIJMJL_01125;product=N-acetyl-gamma-glutamyl-phosphate reductase
NZ_CP033231.1	Prodigal:002006	CDS	1202435	1202977	.	+	0	ID=BFJIJMJL_01126;Name=sigR;db_xref=COG:COG1595;gene=sigR;inference=ab initio prediction:Prodigal:002006,similar to AA sequence:UniProtKB:Q7AKG9;locus_tag=BFJIJMJL_01126;product=ECF RNA polymerase sigma factor SigR
NZ_CP033231.1	Prodigal:002006	CDS	1202974	1203741	.	+	0	ID=BFJIJMJL_01127;inference=ab initio prediction:Prodigal:002006;locus_tag=BFJIJMJL_01127;product=hypothetical protein
NZ_CP033231.1	Prodigal:002006	CDS	1203827	1204555	.	+	0	ID=BFJIJMJL_01128;inference=ab initio prediction:Prodigal:002006;locus_tag=BFJIJMJL_01128;product=hypothetical protein
NZ_CP033231.1	Prodigal:002006	CDS	1204587	1204814	.	+	0	ID=BFJIJMJL_01129;inference=ab initio prediction:Prodigal:002006;locus_tag=BFJIJMJL_01129;product=hypothetical protein
NZ_CP033231.1	Prodigal:002006	CDS	1204982	1206325	.	+	0	ID=BFJIJMJL_01130;inference=ab initio prediction:Prodigal:002006;locus_tag=BFJIJMJL_01130;product=hypothetical protein
NZ_CP033231.1	Prodigal:002006	CDS	1206564	1207808	.	+	0	ID=BFJIJMJL_01131;inference=ab initio prediction:Prodigal:002006;locus_tag=BFJIJMJL_01131;product=hypothetical protein
NZ_CP033231.1	Prodigal:002006	CDS	1207870	1209555	.	+	0	ID=BFJIJMJL_01132;inference=ab initio prediction:Prodigal:002006;locus_tag=BFJIJMJL_01132;product=hypothetical protein
NZ_CP033231.1	Prodigal:002006	CDS	1209856	1210788	.	+	0	ID=BFJIJMJL_01133;inference=ab initio prediction:Prodigal:002006;locus_tag=BFJIJMJL_01133;product=hypothetical protein
NZ_CP033231.1	Prodigal:002006	CDS	1210888	1213293	.	-	0	ID=BFJIJMJL_01134;inference=ab initio prediction:Prodigal:002006;locus_tag=BFJIJMJL_01134;product=hypothetical protein
NZ_CP033231.1	Prodigal:002006	CDS	1213397	1213813	.	-	0	ID=BFJIJMJL_01135;inference=ab initio prediction:Prodigal:002006;locus_tag=BFJIJMJL_01135;product=hypothetical protein
NZ_CP033231.1	Prodigal:002006	CDS	1214014	1214688	.	-	0	ID=BFJIJMJL_01136;db_xref=COG:COG0586;inference=ab initio prediction:Prodigal:002006,similar to AA sequence:UniProtKB:P9WP07;locus_tag=BFJIJMJL_01136;product=putative membrane protein
NZ_CP033231.1	Prodigal:002006	CDS	1214822	1215865	.	-	0	ID=BFJIJMJL_01137;eC_number=5.1.3.2;db_xref=COG:COG1088;inference=ab initio prediction:Prodigal:002006,similar to AA sequence:UniProtKB:A0R5C5;locus_tag=BFJIJMJL_01137;product=UDP-glucose 4-epimerase
NZ_CP033231.1	Prodigal:002006	CDS	1215862	1218507	.	-	0	ID=BFJIJMJL_01138;inference=ab initio prediction:Prodigal:002006;locus_tag=BFJIJMJL_01138;product=hypothetical protein
NZ_CP033231.1	Prodigal:002006	CDS	1218743	1219474	.	+	0	ID=BFJIJMJL_01139;eC_number=2.3.1.191;Name=lpxD_1;gene=lpxD_1;inference=ab initio prediction:Prodigal:002006,protein motif:HAMAP:MF_00523;locus_tag=BFJIJMJL_01139;product=UDP-3-O-(3-hydroxymyristoyl)glucosamine N-acyltransferase
NZ_CP033231.1	Prodigal:002006	CDS	1219602	1220711	.	+	0	ID=BFJIJMJL_01140;db_xref=COG:COG0399;inference=ab initio prediction:Prodigal:002006,similar to AA sequence:UniProtKB:P9WGJ7;locus_tag=BFJIJMJL_01140;product=Protein
NZ_CP033231.1	Prodigal:002006	CDS	1220722	1222533	.	+	0	ID=BFJIJMJL_01141;inference=ab initio prediction:Prodigal:002006;locus_tag=BFJIJMJL_01141;product=hypothetical protein
NZ_CP033231.1	Prodigal:002006	CDS	1222561	1224330	.	+	0	ID=BFJIJMJL_01142;inference=ab initio prediction:Prodigal:002006;locus_tag=BFJIJMJL_01142;product=hypothetical protein
NZ_CP033231.1	Prodigal:002006	CDS	1224350	1228135	.	-	0	ID=BFJIJMJL_01143;inference=ab initio prediction:Prodigal:002006;locus_tag=BFJIJMJL_01143;product=hypothetical protein
NZ_CP033231.1	Prodigal:002006	CDS	1228813	1229571	.	-	0	ID=BFJIJMJL_01144;inference=ab initio prediction:Prodigal:002006;locus_tag=BFJIJMJL_01144;product=hypothetical protein
NZ_CP033231.1	Prodigal:002006	CDS	1229977	1231026	.	+	0	ID=BFJIJMJL_01145;inference=ab initio prediction:Prodigal:002006;locus_tag=BFJIJMJL_01145;product=hypothetical protein
NZ_CP033231.1	Prodigal:002006	CDS	1231039	1231374	.	+	0	ID=BFJIJMJL_01146;db_xref=COG:COG2963;inference=ab initio prediction:Prodigal:002006,similar to AA sequence:UniProtKB:P9WKH5;locus_tag=BFJIJMJL_01146;product=Insertion element IS6110 uncharacterized 12.0 kDa protein
NZ_CP033231.1	Prodigal:002006	CDS	1232199	1232339	.	+	0	ID=BFJIJMJL_01147;inference=ab initio prediction:Prodigal:002006;locus_tag=BFJIJMJL_01147;product=hypothetical protein
NZ_CP033231.1	Prodigal:002006	CDS	1232469	1232909	.	-	0	ID=BFJIJMJL_01148;inference=ab initio prediction:Prodigal:002006;locus_tag=BFJIJMJL_01148;product=hypothetical protein
NZ_CP033231.1	Prodigal:002006	CDS	1233272	1233493	.	-	0	ID=BFJIJMJL_01149;inference=ab initio prediction:Prodigal:002006;locus_tag=BFJIJMJL_01149;product=hypothetical protein
NZ_CP033231.1	Prodigal:002006	CDS	1234134	1234898	.	+	0	ID=BFJIJMJL_01150;inference=ab initio prediction:Prodigal:002006;locus_tag=BFJIJMJL_01150;product=hypothetical protein
NZ_CP033231.1	Prodigal:002006	CDS	1234964	1238353	.	+	0	ID=BFJIJMJL_01151;inference=ab initio prediction:Prodigal:002006;locus_tag=BFJIJMJL_01151;product=hypothetical protein
NZ_CP033231.1	Prodigal:002006	CDS	1238531	1239487	.	+	0	ID=BFJIJMJL_01152;inference=ab initio prediction:Prodigal:002006;locus_tag=BFJIJMJL_01152;product=hypothetical protein
NZ_CP033231.1	Prodigal:002006	CDS	1240394	1240660	.	+	0	ID=BFJIJMJL_01153;inference=ab initio prediction:Prodigal:002006;locus_tag=BFJIJMJL_01153;product=hypothetical protein
NZ_CP033231.1	Prodigal:002006	CDS	1240735	1240938	.	-	0	ID=BFJIJMJL_01154;inference=ab initio prediction:Prodigal:002006;locus_tag=BFJIJMJL_01154;product=hypothetical protein
NZ_CP033231.1	Prodigal:002006	CDS	1240954	1241346	.	-	0	ID=BFJIJMJL_01155;inference=ab initio prediction:Prodigal:002006;locus_tag=BFJIJMJL_01155;product=hypothetical protein
NZ_CP033231.1	Prodigal:002006	CDS	1241346	1241789	.	-	0	ID=BFJIJMJL_01156;inference=ab initio prediction:Prodigal:002006;locus_tag=BFJIJMJL_01156;product=hypothetical protein
NZ_CP033231.1	Prodigal:002006	CDS	1242830	1243210	.	+	0	ID=BFJIJMJL_01157;inference=ab initio prediction:Prodigal:002006,similar to AA sequence:ISfinder:ISMex41;locus_tag=BFJIJMJL_01157;product=IS630 family transposase ISMex41
NZ_CP033231.1	Prodigal:002006	CDS	1243207	1243644	.	+	0	ID=BFJIJMJL_01158;inference=ab initio prediction:Prodigal:002006,similar to AA sequence:ISfinder:ISMex41;locus_tag=BFJIJMJL_01158;product=IS630 family transposase ISMex41
NZ_CP033231.1	Prodigal:002006	CDS	1243646	1243795	.	+	0	ID=BFJIJMJL_01159;inference=ab initio prediction:Prodigal:002006;locus_tag=BFJIJMJL_01159;product=hypothetical protein
NZ_CP033231.1	Prodigal:002006	CDS	1243758	1244987	.	-	0	ID=BFJIJMJL_01160;inference=ab initio prediction:Prodigal:002006;locus_tag=BFJIJMJL_01160;product=hypothetical protein
NZ_CP033231.1	Prodigal:002006	CDS	1245084	1246175	.	-	0	ID=BFJIJMJL_01161;inference=ab initio prediction:Prodigal:002006;locus_tag=BFJIJMJL_01161;product=hypothetical protein
NZ_CP033231.1	Prodigal:002006	CDS	1246178	1246561	.	-	0	ID=BFJIJMJL_01162;inference=ab initio prediction:Prodigal:002006;locus_tag=BFJIJMJL_01162;product=hypothetical protein
NZ_CP033231.1	Prodigal:002006	CDS	1246554	1247354	.	-	0	ID=BFJIJMJL_01163;inference=ab initio prediction:Prodigal:002006;locus_tag=BFJIJMJL_01163;product=hypothetical protein
NZ_CP033231.1	Prodigal:002006	CDS	1247819	1248475	.	-	0	ID=BFJIJMJL_01164;eC_number=2.3.1.191;Name=lpxD_2;gene=lpxD_2;inference=ab initio prediction:Prodigal:002006,protein motif:HAMAP:MF_00523;locus_tag=BFJIJMJL_01164;product=UDP-3-O-(3-hydroxymyristoyl)glucosamine N-acyltransferase
NZ_CP033231.1	Prodigal:002006	CDS	1248483	1249205	.	-	0	ID=BFJIJMJL_01165;eC_number=1.1.1.-;Name=gno_2;gene=gno_2;inference=ab initio prediction:Prodigal:002006,similar to AA sequence:UniProtKB:P50199;locus_tag=BFJIJMJL_01165;product=Gluconate 5-dehydrogenase
NZ_CP033231.1	Prodigal:002006	CDS	1249215	1249442	.	-	0	ID=BFJIJMJL_01166;inference=ab initio prediction:Prodigal:002006;locus_tag=BFJIJMJL_01166;product=hypothetical protein
NZ_CP033231.1	Prodigal:002006	CDS	1249442	1250479	.	-	0	ID=BFJIJMJL_01167;eC_number=2.3.1.180;Name=fabH_1;gene=fabH_1;inference=ab initio prediction:Prodigal:002006,similar to AA sequence:UniProtKB:C1CIR8;locus_tag=BFJIJMJL_01167;product=3-oxoacyl-[acyl-carrier-protein] synthase 3
NZ_CP033231.1	Prodigal:002006	CDS	1250472	1250786	.	-	0	ID=BFJIJMJL_01168;inference=ab initio prediction:Prodigal:002006;locus_tag=BFJIJMJL_01168;product=hypothetical protein
NZ_CP033231.1	Prodigal:002006	CDS	1250752	1252359	.	-	0	ID=BFJIJMJL_01169;inference=ab initio prediction:Prodigal:002006;locus_tag=BFJIJMJL_01169;product=hypothetical protein
NZ_CP033231.1	Prodigal:002006	CDS	1252555	1253988	.	+	0	ID=BFJIJMJL_01170;inference=ab initio prediction:Prodigal:002006;locus_tag=BFJIJMJL_01170;product=hypothetical protein
NZ_CP033231.1	Prodigal:002006	CDS	1254066	1254425	.	-	0	ID=BFJIJMJL_01171;inference=ab initio prediction:Prodigal:002006;locus_tag=BFJIJMJL_01171;product=hypothetical protein
NZ_CP033231.1	Prodigal:002006	CDS	1254599	1255141	.	-	0	ID=BFJIJMJL_01172;inference=ab initio prediction:Prodigal:002006;locus_tag=BFJIJMJL_01172;product=hypothetical protein
NZ_CP033231.1	Prodigal:002006	CDS	1255445	1256047	.	+	0	ID=BFJIJMJL_01173;eC_number=2.3.1.-;Name=oatWY;gene=oatWY;inference=ab initio prediction:Prodigal:002006,similar to AA sequence:UniProtKB:Q93S40;locus_tag=BFJIJMJL_01173;product=Polysialic acid O-acetyltransferase
NZ_CP033231.1	Prodigal:002006	CDS	1256249	1260160	.	+	0	ID=BFJIJMJL_01174;inference=ab initio prediction:Prodigal:002006;locus_tag=BFJIJMJL_01174;product=hypothetical protein
NZ_CP033231.1	Prodigal:002006	CDS	1260245	1261039	.	+	0	ID=BFJIJMJL_01175;Name=kpsM;db_xref=COG:COG1682;gene=kpsM;inference=ab initio prediction:Prodigal:002006,similar to AA sequence:UniProtKB:P23889;locus_tag=BFJIJMJL_01175;product=Polysialic acid transport protein KpsM
NZ_CP033231.1	Prodigal:002006	CDS	1261502	1261759	.	-	0	ID=BFJIJMJL_01176;inference=ab initio prediction:Prodigal:002006;locus_tag=BFJIJMJL_01176;product=hypothetical protein
NZ_CP033231.1	Prodigal:002006	CDS	1262310	1262531	.	+	0	ID=BFJIJMJL_01177;inference=ab initio prediction:Prodigal:002006;locus_tag=BFJIJMJL_01177;product=hypothetical protein
NZ_CP033231.1	Prodigal:002006	CDS	1262660	1263103	.	+	0	ID=BFJIJMJL_01178;inference=ab initio prediction:Prodigal:002006;locus_tag=BFJIJMJL_01178;product=hypothetical protein
NZ_CP033231.1	Prodigal:002006	CDS	1263117	1263404	.	-	0	ID=BFJIJMJL_01179;inference=ab initio prediction:Prodigal:002006;locus_tag=BFJIJMJL_01179;product=hypothetical protein
NZ_CP033231.1	Prodigal:002006	CDS	1263794	1263958	.	-	0	ID=BFJIJMJL_01180;inference=ab initio prediction:Prodigal:002006;locus_tag=BFJIJMJL_01180;product=hypothetical protein
NZ_CP033231.1	Prodigal:002006	CDS	1264346	1265215	.	+	0	ID=BFJIJMJL_01181;inference=ab initio prediction:Prodigal:002006;locus_tag=BFJIJMJL_01181;product=hypothetical protein
NZ_CP033231.1	Prodigal:002006	CDS	1265501	1267120	.	-	0	ID=BFJIJMJL_01182;inference=ab initio prediction:Prodigal:002006;locus_tag=BFJIJMJL_01182;product=hypothetical protein
NZ_CP033231.1	Aragorn:001002	tmRNA	1267364	1267816	.	+	.	ID=BFJIJMJL_01183;Name=ssrA;gene=ssrA;inference=COORDINATES:profile:Aragorn:001002;locus_tag=BFJIJMJL_01183;product=transfer-messenger RNA%2C SsrA
NZ_CP033231.1	Prodigal:002006	CDS	1268045	1269781	.	-	0	ID=BFJIJMJL_01184;Name=fruA;db_xref=COG:COG1299;gene=fruA;inference=ab initio prediction:Prodigal:002006,similar to AA sequence:UniProtKB:P23355;locus_tag=BFJIJMJL_01184;product=PTS system fructose-specific EIIB'BC component
NZ_CP033231.1	Prodigal:002006	CDS	1269829	1270773	.	-	0	ID=BFJIJMJL_01185;eC_number=2.7.1.144;Name=lacC;db_xref=COG:COG1105;gene=lacC;inference=ab initio prediction:Prodigal:002006,similar to AA sequence:UniProtKB:Q5HE12;locus_tag=BFJIJMJL_01185;product=Tagatose-6-phosphate kinase
NZ_CP033231.1	Prodigal:002006	CDS	1270770	1273310	.	-	0	ID=BFJIJMJL_01186;inference=ab initio prediction:Prodigal:002006;locus_tag=BFJIJMJL_01186;product=hypothetical protein
NZ_CP033231.1	Prodigal:002006	CDS	1273501	1274484	.	+	0	ID=BFJIJMJL_01187;Name=rbsR_1;db_xref=COG:COG1609;gene=rbsR_1;inference=ab initio prediction:Prodigal:002006,similar to AA sequence:UniProtKB:P0ACQ0;locus_tag=BFJIJMJL_01187;product=Ribose operon repressor
NZ_CP033231.1	Prodigal:002006	CDS	1274621	1274923	.	-	0	ID=BFJIJMJL_01188;inference=ab initio prediction:Prodigal:002006;locus_tag=BFJIJMJL_01188;product=hypothetical protein
NZ_CP033231.1	Prodigal:002006	CDS	1275209	1275652	.	-	0	ID=BFJIJMJL_01189;inference=ab initio prediction:Prodigal:002006;locus_tag=BFJIJMJL_01189;product=hypothetical protein
NZ_CP033231.1	Prodigal:002006	CDS	1275841	1276131	.	-	0	ID=BFJIJMJL_01190;inference=ab initio prediction:Prodigal:002006;locus_tag=BFJIJMJL_01190;product=hypothetical protein
NZ_CP033231.1	Prodigal:002006	CDS	1276363	1276785	.	-	0	ID=BFJIJMJL_01191;inference=ab initio prediction:Prodigal:002006;locus_tag=BFJIJMJL_01191;product=hypothetical protein
NZ_CP033231.1	Prodigal:002006	CDS	1276782	1277177	.	-	0	ID=BFJIJMJL_01192;inference=ab initio prediction:Prodigal:002006;locus_tag=BFJIJMJL_01192;product=hypothetical protein
NZ_CP033231.1	Prodigal:002006	CDS	1277304	1277747	.	-	0	ID=BFJIJMJL_01193;inference=ab initio prediction:Prodigal:002006;locus_tag=BFJIJMJL_01193;product=hypothetical protein
NZ_CP033231.1	Prodigal:002006	CDS	1278003	1278512	.	+	0	ID=BFJIJMJL_01194;inference=ab initio prediction:Prodigal:002006;locus_tag=BFJIJMJL_01194;product=hypothetical protein
NZ_CP033231.1	Prodigal:002006	CDS	1278509	1278949	.	+	0	ID=BFJIJMJL_01195;inference=ab initio prediction:Prodigal:002006;locus_tag=BFJIJMJL_01195;product=hypothetical protein
NZ_CP033231.1	Prodigal:002006	CDS	1278963	1279217	.	-	0	ID=BFJIJMJL_01196;inference=ab initio prediction:Prodigal:002006;locus_tag=BFJIJMJL_01196;product=hypothetical protein
NZ_CP033231.1	Prodigal:002006	CDS	1279256	1279558	.	-	0	ID=BFJIJMJL_01197;inference=ab initio prediction:Prodigal:002006;locus_tag=BFJIJMJL_01197;product=hypothetical protein
NZ_CP033231.1	Prodigal:002006	CDS	1279834	1280148	.	-	0	ID=BFJIJMJL_01198;inference=ab initio prediction:Prodigal:002006;locus_tag=BFJIJMJL_01198;product=hypothetical protein
NZ_CP033231.1	Prodigal:002006	CDS	1280503	1280685	.	+	0	ID=BFJIJMJL_01199;inference=ab initio prediction:Prodigal:002006;locus_tag=BFJIJMJL_01199;product=hypothetical protein
NZ_CP033231.1	Prodigal:002006	CDS	1280700	1281365	.	-	0	ID=BFJIJMJL_01200;inference=ab initio prediction:Prodigal:002006;locus_tag=BFJIJMJL_01200;product=hypothetical protein
NZ_CP033231.1	Prodigal:002006	CDS	1281534	1282313	.	+	0	ID=BFJIJMJL_01201;eC_number=1.3.1.-;Name=bacG;db_xref=COG:COG1028;gene=bacG;inference=ab initio prediction:Prodigal:002006,similar to AA sequence:UniProtKB:P39644;locus_tag=BFJIJMJL_01201;product=NADPH-dependent reductase BacG
NZ_CP033231.1	Prodigal:002006	CDS	1283299	1284087	.	+	0	ID=BFJIJMJL_01202;eC_number=4.1.2.17;Name=fucA;gene=fucA;inference=ab initio prediction:Prodigal:002006,protein motif:HAMAP:MF_00987;locus_tag=BFJIJMJL_01202;product=L-fuculose phosphate aldolase
NZ_CP033231.1	Prodigal:002006	CDS	1284371	1285270	.	-	0	ID=BFJIJMJL_01203;Name=dmlR_2;gene=dmlR_2;inference=ab initio prediction:Prodigal:002006,similar to AA sequence:UniProtKB:P76250;locus_tag=BFJIJMJL_01203;product=HTH-type transcriptional regulator DmlR
NZ_CP033231.1	Prodigal:002006	CDS	1285427	1287568	.	+	0	ID=BFJIJMJL_01204;eC_number=2.3.3.9;Name=glcB;db_xref=COG:COG2225;gene=glcB;inference=ab initio prediction:Prodigal:002006,similar to AA sequence:UniProtKB:Q9I636;locus_tag=BFJIJMJL_01204;product=Malate synthase G
NZ_CP033231.1	Prodigal:002006	CDS	1287611	1288675	.	-	0	ID=BFJIJMJL_01205;Name=flhB_1;db_xref=COG:COG1377;gene=flhB_1;inference=ab initio prediction:Prodigal:002006,similar to AA sequence:UniProtKB:P40727;locus_tag=BFJIJMJL_01205;product=Flagellar biosynthetic protein FlhB
NZ_CP033231.1	Prodigal:002006	CDS	1288690	1289715	.	-	0	ID=BFJIJMJL_01206;Name=fliG_1;db_xref=COG:COG1536;gene=fliG_1;inference=ab initio prediction:Prodigal:002006,similar to AA sequence:UniProtKB:Q9WY63;locus_tag=BFJIJMJL_01206;product=Flagellar motor switch protein FliG
NZ_CP033231.1	Prodigal:002006	CDS	1289730	1290113	.	-	0	ID=BFJIJMJL_01207;inference=ab initio prediction:Prodigal:002006;locus_tag=BFJIJMJL_01207;product=hypothetical protein
NZ_CP033231.1	Prodigal:002006	CDS	1290229	1290564	.	-	0	ID=BFJIJMJL_01208;inference=ab initio prediction:Prodigal:002006;locus_tag=BFJIJMJL_01208;product=hypothetical protein
NZ_CP033231.1	Prodigal:002006	CDS	1290548	1291489	.	-	0	ID=BFJIJMJL_01209;inference=ab initio prediction:Prodigal:002006;locus_tag=BFJIJMJL_01209;product=hypothetical protein
NZ_CP033231.1	Prodigal:002006	CDS	1291489	1292376	.	-	0	ID=BFJIJMJL_01210;Name=motA_1;db_xref=COG:COG1291;gene=motA_1;inference=ab initio prediction:Prodigal:002006,similar to AA sequence:UniProtKB:P09348;locus_tag=BFJIJMJL_01210;product=Motility protein A
NZ_CP033231.1	Prodigal:002006	CDS	1292550	1293329	.	+	0	ID=BFJIJMJL_01211;inference=ab initio prediction:Prodigal:002006;locus_tag=BFJIJMJL_01211;product=hypothetical protein
NZ_CP033231.1	Prodigal:002006	CDS	1293331	1294071	.	+	0	ID=BFJIJMJL_01212;Name=flgF;db_xref=COG:COG4787;gene=flgF;inference=ab initio prediction:Prodigal:002006,similar to AA sequence:UniProtKB:P16323;locus_tag=BFJIJMJL_01212;product=Flagellar basal-body rod protein FlgF
NZ_CP033231.1	Prodigal:002006	CDS	1294383	1295708	.	+	0	ID=BFJIJMJL_01213;eC_number=7.1.2.2;Name=fliI_1;db_xref=COG:COG1157;gene=fliI_1;inference=ab initio prediction:Prodigal:002006,similar to AA sequence:UniProtKB:P26465;locus_tag=BFJIJMJL_01213;product=Flagellum-specific ATP synthase
NZ_CP033231.1	Prodigal:002006	CDS	1295852	1297081	.	+	0	ID=BFJIJMJL_01214;Name=flgE_1;db_xref=COG:COG1749;gene=flgE_1;inference=ab initio prediction:Prodigal:002006,similar to AA sequence:UniProtKB:Q8YDL6;locus_tag=BFJIJMJL_01214;product=Flagellar hook protein FlgE
NZ_CP033231.1	Prodigal:002006	CDS	1297105	1298559	.	+	0	ID=BFJIJMJL_01215;inference=ab initio prediction:Prodigal:002006;locus_tag=BFJIJMJL_01215;product=hypothetical protein
NZ_CP033231.1	Prodigal:002006	CDS	1298564	1299616	.	+	0	ID=BFJIJMJL_01216;inference=ab initio prediction:Prodigal:002006;locus_tag=BFJIJMJL_01216;product=hypothetical protein
NZ_CP033231.1	Prodigal:002006	CDS	1299711	1300058	.	+	0	ID=BFJIJMJL_01217;inference=ab initio prediction:Prodigal:002006;locus_tag=BFJIJMJL_01217;product=hypothetical protein
NZ_CP033231.1	Prodigal:002006	CDS	1300055	1300507	.	+	0	ID=BFJIJMJL_01218;Name=flbT_1;gene=flbT_1;inference=ab initio prediction:Prodigal:002006,protein motif:HAMAP:MF_00783;locus_tag=BFJIJMJL_01218;product=flagellum biosynthesis repressor protein FlbT
NZ_CP033231.1	Prodigal:002006	CDS	1300521	1300946	.	+	0	ID=BFJIJMJL_01219;inference=ab initio prediction:Prodigal:002006;locus_tag=BFJIJMJL_01219;product=hypothetical protein
NZ_CP033231.1	Prodigal:002006	CDS	1301114	1301380	.	+	0	ID=BFJIJMJL_01220;inference=ab initio prediction:Prodigal:002006;locus_tag=BFJIJMJL_01220;product=hypothetical protein
NZ_CP033231.1	Prodigal:002006	CDS	1301520	1303610	.	+	0	ID=BFJIJMJL_01221;Name=flhA_1;db_xref=COG:COG1298;gene=flhA_1;inference=ab initio prediction:Prodigal:002006,similar to AA sequence:UniProtKB:Q8YDK9;locus_tag=BFJIJMJL_01221;product=Flagellar biosynthesis protein FlhA
NZ_CP033231.1	Prodigal:002006	CDS	1303607	1304362	.	+	0	ID=BFJIJMJL_01222;inference=ab initio prediction:Prodigal:002006;locus_tag=BFJIJMJL_01222;product=hypothetical protein
NZ_CP033231.1	Prodigal:002006	CDS	1304364	1304870	.	+	0	ID=BFJIJMJL_01223;inference=ab initio prediction:Prodigal:002006;locus_tag=BFJIJMJL_01223;product=hypothetical protein
NZ_CP033231.1	Prodigal:002006	CDS	1304867	1305346	.	+	0	ID=BFJIJMJL_01224;inference=ab initio prediction:Prodigal:002006;locus_tag=BFJIJMJL_01224;product=hypothetical protein
NZ_CP033231.1	Prodigal:002006	CDS	1305393	1305728	.	+	0	ID=BFJIJMJL_01225;inference=ab initio prediction:Prodigal:002006;locus_tag=BFJIJMJL_01225;product=hypothetical protein
NZ_CP033231.1	Prodigal:002006	CDS	1305735	1306184	.	+	0	ID=BFJIJMJL_01226;inference=ab initio prediction:Prodigal:002006;locus_tag=BFJIJMJL_01226;product=hypothetical protein
NZ_CP033231.1	Prodigal:002006	CDS	1306235	1308784	.	-	0	ID=BFJIJMJL_01227;inference=ab initio prediction:Prodigal:002006;locus_tag=BFJIJMJL_01227;product=hypothetical protein
NZ_CP033231.1	Prodigal:002006	CDS	1309264	1309944	.	+	0	ID=BFJIJMJL_01228;Name=ftcR;gene=ftcR;inference=ab initio prediction:Prodigal:002006,similar to AA sequence:UniProtKB:Q8YDL7;locus_tag=BFJIJMJL_01228;product=Flagellar transcriptional regulator FtcR
NZ_CP033231.1	Prodigal:002006	CDS	1310405	1310785	.	+	0	ID=BFJIJMJL_01229;inference=ab initio prediction:Prodigal:002006;locus_tag=BFJIJMJL_01229;product=hypothetical protein
NZ_CP033231.1	Prodigal:002006	CDS	1310788	1311204	.	+	0	ID=BFJIJMJL_01230;Name=flgC_2;db_xref=COG:COG1558;gene=flgC_2;inference=ab initio prediction:Prodigal:002006,similar to AA sequence:UniProtKB:P0A1I7;locus_tag=BFJIJMJL_01230;product=Flagellar basal-body rod protein FlgC
NZ_CP033231.1	Prodigal:002006	CDS	1311204	1311536	.	+	0	ID=BFJIJMJL_01231;Name=fliE_1;gene=fliE_1;inference=ab initio prediction:Prodigal:002006,protein motif:HAMAP:MF_00724;locus_tag=BFJIJMJL_01231;product=Flagellar hook-basal body complex protein FliE
NZ_CP033231.1	Prodigal:002006	CDS	1311633	1312421	.	+	0	ID=BFJIJMJL_01232;Name=flgG_1;db_xref=COG:COG4786;gene=flgG_1;inference=ab initio prediction:Prodigal:002006,similar to AA sequence:UniProtKB:P0A1J3;locus_tag=BFJIJMJL_01232;product=Flagellar basal-body rod protein FlgG
NZ_CP033231.1	Prodigal:002006	CDS	1312447	1312923	.	+	0	ID=BFJIJMJL_01233;inference=ab initio prediction:Prodigal:002006;locus_tag=BFJIJMJL_01233;product=hypothetical protein
NZ_CP033231.1	Prodigal:002006	CDS	1312920	1314026	.	+	0	ID=BFJIJMJL_01234;Name=flgI_1;gene=flgI_1;inference=ab initio prediction:Prodigal:002006,protein motif:HAMAP:MF_00416;locus_tag=BFJIJMJL_01234;product=Flagellar P-ring protein
NZ_CP033231.1	Prodigal:002006	CDS	1314023	1314634	.	+	0	ID=BFJIJMJL_01235;inference=ab initio prediction:Prodigal:002006;locus_tag=BFJIJMJL_01235;product=hypothetical protein
NZ_CP033231.1	Prodigal:002006	CDS	1314631	1315329	.	+	0	ID=BFJIJMJL_01236;Name=flgH_1;gene=flgH_1;inference=ab initio prediction:Prodigal:002006,protein motif:HAMAP:MF_00415;locus_tag=BFJIJMJL_01236;product=Flagellar L-ring protein
NZ_CP033231.1	Prodigal:002006	CDS	1315352	1315834	.	+	0	ID=BFJIJMJL_01237;inference=ab initio prediction:Prodigal:002006;locus_tag=BFJIJMJL_01237;product=hypothetical protein
NZ_CP033231.1	Prodigal:002006	CDS	1315868	1316629	.	+	0	ID=BFJIJMJL_01238;Name=fliP_1;db_xref=COG:COG1338;gene=fliP_1;inference=ab initio prediction:Prodigal:002006,similar to AA sequence:UniProtKB:P54700;locus_tag=BFJIJMJL_01238;product=Flagellar biosynthetic protein FliP
NZ_CP033231.1	Prodigal:002006	CDS	1316910	1318079	.	+	0	ID=BFJIJMJL_01239;inference=ab initio prediction:Prodigal:002006;locus_tag=BFJIJMJL_01239;product=hypothetical protein
NZ_CP033231.1	Prodigal:002006	CDS	1318260	1319909	.	+	0	ID=BFJIJMJL_01240;Name=fliF;db_xref=COG:COG1766;gene=fliF;inference=ab initio prediction:Prodigal:002006,similar to AA sequence:UniProtKB:Q8YDM4;locus_tag=BFJIJMJL_01240;product=Flagellar M-ring protein
NZ_CP033231.1	Prodigal:002006	CDS	1319909	1320553	.	+	0	ID=BFJIJMJL_01241;inference=ab initio prediction:Prodigal:002006;locus_tag=BFJIJMJL_01241;product=hypothetical protein
NZ_CP033231.1	Prodigal:002006	CDS	1320556	1321794	.	+	0	ID=BFJIJMJL_01242;inference=ab initio prediction:Prodigal:002006;locus_tag=BFJIJMJL_01242;product=hypothetical protein
NZ_CP033231.1	Prodigal:002006	CDS	1321791	1323068	.	+	0	ID=BFJIJMJL_01243;inference=ab initio prediction:Prodigal:002006;locus_tag=BFJIJMJL_01243;product=hypothetical protein
NZ_CP033231.1	Prodigal:002006	CDS	1323065	1324795	.	+	0	ID=BFJIJMJL_01244;inference=ab initio prediction:Prodigal:002006;locus_tag=BFJIJMJL_01244;product=hypothetical protein
NZ_CP033231.1	Prodigal:002006	CDS	1324755	1325300	.	+	0	ID=BFJIJMJL_01245;inference=ab initio prediction:Prodigal:002006;locus_tag=BFJIJMJL_01245;product=hypothetical protein
NZ_CP033231.1	Prodigal:002006	CDS	1325528	1325641	.	+	0	ID=BFJIJMJL_01246;inference=ab initio prediction:Prodigal:002006;locus_tag=BFJIJMJL_01246;product=hypothetical protein
NZ_CP033231.1	Prodigal:002006	CDS	1325703	1326113	.	-	0	ID=BFJIJMJL_01247;inference=ab initio prediction:Prodigal:002006;locus_tag=BFJIJMJL_01247;product=hypothetical protein
NZ_CP033231.1	Prodigal:002006	CDS	1326621	1327211	.	-	0	ID=BFJIJMJL_01248;inference=ab initio prediction:Prodigal:002006;locus_tag=BFJIJMJL_01248;product=hypothetical protein
NZ_CP033231.1	Prodigal:002006	CDS	1327754	1328080	.	-	0	ID=BFJIJMJL_01249;Name=emrE;db_xref=COG:COG2076;gene=emrE;inference=ab initio prediction:Prodigal:002006,similar to AA sequence:UniProtKB:P23895;locus_tag=BFJIJMJL_01249;product=Multidrug transporter EmrE
NZ_CP033231.1	Prodigal:002006	CDS	1328414	1329643	.	+	0	ID=BFJIJMJL_01250;eC_number=3.4.16.4;Name=yfeW;gene=yfeW;inference=ab initio prediction:Prodigal:002006,protein motif:HAMAP:MF_01034;locus_tag=BFJIJMJL_01250;product=Putative D-alanyl-D-alanine carboxypeptidase
NZ_CP033231.1	Prodigal:002006	CDS	1329841	1331235	.	-	0	ID=BFJIJMJL_01251;inference=ab initio prediction:Prodigal:002006;locus_tag=BFJIJMJL_01251;product=hypothetical protein
NZ_CP033231.1	Prodigal:002006	CDS	1331448	1333154	.	-	0	ID=BFJIJMJL_01252;inference=ab initio prediction:Prodigal:002006;locus_tag=BFJIJMJL_01252;product=hypothetical protein
NZ_CP033231.1	Prodigal:002006	CDS	1333741	1334169	.	+	0	ID=BFJIJMJL_01253;Name=ros_3;db_xref=COG:COG4957;gene=ros_3;inference=ab initio prediction:Prodigal:002006,similar to AA sequence:UniProtKB:Q04152;locus_tag=BFJIJMJL_01253;product=Transcriptional regulatory protein ros
NZ_CP033231.1	Prodigal:002006	CDS	1334359	1335384	.	-	0	ID=BFJIJMJL_01254;inference=ab initio prediction:Prodigal:002006;locus_tag=BFJIJMJL_01254;product=hypothetical protein
NZ_CP033231.1	Prodigal:002006	CDS	1336071	1336985	.	+	0	ID=BFJIJMJL_01255;eC_number=2.7.1.45;Name=kdgK;db_xref=COG:COG0524;gene=kdgK;inference=ab initio prediction:Prodigal:002006,similar to AA sequence:UniProtKB:P45416;locus_tag=BFJIJMJL_01255;product=2-dehydro-3-deoxygluconokinase
NZ_CP033231.1	Prodigal:002006	CDS	1337162	1337962	.	+	0	ID=BFJIJMJL_01256;inference=ab initio prediction:Prodigal:002006;locus_tag=BFJIJMJL_01256;product=hypothetical protein
NZ_CP033231.1	Prodigal:002006	CDS	1338031	1338354	.	-	0	ID=BFJIJMJL_01257;inference=ab initio prediction:Prodigal:002006;locus_tag=BFJIJMJL_01257;product=hypothetical protein
NZ_CP033231.1	Prodigal:002006	CDS	1338663	1340882	.	-	0	ID=BFJIJMJL_01258;eC_number=3.6.4.12;Name=recG;db_xref=COG:COG1200;gene=recG;inference=ab initio prediction:Prodigal:002006,similar to AA sequence:UniProtKB:P24230;locus_tag=BFJIJMJL_01258;product=ATP-dependent DNA helicase RecG
NZ_CP033231.1	Prodigal:002006	CDS	1340990	1341874	.	+	0	ID=BFJIJMJL_01259;eC_number=3.8.1.3;db_xref=COG:COG0596;inference=ab initio prediction:Prodigal:002006,similar to AA sequence:UniProtKB:Q6NAM1;locus_tag=BFJIJMJL_01259;product=Fluoroacetate dehalogenase
NZ_CP033231.1	Prodigal:002006	CDS	1342044	1343264	.	+	0	ID=BFJIJMJL_01260;eC_number=1.14.13.-;Name=ubiL_1;db_xref=COG:COG0654;gene=ubiL_1;inference=ab initio prediction:Prodigal:002006,similar to AA sequence:UniProtKB:Q2RMZ4;locus_tag=BFJIJMJL_01260;product=Ubiquinone hydroxylase UbiL
NZ_CP033231.1	Prodigal:002006	CDS	1343462	1343806	.	-	0	ID=BFJIJMJL_01261;inference=ab initio prediction:Prodigal:002006;locus_tag=BFJIJMJL_01261;product=hypothetical protein
NZ_CP033231.1	Prodigal:002006	CDS	1343968	1345236	.	-	0	ID=BFJIJMJL_01262;inference=ab initio prediction:Prodigal:002006;locus_tag=BFJIJMJL_01262;product=hypothetical protein
NZ_CP033231.1	Prodigal:002006	CDS	1345686	1346471	.	+	0	ID=BFJIJMJL_01263;inference=ab initio prediction:Prodigal:002006;locus_tag=BFJIJMJL_01263;product=hypothetical protein
NZ_CP033231.1	Prodigal:002006	CDS	1346762	1347100	.	-	0	ID=BFJIJMJL_01264;Name=hspQ;gene=hspQ;inference=ab initio prediction:Prodigal:002006,protein motif:HAMAP:MF_01194;locus_tag=BFJIJMJL_01264;product=Heat shock protein HspQ
NZ_CP033231.1	Prodigal:002006	CDS	1347196	1347918	.	-	0	ID=BFJIJMJL_01265;eC_number=4.2.1.103;Name=inhA_1;gene=inhA_1;inference=ab initio prediction:Prodigal:002006,similar to AA sequence:UniProtKB:Q8G9F9;locus_tag=BFJIJMJL_01265;product=Isonitrile hydratase
NZ_CP033231.1	Prodigal:002006	CDS	1348014	1348955	.	+	0	ID=BFJIJMJL_01266;Name=cdhR_1;db_xref=COG:COG4977;gene=cdhR_1;inference=ab initio prediction:Prodigal:002006,similar to AA sequence:UniProtKB:Q9HTH5;locus_tag=BFJIJMJL_01266;product=HTH-type transcriptional regulator CdhR
NZ_CP033231.1	Prodigal:002006	CDS	1348962	1349315	.	-	0	ID=BFJIJMJL_01267;db_xref=COG:COG2852;inference=ab initio prediction:Prodigal:002006,similar to AA sequence:UniProtKB:P44116;locus_tag=BFJIJMJL_01267;product=putative protein
NZ_CP033231.1	Prodigal:002006	CDS	1349612	1350661	.	-	0	ID=BFJIJMJL_01268;eC_number=4.1.3.24;Name=mcl;db_xref=COG:COG2301;gene=mcl;inference=ab initio prediction:Prodigal:002006,similar to AA sequence:UniProtKB:S5N020;locus_tag=BFJIJMJL_01268;product=Malyl-CoA/beta-methylmalyl-CoA/citramalyl-CoA lyase
NZ_CP033231.1	Prodigal:002006	CDS	1350876	1352201	.	-	0	ID=BFJIJMJL_01269;inference=ab initio prediction:Prodigal:002006;locus_tag=BFJIJMJL_01269;product=hypothetical protein
NZ_CP033231.1	Prodigal:002006	CDS	1352467	1353786	.	-	0	ID=BFJIJMJL_01270;Name=ampG_1;db_xref=COG:COG0477;gene=ampG_1;inference=ab initio prediction:Prodigal:002006,similar to AA sequence:UniProtKB:P0AE16;locus_tag=BFJIJMJL_01270;product=Anhydromuropeptide permease
NZ_CP033231.1	Prodigal:002006	CDS	1354032	1357640	.	-	0	ID=BFJIJMJL_01271;eC_number=3.6.4.-;Name=mfd_1;db_xref=COG:COG1197;gene=mfd_1;inference=ab initio prediction:Prodigal:002006,similar to AA sequence:UniProtKB:P30958;locus_tag=BFJIJMJL_01271;product=Transcription-repair-coupling factor
NZ_CP033231.1	Prodigal:002006	CDS	1358223	1358453	.	-	0	ID=BFJIJMJL_01272;inference=ab initio prediction:Prodigal:002006;locus_tag=BFJIJMJL_01272;product=hypothetical protein
NZ_CP033231.1	Prodigal:002006	CDS	1358469	1358765	.	-	0	ID=BFJIJMJL_01273;inference=ab initio prediction:Prodigal:002006;locus_tag=BFJIJMJL_01273;product=hypothetical protein
NZ_CP033231.1	Prodigal:002006	CDS	1358957	1359934	.	+	0	ID=BFJIJMJL_01274;eC_number=1.6.5.5;Name=qorA_1;db_xref=COG:COG0604;gene=qorA_1;inference=ab initio prediction:Prodigal:002006,similar to AA sequence:UniProtKB:P28304;locus_tag=BFJIJMJL_01274;product=Quinone oxidoreductase 1
NZ_CP033231.1	Prodigal:002006	CDS	1359931	1360557	.	+	0	ID=BFJIJMJL_01275;eC_number=3.5.1.19;Name=pncA;db_xref=COG:COG1335;gene=pncA;inference=ab initio prediction:Prodigal:002006,similar to AA sequence:UniProtKB:P21369;locus_tag=BFJIJMJL_01275;product=Nicotinamidase
NZ_CP033231.1	Prodigal:002006	CDS	1360652	1360852	.	+	0	ID=BFJIJMJL_01276;inference=ab initio prediction:Prodigal:002006;locus_tag=BFJIJMJL_01276;product=hypothetical protein
NZ_CP033231.1	Prodigal:002006	CDS	1360893	1361144	.	-	0	ID=BFJIJMJL_01277;inference=ab initio prediction:Prodigal:002006;locus_tag=BFJIJMJL_01277;product=hypothetical protein
NZ_CP033231.1	Prodigal:002006	CDS	1361390	1362472	.	-	0	ID=BFJIJMJL_01278;eC_number=2.7.7.7;Name=dinB;db_xref=COG:COG0389;gene=dinB;inference=ab initio prediction:Prodigal:002006,similar to AA sequence:UniProtKB:Q47155;locus_tag=BFJIJMJL_01278;product=DNA polymerase IV
NZ_CP033231.1	Prodigal:002006	CDS	1362738	1364090	.	-	0	ID=BFJIJMJL_01279;eC_number=2.8.4.4;Name=rimO;db_xref=COG:COG0621;gene=rimO;inference=ab initio prediction:Prodigal:002006,similar to AA sequence:UniProtKB:P0AEI4;locus_tag=BFJIJMJL_01279;product=Ribosomal protein S12 methylthiotransferase RimO
NZ_CP033231.1	Prodigal:002006	CDS	1364452	1365876	.	+	0	ID=BFJIJMJL_01280;eC_number=2.6.1.85;Name=pabB;db_xref=COG:COG0147;gene=pabB;inference=ab initio prediction:Prodigal:002006,similar to AA sequence:UniProtKB:P05041;locus_tag=BFJIJMJL_01280;product=Aminodeoxychorismate synthase component 1
NZ_CP033231.1	Prodigal:002006	CDS	1365873	1366496	.	+	0	ID=BFJIJMJL_01281;eC_number=2.6.1.85;Name=pabA;db_xref=COG:COG0512;gene=pabA;inference=ab initio prediction:Prodigal:002006,similar to AA sequence:UniProtKB:P28819;locus_tag=BFJIJMJL_01281;product=Aminodeoxychorismate/anthranilate synthase component 2
NZ_CP033231.1	Prodigal:002006	CDS	1366483	1367346	.	+	0	ID=BFJIJMJL_01282;eC_number=2.6.1.21;Name=dat_1;gene=dat_1;inference=ab initio prediction:Prodigal:002006,similar to AA sequence:UniProtKB:P19938;locus_tag=BFJIJMJL_01282;product=D-alanine aminotransferase
NZ_CP033231.1	Prodigal:002006	CDS	1367343	1367753	.	+	0	ID=BFJIJMJL_01283;inference=ab initio prediction:Prodigal:002006;locus_tag=BFJIJMJL_01283;product=hypothetical protein
NZ_CP033231.1	Prodigal:002006	CDS	1367969	1368163	.	+	0	ID=BFJIJMJL_01284;inference=ab initio prediction:Prodigal:002006;locus_tag=BFJIJMJL_01284;product=hypothetical protein
NZ_CP033231.1	Prodigal:002006	CDS	1368292	1368834	.	+	0	ID=BFJIJMJL_01285;Name=yciF;db_xref=COG:COG3685;gene=yciF;inference=ab initio prediction:Prodigal:002006,similar to AA sequence:UniProtKB:P21362;locus_tag=BFJIJMJL_01285;product=Protein YciF
NZ_CP033231.1	Prodigal:002006	CDS	1368940	1369263	.	-	0	ID=BFJIJMJL_01286;inference=ab initio prediction:Prodigal:002006;locus_tag=BFJIJMJL_01286;product=hypothetical protein
NZ_CP033231.1	Prodigal:002006	CDS	1369341	1370210	.	-	0	ID=BFJIJMJL_01287;eC_number=3.6.1.8;Name=mazG;db_xref=COG:COG1694;gene=mazG;inference=ab initio prediction:Prodigal:002006,similar to AA sequence:UniProtKB:P0AEY3;locus_tag=BFJIJMJL_01287;product=Nucleoside triphosphate pyrophosphohydrolase
NZ_CP033231.1	Prodigal:002006	CDS	1370273	1370506	.	-	0	ID=BFJIJMJL_01288;inference=ab initio prediction:Prodigal:002006;locus_tag=BFJIJMJL_01288;product=hypothetical protein
NZ_CP033231.1	barrnap:0.9	rRNA	1371148	1372625	0	+	.	ID=BFJIJMJL_01289;locus_tag=BFJIJMJL_01289;product=16S ribosomal RNA
NZ_CP033231.1	barrnap:0.9	rRNA	1373089	1375888	0	+	.	ID=BFJIJMJL_01290;locus_tag=BFJIJMJL_01290;product=23S ribosomal RNA
NZ_CP033231.1	barrnap:0.9	rRNA	1376088	1376176	9.7e-08	+	.	ID=BFJIJMJL_01291;locus_tag=BFJIJMJL_01291;note=aligned only 74 percent of the 5S ribosomal RNA;product=5S ribosomal RNA (partial)
NZ_CP033231.1	Aragorn:001002	tRNA	1376285	1376361	.	+	.	ID=BFJIJMJL_01292;inference=COORDINATES:profile:Aragorn:001002;locus_tag=BFJIJMJL_01292;product=tRNA-Met(cat)
NZ_CP033231.1	Prodigal:002006	CDS	1376435	1377034	.	-	0	ID=BFJIJMJL_01293;inference=ab initio prediction:Prodigal:002006,similar to AA sequence:UniProtKB:Q881J7;locus_tag=BFJIJMJL_01293;product=Blue-light-activated protein
NZ_CP033231.1	Prodigal:002006	CDS	1377155	1378423	.	+	0	ID=BFJIJMJL_01294;inference=ab initio prediction:Prodigal:002006,similar to AA sequence:ISfinder:ISMex3;locus_tag=BFJIJMJL_01294;product=IS256 family transposase ISMex3
NZ_CP033231.1	Prodigal:002006	CDS	1378437	1379897	.	-	0	ID=BFJIJMJL_01295;inference=ab initio prediction:Prodigal:002006;locus_tag=BFJIJMJL_01295;product=hypothetical protein
NZ_CP033231.1	Prodigal:002006	CDS	1379894	1380598	.	-	0	ID=BFJIJMJL_01296;eC_number=2.7.11.1;Name=kaiC_1;db_xref=COG:COG0467;gene=kaiC_1;inference=ab initio prediction:Prodigal:002006,similar to AA sequence:UniProtKB:Q79PF4;locus_tag=BFJIJMJL_01296;product=Circadian clock protein kinase KaiC
NZ_CP033231.1	Prodigal:002006	CDS	1380685	1381398	.	-	0	ID=BFJIJMJL_01297;eC_number=2.7.11.1;Name=kaiC_2;gene=kaiC_2;inference=ab initio prediction:Prodigal:002006,similar to AA sequence:UniProtKB:Q6L8J9;locus_tag=BFJIJMJL_01297;product=Circadian clock protein kinase KaiC
NZ_CP033231.1	Prodigal:002006	CDS	1381535	1384060	.	-	0	ID=BFJIJMJL_01298;eC_number=2.7.13.3;Name=rcsC_4;gene=rcsC_4;inference=ab initio prediction:Prodigal:002006,protein motif:HAMAP:MF_00979;locus_tag=BFJIJMJL_01298;product=Sensor histidine kinase RcsC
NZ_CP033231.1	Prodigal:002006	CDS	1384311	1385039	.	+	0	ID=BFJIJMJL_01299;inference=ab initio prediction:Prodigal:002006;locus_tag=BFJIJMJL_01299;product=hypothetical protein
NZ_CP033231.1	Prodigal:002006	CDS	1385036	1386094	.	-	0	ID=BFJIJMJL_01300;eC_number=2.4.1.250;Name=mshA_2;gene=mshA_2;inference=ab initio prediction:Prodigal:002006,protein motif:HAMAP:MF_01695;locus_tag=BFJIJMJL_01300;product=D-inositol-3-phosphate glycosyltransferase
NZ_CP033231.1	Prodigal:002006	CDS	1386091	1387008	.	-	0	ID=BFJIJMJL_01301;inference=ab initio prediction:Prodigal:002006;locus_tag=BFJIJMJL_01301;product=hypothetical protein
NZ_CP033231.1	Prodigal:002006	CDS	1387187	1388308	.	-	0	ID=BFJIJMJL_01302;eC_number=2.4.1.227;Name=murG_2;gene=murG_2;inference=ab initio prediction:Prodigal:002006,protein motif:HAMAP:MF_00033;locus_tag=BFJIJMJL_01302;product=UDP-N-acetylglucosamine--N-acetylmuramyl-(pentapeptide) pyrophosphoryl-undecaprenol N-acetylglucosamine transferase
NZ_CP033231.1	Prodigal:002006	CDS	1388317	1389201	.	-	0	ID=BFJIJMJL_01303;eC_number=2.4.1.338;Name=valG_1;db_xref=COG:COG0463;gene=valG_1;inference=ab initio prediction:Prodigal:002006,similar to AA sequence:UniProtKB:H2K893;locus_tag=BFJIJMJL_01303;product=Validoxylamine A glucosyltransferase
NZ_CP033231.1	Prodigal:002006	CDS	1389233	1391428	.	-	0	ID=BFJIJMJL_01304;eC_number=2.4.1.250;Name=mshA_3;gene=mshA_3;inference=ab initio prediction:Prodigal:002006,protein motif:HAMAP:MF_01695;locus_tag=BFJIJMJL_01304;product=D-inositol-3-phosphate glycosyltransferase
NZ_CP033231.1	Prodigal:002006	CDS	1391501	1392388	.	+	0	ID=BFJIJMJL_01305;eC_number=2.4.1.250;Name=mshA_4;gene=mshA_4;inference=ab initio prediction:Prodigal:002006,protein motif:HAMAP:MF_01695;locus_tag=BFJIJMJL_01305;product=D-inositol-3-phosphate glycosyltransferase
NZ_CP033231.1	Prodigal:002006	CDS	1392388	1393566	.	+	0	ID=BFJIJMJL_01306;eC_number=2.4.1.11;db_xref=COG:COG0438;inference=ab initio prediction:Prodigal:002006,similar to AA sequence:UniProtKB:P9WMY9;locus_tag=BFJIJMJL_01306;product=Glycogen synthase
NZ_CP033231.1	Prodigal:002006	CDS	1393554	1394546	.	-	0	ID=BFJIJMJL_01307;inference=ab initio prediction:Prodigal:002006;locus_tag=BFJIJMJL_01307;product=hypothetical protein
NZ_CP033231.1	Prodigal:002006	CDS	1394628	1395269	.	+	0	ID=BFJIJMJL_01308;inference=ab initio prediction:Prodigal:002006;locus_tag=BFJIJMJL_01308;product=hypothetical protein
NZ_CP033231.1	Prodigal:002006	CDS	1395266	1395910	.	+	0	ID=BFJIJMJL_01309;inference=ab initio prediction:Prodigal:002006;locus_tag=BFJIJMJL_01309;product=hypothetical protein
NZ_CP033231.1	Prodigal:002006	CDS	1396121	1398271	.	+	0	ID=BFJIJMJL_01310;inference=ab initio prediction:Prodigal:002006;locus_tag=BFJIJMJL_01310;product=hypothetical protein
NZ_CP033231.1	Prodigal:002006	CDS	1398342	1400066	.	+	0	ID=BFJIJMJL_01311;Name=prsD;gene=prsD;inference=ab initio prediction:Prodigal:002006,similar to AA sequence:UniProtKB:Q7ANN4;locus_tag=BFJIJMJL_01311;product=Type I secretion system ATP-binding protein PrsD
NZ_CP033231.1	Prodigal:002006	CDS	1400063	1401379	.	+	0	ID=BFJIJMJL_01312;Name=prsE;gene=prsE;inference=ab initio prediction:Prodigal:002006,similar to AA sequence:UniProtKB:Q7ANN5;locus_tag=BFJIJMJL_01312;product=Type I secretion system membrane fusion protein PrsE
NZ_CP033231.1	Prodigal:002006	CDS	1401475	1402767	.	+	0	ID=BFJIJMJL_01313;inference=ab initio prediction:Prodigal:002006;locus_tag=BFJIJMJL_01313;product=hypothetical protein
NZ_CP033231.1	Prodigal:002006	CDS	1403024	1404379	.	+	0	ID=BFJIJMJL_01314;inference=ab initio prediction:Prodigal:002006;locus_tag=BFJIJMJL_01314;product=hypothetical protein
NZ_CP033231.1	Prodigal:002006	CDS	1404434	1405810	.	+	0	ID=BFJIJMJL_01315;inference=ab initio prediction:Prodigal:002006;locus_tag=BFJIJMJL_01315;product=hypothetical protein
NZ_CP033231.1	Prodigal:002006	CDS	1405818	1406600	.	-	0	ID=BFJIJMJL_01316;eC_number=1.1.1.100;Name=fabG_3;gene=fabG_3;inference=ab initio prediction:Prodigal:002006,similar to AA sequence:UniProtKB:O67610;locus_tag=BFJIJMJL_01316;product=3-oxoacyl-[acyl-carrier-protein] reductase FabG
NZ_CP033231.1	Prodigal:002006	CDS	1406758	1407336	.	-	0	ID=BFJIJMJL_01317;Name=puuR_1;gene=puuR_1;inference=ab initio prediction:Prodigal:002006,similar to AA sequence:UniProtKB:P0A9U6;locus_tag=BFJIJMJL_01317;product=HTH-type transcriptional regulator PuuR
NZ_CP033231.1	Prodigal:002006	CDS	1407525	1408292	.	+	0	ID=BFJIJMJL_01318;Name=artJ;db_xref=COG:COG0834;gene=artJ;inference=ab initio prediction:Prodigal:002006,similar to AA sequence:UniProtKB:P30860;locus_tag=BFJIJMJL_01318;product=ABC transporter arginine-binding protein 1
NZ_CP033231.1	Prodigal:002006	CDS	1408298	1408951	.	+	0	ID=BFJIJMJL_01319;Name=yecS;db_xref=COG:COG0765;gene=yecS;inference=ab initio prediction:Prodigal:002006,similar to AA sequence:UniProtKB:P0AFT2;locus_tag=BFJIJMJL_01319;product=L-cystine transport system permease protein YecS
NZ_CP033231.1	Prodigal:002006	CDS	1408948	1409679	.	+	0	ID=BFJIJMJL_01320;eC_number=3.6.3.-;Name=glnQ_2;db_xref=COG:COG1126;gene=glnQ_2;inference=ab initio prediction:Prodigal:002006,similar to AA sequence:UniProtKB:O34677;locus_tag=BFJIJMJL_01320;product=Glutamine transport ATP-binding protein GlnQ
NZ_CP033231.1	Prodigal:002006	CDS	1409688	1410977	.	+	0	ID=BFJIJMJL_01321;eC_number=1.4.3.-;Name=puuB;gene=puuB;inference=ab initio prediction:Prodigal:002006,similar to AA sequence:UniProtKB:P37906;locus_tag=BFJIJMJL_01321;product=Gamma-glutamylputrescine oxidoreductase
NZ_CP033231.1	Prodigal:002006	CDS	1411156	1412499	.	+	0	ID=BFJIJMJL_01322;Name=steT;db_xref=COG:COG0531;gene=steT;inference=ab initio prediction:Prodigal:002006,similar to AA sequence:UniProtKB:O34739;locus_tag=BFJIJMJL_01322;product=Serine/threonine exchanger SteT
NZ_CP033231.1	Prodigal:002006	CDS	1412512	1413243	.	-	0	ID=BFJIJMJL_01323;eC_number=2.1.1.222;Name=COQ3_3;gene=COQ3_3;inference=ab initio prediction:Prodigal:002006,protein motif:HAMAP:MF_00472;locus_tag=BFJIJMJL_01323;product=Ubiquinone biosynthesis O-methyltransferase%2C mitochondrial
NZ_CP033231.1	Prodigal:002006	CDS	1413320	1414078	.	-	0	ID=BFJIJMJL_01324;Name=livF_3;db_xref=COG:COG0410;gene=livF_3;inference=ab initio prediction:Prodigal:002006,similar to AA sequence:UniProtKB:P22731;locus_tag=BFJIJMJL_01324;product=High-affinity branched-chain amino acid transport ATP-binding protein LivF
NZ_CP033231.1	Prodigal:002006	CDS	1414084	1415934	.	-	0	ID=BFJIJMJL_01325;eC_number=7.6.2.8;Name=btuD_5;gene=btuD_5;inference=ab initio prediction:Prodigal:002006,protein motif:HAMAP:MF_01005;locus_tag=BFJIJMJL_01325;product=Vitamin B12 import ATP-binding protein BtuD
NZ_CP033231.1	Prodigal:002006	CDS	1415931	1416806	.	-	0	ID=BFJIJMJL_01326;Name=livH_4;db_xref=COG:COG0559;gene=livH_4;inference=ab initio prediction:Prodigal:002006,similar to AA sequence:UniProtKB:P0AEX7;locus_tag=BFJIJMJL_01326;product=High-affinity branched-chain amino acid transport system permease protein LivH
NZ_CP033231.1	Prodigal:002006	CDS	1416851	1418014	.	-	0	ID=BFJIJMJL_01327;Name=braC_1;db_xref=COG:COG0683;gene=braC_1;inference=ab initio prediction:Prodigal:002006,similar to AA sequence:UniProtKB:P21175;locus_tag=BFJIJMJL_01327;product=Leucine-%2C isoleucine-%2C valine-%2C threonine-%2C and alanine-binding protein
NZ_CP033231.1	Prodigal:002006	CDS	1418192	1419262	.	+	0	ID=BFJIJMJL_01328;eC_number=1.1.1.-;Name=hcxB;db_xref=COG:COG2055;gene=hcxB;inference=ab initio prediction:Prodigal:002006,similar to AA sequence:UniProtKB:P30178;locus_tag=BFJIJMJL_01328;product=Hydroxycarboxylate dehydrogenase B
NZ_CP033231.1	Prodigal:002006	CDS	1419354	1420274	.	-	0	ID=BFJIJMJL_01329;inference=ab initio prediction:Prodigal:002006;locus_tag=BFJIJMJL_01329;product=hypothetical protein
NZ_CP033231.1	Prodigal:002006	CDS	1420300	1422033	.	-	0	ID=BFJIJMJL_01330;inference=ab initio prediction:Prodigal:002006;locus_tag=BFJIJMJL_01330;product=hypothetical protein
NZ_CP033231.1	Prodigal:002006	CDS	1422681	1423694	.	+	0	ID=BFJIJMJL_01331;Name=kdgT_2;gene=kdgT_2;inference=ab initio prediction:Prodigal:002006,similar to AA sequence:UniProtKB:P50847;locus_tag=BFJIJMJL_01331;product=2-keto-3-deoxygluconate permease
NZ_CP033231.1	Prodigal:002006	CDS	1423654	1424940	.	+	0	ID=BFJIJMJL_01332;eC_number=2.7.1.219;Name=dtnK;db_xref=COG:COG3395;gene=dtnK;inference=ab initio prediction:Prodigal:002006,similar to AA sequence:UniProtKB:Q0K4F6;locus_tag=BFJIJMJL_01332;product=D-threonate kinase
NZ_CP033231.1	Prodigal:002006	CDS	1424937	1425938	.	+	0	ID=BFJIJMJL_01333;eC_number=1.1.1.408;Name=pdxA2;db_xref=COG:COG1995;gene=pdxA2;inference=ab initio prediction:Prodigal:002006,similar to AA sequence:UniProtKB:Q0K4F5;locus_tag=BFJIJMJL_01333;product=D-threonate 4-phosphate dehydrogenase
NZ_CP033231.1	Prodigal:002006	CDS	1425997	1426755	.	+	0	ID=BFJIJMJL_01334;Name=srlR;db_xref=COG:COG1349;gene=srlR;inference=ab initio prediction:Prodigal:002006,similar to AA sequence:UniProtKB:P15082;locus_tag=BFJIJMJL_01334;product=Glucitol operon repressor
NZ_CP033231.1	Prodigal:002006	CDS	1426920	1427555	.	+	0	ID=BFJIJMJL_01335;inference=ab initio prediction:Prodigal:002006;locus_tag=BFJIJMJL_01335;product=hypothetical protein
NZ_CP033231.1	Prodigal:002006	CDS	1427552	1427992	.	-	0	ID=BFJIJMJL_01336;inference=ab initio prediction:Prodigal:002006;locus_tag=BFJIJMJL_01336;product=hypothetical protein
NZ_CP033231.1	Prodigal:002006	CDS	1428060	1428818	.	+	0	ID=BFJIJMJL_01337;inference=ab initio prediction:Prodigal:002006;locus_tag=BFJIJMJL_01337;product=hypothetical protein
NZ_CP033231.1	Aragorn:001002	tRNA	1428949	1429024	.	-	.	ID=BFJIJMJL_01338;inference=COORDINATES:profile:Aragorn:001002;locus_tag=BFJIJMJL_01338;product=tRNA-Glu(ttc)
NZ_CP033231.1	Prodigal:002006	CDS	1429131	1429697	.	+	0	ID=BFJIJMJL_01339;eC_number=2.7.1.156;Name=cobP;gene=cobP;inference=ab initio prediction:Prodigal:002006,similar to AA sequence:UniProtKB:P29931;locus_tag=BFJIJMJL_01339;product=Bifunctional adenosylcobalamin biosynthesis protein CobP
NZ_CP033231.1	Prodigal:002006	CDS	1429694	1430296	.	+	0	ID=BFJIJMJL_01340;eC_number=2.5.1.17;Name=cobO;gene=cobO;inference=ab initio prediction:Prodigal:002006,similar to AA sequence:UniProtKB:P29930;locus_tag=BFJIJMJL_01340;product=Corrinoid adenosyltransferase
NZ_CP033231.1	Prodigal:002006	CDS	1430320	1431762	.	+	0	ID=BFJIJMJL_01341;Name=cobQ;gene=cobQ;inference=ab initio prediction:Prodigal:002006,similar to AA sequence:UniProtKB:P29932;locus_tag=BFJIJMJL_01341;product=Cobyric acid synthase
NZ_CP033231.1	Prodigal:002006	CDS	1431842	1433191	.	+	0	ID=BFJIJMJL_01342;Name=ttuB_3;gene=ttuB_3;inference=ab initio prediction:Prodigal:002006,similar to AA sequence:UniProtKB:Q44470;locus_tag=BFJIJMJL_01342;product=Putative tartrate transporter
NZ_CP033231.1	Prodigal:002006	CDS	1433293	1433469	.	+	0	ID=BFJIJMJL_01343;inference=ab initio prediction:Prodigal:002006;locus_tag=BFJIJMJL_01343;product=hypothetical protein
NZ_CP033231.1	Prodigal:002006	CDS	1433475	1434389	.	-	0	ID=BFJIJMJL_01344;eC_number=1.1.1.29;Name=hprA_1;db_xref=COG:COG1052;gene=hprA_1;inference=ab initio prediction:Prodigal:002006,similar to AA sequence:UniProtKB:Q59516;locus_tag=BFJIJMJL_01344;product=Glycerate dehydrogenase
NZ_CP033231.1	Prodigal:002006	CDS	1434499	1435482	.	-	0	ID=BFJIJMJL_01345;Name=cobD;db_xref=COG:COG1270;gene=cobD;inference=ab initio prediction:Prodigal:002006,similar to AA sequence:UniProtKB:P9WP93;locus_tag=BFJIJMJL_01345;product=Cobalamin biosynthesis protein CobD
NZ_CP033231.1	Prodigal:002006	CDS	1435720	1436514	.	+	0	ID=BFJIJMJL_01346;eC_number=2.6.1.-;db_xref=COG:COG0079;inference=ab initio prediction:Prodigal:002006,similar to AA sequence:UniProtKB:P9WQ89;locus_tag=BFJIJMJL_01346;product=putative aminotransferase
NZ_CP033231.1	Prodigal:002006	CDS	1436507	1437682	.	-	0	ID=BFJIJMJL_01347;inference=ab initio prediction:Prodigal:002006,similar to AA sequence:UniProtKB:Q9ADP8;locus_tag=BFJIJMJL_01347;product=putative transporter
NZ_CP033231.1	Prodigal:002006	CDS	1438000	1438191	.	+	0	ID=BFJIJMJL_01348;inference=ab initio prediction:Prodigal:002006;locus_tag=BFJIJMJL_01348;product=hypothetical protein
NZ_CP033231.1	Prodigal:002006	CDS	1438423	1439832	.	+	0	ID=BFJIJMJL_01349;inference=ab initio prediction:Prodigal:002006;locus_tag=BFJIJMJL_01349;product=hypothetical protein
NZ_CP033231.1	Prodigal:002006	CDS	1439997	1440107	.	+	0	ID=BFJIJMJL_01350;inference=ab initio prediction:Prodigal:002006;locus_tag=BFJIJMJL_01350;product=hypothetical protein
NZ_CP033231.1	Prodigal:002006	CDS	1440147	1441736	.	+	0	ID=BFJIJMJL_01351;eC_number=6.2.1.3;Name=lcfB_2;db_xref=COG:COG0318;gene=lcfB_2;inference=ab initio prediction:Prodigal:002006,similar to AA sequence:UniProtKB:O07610;locus_tag=BFJIJMJL_01351;product=Long-chain-fatty-acid--CoA ligase
NZ_CP033231.1	Prodigal:002006	CDS	1441859	1442131	.	+	0	ID=BFJIJMJL_01352;inference=ab initio prediction:Prodigal:002006;locus_tag=BFJIJMJL_01352;product=hypothetical protein
NZ_CP033231.1	Prodigal:002006	CDS	1442091	1442411	.	+	0	ID=BFJIJMJL_01353;inference=ab initio prediction:Prodigal:002006;locus_tag=BFJIJMJL_01353;product=hypothetical protein
NZ_CP033231.1	Prodigal:002006	CDS	1442478	1443254	.	-	0	ID=BFJIJMJL_01354;inference=ab initio prediction:Prodigal:002006;locus_tag=BFJIJMJL_01354;product=hypothetical protein
NZ_CP033231.1	Prodigal:002006	CDS	1443340	1443711	.	-	0	ID=BFJIJMJL_01355;inference=ab initio prediction:Prodigal:002006;locus_tag=BFJIJMJL_01355;product=hypothetical protein
NZ_CP033231.1	Prodigal:002006	CDS	1443717	1444130	.	-	0	ID=BFJIJMJL_01356;inference=ab initio prediction:Prodigal:002006;locus_tag=BFJIJMJL_01356;product=hypothetical protein
NZ_CP033231.1	Prodigal:002006	CDS	1444134	1444655	.	-	0	ID=BFJIJMJL_01357;inference=ab initio prediction:Prodigal:002006;locus_tag=BFJIJMJL_01357;product=hypothetical protein
NZ_CP033231.1	Prodigal:002006	CDS	1445146	1446567	.	+	0	ID=BFJIJMJL_01358;eC_number=2.4.1.15;Name=otsA;db_xref=COG:COG0380;gene=otsA;inference=ab initio prediction:Prodigal:002006,similar to AA sequence:UniProtKB:P31677;locus_tag=BFJIJMJL_01358;product=Trehalose-6-phosphate synthase
NZ_CP033231.1	Prodigal:002006	CDS	1446790	1448901	.	+	0	ID=BFJIJMJL_01359;eC_number=3.2.1.-;Name=glgX_2;db_xref=COG:COG1523;gene=glgX_2;inference=ab initio prediction:Prodigal:002006,similar to AA sequence:UniProtKB:P9WQ25;locus_tag=BFJIJMJL_01359;product=Glycogen operon protein GlgX
NZ_CP033231.1	Prodigal:002006	CDS	1449013	1449312	.	+	0	ID=BFJIJMJL_01360;inference=ab initio prediction:Prodigal:002006;locus_tag=BFJIJMJL_01360;product=hypothetical protein
NZ_CP033231.1	Prodigal:002006	CDS	1449316	1449876	.	+	0	ID=BFJIJMJL_01361;inference=ab initio prediction:Prodigal:002006;locus_tag=BFJIJMJL_01361;product=hypothetical protein
NZ_CP033231.1	Prodigal:002006	CDS	1450050	1451855	.	+	0	ID=BFJIJMJL_01362;eC_number=3.2.1.141;Name=treZ;db_xref=COG:COG0296;gene=treZ;inference=ab initio prediction:Prodigal:002006,similar to AA sequence:UniProtKB:Q9RX51;locus_tag=BFJIJMJL_01362;product=Malto-oligosyltrehalose trehalohydrolase
NZ_CP033231.1	Prodigal:002006	CDS	1451852	1456771	.	+	0	ID=BFJIJMJL_01363;eC_number=2.4.1.18;Name=glgB_1;gene=glgB_1;inference=ab initio prediction:Prodigal:002006,protein motif:HAMAP:MF_00685;locus_tag=BFJIJMJL_01363;product=1%2C4-alpha-glucan branching enzyme GlgB
NZ_CP033231.1	Prodigal:002006	CDS	1456964	1460350	.	+	0	ID=BFJIJMJL_01364;eC_number=2.4.99.16;Name=glgE;gene=glgE;inference=ab initio prediction:Prodigal:002006,protein motif:HAMAP:MF_02124;locus_tag=BFJIJMJL_01364;product=Alpha-1%2C4-glucan:maltose-1-phosphate maltosyltransferase
NZ_CP033231.1	Prodigal:002006	CDS	1460496	1463774	.	+	0	ID=BFJIJMJL_01365;eC_number=2.7.1.8;inference=ab initio prediction:Prodigal:002006,protein motif:HAMAP:MF_02218;locus_tag=BFJIJMJL_01365;product=Glucosamine kinase
NZ_CP033231.1	Prodigal:002006	CDS	1463771	1466056	.	+	0	ID=BFJIJMJL_01366;eC_number=2.4.1.18;Name=glgB_2;db_xref=COG:COG0296;gene=glgB_2;inference=ab initio prediction:Prodigal:002006,similar to AA sequence:UniProtKB:P16954;locus_tag=BFJIJMJL_01366;product=1%2C4-alpha-glucan branching enzyme GlgB
NZ_CP033231.1	Prodigal:002006	CDS	1466190	1467731	.	-	0	ID=BFJIJMJL_01367;eC_number=2.4.1.21;Name=glgA;db_xref=COG:COG0297;gene=glgA;inference=ab initio prediction:Prodigal:002006,similar to AA sequence:UniProtKB:P0A6U8;locus_tag=BFJIJMJL_01367;product=Glycogen synthase
NZ_CP033231.1	Prodigal:002006	CDS	1467952	1469535	.	-	0	ID=BFJIJMJL_01368;eC_number=3.2.1.10;Name=malL;db_xref=COG:COG0366;gene=malL;inference=ab initio prediction:Prodigal:002006,similar to AA sequence:UniProtKB:P29094;locus_tag=BFJIJMJL_01368;product=Oligo-1%2C6-glucosidase
NZ_CP033231.1	Prodigal:002006	CDS	1469842	1472397	.	+	0	ID=BFJIJMJL_01369;eC_number=2.4.1.1;Name=malP;db_xref=COG:COG0058;gene=malP;inference=ab initio prediction:Prodigal:002006,similar to AA sequence:UniProtKB:P00490;locus_tag=BFJIJMJL_01369;product=Maltodextrin phosphorylase
NZ_CP033231.1	Prodigal:002006	CDS	1472462	1473505	.	-	0	ID=BFJIJMJL_01370;inference=ab initio prediction:Prodigal:002006;locus_tag=BFJIJMJL_01370;product=hypothetical protein
NZ_CP033231.1	Prodigal:002006	CDS	1473544	1474500	.	-	0	ID=BFJIJMJL_01371;inference=ab initio prediction:Prodigal:002006;locus_tag=BFJIJMJL_01371;product=hypothetical protein
NZ_CP033231.1	Prodigal:002006	CDS	1474497	1474862	.	-	0	ID=BFJIJMJL_01372;inference=ab initio prediction:Prodigal:002006;locus_tag=BFJIJMJL_01372;product=hypothetical protein
NZ_CP033231.1	Prodigal:002006	CDS	1474965	1475378	.	-	0	ID=BFJIJMJL_01373;eC_number=1.14.12.17;Name=hmp_1;gene=hmp_1;inference=ab initio prediction:Prodigal:002006,protein motif:HAMAP:MF_01252;locus_tag=BFJIJMJL_01373;product=Flavohemoprotein
NZ_CP033231.1	Prodigal:002006	CDS	1475448	1478366	.	-	0	ID=BFJIJMJL_01374;inference=ab initio prediction:Prodigal:002006;locus_tag=BFJIJMJL_01374;product=hypothetical protein
NZ_CP033231.1	Prodigal:002006	CDS	1478622	1479917	.	-	0	ID=BFJIJMJL_01375;eC_number=3.4.24.-;db_xref=COG:COG0612;inference=ab initio prediction:Prodigal:002006,similar to AA sequence:UniProtKB:P9WHT5;locus_tag=BFJIJMJL_01375;product=putative zinc protease
NZ_CP033231.1	Prodigal:002006	CDS	1479925	1481337	.	-	0	ID=BFJIJMJL_01376;eC_number=4.2.3.1;Name=thrC;db_xref=COG:COG0498;gene=thrC;inference=ab initio prediction:Prodigal:002006,similar to AA sequence:UniProtKB:P23669;locus_tag=BFJIJMJL_01376;product=Threonine synthase
NZ_CP033231.1	Prodigal:002006	CDS	1481570	1481959	.	+	0	ID=BFJIJMJL_01377;inference=ab initio prediction:Prodigal:002006;locus_tag=BFJIJMJL_01377;product=hypothetical protein
NZ_CP033231.1	Prodigal:002006	CDS	1482029	1482472	.	+	0	ID=BFJIJMJL_01378;inference=ab initio prediction:Prodigal:002006;locus_tag=BFJIJMJL_01378;product=hypothetical protein
NZ_CP033231.1	Prodigal:002006	CDS	1482497	1482910	.	-	0	ID=BFJIJMJL_01379;inference=ab initio prediction:Prodigal:002006;locus_tag=BFJIJMJL_01379;product=hypothetical protein
NZ_CP033231.1	Prodigal:002006	CDS	1483162	1484322	.	+	0	ID=BFJIJMJL_01380;eC_number=1.14.99.46;Name=rutA;db_xref=COG:COG2141;gene=rutA;inference=ab initio prediction:Prodigal:002006,similar to AA sequence:UniProtKB:P75898;locus_tag=BFJIJMJL_01380;product=Pyrimidine monooxygenase RutA
NZ_CP033231.1	Prodigal:002006	CDS	1484322	1485059	.	+	0	ID=BFJIJMJL_01381;eC_number=3.5.1.110;Name=rutB_1;db_xref=COG:COG1335;gene=rutB_1;inference=ab initio prediction:Prodigal:002006,similar to AA sequence:UniProtKB:P75897;locus_tag=BFJIJMJL_01381;product=Peroxyureidoacrylate/ureidoacrylate amidohydrolase RutB
NZ_CP033231.1	Prodigal:002006	CDS	1485105	1485491	.	+	0	ID=BFJIJMJL_01382;eC_number=1.-.-.-;Name=rutC;db_xref=COG:COG0251;gene=rutC;inference=ab initio prediction:Prodigal:002006,similar to AA sequence:UniProtKB:P0AFQ5;locus_tag=BFJIJMJL_01382;product=Putative aminoacrylate peracid reductase RutC
NZ_CP033231.1	Prodigal:002006	CDS	1485492	1486430	.	-	0	ID=BFJIJMJL_01383;eC_number=2.4.1.289;Name=wbbL;db_xref=COG:COG1216;gene=wbbL;inference=ab initio prediction:Prodigal:002006,similar to AA sequence:UniProtKB:P9WMY3;locus_tag=BFJIJMJL_01383;product=N-acetylglucosaminyl-diphospho-decaprenol L-rhamnosyltransferase
NZ_CP033231.1	Prodigal:002006	CDS	1486427	1487413	.	-	0	ID=BFJIJMJL_01384;inference=ab initio prediction:Prodigal:002006;locus_tag=BFJIJMJL_01384;product=hypothetical protein
NZ_CP033231.1	Prodigal:002006	CDS	1487878	1491792	.	+	0	ID=BFJIJMJL_01385;inference=ab initio prediction:Prodigal:002006;locus_tag=BFJIJMJL_01385;product=hypothetical protein
NZ_CP033231.1	Prodigal:002006	CDS	1491789	1492508	.	+	0	ID=BFJIJMJL_01386;eC_number=2.3.1.89;Name=dapH_1;gene=dapH_1;inference=ab initio prediction:Prodigal:002006,protein motif:HAMAP:MF_01691;locus_tag=BFJIJMJL_01386;product=2%2C3%2C4%2C5-tetrahydropyridine-2%2C6-dicarboxylate N-acetyltransferase
NZ_CP033231.1	Prodigal:002006	CDS	1492512	1492655	.	-	0	ID=BFJIJMJL_01387;inference=ab initio prediction:Prodigal:002006;locus_tag=BFJIJMJL_01387;product=hypothetical protein
NZ_CP033231.1	Prodigal:002006	CDS	1493538	1494419	.	-	0	ID=BFJIJMJL_01388;eC_number=2.6.1.102;Name=per;db_xref=COG:COG0399;gene=per;inference=ab initio prediction:Prodigal:002006,similar to AA sequence:UniProtKB:Q9A9H3;locus_tag=BFJIJMJL_01388;product=GDP-perosamine synthase
NZ_CP033231.1	Prodigal:002006	CDS	1494662	1495924	.	-	0	ID=BFJIJMJL_01389;eC_number=2.4.1.250;Name=mshA_5;gene=mshA_5;inference=ab initio prediction:Prodigal:002006,protein motif:HAMAP:MF_01695;locus_tag=BFJIJMJL_01389;product=D-inositol-3-phosphate glycosyltransferase
NZ_CP033231.1	Prodigal:002006	CDS	1496005	1496811	.	-	0	ID=BFJIJMJL_01390;inference=ab initio prediction:Prodigal:002006;locus_tag=BFJIJMJL_01390;product=hypothetical protein
NZ_CP033231.1	Prodigal:002006	CDS	1497760	1498962	.	-	0	ID=BFJIJMJL_01391;eC_number=3.5.1.87;Name=amaB_1;gene=amaB_1;inference=ab initio prediction:Prodigal:002006,similar to AA sequence:UniProtKB:Q53389;locus_tag=BFJIJMJL_01391;product=N-carbamoyl-L-amino acid hydrolase
NZ_CP033231.1	Prodigal:002006	CDS	1499131	1500558	.	-	0	ID=BFJIJMJL_01392;eC_number=2.1.1.74;Name=trmFO;db_xref=COG:COG1206;gene=trmFO;inference=ab initio prediction:Prodigal:002006,similar to AA sequence:UniProtKB:P39815;locus_tag=BFJIJMJL_01392;product=Methylenetetrahydrofolate--tRNA-(uracil-5-)-methyltransferase TrmFO
NZ_CP033231.1	Prodigal:002006	CDS	1500637	1500783	.	-	0	ID=BFJIJMJL_01393;inference=ab initio prediction:Prodigal:002006;locus_tag=BFJIJMJL_01393;product=hypothetical protein
NZ_CP033231.1	Prodigal:002006	CDS	1501054	1501320	.	-	0	ID=BFJIJMJL_01394;inference=ab initio prediction:Prodigal:002006;locus_tag=BFJIJMJL_01394;product=hypothetical protein
NZ_CP033231.1	Prodigal:002006	CDS	1501494	1502468	.	-	0	ID=BFJIJMJL_01395;Name=hhoA;gene=hhoA;inference=ab initio prediction:Prodigal:002006,similar to AA sequence:UniProtKB:P72780;locus_tag=BFJIJMJL_01395;product=Putative serine protease HhoA
NZ_CP033231.1	Prodigal:002006	CDS	1502772	1503422	.	+	0	ID=BFJIJMJL_01396;Name=sigK;db_xref=COG:COG1595;gene=sigK;inference=ab initio prediction:Prodigal:002006,similar to AA sequence:UniProtKB:P9WGH7;locus_tag=BFJIJMJL_01396;product=ECF RNA polymerase sigma factor SigK
NZ_CP033231.1	Prodigal:002006	CDS	1503419	1504114	.	+	0	ID=BFJIJMJL_01397;inference=ab initio prediction:Prodigal:002006;locus_tag=BFJIJMJL_01397;product=hypothetical protein
NZ_CP033231.1	Prodigal:002006	CDS	1504177	1504746	.	-	0	ID=BFJIJMJL_01398;inference=ab initio prediction:Prodigal:002006;locus_tag=BFJIJMJL_01398;product=hypothetical protein
NZ_CP033231.1	Prodigal:002006	CDS	1504982	1505728	.	-	0	ID=BFJIJMJL_01399;inference=ab initio prediction:Prodigal:002006;locus_tag=BFJIJMJL_01399;product=hypothetical protein
NZ_CP033231.1	Prodigal:002006	CDS	1505831	1505962	.	-	0	ID=BFJIJMJL_01400;inference=ab initio prediction:Prodigal:002006;locus_tag=BFJIJMJL_01400;product=hypothetical protein
NZ_CP033231.1	Prodigal:002006	CDS	1506466	1509582	.	-	0	ID=BFJIJMJL_01401;Name=uvrA_1;db_xref=COG:COG0178;gene=uvrA_1;inference=ab initio prediction:Prodigal:002006,similar to AA sequence:UniProtKB:P0A698;locus_tag=BFJIJMJL_01401;product=UvrABC system protein A
NZ_CP033231.1	Prodigal:002006	CDS	1509918	1510340	.	-	0	ID=BFJIJMJL_01402;inference=ab initio prediction:Prodigal:002006;locus_tag=BFJIJMJL_01402;product=hypothetical protein
NZ_CP033231.1	Prodigal:002006	CDS	1510351	1511370	.	-	0	ID=BFJIJMJL_01403;inference=ab initio prediction:Prodigal:002006,similar to AA sequence:UniProtKB:P99173;locus_tag=BFJIJMJL_01403;product=Zinc-type alcohol dehydrogenase-like protein
NZ_CP033231.1	Prodigal:002006	CDS	1511401	1511865	.	+	0	ID=BFJIJMJL_01404;inference=ab initio prediction:Prodigal:002006;locus_tag=BFJIJMJL_01404;product=hypothetical protein
NZ_CP033231.1	Prodigal:002006	CDS	1511962	1514013	.	+	0	ID=BFJIJMJL_01405;inference=ab initio prediction:Prodigal:002006;locus_tag=BFJIJMJL_01405;product=hypothetical protein
NZ_CP033231.1	Prodigal:002006	CDS	1514141	1514995	.	-	0	ID=BFJIJMJL_01406;inference=ab initio prediction:Prodigal:002006;locus_tag=BFJIJMJL_01406;product=hypothetical protein
NZ_CP033231.1	Prodigal:002006	CDS	1515163	1516584	.	-	0	ID=BFJIJMJL_01407;Name=naiP_2;gene=naiP_2;inference=ab initio prediction:Prodigal:002006,similar to AA sequence:UniProtKB:O34691;locus_tag=BFJIJMJL_01407;product=Putative niacin/nicotinamide transporter NaiP
NZ_CP033231.1	Prodigal:002006	CDS	1516750	1517640	.	+	0	ID=BFJIJMJL_01408;inference=ab initio prediction:Prodigal:002006;locus_tag=BFJIJMJL_01408;product=hypothetical protein
NZ_CP033231.1	Prodigal:002006	CDS	1517860	1519857	.	+	0	ID=BFJIJMJL_01409;inference=ab initio prediction:Prodigal:002006;locus_tag=BFJIJMJL_01409;product=hypothetical protein
NZ_CP033231.1	Prodigal:002006	CDS	1520022	1520276	.	-	0	ID=BFJIJMJL_01410;inference=ab initio prediction:Prodigal:002006;locus_tag=BFJIJMJL_01410;product=hypothetical protein
NZ_CP033231.1	Prodigal:002006	CDS	1520404	1521102	.	-	0	ID=BFJIJMJL_01411;eC_number=2.1.1.185;Name=rlmB_1;gene=rlmB_1;inference=ab initio prediction:Prodigal:002006,protein motif:HAMAP:MF_01887;locus_tag=BFJIJMJL_01411;product=23S rRNA (guanosine-2'-O-)-methyltransferase RlmB
NZ_CP033231.1	Prodigal:002006	CDS	1521978	1523078	.	+	0	ID=BFJIJMJL_01412;inference=ab initio prediction:Prodigal:002006;locus_tag=BFJIJMJL_01412;product=hypothetical protein
NZ_CP033231.1	Prodigal:002006	CDS	1523216	1523860	.	+	0	ID=BFJIJMJL_01413;inference=ab initio prediction:Prodigal:002006;locus_tag=BFJIJMJL_01413;product=hypothetical protein
NZ_CP033231.1	Prodigal:002006	CDS	1523960	1524271	.	-	0	ID=BFJIJMJL_01414;inference=ab initio prediction:Prodigal:002006;locus_tag=BFJIJMJL_01414;product=hypothetical protein
NZ_CP033231.1	Prodigal:002006	CDS	1524530	1525207	.	-	0	ID=BFJIJMJL_01415;eC_number=4.2.1.1;Name=cynT_2;db_xref=COG:COG0288;gene=cynT_2;inference=ab initio prediction:Prodigal:002006,similar to AA sequence:UniProtKB:P0ABE9;locus_tag=BFJIJMJL_01415;product=Carbonic anhydrase 1
NZ_CP033231.1	Prodigal:002006	CDS	1525433	1525741	.	-	0	ID=BFJIJMJL_01416;inference=ab initio prediction:Prodigal:002006;locus_tag=BFJIJMJL_01416;product=hypothetical protein
NZ_CP033231.1	Prodigal:002006	CDS	1526141	1527007	.	-	0	ID=BFJIJMJL_01417;inference=ab initio prediction:Prodigal:002006;locus_tag=BFJIJMJL_01417;product=hypothetical protein
NZ_CP033231.1	Prodigal:002006	CDS	1527077	1527511	.	-	0	ID=BFJIJMJL_01418;inference=ab initio prediction:Prodigal:002006;locus_tag=BFJIJMJL_01418;product=hypothetical protein
NZ_CP033231.1	Prodigal:002006	CDS	1527548	1527847	.	-	0	ID=BFJIJMJL_01419;inference=ab initio prediction:Prodigal:002006;locus_tag=BFJIJMJL_01419;product=hypothetical protein
NZ_CP033231.1	Prodigal:002006	CDS	1528007	1529191	.	+	0	ID=BFJIJMJL_01420;eC_number=3.5.1.16;Name=argE_2;db_xref=COG:COG0624;gene=argE_2;inference=ab initio prediction:Prodigal:002006,similar to AA sequence:UniProtKB:O68873;locus_tag=BFJIJMJL_01420;product=Acetylornithine deacetylase
NZ_CP033231.1	Prodigal:002006	CDS	1529380	1530180	.	-	0	ID=BFJIJMJL_01421;inference=ab initio prediction:Prodigal:002006;locus_tag=BFJIJMJL_01421;product=hypothetical protein
NZ_CP033231.1	Prodigal:002006	CDS	1530458	1531132	.	+	0	ID=BFJIJMJL_01422;inference=ab initio prediction:Prodigal:002006;locus_tag=BFJIJMJL_01422;product=hypothetical protein
NZ_CP033231.1	Prodigal:002006	CDS	1531197	1531802	.	-	0	ID=BFJIJMJL_01423;Name=yibF_1;db_xref=COG:COG0625;gene=yibF_1;inference=ab initio prediction:Prodigal:002006,similar to AA sequence:UniProtKB:P0ACA1;locus_tag=BFJIJMJL_01423;product=putative GST-like protein YibF
NZ_CP033231.1	Prodigal:002006	CDS	1531880	1532131	.	-	0	ID=BFJIJMJL_01424;inference=ab initio prediction:Prodigal:002006;locus_tag=BFJIJMJL_01424;product=hypothetical protein
NZ_CP033231.1	Prodigal:002006	CDS	1532364	1533740	.	-	0	ID=BFJIJMJL_01425;Name=stp_1;gene=stp_1;inference=ab initio prediction:Prodigal:002006,similar to AA sequence:UniProtKB:P9WG91;locus_tag=BFJIJMJL_01425;product=Multidrug resistance protein Stp
NZ_CP033231.1	Prodigal:002006	CDS	1534072	1535061	.	+	0	ID=BFJIJMJL_01426;Name=dmlR_3;gene=dmlR_3;inference=ab initio prediction:Prodigal:002006,similar to AA sequence:UniProtKB:P76250;locus_tag=BFJIJMJL_01426;product=HTH-type transcriptional regulator DmlR
NZ_CP033231.1	Prodigal:002006	CDS	1535045	1535458	.	-	0	ID=BFJIJMJL_01427;inference=ab initio prediction:Prodigal:002006;locus_tag=BFJIJMJL_01427;product=hypothetical protein
NZ_CP033231.1	Prodigal:002006	CDS	1535571	1537358	.	-	0	ID=BFJIJMJL_01428;Name=atm1_2;db_xref=COG:COG5265;gene=atm1_2;inference=ab initio prediction:Prodigal:002006,similar to AA sequence:UniProtKB:Q2G506;locus_tag=BFJIJMJL_01428;product=ATM1-type heavy metal exporter
NZ_CP033231.1	Prodigal:002006	CDS	1537655	1537990	.	-	0	ID=BFJIJMJL_01429;inference=ab initio prediction:Prodigal:002006;locus_tag=BFJIJMJL_01429;product=hypothetical protein
NZ_CP033231.1	Prodigal:002006	CDS	1538417	1539691	.	+	0	ID=BFJIJMJL_01430;eC_number=1.4.99.-;Name=dadA;db_xref=COG:COG0665;gene=dadA;inference=ab initio prediction:Prodigal:002006,similar to AA sequence:UniProtKB:P0A6J5;locus_tag=BFJIJMJL_01430;product=D-amino acid dehydrogenase
NZ_CP033231.1	Prodigal:002006	CDS	1539877	1541016	.	+	0	ID=BFJIJMJL_01431;inference=ab initio prediction:Prodigal:002006;locus_tag=BFJIJMJL_01431;product=hypothetical protein
NZ_CP033231.1	Prodigal:002006	CDS	1541070	1542191	.	+	0	ID=BFJIJMJL_01432;eC_number=4.1.3.41;Name=dhaa;db_xref=COG:COG3616;gene=dhaa;inference=ab initio prediction:Prodigal:002006,similar to AA sequence:UniProtKB:Q8GRC8;locus_tag=BFJIJMJL_01432;product=3-hydroxy-D-aspartate aldolase
NZ_CP033231.1	Prodigal:002006	CDS	1542353	1543282	.	+	0	ID=BFJIJMJL_01433;eC_number=1.4.1.1;Name=ala;gene=ala;inference=ab initio prediction:Prodigal:002006,protein motif:HAMAP:MF_00935;locus_tag=BFJIJMJL_01433;product=Alanine dehydrogenase
NZ_CP033231.1	Prodigal:002006	CDS	1543331	1544086	.	+	0	ID=BFJIJMJL_01434;inference=ab initio prediction:Prodigal:002006;locus_tag=BFJIJMJL_01434;product=hypothetical protein
NZ_CP033231.1	Prodigal:002006	CDS	1544372	1546063	.	+	0	ID=BFJIJMJL_01435;eC_number=3.6.4.13;Name=dbpA;gene=dbpA;inference=ab initio prediction:Prodigal:002006,protein motif:HAMAP:MF_00965;locus_tag=BFJIJMJL_01435;product=ATP-dependent RNA helicase DbpA
NZ_CP033231.1	Prodigal:002006	CDS	1546593	1547702	.	-	0	ID=BFJIJMJL_01436;inference=ab initio prediction:Prodigal:002006;locus_tag=BFJIJMJL_01436;product=hypothetical protein
NZ_CP033231.1	Prodigal:002006	CDS	1547894	1548922	.	-	0	ID=BFJIJMJL_01437;inference=ab initio prediction:Prodigal:002006;locus_tag=BFJIJMJL_01437;product=hypothetical protein
NZ_CP033231.1	Prodigal:002006	CDS	1549025	1552234	.	-	0	ID=BFJIJMJL_01438;Name=czcA_1;gene=czcA_1;inference=ab initio prediction:Prodigal:002006,similar to AA sequence:UniProtKB:P13511;locus_tag=BFJIJMJL_01438;product=Cobalt-zinc-cadmium resistance protein CzcA
NZ_CP033231.1	Prodigal:002006	CDS	1552227	1553336	.	-	0	ID=BFJIJMJL_01439;inference=ab initio prediction:Prodigal:002006;locus_tag=BFJIJMJL_01439;product=hypothetical protein
NZ_CP033231.1	Prodigal:002006	CDS	1553448	1554701	.	-	0	ID=BFJIJMJL_01440;inference=ab initio prediction:Prodigal:002006;locus_tag=BFJIJMJL_01440;product=hypothetical protein
NZ_CP033231.1	Prodigal:002006	CDS	1554951	1555214	.	+	0	ID=BFJIJMJL_01441;inference=ab initio prediction:Prodigal:002006;locus_tag=BFJIJMJL_01441;product=hypothetical protein
NZ_CP033231.1	Prodigal:002006	CDS	1555541	1555762	.	+	0	ID=BFJIJMJL_01442;inference=ab initio prediction:Prodigal:002006;locus_tag=BFJIJMJL_01442;product=hypothetical protein
NZ_CP033231.1	Prodigal:002006	CDS	1555884	1556375	.	+	0	ID=BFJIJMJL_01443;eC_number=1.2.99.6;Name=paoA_1;db_xref=COG:COG2080;gene=paoA_1;inference=ab initio prediction:Prodigal:002006,similar to AA sequence:UniProtKB:P77165;locus_tag=BFJIJMJL_01443;product=Aldehyde oxidoreductase iron-sulfur-binding subunit PaoA
NZ_CP033231.1	Prodigal:002006	CDS	1556372	1557412	.	+	0	ID=BFJIJMJL_01444;eC_number=1.2.99.6;Name=paoB_1;db_xref=COG:COG1319;gene=paoB_1;inference=ab initio prediction:Prodigal:002006,similar to AA sequence:UniProtKB:P77324;locus_tag=BFJIJMJL_01444;product=Aldehyde oxidoreductase FAD-binding subunit PaoB
NZ_CP033231.1	Prodigal:002006	CDS	1557424	1559679	.	+	0	ID=BFJIJMJL_01445;eC_number=1.2.99.6;Name=paoC_1;db_xref=COG:COG1529;gene=paoC_1;inference=ab initio prediction:Prodigal:002006,similar to AA sequence:UniProtKB:P77489;locus_tag=BFJIJMJL_01445;product=Aldehyde oxidoreductase molybdenum-binding subunit PaoC
NZ_CP033231.1	Prodigal:002006	CDS	1560257	1561222	.	+	0	ID=BFJIJMJL_01446;Name=ytfQ;gene=ytfQ;inference=ab initio prediction:Prodigal:002006,similar to AA sequence:UniProtKB:P39325;locus_tag=BFJIJMJL_01446;product=ABC transporter periplasmic-binding protein YtfQ
NZ_CP033231.1	Prodigal:002006	CDS	1561258	1562796	.	+	0	ID=BFJIJMJL_01447;eC_number=7.5.2.-;Name=fruK;db_xref=COG:COG1129;gene=fruK;inference=ab initio prediction:Prodigal:002006,similar to AA sequence:UniProtKB:Q8G847;locus_tag=BFJIJMJL_01447;product=Fructose import ATP-binding protein FruK
NZ_CP033231.1	Prodigal:002006	CDS	1562796	1563767	.	+	0	ID=BFJIJMJL_01448;Name=ytfT;gene=ytfT;inference=ab initio prediction:Prodigal:002006,similar to AA sequence:UniProtKB:P39328;locus_tag=BFJIJMJL_01448;product=Inner membrane ABC transporter permease protein YtfT
NZ_CP033231.1	Prodigal:002006	CDS	1563767	1564783	.	+	0	ID=BFJIJMJL_01449;Name=yjfF;gene=yjfF;inference=ab initio prediction:Prodigal:002006,similar to AA sequence:UniProtKB:P37772;locus_tag=BFJIJMJL_01449;product=Inner membrane ABC transporter permease protein YjfF
NZ_CP033231.1	Prodigal:002006	CDS	1564904	1565851	.	+	0	ID=BFJIJMJL_01450;eC_number=4.2.1.43;Name=araD_1;gene=araD_1;inference=ab initio prediction:Prodigal:002006,similar to AA sequence:UniProtKB:Q1JUQ0;locus_tag=BFJIJMJL_01450;product=L-2-keto-3-deoxyarabonate dehydratase
NZ_CP033231.1	Prodigal:002006	CDS	1565939	1568368	.	-	0	ID=BFJIJMJL_01451;eC_number=1.1.5.2;Name=gcd;db_xref=COG:COG4993;gene=gcd;inference=ab initio prediction:Prodigal:002006,similar to AA sequence:UniProtKB:P15877;locus_tag=BFJIJMJL_01451;product=Quinoprotein glucose dehydrogenase
NZ_CP033231.1	Prodigal:002006	CDS	1568543	1569814	.	-	0	ID=BFJIJMJL_01452;Name=bepF_2;gene=bepF_2;inference=ab initio prediction:Prodigal:002006,similar to AA sequence:UniProtKB:Q8FWV8;locus_tag=BFJIJMJL_01452;product=Efflux pump periplasmic linker BepF
NZ_CP033231.1	Prodigal:002006	CDS	1570119	1571348	.	+	0	ID=BFJIJMJL_01453;eC_number=4.1.1.2;Name=oxdC;db_xref=COG:COG2140;gene=oxdC;inference=ab initio prediction:Prodigal:002006,similar to AA sequence:UniProtKB:O34714;locus_tag=BFJIJMJL_01453;product=Oxalate decarboxylase OxdC
NZ_CP033231.1	Prodigal:002006	CDS	1571424	1571732	.	+	0	ID=BFJIJMJL_01454;inference=ab initio prediction:Prodigal:002006;locus_tag=BFJIJMJL_01454;product=hypothetical protein
NZ_CP033231.1	Prodigal:002006	CDS	1571881	1573158	.	+	0	ID=BFJIJMJL_01455;eC_number=6.3.4.13;Name=purD;db_xref=COG:COG0151;gene=purD;inference=ab initio prediction:Prodigal:002006,similar to AA sequence:UniProtKB:P15640;locus_tag=BFJIJMJL_01455;product=Phosphoribosylamine--glycine ligase
NZ_CP033231.1	Prodigal:002006	CDS	1573224	1574993	.	-	0	ID=BFJIJMJL_01456;eC_number=3.4.19.13;Name=ggt;gene=ggt;inference=ab initio prediction:Prodigal:002006,similar to AA sequence:UniProtKB:P36267;locus_tag=BFJIJMJL_01456;product=Glutathione hydrolase proenzyme
NZ_CP033231.1	Prodigal:002006	CDS	1575131	1576141	.	-	0	ID=BFJIJMJL_01457;eC_number=3.5.99.7;Name=acdS;gene=acdS;inference=ab initio prediction:Prodigal:002006,similar to AA sequence:UniProtKB:P30297;locus_tag=BFJIJMJL_01457;product=1-aminocyclopropane-1-carboxylate deaminase
NZ_CP033231.1	Prodigal:002006	CDS	1576339	1576803	.	+	0	ID=BFJIJMJL_01458;Name=lrp_1;db_xref=COG:COG1522;gene=lrp_1;inference=ab initio prediction:Prodigal:002006,similar to AA sequence:UniProtKB:P0ACJ0;locus_tag=BFJIJMJL_01458;product=Leucine-responsive regulatory protein
NZ_CP033231.1	Prodigal:002006	CDS	1576811	1578154	.	-	0	ID=BFJIJMJL_01459;Name=rarA;db_xref=COG:COG2256;gene=rarA;inference=ab initio prediction:Prodigal:002006,similar to AA sequence:UniProtKB:P0AAZ4;locus_tag=BFJIJMJL_01459;product=Replication-associated recombination protein A
NZ_CP033231.1	Prodigal:002006	CDS	1578242	1579699	.	-	0	ID=BFJIJMJL_01460;eC_number=3.4.21.107;Name=degP_1;db_xref=COG:COG0265;gene=degP_1;inference=ab initio prediction:Prodigal:002006,similar to AA sequence:UniProtKB:P0C0V0;locus_tag=BFJIJMJL_01460;product=Periplasmic serine endoprotease DegP
NZ_CP033231.1	Prodigal:002006	CDS	1579823	1580314	.	-	0	ID=BFJIJMJL_01461;inference=ab initio prediction:Prodigal:002006;locus_tag=BFJIJMJL_01461;product=hypothetical protein
NZ_CP033231.1	Prodigal:002006	CDS	1581103	1582413	.	-	0	ID=BFJIJMJL_01462;eC_number=1.14.13.59;Name=iucD;db_xref=COG:COG3486;gene=iucD;inference=ab initio prediction:Prodigal:002006,similar to AA sequence:UniProtKB:P11295;locus_tag=BFJIJMJL_01462;product=L-lysine N6-monooxygenase
NZ_CP033231.1	Prodigal:002006	CDS	1582410	1584266	.	-	0	ID=BFJIJMJL_01463;eC_number=6.3.2.39;Name=iucC;db_xref=COG:COG4264;gene=iucC;inference=ab initio prediction:Prodigal:002006,similar to AA sequence:UniProtKB:Q47318;locus_tag=BFJIJMJL_01463;product=Aerobactin synthase
NZ_CP033231.1	Prodigal:002006	CDS	1584263	1585348	.	-	0	ID=BFJIJMJL_01464;inference=ab initio prediction:Prodigal:002006;locus_tag=BFJIJMJL_01464;product=hypothetical protein
NZ_CP033231.1	Prodigal:002006	CDS	1585345	1587159	.	-	0	ID=BFJIJMJL_01465;eC_number=6.3.2.38;Name=iucA;db_xref=COG:COG4264;gene=iucA;inference=ab initio prediction:Prodigal:002006,similar to AA sequence:UniProtKB:Q76BS7;locus_tag=BFJIJMJL_01465;product=N(2)-citryl-N(6)-acetyl-N(6)-hydroxylysine synthase
NZ_CP033231.1	Prodigal:002006	CDS	1587312	1588505	.	+	0	ID=BFJIJMJL_01466;inference=ab initio prediction:Prodigal:002006;locus_tag=BFJIJMJL_01466;product=hypothetical protein
NZ_CP033231.1	Prodigal:002006	CDS	1588490	1589734	.	-	0	ID=BFJIJMJL_01467;Name=ampG_2;db_xref=COG:COG0477;gene=ampG_2;inference=ab initio prediction:Prodigal:002006,similar to AA sequence:UniProtKB:P0AE16;locus_tag=BFJIJMJL_01467;product=Anhydromuropeptide permease
NZ_CP033231.1	Prodigal:002006	CDS	1589731	1590093	.	-	0	ID=BFJIJMJL_01468;inference=ab initio prediction:Prodigal:002006;locus_tag=BFJIJMJL_01468;product=hypothetical protein
NZ_CP033231.1	Prodigal:002006	CDS	1590097	1592316	.	-	0	ID=BFJIJMJL_01469;Name=btuB_1;gene=btuB_1;inference=ab initio prediction:Prodigal:002006,protein motif:HAMAP:MF_01531;locus_tag=BFJIJMJL_01469;product=Vitamin B12 transporter BtuB
NZ_CP033231.1	Prodigal:002006	CDS	1592607	1593530	.	+	0	ID=BFJIJMJL_01470;Name=rhaR_1;gene=rhaR_1;inference=ab initio prediction:Prodigal:002006,protein motif:HAMAP:MF_01533;locus_tag=BFJIJMJL_01470;product=HTH-type transcriptional activator RhaR
NZ_CP033231.1	Aragorn:001002	tRNA	1593772	1593848	.	-	.	ID=BFJIJMJL_01471;inference=COORDINATES:profile:Aragorn:001002;locus_tag=BFJIJMJL_01471;product=tRNA-Met(cat)
NZ_CP033231.1	barrnap:0.9	rRNA	1593956	1594044	9.7e-08	-	.	ID=BFJIJMJL_01472;locus_tag=BFJIJMJL_01472;note=aligned only 74 percent of the 5S ribosomal RNA;product=5S ribosomal RNA (partial)
NZ_CP033231.1	barrnap:0.9	rRNA	1594242	1597041	0	-	.	ID=BFJIJMJL_01473;locus_tag=BFJIJMJL_01473;product=23S ribosomal RNA
NZ_CP033231.1	Aragorn:001002	tRNA	1597377	1597452	.	-	.	ID=BFJIJMJL_01474;inference=COORDINATES:profile:Aragorn:001002;locus_tag=BFJIJMJL_01474;product=tRNA-Ala(tgc)
NZ_CP033231.1	Aragorn:001002	tRNA	1597489	1597565	.	-	.	ID=BFJIJMJL_01475;inference=COORDINATES:profile:Aragorn:001002;locus_tag=BFJIJMJL_01475;product=tRNA-Ile(gat)
NZ_CP033231.1	barrnap:0.9	rRNA	1597765	1599242	0	-	.	ID=BFJIJMJL_01476;locus_tag=BFJIJMJL_01476;product=16S ribosomal RNA
NZ_CP033231.1	Prodigal:002006	CDS	1599732	1600550	.	-	0	ID=BFJIJMJL_01477;inference=ab initio prediction:Prodigal:002006;locus_tag=BFJIJMJL_01477;product=hypothetical protein
NZ_CP033231.1	Prodigal:002006	CDS	1600547	1601341	.	-	0	ID=BFJIJMJL_01478;eC_number=3.1.1.96;Name=dtd3;gene=dtd3;inference=ab initio prediction:Prodigal:002006,similar to AA sequence:UniProtKB:P73335;locus_tag=BFJIJMJL_01478;product=D-aminoacyl-tRNA deacylase
NZ_CP033231.1	Prodigal:002006	CDS	1601359	1602948	.	-	0	ID=BFJIJMJL_01479;eC_number=6.1.1.10;Name=metG;gene=metG;inference=ab initio prediction:Prodigal:002006,similar to AA sequence:UniProtKB:P59078;locus_tag=BFJIJMJL_01479;product=Methionine--tRNA ligase
NZ_CP033231.1	Prodigal:002006	CDS	1603161	1604180	.	+	0	ID=BFJIJMJL_01480;inference=ab initio prediction:Prodigal:002006;locus_tag=BFJIJMJL_01480;product=hypothetical protein
NZ_CP033231.1	Prodigal:002006	CDS	1604192	1605244	.	-	0	ID=BFJIJMJL_01481;inference=ab initio prediction:Prodigal:002006;locus_tag=BFJIJMJL_01481;product=hypothetical protein
NZ_CP033231.1	Prodigal:002006	CDS	1605630	1606331	.	-	0	ID=BFJIJMJL_01482;eC_number=2.7.4.9;Name=tmk;db_xref=COG:COG0125;gene=tmk;inference=ab initio prediction:Prodigal:002006,similar to AA sequence:UniProtKB:Q9HZN8;locus_tag=BFJIJMJL_01482;product=Thymidylate kinase
NZ_CP033231.1	Prodigal:002006	CDS	1606342	1607562	.	-	0	ID=BFJIJMJL_01483;eC_number=3.4.16.4;Name=dacC;db_xref=COG:COG1686;gene=dacC;inference=ab initio prediction:Prodigal:002006,similar to AA sequence:UniProtKB:P08506;locus_tag=BFJIJMJL_01483;product=D-alanyl-D-alanine carboxypeptidase DacC
NZ_CP033231.1	Prodigal:002006	CDS	1607703	1609073	.	-	0	ID=BFJIJMJL_01484;eC_number=4.2.2.-;Name=rlpA_1;gene=rlpA_1;inference=ab initio prediction:Prodigal:002006,protein motif:HAMAP:MF_02071;locus_tag=BFJIJMJL_01484;product=Endolytic peptidoglycan transglycosylase RlpA
NZ_CP033231.1	Prodigal:002006	CDS	1609409	1609729	.	-	0	ID=BFJIJMJL_01485;inference=ab initio prediction:Prodigal:002006;locus_tag=BFJIJMJL_01485;product=hypothetical protein
NZ_CP033231.1	Prodigal:002006	CDS	1609713	1610360	.	-	0	ID=BFJIJMJL_01486;inference=ab initio prediction:Prodigal:002006;locus_tag=BFJIJMJL_01486;product=hypothetical protein
NZ_CP033231.1	Prodigal:002006	CDS	1610739	1611299	.	+	0	ID=BFJIJMJL_01487;inference=ab initio prediction:Prodigal:002006;locus_tag=BFJIJMJL_01487;product=hypothetical protein
NZ_CP033231.1	Prodigal:002006	CDS	1611375	1613012	.	+	0	ID=BFJIJMJL_01488;eC_number=6.2.1.3;db_xref=COG:COG0318;inference=ab initio prediction:Prodigal:002006,similar to AA sequence:UniProtKB:Q5SKN9;locus_tag=BFJIJMJL_01488;product=Long-chain-fatty-acid--CoA ligase
NZ_CP033231.1	Prodigal:002006	CDS	1613024	1613197	.	-	0	ID=BFJIJMJL_01489;inference=ab initio prediction:Prodigal:002006;locus_tag=BFJIJMJL_01489;product=hypothetical protein
NZ_CP033231.1	Prodigal:002006	CDS	1613446	1614696	.	+	0	ID=BFJIJMJL_01490;inference=ab initio prediction:Prodigal:002006;locus_tag=BFJIJMJL_01490;product=hypothetical protein
NZ_CP033231.1	Prodigal:002006	CDS	1615054	1617303	.	+	0	ID=BFJIJMJL_01491;Name=fhuA_1;db_xref=COG:COG1629;gene=fhuA_1;inference=ab initio prediction:Prodigal:002006,similar to AA sequence:UniProtKB:P06971;locus_tag=BFJIJMJL_01491;product=Ferrichrome outer membrane transporter/phage receptor
NZ_CP033231.1	Prodigal:002006	CDS	1617604	1619127	.	-	0	ID=BFJIJMJL_01492;Name=phnE_1;db_xref=COG:COG3639;gene=phnE_1;inference=ab initio prediction:Prodigal:002006,similar to AA sequence:UniProtKB:A0QQ68;locus_tag=BFJIJMJL_01492;product=Phosphate-import permease protein PhnE
NZ_CP033231.1	Prodigal:002006	CDS	1619127	1619801	.	-	0	ID=BFJIJMJL_01493;Name=glnQ_3;gene=glnQ_3;inference=ab initio prediction:Prodigal:002006,similar to AA sequence:UniProtKB:P27675;locus_tag=BFJIJMJL_01493;product=Glutamine transport ATP-binding protein GlnQ
NZ_CP033231.1	Prodigal:002006	CDS	1619806	1620696	.	-	0	ID=BFJIJMJL_01494;Name=phnD1_1;db_xref=COG:COG3221;gene=phnD1_1;inference=ab initio prediction:Prodigal:002006,similar to AA sequence:UniProtKB:A3PC74;locus_tag=BFJIJMJL_01494;product=putative ABC transporter phosphite binding protein PhnD1
NZ_CP033231.1	Prodigal:002006	CDS	1620918	1621148	.	-	0	ID=BFJIJMJL_01495;inference=ab initio prediction:Prodigal:002006;locus_tag=BFJIJMJL_01495;product=hypothetical protein
NZ_CP033231.1	Prodigal:002006	CDS	1621197	1622546	.	-	0	ID=BFJIJMJL_01496;inference=ab initio prediction:Prodigal:002006;locus_tag=BFJIJMJL_01496;product=hypothetical protein
NZ_CP033231.1	Prodigal:002006	CDS	1622546	1623967	.	-	0	ID=BFJIJMJL_01497;Name=hflX;db_xref=COG:COG2262;gene=hflX;inference=ab initio prediction:Prodigal:002006,similar to AA sequence:UniProtKB:P25519;locus_tag=BFJIJMJL_01497;product=GTPase HflX
NZ_CP033231.1	Prodigal:002006	CDS	1624310	1624561	.	-	0	ID=BFJIJMJL_01498;Name=hfq;db_xref=COG:COG1923;gene=hfq;inference=ab initio prediction:Prodigal:002006,similar to AA sequence:UniProtKB:Q9A7H8;locus_tag=BFJIJMJL_01498;product=RNA-binding protein Hfq
NZ_CP033231.1	Prodigal:002006	CDS	1624792	1626156	.	-	0	ID=BFJIJMJL_01499;Name=glnG;db_xref=COG:COG2204;gene=glnG;inference=ab initio prediction:Prodigal:002006,similar to AA sequence:UniProtKB:P41789;locus_tag=BFJIJMJL_01499;product=DNA-binding transcriptional regulator NtrC
NZ_CP033231.1	Prodigal:002006	CDS	1626153	1628693	.	-	0	ID=BFJIJMJL_01500;eC_number=2.7.-.-;Name=sasA_3;gene=sasA_3;inference=ab initio prediction:Prodigal:002006,protein motif:HAMAP:MF_01837;locus_tag=BFJIJMJL_01500;product=Adaptive-response sensory-kinase SasA
NZ_CP033231.1	Aragorn:001002	tRNA	1629332	1629424	.	+	.	ID=BFJIJMJL_01501;inference=COORDINATES:profile:Aragorn:001002;locus_tag=BFJIJMJL_01501;product=tRNA-SeC(tca)
NZ_CP033231.1	Prodigal:002006	CDS	1629566	1630546	.	+	0	ID=BFJIJMJL_01502;eC_number=3.1.1.92;inference=ab initio prediction:Prodigal:002006,similar to AA sequence:UniProtKB:A6XIG6;locus_tag=BFJIJMJL_01502;product=4-sulfomuconolactone hydrolase
NZ_CP033231.1	Prodigal:002006	CDS	1630629	1631156	.	+	0	ID=BFJIJMJL_01503;inference=ab initio prediction:Prodigal:002006;locus_tag=BFJIJMJL_01503;product=hypothetical protein
NZ_CP033231.1	Prodigal:002006	CDS	1631153	1631389	.	+	0	ID=BFJIJMJL_01504;inference=ab initio prediction:Prodigal:002006;locus_tag=BFJIJMJL_01504;product=hypothetical protein
NZ_CP033231.1	Prodigal:002006	CDS	1631621	1632076	.	+	0	ID=BFJIJMJL_01505;inference=ab initio prediction:Prodigal:002006;locus_tag=BFJIJMJL_01505;product=hypothetical protein
NZ_CP033231.1	Prodigal:002006	CDS	1632243	1633034	.	+	0	ID=BFJIJMJL_01506;inference=ab initio prediction:Prodigal:002006;locus_tag=BFJIJMJL_01506;product=hypothetical protein
NZ_CP033231.1	Prodigal:002006	CDS	1633076	1633492	.	+	0	ID=BFJIJMJL_01507;inference=ab initio prediction:Prodigal:002006;locus_tag=BFJIJMJL_01507;product=hypothetical protein
NZ_CP033231.1	Prodigal:002006	CDS	1633537	1634490	.	+	0	ID=BFJIJMJL_01508;Name=sigJ;gene=sigJ;inference=ab initio prediction:Prodigal:002006,similar to AA sequence:UniProtKB:L0TCG5;locus_tag=BFJIJMJL_01508;product=ECF RNA polymerase sigma factor SigJ
NZ_CP033231.1	Prodigal:002006	CDS	1634750	1635145	.	-	0	ID=BFJIJMJL_01509;inference=ab initio prediction:Prodigal:002006;locus_tag=BFJIJMJL_01509;product=hypothetical protein
NZ_CP033231.1	Prodigal:002006	CDS	1635402	1635638	.	+	0	ID=BFJIJMJL_01510;inference=ab initio prediction:Prodigal:002006;locus_tag=BFJIJMJL_01510;product=hypothetical protein
NZ_CP033231.1	Prodigal:002006	CDS	1635802	1636746	.	+	0	ID=BFJIJMJL_01511;eC_number=2.7.6.1;Name=prs_2;db_xref=COG:COG0462;gene=prs_2;inference=ab initio prediction:Prodigal:002006,similar to AA sequence:UniProtKB:Q63XL8;locus_tag=BFJIJMJL_01511;product=Ribose-phosphate pyrophosphokinase
NZ_CP033231.1	Prodigal:002006	CDS	1636819	1637760	.	+	0	ID=BFJIJMJL_01512;inference=ab initio prediction:Prodigal:002006;locus_tag=BFJIJMJL_01512;product=hypothetical protein
NZ_CP033231.1	Prodigal:002006	CDS	1637789	1638064	.	-	0	ID=BFJIJMJL_01513;inference=ab initio prediction:Prodigal:002006;locus_tag=BFJIJMJL_01513;product=hypothetical protein
NZ_CP033231.1	Prodigal:002006	CDS	1638104	1638778	.	-	0	ID=BFJIJMJL_01514;inference=ab initio prediction:Prodigal:002006;locus_tag=BFJIJMJL_01514;product=hypothetical protein
NZ_CP033231.1	Prodigal:002006	CDS	1638883	1639509	.	+	0	ID=BFJIJMJL_01515;inference=ab initio prediction:Prodigal:002006;locus_tag=BFJIJMJL_01515;product=hypothetical protein
NZ_CP033231.1	Prodigal:002006	CDS	1639603	1641279	.	-	0	ID=BFJIJMJL_01516;db_xref=COG:COG0840;inference=ab initio prediction:Prodigal:002006,similar to AA sequence:UniProtKB:Q2W4T8;locus_tag=BFJIJMJL_01516;product=Methyl-accepting chemotaxis protein
NZ_CP033231.1	Prodigal:002006	CDS	1641450	1642490	.	+	0	ID=BFJIJMJL_01517;inference=ab initio prediction:Prodigal:002006;locus_tag=BFJIJMJL_01517;product=hypothetical protein
NZ_CP033231.1	Prodigal:002006	CDS	1642955	1643656	.	+	0	ID=BFJIJMJL_01518;inference=ab initio prediction:Prodigal:002006;locus_tag=BFJIJMJL_01518;product=hypothetical protein
NZ_CP033231.1	Prodigal:002006	CDS	1643692	1644717	.	-	0	ID=BFJIJMJL_01519;eC_number=3.5.1.-;Name=aphA;db_xref=COG:COG0123;gene=aphA;inference=ab initio prediction:Prodigal:002006,similar to AA sequence:UniProtKB:Q9I3T5;locus_tag=BFJIJMJL_01519;product=Acetylpolyamine amidohydrolase 1
NZ_CP033231.1	Prodigal:002006	CDS	1645062	1645997	.	+	0	ID=BFJIJMJL_01520;inference=ab initio prediction:Prodigal:002006;locus_tag=BFJIJMJL_01520;product=hypothetical protein
NZ_CP033231.1	Prodigal:002006	CDS	1646130	1646363	.	-	0	ID=BFJIJMJL_01521;inference=ab initio prediction:Prodigal:002006;locus_tag=BFJIJMJL_01521;product=hypothetical protein
NZ_CP033231.1	Prodigal:002006	CDS	1646470	1647249	.	+	0	ID=BFJIJMJL_01522;inference=ab initio prediction:Prodigal:002006,similar to AA sequence:ISfinder:ISRpa4;locus_tag=BFJIJMJL_01522;product=IS1595 family transposase ISRpa4
NZ_CP033231.1	Prodigal:002006	CDS	1649379	1650575	.	-	0	ID=BFJIJMJL_01523;eC_number=3.1.4.-;Name=rpfG;db_xref=COG:COG3437;gene=rpfG;inference=ab initio prediction:Prodigal:002006,similar to AA sequence:UniProtKB:Q4UU85;locus_tag=BFJIJMJL_01523;product=Cyclic di-GMP phosphodiesterase response regulator RpfG
NZ_CP033231.1	Prodigal:002006	CDS	1651170	1652054	.	+	0	ID=BFJIJMJL_01524;Name=cysL;db_xref=COG:COG0583;gene=cysL;inference=ab initio prediction:Prodigal:002006,similar to AA sequence:UniProtKB:P39647;locus_tag=BFJIJMJL_01524;product=HTH-type transcriptional regulator CysL
NZ_CP033231.1	Prodigal:002006	CDS	1652269	1653471	.	+	0	ID=BFJIJMJL_01525;eC_number=1.14.99.60;Name=ubiF;db_xref=COG:COG0654;gene=ubiF;inference=ab initio prediction:Prodigal:002006,similar to AA sequence:UniProtKB:P75728;locus_tag=BFJIJMJL_01525;product=3-demethoxyubiquinol 3-hydroxylase
NZ_CP033231.1	Prodigal:002006	CDS	1653615	1655303	.	+	0	ID=BFJIJMJL_01526;eC_number=4.1.1.7;Name=mdlC;gene=mdlC;inference=ab initio prediction:Prodigal:002006,similar to AA sequence:UniProtKB:P20906;locus_tag=BFJIJMJL_01526;product=Benzoylformate decarboxylase
NZ_CP033231.1	Prodigal:002006	CDS	1655548	1656537	.	-	0	ID=BFJIJMJL_01527;Name=yedI;db_xref=COG:COG2354;gene=yedI;inference=ab initio prediction:Prodigal:002006,similar to AA sequence:UniProtKB:P46125;locus_tag=BFJIJMJL_01527;product=Inner membrane protein YedI
NZ_CP033231.1	Prodigal:002006	CDS	1656671	1657948	.	-	0	ID=BFJIJMJL_01528;Name=mntH_2;db_xref=COG:COG1914;gene=mntH_2;inference=ab initio prediction:Prodigal:002006,similar to AA sequence:UniProtKB:Q9RTP8;locus_tag=BFJIJMJL_01528;product=Divalent metal cation transporter MntH
NZ_CP033231.1	Prodigal:002006	CDS	1658261	1658722	.	+	0	ID=BFJIJMJL_01529;Name=mntR;db_xref=COG:COG1321;gene=mntR;inference=ab initio prediction:Prodigal:002006,similar to AA sequence:UniProtKB:P0A9F1;locus_tag=BFJIJMJL_01529;product=Transcriptional regulator MntR
NZ_CP033231.1	Prodigal:002006	CDS	1658774	1659034	.	+	0	ID=BFJIJMJL_01530;inference=ab initio prediction:Prodigal:002006;locus_tag=BFJIJMJL_01530;product=hypothetical protein
NZ_CP033231.1	Prodigal:002006	CDS	1659031	1659390	.	+	0	ID=BFJIJMJL_01531;inference=ab initio prediction:Prodigal:002006;locus_tag=BFJIJMJL_01531;product=hypothetical protein
NZ_CP033231.1	Prodigal:002006	CDS	1659402	1660607	.	-	0	ID=BFJIJMJL_01532;db_xref=COG:COG4307;inference=ab initio prediction:Prodigal:002006,similar to AA sequence:UniProtKB:P9WL95;locus_tag=BFJIJMJL_01532;product=putative protein
NZ_CP033231.1	Prodigal:002006	CDS	1660813	1664091	.	+	0	ID=BFJIJMJL_01533;inference=ab initio prediction:Prodigal:002006;locus_tag=BFJIJMJL_01533;product=hypothetical protein
NZ_CP033231.1	Prodigal:002006	CDS	1664105	1666645	.	+	0	ID=BFJIJMJL_01534;db_xref=COG:COG2307;inference=ab initio prediction:Prodigal:002006,similar to AA sequence:UniProtKB:P9WL97;locus_tag=BFJIJMJL_01534;product=putative protein
NZ_CP033231.1	Prodigal:002006	CDS	1666764	1667678	.	+	0	ID=BFJIJMJL_01535;db_xref=COG:COG1305;inference=ab initio prediction:Prodigal:002006,similar to AA sequence:UniProtKB:P9WL93;locus_tag=BFJIJMJL_01535;product=putative protein
NZ_CP033231.1	Prodigal:002006	CDS	1667685	1668296	.	-	0	ID=BFJIJMJL_01536;inference=ab initio prediction:Prodigal:002006;locus_tag=BFJIJMJL_01536;product=hypothetical protein
NZ_CP033231.1	Prodigal:002006	CDS	1668301	1670004	.	-	0	ID=BFJIJMJL_01537;eC_number=6.1.1.6;Name=lysS;db_xref=COG:COG1384;gene=lysS;inference=ab initio prediction:Prodigal:002006,similar to AA sequence:UniProtKB:O51603;locus_tag=BFJIJMJL_01537;product=Lysine--tRNA ligase
NZ_CP033231.1	Prodigal:002006	CDS	1670132	1670359	.	-	0	ID=BFJIJMJL_01538;inference=ab initio prediction:Prodigal:002006;locus_tag=BFJIJMJL_01538;product=hypothetical protein
NZ_CP033231.1	Prodigal:002006	CDS	1670428	1671279	.	-	0	ID=BFJIJMJL_01539;Name=artI;db_xref=COG:COG0834;gene=artI;inference=ab initio prediction:Prodigal:002006,similar to AA sequence:UniProtKB:P30859;locus_tag=BFJIJMJL_01539;product=Putative ABC transporter arginine-binding protein 2
NZ_CP033231.1	Prodigal:002006	CDS	1671417	1673276	.	+	0	ID=BFJIJMJL_01540;inference=ab initio prediction:Prodigal:002006;locus_tag=BFJIJMJL_01540;product=hypothetical protein
NZ_CP033231.1	Prodigal:002006	CDS	1673401	1673610	.	+	0	ID=BFJIJMJL_01541;Name=cspA_1;db_xref=COG:COG1278;gene=cspA_1;inference=ab initio prediction:Prodigal:002006,similar to AA sequence:UniProtKB:Q9Z3S6;locus_tag=BFJIJMJL_01541;product=Cold shock protein CspA
NZ_CP033231.1	Prodigal:002006	CDS	1673773	1674279	.	-	0	ID=BFJIJMJL_01542;inference=ab initio prediction:Prodigal:002006;locus_tag=BFJIJMJL_01542;product=hypothetical protein
NZ_CP033231.1	Prodigal:002006	CDS	1674423	1674686	.	+	0	ID=BFJIJMJL_01543;inference=ab initio prediction:Prodigal:002006;locus_tag=BFJIJMJL_01543;product=hypothetical protein
NZ_CP033231.1	Prodigal:002006	CDS	1674753	1675139	.	-	0	ID=BFJIJMJL_01544;inference=ab initio prediction:Prodigal:002006;locus_tag=BFJIJMJL_01544;product=hypothetical protein
NZ_CP033231.1	Prodigal:002006	CDS	1675455	1675658	.	+	0	ID=BFJIJMJL_01545;inference=ab initio prediction:Prodigal:002006;locus_tag=BFJIJMJL_01545;product=hypothetical protein
NZ_CP033231.1	Prodigal:002006	CDS	1675881	1676114	.	+	0	ID=BFJIJMJL_01546;inference=ab initio prediction:Prodigal:002006;locus_tag=BFJIJMJL_01546;product=hypothetical protein
NZ_CP033231.1	Prodigal:002006	CDS	1676111	1676356	.	+	0	ID=BFJIJMJL_01547;inference=ab initio prediction:Prodigal:002006;locus_tag=BFJIJMJL_01547;product=hypothetical protein
NZ_CP033231.1	Prodigal:002006	CDS	1676394	1677785	.	-	0	ID=BFJIJMJL_01548;eC_number=4.3.1.17;Name=tdcG;db_xref=COG:COG1760;gene=tdcG;inference=ab initio prediction:Prodigal:002006,similar to AA sequence:UniProtKB:P42630;locus_tag=BFJIJMJL_01548;product=L-serine dehydratase TdcG
NZ_CP033231.1	Prodigal:002006	CDS	1678072	1678278	.	-	0	ID=BFJIJMJL_01549;inference=ab initio prediction:Prodigal:002006;locus_tag=BFJIJMJL_01549;product=hypothetical protein
NZ_CP033231.1	Prodigal:002006	CDS	1678418	1678687	.	-	0	ID=BFJIJMJL_01550;inference=ab initio prediction:Prodigal:002006;locus_tag=BFJIJMJL_01550;product=hypothetical protein
NZ_CP033231.1	Prodigal:002006	CDS	1678833	1679042	.	-	0	ID=BFJIJMJL_01551;inference=ab initio prediction:Prodigal:002006;locus_tag=BFJIJMJL_01551;product=hypothetical protein
NZ_CP033231.1	Prodigal:002006	CDS	1679035	1679223	.	-	0	ID=BFJIJMJL_01552;inference=ab initio prediction:Prodigal:002006;locus_tag=BFJIJMJL_01552;product=hypothetical protein
NZ_CP033231.1	Prodigal:002006	CDS	1679406	1679912	.	+	0	ID=BFJIJMJL_01553;inference=ab initio prediction:Prodigal:002006;locus_tag=BFJIJMJL_01553;product=hypothetical protein
NZ_CP033231.1	Prodigal:002006	CDS	1680020	1680856	.	-	0	ID=BFJIJMJL_01554;inference=ab initio prediction:Prodigal:002006;locus_tag=BFJIJMJL_01554;product=hypothetical protein
NZ_CP033231.1	Prodigal:002006	CDS	1681369	1681851	.	+	0	ID=BFJIJMJL_01555;inference=ab initio prediction:Prodigal:002006;locus_tag=BFJIJMJL_01555;product=hypothetical protein
NZ_CP033231.1	Prodigal:002006	CDS	1681945	1682151	.	+	0	ID=BFJIJMJL_01556;inference=ab initio prediction:Prodigal:002006;locus_tag=BFJIJMJL_01556;product=hypothetical protein
NZ_CP033231.1	Prodigal:002006	CDS	1682221	1682421	.	-	0	ID=BFJIJMJL_01557;inference=ab initio prediction:Prodigal:002006;locus_tag=BFJIJMJL_01557;product=hypothetical protein
NZ_CP033231.1	Prodigal:002006	CDS	1682594	1682953	.	-	0	ID=BFJIJMJL_01558;inference=ab initio prediction:Prodigal:002006;locus_tag=BFJIJMJL_01558;product=hypothetical protein
NZ_CP033231.1	Prodigal:002006	CDS	1683015	1683257	.	-	0	ID=BFJIJMJL_01559;inference=ab initio prediction:Prodigal:002006;locus_tag=BFJIJMJL_01559;product=hypothetical protein
NZ_CP033231.1	Prodigal:002006	CDS	1683436	1684263	.	+	0	ID=BFJIJMJL_01560;inference=ab initio prediction:Prodigal:002006;locus_tag=BFJIJMJL_01560;product=hypothetical protein
NZ_CP033231.1	Aragorn:001002	tRNA	1685338	1685426	.	+	.	ID=BFJIJMJL_01561;inference=COORDINATES:profile:Aragorn:001002;locus_tag=BFJIJMJL_01561;product=tRNA-Ala(ggc)
NZ_CP033231.1	Prodigal:002006	CDS	1685599	1685778	.	+	0	ID=BFJIJMJL_01562;inference=ab initio prediction:Prodigal:002006;locus_tag=BFJIJMJL_01562;product=hypothetical protein
NZ_CP033231.1	Prodigal:002006	CDS	1686091	1686450	.	+	0	ID=BFJIJMJL_01563;inference=ab initio prediction:Prodigal:002006;locus_tag=BFJIJMJL_01563;product=hypothetical protein
NZ_CP033231.1	Prodigal:002006	CDS	1686589	1687857	.	+	0	ID=BFJIJMJL_01564;Name=czcB_1;gene=czcB_1;inference=ab initio prediction:Prodigal:002006,similar to AA sequence:UniProtKB:P13510;locus_tag=BFJIJMJL_01564;product=Cobalt-zinc-cadmium resistance protein CzcB
NZ_CP033231.1	Prodigal:002006	CDS	1687868	1691098	.	+	0	ID=BFJIJMJL_01565;Name=cnrA_1;gene=cnrA_1;inference=ab initio prediction:Prodigal:002006,similar to AA sequence:UniProtKB:P37972;locus_tag=BFJIJMJL_01565;product=Nickel and cobalt resistance protein CnrA
NZ_CP033231.1	Prodigal:002006	CDS	1691432	1693429	.	+	0	ID=BFJIJMJL_01566;inference=ab initio prediction:Prodigal:002006;locus_tag=BFJIJMJL_01566;product=hypothetical protein
NZ_CP033231.1	Aragorn:001002	tRNA	1696497	1696573	.	-	.	ID=BFJIJMJL_01567;inference=COORDINATES:profile:Aragorn:001002;locus_tag=BFJIJMJL_01567;product=tRNA-Arg(ccg)
NZ_CP033231.1	Prodigal:002006	CDS	1696778	1698472	.	-	0	ID=BFJIJMJL_01568;eC_number=6.2.1.41;Name=fadD3;db_xref=COG:COG0318;gene=fadD3;inference=ab initio prediction:Prodigal:002006,similar to AA sequence:UniProtKB:Q0S7V5;locus_tag=BFJIJMJL_01568;product=3-[(3aS%2C4S%2C7aS)-7a-methyl-1%2C5-dioxo-octahydro-1H-inden-4-yl]propanoyl:CoA ligase
NZ_CP033231.1	Prodigal:002006	CDS	1698630	1699544	.	-	0	ID=BFJIJMJL_01569;eC_number=4.1.3.26;Name=liuE;db_xref=COG:COG0119;gene=liuE;inference=ab initio prediction:Prodigal:002006,similar to AA sequence:UniProtKB:Q9I2A0;locus_tag=BFJIJMJL_01569;product=3-hydroxy-3-isohexenylglutaryl-CoA/hydroxy-methylglutaryl-CoA lyase
NZ_CP033231.1	Prodigal:002006	CDS	1699541	1701571	.	-	0	ID=BFJIJMJL_01570;Name=accA1_1;db_xref=COG:COG4770;gene=accA1_1;inference=ab initio prediction:Prodigal:002006,similar to AA sequence:UniProtKB:P9WPQ3;locus_tag=BFJIJMJL_01570;product=Acetyl-/propionyl-coenzyme A carboxylase alpha chain
NZ_CP033231.1	Prodigal:002006	CDS	1701583	1702371	.	-	0	ID=BFJIJMJL_01571;eC_number=4.2.1.17;Name=echA8_1;db_xref=COG:COG1024;gene=echA8_1;inference=ab initio prediction:Prodigal:002006,similar to AA sequence:UniProtKB:P9WNN9;locus_tag=BFJIJMJL_01571;product=putative enoyl-CoA hydratase echA8
NZ_CP033231.1	Prodigal:002006	CDS	1702380	1703987	.	-	0	ID=BFJIJMJL_01572;eC_number=2.1.3.1;db_xref=COG:COG4799;inference=ab initio prediction:Prodigal:002006,similar to AA sequence:UniProtKB:Q8GBW6;locus_tag=BFJIJMJL_01572;product=Methylmalonyl-CoA carboxyltransferase 12S subunit
NZ_CP033231.1	Prodigal:002006	CDS	1704116	1705285	.	-	0	ID=BFJIJMJL_01573;eC_number=1.3.99.-;Name=mmgC_1;db_xref=COG:COG1960;gene=mmgC_1;inference=ab initio prediction:Prodigal:002006,similar to AA sequence:UniProtKB:P45857;locus_tag=BFJIJMJL_01573;product=Acyl-CoA dehydrogenase
NZ_CP033231.1	Prodigal:002006	CDS	1705457	1706071	.	+	0	ID=BFJIJMJL_01574;Name=kstR2;gene=kstR2;inference=ab initio prediction:Prodigal:002006,similar to AA sequence:UniProtKB:A0R4Z6;locus_tag=BFJIJMJL_01574;product=HTH-type transcriptional repressor KstR2
NZ_CP033231.1	Prodigal:002006	CDS	1706386	1707078	.	+	0	ID=BFJIJMJL_01575;inference=ab initio prediction:Prodigal:002006;locus_tag=BFJIJMJL_01575;product=hypothetical protein
NZ_CP033231.1	Prodigal:002006	CDS	1707166	1707918	.	+	0	ID=BFJIJMJL_01576;eC_number=7.3.2.3;Name=cysA_1;db_xref=COG:COG1118;gene=cysA_1;inference=ab initio prediction:Prodigal:002006,similar to AA sequence:UniProtKB:P9WQM1;locus_tag=BFJIJMJL_01576;product=Sulfate/thiosulfate import ATP-binding protein CysA
NZ_CP033231.1	Prodigal:002006	CDS	1707911	1708636	.	+	0	ID=BFJIJMJL_01577;Name=livF_4;db_xref=COG:COG0410;gene=livF_4;inference=ab initio prediction:Prodigal:002006,similar to AA sequence:UniProtKB:P22731;locus_tag=BFJIJMJL_01577;product=High-affinity branched-chain amino acid transport ATP-binding protein LivF
NZ_CP033231.1	Prodigal:002006	CDS	1708737	1709957	.	+	0	ID=BFJIJMJL_01578;inference=ab initio prediction:Prodigal:002006;locus_tag=BFJIJMJL_01578;product=hypothetical protein
NZ_CP033231.1	Prodigal:002006	CDS	1710193	1711095	.	+	0	ID=BFJIJMJL_01579;Name=livH_5;db_xref=COG:COG0559;gene=livH_5;inference=ab initio prediction:Prodigal:002006,similar to AA sequence:UniProtKB:P0AEX7;locus_tag=BFJIJMJL_01579;product=High-affinity branched-chain amino acid transport system permease protein LivH
NZ_CP033231.1	Prodigal:002006	CDS	1711105	1712100	.	+	0	ID=BFJIJMJL_01580;inference=ab initio prediction:Prodigal:002006;locus_tag=BFJIJMJL_01580;product=hypothetical protein
NZ_CP033231.1	Prodigal:002006	CDS	1712227	1713123	.	+	0	ID=BFJIJMJL_01581;eC_number=4.3.3.7;Name=dapA_3;db_xref=COG:COG0329;gene=dapA_3;inference=ab initio prediction:Prodigal:002006,similar to AA sequence:UniProtKB:O67216;locus_tag=BFJIJMJL_01581;product=4-hydroxy-tetrahydrodipicolinate synthase
NZ_CP033231.1	Prodigal:002006	CDS	1713223	1713579	.	-	0	ID=BFJIJMJL_01582;inference=ab initio prediction:Prodigal:002006;locus_tag=BFJIJMJL_01582;product=hypothetical protein
NZ_CP033231.1	Prodigal:002006	CDS	1713636	1713902	.	-	0	ID=BFJIJMJL_01583;inference=ab initio prediction:Prodigal:002006;locus_tag=BFJIJMJL_01583;product=hypothetical protein
NZ_CP033231.1	Aragorn:001002	tRNA	1713928	1714022	.	+	.	ID=BFJIJMJL_01584;inference=COORDINATES:profile:Aragorn:001002;locus_tag=BFJIJMJL_01584;product=tRNA-Arg(gcg)
NZ_CP033231.1	Prodigal:002006	CDS	1714918	1715367	.	+	0	ID=BFJIJMJL_01585;inference=ab initio prediction:Prodigal:002006;locus_tag=BFJIJMJL_01585;product=hypothetical protein
NZ_CP033231.1	Prodigal:002006	CDS	1715484	1715774	.	+	0	ID=BFJIJMJL_01586;inference=ab initio prediction:Prodigal:002006;locus_tag=BFJIJMJL_01586;product=hypothetical protein
NZ_CP033231.1	Prodigal:002006	CDS	1715847	1716743	.	+	0	ID=BFJIJMJL_01587;Name=perR_1;gene=perR_1;inference=ab initio prediction:Prodigal:002006,similar to AA sequence:UniProtKB:Q57083;locus_tag=BFJIJMJL_01587;product=HTH-type transcriptional regulator PerR
NZ_CP033231.1	Prodigal:002006	CDS	1716954	1717703	.	+	0	ID=BFJIJMJL_01588;eC_number=1.-.-.-;Name=fabG2;gene=fabG2;inference=ab initio prediction:Prodigal:002006,similar to AA sequence:UniProtKB:P9WGR9;locus_tag=BFJIJMJL_01588;product=putative oxidoreductase
NZ_CP033231.1	Prodigal:002006	CDS	1717716	1718582	.	+	0	ID=BFJIJMJL_01589;eC_number=2.2.1.-;Name=aptA;db_xref=COG:COG3959;gene=aptA;inference=ab initio prediction:Prodigal:002006,similar to AA sequence:UniProtKB:A6VKQ4;locus_tag=BFJIJMJL_01589;product=Apulose-4-phosphate transketolase subunit A
NZ_CP033231.1	Prodigal:002006	CDS	1718579	1719601	.	+	0	ID=BFJIJMJL_01590;eC_number=2.2.1.-;Name=aptB;db_xref=COG:COG3958;gene=aptB;inference=ab initio prediction:Prodigal:002006,similar to AA sequence:UniProtKB:A6KXB3;locus_tag=BFJIJMJL_01590;product=Apulose-4-phosphate transketolase subunit B
NZ_CP033231.1	Prodigal:002006	CDS	1719592	1720473	.	+	0	ID=BFJIJMJL_01591;eC_number=1.1.1.411;Name=ltnD_2;db_xref=COG:COG2084;gene=ltnD_2;inference=ab initio prediction:Prodigal:002006,similar to AA sequence:UniProtKB:Q0KBC7;locus_tag=BFJIJMJL_01591;product=L-threonate dehydrogenase
NZ_CP033231.1	Prodigal:002006	CDS	1720702	1721718	.	+	0	ID=BFJIJMJL_01592;Name=yiaO;db_xref=COG:COG1638;gene=yiaO;inference=ab initio prediction:Prodigal:002006,similar to AA sequence:UniProtKB:P37676;locus_tag=BFJIJMJL_01592;product=2%2C3-diketo-L-gulonate-binding periplasmic protein YiaO
NZ_CP033231.1	Prodigal:002006	CDS	1721731	1723623	.	+	0	ID=BFJIJMJL_01593;Name=siaT;db_xref=COG:COG1593;gene=siaT;inference=ab initio prediction:Prodigal:002006,similar to AA sequence:UniProtKB:P44543;locus_tag=BFJIJMJL_01593;product=Sialic acid TRAP transporter permease protein SiaT
NZ_CP033231.1	Prodigal:002006	CDS	1723781	1725775	.	+	0	ID=BFJIJMJL_01594;eC_number=2.2.1.1;Name=tktB;db_xref=COG:COG0021;gene=tktB;inference=ab initio prediction:Prodigal:002006,similar to AA sequence:UniProtKB:P33570;locus_tag=BFJIJMJL_01594;product=Transketolase 2
NZ_CP033231.1	Prodigal:002006	CDS	1725789	1725947	.	-	0	ID=BFJIJMJL_01595;inference=ab initio prediction:Prodigal:002006;locus_tag=BFJIJMJL_01595;product=hypothetical protein
NZ_CP033231.1	Prodigal:002006	CDS	1726149	1727789	.	-	0	ID=BFJIJMJL_01596;eC_number=6.2.1.3;Name=lcfB_3;db_xref=COG:COG0318;gene=lcfB_3;inference=ab initio prediction:Prodigal:002006,similar to AA sequence:UniProtKB:O07610;locus_tag=BFJIJMJL_01596;product=Long-chain-fatty-acid--CoA ligase
NZ_CP033231.1	Prodigal:002006	CDS	1727786	1728823	.	-	0	ID=BFJIJMJL_01597;Name=siaP;db_xref=COG:COG1638;gene=siaP;inference=ab initio prediction:Prodigal:002006,similar to AA sequence:UniProtKB:P44542;locus_tag=BFJIJMJL_01597;product=Sialic acid-binding periplasmic protein SiaP
NZ_CP033231.1	Prodigal:002006	CDS	1729043	1729363	.	-	0	ID=BFJIJMJL_01598;inference=ab initio prediction:Prodigal:002006;locus_tag=BFJIJMJL_01598;product=hypothetical protein
NZ_CP033231.1	Prodigal:002006	CDS	1729376	1730128	.	-	0	ID=BFJIJMJL_01599;inference=ab initio prediction:Prodigal:002006;locus_tag=BFJIJMJL_01599;product=hypothetical protein
NZ_CP033231.1	Prodigal:002006	CDS	1730181	1730516	.	-	0	ID=BFJIJMJL_01600;inference=ab initio prediction:Prodigal:002006;locus_tag=BFJIJMJL_01600;product=hypothetical protein
NZ_CP033231.1	Prodigal:002006	CDS	1730642	1730950	.	-	0	ID=BFJIJMJL_01601;inference=ab initio prediction:Prodigal:002006;locus_tag=BFJIJMJL_01601;product=hypothetical protein
NZ_CP033231.1	Prodigal:002006	CDS	1732065	1732454	.	-	0	ID=BFJIJMJL_01602;inference=ab initio prediction:Prodigal:002006;locus_tag=BFJIJMJL_01602;product=hypothetical protein
NZ_CP033231.1	Aragorn:001002	tRNA	1732714	1732789	.	-	.	ID=BFJIJMJL_01603;inference=COORDINATES:profile:Aragorn:001002;locus_tag=BFJIJMJL_01603;product=tRNA-Met(cat)
NZ_CP033231.1	Prodigal:002006	CDS	1732828	1733493	.	-	0	ID=BFJIJMJL_01604;inference=ab initio prediction:Prodigal:002006;locus_tag=BFJIJMJL_01604;product=hypothetical protein
NZ_CP033231.1	Prodigal:002006	CDS	1733684	1734241	.	+	0	ID=BFJIJMJL_01605;inference=ab initio prediction:Prodigal:002006;locus_tag=BFJIJMJL_01605;product=hypothetical protein
NZ_CP033231.1	Prodigal:002006	CDS	1734300	1734644	.	+	0	ID=BFJIJMJL_01606;inference=ab initio prediction:Prodigal:002006;locus_tag=BFJIJMJL_01606;product=hypothetical protein
NZ_CP033231.1	Prodigal:002006	CDS	1734741	1734980	.	+	0	ID=BFJIJMJL_01607;inference=ab initio prediction:Prodigal:002006;locus_tag=BFJIJMJL_01607;product=hypothetical protein
NZ_CP033231.1	Prodigal:002006	CDS	1735188	1735925	.	-	0	ID=BFJIJMJL_01608;inference=ab initio prediction:Prodigal:002006;locus_tag=BFJIJMJL_01608;product=hypothetical protein
NZ_CP033231.1	Prodigal:002006	CDS	1736198	1737379	.	+	0	ID=BFJIJMJL_01609;inference=ab initio prediction:Prodigal:002006;locus_tag=BFJIJMJL_01609;product=hypothetical protein
NZ_CP033231.1	Prodigal:002006	CDS	1737650	1738360	.	+	0	ID=BFJIJMJL_01610;inference=ab initio prediction:Prodigal:002006;locus_tag=BFJIJMJL_01610;product=hypothetical protein
NZ_CP033231.1	Prodigal:002006	CDS	1738454	1739005	.	+	0	ID=BFJIJMJL_01611;eC_number=2.3.1.89;Name=dapH_2;gene=dapH_2;inference=ab initio prediction:Prodigal:002006,protein motif:HAMAP:MF_01691;locus_tag=BFJIJMJL_01611;product=2%2C3%2C4%2C5-tetrahydropyridine-2%2C6-dicarboxylate N-acetyltransferase
NZ_CP033231.1	Prodigal:002006	CDS	1739139	1739855	.	+	0	ID=BFJIJMJL_01612;eC_number=2.7.1.48;Name=udk;gene=udk;inference=ab initio prediction:Prodigal:002006,protein motif:HAMAP:MF_00551;locus_tag=BFJIJMJL_01612;product=Uridine kinase
NZ_CP033231.1	Prodigal:002006	CDS	1740162	1741487	.	+	0	ID=BFJIJMJL_01613;eC_number=4.99.1.12;Name=larC;gene=larC;inference=ab initio prediction:Prodigal:002006,protein motif:HAMAP:MF_01074;locus_tag=BFJIJMJL_01613;product=Pyridinium-3%2C5-bisthiocarboxylic acid mononucleotide nickel insertion protein
NZ_CP033231.1	Prodigal:002006	CDS	1741487	1742296	.	+	0	ID=BFJIJMJL_01614;inference=ab initio prediction:Prodigal:002006;locus_tag=BFJIJMJL_01614;product=hypothetical protein
NZ_CP033231.1	Prodigal:002006	CDS	1742296	1742976	.	+	0	ID=BFJIJMJL_01615;eC_number=2.5.1.143;Name=larB;db_xref=COG:COG1691;gene=larB;inference=ab initio prediction:Prodigal:002006,similar to AA sequence:UniProtKB:F9UST0;locus_tag=BFJIJMJL_01615;product=Pyridinium-3%2C5-biscarboxylic acid mononucleotide synthase
NZ_CP033231.1	Prodigal:002006	CDS	1743032	1744141	.	+	0	ID=BFJIJMJL_01616;inference=ab initio prediction:Prodigal:002006;locus_tag=BFJIJMJL_01616;product=hypothetical protein
NZ_CP033231.1	Prodigal:002006	CDS	1744509	1746782	.	-	0	ID=BFJIJMJL_01617;eC_number=1.2.99.6;Name=paoC_2;db_xref=COG:COG1529;gene=paoC_2;inference=ab initio prediction:Prodigal:002006,similar to AA sequence:UniProtKB:P77489;locus_tag=BFJIJMJL_01617;product=Aldehyde oxidoreductase molybdenum-binding subunit PaoC
NZ_CP033231.1	Prodigal:002006	CDS	1746927	1747472	.	-	0	ID=BFJIJMJL_01618;inference=ab initio prediction:Prodigal:002006;locus_tag=BFJIJMJL_01618;product=hypothetical protein
NZ_CP033231.1	Prodigal:002006	CDS	1747623	1748933	.	+	0	ID=BFJIJMJL_01619;eC_number=2.6.1.112;Name=pucG;db_xref=COG:COG0075;gene=pucG;inference=ab initio prediction:Prodigal:002006,similar to AA sequence:UniProtKB:O32148;locus_tag=BFJIJMJL_01619;product=(S)-ureidoglycine--glyoxylate transaminase
NZ_CP033231.1	Prodigal:002006	CDS	1749041	1749328	.	+	0	ID=BFJIJMJL_01620;inference=ab initio prediction:Prodigal:002006;locus_tag=BFJIJMJL_01620;product=hypothetical protein
NZ_CP033231.1	Prodigal:002006	CDS	1749378	1749626	.	+	0	ID=BFJIJMJL_01621;inference=ab initio prediction:Prodigal:002006;locus_tag=BFJIJMJL_01621;product=hypothetical protein
NZ_CP033231.1	Prodigal:002006	CDS	1749679	1750443	.	-	0	ID=BFJIJMJL_01622;eC_number=1.-.-.-;inference=ab initio prediction:Prodigal:002006,similar to AA sequence:UniProtKB:P9WGQ7;locus_tag=BFJIJMJL_01622;product=putative oxidoreductase
NZ_CP033231.1	Prodigal:002006	CDS	1750555	1751442	.	-	0	ID=BFJIJMJL_01623;inference=ab initio prediction:Prodigal:002006;locus_tag=BFJIJMJL_01623;product=hypothetical protein
NZ_CP033231.1	Prodigal:002006	CDS	1751531	1752505	.	+	0	ID=BFJIJMJL_01624;eC_number=1.3.1.103;inference=ab initio prediction:Prodigal:002006,similar to AA sequence:UniProtKB:Q59I44;locus_tag=BFJIJMJL_01624;product=2-haloacrylate reductase
NZ_CP033231.1	Prodigal:002006	CDS	1752600	1753472	.	+	0	ID=BFJIJMJL_01625;inference=ab initio prediction:Prodigal:002006;locus_tag=BFJIJMJL_01625;product=hypothetical protein
NZ_CP033231.1	Prodigal:002006	CDS	1753482	1753655	.	-	0	ID=BFJIJMJL_01626;inference=ab initio prediction:Prodigal:002006;locus_tag=BFJIJMJL_01626;product=hypothetical protein
NZ_CP033231.1	Prodigal:002006	CDS	1754238	1754921	.	-	0	ID=BFJIJMJL_01627;inference=ab initio prediction:Prodigal:002006;locus_tag=BFJIJMJL_01627;product=hypothetical protein
NZ_CP033231.1	Prodigal:002006	CDS	1754930	1755886	.	-	0	ID=BFJIJMJL_01628;inference=ab initio prediction:Prodigal:002006,similar to AA sequence:ISfinder:ISNwi1;locus_tag=BFJIJMJL_01628;product=IS1595 family transposase ISNwi1
NZ_CP033231.1	Prodigal:002006	CDS	1756103	1756498	.	+	0	ID=BFJIJMJL_01629;inference=ab initio prediction:Prodigal:002006;locus_tag=BFJIJMJL_01629;product=hypothetical protein
NZ_CP033231.1	Prodigal:002006	CDS	1756512	1758764	.	-	0	ID=BFJIJMJL_01630;inference=ab initio prediction:Prodigal:002006;locus_tag=BFJIJMJL_01630;product=hypothetical protein
NZ_CP033231.1	Prodigal:002006	CDS	1759095	1760483	.	+	0	ID=BFJIJMJL_01631;inference=ab initio prediction:Prodigal:002006;locus_tag=BFJIJMJL_01631;product=hypothetical protein
NZ_CP033231.1	Prodigal:002006	CDS	1761097	1761366	.	-	0	ID=BFJIJMJL_01632;inference=ab initio prediction:Prodigal:002006;locus_tag=BFJIJMJL_01632;product=hypothetical protein
NZ_CP033231.1	Prodigal:002006	CDS	1761720	1762895	.	-	0	ID=BFJIJMJL_01633;eC_number=1.14.14.5;Name=msuD_1;db_xref=COG:COG2141;gene=msuD_1;inference=ab initio prediction:Prodigal:002006,similar to AA sequence:UniProtKB:Q9I1C2;locus_tag=BFJIJMJL_01633;product=Methanesulfonate monooxygenase
NZ_CP033231.1	Prodigal:002006	CDS	1763012	1763866	.	-	0	ID=BFJIJMJL_01634;eC_number=3.6.3.-;Name=ssuB_1;db_xref=COG:COG1116;gene=ssuB_1;inference=ab initio prediction:Prodigal:002006,similar to AA sequence:UniProtKB:Q8KZQ6;locus_tag=BFJIJMJL_01634;product=Aliphatic sulfonates import ATP-binding protein SsuB
NZ_CP033231.1	Prodigal:002006	CDS	1763866	1764648	.	-	0	ID=BFJIJMJL_01635;Name=ssuC_2;db_xref=COG:COG0600;gene=ssuC_2;inference=ab initio prediction:Prodigal:002006,similar to AA sequence:UniProtKB:P75851;locus_tag=BFJIJMJL_01635;product=Putative aliphatic sulfonates transport permease protein SsuC
NZ_CP033231.1	Prodigal:002006	CDS	1764648	1765661	.	-	0	ID=BFJIJMJL_01636;Name=ssuA_1;gene=ssuA_1;inference=ab initio prediction:Prodigal:002006,similar to AA sequence:UniProtKB:P75853;locus_tag=BFJIJMJL_01636;product=Putative aliphatic sulfonates-binding protein
NZ_CP033231.1	Prodigal:002006	CDS	1765654	1766604	.	-	0	ID=BFJIJMJL_01637;Name=ssuA_2;gene=ssuA_2;inference=ab initio prediction:Prodigal:002006,similar to AA sequence:UniProtKB:P75853;locus_tag=BFJIJMJL_01637;product=Putative aliphatic sulfonates-binding protein
NZ_CP033231.1	Prodigal:002006	CDS	1766613	1767191	.	-	0	ID=BFJIJMJL_01638;eC_number=1.5.1.42;Name=sfnF_1;db_xref=COG:COG0431;gene=sfnF_1;inference=ab initio prediction:Prodigal:002006,similar to AA sequence:UniProtKB:Q3K9A2;locus_tag=BFJIJMJL_01638;product=NADH-dependent FMN reductase SfnF
NZ_CP033231.1	Prodigal:002006	CDS	1767684	1767884	.	-	0	ID=BFJIJMJL_01639;inference=ab initio prediction:Prodigal:002006;locus_tag=BFJIJMJL_01639;product=hypothetical protein
NZ_CP033231.1	Prodigal:002006	CDS	1768159	1769682	.	-	0	ID=BFJIJMJL_01640;inference=ab initio prediction:Prodigal:002006;locus_tag=BFJIJMJL_01640;product=hypothetical protein
NZ_CP033231.1	Prodigal:002006	CDS	1769758	1770693	.	-	0	ID=BFJIJMJL_01641;eC_number=1.1.1.376;Name=araA;gene=araA;inference=ab initio prediction:Prodigal:002006,similar to AA sequence:UniProtKB:Q53TZ2;locus_tag=BFJIJMJL_01641;product=L-arabinose 1-dehydrogenase (NAD(P)(+))
NZ_CP033231.1	Prodigal:002006	CDS	1770695	1771675	.	-	0	ID=BFJIJMJL_01642;inference=ab initio prediction:Prodigal:002006;locus_tag=BFJIJMJL_01642;product=hypothetical protein
NZ_CP033231.1	Prodigal:002006	CDS	1771740	1773347	.	-	0	ID=BFJIJMJL_01643;eC_number=1.2.1.26;inference=ab initio prediction:Prodigal:002006,similar to AA sequence:UniProtKB:Q08IC0;locus_tag=BFJIJMJL_01643;product=Alpha-ketoglutaric semialdehyde dehydrogenase 2
NZ_CP033231.1	Prodigal:002006	CDS	1773493	1774233	.	+	0	ID=BFJIJMJL_01644;Name=lutR;db_xref=COG:COG2186;gene=lutR;inference=ab initio prediction:Prodigal:002006,similar to AA sequence:UniProtKB:O07007;locus_tag=BFJIJMJL_01644;product=HTH-type transcriptional regulator LutR
NZ_CP033231.1	Prodigal:002006	CDS	1774267	1776066	.	-	0	ID=BFJIJMJL_01645;eC_number=4.2.1.25;Name=araC_1;gene=araC_1;inference=ab initio prediction:Prodigal:002006,similar to AA sequence:UniProtKB:Q1JUQ1;locus_tag=BFJIJMJL_01645;product=L-arabonate dehydratase
NZ_CP033231.1	Prodigal:002006	CDS	1776063	1777217	.	-	0	ID=BFJIJMJL_01646;eC_number=5.1.3.3;Name=mro_1;db_xref=COG:COG2017;gene=mro_1;inference=ab initio prediction:Prodigal:002006,similar to AA sequence:UniProtKB:P05149;locus_tag=BFJIJMJL_01646;product=Aldose 1-epimerase
NZ_CP033231.1	Prodigal:002006	CDS	1777374	1778684	.	+	0	ID=BFJIJMJL_01647;Name=fucP;db_xref=COG:COG0738;gene=fucP;inference=ab initio prediction:Prodigal:002006,similar to AA sequence:UniProtKB:P11551;locus_tag=BFJIJMJL_01647;product=L-fucose-proton symporter
NZ_CP033231.1	Prodigal:002006	CDS	1778847	1779710	.	+	0	ID=BFJIJMJL_01648;eC_number=3.1.1.99;inference=ab initio prediction:Prodigal:002006,similar to AA sequence:UniProtKB:P0DOV6;locus_tag=BFJIJMJL_01648;product=6-deoxy-6-sulfogluconolactonase
NZ_CP033231.1	Prodigal:002006	CDS	1780222	1780446	.	+	0	ID=BFJIJMJL_01649;inference=ab initio prediction:Prodigal:002006;locus_tag=BFJIJMJL_01649;product=hypothetical protein
NZ_CP033231.1	Prodigal:002006	CDS	1780599	1783475	.	+	0	ID=BFJIJMJL_01650;eC_number=2.7.13.3;Name=rcsC_5;gene=rcsC_5;inference=ab initio prediction:Prodigal:002006,protein motif:HAMAP:MF_00979;locus_tag=BFJIJMJL_01650;product=Sensor histidine kinase RcsC
NZ_CP033231.1	Prodigal:002006	CDS	1783482	1785185	.	+	0	ID=BFJIJMJL_01651;inference=ab initio prediction:Prodigal:002006;locus_tag=BFJIJMJL_01651;product=hypothetical protein
NZ_CP033231.1	Prodigal:002006	CDS	1785208	1785597	.	-	0	ID=BFJIJMJL_01652;inference=ab initio prediction:Prodigal:002006;locus_tag=BFJIJMJL_01652;product=hypothetical protein
NZ_CP033231.1	Prodigal:002006	CDS	1785673	1786146	.	-	0	ID=BFJIJMJL_01653;inference=ab initio prediction:Prodigal:002006;locus_tag=BFJIJMJL_01653;product=hypothetical protein
NZ_CP033231.1	Prodigal:002006	CDS	1787442	1787888	.	-	0	ID=BFJIJMJL_01654;inference=ab initio prediction:Prodigal:002006,similar to AA sequence:ISfinder:ISMph1;locus_tag=BFJIJMJL_01654;product=IS1595 family transposase ISMph1
NZ_CP033231.1	Prodigal:002006	CDS	1787888	1788865	.	-	0	ID=BFJIJMJL_01655;inference=ab initio prediction:Prodigal:002006,similar to AA sequence:ISfinder:ISMtsp22;locus_tag=BFJIJMJL_01655;product=IS1595 family transposase ISMtsp22
NZ_CP033231.1	Prodigal:002006	CDS	1789344	1790363	.	-	0	ID=BFJIJMJL_01656;inference=ab initio prediction:Prodigal:002006;locus_tag=BFJIJMJL_01656;product=hypothetical protein
NZ_CP033231.1	Aragorn:001002	tRNA	1790954	1791028	.	-	.	ID=BFJIJMJL_01657;inference=COORDINATES:profile:Aragorn:001002;locus_tag=BFJIJMJL_01657;product=tRNA-Val(gac)
NZ_CP033231.1	Aragorn:001002	tRNA	1791046	1791139	.	+	.	ID=BFJIJMJL_01658;inference=COORDINATES:profile:Aragorn:001002;locus_tag=BFJIJMJL_01658;product=tRNA-Arg(gcg)
NZ_CP033231.1	Prodigal:002006	CDS	1791232	1792275	.	+	0	ID=BFJIJMJL_01659;inference=ab initio prediction:Prodigal:002006;locus_tag=BFJIJMJL_01659;product=hypothetical protein
NZ_CP033231.1	Prodigal:002006	CDS	1792275	1794461	.	+	0	ID=BFJIJMJL_01660;inference=ab initio prediction:Prodigal:002006;locus_tag=BFJIJMJL_01660;product=hypothetical protein
NZ_CP033231.1	Prodigal:002006	CDS	1794676	1796013	.	+	0	ID=BFJIJMJL_01661;Name=yhjE_1;gene=yhjE_1;inference=ab initio prediction:Prodigal:002006,similar to AA sequence:UniProtKB:P37643;locus_tag=BFJIJMJL_01661;product=Inner membrane metabolite transport protein YhjE
NZ_CP033231.1	Prodigal:002006	CDS	1796132	1797388	.	+	0	ID=BFJIJMJL_01662;inference=ab initio prediction:Prodigal:002006;locus_tag=BFJIJMJL_01662;product=hypothetical protein
NZ_CP033231.1	Prodigal:002006	CDS	1797463	1799463	.	+	0	ID=BFJIJMJL_01663;eC_number=7.1.1.3;Name=cyoB;db_xref=COG:COG0843;gene=cyoB;inference=ab initio prediction:Prodigal:002006,similar to AA sequence:UniProtKB:P0ABI8;locus_tag=BFJIJMJL_01663;product=Cytochrome bo(3) ubiquinol oxidase subunit 1
NZ_CP033231.1	Prodigal:002006	CDS	1799468	1800100	.	+	0	ID=BFJIJMJL_01664;Name=cyoC;db_xref=COG:COG1845;gene=cyoC;inference=ab initio prediction:Prodigal:002006,similar to AA sequence:UniProtKB:P0ABJ3;locus_tag=BFJIJMJL_01664;product=Cytochrome bo(3) ubiquinol oxidase subunit 3
NZ_CP033231.1	Prodigal:002006	CDS	1800097	1800501	.	+	0	ID=BFJIJMJL_01665;inference=ab initio prediction:Prodigal:002006;locus_tag=BFJIJMJL_01665;product=hypothetical protein
NZ_CP033231.1	Prodigal:002006	CDS	1800516	1801301	.	+	0	ID=BFJIJMJL_01666;inference=ab initio prediction:Prodigal:002006;locus_tag=BFJIJMJL_01666;product=hypothetical protein
NZ_CP033231.1	Prodigal:002006	CDS	1801358	1803523	.	+	0	ID=BFJIJMJL_01667;eC_number=5.4.99.2;Name=mutB;db_xref=COG:COG1884;gene=mutB;inference=ab initio prediction:Prodigal:002006,similar to AA sequence:UniProtKB:P9WJK5;locus_tag=BFJIJMJL_01667;product=putative methylmalonyl-CoA mutase large subunit
NZ_CP033231.1	Prodigal:002006	CDS	1803880	1804746	.	+	0	ID=BFJIJMJL_01668;eC_number=1.1.1.-;db_xref=COG:COG1028;inference=ab initio prediction:Prodigal:002006,similar to AA sequence:UniProtKB:P96825;locus_tag=BFJIJMJL_01668;product=Putative short-chain type dehydrogenase/reductase
NZ_CP033231.1	Prodigal:002006	CDS	1804915	1806549	.	+	0	ID=BFJIJMJL_01669;eC_number=5.4.2.2;Name=pgm;db_xref=COG:COG0033;gene=pgm;inference=ab initio prediction:Prodigal:002006,similar to AA sequence:UniProtKB:P39671;locus_tag=BFJIJMJL_01669;product=Phosphoglucomutase
NZ_CP033231.1	Prodigal:002006	CDS	1806560	1807057	.	-	0	ID=BFJIJMJL_01670;eC_number=2.3.1.210;Name=wecD;gene=wecD;inference=ab initio prediction:Prodigal:002006,protein motif:HAMAP:MF_02027;locus_tag=BFJIJMJL_01670;product=dTDP-fucosamine acetyltransferase
NZ_CP033231.1	Prodigal:002006	CDS	1807256	1807873	.	+	0	ID=BFJIJMJL_01671;Name=rpsD;db_xref=COG:COG0522;gene=rpsD;inference=ab initio prediction:Prodigal:002006,similar to AA sequence:UniProtKB:Q6N9G0;locus_tag=BFJIJMJL_01671;product=30S ribosomal protein S4
NZ_CP033231.1	Prodigal:002006	CDS	1807981	1808253	.	-	0	ID=BFJIJMJL_01672;inference=ab initio prediction:Prodigal:002006;locus_tag=BFJIJMJL_01672;product=hypothetical protein
NZ_CP033231.1	Prodigal:002006	CDS	1808464	1808811	.	+	0	ID=BFJIJMJL_01673;inference=ab initio prediction:Prodigal:002006;locus_tag=BFJIJMJL_01673;product=hypothetical protein
NZ_CP033231.1	Prodigal:002006	CDS	1808977	1810284	.	+	0	ID=BFJIJMJL_01674;eC_number=4.3.3.5;Name=rebG_1;gene=rebG_1;inference=ab initio prediction:Prodigal:002006,similar to AA sequence:UniProtKB:Q8KHE4;locus_tag=BFJIJMJL_01674;product=4'-demethylrebeccamycin synthase
NZ_CP033231.1	Prodigal:002006	CDS	1810300	1811232	.	-	0	ID=BFJIJMJL_01675;Name=dmlR_4;gene=dmlR_4;inference=ab initio prediction:Prodigal:002006,similar to AA sequence:UniProtKB:P76250;locus_tag=BFJIJMJL_01675;product=HTH-type transcriptional regulator DmlR
NZ_CP033231.1	Prodigal:002006	CDS	1811340	1812098	.	+	0	ID=BFJIJMJL_01676;Name=bdcA;db_xref=COG:COG1028;gene=bdcA;inference=ab initio prediction:Prodigal:002006,similar to AA sequence:UniProtKB:P39333;locus_tag=BFJIJMJL_01676;product=Cyclic-di-GMP-binding biofilm dispersal mediator protein
NZ_CP033231.1	Prodigal:002006	CDS	1812226	1813062	.	+	0	ID=BFJIJMJL_01677;eC_number=1.11.1.10;Name=cpo;gene=cpo;inference=ab initio prediction:Prodigal:002006,similar to AA sequence:UniProtKB:P25026;locus_tag=BFJIJMJL_01677;product=Non-heme chloroperoxidase
NZ_CP033231.1	Prodigal:002006	CDS	1813117	1813512	.	+	0	ID=BFJIJMJL_01678;eC_number=3.3.2.8;Name=limA;gene=limA;inference=ab initio prediction:Prodigal:002006,similar to AA sequence:UniProtKB:Q9ZAG3;locus_tag=BFJIJMJL_01678;product=Limonene-1%2C2-epoxide hydrolase
NZ_CP033231.1	Prodigal:002006	CDS	1813512	1813871	.	+	0	ID=BFJIJMJL_01679;inference=ab initio prediction:Prodigal:002006;locus_tag=BFJIJMJL_01679;product=hypothetical protein
NZ_CP033231.1	Prodigal:002006	CDS	1813983	1815044	.	+	0	ID=BFJIJMJL_01680;eC_number=2.3.1.234;Name=tsaD;db_xref=COG:COG0533;gene=tsaD;inference=ab initio prediction:Prodigal:002006,similar to AA sequence:UniProtKB:P40731;locus_tag=BFJIJMJL_01680;product=tRNA N6-adenosine threonylcarbamoyltransferase
NZ_CP033231.1	Prodigal:002006	CDS	1815041	1815910	.	+	0	ID=BFJIJMJL_01681;inference=ab initio prediction:Prodigal:002006;locus_tag=BFJIJMJL_01681;product=hypothetical protein
NZ_CP033231.1	Prodigal:002006	CDS	1815907	1816899	.	+	0	ID=BFJIJMJL_01682;eC_number=1.1.1.94;Name=gpsA;db_xref=COG:COG0240;gene=gpsA;inference=ab initio prediction:Prodigal:002006,similar to AA sequence:UniProtKB:P9WN77;locus_tag=BFJIJMJL_01682;product=Glycerol-3-phosphate dehydrogenase [NAD(P)+]
NZ_CP033231.1	Prodigal:002006	CDS	1817110	1817862	.	+	0	ID=BFJIJMJL_01683;eC_number=3.4.11.18;Name=mapB;db_xref=COG:COG0024;gene=mapB;inference=ab initio prediction:Prodigal:002006,similar to AA sequence:UniProtKB:O34484;locus_tag=BFJIJMJL_01683;product=Methionine aminopeptidase 2
NZ_CP033231.1	Prodigal:002006	CDS	1818087	1818944	.	-	0	ID=BFJIJMJL_01684;Name=hdfR_1;gene=hdfR_1;inference=ab initio prediction:Prodigal:002006,protein motif:HAMAP:MF_01233;locus_tag=BFJIJMJL_01684;product=HTH-type transcriptional regulator HdfR
NZ_CP033231.1	Prodigal:002006	CDS	1819047	1820597	.	+	0	ID=BFJIJMJL_01685;Name=stp_2;gene=stp_2;inference=ab initio prediction:Prodigal:002006,similar to AA sequence:UniProtKB:P9WG91;locus_tag=BFJIJMJL_01685;product=Multidrug resistance protein Stp
NZ_CP033231.1	Prodigal:002006	CDS	1820688	1821104	.	+	0	ID=BFJIJMJL_01686;inference=ab initio prediction:Prodigal:002006;locus_tag=BFJIJMJL_01686;product=hypothetical protein
NZ_CP033231.1	Prodigal:002006	CDS	1821421	1822953	.	-	0	ID=BFJIJMJL_01687;eC_number=2.7.13.3;Name=rcsC_6;gene=rcsC_6;inference=ab initio prediction:Prodigal:002006,protein motif:HAMAP:MF_00979;locus_tag=BFJIJMJL_01687;product=Sensor histidine kinase RcsC
NZ_CP033231.1	Prodigal:002006	CDS	1823228	1823683	.	+	0	ID=BFJIJMJL_01688;eC_number=1.3.99.16;Name=iorA_1;gene=iorA_1;inference=ab initio prediction:Prodigal:002006,similar to AA sequence:UniProtKB:Q51697;locus_tag=BFJIJMJL_01688;product=Isoquinoline 1-oxidoreductase subunit alpha
NZ_CP033231.1	Prodigal:002006	CDS	1823727	1825940	.	+	0	ID=BFJIJMJL_01689;eC_number=1.3.99.16;Name=iorB;gene=iorB;inference=ab initio prediction:Prodigal:002006,similar to AA sequence:UniProtKB:Q51698;locus_tag=BFJIJMJL_01689;product=Isoquinoline 1-oxidoreductase subunit beta
NZ_CP033231.1	Prodigal:002006	CDS	1826099	1826725	.	+	0	ID=BFJIJMJL_01690;inference=ab initio prediction:Prodigal:002006;locus_tag=BFJIJMJL_01690;product=hypothetical protein
NZ_CP033231.1	Prodigal:002006	CDS	1826795	1827073	.	+	0	ID=BFJIJMJL_01691;inference=ab initio prediction:Prodigal:002006;locus_tag=BFJIJMJL_01691;product=hypothetical protein
NZ_CP033231.1	Prodigal:002006	CDS	1827060	1827413	.	+	0	ID=BFJIJMJL_01692;inference=ab initio prediction:Prodigal:002006;locus_tag=BFJIJMJL_01692;product=hypothetical protein
NZ_CP033231.1	Prodigal:002006	CDS	1827482	1828174	.	+	0	ID=BFJIJMJL_01693;eC_number=4.1.1.23;Name=pyrF;db_xref=COG:COG0284;gene=pyrF;inference=ab initio prediction:Prodigal:002006,similar to AA sequence:UniProtKB:P0CB75;locus_tag=BFJIJMJL_01693;product=Orotidine 5'-phosphate decarboxylase
NZ_CP033231.1	Prodigal:002006	CDS	1828237	1828581	.	+	0	ID=BFJIJMJL_01694;inference=ab initio prediction:Prodigal:002006;locus_tag=BFJIJMJL_01694;product=hypothetical protein
NZ_CP033231.1	Prodigal:002006	CDS	1828872	1829690	.	+	0	ID=BFJIJMJL_01695;eC_number=2.3.1.191;Name=lpxD_3;gene=lpxD_3;inference=ab initio prediction:Prodigal:002006,protein motif:HAMAP:MF_00523;locus_tag=BFJIJMJL_01695;product=UDP-3-O-(3-hydroxymyristoyl)glucosamine N-acyltransferase
NZ_CP033231.1	Prodigal:002006	CDS	1829764	1830387	.	-	0	ID=BFJIJMJL_01696;inference=ab initio prediction:Prodigal:002006;locus_tag=BFJIJMJL_01696;product=hypothetical protein
NZ_CP033231.1	Prodigal:002006	CDS	1830552	1831322	.	+	0	ID=BFJIJMJL_01697;eC_number=1.-.-.-;Name=yohF;db_xref=COG:COG1028;gene=yohF;inference=ab initio prediction:Prodigal:002006,similar to AA sequence:UniProtKB:P33368;locus_tag=BFJIJMJL_01697;product=putative oxidoreductase YohF
NZ_CP033231.1	Prodigal:002006	CDS	1831420	1831617	.	-	0	ID=BFJIJMJL_01698;inference=ab initio prediction:Prodigal:002006;locus_tag=BFJIJMJL_01698;product=hypothetical protein
NZ_CP033231.1	Prodigal:002006	CDS	1831788	1832453	.	-	0	ID=BFJIJMJL_01699;eC_number=3.5.1.110;Name=rutB_2;gene=rutB_2;inference=ab initio prediction:Prodigal:002006,protein motif:HAMAP:MF_00830;locus_tag=BFJIJMJL_01699;product=Peroxyureidoacrylate/ureidoacrylate amidohydrolase RutB
NZ_CP033231.1	Prodigal:002006	CDS	1832521	1833030	.	-	0	ID=BFJIJMJL_01700;Name=yciE;db_xref=COG:COG3685;gene=yciE;inference=ab initio prediction:Prodigal:002006,similar to AA sequence:UniProtKB:P21363;locus_tag=BFJIJMJL_01700;product=Protein YciE
NZ_CP033231.1	Prodigal:002006	CDS	1833333	1835006	.	+	0	ID=BFJIJMJL_01701;inference=ab initio prediction:Prodigal:002006;locus_tag=BFJIJMJL_01701;product=hypothetical protein
NZ_CP033231.1	Prodigal:002006	CDS	1835022	1835213	.	-	0	ID=BFJIJMJL_01702;inference=ab initio prediction:Prodigal:002006;locus_tag=BFJIJMJL_01702;product=hypothetical protein
NZ_CP033231.1	Prodigal:002006	CDS	1835272	1835871	.	-	0	ID=BFJIJMJL_01703;inference=ab initio prediction:Prodigal:002006;locus_tag=BFJIJMJL_01703;product=hypothetical protein
NZ_CP033231.1	Prodigal:002006	CDS	1836243	1836794	.	+	0	ID=BFJIJMJL_01704;inference=ab initio prediction:Prodigal:002006;locus_tag=BFJIJMJL_01704;product=hypothetical protein
NZ_CP033231.1	Prodigal:002006	CDS	1837016	1837279	.	+	0	ID=BFJIJMJL_01705;inference=ab initio prediction:Prodigal:002006;locus_tag=BFJIJMJL_01705;product=hypothetical protein
NZ_CP033231.1	Prodigal:002006	CDS	1837467	1837790	.	+	0	ID=BFJIJMJL_01706;inference=ab initio prediction:Prodigal:002006;locus_tag=BFJIJMJL_01706;product=hypothetical protein
NZ_CP033231.1	Prodigal:002006	CDS	1838209	1839324	.	+	0	ID=BFJIJMJL_01707;db_xref=COG:COG0683;inference=ab initio prediction:Prodigal:002006,similar to AA sequence:UniProtKB:Q8YEE8;locus_tag=BFJIJMJL_01707;product=Leu/Ile/Val-binding protein
NZ_CP033231.1	Prodigal:002006	CDS	1839429	1840562	.	+	0	ID=BFJIJMJL_01708;db_xref=COG:COG0683;inference=ab initio prediction:Prodigal:002006,similar to AA sequence:UniProtKB:Q8YEE8;locus_tag=BFJIJMJL_01708;product=Leu/Ile/Val-binding protein
NZ_CP033231.1	Prodigal:002006	CDS	1840746	1841636	.	+	0	ID=BFJIJMJL_01709;Name=hcaR;gene=hcaR;inference=ab initio prediction:Prodigal:002006,similar to AA sequence:UniProtKB:Q47141;locus_tag=BFJIJMJL_01709;product=Hca operon transcriptional activator HcaR
NZ_CP033231.1	Prodigal:002006	CDS	1841753	1842523	.	+	0	ID=BFJIJMJL_01710;eC_number=4.1.2.20;Name=garL;db_xref=COG:COG3836;gene=garL;inference=ab initio prediction:Prodigal:002006,similar to AA sequence:UniProtKB:P23522;locus_tag=BFJIJMJL_01710;product=5-keto-4-deoxy-D-glucarate aldolase
NZ_CP033231.1	Prodigal:002006	CDS	1842538	1844106	.	+	0	ID=BFJIJMJL_01711;eC_number=4.2.1.42;Name=garD_1;db_xref=COG:COG2721;gene=garD_1;inference=ab initio prediction:Prodigal:002006,similar to AA sequence:UniProtKB:P39829;locus_tag=BFJIJMJL_01711;product=Galactarate dehydratase (L-threo-forming)
NZ_CP033231.1	Prodigal:002006	CDS	1844172	1845386	.	+	0	ID=BFJIJMJL_01712;inference=ab initio prediction:Prodigal:002006;locus_tag=BFJIJMJL_01712;product=hypothetical protein
NZ_CP033231.1	Prodigal:002006	CDS	1845533	1847716	.	-	0	ID=BFJIJMJL_01713;Name=cntO_1;gene=cntO_1;inference=ab initio prediction:Prodigal:002006,similar to AA sequence:UniProtKB:A0A0H2ZI93;locus_tag=BFJIJMJL_01713;product=Metal-pseudopaline receptor CntO
NZ_CP033231.1	Prodigal:002006	CDS	1848153	1848773	.	-	0	ID=BFJIJMJL_01714;Name=betI_1;gene=betI_1;inference=ab initio prediction:Prodigal:002006,protein motif:HAMAP:MF_00768;locus_tag=BFJIJMJL_01714;product=HTH-type transcriptional regulator BetI
NZ_CP033231.1	Prodigal:002006	CDS	1848770	1849069	.	-	0	ID=BFJIJMJL_01715;inference=ab initio prediction:Prodigal:002006;locus_tag=BFJIJMJL_01715;product=hypothetical protein
NZ_CP033231.1	Prodigal:002006	CDS	1849333	1851168	.	-	0	ID=BFJIJMJL_01716;eC_number=1.8.1.2;Name=cysI;db_xref=COG:COG0155;gene=cysI;inference=ab initio prediction:Prodigal:002006,similar to AA sequence:UniProtKB:O32213;locus_tag=BFJIJMJL_01716;product=Sulfite reductase [NADPH] hemoprotein beta-component
NZ_CP033231.1	Prodigal:002006	CDS	1851385	1853154	.	-	0	ID=BFJIJMJL_01717;eC_number=1.8.1.2;Name=cysJ;db_xref=COG:COG0369;gene=cysJ;inference=ab initio prediction:Prodigal:002006,similar to AA sequence:UniProtKB:O32214;locus_tag=BFJIJMJL_01717;product=Sulfite reductase [NADPH] flavoprotein alpha-component
NZ_CP033231.1	Prodigal:002006	CDS	1853265	1853801	.	-	0	ID=BFJIJMJL_01718;Name=decR_2;db_xref=COG:COG1522;gene=decR_2;inference=ab initio prediction:Prodigal:002006,similar to AA sequence:UniProtKB:P0ACJ5;locus_tag=BFJIJMJL_01718;product=DNA-binding transcriptional activator DecR
NZ_CP033231.1	Prodigal:002006	CDS	1854049	1854861	.	+	0	ID=BFJIJMJL_01719;eC_number=1.8.4.10;Name=cysH;gene=cysH;inference=ab initio prediction:Prodigal:002006,similar to AA sequence:UniProtKB:Q9RFS6;locus_tag=BFJIJMJL_01719;product=Thioredoxin-dependent 5'-adenylylsulfate reductase
NZ_CP033231.1	Prodigal:002006	CDS	1854858	1855805	.	+	0	ID=BFJIJMJL_01720;eC_number=2.7.7.4;Name=cysD;db_xref=COG:COG0175;gene=cysD;inference=ab initio prediction:Prodigal:002006,similar to AA sequence:UniProtKB:P21156;locus_tag=BFJIJMJL_01720;product=Sulfate adenylyltransferase subunit 2
NZ_CP033231.1	Prodigal:002006	CDS	1855805	1857211	.	+	0	ID=BFJIJMJL_01721;eC_number=2.7.7.4;Name=cysN;db_xref=COG:COG2895;gene=cysN;inference=ab initio prediction:Prodigal:002006,similar to AA sequence:UniProtKB:P23845;locus_tag=BFJIJMJL_01721;product=Sulfate adenylyltransferase subunit 1
NZ_CP033231.1	Prodigal:002006	CDS	1857331	1858356	.	-	0	ID=BFJIJMJL_01722;inference=ab initio prediction:Prodigal:002006;locus_tag=BFJIJMJL_01722;product=hypothetical protein
NZ_CP033231.1	Prodigal:002006	CDS	1858444	1858776	.	-	0	ID=BFJIJMJL_01723;inference=ab initio prediction:Prodigal:002006;locus_tag=BFJIJMJL_01723;product=hypothetical protein
NZ_CP033231.1	Prodigal:002006	CDS	1858763	1859053	.	-	0	ID=BFJIJMJL_01724;inference=ab initio prediction:Prodigal:002006;locus_tag=BFJIJMJL_01724;product=hypothetical protein
NZ_CP033231.1	Prodigal:002006	CDS	1859211	1860413	.	+	0	ID=BFJIJMJL_01725;eC_number=2.6.1.1;Name=aatA;db_xref=COG:COG0436;gene=aatA;inference=ab initio prediction:Prodigal:002006,similar to AA sequence:UniProtKB:Q02635;locus_tag=BFJIJMJL_01725;product=Aspartate/prephenate aminotransferase
NZ_CP033231.1	Prodigal:002006	CDS	1860490	1860816	.	-	0	ID=BFJIJMJL_01726;eC_number=3.1.-.-;Name=mazF;db_xref=COG:COG2337;gene=mazF;inference=ab initio prediction:Prodigal:002006,similar to AA sequence:UniProtKB:A0R0N4;locus_tag=BFJIJMJL_01726;product=putative endoribonuclease MazF
NZ_CP033231.1	Prodigal:002006	CDS	1860813	1861061	.	-	0	ID=BFJIJMJL_01727;inference=ab initio prediction:Prodigal:002006;locus_tag=BFJIJMJL_01727;product=hypothetical protein
NZ_CP033231.1	Prodigal:002006	CDS	1861124	1861966	.	+	0	ID=BFJIJMJL_01728;inference=ab initio prediction:Prodigal:002006;locus_tag=BFJIJMJL_01728;product=hypothetical protein
NZ_CP033231.1	Prodigal:002006	CDS	1862387	1862725	.	+	0	ID=BFJIJMJL_01729;inference=ab initio prediction:Prodigal:002006;locus_tag=BFJIJMJL_01729;product=hypothetical protein
NZ_CP033231.1	Prodigal:002006	CDS	1862828	1863778	.	+	0	ID=BFJIJMJL_01730;Name=ribN;gene=ribN;inference=ab initio prediction:Prodigal:002006,similar to AA sequence:UniProtKB:Q9KKU0;locus_tag=BFJIJMJL_01730;product=Riboflavin transporter
NZ_CP033231.1	Prodigal:002006	CDS	1863804	1864085	.	-	0	ID=BFJIJMJL_01731;inference=ab initio prediction:Prodigal:002006;locus_tag=BFJIJMJL_01731;product=hypothetical protein
NZ_CP033231.1	Prodigal:002006	CDS	1864306	1867446	.	+	0	ID=BFJIJMJL_01732;eC_number=6.1.1.5;Name=ileS;db_xref=COG:COG0060;gene=ileS;inference=ab initio prediction:Prodigal:002006,similar to AA sequence:UniProtKB:Q72AR5;locus_tag=BFJIJMJL_01732;product=Isoleucine--tRNA ligase
NZ_CP033231.1	Prodigal:002006	CDS	1867658	1868155	.	+	0	ID=BFJIJMJL_01733;eC_number=3.4.23.36;Name=lspA_1;db_xref=COG:COG0597;gene=lspA_1;inference=ab initio prediction:Prodigal:002006,similar to AA sequence:UniProtKB:Q9HVM5;locus_tag=BFJIJMJL_01733;product=Lipoprotein signal peptidase
NZ_CP033231.1	Prodigal:002006	CDS	1868316	1868981	.	+	0	ID=BFJIJMJL_01734;inference=ab initio prediction:Prodigal:002006;locus_tag=BFJIJMJL_01734;product=hypothetical protein
NZ_CP033231.1	Prodigal:002006	CDS	1869141	1870550	.	+	0	ID=BFJIJMJL_01735;eC_number=3.4.24.-;db_xref=COG:COG0612;inference=ab initio prediction:Prodigal:002006,similar to AA sequence:UniProtKB:P9WHT5;locus_tag=BFJIJMJL_01735;product=putative zinc protease
NZ_CP033231.1	Prodigal:002006	CDS	1870654	1871946	.	+	0	ID=BFJIJMJL_01736;inference=ab initio prediction:Prodigal:002006;locus_tag=BFJIJMJL_01736;product=hypothetical protein
NZ_CP033231.1	Prodigal:002006	CDS	1871950	1872270	.	-	0	ID=BFJIJMJL_01737;Name=ybaQ_1;db_xref=COG:COG3093;gene=ybaQ_1;inference=ab initio prediction:Prodigal:002006,similar to AA sequence:UniProtKB:P0A9T6;locus_tag=BFJIJMJL_01737;product=putative HTH-type transcriptional regulator YbaQ
NZ_CP033231.1	Prodigal:002006	CDS	1872311	1872595	.	-	0	ID=BFJIJMJL_01738;Name=higB-1;db_xref=COG:COG3549;gene=higB-1;inference=ab initio prediction:Prodigal:002006,similar to AA sequence:UniProtKB:Q9KMG5;locus_tag=BFJIJMJL_01738;product=Toxin HigB-1
NZ_CP033231.1	Prodigal:002006	CDS	1872803	1873765	.	+	0	ID=BFJIJMJL_01739;eC_number=1.13.11.-;Name=mhqA;db_xref=COG:COG0346;gene=mhqA;inference=ab initio prediction:Prodigal:002006,similar to AA sequence:UniProtKB:O34689;locus_tag=BFJIJMJL_01739;product=Putative ring-cleaving dioxygenase MhqA
NZ_CP033231.1	Prodigal:002006	CDS	1874020	1874793	.	+	0	ID=BFJIJMJL_01740;eC_number=1.18.1.2;Name=fpr;db_xref=COG:COG1018;gene=fpr;inference=ab initio prediction:Prodigal:002006,similar to AA sequence:UniProtKB:Q44532;locus_tag=BFJIJMJL_01740;product=Ferredoxin--NADP reductase
NZ_CP033231.1	Prodigal:002006	CDS	1874912	1878382	.	-	0	ID=BFJIJMJL_01741;inference=ab initio prediction:Prodigal:002006;locus_tag=BFJIJMJL_01741;product=hypothetical protein
NZ_CP033231.1	Prodigal:002006	CDS	1878559	1879026	.	+	0	ID=BFJIJMJL_01742;eC_number=1.11.1.15;Name=bcp_2;db_xref=COG:COG1225;gene=bcp_2;inference=ab initio prediction:Prodigal:002006,similar to AA sequence:UniProtKB:Q8P9V9;locus_tag=BFJIJMJL_01742;product=Peroxiredoxin Bcp
NZ_CP033231.1	Prodigal:002006	CDS	1879095	1880261	.	+	0	ID=BFJIJMJL_01743;inference=ab initio prediction:Prodigal:002006;locus_tag=BFJIJMJL_01743;product=hypothetical protein
NZ_CP033231.1	Prodigal:002006	CDS	1880318	1880878	.	+	0	ID=BFJIJMJL_01744;inference=ab initio prediction:Prodigal:002006;locus_tag=BFJIJMJL_01744;product=hypothetical protein
NZ_CP033231.1	Prodigal:002006	CDS	1880940	1881503	.	+	0	ID=BFJIJMJL_01745;inference=ab initio prediction:Prodigal:002006;locus_tag=BFJIJMJL_01745;product=hypothetical protein
NZ_CP033231.1	Prodigal:002006	CDS	1881566	1881907	.	+	0	ID=BFJIJMJL_01746;inference=ab initio prediction:Prodigal:002006;locus_tag=BFJIJMJL_01746;product=hypothetical protein
NZ_CP033231.1	Prodigal:002006	CDS	1882029	1882880	.	+	0	ID=BFJIJMJL_01747;inference=ab initio prediction:Prodigal:002006;locus_tag=BFJIJMJL_01747;product=hypothetical protein
NZ_CP033231.1	Prodigal:002006	CDS	1882972	1883130	.	+	0	ID=BFJIJMJL_01748;inference=ab initio prediction:Prodigal:002006;locus_tag=BFJIJMJL_01748;product=hypothetical protein
NZ_CP033231.1	Prodigal:002006	CDS	1883227	1885227	.	+	0	ID=BFJIJMJL_01749;eC_number=4.2.1.135;Name=pglF;db_xref=COG:COG1086;gene=pglF;inference=ab initio prediction:Prodigal:002006,similar to AA sequence:UniProtKB:Q0P9D4;locus_tag=BFJIJMJL_01749;product=UDP-N-acetyl-alpha-D-glucosamine C6 dehydratase
NZ_CP033231.1	Prodigal:002006	CDS	1885422	1886342	.	-	0	ID=BFJIJMJL_01750;eC_number=5.1.3.20;Name=hldD;gene=hldD;inference=ab initio prediction:Prodigal:002006,protein motif:HAMAP:MF_01601;locus_tag=BFJIJMJL_01750;product=ADP-L-glycero-D-manno-heptose-6-epimerase
NZ_CP033231.1	Prodigal:002006	CDS	1886339	1887376	.	-	0	ID=BFJIJMJL_01751;eC_number=2.7.8.33;Name=wecA;gene=wecA;inference=ab initio prediction:Prodigal:002006,protein motif:HAMAP:MF_02030;locus_tag=BFJIJMJL_01751;product=Undecaprenyl-phosphate alpha-N-acetylglucosaminyl 1-phosphate transferase
NZ_CP033231.1	Prodigal:002006	CDS	1887444	1889486	.	-	0	ID=BFJIJMJL_01752;eC_number=5.4.99.63;Name=ecm;db_xref=COG:COG1884;gene=ecm;inference=ab initio prediction:Prodigal:002006,similar to AA sequence:UniProtKB:Q49115;locus_tag=BFJIJMJL_01752;product=Ethylmalonyl-CoA mutase
NZ_CP033231.1	Prodigal:002006	CDS	1889886	1891358	.	+	0	ID=BFJIJMJL_01753;eC_number=1.11.1.6;Name=katA_2;gene=katA_2;inference=ab initio prediction:Prodigal:002006,similar to AA sequence:UniProtKB:P0A327;locus_tag=BFJIJMJL_01753;product=Catalase
NZ_CP033231.1	Prodigal:002006	CDS	1891540	1892826	.	+	0	ID=BFJIJMJL_01754;eC_number=1.3.1.85;Name=ccr;db_xref=COG:COG0604;gene=ccr;inference=ab initio prediction:Prodigal:002006,similar to AA sequence:UniProtKB:Q3IZ91;locus_tag=BFJIJMJL_01754;product=Crotonyl-CoA carboxylase/reductase
NZ_CP033231.1	Prodigal:002006	CDS	1893020	1893328	.	+	0	ID=BFJIJMJL_01755;inference=ab initio prediction:Prodigal:002006;locus_tag=BFJIJMJL_01755;product=hypothetical protein
NZ_CP033231.1	Prodigal:002006	CDS	1893465	1893641	.	-	0	ID=BFJIJMJL_01756;inference=ab initio prediction:Prodigal:002006;locus_tag=BFJIJMJL_01756;product=hypothetical protein
NZ_CP033231.1	Prodigal:002006	CDS	1893891	1895351	.	+	0	ID=BFJIJMJL_01757;inference=ab initio prediction:Prodigal:002006;locus_tag=BFJIJMJL_01757;product=hypothetical protein
NZ_CP033231.1	Prodigal:002006	CDS	1895428	1895583	.	-	0	ID=BFJIJMJL_01758;inference=ab initio prediction:Prodigal:002006;locus_tag=BFJIJMJL_01758;product=hypothetical protein
NZ_CP033231.1	Prodigal:002006	CDS	1895707	1896756	.	-	0	ID=BFJIJMJL_01759;eC_number=4.2.1.22;Name=cbs;db_xref=COG:COG0031;gene=cbs;inference=ab initio prediction:Prodigal:002006,similar to AA sequence:UniProtKB:P9WP51;locus_tag=BFJIJMJL_01759;product=Putative cystathionine beta-synthase
NZ_CP033231.1	Prodigal:002006	CDS	1896796	1897860	.	-	0	ID=BFJIJMJL_01760;eC_number=7.3.2.3;Name=cysA_2;db_xref=COG:COG1118;gene=cysA_2;inference=ab initio prediction:Prodigal:002006,similar to AA sequence:UniProtKB:P16676;locus_tag=BFJIJMJL_01760;product=Sulfate/thiosulfate import ATP-binding protein CysA
NZ_CP033231.1	Prodigal:002006	CDS	1897838	1898719	.	-	0	ID=BFJIJMJL_01761;Name=cysW;db_xref=COG:COG4208;gene=cysW;inference=ab initio prediction:Prodigal:002006,similar to AA sequence:UniProtKB:P0AEB0;locus_tag=BFJIJMJL_01761;product=Sulfate transport system permease protein CysW
NZ_CP033231.1	Prodigal:002006	CDS	1898712	1899566	.	-	0	ID=BFJIJMJL_01762;Name=cysT;db_xref=COG:COG0555;gene=cysT;inference=ab initio prediction:Prodigal:002006,similar to AA sequence:UniProtKB:P27367;locus_tag=BFJIJMJL_01762;product=Sulfate transport system permease protein CysT
NZ_CP033231.1	Prodigal:002006	CDS	1899577	1900614	.	-	0	ID=BFJIJMJL_01763;Name=sbp;db_xref=COG:COG1613;gene=sbp;inference=ab initio prediction:Prodigal:002006,similar to AA sequence:UniProtKB:P0AG78;locus_tag=BFJIJMJL_01763;product=Sulfate-binding protein
NZ_CP033231.1	Prodigal:002006	CDS	1900935	1901120	.	-	0	ID=BFJIJMJL_01764;inference=ab initio prediction:Prodigal:002006;locus_tag=BFJIJMJL_01764;product=hypothetical protein
NZ_CP033231.1	Prodigal:002006	CDS	1901266	1901604	.	+	0	ID=BFJIJMJL_01765;inference=ab initio prediction:Prodigal:002006;locus_tag=BFJIJMJL_01765;product=hypothetical protein
NZ_CP033231.1	Prodigal:002006	CDS	1901767	1902363	.	+	0	ID=BFJIJMJL_01766;eC_number=1.17.1.9;Name=fdoG_1;db_xref=COG:COG0243;gene=fdoG_1;inference=ab initio prediction:Prodigal:002006,similar to AA sequence:UniProtKB:P32176;locus_tag=BFJIJMJL_01766;product=Formate dehydrogenase-O major subunit
NZ_CP033231.1	Prodigal:002006	CDS	1902412	1904847	.	+	0	ID=BFJIJMJL_01767;eC_number=1.17.1.9;Name=fdoG_2;db_xref=COG:COG0243;gene=fdoG_2;inference=ab initio prediction:Prodigal:002006,similar to AA sequence:UniProtKB:P32176;locus_tag=BFJIJMJL_01767;product=Formate dehydrogenase-O major subunit
NZ_CP033231.1	Prodigal:002006	CDS	1904862	1905797	.	+	0	ID=BFJIJMJL_01768;Name=fdnH;db_xref=COG:COG0437;gene=fdnH;inference=ab initio prediction:Prodigal:002006,similar to AA sequence:UniProtKB:P0AAJ3;locus_tag=BFJIJMJL_01768;product=Formate dehydrogenase%2C nitrate-inducible%2C iron-sulfur subunit
NZ_CP033231.1	Prodigal:002006	CDS	1906057	1906779	.	+	0	ID=BFJIJMJL_01769;Name=fdoI_1;db_xref=COG:COG2864;gene=fdoI_1;inference=ab initio prediction:Prodigal:002006,similar to AA sequence:UniProtKB:P0AEL0;locus_tag=BFJIJMJL_01769;product=Formate dehydrogenase%2C cytochrome b556(fdo) subunit
NZ_CP033231.1	Prodigal:002006	CDS	1906783	1907772	.	+	0	ID=BFJIJMJL_01770;Name=fdhE_1;db_xref=COG:COG3058;gene=fdhE_1;inference=ab initio prediction:Prodigal:002006,similar to AA sequence:UniProtKB:P13024;locus_tag=BFJIJMJL_01770;product=Protein FdhE
NZ_CP033231.1	Prodigal:002006	CDS	1907980	1908402	.	-	0	ID=BFJIJMJL_01771;inference=ab initio prediction:Prodigal:002006;locus_tag=BFJIJMJL_01771;product=hypothetical protein
NZ_CP033231.1	Prodigal:002006	CDS	1908547	1909032	.	-	0	ID=BFJIJMJL_01772;inference=ab initio prediction:Prodigal:002006,similar to AA sequence:ISfinder:ISMpo2;locus_tag=BFJIJMJL_01772;product=IS1595 family transposase ISMpo2
NZ_CP033231.1	Prodigal:002006	CDS	1909317	1909958	.	-	0	ID=BFJIJMJL_01773;inference=ab initio prediction:Prodigal:002006;locus_tag=BFJIJMJL_01773;product=hypothetical protein
NZ_CP033231.1	Prodigal:002006	CDS	1910239	1911540	.	+	0	ID=BFJIJMJL_01774;eC_number=3.5.1.16;Name=argE_3;gene=argE_3;inference=ab initio prediction:Prodigal:002006,protein motif:HAMAP:MF_01108;locus_tag=BFJIJMJL_01774;product=Acetylornithine deacetylase
NZ_CP033231.1	Prodigal:002006	CDS	1911996	1913057	.	-	0	ID=BFJIJMJL_01775;inference=ab initio prediction:Prodigal:002006;locus_tag=BFJIJMJL_01775;product=hypothetical protein
NZ_CP033231.1	Prodigal:002006	CDS	1913376	1914710	.	-	0	ID=BFJIJMJL_01776;eC_number=2.6.1.18;Name=bauA;db_xref=COG:COG0161;gene=bauA;inference=ab initio prediction:Prodigal:002006,similar to AA sequence:UniProtKB:Q9I700;locus_tag=BFJIJMJL_01776;product=Beta-alanine--pyruvate aminotransferase
NZ_CP033231.1	Prodigal:002006	CDS	1914862	1915422	.	+	0	ID=BFJIJMJL_01777;Name=puuR_2;gene=puuR_2;inference=ab initio prediction:Prodigal:002006,similar to AA sequence:UniProtKB:P0A9U6;locus_tag=BFJIJMJL_01777;product=HTH-type transcriptional regulator PuuR
NZ_CP033231.1	Prodigal:002006	CDS	1915630	1915827	.	+	0	ID=BFJIJMJL_01778;inference=ab initio prediction:Prodigal:002006;locus_tag=BFJIJMJL_01778;product=hypothetical protein
NZ_CP033231.1	Prodigal:002006	CDS	1915834	1916703	.	-	0	ID=BFJIJMJL_01779;eC_number=3.1.1.92;inference=ab initio prediction:Prodigal:002006,similar to AA sequence:UniProtKB:A6XIG6;locus_tag=BFJIJMJL_01779;product=4-sulfomuconolactone hydrolase
NZ_CP033231.1	Prodigal:002006	CDS	1916706	1918010	.	-	0	ID=BFJIJMJL_01780;Name=naiP_3;gene=naiP_3;inference=ab initio prediction:Prodigal:002006,similar to AA sequence:UniProtKB:O34691;locus_tag=BFJIJMJL_01780;product=Putative niacin/nicotinamide transporter NaiP
NZ_CP033231.1	Prodigal:002006	CDS	1918140	1918655	.	-	0	ID=BFJIJMJL_01781;inference=ab initio prediction:Prodigal:002006;locus_tag=BFJIJMJL_01781;product=hypothetical protein
NZ_CP033231.1	Prodigal:002006	CDS	1918877	1919632	.	+	0	ID=BFJIJMJL_01782;inference=ab initio prediction:Prodigal:002006;locus_tag=BFJIJMJL_01782;product=hypothetical protein
NZ_CP033231.1	Prodigal:002006	CDS	1919831	1921930	.	+	0	ID=BFJIJMJL_01783;eC_number=3.2.1.23;Name=bgaA;db_xref=COG:COG1874;gene=bgaA;inference=ab initio prediction:Prodigal:002006,similar to AA sequence:UniProtKB:D9SM34;locus_tag=BFJIJMJL_01783;product=Beta-galactosidase BgaA
NZ_CP033231.1	Prodigal:002006	CDS	1921976	1923094	.	-	0	ID=BFJIJMJL_01784;eC_number=1.6.99.1;Name=namA;db_xref=COG:COG1902;gene=namA;inference=ab initio prediction:Prodigal:002006,similar to AA sequence:UniProtKB:Q5KXG9;locus_tag=BFJIJMJL_01784;product=NADPH dehydrogenase
[truncated: 110,062 more rows]
