# Supplementary material for: Comprehensive Comparative Genomics and Phenotyping of Methylobacterium Species
Source: Front Microbiol. 2021 Oct 6;12:740610. doi: 10.3389/fmicb.2021.740610 (PMC8561711; doi:10.3389/fmicb.2021.740610)
Supplement: Supplementary file 7 [file Data_Sheet_1.ZIP › Mb_aerolatum.gff]

##gff-version 3
##sequence-region M-aerolatum_contig_1_1 1 117453
##sequence-region M-aerolatum_contig_2_1 1 286815
##sequence-region M-aerolatum_contig_3_1 1 130810
##sequence-region M-aerolatum_contig_4_1 1 319188
##sequence-region M-aerolatum_contig_5_1 1 151071
##sequence-region M-aerolatum_contig_6_1 1 94577
##sequence-region M-aerolatum_contig_7_1 1 104783
##sequence-region M-aerolatum_contig_8_1 1 130658
##sequence-region M-aerolatum_contig_9_1 1 169057
##sequence-region M-aerolatum_contig_10_1 1 1175
##sequence-region M-aerolatum_contig_11_1 1 488770
##sequence-region M-aerolatum_contig_12_1 1 95054
##sequence-region M-aerolatum_contig_13_1 1 178527
##sequence-region M-aerolatum_contig_14_1 1 23163
##sequence-region M-aerolatum_contig_15_1 1 162573
##sequence-region M-aerolatum_contig_16_1 1 154423
##sequence-region M-aerolatum_contig_17_1 1 245476
##sequence-region M-aerolatum_contig_18_1 1 65911
##sequence-region M-aerolatum_contig_19_1 1 22521
##sequence-region M-aerolatum_contig_20_1 1 255693
##sequence-region M-aerolatum_contig_21_1 1 128789
##sequence-region M-aerolatum_contig_22_1 1 55045
##sequence-region M-aerolatum_contig_23_1 1 210611
##sequence-region M-aerolatum_contig_24_1 1 84124
##sequence-region M-aerolatum_contig_25_1 1 111169
##sequence-region M-aerolatum_contig_26_1 1 87441
##sequence-region M-aerolatum_contig_27_1 1 119041
##sequence-region M-aerolatum_contig_28_1 1 77342
##sequence-region M-aerolatum_contig_29_1 1 18357
##sequence-region M-aerolatum_contig_30_1 1 2466
##sequence-region M-aerolatum_contig_31_1 1 154739
##sequence-region M-aerolatum_contig_32_1 1 13993
##sequence-region M-aerolatum_contig_33_1 1 83348
##sequence-region M-aerolatum_contig_34_1 1 98285
##sequence-region M-aerolatum_contig_35_1 1 26438
##sequence-region M-aerolatum_contig_36_1 1 60378
##sequence-region M-aerolatum_contig_37_1 1 1937
##sequence-region M-aerolatum_contig_38_1 1 1084
##sequence-region M-aerolatum_contig_39_1 1 83034
##sequence-region M-aerolatum_contig_40_1 1 30503
##sequence-region M-aerolatum_contig_41_1 1 8782
##sequence-region M-aerolatum_contig_42_1 1 25565
##sequence-region M-aerolatum_contig_43_1 1 1349
##sequence-region M-aerolatum_contig_44_1 1 17438
##sequence-region M-aerolatum_contig_45_1 1 14340
##sequence-region M-aerolatum_contig_46_1 1 37724
##sequence-region M-aerolatum_contig_47_1 1 11622
##sequence-region M-aerolatum_contig_48_1 1 30297
##sequence-region M-aerolatum_contig_49_1 1 27263
##sequence-region M-aerolatum_contig_50_1 1 8540
##sequence-region M-aerolatum_contig_51_1 1 7777
##sequence-region M-aerolatum_contig_52_1 1 1694
##sequence-region M-aerolatum_contig_53_1 1 1967
##sequence-region M-aerolatum_contig_54_1 1 8044
##sequence-region M-aerolatum_contig_55_1 1 6087
##sequence-region M-aerolatum_contig_56_1 1 2082
##sequence-region M-aerolatum_contig_57_1 1 4855
##sequence-region M-aerolatum_contig_58_1 1 1124
##sequence-region M-aerolatum_contig_59_1 1 1892
##sequence-region M-aerolatum_contig_60_1 1 2294
##sequence-region M-aerolatum_contig_61_1 1 3580
##sequence-region M-aerolatum_contig_62_1 1 1259
##sequence-region M-aerolatum_contig_63_1 1 1434
##sequence-region M-aerolatum_contig_64_1 1 1093
##sequence-region M-aerolatum_contig_65_1 1 1391
##sequence-region M-aerolatum_contig_66_1 1 1223
##sequence-region M-aerolatum_contig_67_1 1 1107
M-aerolatum_contig_1_1	Prodigal:002006	CDS	183	1115	.	-	0	ID=FMGBMHLM_00001;inference=ab initio prediction:Prodigal:002006;locus_tag=FMGBMHLM_00001;product=hypothetical protein
M-aerolatum_contig_1_1	Prodigal:002006	CDS	1310	2515	.	+	0	ID=FMGBMHLM_00002;eC_number=1.3.8.3;Name=bbsG;gene=bbsG;inference=ab initio prediction:Prodigal:002006,similar to AA sequence:UniProtKB:Q9KJE8;locus_tag=FMGBMHLM_00002;product=(R)-benzylsuccinyl-CoA dehydrogenase
M-aerolatum_contig_1_1	Prodigal:002006	CDS	2523	3290	.	+	0	ID=FMGBMHLM_00003;eC_number=1.1.1.-;Name=gno;gene=gno;inference=ab initio prediction:Prodigal:002006,similar to AA sequence:UniProtKB:P50199;locus_tag=FMGBMHLM_00003;product=Gluconate 5-dehydrogenase
M-aerolatum_contig_1_1	Prodigal:002006	CDS	3293	4321	.	+	0	ID=FMGBMHLM_00004;inference=ab initio prediction:Prodigal:002006;locus_tag=FMGBMHLM_00004;product=hypothetical protein
M-aerolatum_contig_1_1	Prodigal:002006	CDS	4336	4644	.	+	0	ID=FMGBMHLM_00005;inference=ab initio prediction:Prodigal:002006;locus_tag=FMGBMHLM_00005;product=hypothetical protein
M-aerolatum_contig_1_1	Prodigal:002006	CDS	4715	5686	.	-	0	ID=FMGBMHLM_00006;inference=ab initio prediction:Prodigal:002006;locus_tag=FMGBMHLM_00006;product=hypothetical protein
M-aerolatum_contig_1_1	Prodigal:002006	CDS	6125	7054	.	-	0	ID=FMGBMHLM_00007;inference=ab initio prediction:Prodigal:002006;locus_tag=FMGBMHLM_00007;product=hypothetical protein
M-aerolatum_contig_1_1	Prodigal:002006	CDS	7407	8396	.	-	0	ID=FMGBMHLM_00008;Name=cobD_1;db_xref=COG:COG1270;gene=cobD_1;inference=ab initio prediction:Prodigal:002006,similar to AA sequence:UniProtKB:P9WP93;locus_tag=FMGBMHLM_00008;product=Cobalamin biosynthesis protein CobD
M-aerolatum_contig_1_1	Prodigal:002006	CDS	8415	9410	.	+	0	ID=FMGBMHLM_00009;eC_number=4.1.1.81;Name=cobD_2;db_xref=COG:COG0079;gene=cobD_2;inference=ab initio prediction:Prodigal:002006,similar to AA sequence:UniProtKB:P97084;locus_tag=FMGBMHLM_00009;product=Threonine-phosphate decarboxylase
M-aerolatum_contig_1_1	Prodigal:002006	CDS	9498	10817	.	-	0	ID=FMGBMHLM_00010;inference=ab initio prediction:Prodigal:002006,similar to AA sequence:UniProtKB:Q9ADP8;locus_tag=FMGBMHLM_00010;product=putative transporter
M-aerolatum_contig_1_1	Prodigal:002006	CDS	10969	11160	.	+	0	ID=FMGBMHLM_00011;inference=ab initio prediction:Prodigal:002006;locus_tag=FMGBMHLM_00011;product=hypothetical protein
M-aerolatum_contig_1_1	Prodigal:002006	CDS	11368	12786	.	+	0	ID=FMGBMHLM_00012;inference=ab initio prediction:Prodigal:002006;locus_tag=FMGBMHLM_00012;product=hypothetical protein
M-aerolatum_contig_1_1	Prodigal:002006	CDS	12917	14485	.	+	0	ID=FMGBMHLM_00013;eC_number=6.2.1.3;Name=lcfB_1;db_xref=COG:COG0318;gene=lcfB_1;inference=ab initio prediction:Prodigal:002006,similar to AA sequence:UniProtKB:O07610;locus_tag=FMGBMHLM_00013;product=Long-chain-fatty-acid--CoA ligase
M-aerolatum_contig_1_1	Prodigal:002006	CDS	14535	15248	.	-	0	ID=FMGBMHLM_00014;inference=ab initio prediction:Prodigal:002006;locus_tag=FMGBMHLM_00014;product=hypothetical protein
M-aerolatum_contig_1_1	Prodigal:002006	CDS	15345	15725	.	-	0	ID=FMGBMHLM_00015;inference=ab initio prediction:Prodigal:002006;locus_tag=FMGBMHLM_00015;product=hypothetical protein
M-aerolatum_contig_1_1	Prodigal:002006	CDS	15736	16146	.	-	0	ID=FMGBMHLM_00016;inference=ab initio prediction:Prodigal:002006;locus_tag=FMGBMHLM_00016;product=hypothetical protein
M-aerolatum_contig_1_1	Prodigal:002006	CDS	16150	16674	.	-	0	ID=FMGBMHLM_00017;inference=ab initio prediction:Prodigal:002006;locus_tag=FMGBMHLM_00017;product=hypothetical protein
M-aerolatum_contig_1_1	Prodigal:002006	CDS	16962	18383	.	+	0	ID=FMGBMHLM_00018;eC_number=2.4.1.15;Name=otsA;db_xref=COG:COG0380;gene=otsA;inference=ab initio prediction:Prodigal:002006,similar to AA sequence:UniProtKB:P31677;locus_tag=FMGBMHLM_00018;product=Trehalose-6-phosphate synthase
M-aerolatum_contig_1_1	Prodigal:002006	CDS	18409	20520	.	+	0	ID=FMGBMHLM_00019;eC_number=3.2.1.-;Name=glgX_1;db_xref=COG:COG1523;gene=glgX_1;inference=ab initio prediction:Prodigal:002006,similar to AA sequence:UniProtKB:P9WQ25;locus_tag=FMGBMHLM_00019;product=Glycogen operon protein GlgX 
M-aerolatum_contig_1_1	Prodigal:002006	CDS	20706	22511	.	+	0	ID=FMGBMHLM_00020;eC_number=3.2.1.141;Name=treZ;db_xref=COG:COG0296;gene=treZ;inference=ab initio prediction:Prodigal:002006,similar to AA sequence:UniProtKB:Q9RX51;locus_tag=FMGBMHLM_00020;product=Malto-oligosyltrehalose trehalohydrolase
M-aerolatum_contig_1_1	Prodigal:002006	CDS	22508	27409	.	+	0	ID=FMGBMHLM_00021;inference=ab initio prediction:Prodigal:002006;locus_tag=FMGBMHLM_00021;product=hypothetical protein
M-aerolatum_contig_1_1	Prodigal:002006	CDS	27726	31106	.	+	0	ID=FMGBMHLM_00022;eC_number=2.4.99.16;Name=glgE;gene=glgE;inference=ab initio prediction:Prodigal:002006,protein motif:HAMAP:MF_02124;locus_tag=FMGBMHLM_00022;product=Alpha-1%2C4-glucan:maltose-1-phosphate maltosyltransferase
M-aerolatum_contig_1_1	Prodigal:002006	CDS	31204	34476	.	+	0	ID=FMGBMHLM_00023;eC_number=2.7.1.8;inference=ab initio prediction:Prodigal:002006,protein motif:HAMAP:MF_02218;locus_tag=FMGBMHLM_00023;product=Glucosamine kinase
M-aerolatum_contig_1_1	Prodigal:002006	CDS	34479	36749	.	+	0	ID=FMGBMHLM_00024;eC_number=2.4.1.18;Name=glgB;db_xref=COG:COG0296;gene=glgB;inference=ab initio prediction:Prodigal:002006,similar to AA sequence:UniProtKB:P07762;locus_tag=FMGBMHLM_00024;product=1%2C4-alpha-glucan branching enzyme GlgB
M-aerolatum_contig_1_1	Prodigal:002006	CDS	36876	38399	.	-	0	ID=FMGBMHLM_00025;eC_number=2.4.1.21;Name=glgA;db_xref=COG:COG0297;gene=glgA;inference=ab initio prediction:Prodigal:002006,similar to AA sequence:UniProtKB:P0A6U8;locus_tag=FMGBMHLM_00025;product=Glycogen synthase
M-aerolatum_contig_1_1	Prodigal:002006	CDS	38967	41420	.	+	0	ID=FMGBMHLM_00026;eC_number=2.4.1.1;Name=malP;db_xref=COG:COG0058;gene=malP;inference=ab initio prediction:Prodigal:002006,similar to AA sequence:UniProtKB:P00490;locus_tag=FMGBMHLM_00026;product=Maltodextrin phosphorylase
M-aerolatum_contig_1_1	Prodigal:002006	CDS	41553	41897	.	+	0	ID=FMGBMHLM_00027;inference=ab initio prediction:Prodigal:002006;locus_tag=FMGBMHLM_00027;product=hypothetical protein
M-aerolatum_contig_1_1	Prodigal:002006	CDS	42106	43044	.	+	0	ID=FMGBMHLM_00028;inference=ab initio prediction:Prodigal:002006;locus_tag=FMGBMHLM_00028;product=hypothetical protein
M-aerolatum_contig_1_1	Prodigal:002006	CDS	43051	44322	.	-	0	ID=FMGBMHLM_00029;eC_number=2.1.1.192;Name=rlmN;db_xref=COG:COG0820;gene=rlmN;inference=ab initio prediction:Prodigal:002006,similar to AA sequence:UniProtKB:P36979;locus_tag=FMGBMHLM_00029;product=Dual-specificity RNA methyltransferase RlmN
M-aerolatum_contig_1_1	Prodigal:002006	CDS	44387	45094	.	-	0	ID=FMGBMHLM_00030;inference=ab initio prediction:Prodigal:002006;locus_tag=FMGBMHLM_00030;product=hypothetical protein
M-aerolatum_contig_1_1	Prodigal:002006	CDS	45140	45859	.	+	0	ID=FMGBMHLM_00031;Name=recO;gene=recO;inference=ab initio prediction:Prodigal:002006,protein motif:HAMAP:MF_00201;locus_tag=FMGBMHLM_00031;product=DNA repair protein RecO
M-aerolatum_contig_1_1	Prodigal:002006	CDS	46010	48256	.	+	0	ID=FMGBMHLM_00032;eC_number=5.6.2.2;Name=parC;db_xref=COG:COG0188;gene=parC;inference=ab initio prediction:Prodigal:002006,similar to AA sequence:UniProtKB:P0AFI2;locus_tag=FMGBMHLM_00032;product=DNA topoisomerase 4 subunit A
M-aerolatum_contig_1_1	Prodigal:002006	CDS	48256	48897	.	+	0	ID=FMGBMHLM_00033;inference=ab initio prediction:Prodigal:002006;locus_tag=FMGBMHLM_00033;product=hypothetical protein
M-aerolatum_contig_1_1	Prodigal:002006	CDS	49146	51173	.	+	0	ID=FMGBMHLM_00034;eC_number=5.4.99.63;Name=ecm;db_xref=COG:COG1884;gene=ecm;inference=ab initio prediction:Prodigal:002006,similar to AA sequence:UniProtKB:Q49115;locus_tag=FMGBMHLM_00034;product=Ethylmalonyl-CoA mutase
M-aerolatum_contig_1_1	Prodigal:002006	CDS	51315	52247	.	-	0	ID=FMGBMHLM_00035;Name=pyrK;gene=pyrK;inference=ab initio prediction:Prodigal:002006,protein motif:HAMAP:MF_01211;locus_tag=FMGBMHLM_00035;product=Dihydroorotate dehydrogenase B (NAD(+))%2C electron transfer subunit
M-aerolatum_contig_1_1	Prodigal:002006	CDS	52286	52648	.	-	0	ID=FMGBMHLM_00036;inference=ab initio prediction:Prodigal:002006;locus_tag=FMGBMHLM_00036;product=hypothetical protein
M-aerolatum_contig_1_1	Prodigal:002006	CDS	52751	55615	.	-	0	ID=FMGBMHLM_00037;inference=ab initio prediction:Prodigal:002006;locus_tag=FMGBMHLM_00037;product=hypothetical protein
M-aerolatum_contig_1_1	Prodigal:002006	CDS	55823	57115	.	-	0	ID=FMGBMHLM_00038;eC_number=3.4.24.-;db_xref=COG:COG0612;inference=ab initio prediction:Prodigal:002006,similar to AA sequence:UniProtKB:P9WHT5;locus_tag=FMGBMHLM_00038;product=putative zinc protease
M-aerolatum_contig_1_1	Prodigal:002006	CDS	57124	58536	.	-	0	ID=FMGBMHLM_00039;eC_number=4.2.3.1;Name=thrC;db_xref=COG:COG0498;gene=thrC;inference=ab initio prediction:Prodigal:002006,similar to AA sequence:UniProtKB:P23669;locus_tag=FMGBMHLM_00039;product=Threonine synthase
M-aerolatum_contig_1_1	Prodigal:002006	CDS	58611	59033	.	-	0	ID=FMGBMHLM_00040;inference=ab initio prediction:Prodigal:002006;locus_tag=FMGBMHLM_00040;product=hypothetical protein
M-aerolatum_contig_1_1	Prodigal:002006	CDS	59126	60562	.	-	0	ID=FMGBMHLM_00041;inference=ab initio prediction:Prodigal:002006;locus_tag=FMGBMHLM_00041;product=hypothetical protein
M-aerolatum_contig_1_1	Prodigal:002006	CDS	60559	61281	.	-	0	ID=FMGBMHLM_00042;inference=ab initio prediction:Prodigal:002006;locus_tag=FMGBMHLM_00042;product=hypothetical protein
M-aerolatum_contig_1_1	Prodigal:002006	CDS	61278	62045	.	-	0	ID=FMGBMHLM_00043;inference=ab initio prediction:Prodigal:002006;locus_tag=FMGBMHLM_00043;product=hypothetical protein
M-aerolatum_contig_1_1	Prodigal:002006	CDS	62066	63058	.	-	0	ID=FMGBMHLM_00044;eC_number=2.4.1.289;Name=wbbL;db_xref=COG:COG1216;gene=wbbL;inference=ab initio prediction:Prodigal:002006,similar to AA sequence:UniProtKB:P9WMY3;locus_tag=FMGBMHLM_00044;product=N-acetylglucosaminyl-diphospho-decaprenol L-rhamnosyltransferase
M-aerolatum_contig_1_1	Prodigal:002006	CDS	63058	63996	.	-	0	ID=FMGBMHLM_00045;inference=ab initio prediction:Prodigal:002006;locus_tag=FMGBMHLM_00045;product=hypothetical protein
M-aerolatum_contig_1_1	Prodigal:002006	CDS	64356	66122	.	+	0	ID=FMGBMHLM_00046;eC_number=3.4.19.13;Name=ggt;gene=ggt;inference=ab initio prediction:Prodigal:002006,similar to AA sequence:UniProtKB:P36267;locus_tag=FMGBMHLM_00046;product=Glutathione hydrolase proenzyme
M-aerolatum_contig_1_1	Prodigal:002006	CDS	66167	66415	.	-	0	ID=FMGBMHLM_00047;inference=ab initio prediction:Prodigal:002006;locus_tag=FMGBMHLM_00047;product=hypothetical protein
M-aerolatum_contig_1_1	Prodigal:002006	CDS	66574	66867	.	-	0	ID=FMGBMHLM_00048;inference=ab initio prediction:Prodigal:002006;locus_tag=FMGBMHLM_00048;product=hypothetical protein
M-aerolatum_contig_1_1	Prodigal:002006	CDS	66879	67523	.	-	0	ID=FMGBMHLM_00049;inference=ab initio prediction:Prodigal:002006;locus_tag=FMGBMHLM_00049;product=hypothetical protein
M-aerolatum_contig_1_1	Prodigal:002006	CDS	67777	68385	.	+	0	ID=FMGBMHLM_00050;Name=yibF_1;db_xref=COG:COG0625;gene=yibF_1;inference=ab initio prediction:Prodigal:002006,similar to AA sequence:UniProtKB:P0ACA1;locus_tag=FMGBMHLM_00050;product=putative GST-like protein YibF
M-aerolatum_contig_1_1	Prodigal:002006	CDS	68963	70189	.	+	0	ID=FMGBMHLM_00051;inference=ab initio prediction:Prodigal:002006;locus_tag=FMGBMHLM_00051;product=hypothetical protein
M-aerolatum_contig_1_1	Prodigal:002006	CDS	70236	70706	.	-	0	ID=FMGBMHLM_00052;inference=ab initio prediction:Prodigal:002006;locus_tag=FMGBMHLM_00052;product=hypothetical protein
M-aerolatum_contig_1_1	Prodigal:002006	CDS	71167	72429	.	+	0	ID=FMGBMHLM_00053;eC_number=1.4.99.-;Name=dadA_1;db_xref=COG:COG0665;gene=dadA_1;inference=ab initio prediction:Prodigal:002006,similar to AA sequence:UniProtKB:P0A6J5;locus_tag=FMGBMHLM_00053;product=D-amino acid dehydrogenase
M-aerolatum_contig_1_1	Prodigal:002006	CDS	72622	73761	.	+	0	ID=FMGBMHLM_00054;inference=ab initio prediction:Prodigal:002006;locus_tag=FMGBMHLM_00054;product=hypothetical protein
M-aerolatum_contig_1_1	Prodigal:002006	CDS	73785	74906	.	+	0	ID=FMGBMHLM_00055;eC_number=4.1.3.41;Name=dhaa_1;db_xref=COG:COG3616;gene=dhaa_1;inference=ab initio prediction:Prodigal:002006,similar to AA sequence:UniProtKB:Q8GRC8;locus_tag=FMGBMHLM_00055;product=3-hydroxy-D-aspartate aldolase
M-aerolatum_contig_1_1	Prodigal:002006	CDS	74991	75881	.	+	0	ID=FMGBMHLM_00056;inference=ab initio prediction:Prodigal:002006;locus_tag=FMGBMHLM_00056;product=hypothetical protein
M-aerolatum_contig_1_1	Prodigal:002006	CDS	75881	77542	.	+	0	ID=FMGBMHLM_00057;eC_number=3.6.4.13;Name=dbpA;gene=dbpA;inference=ab initio prediction:Prodigal:002006,protein motif:HAMAP:MF_00965;locus_tag=FMGBMHLM_00057;product=ATP-dependent RNA helicase DbpA
M-aerolatum_contig_1_1	Prodigal:002006	CDS	78345	78830	.	-	0	ID=FMGBMHLM_00058;inference=ab initio prediction:Prodigal:002006;locus_tag=FMGBMHLM_00058;product=hypothetical protein
M-aerolatum_contig_1_1	Prodigal:002006	CDS	79114	80370	.	-	0	ID=FMGBMHLM_00059;inference=ab initio prediction:Prodigal:002006;locus_tag=FMGBMHLM_00059;product=hypothetical protein
M-aerolatum_contig_1_1	Prodigal:002006	CDS	80521	80781	.	+	0	ID=FMGBMHLM_00060;inference=ab initio prediction:Prodigal:002006;locus_tag=FMGBMHLM_00060;product=hypothetical protein
M-aerolatum_contig_1_1	Prodigal:002006	CDS	80955	81446	.	+	0	ID=FMGBMHLM_00061;eC_number=1.2.99.6;Name=paoA_1;db_xref=COG:COG2080;gene=paoA_1;inference=ab initio prediction:Prodigal:002006,similar to AA sequence:UniProtKB:P77165;locus_tag=FMGBMHLM_00061;product=Aldehyde oxidoreductase iron-sulfur-binding subunit PaoA
M-aerolatum_contig_1_1	Prodigal:002006	CDS	81443	82483	.	+	0	ID=FMGBMHLM_00062;eC_number=1.2.99.6;Name=paoB_1;db_xref=COG:COG1319;gene=paoB_1;inference=ab initio prediction:Prodigal:002006,similar to AA sequence:UniProtKB:P77324;locus_tag=FMGBMHLM_00062;product=Aldehyde oxidoreductase FAD-binding subunit PaoB
M-aerolatum_contig_1_1	Prodigal:002006	CDS	82630	84870	.	+	0	ID=FMGBMHLM_00063;eC_number=1.2.99.6;Name=paoC_1;db_xref=COG:COG1529;gene=paoC_1;inference=ab initio prediction:Prodigal:002006,similar to AA sequence:UniProtKB:P77489;locus_tag=FMGBMHLM_00063;product=Aldehyde oxidoreductase molybdenum-binding subunit PaoC
M-aerolatum_contig_1_1	Prodigal:002006	CDS	85031	86302	.	-	0	ID=FMGBMHLM_00064;Name=bepF_1;gene=bepF_1;inference=ab initio prediction:Prodigal:002006,similar to AA sequence:UniProtKB:Q8FWV8;locus_tag=FMGBMHLM_00064;product=Efflux pump periplasmic linker BepF
M-aerolatum_contig_1_1	Prodigal:002006	CDS	86600	87835	.	+	0	ID=FMGBMHLM_00065;eC_number=4.1.1.2;Name=oxdC;db_xref=COG:COG2140;gene=oxdC;inference=ab initio prediction:Prodigal:002006,similar to AA sequence:UniProtKB:O34714;locus_tag=FMGBMHLM_00065;product=Oxalate decarboxylase OxdC
M-aerolatum_contig_1_1	Prodigal:002006	CDS	87907	88245	.	+	0	ID=FMGBMHLM_00066;inference=ab initio prediction:Prodigal:002006;locus_tag=FMGBMHLM_00066;product=hypothetical protein
M-aerolatum_contig_1_1	Prodigal:002006	CDS	88387	89688	.	+	0	ID=FMGBMHLM_00067;eC_number=6.3.4.13;Name=purD;db_xref=COG:COG0151;gene=purD;inference=ab initio prediction:Prodigal:002006,similar to AA sequence:UniProtKB:P15640;locus_tag=FMGBMHLM_00067;product=Phosphoribosylamine--glycine ligase
M-aerolatum_contig_1_1	Prodigal:002006	CDS	89870	91411	.	+	0	ID=FMGBMHLM_00068;Name=bmr3;gene=bmr3;inference=ab initio prediction:Prodigal:002006,similar to AA sequence:UniProtKB:P96712;locus_tag=FMGBMHLM_00068;product=Multidrug resistance protein 3
M-aerolatum_contig_1_1	Prodigal:002006	CDS	91517	92878	.	-	0	ID=FMGBMHLM_00069;eC_number=2.1.1.176;Name=rsmB_1;db_xref=COG:COG0144;gene=rsmB_1;inference=ab initio prediction:Prodigal:002006,similar to AA sequence:UniProtKB:P36929;locus_tag=FMGBMHLM_00069;product=Ribosomal RNA small subunit methyltransferase B
M-aerolatum_contig_1_1	Prodigal:002006	CDS	92933	93172	.	+	0	ID=FMGBMHLM_00070;inference=ab initio prediction:Prodigal:002006;locus_tag=FMGBMHLM_00070;product=hypothetical protein
M-aerolatum_contig_1_1	Prodigal:002006	CDS	93240	93548	.	+	0	ID=FMGBMHLM_00071;inference=ab initio prediction:Prodigal:002006;locus_tag=FMGBMHLM_00071;product=hypothetical protein
M-aerolatum_contig_1_1	Prodigal:002006	CDS	93662	94159	.	-	0	ID=FMGBMHLM_00072;eC_number=2.-.-.-;Name=ybiS_1;db_xref=COG:COG1376;gene=ybiS_1;inference=ab initio prediction:Prodigal:002006,similar to AA sequence:UniProtKB:P0AAX8;locus_tag=FMGBMHLM_00072;product=putative L%2CD-transpeptidase YbiS
M-aerolatum_contig_1_1	Prodigal:002006	CDS	94329	94982	.	-	0	ID=FMGBMHLM_00073;eC_number=1.13.11.79;db_xref=COG:COG0778;inference=ab initio prediction:Prodigal:002006,similar to AA sequence:UniProtKB:Q2RNG5;locus_tag=FMGBMHLM_00073;product=5%2C6-dimethylbenzimidazole synthase
M-aerolatum_contig_1_1	Prodigal:002006	CDS	95434	95802	.	+	0	ID=FMGBMHLM_00074;inference=ab initio prediction:Prodigal:002006;locus_tag=FMGBMHLM_00074;product=hypothetical protein
M-aerolatum_contig_1_1	Prodigal:002006	CDS	95921	96814	.	-	0	ID=FMGBMHLM_00075;eC_number=4.3.3.7;Name=dapA_1;db_xref=COG:COG0329;gene=dapA_1;inference=ab initio prediction:Prodigal:002006,similar to AA sequence:UniProtKB:Q9JZR4;locus_tag=FMGBMHLM_00075;product=4-hydroxy-tetrahydrodipicolinate synthase
M-aerolatum_contig_1_1	Prodigal:002006	CDS	96922	97695	.	-	0	ID=FMGBMHLM_00076;Name=ybhL;db_xref=COG:COG0670;gene=ybhL;inference=ab initio prediction:Prodigal:002006,similar to AA sequence:UniProtKB:P0AAC4;locus_tag=FMGBMHLM_00076;product=Inner membrane protein YbhL
M-aerolatum_contig_1_1	Prodigal:002006	CDS	97943	100510	.	-	0	ID=FMGBMHLM_00077;inference=ab initio prediction:Prodigal:002006;locus_tag=FMGBMHLM_00077;product=hypothetical protein
M-aerolatum_contig_1_1	Prodigal:002006	CDS	100590	101291	.	-	0	ID=FMGBMHLM_00078;Name=ytrE;db_xref=COG:COG1136;gene=ytrE;inference=ab initio prediction:Prodigal:002006,similar to AA sequence:UniProtKB:O34392;locus_tag=FMGBMHLM_00078;product=ABC transporter ATP-binding protein YtrE
M-aerolatum_contig_1_1	Prodigal:002006	CDS	101376	102041	.	+	0	ID=FMGBMHLM_00079;eC_number=3.1.1.2;inference=ab initio prediction:Prodigal:002006,similar to AA sequence:UniProtKB:Q07792;locus_tag=FMGBMHLM_00079;product=Arylesterase
M-aerolatum_contig_1_1	Prodigal:002006	CDS	102171	102710	.	+	0	ID=FMGBMHLM_00080;eC_number=3.1.4.58;Name=thpR;gene=thpR;inference=ab initio prediction:Prodigal:002006,protein motif:HAMAP:MF_01940;locus_tag=FMGBMHLM_00080;product=RNA 2'%2C3'-cyclic phosphodiesterase
M-aerolatum_contig_1_1	Prodigal:002006	CDS	102718	104178	.	-	0	ID=FMGBMHLM_00081;Name=bdlA;db_xref=COG:COG0840;gene=bdlA;inference=ab initio prediction:Prodigal:002006,similar to AA sequence:UniProtKB:Q9I3S1;locus_tag=FMGBMHLM_00081;product=Biofilm dispersion protein BdlA
M-aerolatum_contig_1_1	Prodigal:002006	CDS	104511	104666	.	+	0	ID=FMGBMHLM_00082;inference=ab initio prediction:Prodigal:002006;locus_tag=FMGBMHLM_00082;product=hypothetical protein
M-aerolatum_contig_1_1	Prodigal:002006	CDS	104806	105609	.	+	0	ID=FMGBMHLM_00083;Name=kpsM;db_xref=COG:COG1682;gene=kpsM;inference=ab initio prediction:Prodigal:002006,similar to AA sequence:UniProtKB:P23889;locus_tag=FMGBMHLM_00083;product=Polysialic acid transport protein KpsM
M-aerolatum_contig_1_1	Prodigal:002006	CDS	105741	106121	.	+	0	ID=FMGBMHLM_00084;inference=ab initio prediction:Prodigal:002006;locus_tag=FMGBMHLM_00084;product=hypothetical protein
M-aerolatum_contig_1_1	Prodigal:002006	CDS	106142	106363	.	-	0	ID=FMGBMHLM_00085;inference=ab initio prediction:Prodigal:002006;locus_tag=FMGBMHLM_00085;product=hypothetical protein
M-aerolatum_contig_1_1	Prodigal:002006	CDS	106542	107270	.	+	0	ID=FMGBMHLM_00086;inference=ab initio prediction:Prodigal:002006;locus_tag=FMGBMHLM_00086;product=hypothetical protein
M-aerolatum_contig_1_1	Aragorn:001002	tRNA	107346	107420	.	+	.	ID=FMGBMHLM_00087;inference=COORDINATES:profile:Aragorn:001002;locus_tag=FMGBMHLM_00087;product=tRNA-Gln(ttg)
M-aerolatum_contig_1_1	Prodigal:002006	CDS	107679	109427	.	+	0	ID=FMGBMHLM_00088;inference=ab initio prediction:Prodigal:002006;locus_tag=FMGBMHLM_00088;product=hypothetical protein
M-aerolatum_contig_1_1	Prodigal:002006	CDS	109879	110202	.	+	0	ID=FMGBMHLM_00089;inference=ab initio prediction:Prodigal:002006;locus_tag=FMGBMHLM_00089;product=hypothetical protein
M-aerolatum_contig_1_1	Prodigal:002006	CDS	111664	113436	.	-	0	ID=FMGBMHLM_00090;inference=ab initio prediction:Prodigal:002006;locus_tag=FMGBMHLM_00090;product=hypothetical protein
M-aerolatum_contig_1_1	Prodigal:002006	CDS	113522	115156	.	+	0	ID=FMGBMHLM_00091;inference=ab initio prediction:Prodigal:002006;locus_tag=FMGBMHLM_00091;product=hypothetical protein
M-aerolatum_contig_1_1	Prodigal:002006	CDS	117057	117248	.	-	0	ID=FMGBMHLM_00092;inference=ab initio prediction:Prodigal:002006;locus_tag=FMGBMHLM_00092;product=hypothetical protein
M-aerolatum_contig_2_1	Prodigal:002006	CDS	413	1270	.	+	0	ID=FMGBMHLM_00093;inference=ab initio prediction:Prodigal:002006;locus_tag=FMGBMHLM_00093;product=hypothetical protein
M-aerolatum_contig_2_1	Prodigal:002006	CDS	1485	2132	.	+	0	ID=FMGBMHLM_00094;eC_number=5.2.1.4;Name=nagL;gene=nagL;inference=ab initio prediction:Prodigal:002006,similar to AA sequence:UniProtKB:O86043;locus_tag=FMGBMHLM_00094;product=Maleylpyruvate isomerase
M-aerolatum_contig_2_1	Prodigal:002006	CDS	2252	3583	.	+	0	ID=FMGBMHLM_00095;eC_number=1.6.99.3;Name=ndh;db_xref=COG:COG1252;gene=ndh;inference=ab initio prediction:Prodigal:002006,similar to AA sequence:UniProtKB:P00393;locus_tag=FMGBMHLM_00095;product=NADH dehydrogenase
M-aerolatum_contig_2_1	Prodigal:002006	CDS	3744	4046	.	+	0	ID=FMGBMHLM_00096;inference=ab initio prediction:Prodigal:002006;locus_tag=FMGBMHLM_00096;product=hypothetical protein
M-aerolatum_contig_2_1	Prodigal:002006	CDS	4043	4336	.	+	0	ID=FMGBMHLM_00097;inference=ab initio prediction:Prodigal:002006;locus_tag=FMGBMHLM_00097;product=hypothetical protein
M-aerolatum_contig_2_1	Prodigal:002006	CDS	4410	7802	.	-	0	ID=FMGBMHLM_00098;eC_number=2.7.13.3;Name=rcsC_1;gene=rcsC_1;inference=ab initio prediction:Prodigal:002006,protein motif:HAMAP:MF_00979;locus_tag=FMGBMHLM_00098;product=Sensor histidine kinase RcsC
M-aerolatum_contig_2_1	Prodigal:002006	CDS	8182	8301	.	+	0	ID=FMGBMHLM_00099;inference=ab initio prediction:Prodigal:002006;locus_tag=FMGBMHLM_00099;product=hypothetical protein
M-aerolatum_contig_2_1	Prodigal:002006	CDS	8473	8661	.	+	0	ID=FMGBMHLM_00100;inference=ab initio prediction:Prodigal:002006;locus_tag=FMGBMHLM_00100;product=hypothetical protein
M-aerolatum_contig_2_1	Prodigal:002006	CDS	8669	9337	.	-	0	ID=FMGBMHLM_00101;inference=ab initio prediction:Prodigal:002006;locus_tag=FMGBMHLM_00101;product=hypothetical protein
M-aerolatum_contig_2_1	Prodigal:002006	CDS	9510	9953	.	+	0	ID=FMGBMHLM_00102;db_xref=COG:COG0346;inference=ab initio prediction:Prodigal:002006,similar to AA sequence:UniProtKB:Q8ZM36;locus_tag=FMGBMHLM_00102;product=Virulence protein
M-aerolatum_contig_2_1	Prodigal:002006	CDS	9965	10408	.	-	0	ID=FMGBMHLM_00103;db_xref=COG:COG0664;inference=ab initio prediction:Prodigal:002006,similar to AA sequence:UniProtKB:P9WIY7;locus_tag=FMGBMHLM_00103;product=putative NTE family protein
M-aerolatum_contig_2_1	Prodigal:002006	CDS	10469	11287	.	+	0	ID=FMGBMHLM_00104;inference=ab initio prediction:Prodigal:002006;locus_tag=FMGBMHLM_00104;product=hypothetical protein
M-aerolatum_contig_2_1	Prodigal:002006	CDS	11316	11513	.	-	0	ID=FMGBMHLM_00105;inference=ab initio prediction:Prodigal:002006;locus_tag=FMGBMHLM_00105;product=hypothetical protein
M-aerolatum_contig_2_1	Prodigal:002006	CDS	11744	11890	.	+	0	ID=FMGBMHLM_00106;inference=ab initio prediction:Prodigal:002006;locus_tag=FMGBMHLM_00106;product=hypothetical protein
M-aerolatum_contig_2_1	Prodigal:002006	CDS	12077	12439	.	-	0	ID=FMGBMHLM_00107;inference=ab initio prediction:Prodigal:002006;locus_tag=FMGBMHLM_00107;product=hypothetical protein
M-aerolatum_contig_2_1	Prodigal:002006	CDS	12978	13781	.	-	0	ID=FMGBMHLM_00108;Name=phyR;gene=phyR;inference=ab initio prediction:Prodigal:002006,similar to AA sequence:UniProtKB:Q0PEV3;locus_tag=FMGBMHLM_00108;product=Phyllosphere-induced regulator PhyR
M-aerolatum_contig_2_1	Prodigal:002006	CDS	14017	14304	.	+	0	ID=FMGBMHLM_00109;inference=ab initio prediction:Prodigal:002006;locus_tag=FMGBMHLM_00109;product=hypothetical protein
M-aerolatum_contig_2_1	Prodigal:002006	CDS	14382	14558	.	-	0	ID=FMGBMHLM_00110;inference=ab initio prediction:Prodigal:002006;locus_tag=FMGBMHLM_00110;product=hypothetical protein
M-aerolatum_contig_2_1	Prodigal:002006	CDS	14761	14958	.	+	0	ID=FMGBMHLM_00111;inference=ab initio prediction:Prodigal:002006;locus_tag=FMGBMHLM_00111;product=hypothetical protein
M-aerolatum_contig_2_1	Prodigal:002006	CDS	15035	15955	.	+	0	ID=FMGBMHLM_00112;eC_number=3.1.2.6;Name=gloB_1;gene=gloB_1;inference=ab initio prediction:Prodigal:002006,protein motif:HAMAP:MF_01374;locus_tag=FMGBMHLM_00112;product=Hydroxyacylglutathione hydrolase
M-aerolatum_contig_2_1	Prodigal:002006	CDS	15982	16761	.	-	0	ID=FMGBMHLM_00113;inference=ab initio prediction:Prodigal:002006;locus_tag=FMGBMHLM_00113;product=hypothetical protein
M-aerolatum_contig_2_1	Prodigal:002006	CDS	16817	18640	.	-	0	ID=FMGBMHLM_00114;inference=ab initio prediction:Prodigal:002006;locus_tag=FMGBMHLM_00114;product=hypothetical protein
M-aerolatum_contig_2_1	Prodigal:002006	CDS	18976	19716	.	+	0	ID=FMGBMHLM_00115;eC_number=2.8.3.5;Name=scoA;db_xref=COG:COG1788;gene=scoA;inference=ab initio prediction:Prodigal:002006,similar to AA sequence:UniProtKB:P42315;locus_tag=FMGBMHLM_00115;product=putative succinyl-CoA:3-ketoacid coenzyme A transferase subunit A
M-aerolatum_contig_2_1	Prodigal:002006	CDS	19863	20522	.	+	0	ID=FMGBMHLM_00116;eC_number=2.8.3.5;Name=scoB;db_xref=COG:COG2057;gene=scoB;inference=ab initio prediction:Prodigal:002006,similar to AA sequence:UniProtKB:P42316;locus_tag=FMGBMHLM_00116;product=putative succinyl-CoA:3-ketoacid coenzyme A transferase subunit B
M-aerolatum_contig_2_1	Prodigal:002006	CDS	20703	21383	.	-	0	ID=FMGBMHLM_00117;inference=ab initio prediction:Prodigal:002006;locus_tag=FMGBMHLM_00117;product=hypothetical protein
M-aerolatum_contig_2_1	Prodigal:002006	CDS	21431	22135	.	-	0	ID=FMGBMHLM_00118;inference=ab initio prediction:Prodigal:002006;locus_tag=FMGBMHLM_00118;product=hypothetical protein
M-aerolatum_contig_2_1	Prodigal:002006	CDS	22321	25020	.	-	0	ID=FMGBMHLM_00119;eC_number=4.2.1.3;Name=acnA;db_xref=COG:COG1048;gene=acnA;inference=ab initio prediction:Prodigal:002006,similar to AA sequence:UniProtKB:P70920;locus_tag=FMGBMHLM_00119;product=Aconitate hydratase A
M-aerolatum_contig_2_1	Prodigal:002006	CDS	25515	26324	.	-	0	ID=FMGBMHLM_00120;eC_number=3.4.-.-;Name=bepA_1;gene=bepA_1;inference=ab initio prediction:Prodigal:002006,protein motif:HAMAP:MF_00997;locus_tag=FMGBMHLM_00120;product=Beta-barrel assembly-enhancing protease
M-aerolatum_contig_2_1	Prodigal:002006	CDS	26469	27872	.	+	0	ID=FMGBMHLM_00121;eC_number=3.4.11.1;Name=pepA_1;db_xref=COG:COG0260;gene=pepA_1;inference=ab initio prediction:Prodigal:002006,similar to AA sequence:UniProtKB:O84049;locus_tag=FMGBMHLM_00121;product=putative cytosol aminopeptidase
M-aerolatum_contig_2_1	Prodigal:002006	CDS	28040	29224	.	-	0	ID=FMGBMHLM_00122;eC_number=3.5.1.32;Name=hipO_1;db_xref=COG:COG1473;gene=hipO_1;inference=ab initio prediction:Prodigal:002006,similar to AA sequence:UniProtKB:P45493;locus_tag=FMGBMHLM_00122;product=Hippurate hydrolase
M-aerolatum_contig_2_1	Prodigal:002006	CDS	29286	29714	.	-	0	ID=FMGBMHLM_00123;Name=hmrR;gene=hmrR;inference=ab initio prediction:Prodigal:002006,similar to AA sequence:UniProtKB:Q9X5X4;locus_tag=FMGBMHLM_00123;product=HTH-type transcriptional regulator HmrR
M-aerolatum_contig_2_1	Prodigal:002006	CDS	29711	32191	.	-	0	ID=FMGBMHLM_00124;eC_number=7.2.2.9;Name=actP_1;gene=actP_1;inference=ab initio prediction:Prodigal:002006,similar to AA sequence:UniProtKB:Q9X5X3;locus_tag=FMGBMHLM_00124;product=Copper-transporting P-type ATPase
M-aerolatum_contig_2_1	Prodigal:002006	CDS	32414	33691	.	-	0	ID=FMGBMHLM_00125;eC_number=2.7.13.3;Name=rcsC_2;gene=rcsC_2;inference=ab initio prediction:Prodigal:002006,protein motif:HAMAP:MF_00979;locus_tag=FMGBMHLM_00125;product=Sensor histidine kinase RcsC
M-aerolatum_contig_2_1	Prodigal:002006	CDS	33708	34865	.	-	0	ID=FMGBMHLM_00126;inference=ab initio prediction:Prodigal:002006;locus_tag=FMGBMHLM_00126;product=hypothetical protein
M-aerolatum_contig_2_1	Prodigal:002006	CDS	35028	35651	.	-	0	ID=FMGBMHLM_00127;inference=ab initio prediction:Prodigal:002006;locus_tag=FMGBMHLM_00127;product=hypothetical protein
M-aerolatum_contig_2_1	Prodigal:002006	CDS	35641	36399	.	-	0	ID=FMGBMHLM_00128;eC_number=3.5.1.112;Name=neoL;gene=neoL;inference=ab initio prediction:Prodigal:002006,similar to AA sequence:UniProtKB:Q53U10;locus_tag=FMGBMHLM_00128;product=2'-N-acetylparomamine deacetylase
M-aerolatum_contig_2_1	Prodigal:002006	CDS	36523	37761	.	-	0	ID=FMGBMHLM_00129;eC_number=2.4.1.11;db_xref=COG:COG0438;inference=ab initio prediction:Prodigal:002006,similar to AA sequence:UniProtKB:P9WMY9;locus_tag=FMGBMHLM_00129;product=Glycogen synthase
M-aerolatum_contig_2_1	Prodigal:002006	CDS	37910	38779	.	-	0	ID=FMGBMHLM_00130;eC_number=5.1.3.22;Name=ulaE;db_xref=COG:COG3623;gene=ulaE;inference=ab initio prediction:Prodigal:002006,similar to AA sequence:UniProtKB:Q8XDI5;locus_tag=FMGBMHLM_00130;product=L-ribulose-5-phosphate 3-epimerase UlaE
M-aerolatum_contig_2_1	Prodigal:002006	CDS	38776	40362	.	-	0	ID=FMGBMHLM_00131;inference=ab initio prediction:Prodigal:002006;locus_tag=FMGBMHLM_00131;product=hypothetical protein
M-aerolatum_contig_2_1	Prodigal:002006	CDS	40481	41476	.	-	0	ID=FMGBMHLM_00132;eC_number=1.1.1.292;Name=afr;gene=afr;inference=ab initio prediction:Prodigal:002006,similar to AA sequence:UniProtKB:Q2I8V6;locus_tag=FMGBMHLM_00132;product=1%2C5-anhydro-D-fructose reductase
M-aerolatum_contig_2_1	Prodigal:002006	CDS	41476	42657	.	-	0	ID=FMGBMHLM_00133;inference=ab initio prediction:Prodigal:002006;locus_tag=FMGBMHLM_00133;product=hypothetical protein
M-aerolatum_contig_2_1	Prodigal:002006	CDS	42716	43642	.	-	0	ID=FMGBMHLM_00134;inference=ab initio prediction:Prodigal:002006;locus_tag=FMGBMHLM_00134;product=hypothetical protein
M-aerolatum_contig_2_1	Prodigal:002006	CDS	43642	44832	.	-	0	ID=FMGBMHLM_00135;inference=ab initio prediction:Prodigal:002006;locus_tag=FMGBMHLM_00135;product=hypothetical protein
M-aerolatum_contig_2_1	Prodigal:002006	CDS	45167	46372	.	+	0	ID=FMGBMHLM_00136;inference=ab initio prediction:Prodigal:002006;locus_tag=FMGBMHLM_00136;product=hypothetical protein
M-aerolatum_contig_2_1	Prodigal:002006	CDS	46493	47137	.	+	0	ID=FMGBMHLM_00137;inference=ab initio prediction:Prodigal:002006;locus_tag=FMGBMHLM_00137;product=hypothetical protein
M-aerolatum_contig_2_1	Prodigal:002006	CDS	47214	49724	.	+	0	ID=FMGBMHLM_00138;eC_number=2.4.1.129;Name=mtgA_1;gene=mtgA_1;inference=ab initio prediction:Prodigal:002006,protein motif:HAMAP:MF_00766;locus_tag=FMGBMHLM_00138;product=Biosynthetic peptidoglycan transglycosylase
M-aerolatum_contig_2_1	Prodigal:002006	CDS	49872	50348	.	-	0	ID=FMGBMHLM_00139;inference=ab initio prediction:Prodigal:002006;locus_tag=FMGBMHLM_00139;product=hypothetical protein
M-aerolatum_contig_2_1	Prodigal:002006	CDS	50457	50870	.	-	0	ID=FMGBMHLM_00140;inference=ab initio prediction:Prodigal:002006;locus_tag=FMGBMHLM_00140;product=hypothetical protein
M-aerolatum_contig_2_1	Prodigal:002006	CDS	51020	51265	.	-	0	ID=FMGBMHLM_00141;inference=ab initio prediction:Prodigal:002006;locus_tag=FMGBMHLM_00141;product=hypothetical protein
M-aerolatum_contig_2_1	Prodigal:002006	CDS	51335	52948	.	-	0	ID=FMGBMHLM_00142;Name=gsiB_1;db_xref=COG:COG0747;gene=gsiB_1;inference=ab initio prediction:Prodigal:002006,similar to AA sequence:UniProtKB:P75797;locus_tag=FMGBMHLM_00142;product=Glutathione-binding protein GsiB
M-aerolatum_contig_2_1	Prodigal:002006	CDS	53114	54175	.	-	0	ID=FMGBMHLM_00143;db_xref=COG:COG2220;inference=ab initio prediction:Prodigal:002006,similar to AA sequence:UniProtKB:P9WKP3;locus_tag=FMGBMHLM_00143;product=putative protein
M-aerolatum_contig_2_1	Prodigal:002006	CDS	54261	54506	.	-	0	ID=FMGBMHLM_00144;inference=ab initio prediction:Prodigal:002006;locus_tag=FMGBMHLM_00144;product=hypothetical protein
M-aerolatum_contig_2_1	Prodigal:002006	CDS	54585	55667	.	-	0	ID=FMGBMHLM_00145;eC_number=1.14.13.239;inference=ab initio prediction:Prodigal:002006,protein motif:HAMAP:MF_02097;locus_tag=FMGBMHLM_00145;product=Carnitine monooxygenase oxygenase subunit
M-aerolatum_contig_2_1	Prodigal:002006	CDS	56050	56667	.	-	0	ID=FMGBMHLM_00146;inference=ab initio prediction:Prodigal:002006;locus_tag=FMGBMHLM_00146;product=hypothetical protein
M-aerolatum_contig_2_1	Prodigal:002006	CDS	56977	57195	.	+	0	ID=FMGBMHLM_00147;inference=ab initio prediction:Prodigal:002006;locus_tag=FMGBMHLM_00147;product=hypothetical protein
M-aerolatum_contig_2_1	Prodigal:002006	CDS	57211	58776	.	+	0	ID=FMGBMHLM_00148;Name=ffh;db_xref=COG:COG0541;gene=ffh;inference=ab initio prediction:Prodigal:002006,similar to AA sequence:UniProtKB:P0AGD7;locus_tag=FMGBMHLM_00148;product=Signal recognition particle protein
M-aerolatum_contig_2_1	Prodigal:002006	CDS	58773	59102	.	+	0	ID=FMGBMHLM_00149;inference=ab initio prediction:Prodigal:002006;locus_tag=FMGBMHLM_00149;product=hypothetical protein
M-aerolatum_contig_2_1	Prodigal:002006	CDS	59119	59481	.	+	0	ID=FMGBMHLM_00150;Name=rpsP;db_xref=COG:COG0228;gene=rpsP;inference=ab initio prediction:Prodigal:002006,similar to AA sequence:UniProtKB:P62236;locus_tag=FMGBMHLM_00150;product=30S ribosomal protein S16
M-aerolatum_contig_2_1	Prodigal:002006	CDS	59493	60170	.	+	0	ID=FMGBMHLM_00151;Name=rimM;gene=rimM;inference=ab initio prediction:Prodigal:002006,protein motif:HAMAP:MF_00014;locus_tag=FMGBMHLM_00151;product=Ribosome maturation factor RimM
M-aerolatum_contig_2_1	Prodigal:002006	CDS	60295	60483	.	+	0	ID=FMGBMHLM_00152;inference=ab initio prediction:Prodigal:002006;locus_tag=FMGBMHLM_00152;product=hypothetical protein
M-aerolatum_contig_2_1	Prodigal:002006	CDS	60678	61397	.	-	0	ID=FMGBMHLM_00153;eC_number=2.1.1.329;Name=MENG;gene=MENG;inference=ab initio prediction:Prodigal:002006,protein motif:HAMAP:MF_01982;locus_tag=FMGBMHLM_00153;product=2-phytyl-1%2C4-beta-naphthoquinone methyltransferase%2C chloroplastic
M-aerolatum_contig_2_1	Prodigal:002006	CDS	61473	62207	.	+	0	ID=FMGBMHLM_00154;eC_number=2.1.1.228;Name=trmD;db_xref=COG:COG0336;gene=trmD;inference=ab initio prediction:Prodigal:002006,similar to AA sequence:UniProtKB:Q6G1R9;locus_tag=FMGBMHLM_00154;product=tRNA (guanine-N(1)-)-methyltransferase
M-aerolatum_contig_2_1	Prodigal:002006	CDS	62217	62396	.	-	0	ID=FMGBMHLM_00155;inference=ab initio prediction:Prodigal:002006;locus_tag=FMGBMHLM_00155;product=hypothetical protein
M-aerolatum_contig_2_1	Prodigal:002006	CDS	62584	63753	.	+	0	ID=FMGBMHLM_00156;eC_number=2.6.1.52;Name=serC;db_xref=COG:COG1932;gene=serC;inference=ab initio prediction:Prodigal:002006,similar to AA sequence:UniProtKB:P9WQ73;locus_tag=FMGBMHLM_00156;product=Phosphoserine aminotransferase
M-aerolatum_contig_2_1	Prodigal:002006	CDS	63982	65589	.	+	0	ID=FMGBMHLM_00157;eC_number=1.1.1.95;Name=serA_1;db_xref=COG:COG0111;gene=serA_1;inference=ab initio prediction:Prodigal:002006,similar to AA sequence:UniProtKB:P9WNX3;locus_tag=FMGBMHLM_00157;product=D-3-phosphoglycerate dehydrogenase
M-aerolatum_contig_2_1	Prodigal:002006	CDS	65758	67260	.	-	0	ID=FMGBMHLM_00158;Name=amtB;gene=amtB;inference=ab initio prediction:Prodigal:002006,similar to AA sequence:UniProtKB:P69681;locus_tag=FMGBMHLM_00158;product=Ammonia channel
M-aerolatum_contig_2_1	Prodigal:002006	CDS	67364	67702	.	-	0	ID=FMGBMHLM_00159;Name=glnK;db_xref=COG:COG0347;gene=glnK;inference=ab initio prediction:Prodigal:002006,similar to AA sequence:UniProtKB:P0AC55;locus_tag=FMGBMHLM_00159;product=Nitrogen regulatory protein P-II 2
M-aerolatum_contig_2_1	Prodigal:002006	CDS	67989	68870	.	-	0	ID=FMGBMHLM_00160;eC_number=3.1.2.-;Name=tesB;db_xref=COG:COG1946;gene=tesB;inference=ab initio prediction:Prodigal:002006,similar to AA sequence:UniProtKB:P0AGG2;locus_tag=FMGBMHLM_00160;product=Acyl-CoA thioesterase 2
M-aerolatum_contig_2_1	Prodigal:002006	CDS	69012	70295	.	+	0	ID=FMGBMHLM_00161;eC_number=1.14.13.-;Name=ubiL_1;db_xref=COG:COG0654;gene=ubiL_1;inference=ab initio prediction:Prodigal:002006,similar to AA sequence:UniProtKB:Q2RMZ4;locus_tag=FMGBMHLM_00161;product=Ubiquinone hydroxylase UbiL
M-aerolatum_contig_2_1	Prodigal:002006	CDS	70424	70957	.	-	0	ID=FMGBMHLM_00162;eC_number=3.6.1.1;Name=ppa;db_xref=COG:COG0221;gene=ppa;inference=ab initio prediction:Prodigal:002006,similar to AA sequence:UniProtKB:P0A7A9;locus_tag=FMGBMHLM_00162;product=Inorganic pyrophosphatase
M-aerolatum_contig_2_1	Prodigal:002006	CDS	71069	71575	.	-	0	ID=FMGBMHLM_00163;eC_number=2.3.1.-;Name=mnaT;db_xref=COG:COG1247;gene=mnaT;inference=ab initio prediction:Prodigal:002006,similar to AA sequence:UniProtKB:P76112;locus_tag=FMGBMHLM_00163;product=L-amino acid N-acyltransferase MnaT
M-aerolatum_contig_2_1	Prodigal:002006	CDS	71789	72514	.	+	0	ID=FMGBMHLM_00164;inference=ab initio prediction:Prodigal:002006;locus_tag=FMGBMHLM_00164;product=hypothetical protein
M-aerolatum_contig_2_1	Prodigal:002006	CDS	72534	73388	.	-	0	ID=FMGBMHLM_00165;Name=pheA;db_xref=COG:COG0077;gene=pheA;inference=ab initio prediction:Prodigal:002006,similar to AA sequence:UniProtKB:P0A9J8;locus_tag=FMGBMHLM_00165;product=Bifunctional chorismate mutase/prephenate dehydratase
M-aerolatum_contig_2_1	Prodigal:002006	CDS	73402	74145	.	-	0	ID=FMGBMHLM_00166;eC_number=2.7.7.38;Name=kdsB;db_xref=COG:COG1212;gene=kdsB;inference=ab initio prediction:Prodigal:002006,similar to AA sequence:UniProtKB:P04951;locus_tag=FMGBMHLM_00166;product=3-deoxy-manno-octulosonate cytidylyltransferase
M-aerolatum_contig_2_1	Prodigal:002006	CDS	74420	75388	.	+	0	ID=FMGBMHLM_00167;inference=ab initio prediction:Prodigal:002006;locus_tag=FMGBMHLM_00167;product=hypothetical protein
M-aerolatum_contig_2_1	Prodigal:002006	CDS	75550	76737	.	+	0	ID=FMGBMHLM_00168;Name=ydhC;gene=ydhC;inference=ab initio prediction:Prodigal:002006,similar to AA sequence:UniProtKB:P37597;locus_tag=FMGBMHLM_00168;product=Inner membrane transport protein YdhC
M-aerolatum_contig_2_1	Prodigal:002006	CDS	76741	77259	.	-	0	ID=FMGBMHLM_00169;eC_number=2.3.1.-;Name=eis;gene=eis;inference=ab initio prediction:Prodigal:002006,protein motif:HAMAP:MF_01812;locus_tag=FMGBMHLM_00169;product=N-acetyltransferase Eis
M-aerolatum_contig_2_1	Prodigal:002006	CDS	77432	78541	.	-	0	ID=FMGBMHLM_00170;Name=yejB;db_xref=COG:COG4174;gene=yejB;inference=ab initio prediction:Prodigal:002006,similar to AA sequence:UniProtKB:P0AFU0;locus_tag=FMGBMHLM_00170;product=Inner membrane ABC transporter permease protein YejB
M-aerolatum_contig_2_1	Prodigal:002006	CDS	78690	80549	.	-	0	ID=FMGBMHLM_00171;inference=ab initio prediction:Prodigal:002006;locus_tag=FMGBMHLM_00171;product=hypothetical protein
M-aerolatum_contig_2_1	Prodigal:002006	CDS	80546	82429	.	-	0	ID=FMGBMHLM_00172;inference=ab initio prediction:Prodigal:002006;locus_tag=FMGBMHLM_00172;product=hypothetical protein
M-aerolatum_contig_2_1	Prodigal:002006	CDS	82550	83146	.	-	0	ID=FMGBMHLM_00173;inference=ab initio prediction:Prodigal:002006;locus_tag=FMGBMHLM_00173;product=hypothetical protein
M-aerolatum_contig_2_1	Prodigal:002006	CDS	83470	85554	.	-	0	ID=FMGBMHLM_00174;inference=ab initio prediction:Prodigal:002006;locus_tag=FMGBMHLM_00174;product=hypothetical protein
M-aerolatum_contig_2_1	Prodigal:002006	CDS	85721	88543	.	-	0	ID=FMGBMHLM_00175;inference=ab initio prediction:Prodigal:002006;locus_tag=FMGBMHLM_00175;product=hypothetical protein
M-aerolatum_contig_2_1	Prodigal:002006	CDS	88553	89461	.	-	0	ID=FMGBMHLM_00176;inference=ab initio prediction:Prodigal:002006;locus_tag=FMGBMHLM_00176;product=hypothetical protein
M-aerolatum_contig_2_1	Prodigal:002006	CDS	89464	90480	.	-	0	ID=FMGBMHLM_00177;eC_number=3.6.3.-;Name=ravA_1;gene=ravA_1;inference=ab initio prediction:Prodigal:002006,protein motif:HAMAP:MF_01625;locus_tag=FMGBMHLM_00177;product=ATPase RavA
M-aerolatum_contig_2_1	Prodigal:002006	CDS	90740	91900	.	-	0	ID=FMGBMHLM_00178;Name=ydiK;db_xref=COG:COG0628;gene=ydiK;inference=ab initio prediction:Prodigal:002006,similar to AA sequence:UniProtKB:P0AFS7;locus_tag=FMGBMHLM_00178;product=Putative transport protein YdiK
M-aerolatum_contig_2_1	Prodigal:002006	CDS	92229	92537	.	+	0	ID=FMGBMHLM_00179;Name=acpXL;db_xref=COG:COG0236;gene=acpXL;inference=ab initio prediction:Prodigal:002006,similar to AA sequence:UniProtKB:P0A2W5;locus_tag=FMGBMHLM_00179;product=Acyl carrier protein AcpXL
M-aerolatum_contig_2_1	Prodigal:002006	CDS	92626	93108	.	+	0	ID=FMGBMHLM_00180;inference=ab initio prediction:Prodigal:002006;locus_tag=FMGBMHLM_00180;product=hypothetical protein
M-aerolatum_contig_2_1	Prodigal:002006	CDS	93105	94244	.	+	0	ID=FMGBMHLM_00181;inference=ab initio prediction:Prodigal:002006;locus_tag=FMGBMHLM_00181;product=hypothetical protein
M-aerolatum_contig_2_1	Prodigal:002006	CDS	94287	95639	.	-	0	ID=FMGBMHLM_00182;eC_number=2.7.-.-;Name=sasA_1;gene=sasA_1;inference=ab initio prediction:Prodigal:002006,protein motif:HAMAP:MF_01837;locus_tag=FMGBMHLM_00182;product=Adaptive-response sensory-kinase SasA
M-aerolatum_contig_2_1	Prodigal:002006	CDS	95632	96309	.	-	0	ID=FMGBMHLM_00183;Name=mprA;gene=mprA;inference=ab initio prediction:Prodigal:002006,similar to AA sequence:UniProtKB:Q7U0X4;locus_tag=FMGBMHLM_00183;product=Response regulator MprA
M-aerolatum_contig_2_1	Prodigal:002006	CDS	96554	96760	.	+	0	ID=FMGBMHLM_00184;inference=ab initio prediction:Prodigal:002006;locus_tag=FMGBMHLM_00184;product=hypothetical protein
M-aerolatum_contig_2_1	Prodigal:002006	CDS	96849	98213	.	+	0	ID=FMGBMHLM_00185;Name=mdtA_1;gene=mdtA_1;inference=ab initio prediction:Prodigal:002006,protein motif:HAMAP:MF_01422;locus_tag=FMGBMHLM_00185;product=Multidrug resistance protein MdtA
M-aerolatum_contig_2_1	Prodigal:002006	CDS	98221	101355	.	+	0	ID=FMGBMHLM_00186;Name=czcA_1;gene=czcA_1;inference=ab initio prediction:Prodigal:002006,similar to AA sequence:UniProtKB:P13511;locus_tag=FMGBMHLM_00186;product=Cobalt-zinc-cadmium resistance protein CzcA
M-aerolatum_contig_2_1	Prodigal:002006	CDS	101397	101816	.	-	0	ID=FMGBMHLM_00187;eC_number=3.1.1.29;Name=arfB;db_xref=COG:COG1186;gene=arfB;inference=ab initio prediction:Prodigal:002006,similar to AA sequence:UniProtKB:P40711;locus_tag=FMGBMHLM_00187;product=Peptidyl-tRNA hydrolase ArfB
M-aerolatum_contig_2_1	Prodigal:002006	CDS	101839	102117	.	-	0	ID=FMGBMHLM_00188;Name=bolA;db_xref=COG:COG0271;gene=bolA;inference=ab initio prediction:Prodigal:002006,similar to AA sequence:UniProtKB:P0ABE2;locus_tag=FMGBMHLM_00188;product=DNA-binding transcriptional regulator BolA
M-aerolatum_contig_2_1	Aragorn:001002	tRNA	102604	102676	.	-	.	ID=FMGBMHLM_00189;inference=COORDINATES:profile:Aragorn:001002;locus_tag=FMGBMHLM_00189;product=tRNA-Pro(tgg)
M-aerolatum_contig_2_1	Prodigal:002006	CDS	103078	104061	.	+	0	ID=FMGBMHLM_00190;eC_number=6.6.1.2;Name=cobS;gene=cobS;inference=ab initio prediction:Prodigal:002006,similar to AA sequence:UniProtKB:P29933;locus_tag=FMGBMHLM_00190;product=Aerobic cobaltochelatase subunit CobS
M-aerolatum_contig_2_1	Prodigal:002006	CDS	104066	104578	.	+	0	ID=FMGBMHLM_00191;inference=ab initio prediction:Prodigal:002006;locus_tag=FMGBMHLM_00191;product=hypothetical protein
M-aerolatum_contig_2_1	Prodigal:002006	CDS	104585	106483	.	+	0	ID=FMGBMHLM_00192;eC_number=6.6.1.2;Name=cobT;gene=cobT;inference=ab initio prediction:Prodigal:002006,similar to AA sequence:UniProtKB:P29934;locus_tag=FMGBMHLM_00192;product=Aerobic cobaltochelatase subunit CobT
M-aerolatum_contig_2_1	Prodigal:002006	CDS	106506	107060	.	-	0	ID=FMGBMHLM_00193;Name=yxaF;gene=yxaF;inference=ab initio prediction:Prodigal:002006,similar to AA sequence:UniProtKB:P42105;locus_tag=FMGBMHLM_00193;product=putative HTH-type transcriptional regulator YxaF
M-aerolatum_contig_2_1	Prodigal:002006	CDS	107057	107530	.	-	0	ID=FMGBMHLM_00194;inference=ab initio prediction:Prodigal:002006;locus_tag=FMGBMHLM_00194;product=hypothetical protein
M-aerolatum_contig_2_1	Prodigal:002006	CDS	107675	107974	.	-	0	ID=FMGBMHLM_00195;Name=rpmB;db_xref=COG:COG0227;gene=rpmB;inference=ab initio prediction:Prodigal:002006,similar to AA sequence:UniProtKB:Q6NCH9;locus_tag=FMGBMHLM_00195;product=50S ribosomal protein L28
M-aerolatum_contig_2_1	Prodigal:002006	CDS	108244	109137	.	+	0	ID=FMGBMHLM_00196;inference=ab initio prediction:Prodigal:002006;locus_tag=FMGBMHLM_00196;product=hypothetical protein
M-aerolatum_contig_2_1	Prodigal:002006	CDS	109203	109493	.	+	0	ID=FMGBMHLM_00197;inference=ab initio prediction:Prodigal:002006;locus_tag=FMGBMHLM_00197;product=hypothetical protein
M-aerolatum_contig_2_1	Prodigal:002006	CDS	109679	110011	.	+	0	ID=FMGBMHLM_00198;inference=ab initio prediction:Prodigal:002006;locus_tag=FMGBMHLM_00198;product=hypothetical protein
M-aerolatum_contig_2_1	Prodigal:002006	CDS	110153	113482	.	+	0	ID=FMGBMHLM_00199;inference=ab initio prediction:Prodigal:002006;locus_tag=FMGBMHLM_00199;product=hypothetical protein
M-aerolatum_contig_2_1	Prodigal:002006	CDS	113498	113773	.	+	0	ID=FMGBMHLM_00200;Name=hslR;db_xref=COG:COG1188;gene=hslR;inference=ab initio prediction:Prodigal:002006,similar to AA sequence:UniProtKB:P0ACG8;locus_tag=FMGBMHLM_00200;product=Heat shock protein 15
M-aerolatum_contig_2_1	Prodigal:002006	CDS	113950	114288	.	+	0	ID=FMGBMHLM_00201;Name=fdxA;db_xref=COG:COG1146;gene=fdxA;inference=ab initio prediction:Prodigal:002006,similar to AA sequence:UniProtKB:D5AP15;locus_tag=FMGBMHLM_00201;product=Ferredoxin-2
M-aerolatum_contig_2_1	Prodigal:002006	CDS	114754	115356	.	+	0	ID=FMGBMHLM_00202;inference=ab initio prediction:Prodigal:002006;locus_tag=FMGBMHLM_00202;product=hypothetical protein
M-aerolatum_contig_2_1	Prodigal:002006	CDS	115744	116619	.	+	0	ID=FMGBMHLM_00203;Name=rpoH_1;db_xref=COG:COG0568;gene=rpoH_1;inference=ab initio prediction:Prodigal:002006,similar to AA sequence:UniProtKB:P0CAW9;locus_tag=FMGBMHLM_00203;product=RNA polymerase sigma factor RpoH
M-aerolatum_contig_2_1	Prodigal:002006	CDS	116686	117921	.	-	0	ID=FMGBMHLM_00204;inference=ab initio prediction:Prodigal:002006,similar to AA sequence:UniProtKB:P9WJX1;locus_tag=FMGBMHLM_00204;product=putative MFS-type transporter
M-aerolatum_contig_2_1	Prodigal:002006	CDS	118030	118524	.	-	0	ID=FMGBMHLM_00205;Name=secB;db_xref=COG:COG1952;gene=secB;inference=ab initio prediction:Prodigal:002006,similar to AA sequence:UniProtKB:P44853;locus_tag=FMGBMHLM_00205;product=Protein-export protein SecB
M-aerolatum_contig_2_1	Prodigal:002006	CDS	118837	119547	.	+	0	ID=FMGBMHLM_00206;inference=ab initio prediction:Prodigal:002006;locus_tag=FMGBMHLM_00206;product=hypothetical protein
M-aerolatum_contig_2_1	Prodigal:002006	CDS	119617	120762	.	+	0	ID=FMGBMHLM_00207;inference=ab initio prediction:Prodigal:002006;locus_tag=FMGBMHLM_00207;product=hypothetical protein
M-aerolatum_contig_2_1	Prodigal:002006	CDS	120759	121445	.	+	0	ID=FMGBMHLM_00208;eC_number=3.1.-.-;Name=mutS2;gene=mutS2;inference=ab initio prediction:Prodigal:002006,protein motif:HAMAP:MF_00092;locus_tag=FMGBMHLM_00208;product=Endonuclease MutS2
M-aerolatum_contig_2_1	Prodigal:002006	CDS	121451	121588	.	-	0	ID=FMGBMHLM_00209;inference=ab initio prediction:Prodigal:002006;locus_tag=FMGBMHLM_00209;product=hypothetical protein
M-aerolatum_contig_2_1	Prodigal:002006	CDS	121648	121881	.	-	0	ID=FMGBMHLM_00210;inference=ab initio prediction:Prodigal:002006;locus_tag=FMGBMHLM_00210;product=hypothetical protein
M-aerolatum_contig_2_1	Prodigal:002006	CDS	122037	122981	.	+	0	ID=FMGBMHLM_00211;eC_number=3.2.2.23;Name=mutM;db_xref=COG:COG0266;gene=mutM;inference=ab initio prediction:Prodigal:002006,similar to AA sequence:UniProtKB:P05523;locus_tag=FMGBMHLM_00211;product=Formamidopyrimidine-DNA glycosylase
M-aerolatum_contig_2_1	Prodigal:002006	CDS	123069	124469	.	+	0	ID=FMGBMHLM_00212;eC_number=4.2.2.-;Name=mltG;gene=mltG;inference=ab initio prediction:Prodigal:002006,protein motif:HAMAP:MF_02065;locus_tag=FMGBMHLM_00212;product=Endolytic murein transglycosylase
M-aerolatum_contig_2_1	Prodigal:002006	CDS	124540	125415	.	+	0	ID=FMGBMHLM_00213;inference=ab initio prediction:Prodigal:002006,similar to AA sequence:UniProtKB:P44726;locus_tag=FMGBMHLM_00213;note=UPF0701 protein HI_0467;product=hypothetical protein
M-aerolatum_contig_2_1	Prodigal:002006	CDS	125486	126139	.	+	0	ID=FMGBMHLM_00214;eC_number=2.7.4.8;Name=gmk;db_xref=COG:COG0194;gene=gmk;inference=ab initio prediction:Prodigal:002006,similar to AA sequence:UniProtKB:P60546;locus_tag=FMGBMHLM_00214;product=Guanylate kinase
M-aerolatum_contig_2_1	Prodigal:002006	CDS	126149	126712	.	-	0	ID=FMGBMHLM_00215;inference=ab initio prediction:Prodigal:002006;locus_tag=FMGBMHLM_00215;product=hypothetical protein
M-aerolatum_contig_2_1	Prodigal:002006	CDS	126715	129342	.	-	0	ID=FMGBMHLM_00216;eC_number=2.7.13.3;Name=cph1;gene=cph1;inference=ab initio prediction:Prodigal:002006,similar to AA sequence:UniProtKB:Q55168;locus_tag=FMGBMHLM_00216;product=Phytochrome-like protein cph1
M-aerolatum_contig_2_1	Prodigal:002006	CDS	129441	130844	.	-	0	ID=FMGBMHLM_00217;eC_number=1.8.1.4;Name=pdhD;gene=pdhD;inference=ab initio prediction:Prodigal:002006,similar to AA sequence:UniProtKB:P11959;locus_tag=FMGBMHLM_00217;product=Dihydrolipoyl dehydrogenase
M-aerolatum_contig_2_1	Prodigal:002006	CDS	130916	131941	.	-	0	ID=FMGBMHLM_00218;eC_number=5.4.99.25;Name=truB;db_xref=COG:COG0130;gene=truB;inference=ab initio prediction:Prodigal:002006,similar to AA sequence:UniProtKB:P60340;locus_tag=FMGBMHLM_00218;product=tRNA pseudouridine synthase B
M-aerolatum_contig_2_1	Prodigal:002006	CDS	132081	132491	.	-	0	ID=FMGBMHLM_00219;Name=rbfA;gene=rbfA;inference=ab initio prediction:Prodigal:002006,protein motif:HAMAP:MF_00003;locus_tag=FMGBMHLM_00219;product=Ribosome-binding factor A
M-aerolatum_contig_2_1	Prodigal:002006	CDS	132600	135629	.	-	0	ID=FMGBMHLM_00220;Name=infB;gene=infB;inference=ab initio prediction:Prodigal:002006,protein motif:HAMAP:MF_00100_B;locus_tag=FMGBMHLM_00220;product=Translation initiation factor IF-2
M-aerolatum_contig_2_1	Prodigal:002006	CDS	135710	136426	.	-	0	ID=FMGBMHLM_00221;inference=ab initio prediction:Prodigal:002006;locus_tag=FMGBMHLM_00221;product=hypothetical protein
M-aerolatum_contig_2_1	Prodigal:002006	CDS	136570	138207	.	-	0	ID=FMGBMHLM_00222;Name=nusA;db_xref=COG:COG0195;gene=nusA;inference=ab initio prediction:Prodigal:002006,similar to AA sequence:UniProtKB:P0AFF6;locus_tag=FMGBMHLM_00222;product=Transcription termination/antitermination protein NusA
M-aerolatum_contig_2_1	Prodigal:002006	CDS	138280	139146	.	-	0	ID=FMGBMHLM_00223;Name=rimP;gene=rimP;inference=ab initio prediction:Prodigal:002006,protein motif:HAMAP:MF_01077;locus_tag=FMGBMHLM_00223;product=Ribosome maturation factor RimP
M-aerolatum_contig_2_1	Prodigal:002006	CDS	139400	140071	.	+	0	ID=FMGBMHLM_00224;eC_number=2.5.1.16;Name=speE;gene=speE;inference=ab initio prediction:Prodigal:002006,protein motif:HAMAP:MF_00198;locus_tag=FMGBMHLM_00224;product=Polyamine aminopropyltransferase
M-aerolatum_contig_2_1	Prodigal:002006	CDS	140420	141151	.	+	0	ID=FMGBMHLM_00225;inference=ab initio prediction:Prodigal:002006;locus_tag=FMGBMHLM_00225;product=hypothetical protein
M-aerolatum_contig_2_1	Prodigal:002006	CDS	141269	141784	.	+	0	ID=FMGBMHLM_00226;inference=ab initio prediction:Prodigal:002006;locus_tag=FMGBMHLM_00226;product=hypothetical protein
M-aerolatum_contig_2_1	Prodigal:002006	CDS	141857	142468	.	+	0	ID=FMGBMHLM_00227;inference=ab initio prediction:Prodigal:002006;locus_tag=FMGBMHLM_00227;product=hypothetical protein
M-aerolatum_contig_2_1	Prodigal:002006	CDS	142482	142679	.	+	0	ID=FMGBMHLM_00228;inference=ab initio prediction:Prodigal:002006;locus_tag=FMGBMHLM_00228;product=hypothetical protein
M-aerolatum_contig_2_1	Prodigal:002006	CDS	142689	143693	.	-	0	ID=FMGBMHLM_00229;eC_number=1.1.-.-;Name=yajO_1;db_xref=COG:COG0667;gene=yajO_1;inference=ab initio prediction:Prodigal:002006,similar to AA sequence:UniProtKB:P77735;locus_tag=FMGBMHLM_00229;product=1-deoxyxylulose-5-phosphate synthase YajO
M-aerolatum_contig_2_1	Prodigal:002006	CDS	143852	144784	.	+	0	ID=FMGBMHLM_00230;Name=msrQ;gene=msrQ;inference=ab initio prediction:Prodigal:002006,protein motif:HAMAP:MF_01207;locus_tag=FMGBMHLM_00230;product=Protein-methionine-sulfoxide reductase heme-binding subunit MsrQ
M-aerolatum_contig_2_1	Prodigal:002006	CDS	144883	145302	.	+	0	ID=FMGBMHLM_00231;inference=ab initio prediction:Prodigal:002006;locus_tag=FMGBMHLM_00231;product=hypothetical protein
M-aerolatum_contig_2_1	Prodigal:002006	CDS	145310	145486	.	-	0	ID=FMGBMHLM_00232;inference=ab initio prediction:Prodigal:002006;locus_tag=FMGBMHLM_00232;product=hypothetical protein
M-aerolatum_contig_2_1	Prodigal:002006	CDS	145619	146053	.	-	0	ID=FMGBMHLM_00233;inference=ab initio prediction:Prodigal:002006;locus_tag=FMGBMHLM_00233;product=hypothetical protein
M-aerolatum_contig_2_1	Prodigal:002006	CDS	146180	147196	.	+	0	ID=FMGBMHLM_00234;eC_number=1.3.1.-;Name=curA;db_xref=COG:COG2130;gene=curA;inference=ab initio prediction:Prodigal:002006,similar to AA sequence:UniProtKB:P76113;locus_tag=FMGBMHLM_00234;product=NADPH-dependent curcumin reductase
M-aerolatum_contig_2_1	Prodigal:002006	CDS	147285	147944	.	+	0	ID=FMGBMHLM_00235;inference=ab initio prediction:Prodigal:002006;locus_tag=FMGBMHLM_00235;product=hypothetical protein
M-aerolatum_contig_2_1	Prodigal:002006	CDS	148344	150791	.	-	0	ID=FMGBMHLM_00236;Name=btuB_1;gene=btuB_1;inference=ab initio prediction:Prodigal:002006,protein motif:HAMAP:MF_01531;locus_tag=FMGBMHLM_00236;product=Vitamin B12 transporter BtuB
M-aerolatum_contig_2_1	Prodigal:002006	CDS	150906	152273	.	-	0	ID=FMGBMHLM_00237;inference=ab initio prediction:Prodigal:002006;locus_tag=FMGBMHLM_00237;product=hypothetical protein
M-aerolatum_contig_2_1	Prodigal:002006	CDS	152317	152682	.	-	0	ID=FMGBMHLM_00238;inference=ab initio prediction:Prodigal:002006;locus_tag=FMGBMHLM_00238;product=hypothetical protein
M-aerolatum_contig_2_1	Prodigal:002006	CDS	152783	153646	.	-	0	ID=FMGBMHLM_00239;Name=mntC;db_xref=COG:COG1108;gene=mntC;inference=ab initio prediction:Prodigal:002006,similar to AA sequence:UniProtKB:O35024;locus_tag=FMGBMHLM_00239;product=Manganese transport system membrane protein MntC
M-aerolatum_contig_2_1	Prodigal:002006	CDS	153643	154500	.	-	0	ID=FMGBMHLM_00240;eC_number=7.6.2.8;Name=btuD_1;gene=btuD_1;inference=ab initio prediction:Prodigal:002006,protein motif:HAMAP:MF_01005;locus_tag=FMGBMHLM_00240;product=Vitamin B12 import ATP-binding protein BtuD
M-aerolatum_contig_2_1	Prodigal:002006	CDS	154862	155314	.	+	0	ID=FMGBMHLM_00241;Name=zur;db_xref=COG:COG0735;gene=zur;inference=ab initio prediction:Prodigal:002006,similar to AA sequence:UniProtKB:P0AC51;locus_tag=FMGBMHLM_00241;product=Zinc uptake regulation protein
M-aerolatum_contig_2_1	Prodigal:002006	CDS	155402	155716	.	+	0	ID=FMGBMHLM_00242;inference=ab initio prediction:Prodigal:002006;locus_tag=FMGBMHLM_00242;product=hypothetical protein
M-aerolatum_contig_2_1	Prodigal:002006	CDS	155789	157720	.	-	0	ID=FMGBMHLM_00243;Name=selB_1;db_xref=COG:COG3276;gene=selB_1;inference=ab initio prediction:Prodigal:002006,similar to AA sequence:UniProtKB:Q46455;locus_tag=FMGBMHLM_00243;product=Selenocysteine-specific elongation factor
M-aerolatum_contig_2_1	Prodigal:002006	CDS	158029	159552	.	+	0	ID=FMGBMHLM_00244;inference=ab initio prediction:Prodigal:002006;locus_tag=FMGBMHLM_00244;product=hypothetical protein
M-aerolatum_contig_2_1	Prodigal:002006	CDS	159934	161187	.	+	0	ID=FMGBMHLM_00245;eC_number=3.5.1.87;Name=hyuC;db_xref=COG:COG0624;gene=hyuC;inference=ab initio prediction:Prodigal:002006,similar to AA sequence:UniProtKB:Q6DTN4;locus_tag=FMGBMHLM_00245;product=N-carbamoyl-L-amino-acid hydrolase
M-aerolatum_contig_2_1	Prodigal:002006	CDS	161407	162690	.	+	0	ID=FMGBMHLM_00246;eC_number=2.3.1.179;Name=fabF_1;db_xref=COG:COG0304;gene=fabF_1;inference=ab initio prediction:Prodigal:002006,similar to AA sequence:UniProtKB:Q83E37;locus_tag=FMGBMHLM_00246;product=3-oxoacyl-[acyl-carrier-protein] synthase 2
M-aerolatum_contig_2_1	Prodigal:002006	CDS	162690	163451	.	+	0	ID=FMGBMHLM_00247;eC_number=1.1.1.100;Name=fabG_1;gene=fabG_1;inference=ab initio prediction:Prodigal:002006,similar to AA sequence:UniProtKB:Q9KQH7;locus_tag=FMGBMHLM_00247;product=3-oxoacyl-[acyl-carrier-protein] reductase FabG
M-aerolatum_contig_2_1	Prodigal:002006	CDS	163470	163745	.	+	0	ID=FMGBMHLM_00248;inference=ab initio prediction:Prodigal:002006;locus_tag=FMGBMHLM_00248;product=hypothetical protein
M-aerolatum_contig_2_1	Prodigal:002006	CDS	163956	164978	.	+	0	ID=FMGBMHLM_00249;eC_number=1.1.1.103;Name=tdh_1;gene=tdh_1;inference=ab initio prediction:Prodigal:002006,protein motif:HAMAP:MF_00627;locus_tag=FMGBMHLM_00249;product=L-threonine 3-dehydrogenase
M-aerolatum_contig_2_1	Prodigal:002006	CDS	165103	166098	.	+	0	ID=FMGBMHLM_00250;eC_number=2.3.1.241;Name=lpxL;gene=lpxL;inference=ab initio prediction:Prodigal:002006,protein motif:HAMAP:MF_01942;locus_tag=FMGBMHLM_00250;product=Lipid A biosynthesis lauroyltransferase
M-aerolatum_contig_2_1	Prodigal:002006	CDS	166109	166939	.	+	0	ID=FMGBMHLM_00251;inference=ab initio prediction:Prodigal:002006;locus_tag=FMGBMHLM_00251;product=hypothetical protein
M-aerolatum_contig_2_1	Prodigal:002006	CDS	167142	168455	.	+	0	ID=FMGBMHLM_00252;Name=hslU;db_xref=COG:COG1220;gene=hslU;inference=ab initio prediction:Prodigal:002006,similar to AA sequence:UniProtKB:P0A6H5;locus_tag=FMGBMHLM_00252;product=ATP-dependent protease ATPase subunit HslU
M-aerolatum_contig_2_1	Prodigal:002006	CDS	168452	169315	.	+	0	ID=FMGBMHLM_00253;Name=rhtA;db_xref=COG:COG5006;gene=rhtA;inference=ab initio prediction:Prodigal:002006,similar to AA sequence:UniProtKB:P0AA67;locus_tag=FMGBMHLM_00253;product=Threonine/homoserine exporter RhtA
M-aerolatum_contig_2_1	Prodigal:002006	CDS	169508	169909	.	-	0	ID=FMGBMHLM_00254;eC_number=2.7.1.191;Name=manX;db_xref=COG:COG2893;gene=manX;inference=ab initio prediction:Prodigal:002006,similar to AA sequence:UniProtKB:P69797;locus_tag=FMGBMHLM_00254;product=PTS system mannose-specific EIIAB component
M-aerolatum_contig_2_1	Prodigal:002006	CDS	170099	170539	.	-	0	ID=FMGBMHLM_00255;eC_number=2.7.11.-;Name=hprK;db_xref=COG:COG1493;gene=hprK;inference=ab initio prediction:Prodigal:002006,similar to AA sequence:UniProtKB:Q9RE09;locus_tag=FMGBMHLM_00255;product=HPr kinase/phosphorylase
M-aerolatum_contig_2_1	Prodigal:002006	CDS	170539	172350	.	-	0	ID=FMGBMHLM_00256;eC_number=2.7.-.-;Name=sasA_2;gene=sasA_2;inference=ab initio prediction:Prodigal:002006,protein motif:HAMAP:MF_01837;locus_tag=FMGBMHLM_00256;product=Adaptive-response sensory-kinase SasA
M-aerolatum_contig_2_1	Prodigal:002006	CDS	172377	173087	.	-	0	ID=FMGBMHLM_00257;Name=baeR;db_xref=COG:COG0745;gene=baeR;inference=ab initio prediction:Prodigal:002006,similar to AA sequence:UniProtKB:P69228;locus_tag=FMGBMHLM_00257;product=Transcriptional regulatory protein BaeR
M-aerolatum_contig_2_1	Prodigal:002006	CDS	173313	174164	.	+	0	ID=FMGBMHLM_00258;inference=ab initio prediction:Prodigal:002006;locus_tag=FMGBMHLM_00258;product=hypothetical protein
M-aerolatum_contig_2_1	Prodigal:002006	CDS	174183	174419	.	+	0	ID=FMGBMHLM_00259;inference=ab initio prediction:Prodigal:002006;locus_tag=FMGBMHLM_00259;product=hypothetical protein
M-aerolatum_contig_2_1	Prodigal:002006	CDS	174635	176437	.	+	0	ID=FMGBMHLM_00260;eC_number=3.6.5.-;Name=lepA;gene=lepA;inference=ab initio prediction:Prodigal:002006,similar to AA sequence:UniProtKB:P65272;locus_tag=FMGBMHLM_00260;product=Elongation factor 4
M-aerolatum_contig_2_1	Prodigal:002006	CDS	176547	177476	.	-	0	ID=FMGBMHLM_00261;eC_number=3.5.1.2;Name=glsA;db_xref=COG:COG2066;gene=glsA;inference=ab initio prediction:Prodigal:002006,similar to AA sequence:UniProtKB:O87405;locus_tag=FMGBMHLM_00261;product=Thermolabile glutaminase
M-aerolatum_contig_2_1	Prodigal:002006	CDS	177768	179549	.	-	0	ID=FMGBMHLM_00262;eC_number=3.6.3.-;db_xref=COG:COG1132;inference=ab initio prediction:Prodigal:002006,similar to AA sequence:UniProtKB:Q99T13;locus_tag=FMGBMHLM_00262;product=Putative multidrug export ATP-binding/permease protein
M-aerolatum_contig_2_1	Prodigal:002006	CDS	179733	181148	.	-	0	ID=FMGBMHLM_00263;inference=ab initio prediction:Prodigal:002006,similar to AA sequence:UniProtKB:P9WJX1;locus_tag=FMGBMHLM_00263;product=putative MFS-type transporter
M-aerolatum_contig_2_1	Prodigal:002006	CDS	181145	181975	.	-	0	ID=FMGBMHLM_00264;inference=ab initio prediction:Prodigal:002006;locus_tag=FMGBMHLM_00264;product=hypothetical protein
M-aerolatum_contig_2_1	Prodigal:002006	CDS	182289	182687	.	+	0	ID=FMGBMHLM_00265;inference=ab initio prediction:Prodigal:002006;locus_tag=FMGBMHLM_00265;product=hypothetical protein
M-aerolatum_contig_2_1	Prodigal:002006	CDS	182704	183132	.	-	0	ID=FMGBMHLM_00266;inference=ab initio prediction:Prodigal:002006;locus_tag=FMGBMHLM_00266;product=hypothetical protein
M-aerolatum_contig_2_1	Prodigal:002006	CDS	183241	183726	.	-	0	ID=FMGBMHLM_00267;inference=ab initio prediction:Prodigal:002006;locus_tag=FMGBMHLM_00267;product=hypothetical protein
M-aerolatum_contig_2_1	Prodigal:002006	CDS	183800	183955	.	-	0	ID=FMGBMHLM_00268;inference=ab initio prediction:Prodigal:002006;locus_tag=FMGBMHLM_00268;product=hypothetical protein
M-aerolatum_contig_2_1	Prodigal:002006	CDS	184157	184528	.	+	0	ID=FMGBMHLM_00269;inference=ab initio prediction:Prodigal:002006;locus_tag=FMGBMHLM_00269;product=hypothetical protein
M-aerolatum_contig_2_1	Prodigal:002006	CDS	184602	185399	.	-	0	ID=FMGBMHLM_00270;eC_number=1.1.1.159;Name=hdhA;gene=hdhA;inference=ab initio prediction:Prodigal:002006,similar to AA sequence:UniProtKB:P0AET8;locus_tag=FMGBMHLM_00270;product=7-alpha-hydroxysteroid dehydrogenase
M-aerolatum_contig_2_1	Prodigal:002006	CDS	185465	186859	.	-	0	ID=FMGBMHLM_00271;Name=ribZ;gene=ribZ;inference=ab initio prediction:Prodigal:002006,similar to AA sequence:UniProtKB:Q180E3;locus_tag=FMGBMHLM_00271;product=Riboflavin transporter RibZ
M-aerolatum_contig_2_1	Prodigal:002006	CDS	187008	187769	.	-	0	ID=FMGBMHLM_00272;inference=ab initio prediction:Prodigal:002006;locus_tag=FMGBMHLM_00272;product=hypothetical protein
M-aerolatum_contig_2_1	Prodigal:002006	CDS	187774	188406	.	-	0	ID=FMGBMHLM_00273;inference=ab initio prediction:Prodigal:002006;locus_tag=FMGBMHLM_00273;product=hypothetical protein
M-aerolatum_contig_2_1	Prodigal:002006	CDS	188705	189025	.	+	0	ID=FMGBMHLM_00274;inference=ab initio prediction:Prodigal:002006;locus_tag=FMGBMHLM_00274;product=hypothetical protein
M-aerolatum_contig_2_1	Prodigal:002006	CDS	189145	190413	.	+	0	ID=FMGBMHLM_00275;inference=ab initio prediction:Prodigal:002006;locus_tag=FMGBMHLM_00275;product=hypothetical protein
M-aerolatum_contig_2_1	Prodigal:002006	CDS	190759	191076	.	+	0	ID=FMGBMHLM_00276;inference=ab initio prediction:Prodigal:002006;locus_tag=FMGBMHLM_00276;product=hypothetical protein
M-aerolatum_contig_2_1	Prodigal:002006	CDS	191137	192573	.	+	0	ID=FMGBMHLM_00277;Name=ydjE_1;gene=ydjE_1;inference=ab initio prediction:Prodigal:002006,similar to AA sequence:UniProtKB:P38055;locus_tag=FMGBMHLM_00277;product=Inner membrane metabolite transport protein YdjE
M-aerolatum_contig_2_1	Prodigal:002006	CDS	192622	193182	.	+	0	ID=FMGBMHLM_00278;inference=ab initio prediction:Prodigal:002006;locus_tag=FMGBMHLM_00278;product=hypothetical protein
M-aerolatum_contig_2_1	Prodigal:002006	CDS	193252	194265	.	+	0	ID=FMGBMHLM_00279;eC_number=2.7.1.15;Name=rbsK;gene=rbsK;inference=ab initio prediction:Prodigal:002006,similar to AA sequence:UniProtKB:A0A0H2WZY4;locus_tag=FMGBMHLM_00279;product=Ribokinase
M-aerolatum_contig_2_1	Prodigal:002006	CDS	194314	195288	.	-	0	ID=FMGBMHLM_00280;eC_number=1.3.1.103;inference=ab initio prediction:Prodigal:002006,similar to AA sequence:UniProtKB:Q59I44;locus_tag=FMGBMHLM_00280;product=2-haloacrylate reductase
M-aerolatum_contig_2_1	Prodigal:002006	CDS	195509	195772	.	+	0	ID=FMGBMHLM_00281;inference=ab initio prediction:Prodigal:002006;locus_tag=FMGBMHLM_00281;product=hypothetical protein
M-aerolatum_contig_2_1	Prodigal:002006	CDS	195929	199051	.	-	0	ID=FMGBMHLM_00282;eC_number=3.1.-.-;Name=xni;gene=xni;inference=ab initio prediction:Prodigal:002006,protein motif:HAMAP:MF_01192;locus_tag=FMGBMHLM_00282;product=Flap endonuclease Xni
M-aerolatum_contig_2_1	Prodigal:002006	CDS	199297	199551	.	-	0	ID=FMGBMHLM_00283;inference=ab initio prediction:Prodigal:002006;locus_tag=FMGBMHLM_00283;product=hypothetical protein
M-aerolatum_contig_2_1	Prodigal:002006	CDS	199687	201240	.	-	0	ID=FMGBMHLM_00284;inference=ab initio prediction:Prodigal:002006;locus_tag=FMGBMHLM_00284;product=hypothetical protein
M-aerolatum_contig_2_1	Prodigal:002006	CDS	201240	202469	.	-	0	ID=FMGBMHLM_00285;inference=ab initio prediction:Prodigal:002006;locus_tag=FMGBMHLM_00285;product=hypothetical protein
M-aerolatum_contig_2_1	Prodigal:002006	CDS	202627	203214	.	-	0	ID=FMGBMHLM_00286;Name=recX;gene=recX;inference=ab initio prediction:Prodigal:002006,protein motif:HAMAP:MF_01114;locus_tag=FMGBMHLM_00286;product=Regulatory protein RecX
M-aerolatum_contig_2_1	Prodigal:002006	CDS	203259	204773	.	+	0	ID=FMGBMHLM_00287;inference=ab initio prediction:Prodigal:002006;locus_tag=FMGBMHLM_00287;product=hypothetical protein
M-aerolatum_contig_2_1	Prodigal:002006	CDS	204836	206242	.	+	0	ID=FMGBMHLM_00288;inference=ab initio prediction:Prodigal:002006;locus_tag=FMGBMHLM_00288;product=hypothetical protein
M-aerolatum_contig_2_1	Prodigal:002006	CDS	206501	207478	.	-	0	ID=FMGBMHLM_00289;Name=ssuA_1;gene=ssuA_1;inference=ab initio prediction:Prodigal:002006,similar to AA sequence:UniProtKB:P75853;locus_tag=FMGBMHLM_00289;product=Putative aliphatic sulfonates-binding protein
M-aerolatum_contig_2_1	Prodigal:002006	CDS	207618	210425	.	+	0	ID=FMGBMHLM_00290;Name=glnD;db_xref=COG:COG2844;gene=glnD;inference=ab initio prediction:Prodigal:002006,similar to AA sequence:UniProtKB:Q9RAE4;locus_tag=FMGBMHLM_00290;product=Bifunctional uridylyltransferase/uridylyl-removing enzyme
M-aerolatum_contig_2_1	Prodigal:002006	CDS	210604	210882	.	+	0	ID=FMGBMHLM_00291;inference=ab initio prediction:Prodigal:002006;locus_tag=FMGBMHLM_00291;product=hypothetical protein
M-aerolatum_contig_2_1	Prodigal:002006	CDS	211006	211602	.	+	0	ID=FMGBMHLM_00292;Name=grpE;gene=grpE;inference=ab initio prediction:Prodigal:002006,protein motif:HAMAP:MF_01151;locus_tag=FMGBMHLM_00292;product=Protein GrpE
M-aerolatum_contig_2_1	Prodigal:002006	CDS	211636	212073	.	-	0	ID=FMGBMHLM_00293;inference=ab initio prediction:Prodigal:002006;locus_tag=FMGBMHLM_00293;product=hypothetical protein
M-aerolatum_contig_2_1	Prodigal:002006	CDS	212515	213699	.	+	0	ID=FMGBMHLM_00294;inference=ab initio prediction:Prodigal:002006;locus_tag=FMGBMHLM_00294;product=hypothetical protein
M-aerolatum_contig_2_1	Prodigal:002006	CDS	213887	214963	.	-	0	ID=FMGBMHLM_00295;Name=ada;db_xref=COG:COG0350;gene=ada;inference=ab initio prediction:Prodigal:002006,similar to AA sequence:UniProtKB:P06134;locus_tag=FMGBMHLM_00295;product=Bifunctional transcriptional activator/DNA repair enzyme Ada
M-aerolatum_contig_2_1	Prodigal:002006	CDS	215052	215798	.	-	0	ID=FMGBMHLM_00296;db_xref=COG:COG0217;inference=ab initio prediction:Prodigal:002006,similar to AA sequence:UniProtKB:O67517;locus_tag=FMGBMHLM_00296;product=putative transcriptional regulatory protein
M-aerolatum_contig_2_1	Prodigal:002006	CDS	216120	216806	.	-	0	ID=FMGBMHLM_00297;eC_number=5.1.3.1;Name=rpe;gene=rpe;inference=ab initio prediction:Prodigal:002006,similar to AA sequence:UniProtKB:P74061;locus_tag=FMGBMHLM_00297;product=Ribulose-phosphate 3-epimerase
M-aerolatum_contig_2_1	Prodigal:002006	CDS	216984	217844	.	-	0	ID=FMGBMHLM_00298;eC_number=2.7.1.19;Name=prkA;db_xref=COG:COG3954;gene=prkA;inference=ab initio prediction:Prodigal:002006,similar to AA sequence:UniProtKB:P12033;locus_tag=FMGBMHLM_00298;product=Phosphoribulokinase 1
M-aerolatum_contig_2_1	Prodigal:002006	CDS	217871	218920	.	-	0	ID=FMGBMHLM_00299;eC_number=3.1.3.11;Name=fbp;db_xref=COG:COG0158;gene=fbp;inference=ab initio prediction:Prodigal:002006,similar to AA sequence:UniProtKB:P0A993;locus_tag=FMGBMHLM_00299;product=Fructose-1%2C6-bisphosphatase class 1
M-aerolatum_contig_2_1	Prodigal:002006	CDS	219089	220036	.	+	0	ID=FMGBMHLM_00300;Name=cmpR_1;gene=cmpR_1;inference=ab initio prediction:Prodigal:002006,similar to AA sequence:UniProtKB:Q55459;locus_tag=FMGBMHLM_00300;product=HTH-type transcriptional activator CmpR
M-aerolatum_contig_2_1	Prodigal:002006	CDS	220033	221277	.	+	0	ID=FMGBMHLM_00301;eC_number=1.18.1.-;Name=thcD;gene=thcD;inference=ab initio prediction:Prodigal:002006,similar to AA sequence:UniProtKB:P43494;locus_tag=FMGBMHLM_00301;product=Rhodocoxin reductase
M-aerolatum_contig_2_1	Prodigal:002006	CDS	221445	222644	.	-	0	ID=FMGBMHLM_00302;inference=ab initio prediction:Prodigal:002006;locus_tag=FMGBMHLM_00302;product=hypothetical protein
M-aerolatum_contig_2_1	Prodigal:002006	CDS	222733	223653	.	-	0	ID=FMGBMHLM_00303;Name=pgrR_1;gene=pgrR_1;inference=ab initio prediction:Prodigal:002006,similar to AA sequence:UniProtKB:P77333;locus_tag=FMGBMHLM_00303;product=HTH-type transcriptional regulator PgrR
M-aerolatum_contig_2_1	Prodigal:002006	CDS	223750	224364	.	+	0	ID=FMGBMHLM_00304;eC_number=1.8.4.-;Name=yfcG_1;db_xref=COG:COG0625;gene=yfcG_1;inference=ab initio prediction:Prodigal:002006,similar to AA sequence:UniProtKB:P77526;locus_tag=FMGBMHLM_00304;product=Disulfide-bond oxidoreductase YfcG
M-aerolatum_contig_2_1	Prodigal:002006	CDS	224368	225276	.	+	0	ID=FMGBMHLM_00305;inference=ab initio prediction:Prodigal:002006;locus_tag=FMGBMHLM_00305;product=hypothetical protein
M-aerolatum_contig_2_1	Prodigal:002006	CDS	225411	225812	.	+	0	ID=FMGBMHLM_00306;Name=divK_1;gene=divK_1;inference=ab initio prediction:Prodigal:002006,similar to AA sequence:UniProtKB:Q7BBW0;locus_tag=FMGBMHLM_00306;product=Polar-differentiation response regulator DivK
M-aerolatum_contig_2_1	Prodigal:002006	CDS	225886	227859	.	+	0	ID=FMGBMHLM_00307;inference=ab initio prediction:Prodigal:002006;locus_tag=FMGBMHLM_00307;product=hypothetical protein
M-aerolatum_contig_2_1	Prodigal:002006	CDS	228015	229625	.	+	0	ID=FMGBMHLM_00308;inference=ab initio prediction:Prodigal:002006,similar to AA sequence:UniProtKB:Q881J7;locus_tag=FMGBMHLM_00308;product=Blue-light-activated protein
M-aerolatum_contig_2_1	Prodigal:002006	CDS	229655	229969	.	+	0	ID=FMGBMHLM_00309;inference=ab initio prediction:Prodigal:002006;locus_tag=FMGBMHLM_00309;product=hypothetical protein
M-aerolatum_contig_2_1	Prodigal:002006	CDS	230092	230985	.	-	0	ID=FMGBMHLM_00310;eC_number=1.1.1.169;Name=panE_1;db_xref=COG:COG1893;gene=panE_1;inference=ab initio prediction:Prodigal:002006,similar to AA sequence:UniProtKB:Q9HW09;locus_tag=FMGBMHLM_00310;product=2-dehydropantoate 2-reductase
M-aerolatum_contig_2_1	Prodigal:002006	CDS	230982	234032	.	-	0	ID=FMGBMHLM_00311;db_xref=COG:COG0247;inference=ab initio prediction:Prodigal:002006,similar to AA sequence:UniProtKB:Q57252;locus_tag=FMGBMHLM_00311;product=putative protein
M-aerolatum_contig_2_1	Prodigal:002006	CDS	234128	234466	.	+	0	ID=FMGBMHLM_00312;inference=ab initio prediction:Prodigal:002006;locus_tag=FMGBMHLM_00312;product=hypothetical protein
M-aerolatum_contig_2_1	Prodigal:002006	CDS	234648	237002	.	+	0	ID=FMGBMHLM_00313;eC_number=3.1.13.1;Name=rnr;db_xref=COG:COG0557;gene=rnr;inference=ab initio prediction:Prodigal:002006,similar to AA sequence:UniProtKB:P21499;locus_tag=FMGBMHLM_00313;product=Ribonuclease R
M-aerolatum_contig_2_1	Prodigal:002006	CDS	237120	237581	.	+	0	ID=FMGBMHLM_00314;inference=ab initio prediction:Prodigal:002006;locus_tag=FMGBMHLM_00314;product=hypothetical protein
M-aerolatum_contig_2_1	Prodigal:002006	CDS	237628	238281	.	+	0	ID=FMGBMHLM_00315;inference=ab initio prediction:Prodigal:002006;locus_tag=FMGBMHLM_00315;product=hypothetical protein
M-aerolatum_contig_2_1	Prodigal:002006	CDS	238278	239483	.	+	0	ID=FMGBMHLM_00316;Name=ycaD;gene=ycaD;inference=ab initio prediction:Prodigal:002006,protein motif:HAMAP:MF_01149;locus_tag=FMGBMHLM_00316;product=putative MFS-type transporter YcaD
M-aerolatum_contig_2_1	Prodigal:002006	CDS	239592	239759	.	+	0	ID=FMGBMHLM_00317;Name=rpmG;db_xref=COG:COG0267;gene=rpmG;inference=ab initio prediction:Prodigal:002006,similar to AA sequence:UniProtKB:Q6N554;locus_tag=FMGBMHLM_00317;product=50S ribosomal protein L33
M-aerolatum_contig_2_1	Prodigal:002006	CDS	239861	240775	.	-	0	ID=FMGBMHLM_00318;Name=cynR_1;gene=cynR_1;inference=ab initio prediction:Prodigal:002006,similar to AA sequence:UniProtKB:P27111;locus_tag=FMGBMHLM_00318;product=HTH-type transcriptional regulator CynR
M-aerolatum_contig_2_1	Prodigal:002006	CDS	240854	242512	.	-	0	ID=FMGBMHLM_00319;inference=ab initio prediction:Prodigal:002006;locus_tag=FMGBMHLM_00319;product=hypothetical protein
M-aerolatum_contig_2_1	Prodigal:002006	CDS	242679	242972	.	-	0	ID=FMGBMHLM_00320;inference=ab initio prediction:Prodigal:002006;locus_tag=FMGBMHLM_00320;product=hypothetical protein
M-aerolatum_contig_2_1	Prodigal:002006	CDS	242978	245845	.	-	0	ID=FMGBMHLM_00321;eC_number=1.17.1.9;inference=ab initio prediction:Prodigal:002006,similar to AA sequence:UniProtKB:Q99RW4;locus_tag=FMGBMHLM_00321;product=Putative formate dehydrogenase
M-aerolatum_contig_2_1	Prodigal:002006	CDS	245856	247415	.	-	0	ID=FMGBMHLM_00322;eC_number=7.-.-.-;Name=rsxC;gene=rsxC;inference=ab initio prediction:Prodigal:002006,protein motif:HAMAP:MF_00461;locus_tag=FMGBMHLM_00322;product=Ion-translocating oxidoreductase complex subunit C
M-aerolatum_contig_2_1	Prodigal:002006	CDS	247412	247888	.	-	0	ID=FMGBMHLM_00323;eC_number=7.1.1.-;Name=nuoE;db_xref=COG:COG1905;gene=nuoE;inference=ab initio prediction:Prodigal:002006,similar to AA sequence:UniProtKB:P0AFD1;locus_tag=FMGBMHLM_00323;product=NADH-quinone oxidoreductase subunit E
M-aerolatum_contig_2_1	Prodigal:002006	CDS	248149	248805	.	-	0	ID=FMGBMHLM_00324;inference=ab initio prediction:Prodigal:002006;locus_tag=FMGBMHLM_00324;product=hypothetical protein
M-aerolatum_contig_2_1	Prodigal:002006	CDS	248895	249380	.	-	0	ID=FMGBMHLM_00325;Name=ccmH;db_xref=COG:COG3088;gene=ccmH;inference=ab initio prediction:Prodigal:002006,similar to AA sequence:UniProtKB:Q9I3N0;locus_tag=FMGBMHLM_00325;product=Cytochrome c-type biogenesis protein CcmH
M-aerolatum_contig_2_1	Prodigal:002006	CDS	249377	251380	.	-	0	ID=FMGBMHLM_00326;Name=ccmF;db_xref=COG:COG1138;gene=ccmF;inference=ab initio prediction:Prodigal:002006,similar to AA sequence:UniProtKB:P33927;locus_tag=FMGBMHLM_00326;product=Cytochrome c-type biogenesis protein CcmF
M-aerolatum_contig_2_1	Prodigal:002006	CDS	251388	251948	.	-	0	ID=FMGBMHLM_00327;Name=ccmE;gene=ccmE;inference=ab initio prediction:Prodigal:002006,protein motif:HAMAP:MF_01959;locus_tag=FMGBMHLM_00327;product=Cytochrome c-type biogenesis protein CcmE
M-aerolatum_contig_2_1	Prodigal:002006	CDS	252049	253584	.	-	0	ID=FMGBMHLM_00328;inference=ab initio prediction:Prodigal:002006;locus_tag=FMGBMHLM_00328;product=hypothetical protein
M-aerolatum_contig_2_1	Prodigal:002006	CDS	253772	255217	.	-	0	ID=FMGBMHLM_00329;eC_number=2.7.-.-;Name=sasA_3;gene=sasA_3;inference=ab initio prediction:Prodigal:002006,protein motif:HAMAP:MF_01837;locus_tag=FMGBMHLM_00329;product=Adaptive-response sensory-kinase SasA
M-aerolatum_contig_2_1	Prodigal:002006	CDS	255252	255929	.	-	0	ID=FMGBMHLM_00330;Name=phoP;gene=phoP;inference=ab initio prediction:Prodigal:002006,similar to AA sequence:UniProtKB:P0DM78;locus_tag=FMGBMHLM_00330;product=Virulence transcriptional regulatory protein PhoP
M-aerolatum_contig_2_1	Prodigal:002006	CDS	255962	256444	.	-	0	ID=FMGBMHLM_00331;inference=ab initio prediction:Prodigal:002006;locus_tag=FMGBMHLM_00331;product=hypothetical protein
M-aerolatum_contig_2_1	Prodigal:002006	CDS	256441	256704	.	-	0	ID=FMGBMHLM_00332;inference=ab initio prediction:Prodigal:002006;locus_tag=FMGBMHLM_00332;product=hypothetical protein
M-aerolatum_contig_2_1	Prodigal:002006	CDS	256701	257066	.	-	0	ID=FMGBMHLM_00333;inference=ab initio prediction:Prodigal:002006;locus_tag=FMGBMHLM_00333;product=hypothetical protein
M-aerolatum_contig_2_1	Prodigal:002006	CDS	257112	258176	.	-	0	ID=FMGBMHLM_00334;inference=ab initio prediction:Prodigal:002006;locus_tag=FMGBMHLM_00334;product=hypothetical protein
M-aerolatum_contig_2_1	Prodigal:002006	CDS	258206	259687	.	-	0	ID=FMGBMHLM_00335;inference=ab initio prediction:Prodigal:002006;locus_tag=FMGBMHLM_00335;product=hypothetical protein
M-aerolatum_contig_2_1	Prodigal:002006	CDS	259704	263615	.	-	0	ID=FMGBMHLM_00336;inference=ab initio prediction:Prodigal:002006;locus_tag=FMGBMHLM_00336;product=hypothetical protein
M-aerolatum_contig_2_1	Prodigal:002006	CDS	263641	264105	.	-	0	ID=FMGBMHLM_00337;inference=ab initio prediction:Prodigal:002006;locus_tag=FMGBMHLM_00337;product=hypothetical protein
M-aerolatum_contig_2_1	Prodigal:002006	CDS	264102	264977	.	-	0	ID=FMGBMHLM_00338;inference=ab initio prediction:Prodigal:002006;locus_tag=FMGBMHLM_00338;product=hypothetical protein
M-aerolatum_contig_2_1	Prodigal:002006	CDS	264974	265609	.	-	0	ID=FMGBMHLM_00339;inference=ab initio prediction:Prodigal:002006;locus_tag=FMGBMHLM_00339;product=hypothetical protein
M-aerolatum_contig_2_1	Prodigal:002006	CDS	265639	266220	.	-	0	ID=FMGBMHLM_00340;inference=ab initio prediction:Prodigal:002006;locus_tag=FMGBMHLM_00340;product=hypothetical protein
M-aerolatum_contig_2_1	Prodigal:002006	CDS	266221	266442	.	-	0	ID=FMGBMHLM_00341;inference=ab initio prediction:Prodigal:002006;locus_tag=FMGBMHLM_00341;product=hypothetical protein
M-aerolatum_contig_2_1	Prodigal:002006	CDS	266439	266795	.	-	0	ID=FMGBMHLM_00342;inference=ab initio prediction:Prodigal:002006;locus_tag=FMGBMHLM_00342;product=hypothetical protein
M-aerolatum_contig_2_1	Prodigal:002006	CDS	266807	267217	.	-	0	ID=FMGBMHLM_00343;inference=ab initio prediction:Prodigal:002006;locus_tag=FMGBMHLM_00343;product=hypothetical protein
M-aerolatum_contig_2_1	Prodigal:002006	CDS	267236	267652	.	-	0	ID=FMGBMHLM_00344;inference=ab initio prediction:Prodigal:002006;locus_tag=FMGBMHLM_00344;product=hypothetical protein
M-aerolatum_contig_2_1	Prodigal:002006	CDS	267649	268002	.	-	0	ID=FMGBMHLM_00345;inference=ab initio prediction:Prodigal:002006;locus_tag=FMGBMHLM_00345;product=hypothetical protein
M-aerolatum_contig_2_1	Prodigal:002006	CDS	268038	268601	.	-	0	ID=FMGBMHLM_00346;inference=ab initio prediction:Prodigal:002006;locus_tag=FMGBMHLM_00346;product=hypothetical protein
M-aerolatum_contig_2_1	Prodigal:002006	CDS	268629	269381	.	+	0	ID=FMGBMHLM_00347;inference=ab initio prediction:Prodigal:002006;locus_tag=FMGBMHLM_00347;product=hypothetical protein
M-aerolatum_contig_2_1	Prodigal:002006	CDS	269487	270368	.	+	0	ID=FMGBMHLM_00348;inference=ab initio prediction:Prodigal:002006;locus_tag=FMGBMHLM_00348;product=hypothetical protein
M-aerolatum_contig_2_1	Prodigal:002006	CDS	270493	271029	.	+	0	ID=FMGBMHLM_00349;eC_number=1.16.-.-;Name=dps;db_xref=COG:COG0783;gene=dps;inference=ab initio prediction:Prodigal:002006,similar to AA sequence:UniProtKB:Q8UCK6;locus_tag=FMGBMHLM_00349;product=DNA protection during starvation protein
M-aerolatum_contig_2_1	Prodigal:002006	CDS	271070	271333	.	-	0	ID=FMGBMHLM_00350;inference=ab initio prediction:Prodigal:002006;locus_tag=FMGBMHLM_00350;product=hypothetical protein
M-aerolatum_contig_2_1	Prodigal:002006	CDS	271759	274305	.	-	0	ID=FMGBMHLM_00351;inference=ab initio prediction:Prodigal:002006;locus_tag=FMGBMHLM_00351;product=hypothetical protein
M-aerolatum_contig_2_1	Prodigal:002006	CDS	274311	275411	.	-	0	ID=FMGBMHLM_00352;inference=ab initio prediction:Prodigal:002006;locus_tag=FMGBMHLM_00352;product=hypothetical protein
M-aerolatum_contig_2_1	Prodigal:002006	CDS	275404	277689	.	-	0	ID=FMGBMHLM_00353;inference=ab initio prediction:Prodigal:002006;locus_tag=FMGBMHLM_00353;product=hypothetical protein
M-aerolatum_contig_2_1	Prodigal:002006	CDS	277692	278366	.	-	0	ID=FMGBMHLM_00354;inference=ab initio prediction:Prodigal:002006;locus_tag=FMGBMHLM_00354;product=hypothetical protein
M-aerolatum_contig_2_1	Prodigal:002006	CDS	279007	281019	.	-	0	ID=FMGBMHLM_00355;eC_number=3.4.24.-;Name=ftsH_1;gene=ftsH_1;inference=ab initio prediction:Prodigal:002006,protein motif:HAMAP:MF_01458;locus_tag=FMGBMHLM_00355;product=ATP-dependent zinc metalloprotease FtsH
M-aerolatum_contig_2_1	Prodigal:002006	CDS	281179	281448	.	-	0	ID=FMGBMHLM_00356;inference=ab initio prediction:Prodigal:002006;locus_tag=FMGBMHLM_00356;product=hypothetical protein
M-aerolatum_contig_2_1	Prodigal:002006	CDS	281825	282823	.	-	0	ID=FMGBMHLM_00357;inference=ab initio prediction:Prodigal:002006;locus_tag=FMGBMHLM_00357;product=hypothetical protein
M-aerolatum_contig_2_1	Prodigal:002006	CDS	282854	285100	.	-	0	ID=FMGBMHLM_00358;inference=ab initio prediction:Prodigal:002006;locus_tag=FMGBMHLM_00358;product=hypothetical protein
M-aerolatum_contig_2_1	Prodigal:002006	CDS	285106	286233	.	-	0	ID=FMGBMHLM_00359;inference=ab initio prediction:Prodigal:002006;locus_tag=FMGBMHLM_00359;product=hypothetical protein
M-aerolatum_contig_2_1	Prodigal:002006	CDS	286278	286568	.	-	0	ID=FMGBMHLM_00360;inference=ab initio prediction:Prodigal:002006;locus_tag=FMGBMHLM_00360;product=hypothetical protein
M-aerolatum_contig_3_1	Prodigal:002006	CDS	64	324	.	-	0	ID=FMGBMHLM_00361;eC_number=3.1.11.6;Name=xseB;gene=xseB;inference=ab initio prediction:Prodigal:002006,protein motif:HAMAP:MF_00337;locus_tag=FMGBMHLM_00361;product=Exodeoxyribonuclease 7 small subunit
M-aerolatum_contig_3_1	Prodigal:002006	CDS	511	1023	.	-	0	ID=FMGBMHLM_00362;inference=ab initio prediction:Prodigal:002006;locus_tag=FMGBMHLM_00362;product=hypothetical protein
M-aerolatum_contig_3_1	Prodigal:002006	CDS	1160	1381	.	-	0	ID=FMGBMHLM_00363;inference=ab initio prediction:Prodigal:002006;locus_tag=FMGBMHLM_00363;product=hypothetical protein
M-aerolatum_contig_3_1	Prodigal:002006	CDS	1643	2200	.	+	0	ID=FMGBMHLM_00364;inference=ab initio prediction:Prodigal:002006;locus_tag=FMGBMHLM_00364;product=hypothetical protein
M-aerolatum_contig_3_1	Prodigal:002006	CDS	2380	3078	.	+	0	ID=FMGBMHLM_00365;Name=rplY;db_xref=COG:COG1825;gene=rplY;inference=ab initio prediction:Prodigal:002006,similar to AA sequence:UniProtKB:Q6N1P8;locus_tag=FMGBMHLM_00365;product=50S ribosomal protein L25
M-aerolatum_contig_3_1	Prodigal:002006	CDS	3159	3791	.	-	0	ID=FMGBMHLM_00366;eC_number=1.4.3.5;Name=pdxH_1;db_xref=COG:COG0259;gene=pdxH_1;inference=ab initio prediction:Prodigal:002006,similar to AA sequence:UniProtKB:P21159;locus_tag=FMGBMHLM_00366;product=Pyridoxine/pyridoxamine 5'-phosphate oxidase
M-aerolatum_contig_3_1	Prodigal:002006	CDS	3887	4435	.	+	0	ID=FMGBMHLM_00367;inference=ab initio prediction:Prodigal:002006;locus_tag=FMGBMHLM_00367;product=hypothetical protein
M-aerolatum_contig_3_1	Prodigal:002006	CDS	4575	4886	.	-	0	ID=FMGBMHLM_00368;inference=ab initio prediction:Prodigal:002006;locus_tag=FMGBMHLM_00368;product=hypothetical protein
M-aerolatum_contig_3_1	Prodigal:002006	CDS	4987	6000	.	-	0	ID=FMGBMHLM_00369;inference=ab initio prediction:Prodigal:002006;locus_tag=FMGBMHLM_00369;product=hypothetical protein
M-aerolatum_contig_3_1	Prodigal:002006	CDS	6078	6410	.	+	0	ID=FMGBMHLM_00370;inference=ab initio prediction:Prodigal:002006;locus_tag=FMGBMHLM_00370;product=hypothetical protein
M-aerolatum_contig_3_1	Prodigal:002006	CDS	6787	7509	.	-	0	ID=FMGBMHLM_00371;inference=ab initio prediction:Prodigal:002006;locus_tag=FMGBMHLM_00371;product=hypothetical protein
M-aerolatum_contig_3_1	Prodigal:002006	CDS	7744	8757	.	+	0	ID=FMGBMHLM_00372;eC_number=3.6.3.-;Name=ravA_2;db_xref=COG:COG0714;gene=ravA_2;inference=ab initio prediction:Prodigal:002006,similar to AA sequence:UniProtKB:P31473;locus_tag=FMGBMHLM_00372;product=ATPase RavA
M-aerolatum_contig_3_1	Prodigal:002006	CDS	8972	9850	.	+	0	ID=FMGBMHLM_00373;inference=ab initio prediction:Prodigal:002006;locus_tag=FMGBMHLM_00373;product=hypothetical protein
M-aerolatum_contig_3_1	Prodigal:002006	CDS	10097	10561	.	+	0	ID=FMGBMHLM_00374;inference=ab initio prediction:Prodigal:002006;locus_tag=FMGBMHLM_00374;product=hypothetical protein
M-aerolatum_contig_3_1	Prodigal:002006	CDS	10558	11601	.	+	0	ID=FMGBMHLM_00375;inference=ab initio prediction:Prodigal:002006;locus_tag=FMGBMHLM_00375;product=hypothetical protein
M-aerolatum_contig_3_1	Prodigal:002006	CDS	11598	12521	.	+	0	ID=FMGBMHLM_00376;inference=ab initio prediction:Prodigal:002006;locus_tag=FMGBMHLM_00376;product=hypothetical protein
M-aerolatum_contig_3_1	Prodigal:002006	CDS	12521	13426	.	+	0	ID=FMGBMHLM_00377;inference=ab initio prediction:Prodigal:002006;locus_tag=FMGBMHLM_00377;product=hypothetical protein
M-aerolatum_contig_3_1	Prodigal:002006	CDS	13420	14733	.	+	0	ID=FMGBMHLM_00378;inference=ab initio prediction:Prodigal:002006;locus_tag=FMGBMHLM_00378;product=hypothetical protein
M-aerolatum_contig_3_1	Prodigal:002006	CDS	14828	15256	.	+	0	ID=FMGBMHLM_00379;inference=ab initio prediction:Prodigal:002006;locus_tag=FMGBMHLM_00379;product=hypothetical protein
M-aerolatum_contig_3_1	Prodigal:002006	CDS	15456	15968	.	+	0	ID=FMGBMHLM_00380;inference=ab initio prediction:Prodigal:002006;locus_tag=FMGBMHLM_00380;product=hypothetical protein
M-aerolatum_contig_3_1	Aragorn:001002	tRNA	16102	16189	.	+	.	ID=FMGBMHLM_00381;inference=COORDINATES:profile:Aragorn:001002;locus_tag=FMGBMHLM_00381;product=tRNA-Ala(cgc)
M-aerolatum_contig_3_1	Prodigal:002006	CDS	16190	16579	.	+	0	ID=FMGBMHLM_00382;Name=crcB;gene=crcB;inference=ab initio prediction:Prodigal:002006,protein motif:HAMAP:MF_00454;locus_tag=FMGBMHLM_00382;product=Putative fluoride ion transporter CrcB
M-aerolatum_contig_3_1	Prodigal:002006	CDS	16687	17517	.	-	0	ID=FMGBMHLM_00383;eC_number=2.7.11.32;Name=yqfL;db_xref=COG:COG1806;gene=yqfL;inference=ab initio prediction:Prodigal:002006,similar to AA sequence:UniProtKB:P54470;locus_tag=FMGBMHLM_00383;product=Putative pyruvate%2C phosphate dikinase regulatory protein
M-aerolatum_contig_3_1	Prodigal:002006	CDS	17980	19080	.	+	0	ID=FMGBMHLM_00384;eC_number=4.1.1.37;Name=hemE;db_xref=COG:COG0407;gene=hemE;inference=ab initio prediction:Prodigal:002006,similar to AA sequence:UniProtKB:P32920;locus_tag=FMGBMHLM_00384;product=Uroporphyrinogen decarboxylase
M-aerolatum_contig_3_1	Prodigal:002006	CDS	19046	19516	.	+	0	ID=FMGBMHLM_00385;inference=ab initio prediction:Prodigal:002006;locus_tag=FMGBMHLM_00385;product=hypothetical protein
M-aerolatum_contig_3_1	Prodigal:002006	CDS	19551	19895	.	+	0	ID=FMGBMHLM_00386;inference=ab initio prediction:Prodigal:002006;locus_tag=FMGBMHLM_00386;product=hypothetical protein
M-aerolatum_contig_3_1	Prodigal:002006	CDS	20005	20394	.	-	0	ID=FMGBMHLM_00387;eC_number=3.1.-.-;db_xref=COG:COG3742;inference=ab initio prediction:Prodigal:002006,similar to AA sequence:UniProtKB:P9WF77;locus_tag=FMGBMHLM_00387;product=Ribonuclease VapC30
M-aerolatum_contig_3_1	Prodigal:002006	CDS	20394	20633	.	-	0	ID=FMGBMHLM_00388;inference=ab initio prediction:Prodigal:002006;locus_tag=FMGBMHLM_00388;product=hypothetical protein
M-aerolatum_contig_3_1	Prodigal:002006	CDS	20695	21669	.	-	0	ID=FMGBMHLM_00389;eC_number=2.4.2.17;Name=hisG;db_xref=COG:COG0040;gene=hisG;inference=ab initio prediction:Prodigal:002006,similar to AA sequence:UniProtKB:P60757;locus_tag=FMGBMHLM_00389;product=ATP phosphoribosyltransferase
M-aerolatum_contig_3_1	Prodigal:002006	CDS	21666	22805	.	-	0	ID=FMGBMHLM_00390;Name=hisZ;gene=hisZ;inference=ab initio prediction:Prodigal:002006,protein motif:HAMAP:MF_00125;locus_tag=FMGBMHLM_00390;product=ATP phosphoribosyltransferase regulatory subunit
M-aerolatum_contig_3_1	Prodigal:002006	CDS	23165	23920	.	+	0	ID=FMGBMHLM_00391;eC_number=1.1.1.100;Name=fabG_2;gene=fabG_2;inference=ab initio prediction:Prodigal:002006,similar to AA sequence:UniProtKB:O67610;locus_tag=FMGBMHLM_00391;product=3-oxoacyl-[acyl-carrier-protein] reductase FabG
M-aerolatum_contig_3_1	Prodigal:002006	CDS	23913	25133	.	+	0	ID=FMGBMHLM_00392;inference=ab initio prediction:Prodigal:002006;locus_tag=FMGBMHLM_00392;product=hypothetical protein
M-aerolatum_contig_3_1	Prodigal:002006	CDS	25130	25585	.	+	0	ID=FMGBMHLM_00393;eC_number=3.6.1.61;Name=ndx1;db_xref=COG:COG0494;gene=ndx1;inference=ab initio prediction:Prodigal:002006,similar to AA sequence:UniProtKB:Q75UV1;locus_tag=FMGBMHLM_00393;product=Diadenosine hexaphosphate hydrolase
M-aerolatum_contig_3_1	Prodigal:002006	CDS	25585	26052	.	+	0	ID=FMGBMHLM_00394;inference=ab initio prediction:Prodigal:002006;locus_tag=FMGBMHLM_00394;product=hypothetical protein
M-aerolatum_contig_3_1	Prodigal:002006	CDS	26219	26473	.	+	0	ID=FMGBMHLM_00395;inference=ab initio prediction:Prodigal:002006;locus_tag=FMGBMHLM_00395;product=hypothetical protein
M-aerolatum_contig_3_1	Prodigal:002006	CDS	26554	27411	.	+	0	ID=FMGBMHLM_00396;Name=ygfZ;gene=ygfZ;inference=ab initio prediction:Prodigal:002006,protein motif:HAMAP:MF_01175;locus_tag=FMGBMHLM_00396;product=tRNA-modifying protein YgfZ
M-aerolatum_contig_3_1	Prodigal:002006	CDS	27414	28034	.	+	0	ID=FMGBMHLM_00397;eC_number=3.2.2.20;Name=tag;db_xref=COG:COG2818;gene=tag;inference=ab initio prediction:Prodigal:002006,similar to AA sequence:UniProtKB:P05100;locus_tag=FMGBMHLM_00397;product=DNA-3-methyladenine glycosylase 1
M-aerolatum_contig_3_1	Prodigal:002006	CDS	28031	28648	.	+	0	ID=FMGBMHLM_00398;inference=ab initio prediction:Prodigal:002006;locus_tag=FMGBMHLM_00398;product=hypothetical protein
M-aerolatum_contig_3_1	Prodigal:002006	CDS	28826	29245	.	-	0	ID=FMGBMHLM_00399;inference=ab initio prediction:Prodigal:002006;locus_tag=FMGBMHLM_00399;product=hypothetical protein
M-aerolatum_contig_3_1	Prodigal:002006	CDS	29407	31773	.	-	0	ID=FMGBMHLM_00400;eC_number=1.2.5.2;inference=ab initio prediction:Prodigal:002006,similar to AA sequence:UniProtKB:P17201;locus_tag=FMGBMHLM_00400;product=Membrane-bound aldehyde dehydrogenase [pyrroloquinoline-quinone]
M-aerolatum_contig_3_1	Prodigal:002006	CDS	31770	32246	.	-	0	ID=FMGBMHLM_00401;eC_number=1.3.99.16;Name=iorA_1;gene=iorA_1;inference=ab initio prediction:Prodigal:002006,similar to AA sequence:UniProtKB:Q51697;locus_tag=FMGBMHLM_00401;product=Isoquinoline 1-oxidoreductase subunit alpha
M-aerolatum_contig_3_1	Prodigal:002006	CDS	33506	35473	.	-	0	ID=FMGBMHLM_00402;Name=kup_1;gene=kup_1;inference=ab initio prediction:Prodigal:002006,protein motif:HAMAP:MF_01522;locus_tag=FMGBMHLM_00402;product=Low affinity potassium transport system protein kup
M-aerolatum_contig_3_1	Prodigal:002006	CDS	35841	37157	.	-	0	ID=FMGBMHLM_00403;eC_number=1.17.7.3;Name=ispG;db_xref=COG:COG0821;gene=ispG;inference=ab initio prediction:Prodigal:002006,similar to AA sequence:UniProtKB:Q5SLI8;locus_tag=FMGBMHLM_00403;product=4-hydroxy-3-methylbut-2-en-1-yl diphosphate synthase (flavodoxin)
M-aerolatum_contig_3_1	Prodigal:002006	CDS	37443	38360	.	-	0	ID=FMGBMHLM_00404;Name=hdfR_1;gene=hdfR_1;inference=ab initio prediction:Prodigal:002006,protein motif:HAMAP:MF_01233;locus_tag=FMGBMHLM_00404;product=HTH-type transcriptional regulator HdfR
M-aerolatum_contig_3_1	Prodigal:002006	CDS	38532	40028	.	+	0	ID=FMGBMHLM_00405;eC_number=1.2.1.-;Name=bauC;db_xref=COG:COG1012;gene=bauC;inference=ab initio prediction:Prodigal:002006,similar to AA sequence:UniProtKB:Q9I702;locus_tag=FMGBMHLM_00405;product=Putative 3-oxopropanoate dehydrogenase
M-aerolatum_contig_3_1	Prodigal:002006	CDS	40268	41410	.	+	0	ID=FMGBMHLM_00406;eC_number=1.3.99.-;Name=acdA;db_xref=COG:COG1960;gene=acdA;inference=ab initio prediction:Prodigal:002006,similar to AA sequence:UniProtKB:P45867;locus_tag=FMGBMHLM_00406;product=Acyl-CoA dehydrogenase
M-aerolatum_contig_3_1	Prodigal:002006	CDS	41410	42450	.	+	0	ID=FMGBMHLM_00407;eC_number=4.2.1.149;Name=caiD_1;gene=caiD_1;inference=ab initio prediction:Prodigal:002006,protein motif:HAMAP:MF_01051;locus_tag=FMGBMHLM_00407;product=Carnitinyl-CoA dehydratase
M-aerolatum_contig_3_1	Prodigal:002006	CDS	42619	43515	.	+	0	ID=FMGBMHLM_00408;eC_number=1.1.1.31;Name=mmsB_1;db_xref=COG:COG2084;gene=mmsB_1;inference=ab initio prediction:Prodigal:002006,similar to AA sequence:UniProtKB:P9WNY5;locus_tag=FMGBMHLM_00408;product=putative 3-hydroxyisobutyrate dehydrogenase
M-aerolatum_contig_3_1	Prodigal:002006	CDS	43512	44285	.	+	0	ID=FMGBMHLM_00409;eC_number=4.2.1.17;Name=echA8;db_xref=COG:COG1024;gene=echA8;inference=ab initio prediction:Prodigal:002006,similar to AA sequence:UniProtKB:P9WNN9;locus_tag=FMGBMHLM_00409;product=putative enoyl-CoA hydratase echA8
M-aerolatum_contig_3_1	Prodigal:002006	CDS	44375	46105	.	+	0	ID=FMGBMHLM_00410;eC_number=6.2.1.1;Name=acsA_1;db_xref=COG:COG0365;gene=acsA_1;inference=ab initio prediction:Prodigal:002006,similar to AA sequence:UniProtKB:P39062;locus_tag=FMGBMHLM_00410;product=Acetyl-coenzyme A synthetase
M-aerolatum_contig_3_1	Prodigal:002006	CDS	46197	46730	.	-	0	ID=FMGBMHLM_00411;Name=tpf1;db_xref=COG:COG0783;gene=tpf1;inference=ab initio prediction:Prodigal:002006,similar to AA sequence:UniProtKB:P16665;locus_tag=FMGBMHLM_00411;product=Antigen TpF1
M-aerolatum_contig_3_1	Prodigal:002006	CDS	46874	48415	.	-	0	ID=FMGBMHLM_00412;inference=ab initio prediction:Prodigal:002006;locus_tag=FMGBMHLM_00412;product=hypothetical protein
M-aerolatum_contig_3_1	Prodigal:002006	CDS	48503	49684	.	-	0	ID=FMGBMHLM_00413;eC_number=3.2.1.8;Name=xynZ;db_xref=COG:COG2382;gene=xynZ;inference=ab initio prediction:Prodigal:002006,similar to AA sequence:UniProtKB:P10478;locus_tag=FMGBMHLM_00413;product=Endo-1%2C4-beta-xylanase Z
M-aerolatum_contig_3_1	Prodigal:002006	CDS	49778	50620	.	+	0	ID=FMGBMHLM_00414;eC_number=1.1.1.340;Name=ptlF;gene=ptlF;inference=ab initio prediction:Prodigal:002006,similar to AA sequence:UniProtKB:Q82IY9;locus_tag=FMGBMHLM_00414;product=1-deoxy-11-beta-hydroxypentalenate dehydrogenase
M-aerolatum_contig_3_1	Prodigal:002006	CDS	50811	51236	.	+	0	ID=FMGBMHLM_00415;inference=ab initio prediction:Prodigal:002006;locus_tag=FMGBMHLM_00415;product=hypothetical protein
M-aerolatum_contig_3_1	Prodigal:002006	CDS	51361	52836	.	+	0	ID=FMGBMHLM_00416;eC_number=1.1.1.49;Name=zwf_1;db_xref=COG:COG0364;gene=zwf_1;inference=ab initio prediction:Prodigal:002006,similar to AA sequence:UniProtKB:A0QP90;locus_tag=FMGBMHLM_00416;product=Glucose-6-phosphate 1-dehydrogenase
M-aerolatum_contig_3_1	Prodigal:002006	CDS	53062	53253	.	+	0	ID=FMGBMHLM_00417;inference=ab initio prediction:Prodigal:002006;locus_tag=FMGBMHLM_00417;product=hypothetical protein
M-aerolatum_contig_3_1	Aragorn:001002	tRNA	53279	53354	.	-	.	ID=FMGBMHLM_00418;inference=COORDINATES:profile:Aragorn:001002;locus_tag=FMGBMHLM_00418;product=tRNA-Arg(tct)
M-aerolatum_contig_3_1	Prodigal:002006	CDS	53471	53869	.	+	0	ID=FMGBMHLM_00419;inference=ab initio prediction:Prodigal:002006;locus_tag=FMGBMHLM_00419;product=hypothetical protein
M-aerolatum_contig_3_1	Prodigal:002006	CDS	53969	55273	.	+	0	ID=FMGBMHLM_00420;Name=czcB;gene=czcB;inference=ab initio prediction:Prodigal:002006,similar to AA sequence:UniProtKB:P13510;locus_tag=FMGBMHLM_00420;product=Cobalt-zinc-cadmium resistance protein CzcB
M-aerolatum_contig_3_1	Prodigal:002006	CDS	55284	58481	.	+	0	ID=FMGBMHLM_00421;Name=cnrA;gene=cnrA;inference=ab initio prediction:Prodigal:002006,similar to AA sequence:UniProtKB:P37972;locus_tag=FMGBMHLM_00421;product=Nickel and cobalt resistance protein CnrA
M-aerolatum_contig_3_1	Aragorn:001002	tRNA	58615	58689	.	+	.	ID=FMGBMHLM_00422;inference=COORDINATES:profile:Aragorn:001002;locus_tag=FMGBMHLM_00422;product=tRNA-Thr(tgt)
M-aerolatum_contig_3_1	Prodigal:002006	CDS	58709	58960	.	-	0	ID=FMGBMHLM_00423;inference=ab initio prediction:Prodigal:002006;locus_tag=FMGBMHLM_00423;product=hypothetical protein
M-aerolatum_contig_3_1	Prodigal:002006	CDS	59595	60386	.	+	0	ID=FMGBMHLM_00424;inference=ab initio prediction:Prodigal:002006;locus_tag=FMGBMHLM_00424;product=hypothetical protein
M-aerolatum_contig_3_1	Prodigal:002006	CDS	60414	60575	.	-	0	ID=FMGBMHLM_00425;inference=ab initio prediction:Prodigal:002006;locus_tag=FMGBMHLM_00425;product=hypothetical protein
M-aerolatum_contig_3_1	Prodigal:002006	CDS	61025	61156	.	-	0	ID=FMGBMHLM_00426;inference=ab initio prediction:Prodigal:002006;locus_tag=FMGBMHLM_00426;product=hypothetical protein
M-aerolatum_contig_3_1	Prodigal:002006	CDS	61424	61669	.	+	0	ID=FMGBMHLM_00427;inference=ab initio prediction:Prodigal:002006;locus_tag=FMGBMHLM_00427;product=hypothetical protein
M-aerolatum_contig_3_1	Prodigal:002006	CDS	61868	62794	.	+	0	ID=FMGBMHLM_00428;inference=ab initio prediction:Prodigal:002006;locus_tag=FMGBMHLM_00428;product=hypothetical protein
M-aerolatum_contig_3_1	Prodigal:002006	CDS	62883	63074	.	+	0	ID=FMGBMHLM_00429;inference=ab initio prediction:Prodigal:002006;locus_tag=FMGBMHLM_00429;product=hypothetical protein
M-aerolatum_contig_3_1	Prodigal:002006	CDS	63291	63488	.	-	0	ID=FMGBMHLM_00430;inference=ab initio prediction:Prodigal:002006;locus_tag=FMGBMHLM_00430;product=hypothetical protein
M-aerolatum_contig_3_1	Prodigal:002006	CDS	64112	65209	.	+	0	ID=FMGBMHLM_00431;eC_number=2.6.1.90;Name=fdtB;gene=fdtB;inference=ab initio prediction:Prodigal:002006,similar to AA sequence:UniProtKB:Q6T1W6;locus_tag=FMGBMHLM_00431;product=dTDP-3-amino-3%2C6-dideoxy-alpha-D-galactopyranose transaminase
M-aerolatum_contig_3_1	Prodigal:002006	CDS	65197	65853	.	+	0	ID=FMGBMHLM_00432;eC_number=2.3.1.89;Name=dapH_1;gene=dapH_1;inference=ab initio prediction:Prodigal:002006,protein motif:HAMAP:MF_01691;locus_tag=FMGBMHLM_00432;product=2%2C3%2C4%2C5-tetrahydropyridine-2%2C6-dicarboxylate N-acetyltransferase
M-aerolatum_contig_3_1	Prodigal:002006	CDS	65850	67919	.	+	0	ID=FMGBMHLM_00433;inference=ab initio prediction:Prodigal:002006;locus_tag=FMGBMHLM_00433;product=hypothetical protein
M-aerolatum_contig_3_1	Prodigal:002006	CDS	68005	68778	.	-	0	ID=FMGBMHLM_00434;inference=ab initio prediction:Prodigal:002006;locus_tag=FMGBMHLM_00434;product=hypothetical protein
M-aerolatum_contig_3_1	Prodigal:002006	CDS	68941	69225	.	+	0	ID=FMGBMHLM_00435;inference=ab initio prediction:Prodigal:002006;locus_tag=FMGBMHLM_00435;product=hypothetical protein
M-aerolatum_contig_3_1	Prodigal:002006	CDS	69194	70636	.	-	0	ID=FMGBMHLM_00436;Name=algA;db_xref=COG:COG0662;gene=algA;inference=ab initio prediction:Prodigal:002006,similar to AA sequence:UniProtKB:P07874;locus_tag=FMGBMHLM_00436;product=Alginate biosynthesis protein AlgA
M-aerolatum_contig_3_1	Prodigal:002006	CDS	71454	72041	.	+	0	ID=FMGBMHLM_00437;Name=ecfG_1;gene=ecfG_1;inference=ab initio prediction:Prodigal:002006,similar to AA sequence:UniProtKB:B3Q6P8;locus_tag=FMGBMHLM_00437;product=ECF RNA polymerase sigma factor EcfG
M-aerolatum_contig_3_1	Prodigal:002006	CDS	72058	72588	.	-	0	ID=FMGBMHLM_00438;inference=ab initio prediction:Prodigal:002006;locus_tag=FMGBMHLM_00438;product=hypothetical protein
M-aerolatum_contig_3_1	Prodigal:002006	CDS	72701	73702	.	-	0	ID=FMGBMHLM_00439;eC_number=3.5.1.1;Name=ansA;db_xref=COG:COG0252;gene=ansA;inference=ab initio prediction:Prodigal:002006,similar to AA sequence:UniProtKB:P50286;locus_tag=FMGBMHLM_00439;product=L-asparaginase
M-aerolatum_contig_3_1	Prodigal:002006	CDS	74022	76685	.	-	0	ID=FMGBMHLM_00440;eC_number=6.1.1.4;Name=leuS;gene=leuS;inference=ab initio prediction:Prodigal:002006,similar to AA sequence:UniProtKB:B4RNT1;locus_tag=FMGBMHLM_00440;product=Leucine--tRNA ligase
M-aerolatum_contig_3_1	Prodigal:002006	CDS	76754	77491	.	+	0	ID=FMGBMHLM_00441;Name=yggS;db_xref=COG:COG0325;gene=yggS;inference=ab initio prediction:Prodigal:002006,similar to AA sequence:UniProtKB:P67080;locus_tag=FMGBMHLM_00441;product=Pyridoxal phosphate homeostasis protein
M-aerolatum_contig_3_1	Prodigal:002006	CDS	77617	78339	.	-	0	ID=FMGBMHLM_00442;Name=ompR_1;gene=ompR_1;inference=ab initio prediction:Prodigal:002006,similar to AA sequence:UniProtKB:P0AA16;locus_tag=FMGBMHLM_00442;product=Transcriptional regulatory protein OmpR
M-aerolatum_contig_3_1	Prodigal:002006	CDS	78336	78896	.	-	0	ID=FMGBMHLM_00443;inference=ab initio prediction:Prodigal:002006;locus_tag=FMGBMHLM_00443;product=hypothetical protein
M-aerolatum_contig_3_1	Prodigal:002006	CDS	79045	80718	.	-	0	ID=FMGBMHLM_00444;eC_number=6.3.4.3;Name=fhs;db_xref=COG:COG2759;gene=fhs;inference=ab initio prediction:Prodigal:002006,similar to AA sequence:UniProtKB:Q83WS0;locus_tag=FMGBMHLM_00444;product=Formate--tetrahydrofolate ligase
M-aerolatum_contig_3_1	Prodigal:002006	CDS	81072	82985	.	-	0	ID=FMGBMHLM_00445;eC_number=3.4.-.-;Name=bepA_2;gene=bepA_2;inference=ab initio prediction:Prodigal:002006,protein motif:HAMAP:MF_00997;locus_tag=FMGBMHLM_00445;product=Beta-barrel assembly-enhancing protease
M-aerolatum_contig_3_1	Prodigal:002006	CDS	83112	83393	.	-	0	ID=FMGBMHLM_00446;inference=ab initio prediction:Prodigal:002006;locus_tag=FMGBMHLM_00446;product=hypothetical protein
M-aerolatum_contig_3_1	Prodigal:002006	CDS	83496	85169	.	-	0	ID=FMGBMHLM_00447;eC_number=1.5.5.1;db_xref=COG:COG0644;inference=ab initio prediction:Prodigal:002006,similar to AA sequence:UniProtKB:Q9HZP5;locus_tag=FMGBMHLM_00447;product=Electron transfer flavoprotein-ubiquinone oxidoreductase
M-aerolatum_contig_3_1	Prodigal:002006	CDS	85356	86228	.	+	0	ID=FMGBMHLM_00448;inference=ab initio prediction:Prodigal:002006;locus_tag=FMGBMHLM_00448;product=hypothetical protein
M-aerolatum_contig_3_1	Prodigal:002006	CDS	86308	87222	.	+	0	ID=FMGBMHLM_00449;inference=ab initio prediction:Prodigal:002006;locus_tag=FMGBMHLM_00449;product=hypothetical protein
M-aerolatum_contig_3_1	Prodigal:002006	CDS	87439	87702	.	-	0	ID=FMGBMHLM_00450;inference=ab initio prediction:Prodigal:002006;locus_tag=FMGBMHLM_00450;product=hypothetical protein
M-aerolatum_contig_3_1	Prodigal:002006	CDS	87853	89475	.	+	0	ID=FMGBMHLM_00451;Name=yheS_1;db_xref=COG:COG0488;gene=yheS_1;inference=ab initio prediction:Prodigal:002006,similar to AA sequence:UniProtKB:P63389;locus_tag=FMGBMHLM_00451;product=putative ABC transporter ATP-binding protein YheS
M-aerolatum_contig_3_1	Prodigal:002006	CDS	89489	90481	.	+	0	ID=FMGBMHLM_00452;inference=ab initio prediction:Prodigal:002006;locus_tag=FMGBMHLM_00452;product=hypothetical protein
M-aerolatum_contig_3_1	Prodigal:002006	CDS	90574	91071	.	+	0	ID=FMGBMHLM_00453;inference=ab initio prediction:Prodigal:002006;locus_tag=FMGBMHLM_00453;product=hypothetical protein
M-aerolatum_contig_3_1	Prodigal:002006	CDS	91534	92838	.	-	0	ID=FMGBMHLM_00454;eC_number=3.6.-.-;Name=mnmE;db_xref=COG:COG0486;gene=mnmE;inference=ab initio prediction:Prodigal:002006,similar to AA sequence:UniProtKB:P25522;locus_tag=FMGBMHLM_00454;product=tRNA modification GTPase MnmE
M-aerolatum_contig_3_1	Prodigal:002006	CDS	92954	93835	.	+	0	ID=FMGBMHLM_00455;eC_number=3.5.2.6;Name=bla;gene=bla;inference=ab initio prediction:Prodigal:002006,similar to AA sequence:UniProtKB:E1ANH6;locus_tag=FMGBMHLM_00455;product=Beta-lactamase CTX-M-97
M-aerolatum_contig_3_1	Prodigal:002006	CDS	93883	94362	.	+	0	ID=FMGBMHLM_00456;eC_number=4.2.-.-;Name=ybaK;db_xref=COG:COG2606;gene=ybaK;inference=ab initio prediction:Prodigal:002006,similar to AA sequence:UniProtKB:P45202;locus_tag=FMGBMHLM_00456;product=Cys-tRNA(Pro)/Cys-tRNA(Cys) deacylase YbaK
M-aerolatum_contig_3_1	Prodigal:002006	CDS	94443	94823	.	+	0	ID=FMGBMHLM_00457;inference=ab initio prediction:Prodigal:002006;locus_tag=FMGBMHLM_00457;product=hypothetical protein
M-aerolatum_contig_3_1	Prodigal:002006	CDS	94899	95744	.	+	0	ID=FMGBMHLM_00458;eC_number=6.3.2.1;Name=panC;db_xref=COG:COG0414;gene=panC;inference=ab initio prediction:Prodigal:002006,similar to AA sequence:UniProtKB:P31663;locus_tag=FMGBMHLM_00458;product=Pantothenate synthetase
M-aerolatum_contig_3_1	Prodigal:002006	CDS	95747	97183	.	-	0	ID=FMGBMHLM_00459;inference=ab initio prediction:Prodigal:002006;locus_tag=FMGBMHLM_00459;product=hypothetical protein
M-aerolatum_contig_3_1	Prodigal:002006	CDS	97507	97656	.	-	0	ID=FMGBMHLM_00460;inference=ab initio prediction:Prodigal:002006;locus_tag=FMGBMHLM_00460;product=hypothetical protein
M-aerolatum_contig_3_1	Prodigal:002006	CDS	97975	99861	.	+	0	ID=FMGBMHLM_00461;Name=mnmG;db_xref=COG:COG0445;gene=mnmG;inference=ab initio prediction:Prodigal:002006,similar to AA sequence:UniProtKB:P0A6U3;locus_tag=FMGBMHLM_00461;product=tRNA uridine 5-carboxymethylaminomethyl modification enzyme MnmG
M-aerolatum_contig_3_1	Prodigal:002006	CDS	99858	100493	.	+	0	ID=FMGBMHLM_00462;eC_number=2.1.1.170;Name=rsmG;gene=rsmG;inference=ab initio prediction:Prodigal:002006,protein motif:HAMAP:MF_00074;locus_tag=FMGBMHLM_00462;product=Ribosomal RNA small subunit methyltransferase G
M-aerolatum_contig_3_1	Prodigal:002006	CDS	100490	101347	.	+	0	ID=FMGBMHLM_00463;Name=parA;gene=parA;inference=ab initio prediction:Prodigal:002006,similar to AA sequence:UniProtKB:B8GW31;locus_tag=FMGBMHLM_00463;product=Chromosome partitioning protein ParA
M-aerolatum_contig_3_1	Prodigal:002006	CDS	101393	102286	.	+	0	ID=FMGBMHLM_00464;Name=parB;gene=parB;inference=ab initio prediction:Prodigal:002006,similar to AA sequence:UniProtKB:B8GW30;locus_tag=FMGBMHLM_00464;product=Chromosome-partitioning protein ParB
M-aerolatum_contig_3_1	Prodigal:002006	CDS	102378	103406	.	-	0	ID=FMGBMHLM_00465;inference=ab initio prediction:Prodigal:002006;locus_tag=FMGBMHLM_00465;product=hypothetical protein
M-aerolatum_contig_3_1	Prodigal:002006	CDS	103428	103988	.	-	0	ID=FMGBMHLM_00466;inference=ab initio prediction:Prodigal:002006;locus_tag=FMGBMHLM_00466;product=hypothetical protein
M-aerolatum_contig_3_1	Prodigal:002006	CDS	104116	106350	.	-	0	ID=FMGBMHLM_00467;Name=fhuA_1;db_xref=COG:COG1629;gene=fhuA_1;inference=ab initio prediction:Prodigal:002006,similar to AA sequence:UniProtKB:P06971;locus_tag=FMGBMHLM_00467;product=Ferrichrome outer membrane transporter/phage receptor
M-aerolatum_contig_3_1	Prodigal:002006	CDS	106479	107255	.	-	0	ID=FMGBMHLM_00468;eC_number=3.1.3.2;Name=phoC;gene=phoC;inference=ab initio prediction:Prodigal:002006,similar to AA sequence:UniProtKB:P28581;locus_tag=FMGBMHLM_00468;product=Major phosphate-irrepressible acid phosphatase
M-aerolatum_contig_3_1	Prodigal:002006	CDS	107512	108396	.	-	0	ID=FMGBMHLM_00469;inference=ab initio prediction:Prodigal:002006;locus_tag=FMGBMHLM_00469;product=hypothetical protein
M-aerolatum_contig_3_1	Prodigal:002006	CDS	108393	109247	.	-	0	ID=FMGBMHLM_00470;eC_number=2.3.1.117;Name=dapD;gene=dapD;inference=ab initio prediction:Prodigal:002006,similar to AA sequence:UniProtKB:Q8FV25;locus_tag=FMGBMHLM_00470;product=2%2C3%2C4%2C5-tetrahydropyridine-2%2C6-dicarboxylate N-succinyltransferase
M-aerolatum_contig_3_1	Prodigal:002006	CDS	109322	109768	.	-	0	ID=FMGBMHLM_00471;inference=ab initio prediction:Prodigal:002006;locus_tag=FMGBMHLM_00471;product=hypothetical protein
M-aerolatum_contig_3_1	Prodigal:002006	CDS	109835	110521	.	-	0	ID=FMGBMHLM_00472;Name=walR;db_xref=COG:COG0745;gene=walR;inference=ab initio prediction:Prodigal:002006,similar to AA sequence:UniProtKB:P37478;locus_tag=FMGBMHLM_00472;product=Transcriptional regulatory protein WalR
M-aerolatum_contig_3_1	Prodigal:002006	CDS	110747	111304	.	+	0	ID=FMGBMHLM_00473;inference=ab initio prediction:Prodigal:002006;locus_tag=FMGBMHLM_00473;product=hypothetical protein
M-aerolatum_contig_3_1	Prodigal:002006	CDS	111315	111542	.	-	0	ID=FMGBMHLM_00474;inference=ab initio prediction:Prodigal:002006;locus_tag=FMGBMHLM_00474;product=hypothetical protein
M-aerolatum_contig_3_1	Prodigal:002006	CDS	111861	113033	.	+	0	ID=FMGBMHLM_00475;eC_number=1.1.1.1;db_xref=COG:COG1063;inference=ab initio prediction:Prodigal:002006,similar to AA sequence:UniProtKB:O07737;locus_tag=FMGBMHLM_00475;product=putative zinc-binding alcohol dehydrogenase
M-aerolatum_contig_3_1	Prodigal:002006	CDS	113217	115160	.	+	0	ID=FMGBMHLM_00476;eC_number=2.7.-.-;Name=sasA_4;gene=sasA_4;inference=ab initio prediction:Prodigal:002006,protein motif:HAMAP:MF_01837;locus_tag=FMGBMHLM_00476;product=Adaptive-response sensory-kinase SasA
M-aerolatum_contig_3_1	Prodigal:002006	CDS	115174	115608	.	+	0	ID=FMGBMHLM_00477;Name=rcp1_1;gene=rcp1_1;inference=ab initio prediction:Prodigal:002006,similar to AA sequence:UniProtKB:Q55169;locus_tag=FMGBMHLM_00477;product=Response regulator rcp1
M-aerolatum_contig_3_1	Prodigal:002006	CDS	115605	116672	.	+	0	ID=FMGBMHLM_00478;eC_number=3.5.1.44;Name=cheB_1;gene=cheB_1;inference=ab initio prediction:Prodigal:002006,protein motif:HAMAP:MF_00099;locus_tag=FMGBMHLM_00478;product=Protein-glutamate methylesterase/protein-glutamine glutaminase
M-aerolatum_contig_3_1	Prodigal:002006	CDS	116754	117122	.	-	0	ID=FMGBMHLM_00479;inference=ab initio prediction:Prodigal:002006;locus_tag=FMGBMHLM_00479;product=hypothetical protein
M-aerolatum_contig_3_1	Prodigal:002006	CDS	117157	117438	.	-	0	ID=FMGBMHLM_00480;inference=ab initio prediction:Prodigal:002006;locus_tag=FMGBMHLM_00480;product=hypothetical protein
M-aerolatum_contig_3_1	Prodigal:002006	CDS	117570	117935	.	-	0	ID=FMGBMHLM_00481;Name=cpdR_1;gene=cpdR_1;inference=ab initio prediction:Prodigal:002006,similar to AA sequence:UniProtKB:Q2YIF7;locus_tag=FMGBMHLM_00481;product=Response regulator receiver protein CpdR
M-aerolatum_contig_3_1	Prodigal:002006	CDS	118085	118654	.	-	0	ID=FMGBMHLM_00482;eC_number=2.4.2.8;Name=hpt;db_xref=COG:COG0634;gene=hpt;inference=ab initio prediction:Prodigal:002006,similar to AA sequence:UniProtKB:P0A9M2;locus_tag=FMGBMHLM_00482;product=Hypoxanthine phosphoribosyltransferase
M-aerolatum_contig_3_1	Aragorn:001002	tRNA	118752	118828	.	-	.	ID=FMGBMHLM_00483;inference=COORDINATES:profile:Aragorn:001002;locus_tag=FMGBMHLM_00483;product=tRNA-His(gtg)
M-aerolatum_contig_3_1	Prodigal:002006	CDS	118898	119776	.	-	0	ID=FMGBMHLM_00484;eC_number=1.-.-.-;Name=ydaD_1;gene=ydaD_1;inference=ab initio prediction:Prodigal:002006,similar to AA sequence:UniProtKB:P80873;locus_tag=FMGBMHLM_00484;product=General stress protein 39
M-aerolatum_contig_3_1	Prodigal:002006	CDS	119856	119954	.	-	0	ID=FMGBMHLM_00485;inference=ab initio prediction:Prodigal:002006;locus_tag=FMGBMHLM_00485;product=hypothetical protein
M-aerolatum_contig_3_1	Prodigal:002006	CDS	120067	120876	.	-	0	ID=FMGBMHLM_00486;eC_number=3.1.11.2;Name=xthA_1;db_xref=COG:COG0708;gene=xthA_1;inference=ab initio prediction:Prodigal:002006,similar to AA sequence:UniProtKB:P09030;locus_tag=FMGBMHLM_00486;product=Exodeoxyribonuclease III
M-aerolatum_contig_3_1	Prodigal:002006	CDS	121009	121923	.	-	0	ID=FMGBMHLM_00487;Name=lolA;gene=lolA;inference=ab initio prediction:Prodigal:002006,protein motif:HAMAP:MF_00240;locus_tag=FMGBMHLM_00487;product=Outer-membrane lipoprotein carrier protein
M-aerolatum_contig_3_1	Prodigal:002006	CDS	122213	125512	.	-	0	ID=FMGBMHLM_00488;inference=ab initio prediction:Prodigal:002006;locus_tag=FMGBMHLM_00488;product=hypothetical protein
M-aerolatum_contig_3_1	Prodigal:002006	CDS	125779	127842	.	+	0	ID=FMGBMHLM_00489;eC_number=6.3.5.1;Name=nadE;db_xref=COG:COG0171;gene=nadE;inference=ab initio prediction:Prodigal:002006,similar to AA sequence:UniProtKB:P9WJJ3;locus_tag=FMGBMHLM_00489;product=Glutamine-dependent NAD(+) synthetase
M-aerolatum_contig_3_1	Prodigal:002006	CDS	127839	128174	.	+	0	ID=FMGBMHLM_00490;inference=ab initio prediction:Prodigal:002006;locus_tag=FMGBMHLM_00490;product=hypothetical protein
M-aerolatum_contig_3_1	Prodigal:002006	CDS	128260	128655	.	+	0	ID=FMGBMHLM_00491;inference=ab initio prediction:Prodigal:002006;locus_tag=FMGBMHLM_00491;product=hypothetical protein
M-aerolatum_contig_3_1	Prodigal:002006	CDS	128974	129402	.	-	0	ID=FMGBMHLM_00492;inference=ab initio prediction:Prodigal:002006;locus_tag=FMGBMHLM_00492;product=hypothetical protein
M-aerolatum_contig_3_1	Prodigal:002006	CDS	129528	130484	.	+	0	ID=FMGBMHLM_00493;Name=mamM;gene=mamM;inference=ab initio prediction:Prodigal:002006,similar to AA sequence:UniProtKB:V6F235;locus_tag=FMGBMHLM_00493;product=Magnetosome protein MamM
M-aerolatum_contig_4_1	Prodigal:002006	CDS	564	1955	.	+	0	ID=FMGBMHLM_00494;inference=ab initio prediction:Prodigal:002006;locus_tag=FMGBMHLM_00494;product=hypothetical protein
M-aerolatum_contig_4_1	Prodigal:002006	CDS	2066	4051	.	-	0	ID=FMGBMHLM_00495;inference=ab initio prediction:Prodigal:002006;locus_tag=FMGBMHLM_00495;product=hypothetical protein
M-aerolatum_contig_4_1	Prodigal:002006	CDS	4298	5056	.	+	0	ID=FMGBMHLM_00496;eC_number=1.2.1.-;Name=acr1;db_xref=COG:COG3320;gene=acr1;inference=ab initio prediction:Prodigal:002006,similar to AA sequence:UniProtKB:Q6F7B8;locus_tag=FMGBMHLM_00496;product=Fatty acyl-CoA reductase
M-aerolatum_contig_4_1	Prodigal:002006	CDS	5053	5907	.	+	0	ID=FMGBMHLM_00497;eC_number=2.1.2.9;Name=fmt_1;gene=fmt_1;inference=ab initio prediction:Prodigal:002006,protein motif:HAMAP:MF_00182;locus_tag=FMGBMHLM_00497;product=Methionyl-tRNA formyltransferase
M-aerolatum_contig_4_1	Prodigal:002006	CDS	5917	6321	.	-	0	ID=FMGBMHLM_00498;Name=flbT;gene=flbT;inference=ab initio prediction:Prodigal:002006,protein motif:HAMAP:MF_00783;locus_tag=FMGBMHLM_00498;product=flagellum biosynthesis repressor protein FlbT
M-aerolatum_contig_4_1	Prodigal:002006	CDS	6555	7727	.	+	0	ID=FMGBMHLM_00499;inference=ab initio prediction:Prodigal:002006;locus_tag=FMGBMHLM_00499;product=hypothetical protein
M-aerolatum_contig_4_1	Prodigal:002006	CDS	7869	9248	.	-	0	ID=FMGBMHLM_00500;Name=yhdG_1;db_xref=COG:COG0531;gene=yhdG_1;inference=ab initio prediction:Prodigal:002006,similar to AA sequence:UniProtKB:O07576;locus_tag=FMGBMHLM_00500;product=putative amino acid permease YhdG
M-aerolatum_contig_4_1	Prodigal:002006	CDS	9561	9830	.	+	0	ID=FMGBMHLM_00501;Name=rpsO;db_xref=COG:COG0184;gene=rpsO;inference=ab initio prediction:Prodigal:002006,similar to AA sequence:UniProtKB:Q6NCN7;locus_tag=FMGBMHLM_00501;product=30S ribosomal protein S15
M-aerolatum_contig_4_1	Prodigal:002006	CDS	10034	12283	.	+	0	ID=FMGBMHLM_00502;eC_number=2.7.7.8;Name=pnp;db_xref=COG:COG1185;gene=pnp;inference=ab initio prediction:Prodigal:002006,similar to AA sequence:UniProtKB:Q9AC32;locus_tag=FMGBMHLM_00502;product=Polyribonucleotide nucleotidyltransferase
M-aerolatum_contig_4_1	Prodigal:002006	CDS	12523	12744	.	+	0	ID=FMGBMHLM_00503;inference=ab initio prediction:Prodigal:002006;locus_tag=FMGBMHLM_00503;product=hypothetical protein
M-aerolatum_contig_4_1	Prodigal:002006	CDS	12909	13172	.	-	0	ID=FMGBMHLM_00504;inference=ab initio prediction:Prodigal:002006;locus_tag=FMGBMHLM_00504;product=hypothetical protein
M-aerolatum_contig_4_1	Prodigal:002006	CDS	13402	13758	.	+	0	ID=FMGBMHLM_00505;eC_number=3.5.99.10;Name=yabJ;db_xref=COG:COG0251;gene=yabJ;inference=ab initio prediction:Prodigal:002006,similar to AA sequence:UniProtKB:P37552;locus_tag=FMGBMHLM_00505;product=2-iminobutanoate/2-iminopropanoate deaminase
M-aerolatum_contig_4_1	Prodigal:002006	CDS	13761	14888	.	+	0	ID=FMGBMHLM_00506;Name=spuD;db_xref=COG:COG0687;gene=spuD;inference=ab initio prediction:Prodigal:002006,similar to AA sequence:UniProtKB:Q9I6J1;locus_tag=FMGBMHLM_00506;product=Putrescine-binding periplasmic protein SpuD
M-aerolatum_contig_4_1	Prodigal:002006	CDS	15123	15530	.	-	0	ID=FMGBMHLM_00507;inference=ab initio prediction:Prodigal:002006;locus_tag=FMGBMHLM_00507;product=hypothetical protein
M-aerolatum_contig_4_1	Prodigal:002006	CDS	15612	15722	.	-	0	ID=FMGBMHLM_00508;inference=ab initio prediction:Prodigal:002006;locus_tag=FMGBMHLM_00508;product=hypothetical protein
M-aerolatum_contig_4_1	Aragorn:001002	tRNA	16283	16366	.	+	.	ID=FMGBMHLM_00509;inference=COORDINATES:profile:Aragorn:001002;locus_tag=FMGBMHLM_00509;product=tRNA-Tyr(gta)
M-aerolatum_contig_4_1	Prodigal:002006	CDS	16439	17074	.	-	0	ID=FMGBMHLM_00510;eC_number=3.1.22.4;Name=ruvC;gene=ruvC;inference=ab initio prediction:Prodigal:002006,protein motif:HAMAP:MF_00034;locus_tag=FMGBMHLM_00510;product=Crossover junction endodeoxyribonuclease RuvC
M-aerolatum_contig_4_1	Prodigal:002006	CDS	17175	17495	.	-	0	ID=FMGBMHLM_00511;inference=ab initio prediction:Prodigal:002006,similar to AA sequence:UniProtKB:P76169;locus_tag=FMGBMHLM_00511;note=UPF0060 membrane protein YnfA;product=hypothetical protein
M-aerolatum_contig_4_1	Prodigal:002006	CDS	17626	18609	.	+	0	ID=FMGBMHLM_00512;Name=xerC_1;db_xref=COG:COG4973;gene=xerC_1;inference=ab initio prediction:Prodigal:002006,similar to AA sequence:UniProtKB:P0A8P6;locus_tag=FMGBMHLM_00512;product=Tyrosine recombinase XerC
M-aerolatum_contig_4_1	Prodigal:002006	CDS	18733	20133	.	-	0	ID=FMGBMHLM_00513;eC_number=1.8.1.4;Name=lpd3;db_xref=COG:COG1249;gene=lpd3;inference=ab initio prediction:Prodigal:002006,similar to AA sequence:UniProtKB:P31046;locus_tag=FMGBMHLM_00513;product=Dihydrolipoyl dehydrogenase 3
M-aerolatum_contig_4_1	Prodigal:002006	CDS	20198	20953	.	-	0	ID=FMGBMHLM_00514;eC_number=1.-.-.-;Name=ygfF;gene=ygfF;inference=ab initio prediction:Prodigal:002006,similar to AA sequence:UniProtKB:P52037;locus_tag=FMGBMHLM_00514;product=putative oxidoreductase YgfF
M-aerolatum_contig_4_1	Prodigal:002006	CDS	21110	22411	.	-	0	ID=FMGBMHLM_00515;eC_number=2.3.1.61;Name=sucB;db_xref=COG:COG0508;gene=sucB;inference=ab initio prediction:Prodigal:002006,similar to AA sequence:UniProtKB:P0AFG6;locus_tag=FMGBMHLM_00515;product=Dihydrolipoyllysine-residue succinyltransferase component of 2-oxoglutarate dehydrogenase complex
M-aerolatum_contig_4_1	Prodigal:002006	CDS	22501	25503	.	-	0	ID=FMGBMHLM_00516;eC_number=1.2.4.2;Name=sucA;db_xref=COG:COG0567;gene=sucA;inference=ab initio prediction:Prodigal:002006,similar to AA sequence:UniProtKB:P0AFG3;locus_tag=FMGBMHLM_00516;product=2-oxoglutarate dehydrogenase E1 component
M-aerolatum_contig_4_1	Prodigal:002006	CDS	25652	26536	.	-	0	ID=FMGBMHLM_00517;eC_number=6.2.1.5;Name=sucD_1;db_xref=COG:COG0074;gene=sucD_1;inference=ab initio prediction:Prodigal:002006,similar to AA sequence:UniProtKB:P0AGE9;locus_tag=FMGBMHLM_00517;product=Succinate--CoA ligase [ADP-forming] subunit alpha
M-aerolatum_contig_4_1	Prodigal:002006	CDS	26923	28116	.	-	0	ID=FMGBMHLM_00518;eC_number=6.2.1.5;Name=sucC_1;db_xref=COG:COG0045;gene=sucC_1;inference=ab initio prediction:Prodigal:002006,similar to AA sequence:UniProtKB:P80886;locus_tag=FMGBMHLM_00518;product=Succinate--CoA ligase [ADP-forming] subunit beta
M-aerolatum_contig_4_1	Prodigal:002006	CDS	28236	29198	.	-	0	ID=FMGBMHLM_00519;eC_number=1.1.1.37;Name=mdh;db_xref=COG:COG0039;gene=mdh;inference=ab initio prediction:Prodigal:002006,similar to AA sequence:UniProtKB:A9W386;locus_tag=FMGBMHLM_00519;product=Malate dehydrogenase
M-aerolatum_contig_4_1	Prodigal:002006	CDS	29674	30450	.	-	0	ID=FMGBMHLM_00520;Name=slmA_1;gene=slmA_1;inference=ab initio prediction:Prodigal:002006,protein motif:HAMAP:MF_01839;locus_tag=FMGBMHLM_00520;product=Nucleoid occlusion factor SlmA
M-aerolatum_contig_4_1	Prodigal:002006	CDS	30587	31363	.	-	0	ID=FMGBMHLM_00521;eC_number=3.1.2.6;Name=gloB_2;db_xref=COG:COG0491;gene=gloB_2;inference=ab initio prediction:Prodigal:002006,similar to AA sequence:UniProtKB:P0AC84;locus_tag=FMGBMHLM_00521;product=Hydroxyacylglutathione hydrolase GloB
M-aerolatum_contig_4_1	Prodigal:002006	CDS	31549	32283	.	+	0	ID=FMGBMHLM_00522;inference=ab initio prediction:Prodigal:002006;locus_tag=FMGBMHLM_00522;product=hypothetical protein
M-aerolatum_contig_4_1	Prodigal:002006	CDS	32406	33107	.	+	0	ID=FMGBMHLM_00523;inference=ab initio prediction:Prodigal:002006,similar to AA sequence:UniProtKB:P0AEY1;locus_tag=FMGBMHLM_00523;note=UPF0056 inner membrane protein MarC;product=hypothetical protein
M-aerolatum_contig_4_1	Prodigal:002006	CDS	33150	34202	.	-	0	ID=FMGBMHLM_00524;inference=ab initio prediction:Prodigal:002006;locus_tag=FMGBMHLM_00524;product=hypothetical protein
M-aerolatum_contig_4_1	Prodigal:002006	CDS	34474	34635	.	+	0	ID=FMGBMHLM_00525;inference=ab initio prediction:Prodigal:002006;locus_tag=FMGBMHLM_00525;product=hypothetical protein
M-aerolatum_contig_4_1	Prodigal:002006	CDS	34879	35931	.	-	0	ID=FMGBMHLM_00526;eC_number=1.11.1.5;Name=ccp;db_xref=COG:COG1858;gene=ccp;inference=ab initio prediction:Prodigal:002006,similar to AA sequence:UniProtKB:P55929;locus_tag=FMGBMHLM_00526;product=Cytochrome c551 peroxidase
M-aerolatum_contig_4_1	Prodigal:002006	CDS	36093	39518	.	-	0	ID=FMGBMHLM_00527;eC_number=6.2.1.20;Name=aas;gene=aas;inference=ab initio prediction:Prodigal:002006,protein motif:HAMAP:MF_01162;locus_tag=FMGBMHLM_00527;product=Bifunctional protein Aas
M-aerolatum_contig_4_1	Prodigal:002006	CDS	39626	39841	.	-	0	ID=FMGBMHLM_00528;inference=ab initio prediction:Prodigal:002006;locus_tag=FMGBMHLM_00528;product=hypothetical protein
M-aerolatum_contig_4_1	Prodigal:002006	CDS	40073	40939	.	+	0	ID=FMGBMHLM_00529;inference=ab initio prediction:Prodigal:002006;locus_tag=FMGBMHLM_00529;product=hypothetical protein
M-aerolatum_contig_4_1	Prodigal:002006	CDS	41038	41379	.	-	0	ID=FMGBMHLM_00530;inference=ab initio prediction:Prodigal:002006;locus_tag=FMGBMHLM_00530;product=hypothetical protein
M-aerolatum_contig_4_1	Prodigal:002006	CDS	41376	42035	.	-	0	ID=FMGBMHLM_00531;eC_number=4.2.1.84;inference=ab initio prediction:Prodigal:002006,similar to AA sequence:UniProtKB:P29379;locus_tag=FMGBMHLM_00531;product=Low-molecular weight cobalt-containing nitrile hydratase subunit beta
M-aerolatum_contig_4_1	Prodigal:002006	CDS	42032	42676	.	-	0	ID=FMGBMHLM_00532;eC_number=4.2.1.84;inference=ab initio prediction:Prodigal:002006,similar to AA sequence:UniProtKB:P29378;locus_tag=FMGBMHLM_00532;product=Low-molecular weight cobalt-containing nitrile hydratase subunit alpha
M-aerolatum_contig_4_1	Prodigal:002006	CDS	42890	43630	.	+	0	ID=FMGBMHLM_00533;inference=ab initio prediction:Prodigal:002006;locus_tag=FMGBMHLM_00533;product=hypothetical protein
M-aerolatum_contig_4_1	Prodigal:002006	CDS	43749	45329	.	+	0	ID=FMGBMHLM_00534;eC_number=2.2.1.6;Name=ilvX;db_xref=COG:COG0028;gene=ilvX;inference=ab initio prediction:Prodigal:002006,similar to AA sequence:UniProtKB:O53554;locus_tag=FMGBMHLM_00534;product=Putative acetolactate synthase large subunit IlvX
M-aerolatum_contig_4_1	Prodigal:002006	CDS	45733	45879	.	+	0	ID=FMGBMHLM_00535;inference=ab initio prediction:Prodigal:002006;locus_tag=FMGBMHLM_00535;product=hypothetical protein
M-aerolatum_contig_4_1	Prodigal:002006	CDS	45921	46865	.	-	0	ID=FMGBMHLM_00536;eC_number=3.1.4.53;Name=cpdA_1;gene=cpdA_1;inference=ab initio prediction:Prodigal:002006,protein motif:HAMAP:MF_00905;locus_tag=FMGBMHLM_00536;product=3'%2C5'-cyclic adenosine monophosphate phosphodiesterase CpdA
M-aerolatum_contig_4_1	Prodigal:002006	CDS	46886	47422	.	-	0	ID=FMGBMHLM_00537;inference=ab initio prediction:Prodigal:002006;locus_tag=FMGBMHLM_00537;product=hypothetical protein
M-aerolatum_contig_4_1	Prodigal:002006	CDS	47769	48563	.	+	0	ID=FMGBMHLM_00538;inference=ab initio prediction:Prodigal:002006;locus_tag=FMGBMHLM_00538;product=hypothetical protein
M-aerolatum_contig_4_1	Prodigal:002006	CDS	48560	49879	.	+	0	ID=FMGBMHLM_00539;eC_number=2.4.99.12;Name=waaA;db_xref=COG:COG1519;gene=waaA;inference=ab initio prediction:Prodigal:002006,similar to AA sequence:UniProtKB:P0AC75;locus_tag=FMGBMHLM_00539;product=3-deoxy-D-manno-octulosonic acid transferase
M-aerolatum_contig_4_1	Prodigal:002006	CDS	49879	50844	.	+	0	ID=FMGBMHLM_00540;eC_number=2.7.1.130;Name=lpxK;db_xref=COG:COG1663;gene=lpxK;inference=ab initio prediction:Prodigal:002006,similar to AA sequence:UniProtKB:P27300;locus_tag=FMGBMHLM_00540;product=Tetraacyldisaccharide 4'-kinase
M-aerolatum_contig_4_1	Prodigal:002006	CDS	51183	52139	.	-	0	ID=FMGBMHLM_00541;eC_number=6.3.2.3;Name=gshB;db_xref=COG:COG0189;gene=gshB;inference=ab initio prediction:Prodigal:002006,similar to AA sequence:UniProtKB:P04425;locus_tag=FMGBMHLM_00541;product=Glutathione synthetase
M-aerolatum_contig_4_1	Prodigal:002006	CDS	52171	52512	.	-	0	ID=FMGBMHLM_00542;inference=ab initio prediction:Prodigal:002006;locus_tag=FMGBMHLM_00542;product=hypothetical protein
M-aerolatum_contig_4_1	Prodigal:002006	CDS	52841	53035	.	+	0	ID=FMGBMHLM_00543;inference=ab initio prediction:Prodigal:002006;locus_tag=FMGBMHLM_00543;product=hypothetical protein
M-aerolatum_contig_4_1	Prodigal:002006	CDS	53146	53967	.	+	0	ID=FMGBMHLM_00544;inference=ab initio prediction:Prodigal:002006;locus_tag=FMGBMHLM_00544;product=hypothetical protein
M-aerolatum_contig_4_1	Prodigal:002006	CDS	54146	54736	.	-	0	ID=FMGBMHLM_00545;inference=ab initio prediction:Prodigal:002006;locus_tag=FMGBMHLM_00545;product=hypothetical protein
M-aerolatum_contig_4_1	Prodigal:002006	CDS	54733	55428	.	-	0	ID=FMGBMHLM_00546;inference=ab initio prediction:Prodigal:002006;locus_tag=FMGBMHLM_00546;product=hypothetical protein
M-aerolatum_contig_4_1	Prodigal:002006	CDS	55440	57692	.	-	0	ID=FMGBMHLM_00547;eC_number=2.4.1.129;Name=mtgA_2;gene=mtgA_2;inference=ab initio prediction:Prodigal:002006,protein motif:HAMAP:MF_00766;locus_tag=FMGBMHLM_00547;product=Biosynthetic peptidoglycan transglycosylase
M-aerolatum_contig_4_1	Prodigal:002006	CDS	57934	58446	.	+	0	ID=FMGBMHLM_00548;inference=ab initio prediction:Prodigal:002006;locus_tag=FMGBMHLM_00548;product=hypothetical protein
M-aerolatum_contig_4_1	Prodigal:002006	CDS	59069	59719	.	-	0	ID=FMGBMHLM_00549;inference=ab initio prediction:Prodigal:002006;locus_tag=FMGBMHLM_00549;product=hypothetical protein
M-aerolatum_contig_4_1	Prodigal:002006	CDS	59719	60402	.	-	0	ID=FMGBMHLM_00550;inference=ab initio prediction:Prodigal:002006;locus_tag=FMGBMHLM_00550;product=hypothetical protein
M-aerolatum_contig_4_1	Prodigal:002006	CDS	60756	61565	.	+	0	ID=FMGBMHLM_00551;inference=ab initio prediction:Prodigal:002006;locus_tag=FMGBMHLM_00551;product=hypothetical protein
M-aerolatum_contig_4_1	Prodigal:002006	CDS	61589	62371	.	-	0	ID=FMGBMHLM_00552;eC_number=3.5.-.-;Name=mftE;db_xref=COG:COG1402;gene=mftE;inference=ab initio prediction:Prodigal:002006,similar to AA sequence:UniProtKB:P9WP59;locus_tag=FMGBMHLM_00552;product=Putative mycofactocin system creatinine amidohydrolase family protein MftE
M-aerolatum_contig_4_1	Prodigal:002006	CDS	62425	62961	.	-	0	ID=FMGBMHLM_00553;inference=ab initio prediction:Prodigal:002006;locus_tag=FMGBMHLM_00553;product=hypothetical protein
M-aerolatum_contig_4_1	Prodigal:002006	CDS	63054	63437	.	-	0	ID=FMGBMHLM_00554;Name=cheY_1;db_xref=COG:COG0784;gene=cheY_1;inference=ab initio prediction:Prodigal:002006,similar to AA sequence:UniProtKB:P0AE67;locus_tag=FMGBMHLM_00554;product=Chemotaxis protein CheY
M-aerolatum_contig_4_1	Prodigal:002006	CDS	63697	64683	.	+	0	ID=FMGBMHLM_00555;Name=ribF;db_xref=COG:COG0196;gene=ribF;inference=ab initio prediction:Prodigal:002006,similar to AA sequence:UniProtKB:P0AG40;locus_tag=FMGBMHLM_00555;product=Bifunctional riboflavin kinase/FMN adenylyltransferase
M-aerolatum_contig_4_1	Prodigal:002006	CDS	64735	64953	.	+	0	ID=FMGBMHLM_00556;inference=ab initio prediction:Prodigal:002006;locus_tag=FMGBMHLM_00556;product=hypothetical protein
M-aerolatum_contig_4_1	Prodigal:002006	CDS	65513	66448	.	-	0	ID=FMGBMHLM_00557;inference=ab initio prediction:Prodigal:002006;locus_tag=FMGBMHLM_00557;product=hypothetical protein
M-aerolatum_contig_4_1	Prodigal:002006	CDS	66609	68204	.	+	0	ID=FMGBMHLM_00558;eC_number=3.5.1.126;Name=hpxW;db_xref=COG:COG0405;gene=hpxW;inference=ab initio prediction:Prodigal:002006,similar to AA sequence:UniProtKB:A6T9C8;locus_tag=FMGBMHLM_00558;product=Oxamate amidohydrolase proenzyme
M-aerolatum_contig_4_1	Prodigal:002006	CDS	68407	69108	.	+	0	ID=FMGBMHLM_00559;inference=ab initio prediction:Prodigal:002006;locus_tag=FMGBMHLM_00559;product=hypothetical protein
M-aerolatum_contig_4_1	Prodigal:002006	CDS	69250	69645	.	+	0	ID=FMGBMHLM_00560;inference=ab initio prediction:Prodigal:002006;locus_tag=FMGBMHLM_00560;product=hypothetical protein
M-aerolatum_contig_4_1	Aragorn:001002	tRNA	69732	69818	.	-	.	ID=FMGBMHLM_00561;inference=COORDINATES:profile:Aragorn:001002;locus_tag=FMGBMHLM_00561;product=tRNA-Leu(taa)
M-aerolatum_contig_4_1	Prodigal:002006	CDS	69853	71058	.	-	0	ID=FMGBMHLM_00562;eC_number=1.14.13.24;Name=nagX;db_xref=COG:COG0654;gene=nagX;inference=ab initio prediction:Prodigal:002006,similar to AA sequence:UniProtKB:Q3S4B7;locus_tag=FMGBMHLM_00562;product=3-hydroxybenzoate 6-hydroxylase
M-aerolatum_contig_4_1	Prodigal:002006	CDS	71075	71332	.	-	0	ID=FMGBMHLM_00563;inference=ab initio prediction:Prodigal:002006;locus_tag=FMGBMHLM_00563;product=hypothetical protein
M-aerolatum_contig_4_1	Prodigal:002006	CDS	71570	72397	.	+	0	ID=FMGBMHLM_00564;eC_number=3.4.11.18;Name=map;db_xref=COG:COG0024;gene=map;inference=ab initio prediction:Prodigal:002006,similar to AA sequence:UniProtKB:Q9ZCD3;locus_tag=FMGBMHLM_00564;product=Methionine aminopeptidase
M-aerolatum_contig_4_1	Prodigal:002006	CDS	72411	73154	.	+	0	ID=FMGBMHLM_00565;inference=ab initio prediction:Prodigal:002006,similar to AA sequence:UniProtKB:P72255;locus_tag=FMGBMHLM_00565;note=UPF0758 protein;product=hypothetical protein
M-aerolatum_contig_4_1	Prodigal:002006	CDS	73204	74694	.	+	0	ID=FMGBMHLM_00566;db_xref=COG:COG2308;inference=ab initio prediction:Prodigal:002006,similar to AA sequence:UniProtKB:P9WLA9;locus_tag=FMGBMHLM_00566;product=putative protein
M-aerolatum_contig_4_1	Prodigal:002006	CDS	74765	75712	.	+	0	ID=FMGBMHLM_00567;inference=ab initio prediction:Prodigal:002006;locus_tag=FMGBMHLM_00567;product=hypothetical protein
M-aerolatum_contig_4_1	Prodigal:002006	CDS	75767	76591	.	+	0	ID=FMGBMHLM_00568;db_xref=COG:COG1305;inference=ab initio prediction:Prodigal:002006,similar to AA sequence:UniProtKB:P9WL93;locus_tag=FMGBMHLM_00568;product=putative protein
M-aerolatum_contig_4_1	Prodigal:002006	CDS	76620	77366	.	+	0	ID=FMGBMHLM_00569;inference=ab initio prediction:Prodigal:002006;locus_tag=FMGBMHLM_00569;product=hypothetical protein
M-aerolatum_contig_4_1	Prodigal:002006	CDS	77573	78196	.	-	0	ID=FMGBMHLM_00570;eC_number=2.5.1.3;Name=thiE_1;db_xref=COG:COG0352;gene=thiE_1;inference=ab initio prediction:Prodigal:002006,similar to AA sequence:UniProtKB:P39594;locus_tag=FMGBMHLM_00570;product=Thiamine-phosphate synthase
M-aerolatum_contig_4_1	Prodigal:002006	CDS	78193	78993	.	-	0	ID=FMGBMHLM_00571;eC_number=2.8.1.10;Name=thiG;db_xref=COG:COG2022;gene=thiG;inference=ab initio prediction:Prodigal:002006,similar to AA sequence:UniProtKB:A0QQL0;locus_tag=FMGBMHLM_00571;product=Thiazole synthase
M-aerolatum_contig_4_1	Prodigal:002006	CDS	78997	79209	.	-	0	ID=FMGBMHLM_00572;Name=thiS;gene=thiS;inference=ab initio prediction:Prodigal:002006,similar to AA sequence:UniProtKB:Q72KL7;locus_tag=FMGBMHLM_00572;product=Sulfur carrier protein ThiS
M-aerolatum_contig_4_1	Prodigal:002006	CDS	79206	80423	.	-	0	ID=FMGBMHLM_00573;eC_number=1.4.99.5;Name=hcnC;db_xref=COG:COG0665;gene=hcnC;inference=ab initio prediction:Prodigal:002006,similar to AA sequence:UniProtKB:G3XD12;locus_tag=FMGBMHLM_00573;product=Hydrogen cyanide synthase subunit HcnC
M-aerolatum_contig_4_1	Prodigal:002006	CDS	80802	82040	.	-	0	ID=FMGBMHLM_00574;inference=ab initio prediction:Prodigal:002006;locus_tag=FMGBMHLM_00574;product=hypothetical protein
M-aerolatum_contig_4_1	Prodigal:002006	CDS	82119	84092	.	-	0	ID=FMGBMHLM_00575;Name=rpoD;db_xref=COG:COG0568;gene=rpoD;inference=ab initio prediction:Prodigal:002006,similar to AA sequence:UniProtKB:Q2K619;locus_tag=FMGBMHLM_00575;product=RNA polymerase sigma factor RpoD
M-aerolatum_contig_4_1	Prodigal:002006	CDS	84324	86210	.	-	0	ID=FMGBMHLM_00576;eC_number=2.7.7.-;Name=dnaG;gene=dnaG;inference=ab initio prediction:Prodigal:002006,protein motif:HAMAP:MF_00974;locus_tag=FMGBMHLM_00576;product=DNA primase
M-aerolatum_contig_4_1	Prodigal:002006	CDS	86449	86913	.	-	0	ID=FMGBMHLM_00577;Name=yqeY;db_xref=COG:COG1610;gene=yqeY;inference=ab initio prediction:Prodigal:002006,similar to AA sequence:UniProtKB:P54464;locus_tag=FMGBMHLM_00577;product=putative protein YqeY
M-aerolatum_contig_4_1	Prodigal:002006	CDS	87093	88328	.	+	0	ID=FMGBMHLM_00578;eC_number=6.3.5.5;Name=carA;db_xref=COG:COG0505;gene=carA;inference=ab initio prediction:Prodigal:002006,similar to AA sequence:UniProtKB:P0A6F1;locus_tag=FMGBMHLM_00578;product=Carbamoyl-phosphate synthase small chain
M-aerolatum_contig_4_1	Prodigal:002006	CDS	88597	88974	.	+	0	ID=FMGBMHLM_00579;inference=ab initio prediction:Prodigal:002006;locus_tag=FMGBMHLM_00579;product=hypothetical protein
M-aerolatum_contig_4_1	Prodigal:002006	CDS	89134	92607	.	+	0	ID=FMGBMHLM_00580;eC_number=6.3.5.5;Name=carB;db_xref=COG:COG0458;gene=carB;inference=ab initio prediction:Prodigal:002006,similar to AA sequence:UniProtKB:P00968;locus_tag=FMGBMHLM_00580;product=Carbamoyl-phosphate synthase large chain
M-aerolatum_contig_4_1	Prodigal:002006	CDS	92690	93172	.	+	0	ID=FMGBMHLM_00581;Name=greA;db_xref=COG:COG0782;gene=greA;inference=ab initio prediction:Prodigal:002006,similar to AA sequence:UniProtKB:P0A6W5;locus_tag=FMGBMHLM_00581;product=Transcription elongation factor GreA
M-aerolatum_contig_4_1	Prodigal:002006	CDS	93177	93674	.	+	0	ID=FMGBMHLM_00582;inference=ab initio prediction:Prodigal:002006;locus_tag=FMGBMHLM_00582;product=hypothetical protein
M-aerolatum_contig_4_1	Prodigal:002006	CDS	93991	94965	.	+	0	ID=FMGBMHLM_00583;inference=ab initio prediction:Prodigal:002006;locus_tag=FMGBMHLM_00583;product=hypothetical protein
M-aerolatum_contig_4_1	Prodigal:002006	CDS	95010	95987	.	+	0	ID=FMGBMHLM_00584;eC_number=1.8.1.9;Name=trxB;db_xref=COG:COG0492;gene=trxB;inference=ab initio prediction:Prodigal:002006,similar to AA sequence:UniProtKB:P0A9P4;locus_tag=FMGBMHLM_00584;product=Thioredoxin reductase
M-aerolatum_contig_4_1	Prodigal:002006	CDS	96229	97119	.	+	0	ID=FMGBMHLM_00585;Name=pgrR_2;gene=pgrR_2;inference=ab initio prediction:Prodigal:002006,similar to AA sequence:UniProtKB:P77333;locus_tag=FMGBMHLM_00585;product=HTH-type transcriptional regulator PgrR
M-aerolatum_contig_4_1	Prodigal:002006	CDS	97276	98292	.	+	0	ID=FMGBMHLM_00586;eC_number=1.3.1.103;inference=ab initio prediction:Prodigal:002006,similar to AA sequence:UniProtKB:Q59I44;locus_tag=FMGBMHLM_00586;product=2-haloacrylate reductase
M-aerolatum_contig_4_1	Prodigal:002006	CDS	98508	99461	.	-	0	ID=FMGBMHLM_00587;eC_number=1.8.5.-;Name=msrP_1;db_xref=COG:COG2041;gene=msrP_1;inference=ab initio prediction:Prodigal:002006,similar to AA sequence:UniProtKB:P76342;locus_tag=FMGBMHLM_00587;product=Protein-methionine-sulfoxide reductase catalytic subunit MsrP
M-aerolatum_contig_4_1	Prodigal:002006	CDS	99588	101309	.	-	0	ID=FMGBMHLM_00588;eC_number=6.2.1.3;Name=fadD;db_xref=COG:COG0318;gene=fadD;inference=ab initio prediction:Prodigal:002006,similar to AA sequence:UniProtKB:P69451;locus_tag=FMGBMHLM_00588;product=Long-chain-fatty-acid--CoA ligase
M-aerolatum_contig_4_1	Prodigal:002006	CDS	101419	102180	.	-	0	ID=FMGBMHLM_00589;inference=ab initio prediction:Prodigal:002006;locus_tag=FMGBMHLM_00589;product=hypothetical protein
M-aerolatum_contig_4_1	Prodigal:002006	CDS	102200	103696	.	-	0	ID=FMGBMHLM_00590;eC_number=3.4.11.1;Name=pepA_2;db_xref=COG:COG0260;gene=pepA_2;inference=ab initio prediction:Prodigal:002006,similar to AA sequence:UniProtKB:O86436;locus_tag=FMGBMHLM_00590;product=Cytosol aminopeptidase
M-aerolatum_contig_4_1	Prodigal:002006	CDS	103873	105033	.	+	0	ID=FMGBMHLM_00591;inference=ab initio prediction:Prodigal:002006;locus_tag=FMGBMHLM_00591;product=hypothetical protein
M-aerolatum_contig_4_1	Prodigal:002006	CDS	105043	106131	.	+	0	ID=FMGBMHLM_00592;Name=lptG;db_xref=COG:COG0795;gene=lptG;inference=ab initio prediction:Prodigal:002006,similar to AA sequence:UniProtKB:P0ADC6;locus_tag=FMGBMHLM_00592;product=Lipopolysaccharide export system permease protein LptG
M-aerolatum_contig_4_1	Prodigal:002006	CDS	106208	108778	.	+	0	ID=FMGBMHLM_00593;Name=lptD;gene=lptD;inference=ab initio prediction:Prodigal:002006,protein motif:HAMAP:MF_01411;locus_tag=FMGBMHLM_00593;product=LPS-assembly protein LptD
M-aerolatum_contig_4_1	Prodigal:002006	CDS	108937	110046	.	+	0	ID=FMGBMHLM_00594;eC_number=1.1.1.262;Name=pdxA;db_xref=COG:COG1995;gene=pdxA;inference=ab initio prediction:Prodigal:002006,similar to AA sequence:UniProtKB:P58719;locus_tag=FMGBMHLM_00594;product=4-hydroxythreonine-4-phosphate dehydrogenase
M-aerolatum_contig_4_1	Prodigal:002006	CDS	110043	110918	.	+	0	ID=FMGBMHLM_00595;eC_number=2.1.1.182;Name=rsmA_1;gene=rsmA_1;inference=ab initio prediction:Prodigal:002006,similar to AA sequence:UniProtKB:Q1RK29;locus_tag=FMGBMHLM_00595;product=Ribosomal RNA small subunit methyltransferase A
M-aerolatum_contig_4_1	Prodigal:002006	CDS	110962	111930	.	-	0	ID=FMGBMHLM_00596;inference=ab initio prediction:Prodigal:002006;locus_tag=FMGBMHLM_00596;product=hypothetical protein
M-aerolatum_contig_4_1	Prodigal:002006	CDS	112040	113125	.	-	0	ID=FMGBMHLM_00597;inference=ab initio prediction:Prodigal:002006,similar to AA sequence:UniProtKB:Q881J7;locus_tag=FMGBMHLM_00597;product=Blue-light-activated protein
M-aerolatum_contig_4_1	Prodigal:002006	CDS	113237	113869	.	-	0	ID=FMGBMHLM_00598;eC_number=3.4.21.88;Name=lexA_1;gene=lexA_1;inference=ab initio prediction:Prodigal:002006,protein motif:HAMAP:MF_00015;locus_tag=FMGBMHLM_00598;product=LexA repressor
M-aerolatum_contig_4_1	Prodigal:002006	CDS	114132	114482	.	+	0	ID=FMGBMHLM_00599;inference=ab initio prediction:Prodigal:002006;locus_tag=FMGBMHLM_00599;product=hypothetical protein
M-aerolatum_contig_4_1	Prodigal:002006	CDS	114479	115552	.	+	0	ID=FMGBMHLM_00600;eC_number=1.3.5.2;Name=pyrD;db_xref=COG:COG0167;gene=pyrD;inference=ab initio prediction:Prodigal:002006,similar to AA sequence:UniProtKB:P0A7E1;locus_tag=FMGBMHLM_00600;product=Dihydroorotate dehydrogenase (quinone)
M-aerolatum_contig_4_1	Prodigal:002006	CDS	115593	116822	.	-	0	ID=FMGBMHLM_00601;inference=ab initio prediction:Prodigal:002006;locus_tag=FMGBMHLM_00601;product=hypothetical protein
M-aerolatum_contig_4_1	Prodigal:002006	CDS	117123	117803	.	+	0	ID=FMGBMHLM_00602;inference=ab initio prediction:Prodigal:002006;locus_tag=FMGBMHLM_00602;product=hypothetical protein
M-aerolatum_contig_4_1	Prodigal:002006	CDS	117915	118808	.	-	0	ID=FMGBMHLM_00603;eC_number=3.1.2.30;Name=mcl2_1;db_xref=COG:COG2301;gene=mcl2_1;inference=ab initio prediction:Prodigal:002006,similar to AA sequence:UniProtKB:D3JV05;locus_tag=FMGBMHLM_00603;product=(3S)-malyl-CoA thioesterase
M-aerolatum_contig_4_1	Prodigal:002006	CDS	119044	119355	.	+	0	ID=FMGBMHLM_00604;inference=ab initio prediction:Prodigal:002006;locus_tag=FMGBMHLM_00604;product=hypothetical protein
M-aerolatum_contig_4_1	Prodigal:002006	CDS	119365	120699	.	-	0	ID=FMGBMHLM_00605;Name=dinF;db_xref=COG:COG0534;gene=dinF;inference=ab initio prediction:Prodigal:002006,similar to AA sequence:UniProtKB:P28303;locus_tag=FMGBMHLM_00605;product=DNA damage-inducible protein F
M-aerolatum_contig_4_1	Prodigal:002006	CDS	120800	121144	.	-	0	ID=FMGBMHLM_00606;inference=ab initio prediction:Prodigal:002006;locus_tag=FMGBMHLM_00606;product=hypothetical protein
M-aerolatum_contig_4_1	Prodigal:002006	CDS	121344	122300	.	+	0	ID=FMGBMHLM_00607;eC_number=3.1.1.-;Name=aes_1;gene=aes_1;inference=ab initio prediction:Prodigal:002006,protein motif:HAMAP:MF_01958;locus_tag=FMGBMHLM_00607;product=Acetyl esterase
M-aerolatum_contig_4_1	Prodigal:002006	CDS	122411	124978	.	+	0	ID=FMGBMHLM_00608;eC_number=3.6.4.13;Name=srmB;gene=srmB;inference=ab initio prediction:Prodigal:002006,protein motif:HAMAP:MF_00967;locus_tag=FMGBMHLM_00608;product=ATP-dependent RNA helicase SrmB
M-aerolatum_contig_4_1	Prodigal:002006	CDS	125032	125745	.	+	0	ID=FMGBMHLM_00609;inference=ab initio prediction:Prodigal:002006;locus_tag=FMGBMHLM_00609;product=hypothetical protein
M-aerolatum_contig_4_1	Prodigal:002006	CDS	125989	126963	.	-	0	ID=FMGBMHLM_00610;Name=corA_1;db_xref=COG:COG0598;gene=corA_1;inference=ab initio prediction:Prodigal:002006,similar to AA sequence:UniProtKB:P0A2R8;locus_tag=FMGBMHLM_00610;product=Magnesium transport protein CorA
M-aerolatum_contig_4_1	Prodigal:002006	CDS	127173	127463	.	+	0	ID=FMGBMHLM_00611;Name=groS1;db_xref=COG:COG0234;gene=groS1;inference=ab initio prediction:Prodigal:002006,similar to AA sequence:UniProtKB:P35473;locus_tag=FMGBMHLM_00611;product=10 kDa chaperonin 1
M-aerolatum_contig_4_1	Prodigal:002006	CDS	127553	129193	.	+	0	ID=FMGBMHLM_00612;Name=groL5;gene=groL5;inference=ab initio prediction:Prodigal:002006,similar to AA sequence:UniProtKB:P35471;locus_tag=FMGBMHLM_00612;product=60 kDa chaperonin 5
M-aerolatum_contig_4_1	Prodigal:002006	CDS	129864	131183	.	-	0	ID=FMGBMHLM_00613;inference=ab initio prediction:Prodigal:002006,similar to AA sequence:UniProtKB:P37908;locus_tag=FMGBMHLM_00613;note=UPF0053 inner membrane protein YfjD;product=hypothetical protein
M-aerolatum_contig_4_1	Prodigal:002006	CDS	131528	133126	.	-	0	ID=FMGBMHLM_00614;inference=ab initio prediction:Prodigal:002006;locus_tag=FMGBMHLM_00614;product=hypothetical protein
M-aerolatum_contig_4_1	Prodigal:002006	CDS	133390	133788	.	+	0	ID=FMGBMHLM_00615;inference=ab initio prediction:Prodigal:002006;locus_tag=FMGBMHLM_00615;product=hypothetical protein
M-aerolatum_contig_4_1	Prodigal:002006	CDS	133802	135079	.	+	0	ID=FMGBMHLM_00616;inference=ab initio prediction:Prodigal:002006;locus_tag=FMGBMHLM_00616;product=hypothetical protein
M-aerolatum_contig_4_1	Prodigal:002006	CDS	135113	136261	.	+	0	ID=FMGBMHLM_00617;eC_number=3.1.1.-;Name=aes_2;gene=aes_2;inference=ab initio prediction:Prodigal:002006,protein motif:HAMAP:MF_01958;locus_tag=FMGBMHLM_00617;product=Acetyl esterase
M-aerolatum_contig_4_1	Prodigal:002006	CDS	136402	136680	.	+	0	ID=FMGBMHLM_00618;inference=ab initio prediction:Prodigal:002006;locus_tag=FMGBMHLM_00618;product=hypothetical protein
M-aerolatum_contig_4_1	Prodigal:002006	CDS	136894	139071	.	+	0	ID=FMGBMHLM_00619;eC_number=3.6.4.-;Name=priA;db_xref=COG:COG1198;gene=priA;inference=ab initio prediction:Prodigal:002006,similar to AA sequence:UniProtKB:P17888;locus_tag=FMGBMHLM_00619;product=Primosomal protein N'
M-aerolatum_contig_4_1	Prodigal:002006	CDS	139142	139504	.	+	0	ID=FMGBMHLM_00620;inference=ab initio prediction:Prodigal:002006;locus_tag=FMGBMHLM_00620;product=hypothetical protein
M-aerolatum_contig_4_1	Prodigal:002006	CDS	139511	139903	.	-	0	ID=FMGBMHLM_00621;inference=ab initio prediction:Prodigal:002006;locus_tag=FMGBMHLM_00621;product=hypothetical protein
M-aerolatum_contig_4_1	Prodigal:002006	CDS	140125	140331	.	-	0	ID=FMGBMHLM_00622;inference=ab initio prediction:Prodigal:002006,similar to AA sequence:UniProtKB:A1IQS5;locus_tag=FMGBMHLM_00622;note=UPF0434 protein NMA0874;product=hypothetical protein
M-aerolatum_contig_4_1	Prodigal:002006	CDS	140343	141008	.	-	0	ID=FMGBMHLM_00623;eC_number=3.4.21.53;Name=lon2;db_xref=COG:COG0466;gene=lon2;inference=ab initio prediction:Prodigal:002006,similar to AA sequence:UniProtKB:P36774;locus_tag=FMGBMHLM_00623;product=Lon protease 2
M-aerolatum_contig_4_1	Prodigal:002006	CDS	141077	141997	.	-	0	ID=FMGBMHLM_00624;Name=cnoX;db_xref=COG:COG3118;gene=cnoX;inference=ab initio prediction:Prodigal:002006,similar to AA sequence:UniProtKB:P77395;locus_tag=FMGBMHLM_00624;product=Chaperedoxin
M-aerolatum_contig_4_1	Prodigal:002006	CDS	142123	142653	.	-	0	ID=FMGBMHLM_00625;inference=ab initio prediction:Prodigal:002006;locus_tag=FMGBMHLM_00625;product=hypothetical protein
M-aerolatum_contig_4_1	Prodigal:002006	CDS	142917	143141	.	+	0	ID=FMGBMHLM_00626;inference=ab initio prediction:Prodigal:002006;locus_tag=FMGBMHLM_00626;product=hypothetical protein
M-aerolatum_contig_4_1	Prodigal:002006	CDS	143119	144114	.	-	0	ID=FMGBMHLM_00627;inference=ab initio prediction:Prodigal:002006;locus_tag=FMGBMHLM_00627;product=hypothetical protein
M-aerolatum_contig_4_1	Prodigal:002006	CDS	144189	145337	.	+	0	ID=FMGBMHLM_00628;eC_number=4.1.99.14;Name=splG;gene=splG;inference=ab initio prediction:Prodigal:002006,similar to AA sequence:UniProtKB:C9RZ55;locus_tag=FMGBMHLM_00628;product=Spore photoproduct lyase
M-aerolatum_contig_4_1	Prodigal:002006	CDS	145358	145882	.	+	0	ID=FMGBMHLM_00629;inference=ab initio prediction:Prodigal:002006;locus_tag=FMGBMHLM_00629;product=hypothetical protein
M-aerolatum_contig_4_1	Prodigal:002006	CDS	146555	150010	.	+	0	ID=FMGBMHLM_00630;inference=ab initio prediction:Prodigal:002006;locus_tag=FMGBMHLM_00630;product=hypothetical protein
M-aerolatum_contig_4_1	Prodigal:002006	CDS	150010	150654	.	+	0	ID=FMGBMHLM_00631;inference=ab initio prediction:Prodigal:002006;locus_tag=FMGBMHLM_00631;product=hypothetical protein
M-aerolatum_contig_4_1	Prodigal:002006	CDS	150764	151531	.	+	0	ID=FMGBMHLM_00632;inference=ab initio prediction:Prodigal:002006;locus_tag=FMGBMHLM_00632;product=hypothetical protein
M-aerolatum_contig_4_1	Prodigal:002006	CDS	151619	151933	.	+	0	ID=FMGBMHLM_00633;inference=ab initio prediction:Prodigal:002006;locus_tag=FMGBMHLM_00633;product=hypothetical protein
M-aerolatum_contig_4_1	Prodigal:002006	CDS	152097	152837	.	-	0	ID=FMGBMHLM_00634;Name=flgH;gene=flgH;inference=ab initio prediction:Prodigal:002006,protein motif:HAMAP:MF_00415;locus_tag=FMGBMHLM_00634;product=Flagellar L-ring protein
M-aerolatum_contig_4_1	Prodigal:002006	CDS	152873	153976	.	-	0	ID=FMGBMHLM_00635;inference=ab initio prediction:Prodigal:002006;locus_tag=FMGBMHLM_00635;product=hypothetical protein
M-aerolatum_contig_4_1	Prodigal:002006	CDS	153976	154767	.	-	0	ID=FMGBMHLM_00636;Name=flgG_1;db_xref=COG:COG4786;gene=flgG_1;inference=ab initio prediction:Prodigal:002006,similar to AA sequence:UniProtKB:P0A1J3;locus_tag=FMGBMHLM_00636;product=Flagellar basal-body rod protein FlgG
M-aerolatum_contig_4_1	Prodigal:002006	CDS	154779	155570	.	-	0	ID=FMGBMHLM_00637;Name=flgG_2;db_xref=COG:COG4786;gene=flgG_2;inference=ab initio prediction:Prodigal:002006,similar to AA sequence:UniProtKB:P0A1J3;locus_tag=FMGBMHLM_00637;product=Flagellar basal-body rod protein FlgG
M-aerolatum_contig_4_1	Prodigal:002006	CDS	155770	156330	.	+	0	ID=FMGBMHLM_00638;inference=ab initio prediction:Prodigal:002006;locus_tag=FMGBMHLM_00638;product=hypothetical protein
M-aerolatum_contig_4_1	Prodigal:002006	CDS	156338	157552	.	+	0	ID=FMGBMHLM_00639;inference=ab initio prediction:Prodigal:002006;locus_tag=FMGBMHLM_00639;product=hypothetical protein
M-aerolatum_contig_4_1	Prodigal:002006	CDS	157559	158083	.	+	0	ID=FMGBMHLM_00640;inference=ab initio prediction:Prodigal:002006;locus_tag=FMGBMHLM_00640;product=hypothetical protein
M-aerolatum_contig_4_1	Prodigal:002006	CDS	158083	159051	.	+	0	ID=FMGBMHLM_00641;inference=ab initio prediction:Prodigal:002006;locus_tag=FMGBMHLM_00641;product=hypothetical protein
M-aerolatum_contig_4_1	Prodigal:002006	CDS	159302	160579	.	-	0	ID=FMGBMHLM_00642;inference=ab initio prediction:Prodigal:002006;locus_tag=FMGBMHLM_00642;product=hypothetical protein
M-aerolatum_contig_4_1	Prodigal:002006	CDS	160581	160769	.	-	0	ID=FMGBMHLM_00643;inference=ab initio prediction:Prodigal:002006;locus_tag=FMGBMHLM_00643;product=hypothetical protein
M-aerolatum_contig_4_1	Prodigal:002006	CDS	160907	162127	.	-	0	ID=FMGBMHLM_00644;eC_number=5.4.2.7;Name=deoB;db_xref=COG:COG1015;gene=deoB;inference=ab initio prediction:Prodigal:002006,similar to AA sequence:UniProtKB:P0A6K6;locus_tag=FMGBMHLM_00644;product=Phosphopentomutase
M-aerolatum_contig_4_1	Prodigal:002006	CDS	162131	163765	.	-	0	ID=FMGBMHLM_00645;Name=yejF;db_xref=COG:COG4172;gene=yejF;inference=ab initio prediction:Prodigal:002006,similar to AA sequence:UniProtKB:P33916;locus_tag=FMGBMHLM_00645;product=putative ABC transporter ATP-binding protein YejF
M-aerolatum_contig_4_1	Prodigal:002006	CDS	164107	165045	.	+	0	ID=FMGBMHLM_00646;inference=ab initio prediction:Prodigal:002006;locus_tag=FMGBMHLM_00646;product=hypothetical protein
M-aerolatum_contig_4_1	Prodigal:002006	CDS	165102	166064	.	+	0	ID=FMGBMHLM_00647;eC_number=3.1.1.-;Name=aes_3;gene=aes_3;inference=ab initio prediction:Prodigal:002006,protein motif:HAMAP:MF_01958;locus_tag=FMGBMHLM_00647;product=Acetyl esterase
M-aerolatum_contig_4_1	Prodigal:002006	CDS	166249	167574	.	+	0	ID=FMGBMHLM_00648;inference=ab initio prediction:Prodigal:002006;locus_tag=FMGBMHLM_00648;product=hypothetical protein
M-aerolatum_contig_4_1	Prodigal:002006	CDS	167805	168971	.	+	0	ID=FMGBMHLM_00649;inference=ab initio prediction:Prodigal:002006;locus_tag=FMGBMHLM_00649;product=hypothetical protein
M-aerolatum_contig_4_1	Prodigal:002006	CDS	169040	170785	.	-	0	ID=FMGBMHLM_00650;eC_number=1.1.9.1;Name=qheDH;db_xref=COG:COG4993;gene=qheDH;inference=ab initio prediction:Prodigal:002006,similar to AA sequence:UniProtKB:Q46444;locus_tag=FMGBMHLM_00650;product=Quinohemoprotein alcohol dehydrogenase
M-aerolatum_contig_4_1	Prodigal:002006	CDS	170908	171432	.	-	0	ID=FMGBMHLM_00651;inference=ab initio prediction:Prodigal:002006;locus_tag=FMGBMHLM_00651;product=hypothetical protein
M-aerolatum_contig_4_1	Prodigal:002006	CDS	171562	174219	.	-	0	ID=FMGBMHLM_00652;Name=uvrB;gene=uvrB;inference=ab initio prediction:Prodigal:002006,protein motif:HAMAP:MF_00204;locus_tag=FMGBMHLM_00652;product=UvrABC system protein B
M-aerolatum_contig_4_1	Prodigal:002006	CDS	174418	175035	.	+	0	ID=FMGBMHLM_00653;inference=ab initio prediction:Prodigal:002006;locus_tag=FMGBMHLM_00653;product=hypothetical protein
M-aerolatum_contig_4_1	Prodigal:002006	CDS	175022	175411	.	+	0	ID=FMGBMHLM_00654;inference=ab initio prediction:Prodigal:002006;locus_tag=FMGBMHLM_00654;product=hypothetical protein
M-aerolatum_contig_4_1	Prodigal:002006	CDS	175491	176213	.	+	0	ID=FMGBMHLM_00655;eC_number=2.5.1.31;Name=uppS;db_xref=COG:COG0020;gene=uppS;inference=ab initio prediction:Prodigal:002006,similar to AA sequence:UniProtKB:Q88VJ8;locus_tag=FMGBMHLM_00655;product=Ditrans%2Cpolycis-undecaprenyl-diphosphate synthase ((2E%2C6E)-farnesyl-diphosphate specific)
M-aerolatum_contig_4_1	Prodigal:002006	CDS	176651	177925	.	+	0	ID=FMGBMHLM_00656;Name=coaBC;db_xref=COG:COG0452;gene=coaBC;inference=ab initio prediction:Prodigal:002006,similar to AA sequence:UniProtKB:P0ABQ0;locus_tag=FMGBMHLM_00656;product=Coenzyme A biosynthesis bifunctional protein CoaBC
M-aerolatum_contig_4_1	Prodigal:002006	CDS	178035	178259	.	-	0	ID=FMGBMHLM_00657;inference=ab initio prediction:Prodigal:002006;locus_tag=FMGBMHLM_00657;product=hypothetical protein
M-aerolatum_contig_4_1	Prodigal:002006	CDS	178491	178910	.	+	0	ID=FMGBMHLM_00658;inference=ab initio prediction:Prodigal:002006;locus_tag=FMGBMHLM_00658;product=hypothetical protein
M-aerolatum_contig_4_1	Prodigal:002006	CDS	178963	180345	.	+	0	ID=FMGBMHLM_00659;inference=ab initio prediction:Prodigal:002006;locus_tag=FMGBMHLM_00659;product=hypothetical protein
M-aerolatum_contig_4_1	Prodigal:002006	CDS	180338	180961	.	+	0	ID=FMGBMHLM_00660;inference=ab initio prediction:Prodigal:002006;locus_tag=FMGBMHLM_00660;product=hypothetical protein
M-aerolatum_contig_4_1	Prodigal:002006	CDS	181205	184642	.	+	0	ID=FMGBMHLM_00661;Name=smc_1;gene=smc_1;inference=ab initio prediction:Prodigal:002006,protein motif:HAMAP:MF_01894;locus_tag=FMGBMHLM_00661;product=Chromosome partition protein Smc
M-aerolatum_contig_4_1	Prodigal:002006	CDS	184814	185029	.	-	0	ID=FMGBMHLM_00662;inference=ab initio prediction:Prodigal:002006;locus_tag=FMGBMHLM_00662;product=hypothetical protein
M-aerolatum_contig_4_1	Prodigal:002006	CDS	185424	186566	.	+	0	ID=FMGBMHLM_00663;inference=ab initio prediction:Prodigal:002006;locus_tag=FMGBMHLM_00663;product=hypothetical protein
M-aerolatum_contig_4_1	Prodigal:002006	CDS	186563	186838	.	+	0	ID=FMGBMHLM_00664;inference=ab initio prediction:Prodigal:002006;locus_tag=FMGBMHLM_00664;product=hypothetical protein
M-aerolatum_contig_4_1	Prodigal:002006	CDS	186838	187548	.	+	0	ID=FMGBMHLM_00665;Name=djlA_1;gene=djlA_1;inference=ab initio prediction:Prodigal:002006,protein motif:HAMAP:MF_01153;locus_tag=FMGBMHLM_00665;product=Co-chaperone protein DjlA
M-aerolatum_contig_4_1	Prodigal:002006	CDS	187645	189126	.	-	0	ID=FMGBMHLM_00666;inference=ab initio prediction:Prodigal:002006;locus_tag=FMGBMHLM_00666;product=hypothetical protein
M-aerolatum_contig_4_1	Prodigal:002006	CDS	189819	190202	.	+	0	ID=FMGBMHLM_00667;Name=clpS;db_xref=COG:COG2127;gene=clpS;inference=ab initio prediction:Prodigal:002006,similar to AA sequence:UniProtKB:Q9A5I0;locus_tag=FMGBMHLM_00667;product=ATP-dependent Clp protease adapter protein ClpS
M-aerolatum_contig_4_1	Prodigal:002006	CDS	190240	192720	.	+	0	ID=FMGBMHLM_00668;Name=clpA;db_xref=COG:COG0542;gene=clpA;inference=ab initio prediction:Prodigal:002006,similar to AA sequence:UniProtKB:P0ABH9;locus_tag=FMGBMHLM_00668;product=ATP-dependent Clp protease ATP-binding subunit ClpA
M-aerolatum_contig_4_1	Prodigal:002006	CDS	192812	193087	.	+	0	ID=FMGBMHLM_00669;inference=ab initio prediction:Prodigal:002006;locus_tag=FMGBMHLM_00669;product=hypothetical protein
M-aerolatum_contig_4_1	Prodigal:002006	CDS	193142	194449	.	+	0	ID=FMGBMHLM_00670;eC_number=1.4.3.24;Name=pao_1;gene=pao_1;inference=ab initio prediction:Prodigal:002006,similar to AA sequence:UniProtKB:H8ZPX1;locus_tag=FMGBMHLM_00670;product=Pseudooxynicotine oxidase
M-aerolatum_contig_4_1	Prodigal:002006	CDS	194646	195605	.	-	0	ID=FMGBMHLM_00671;eC_number=2.1.1.44;Name=egtD;db_xref=COG:COG4301;gene=egtD;inference=ab initio prediction:Prodigal:002006,similar to AA sequence:UniProtKB:A0R5M8;locus_tag=FMGBMHLM_00671;product=Histidine N-alpha-methyltransferase
M-aerolatum_contig_4_1	Prodigal:002006	CDS	195734	197017	.	-	0	ID=FMGBMHLM_00672;eC_number=1.14.99.50;Name=egtB;gene=egtB;inference=ab initio prediction:Prodigal:002006,similar to AA sequence:UniProtKB:G7CFI3;locus_tag=FMGBMHLM_00672;product=Hercynine oxygenase
M-aerolatum_contig_4_1	Prodigal:002006	CDS	197293	198156	.	+	0	ID=FMGBMHLM_00673;eC_number=5.1.1.3;Name=murI;db_xref=COG:COG0796;gene=murI;inference=ab initio prediction:Prodigal:002006,similar to AA sequence:UniProtKB:P22634;locus_tag=FMGBMHLM_00673;product=Glutamate racemase
M-aerolatum_contig_4_1	Prodigal:002006	CDS	198408	200099	.	-	0	ID=FMGBMHLM_00674;inference=ab initio prediction:Prodigal:002006;locus_tag=FMGBMHLM_00674;product=hypothetical protein
M-aerolatum_contig_4_1	Prodigal:002006	CDS	200804	200929	.	-	0	ID=FMGBMHLM_00675;inference=ab initio prediction:Prodigal:002006;locus_tag=FMGBMHLM_00675;product=hypothetical protein
M-aerolatum_contig_4_1	Prodigal:002006	CDS	201055	201492	.	-	0	ID=FMGBMHLM_00676;inference=ab initio prediction:Prodigal:002006;locus_tag=FMGBMHLM_00676;product=hypothetical protein
M-aerolatum_contig_4_1	Prodigal:002006	CDS	201704	202012	.	+	0	ID=FMGBMHLM_00677;inference=ab initio prediction:Prodigal:002006;locus_tag=FMGBMHLM_00677;product=hypothetical protein
M-aerolatum_contig_4_1	Prodigal:002006	CDS	202568	203425	.	+	0	ID=FMGBMHLM_00678;inference=ab initio prediction:Prodigal:002006;locus_tag=FMGBMHLM_00678;product=hypothetical protein
M-aerolatum_contig_4_1	Prodigal:002006	CDS	204385	204795	.	-	0	ID=FMGBMHLM_00679;inference=ab initio prediction:Prodigal:002006;locus_tag=FMGBMHLM_00679;product=hypothetical protein
M-aerolatum_contig_4_1	Prodigal:002006	CDS	205755	206555	.	-	0	ID=FMGBMHLM_00680;Name=livF_1;db_xref=COG:COG0410;gene=livF_1;inference=ab initio prediction:Prodigal:002006,similar to AA sequence:UniProtKB:P22731;locus_tag=FMGBMHLM_00680;product=High-affinity branched-chain amino acid transport ATP-binding protein LivF
M-aerolatum_contig_4_1	Prodigal:002006	CDS	206552	207913	.	-	0	ID=FMGBMHLM_00681;inference=ab initio prediction:Prodigal:002006;locus_tag=FMGBMHLM_00681;product=hypothetical protein
M-aerolatum_contig_4_1	Prodigal:002006	CDS	207940	208971	.	-	0	ID=FMGBMHLM_00682;inference=ab initio prediction:Prodigal:002006;locus_tag=FMGBMHLM_00682;product=hypothetical protein
M-aerolatum_contig_4_1	Prodigal:002006	CDS	208976	209869	.	-	0	ID=FMGBMHLM_00683;Name=livH_1;db_xref=COG:COG0559;gene=livH_1;inference=ab initio prediction:Prodigal:002006,similar to AA sequence:UniProtKB:P0AEX7;locus_tag=FMGBMHLM_00683;product=High-affinity branched-chain amino acid transport system permease protein LivH
M-aerolatum_contig_4_1	Prodigal:002006	CDS	209866	210726	.	-	0	ID=FMGBMHLM_00684;eC_number=3.6.3.-;Name=ecfA3;db_xref=COG:COG1122;gene=ecfA3;inference=ab initio prediction:Prodigal:002006,similar to AA sequence:UniProtKB:Q0TUN8;locus_tag=FMGBMHLM_00684;product=Energy-coupling factor transporter ATP-binding protein EcfA3
M-aerolatum_contig_4_1	Prodigal:002006	CDS	211556	212380	.	-	0	ID=FMGBMHLM_00685;Name=btuF;db_xref=COG:COG0614;gene=btuF;inference=ab initio prediction:Prodigal:002006,similar to AA sequence:UniProtKB:A5F5P5;locus_tag=FMGBMHLM_00685;product=Vitamin B12-binding protein
M-aerolatum_contig_4_1	Prodigal:002006	CDS	212907	213143	.	-	0	ID=FMGBMHLM_00686;inference=ab initio prediction:Prodigal:002006;locus_tag=FMGBMHLM_00686;product=hypothetical protein
M-aerolatum_contig_4_1	Prodigal:002006	CDS	213235	213450	.	-	0	ID=FMGBMHLM_00687;inference=ab initio prediction:Prodigal:002006;locus_tag=FMGBMHLM_00687;product=hypothetical protein
M-aerolatum_contig_4_1	Prodigal:002006	CDS	213451	214326	.	-	0	ID=FMGBMHLM_00688;inference=ab initio prediction:Prodigal:002006;locus_tag=FMGBMHLM_00688;product=hypothetical protein
M-aerolatum_contig_4_1	Prodigal:002006	CDS	214707	215264	.	+	0	ID=FMGBMHLM_00689;Name=ecfG_2;gene=ecfG_2;inference=ab initio prediction:Prodigal:002006,similar to AA sequence:UniProtKB:B3Q6P8;locus_tag=FMGBMHLM_00689;product=ECF RNA polymerase sigma factor EcfG
M-aerolatum_contig_4_1	Prodigal:002006	CDS	215268	215495	.	+	0	ID=FMGBMHLM_00690;inference=ab initio prediction:Prodigal:002006;locus_tag=FMGBMHLM_00690;product=hypothetical protein
M-aerolatum_contig_4_1	Prodigal:002006	CDS	215492	215920	.	+	0	ID=FMGBMHLM_00691;inference=ab initio prediction:Prodigal:002006;locus_tag=FMGBMHLM_00691;product=hypothetical protein
M-aerolatum_contig_4_1	Prodigal:002006	CDS	216036	216773	.	+	0	ID=FMGBMHLM_00692;Name=aqpZ;db_xref=COG:COG0580;gene=aqpZ;inference=ab initio prediction:Prodigal:002006,similar to AA sequence:UniProtKB:P60844;locus_tag=FMGBMHLM_00692;product=Aquaporin Z
M-aerolatum_contig_4_1	Prodigal:002006	CDS	217035	217589	.	+	0	ID=FMGBMHLM_00693;inference=ab initio prediction:Prodigal:002006;locus_tag=FMGBMHLM_00693;product=hypothetical protein
M-aerolatum_contig_4_1	Prodigal:002006	CDS	217671	218129	.	-	0	ID=FMGBMHLM_00694;inference=ab initio prediction:Prodigal:002006;locus_tag=FMGBMHLM_00694;product=hypothetical protein
M-aerolatum_contig_4_1	Prodigal:002006	CDS	218850	219122	.	-	0	ID=FMGBMHLM_00695;inference=ab initio prediction:Prodigal:002006;locus_tag=FMGBMHLM_00695;product=hypothetical protein
M-aerolatum_contig_4_1	Prodigal:002006	CDS	219340	219570	.	-	0	ID=FMGBMHLM_00696;inference=ab initio prediction:Prodigal:002006;locus_tag=FMGBMHLM_00696;product=hypothetical protein
M-aerolatum_contig_4_1	Prodigal:002006	CDS	220021	220563	.	-	0	ID=FMGBMHLM_00697;inference=ab initio prediction:Prodigal:002006;locus_tag=FMGBMHLM_00697;product=hypothetical protein
M-aerolatum_contig_4_1	Aragorn:001002	tRNA	220818	220892	.	-	.	ID=FMGBMHLM_00698;inference=COORDINATES:profile:Aragorn:001002;locus_tag=FMGBMHLM_00698;product=tRNA-Gly(ccc)
M-aerolatum_contig_4_1	Prodigal:002006	CDS	220958	221824	.	-	0	ID=FMGBMHLM_00699;eC_number=2.1.2.9;Name=fmt_2;db_xref=COG:COG0223;gene=fmt_2;inference=ab initio prediction:Prodigal:002006,similar to AA sequence:UniProtKB:Q83AA8;locus_tag=FMGBMHLM_00699;product=Methionyl-tRNA formyltransferase
M-aerolatum_contig_4_1	Prodigal:002006	CDS	221929	223578	.	+	0	ID=FMGBMHLM_00700;eC_number=4.1.99.13;Name=phrB;db_xref=COG:COG3046;gene=phrB;inference=ab initio prediction:Prodigal:002006,similar to AA sequence:UniProtKB:A9CH39;locus_tag=FMGBMHLM_00700;product=(6-4) photolyase
M-aerolatum_contig_4_1	Prodigal:002006	CDS	223582	224310	.	-	0	ID=FMGBMHLM_00701;inference=ab initio prediction:Prodigal:002006;locus_tag=FMGBMHLM_00701;product=hypothetical protein
M-aerolatum_contig_4_1	Prodigal:002006	CDS	224645	225214	.	+	0	ID=FMGBMHLM_00702;inference=ab initio prediction:Prodigal:002006;locus_tag=FMGBMHLM_00702;product=hypothetical protein
M-aerolatum_contig_4_1	Prodigal:002006	CDS	225578	226087	.	-	0	ID=FMGBMHLM_00703;inference=ab initio prediction:Prodigal:002006;locus_tag=FMGBMHLM_00703;product=hypothetical protein
M-aerolatum_contig_4_1	Prodigal:002006	CDS	226561	227019	.	-	0	ID=FMGBMHLM_00704;inference=ab initio prediction:Prodigal:002006;locus_tag=FMGBMHLM_00704;product=hypothetical protein
M-aerolatum_contig_4_1	Prodigal:002006	CDS	227292	228347	.	+	0	ID=FMGBMHLM_00705;eC_number=4.2.1.24;Name=hemB;db_xref=COG:COG0113;gene=hemB;inference=ab initio prediction:Prodigal:002006,similar to AA sequence:UniProtKB:P45622;locus_tag=FMGBMHLM_00705;product=Delta-aminolevulinic acid dehydratase
M-aerolatum_contig_4_1	Prodigal:002006	CDS	228387	228752	.	+	0	ID=FMGBMHLM_00706;inference=ab initio prediction:Prodigal:002006;locus_tag=FMGBMHLM_00706;product=hypothetical protein
M-aerolatum_contig_4_1	Prodigal:002006	CDS	228900	229388	.	+	0	ID=FMGBMHLM_00707;inference=ab initio prediction:Prodigal:002006;locus_tag=FMGBMHLM_00707;product=hypothetical protein
M-aerolatum_contig_4_1	Prodigal:002006	CDS	229546	230292	.	+	0	ID=FMGBMHLM_00708;eC_number=2.3.2.29;Name=bpt;db_xref=COG:COG2935;gene=bpt;inference=ab initio prediction:Prodigal:002006,similar to AA sequence:UniProtKB:Q983E4;locus_tag=FMGBMHLM_00708;product=Aspartate/glutamate leucyltransferase
M-aerolatum_contig_4_1	Prodigal:002006	CDS	230510	231817	.	+	0	ID=FMGBMHLM_00709;eC_number=4.3.2.2;Name=purB;db_xref=COG:COG0015;gene=purB;inference=ab initio prediction:Prodigal:002006,similar to AA sequence:UniProtKB:P12047;locus_tag=FMGBMHLM_00709;product=Adenylosuccinate lyase
M-aerolatum_contig_4_1	Prodigal:002006	CDS	231874	232731	.	+	0	ID=FMGBMHLM_00710;eC_number=2.6.1.21;Name=dat_1;gene=dat_1;inference=ab initio prediction:Prodigal:002006,similar to AA sequence:UniProtKB:P99090;locus_tag=FMGBMHLM_00710;product=D-alanine aminotransferase
M-aerolatum_contig_4_1	Prodigal:002006	CDS	232826	233176	.	+	0	ID=FMGBMHLM_00711;inference=ab initio prediction:Prodigal:002006;locus_tag=FMGBMHLM_00711;product=hypothetical protein
M-aerolatum_contig_4_1	Prodigal:002006	CDS	233317	234609	.	+	0	ID=FMGBMHLM_00712;eC_number=6.3.4.4;Name=purA;db_xref=COG:COG0104;gene=purA;inference=ab initio prediction:Prodigal:002006,similar to AA sequence:UniProtKB:Q8ZIV7;locus_tag=FMGBMHLM_00712;product=Adenylosuccinate synthetase
M-aerolatum_contig_4_1	Prodigal:002006	CDS	234756	236348	.	+	0	ID=FMGBMHLM_00713;inference=ab initio prediction:Prodigal:002006;locus_tag=FMGBMHLM_00713;product=hypothetical protein
M-aerolatum_contig_4_1	Prodigal:002006	CDS	236394	237281	.	-	0	ID=FMGBMHLM_00714;Name=rpoH_2;db_xref=COG:COG0568;gene=rpoH_2;inference=ab initio prediction:Prodigal:002006,similar to AA sequence:UniProtKB:P0CAW9;locus_tag=FMGBMHLM_00714;product=RNA polymerase sigma factor RpoH
M-aerolatum_contig_4_1	Prodigal:002006	CDS	237504	238490	.	-	0	ID=FMGBMHLM_00715;eC_number=5.4.99.23;Name=rluD;db_xref=COG:COG0564;gene=rluD;inference=ab initio prediction:Prodigal:002006,similar to AA sequence:UniProtKB:P65836;locus_tag=FMGBMHLM_00715;product=Ribosomal large subunit pseudouridine synthase D
M-aerolatum_contig_4_1	Aragorn:001002	tRNA	238572	238647	.	+	.	ID=FMGBMHLM_00716;inference=COORDINATES:profile:Aragorn:001002;locus_tag=FMGBMHLM_00716;product=tRNA-Glu(ctc)
M-aerolatum_contig_4_1	Prodigal:002006	CDS	239097	239348	.	+	0	ID=FMGBMHLM_00717;inference=ab initio prediction:Prodigal:002006;locus_tag=FMGBMHLM_00717;product=hypothetical protein
M-aerolatum_contig_4_1	Prodigal:002006	CDS	239391	240479	.	-	0	ID=FMGBMHLM_00718;inference=ab initio prediction:Prodigal:002006;locus_tag=FMGBMHLM_00718;product=hypothetical protein
M-aerolatum_contig_4_1	Prodigal:002006	CDS	240674	241081	.	-	0	ID=FMGBMHLM_00719;inference=ab initio prediction:Prodigal:002006;locus_tag=FMGBMHLM_00719;product=hypothetical protein
M-aerolatum_contig_4_1	Prodigal:002006	CDS	241197	242324	.	-	0	ID=FMGBMHLM_00720;eC_number=2.1.1.176;Name=rsmB_2;gene=rsmB_2;inference=ab initio prediction:Prodigal:002006,protein motif:HAMAP:MF_01856;locus_tag=FMGBMHLM_00720;product=Ribosomal RNA small subunit methyltransferase B
M-aerolatum_contig_4_1	Prodigal:002006	CDS	242697	242876	.	+	0	ID=FMGBMHLM_00721;inference=ab initio prediction:Prodigal:002006;locus_tag=FMGBMHLM_00721;product=hypothetical protein
M-aerolatum_contig_4_1	Prodigal:002006	CDS	243112	244041	.	-	0	ID=FMGBMHLM_00722;eC_number=1.1.1.169;Name=panE_2;db_xref=COG:COG1893;gene=panE_2;inference=ab initio prediction:Prodigal:002006,similar to AA sequence:UniProtKB:Q9HW09;locus_tag=FMGBMHLM_00722;product=2-dehydropantoate 2-reductase
M-aerolatum_contig_4_1	Prodigal:002006	CDS	244077	245570	.	-	0	ID=FMGBMHLM_00723;eC_number=1.1.1.205;Name=guaB;db_xref=COG:COG0516;gene=guaB;inference=ab initio prediction:Prodigal:002006,similar to AA sequence:UniProtKB:P0C0H6;locus_tag=FMGBMHLM_00723;product=Inosine-5'-monophosphate dehydrogenase
M-aerolatum_contig_4_1	Prodigal:002006	CDS	245771	246667	.	-	0	ID=FMGBMHLM_00724;inference=ab initio prediction:Prodigal:002006;locus_tag=FMGBMHLM_00724;product=hypothetical protein
M-aerolatum_contig_4_1	Prodigal:002006	CDS	246899	248335	.	+	0	ID=FMGBMHLM_00725;Name=hsrA;gene=hsrA;inference=ab initio prediction:Prodigal:002006,similar to AA sequence:UniProtKB:P31474;locus_tag=FMGBMHLM_00725;product=putative transport protein HsrA
M-aerolatum_contig_4_1	Prodigal:002006	CDS	248341	248832	.	-	0	ID=FMGBMHLM_00726;inference=ab initio prediction:Prodigal:002006;locus_tag=FMGBMHLM_00726;product=hypothetical protein
M-aerolatum_contig_4_1	Prodigal:002006	CDS	249088	250404	.	-	0	ID=FMGBMHLM_00727;Name=bcr;gene=bcr;inference=ab initio prediction:Prodigal:002006,similar to AA sequence:UniProtKB:P28246;locus_tag=FMGBMHLM_00727;product=Bicyclomycin resistance protein
M-aerolatum_contig_4_1	Prodigal:002006	CDS	250482	251771	.	-	0	ID=FMGBMHLM_00728;inference=ab initio prediction:Prodigal:002006,similar to AA sequence:UniProtKB:A0LNN5;locus_tag=FMGBMHLM_00728;product=L-lactate transporter
M-aerolatum_contig_4_1	Prodigal:002006	CDS	251798	252232	.	-	0	ID=FMGBMHLM_00729;inference=ab initio prediction:Prodigal:002006;locus_tag=FMGBMHLM_00729;product=hypothetical protein
M-aerolatum_contig_4_1	Prodigal:002006	CDS	252429	257273	.	+	0	ID=FMGBMHLM_00730;eC_number=1.4.1.2;Name=gdh;db_xref=COG:COG2902;gene=gdh;inference=ab initio prediction:Prodigal:002006,similar to AA sequence:UniProtKB:E1V4J5;locus_tag=FMGBMHLM_00730;product=NAD-specific glutamate dehydrogenase
M-aerolatum_contig_4_1	Prodigal:002006	CDS	257779	259614	.	+	0	ID=FMGBMHLM_00731;inference=ab initio prediction:Prodigal:002006;locus_tag=FMGBMHLM_00731;product=hypothetical protein
M-aerolatum_contig_4_1	Prodigal:002006	CDS	259651	260100	.	-	0	ID=FMGBMHLM_00732;eC_number=3.5.4.33;Name=tadA;db_xref=COG:COG0590;gene=tadA;inference=ab initio prediction:Prodigal:002006,similar to AA sequence:UniProtKB:A9CK16;locus_tag=FMGBMHLM_00732;product=tRNA-specific adenosine deaminase
M-aerolatum_contig_4_1	Prodigal:002006	CDS	260227	260418	.	+	0	ID=FMGBMHLM_00733;inference=ab initio prediction:Prodigal:002006;locus_tag=FMGBMHLM_00733;product=hypothetical protein
M-aerolatum_contig_4_1	Prodigal:002006	CDS	260584	260760	.	+	0	ID=FMGBMHLM_00734;inference=ab initio prediction:Prodigal:002006;locus_tag=FMGBMHLM_00734;product=hypothetical protein
M-aerolatum_contig_4_1	Prodigal:002006	CDS	260834	262954	.	+	0	ID=FMGBMHLM_00735;inference=ab initio prediction:Prodigal:002006;locus_tag=FMGBMHLM_00735;product=hypothetical protein
M-aerolatum_contig_4_1	Prodigal:002006	CDS	262967	263539	.	+	0	ID=FMGBMHLM_00736;eC_number=2.1.1.171;Name=rsmD;db_xref=COG:COG0742;gene=rsmD;inference=ab initio prediction:Prodigal:002006,similar to AA sequence:UniProtKB:P0ADX9;locus_tag=FMGBMHLM_00736;product=Ribosomal RNA small subunit methyltransferase D
M-aerolatum_contig_4_1	Prodigal:002006	CDS	263559	264017	.	-	0	ID=FMGBMHLM_00737;inference=ab initio prediction:Prodigal:002006;locus_tag=FMGBMHLM_00737;product=hypothetical protein
M-aerolatum_contig_4_1	Prodigal:002006	CDS	264327	266744	.	-	0	ID=FMGBMHLM_00738;eC_number=1.2.4.1;Name=aceE;db_xref=COG:COG2609;gene=aceE;inference=ab initio prediction:Prodigal:002006,similar to AA sequence:UniProtKB:A0R0B0;locus_tag=FMGBMHLM_00738;product=Pyruvate dehydrogenase E1 component
M-aerolatum_contig_4_1	Prodigal:002006	CDS	266879	267346	.	+	0	ID=FMGBMHLM_00739;Name=lrp_1;db_xref=COG:COG1522;gene=lrp_1;inference=ab initio prediction:Prodigal:002006,similar to AA sequence:UniProtKB:P0ACJ0;locus_tag=FMGBMHLM_00739;product=Leucine-responsive regulatory protein
M-aerolatum_contig_4_1	Prodigal:002006	CDS	267362	267652	.	-	0	ID=FMGBMHLM_00740;inference=ab initio prediction:Prodigal:002006;locus_tag=FMGBMHLM_00740;product=hypothetical protein
M-aerolatum_contig_4_1	Prodigal:002006	CDS	268196	269668	.	-	0	ID=FMGBMHLM_00741;eC_number=6.3.5.-;Name=gatB;db_xref=COG:COG0064;gene=gatB;inference=ab initio prediction:Prodigal:002006,similar to AA sequence:UniProtKB:Q9HVT7;locus_tag=FMGBMHLM_00741;product=Aspartyl/glutamyl-tRNA(Asn/Gln) amidotransferase subunit B
M-aerolatum_contig_4_1	Prodigal:002006	CDS	269853	270152	.	-	0	ID=FMGBMHLM_00742;inference=ab initio prediction:Prodigal:002006;locus_tag=FMGBMHLM_00742;product=hypothetical protein
M-aerolatum_contig_4_1	Prodigal:002006	CDS	270149	271630	.	-	0	ID=FMGBMHLM_00743;eC_number=6.3.5.7;Name=gatA_1;db_xref=COG:COG0154;gene=gatA_1;inference=ab initio prediction:Prodigal:002006,similar to AA sequence:UniProtKB:Q9HVT8;locus_tag=FMGBMHLM_00743;product=Glutamyl-tRNA(Gln) amidotransferase subunit A
M-aerolatum_contig_4_1	Prodigal:002006	CDS	271707	271994	.	-	0	ID=FMGBMHLM_00744;eC_number=6.3.5.-;Name=gatC;db_xref=COG:COG0721;gene=gatC;inference=ab initio prediction:Prodigal:002006,similar to AA sequence:UniProtKB:Q9HVT9;locus_tag=FMGBMHLM_00744;product=Glutamyl-tRNA(Gln) amidotransferase subunit C
M-aerolatum_contig_4_1	Prodigal:002006	CDS	272082	272324	.	-	0	ID=FMGBMHLM_00745;inference=ab initio prediction:Prodigal:002006;locus_tag=FMGBMHLM_00745;product=hypothetical protein
M-aerolatum_contig_4_1	Prodigal:002006	CDS	272420	272914	.	+	0	ID=FMGBMHLM_00746;eC_number=3.1.-.-;Name=yrrK;db_xref=COG:COG0816;gene=yrrK;inference=ab initio prediction:Prodigal:002006,similar to AA sequence:UniProtKB:O34634;locus_tag=FMGBMHLM_00746;product=Putative pre-16S rRNA nuclease
M-aerolatum_contig_4_1	Prodigal:002006	CDS	273054	273896	.	-	0	ID=FMGBMHLM_00747;eC_number=4.2.1.153;Name=meh;db_xref=COG:COG3777;gene=meh;inference=ab initio prediction:Prodigal:002006,similar to AA sequence:UniProtKB:A9WC41;locus_tag=FMGBMHLM_00747;product=Mesaconyl-C(4)-CoA hydratase
M-aerolatum_contig_4_1	Prodigal:002006	CDS	273893	275044	.	-	0	ID=FMGBMHLM_00748;eC_number=2.8.3.19;Name=yfdE_1;db_xref=COG:COG1804;gene=yfdE_1;inference=ab initio prediction:Prodigal:002006,similar to AA sequence:UniProtKB:P76518;locus_tag=FMGBMHLM_00748;product=Acetyl-CoA:oxalate CoA-transferase
M-aerolatum_contig_4_1	Prodigal:002006	CDS	275328	275801	.	+	0	ID=FMGBMHLM_00749;Name=ros_1;db_xref=COG:COG4957;gene=ros_1;inference=ab initio prediction:Prodigal:002006,similar to AA sequence:UniProtKB:Q04152;locus_tag=FMGBMHLM_00749;product=Transcriptional regulatory protein ros
M-aerolatum_contig_4_1	Prodigal:002006	CDS	275927	276109	.	+	0	ID=FMGBMHLM_00750;inference=ab initio prediction:Prodigal:002006;locus_tag=FMGBMHLM_00750;product=hypothetical protein
M-aerolatum_contig_4_1	Prodigal:002006	CDS	276330	276950	.	+	0	ID=FMGBMHLM_00751;eC_number=3.5.1.5;Name=ureA;db_xref=COG:COG0831;gene=ureA;inference=ab initio prediction:Prodigal:002006,similar to AA sequence:UniProtKB:P14916;locus_tag=FMGBMHLM_00751;product=Urease subunit alpha
M-aerolatum_contig_4_1	Prodigal:002006	CDS	276982	278709	.	+	0	ID=FMGBMHLM_00752;eC_number=3.5.1.5;Name=ureC1;gene=ureC1;inference=ab initio prediction:Prodigal:002006,similar to AA sequence:UniProtKB:Q8G2P8;locus_tag=FMGBMHLM_00752;product=Urease subunit alpha 1
M-aerolatum_contig_4_1	Prodigal:002006	CDS	278800	279309	.	+	0	ID=FMGBMHLM_00753;Name=ureE1;gene=ureE1;inference=ab initio prediction:Prodigal:002006,similar to AA sequence:UniProtKB:Q8G2P7;locus_tag=FMGBMHLM_00753;product=Urease accessory protein UreE 1
M-aerolatum_contig_4_1	Prodigal:002006	CDS	279248	279982	.	+	0	ID=FMGBMHLM_00754;Name=ureF;db_xref=COG:COG0830;gene=ureF;inference=ab initio prediction:Prodigal:002006,similar to AA sequence:UniProtKB:P17091;locus_tag=FMGBMHLM_00754;product=Urease accessory protein UreF
M-aerolatum_contig_4_1	Prodigal:002006	CDS	279993	280613	.	+	0	ID=FMGBMHLM_00755;Name=ureG;gene=ureG;inference=ab initio prediction:Prodigal:002006,similar to AA sequence:UniProtKB:Q03287;locus_tag=FMGBMHLM_00755;product=Urease accessory protein UreG
M-aerolatum_contig_4_1	Prodigal:002006	CDS	280767	281543	.	-	0	ID=FMGBMHLM_00756;eC_number=4.1.2.52;Name=hpcH;db_xref=COG:COG3836;gene=hpcH;inference=ab initio prediction:Prodigal:002006,similar to AA sequence:UniProtKB:Q47098;locus_tag=FMGBMHLM_00756;product=4-hydroxy-2-oxo-heptane-1%2C7-dioate aldolase
M-aerolatum_contig_4_1	Prodigal:002006	CDS	281833	282549	.	+	0	ID=FMGBMHLM_00757;Name=tolQ;db_xref=COG:COG0811;gene=tolQ;inference=ab initio prediction:Prodigal:002006,similar to AA sequence:UniProtKB:P0ABU9;locus_tag=FMGBMHLM_00757;product=Tol-Pal system protein TolQ
M-aerolatum_contig_4_1	Prodigal:002006	CDS	282575	283018	.	+	0	ID=FMGBMHLM_00758;Name=exbD_1;db_xref=COG:COG0848;gene=exbD_1;inference=ab initio prediction:Prodigal:002006,similar to AA sequence:UniProtKB:P0ABV2;locus_tag=FMGBMHLM_00758;product=Biopolymer transport protein ExbD
M-aerolatum_contig_4_1	Prodigal:002006	CDS	283030	284427	.	+	0	ID=FMGBMHLM_00759;inference=ab initio prediction:Prodigal:002006;locus_tag=FMGBMHLM_00759;product=hypothetical protein
M-aerolatum_contig_4_1	Prodigal:002006	CDS	284483	285826	.	+	0	ID=FMGBMHLM_00760;Name=tolB;db_xref=COG:COG0823;gene=tolB;inference=ab initio prediction:Prodigal:002006,similar to AA sequence:UniProtKB:Q83F59;locus_tag=FMGBMHLM_00760;product=Tol-Pal system protein TolB
M-aerolatum_contig_4_1	Prodigal:002006	CDS	285984	286385	.	+	0	ID=FMGBMHLM_00761;Name=cheY_2;db_xref=COG:COG0784;gene=cheY_2;inference=ab initio prediction:Prodigal:002006,similar to AA sequence:UniProtKB:P0AE67;locus_tag=FMGBMHLM_00761;product=Chemotaxis protein CheY
M-aerolatum_contig_4_1	Prodigal:002006	CDS	286395	287624	.	-	0	ID=FMGBMHLM_00762;Name=entS;gene=entS;inference=ab initio prediction:Prodigal:002006,protein motif:HAMAP:MF_01436;locus_tag=FMGBMHLM_00762;product=Enterobactin exporter EntS
M-aerolatum_contig_4_1	Prodigal:002006	CDS	287683	290226	.	-	0	ID=FMGBMHLM_00763;eC_number=2.7.13.3;Name=divL;gene=divL;inference=ab initio prediction:Prodigal:002006,similar to AA sequence:UniProtKB:Q9RQQ9;locus_tag=FMGBMHLM_00763;product=Sensor protein DivL
M-aerolatum_contig_4_1	Prodigal:002006	CDS	290520	291920	.	-	0	ID=FMGBMHLM_00764;eC_number=3.3.1.1;Name=ahcY;gene=ahcY;inference=ab initio prediction:Prodigal:002006,similar to AA sequence:UniProtKB:A0A087WNH6;locus_tag=FMGBMHLM_00764;product=Adenosylhomocysteinase
M-aerolatum_contig_4_1	Prodigal:002006	CDS	292056	292565	.	-	0	ID=FMGBMHLM_00765;inference=ab initio prediction:Prodigal:002006;locus_tag=FMGBMHLM_00765;product=hypothetical protein
M-aerolatum_contig_4_1	Prodigal:002006	CDS	292684	294624	.	-	0	ID=FMGBMHLM_00766;Name=kup_2;gene=kup_2;inference=ab initio prediction:Prodigal:002006,protein motif:HAMAP:MF_01522;locus_tag=FMGBMHLM_00766;product=Low affinity potassium transport system protein kup
M-aerolatum_contig_4_1	Prodigal:002006	CDS	294881	295549	.	-	0	ID=FMGBMHLM_00767;eC_number=6.3.3.3;Name=bioD1;db_xref=COG:COG0132;gene=bioD1;inference=ab initio prediction:Prodigal:002006,similar to AA sequence:UniProtKB:P13000;locus_tag=FMGBMHLM_00767;product=ATP-dependent dethiobiotin synthetase BioD 1
M-aerolatum_contig_4_1	Prodigal:002006	CDS	295546	298431	.	-	0	ID=FMGBMHLM_00768;Name=secA;db_xref=COG:COG0653;gene=secA;inference=ab initio prediction:Prodigal:002006,similar to AA sequence:UniProtKB:P52966;locus_tag=FMGBMHLM_00768;product=Protein translocase subunit SecA
M-aerolatum_contig_4_1	Prodigal:002006	CDS	298715	299644	.	+	0	ID=FMGBMHLM_00769;eC_number=5.2.1.8;Name=prsA_1;gene=prsA_1;inference=ab initio prediction:Prodigal:002006,protein motif:HAMAP:MF_01145;locus_tag=FMGBMHLM_00769;product=Foldase protein PrsA
M-aerolatum_contig_4_1	Prodigal:002006	CDS	300064	300225	.	-	0	ID=FMGBMHLM_00770;inference=ab initio prediction:Prodigal:002006;locus_tag=FMGBMHLM_00770;product=hypothetical protein
M-aerolatum_contig_4_1	Prodigal:002006	CDS	300387	300623	.	-	0	ID=FMGBMHLM_00771;inference=ab initio prediction:Prodigal:002006;locus_tag=FMGBMHLM_00771;product=hypothetical protein
M-aerolatum_contig_4_1	Prodigal:002006	CDS	300763	301542	.	-	0	ID=FMGBMHLM_00772;Name=ydcV;gene=ydcV;inference=ab initio prediction:Prodigal:002006,similar to AA sequence:UniProtKB:P0AFR9;locus_tag=FMGBMHLM_00772;product=Inner membrane ABC transporter permease protein YdcV
M-aerolatum_contig_4_1	Prodigal:002006	CDS	301539	302450	.	-	0	ID=FMGBMHLM_00773;Name=potH;db_xref=COG:COG1176;gene=potH;inference=ab initio prediction:Prodigal:002006,similar to AA sequence:UniProtKB:P31135;locus_tag=FMGBMHLM_00773;product=Putrescine transport system permease protein PotH
M-aerolatum_contig_4_1	Prodigal:002006	CDS	302461	303531	.	-	0	ID=FMGBMHLM_00774;eC_number=7.6.2.11;Name=potA;db_xref=COG:COG3842;gene=potA;inference=ab initio prediction:Prodigal:002006,similar to AA sequence:UniProtKB:P69874;locus_tag=FMGBMHLM_00774;product=Spermidine/putrescine import ATP-binding protein PotA
M-aerolatum_contig_4_1	Prodigal:002006	CDS	303536	304222	.	-	0	ID=FMGBMHLM_00775;Name=crp;db_xref=COG:COG0664;gene=crp;inference=ab initio prediction:Prodigal:002006,similar to AA sequence:UniProtKB:P29281;locus_tag=FMGBMHLM_00775;product=cAMP-activated global transcriptional regulator CRP
M-aerolatum_contig_4_1	Prodigal:002006	CDS	304465	305346	.	+	0	ID=FMGBMHLM_00776;eC_number=3.5.1.108;Name=lpxC_1;db_xref=COG:COG0774;gene=lpxC_1;inference=ab initio prediction:Prodigal:002006,similar to AA sequence:UniProtKB:P47205;locus_tag=FMGBMHLM_00776;product=UDP-3-O-acyl-N-acetylglucosamine deacetylase
M-aerolatum_contig_4_1	Prodigal:002006	CDS	305540	307411	.	+	0	ID=FMGBMHLM_00777;Name=yheS_2;db_xref=COG:COG0488;gene=yheS_2;inference=ab initio prediction:Prodigal:002006,similar to AA sequence:UniProtKB:P63389;locus_tag=FMGBMHLM_00777;product=putative ABC transporter ATP-binding protein YheS
M-aerolatum_contig_4_1	Prodigal:002006	CDS	307474	308571	.	+	0	ID=FMGBMHLM_00778;inference=ab initio prediction:Prodigal:002006;locus_tag=FMGBMHLM_00778;product=hypothetical protein
M-aerolatum_contig_4_1	Prodigal:002006	CDS	308835	309839	.	+	0	ID=FMGBMHLM_00779;inference=ab initio prediction:Prodigal:002006;locus_tag=FMGBMHLM_00779;product=hypothetical protein
M-aerolatum_contig_4_1	Prodigal:002006	CDS	309946	310680	.	-	0	ID=FMGBMHLM_00780;eC_number=1.1.1.-;inference=ab initio prediction:Prodigal:002006,similar to AA sequence:UniProtKB:Q8P3K4;locus_tag=FMGBMHLM_00780;product=2-keto-3-deoxy-L-fuconate dehydrogenase
M-aerolatum_contig_4_1	Prodigal:002006	CDS	310730	311497	.	-	0	ID=FMGBMHLM_00781;eC_number=1.1.1.30;Name=bdhA_1;gene=bdhA_1;inference=ab initio prediction:Prodigal:002006,similar to AA sequence:UniProtKB:O86034;locus_tag=FMGBMHLM_00781;product=D-beta-hydroxybutyrate dehydrogenase
M-aerolatum_contig_4_1	Prodigal:002006	CDS	311587	312294	.	-	0	ID=FMGBMHLM_00782;Name=mcbR;db_xref=COG:COG1802;gene=mcbR;inference=ab initio prediction:Prodigal:002006,similar to AA sequence:UniProtKB:P76114;locus_tag=FMGBMHLM_00782;product=HTH-type transcriptional regulator McbR
M-aerolatum_contig_4_1	Prodigal:002006	CDS	312413	313669	.	+	0	ID=FMGBMHLM_00783;inference=ab initio prediction:Prodigal:002006;locus_tag=FMGBMHLM_00783;product=hypothetical protein
M-aerolatum_contig_4_1	Prodigal:002006	CDS	313680	314555	.	+	0	ID=FMGBMHLM_00784;Name=livH_2;db_xref=COG:COG0559;gene=livH_2;inference=ab initio prediction:Prodigal:002006,similar to AA sequence:UniProtKB:P0AEX7;locus_tag=FMGBMHLM_00784;product=High-affinity branched-chain amino acid transport system permease protein LivH
M-aerolatum_contig_4_1	Prodigal:002006	CDS	314564	317122	.	+	0	ID=FMGBMHLM_00785;eC_number=7.6.2.8;Name=btuD_2;gene=btuD_2;inference=ab initio prediction:Prodigal:002006,protein motif:HAMAP:MF_01005;locus_tag=FMGBMHLM_00785;product=Vitamin B12 import ATP-binding protein BtuD
M-aerolatum_contig_4_1	Prodigal:002006	CDS	317280	318203	.	+	0	ID=FMGBMHLM_00786;eC_number=1.1.1.108;Name=lcdH;gene=lcdH;inference=ab initio prediction:Prodigal:002006,similar to AA sequence:UniProtKB:D7URM0;locus_tag=FMGBMHLM_00786;product=L-carnitine dehydrogenase
M-aerolatum_contig_4_1	Prodigal:002006	CDS	318206	319135	.	+	0	ID=FMGBMHLM_00787;eC_number=2.3.1.247;Name=kce_1;db_xref=COG:COG3246;gene=kce_1;inference=ab initio prediction:Prodigal:002006,similar to AA sequence:UniProtKB:Q8RHX2;locus_tag=FMGBMHLM_00787;product=3-keto-5-aminohexanoate cleavage enzyme
M-aerolatum_contig_5_1	Prodigal:002006	CDS	225	1175	.	-	0	ID=FMGBMHLM_00788;inference=ab initio prediction:Prodigal:002006;locus_tag=FMGBMHLM_00788;product=hypothetical protein
M-aerolatum_contig_5_1	Prodigal:002006	CDS	1248	1463	.	-	0	ID=FMGBMHLM_00789;inference=ab initio prediction:Prodigal:002006;locus_tag=FMGBMHLM_00789;product=hypothetical protein
M-aerolatum_contig_5_1	Prodigal:002006	CDS	1709	1843	.	+	0	ID=FMGBMHLM_00790;inference=ab initio prediction:Prodigal:002006;locus_tag=FMGBMHLM_00790;product=hypothetical protein
M-aerolatum_contig_5_1	Prodigal:002006	CDS	1862	2353	.	-	0	ID=FMGBMHLM_00791;inference=ab initio prediction:Prodigal:002006;locus_tag=FMGBMHLM_00791;product=hypothetical protein
M-aerolatum_contig_5_1	Prodigal:002006	CDS	2510	3760	.	-	0	ID=FMGBMHLM_00792;eC_number=1.1.1.95;Name=serA_2;db_xref=COG:COG0111;gene=serA_2;inference=ab initio prediction:Prodigal:002006,similar to AA sequence:UniProtKB:P0A9T0;locus_tag=FMGBMHLM_00792;product=D-3-phosphoglycerate dehydrogenase
M-aerolatum_contig_5_1	Prodigal:002006	CDS	4077	4925	.	+	0	ID=FMGBMHLM_00793;inference=ab initio prediction:Prodigal:002006;locus_tag=FMGBMHLM_00793;product=hypothetical protein
M-aerolatum_contig_5_1	Prodigal:002006	CDS	5308	7020	.	+	0	ID=FMGBMHLM_00794;Name=rpsA;db_xref=COG:COG0539;gene=rpsA;inference=ab initio prediction:Prodigal:002006,similar to AA sequence:UniProtKB:Q6NDP1;locus_tag=FMGBMHLM_00794;product=30S ribosomal protein S1
M-aerolatum_contig_5_1	Prodigal:002006	CDS	7456	7614	.	+	0	ID=FMGBMHLM_00795;inference=ab initio prediction:Prodigal:002006;locus_tag=FMGBMHLM_00795;product=hypothetical protein
M-aerolatum_contig_5_1	Prodigal:002006	CDS	7618	7785	.	+	0	ID=FMGBMHLM_00796;Name=ybaQ_1;db_xref=COG:COG3093;gene=ybaQ_1;inference=ab initio prediction:Prodigal:002006,similar to AA sequence:UniProtKB:P0A9T6;locus_tag=FMGBMHLM_00796;product=putative HTH-type transcriptional regulator YbaQ
M-aerolatum_contig_5_1	Prodigal:002006	CDS	8029	8997	.	+	0	ID=FMGBMHLM_00797;inference=ab initio prediction:Prodigal:002006;locus_tag=FMGBMHLM_00797;product=hypothetical protein
M-aerolatum_contig_5_1	Prodigal:002006	CDS	9053	9361	.	+	0	ID=FMGBMHLM_00798;Name=ihfB;db_xref=COG:COG0776;gene=ihfB;inference=ab initio prediction:Prodigal:002006,similar to AA sequence:UniProtKB:Q06607;locus_tag=FMGBMHLM_00798;product=Integration host factor subunit beta
M-aerolatum_contig_5_1	Prodigal:002006	CDS	9376	9744	.	+	0	ID=FMGBMHLM_00799;inference=ab initio prediction:Prodigal:002006;locus_tag=FMGBMHLM_00799;product=hypothetical protein
M-aerolatum_contig_5_1	Prodigal:002006	CDS	9780	10427	.	+	0	ID=FMGBMHLM_00800;eC_number=5.3.1.24;Name=trpF;db_xref=COG:COG0135;gene=trpF;inference=ab initio prediction:Prodigal:002006,similar to AA sequence:UniProtKB:Q56320;locus_tag=FMGBMHLM_00800;product=N-(5'-phosphoribosyl)anthranilate isomerase
M-aerolatum_contig_5_1	Prodigal:002006	CDS	10753	12060	.	+	0	ID=FMGBMHLM_00801;eC_number=4.2.1.20;Name=trpB;db_xref=COG:COG0133;gene=trpB;inference=ab initio prediction:Prodigal:002006,similar to AA sequence:UniProtKB:Q2KE82;locus_tag=FMGBMHLM_00801;product=Tryptophan synthase beta chain
M-aerolatum_contig_5_1	Prodigal:002006	CDS	12130	12720	.	-	0	ID=FMGBMHLM_00802;inference=ab initio prediction:Prodigal:002006;locus_tag=FMGBMHLM_00802;product=hypothetical protein
M-aerolatum_contig_5_1	Prodigal:002006	CDS	13265	13981	.	-	0	ID=FMGBMHLM_00803;eC_number=2.1.1.166;Name=rlmE;db_xref=COG:COG0293;gene=rlmE;inference=ab initio prediction:Prodigal:002006,similar to AA sequence:UniProtKB:P0C0R7;locus_tag=FMGBMHLM_00803;product=Ribosomal RNA large subunit methyltransferase E
M-aerolatum_contig_5_1	Prodigal:002006	CDS	14016	15095	.	-	0	ID=FMGBMHLM_00804;eC_number=3.6.1.11;Name=ppx_1;db_xref=COG:COG0248;gene=ppx_1;inference=ab initio prediction:Prodigal:002006,similar to AA sequence:UniProtKB:P0AFL6;locus_tag=FMGBMHLM_00804;product=Exopolyphosphatase
M-aerolatum_contig_5_1	Prodigal:002006	CDS	15274	15744	.	-	0	ID=FMGBMHLM_00805;Name=cheY_3;db_xref=COG:COG0784;gene=cheY_3;inference=ab initio prediction:Prodigal:002006,similar to AA sequence:UniProtKB:P0A2D5;locus_tag=FMGBMHLM_00805;product=Chemotaxis protein CheY
M-aerolatum_contig_5_1	Prodigal:002006	CDS	16018	16791	.	+	0	ID=FMGBMHLM_00806;inference=ab initio prediction:Prodigal:002006;locus_tag=FMGBMHLM_00806;product=hypothetical protein
M-aerolatum_contig_5_1	Prodigal:002006	CDS	16892	17170	.	+	0	ID=FMGBMHLM_00807;inference=ab initio prediction:Prodigal:002006;locus_tag=FMGBMHLM_00807;product=hypothetical protein
M-aerolatum_contig_5_1	Prodigal:002006	CDS	17229	17642	.	+	0	ID=FMGBMHLM_00808;inference=ab initio prediction:Prodigal:002006;locus_tag=FMGBMHLM_00808;product=hypothetical protein
M-aerolatum_contig_5_1	Prodigal:002006	CDS	17639	19153	.	+	0	ID=FMGBMHLM_00809;inference=ab initio prediction:Prodigal:002006;locus_tag=FMGBMHLM_00809;product=hypothetical protein
M-aerolatum_contig_5_1	Prodigal:002006	CDS	19150	19500	.	+	0	ID=FMGBMHLM_00810;inference=ab initio prediction:Prodigal:002006;locus_tag=FMGBMHLM_00810;product=hypothetical protein
M-aerolatum_contig_5_1	Prodigal:002006	CDS	19663	21186	.	+	0	ID=FMGBMHLM_00811;eC_number=1.2.1.3;Name=adh;db_xref=COG:COG1012;gene=adh;inference=ab initio prediction:Prodigal:002006,similar to AA sequence:UniProtKB:A1B4L2;locus_tag=FMGBMHLM_00811;product=Aldehyde dehydrogenase
M-aerolatum_contig_5_1	Prodigal:002006	CDS	21321	21746	.	+	0	ID=FMGBMHLM_00812;inference=ab initio prediction:Prodigal:002006;locus_tag=FMGBMHLM_00812;product=hypothetical protein
M-aerolatum_contig_5_1	Prodigal:002006	CDS	21804	22226	.	+	0	ID=FMGBMHLM_00813;inference=ab initio prediction:Prodigal:002006;locus_tag=FMGBMHLM_00813;product=hypothetical protein
M-aerolatum_contig_5_1	Prodigal:002006	CDS	22336	23196	.	-	0	ID=FMGBMHLM_00814;Name=glnQ_1;gene=glnQ_1;inference=ab initio prediction:Prodigal:002006,similar to AA sequence:UniProtKB:P27675;locus_tag=FMGBMHLM_00814;product=Glutamine transport ATP-binding protein GlnQ
M-aerolatum_contig_5_1	Prodigal:002006	CDS	23212	23904	.	-	0	ID=FMGBMHLM_00815;Name=gltK;db_xref=COG:COG0765;gene=gltK;inference=ab initio prediction:Prodigal:002006,similar to AA sequence:UniProtKB:P0AER5;locus_tag=FMGBMHLM_00815;product=Glutamate/aspartate import permease protein GltK
M-aerolatum_contig_5_1	Prodigal:002006	CDS	23969	24691	.	-	0	ID=FMGBMHLM_00816;Name=gltJ;db_xref=COG:COG0765;gene=gltJ;inference=ab initio prediction:Prodigal:002006,similar to AA sequence:UniProtKB:P0AER3;locus_tag=FMGBMHLM_00816;product=Glutamate/aspartate import permease protein GltJ
M-aerolatum_contig_5_1	Prodigal:002006	CDS	24769	25692	.	-	0	ID=FMGBMHLM_00817;Name=gltI_1;db_xref=COG:COG0834;gene=gltI_1;inference=ab initio prediction:Prodigal:002006,similar to AA sequence:UniProtKB:P37902;locus_tag=FMGBMHLM_00817;product=Glutamate/aspartate import solute-binding protein
M-aerolatum_contig_5_1	Prodigal:002006	CDS	26007	27128	.	-	0	ID=FMGBMHLM_00818;db_xref=COG:COG0683;inference=ab initio prediction:Prodigal:002006,similar to AA sequence:UniProtKB:Q8YEE8;locus_tag=FMGBMHLM_00818;product=Leu/Ile/Val-binding protein 
M-aerolatum_contig_5_1	Prodigal:002006	CDS	27253	27618	.	-	0	ID=FMGBMHLM_00819;inference=ab initio prediction:Prodigal:002006;locus_tag=FMGBMHLM_00819;product=hypothetical protein
M-aerolatum_contig_5_1	Prodigal:002006	CDS	27611	28420	.	-	0	ID=FMGBMHLM_00820;Name=livF_2;db_xref=COG:COG0410;gene=livF_2;inference=ab initio prediction:Prodigal:002006,similar to AA sequence:UniProtKB:P22731;locus_tag=FMGBMHLM_00820;product=High-affinity branched-chain amino acid transport ATP-binding protein LivF
M-aerolatum_contig_5_1	Prodigal:002006	CDS	28431	29291	.	-	0	ID=FMGBMHLM_00821;eC_number=7.3.2.3;Name=cysA_1;db_xref=COG:COG1118;gene=cysA_1;inference=ab initio prediction:Prodigal:002006,similar to AA sequence:UniProtKB:P14788;locus_tag=FMGBMHLM_00821;product=Sulfate/thiosulfate import ATP-binding protein CysA
M-aerolatum_contig_5_1	Prodigal:002006	CDS	29291	30715	.	-	0	ID=FMGBMHLM_00822;inference=ab initio prediction:Prodigal:002006;locus_tag=FMGBMHLM_00822;product=hypothetical protein
M-aerolatum_contig_5_1	Prodigal:002006	CDS	30715	31632	.	-	0	ID=FMGBMHLM_00823;Name=livH_3;db_xref=COG:COG0559;gene=livH_3;inference=ab initio prediction:Prodigal:002006,similar to AA sequence:UniProtKB:P0AEX7;locus_tag=FMGBMHLM_00823;product=High-affinity branched-chain amino acid transport system permease protein LivH
M-aerolatum_contig_5_1	Prodigal:002006	CDS	31902	33182	.	+	0	ID=FMGBMHLM_00824;Name=gltT;gene=gltT;inference=ab initio prediction:Prodigal:002006,similar to AA sequence:UniProtKB:P24944;locus_tag=FMGBMHLM_00824;product=Proton/sodium-glutamate symport protein
M-aerolatum_contig_5_1	Prodigal:002006	CDS	33346	34266	.	+	0	ID=FMGBMHLM_00825;Name=gltI_2;db_xref=COG:COG0834;gene=gltI_2;inference=ab initio prediction:Prodigal:002006,similar to AA sequence:UniProtKB:P37902;locus_tag=FMGBMHLM_00825;product=Glutamate/aspartate import solute-binding protein
M-aerolatum_contig_5_1	Prodigal:002006	CDS	34498	35178	.	+	0	ID=FMGBMHLM_00826;inference=ab initio prediction:Prodigal:002006;locus_tag=FMGBMHLM_00826;product=hypothetical protein
M-aerolatum_contig_5_1	Prodigal:002006	CDS	35169	36149	.	+	0	ID=FMGBMHLM_00827;inference=ab initio prediction:Prodigal:002006;locus_tag=FMGBMHLM_00827;product=hypothetical protein
M-aerolatum_contig_5_1	Prodigal:002006	CDS	36181	36711	.	-	0	ID=FMGBMHLM_00828;inference=ab initio prediction:Prodigal:002006;locus_tag=FMGBMHLM_00828;product=hypothetical protein
M-aerolatum_contig_5_1	Prodigal:002006	CDS	37194	37790	.	-	0	ID=FMGBMHLM_00829;inference=ab initio prediction:Prodigal:002006;locus_tag=FMGBMHLM_00829;product=hypothetical protein
M-aerolatum_contig_5_1	Prodigal:002006	CDS	38024	39649	.	+	0	ID=FMGBMHLM_00830;inference=ab initio prediction:Prodigal:002006;locus_tag=FMGBMHLM_00830;product=hypothetical protein
M-aerolatum_contig_5_1	Prodigal:002006	CDS	39833	41749	.	+	0	ID=FMGBMHLM_00831;Name=atm1;db_xref=COG:COG5265;gene=atm1;inference=ab initio prediction:Prodigal:002006,similar to AA sequence:UniProtKB:Q2G506;locus_tag=FMGBMHLM_00831;product=ATM1-type heavy metal exporter
M-aerolatum_contig_5_1	Prodigal:002006	CDS	41761	43299	.	+	0	ID=FMGBMHLM_00832;inference=ab initio prediction:Prodigal:002006;locus_tag=FMGBMHLM_00832;product=hypothetical protein
M-aerolatum_contig_5_1	Prodigal:002006	CDS	43456	44430	.	+	0	ID=FMGBMHLM_00833;inference=ab initio prediction:Prodigal:002006;locus_tag=FMGBMHLM_00833;product=hypothetical protein
M-aerolatum_contig_5_1	Prodigal:002006	CDS	44435	45241	.	+	0	ID=FMGBMHLM_00834;Name=ssuC_1;db_xref=COG:COG0600;gene=ssuC_1;inference=ab initio prediction:Prodigal:002006,similar to AA sequence:UniProtKB:P40401;locus_tag=FMGBMHLM_00834;product=Putative aliphatic sulfonates transport permease protein SsuC
M-aerolatum_contig_5_1	Prodigal:002006	CDS	45248	46042	.	+	0	ID=FMGBMHLM_00835;eC_number=3.6.3.-;Name=cmpD_1;gene=cmpD_1;inference=ab initio prediction:Prodigal:002006,similar to AA sequence:UniProtKB:Q55463;locus_tag=FMGBMHLM_00835;product=Bicarbonate transport ATP-binding protein CmpD
M-aerolatum_contig_5_1	Prodigal:002006	CDS	46181	47071	.	-	0	ID=FMGBMHLM_00836;eC_number=1.1.1.291;Name=Hgd_1;gene=Hgd_1;inference=ab initio prediction:Prodigal:002006,similar to AA sequence:UniProtKB:Q0QLF5;locus_tag=FMGBMHLM_00836;product=2-(hydroxymethyl)glutarate dehydrogenase
M-aerolatum_contig_5_1	Prodigal:002006	CDS	47117	47359	.	+	0	ID=FMGBMHLM_00837;inference=ab initio prediction:Prodigal:002006;locus_tag=FMGBMHLM_00837;product=hypothetical protein
M-aerolatum_contig_5_1	Prodigal:002006	CDS	47731	48441	.	+	0	ID=FMGBMHLM_00838;eC_number=4.1.1.65;Name=psd_1;db_xref=COG:COG0688;gene=psd_1;inference=ab initio prediction:Prodigal:002006,similar to AA sequence:UniProtKB:P9WHQ5;locus_tag=FMGBMHLM_00838;product=Phosphatidylserine decarboxylase proenzyme
M-aerolatum_contig_5_1	Prodigal:002006	CDS	48452	49345	.	+	0	ID=FMGBMHLM_00839;inference=ab initio prediction:Prodigal:002006;locus_tag=FMGBMHLM_00839;product=hypothetical protein
M-aerolatum_contig_5_1	Prodigal:002006	CDS	49445	49873	.	+	0	ID=FMGBMHLM_00840;Name=mscL;db_xref=COG:COG1970;gene=mscL;inference=ab initio prediction:Prodigal:002006,similar to AA sequence:UniProtKB:P0A742;locus_tag=FMGBMHLM_00840;product=Large-conductance mechanosensitive channel
M-aerolatum_contig_5_1	Prodigal:002006	CDS	50105	50374	.	-	0	ID=FMGBMHLM_00841;inference=ab initio prediction:Prodigal:002006;locus_tag=FMGBMHLM_00841;product=hypothetical protein
M-aerolatum_contig_5_1	Prodigal:002006	CDS	50469	50882	.	-	0	ID=FMGBMHLM_00842;inference=ab initio prediction:Prodigal:002006;locus_tag=FMGBMHLM_00842;product=hypothetical protein
M-aerolatum_contig_5_1	Prodigal:002006	CDS	51115	51849	.	-	0	ID=FMGBMHLM_00843;inference=ab initio prediction:Prodigal:002006;locus_tag=FMGBMHLM_00843;product=hypothetical protein
M-aerolatum_contig_5_1	Prodigal:002006	CDS	52002	52799	.	-	0	ID=FMGBMHLM_00844;eC_number=2.4.2.-;Name=yafJ;db_xref=COG:COG0121;gene=yafJ;inference=ab initio prediction:Prodigal:002006,similar to AA sequence:UniProtKB:Q47147;locus_tag=FMGBMHLM_00844;product=Putative glutamine amidotransferase YafJ
M-aerolatum_contig_5_1	Prodigal:002006	CDS	52874	53185	.	-	0	ID=FMGBMHLM_00845;inference=ab initio prediction:Prodigal:002006;locus_tag=FMGBMHLM_00845;product=hypothetical protein
M-aerolatum_contig_5_1	Prodigal:002006	CDS	53188	53853	.	-	0	ID=FMGBMHLM_00846;eC_number=1.9.3.1;Name=ctaE_1;db_xref=COG:COG1845;gene=ctaE_1;inference=ab initio prediction:Prodigal:002006,similar to AA sequence:UniProtKB:P9WP67;locus_tag=FMGBMHLM_00846;product=putative cytochrome c oxidase subunit 3
M-aerolatum_contig_5_1	Prodigal:002006	CDS	53850	55526	.	-	0	ID=FMGBMHLM_00847;eC_number=1.9.3.1;Name=ctaD_1;gene=ctaD_1;inference=ab initio prediction:Prodigal:002006,similar to AA sequence:UniProtKB:P16262;locus_tag=FMGBMHLM_00847;product=Cytochrome c oxidase subunit 1
M-aerolatum_contig_5_1	Prodigal:002006	CDS	55523	56491	.	-	0	ID=FMGBMHLM_00848;eC_number=1.9.3.1;Name=ctaC;db_xref=COG:COG1622;gene=ctaC;inference=ab initio prediction:Prodigal:002006,similar to AA sequence:UniProtKB:Q04441;locus_tag=FMGBMHLM_00848;product=Cytochrome c oxidase subunit 2
M-aerolatum_contig_5_1	Prodigal:002006	CDS	56488	57006	.	-	0	ID=FMGBMHLM_00849;inference=ab initio prediction:Prodigal:002006;locus_tag=FMGBMHLM_00849;product=hypothetical protein
M-aerolatum_contig_5_1	Prodigal:002006	CDS	57003	58103	.	-	0	ID=FMGBMHLM_00850;inference=ab initio prediction:Prodigal:002006;locus_tag=FMGBMHLM_00850;product=hypothetical protein
M-aerolatum_contig_5_1	Prodigal:002006	CDS	58100	58630	.	-	0	ID=FMGBMHLM_00851;inference=ab initio prediction:Prodigal:002006;locus_tag=FMGBMHLM_00851;product=hypothetical protein
M-aerolatum_contig_5_1	Prodigal:002006	CDS	58627	60618	.	-	0	ID=FMGBMHLM_00852;inference=ab initio prediction:Prodigal:002006;locus_tag=FMGBMHLM_00852;product=hypothetical protein
M-aerolatum_contig_5_1	Prodigal:002006	CDS	61025	64048	.	-	0	ID=FMGBMHLM_00853;eC_number=7.-.-.-;Name=rsxB;gene=rsxB;inference=ab initio prediction:Prodigal:002006,protein motif:HAMAP:MF_00463;locus_tag=FMGBMHLM_00853;product=Ion-translocating oxidoreductase complex subunit B
M-aerolatum_contig_5_1	Prodigal:002006	CDS	64045	64743	.	-	0	ID=FMGBMHLM_00854;inference=ab initio prediction:Prodigal:002006;locus_tag=FMGBMHLM_00854;product=hypothetical protein
M-aerolatum_contig_5_1	Prodigal:002006	CDS	65036	67732	.	+	0	ID=FMGBMHLM_00855;inference=ab initio prediction:Prodigal:002006;locus_tag=FMGBMHLM_00855;product=hypothetical protein
M-aerolatum_contig_5_1	Prodigal:002006	CDS	67898	69025	.	+	0	ID=FMGBMHLM_00856;inference=ab initio prediction:Prodigal:002006;locus_tag=FMGBMHLM_00856;product=hypothetical protein
M-aerolatum_contig_5_1	Prodigal:002006	CDS	69303	70250	.	+	0	ID=FMGBMHLM_00857;eC_number=3.1.26.11;Name=rbn;gene=rbn;inference=ab initio prediction:Prodigal:002006,protein motif:HAMAP:MF_01818;locus_tag=FMGBMHLM_00857;product=Ribonuclease BN
M-aerolatum_contig_5_1	Prodigal:002006	CDS	70294	70488	.	-	0	ID=FMGBMHLM_00858;inference=ab initio prediction:Prodigal:002006;locus_tag=FMGBMHLM_00858;product=hypothetical protein
M-aerolatum_contig_5_1	Prodigal:002006	CDS	70675	71865	.	+	0	ID=FMGBMHLM_00859;inference=ab initio prediction:Prodigal:002006;locus_tag=FMGBMHLM_00859;product=hypothetical protein
M-aerolatum_contig_5_1	Prodigal:002006	CDS	71992	72975	.	-	0	ID=FMGBMHLM_00860;inference=ab initio prediction:Prodigal:002006;locus_tag=FMGBMHLM_00860;product=hypothetical protein
M-aerolatum_contig_5_1	Prodigal:002006	CDS	73206	74078	.	-	0	ID=FMGBMHLM_00861;Name=ycf3;gene=ycf3;inference=ab initio prediction:Prodigal:002006,protein motif:HAMAP:MF_00439;locus_tag=FMGBMHLM_00861;product=Photosystem I assembly protein Ycf3
M-aerolatum_contig_5_1	Prodigal:002006	CDS	74431	75525	.	-	0	ID=FMGBMHLM_00862;eC_number=6.3.4.18;Name=purK;gene=purK;inference=ab initio prediction:Prodigal:002006,similar to AA sequence:UniProtKB:Q7A695;locus_tag=FMGBMHLM_00862;product=N5-carboxyaminoimidazole ribonucleotide synthase
M-aerolatum_contig_5_1	Prodigal:002006	CDS	75522	76016	.	-	0	ID=FMGBMHLM_00863;eC_number=5.4.99.18;Name=purE;db_xref=COG:COG0041;gene=purE;inference=ab initio prediction:Prodigal:002006,similar to AA sequence:UniProtKB:P0AG18;locus_tag=FMGBMHLM_00863;product=N5-carboxyaminoimidazole ribonucleotide mutase
M-aerolatum_contig_5_1	Prodigal:002006	CDS	76094	76312	.	-	0	ID=FMGBMHLM_00864;inference=ab initio prediction:Prodigal:002006;locus_tag=FMGBMHLM_00864;product=hypothetical protein
M-aerolatum_contig_5_1	Prodigal:002006	CDS	76497	76676	.	+	0	ID=FMGBMHLM_00865;inference=ab initio prediction:Prodigal:002006;locus_tag=FMGBMHLM_00865;product=hypothetical protein
M-aerolatum_contig_5_1	Prodigal:002006	CDS	76887	78812	.	+	0	ID=FMGBMHLM_00866;eC_number=6.2.1.1;Name=acsA_2;db_xref=COG:COG0365;gene=acsA_2;inference=ab initio prediction:Prodigal:002006,similar to AA sequence:UniProtKB:Q89WV5;locus_tag=FMGBMHLM_00866;product=Acetyl-coenzyme A synthetase
M-aerolatum_contig_5_1	Prodigal:002006	CDS	78927	79328	.	-	0	ID=FMGBMHLM_00867;inference=ab initio prediction:Prodigal:002006;locus_tag=FMGBMHLM_00867;product=hypothetical protein
M-aerolatum_contig_5_1	Prodigal:002006	CDS	79540	80658	.	+	0	ID=FMGBMHLM_00868;eC_number=1.6.99.1;Name=namA;db_xref=COG:COG1902;gene=namA;inference=ab initio prediction:Prodigal:002006,similar to AA sequence:UniProtKB:Q5KXG9;locus_tag=FMGBMHLM_00868;product=NADPH dehydrogenase
M-aerolatum_contig_5_1	Prodigal:002006	CDS	80827	81591	.	-	0	ID=FMGBMHLM_00869;inference=ab initio prediction:Prodigal:002006;locus_tag=FMGBMHLM_00869;product=hypothetical protein
M-aerolatum_contig_5_1	Prodigal:002006	CDS	81919	82419	.	+	0	ID=FMGBMHLM_00870;inference=ab initio prediction:Prodigal:002006;locus_tag=FMGBMHLM_00870;product=hypothetical protein
M-aerolatum_contig_5_1	Prodigal:002006	CDS	82549	83871	.	+	0	ID=FMGBMHLM_00871;Name=naiP_1;gene=naiP_1;inference=ab initio prediction:Prodigal:002006,similar to AA sequence:UniProtKB:O34691;locus_tag=FMGBMHLM_00871;product=Putative niacin/nicotinamide transporter NaiP
M-aerolatum_contig_5_1	Prodigal:002006	CDS	83875	84741	.	+	0	ID=FMGBMHLM_00872;eC_number=3.1.1.92;inference=ab initio prediction:Prodigal:002006,similar to AA sequence:UniProtKB:A6XIG6;locus_tag=FMGBMHLM_00872;product=4-sulfomuconolactone hydrolase
M-aerolatum_contig_5_1	Prodigal:002006	CDS	84895	86229	.	+	0	ID=FMGBMHLM_00873;eC_number=2.6.1.18;Name=bauA;db_xref=COG:COG0161;gene=bauA;inference=ab initio prediction:Prodigal:002006,similar to AA sequence:UniProtKB:Q9I700;locus_tag=FMGBMHLM_00873;product=Beta-alanine--pyruvate aminotransferase
M-aerolatum_contig_5_1	Prodigal:002006	CDS	86336	86512	.	+	0	ID=FMGBMHLM_00874;inference=ab initio prediction:Prodigal:002006;locus_tag=FMGBMHLM_00874;product=hypothetical protein
M-aerolatum_contig_5_1	Prodigal:002006	CDS	86569	86868	.	-	0	ID=FMGBMHLM_00875;inference=ab initio prediction:Prodigal:002006;locus_tag=FMGBMHLM_00875;product=hypothetical protein
M-aerolatum_contig_5_1	Prodigal:002006	CDS	87022	88311	.	-	0	ID=FMGBMHLM_00876;eC_number=1.3.1.85;Name=ccr;db_xref=COG:COG0604;gene=ccr;inference=ab initio prediction:Prodigal:002006,similar to AA sequence:UniProtKB:Q3IZ91;locus_tag=FMGBMHLM_00876;product=Crotonyl-CoA carboxylase/reductase
M-aerolatum_contig_5_1	Prodigal:002006	CDS	88499	89425	.	-	0	ID=FMGBMHLM_00877;Name=alkA;db_xref=COG:COG0122;gene=alkA;inference=ab initio prediction:Prodigal:002006,similar to AA sequence:UniProtKB:P9WJW3;locus_tag=FMGBMHLM_00877;product=putative bifunctional transcriptional activator/DNA repair enzyme AlkA
M-aerolatum_contig_5_1	Prodigal:002006	CDS	89541	90830	.	-	0	ID=FMGBMHLM_00878;eC_number=2.3.3.16;Name=aarA;gene=aarA;inference=ab initio prediction:Prodigal:002006,similar to AA sequence:UniProtKB:P20901;locus_tag=FMGBMHLM_00878;product=Citrate synthase
M-aerolatum_contig_5_1	Prodigal:002006	CDS	91102	92541	.	-	0	ID=FMGBMHLM_00879;eC_number=6.1.1.17;Name=gltX_1;db_xref=COG:COG0008;gene=gltX_1;inference=ab initio prediction:Prodigal:002006,similar to AA sequence:UniProtKB:P04805;locus_tag=FMGBMHLM_00879;product=Glutamate--tRNA ligase
M-aerolatum_contig_5_1	Prodigal:002006	CDS	92987	95239	.	+	0	ID=FMGBMHLM_00880;inference=ab initio prediction:Prodigal:002006;locus_tag=FMGBMHLM_00880;product=hypothetical protein
M-aerolatum_contig_5_1	Prodigal:002006	CDS	95319	96062	.	-	0	ID=FMGBMHLM_00881;eC_number=3.4.21.88;Name=lexA_2;db_xref=COG:COG1974;gene=lexA_2;inference=ab initio prediction:Prodigal:002006,similar to AA sequence:UniProtKB:Q9ZFA4;locus_tag=FMGBMHLM_00881;product=LexA repressor
M-aerolatum_contig_5_1	Prodigal:002006	CDS	98076	98807	.	-	0	ID=FMGBMHLM_00882;Name=rpaR;db_xref=COG:COG2771;gene=rpaR;inference=ab initio prediction:Prodigal:002006,similar to AA sequence:UniProtKB:Q6NCZ5;locus_tag=FMGBMHLM_00882;product=HTH-type quorum sensing-dependent transcriptional regulator RpaR
M-aerolatum_contig_5_1	Prodigal:002006	CDS	98975	99607	.	+	0	ID=FMGBMHLM_00883;eC_number=2.3.1.229;Name=rpaI;db_xref=COG:COG3916;gene=rpaI;inference=ab initio prediction:Prodigal:002006,similar to AA sequence:UniProtKB:Q6NCZ6;locus_tag=FMGBMHLM_00883;product=4-coumaroyl-homoserine lactone synthase
M-aerolatum_contig_5_1	Prodigal:002006	CDS	100074	100205	.	-	0	ID=FMGBMHLM_00884;inference=ab initio prediction:Prodigal:002006;locus_tag=FMGBMHLM_00884;product=hypothetical protein
M-aerolatum_contig_5_1	Prodigal:002006	CDS	101165	101332	.	+	0	ID=FMGBMHLM_00885;inference=ab initio prediction:Prodigal:002006;locus_tag=FMGBMHLM_00885;product=hypothetical protein
M-aerolatum_contig_5_1	Prodigal:002006	CDS	101741	102115	.	+	0	ID=FMGBMHLM_00886;inference=ab initio prediction:Prodigal:002006;locus_tag=FMGBMHLM_00886;product=hypothetical protein
M-aerolatum_contig_5_1	Prodigal:002006	CDS	102601	103107	.	+	0	ID=FMGBMHLM_00887;inference=ab initio prediction:Prodigal:002006;locus_tag=FMGBMHLM_00887;product=hypothetical protein
M-aerolatum_contig_5_1	Prodigal:002006	CDS	103356	104198	.	+	0	ID=FMGBMHLM_00888;inference=ab initio prediction:Prodigal:002006;locus_tag=FMGBMHLM_00888;product=hypothetical protein
M-aerolatum_contig_5_1	Prodigal:002006	CDS	104338	105402	.	-	0	ID=FMGBMHLM_00889;Name=hoxN;gene=hoxN;inference=ab initio prediction:Prodigal:002006,similar to AA sequence:UniProtKB:P23516;locus_tag=FMGBMHLM_00889;product=High-affinity nickel transport protein
M-aerolatum_contig_5_1	Prodigal:002006	CDS	105493	106506	.	-	0	ID=FMGBMHLM_00890;inference=ab initio prediction:Prodigal:002006;locus_tag=FMGBMHLM_00890;product=hypothetical protein
M-aerolatum_contig_5_1	Prodigal:002006	CDS	106503	107837	.	-	0	ID=FMGBMHLM_00891;Name=proP_1;gene=proP_1;inference=ab initio prediction:Prodigal:002006,similar to AA sequence:UniProtKB:P0C0L7;locus_tag=FMGBMHLM_00891;product=Proline/betaine transporter
M-aerolatum_contig_5_1	Aragorn:001002	tRNA	108075	108150	.	+	.	ID=FMGBMHLM_00892;inference=COORDINATES:profile:Aragorn:001002;locus_tag=FMGBMHLM_00892;product=tRNA-Phe(gaa)
M-aerolatum_contig_5_1	Prodigal:002006	CDS	108238	109887	.	+	0	ID=FMGBMHLM_00893;Name=xerC_2;gene=xerC_2;inference=ab initio prediction:Prodigal:002006,protein motif:HAMAP:MF_01808;locus_tag=FMGBMHLM_00893;product=Tyrosine recombinase XerC
M-aerolatum_contig_5_1	Prodigal:002006	CDS	110386	111276	.	+	0	ID=FMGBMHLM_00894;inference=ab initio prediction:Prodigal:002006;locus_tag=FMGBMHLM_00894;product=hypothetical protein
M-aerolatum_contig_5_1	Prodigal:002006	CDS	112219	112899	.	+	0	ID=FMGBMHLM_00895;inference=ab initio prediction:Prodigal:002006;locus_tag=FMGBMHLM_00895;product=hypothetical protein
M-aerolatum_contig_5_1	Prodigal:002006	CDS	113554	113643	.	-	0	ID=FMGBMHLM_00896;inference=ab initio prediction:Prodigal:002006;locus_tag=FMGBMHLM_00896;product=hypothetical protein
M-aerolatum_contig_5_1	Prodigal:002006	CDS	113932	114564	.	+	0	ID=FMGBMHLM_00897;inference=ab initio prediction:Prodigal:002006;locus_tag=FMGBMHLM_00897;product=hypothetical protein
M-aerolatum_contig_5_1	Prodigal:002006	CDS	114895	115791	.	+	0	ID=FMGBMHLM_00898;inference=ab initio prediction:Prodigal:002006;locus_tag=FMGBMHLM_00898;product=hypothetical protein
M-aerolatum_contig_5_1	Prodigal:002006	CDS	116648	117457	.	+	0	ID=FMGBMHLM_00899;eC_number=3.1.4.53;Name=cpdA_2;gene=cpdA_2;inference=ab initio prediction:Prodigal:002006,protein motif:HAMAP:MF_00905;locus_tag=FMGBMHLM_00899;product=3'%2C5'-cyclic adenosine monophosphate phosphodiesterase CpdA
M-aerolatum_contig_5_1	Prodigal:002006	CDS	117610	120009	.	+	0	ID=FMGBMHLM_00900;inference=ab initio prediction:Prodigal:002006;locus_tag=FMGBMHLM_00900;product=hypothetical protein
M-aerolatum_contig_5_1	Prodigal:002006	CDS	120013	121653	.	+	0	ID=FMGBMHLM_00901;inference=ab initio prediction:Prodigal:002006;locus_tag=FMGBMHLM_00901;product=hypothetical protein
M-aerolatum_contig_5_1	Prodigal:002006	CDS	122250	122624	.	-	0	ID=FMGBMHLM_00902;inference=ab initio prediction:Prodigal:002006;locus_tag=FMGBMHLM_00902;product=hypothetical protein
M-aerolatum_contig_5_1	Prodigal:002006	CDS	122630	124030	.	-	0	ID=FMGBMHLM_00903;inference=ab initio prediction:Prodigal:002006;locus_tag=FMGBMHLM_00903;product=hypothetical protein
M-aerolatum_contig_5_1	Prodigal:002006	CDS	124032	124901	.	-	0	ID=FMGBMHLM_00904;inference=ab initio prediction:Prodigal:002006;locus_tag=FMGBMHLM_00904;product=hypothetical protein
M-aerolatum_contig_5_1	Prodigal:002006	CDS	125033	128392	.	-	0	ID=FMGBMHLM_00905;eC_number=3.6.4.12;Name=rep;gene=rep;inference=ab initio prediction:Prodigal:002006,protein motif:HAMAP:MF_01920;locus_tag=FMGBMHLM_00905;product=ATP-dependent DNA helicase Rep
M-aerolatum_contig_5_1	Prodigal:002006	CDS	128397	128957	.	-	0	ID=FMGBMHLM_00906;inference=ab initio prediction:Prodigal:002006;locus_tag=FMGBMHLM_00906;product=hypothetical protein
M-aerolatum_contig_5_1	Prodigal:002006	CDS	128954	129562	.	-	0	ID=FMGBMHLM_00907;inference=ab initio prediction:Prodigal:002006;locus_tag=FMGBMHLM_00907;product=hypothetical protein
M-aerolatum_contig_5_1	Prodigal:002006	CDS	130240	136377	.	+	0	ID=FMGBMHLM_00908;eC_number=3.6.4.12;Name=recD2_1;gene=recD2_1;inference=ab initio prediction:Prodigal:002006,protein motif:HAMAP:MF_01488;locus_tag=FMGBMHLM_00908;product=ATP-dependent RecD-like DNA helicase
M-aerolatum_contig_5_1	Prodigal:002006	CDS	136746	137078	.	+	0	ID=FMGBMHLM_00909;inference=ab initio prediction:Prodigal:002006;locus_tag=FMGBMHLM_00909;product=hypothetical protein
M-aerolatum_contig_5_1	Prodigal:002006	CDS	137103	137201	.	+	0	ID=FMGBMHLM_00910;inference=ab initio prediction:Prodigal:002006;locus_tag=FMGBMHLM_00910;product=hypothetical protein
M-aerolatum_contig_5_1	Prodigal:002006	CDS	137246	139309	.	+	0	ID=FMGBMHLM_00911;eC_number=3.4.24.-;Name=ftsH_2;gene=ftsH_2;inference=ab initio prediction:Prodigal:002006,protein motif:HAMAP:MF_01458;locus_tag=FMGBMHLM_00911;product=ATP-dependent zinc metalloprotease FtsH
M-aerolatum_contig_5_1	Prodigal:002006	CDS	139302	139583	.	+	0	ID=FMGBMHLM_00912;inference=ab initio prediction:Prodigal:002006;locus_tag=FMGBMHLM_00912;product=hypothetical protein
M-aerolatum_contig_5_1	Prodigal:002006	CDS	139570	140442	.	+	0	ID=FMGBMHLM_00913;inference=ab initio prediction:Prodigal:002006;locus_tag=FMGBMHLM_00913;product=hypothetical protein
M-aerolatum_contig_5_1	Prodigal:002006	CDS	140658	141461	.	+	0	ID=FMGBMHLM_00914;inference=ab initio prediction:Prodigal:002006;locus_tag=FMGBMHLM_00914;product=hypothetical protein
M-aerolatum_contig_5_1	Prodigal:002006	CDS	141461	143743	.	+	0	ID=FMGBMHLM_00915;inference=ab initio prediction:Prodigal:002006;locus_tag=FMGBMHLM_00915;product=hypothetical protein
M-aerolatum_contig_5_1	Prodigal:002006	CDS	143743	144801	.	+	0	ID=FMGBMHLM_00916;inference=ab initio prediction:Prodigal:002006;locus_tag=FMGBMHLM_00916;product=hypothetical protein
M-aerolatum_contig_5_1	Prodigal:002006	CDS	144798	147014	.	+	0	ID=FMGBMHLM_00917;inference=ab initio prediction:Prodigal:002006;locus_tag=FMGBMHLM_00917;product=hypothetical protein
M-aerolatum_contig_5_1	Prodigal:002006	CDS	147953	148666	.	-	0	ID=FMGBMHLM_00918;inference=ab initio prediction:Prodigal:002006;locus_tag=FMGBMHLM_00918;product=hypothetical protein
M-aerolatum_contig_5_1	Prodigal:002006	CDS	148830	150293	.	+	0	ID=FMGBMHLM_00919;Name=malT_1;gene=malT_1;inference=ab initio prediction:Prodigal:002006,protein motif:HAMAP:MF_01247;locus_tag=FMGBMHLM_00919;product=HTH-type transcriptional regulator MalT
M-aerolatum_contig_5_1	Prodigal:002006	CDS	150387	150560	.	+	0	ID=FMGBMHLM_00920;inference=ab initio prediction:Prodigal:002006;locus_tag=FMGBMHLM_00920;product=hypothetical protein
M-aerolatum_contig_6_1	Prodigal:002006	CDS	50	265	.	+	0	ID=FMGBMHLM_00921;inference=ab initio prediction:Prodigal:002006;locus_tag=FMGBMHLM_00921;product=hypothetical protein
M-aerolatum_contig_6_1	Prodigal:002006	CDS	284	454	.	+	0	ID=FMGBMHLM_00922;inference=ab initio prediction:Prodigal:002006;locus_tag=FMGBMHLM_00922;product=hypothetical protein
M-aerolatum_contig_6_1	Prodigal:002006	CDS	957	1853	.	+	0	ID=FMGBMHLM_00923;Name=trpI;gene=trpI;inference=ab initio prediction:Prodigal:002006,similar to AA sequence:UniProtKB:P11720;locus_tag=FMGBMHLM_00923;product=HTH-type transcriptional regulator TrpI
M-aerolatum_contig_6_1	Prodigal:002006	CDS	2000	2953	.	+	0	ID=FMGBMHLM_00924;Name=gltC_1;gene=gltC_1;inference=ab initio prediction:Prodigal:002006,similar to AA sequence:UniProtKB:P20668;locus_tag=FMGBMHLM_00924;product=HTH-type transcriptional regulator GltC
M-aerolatum_contig_6_1	Prodigal:002006	CDS	3292	4449	.	+	0	ID=FMGBMHLM_00925;eC_number=2.8.3.22;Name=smtB_1;db_xref=COG:COG1804;gene=smtB_1;inference=ab initio prediction:Prodigal:002006,similar to AA sequence:UniProtKB:Q1KLK0;locus_tag=FMGBMHLM_00925;product=Succinyl-CoA--L-malate CoA-transferase beta subunit
M-aerolatum_contig_6_1	Prodigal:002006	CDS	4452	5327	.	+	0	ID=FMGBMHLM_00926;eC_number=3.1.2.30;Name=mcl2_2;db_xref=COG:COG2301;gene=mcl2_2;inference=ab initio prediction:Prodigal:002006,similar to AA sequence:UniProtKB:D3JV05;locus_tag=FMGBMHLM_00926;product=(3S)-malyl-CoA thioesterase
M-aerolatum_contig_6_1	Prodigal:002006	CDS	5324	6433	.	+	0	ID=FMGBMHLM_00927;eC_number=1.1.1.327;Name=camD;gene=camD;inference=ab initio prediction:Prodigal:002006,similar to AA sequence:UniProtKB:P09347;locus_tag=FMGBMHLM_00927;product=5-exo-hydroxycamphor dehydrogenase
M-aerolatum_contig_6_1	Prodigal:002006	CDS	6580	6831	.	+	0	ID=FMGBMHLM_00928;inference=ab initio prediction:Prodigal:002006;locus_tag=FMGBMHLM_00928;product=hypothetical protein
M-aerolatum_contig_6_1	Prodigal:002006	CDS	6771	7796	.	+	0	ID=FMGBMHLM_00929;Name=siaP_1;db_xref=COG:COG1638;gene=siaP_1;inference=ab initio prediction:Prodigal:002006,similar to AA sequence:UniProtKB:P44542;locus_tag=FMGBMHLM_00929;product=Sialic acid-binding periplasmic protein SiaP
M-aerolatum_contig_6_1	Prodigal:002006	CDS	7980	9296	.	-	0	ID=FMGBMHLM_00930;eC_number=1.13.11.82;inference=ab initio prediction:Prodigal:002006,similar to AA sequence:UniProtKB:A4XES9;locus_tag=FMGBMHLM_00930;product=8'-apo-carotenoid 13%2C14-cleaving dioxygenase
M-aerolatum_contig_6_1	Prodigal:002006	CDS	9600	9830	.	-	0	ID=FMGBMHLM_00931;inference=ab initio prediction:Prodigal:002006;locus_tag=FMGBMHLM_00931;product=hypothetical protein
M-aerolatum_contig_6_1	Prodigal:002006	CDS	9993	10601	.	+	0	ID=FMGBMHLM_00932;inference=ab initio prediction:Prodigal:002006;locus_tag=FMGBMHLM_00932;product=hypothetical protein
M-aerolatum_contig_6_1	Prodigal:002006	CDS	11743	13296	.	+	0	ID=FMGBMHLM_00933;inference=ab initio prediction:Prodigal:002006;locus_tag=FMGBMHLM_00933;product=hypothetical protein
M-aerolatum_contig_6_1	Prodigal:002006	CDS	13706	16975	.	-	0	ID=FMGBMHLM_00934;inference=ab initio prediction:Prodigal:002006;locus_tag=FMGBMHLM_00934;product=hypothetical protein
M-aerolatum_contig_6_1	Prodigal:002006	CDS	17630	20773	.	-	0	ID=FMGBMHLM_00935;Name=mexB_1;db_xref=COG:COG0841;gene=mexB_1;inference=ab initio prediction:Prodigal:002006,similar to AA sequence:UniProtKB:P52002;locus_tag=FMGBMHLM_00935;product=Multidrug resistance protein MexB
M-aerolatum_contig_6_1	Prodigal:002006	CDS	20794	21999	.	-	0	ID=FMGBMHLM_00936;Name=srpA_1;gene=srpA_1;inference=ab initio prediction:Prodigal:002006,similar to AA sequence:UniProtKB:O31099;locus_tag=FMGBMHLM_00936;product=Solvent efflux pump periplasmic linker SrpA
M-aerolatum_contig_6_1	Prodigal:002006	CDS	21983	22426	.	-	0	ID=FMGBMHLM_00937;inference=ab initio prediction:Prodigal:002006;locus_tag=FMGBMHLM_00937;product=hypothetical protein
M-aerolatum_contig_6_1	Prodigal:002006	CDS	22549	22737	.	-	0	ID=FMGBMHLM_00938;inference=ab initio prediction:Prodigal:002006;locus_tag=FMGBMHLM_00938;product=hypothetical protein
M-aerolatum_contig_6_1	Prodigal:002006	CDS	22834	24165	.	-	0	ID=FMGBMHLM_00939;eC_number=2.7.-.-;Name=sasA_5;gene=sasA_5;inference=ab initio prediction:Prodigal:002006,protein motif:HAMAP:MF_01837;locus_tag=FMGBMHLM_00939;product=Adaptive-response sensory-kinase SasA
M-aerolatum_contig_6_1	Prodigal:002006	CDS	24165	24836	.	-	0	ID=FMGBMHLM_00940;Name=qseB;gene=qseB;inference=ab initio prediction:Prodigal:002006,similar to AA sequence:UniProtKB:P52076;locus_tag=FMGBMHLM_00940;product=Transcriptional regulatory protein QseB
M-aerolatum_contig_6_1	Prodigal:002006	CDS	24942	26750	.	-	0	ID=FMGBMHLM_00941;eC_number=3.6.3.-;db_xref=COG:COG1132;inference=ab initio prediction:Prodigal:002006,similar to AA sequence:UniProtKB:Q99T13;locus_tag=FMGBMHLM_00941;product=Putative multidrug export ATP-binding/permease protein
M-aerolatum_contig_6_1	Prodigal:002006	CDS	26820	27068	.	-	0	ID=FMGBMHLM_00942;inference=ab initio prediction:Prodigal:002006;locus_tag=FMGBMHLM_00942;product=hypothetical protein
M-aerolatum_contig_6_1	Prodigal:002006	CDS	27577	28356	.	+	0	ID=FMGBMHLM_00943;inference=ab initio prediction:Prodigal:002006;locus_tag=FMGBMHLM_00943;product=hypothetical protein
M-aerolatum_contig_6_1	Prodigal:002006	CDS	28416	28955	.	+	0	ID=FMGBMHLM_00944;Name=sigK_1;db_xref=COG:COG1595;gene=sigK_1;inference=ab initio prediction:Prodigal:002006,similar to AA sequence:UniProtKB:P9WGH7;locus_tag=FMGBMHLM_00944;product=ECF RNA polymerase sigma factor SigK
M-aerolatum_contig_6_1	Prodigal:002006	CDS	28952	29719	.	+	0	ID=FMGBMHLM_00945;inference=ab initio prediction:Prodigal:002006;locus_tag=FMGBMHLM_00945;product=hypothetical protein
M-aerolatum_contig_6_1	Prodigal:002006	CDS	29913	31088	.	+	0	ID=FMGBMHLM_00946;inference=ab initio prediction:Prodigal:002006;locus_tag=FMGBMHLM_00946;product=hypothetical protein
M-aerolatum_contig_6_1	Prodigal:002006	CDS	31102	31863	.	-	0	ID=FMGBMHLM_00947;eC_number=2.8.5.2;Name=soxA_1;gene=soxA_1;inference=ab initio prediction:Prodigal:002006,similar to AA sequence:UniProtKB:Q9K4M4;locus_tag=FMGBMHLM_00947;product=L-cysteine S-thiosulfotransferase subunit SoxA
M-aerolatum_contig_6_1	Prodigal:002006	CDS	31902	32222	.	-	0	ID=FMGBMHLM_00948;inference=ab initio prediction:Prodigal:002006;locus_tag=FMGBMHLM_00948;product=hypothetical protein
M-aerolatum_contig_6_1	Prodigal:002006	CDS	32228	32716	.	-	0	ID=FMGBMHLM_00949;inference=ab initio prediction:Prodigal:002006;locus_tag=FMGBMHLM_00949;product=hypothetical protein
M-aerolatum_contig_6_1	Prodigal:002006	CDS	32713	33183	.	-	0	ID=FMGBMHLM_00950;inference=ab initio prediction:Prodigal:002006;locus_tag=FMGBMHLM_00950;product=hypothetical protein
M-aerolatum_contig_6_1	Prodigal:002006	CDS	33180	34442	.	-	0	ID=FMGBMHLM_00951;eC_number=1.8.2.3;Name=fccB;db_xref=COG:COG0446;gene=fccB;inference=ab initio prediction:Prodigal:002006,similar to AA sequence:UniProtKB:Q06530;locus_tag=FMGBMHLM_00951;product=Sulfide dehydrogenase [flavocytochrome c] flavoprotein chain
M-aerolatum_contig_6_1	Prodigal:002006	CDS	34442	34735	.	-	0	ID=FMGBMHLM_00952;inference=ab initio prediction:Prodigal:002006;locus_tag=FMGBMHLM_00952;product=hypothetical protein
M-aerolatum_contig_6_1	Prodigal:002006	CDS	34732	36927	.	-	0	ID=FMGBMHLM_00953;eC_number=1.3.99.16;Name=iorB_1;gene=iorB_1;inference=ab initio prediction:Prodigal:002006,similar to AA sequence:UniProtKB:Q51698;locus_tag=FMGBMHLM_00953;product=Isoquinoline 1-oxidoreductase subunit beta
M-aerolatum_contig_6_1	Prodigal:002006	CDS	36942	37403	.	-	0	ID=FMGBMHLM_00954;eC_number=1.3.99.16;Name=iorA_2;gene=iorA_2;inference=ab initio prediction:Prodigal:002006,similar to AA sequence:UniProtKB:Q51697;locus_tag=FMGBMHLM_00954;product=Isoquinoline 1-oxidoreductase subunit alpha
M-aerolatum_contig_6_1	Prodigal:002006	CDS	38012	38821	.	-	0	ID=FMGBMHLM_00955;inference=ab initio prediction:Prodigal:002006;locus_tag=FMGBMHLM_00955;product=hypothetical protein
M-aerolatum_contig_6_1	Prodigal:002006	CDS	39522	40562	.	-	0	ID=FMGBMHLM_00956;eC_number=3.1.1.-;Name=aes_4;gene=aes_4;inference=ab initio prediction:Prodigal:002006,protein motif:HAMAP:MF_01958;locus_tag=FMGBMHLM_00956;product=Acetyl esterase
M-aerolatum_contig_6_1	Prodigal:002006	CDS	40559	40708	.	-	0	ID=FMGBMHLM_00957;inference=ab initio prediction:Prodigal:002006;locus_tag=FMGBMHLM_00957;product=hypothetical protein
M-aerolatum_contig_6_1	Prodigal:002006	CDS	40892	41119	.	+	0	ID=FMGBMHLM_00958;inference=ab initio prediction:Prodigal:002006;locus_tag=FMGBMHLM_00958;product=hypothetical protein
M-aerolatum_contig_6_1	Prodigal:002006	CDS	41114	41248	.	-	0	ID=FMGBMHLM_00959;inference=ab initio prediction:Prodigal:002006;locus_tag=FMGBMHLM_00959;product=hypothetical protein
M-aerolatum_contig_6_1	Prodigal:002006	CDS	41245	41619	.	-	0	ID=FMGBMHLM_00960;db_xref=COG:COG3039;inference=ab initio prediction:Prodigal:002006,similar to AA sequence:ISfinder:ISMra5;locus_tag=FMGBMHLM_00960;product=IS5 family transposase ISMra5
M-aerolatum_contig_6_1	Prodigal:002006	CDS	41991	42278	.	-	0	ID=FMGBMHLM_00961;inference=ab initio prediction:Prodigal:002006;locus_tag=FMGBMHLM_00961;product=hypothetical protein
M-aerolatum_contig_6_1	Prodigal:002006	CDS	42683	45934	.	+	0	ID=FMGBMHLM_00962;Name=acrB;db_xref=COG:COG0841;gene=acrB;inference=ab initio prediction:Prodigal:002006,similar to AA sequence:UniProtKB:P31224;locus_tag=FMGBMHLM_00962;product=Multidrug efflux pump subunit AcrB
M-aerolatum_contig_6_1	Prodigal:002006	CDS	45934	47319	.	+	0	ID=FMGBMHLM_00963;Name=mdtE;gene=mdtE;inference=ab initio prediction:Prodigal:002006,similar to AA sequence:UniProtKB:P37636;locus_tag=FMGBMHLM_00963;product=Multidrug resistance protein MdtE
M-aerolatum_contig_6_1	Prodigal:002006	CDS	47483	48163	.	+	0	ID=FMGBMHLM_00964;Name=cusR_1;db_xref=COG:COG0745;gene=cusR_1;inference=ab initio prediction:Prodigal:002006,similar to AA sequence:UniProtKB:P0ACZ8;locus_tag=FMGBMHLM_00964;product=Transcriptional regulatory protein CusR
M-aerolatum_contig_6_1	Prodigal:002006	CDS	48150	49535	.	+	0	ID=FMGBMHLM_00965;eC_number=2.7.-.-;Name=sasA_6;gene=sasA_6;inference=ab initio prediction:Prodigal:002006,protein motif:HAMAP:MF_01837;locus_tag=FMGBMHLM_00965;product=Adaptive-response sensory-kinase SasA
M-aerolatum_contig_6_1	Prodigal:002006	CDS	49587	49886	.	-	0	ID=FMGBMHLM_00966;inference=ab initio prediction:Prodigal:002006;locus_tag=FMGBMHLM_00966;product=hypothetical protein
M-aerolatum_contig_6_1	Prodigal:002006	CDS	50399	51997	.	-	0	ID=FMGBMHLM_00967;inference=ab initio prediction:Prodigal:002006;locus_tag=FMGBMHLM_00967;product=hypothetical protein
M-aerolatum_contig_6_1	Prodigal:002006	CDS	53198	53341	.	+	0	ID=FMGBMHLM_00968;inference=ab initio prediction:Prodigal:002006;locus_tag=FMGBMHLM_00968;product=hypothetical protein
M-aerolatum_contig_6_1	Prodigal:002006	CDS	53928	55280	.	-	0	ID=FMGBMHLM_00969;eC_number=2.4.1.250;Name=mshA_1;gene=mshA_1;inference=ab initio prediction:Prodigal:002006,protein motif:HAMAP:MF_01695;locus_tag=FMGBMHLM_00969;product=D-inositol-3-phosphate glycosyltransferase
M-aerolatum_contig_6_1	Prodigal:002006	CDS	55621	56487	.	+	0	ID=FMGBMHLM_00970;inference=ab initio prediction:Prodigal:002006;locus_tag=FMGBMHLM_00970;product=hypothetical protein
M-aerolatum_contig_6_1	Prodigal:002006	CDS	56533	57519	.	+	0	ID=FMGBMHLM_00971;inference=ab initio prediction:Prodigal:002006;locus_tag=FMGBMHLM_00971;product=hypothetical protein
M-aerolatum_contig_6_1	Prodigal:002006	CDS	57787	59025	.	+	0	ID=FMGBMHLM_00972;inference=ab initio prediction:Prodigal:002006;locus_tag=FMGBMHLM_00972;product=hypothetical protein
M-aerolatum_contig_6_1	Prodigal:002006	CDS	59249	60442	.	-	0	ID=FMGBMHLM_00973;inference=ab initio prediction:Prodigal:002006;locus_tag=FMGBMHLM_00973;product=hypothetical protein
M-aerolatum_contig_6_1	Prodigal:002006	CDS	60802	61908	.	+	0	ID=FMGBMHLM_00974;inference=ab initio prediction:Prodigal:002006;locus_tag=FMGBMHLM_00974;product=hypothetical protein
M-aerolatum_contig_6_1	Prodigal:002006	CDS	61991	65293	.	-	0	ID=FMGBMHLM_00975;inference=ab initio prediction:Prodigal:002006;locus_tag=FMGBMHLM_00975;product=hypothetical protein
M-aerolatum_contig_6_1	Prodigal:002006	CDS	65577	69653	.	+	0	ID=FMGBMHLM_00976;eC_number=2.4.1.250;Name=mshA_2;gene=mshA_2;inference=ab initio prediction:Prodigal:002006,protein motif:HAMAP:MF_01695;locus_tag=FMGBMHLM_00976;product=D-inositol-3-phosphate glycosyltransferase
M-aerolatum_contig_6_1	Prodigal:002006	CDS	69682	70740	.	+	0	ID=FMGBMHLM_00977;eC_number=4.2.1.46;Name=rffG_1;db_xref=COG:COG1088;gene=rffG_1;inference=ab initio prediction:Prodigal:002006,similar to AA sequence:UniProtKB:P27830;locus_tag=FMGBMHLM_00977;product=dTDP-glucose 4%2C6-dehydratase 2
M-aerolatum_contig_6_1	Prodigal:002006	CDS	70781	71650	.	+	0	ID=FMGBMHLM_00978;eC_number=2.7.7.24;Name=rffH;db_xref=COG:COG1209;gene=rffH;inference=ab initio prediction:Prodigal:002006,similar to AA sequence:UniProtKB:P61887;locus_tag=FMGBMHLM_00978;product=Glucose-1-phosphate thymidylyltransferase 2
M-aerolatum_contig_6_1	Prodigal:002006	CDS	71667	72416	.	+	0	ID=FMGBMHLM_00979;inference=ab initio prediction:Prodigal:002006;locus_tag=FMGBMHLM_00979;product=hypothetical protein
M-aerolatum_contig_6_1	Prodigal:002006	CDS	72413	74725	.	+	0	ID=FMGBMHLM_00980;inference=ab initio prediction:Prodigal:002006;locus_tag=FMGBMHLM_00980;product=hypothetical protein
M-aerolatum_contig_6_1	Prodigal:002006	CDS	74722	77040	.	+	0	ID=FMGBMHLM_00981;inference=ab initio prediction:Prodigal:002006;locus_tag=FMGBMHLM_00981;product=hypothetical protein
M-aerolatum_contig_6_1	Prodigal:002006	CDS	77217	79442	.	+	0	ID=FMGBMHLM_00982;Name=apxIB;db_xref=COG:COG2274;gene=apxIB;inference=ab initio prediction:Prodigal:002006,similar to AA sequence:UniProtKB:P26760;locus_tag=FMGBMHLM_00982;product=Toxin RTX-I translocation ATP-binding protein
M-aerolatum_contig_6_1	Prodigal:002006	CDS	79432	80778	.	+	0	ID=FMGBMHLM_00983;Name=hlyD;gene=hlyD;inference=ab initio prediction:Prodigal:002006,similar to AA sequence:UniProtKB:P09986;locus_tag=FMGBMHLM_00983;product=Hemolysin secretion protein D%2C chromosomal
M-aerolatum_contig_6_1	Prodigal:002006	CDS	80775	82724	.	+	0	ID=FMGBMHLM_00984;inference=ab initio prediction:Prodigal:002006;locus_tag=FMGBMHLM_00984;product=hypothetical protein
M-aerolatum_contig_6_1	Prodigal:002006	CDS	83523	83987	.	-	0	ID=FMGBMHLM_00985;inference=ab initio prediction:Prodigal:002006;locus_tag=FMGBMHLM_00985;product=hypothetical protein
M-aerolatum_contig_6_1	Prodigal:002006	CDS	84144	84428	.	-	0	ID=FMGBMHLM_00986;inference=ab initio prediction:Prodigal:002006;locus_tag=FMGBMHLM_00986;product=hypothetical protein
M-aerolatum_contig_6_1	Prodigal:002006	CDS	84454	84645	.	-	0	ID=FMGBMHLM_00987;inference=ab initio prediction:Prodigal:002006;locus_tag=FMGBMHLM_00987;product=hypothetical protein
M-aerolatum_contig_6_1	Prodigal:002006	CDS	84700	85005	.	-	0	ID=FMGBMHLM_00988;inference=ab initio prediction:Prodigal:002006;locus_tag=FMGBMHLM_00988;product=hypothetical protein
M-aerolatum_contig_6_1	Prodigal:002006	CDS	86000	87409	.	-	0	ID=FMGBMHLM_00989;inference=ab initio prediction:Prodigal:002006;locus_tag=FMGBMHLM_00989;product=hypothetical protein
M-aerolatum_contig_6_1	Prodigal:002006	CDS	87865	90282	.	+	0	ID=FMGBMHLM_00990;eC_number=2.7.13.3;Name=rcsC_3;gene=rcsC_3;inference=ab initio prediction:Prodigal:002006,protein motif:HAMAP:MF_00979;locus_tag=FMGBMHLM_00990;product=Sensor histidine kinase RcsC
M-aerolatum_contig_6_1	Prodigal:002006	CDS	90522	91793	.	-	0	ID=FMGBMHLM_00991;inference=ab initio prediction:Prodigal:002006;locus_tag=FMGBMHLM_00991;product=hypothetical protein
M-aerolatum_contig_6_1	Prodigal:002006	CDS	92213	92515	.	+	0	ID=FMGBMHLM_00992;inference=ab initio prediction:Prodigal:002006;locus_tag=FMGBMHLM_00992;product=hypothetical protein
M-aerolatum_contig_6_1	Prodigal:002006	CDS	92543	94009	.	+	0	ID=FMGBMHLM_00993;inference=ab initio prediction:Prodigal:002006;locus_tag=FMGBMHLM_00993;product=hypothetical protein
M-aerolatum_contig_6_1	Prodigal:002006	CDS	94223	94561	.	+	0	ID=FMGBMHLM_00994;inference=ab initio prediction:Prodigal:002006;locus_tag=FMGBMHLM_00994;product=hypothetical protein
M-aerolatum_contig_7_1	Prodigal:002006	CDS	163	1119	.	-	0	ID=FMGBMHLM_00995;eC_number=4.2.99.20;Name=menH_1;gene=menH_1;inference=ab initio prediction:Prodigal:002006,protein motif:HAMAP:MF_01660;locus_tag=FMGBMHLM_00995;product=2-succinyl-6-hydroxy-2%2C4-cyclohexadiene-1-carboxylate synthase
M-aerolatum_contig_7_1	Prodigal:002006	CDS	1116	1655	.	-	0	ID=FMGBMHLM_00996;inference=ab initio prediction:Prodigal:002006;locus_tag=FMGBMHLM_00996;product=hypothetical protein
M-aerolatum_contig_7_1	Prodigal:002006	CDS	1895	3541	.	+	0	ID=FMGBMHLM_00997;eC_number=6.2.1.3;db_xref=COG:COG0318;inference=ab initio prediction:Prodigal:002006,similar to AA sequence:UniProtKB:Q5SKN9;locus_tag=FMGBMHLM_00997;product=Long-chain-fatty-acid--CoA ligase
M-aerolatum_contig_7_1	Prodigal:002006	CDS	3724	3945	.	-	0	ID=FMGBMHLM_00998;inference=ab initio prediction:Prodigal:002006;locus_tag=FMGBMHLM_00998;product=hypothetical protein
M-aerolatum_contig_7_1	Prodigal:002006	CDS	4056	5729	.	+	0	ID=FMGBMHLM_00999;eC_number=3.1.11.6;Name=xseA_1;db_xref=COG:COG1570;gene=xseA_1;inference=ab initio prediction:Prodigal:002006,similar to AA sequence:UniProtKB:P04994;locus_tag=FMGBMHLM_00999;product=Exodeoxyribonuclease 7 large subunit
M-aerolatum_contig_7_1	Prodigal:002006	CDS	5929	7350	.	+	0	ID=FMGBMHLM_01000;eC_number=4.2.99.20;Name=menH_2;gene=menH_2;inference=ab initio prediction:Prodigal:002006,protein motif:HAMAP:MF_01660;locus_tag=FMGBMHLM_01000;product=2-succinyl-6-hydroxy-2%2C4-cyclohexadiene-1-carboxylate synthase
M-aerolatum_contig_7_1	Prodigal:002006	CDS	7347	8897	.	+	0	ID=FMGBMHLM_01001;eC_number=1.1.1.400;Name=mpdB;gene=mpdB;inference=ab initio prediction:Prodigal:002006,similar to AA sequence:UniProtKB:Q3YAT3;locus_tag=FMGBMHLM_01001;product=2-methyl-1%2C2-propanediol dehydrogenase
M-aerolatum_contig_7_1	Prodigal:002006	CDS	9290	10018	.	-	0	ID=FMGBMHLM_01002;inference=ab initio prediction:Prodigal:002006;locus_tag=FMGBMHLM_01002;product=hypothetical protein
M-aerolatum_contig_7_1	Prodigal:002006	CDS	10058	11086	.	-	0	ID=FMGBMHLM_01003;Name=oppD;db_xref=COG:COG0444;gene=oppD;inference=ab initio prediction:Prodigal:002006,similar to AA sequence:UniProtKB:P24136;locus_tag=FMGBMHLM_01003;product=Oligopeptide transport ATP-binding protein OppD
M-aerolatum_contig_7_1	Prodigal:002006	CDS	11083	12138	.	-	0	ID=FMGBMHLM_01004;eC_number=7.6.2.8;Name=btuD_3;gene=btuD_3;inference=ab initio prediction:Prodigal:002006,protein motif:HAMAP:MF_01005;locus_tag=FMGBMHLM_01004;product=Vitamin B12 import ATP-binding protein BtuD
M-aerolatum_contig_7_1	Prodigal:002006	CDS	12135	13058	.	-	0	ID=FMGBMHLM_01005;Name=gsiD;db_xref=COG:COG1173;gene=gsiD;inference=ab initio prediction:Prodigal:002006,similar to AA sequence:UniProtKB:P75799;locus_tag=FMGBMHLM_01005;product=Glutathione transport system permease protein GsiD
M-aerolatum_contig_7_1	Prodigal:002006	CDS	13075	14028	.	-	0	ID=FMGBMHLM_01006;Name=gsiC_1;db_xref=COG:COG0601;gene=gsiC_1;inference=ab initio prediction:Prodigal:002006,similar to AA sequence:UniProtKB:P75798;locus_tag=FMGBMHLM_01006;product=Glutathione transport system permease protein GsiC
M-aerolatum_contig_7_1	Prodigal:002006	CDS	14195	15817	.	-	0	ID=FMGBMHLM_01007;Name=hbpA;db_xref=COG:COG0747;gene=hbpA;inference=ab initio prediction:Prodigal:002006,similar to AA sequence:UniProtKB:P33950;locus_tag=FMGBMHLM_01007;product=Heme-binding protein A
M-aerolatum_contig_7_1	Prodigal:002006	CDS	16501	16881	.	+	0	ID=FMGBMHLM_01008;inference=ab initio prediction:Prodigal:002006;locus_tag=FMGBMHLM_01008;product=hypothetical protein
M-aerolatum_contig_7_1	Prodigal:002006	CDS	17190	17420	.	+	0	ID=FMGBMHLM_01009;inference=ab initio prediction:Prodigal:002006;locus_tag=FMGBMHLM_01009;product=hypothetical protein
M-aerolatum_contig_7_1	Prodigal:002006	CDS	17609	17815	.	-	0	ID=FMGBMHLM_01010;inference=ab initio prediction:Prodigal:002006;locus_tag=FMGBMHLM_01010;product=hypothetical protein
M-aerolatum_contig_7_1	Prodigal:002006	CDS	17970	18638	.	-	0	ID=FMGBMHLM_01011;eC_number=3.1.3.-;db_xref=COG:COG0637;inference=ab initio prediction:Prodigal:002006,similar to AA sequence:UniProtKB:Q9X0Y1;locus_tag=FMGBMHLM_01011;product=Phosphorylated carbohydrates phosphatase
M-aerolatum_contig_7_1	Prodigal:002006	CDS	18835	19194	.	-	0	ID=FMGBMHLM_01012;inference=ab initio prediction:Prodigal:002006;locus_tag=FMGBMHLM_01012;product=hypothetical protein
M-aerolatum_contig_7_1	Prodigal:002006	CDS	19441	20052	.	+	0	ID=FMGBMHLM_01013;Name=nfuA;gene=nfuA;inference=ab initio prediction:Prodigal:002006,protein motif:HAMAP:MF_01637;locus_tag=FMGBMHLM_01013;product=Fe/S biogenesis protein NfuA
M-aerolatum_contig_7_1	Prodigal:002006	CDS	20186	20866	.	+	0	ID=FMGBMHLM_01014;Name=tsaB;db_xref=COG:COG1214;gene=tsaB;inference=ab initio prediction:Prodigal:002006,similar to AA sequence:UniProtKB:Q7CQE0;locus_tag=FMGBMHLM_01014;product=tRNA threonylcarbamoyladenosine biosynthesis protein TsaB
M-aerolatum_contig_7_1	Prodigal:002006	CDS	20863	21381	.	+	0	ID=FMGBMHLM_01015;eC_number=2.3.1.189;Name=mshD;gene=mshD;inference=ab initio prediction:Prodigal:002006,protein motif:HAMAP:MF_01698;locus_tag=FMGBMHLM_01015;product=Mycothiol acetyltransferase
M-aerolatum_contig_7_1	Prodigal:002006	CDS	21386	22252	.	+	0	ID=FMGBMHLM_01016;inference=ab initio prediction:Prodigal:002006;locus_tag=FMGBMHLM_01016;product=hypothetical protein
M-aerolatum_contig_7_1	Prodigal:002006	CDS	22329	23666	.	+	0	ID=FMGBMHLM_01017;eC_number=2.8.4.3;Name=miaB_1;db_xref=COG:COG0621;gene=miaB_1;inference=ab initio prediction:Prodigal:002006,similar to AA sequence:UniProtKB:P0AEI1;locus_tag=FMGBMHLM_01017;product=tRNA-2-methylthio-N(6)-dimethylallyladenosine synthase
M-aerolatum_contig_7_1	Prodigal:002006	CDS	23782	24798	.	+	0	ID=FMGBMHLM_01018;db_xref=COG:COG1702;inference=ab initio prediction:Prodigal:002006,similar to AA sequence:UniProtKB:P9WIA3;locus_tag=FMGBMHLM_01018;product=PhoH-like protein
M-aerolatum_contig_7_1	Prodigal:002006	CDS	24798	25283	.	+	0	ID=FMGBMHLM_01019;eC_number=3.1.-.-;Name=ybeY;gene=ybeY;inference=ab initio prediction:Prodigal:002006,protein motif:HAMAP:MF_00009;locus_tag=FMGBMHLM_01019;product=Endoribonuclease YbeY
M-aerolatum_contig_7_1	Prodigal:002006	CDS	25317	26450	.	+	0	ID=FMGBMHLM_01020;inference=ab initio prediction:Prodigal:002006;locus_tag=FMGBMHLM_01020;product=hypothetical protein
M-aerolatum_contig_7_1	Prodigal:002006	CDS	26447	28105	.	+	0	ID=FMGBMHLM_01021;eC_number=2.3.1.269;Name=lnt;db_xref=COG:COG0815;gene=lnt;inference=ab initio prediction:Prodigal:002006,similar to AA sequence:UniProtKB:Q8FJY4;locus_tag=FMGBMHLM_01021;product=Apolipoprotein N-acyltransferase
M-aerolatum_contig_7_1	Prodigal:002006	CDS	28102	29391	.	+	0	ID=FMGBMHLM_01022;Name=yycB;db_xref=COG:COG2807;gene=yycB;inference=ab initio prediction:Prodigal:002006,similar to AA sequence:UniProtKB:P37482;locus_tag=FMGBMHLM_01022;product=putative transporter YycB
M-aerolatum_contig_7_1	Prodigal:002006	CDS	29520	30206	.	+	0	ID=FMGBMHLM_01023;inference=ab initio prediction:Prodigal:002006;locus_tag=FMGBMHLM_01023;product=hypothetical protein
M-aerolatum_contig_7_1	Prodigal:002006	CDS	30307	31887	.	-	0	ID=FMGBMHLM_01024;eC_number=1.11.1.6;Name=katA;db_xref=COG:COG0753;gene=katA;inference=ab initio prediction:Prodigal:002006,similar to AA sequence:UniProtKB:Q59337;locus_tag=FMGBMHLM_01024;product=Catalase
M-aerolatum_contig_7_1	Prodigal:002006	CDS	32024	32959	.	+	0	ID=FMGBMHLM_01025;Name=oxyR_1;gene=oxyR_1;inference=ab initio prediction:Prodigal:002006,similar to AA sequence:UniProtKB:P0ACQ4;locus_tag=FMGBMHLM_01025;product=Hydrogen peroxide-inducible genes activator
M-aerolatum_contig_7_1	Prodigal:002006	CDS	33030	34088	.	+	0	ID=FMGBMHLM_01026;inference=ab initio prediction:Prodigal:002006;locus_tag=FMGBMHLM_01026;product=hypothetical protein
M-aerolatum_contig_7_1	Prodigal:002006	CDS	34182	35717	.	+	0	ID=FMGBMHLM_01027;eC_number=4.3.1.19;Name=ilvA;db_xref=COG:COG1171;gene=ilvA;inference=ab initio prediction:Prodigal:002006,similar to AA sequence:UniProtKB:P04968;locus_tag=FMGBMHLM_01027;product=L-threonine dehydratase biosynthetic IlvA
M-aerolatum_contig_7_1	Prodigal:002006	CDS	35721	36398	.	-	0	ID=FMGBMHLM_01028;inference=ab initio prediction:Prodigal:002006;locus_tag=FMGBMHLM_01028;product=hypothetical protein
M-aerolatum_contig_7_1	Prodigal:002006	CDS	36428	37372	.	-	0	ID=FMGBMHLM_01029;inference=ab initio prediction:Prodigal:002006;locus_tag=FMGBMHLM_01029;product=hypothetical protein
M-aerolatum_contig_7_1	Prodigal:002006	CDS	37413	38801	.	-	0	ID=FMGBMHLM_01030;Name=ampG_1;db_xref=COG:COG0477;gene=ampG_1;inference=ab initio prediction:Prodigal:002006,similar to AA sequence:UniProtKB:P0AE16;locus_tag=FMGBMHLM_01030;product=Anhydromuropeptide permease
M-aerolatum_contig_7_1	Prodigal:002006	CDS	39029	39715	.	+	0	ID=FMGBMHLM_01031;eC_number=2.7.13.3;Name=pdtaS;db_xref=COG:COG3920;gene=pdtaS;inference=ab initio prediction:Prodigal:002006,similar to AA sequence:UniProtKB:P9WGL5;locus_tag=FMGBMHLM_01031;product=putative sensor histidine kinase pdtaS
M-aerolatum_contig_7_1	Prodigal:002006	CDS	39994	42723	.	-	0	ID=FMGBMHLM_01032;Name=mutS;db_xref=COG:COG0249;gene=mutS;inference=ab initio prediction:Prodigal:002006,similar to AA sequence:UniProtKB:P0A1Y0;locus_tag=FMGBMHLM_01032;product=DNA mismatch repair protein MutS
M-aerolatum_contig_7_1	Prodigal:002006	CDS	42832	43131	.	-	0	ID=FMGBMHLM_01033;inference=ab initio prediction:Prodigal:002006;locus_tag=FMGBMHLM_01033;product=hypothetical protein
M-aerolatum_contig_7_1	Prodigal:002006	CDS	43312	44244	.	-	0	ID=FMGBMHLM_01034;eC_number=3.3.2.10;Name=ephA_1;gene=ephA_1;inference=ab initio prediction:Prodigal:002006,similar to AA sequence:UniProtKB:I6YGS0;locus_tag=FMGBMHLM_01034;product=Epoxide hydrolase A
M-aerolatum_contig_7_1	Prodigal:002006	CDS	44382	45134	.	+	0	ID=FMGBMHLM_01035;eC_number=1.3.1.87;Name=hcaB_1;gene=hcaB_1;inference=ab initio prediction:Prodigal:002006,protein motif:HAMAP:MF_01647;locus_tag=FMGBMHLM_01035;product=3-phenylpropionate-dihydrodiol/cinnamic acid-dihydrodiol dehydrogenase
M-aerolatum_contig_7_1	Prodigal:002006	CDS	45179	46150	.	-	0	ID=FMGBMHLM_01036;eC_number=2.5.1.10;inference=ab initio prediction:Prodigal:002006,similar to AA sequence:UniProtKB:Q08291;locus_tag=FMGBMHLM_01036;product=Farnesyl diphosphate synthase
M-aerolatum_contig_7_1	Prodigal:002006	CDS	46259	46957	.	+	0	ID=FMGBMHLM_01037;eC_number=2.4.1.129;Name=mtgA_3;db_xref=COG:COG0744;gene=mtgA_3;inference=ab initio prediction:Prodigal:002006,similar to AA sequence:UniProtKB:P46022;locus_tag=FMGBMHLM_01037;product=Biosynthetic peptidoglycan transglycosylase
M-aerolatum_contig_7_1	Prodigal:002006	CDS	46992	48230	.	-	0	ID=FMGBMHLM_01038;eC_number=6.3.4.5;Name=argG;db_xref=COG:COG0137;gene=argG;inference=ab initio prediction:Prodigal:002006,similar to AA sequence:UniProtKB:Q9PHK7;locus_tag=FMGBMHLM_01038;product=Argininosuccinate synthase
M-aerolatum_contig_7_1	Prodigal:002006	CDS	48521	49147	.	+	0	ID=FMGBMHLM_01039;eC_number=5.99.1.4;Name=nsaD;gene=nsaD;inference=ab initio prediction:Prodigal:002006,similar to AA sequence:UniProtKB:Q9X9Q7;locus_tag=FMGBMHLM_01039;product=2-hydroxychromene-2-carboxylate isomerase
M-aerolatum_contig_7_1	Prodigal:002006	CDS	49220	49957	.	+	0	ID=FMGBMHLM_01040;inference=ab initio prediction:Prodigal:002006;locus_tag=FMGBMHLM_01040;product=hypothetical protein
M-aerolatum_contig_7_1	Prodigal:002006	CDS	50268	50840	.	+	0	ID=FMGBMHLM_01041;Name=atpH;db_xref=COG:COG0712;gene=atpH;inference=ab initio prediction:Prodigal:002006,similar to AA sequence:UniProtKB:P72244;locus_tag=FMGBMHLM_01041;product=ATP synthase subunit delta
M-aerolatum_contig_7_1	Prodigal:002006	CDS	50895	52427	.	+	0	ID=FMGBMHLM_01042;eC_number=7.1.2.2;Name=atpA;db_xref=COG:COG0056;gene=atpA;inference=ab initio prediction:Prodigal:002006,similar to AA sequence:UniProtKB:P05036;locus_tag=FMGBMHLM_01042;product=ATP synthase subunit alpha
M-aerolatum_contig_7_1	Prodigal:002006	CDS	52575	53468	.	+	0	ID=FMGBMHLM_01043;Name=atpG_1;db_xref=COG:COG0224;gene=atpG_1;inference=ab initio prediction:Prodigal:002006,similar to AA sequence:UniProtKB:P72246;locus_tag=FMGBMHLM_01043;product=ATP synthase gamma chain
M-aerolatum_contig_7_1	Prodigal:002006	CDS	53511	54968	.	+	0	ID=FMGBMHLM_01044;eC_number=7.1.2.2;Name=atpD;db_xref=COG:COG0055;gene=atpD;inference=ab initio prediction:Prodigal:002006,similar to AA sequence:UniProtKB:P72247;locus_tag=FMGBMHLM_01044;product=ATP synthase subunit beta
M-aerolatum_contig_7_1	Prodigal:002006	CDS	55126	55527	.	+	0	ID=FMGBMHLM_01045;Name=atpC;gene=atpC;inference=ab initio prediction:Prodigal:002006,protein motif:HAMAP:MF_00530;locus_tag=FMGBMHLM_01045;product=ATP synthase epsilon chain
M-aerolatum_contig_7_1	Prodigal:002006	CDS	55564	56823	.	-	0	ID=FMGBMHLM_01046;eC_number=2.7.7.72;Name=cca;gene=cca;inference=ab initio prediction:Prodigal:002006,protein motif:HAMAP:MF_01263;locus_tag=FMGBMHLM_01046;product=CCA-adding enzyme
M-aerolatum_contig_7_1	Prodigal:002006	CDS	56820	57077	.	-	0	ID=FMGBMHLM_01047;inference=ab initio prediction:Prodigal:002006;locus_tag=FMGBMHLM_01047;product=hypothetical protein
M-aerolatum_contig_7_1	Prodigal:002006	CDS	57087	57764	.	-	0	ID=FMGBMHLM_01048;eC_number=3.6.1.-;Name=nudL;gene=nudL;inference=ab initio prediction:Prodigal:002006,protein motif:HAMAP:MF_01592;locus_tag=FMGBMHLM_01048;product=putative Nudix hydrolase NudL
M-aerolatum_contig_7_1	Prodigal:002006	CDS	57761	58339	.	-	0	ID=FMGBMHLM_01049;inference=ab initio prediction:Prodigal:002006;locus_tag=FMGBMHLM_01049;product=hypothetical protein
M-aerolatum_contig_7_1	Prodigal:002006	CDS	58398	58811	.	-	0	ID=FMGBMHLM_01050;inference=ab initio prediction:Prodigal:002006;locus_tag=FMGBMHLM_01050;product=hypothetical protein
M-aerolatum_contig_7_1	Prodigal:002006	CDS	59025	61478	.	-	0	ID=FMGBMHLM_01051;eC_number=3.6.4.13;Name=hrpB;db_xref=COG:COG1643;gene=hrpB;inference=ab initio prediction:Prodigal:002006,similar to AA sequence:UniProtKB:P37024;locus_tag=FMGBMHLM_01051;product=ATP-dependent RNA helicase HrpB
M-aerolatum_contig_7_1	Prodigal:002006	CDS	61526	62035	.	-	0	ID=FMGBMHLM_01052;inference=ab initio prediction:Prodigal:002006;locus_tag=FMGBMHLM_01052;product=hypothetical protein
M-aerolatum_contig_7_1	Prodigal:002006	CDS	62088	63209	.	-	0	ID=FMGBMHLM_01053;eC_number=2.3.1.47;Name=bioF_1;db_xref=COG:COG0156;gene=bioF_1;inference=ab initio prediction:Prodigal:002006,similar to AA sequence:UniProtKB:P53556;locus_tag=FMGBMHLM_01053;product=8-amino-7-oxononanoate synthase 2
M-aerolatum_contig_7_1	Prodigal:002006	CDS	63315	64568	.	+	0	ID=FMGBMHLM_01054;eC_number=2.6.1.62;Name=bioA;db_xref=COG:COG0161;gene=bioA;inference=ab initio prediction:Prodigal:002006,similar to AA sequence:UniProtKB:P12995;locus_tag=FMGBMHLM_01054;product=Adenosylmethionine-8-amino-7-oxononanoate aminotransferase
M-aerolatum_contig_7_1	Prodigal:002006	CDS	64724	65095	.	+	0	ID=FMGBMHLM_01055;Name=cpdR_2;gene=cpdR_2;inference=ab initio prediction:Prodigal:002006,similar to AA sequence:UniProtKB:Q2YIF7;locus_tag=FMGBMHLM_01055;product=Response regulator receiver protein CpdR
M-aerolatum_contig_7_1	Prodigal:002006	CDS	65195	65827	.	+	0	ID=FMGBMHLM_01056;inference=ab initio prediction:Prodigal:002006;locus_tag=FMGBMHLM_01056;product=hypothetical protein
M-aerolatum_contig_7_1	Prodigal:002006	CDS	66274	68400	.	+	0	ID=FMGBMHLM_01057;db_xref=COG:COG1629;inference=ab initio prediction:Prodigal:002006,similar to AA sequence:UniProtKB:Q9JZN9;locus_tag=FMGBMHLM_01057;product=putative TonB-dependent receptor
M-aerolatum_contig_7_1	Prodigal:002006	CDS	68384	70021	.	-	0	ID=FMGBMHLM_01058;inference=ab initio prediction:Prodigal:002006;locus_tag=FMGBMHLM_01058;product=hypothetical protein
M-aerolatum_contig_7_1	Prodigal:002006	CDS	70018	72192	.	-	0	ID=FMGBMHLM_01059;Name=cntO_1;gene=cntO_1;inference=ab initio prediction:Prodigal:002006,similar to AA sequence:UniProtKB:A0A0H2ZI93;locus_tag=FMGBMHLM_01059;product=Metal-pseudopaline receptor CntO
M-aerolatum_contig_7_1	Prodigal:002006	CDS	73059	74471	.	+	0	ID=FMGBMHLM_01060;inference=ab initio prediction:Prodigal:002006;locus_tag=FMGBMHLM_01060;product=hypothetical protein
M-aerolatum_contig_7_1	Prodigal:002006	CDS	74587	74970	.	+	0	ID=FMGBMHLM_01061;inference=ab initio prediction:Prodigal:002006;locus_tag=FMGBMHLM_01061;product=hypothetical protein
M-aerolatum_contig_7_1	Prodigal:002006	CDS	75013	75678	.	+	0	ID=FMGBMHLM_01062;db_xref=COG:COG0546;inference=ab initio prediction:Prodigal:002006,similar to AA sequence:UniProtKB:P9WPI9;locus_tag=FMGBMHLM_01062;product=putative protein
M-aerolatum_contig_7_1	Prodigal:002006	CDS	75799	76530	.	+	0	ID=FMGBMHLM_01063;inference=ab initio prediction:Prodigal:002006;locus_tag=FMGBMHLM_01063;product=hypothetical protein
M-aerolatum_contig_7_1	Prodigal:002006	CDS	76668	76985	.	+	0	ID=FMGBMHLM_01064;inference=ab initio prediction:Prodigal:002006;locus_tag=FMGBMHLM_01064;product=hypothetical protein
M-aerolatum_contig_7_1	Prodigal:002006	CDS	77055	77540	.	-	0	ID=FMGBMHLM_01065;Name=bsaA;gene=bsaA;inference=ab initio prediction:Prodigal:002006,similar to AA sequence:UniProtKB:P99097;locus_tag=FMGBMHLM_01065;product=Glutathione peroxidase BsaA
M-aerolatum_contig_7_1	Prodigal:002006	CDS	77640	78185	.	-	0	ID=FMGBMHLM_01066;inference=ab initio prediction:Prodigal:002006;locus_tag=FMGBMHLM_01066;product=hypothetical protein
M-aerolatum_contig_7_1	Prodigal:002006	CDS	78408	79793	.	+	0	ID=FMGBMHLM_01067;eC_number=2.6.1.113;Name=spuC;db_xref=COG:COG0161;gene=spuC;inference=ab initio prediction:Prodigal:002006,similar to AA sequence:UniProtKB:Q9I6J2;locus_tag=FMGBMHLM_01067;product=Putrescine--pyruvate aminotransferase
M-aerolatum_contig_7_1	Prodigal:002006	CDS	79906	84000	.	-	0	ID=FMGBMHLM_01068;eC_number=6.2.1.54;Name=dltA;gene=dltA;inference=ab initio prediction:Prodigal:002006,protein motif:HAMAP:MF_00593;locus_tag=FMGBMHLM_01068;product=D-alanine--D-alanyl carrier protein ligase
M-aerolatum_contig_7_1	Prodigal:002006	CDS	84178	84834	.	-	0	ID=FMGBMHLM_01069;eC_number=5.4.2.11;Name=gpmA_1;gene=gpmA_1;inference=ab initio prediction:Prodigal:002006,protein motif:HAMAP:MF_01039;locus_tag=FMGBMHLM_01069;product=2%2C3-bisphosphoglycerate-dependent phosphoglycerate mutase
M-aerolatum_contig_7_1	Prodigal:002006	CDS	84861	85853	.	+	0	ID=FMGBMHLM_01070;inference=ab initio prediction:Prodigal:002006;locus_tag=FMGBMHLM_01070;product=hypothetical protein
M-aerolatum_contig_7_1	Prodigal:002006	CDS	85964	87187	.	-	0	ID=FMGBMHLM_01071;db_xref=COG:COG1680;inference=ab initio prediction:Prodigal:002006,similar to AA sequence:UniProtKB:P9WLZ3;locus_tag=FMGBMHLM_01071;product=putative protein
M-aerolatum_contig_7_1	Prodigal:002006	CDS	87327	87560	.	-	0	ID=FMGBMHLM_01072;inference=ab initio prediction:Prodigal:002006;locus_tag=FMGBMHLM_01072;product=hypothetical protein
M-aerolatum_contig_7_1	Prodigal:002006	CDS	87707	89179	.	+	0	ID=FMGBMHLM_01073;Name=ydjE_2;gene=ydjE_2;inference=ab initio prediction:Prodigal:002006,similar to AA sequence:UniProtKB:P38055;locus_tag=FMGBMHLM_01073;product=Inner membrane metabolite transport protein YdjE
M-aerolatum_contig_7_1	Prodigal:002006	CDS	89235	89474	.	-	0	ID=FMGBMHLM_01074;inference=ab initio prediction:Prodigal:002006;locus_tag=FMGBMHLM_01074;product=hypothetical protein
M-aerolatum_contig_7_1	Prodigal:002006	CDS	89718	90740	.	-	0	ID=FMGBMHLM_01075;eC_number=2.7.1.2;Name=glk;db_xref=COG:COG0837;gene=glk;inference=ab initio prediction:Prodigal:002006,similar to AA sequence:UniProtKB:P0A6V8;locus_tag=FMGBMHLM_01075;product=Glucokinase
M-aerolatum_contig_7_1	Prodigal:002006	CDS	90803	91546	.	-	0	ID=FMGBMHLM_01076;eC_number=3.1.3.12;Name=otsB;db_xref=COG:COG1877;gene=otsB;inference=ab initio prediction:Prodigal:002006,similar to AA sequence:UniProtKB:P31678;locus_tag=FMGBMHLM_01076;product=Trehalose-6-phosphate phosphatase
M-aerolatum_contig_7_1	Prodigal:002006	CDS	91862	92065	.	+	0	ID=FMGBMHLM_01077;inference=ab initio prediction:Prodigal:002006;locus_tag=FMGBMHLM_01077;product=hypothetical protein
M-aerolatum_contig_7_1	Prodigal:002006	CDS	92106	92477	.	+	0	ID=FMGBMHLM_01078;inference=ab initio prediction:Prodigal:002006;locus_tag=FMGBMHLM_01078;product=hypothetical protein
M-aerolatum_contig_7_1	Prodigal:002006	CDS	92523	92966	.	-	0	ID=FMGBMHLM_01079;inference=ab initio prediction:Prodigal:002006;locus_tag=FMGBMHLM_01079;product=hypothetical protein
M-aerolatum_contig_7_1	Prodigal:002006	CDS	93264	94043	.	+	0	ID=FMGBMHLM_01080;inference=ab initio prediction:Prodigal:002006;locus_tag=FMGBMHLM_01080;product=hypothetical protein
M-aerolatum_contig_7_1	Prodigal:002006	CDS	94173	94973	.	+	0	ID=FMGBMHLM_01081;inference=ab initio prediction:Prodigal:002006;locus_tag=FMGBMHLM_01081;product=hypothetical protein
M-aerolatum_contig_7_1	Prodigal:002006	CDS	94996	95379	.	-	0	ID=FMGBMHLM_01082;inference=ab initio prediction:Prodigal:002006;locus_tag=FMGBMHLM_01082;product=hypothetical protein
M-aerolatum_contig_7_1	Prodigal:002006	CDS	95564	96490	.	+	0	ID=FMGBMHLM_01083;Name=cbpA;db_xref=COG:COG2214;gene=cbpA;inference=ab initio prediction:Prodigal:002006,similar to AA sequence:UniProtKB:P36659;locus_tag=FMGBMHLM_01083;product=Curved DNA-binding protein
M-aerolatum_contig_7_1	Prodigal:002006	CDS	96629	97453	.	+	0	ID=FMGBMHLM_01084;eC_number=1.3.1.9;Name=fabI_1;db_xref=COG:COG0623;gene=fabI_1;inference=ab initio prediction:Prodigal:002006,similar to AA sequence:UniProtKB:Q81GI3;locus_tag=FMGBMHLM_01084;product=Enoyl-[acyl-carrier-protein] reductase [NADH] FabI
M-aerolatum_contig_7_1	Prodigal:002006	CDS	97676	98296	.	-	0	ID=FMGBMHLM_01085;inference=ab initio prediction:Prodigal:002006;locus_tag=FMGBMHLM_01085;product=hypothetical protein
M-aerolatum_contig_7_1	Prodigal:002006	CDS	98628	98828	.	-	0	ID=FMGBMHLM_01086;inference=ab initio prediction:Prodigal:002006;locus_tag=FMGBMHLM_01086;product=hypothetical protein
M-aerolatum_contig_7_1	Prodigal:002006	CDS	98972	99253	.	-	0	ID=FMGBMHLM_01087;inference=ab initio prediction:Prodigal:002006;locus_tag=FMGBMHLM_01087;product=hypothetical protein
M-aerolatum_contig_7_1	Prodigal:002006	CDS	99386	100204	.	-	0	ID=FMGBMHLM_01088;eC_number=3.1.4.16;Name=ymdB_1;db_xref=COG:COG1692;gene=ymdB_1;inference=ab initio prediction:Prodigal:002006,similar to AA sequence:UniProtKB:O31775;locus_tag=FMGBMHLM_01088;product=2'%2C3'-cyclic-nucleotide 2'-phosphodiesterase
M-aerolatum_contig_7_1	Prodigal:002006	CDS	100201	100743	.	-	0	ID=FMGBMHLM_01089;eC_number=6.3.3.2;db_xref=COG:COG0212;inference=ab initio prediction:Prodigal:002006,similar to AA sequence:UniProtKB:P44905;locus_tag=FMGBMHLM_01089;product=5-formyltetrahydrofolate cyclo-ligase
M-aerolatum_contig_7_1	Prodigal:002006	CDS	101050	102183	.	-	0	ID=FMGBMHLM_01090;eC_number=4.4.-.-;Name=egtE;gene=egtE;inference=ab initio prediction:Prodigal:002006,protein motif:HAMAP:MF_02038;locus_tag=FMGBMHLM_01090;product=hercynylcysteine sulfoxide lyase
M-aerolatum_contig_7_1	Prodigal:002006	CDS	102352	103575	.	+	0	ID=FMGBMHLM_01091;eC_number=2.10.1.1;Name=moeA_1;db_xref=COG:COG0303;gene=moeA_1;inference=ab initio prediction:Prodigal:002006,similar to AA sequence:UniProtKB:P12281;locus_tag=FMGBMHLM_01091;product=Molybdopterin molybdenumtransferase
M-aerolatum_contig_7_1	Prodigal:002006	CDS	103708	104580	.	+	0	ID=FMGBMHLM_01092;eC_number=2.7.1.148;Name=ispE;db_xref=COG:COG1947;gene=ispE;inference=ab initio prediction:Prodigal:002006,similar to AA sequence:UniProtKB:P83700;locus_tag=FMGBMHLM_01092;product=4-diphosphocytidyl-2-C-methyl-D-erythritol kinase
M-aerolatum_contig_8_1	Prodigal:002006	CDS	303	602	.	+	0	ID=FMGBMHLM_01093;inference=ab initio prediction:Prodigal:002006;locus_tag=FMGBMHLM_01093;product=hypothetical protein
M-aerolatum_contig_8_1	Prodigal:002006	CDS	654	1055	.	-	0	ID=FMGBMHLM_01094;inference=ab initio prediction:Prodigal:002006;locus_tag=FMGBMHLM_01094;product=hypothetical protein
M-aerolatum_contig_8_1	Prodigal:002006	CDS	1893	2366	.	-	0	ID=FMGBMHLM_01095;inference=ab initio prediction:Prodigal:002006;locus_tag=FMGBMHLM_01095;product=hypothetical protein
M-aerolatum_contig_8_1	Prodigal:002006	CDS	2392	2805	.	-	0	ID=FMGBMHLM_01096;inference=ab initio prediction:Prodigal:002006;locus_tag=FMGBMHLM_01096;product=hypothetical protein
M-aerolatum_contig_8_1	Prodigal:002006	CDS	2809	3504	.	-	0	ID=FMGBMHLM_01097;inference=ab initio prediction:Prodigal:002006;locus_tag=FMGBMHLM_01097;product=hypothetical protein
M-aerolatum_contig_8_1	Prodigal:002006	CDS	3560	5068	.	-	0	ID=FMGBMHLM_01098;inference=ab initio prediction:Prodigal:002006;locus_tag=FMGBMHLM_01098;product=hypothetical protein
M-aerolatum_contig_8_1	Prodigal:002006	CDS	5061	8960	.	-	0	ID=FMGBMHLM_01099;inference=ab initio prediction:Prodigal:002006;locus_tag=FMGBMHLM_01099;product=hypothetical protein
M-aerolatum_contig_8_1	Prodigal:002006	CDS	8948	9460	.	-	0	ID=FMGBMHLM_01100;inference=ab initio prediction:Prodigal:002006;locus_tag=FMGBMHLM_01100;product=hypothetical protein
M-aerolatum_contig_8_1	Prodigal:002006	CDS	9441	10325	.	-	0	ID=FMGBMHLM_01101;inference=ab initio prediction:Prodigal:002006;locus_tag=FMGBMHLM_01101;product=hypothetical protein
M-aerolatum_contig_8_1	Prodigal:002006	CDS	10322	10957	.	-	0	ID=FMGBMHLM_01102;inference=ab initio prediction:Prodigal:002006;locus_tag=FMGBMHLM_01102;product=hypothetical protein
M-aerolatum_contig_8_1	Prodigal:002006	CDS	10962	13262	.	-	0	ID=FMGBMHLM_01103;inference=ab initio prediction:Prodigal:002006;locus_tag=FMGBMHLM_01103;product=hypothetical protein
M-aerolatum_contig_8_1	Prodigal:002006	CDS	13388	13705	.	+	0	ID=FMGBMHLM_01104;inference=ab initio prediction:Prodigal:002006;locus_tag=FMGBMHLM_01104;product=hypothetical protein
M-aerolatum_contig_8_1	Prodigal:002006	CDS	13647	13988	.	+	0	ID=FMGBMHLM_01105;inference=ab initio prediction:Prodigal:002006;locus_tag=FMGBMHLM_01105;product=hypothetical protein
M-aerolatum_contig_8_1	Prodigal:002006	CDS	14581	16071	.	+	0	ID=FMGBMHLM_01106;inference=ab initio prediction:Prodigal:002006;locus_tag=FMGBMHLM_01106;product=hypothetical protein
M-aerolatum_contig_8_1	Prodigal:002006	CDS	16092	16253	.	-	0	ID=FMGBMHLM_01107;inference=ab initio prediction:Prodigal:002006;locus_tag=FMGBMHLM_01107;product=hypothetical protein
M-aerolatum_contig_8_1	Prodigal:002006	CDS	16220	16660	.	-	0	ID=FMGBMHLM_01108;inference=ab initio prediction:Prodigal:002006;locus_tag=FMGBMHLM_01108;product=hypothetical protein
M-aerolatum_contig_8_1	Prodigal:002006	CDS	16657	17106	.	-	0	ID=FMGBMHLM_01109;inference=ab initio prediction:Prodigal:002006;locus_tag=FMGBMHLM_01109;product=hypothetical protein
M-aerolatum_contig_8_1	Prodigal:002006	CDS	17103	17537	.	-	0	ID=FMGBMHLM_01110;inference=ab initio prediction:Prodigal:002006;locus_tag=FMGBMHLM_01110;product=hypothetical protein
M-aerolatum_contig_8_1	Prodigal:002006	CDS	17534	17746	.	-	0	ID=FMGBMHLM_01111;inference=ab initio prediction:Prodigal:002006;locus_tag=FMGBMHLM_01111;product=hypothetical protein
M-aerolatum_contig_8_1	Prodigal:002006	CDS	17749	18342	.	-	0	ID=FMGBMHLM_01112;inference=ab initio prediction:Prodigal:002006;locus_tag=FMGBMHLM_01112;product=hypothetical protein
M-aerolatum_contig_8_1	Prodigal:002006	CDS	18339	18662	.	-	0	ID=FMGBMHLM_01113;inference=ab initio prediction:Prodigal:002006;locus_tag=FMGBMHLM_01113;product=hypothetical protein
M-aerolatum_contig_8_1	Prodigal:002006	CDS	18667	19254	.	-	0	ID=FMGBMHLM_01114;inference=ab initio prediction:Prodigal:002006;locus_tag=FMGBMHLM_01114;product=hypothetical protein
M-aerolatum_contig_8_1	Prodigal:002006	CDS	19270	19539	.	-	0	ID=FMGBMHLM_01115;inference=ab initio prediction:Prodigal:002006;locus_tag=FMGBMHLM_01115;product=hypothetical protein
M-aerolatum_contig_8_1	Prodigal:002006	CDS	19632	19916	.	+	0	ID=FMGBMHLM_01116;inference=ab initio prediction:Prodigal:002006;locus_tag=FMGBMHLM_01116;product=hypothetical protein
M-aerolatum_contig_8_1	Prodigal:002006	CDS	19898	20263	.	+	0	ID=FMGBMHLM_01117;inference=ab initio prediction:Prodigal:002006;locus_tag=FMGBMHLM_01117;product=hypothetical protein
M-aerolatum_contig_8_1	Prodigal:002006	CDS	20294	20746	.	-	0	ID=FMGBMHLM_01118;inference=ab initio prediction:Prodigal:002006;locus_tag=FMGBMHLM_01118;product=hypothetical protein
M-aerolatum_contig_8_1	Aragorn:001002	tRNA	22016	22091	.	-	.	ID=FMGBMHLM_01119;inference=COORDINATES:profile:Aragorn:001002;locus_tag=FMGBMHLM_01119;product=tRNA-Asn(gtt)
M-aerolatum_contig_8_1	Aragorn:001002	tRNA	22524	22597	.	-	.	ID=FMGBMHLM_01120;inference=COORDINATES:profile:Aragorn:001002;locus_tag=FMGBMHLM_01120;product=tRNA-Cys(gca)
M-aerolatum_contig_8_1	Prodigal:002006	CDS	22764	23639	.	-	0	ID=FMGBMHLM_01121;Name=ureD;db_xref=COG:COG0829;gene=ureD;inference=ab initio prediction:Prodigal:002006,similar to AA sequence:UniProtKB:P17089;locus_tag=FMGBMHLM_01121;product=Urease accessory protein UreD
M-aerolatum_contig_8_1	Prodigal:002006	CDS	23646	24614	.	-	0	ID=FMGBMHLM_01122;eC_number=3.5.3.1;Name=arcA_1;gene=arcA_1;inference=ab initio prediction:Prodigal:002006,similar to AA sequence:UniProtKB:P14012;locus_tag=FMGBMHLM_01122;product=Arginase
M-aerolatum_contig_8_1	Prodigal:002006	CDS	24924	26165	.	+	0	ID=FMGBMHLM_01123;Name=amiC_1;gene=amiC_1;inference=ab initio prediction:Prodigal:002006,similar to AA sequence:UniProtKB:P27017;locus_tag=FMGBMHLM_01123;product=Aliphatic amidase expression-regulating protein
M-aerolatum_contig_8_1	Prodigal:002006	CDS	26336	27910	.	+	0	ID=FMGBMHLM_01124;inference=ab initio prediction:Prodigal:002006;locus_tag=FMGBMHLM_01124;product=hypothetical protein
M-aerolatum_contig_8_1	Prodigal:002006	CDS	28062	29207	.	+	0	ID=FMGBMHLM_01125;inference=ab initio prediction:Prodigal:002006;locus_tag=FMGBMHLM_01125;product=hypothetical protein
M-aerolatum_contig_8_1	Prodigal:002006	CDS	29219	30004	.	+	0	ID=FMGBMHLM_01126;eC_number=7.5.2.7;Name=rbsA_1;db_xref=COG:COG1129;gene=rbsA_1;inference=ab initio prediction:Prodigal:002006,similar to AA sequence:UniProtKB:P04983;locus_tag=FMGBMHLM_01126;product=Ribose import ATP-binding protein RbsA
M-aerolatum_contig_8_1	Prodigal:002006	CDS	30147	30842	.	+	0	ID=FMGBMHLM_01127;Name=livF_3;db_xref=COG:COG0410;gene=livF_3;inference=ab initio prediction:Prodigal:002006,similar to AA sequence:UniProtKB:P22731;locus_tag=FMGBMHLM_01127;product=High-affinity branched-chain amino acid transport ATP-binding protein LivF
M-aerolatum_contig_8_1	Prodigal:002006	CDS	30918	32309	.	-	0	ID=FMGBMHLM_01128;eC_number=2.7.-.-;Name=sasA_7;gene=sasA_7;inference=ab initio prediction:Prodigal:002006,protein motif:HAMAP:MF_01837;locus_tag=FMGBMHLM_01128;product=Adaptive-response sensory-kinase SasA
M-aerolatum_contig_8_1	Prodigal:002006	CDS	32306	33061	.	-	0	ID=FMGBMHLM_01129;Name=ompR_2;gene=ompR_2;inference=ab initio prediction:Prodigal:002006,similar to AA sequence:UniProtKB:P0AA16;locus_tag=FMGBMHLM_01129;product=Transcriptional regulatory protein OmpR
M-aerolatum_contig_8_1	Prodigal:002006	CDS	33166	34389	.	+	0	ID=FMGBMHLM_01130;eC_number=1.3.8.12;Name=mcd_1;db_xref=COG:COG1960;gene=mcd_1;inference=ab initio prediction:Prodigal:002006,similar to AA sequence:UniProtKB:D3JV03;locus_tag=FMGBMHLM_01130;product=(2S)-methylsuccinyl-CoA dehydrogenase
M-aerolatum_contig_8_1	Prodigal:002006	CDS	34526	36430	.	+	0	ID=FMGBMHLM_01131;eC_number=3.2.1.28;db_xref=COG:COG3387;inference=ab initio prediction:Prodigal:002006,similar to AA sequence:UniProtKB:A0R0W9;locus_tag=FMGBMHLM_01131;product=Trehalase
M-aerolatum_contig_8_1	Prodigal:002006	CDS	36446	36604	.	-	0	ID=FMGBMHLM_01132;inference=ab initio prediction:Prodigal:002006;locus_tag=FMGBMHLM_01132;product=hypothetical protein
M-aerolatum_contig_8_1	Prodigal:002006	CDS	36915	37124	.	+	0	ID=FMGBMHLM_01133;Name=cspA_1;db_xref=COG:COG1278;gene=cspA_1;inference=ab initio prediction:Prodigal:002006,similar to AA sequence:UniProtKB:Q9Z3S6;locus_tag=FMGBMHLM_01133;product=Cold shock protein CspA
M-aerolatum_contig_8_1	Prodigal:002006	CDS	37200	37577	.	+	0	ID=FMGBMHLM_01134;inference=ab initio prediction:Prodigal:002006;locus_tag=FMGBMHLM_01134;product=hypothetical protein
M-aerolatum_contig_8_1	Prodigal:002006	CDS	37630	39129	.	-	0	ID=FMGBMHLM_01135;inference=ab initio prediction:Prodigal:002006;locus_tag=FMGBMHLM_01135;product=hypothetical protein
M-aerolatum_contig_8_1	Prodigal:002006	CDS	39126	40268	.	-	0	ID=FMGBMHLM_01136;inference=ab initio prediction:Prodigal:002006;locus_tag=FMGBMHLM_01136;product=hypothetical protein
M-aerolatum_contig_8_1	Prodigal:002006	CDS	40624	41253	.	-	0	ID=FMGBMHLM_01137;inference=ab initio prediction:Prodigal:002006;locus_tag=FMGBMHLM_01137;product=hypothetical protein
M-aerolatum_contig_8_1	Prodigal:002006	CDS	41262	41825	.	-	0	ID=FMGBMHLM_01138;eC_number=1.-.-.-;Name=ydjA;db_xref=COG:COG0778;gene=ydjA;inference=ab initio prediction:Prodigal:002006,similar to AA sequence:UniProtKB:P0ACY1;locus_tag=FMGBMHLM_01138;product=Putative NAD(P)H nitroreductase YdjA
M-aerolatum_contig_8_1	Prodigal:002006	CDS	41962	42912	.	+	0	ID=FMGBMHLM_01139;inference=ab initio prediction:Prodigal:002006;locus_tag=FMGBMHLM_01139;product=hypothetical protein
M-aerolatum_contig_8_1	Prodigal:002006	CDS	43046	43450	.	+	0	ID=FMGBMHLM_01140;inference=ab initio prediction:Prodigal:002006;locus_tag=FMGBMHLM_01140;product=hypothetical protein
M-aerolatum_contig_8_1	Prodigal:002006	CDS	43583	44605	.	-	0	ID=FMGBMHLM_01141;inference=ab initio prediction:Prodigal:002006;locus_tag=FMGBMHLM_01141;product=hypothetical protein
M-aerolatum_contig_8_1	Prodigal:002006	CDS	44739	46187	.	-	0	ID=FMGBMHLM_01142;Name=ycjX;db_xref=COG:COG3106;gene=ycjX;inference=ab initio prediction:Prodigal:002006,similar to AA sequence:UniProtKB:P76046;locus_tag=FMGBMHLM_01142;product=putative protein YcjX
M-aerolatum_contig_8_1	Prodigal:002006	CDS	46286	47431	.	-	0	ID=FMGBMHLM_01143;inference=ab initio prediction:Prodigal:002006;locus_tag=FMGBMHLM_01143;product=hypothetical protein
M-aerolatum_contig_8_1	Prodigal:002006	CDS	47607	48395	.	-	0	ID=FMGBMHLM_01144;eC_number=3.1.3.15;Name=hisN_1;db_xref=COG:COG0483;gene=hisN_1;inference=ab initio prediction:Prodigal:002006,similar to AA sequence:UniProtKB:P95189;locus_tag=FMGBMHLM_01144;product=Histidinol-phosphatase
M-aerolatum_contig_8_1	Prodigal:002006	CDS	48504	50654	.	-	0	ID=FMGBMHLM_01145;inference=ab initio prediction:Prodigal:002006;locus_tag=FMGBMHLM_01145;product=hypothetical protein
M-aerolatum_contig_8_1	Prodigal:002006	CDS	50759	52054	.	-	0	ID=FMGBMHLM_01146;eC_number=6.3.4.21;Name=pncB;db_xref=COG:COG1488;gene=pncB;inference=ab initio prediction:Prodigal:002006,similar to AA sequence:UniProtKB:Q8UIS9;locus_tag=FMGBMHLM_01146;product=Nicotinate phosphoribosyltransferase
M-aerolatum_contig_8_1	Prodigal:002006	CDS	52311	52811	.	-	0	ID=FMGBMHLM_01147;eC_number=1.4.3.5;Name=pdxH_2;gene=pdxH_2;inference=ab initio prediction:Prodigal:002006,protein motif:HAMAP:MF_01629;locus_tag=FMGBMHLM_01147;product=Pyridoxine/pyridoxamine 5'-phosphate oxidase
M-aerolatum_contig_8_1	Prodigal:002006	CDS	52971	54119	.	+	0	ID=FMGBMHLM_01148;inference=ab initio prediction:Prodigal:002006,protein motif:HAMAP:MF_02040;locus_tag=FMGBMHLM_01148;product=Iron-sulfur cluster carrier protein
M-aerolatum_contig_8_1	Prodigal:002006	CDS	54361	54969	.	+	0	ID=FMGBMHLM_01149;eC_number=2.7.7.77;Name=mobA;db_xref=COG:COG0746;gene=mobA;inference=ab initio prediction:Prodigal:002006,similar to AA sequence:UniProtKB:P32173;locus_tag=FMGBMHLM_01149;product=Molybdenum cofactor guanylyltransferase
M-aerolatum_contig_8_1	Prodigal:002006	CDS	55042	55500	.	-	0	ID=FMGBMHLM_01150;eC_number=5.2.1.8;inference=ab initio prediction:Prodigal:002006,similar to AA sequence:UniProtKB:P83221;locus_tag=FMGBMHLM_01150;product=Peptidyl-prolyl cis-trans isomerase cyp18
M-aerolatum_contig_8_1	Prodigal:002006	CDS	55561	56106	.	-	0	ID=FMGBMHLM_01151;inference=ab initio prediction:Prodigal:002006;locus_tag=FMGBMHLM_01151;product=hypothetical protein
M-aerolatum_contig_8_1	Prodigal:002006	CDS	56135	56641	.	-	0	ID=FMGBMHLM_01152;eC_number=2.7.7.3;Name=coaD;db_xref=COG:COG0669;gene=coaD;inference=ab initio prediction:Prodigal:002006,similar to AA sequence:UniProtKB:P0A6I6;locus_tag=FMGBMHLM_01152;product=Phosphopantetheine adenylyltransferase
M-aerolatum_contig_8_1	Prodigal:002006	CDS	56898	58925	.	-	0	ID=FMGBMHLM_01153;eC_number=6.1.1.3;Name=thrS;db_xref=COG:COG0441;gene=thrS;inference=ab initio prediction:Prodigal:002006,similar to AA sequence:UniProtKB:P0A8M3;locus_tag=FMGBMHLM_01153;product=Threonine--tRNA ligase
M-aerolatum_contig_8_1	Prodigal:002006	CDS	59148	60581	.	-	0	ID=FMGBMHLM_01154;Name=cysG;db_xref=COG:COG0007;gene=cysG;inference=ab initio prediction:Prodigal:002006,similar to AA sequence:UniProtKB:P25924;locus_tag=FMGBMHLM_01154;product=Siroheme synthase
M-aerolatum_contig_8_1	Prodigal:002006	CDS	60798	63452	.	-	0	ID=FMGBMHLM_01155;eC_number=1.7.-.-;Name=nasA_1;gene=nasA_1;inference=ab initio prediction:Prodigal:002006,similar to AA sequence:UniProtKB:Q06457;locus_tag=FMGBMHLM_01155;product=Nitrate reductase
M-aerolatum_contig_8_1	Prodigal:002006	CDS	63593	65197	.	-	0	ID=FMGBMHLM_01156;eC_number=1.8.1.2;Name=cysJ_1;db_xref=COG:COG0369;gene=cysJ_1;inference=ab initio prediction:Prodigal:002006,similar to AA sequence:UniProtKB:P38038;locus_tag=FMGBMHLM_01156;product=Sulfite reductase [NADPH] flavoprotein alpha-component
M-aerolatum_contig_8_1	Prodigal:002006	CDS	65194	66981	.	-	0	ID=FMGBMHLM_01157;eC_number=1.8.7.1;Name=sir;db_xref=COG:COG0155;gene=sir;inference=ab initio prediction:Prodigal:002006,similar to AA sequence:UniProtKB:P9WJ03;locus_tag=FMGBMHLM_01157;product=Sulfite reductase [ferredoxin]
M-aerolatum_contig_8_1	Prodigal:002006	CDS	66992	68260	.	-	0	ID=FMGBMHLM_01158;eC_number=1.7.1.4;Name=nasD;db_xref=COG:COG1251;gene=nasD;inference=ab initio prediction:Prodigal:002006,similar to AA sequence:UniProtKB:P42435;locus_tag=FMGBMHLM_01158;product=Nitrite reductase [NAD(P)H]
M-aerolatum_contig_8_1	Prodigal:002006	CDS	68718	68930	.	-	0	ID=FMGBMHLM_01159;inference=ab initio prediction:Prodigal:002006;locus_tag=FMGBMHLM_01159;product=hypothetical protein
M-aerolatum_contig_8_1	Prodigal:002006	CDS	69100	70107	.	-	0	ID=FMGBMHLM_01160;Name=nrtA;gene=nrtA;inference=ab initio prediction:Prodigal:002006,similar to AA sequence:UniProtKB:P73452;locus_tag=FMGBMHLM_01160;product=Nitrate/nitrite binding protein NrtA
M-aerolatum_contig_8_1	Prodigal:002006	CDS	70481	71110	.	-	0	ID=FMGBMHLM_01161;inference=ab initio prediction:Prodigal:002006;locus_tag=FMGBMHLM_01161;product=hypothetical protein
M-aerolatum_contig_8_1	Prodigal:002006	CDS	71316	72056	.	+	0	ID=FMGBMHLM_01162;inference=ab initio prediction:Prodigal:002006;locus_tag=FMGBMHLM_01162;product=hypothetical protein
M-aerolatum_contig_8_1	Prodigal:002006	CDS	72391	74244	.	+	0	ID=FMGBMHLM_01163;eC_number=3.2.1.28;db_xref=COG:COG3387;inference=ab initio prediction:Prodigal:002006,similar to AA sequence:UniProtKB:A0R0W9;locus_tag=FMGBMHLM_01163;product=Trehalase
M-aerolatum_contig_8_1	Prodigal:002006	CDS	74268	76343	.	+	0	ID=FMGBMHLM_01164;eC_number=2.2.1.1;Name=tkt;gene=tkt;inference=ab initio prediction:Prodigal:002006,similar to AA sequence:UniProtKB:A0A0I9QGZ2;locus_tag=FMGBMHLM_01164;product=Transketolase
M-aerolatum_contig_8_1	Prodigal:002006	CDS	76493	79342	.	+	0	ID=FMGBMHLM_01165;eC_number=2.2.1.2;Name=tal;gene=tal;inference=ab initio prediction:Prodigal:002006,protein motif:HAMAP:MF_00493;locus_tag=FMGBMHLM_01165;product=Transaldolase
M-aerolatum_contig_8_1	Prodigal:002006	CDS	79506	80486	.	+	0	ID=FMGBMHLM_01166;eC_number=1.1.1.343;db_xref=COG:COG1023;inference=ab initio prediction:Prodigal:002006,similar to AA sequence:UniProtKB:G5EBD7;locus_tag=FMGBMHLM_01166;product=6-phosphogluconate dehydrogenase%2C NAD(+)-dependent%2C decarboxylating
M-aerolatum_contig_8_1	Prodigal:002006	CDS	80525	81250	.	+	0	ID=FMGBMHLM_01167;eC_number=3.1.1.31;Name=pgl;db_xref=COG:COG0363;gene=pgl;inference=ab initio prediction:Prodigal:002006,similar to AA sequence:UniProtKB:P46016;locus_tag=FMGBMHLM_01167;product=6-phosphogluconolactonase
M-aerolatum_contig_8_1	Prodigal:002006	CDS	81721	82398	.	+	0	ID=FMGBMHLM_01168;eC_number=3.1.4.-;db_xref=COG:COG2206;inference=ab initio prediction:Prodigal:002006,similar to AA sequence:UniProtKB:Q9HWS0;locus_tag=FMGBMHLM_01168;product=Cyclic di-GMP phosphodiesterase
M-aerolatum_contig_8_1	Prodigal:002006	CDS	82502	83599	.	-	0	ID=FMGBMHLM_01169;eC_number=3.5.4.13;Name=dcd;gene=dcd;inference=ab initio prediction:Prodigal:002006,protein motif:HAMAP:MF_00146;locus_tag=FMGBMHLM_01169;product=dCTP deaminase%2C dUMP-forming
M-aerolatum_contig_8_1	Prodigal:002006	CDS	83854	84246	.	+	0	ID=FMGBMHLM_01170;Name=apaG;db_xref=COG:COG2967;gene=apaG;inference=ab initio prediction:Prodigal:002006,similar to AA sequence:UniProtKB:Q7VU61;locus_tag=FMGBMHLM_01170;product=Protein ApaG
M-aerolatum_contig_8_1	Prodigal:002006	CDS	84301	85470	.	+	0	ID=FMGBMHLM_01171;eC_number=3.5.1.16;Name=argE_1;gene=argE_1;inference=ab initio prediction:Prodigal:002006,similar to AA sequence:UniProtKB:Q9K4Z2;locus_tag=FMGBMHLM_01171;product=Acetylornithine deacetylase
M-aerolatum_contig_8_1	Prodigal:002006	CDS	85467	86033	.	+	0	ID=FMGBMHLM_01172;eC_number=2.3.1.57;Name=speG;db_xref=COG:COG1670;gene=speG;inference=ab initio prediction:Prodigal:002006,similar to AA sequence:UniProtKB:P0A951;locus_tag=FMGBMHLM_01172;product=Spermidine N(1)-acetyltransferase
M-aerolatum_contig_8_1	Prodigal:002006	CDS	86222	87493	.	-	0	ID=FMGBMHLM_01173;inference=ab initio prediction:Prodigal:002006;locus_tag=FMGBMHLM_01173;product=hypothetical protein
M-aerolatum_contig_8_1	Prodigal:002006	CDS	87752	88738	.	-	0	ID=FMGBMHLM_01174;Name=hslO;db_xref=COG:COG1281;gene=hslO;inference=ab initio prediction:Prodigal:002006,similar to AA sequence:UniProtKB:P0A6Y5;locus_tag=FMGBMHLM_01174;product=33 kDa chaperonin
M-aerolatum_contig_8_1	Prodigal:002006	CDS	88967	89953	.	-	0	ID=FMGBMHLM_01175;eC_number=2.1.3.3;Name=argF;db_xref=COG:COG0078;gene=argF;inference=ab initio prediction:Prodigal:002006,similar to AA sequence:UniProtKB:P11724;locus_tag=FMGBMHLM_01175;product=Ornithine carbamoyltransferase%2C anabolic
M-aerolatum_contig_8_1	Prodigal:002006	CDS	89978	91168	.	-	0	ID=FMGBMHLM_01176;eC_number=2.6.1.11;Name=aruC;db_xref=COG:COG4992;gene=aruC;inference=ab initio prediction:Prodigal:002006,similar to AA sequence:UniProtKB:O30508;locus_tag=FMGBMHLM_01176;product=Succinylornithine transaminase/acetylornithine aminotransferase
M-aerolatum_contig_8_1	Prodigal:002006	CDS	91433	91909	.	+	0	ID=FMGBMHLM_01177;inference=ab initio prediction:Prodigal:002006;locus_tag=FMGBMHLM_01177;product=hypothetical protein
M-aerolatum_contig_8_1	Prodigal:002006	CDS	91906	92649	.	+	0	ID=FMGBMHLM_01178;inference=ab initio prediction:Prodigal:002006;locus_tag=FMGBMHLM_01178;product=hypothetical protein
M-aerolatum_contig_8_1	Prodigal:002006	CDS	92719	93009	.	+	0	ID=FMGBMHLM_01179;inference=ab initio prediction:Prodigal:002006;locus_tag=FMGBMHLM_01179;product=hypothetical protein
M-aerolatum_contig_8_1	Prodigal:002006	CDS	93374	94594	.	+	0	ID=FMGBMHLM_01180;inference=ab initio prediction:Prodigal:002006;locus_tag=FMGBMHLM_01180;product=hypothetical protein
M-aerolatum_contig_8_1	Prodigal:002006	CDS	94594	95754	.	+	0	ID=FMGBMHLM_01181;eC_number=3.5.1.32;Name=hipO_2;db_xref=COG:COG1473;gene=hipO_2;inference=ab initio prediction:Prodigal:002006,similar to AA sequence:UniProtKB:P45493;locus_tag=FMGBMHLM_01181;product=Hippurate hydrolase
M-aerolatum_contig_8_1	Prodigal:002006	CDS	95822	95929	.	+	0	ID=FMGBMHLM_01182;inference=ab initio prediction:Prodigal:002006;locus_tag=FMGBMHLM_01182;product=hypothetical protein
M-aerolatum_contig_8_1	Prodigal:002006	CDS	95992	97674	.	-	0	ID=FMGBMHLM_01183;inference=ab initio prediction:Prodigal:002006;locus_tag=FMGBMHLM_01183;product=hypothetical protein
M-aerolatum_contig_8_1	Prodigal:002006	CDS	97671	98129	.	-	0	ID=FMGBMHLM_01184;inference=ab initio prediction:Prodigal:002006;locus_tag=FMGBMHLM_01184;product=hypothetical protein
M-aerolatum_contig_8_1	Prodigal:002006	CDS	98250	99368	.	-	0	ID=FMGBMHLM_01185;eC_number=7.3.2.3;Name=cysA_2;db_xref=COG:COG1118;gene=cysA_2;inference=ab initio prediction:Prodigal:002006,similar to AA sequence:UniProtKB:P14788;locus_tag=FMGBMHLM_01185;product=Sulfate/thiosulfate import ATP-binding protein CysA
M-aerolatum_contig_8_1	Prodigal:002006	CDS	99365	100075	.	-	0	ID=FMGBMHLM_01186;Name=modB;db_xref=COG:COG4149;gene=modB;inference=ab initio prediction:Prodigal:002006,similar to AA sequence:UniProtKB:P0AF01;locus_tag=FMGBMHLM_01186;product=Molybdenum transport system permease protein ModB
M-aerolatum_contig_8_1	Prodigal:002006	CDS	100617	101537	.	+	0	ID=FMGBMHLM_01187;eC_number=2.1.1.-;Name=prmA;db_xref=COG:COG2264;gene=prmA;inference=ab initio prediction:Prodigal:002006,similar to AA sequence:UniProtKB:P0A0P5;locus_tag=FMGBMHLM_01187;product=Ribosomal protein L11 methyltransferase
M-aerolatum_contig_8_1	Prodigal:002006	CDS	101568	101747	.	+	0	ID=FMGBMHLM_01188;inference=ab initio prediction:Prodigal:002006;locus_tag=FMGBMHLM_01188;product=hypothetical protein
M-aerolatum_contig_8_1	Prodigal:002006	CDS	101809	103635	.	+	0	ID=FMGBMHLM_01189;inference=ab initio prediction:Prodigal:002006;locus_tag=FMGBMHLM_01189;product=hypothetical protein
M-aerolatum_contig_8_1	Prodigal:002006	CDS	103769	105994	.	+	0	ID=FMGBMHLM_01190;eC_number=1.8.1.8;Name=dsbD;gene=dsbD;inference=ab initio prediction:Prodigal:002006,protein motif:HAMAP:MF_00399;locus_tag=FMGBMHLM_01190;product=Thiol:disulfide interchange protein DsbD
M-aerolatum_contig_8_1	Prodigal:002006	CDS	106113	106808	.	-	0	ID=FMGBMHLM_01191;Name=phoB;db_xref=COG:COG0745;gene=phoB;inference=ab initio prediction:Prodigal:002006,similar to AA sequence:UniProtKB:P0AFJ5;locus_tag=FMGBMHLM_01191;product=Phosphate regulon transcriptional regulatory protein PhoB
M-aerolatum_contig_8_1	Prodigal:002006	CDS	106992	107705	.	-	0	ID=FMGBMHLM_01192;Name=phoU;db_xref=COG:COG0704;gene=phoU;inference=ab initio prediction:Prodigal:002006,similar to AA sequence:UniProtKB:Q51547;locus_tag=FMGBMHLM_01192;product=Phosphate-specific transport system accessory protein PhoU 
M-aerolatum_contig_8_1	Prodigal:002006	CDS	107728	108570	.	-	0	ID=FMGBMHLM_01193;eC_number=7.3.2.1;Name=pstB;db_xref=COG:COG1117;gene=pstB;inference=ab initio prediction:Prodigal:002006,similar to AA sequence:UniProtKB:P0AAH0;locus_tag=FMGBMHLM_01193;product=Phosphate import ATP-binding protein PstB
M-aerolatum_contig_8_1	Prodigal:002006	CDS	108580	109479	.	-	0	ID=FMGBMHLM_01194;Name=pstA;db_xref=COG:COG0581;gene=pstA;inference=ab initio prediction:Prodigal:002006,similar to AA sequence:UniProtKB:P07654;locus_tag=FMGBMHLM_01194;product=Phosphate transport system permease protein PstA
M-aerolatum_contig_8_1	Prodigal:002006	CDS	109508	110482	.	-	0	ID=FMGBMHLM_01195;Name=pstC;db_xref=COG:COG0573;gene=pstC;inference=ab initio prediction:Prodigal:002006,similar to AA sequence:UniProtKB:P0AGH8;locus_tag=FMGBMHLM_01195;product=Phosphate transport system permease protein PstC
M-aerolatum_contig_8_1	Prodigal:002006	CDS	110603	111643	.	-	0	ID=FMGBMHLM_01196;Name=pstS;db_xref=COG:COG0226;gene=pstS;inference=ab initio prediction:Prodigal:002006,similar to AA sequence:UniProtKB:P0AG82;locus_tag=FMGBMHLM_01196;product=Phosphate-binding protein PstS
M-aerolatum_contig_8_1	Prodigal:002006	CDS	111956	112201	.	+	0	ID=FMGBMHLM_01197;inference=ab initio prediction:Prodigal:002006;locus_tag=FMGBMHLM_01197;product=hypothetical protein
M-aerolatum_contig_8_1	Prodigal:002006	CDS	112235	112432	.	-	0	ID=FMGBMHLM_01198;inference=ab initio prediction:Prodigal:002006;locus_tag=FMGBMHLM_01198;product=hypothetical protein
M-aerolatum_contig_8_1	Prodigal:002006	CDS	112605	114272	.	-	0	ID=FMGBMHLM_01199;Name=recN;db_xref=COG:COG0497;gene=recN;inference=ab initio prediction:Prodigal:002006,similar to AA sequence:UniProtKB:P05824;locus_tag=FMGBMHLM_01199;product=DNA repair protein RecN
M-aerolatum_contig_8_1	Prodigal:002006	CDS	114559	115449	.	-	0	ID=FMGBMHLM_01200;Name=bamD;db_xref=COG:COG4105;gene=bamD;inference=ab initio prediction:Prodigal:002006,similar to AA sequence:UniProtKB:Q9K0B1;locus_tag=FMGBMHLM_01200;product=Outer membrane protein assembly factor BamD
M-aerolatum_contig_8_1	Prodigal:002006	CDS	115651	116598	.	-	0	ID=FMGBMHLM_01201;eC_number=3.5.1.108;Name=lpxC_2;db_xref=COG:COG0774;gene=lpxC_2;inference=ab initio prediction:Prodigal:002006,similar to AA sequence:UniProtKB:P47205;locus_tag=FMGBMHLM_01201;product=UDP-3-O-acyl-N-acetylglucosamine deacetylase
M-aerolatum_contig_8_1	Prodigal:002006	CDS	117084	118817	.	-	0	ID=FMGBMHLM_01202;Name=ftsZ;gene=ftsZ;inference=ab initio prediction:Prodigal:002006,protein motif:HAMAP:MF_00909;locus_tag=FMGBMHLM_01202;product=Cell division protein FtsZ
M-aerolatum_contig_8_1	Prodigal:002006	CDS	118898	120220	.	-	0	ID=FMGBMHLM_01203;Name=ftsA;db_xref=COG:COG0849;gene=ftsA;inference=ab initio prediction:Prodigal:002006,similar to AA sequence:UniProtKB:Q9K0X8;locus_tag=FMGBMHLM_01203;product=Cell division protein FtsA
M-aerolatum_contig_8_1	Prodigal:002006	CDS	120280	121242	.	-	0	ID=FMGBMHLM_01204;Name=ftsQ;gene=ftsQ;inference=ab initio prediction:Prodigal:002006,protein motif:HAMAP:MF_00911;locus_tag=FMGBMHLM_01204;product=Cell division protein FtsQ
M-aerolatum_contig_8_1	Prodigal:002006	CDS	121209	122132	.	-	0	ID=FMGBMHLM_01205;eC_number=6.3.2.4;Name=ddlB;db_xref=COG:COG1181;gene=ddlB;inference=ab initio prediction:Prodigal:002006,similar to AA sequence:UniProtKB:P07862;locus_tag=FMGBMHLM_01205;product=D-alanine--D-alanine ligase B
M-aerolatum_contig_8_1	Prodigal:002006	CDS	122169	123101	.	-	0	ID=FMGBMHLM_01206;eC_number=1.3.1.98;Name=murB;db_xref=COG:COG0812;gene=murB;inference=ab initio prediction:Prodigal:002006,similar to AA sequence:UniProtKB:Q8Y776;locus_tag=FMGBMHLM_01206;product=UDP-N-acetylenolpyruvoylglucosamine reductase
M-aerolatum_contig_8_1	Prodigal:002006	CDS	123143	123409	.	+	0	ID=FMGBMHLM_01207;inference=ab initio prediction:Prodigal:002006;locus_tag=FMGBMHLM_01207;product=hypothetical protein
M-aerolatum_contig_8_1	Prodigal:002006	CDS	123420	123794	.	+	0	ID=FMGBMHLM_01208;inference=ab initio prediction:Prodigal:002006;locus_tag=FMGBMHLM_01208;product=hypothetical protein
M-aerolatum_contig_8_1	Prodigal:002006	CDS	123914	125317	.	-	0	ID=FMGBMHLM_01209;eC_number=6.3.2.8;Name=murC;db_xref=COG:COG0773;gene=murC;inference=ab initio prediction:Prodigal:002006,similar to AA sequence:UniProtKB:Q9HW02;locus_tag=FMGBMHLM_01209;product=UDP-N-acetylmuramate--L-alanine ligase
M-aerolatum_contig_8_1	Prodigal:002006	CDS	125406	126527	.	-	0	ID=FMGBMHLM_01210;eC_number=2.4.1.227;Name=murG_1;db_xref=COG:COG0707;gene=murG_1;inference=ab initio prediction:Prodigal:002006,similar to AA sequence:UniProtKB:Q9HW01;locus_tag=FMGBMHLM_01210;product=UDP-N-acetylglucosamine--N-acetylmuramyl-(pentapeptide) pyrophosphoryl-undecaprenol N-acetylglucosamine transferase
M-aerolatum_contig_8_1	Prodigal:002006	CDS	126524	127699	.	-	0	ID=FMGBMHLM_01211;eC_number=2.4.1.129;Name=ftsW;gene=ftsW;inference=ab initio prediction:Prodigal:002006,similar to AA sequence:UniProtKB:B8H092;locus_tag=FMGBMHLM_01211;product=putative peptidoglycan glycosyltransferase FtsW
M-aerolatum_contig_8_1	Prodigal:002006	CDS	127875	128981	.	+	0	ID=FMGBMHLM_01212;inference=ab initio prediction:Prodigal:002006;locus_tag=FMGBMHLM_01212;product=hypothetical protein
M-aerolatum_contig_8_1	Prodigal:002006	CDS	129255	130616	.	-	0	ID=FMGBMHLM_01213;eC_number=6.3.2.9;Name=murD;db_xref=COG:COG0771;gene=murD;inference=ab initio prediction:Prodigal:002006,similar to AA sequence:UniProtKB:P14900;locus_tag=FMGBMHLM_01213;product=UDP-N-acetylmuramoylalanine--D-glutamate ligase
M-aerolatum_contig_9_1	Prodigal:002006	CDS	493	903	.	+	0	ID=FMGBMHLM_01214;inference=ab initio prediction:Prodigal:002006;locus_tag=FMGBMHLM_01214;product=hypothetical protein
M-aerolatum_contig_9_1	Prodigal:002006	CDS	986	2887	.	-	0	ID=FMGBMHLM_01215;Name=kefC_1;db_xref=COG:COG0475;gene=kefC_1;inference=ab initio prediction:Prodigal:002006,similar to AA sequence:UniProtKB:P03819;locus_tag=FMGBMHLM_01215;product=Glutathione-regulated potassium-efflux system protein KefC
M-aerolatum_contig_9_1	Prodigal:002006	CDS	3373	4641	.	+	0	ID=FMGBMHLM_01216;inference=ab initio prediction:Prodigal:002006;locus_tag=FMGBMHLM_01216;product=hypothetical protein
M-aerolatum_contig_9_1	Prodigal:002006	CDS	4638	5282	.	+	0	ID=FMGBMHLM_01217;inference=ab initio prediction:Prodigal:002006;locus_tag=FMGBMHLM_01217;product=hypothetical protein
M-aerolatum_contig_9_1	Prodigal:002006	CDS	5566	6417	.	+	0	ID=FMGBMHLM_01218;inference=ab initio prediction:Prodigal:002006;locus_tag=FMGBMHLM_01218;product=hypothetical protein
M-aerolatum_contig_9_1	Prodigal:002006	CDS	6464	6988	.	+	0	ID=FMGBMHLM_01219;eC_number=3.1.3.-;db_xref=COG:COG2062;inference=ab initio prediction:Prodigal:002006,similar to AA sequence:UniProtKB:P9WGF9;locus_tag=FMGBMHLM_01219;product=putative protein
M-aerolatum_contig_9_1	Prodigal:002006	CDS	6992	7984	.	-	0	ID=FMGBMHLM_01220;inference=ab initio prediction:Prodigal:002006;locus_tag=FMGBMHLM_01220;product=hypothetical protein
M-aerolatum_contig_9_1	Prodigal:002006	CDS	8241	8726	.	+	0	ID=FMGBMHLM_01221;Name=ibpA_1;db_xref=COG:COG0071;gene=ibpA_1;inference=ab initio prediction:Prodigal:002006,similar to AA sequence:UniProtKB:P0C054;locus_tag=FMGBMHLM_01221;product=Small heat shock protein IbpA
M-aerolatum_contig_9_1	Prodigal:002006	CDS	8868	9863	.	+	0	ID=FMGBMHLM_01222;inference=ab initio prediction:Prodigal:002006;locus_tag=FMGBMHLM_01222;product=hypothetical protein
M-aerolatum_contig_9_1	Prodigal:002006	CDS	10165	12159	.	+	0	ID=FMGBMHLM_01223;eC_number=4.2.1.135;Name=pglF;db_xref=COG:COG1086;gene=pglF;inference=ab initio prediction:Prodigal:002006,similar to AA sequence:UniProtKB:Q0P9D4;locus_tag=FMGBMHLM_01223;product=UDP-N-acetyl-alpha-D-glucosamine C6 dehydratase
M-aerolatum_contig_9_1	Prodigal:002006	CDS	12282	13199	.	-	0	ID=FMGBMHLM_01224;eC_number=5.1.3.20;Name=hldD;gene=hldD;inference=ab initio prediction:Prodigal:002006,protein motif:HAMAP:MF_01601;locus_tag=FMGBMHLM_01224;product=ADP-L-glycero-D-manno-heptose-6-epimerase
M-aerolatum_contig_9_1	Prodigal:002006	CDS	13196	14227	.	-	0	ID=FMGBMHLM_01225;eC_number=2.7.8.33;Name=tagO;db_xref=COG:COG0472;gene=tagO;inference=ab initio prediction:Prodigal:002006,similar to AA sequence:UniProtKB:O34753;locus_tag=FMGBMHLM_01225;product=putative undecaprenyl-phosphate N-acetylglucosaminyl 1-phosphate transferase
M-aerolatum_contig_9_1	Prodigal:002006	CDS	14441	14869	.	+	0	ID=FMGBMHLM_01226;inference=ab initio prediction:Prodigal:002006;locus_tag=FMGBMHLM_01226;product=hypothetical protein
M-aerolatum_contig_9_1	Prodigal:002006	CDS	14986	15852	.	-	0	ID=FMGBMHLM_01227;inference=ab initio prediction:Prodigal:002006;locus_tag=FMGBMHLM_01227;product=hypothetical protein
M-aerolatum_contig_9_1	Prodigal:002006	CDS	15902	16243	.	-	0	ID=FMGBMHLM_01228;inference=ab initio prediction:Prodigal:002006;locus_tag=FMGBMHLM_01228;product=hypothetical protein
M-aerolatum_contig_9_1	Prodigal:002006	CDS	16364	17548	.	-	0	ID=FMGBMHLM_01229;inference=ab initio prediction:Prodigal:002006;locus_tag=FMGBMHLM_01229;product=hypothetical protein
M-aerolatum_contig_9_1	Prodigal:002006	CDS	17666	18133	.	-	0	ID=FMGBMHLM_01230;eC_number=1.11.1.15;Name=bcp_1;db_xref=COG:COG1225;gene=bcp_1;inference=ab initio prediction:Prodigal:002006,similar to AA sequence:UniProtKB:Q83CY8;locus_tag=FMGBMHLM_01230;product=Putative peroxiredoxin bcp
M-aerolatum_contig_9_1	Prodigal:002006	CDS	18314	21790	.	+	0	ID=FMGBMHLM_01231;inference=ab initio prediction:Prodigal:002006;locus_tag=FMGBMHLM_01231;product=hypothetical protein
M-aerolatum_contig_9_1	Prodigal:002006	CDS	21898	22671	.	-	0	ID=FMGBMHLM_01232;eC_number=1.18.1.2;Name=fpr;db_xref=COG:COG1018;gene=fpr;inference=ab initio prediction:Prodigal:002006,similar to AA sequence:UniProtKB:Q44532;locus_tag=FMGBMHLM_01232;product=Ferredoxin--NADP reductase
M-aerolatum_contig_9_1	Prodigal:002006	CDS	22808	23752	.	-	0	ID=FMGBMHLM_01233;eC_number=1.13.11.-;Name=mhqA;db_xref=COG:COG0346;gene=mhqA;inference=ab initio prediction:Prodigal:002006,similar to AA sequence:UniProtKB:O34689;locus_tag=FMGBMHLM_01233;product=Putative ring-cleaving dioxygenase MhqA
M-aerolatum_contig_9_1	Prodigal:002006	CDS	23983	25278	.	-	0	ID=FMGBMHLM_01234;inference=ab initio prediction:Prodigal:002006;locus_tag=FMGBMHLM_01234;product=hypothetical protein
M-aerolatum_contig_9_1	Prodigal:002006	CDS	25334	26743	.	-	0	ID=FMGBMHLM_01235;eC_number=3.4.24.-;db_xref=COG:COG0612;inference=ab initio prediction:Prodigal:002006,similar to AA sequence:UniProtKB:P9WHT5;locus_tag=FMGBMHLM_01235;product=putative zinc protease
M-aerolatum_contig_9_1	Prodigal:002006	CDS	27057	27725	.	-	0	ID=FMGBMHLM_01236;inference=ab initio prediction:Prodigal:002006;locus_tag=FMGBMHLM_01236;product=hypothetical protein
M-aerolatum_contig_9_1	Prodigal:002006	CDS	27886	28401	.	-	0	ID=FMGBMHLM_01237;eC_number=3.4.23.36;Name=lspA;db_xref=COG:COG0597;gene=lspA;inference=ab initio prediction:Prodigal:002006,similar to AA sequence:UniProtKB:Q9HVM5;locus_tag=FMGBMHLM_01237;product=Lipoprotein signal peptidase
M-aerolatum_contig_9_1	Prodigal:002006	CDS	28520	31504	.	-	0	ID=FMGBMHLM_01238;eC_number=6.1.1.5;Name=ileS;db_xref=COG:COG0060;gene=ileS;inference=ab initio prediction:Prodigal:002006,similar to AA sequence:UniProtKB:Q72AR5;locus_tag=FMGBMHLM_01238;product=Isoleucine--tRNA ligase
M-aerolatum_contig_9_1	Prodigal:002006	CDS	31860	32147	.	+	0	ID=FMGBMHLM_01239;inference=ab initio prediction:Prodigal:002006;locus_tag=FMGBMHLM_01239;product=hypothetical protein
M-aerolatum_contig_9_1	Prodigal:002006	CDS	32261	33196	.	-	0	ID=FMGBMHLM_01240;Name=ribN;gene=ribN;inference=ab initio prediction:Prodigal:002006,similar to AA sequence:UniProtKB:Q9KKU0;locus_tag=FMGBMHLM_01240;product=Riboflavin transporter
M-aerolatum_contig_9_1	Prodigal:002006	CDS	33385	33939	.	-	0	ID=FMGBMHLM_01241;inference=ab initio prediction:Prodigal:002006;locus_tag=FMGBMHLM_01241;product=hypothetical protein
M-aerolatum_contig_9_1	Prodigal:002006	CDS	34402	35604	.	-	0	ID=FMGBMHLM_01242;eC_number=2.6.1.1;Name=aatA_1;db_xref=COG:COG0436;gene=aatA_1;inference=ab initio prediction:Prodigal:002006,similar to AA sequence:UniProtKB:Q02635;locus_tag=FMGBMHLM_01242;product=Aspartate/prephenate aminotransferase
M-aerolatum_contig_9_1	Prodigal:002006	CDS	35993	37006	.	+	0	ID=FMGBMHLM_01243;inference=ab initio prediction:Prodigal:002006;locus_tag=FMGBMHLM_01243;product=hypothetical protein
M-aerolatum_contig_9_1	Prodigal:002006	CDS	37114	37398	.	-	0	ID=FMGBMHLM_01244;inference=ab initio prediction:Prodigal:002006;locus_tag=FMGBMHLM_01244;product=hypothetical protein
M-aerolatum_contig_9_1	Prodigal:002006	CDS	37503	38936	.	-	0	ID=FMGBMHLM_01245;eC_number=2.7.7.4;Name=cysN;db_xref=COG:COG2895;gene=cysN;inference=ab initio prediction:Prodigal:002006,similar to AA sequence:UniProtKB:P23845;locus_tag=FMGBMHLM_01245;product=Sulfate adenylyltransferase subunit 1
M-aerolatum_contig_9_1	Prodigal:002006	CDS	38936	39889	.	-	0	ID=FMGBMHLM_01246;eC_number=2.7.7.4;Name=cysD;db_xref=COG:COG0175;gene=cysD;inference=ab initio prediction:Prodigal:002006,similar to AA sequence:UniProtKB:P21156;locus_tag=FMGBMHLM_01246;product=Sulfate adenylyltransferase subunit 2
M-aerolatum_contig_9_1	Prodigal:002006	CDS	39886	40710	.	-	0	ID=FMGBMHLM_01247;eC_number=1.8.4.8;Name=cysH;gene=cysH;inference=ab initio prediction:Prodigal:002006,protein motif:HAMAP:MF_00063;locus_tag=FMGBMHLM_01247;product=Phosphoadenosine phosphosulfate reductase
M-aerolatum_contig_9_1	Prodigal:002006	CDS	40979	41494	.	+	0	ID=FMGBMHLM_01248;Name=decR;db_xref=COG:COG1522;gene=decR;inference=ab initio prediction:Prodigal:002006,similar to AA sequence:UniProtKB:P0ACJ5;locus_tag=FMGBMHLM_01248;product=DNA-binding transcriptional activator DecR
M-aerolatum_contig_9_1	Prodigal:002006	CDS	41604	43367	.	+	0	ID=FMGBMHLM_01249;eC_number=1.8.1.2;Name=cysJ_2;db_xref=COG:COG0369;gene=cysJ_2;inference=ab initio prediction:Prodigal:002006,similar to AA sequence:UniProtKB:O32214;locus_tag=FMGBMHLM_01249;product=Sulfite reductase [NADPH] flavoprotein alpha-component
M-aerolatum_contig_9_1	Prodigal:002006	CDS	43528	45324	.	+	0	ID=FMGBMHLM_01250;eC_number=1.8.1.2;Name=cysI;db_xref=COG:COG0155;gene=cysI;inference=ab initio prediction:Prodigal:002006,similar to AA sequence:UniProtKB:O32213;locus_tag=FMGBMHLM_01250;product=Sulfite reductase [NADPH] hemoprotein beta-component
M-aerolatum_contig_9_1	Prodigal:002006	CDS	45392	45613	.	-	0	ID=FMGBMHLM_01251;inference=ab initio prediction:Prodigal:002006;locus_tag=FMGBMHLM_01251;product=hypothetical protein
M-aerolatum_contig_9_1	Prodigal:002006	CDS	45892	47001	.	+	0	ID=FMGBMHLM_01252;eC_number=1.1.99.28;Name=gfo;gene=gfo;inference=ab initio prediction:Prodigal:002006,similar to AA sequence:UniProtKB:Q07982;locus_tag=FMGBMHLM_01252;product=Glucose--fructose oxidoreductase
M-aerolatum_contig_9_1	Prodigal:002006	CDS	47118	47315	.	+	0	ID=FMGBMHLM_01253;inference=ab initio prediction:Prodigal:002006;locus_tag=FMGBMHLM_01253;product=hypothetical protein
M-aerolatum_contig_9_1	Prodigal:002006	CDS	47410	48033	.	+	0	ID=FMGBMHLM_01254;inference=ab initio prediction:Prodigal:002006;locus_tag=FMGBMHLM_01254;product=hypothetical protein
M-aerolatum_contig_9_1	Prodigal:002006	CDS	48043	48387	.	-	0	ID=FMGBMHLM_01255;inference=ab initio prediction:Prodigal:002006;locus_tag=FMGBMHLM_01255;product=hypothetical protein
M-aerolatum_contig_9_1	Prodigal:002006	CDS	48454	49143	.	-	0	ID=FMGBMHLM_01256;eC_number=4.1.1.23;Name=pyrF;db_xref=COG:COG0284;gene=pyrF;inference=ab initio prediction:Prodigal:002006,similar to AA sequence:UniProtKB:P0CB75;locus_tag=FMGBMHLM_01256;product=Orotidine 5'-phosphate decarboxylase
M-aerolatum_contig_9_1	Prodigal:002006	CDS	49293	50081	.	-	0	ID=FMGBMHLM_01257;inference=ab initio prediction:Prodigal:002006;locus_tag=FMGBMHLM_01257;product=hypothetical protein
M-aerolatum_contig_9_1	Prodigal:002006	CDS	50169	50810	.	-	0	ID=FMGBMHLM_01258;inference=ab initio prediction:Prodigal:002006;locus_tag=FMGBMHLM_01258;product=hypothetical protein
M-aerolatum_contig_9_1	Prodigal:002006	CDS	51020	53209	.	-	0	ID=FMGBMHLM_01259;eC_number=1.3.99.16;Name=iorB_2;gene=iorB_2;inference=ab initio prediction:Prodigal:002006,similar to AA sequence:UniProtKB:Q51698;locus_tag=FMGBMHLM_01259;product=Isoquinoline 1-oxidoreductase subunit beta
M-aerolatum_contig_9_1	Prodigal:002006	CDS	53311	53766	.	-	0	ID=FMGBMHLM_01260;eC_number=1.3.99.16;Name=iorA_3;gene=iorA_3;inference=ab initio prediction:Prodigal:002006,similar to AA sequence:UniProtKB:Q51697;locus_tag=FMGBMHLM_01260;product=Isoquinoline 1-oxidoreductase subunit alpha
M-aerolatum_contig_9_1	Prodigal:002006	CDS	54038	55576	.	+	0	ID=FMGBMHLM_01261;eC_number=2.7.13.3;Name=rcsC_4;gene=rcsC_4;inference=ab initio prediction:Prodigal:002006,protein motif:HAMAP:MF_00979;locus_tag=FMGBMHLM_01261;product=Sensor histidine kinase RcsC
M-aerolatum_contig_9_1	Prodigal:002006	CDS	55810	57000	.	+	0	ID=FMGBMHLM_01262;inference=ab initio prediction:Prodigal:002006;locus_tag=FMGBMHLM_01262;product=hypothetical protein
M-aerolatum_contig_9_1	Prodigal:002006	CDS	57013	57303	.	-	0	ID=FMGBMHLM_01263;eC_number=3.1.-.-;Name=relE;db_xref=COG:COG2026;gene=relE;inference=ab initio prediction:Prodigal:002006,similar to AA sequence:UniProtKB:P0C077;locus_tag=FMGBMHLM_01263;product=mRNA interferase toxin RelE
M-aerolatum_contig_9_1	Prodigal:002006	CDS	57355	57540	.	-	0	ID=FMGBMHLM_01264;inference=ab initio prediction:Prodigal:002006;locus_tag=FMGBMHLM_01264;product=hypothetical protein
M-aerolatum_contig_9_1	Prodigal:002006	CDS	57601	58017	.	-	0	ID=FMGBMHLM_01265;inference=ab initio prediction:Prodigal:002006;locus_tag=FMGBMHLM_01265;product=hypothetical protein
M-aerolatum_contig_9_1	Prodigal:002006	CDS	58153	59145	.	-	0	ID=FMGBMHLM_01266;eC_number=1.1.1.94;Name=gpsA;db_xref=COG:COG0240;gene=gpsA;inference=ab initio prediction:Prodigal:002006,similar to AA sequence:UniProtKB:P9WN77;locus_tag=FMGBMHLM_01266;product=Glycerol-3-phosphate dehydrogenase [NAD(P)+]
M-aerolatum_contig_9_1	Prodigal:002006	CDS	59142	59999	.	-	0	ID=FMGBMHLM_01267;inference=ab initio prediction:Prodigal:002006;locus_tag=FMGBMHLM_01267;product=hypothetical protein
M-aerolatum_contig_9_1	Prodigal:002006	CDS	59996	61051	.	-	0	ID=FMGBMHLM_01268;eC_number=2.3.1.234;Name=tsaD;db_xref=COG:COG0533;gene=tsaD;inference=ab initio prediction:Prodigal:002006,similar to AA sequence:UniProtKB:P40731;locus_tag=FMGBMHLM_01268;product=tRNA N6-adenosine threonylcarbamoyltransferase
M-aerolatum_contig_9_1	Prodigal:002006	CDS	61148	61357	.	-	0	ID=FMGBMHLM_01269;Name=mopII_1;gene=mopII_1;inference=ab initio prediction:Prodigal:002006,similar to AA sequence:UniProtKB:P08854;locus_tag=FMGBMHLM_01269;product=Molybdenum-pterin-binding protein 2
M-aerolatum_contig_9_1	Prodigal:002006	CDS	61457	61819	.	-	0	ID=FMGBMHLM_01270;inference=ab initio prediction:Prodigal:002006;locus_tag=FMGBMHLM_01270;product=hypothetical protein
M-aerolatum_contig_9_1	Prodigal:002006	CDS	61816	62079	.	-	0	ID=FMGBMHLM_01271;inference=ab initio prediction:Prodigal:002006;locus_tag=FMGBMHLM_01271;product=hypothetical protein
M-aerolatum_contig_9_1	Prodigal:002006	CDS	62485	63102	.	-	0	ID=FMGBMHLM_01272;Name=rpsD;db_xref=COG:COG0522;gene=rpsD;inference=ab initio prediction:Prodigal:002006,similar to AA sequence:UniProtKB:Q6N9G0;locus_tag=FMGBMHLM_01272;product=30S ribosomal protein S4
M-aerolatum_contig_9_1	Prodigal:002006	CDS	63289	63981	.	-	0	ID=FMGBMHLM_01273;inference=ab initio prediction:Prodigal:002006;locus_tag=FMGBMHLM_01273;product=hypothetical protein
M-aerolatum_contig_9_1	Prodigal:002006	CDS	63998	65212	.	-	0	ID=FMGBMHLM_01274;inference=ab initio prediction:Prodigal:002006;locus_tag=FMGBMHLM_01274;product=hypothetical protein
M-aerolatum_contig_9_1	Prodigal:002006	CDS	65508	67139	.	-	0	ID=FMGBMHLM_01275;eC_number=5.4.2.2;Name=pgm;db_xref=COG:COG0033;gene=pgm;inference=ab initio prediction:Prodigal:002006,similar to AA sequence:UniProtKB:P39671;locus_tag=FMGBMHLM_01275;product=Phosphoglucomutase
M-aerolatum_contig_9_1	Prodigal:002006	CDS	67492	69657	.	-	0	ID=FMGBMHLM_01276;eC_number=5.4.99.2;Name=mutB;db_xref=COG:COG1884;gene=mutB;inference=ab initio prediction:Prodigal:002006,similar to AA sequence:UniProtKB:P9WJK5;locus_tag=FMGBMHLM_01276;product=putative methylmalonyl-CoA mutase large subunit
M-aerolatum_contig_9_1	Prodigal:002006	CDS	69713	70501	.	-	0	ID=FMGBMHLM_01277;db_xref=COG:COG3346;inference=ab initio prediction:Prodigal:002006,similar to AA sequence:UniProtKB:P9WGA7;locus_tag=FMGBMHLM_01277;product=putative SURF1-like protein
M-aerolatum_contig_9_1	Prodigal:002006	CDS	70498	70917	.	-	0	ID=FMGBMHLM_01278;inference=ab initio prediction:Prodigal:002006;locus_tag=FMGBMHLM_01278;product=hypothetical protein
M-aerolatum_contig_9_1	Prodigal:002006	CDS	70914	71546	.	-	0	ID=FMGBMHLM_01279;Name=cyoC;db_xref=COG:COG1845;gene=cyoC;inference=ab initio prediction:Prodigal:002006,similar to AA sequence:UniProtKB:P0ABJ3;locus_tag=FMGBMHLM_01279;product=Cytochrome bo(3) ubiquinol oxidase subunit 3
M-aerolatum_contig_9_1	Prodigal:002006	CDS	71551	73551	.	-	0	ID=FMGBMHLM_01280;eC_number=7.1.1.3;Name=cyoB;db_xref=COG:COG0843;gene=cyoB;inference=ab initio prediction:Prodigal:002006,similar to AA sequence:UniProtKB:P0ABI8;locus_tag=FMGBMHLM_01280;product=Cytochrome bo(3) ubiquinol oxidase subunit 1
M-aerolatum_contig_9_1	Prodigal:002006	CDS	73658	74935	.	-	0	ID=FMGBMHLM_01281;inference=ab initio prediction:Prodigal:002006;locus_tag=FMGBMHLM_01281;product=hypothetical protein
M-aerolatum_contig_9_1	Prodigal:002006	CDS	75051	76325	.	-	0	ID=FMGBMHLM_01282;Name=yhjE;gene=yhjE;inference=ab initio prediction:Prodigal:002006,similar to AA sequence:UniProtKB:P37643;locus_tag=FMGBMHLM_01282;product=Inner membrane metabolite transport protein YhjE
M-aerolatum_contig_9_1	Prodigal:002006	CDS	76657	78780	.	-	0	ID=FMGBMHLM_01283;inference=ab initio prediction:Prodigal:002006;locus_tag=FMGBMHLM_01283;product=hypothetical protein
M-aerolatum_contig_9_1	Prodigal:002006	CDS	78784	79830	.	-	0	ID=FMGBMHLM_01284;inference=ab initio prediction:Prodigal:002006;locus_tag=FMGBMHLM_01284;product=hypothetical protein
M-aerolatum_contig_9_1	Aragorn:001002	tRNA	80124	80198	.	+	.	ID=FMGBMHLM_01285;inference=COORDINATES:profile:Aragorn:001002;locus_tag=FMGBMHLM_01285;product=tRNA-Val(gac)
M-aerolatum_contig_9_1	Prodigal:002006	CDS	80266	80763	.	-	0	ID=FMGBMHLM_01286;inference=ab initio prediction:Prodigal:002006;locus_tag=FMGBMHLM_01286;product=hypothetical protein
M-aerolatum_contig_9_1	Prodigal:002006	CDS	81485	82450	.	+	0	ID=FMGBMHLM_01287;inference=ab initio prediction:Prodigal:002006;locus_tag=FMGBMHLM_01287;product=hypothetical protein
M-aerolatum_contig_9_1	Prodigal:002006	CDS	82727	83824	.	+	0	ID=FMGBMHLM_01288;inference=ab initio prediction:Prodigal:002006;locus_tag=FMGBMHLM_01288;product=hypothetical protein
M-aerolatum_contig_9_1	Prodigal:002006	CDS	83912	84529	.	+	0	ID=FMGBMHLM_01289;inference=ab initio prediction:Prodigal:002006;locus_tag=FMGBMHLM_01289;product=hypothetical protein
M-aerolatum_contig_9_1	Prodigal:002006	CDS	84741	85202	.	+	0	ID=FMGBMHLM_01290;Name=rplM;db_xref=COG:COG0102;gene=rplM;inference=ab initio prediction:Prodigal:002006,similar to AA sequence:UniProtKB:Q6N651;locus_tag=FMGBMHLM_01290;product=50S ribosomal protein L13
M-aerolatum_contig_9_1	Prodigal:002006	CDS	85205	85690	.	+	0	ID=FMGBMHLM_01291;Name=rpsI;db_xref=COG:COG0103;gene=rpsI;inference=ab initio prediction:Prodigal:002006,similar to AA sequence:UniProtKB:Q6N650;locus_tag=FMGBMHLM_01291;product=30S ribosomal protein S9
M-aerolatum_contig_9_1	Prodigal:002006	CDS	85911	86873	.	-	0	ID=FMGBMHLM_01292;inference=ab initio prediction:Prodigal:002006;locus_tag=FMGBMHLM_01292;product=hypothetical protein
M-aerolatum_contig_9_1	Prodigal:002006	CDS	87095	87613	.	-	0	ID=FMGBMHLM_01293;inference=ab initio prediction:Prodigal:002006;locus_tag=FMGBMHLM_01293;product=hypothetical protein
M-aerolatum_contig_9_1	Prodigal:002006	CDS	87809	88756	.	+	0	ID=FMGBMHLM_01294;eC_number=1.2.1.38;Name=argC;db_xref=COG:COG0002;gene=argC;inference=ab initio prediction:Prodigal:002006,similar to AA sequence:UniProtKB:Q8ZKL8;locus_tag=FMGBMHLM_01294;product=N-acetyl-gamma-glutamyl-phosphate reductase
M-aerolatum_contig_9_1	Prodigal:002006	CDS	88939	89916	.	+	0	ID=FMGBMHLM_01295;eC_number=1.6.5.5;Name=qorA;db_xref=COG:COG0604;gene=qorA;inference=ab initio prediction:Prodigal:002006,similar to AA sequence:UniProtKB:P28304;locus_tag=FMGBMHLM_01295;product=Quinone oxidoreductase 1
M-aerolatum_contig_9_1	Prodigal:002006	CDS	89927	90565	.	+	0	ID=FMGBMHLM_01296;eC_number=3.5.1.19;Name=pncA;db_xref=COG:COG1335;gene=pncA;inference=ab initio prediction:Prodigal:002006,similar to AA sequence:UniProtKB:P21369;locus_tag=FMGBMHLM_01296;product=Nicotinamidase
M-aerolatum_contig_9_1	Prodigal:002006	CDS	90634	90834	.	+	0	ID=FMGBMHLM_01297;inference=ab initio prediction:Prodigal:002006;locus_tag=FMGBMHLM_01297;product=hypothetical protein
M-aerolatum_contig_9_1	Prodigal:002006	CDS	90869	91951	.	-	0	ID=FMGBMHLM_01298;eC_number=2.7.7.7;Name=dinB;db_xref=COG:COG0389;gene=dinB;inference=ab initio prediction:Prodigal:002006,similar to AA sequence:UniProtKB:Q47155;locus_tag=FMGBMHLM_01298;product=DNA polymerase IV
M-aerolatum_contig_9_1	Prodigal:002006	CDS	92284	92376	.	+	0	ID=FMGBMHLM_01299;inference=ab initio prediction:Prodigal:002006;locus_tag=FMGBMHLM_01299;product=hypothetical protein
M-aerolatum_contig_9_1	Prodigal:002006	CDS	92450	92887	.	-	0	ID=FMGBMHLM_01300;inference=ab initio prediction:Prodigal:002006;locus_tag=FMGBMHLM_01300;product=hypothetical protein
M-aerolatum_contig_9_1	Prodigal:002006	CDS	92884	93837	.	-	0	ID=FMGBMHLM_01301;eC_number=2.6.1.21;Name=dat_2;gene=dat_2;inference=ab initio prediction:Prodigal:002006,similar to AA sequence:UniProtKB:P19938;locus_tag=FMGBMHLM_01301;product=D-alanine aminotransferase
M-aerolatum_contig_9_1	Prodigal:002006	CDS	93824	94429	.	-	0	ID=FMGBMHLM_01302;eC_number=2.6.1.85;Name=pabA;db_xref=COG:COG0512;gene=pabA;inference=ab initio prediction:Prodigal:002006,similar to AA sequence:UniProtKB:P00903;locus_tag=FMGBMHLM_01302;product=Aminodeoxychorismate synthase component 2
M-aerolatum_contig_9_1	Prodigal:002006	CDS	94545	95915	.	-	0	ID=FMGBMHLM_01303;eC_number=2.6.1.85;Name=pabB;db_xref=COG:COG0147;gene=pabB;inference=ab initio prediction:Prodigal:002006,similar to AA sequence:UniProtKB:P05041;locus_tag=FMGBMHLM_01303;product=Aminodeoxychorismate synthase component 1
M-aerolatum_contig_9_1	Prodigal:002006	CDS	96126	97487	.	+	0	ID=FMGBMHLM_01304;eC_number=2.8.4.4;Name=rimO;db_xref=COG:COG0621;gene=rimO;inference=ab initio prediction:Prodigal:002006,similar to AA sequence:UniProtKB:P0AEI4;locus_tag=FMGBMHLM_01304;product=Ribosomal protein S12 methylthiotransferase RimO
M-aerolatum_contig_9_1	Prodigal:002006	CDS	97535	97726	.	+	0	ID=FMGBMHLM_01305;inference=ab initio prediction:Prodigal:002006;locus_tag=FMGBMHLM_01305;product=hypothetical protein
M-aerolatum_contig_9_1	Prodigal:002006	CDS	97707	98366	.	+	0	ID=FMGBMHLM_01306;inference=ab initio prediction:Prodigal:002006;locus_tag=FMGBMHLM_01306;product=hypothetical protein
M-aerolatum_contig_9_1	Prodigal:002006	CDS	98487	99416	.	+	0	ID=FMGBMHLM_01307;inference=ab initio prediction:Prodigal:002006;locus_tag=FMGBMHLM_01307;product=hypothetical protein
M-aerolatum_contig_9_1	Prodigal:002006	CDS	99424	100302	.	-	0	ID=FMGBMHLM_01308;eC_number=3.6.1.8;Name=mazG;db_xref=COG:COG1694;gene=mazG;inference=ab initio prediction:Prodigal:002006,similar to AA sequence:UniProtKB:P0AEY3;locus_tag=FMGBMHLM_01308;product=Nucleoside triphosphate pyrophosphohydrolase
M-aerolatum_contig_9_1	Prodigal:002006	CDS	100448	100714	.	-	0	ID=FMGBMHLM_01309;inference=ab initio prediction:Prodigal:002006;locus_tag=FMGBMHLM_01309;product=hypothetical protein
M-aerolatum_contig_9_1	Prodigal:002006	CDS	100847	102706	.	-	0	ID=FMGBMHLM_01310;inference=ab initio prediction:Prodigal:002006;locus_tag=FMGBMHLM_01310;product=hypothetical protein
M-aerolatum_contig_9_1	Prodigal:002006	CDS	102833	103702	.	+	0	ID=FMGBMHLM_01311;eC_number=4.2.2.-;Name=mltF_1;gene=mltF_1;inference=ab initio prediction:Prodigal:002006,protein motif:HAMAP:MF_02016;locus_tag=FMGBMHLM_01311;product=Membrane-bound lytic murein transglycosylase F
M-aerolatum_contig_9_1	Prodigal:002006	CDS	103719	104603	.	+	0	ID=FMGBMHLM_01312;Name=cynR_2;gene=cynR_2;inference=ab initio prediction:Prodigal:002006,similar to AA sequence:UniProtKB:P27111;locus_tag=FMGBMHLM_01312;product=HTH-type transcriptional regulator CynR
M-aerolatum_contig_9_1	Prodigal:002006	CDS	104748	106436	.	+	0	ID=FMGBMHLM_01313;eC_number=4.1.1.7;Name=mdlC;gene=mdlC;inference=ab initio prediction:Prodigal:002006,similar to AA sequence:UniProtKB:P20906;locus_tag=FMGBMHLM_01313;product=Benzoylformate decarboxylase
M-aerolatum_contig_9_1	Prodigal:002006	CDS	106491	107819	.	-	0	ID=FMGBMHLM_01314;Name=mntH_1;db_xref=COG:COG1914;gene=mntH_1;inference=ab initio prediction:Prodigal:002006,similar to AA sequence:UniProtKB:Q9RTP8;locus_tag=FMGBMHLM_01314;product=Divalent metal cation transporter MntH
M-aerolatum_contig_9_1	Prodigal:002006	CDS	107960	108418	.	+	0	ID=FMGBMHLM_01315;Name=mntR;db_xref=COG:COG1321;gene=mntR;inference=ab initio prediction:Prodigal:002006,similar to AA sequence:UniProtKB:P0A9F1;locus_tag=FMGBMHLM_01315;product=Transcriptional regulator MntR
M-aerolatum_contig_9_1	Prodigal:002006	CDS	108664	109860	.	-	0	ID=FMGBMHLM_01316;db_xref=COG:COG4307;inference=ab initio prediction:Prodigal:002006,similar to AA sequence:UniProtKB:P9WL95;locus_tag=FMGBMHLM_01316;product=putative protein
M-aerolatum_contig_9_1	Prodigal:002006	CDS	110028	113291	.	+	0	ID=FMGBMHLM_01317;inference=ab initio prediction:Prodigal:002006;locus_tag=FMGBMHLM_01317;product=hypothetical protein
M-aerolatum_contig_9_1	Prodigal:002006	CDS	113288	115816	.	+	0	ID=FMGBMHLM_01318;db_xref=COG:COG2307;inference=ab initio prediction:Prodigal:002006,similar to AA sequence:UniProtKB:P9WL97;locus_tag=FMGBMHLM_01318;product=putative protein
M-aerolatum_contig_9_1	Prodigal:002006	CDS	115848	116750	.	+	0	ID=FMGBMHLM_01319;db_xref=COG:COG1305;inference=ab initio prediction:Prodigal:002006,similar to AA sequence:UniProtKB:P9WL93;locus_tag=FMGBMHLM_01319;product=putative protein
M-aerolatum_contig_9_1	Prodigal:002006	CDS	116831	117919	.	+	0	ID=FMGBMHLM_01320;inference=ab initio prediction:Prodigal:002006;locus_tag=FMGBMHLM_01320;product=hypothetical protein
M-aerolatum_contig_9_1	Prodigal:002006	CDS	117980	119668	.	-	0	ID=FMGBMHLM_01321;eC_number=6.1.1.6;Name=lysS;db_xref=COG:COG1384;gene=lysS;inference=ab initio prediction:Prodigal:002006,similar to AA sequence:UniProtKB:O51603;locus_tag=FMGBMHLM_01321;product=Lysine--tRNA ligase
M-aerolatum_contig_9_1	Prodigal:002006	CDS	119891	120373	.	+	0	ID=FMGBMHLM_01322;inference=ab initio prediction:Prodigal:002006,similar to AA sequence:ISfinder:ISMpo2;locus_tag=FMGBMHLM_01322;product=IS1595 family transposase ISMpo2
M-aerolatum_contig_9_1	Prodigal:002006	CDS	120509	120850	.	+	0	ID=FMGBMHLM_01323;inference=ab initio prediction:Prodigal:002006;locus_tag=FMGBMHLM_01323;product=hypothetical protein
M-aerolatum_contig_9_1	Prodigal:002006	CDS	121023	122030	.	-	0	ID=FMGBMHLM_01324;Name=fdhE;db_xref=COG:COG3058;gene=fdhE;inference=ab initio prediction:Prodigal:002006,similar to AA sequence:UniProtKB:P13024;locus_tag=FMGBMHLM_01324;product=Protein FdhE
M-aerolatum_contig_9_1	Prodigal:002006	CDS	122196	122918	.	-	0	ID=FMGBMHLM_01325;Name=fdoI;db_xref=COG:COG2864;gene=fdoI;inference=ab initio prediction:Prodigal:002006,similar to AA sequence:UniProtKB:P0AEL0;locus_tag=FMGBMHLM_01325;product=Formate dehydrogenase%2C cytochrome b556(fdo) subunit
M-aerolatum_contig_9_1	Prodigal:002006	CDS	123131	124066	.	-	0	ID=FMGBMHLM_01326;Name=fdoH;db_xref=COG:COG0437;gene=fdoH;inference=ab initio prediction:Prodigal:002006,similar to AA sequence:UniProtKB:P0AAJ5;locus_tag=FMGBMHLM_01326;product=Formate dehydrogenase-O iron-sulfur subunit
M-aerolatum_contig_9_1	Prodigal:002006	CDS	124082	126517	.	-	0	ID=FMGBMHLM_01327;eC_number=1.17.1.9;Name=fdoG_1;db_xref=COG:COG0243;gene=fdoG_1;inference=ab initio prediction:Prodigal:002006,similar to AA sequence:UniProtKB:P32176;locus_tag=FMGBMHLM_01327;product=Formate dehydrogenase-O major subunit
M-aerolatum_contig_9_1	Prodigal:002006	CDS	126566	127162	.	-	0	ID=FMGBMHLM_01328;eC_number=1.17.1.9;Name=fdoG_2;db_xref=COG:COG0243;gene=fdoG_2;inference=ab initio prediction:Prodigal:002006,similar to AA sequence:UniProtKB:P32176;locus_tag=FMGBMHLM_01328;product=Formate dehydrogenase-O major subunit
M-aerolatum_contig_9_1	Prodigal:002006	CDS	127403	127744	.	-	0	ID=FMGBMHLM_01329;inference=ab initio prediction:Prodigal:002006;locus_tag=FMGBMHLM_01329;product=hypothetical protein
M-aerolatum_contig_9_1	Prodigal:002006	CDS	127927	128133	.	+	0	ID=FMGBMHLM_01330;inference=ab initio prediction:Prodigal:002006;locus_tag=FMGBMHLM_01330;product=hypothetical protein
M-aerolatum_contig_9_1	Prodigal:002006	CDS	128452	129519	.	+	0	ID=FMGBMHLM_01331;Name=sbp;db_xref=COG:COG1613;gene=sbp;inference=ab initio prediction:Prodigal:002006,similar to AA sequence:UniProtKB:P0AG78;locus_tag=FMGBMHLM_01331;product=Sulfate-binding protein
M-aerolatum_contig_9_1	Prodigal:002006	CDS	129535	130410	.	+	0	ID=FMGBMHLM_01332;Name=cysT;db_xref=COG:COG0555;gene=cysT;inference=ab initio prediction:Prodigal:002006,similar to AA sequence:UniProtKB:P27367;locus_tag=FMGBMHLM_01332;product=Sulfate transport system permease protein CysT
M-aerolatum_contig_9_1	Prodigal:002006	CDS	130403	131284	.	+	0	ID=FMGBMHLM_01333;Name=cysW;db_xref=COG:COG4208;gene=cysW;inference=ab initio prediction:Prodigal:002006,similar to AA sequence:UniProtKB:P0AEB0;locus_tag=FMGBMHLM_01333;product=Sulfate transport system permease protein CysW
M-aerolatum_contig_9_1	Prodigal:002006	CDS	131343	132326	.	+	0	ID=FMGBMHLM_01334;eC_number=7.3.2.3;Name=cysA_3;db_xref=COG:COG1118;gene=cysA_3;inference=ab initio prediction:Prodigal:002006,similar to AA sequence:UniProtKB:P16676;locus_tag=FMGBMHLM_01334;product=Sulfate/thiosulfate import ATP-binding protein CysA
M-aerolatum_contig_9_1	Prodigal:002006	CDS	132565	133602	.	+	0	ID=FMGBMHLM_01335;eC_number=2.5.1.47;Name=cysK_1;gene=cysK_1;inference=ab initio prediction:Prodigal:002006,similar to AA sequence:UniProtKB:P63871;locus_tag=FMGBMHLM_01335;product=Cysteine synthase
M-aerolatum_contig_9_1	Prodigal:002006	CDS	133778	133933	.	+	0	ID=FMGBMHLM_01336;inference=ab initio prediction:Prodigal:002006;locus_tag=FMGBMHLM_01336;product=hypothetical protein
M-aerolatum_contig_9_1	Prodigal:002006	CDS	134488	135726	.	+	0	ID=FMGBMHLM_01337;eC_number=2.8.3.22;Name=smtB_2;db_xref=COG:COG1804;gene=smtB_2;inference=ab initio prediction:Prodigal:002006,similar to AA sequence:UniProtKB:Q1KLK0;locus_tag=FMGBMHLM_01337;product=Succinyl-CoA--L-malate CoA-transferase beta subunit
M-aerolatum_contig_9_1	Prodigal:002006	CDS	135723	136640	.	+	0	ID=FMGBMHLM_01338;eC_number=4.1.3.4;Name=yngG;db_xref=COG:COG0119;gene=yngG;inference=ab initio prediction:Prodigal:002006,similar to AA sequence:UniProtKB:O34873;locus_tag=FMGBMHLM_01338;product=Hydroxymethylglutaryl-CoA lyase YngG
M-aerolatum_contig_9_1	Prodigal:002006	CDS	137031	138380	.	+	0	ID=FMGBMHLM_01339;Name=yjhB_1;gene=yjhB_1;inference=ab initio prediction:Prodigal:002006,similar to AA sequence:UniProtKB:P39352;locus_tag=FMGBMHLM_01339;product=Putative metabolite transport protein YjhB
M-aerolatum_contig_9_1	Prodigal:002006	CDS	138593	139348	.	-	0	ID=FMGBMHLM_01340;inference=ab initio prediction:Prodigal:002006;locus_tag=FMGBMHLM_01340;product=hypothetical protein
M-aerolatum_contig_9_1	Prodigal:002006	CDS	139810	140874	.	+	0	ID=FMGBMHLM_01341;inference=ab initio prediction:Prodigal:002006;locus_tag=FMGBMHLM_01341;product=hypothetical protein
M-aerolatum_contig_9_1	Prodigal:002006	CDS	140995	141807	.	-	0	ID=FMGBMHLM_01342;inference=ab initio prediction:Prodigal:002006;locus_tag=FMGBMHLM_01342;product=hypothetical protein
M-aerolatum_contig_9_1	Prodigal:002006	CDS	141985	142929	.	-	0	ID=FMGBMHLM_01343;eC_number=2.7.6.1;Name=prs;db_xref=COG:COG0462;gene=prs;inference=ab initio prediction:Prodigal:002006,similar to AA sequence:UniProtKB:Q63XL8;locus_tag=FMGBMHLM_01343;product=Ribose-phosphate pyrophosphokinase
M-aerolatum_contig_9_1	Prodigal:002006	CDS	143122	143358	.	-	0	ID=FMGBMHLM_01344;inference=ab initio prediction:Prodigal:002006;locus_tag=FMGBMHLM_01344;product=hypothetical protein
M-aerolatum_contig_9_1	Prodigal:002006	CDS	143503	143916	.	+	0	ID=FMGBMHLM_01345;inference=ab initio prediction:Prodigal:002006;locus_tag=FMGBMHLM_01345;product=hypothetical protein
M-aerolatum_contig_9_1	Aragorn:001002	tRNA	143981	144073	.	-	.	ID=FMGBMHLM_01346;inference=COORDINATES:profile:Aragorn:001002;locus_tag=FMGBMHLM_01346;product=tRNA-SeC(tca)
M-aerolatum_contig_9_1	Prodigal:002006	CDS	144250	146685	.	+	0	ID=FMGBMHLM_01347;eC_number=2.7.-.-;Name=sasA_8;gene=sasA_8;inference=ab initio prediction:Prodigal:002006,protein motif:HAMAP:MF_01837;locus_tag=FMGBMHLM_01347;product=Adaptive-response sensory-kinase SasA
M-aerolatum_contig_9_1	Prodigal:002006	CDS	146682	148046	.	+	0	ID=FMGBMHLM_01348;Name=glnG;db_xref=COG:COG2204;gene=glnG;inference=ab initio prediction:Prodigal:002006,similar to AA sequence:UniProtKB:P41789;locus_tag=FMGBMHLM_01348;product=DNA-binding transcriptional regulator NtrC
M-aerolatum_contig_9_1	Prodigal:002006	CDS	148234	148485	.	+	0	ID=FMGBMHLM_01349;Name=hfq;db_xref=COG:COG1923;gene=hfq;inference=ab initio prediction:Prodigal:002006,similar to AA sequence:UniProtKB:Q9A7H8;locus_tag=FMGBMHLM_01349;product=RNA-binding protein Hfq
M-aerolatum_contig_9_1	Prodigal:002006	CDS	148702	150111	.	+	0	ID=FMGBMHLM_01350;Name=hflX;db_xref=COG:COG2262;gene=hflX;inference=ab initio prediction:Prodigal:002006,similar to AA sequence:UniProtKB:P25519;locus_tag=FMGBMHLM_01350;product=GTPase HflX
M-aerolatum_contig_9_1	Prodigal:002006	CDS	150117	151415	.	+	0	ID=FMGBMHLM_01351;inference=ab initio prediction:Prodigal:002006;locus_tag=FMGBMHLM_01351;product=hypothetical protein
M-aerolatum_contig_9_1	Prodigal:002006	CDS	151598	153823	.	-	0	ID=FMGBMHLM_01352;Name=fhuA_2;db_xref=COG:COG1629;gene=fhuA_2;inference=ab initio prediction:Prodigal:002006,similar to AA sequence:UniProtKB:P06971;locus_tag=FMGBMHLM_01352;product=Ferrichrome outer membrane transporter/phage receptor
M-aerolatum_contig_9_1	Prodigal:002006	CDS	154366	155583	.	-	0	ID=FMGBMHLM_01353;inference=ab initio prediction:Prodigal:002006;locus_tag=FMGBMHLM_01353;product=hypothetical protein
M-aerolatum_contig_9_1	Prodigal:002006	CDS	155917	156090	.	+	0	ID=FMGBMHLM_01354;inference=ab initio prediction:Prodigal:002006;locus_tag=FMGBMHLM_01354;product=hypothetical protein
M-aerolatum_contig_9_1	Prodigal:002006	CDS	156229	157857	.	-	0	ID=FMGBMHLM_01355;eC_number=6.2.1.3;db_xref=COG:COG0318;inference=ab initio prediction:Prodigal:002006,similar to AA sequence:UniProtKB:Q5SKN9;locus_tag=FMGBMHLM_01355;product=Long-chain-fatty-acid--CoA ligase
M-aerolatum_contig_9_1	Prodigal:002006	CDS	157953	158510	.	-	0	ID=FMGBMHLM_01356;inference=ab initio prediction:Prodigal:002006;locus_tag=FMGBMHLM_01356;product=hypothetical protein
M-aerolatum_contig_9_1	Prodigal:002006	CDS	158874	159536	.	+	0	ID=FMGBMHLM_01357;inference=ab initio prediction:Prodigal:002006;locus_tag=FMGBMHLM_01357;product=hypothetical protein
M-aerolatum_contig_9_1	Prodigal:002006	CDS	159520	159897	.	+	0	ID=FMGBMHLM_01358;inference=ab initio prediction:Prodigal:002006;locus_tag=FMGBMHLM_01358;product=hypothetical protein
M-aerolatum_contig_9_1	Prodigal:002006	CDS	160277	161662	.	+	0	ID=FMGBMHLM_01359;eC_number=4.2.2.-;Name=rlpA_1;gene=rlpA_1;inference=ab initio prediction:Prodigal:002006,protein motif:HAMAP:MF_02071;locus_tag=FMGBMHLM_01359;product=Endolytic peptidoglycan transglycosylase RlpA
M-aerolatum_contig_9_1	Prodigal:002006	CDS	161851	163134	.	+	0	ID=FMGBMHLM_01360;eC_number=3.4.16.4;Name=dacC;db_xref=COG:COG1686;gene=dacC;inference=ab initio prediction:Prodigal:002006,similar to AA sequence:UniProtKB:P08506;locus_tag=FMGBMHLM_01360;product=D-alanyl-D-alanine carboxypeptidase DacC
M-aerolatum_contig_9_1	Prodigal:002006	CDS	163531	164247	.	+	0	ID=FMGBMHLM_01361;eC_number=2.7.4.9;Name=tmk;db_xref=COG:COG0125;gene=tmk;inference=ab initio prediction:Prodigal:002006,similar to AA sequence:UniProtKB:Q9HZN8;locus_tag=FMGBMHLM_01361;product=Thymidylate kinase
M-aerolatum_contig_9_1	Prodigal:002006	CDS	164237	165280	.	+	0	ID=FMGBMHLM_01362;eC_number=2.7.7.7;Name=dnaX;db_xref=COG:COG2812;gene=dnaX;inference=ab initio prediction:Prodigal:002006,similar to AA sequence:UniProtKB:P06710;locus_tag=FMGBMHLM_01362;product=DNA polymerase III subunit tau
M-aerolatum_contig_9_1	Prodigal:002006	CDS	165370	166941	.	+	0	ID=FMGBMHLM_01363;eC_number=6.1.1.10;Name=metG;gene=metG;inference=ab initio prediction:Prodigal:002006,similar to AA sequence:UniProtKB:P59078;locus_tag=FMGBMHLM_01363;product=Methionine--tRNA ligase
M-aerolatum_contig_9_1	Prodigal:002006	CDS	167170	167958	.	+	0	ID=FMGBMHLM_01364;eC_number=3.1.1.96;Name=dtd3;gene=dtd3;inference=ab initio prediction:Prodigal:002006,similar to AA sequence:UniProtKB:P73335;locus_tag=FMGBMHLM_01364;product=D-aminoacyl-tRNA deacylase
M-aerolatum_contig_9_1	Prodigal:002006	CDS	168002	168805	.	+	0	ID=FMGBMHLM_01365;eC_number=3.1.4.55;Name=phnP;db_xref=COG:COG1235;gene=phnP;inference=ab initio prediction:Prodigal:002006,similar to AA sequence:UniProtKB:P16692;locus_tag=FMGBMHLM_01365;product=Phosphoribosyl 1%2C2-cyclic phosphate phosphodiesterase
M-aerolatum_contig_10_1	Prodigal:002006	CDS	181	1170	.	+	0	ID=FMGBMHLM_01366;Name=tufA;db_xref=COG:COG0050;gene=tufA;inference=ab initio prediction:Prodigal:002006,similar to AA sequence:UniProtKB:P64027;locus_tag=FMGBMHLM_01366;product=Elongation factor Tu
M-aerolatum_contig_11_1	Prodigal:002006	CDS	2823	3326	.	+	0	ID=FMGBMHLM_01367;inference=ab initio prediction:Prodigal:002006;locus_tag=FMGBMHLM_01367;product=hypothetical protein
M-aerolatum_contig_11_1	Prodigal:002006	CDS	3560	4771	.	+	0	ID=FMGBMHLM_01368;eC_number=3.1.11.6;Name=xseA_2;gene=xseA_2;inference=ab initio prediction:Prodigal:002006,protein motif:HAMAP:MF_00378;locus_tag=FMGBMHLM_01368;product=Exodeoxyribonuclease 7 large subunit
M-aerolatum_contig_11_1	Prodigal:002006	CDS	4786	5019	.	+	0	ID=FMGBMHLM_01369;inference=ab initio prediction:Prodigal:002006;locus_tag=FMGBMHLM_01369;product=hypothetical protein
M-aerolatum_contig_11_1	Prodigal:002006	CDS	5385	5612	.	-	0	ID=FMGBMHLM_01370;inference=ab initio prediction:Prodigal:002006;locus_tag=FMGBMHLM_01370;product=hypothetical protein
M-aerolatum_contig_11_1	Prodigal:002006	CDS	6082	7368	.	-	0	ID=FMGBMHLM_01371;Name=intA_1;db_xref=COG:COG0582;gene=intA_1;inference=ab initio prediction:Prodigal:002006,similar to AA sequence:UniProtKB:P32053;locus_tag=FMGBMHLM_01371;product=Prophage integrase IntA
M-aerolatum_contig_11_1	Aragorn:001002	tRNA	7532	7623	.	-	.	ID=FMGBMHLM_01372;inference=COORDINATES:profile:Aragorn:001002;locus_tag=FMGBMHLM_01372;product=tRNA-Ser(gct)
M-aerolatum_contig_11_1	Prodigal:002006	CDS	7636	8454	.	-	0	ID=FMGBMHLM_01373;inference=ab initio prediction:Prodigal:002006;locus_tag=FMGBMHLM_01373;product=hypothetical protein
M-aerolatum_contig_11_1	Prodigal:002006	CDS	8508	9776	.	-	0	ID=FMGBMHLM_01374;eC_number=4.1.1.20;Name=lysA;db_xref=COG:COG0019;gene=lysA;inference=ab initio prediction:Prodigal:002006,similar to AA sequence:UniProtKB:Q9KVL7;locus_tag=FMGBMHLM_01374;product=Diaminopimelate decarboxylase
M-aerolatum_contig_11_1	Prodigal:002006	CDS	9906	10253	.	-	0	ID=FMGBMHLM_01375;inference=ab initio prediction:Prodigal:002006;locus_tag=FMGBMHLM_01375;product=hypothetical protein
M-aerolatum_contig_11_1	Prodigal:002006	CDS	10388	10669	.	-	0	ID=FMGBMHLM_01376;inference=ab initio prediction:Prodigal:002006;locus_tag=FMGBMHLM_01376;product=hypothetical protein
M-aerolatum_contig_11_1	Prodigal:002006	CDS	10810	11493	.	-	0	ID=FMGBMHLM_01377;inference=ab initio prediction:Prodigal:002006;locus_tag=FMGBMHLM_01377;product=hypothetical protein
M-aerolatum_contig_11_1	Prodigal:002006	CDS	11652	12281	.	-	0	ID=FMGBMHLM_01378;inference=ab initio prediction:Prodigal:002006;locus_tag=FMGBMHLM_01378;product=hypothetical protein
M-aerolatum_contig_11_1	Prodigal:002006	CDS	12490	13086	.	+	0	ID=FMGBMHLM_01379;inference=ab initio prediction:Prodigal:002006;locus_tag=FMGBMHLM_01379;product=hypothetical protein
M-aerolatum_contig_11_1	Prodigal:002006	CDS	13037	13897	.	-	0	ID=FMGBMHLM_01380;eC_number=3.1.3.7;Name=cysQ;db_xref=COG:COG1218;gene=cysQ;inference=ab initio prediction:Prodigal:002006,similar to AA sequence:UniProtKB:P26264;locus_tag=FMGBMHLM_01380;product=3'(2')%2C5'-bisphosphate nucleotidase CysQ
M-aerolatum_contig_11_1	Prodigal:002006	CDS	14118	14813	.	+	0	ID=FMGBMHLM_01381;eC_number=2.7.99.-;Name=chpT;gene=chpT;inference=ab initio prediction:Prodigal:002006,similar to AA sequence:UniProtKB:Q2YQA5;locus_tag=FMGBMHLM_01381;product=Protein phosphotransferase ChpT
M-aerolatum_contig_11_1	Prodigal:002006	CDS	14919	17621	.	+	0	ID=FMGBMHLM_01382;eC_number=2.7.13.3;Name=rcsC_5;gene=rcsC_5;inference=ab initio prediction:Prodigal:002006,protein motif:HAMAP:MF_00979;locus_tag=FMGBMHLM_01382;product=Sensor histidine kinase RcsC
M-aerolatum_contig_11_1	Prodigal:002006	CDS	17673	18176	.	+	0	ID=FMGBMHLM_01383;Name=cheW;db_xref=COG:COG0835;gene=cheW;inference=ab initio prediction:Prodigal:002006,similar to AA sequence:UniProtKB:P39802;locus_tag=FMGBMHLM_01383;product=Chemotaxis protein CheW
M-aerolatum_contig_11_1	Prodigal:002006	CDS	18188	18580	.	+	0	ID=FMGBMHLM_01384;Name=cheY_4;db_xref=COG:COG0784;gene=cheY_4;inference=ab initio prediction:Prodigal:002006,similar to AA sequence:UniProtKB:P0A2D5;locus_tag=FMGBMHLM_01384;product=Chemotaxis protein CheY
M-aerolatum_contig_11_1	Prodigal:002006	CDS	18676	19860	.	+	0	ID=FMGBMHLM_01385;eC_number=3.1.1.61;Name=cheB_2;db_xref=COG:COG2201;gene=cheB_2;inference=ab initio prediction:Prodigal:002006,similar to AA sequence:UniProtKB:Q9WYN9;locus_tag=FMGBMHLM_01385;product=Protein-glutamate methylesterase/protein-glutamine glutaminase
M-aerolatum_contig_11_1	Prodigal:002006	CDS	19857	20702	.	+	0	ID=FMGBMHLM_01386;eC_number=2.1.1.80;Name=cheR2;gene=cheR2;inference=ab initio prediction:Prodigal:002006,similar to AA sequence:UniProtKB:Q88ER1;locus_tag=FMGBMHLM_01386;product=Chemotaxis protein methyltransferase Cher2
M-aerolatum_contig_11_1	Prodigal:002006	CDS	20733	21683	.	-	0	ID=FMGBMHLM_01387;eC_number=2.7.1.-;Name=bmrU;db_xref=COG:COG1597;gene=bmrU;inference=ab initio prediction:Prodigal:002006,similar to AA sequence:UniProtKB:P39074;locus_tag=FMGBMHLM_01387;product=Putative lipid kinase BmrU
M-aerolatum_contig_11_1	Prodigal:002006	CDS	22239	23093	.	+	0	ID=FMGBMHLM_01388;inference=ab initio prediction:Prodigal:002006;locus_tag=FMGBMHLM_01388;product=hypothetical protein
M-aerolatum_contig_11_1	Prodigal:002006	CDS	23210	24466	.	+	0	ID=FMGBMHLM_01389;inference=ab initio prediction:Prodigal:002006;locus_tag=FMGBMHLM_01389;product=hypothetical protein
M-aerolatum_contig_11_1	Prodigal:002006	CDS	24523	25566	.	+	0	ID=FMGBMHLM_01390;eC_number=5.1.3.3;Name=mro;db_xref=COG:COG2017;gene=mro;inference=ab initio prediction:Prodigal:002006,similar to AA sequence:UniProtKB:P05149;locus_tag=FMGBMHLM_01390;product=Aldose 1-epimerase
M-aerolatum_contig_11_1	Prodigal:002006	CDS	25685	26551	.	-	0	ID=FMGBMHLM_01391;Name=yeeZ;db_xref=COG:COG0451;gene=yeeZ;inference=ab initio prediction:Prodigal:002006,similar to AA sequence:UniProtKB:P0AD12;locus_tag=FMGBMHLM_01391;product=Protein YeeZ
M-aerolatum_contig_11_1	Prodigal:002006	CDS	26618	27454	.	-	0	ID=FMGBMHLM_01392;inference=ab initio prediction:Prodigal:002006;locus_tag=FMGBMHLM_01392;product=hypothetical protein
M-aerolatum_contig_11_1	Prodigal:002006	CDS	27713	27973	.	-	0	ID=FMGBMHLM_01393;inference=ab initio prediction:Prodigal:002006;locus_tag=FMGBMHLM_01393;product=hypothetical protein
M-aerolatum_contig_11_1	Prodigal:002006	CDS	28125	29657	.	+	0	ID=FMGBMHLM_01394;Name=comM;db_xref=COG:COG0606;gene=comM;inference=ab initio prediction:Prodigal:002006,similar to AA sequence:UniProtKB:P45049;locus_tag=FMGBMHLM_01394;product=Competence protein ComM
M-aerolatum_contig_11_1	Prodigal:002006	CDS	29701	30147	.	-	0	ID=FMGBMHLM_01395;inference=ab initio prediction:Prodigal:002006;locus_tag=FMGBMHLM_01395;product=hypothetical protein
M-aerolatum_contig_11_1	Prodigal:002006	CDS	30361	32238	.	-	0	ID=FMGBMHLM_01396;eC_number=5.4.99.2;Name=mutA;db_xref=COG:COG1884;gene=mutA;inference=ab initio prediction:Prodigal:002006,similar to AA sequence:UniProtKB:P11652;locus_tag=FMGBMHLM_01396;product=Methylmalonyl-CoA mutase small subunit
M-aerolatum_contig_11_1	Prodigal:002006	CDS	32414	33217	.	-	0	ID=FMGBMHLM_01397;eC_number=3.6.1.27;Name=uppP;db_xref=COG:COG1968;gene=uppP;inference=ab initio prediction:Prodigal:002006,similar to AA sequence:UniProtKB:P60932;locus_tag=FMGBMHLM_01397;product=Undecaprenyl-diphosphatase
M-aerolatum_contig_11_1	Prodigal:002006	CDS	33447	34139	.	+	0	ID=FMGBMHLM_01398;Name=fzlA;gene=fzlA;inference=ab initio prediction:Prodigal:002006,similar to AA sequence:UniProtKB:A0A0H3CDY2;locus_tag=FMGBMHLM_01398;product=FtsZ-localized protein A
M-aerolatum_contig_11_1	Prodigal:002006	CDS	34241	35290	.	+	0	ID=FMGBMHLM_01399;eC_number=1.17.99.6;Name=queG;db_xref=COG:COG1600;gene=queG;inference=ab initio prediction:Prodigal:002006,similar to AA sequence:UniProtKB:P97030;locus_tag=FMGBMHLM_01399;product=Epoxyqueuosine reductase
M-aerolatum_contig_11_1	Prodigal:002006	CDS	35494	36135	.	+	0	ID=FMGBMHLM_01400;eC_number=3.4.25.2;Name=hslV;db_xref=COG:COG5405;gene=hslV;inference=ab initio prediction:Prodigal:002006,similar to AA sequence:UniProtKB:P43772;locus_tag=FMGBMHLM_01400;product=ATP-dependent protease subunit HslV
M-aerolatum_contig_11_1	Prodigal:002006	CDS	36449	36745	.	-	0	ID=FMGBMHLM_01401;inference=ab initio prediction:Prodigal:002006;locus_tag=FMGBMHLM_01401;product=hypothetical protein
M-aerolatum_contig_11_1	Prodigal:002006	CDS	37031	38506	.	-	0	ID=FMGBMHLM_01402;eC_number=1.-.-.-;db_xref=COG:COG0277;inference=ab initio prediction:Prodigal:002006,similar to AA sequence:UniProtKB:P9WIT1;locus_tag=FMGBMHLM_01402;product=putative FAD-linked oxidoreductase
M-aerolatum_contig_11_1	Prodigal:002006	CDS	38620	39315	.	+	0	ID=FMGBMHLM_01403;eC_number=3.7.1.20;Name=nagK;gene=nagK;inference=ab initio prediction:Prodigal:002006,similar to AA sequence:UniProtKB:O86042;locus_tag=FMGBMHLM_01403;product=Fumarylpyruvate hydrolase
M-aerolatum_contig_11_1	Prodigal:002006	CDS	39324	39788	.	+	0	ID=FMGBMHLM_01404;eC_number=3.6.1.-;Name=rppH_1;gene=rppH_1;inference=ab initio prediction:Prodigal:002006,protein motif:HAMAP:MF_00298;locus_tag=FMGBMHLM_01404;product=RNA pyrophosphohydrolase
M-aerolatum_contig_11_1	Aragorn:001002	tRNA	39886	39960	.	+	.	ID=FMGBMHLM_01405;inference=COORDINATES:profile:Aragorn:001002;locus_tag=FMGBMHLM_01405;product=tRNA-Gly(gcc)
M-aerolatum_contig_11_1	Prodigal:002006	CDS	40218	40514	.	+	0	ID=FMGBMHLM_01406;inference=ab initio prediction:Prodigal:002006;locus_tag=FMGBMHLM_01406;product=hypothetical protein
M-aerolatum_contig_11_1	Prodigal:002006	CDS	40815	42497	.	+	0	ID=FMGBMHLM_01407;inference=ab initio prediction:Prodigal:002006;locus_tag=FMGBMHLM_01407;product=hypothetical protein
M-aerolatum_contig_11_1	Prodigal:002006	CDS	42609	42923	.	-	0	ID=FMGBMHLM_01408;inference=ab initio prediction:Prodigal:002006;locus_tag=FMGBMHLM_01408;product=hypothetical protein
M-aerolatum_contig_11_1	Prodigal:002006	CDS	43005	43349	.	+	0	ID=FMGBMHLM_01409;inference=ab initio prediction:Prodigal:002006;locus_tag=FMGBMHLM_01409;product=hypothetical protein
M-aerolatum_contig_11_1	Prodigal:002006	CDS	43796	44857	.	-	0	ID=FMGBMHLM_01410;db_xref=COG:COG1752;inference=ab initio prediction:Prodigal:002006,similar to AA sequence:UniProtKB:P9WIY9;locus_tag=FMGBMHLM_01410;product=putative NTE family protein
M-aerolatum_contig_11_1	Prodigal:002006	CDS	44854	45297	.	-	0	ID=FMGBMHLM_01411;eC_number=3.5.4.19;Name=hisI;gene=hisI;inference=ab initio prediction:Prodigal:002006,protein motif:HAMAP:MF_01021;locus_tag=FMGBMHLM_01411;product=Phosphoribosyl-AMP cyclohydrolase
M-aerolatum_contig_11_1	Prodigal:002006	CDS	45322	46110	.	-	0	ID=FMGBMHLM_01412;eC_number=3.5.4.16;Name=folE;gene=folE;inference=ab initio prediction:Prodigal:002006,protein motif:HAMAP:MF_00223;locus_tag=FMGBMHLM_01412;product=GTP cyclohydrolase 1
M-aerolatum_contig_11_1	Prodigal:002006	CDS	46362	46805	.	+	0	ID=FMGBMHLM_01413;inference=ab initio prediction:Prodigal:002006;locus_tag=FMGBMHLM_01413;product=hypothetical protein
M-aerolatum_contig_11_1	Prodigal:002006	CDS	46802	47164	.	+	0	ID=FMGBMHLM_01414;Name=yidD;gene=yidD;inference=ab initio prediction:Prodigal:002006,protein motif:HAMAP:MF_00386;locus_tag=FMGBMHLM_01414;product=Putative membrane protein insertion efficiency factor
M-aerolatum_contig_11_1	Prodigal:002006	CDS	47278	47448	.	+	0	ID=FMGBMHLM_01415;inference=ab initio prediction:Prodigal:002006;locus_tag=FMGBMHLM_01415;product=hypothetical protein
M-aerolatum_contig_11_1	Prodigal:002006	CDS	47496	47681	.	+	0	ID=FMGBMHLM_01416;inference=ab initio prediction:Prodigal:002006;locus_tag=FMGBMHLM_01416;product=hypothetical protein
M-aerolatum_contig_11_1	Prodigal:002006	CDS	47733	48416	.	-	0	ID=FMGBMHLM_01417;eC_number=1.8.4.-;Name=yfcG_2;db_xref=COG:COG0625;gene=yfcG_2;inference=ab initio prediction:Prodigal:002006,similar to AA sequence:UniProtKB:P77526;locus_tag=FMGBMHLM_01417;product=Disulfide-bond oxidoreductase YfcG
M-aerolatum_contig_11_1	Prodigal:002006	CDS	48534	49997	.	-	0	ID=FMGBMHLM_01418;eC_number=3.4.-.-;Name=bepA_3;gene=bepA_3;inference=ab initio prediction:Prodigal:002006,protein motif:HAMAP:MF_00997;locus_tag=FMGBMHLM_01418;product=Beta-barrel assembly-enhancing protease
M-aerolatum_contig_11_1	Prodigal:002006	CDS	50003	50827	.	-	0	ID=FMGBMHLM_01419;inference=ab initio prediction:Prodigal:002006;locus_tag=FMGBMHLM_01419;product=hypothetical protein
M-aerolatum_contig_11_1	Prodigal:002006	CDS	51498	51743	.	+	0	ID=FMGBMHLM_01420;inference=ab initio prediction:Prodigal:002006;locus_tag=FMGBMHLM_01420;product=hypothetical protein
M-aerolatum_contig_11_1	Prodigal:002006	CDS	52057	53265	.	+	0	ID=FMGBMHLM_01421;inference=ab initio prediction:Prodigal:002006;locus_tag=FMGBMHLM_01421;product=hypothetical protein
M-aerolatum_contig_11_1	Prodigal:002006	CDS	53337	55958	.	+	0	ID=FMGBMHLM_01422;inference=ab initio prediction:Prodigal:002006;locus_tag=FMGBMHLM_01422;product=hypothetical protein
M-aerolatum_contig_11_1	Prodigal:002006	CDS	56265	57644	.	-	0	ID=FMGBMHLM_01423;Name=srpC;db_xref=COG:COG2059;gene=srpC;inference=ab initio prediction:Prodigal:002006,similar to AA sequence:UniProtKB:Q55027;locus_tag=FMGBMHLM_01423;product=putative chromate transport protein
M-aerolatum_contig_11_1	Prodigal:002006	CDS	57672	58541	.	-	0	ID=FMGBMHLM_01424;inference=ab initio prediction:Prodigal:002006;locus_tag=FMGBMHLM_01424;product=hypothetical protein
M-aerolatum_contig_11_1	Prodigal:002006	CDS	58549	60969	.	-	0	ID=FMGBMHLM_01425;eC_number=6.1.1.20;Name=pheT;db_xref=COG:COG0072;gene=pheT;inference=ab initio prediction:Prodigal:002006,similar to AA sequence:UniProtKB:P07395;locus_tag=FMGBMHLM_01425;product=Phenylalanine--tRNA ligase beta subunit
M-aerolatum_contig_11_1	Prodigal:002006	CDS	61016	62098	.	-	0	ID=FMGBMHLM_01426;eC_number=6.1.1.20;Name=pheS;db_xref=COG:COG0016;gene=pheS;inference=ab initio prediction:Prodigal:002006,similar to AA sequence:UniProtKB:P08312;locus_tag=FMGBMHLM_01426;product=Phenylalanine--tRNA ligase alpha subunit
M-aerolatum_contig_11_1	Prodigal:002006	CDS	62267	62647	.	-	0	ID=FMGBMHLM_01427;Name=rplT;db_xref=COG:COG0292;gene=rplT;inference=ab initio prediction:Prodigal:002006,similar to AA sequence:UniProtKB:Q6NDR6;locus_tag=FMGBMHLM_01427;product=50S ribosomal protein L20
M-aerolatum_contig_11_1	Prodigal:002006	CDS	62697	62900	.	-	0	ID=FMGBMHLM_01428;Name=rpmI;db_xref=COG:COG0291;gene=rpmI;inference=ab initio prediction:Prodigal:002006,similar to AA sequence:UniProtKB:Q6NDR5;locus_tag=FMGBMHLM_01428;product=50S ribosomal protein L35
M-aerolatum_contig_11_1	Prodigal:002006	CDS	63310	64440	.	+	0	ID=FMGBMHLM_01429;eC_number=2.4.1.11;db_xref=COG:COG0438;inference=ab initio prediction:Prodigal:002006,similar to AA sequence:UniProtKB:P9WMY9;locus_tag=FMGBMHLM_01429;product=Glycogen synthase
M-aerolatum_contig_11_1	Prodigal:002006	CDS	64601	66949	.	+	0	ID=FMGBMHLM_01430;inference=ab initio prediction:Prodigal:002006;locus_tag=FMGBMHLM_01430;product=hypothetical protein
M-aerolatum_contig_11_1	Prodigal:002006	CDS	67050	67532	.	+	0	ID=FMGBMHLM_01431;inference=ab initio prediction:Prodigal:002006;locus_tag=FMGBMHLM_01431;product=hypothetical protein
M-aerolatum_contig_11_1	Prodigal:002006	CDS	67900	68766	.	-	0	ID=FMGBMHLM_01432;eC_number=1.1.1.60;Name=garR;db_xref=COG:COG2084;gene=garR;inference=ab initio prediction:Prodigal:002006,similar to AA sequence:UniProtKB:P0ABQ2;locus_tag=FMGBMHLM_01432;product=2-hydroxy-3-oxopropionate reductase
M-aerolatum_contig_11_1	Prodigal:002006	CDS	69069	71126	.	+	0	ID=FMGBMHLM_01433;Name=cstA;db_xref=COG:COG1966;gene=cstA;inference=ab initio prediction:Prodigal:002006,similar to AA sequence:UniProtKB:P15078;locus_tag=FMGBMHLM_01433;product=Peptide transporter CstA
M-aerolatum_contig_11_1	Prodigal:002006	CDS	71131	71352	.	+	0	ID=FMGBMHLM_01434;inference=ab initio prediction:Prodigal:002006;locus_tag=FMGBMHLM_01434;product=hypothetical protein
M-aerolatum_contig_11_1	Prodigal:002006	CDS	71543	71977	.	+	0	ID=FMGBMHLM_01435;inference=ab initio prediction:Prodigal:002006;locus_tag=FMGBMHLM_01435;product=hypothetical protein
M-aerolatum_contig_11_1	Prodigal:002006	CDS	72189	75467	.	+	0	ID=FMGBMHLM_01436;Name=mdtB_1;db_xref=COG:COG0841;gene=mdtB_1;inference=ab initio prediction:Prodigal:002006,similar to AA sequence:UniProtKB:Q0TG15;locus_tag=FMGBMHLM_01436;product=Multidrug resistance protein MdtB
M-aerolatum_contig_11_1	Prodigal:002006	CDS	75729	76946	.	-	0	ID=FMGBMHLM_01437;inference=ab initio prediction:Prodigal:002006;locus_tag=FMGBMHLM_01437;product=hypothetical protein
M-aerolatum_contig_11_1	Prodigal:002006	CDS	77116	80133	.	-	0	ID=FMGBMHLM_01438;eC_number=3.1.26.12;Name=rne;gene=rne;inference=ab initio prediction:Prodigal:002006,protein motif:HAMAP:MF_00970;locus_tag=FMGBMHLM_01438;product=Ribonuclease E
M-aerolatum_contig_11_1	Prodigal:002006	CDS	80708	82039	.	-	0	ID=FMGBMHLM_01439;Name=lutA;gene=lutA;inference=ab initio prediction:Prodigal:002006,protein motif:HAMAP:MF_02105;locus_tag=FMGBMHLM_01439;product=Lactate utilization protein A
M-aerolatum_contig_11_1	Prodigal:002006	CDS	82091	83278	.	-	0	ID=FMGBMHLM_01440;inference=ab initio prediction:Prodigal:002006;locus_tag=FMGBMHLM_01440;product=hypothetical protein
M-aerolatum_contig_11_1	Prodigal:002006	CDS	83502	83717	.	+	0	ID=FMGBMHLM_01441;inference=ab initio prediction:Prodigal:002006;locus_tag=FMGBMHLM_01441;product=hypothetical protein
M-aerolatum_contig_11_1	Prodigal:002006	CDS	83853	84542	.	-	0	ID=FMGBMHLM_01442;inference=ab initio prediction:Prodigal:002006;locus_tag=FMGBMHLM_01442;product=hypothetical protein
M-aerolatum_contig_11_1	Prodigal:002006	CDS	84667	85989	.	+	0	ID=FMGBMHLM_01443;Name=emrA_1;gene=emrA_1;inference=ab initio prediction:Prodigal:002006,similar to AA sequence:UniProtKB:P0DPR6;locus_tag=FMGBMHLM_01443;product=Colistin resistance protein EmrA
M-aerolatum_contig_11_1	Prodigal:002006	CDS	85998	87563	.	+	0	ID=FMGBMHLM_01444;Name=emrB_1;gene=emrB_1;inference=ab initio prediction:Prodigal:002006,similar to AA sequence:UniProtKB:P0AEJ0;locus_tag=FMGBMHLM_01444;product=Multidrug export protein EmrB
M-aerolatum_contig_11_1	Prodigal:002006	CDS	87565	89262	.	+	0	ID=FMGBMHLM_01445;Name=ttgI;gene=ttgI;inference=ab initio prediction:Prodigal:002006,similar to AA sequence:UniProtKB:Q93PU3;locus_tag=FMGBMHLM_01445;product=Toluene efflux pump outer membrane protein TtgI
M-aerolatum_contig_11_1	Prodigal:002006	CDS	89644	90882	.	+	0	ID=FMGBMHLM_01446;Name=yhaO;db_xref=COG:COG0420;gene=yhaO;inference=ab initio prediction:Prodigal:002006,similar to AA sequence:UniProtKB:O07522;locus_tag=FMGBMHLM_01446;product=putative metallophosphoesterase YhaO
M-aerolatum_contig_11_1	Prodigal:002006	CDS	90887	94378	.	+	0	ID=FMGBMHLM_01447;inference=ab initio prediction:Prodigal:002006;locus_tag=FMGBMHLM_01447;product=hypothetical protein
M-aerolatum_contig_11_1	Prodigal:002006	CDS	94723	95451	.	+	0	ID=FMGBMHLM_01448;eC_number=2.1.1.163;Name=COQ5_1;gene=COQ5_1;inference=ab initio prediction:Prodigal:002006,protein motif:HAMAP:MF_01813;locus_tag=FMGBMHLM_01448;product=2-methoxy-6-polyprenyl-1%2C4-benzoquinol methylase%2C mitochondrial
M-aerolatum_contig_11_1	Prodigal:002006	CDS	95502	96113	.	+	0	ID=FMGBMHLM_01449;inference=ab initio prediction:Prodigal:002006;locus_tag=FMGBMHLM_01449;product=hypothetical protein
M-aerolatum_contig_11_1	Prodigal:002006	CDS	96265	97926	.	-	0	ID=FMGBMHLM_01450;eC_number=5.4.3.8;Name=hemL;gene=hemL;inference=ab initio prediction:Prodigal:002006,protein motif:HAMAP:MF_00375;locus_tag=FMGBMHLM_01450;product=Glutamate-1-semialdehyde 2%2C1-aminomutase
M-aerolatum_contig_11_1	Prodigal:002006	CDS	97959	98840	.	+	0	ID=FMGBMHLM_01451;eC_number=4.1.1.65;Name=psd_2;db_xref=COG:COG0688;gene=psd_2;inference=ab initio prediction:Prodigal:002006,similar to AA sequence:UniProtKB:P0A8K1;locus_tag=FMGBMHLM_01451;product=Phosphatidylserine decarboxylase proenzyme
M-aerolatum_contig_11_1	Prodigal:002006	CDS	98876	99565	.	+	0	ID=FMGBMHLM_01452;inference=ab initio prediction:Prodigal:002006;locus_tag=FMGBMHLM_01452;product=hypothetical protein
M-aerolatum_contig_11_1	Prodigal:002006	CDS	99770	100615	.	+	0	ID=FMGBMHLM_01453;eC_number=7.3.2.1;Name=phnC;db_xref=COG:COG3638;gene=phnC;inference=ab initio prediction:Prodigal:002006,similar to AA sequence:UniProtKB:A0QQ70;locus_tag=FMGBMHLM_01453;product=Phosphate-import ATP-binding protein PhnC
M-aerolatum_contig_11_1	Prodigal:002006	CDS	100717	101646	.	+	0	ID=FMGBMHLM_01454;Name=phnD;db_xref=COG:COG3221;gene=phnD;inference=ab initio prediction:Prodigal:002006,similar to AA sequence:UniProtKB:A0QQ71;locus_tag=FMGBMHLM_01454;product=Phosphate-import protein PhnD
M-aerolatum_contig_11_1	Prodigal:002006	CDS	101798	102589	.	+	0	ID=FMGBMHLM_01455;Name=phnE_1;db_xref=COG:COG3639;gene=phnE_1;inference=ab initio prediction:Prodigal:002006,similar to AA sequence:UniProtKB:A0QQ68;locus_tag=FMGBMHLM_01455;product=Phosphate-import permease protein PhnE
M-aerolatum_contig_11_1	Prodigal:002006	CDS	102586	103455	.	+	0	ID=FMGBMHLM_01456;Name=phnE_2;db_xref=COG:COG3639;gene=phnE_2;inference=ab initio prediction:Prodigal:002006,similar to AA sequence:UniProtKB:A0QQ68;locus_tag=FMGBMHLM_01456;product=Phosphate-import permease protein PhnE
M-aerolatum_contig_11_1	Prodigal:002006	CDS	103567	104304	.	-	0	ID=FMGBMHLM_01457;Name=phnF;db_xref=COG:COG2188;gene=phnF;inference=ab initio prediction:Prodigal:002006,similar to AA sequence:UniProtKB:P16684;locus_tag=FMGBMHLM_01457;product=putative transcriptional regulator PhnF
M-aerolatum_contig_11_1	Prodigal:002006	CDS	104583	105053	.	+	0	ID=FMGBMHLM_01458;eC_number=2.7.8.37;Name=phnG;db_xref=COG:COG3624;gene=phnG;inference=ab initio prediction:Prodigal:002006,similar to AA sequence:UniProtKB:P16685;locus_tag=FMGBMHLM_01458;product=Alpha-D-ribose 1-methylphosphonate 5-triphosphate synthase subunit PhnG
M-aerolatum_contig_11_1	Prodigal:002006	CDS	105055	105660	.	+	0	ID=FMGBMHLM_01459;eC_number=2.7.8.37;Name=phnH;db_xref=COG:COG3625;gene=phnH;inference=ab initio prediction:Prodigal:002006,similar to AA sequence:UniProtKB:P16686;locus_tag=FMGBMHLM_01459;product=Alpha-D-ribose 1-methylphosphonate 5-triphosphate synthase subunit PhnH
M-aerolatum_contig_11_1	Prodigal:002006	CDS	105664	106752	.	+	0	ID=FMGBMHLM_01460;eC_number=2.7.8.37;Name=phnI;db_xref=COG:COG3626;gene=phnI;inference=ab initio prediction:Prodigal:002006,similar to AA sequence:UniProtKB:P16687;locus_tag=FMGBMHLM_01460;product=Alpha-D-ribose 1-methylphosphonate 5-triphosphate synthase subunit PhnI
M-aerolatum_contig_11_1	Prodigal:002006	CDS	106749	107783	.	+	0	ID=FMGBMHLM_01461;inference=ab initio prediction:Prodigal:002006;locus_tag=FMGBMHLM_01461;product=hypothetical protein
M-aerolatum_contig_11_1	Prodigal:002006	CDS	107780	108550	.	+	0	ID=FMGBMHLM_01462;Name=phnK;db_xref=COG:COG4107;gene=phnK;inference=ab initio prediction:Prodigal:002006,similar to AA sequence:UniProtKB:P16678;locus_tag=FMGBMHLM_01462;product=Putative phosphonates utilization ATP-binding protein PhnK
M-aerolatum_contig_11_1	Prodigal:002006	CDS	108547	109251	.	+	0	ID=FMGBMHLM_01463;eC_number=2.7.8.37;Name=phnL;db_xref=COG:COG4778;gene=phnL;inference=ab initio prediction:Prodigal:002006,similar to AA sequence:UniProtKB:P16679;locus_tag=FMGBMHLM_01463;product=Alpha-D-ribose 1-methylphosphonate 5-triphosphate synthase subunit PhnL
M-aerolatum_contig_11_1	Prodigal:002006	CDS	109387	110523	.	+	0	ID=FMGBMHLM_01464;eC_number=3.6.1.63;Name=phnM;db_xref=COG:COG3454;gene=phnM;inference=ab initio prediction:Prodigal:002006,similar to AA sequence:UniProtKB:P16689;locus_tag=FMGBMHLM_01464;product=Alpha-D-ribose 1-methylphosphonate 5-triphosphate diphosphatase
M-aerolatum_contig_11_1	Prodigal:002006	CDS	110523	111059	.	+	0	ID=FMGBMHLM_01465;eC_number=2.7.4.23;Name=phnN;db_xref=COG:COG3709;gene=phnN;inference=ab initio prediction:Prodigal:002006,similar to AA sequence:UniProtKB:P16690;locus_tag=FMGBMHLM_01465;product=Ribose 1%2C5-bisphosphate phosphokinase PhnN
M-aerolatum_contig_11_1	Prodigal:002006	CDS	111171	111752	.	-	0	ID=FMGBMHLM_01466;inference=ab initio prediction:Prodigal:002006;locus_tag=FMGBMHLM_01466;product=hypothetical protein
M-aerolatum_contig_11_1	Prodigal:002006	CDS	111843	112370	.	-	0	ID=FMGBMHLM_01467;inference=ab initio prediction:Prodigal:002006;locus_tag=FMGBMHLM_01467;product=hypothetical protein
M-aerolatum_contig_11_1	Prodigal:002006	CDS	112569	113045	.	+	0	ID=FMGBMHLM_01468;eC_number=2.1.1.207;Name=trmL;db_xref=COG:COG0219;gene=trmL;inference=ab initio prediction:Prodigal:002006,similar to AA sequence:UniProtKB:P44868;locus_tag=FMGBMHLM_01468;product=tRNA (cytidine(34)-2'-O)-methyltransferase
M-aerolatum_contig_11_1	Prodigal:002006	CDS	113103	114530	.	+	0	ID=FMGBMHLM_01469;eC_number=2.7.7.-;Name=selO;gene=selO;inference=ab initio prediction:Prodigal:002006,protein motif:HAMAP:MF_00692;locus_tag=FMGBMHLM_01469;product=Protein adenylyltransferase SelO
M-aerolatum_contig_11_1	Prodigal:002006	CDS	114506	114724	.	-	0	ID=FMGBMHLM_01470;inference=ab initio prediction:Prodigal:002006;locus_tag=FMGBMHLM_01470;product=hypothetical protein
M-aerolatum_contig_11_1	Prodigal:002006	CDS	114812	115039	.	+	0	ID=FMGBMHLM_01471;inference=ab initio prediction:Prodigal:002006;locus_tag=FMGBMHLM_01471;product=hypothetical protein
M-aerolatum_contig_11_1	Prodigal:002006	CDS	115202	116434	.	-	0	ID=FMGBMHLM_01472;inference=ab initio prediction:Prodigal:002006;locus_tag=FMGBMHLM_01472;product=hypothetical protein
M-aerolatum_contig_11_1	Prodigal:002006	CDS	116431	117846	.	-	0	ID=FMGBMHLM_01473;inference=ab initio prediction:Prodigal:002006;locus_tag=FMGBMHLM_01473;product=hypothetical protein
M-aerolatum_contig_11_1	Prodigal:002006	CDS	118145	118942	.	-	0	ID=FMGBMHLM_01474;inference=ab initio prediction:Prodigal:002006;locus_tag=FMGBMHLM_01474;product=hypothetical protein
M-aerolatum_contig_11_1	Prodigal:002006	CDS	119143	119742	.	+	0	ID=FMGBMHLM_01475;eC_number=1.15.1.1;Name=sodB;db_xref=COG:COG0605;gene=sodB;inference=ab initio prediction:Prodigal:002006,similar to AA sequence:UniProtKB:Q9XD74;locus_tag=FMGBMHLM_01475;product=Superoxide dismutase [Mn]
M-aerolatum_contig_11_1	Prodigal:002006	CDS	120059	121585	.	+	0	ID=FMGBMHLM_01476;Name=murJ;db_xref=COG:COG0728;gene=murJ;inference=ab initio prediction:Prodigal:002006,similar to AA sequence:UniProtKB:P0AF16;locus_tag=FMGBMHLM_01476;product=Lipid II flippase MurJ
M-aerolatum_contig_11_1	Prodigal:002006	CDS	121659	122342	.	+	0	ID=FMGBMHLM_01477;eC_number=3.8.1.2;Name=hdl IVa_1;gene=hdl IVa_1;inference=ab initio prediction:Prodigal:002006,similar to AA sequence:UniProtKB:Q51645;locus_tag=FMGBMHLM_01477;product=(S)-2-haloacid dehalogenase 4A
M-aerolatum_contig_11_1	Prodigal:002006	CDS	122570	122911	.	+	0	ID=FMGBMHLM_01478;inference=ab initio prediction:Prodigal:002006;locus_tag=FMGBMHLM_01478;product=hypothetical protein
M-aerolatum_contig_11_1	Prodigal:002006	CDS	123032	124921	.	-	0	ID=FMGBMHLM_01479;inference=ab initio prediction:Prodigal:002006;locus_tag=FMGBMHLM_01479;product=hypothetical protein
M-aerolatum_contig_11_1	Prodigal:002006	CDS	125636	126394	.	-	0	ID=FMGBMHLM_01480;inference=ab initio prediction:Prodigal:002006;locus_tag=FMGBMHLM_01480;product=hypothetical protein
M-aerolatum_contig_11_1	Prodigal:002006	CDS	127826	128338	.	-	0	ID=FMGBMHLM_01481;inference=ab initio prediction:Prodigal:002006;locus_tag=FMGBMHLM_01481;product=hypothetical protein
M-aerolatum_contig_11_1	Prodigal:002006	CDS	128525	129205	.	-	0	ID=FMGBMHLM_01482;inference=ab initio prediction:Prodigal:002006;locus_tag=FMGBMHLM_01482;product=hypothetical protein
M-aerolatum_contig_11_1	Prodigal:002006	CDS	129392	129778	.	-	0	ID=FMGBMHLM_01483;inference=ab initio prediction:Prodigal:002006;locus_tag=FMGBMHLM_01483;product=hypothetical protein
M-aerolatum_contig_11_1	Prodigal:002006	CDS	129792	131831	.	+	0	ID=FMGBMHLM_01484;Name=btaE;gene=btaE;inference=ab initio prediction:Prodigal:002006,similar to AA sequence:UniProtKB:A0A0H3G586;locus_tag=FMGBMHLM_01484;product=Autotransporter adhesin BtaE
M-aerolatum_contig_11_1	Prodigal:002006	CDS	131841	132539	.	+	0	ID=FMGBMHLM_01485;inference=ab initio prediction:Prodigal:002006;locus_tag=FMGBMHLM_01485;product=hypothetical protein
M-aerolatum_contig_11_1	Prodigal:002006	CDS	132633	133274	.	-	0	ID=FMGBMHLM_01486;Name=tlpA;db_xref=COG:COG0526;gene=tlpA;inference=ab initio prediction:Prodigal:002006,similar to AA sequence:UniProtKB:P43221;locus_tag=FMGBMHLM_01486;product=Thiol:disulfide interchange protein TlpA
M-aerolatum_contig_11_1	Prodigal:002006	CDS	133317	134708	.	+	0	ID=FMGBMHLM_01487;eC_number=4.3.2.1;Name=argH;db_xref=COG:COG0165;gene=argH;inference=ab initio prediction:Prodigal:002006,similar to AA sequence:UniProtKB:Q5SLL0;locus_tag=FMGBMHLM_01487;product=Argininosuccinate lyase
M-aerolatum_contig_11_1	Prodigal:002006	CDS	134804	135094	.	+	0	ID=FMGBMHLM_01488;inference=ab initio prediction:Prodigal:002006;locus_tag=FMGBMHLM_01488;product=hypothetical protein
M-aerolatum_contig_11_1	Prodigal:002006	CDS	135248	135949	.	+	0	ID=FMGBMHLM_01489;inference=ab initio prediction:Prodigal:002006;locus_tag=FMGBMHLM_01489;product=hypothetical protein
M-aerolatum_contig_11_1	Prodigal:002006	CDS	136322	136618	.	-	0	ID=FMGBMHLM_01490;inference=ab initio prediction:Prodigal:002006;locus_tag=FMGBMHLM_01490;product=hypothetical protein
M-aerolatum_contig_11_1	Prodigal:002006	CDS	137250	137918	.	-	0	ID=FMGBMHLM_01491;eC_number=3.1.3.-;Name=yieH;db_xref=COG:COG0637;gene=yieH;inference=ab initio prediction:Prodigal:002006,similar to AA sequence:UniProtKB:P31467;locus_tag=FMGBMHLM_01491;product=6-phosphogluconate phosphatase
M-aerolatum_contig_11_1	Prodigal:002006	CDS	138087	138407	.	+	0	ID=FMGBMHLM_01492;inference=ab initio prediction:Prodigal:002006;locus_tag=FMGBMHLM_01492;product=hypothetical protein
M-aerolatum_contig_11_1	Prodigal:002006	CDS	138415	138903	.	-	0	ID=FMGBMHLM_01493;inference=ab initio prediction:Prodigal:002006;locus_tag=FMGBMHLM_01493;product=hypothetical protein
M-aerolatum_contig_11_1	Prodigal:002006	CDS	139097	139537	.	-	0	ID=FMGBMHLM_01494;inference=ab initio prediction:Prodigal:002006;locus_tag=FMGBMHLM_01494;product=hypothetical protein
M-aerolatum_contig_11_1	Prodigal:002006	CDS	139887	140402	.	+	0	ID=FMGBMHLM_01495;inference=ab initio prediction:Prodigal:002006;locus_tag=FMGBMHLM_01495;product=hypothetical protein
M-aerolatum_contig_11_1	Prodigal:002006	CDS	141146	141439	.	-	0	ID=FMGBMHLM_01496;inference=ab initio prediction:Prodigal:002006;locus_tag=FMGBMHLM_01496;product=hypothetical protein
M-aerolatum_contig_11_1	Prodigal:002006	CDS	141503	141670	.	-	0	ID=FMGBMHLM_01497;inference=ab initio prediction:Prodigal:002006;locus_tag=FMGBMHLM_01497;product=hypothetical protein
M-aerolatum_contig_11_1	Prodigal:002006	CDS	141774	142238	.	+	0	ID=FMGBMHLM_01498;inference=ab initio prediction:Prodigal:002006;locus_tag=FMGBMHLM_01498;product=hypothetical protein
M-aerolatum_contig_11_1	Prodigal:002006	CDS	142364	143506	.	+	0	ID=FMGBMHLM_01499;inference=ab initio prediction:Prodigal:002006;locus_tag=FMGBMHLM_01499;product=hypothetical protein
M-aerolatum_contig_11_1	Prodigal:002006	CDS	143536	143856	.	-	0	ID=FMGBMHLM_01500;inference=ab initio prediction:Prodigal:002006;locus_tag=FMGBMHLM_01500;product=hypothetical protein
M-aerolatum_contig_11_1	Prodigal:002006	CDS	144150	146051	.	+	0	ID=FMGBMHLM_01501;eC_number=2.7.13.3;Name=rcsC_6;gene=rcsC_6;inference=ab initio prediction:Prodigal:002006,protein motif:HAMAP:MF_00979;locus_tag=FMGBMHLM_01501;product=Sensor histidine kinase RcsC
M-aerolatum_contig_11_1	Prodigal:002006	CDS	146075	146779	.	+	0	ID=FMGBMHLM_01502;inference=ab initio prediction:Prodigal:002006;locus_tag=FMGBMHLM_01502;product=hypothetical protein
M-aerolatum_contig_11_1	Prodigal:002006	CDS	146832	147179	.	+	0	ID=FMGBMHLM_01503;inference=ab initio prediction:Prodigal:002006;locus_tag=FMGBMHLM_01503;product=hypothetical protein
M-aerolatum_contig_11_1	Prodigal:002006	CDS	147240	147860	.	-	0	ID=FMGBMHLM_01504;inference=ab initio prediction:Prodigal:002006;locus_tag=FMGBMHLM_01504;product=hypothetical protein
M-aerolatum_contig_11_1	Prodigal:002006	CDS	147851	148834	.	-	0	ID=FMGBMHLM_01505;eC_number=5.1.1.20;Name=ycjG;db_xref=COG:COG4948;gene=ycjG;inference=ab initio prediction:Prodigal:002006,similar to AA sequence:UniProtKB:P51981;locus_tag=FMGBMHLM_01505;product=L-Ala-D/L-Glu epimerase
M-aerolatum_contig_11_1	Prodigal:002006	CDS	148849	149862	.	-	0	ID=FMGBMHLM_01506;inference=ab initio prediction:Prodigal:002006;locus_tag=FMGBMHLM_01506;product=hypothetical protein
M-aerolatum_contig_11_1	Prodigal:002006	CDS	150100	150912	.	+	0	ID=FMGBMHLM_01507;inference=ab initio prediction:Prodigal:002006;locus_tag=FMGBMHLM_01507;product=hypothetical protein
M-aerolatum_contig_11_1	Prodigal:002006	CDS	150988	151860	.	-	0	ID=FMGBMHLM_01508;eC_number=1.-.-.-;Name=ydaD_2;gene=ydaD_2;inference=ab initio prediction:Prodigal:002006,similar to AA sequence:UniProtKB:P80873;locus_tag=FMGBMHLM_01508;product=General stress protein 39
M-aerolatum_contig_11_1	Prodigal:002006	CDS	151979	152902	.	-	0	ID=FMGBMHLM_01509;eC_number=3.4.24.-;Name=mepA_1;db_xref=COG:COG3770;gene=mepA_1;inference=ab initio prediction:Prodigal:002006,similar to AA sequence:UniProtKB:P0C0T5;locus_tag=FMGBMHLM_01509;product=Penicillin-insensitive murein endopeptidase
M-aerolatum_contig_11_1	Prodigal:002006	CDS	152997	153614	.	-	0	ID=FMGBMHLM_01510;inference=ab initio prediction:Prodigal:002006;locus_tag=FMGBMHLM_01510;product=hypothetical protein
M-aerolatum_contig_11_1	Prodigal:002006	CDS	153710	153937	.	-	0	ID=FMGBMHLM_01511;inference=ab initio prediction:Prodigal:002006;locus_tag=FMGBMHLM_01511;product=hypothetical protein
M-aerolatum_contig_11_1	Prodigal:002006	CDS	153950	154147	.	-	0	ID=FMGBMHLM_01512;inference=ab initio prediction:Prodigal:002006;locus_tag=FMGBMHLM_01512;product=hypothetical protein
M-aerolatum_contig_11_1	Prodigal:002006	CDS	154279	155688	.	-	0	ID=FMGBMHLM_01513;eC_number=4.2.1.2;Name=fumC;db_xref=COG:COG0114;gene=fumC;inference=ab initio prediction:Prodigal:002006,similar to AA sequence:UniProtKB:Q92PB6;locus_tag=FMGBMHLM_01513;product=Fumarate hydratase class II
M-aerolatum_contig_11_1	Prodigal:002006	CDS	156081	157295	.	+	0	ID=FMGBMHLM_01514;Name=cypB;db_xref=COG:COG0369;gene=cypB;inference=ab initio prediction:Prodigal:002006,similar to AA sequence:UniProtKB:O08336;locus_tag=FMGBMHLM_01514;product=Bifunctional cytochrome P450/NADPH--P450 reductase 2
M-aerolatum_contig_11_1	Prodigal:002006	CDS	157458	158087	.	-	0	ID=FMGBMHLM_01515;inference=ab initio prediction:Prodigal:002006;locus_tag=FMGBMHLM_01515;product=hypothetical protein
M-aerolatum_contig_11_1	Aragorn:001002	tmRNA	158145	158503	.	-	.	ID=FMGBMHLM_01516;Name=ssrA;gene=ssrA;inference=COORDINATES:profile:Aragorn:001002;locus_tag=FMGBMHLM_01516;product=transfer-messenger RNA%2C SsrA
M-aerolatum_contig_11_1	Prodigal:002006	CDS	158642	159355	.	+	0	ID=FMGBMHLM_01517;inference=ab initio prediction:Prodigal:002006;locus_tag=FMGBMHLM_01517;product=hypothetical protein
M-aerolatum_contig_11_1	Prodigal:002006	CDS	159423	160217	.	+	0	ID=FMGBMHLM_01518;eC_number=2.1.1.45;Name=thyA;db_xref=COG:COG0207;gene=thyA;inference=ab initio prediction:Prodigal:002006,similar to AA sequence:UniProtKB:P67042;locus_tag=FMGBMHLM_01518;product=Thymidylate synthase
M-aerolatum_contig_11_1	Prodigal:002006	CDS	160222	160716	.	+	0	ID=FMGBMHLM_01519;inference=ab initio prediction:Prodigal:002006,similar to AA sequence:ISfinder:ISSsu9;locus_tag=FMGBMHLM_01519;product=IS1595 family transposase ISSsu9
M-aerolatum_contig_11_1	Prodigal:002006	CDS	160952	162127	.	+	0	ID=FMGBMHLM_01520;Name=hflK;db_xref=COG:COG0330;gene=hflK;inference=ab initio prediction:Prodigal:002006,similar to AA sequence:UniProtKB:P0ABC7;locus_tag=FMGBMHLM_01520;product=Modulator of FtsH protease HflK
M-aerolatum_contig_11_1	Prodigal:002006	CDS	162124	163080	.	+	0	ID=FMGBMHLM_01521;Name=hflC;db_xref=COG:COG0330;gene=hflC;inference=ab initio prediction:Prodigal:002006,similar to AA sequence:UniProtKB:P0ABC3;locus_tag=FMGBMHLM_01521;product=Modulator of FtsH protease HflC
M-aerolatum_contig_11_1	Prodigal:002006	CDS	163244	164761	.	+	0	ID=FMGBMHLM_01522;eC_number=3.4.21.107;Name=degP_1;db_xref=COG:COG0265;gene=degP_1;inference=ab initio prediction:Prodigal:002006,similar to AA sequence:UniProtKB:P0C0V0;locus_tag=FMGBMHLM_01522;product=Periplasmic serine endoprotease DegP
M-aerolatum_contig_11_1	Prodigal:002006	CDS	164945	165838	.	-	0	ID=FMGBMHLM_01523;inference=ab initio prediction:Prodigal:002006;locus_tag=FMGBMHLM_01523;product=hypothetical protein
M-aerolatum_contig_11_1	Prodigal:002006	CDS	165846	166766	.	+	0	ID=FMGBMHLM_01524;eC_number=2.5.1.75;Name=miaA;db_xref=COG:COG0324;gene=miaA;inference=ab initio prediction:Prodigal:002006,similar to AA sequence:UniProtKB:P16384;locus_tag=FMGBMHLM_01524;product=tRNA dimethylallyltransferase
M-aerolatum_contig_11_1	Prodigal:002006	CDS	167001	167963	.	+	0	ID=FMGBMHLM_01525;eC_number=1.3.1.-;Name=dusA;db_xref=COG:COG0042;gene=dusA;inference=ab initio prediction:Prodigal:002006,similar to AA sequence:UniProtKB:P32695;locus_tag=FMGBMHLM_01525;product=tRNA-dihydrouridine(20/20a) synthase
M-aerolatum_contig_11_1	Prodigal:002006	CDS	168017	168712	.	-	0	ID=FMGBMHLM_01526;inference=ab initio prediction:Prodigal:002006;locus_tag=FMGBMHLM_01526;product=hypothetical protein
M-aerolatum_contig_11_1	Prodigal:002006	CDS	168709	168918	.	-	0	ID=FMGBMHLM_01527;inference=ab initio prediction:Prodigal:002006;locus_tag=FMGBMHLM_01527;product=hypothetical protein
M-aerolatum_contig_11_1	Prodigal:002006	CDS	168977	169801	.	-	0	ID=FMGBMHLM_01528;eC_number=2.7.8.26;Name=cobV;gene=cobV;inference=ab initio prediction:Prodigal:002006,similar to AA sequence:UniProtKB:P29936;locus_tag=FMGBMHLM_01528;product=Adenosylcobinamide-GDP ribazoletransferase
M-aerolatum_contig_11_1	Prodigal:002006	CDS	169909	170925	.	+	0	ID=FMGBMHLM_01529;eC_number=2.4.2.21;Name=cobU;gene=cobU;inference=ab initio prediction:Prodigal:002006,similar to AA sequence:UniProtKB:P29935;locus_tag=FMGBMHLM_01529;product=Nicotinate-nucleotide--dimethylbenzimidazole phosphoribosyltransferase
M-aerolatum_contig_11_1	Prodigal:002006	CDS	171083	171439	.	+	0	ID=FMGBMHLM_01530;eC_number=4.1.2.50;Name=queD;db_xref=COG:COG0720;gene=queD;inference=ab initio prediction:Prodigal:002006,similar to AA sequence:UniProtKB:P65870;locus_tag=FMGBMHLM_01530;product=6-carboxy-5%2C6%2C7%2C8-tetrahydropterin synthase
M-aerolatum_contig_11_1	Prodigal:002006	CDS	171429	172157	.	+	0	ID=FMGBMHLM_01531;eC_number=6.3.4.20;Name=queC;db_xref=COG:COG0603;gene=queC;inference=ab initio prediction:Prodigal:002006,similar to AA sequence:UniProtKB:O31675;locus_tag=FMGBMHLM_01531;product=7-cyano-7-deazaguanine synthase
M-aerolatum_contig_11_1	Prodigal:002006	CDS	172132	172710	.	-	0	ID=FMGBMHLM_01532;Name=acuR;gene=acuR;inference=ab initio prediction:Prodigal:002006,similar to AA sequence:UniProtKB:Q3J6K8;locus_tag=FMGBMHLM_01532;product=Transcriptional regulator AcuR
M-aerolatum_contig_11_1	Prodigal:002006	CDS	172830	173810	.	+	0	ID=FMGBMHLM_01533;inference=ab initio prediction:Prodigal:002006;locus_tag=FMGBMHLM_01533;product=hypothetical protein
M-aerolatum_contig_11_1	Prodigal:002006	CDS	173852	174679	.	+	0	ID=FMGBMHLM_01534;inference=ab initio prediction:Prodigal:002006;locus_tag=FMGBMHLM_01534;product=hypothetical protein
M-aerolatum_contig_11_1	Prodigal:002006	CDS	174682	175275	.	+	0	ID=FMGBMHLM_01535;inference=ab initio prediction:Prodigal:002006;locus_tag=FMGBMHLM_01535;product=hypothetical protein
M-aerolatum_contig_11_1	Prodigal:002006	CDS	175442	176260	.	+	0	ID=FMGBMHLM_01536;eC_number=2.1.2.11;Name=panB;db_xref=COG:COG0413;gene=panB;inference=ab initio prediction:Prodigal:002006,similar to AA sequence:UniProtKB:Q9X712;locus_tag=FMGBMHLM_01536;product=3-methyl-2-oxobutanoate hydroxymethyltransferase
M-aerolatum_contig_11_1	Prodigal:002006	CDS	176375	177376	.	-	0	ID=FMGBMHLM_01537;inference=ab initio prediction:Prodigal:002006;locus_tag=FMGBMHLM_01537;product=hypothetical protein
M-aerolatum_contig_11_1	Prodigal:002006	CDS	177704	177889	.	+	0	ID=FMGBMHLM_01538;inference=ab initio prediction:Prodigal:002006;locus_tag=FMGBMHLM_01538;product=hypothetical protein
M-aerolatum_contig_11_1	Prodigal:002006	CDS	178034	179509	.	-	0	ID=FMGBMHLM_01539;eC_number=1.2.1.97;inference=ab initio prediction:Prodigal:002006,similar to AA sequence:UniProtKB:P0DOV9;locus_tag=FMGBMHLM_01539;product=3-sulfolactaldehyde dehydrogenase
M-aerolatum_contig_11_1	Prodigal:002006	CDS	179502	181517	.	-	0	ID=FMGBMHLM_01540;inference=ab initio prediction:Prodigal:002006;locus_tag=FMGBMHLM_01540;product=hypothetical protein
M-aerolatum_contig_11_1	Prodigal:002006	CDS	181510	182646	.	-	0	ID=FMGBMHLM_01541;eC_number=2.3.1.-;Name=phaC_1;gene=phaC_1;inference=ab initio prediction:Prodigal:002006,similar to AA sequence:UniProtKB:P73390;locus_tag=FMGBMHLM_01541;product=Poly(3-hydroxyalkanoate) polymerase subunit PhaC
M-aerolatum_contig_11_1	Prodigal:002006	CDS	182639	183487	.	-	0	ID=FMGBMHLM_01542;inference=ab initio prediction:Prodigal:002006;locus_tag=FMGBMHLM_01542;product=hypothetical protein
M-aerolatum_contig_11_1	Prodigal:002006	CDS	183696	184880	.	-	0	ID=FMGBMHLM_01543;eC_number=1.1.1.192;Name=adh1;db_xref=COG:COG1454;gene=adh1;inference=ab initio prediction:Prodigal:002006,similar to AA sequence:UniProtKB:A4IP64;locus_tag=FMGBMHLM_01543;product=Long-chain-alcohol dehydrogenase 1
M-aerolatum_contig_11_1	Prodigal:002006	CDS	184993	186645	.	-	0	ID=FMGBMHLM_01544;eC_number=2.2.1.6;Name=budB;db_xref=COG:COG0028;gene=budB;inference=ab initio prediction:Prodigal:002006,similar to AA sequence:UniProtKB:P27696;locus_tag=FMGBMHLM_01544;product=Acetolactate synthase%2C catabolic
M-aerolatum_contig_11_1	Prodigal:002006	CDS	186843	187799	.	-	0	ID=FMGBMHLM_01545;Name=pcpR;gene=pcpR;inference=ab initio prediction:Prodigal:002006,similar to AA sequence:UniProtKB:P52679;locus_tag=FMGBMHLM_01545;product=PCP degradation transcriptional activation protein
M-aerolatum_contig_11_1	Prodigal:002006	CDS	187970	189613	.	-	0	ID=FMGBMHLM_01546;eC_number=1.1.3.-;Name=livQ;gene=livQ;inference=ab initio prediction:Prodigal:002006,similar to AA sequence:UniProtKB:Q2MF66;locus_tag=FMGBMHLM_01546;product=6'''-hydroxyparomomycin C oxidase
M-aerolatum_contig_11_1	Prodigal:002006	CDS	189795	191813	.	+	0	ID=FMGBMHLM_01547;eC_number=2.7.13.3;Name=rcsC_7;gene=rcsC_7;inference=ab initio prediction:Prodigal:002006,protein motif:HAMAP:MF_00979;locus_tag=FMGBMHLM_01547;product=Sensor histidine kinase RcsC
M-aerolatum_contig_11_1	Prodigal:002006	CDS	192193	192897	.	-	0	ID=FMGBMHLM_01548;inference=ab initio prediction:Prodigal:002006;locus_tag=FMGBMHLM_01548;product=hypothetical protein
M-aerolatum_contig_11_1	Prodigal:002006	CDS	193172	193963	.	+	0	ID=FMGBMHLM_01549;inference=ab initio prediction:Prodigal:002006;locus_tag=FMGBMHLM_01549;product=hypothetical protein
M-aerolatum_contig_11_1	Prodigal:002006	CDS	194059	194817	.	-	0	ID=FMGBMHLM_01550;inference=ab initio prediction:Prodigal:002006;locus_tag=FMGBMHLM_01550;product=hypothetical protein
M-aerolatum_contig_11_1	Prodigal:002006	CDS	195007	195924	.	-	0	ID=FMGBMHLM_01551;inference=ab initio prediction:Prodigal:002006;locus_tag=FMGBMHLM_01551;product=hypothetical protein
M-aerolatum_contig_11_1	Prodigal:002006	CDS	196169	196951	.	-	0	ID=FMGBMHLM_01552;eC_number=1.10.3.-;db_xref=COG:COG1496;inference=ab initio prediction:Prodigal:002006,similar to AA sequence:UniProtKB:Q89ZI8;locus_tag=FMGBMHLM_01552;product=Polyphenol oxidase
M-aerolatum_contig_11_1	Prodigal:002006	CDS	197086	197271	.	+	0	ID=FMGBMHLM_01553;inference=ab initio prediction:Prodigal:002006;locus_tag=FMGBMHLM_01553;product=hypothetical protein
M-aerolatum_contig_11_1	Prodigal:002006	CDS	197340	198413	.	-	0	ID=FMGBMHLM_01554;inference=ab initio prediction:Prodigal:002006;locus_tag=FMGBMHLM_01554;product=hypothetical protein
M-aerolatum_contig_11_1	Prodigal:002006	CDS	198433	199329	.	-	0	ID=FMGBMHLM_01555;eC_number=2.5.1.145;Name=lgt;db_xref=COG:COG0682;gene=lgt;inference=ab initio prediction:Prodigal:002006,similar to AA sequence:UniProtKB:P60955;locus_tag=FMGBMHLM_01555;product=Phosphatidylglycerol--prolipoprotein diacylglyceryl transferase
M-aerolatum_contig_11_1	Prodigal:002006	CDS	199415	200323	.	-	0	ID=FMGBMHLM_01556;inference=ab initio prediction:Prodigal:002006;locus_tag=FMGBMHLM_01556;product=hypothetical protein
M-aerolatum_contig_11_1	Prodigal:002006	CDS	200320	201222	.	-	0	ID=FMGBMHLM_01557;eC_number=3.1.1.17;Name=gnl_1;gene=gnl_1;inference=ab initio prediction:Prodigal:002006,similar to AA sequence:UniProtKB:Q01578;locus_tag=FMGBMHLM_01557;product=Gluconolactonase
M-aerolatum_contig_11_1	Prodigal:002006	CDS	201233	201682	.	-	0	ID=FMGBMHLM_01558;inference=ab initio prediction:Prodigal:002006;locus_tag=FMGBMHLM_01558;product=hypothetical protein
M-aerolatum_contig_11_1	Prodigal:002006	CDS	201977	203464	.	-	0	ID=FMGBMHLM_01559;eC_number=3.6.4.12;Name=dnaC;db_xref=COG:COG0305;gene=dnaC;inference=ab initio prediction:Prodigal:002006,similar to AA sequence:UniProtKB:P37469;locus_tag=FMGBMHLM_01559;product=Replicative DNA helicase
M-aerolatum_contig_11_1	Prodigal:002006	CDS	203704	204276	.	-	0	ID=FMGBMHLM_01560;Name=rplI;db_xref=COG:COG0359;gene=rplI;inference=ab initio prediction:Prodigal:002006,similar to AA sequence:UniProtKB:Q6N5A1;locus_tag=FMGBMHLM_01560;product=50S ribosomal protein L9
M-aerolatum_contig_11_1	Prodigal:002006	CDS	204319	205398	.	-	0	ID=FMGBMHLM_01561;inference=ab initio prediction:Prodigal:002006;locus_tag=FMGBMHLM_01561;product=hypothetical protein
M-aerolatum_contig_11_1	Prodigal:002006	CDS	205529	205780	.	-	0	ID=FMGBMHLM_01562;Name=rpsR;db_xref=COG:COG0238;gene=rpsR;inference=ab initio prediction:Prodigal:002006,similar to AA sequence:UniProtKB:Q6N5A3;locus_tag=FMGBMHLM_01562;product=30S ribosomal protein S18
M-aerolatum_contig_11_1	Prodigal:002006	CDS	205783	206190	.	-	0	ID=FMGBMHLM_01563;Name=rpsF;db_xref=COG:COG0360;gene=rpsF;inference=ab initio prediction:Prodigal:002006,similar to AA sequence:UniProtKB:Q6N5A4;locus_tag=FMGBMHLM_01563;product=30S ribosomal protein S6
M-aerolatum_contig_11_1	Prodigal:002006	CDS	206534	207280	.	+	0	ID=FMGBMHLM_01564;eC_number=2.6.99.2;Name=pdxJ;db_xref=COG:COG0854;gene=pdxJ;inference=ab initio prediction:Prodigal:002006,similar to AA sequence:UniProtKB:P0A794;locus_tag=FMGBMHLM_01564;product=Pyridoxine 5'-phosphate synthase
M-aerolatum_contig_11_1	Prodigal:002006	CDS	207288	207686	.	+	0	ID=FMGBMHLM_01565;eC_number=2.7.8.7;Name=acpS;db_xref=COG:COG0736;gene=acpS;inference=ab initio prediction:Prodigal:002006,similar to AA sequence:UniProtKB:Q9KPB6;locus_tag=FMGBMHLM_01565;product=Holo-[acyl-carrier-protein] synthase
M-aerolatum_contig_11_1	Prodigal:002006	CDS	207852	208637	.	+	0	ID=FMGBMHLM_01566;eC_number=3.4.21.89;Name=lepB;db_xref=COG:COG0681;gene=lepB;inference=ab initio prediction:Prodigal:002006,similar to AA sequence:UniProtKB:Q8L2J7;locus_tag=FMGBMHLM_01566;product=Signal peptidase I
M-aerolatum_contig_11_1	Prodigal:002006	CDS	208634	209401	.	+	0	ID=FMGBMHLM_01567;eC_number=3.1.26.3;Name=rnc;db_xref=COG:COG0571;gene=rnc;inference=ab initio prediction:Prodigal:002006,similar to AA sequence:UniProtKB:Q52698;locus_tag=FMGBMHLM_01567;product=Ribonuclease 3
M-aerolatum_contig_11_1	Prodigal:002006	CDS	209398	210387	.	+	0	ID=FMGBMHLM_01568;Name=era;db_xref=COG:COG1159;gene=era;inference=ab initio prediction:Prodigal:002006,similar to AA sequence:UniProtKB:P42182;locus_tag=FMGBMHLM_01568;product=GTPase Era
M-aerolatum_contig_11_1	Prodigal:002006	CDS	210703	211608	.	+	0	ID=FMGBMHLM_01569;eC_number=2.1.1.172;Name=rsmC;db_xref=COG:COG2813;gene=rsmC;inference=ab initio prediction:Prodigal:002006,similar to AA sequence:UniProtKB:P39406;locus_tag=FMGBMHLM_01569;product=Ribosomal RNA small subunit methyltransferase C
M-aerolatum_contig_11_1	Prodigal:002006	CDS	211605	212363	.	+	0	ID=FMGBMHLM_01570;eC_number=5.4.99.19;Name=rsuA;db_xref=COG:COG1187;gene=rsuA;inference=ab initio prediction:Prodigal:002006,similar to AA sequence:UniProtKB:P45124;locus_tag=FMGBMHLM_01570;product=Ribosomal small subunit pseudouridine synthase A
M-aerolatum_contig_11_1	Prodigal:002006	CDS	212347	212604	.	-	0	ID=FMGBMHLM_01571;inference=ab initio prediction:Prodigal:002006;locus_tag=FMGBMHLM_01571;product=hypothetical protein
M-aerolatum_contig_11_1	Prodigal:002006	CDS	212846	213916	.	+	0	ID=FMGBMHLM_01572;Name=rpsB;db_xref=COG:COG0052;gene=rpsB;inference=ab initio prediction:Prodigal:002006,similar to AA sequence:UniProtKB:Q6N5Q2;locus_tag=FMGBMHLM_01572;product=30S ribosomal protein S2
M-aerolatum_contig_11_1	Prodigal:002006	CDS	214044	214970	.	+	0	ID=FMGBMHLM_01573;Name=tsf;db_xref=COG:COG0264;gene=tsf;inference=ab initio prediction:Prodigal:002006,similar to AA sequence:UniProtKB:P0A6P1;locus_tag=FMGBMHLM_01573;product=Elongation factor Ts
M-aerolatum_contig_11_1	Prodigal:002006	CDS	215678	216400	.	+	0	ID=FMGBMHLM_01574;eC_number=2.7.4.22;Name=pyrH;db_xref=COG:COG0528;gene=pyrH;inference=ab initio prediction:Prodigal:002006,similar to AA sequence:UniProtKB:P65932;locus_tag=FMGBMHLM_01574;product=Uridylate kinase
M-aerolatum_contig_11_1	Prodigal:002006	CDS	216950	217513	.	+	0	ID=FMGBMHLM_01575;Name=frr;db_xref=COG:COG0233;gene=frr;inference=ab initio prediction:Prodigal:002006,similar to AA sequence:UniProtKB:P81101;locus_tag=FMGBMHLM_01575;product=Ribosome-recycling factor
M-aerolatum_contig_11_1	Prodigal:002006	CDS	217521	218402	.	+	0	ID=FMGBMHLM_01576;inference=ab initio prediction:Prodigal:002006;locus_tag=FMGBMHLM_01576;product=hypothetical protein
M-aerolatum_contig_11_1	Prodigal:002006	CDS	218421	219599	.	+	0	ID=FMGBMHLM_01577;eC_number=1.1.1.267;Name=dxr;gene=dxr;inference=ab initio prediction:Prodigal:002006,similar to AA sequence:UniProtKB:Q9X5F2;locus_tag=FMGBMHLM_01577;product=1-deoxy-D-xylulose 5-phosphate reductoisomerase
M-aerolatum_contig_11_1	Prodigal:002006	CDS	219638	220963	.	-	0	ID=FMGBMHLM_01578;eC_number=6.3.2.17;Name=fpgS;gene=fpgS;inference=ab initio prediction:Prodigal:002006,similar to AA sequence:UniProtKB:P15925;locus_tag=FMGBMHLM_01578;product=Folylpolyglutamate synthase
M-aerolatum_contig_11_1	Prodigal:002006	CDS	220970	221869	.	-	0	ID=FMGBMHLM_01579;eC_number=2.1.3.15;Name=accD;db_xref=COG:COG0777;gene=accD;inference=ab initio prediction:Prodigal:002006,similar to AA sequence:UniProtKB:P0A9Q5;locus_tag=FMGBMHLM_01579;product=Acetyl-coenzyme A carboxylase carboxyl transferase subunit beta
M-aerolatum_contig_11_1	Prodigal:002006	CDS	221927	222769	.	-	0	ID=FMGBMHLM_01580;eC_number=4.2.1.20;Name=trpA;db_xref=COG:COG0159;gene=trpA;inference=ab initio prediction:Prodigal:002006,similar to AA sequence:UniProtKB:Q5ZVY3;locus_tag=FMGBMHLM_01580;product=Tryptophan synthase alpha chain
M-aerolatum_contig_11_1	Prodigal:002006	CDS	222968	224227	.	-	0	ID=FMGBMHLM_01581;inference=ab initio prediction:Prodigal:002006,protein motif:HAMAP:MF_01212;locus_tag=FMGBMHLM_01581;product=Deoxyguanosinetriphosphate triphosphohydrolase-like protein
M-aerolatum_contig_11_1	Prodigal:002006	CDS	224430	224756	.	+	0	ID=FMGBMHLM_01582;Name=erpA;db_xref=COG:COG0316;gene=erpA;inference=ab initio prediction:Prodigal:002006,similar to AA sequence:UniProtKB:P45344;locus_tag=FMGBMHLM_01582;product=Iron-sulfur cluster insertion protein ErpA
M-aerolatum_contig_11_1	Prodigal:002006	CDS	224894	226843	.	+	0	ID=FMGBMHLM_01583;inference=ab initio prediction:Prodigal:002006;locus_tag=FMGBMHLM_01583;product=hypothetical protein
M-aerolatum_contig_11_1	Prodigal:002006	CDS	226860	227636	.	-	0	ID=FMGBMHLM_01584;eC_number=7.6.2.8;Name=btuD_4;gene=btuD_4;inference=ab initio prediction:Prodigal:002006,protein motif:HAMAP:MF_01005;locus_tag=FMGBMHLM_01584;product=Vitamin B12 import ATP-binding protein BtuD
M-aerolatum_contig_11_1	Prodigal:002006	CDS	227617	228360	.	-	0	ID=FMGBMHLM_01585;Name=ssuC_2;db_xref=COG:COG0600;gene=ssuC_2;inference=ab initio prediction:Prodigal:002006,similar to AA sequence:UniProtKB:P75851;locus_tag=FMGBMHLM_01585;product=Putative aliphatic sulfonates transport permease protein SsuC
M-aerolatum_contig_11_1	Prodigal:002006	CDS	228382	229368	.	-	0	ID=FMGBMHLM_01586;inference=ab initio prediction:Prodigal:002006;locus_tag=FMGBMHLM_01586;product=hypothetical protein
M-aerolatum_contig_11_1	Prodigal:002006	CDS	229673	230050	.	+	0	ID=FMGBMHLM_01587;eC_number=4.2.1.96;inference=ab initio prediction:Prodigal:002006,protein motif:HAMAP:MF_00434;locus_tag=FMGBMHLM_01587;product=Putative pterin-4-alpha-carbinolamine dehydratase
M-aerolatum_contig_11_1	Prodigal:002006	CDS	230361	232286	.	-	0	ID=FMGBMHLM_01588;Name=mutL;gene=mutL;inference=ab initio prediction:Prodigal:002006,similar to AA sequence:UniProtKB:Q5F8M6;locus_tag=FMGBMHLM_01588;product=DNA mismatch repair protein MutL
M-aerolatum_contig_11_1	Prodigal:002006	CDS	232358	232726	.	-	0	ID=FMGBMHLM_01589;inference=ab initio prediction:Prodigal:002006;locus_tag=FMGBMHLM_01589;product=hypothetical protein
M-aerolatum_contig_11_1	Prodigal:002006	CDS	233011	233997	.	-	0	ID=FMGBMHLM_01590;inference=ab initio prediction:Prodigal:002006;locus_tag=FMGBMHLM_01590;product=hypothetical protein
M-aerolatum_contig_11_1	Prodigal:002006	CDS	234018	234905	.	-	0	ID=FMGBMHLM_01591;Name=livH_4;db_xref=COG:COG0559;gene=livH_4;inference=ab initio prediction:Prodigal:002006,similar to AA sequence:UniProtKB:P0AEX7;locus_tag=FMGBMHLM_01591;product=High-affinity branched-chain amino acid transport system permease protein LivH
M-aerolatum_contig_11_1	Prodigal:002006	CDS	234932	236152	.	-	0	ID=FMGBMHLM_01592;inference=ab initio prediction:Prodigal:002006;locus_tag=FMGBMHLM_01592;product=hypothetical protein
M-aerolatum_contig_11_1	Prodigal:002006	CDS	236223	236963	.	-	0	ID=FMGBMHLM_01593;Name=livF_4;db_xref=COG:COG0410;gene=livF_4;inference=ab initio prediction:Prodigal:002006,similar to AA sequence:UniProtKB:P22731;locus_tag=FMGBMHLM_01593;product=High-affinity branched-chain amino acid transport ATP-binding protein LivF
M-aerolatum_contig_11_1	Prodigal:002006	CDS	236956	237675	.	-	0	ID=FMGBMHLM_01594;Name=phnT;db_xref=COG:COG3842;gene=phnT;inference=ab initio prediction:Prodigal:002006,similar to AA sequence:UniProtKB:P96063;locus_tag=FMGBMHLM_01594;product=Putative 2-aminoethylphosphonate import ATP-binding protein PhnT
M-aerolatum_contig_11_1	Prodigal:002006	CDS	237895	239055	.	+	0	ID=FMGBMHLM_01595;eC_number=4.3.1.27;Name=dthadh;gene=dthadh;inference=ab initio prediction:Prodigal:002006,similar to AA sequence:UniProtKB:B2DFG5;locus_tag=FMGBMHLM_01595;product=D-threo-3-hydroxyaspartate dehydratase
M-aerolatum_contig_11_1	Prodigal:002006	CDS	239188	239727	.	-	0	ID=FMGBMHLM_01596;eC_number=4.2.1.147;Name=fae_1;db_xref=COG:COG1795;gene=fae_1;inference=ab initio prediction:Prodigal:002006,similar to AA sequence:UniProtKB:Q9FA38;locus_tag=FMGBMHLM_01596;product=5%2C6%2C7%2C8-tetrahydromethanopterin hydro-lyase
M-aerolatum_contig_11_1	Prodigal:002006	CDS	239917	240132	.	+	0	ID=FMGBMHLM_01597;inference=ab initio prediction:Prodigal:002006;locus_tag=FMGBMHLM_01597;product=hypothetical protein
M-aerolatum_contig_11_1	Prodigal:002006	CDS	240139	240648	.	-	0	ID=FMGBMHLM_01598;inference=ab initio prediction:Prodigal:002006;locus_tag=FMGBMHLM_01598;product=hypothetical protein
M-aerolatum_contig_11_1	Prodigal:002006	CDS	240818	241993	.	-	0	ID=FMGBMHLM_01599;eC_number=2.4.1.182;Name=lpxB;db_xref=COG:COG0763;gene=lpxB;inference=ab initio prediction:Prodigal:002006,similar to AA sequence:UniProtKB:P10441;locus_tag=FMGBMHLM_01599;product=Lipid-A-disaccharide synthase
M-aerolatum_contig_11_1	Prodigal:002006	CDS	241990	242853	.	-	0	ID=FMGBMHLM_01600;eC_number=3.6.1.54;Name=lpxI;db_xref=COG:COG3494;gene=lpxI;inference=ab initio prediction:Prodigal:002006,similar to AA sequence:UniProtKB:Q9A716;locus_tag=FMGBMHLM_01600;product=UDP-2%2C3-diacylglucosamine pyrophosphatase LpxI
M-aerolatum_contig_11_1	Prodigal:002006	CDS	242865	243683	.	-	0	ID=FMGBMHLM_01601;eC_number=2.3.1.129;Name=lpxA;db_xref=COG:COG1043;gene=lpxA;inference=ab initio prediction:Prodigal:002006,similar to AA sequence:UniProtKB:P0A722;locus_tag=FMGBMHLM_01601;product=Acyl-[acyl-carrier-protein]--UDP-N-acetylglucosamine O-acyltransferase
M-aerolatum_contig_11_1	Prodigal:002006	CDS	243688	244152	.	-	0	ID=FMGBMHLM_01602;eC_number=4.2.1.59;Name=fabZ;gene=fabZ;inference=ab initio prediction:Prodigal:002006,similar to AA sequence:UniProtKB:A1VXZ7;locus_tag=FMGBMHLM_01602;product=3-hydroxyacyl-[acyl-carrier-protein] dehydratase FabZ
M-aerolatum_contig_11_1	Prodigal:002006	CDS	244301	245386	.	-	0	ID=FMGBMHLM_01603;eC_number=2.3.1.-;Name=lpxD;db_xref=COG:COG1044;gene=lpxD;inference=ab initio prediction:Prodigal:002006,similar to AA sequence:UniProtKB:P0CD76;locus_tag=FMGBMHLM_01603;product=UDP-3-O-acylglucosamine N-acyltransferase
M-aerolatum_contig_11_1	Prodigal:002006	CDS	245746	248310	.	-	0	ID=FMGBMHLM_01604;Name=bamA_1;db_xref=COG:COG4775;gene=bamA_1;inference=ab initio prediction:Prodigal:002006,similar to AA sequence:UniProtKB:Q9K1H0;locus_tag=FMGBMHLM_01604;product=Outer membrane protein assembly factor BamA
M-aerolatum_contig_11_1	Prodigal:002006	CDS	248725	249879	.	-	0	ID=FMGBMHLM_01605;eC_number=3.4.24.-;Name=mmpA;db_xref=COG:COG0750;gene=mmpA;inference=ab initio prediction:Prodigal:002006,similar to AA sequence:UniProtKB:Q9A710;locus_tag=FMGBMHLM_01605;product=Metalloprotease MmpA
M-aerolatum_contig_11_1	Prodigal:002006	CDS	250106	250435	.	-	0	ID=FMGBMHLM_01606;inference=ab initio prediction:Prodigal:002006,similar to AA sequence:UniProtKB:P00275;locus_tag=FMGBMHLM_01606;product=Thioredoxin C-1
M-aerolatum_contig_11_1	Prodigal:002006	CDS	250613	254107	.	-	0	ID=FMGBMHLM_01607;eC_number=3.1.11.5;Name=recB;gene=recB;inference=ab initio prediction:Prodigal:002006,protein motif:HAMAP:MF_01485;locus_tag=FMGBMHLM_01607;product=RecBCD enzyme subunit RecB
M-aerolatum_contig_11_1	Prodigal:002006	CDS	254266	254982	.	+	0	ID=FMGBMHLM_01608;Name=minC_1;db_xref=COG:COG0850;gene=minC_1;inference=ab initio prediction:Prodigal:002006,similar to AA sequence:UniProtKB:P65359;locus_tag=FMGBMHLM_01608;product=Septum site-determining protein MinC
M-aerolatum_contig_11_1	Prodigal:002006	CDS	255124	256221	.	-	0	ID=FMGBMHLM_01609;inference=ab initio prediction:Prodigal:002006;locus_tag=FMGBMHLM_01609;product=hypothetical protein
M-aerolatum_contig_11_1	Prodigal:002006	CDS	256402	258132	.	-	0	ID=FMGBMHLM_01610;eC_number=2.7.11.1;Name=pknD;gene=pknD;inference=ab initio prediction:Prodigal:002006,protein motif:HAMAP:MF_01957;locus_tag=FMGBMHLM_01610;product=Serine/threonine-protein kinase PknD
M-aerolatum_contig_11_1	Prodigal:002006	CDS	258247	259092	.	-	0	ID=FMGBMHLM_01611;Name=focA;db_xref=COG:COG2116;gene=focA;inference=ab initio prediction:Prodigal:002006,similar to AA sequence:UniProtKB:P0AC23;locus_tag=FMGBMHLM_01611;product=putative formate transporter 1
M-aerolatum_contig_11_1	Prodigal:002006	CDS	259476	260147	.	+	0	ID=FMGBMHLM_01612;Name=minC_2;db_xref=COG:COG0850;gene=minC_2;inference=ab initio prediction:Prodigal:002006,similar to AA sequence:UniProtKB:P65359;locus_tag=FMGBMHLM_01612;product=Septum site-determining protein MinC
M-aerolatum_contig_11_1	Prodigal:002006	CDS	260161	260973	.	+	0	ID=FMGBMHLM_01613;Name=minD;db_xref=COG:COG2894;gene=minD;inference=ab initio prediction:Prodigal:002006,similar to AA sequence:UniProtKB:P0AEZ3;locus_tag=FMGBMHLM_01613;product=Septum site-determining protein MinD
M-aerolatum_contig_11_1	Prodigal:002006	CDS	260970	261290	.	+	0	ID=FMGBMHLM_01614;Name=minE;gene=minE;inference=ab initio prediction:Prodigal:002006,protein motif:HAMAP:MF_00262;locus_tag=FMGBMHLM_01614;product=Cell division topological specificity factor
M-aerolatum_contig_11_1	Prodigal:002006	CDS	261458	262867	.	-	0	ID=FMGBMHLM_01615;eC_number=1.14.15.32;Name=ptlI;db_xref=COG:COG2124;gene=ptlI;inference=ab initio prediction:Prodigal:002006,similar to AA sequence:UniProtKB:Q82IY3;locus_tag=FMGBMHLM_01615;product=Pentalenene oxygenase
M-aerolatum_contig_11_1	Prodigal:002006	CDS	262942	265587	.	-	0	ID=FMGBMHLM_01616;inference=ab initio prediction:Prodigal:002006;locus_tag=FMGBMHLM_01616;product=hypothetical protein
M-aerolatum_contig_11_1	Prodigal:002006	CDS	265866	267692	.	+	0	ID=FMGBMHLM_01617;Name=typA;db_xref=COG:COG1217;gene=typA;inference=ab initio prediction:Prodigal:002006,similar to AA sequence:UniProtKB:P32132;locus_tag=FMGBMHLM_01617;product=GTP-binding protein TypA/BipA
M-aerolatum_contig_11_1	Prodigal:002006	CDS	267927	268073	.	-	0	ID=FMGBMHLM_01618;inference=ab initio prediction:Prodigal:002006;locus_tag=FMGBMHLM_01618;product=hypothetical protein
M-aerolatum_contig_11_1	Prodigal:002006	CDS	268070	268381	.	-	0	ID=FMGBMHLM_01619;inference=ab initio prediction:Prodigal:002006;locus_tag=FMGBMHLM_01619;product=hypothetical protein
M-aerolatum_contig_11_1	Prodigal:002006	CDS	268381	268707	.	-	0	ID=FMGBMHLM_01620;inference=ab initio prediction:Prodigal:002006;locus_tag=FMGBMHLM_01620;product=hypothetical protein
M-aerolatum_contig_11_1	Prodigal:002006	CDS	268812	269786	.	-	0	ID=FMGBMHLM_01621;eC_number=2.5.1.47;Name=cysK_2;db_xref=COG:COG0031;gene=cysK_2;inference=ab initio prediction:Prodigal:002006,similar to AA sequence:UniProtKB:Q7DDL5;locus_tag=FMGBMHLM_01621;product=Cysteine synthase
M-aerolatum_contig_11_1	Prodigal:002006	CDS	270456	270986	.	-	0	ID=FMGBMHLM_01622;inference=ab initio prediction:Prodigal:002006;locus_tag=FMGBMHLM_01622;product=hypothetical protein
M-aerolatum_contig_11_1	Prodigal:002006	CDS	271317	272507	.	+	0	ID=FMGBMHLM_01623;inference=ab initio prediction:Prodigal:002006;locus_tag=FMGBMHLM_01623;product=hypothetical protein
M-aerolatum_contig_11_1	Prodigal:002006	CDS	272667	272795	.	-	0	ID=FMGBMHLM_01624;inference=ab initio prediction:Prodigal:002006;locus_tag=FMGBMHLM_01624;product=hypothetical protein
M-aerolatum_contig_11_1	Prodigal:002006	CDS	272874	273389	.	-	0	ID=FMGBMHLM_01625;inference=ab initio prediction:Prodigal:002006,similar to AA sequence:ISfinder:ISMpo2;locus_tag=FMGBMHLM_01625;product=IS1595 family transposase ISMpo2
M-aerolatum_contig_11_1	Prodigal:002006	CDS	273514	274755	.	+	0	ID=FMGBMHLM_01626;inference=ab initio prediction:Prodigal:002006,similar to AA sequence:ISfinder:TnXax1;locus_tag=FMGBMHLM_01626;product=Tn3 family transposase TnXax1
M-aerolatum_contig_11_1	Prodigal:002006	CDS	274802	276355	.	-	0	ID=FMGBMHLM_01627;inference=ab initio prediction:Prodigal:002006;locus_tag=FMGBMHLM_01627;product=hypothetical protein
M-aerolatum_contig_11_1	Prodigal:002006	CDS	276363	276815	.	-	0	ID=FMGBMHLM_01628;inference=ab initio prediction:Prodigal:002006;locus_tag=FMGBMHLM_01628;product=hypothetical protein
M-aerolatum_contig_11_1	Prodigal:002006	CDS	276869	278497	.	-	0	ID=FMGBMHLM_01629;eC_number=6.3.4.2;Name=pyrG;db_xref=COG:COG0504;gene=pyrG;inference=ab initio prediction:Prodigal:002006,similar to AA sequence:UniProtKB:P0A7E5;locus_tag=FMGBMHLM_01629;product=CTP synthase
M-aerolatum_contig_11_1	Prodigal:002006	CDS	278666	279088	.	-	0	ID=FMGBMHLM_01630;inference=ab initio prediction:Prodigal:002006;locus_tag=FMGBMHLM_01630;product=hypothetical protein
M-aerolatum_contig_11_1	Prodigal:002006	CDS	279269	280177	.	-	0	ID=FMGBMHLM_01631;eC_number=2.7.4.1;db_xref=COG:COG2326;inference=ab initio prediction:Prodigal:002006,similar to AA sequence:UniProtKB:Q9I154;locus_tag=FMGBMHLM_01631;product=Polyphosphate:ADP phosphotransferase
M-aerolatum_contig_11_1	Prodigal:002006	CDS	280403	281164	.	-	0	ID=FMGBMHLM_01632;eC_number=5.3.1.1;Name=tpiA;db_xref=COG:COG0149;gene=tpiA;inference=ab initio prediction:Prodigal:002006,similar to AA sequence:UniProtKB:Q8L1Z5;locus_tag=FMGBMHLM_01632;product=Triosephosphate isomerase
M-aerolatum_contig_11_1	Prodigal:002006	CDS	281383	283284	.	+	0	ID=FMGBMHLM_01633;eC_number=5.2.1.8;Name=prsA_2;gene=prsA_2;inference=ab initio prediction:Prodigal:002006,protein motif:HAMAP:MF_01145;locus_tag=FMGBMHLM_01633;product=Foldase protein PrsA
M-aerolatum_contig_11_1	Prodigal:002006	CDS	283284	284804	.	+	0	ID=FMGBMHLM_01634;eC_number=4.1.3.27;Name=trpE;db_xref=COG:COG0147;gene=trpE;inference=ab initio prediction:Prodigal:002006,similar to AA sequence:UniProtKB:P20580;locus_tag=FMGBMHLM_01634;product=Anthranilate synthase component 1
M-aerolatum_contig_11_1	Prodigal:002006	CDS	285074	285349	.	+	0	ID=FMGBMHLM_01635;inference=ab initio prediction:Prodigal:002006;locus_tag=FMGBMHLM_01635;product=hypothetical protein
M-aerolatum_contig_11_1	Prodigal:002006	CDS	285576	286190	.	+	0	ID=FMGBMHLM_01636;eC_number=4.1.3.27;Name=trpG;db_xref=COG:COG0512;gene=trpG;inference=ab initio prediction:Prodigal:002006,similar to AA sequence:UniProtKB:P26922;locus_tag=FMGBMHLM_01636;product=Anthranilate synthase component 2
M-aerolatum_contig_11_1	Prodigal:002006	CDS	286221	287258	.	+	0	ID=FMGBMHLM_01637;eC_number=2.4.2.18;Name=trpD;db_xref=COG:COG0547;gene=trpD;inference=ab initio prediction:Prodigal:002006,similar to AA sequence:UniProtKB:A0R048;locus_tag=FMGBMHLM_01637;product=Anthranilate phosphoribosyltransferase
M-aerolatum_contig_11_1	Prodigal:002006	CDS	287255	288121	.	+	0	ID=FMGBMHLM_01638;eC_number=4.1.1.48;Name=trpC;gene=trpC;inference=ab initio prediction:Prodigal:002006,similar to AA sequence:UniProtKB:Q2YRR4;locus_tag=FMGBMHLM_01638;product=Indole-3-glycerol phosphate synthase
M-aerolatum_contig_11_1	Prodigal:002006	CDS	288135	288620	.	+	0	ID=FMGBMHLM_01639;eC_number=4.6.1.17;Name=moaC;db_xref=COG:COG0315;gene=moaC;inference=ab initio prediction:Prodigal:002006,similar to AA sequence:UniProtKB:P0A738;locus_tag=FMGBMHLM_01639;product=Cyclic pyranopterin monophosphate synthase
M-aerolatum_contig_11_1	Prodigal:002006	CDS	288631	289860	.	+	0	ID=FMGBMHLM_01640;eC_number=2.10.1.1;Name=moeA_2;db_xref=COG:COG0303;gene=moeA_2;inference=ab initio prediction:Prodigal:002006,similar to AA sequence:UniProtKB:P12281;locus_tag=FMGBMHLM_01640;product=Molybdopterin molybdenumtransferase
M-aerolatum_contig_11_1	Prodigal:002006	CDS	289918	291693	.	-	0	ID=FMGBMHLM_01641;inference=ab initio prediction:Prodigal:002006;locus_tag=FMGBMHLM_01641;product=hypothetical protein
M-aerolatum_contig_11_1	Prodigal:002006	CDS	291837	293051	.	+	0	ID=FMGBMHLM_01642;inference=ab initio prediction:Prodigal:002006;locus_tag=FMGBMHLM_01642;product=hypothetical protein
M-aerolatum_contig_11_1	Prodigal:002006	CDS	293146	294657	.	+	0	ID=FMGBMHLM_01643;eC_number=2.4.2.59;Name=thi4;gene=thi4;inference=ab initio prediction:Prodigal:002006,protein motif:HAMAP:MF_00304;locus_tag=FMGBMHLM_01643;product=Thiamine thiazole synthase
M-aerolatum_contig_11_1	Prodigal:002006	CDS	294850	296958	.	+	0	ID=FMGBMHLM_01644;eC_number=7.6.2.8;Name=btuD_5;gene=btuD_5;inference=ab initio prediction:Prodigal:002006,protein motif:HAMAP:MF_01005;locus_tag=FMGBMHLM_01644;product=Vitamin B12 import ATP-binding protein BtuD
M-aerolatum_contig_11_1	Prodigal:002006	CDS	297026	297649	.	-	0	ID=FMGBMHLM_01645;Name=eda;gene=eda;inference=ab initio prediction:Prodigal:002006,similar to AA sequence:UniProtKB:Q00384;locus_tag=FMGBMHLM_01645;product=KHG/KDPG aldolase
M-aerolatum_contig_11_1	Prodigal:002006	CDS	297748	299571	.	-	0	ID=FMGBMHLM_01646;eC_number=4.2.1.12;Name=edd;gene=edd;inference=ab initio prediction:Prodigal:002006,similar to AA sequence:UniProtKB:P21909;locus_tag=FMGBMHLM_01646;product=Phosphogluconate dehydratase
M-aerolatum_contig_11_1	Prodigal:002006	CDS	299858	301084	.	-	0	ID=FMGBMHLM_01647;eC_number=3.5.1.38;Name=ansB;gene=ansB;inference=ab initio prediction:Prodigal:002006,similar to AA sequence:UniProtKB:P10172;locus_tag=FMGBMHLM_01647;product=Glutaminase-asparaginase
M-aerolatum_contig_11_1	Prodigal:002006	CDS	301225	301431	.	+	0	ID=FMGBMHLM_01648;inference=ab initio prediction:Prodigal:002006;locus_tag=FMGBMHLM_01648;product=hypothetical protein
M-aerolatum_contig_11_1	Prodigal:002006	CDS	301444	302367	.	-	0	ID=FMGBMHLM_01649;inference=ab initio prediction:Prodigal:002006;locus_tag=FMGBMHLM_01649;product=hypothetical protein
M-aerolatum_contig_11_1	Prodigal:002006	CDS	302405	303670	.	-	0	ID=FMGBMHLM_01650;Name=arsB_1;db_xref=COG:COG1055;gene=arsB_1;inference=ab initio prediction:Prodigal:002006,similar to AA sequence:UniProtKB:P0AB93;locus_tag=FMGBMHLM_01650;product=Arsenical pump membrane protein
M-aerolatum_contig_11_1	Prodigal:002006	CDS	303711	304967	.	-	0	ID=FMGBMHLM_01651;eC_number=3.1.4.53;Name=cpdA_3;gene=cpdA_3;inference=ab initio prediction:Prodigal:002006,protein motif:HAMAP:MF_00905;locus_tag=FMGBMHLM_01651;product=3'%2C5'-cyclic adenosine monophosphate phosphodiesterase CpdA
M-aerolatum_contig_11_1	Prodigal:002006	CDS	304987	306315	.	-	0	ID=FMGBMHLM_01652;inference=ab initio prediction:Prodigal:002006,similar to AA sequence:UniProtKB:P9WJX1;locus_tag=FMGBMHLM_01652;product=putative MFS-type transporter
M-aerolatum_contig_11_1	Prodigal:002006	CDS	306452	307828	.	-	0	ID=FMGBMHLM_01653;Name=zraR;db_xref=COG:COG2204;gene=zraR;inference=ab initio prediction:Prodigal:002006,similar to AA sequence:UniProtKB:P25852;locus_tag=FMGBMHLM_01653;product=Transcriptional regulatory protein ZraR
M-aerolatum_contig_11_1	Prodigal:002006	CDS	307813	309270	.	-	0	ID=FMGBMHLM_01654;eC_number=2.7.-.-;Name=sasA_9;gene=sasA_9;inference=ab initio prediction:Prodigal:002006,protein motif:HAMAP:MF_01837;locus_tag=FMGBMHLM_01654;product=Adaptive-response sensory-kinase SasA
M-aerolatum_contig_11_1	Prodigal:002006	CDS	309406	309726	.	+	0	ID=FMGBMHLM_01655;inference=ab initio prediction:Prodigal:002006;locus_tag=FMGBMHLM_01655;product=hypothetical protein
M-aerolatum_contig_11_1	Prodigal:002006	CDS	309993	311258	.	-	0	ID=FMGBMHLM_01656;inference=ab initio prediction:Prodigal:002006;locus_tag=FMGBMHLM_01656;product=hypothetical protein
M-aerolatum_contig_11_1	Prodigal:002006	CDS	311531	313162	.	-	0	ID=FMGBMHLM_01657;eC_number=2.7.-.-;Name=ubiB_1;db_xref=COG:COG0661;gene=ubiB_1;inference=ab initio prediction:Prodigal:002006,similar to AA sequence:UniProtKB:P0A6A0;locus_tag=FMGBMHLM_01657;product=putative protein kinase UbiB
M-aerolatum_contig_11_1	Prodigal:002006	CDS	313411	314616	.	-	0	ID=FMGBMHLM_01658;eC_number=2.6.1.57;Name=tyrB;db_xref=COG:COG1448;gene=tyrB;inference=ab initio prediction:Prodigal:002006,similar to AA sequence:UniProtKB:P04693;locus_tag=FMGBMHLM_01658;product=Aromatic-amino-acid aminotransferase
M-aerolatum_contig_11_1	Prodigal:002006	CDS	314778	315944	.	+	0	ID=FMGBMHLM_01659;db_xref=COG:COG0683;inference=ab initio prediction:Prodigal:002006,similar to AA sequence:UniProtKB:Q8YEE8;locus_tag=FMGBMHLM_01659;product=Leu/Ile/Val-binding protein 
M-aerolatum_contig_11_1	Prodigal:002006	CDS	316136	316411	.	+	0	ID=FMGBMHLM_01660;Name=infA;gene=infA;inference=ab initio prediction:Prodigal:002006,protein motif:HAMAP:MF_00075;locus_tag=FMGBMHLM_01660;product=Translation initiation factor IF-1
M-aerolatum_contig_11_1	Prodigal:002006	CDS	316492	317352	.	+	0	ID=FMGBMHLM_01661;inference=ab initio prediction:Prodigal:002006;locus_tag=FMGBMHLM_01661;product=hypothetical protein
M-aerolatum_contig_11_1	Prodigal:002006	CDS	317410	317718	.	-	0	ID=FMGBMHLM_01662;inference=ab initio prediction:Prodigal:002006;locus_tag=FMGBMHLM_01662;product=hypothetical protein
M-aerolatum_contig_11_1	Prodigal:002006	CDS	317906	318511	.	+	0	ID=FMGBMHLM_01663;eC_number=1.8.5.-;Name=msrP_2;gene=msrP_2;inference=ab initio prediction:Prodigal:002006,protein motif:HAMAP:MF_01206;locus_tag=FMGBMHLM_01663;product=Protein-methionine-sulfoxide reductase catalytic subunit MsrP
M-aerolatum_contig_11_1	Prodigal:002006	CDS	318486	319235	.	+	0	ID=FMGBMHLM_01664;Name=benC;db_xref=COG:COG0543;gene=benC;inference=ab initio prediction:Prodigal:002006,similar to AA sequence:UniProtKB:P07771;locus_tag=FMGBMHLM_01664;product=Benzoate 1%2C2-dioxygenase electron transfer component
M-aerolatum_contig_11_1	Prodigal:002006	CDS	319332	319571	.	+	0	ID=FMGBMHLM_01665;inference=ab initio prediction:Prodigal:002006;locus_tag=FMGBMHLM_01665;product=hypothetical protein
M-aerolatum_contig_11_1	Prodigal:002006	CDS	319716	319952	.	+	0	ID=FMGBMHLM_01666;inference=ab initio prediction:Prodigal:002006;locus_tag=FMGBMHLM_01666;product=hypothetical protein
M-aerolatum_contig_11_1	Prodigal:002006	CDS	320184	321908	.	+	0	ID=FMGBMHLM_01667;eC_number=3.6.4.13;Name=deaD;db_xref=COG:COG0513;gene=deaD;inference=ab initio prediction:Prodigal:002006,similar to AA sequence:UniProtKB:P0A9P6;locus_tag=FMGBMHLM_01667;product=ATP-dependent RNA helicase DeaD
M-aerolatum_contig_11_1	Prodigal:002006	CDS	321939	322331	.	-	0	ID=FMGBMHLM_01668;inference=ab initio prediction:Prodigal:002006;locus_tag=FMGBMHLM_01668;product=hypothetical protein
M-aerolatum_contig_11_1	Prodigal:002006	CDS	322663	323451	.	+	0	ID=FMGBMHLM_01669;eC_number=3.5.1.118;Name=egtC;db_xref=COG:COG0121;gene=egtC;inference=ab initio prediction:Prodigal:002006,similar to AA sequence:UniProtKB:A0R5M9;locus_tag=FMGBMHLM_01669;product=Gamma-glutamyl-hercynylcysteine sulfoxide hydrolase
M-aerolatum_contig_11_1	Prodigal:002006	CDS	323513	323725	.	-	0	ID=FMGBMHLM_01670;Name=slyX;gene=slyX;inference=ab initio prediction:Prodigal:002006,protein motif:HAMAP:MF_00715;locus_tag=FMGBMHLM_01670;product=Protein SlyX
M-aerolatum_contig_11_1	Prodigal:002006	CDS	323823	324977	.	-	0	ID=FMGBMHLM_01671;inference=ab initio prediction:Prodigal:002006;locus_tag=FMGBMHLM_01671;product=hypothetical protein
M-aerolatum_contig_11_1	Prodigal:002006	CDS	325509	325955	.	-	0	ID=FMGBMHLM_01672;Name=ros_2;db_xref=COG:COG4957;gene=ros_2;inference=ab initio prediction:Prodigal:002006,similar to AA sequence:UniProtKB:Q04152;locus_tag=FMGBMHLM_01672;product=Transcriptional regulatory protein ros
M-aerolatum_contig_11_1	Prodigal:002006	CDS	326321	327418	.	+	0	ID=FMGBMHLM_01673;eC_number=1.1.5.-;Name=lhgD;db_xref=COG:COG0579;gene=lhgD;inference=ab initio prediction:Prodigal:002006,similar to AA sequence:UniProtKB:P37339;locus_tag=FMGBMHLM_01673;product=L-2-hydroxyglutarate dehydrogenase
M-aerolatum_contig_11_1	Prodigal:002006	CDS	327425	328141	.	-	0	ID=FMGBMHLM_01674;Name=yohK;db_xref=COG:COG1346;gene=yohK;inference=ab initio prediction:Prodigal:002006,similar to AA sequence:UniProtKB:P0AD19;locus_tag=FMGBMHLM_01674;product=Inner membrane protein YohK
M-aerolatum_contig_11_1	Prodigal:002006	CDS	328145	328543	.	-	0	ID=FMGBMHLM_01675;Name=cidA;gene=cidA;inference=ab initio prediction:Prodigal:002006,protein motif:HAMAP:MF_01143;locus_tag=FMGBMHLM_01675;product=Holin-like protein CidA
M-aerolatum_contig_11_1	Prodigal:002006	CDS	328540	329010	.	-	0	ID=FMGBMHLM_01676;inference=ab initio prediction:Prodigal:002006;locus_tag=FMGBMHLM_01676;product=hypothetical protein
M-aerolatum_contig_11_1	Prodigal:002006	CDS	329123	329797	.	-	0	ID=FMGBMHLM_01677;Name=uvrY;db_xref=COG:COG2197;gene=uvrY;inference=ab initio prediction:Prodigal:002006,similar to AA sequence:UniProtKB:P0AED5;locus_tag=FMGBMHLM_01677;product=Response regulator UvrY
M-aerolatum_contig_11_1	Prodigal:002006	CDS	329794	331236	.	-	0	ID=FMGBMHLM_01678;inference=ab initio prediction:Prodigal:002006;locus_tag=FMGBMHLM_01678;product=hypothetical protein
M-aerolatum_contig_11_1	Prodigal:002006	CDS	331547	332563	.	+	0	ID=FMGBMHLM_01679;inference=ab initio prediction:Prodigal:002006;locus_tag=FMGBMHLM_01679;product=hypothetical protein
M-aerolatum_contig_11_1	Prodigal:002006	CDS	333057	333389	.	-	0	ID=FMGBMHLM_01680;inference=ab initio prediction:Prodigal:002006;locus_tag=FMGBMHLM_01680;product=hypothetical protein
M-aerolatum_contig_11_1	Prodigal:002006	CDS	333597	334706	.	+	0	ID=FMGBMHLM_01681;eC_number=4.1.2.48;Name=ltaE;gene=ltaE;inference=ab initio prediction:Prodigal:002006,similar to AA sequence:UniProtKB:O50584;locus_tag=FMGBMHLM_01681;product=Low specificity L-threonine aldolase
M-aerolatum_contig_11_1	Prodigal:002006	CDS	334821	335990	.	-	0	ID=FMGBMHLM_01682;inference=ab initio prediction:Prodigal:002006;locus_tag=FMGBMHLM_01682;product=hypothetical protein
M-aerolatum_contig_11_1	Prodigal:002006	CDS	335987	337519	.	-	0	ID=FMGBMHLM_01683;inference=ab initio prediction:Prodigal:002006;locus_tag=FMGBMHLM_01683;product=hypothetical protein
M-aerolatum_contig_11_1	Prodigal:002006	CDS	337708	339315	.	+	0	ID=FMGBMHLM_01684;Name=prfC;db_xref=COG:COG4108;gene=prfC;inference=ab initio prediction:Prodigal:002006,similar to AA sequence:UniProtKB:P0A7I4;locus_tag=FMGBMHLM_01684;product=Peptide chain release factor RF3
M-aerolatum_contig_11_1	Prodigal:002006	CDS	339383	339844	.	-	0	ID=FMGBMHLM_01685;Name=rssB_1;gene=rssB_1;inference=ab initio prediction:Prodigal:002006,protein motif:HAMAP:MF_00958;locus_tag=FMGBMHLM_01685;product=Regulator of RpoS
M-aerolatum_contig_11_1	Prodigal:002006	CDS	339851	340318	.	-	0	ID=FMGBMHLM_01686;inference=ab initio prediction:Prodigal:002006;locus_tag=FMGBMHLM_01686;product=hypothetical protein
M-aerolatum_contig_11_1	Prodigal:002006	CDS	340604	341980	.	+	0	ID=FMGBMHLM_01687;Name=flgE;db_xref=COG:COG1749;gene=flgE;inference=ab initio prediction:Prodigal:002006,similar to AA sequence:UniProtKB:Q8YDL6;locus_tag=FMGBMHLM_01687;product=Flagellar hook protein FlgE
M-aerolatum_contig_11_1	Prodigal:002006	CDS	342035	343912	.	+	0	ID=FMGBMHLM_01688;Name=flgK;db_xref=COG:COG1256;gene=flgK;inference=ab initio prediction:Prodigal:002006,similar to AA sequence:UniProtKB:P33235;locus_tag=FMGBMHLM_01688;product=Flagellar hook-associated protein 1
M-aerolatum_contig_11_1	Prodigal:002006	CDS	343912	345456	.	+	0	ID=FMGBMHLM_01689;inference=ab initio prediction:Prodigal:002006;locus_tag=FMGBMHLM_01689;product=hypothetical protein
M-aerolatum_contig_11_1	Prodigal:002006	CDS	345664	345924	.	+	0	ID=FMGBMHLM_01690;inference=ab initio prediction:Prodigal:002006;locus_tag=FMGBMHLM_01690;product=hypothetical protein
M-aerolatum_contig_11_1	Prodigal:002006	CDS	346104	346574	.	-	0	ID=FMGBMHLM_01691;inference=ab initio prediction:Prodigal:002006;locus_tag=FMGBMHLM_01691;product=hypothetical protein
M-aerolatum_contig_11_1	Prodigal:002006	CDS	346561	346917	.	-	0	ID=FMGBMHLM_01692;inference=ab initio prediction:Prodigal:002006;locus_tag=FMGBMHLM_01692;product=hypothetical protein
M-aerolatum_contig_11_1	Prodigal:002006	CDS	346928	348067	.	-	0	ID=FMGBMHLM_01693;Name=flgI;gene=flgI;inference=ab initio prediction:Prodigal:002006,protein motif:HAMAP:MF_00416;locus_tag=FMGBMHLM_01693;product=Flagellar P-ring protein
M-aerolatum_contig_11_1	Prodigal:002006	CDS	348287	348715	.	+	0	ID=FMGBMHLM_01694;Name=fliX;gene=fliX;inference=ab initio prediction:Prodigal:002006,similar to AA sequence:UniProtKB:O32348;locus_tag=FMGBMHLM_01694;product=Flagellar assembly protein FliX
M-aerolatum_contig_11_1	Prodigal:002006	CDS	348925	350415	.	-	0	ID=FMGBMHLM_01695;inference=ab initio prediction:Prodigal:002006;locus_tag=FMGBMHLM_01695;product=hypothetical protein
M-aerolatum_contig_11_1	Prodigal:002006	CDS	350547	351791	.	+	0	ID=FMGBMHLM_01696;Name=dnaK_1;db_xref=COG:COG0443;gene=dnaK_1;inference=ab initio prediction:Prodigal:002006,similar to AA sequence:UniProtKB:P30721;locus_tag=FMGBMHLM_01696;product=Chaperone protein DnaK
M-aerolatum_contig_11_1	Prodigal:002006	CDS	352115	352279	.	+	0	ID=FMGBMHLM_01697;inference=ab initio prediction:Prodigal:002006;locus_tag=FMGBMHLM_01697;product=hypothetical protein
M-aerolatum_contig_11_1	Prodigal:002006	CDS	352380	353753	.	+	0	ID=FMGBMHLM_01698;eC_number=2.3.1.-;Name=patA;db_xref=COG:COG1696;gene=patA;inference=ab initio prediction:Prodigal:002006,similar to AA sequence:UniProtKB:O25526;locus_tag=FMGBMHLM_01698;product=Peptidoglycan O-acetyltransferase
M-aerolatum_contig_11_1	Prodigal:002006	CDS	353931	354350	.	+	0	ID=FMGBMHLM_01699;Name=dksA;db_xref=COG:COG1734;gene=dksA;inference=ab initio prediction:Prodigal:002006,similar to AA sequence:UniProtKB:P0ABS1;locus_tag=FMGBMHLM_01699;product=RNA polymerase-binding transcription factor DksA
M-aerolatum_contig_11_1	Prodigal:002006	CDS	354413	354811	.	+	0	ID=FMGBMHLM_01700;inference=ab initio prediction:Prodigal:002006;locus_tag=FMGBMHLM_01700;product=hypothetical protein
M-aerolatum_contig_11_1	Prodigal:002006	CDS	354808	355284	.	+	0	ID=FMGBMHLM_01701;inference=ab initio prediction:Prodigal:002006;locus_tag=FMGBMHLM_01701;product=hypothetical protein
M-aerolatum_contig_11_1	Prodigal:002006	CDS	355554	356825	.	-	0	ID=FMGBMHLM_01702;eC_number=1.4.99.-;Name=dadA_2;db_xref=COG:COG0665;gene=dadA_2;inference=ab initio prediction:Prodigal:002006,similar to AA sequence:UniProtKB:P0A6J5;locus_tag=FMGBMHLM_01702;product=D-amino acid dehydrogenase
M-aerolatum_contig_11_1	Prodigal:002006	CDS	357004	358344	.	+	0	ID=FMGBMHLM_01703;eC_number=6.1.1.17;Name=gltX_2;gene=gltX_2;inference=ab initio prediction:Prodigal:002006,similar to AA sequence:UniProtKB:P99170;locus_tag=FMGBMHLM_01703;product=Glutamate--tRNA ligase
M-aerolatum_contig_11_1	Prodigal:002006	CDS	358575	358862	.	+	0	ID=FMGBMHLM_01704;inference=ab initio prediction:Prodigal:002006;locus_tag=FMGBMHLM_01704;product=hypothetical protein
M-aerolatum_contig_11_1	Prodigal:002006	CDS	359150	360901	.	+	0	ID=FMGBMHLM_01705;eC_number=6.1.1.19;Name=argS;gene=argS;inference=ab initio prediction:Prodigal:002006,similar to AA sequence:UniProtKB:Q99W05;locus_tag=FMGBMHLM_01705;product=Arginine--tRNA ligase
M-aerolatum_contig_11_1	Prodigal:002006	CDS	360953	362323	.	+	0	ID=FMGBMHLM_01706;inference=ab initio prediction:Prodigal:002006;locus_tag=FMGBMHLM_01706;product=hypothetical protein
M-aerolatum_contig_11_1	Prodigal:002006	CDS	362518	363525	.	+	0	ID=FMGBMHLM_01707;eC_number=3.2.1.52;Name=nagZ;db_xref=COG:COG1472;gene=nagZ;inference=ab initio prediction:Prodigal:002006,similar to AA sequence:UniProtKB:Q9HZK0;locus_tag=FMGBMHLM_01707;product=Beta-hexosaminidase
M-aerolatum_contig_11_1	Prodigal:002006	CDS	363679	363954	.	+	0	ID=FMGBMHLM_01708;Name=tatA;gene=tatA;inference=ab initio prediction:Prodigal:002006,protein motif:HAMAP:MF_00236;locus_tag=FMGBMHLM_01708;product=Sec-independent protein translocase protein TatA
M-aerolatum_contig_11_1	Prodigal:002006	CDS	364050	364655	.	+	0	ID=FMGBMHLM_01709;Name=tatB;gene=tatB;inference=ab initio prediction:Prodigal:002006,protein motif:HAMAP:MF_00237;locus_tag=FMGBMHLM_01709;product=Sec-independent protein translocase protein TatB
M-aerolatum_contig_11_1	Prodigal:002006	CDS	364652	365452	.	+	0	ID=FMGBMHLM_01710;Name=tatC;db_xref=COG:COG0805;gene=tatC;inference=ab initio prediction:Prodigal:002006,similar to AA sequence:UniProtKB:P69423;locus_tag=FMGBMHLM_01710;product=Sec-independent protein translocase protein TatC
M-aerolatum_contig_11_1	Prodigal:002006	CDS	365617	366342	.	+	0	ID=FMGBMHLM_01711;inference=ab initio prediction:Prodigal:002006;locus_tag=FMGBMHLM_01711;product=hypothetical protein
M-aerolatum_contig_11_1	Prodigal:002006	CDS	366529	367797	.	-	0	ID=FMGBMHLM_01712;eC_number=6.1.1.1;Name=tyrS;db_xref=COG:COG0162;gene=tyrS;inference=ab initio prediction:Prodigal:002006,similar to AA sequence:UniProtKB:P0AGJ9;locus_tag=FMGBMHLM_01712;product=Tyrosine--tRNA ligase
M-aerolatum_contig_11_1	Prodigal:002006	CDS	367914	369053	.	+	0	ID=FMGBMHLM_01713;eC_number=2.7.1.170;Name=anmK;db_xref=COG:COG2377;gene=anmK;inference=ab initio prediction:Prodigal:002006,similar to AA sequence:UniProtKB:Q8EHB5;locus_tag=FMGBMHLM_01713;product=Anhydro-N-acetylmuramic acid kinase
[truncated: 5,605,735 more chars]
