# Supplementary material for: Comprehensive Comparative Genomics and Phenotyping of Methylobacterium Species
Source: Front Microbiol. 2021 Oct 6;12:740610. doi: 10.3389/fmicb.2021.740610 (PMC8561711; doi:10.3389/fmicb.2021.740610)
Supplement: Supplementary file 7 [file Data_Sheet_1.ZIP › Mb_cerastii.gff]

##gff-version 3
##sequence-region M-cerastii_contig_1_1 1 99040
##sequence-region M-cerastii_contig_2_1 1 7668
##sequence-region M-cerastii_contig_3_1 1 40135
##sequence-region M-cerastii_contig_4_1 1 245331
##sequence-region M-cerastii_contig_5_1 1 45295
##sequence-region M-cerastii_contig_6_1 1 269374
##sequence-region M-cerastii_contig_7_1 1 184515
##sequence-region M-cerastii_contig_8_1 1 171139
##sequence-region M-cerastii_contig_9_1 1 1096
##sequence-region M-cerastii_contig_10_1 1 86111
##sequence-region M-cerastii_contig_11_1 1 114338
##sequence-region M-cerastii_contig_12_1 1 25853
##sequence-region M-cerastii_contig_13_1 1 27411
##sequence-region M-cerastii_contig_14_1 1 11958
##sequence-region M-cerastii_contig_15_1 1 8252
##sequence-region M-cerastii_contig_16_1 1 72954
##sequence-region M-cerastii_contig_17_1 1 14372
##sequence-region M-cerastii_contig_18_1 1 115455
##sequence-region M-cerastii_contig_19_1 1 14766
##sequence-region M-cerastii_contig_20_1 1 34110
##sequence-region M-cerastii_contig_21_1 1 47603
##sequence-region M-cerastii_contig_22_1 1 58017
##sequence-region M-cerastii_contig_23_1 1 1277
##sequence-region M-cerastii_contig_24_1 1 68373
##sequence-region M-cerastii_contig_25_1 1 115911
##sequence-region M-cerastii_contig_26_1 1 48422
##sequence-region M-cerastii_contig_27_1 1 15957
##sequence-region M-cerastii_contig_28_1 1 78484
##sequence-region M-cerastii_contig_29_1 1 98709
##sequence-region M-cerastii_contig_30_1 1 132710
##sequence-region M-cerastii_contig_31_1 1 2448
##sequence-region M-cerastii_contig_32_1 1 139957
##sequence-region M-cerastii_contig_33_1 1 44203
##sequence-region M-cerastii_contig_34_1 1 78150
##sequence-region M-cerastii_contig_35_1 1 41773
##sequence-region M-cerastii_contig_36_1 1 168193
##sequence-region M-cerastii_contig_37_1 1 4644
##sequence-region M-cerastii_contig_38_1 1 49328
##sequence-region M-cerastii_contig_39_1 1 27823
##sequence-region M-cerastii_contig_40_1 1 6424
##sequence-region M-cerastii_contig_41_1 1 2359
##sequence-region M-cerastii_contig_42_1 1 40661
##sequence-region M-cerastii_contig_43_1 1 14060
##sequence-region M-cerastii_contig_44_1 1 158968
##sequence-region M-cerastii_contig_45_1 1 2003
##sequence-region M-cerastii_contig_46_1 1 130529
##sequence-region M-cerastii_contig_47_1 1 51621
##sequence-region M-cerastii_contig_48_1 1 59509
##sequence-region M-cerastii_contig_49_1 1 33492
##sequence-region M-cerastii_contig_50_1 1 38948
##sequence-region M-cerastii_contig_51_1 1 104087
##sequence-region M-cerastii_contig_52_1 1 123844
##sequence-region M-cerastii_contig_53_1 1 116464
##sequence-region M-cerastii_contig_54_1 1 64626
##sequence-region M-cerastii_contig_55_1 1 42392
##sequence-region M-cerastii_contig_56_1 1 109741
##sequence-region M-cerastii_contig_57_1 1 10553
##sequence-region M-cerastii_contig_58_1 1 2598
##sequence-region M-cerastii_contig_59_1 1 1622
##sequence-region M-cerastii_contig_60_1 1 4925
##sequence-region M-cerastii_contig_61_1 1 26691
##sequence-region M-cerastii_contig_62_1 1 42380
##sequence-region M-cerastii_contig_63_1 1 3963
##sequence-region M-cerastii_contig_64_1 1 4047
##sequence-region M-cerastii_contig_65_1 1 44125
##sequence-region M-cerastii_contig_66_1 1 1729
##sequence-region M-cerastii_contig_67_1 1 29397
##sequence-region M-cerastii_contig_68_1 1 66974
##sequence-region M-cerastii_contig_69_1 1 71163
##sequence-region M-cerastii_contig_70_1 1 19776
##sequence-region M-cerastii_contig_71_1 1 15585
##sequence-region M-cerastii_contig_72_1 1 7852
##sequence-region M-cerastii_contig_73_1 1 4150
##sequence-region M-cerastii_contig_74_1 1 121287
##sequence-region M-cerastii_contig_75_1 1 19516
##sequence-region M-cerastii_contig_76_1 1 7003
##sequence-region M-cerastii_contig_77_1 1 16047
##sequence-region M-cerastii_contig_78_1 1 2967
##sequence-region M-cerastii_contig_79_1 1 70996
##sequence-region M-cerastii_contig_80_1 1 46361
##sequence-region M-cerastii_contig_81_1 1 60678
##sequence-region M-cerastii_contig_82_1 1 43571
##sequence-region M-cerastii_contig_83_1 1 50433
##sequence-region M-cerastii_contig_84_1 1 4183
##sequence-region M-cerastii_contig_85_1 1 3714
##sequence-region M-cerastii_contig_86_1 1 17203
##sequence-region M-cerastii_contig_87_1 1 33350
##sequence-region M-cerastii_contig_88_1 1 39577
##sequence-region M-cerastii_contig_89_1 1 4419
##sequence-region M-cerastii_contig_90_1 1 2784
##sequence-region M-cerastii_contig_91_1 1 3004
##sequence-region M-cerastii_contig_92_1 1 1576
##sequence-region M-cerastii_contig_93_1 1 5002
##sequence-region M-cerastii_contig_94_1 1 20179
##sequence-region M-cerastii_contig_95_1 1 44452
##sequence-region M-cerastii_contig_96_1 1 3522
##sequence-region M-cerastii_contig_97_1 1 44716
##sequence-region M-cerastii_contig_98_1 1 34757
##sequence-region M-cerastii_contig_99_1 1 10860
##sequence-region M-cerastii_contig_100_1 1 27821
##sequence-region M-cerastii_contig_101_1 1 1193
##sequence-region M-cerastii_contig_102_1 1 5015
##sequence-region M-cerastii_contig_103_1 1 2000
##sequence-region M-cerastii_contig_104_1 1 21939
##sequence-region M-cerastii_contig_105_1 1 8560
##sequence-region M-cerastii_contig_106_1 1 8685
##sequence-region M-cerastii_contig_107_1 1 17223
##sequence-region M-cerastii_contig_108_1 1 23079
##sequence-region M-cerastii_contig_109_1 1 1372
##sequence-region M-cerastii_contig_110_1 1 18408
##sequence-region M-cerastii_contig_111_1 1 5708
##sequence-region M-cerastii_contig_112_1 1 31519
##sequence-region M-cerastii_contig_113_1 1 9156
##sequence-region M-cerastii_contig_114_1 1 10698
##sequence-region M-cerastii_contig_115_1 1 18337
##sequence-region M-cerastii_contig_116_1 1 36992
##sequence-region M-cerastii_contig_117_1 1 1176
##sequence-region M-cerastii_contig_118_1 1 1874
##sequence-region M-cerastii_contig_119_1 1 12490
##sequence-region M-cerastii_contig_120_1 1 4545
##sequence-region M-cerastii_contig_121_1 1 13788
##sequence-region M-cerastii_contig_122_1 1 1240
##sequence-region M-cerastii_contig_123_1 1 9224
##sequence-region M-cerastii_contig_124_1 1 1143
##sequence-region M-cerastii_contig_125_1 1 1325
##sequence-region M-cerastii_contig_126_1 1 12024
##sequence-region M-cerastii_contig_127_1 1 6084
##sequence-region M-cerastii_contig_128_1 1 3511
##sequence-region M-cerastii_contig_129_1 1 1837
##sequence-region M-cerastii_contig_130_1 1 1243
##sequence-region M-cerastii_contig_131_1 1 5764
##sequence-region M-cerastii_contig_132_1 1 11175
##sequence-region M-cerastii_contig_133_1 1 2604
##sequence-region M-cerastii_contig_134_1 1 19144
##sequence-region M-cerastii_contig_135_1 1 6371
##sequence-region M-cerastii_contig_136_1 1 1114
##sequence-region M-cerastii_contig_137_1 1 1619
##sequence-region M-cerastii_contig_138_1 1 5249
##sequence-region M-cerastii_contig_139_1 1 3297
##sequence-region M-cerastii_contig_140_1 1 1626
##sequence-region M-cerastii_contig_141_1 1 8020
##sequence-region M-cerastii_contig_142_1 1 7507
##sequence-region M-cerastii_contig_143_1 1 3715
##sequence-region M-cerastii_contig_144_1 1 1001
##sequence-region M-cerastii_contig_145_1 1 1129
##sequence-region M-cerastii_contig_146_1 1 1176
##sequence-region M-cerastii_contig_147_1 1 2959
##sequence-region M-cerastii_contig_148_1 1 1859
##sequence-region M-cerastii_contig_149_1 1 1766
##sequence-region M-cerastii_contig_150_1 1 1710
M-cerastii_contig_1_1	Prodigal:002006	CDS	700	1983	.	+	0	ID=AFCDBAGC_00001;inference=ab initio prediction:Prodigal:002006;locus_tag=AFCDBAGC_00001;product=hypothetical protein
M-cerastii_contig_1_1	Prodigal:002006	CDS	2074	2637	.	+	0	ID=AFCDBAGC_00002;eC_number=2.7.1.12;db_xref=COG:COG3265;inference=ab initio prediction:Prodigal:002006,similar to AA sequence:UniProtKB:Q5FQ97;locus_tag=AFCDBAGC_00002;product=Gluconokinase
M-cerastii_contig_1_1	Prodigal:002006	CDS	2634	3440	.	+	0	ID=AFCDBAGC_00003;eC_number=3.1.3.-;db_xref=COG:COG0561;inference=ab initio prediction:Prodigal:002006,similar to AA sequence:UniProtKB:P44447;locus_tag=AFCDBAGC_00003;product=Putative phosphatase
M-cerastii_contig_1_1	Prodigal:002006	CDS	3584	4555	.	+	0	ID=AFCDBAGC_00004;eC_number=4.2.2.-;Name=mltC;gene=mltC;inference=ab initio prediction:Prodigal:002006,protein motif:HAMAP:MF_01616;locus_tag=AFCDBAGC_00004;product=Membrane-bound lytic murein transglycosylase C
M-cerastii_contig_1_1	Prodigal:002006	CDS	4899	5780	.	+	0	ID=AFCDBAGC_00005;eC_number=2.7.1.71;Name=aroK_1;gene=aroK_1;inference=ab initio prediction:Prodigal:002006,protein motif:HAMAP:MF_00109;locus_tag=AFCDBAGC_00005;product=Shikimate kinase
M-cerastii_contig_1_1	Prodigal:002006	CDS	5990	6847	.	+	0	ID=AFCDBAGC_00006;eC_number=2.3.1.30;Name=cysE_1;db_xref=COG:COG1045;gene=cysE_1;inference=ab initio prediction:Prodigal:002006,similar to AA sequence:UniProtKB:P29847;locus_tag=AFCDBAGC_00006;product=Serine acetyltransferase
M-cerastii_contig_1_1	Prodigal:002006	CDS	6896	7192	.	+	0	ID=AFCDBAGC_00007;inference=ab initio prediction:Prodigal:002006;locus_tag=AFCDBAGC_00007;product=hypothetical protein
M-cerastii_contig_1_1	Prodigal:002006	CDS	7297	7626	.	+	0	ID=AFCDBAGC_00008;inference=ab initio prediction:Prodigal:002006;locus_tag=AFCDBAGC_00008;product=hypothetical protein
M-cerastii_contig_1_1	Prodigal:002006	CDS	7636	8325	.	-	0	ID=AFCDBAGC_00009;inference=ab initio prediction:Prodigal:002006;locus_tag=AFCDBAGC_00009;product=hypothetical protein
M-cerastii_contig_1_1	Prodigal:002006	CDS	8629	8973	.	+	0	ID=AFCDBAGC_00010;inference=ab initio prediction:Prodigal:002006;locus_tag=AFCDBAGC_00010;product=hypothetical protein
M-cerastii_contig_1_1	Prodigal:002006	CDS	9013	9660	.	-	0	ID=AFCDBAGC_00011;inference=ab initio prediction:Prodigal:002006;locus_tag=AFCDBAGC_00011;product=hypothetical protein
M-cerastii_contig_1_1	Prodigal:002006	CDS	10140	10766	.	-	0	ID=AFCDBAGC_00012;inference=ab initio prediction:Prodigal:002006;locus_tag=AFCDBAGC_00012;product=hypothetical protein
M-cerastii_contig_1_1	Prodigal:002006	CDS	10925	11575	.	-	0	ID=AFCDBAGC_00013;inference=ab initio prediction:Prodigal:002006;locus_tag=AFCDBAGC_00013;product=hypothetical protein
M-cerastii_contig_1_1	Prodigal:002006	CDS	12043	12864	.	+	0	ID=AFCDBAGC_00014;inference=ab initio prediction:Prodigal:002006;locus_tag=AFCDBAGC_00014;product=hypothetical protein
M-cerastii_contig_1_1	Prodigal:002006	CDS	13096	13527	.	+	0	ID=AFCDBAGC_00015;eC_number=1.1.1.205;Name=guaB_1;db_xref=COG:COG0516;gene=guaB_1;inference=ab initio prediction:Prodigal:002006,similar to AA sequence:UniProtKB:P0C0H6;locus_tag=AFCDBAGC_00015;product=Inosine-5'-monophosphate dehydrogenase
M-cerastii_contig_1_1	Prodigal:002006	CDS	13537	15108	.	-	0	ID=AFCDBAGC_00016;eC_number=3.1.3.1;Name=phoD;db_xref=COG:COG3540;gene=phoD;inference=ab initio prediction:Prodigal:002006,similar to AA sequence:UniProtKB:P42251;locus_tag=AFCDBAGC_00016;product=Alkaline phosphatase D
M-cerastii_contig_1_1	Prodigal:002006	CDS	15199	16188	.	-	0	ID=AFCDBAGC_00017;db_xref=COG:COG1752;inference=ab initio prediction:Prodigal:002006,similar to AA sequence:UniProtKB:P9WIY9;locus_tag=AFCDBAGC_00017;product=putative NTE family protein
M-cerastii_contig_1_1	Prodigal:002006	CDS	16185	16601	.	-	0	ID=AFCDBAGC_00018;eC_number=3.5.4.19;Name=hisI;db_xref=COG:COG0139;gene=hisI;inference=ab initio prediction:Prodigal:002006,similar to AA sequence:UniProtKB:P9WMM7;locus_tag=AFCDBAGC_00018;product=Phosphoribosyl-AMP cyclohydrolase
M-cerastii_contig_1_1	Prodigal:002006	CDS	16695	17537	.	-	0	ID=AFCDBAGC_00019;eC_number=3.5.4.16;Name=folE;gene=folE;inference=ab initio prediction:Prodigal:002006,protein motif:HAMAP:MF_00223;locus_tag=AFCDBAGC_00019;product=GTP cyclohydrolase 1
M-cerastii_contig_1_1	Prodigal:002006	CDS	17778	18224	.	+	0	ID=AFCDBAGC_00020;inference=ab initio prediction:Prodigal:002006;locus_tag=AFCDBAGC_00020;product=hypothetical protein
M-cerastii_contig_1_1	Prodigal:002006	CDS	18229	18585	.	+	0	ID=AFCDBAGC_00021;Name=yidD;gene=yidD;inference=ab initio prediction:Prodigal:002006,protein motif:HAMAP:MF_00386;locus_tag=AFCDBAGC_00021;product=Putative membrane protein insertion efficiency factor
M-cerastii_contig_1_1	Prodigal:002006	CDS	18730	19731	.	+	0	ID=AFCDBAGC_00022;inference=ab initio prediction:Prodigal:002006;locus_tag=AFCDBAGC_00022;product=hypothetical protein
M-cerastii_contig_1_1	Prodigal:002006	CDS	19735	20649	.	+	0	ID=AFCDBAGC_00023;db_xref=COG:COG1721;inference=ab initio prediction:Prodigal:002006,similar to AA sequence:UniProtKB:P9WLX5;locus_tag=AFCDBAGC_00023;product=putative protein
M-cerastii_contig_1_1	Prodigal:002006	CDS	20659	23484	.	+	0	ID=AFCDBAGC_00024;inference=ab initio prediction:Prodigal:002006;locus_tag=AFCDBAGC_00024;product=hypothetical protein
M-cerastii_contig_1_1	Prodigal:002006	CDS	23669	25750	.	+	0	ID=AFCDBAGC_00025;inference=ab initio prediction:Prodigal:002006;locus_tag=AFCDBAGC_00025;product=hypothetical protein
M-cerastii_contig_1_1	Prodigal:002006	CDS	25945	26820	.	-	0	ID=AFCDBAGC_00026;eC_number=3.3.2.10;inference=ab initio prediction:Prodigal:002006,similar to AA sequence:UniProtKB:O52866;locus_tag=AFCDBAGC_00026;product=Soluble epoxide hydrolase
M-cerastii_contig_1_1	Prodigal:002006	CDS	26983	28884	.	+	0	ID=AFCDBAGC_00027;inference=ab initio prediction:Prodigal:002006;locus_tag=AFCDBAGC_00027;product=hypothetical protein
M-cerastii_contig_1_1	Prodigal:002006	CDS	28881	30737	.	+	0	ID=AFCDBAGC_00028;inference=ab initio prediction:Prodigal:002006;locus_tag=AFCDBAGC_00028;product=hypothetical protein
M-cerastii_contig_1_1	Prodigal:002006	CDS	30794	31897	.	+	0	ID=AFCDBAGC_00029;Name=yejB_1;db_xref=COG:COG4174;gene=yejB_1;inference=ab initio prediction:Prodigal:002006,similar to AA sequence:UniProtKB:P0AFU0;locus_tag=AFCDBAGC_00029;product=Inner membrane ABC transporter permease protein YejB
M-cerastii_contig_1_1	Prodigal:002006	CDS	31905	32519	.	-	0	ID=AFCDBAGC_00030;inference=ab initio prediction:Prodigal:002006;locus_tag=AFCDBAGC_00030;product=hypothetical protein
M-cerastii_contig_1_1	Prodigal:002006	CDS	32538	33314	.	-	0	ID=AFCDBAGC_00031;Name=nimR;gene=nimR;inference=ab initio prediction:Prodigal:002006,similar to AA sequence:UniProtKB:P76241;locus_tag=AFCDBAGC_00031;product=HTH-type transcriptional regulator NimR
M-cerastii_contig_1_1	Prodigal:002006	CDS	33413	34609	.	+	0	ID=AFCDBAGC_00032;inference=ab initio prediction:Prodigal:002006;locus_tag=AFCDBAGC_00032;product=hypothetical protein
M-cerastii_contig_1_1	Prodigal:002006	CDS	34649	35155	.	+	0	ID=AFCDBAGC_00033;eC_number=2.3.1.-;Name=eis_1;gene=eis_1;inference=ab initio prediction:Prodigal:002006,protein motif:HAMAP:MF_01812;locus_tag=AFCDBAGC_00033;product=N-acetyltransferase Eis
M-cerastii_contig_1_1	Prodigal:002006	CDS	35198	35767	.	-	0	ID=AFCDBAGC_00034;inference=ab initio prediction:Prodigal:002006,similar to AA sequence:UniProtKB:P86052;locus_tag=AFCDBAGC_00034;product=Cytochrome c4
M-cerastii_contig_1_1	Prodigal:002006	CDS	35764	37008	.	-	0	ID=AFCDBAGC_00035;inference=ab initio prediction:Prodigal:002006;locus_tag=AFCDBAGC_00035;product=hypothetical protein
M-cerastii_contig_1_1	Prodigal:002006	CDS	37337	37993	.	+	0	ID=AFCDBAGC_00036;eC_number=2.1.1.77;Name=pcm_1;gene=pcm_1;inference=ab initio prediction:Prodigal:002006,protein motif:HAMAP:MF_00090;locus_tag=AFCDBAGC_00036;product=Protein-L-isoaspartate O-methyltransferase
M-cerastii_contig_1_1	Prodigal:002006	CDS	38130	39668	.	+	0	ID=AFCDBAGC_00037;Name=bepC;gene=bepC;inference=ab initio prediction:Prodigal:002006,similar to AA sequence:UniProtKB:Q8G0Y6;locus_tag=AFCDBAGC_00037;product=Outer membrane efflux protein BepC
M-cerastii_contig_1_1	Prodigal:002006	CDS	39853	40449	.	+	0	ID=AFCDBAGC_00038;inference=ab initio prediction:Prodigal:002006;locus_tag=AFCDBAGC_00038;product=hypothetical protein
M-cerastii_contig_1_1	Prodigal:002006	CDS	40542	43283	.	+	0	ID=AFCDBAGC_00039;eC_number=6.1.1.9;Name=valS;db_xref=COG:COG0525;gene=valS;inference=ab initio prediction:Prodigal:002006,similar to AA sequence:UniProtKB:Q9HXH0;locus_tag=AFCDBAGC_00039;product=Valine--tRNA ligase
M-cerastii_contig_1_1	Prodigal:002006	CDS	43280	43990	.	+	0	ID=AFCDBAGC_00040;inference=ab initio prediction:Prodigal:002006;locus_tag=AFCDBAGC_00040;product=hypothetical protein
M-cerastii_contig_1_1	Prodigal:002006	CDS	44135	45685	.	+	0	ID=AFCDBAGC_00041;inference=ab initio prediction:Prodigal:002006;locus_tag=AFCDBAGC_00041;product=hypothetical protein
M-cerastii_contig_1_1	Prodigal:002006	CDS	45868	46785	.	+	0	ID=AFCDBAGC_00042;Name=gltR_1;db_xref=COG:COG0583;gene=gltR_1;inference=ab initio prediction:Prodigal:002006,similar to AA sequence:UniProtKB:P94501;locus_tag=AFCDBAGC_00042;product=HTH-type transcriptional regulator GltR
M-cerastii_contig_1_1	Prodigal:002006	CDS	46922	47731	.	+	0	ID=AFCDBAGC_00043;eC_number=4.2.1.-;db_xref=COG:COG4336;inference=ab initio prediction:Prodigal:002006,similar to AA sequence:UniProtKB:Q8U919;locus_tag=AFCDBAGC_00043;product=Putative hydro-lyase
M-cerastii_contig_1_1	Prodigal:002006	CDS	47838	49106	.	+	0	ID=AFCDBAGC_00044;Name=yjhB;gene=yjhB;inference=ab initio prediction:Prodigal:002006,similar to AA sequence:UniProtKB:P39352;locus_tag=AFCDBAGC_00044;product=Putative metabolite transport protein YjhB
M-cerastii_contig_1_1	Prodigal:002006	CDS	49133	49894	.	+	0	ID=AFCDBAGC_00045;eC_number=3.5.2.9;Name=pxpA;db_xref=COG:COG1540;gene=pxpA;inference=ab initio prediction:Prodigal:002006,similar to AA sequence:UniProtKB:P42963;locus_tag=AFCDBAGC_00045;product=5-oxoprolinase subunit A
M-cerastii_contig_1_1	Prodigal:002006	CDS	49899	50654	.	+	0	ID=AFCDBAGC_00046;eC_number=3.5.2.9;Name=pxpB;db_xref=COG:COG2049;gene=pxpB;inference=ab initio prediction:Prodigal:002006,similar to AA sequence:UniProtKB:P60495;locus_tag=AFCDBAGC_00046;product=5-oxoprolinase subunit B
M-cerastii_contig_1_1	Prodigal:002006	CDS	50651	51670	.	+	0	ID=AFCDBAGC_00047;eC_number=3.5.2.9;Name=pxpC;db_xref=COG:COG1984;gene=pxpC;inference=ab initio prediction:Prodigal:002006,similar to AA sequence:UniProtKB:P75745;locus_tag=AFCDBAGC_00047;product=5-oxoprolinase subunit C
M-cerastii_contig_1_1	Prodigal:002006	CDS	51670	52548	.	+	0	ID=AFCDBAGC_00048;inference=ab initio prediction:Prodigal:002006;locus_tag=AFCDBAGC_00048;product=hypothetical protein
M-cerastii_contig_1_1	Prodigal:002006	CDS	52545	55424	.	+	0	ID=AFCDBAGC_00049;eC_number=1.17.1.4;Name=xdhA;db_xref=COG:COG1529;gene=xdhA;inference=ab initio prediction:Prodigal:002006,similar to AA sequence:UniProtKB:Q46799;locus_tag=AFCDBAGC_00049;product=Putative xanthine dehydrogenase molybdenum-binding subunit XdhA
M-cerastii_contig_1_1	Prodigal:002006	CDS	55428	56837	.	-	0	ID=AFCDBAGC_00050;eC_number=3.5.2.-;Name=hyuA_1;gene=hyuA_1;inference=ab initio prediction:Prodigal:002006,similar to AA sequence:UniProtKB:Q8VTT5;locus_tag=AFCDBAGC_00050;product=D-hydantoinase
M-cerastii_contig_1_1	Prodigal:002006	CDS	56951	58756	.	+	0	ID=AFCDBAGC_00051;eC_number=3.5.4.2;Name=ade;db_xref=COG:COG1001;gene=ade;inference=ab initio prediction:Prodigal:002006,similar to AA sequence:UniProtKB:Q72EX7;locus_tag=AFCDBAGC_00051;product=Adenine deaminase
M-cerastii_contig_1_1	Prodigal:002006	CDS	58990	59790	.	-	0	ID=AFCDBAGC_00052;eC_number=3.5.1.-;Name=rutD_1;gene=rutD_1;inference=ab initio prediction:Prodigal:002006,similar to AA sequence:UniProtKB:B6I985;locus_tag=AFCDBAGC_00052;product=Putative aminoacrylate hydrolase RutD
M-cerastii_contig_1_1	Prodigal:002006	CDS	59790	60209	.	-	0	ID=AFCDBAGC_00053;eC_number=1.-.-.-;Name=rutC_1;db_xref=COG:COG0251;gene=rutC_1;inference=ab initio prediction:Prodigal:002006,similar to AA sequence:UniProtKB:P0AFQ5;locus_tag=AFCDBAGC_00053;product=Putative aminoacrylate peracid reductase RutC
M-cerastii_contig_1_1	Prodigal:002006	CDS	60234	60971	.	-	0	ID=AFCDBAGC_00054;eC_number=3.5.1.110;Name=rutB_1;db_xref=COG:COG1335;gene=rutB_1;inference=ab initio prediction:Prodigal:002006,similar to AA sequence:UniProtKB:P75897;locus_tag=AFCDBAGC_00054;product=Peroxyureidoacrylate/ureidoacrylate amidohydrolase RutB
M-cerastii_contig_1_1	Prodigal:002006	CDS	60971	62089	.	-	0	ID=AFCDBAGC_00055;eC_number=1.14.99.46;Name=rutA;db_xref=COG:COG2141;gene=rutA;inference=ab initio prediction:Prodigal:002006,similar to AA sequence:UniProtKB:P75898;locus_tag=AFCDBAGC_00055;product=Pyrimidine monooxygenase RutA
M-cerastii_contig_1_1	Prodigal:002006	CDS	62330	62806	.	+	0	ID=AFCDBAGC_00056;inference=ab initio prediction:Prodigal:002006;locus_tag=AFCDBAGC_00056;product=hypothetical protein
M-cerastii_contig_1_1	Prodigal:002006	CDS	62905	64665	.	+	0	ID=AFCDBAGC_00057;eC_number=6.1.1.19;Name=argS;gene=argS;inference=ab initio prediction:Prodigal:002006,similar to AA sequence:UniProtKB:Q99W05;locus_tag=AFCDBAGC_00057;product=Arginine--tRNA ligase
M-cerastii_contig_1_1	Prodigal:002006	CDS	64707	66116	.	+	0	ID=AFCDBAGC_00058;inference=ab initio prediction:Prodigal:002006;locus_tag=AFCDBAGC_00058;product=hypothetical protein
M-cerastii_contig_1_1	Prodigal:002006	CDS	66326	67333	.	+	0	ID=AFCDBAGC_00059;eC_number=3.2.1.52;Name=nagZ;db_xref=COG:COG1472;gene=nagZ;inference=ab initio prediction:Prodigal:002006,similar to AA sequence:UniProtKB:Q9HZK0;locus_tag=AFCDBAGC_00059;product=Beta-hexosaminidase
M-cerastii_contig_1_1	Prodigal:002006	CDS	67493	67768	.	+	0	ID=AFCDBAGC_00060;Name=tatA;db_xref=COG:COG1826;gene=tatA;inference=ab initio prediction:Prodigal:002006,similar to AA sequence:UniProtKB:P69428;locus_tag=AFCDBAGC_00060;product=Sec-independent protein translocase protein TatA
M-cerastii_contig_1_1	Prodigal:002006	CDS	67860	68426	.	+	0	ID=AFCDBAGC_00061;Name=tatB;gene=tatB;inference=ab initio prediction:Prodigal:002006,protein motif:HAMAP:MF_00237;locus_tag=AFCDBAGC_00061;product=Sec-independent protein translocase protein TatB
M-cerastii_contig_1_1	Prodigal:002006	CDS	68430	69230	.	+	0	ID=AFCDBAGC_00062;Name=tatC;db_xref=COG:COG0805;gene=tatC;inference=ab initio prediction:Prodigal:002006,similar to AA sequence:UniProtKB:P69423;locus_tag=AFCDBAGC_00062;product=Sec-independent protein translocase protein TatC
M-cerastii_contig_1_1	Prodigal:002006	CDS	69292	70059	.	-	0	ID=AFCDBAGC_00063;inference=ab initio prediction:Prodigal:002006;locus_tag=AFCDBAGC_00063;product=hypothetical protein
M-cerastii_contig_1_1	Prodigal:002006	CDS	70064	71065	.	-	0	ID=AFCDBAGC_00064;eC_number=2.3.1.241;Name=lpxL;gene=lpxL;inference=ab initio prediction:Prodigal:002006,protein motif:HAMAP:MF_01942;locus_tag=AFCDBAGC_00064;product=Lipid A biosynthesis lauroyltransferase
M-cerastii_contig_1_1	Prodigal:002006	CDS	71186	72208	.	-	0	ID=AFCDBAGC_00065;eC_number=1.6.5.5;Name=qorA;db_xref=COG:COG0604;gene=qorA;inference=ab initio prediction:Prodigal:002006,similar to AA sequence:UniProtKB:P28304;locus_tag=AFCDBAGC_00065;product=Quinone oxidoreductase 1
M-cerastii_contig_1_1	Prodigal:002006	CDS	72433	72723	.	-	0	ID=AFCDBAGC_00066;inference=ab initio prediction:Prodigal:002006;locus_tag=AFCDBAGC_00066;product=hypothetical protein
M-cerastii_contig_1_1	Prodigal:002006	CDS	72726	73493	.	-	0	ID=AFCDBAGC_00067;eC_number=1.1.1.100;Name=fabG_1;gene=fabG_1;inference=ab initio prediction:Prodigal:002006,similar to AA sequence:UniProtKB:P0AEK2;locus_tag=AFCDBAGC_00067;product=3-oxoacyl-[acyl-carrier-protein] reductase FabG
M-cerastii_contig_1_1	Prodigal:002006	CDS	73490	74788	.	-	0	ID=AFCDBAGC_00068;eC_number=2.3.1.179;Name=fabF_1;db_xref=COG:COG0304;gene=fabF_1;inference=ab initio prediction:Prodigal:002006,similar to AA sequence:UniProtKB:Q83E37;locus_tag=AFCDBAGC_00068;product=3-oxoacyl-[acyl-carrier-protein] synthase 2
M-cerastii_contig_1_1	Prodigal:002006	CDS	74853	76115	.	-	0	ID=AFCDBAGC_00069;eC_number=3.4.11.-;db_xref=COG:COG2309;inference=ab initio prediction:Prodigal:002006,similar to AA sequence:UniProtKB:P42778;locus_tag=AFCDBAGC_00069;product=Aminopeptidase T
M-cerastii_contig_1_1	Prodigal:002006	CDS	76231	76524	.	-	0	ID=AFCDBAGC_00070;inference=ab initio prediction:Prodigal:002006;locus_tag=AFCDBAGC_00070;product=hypothetical protein
M-cerastii_contig_1_1	Prodigal:002006	CDS	76847	78310	.	-	0	ID=AFCDBAGC_00071;eC_number=1.-.-.-;db_xref=COG:COG0277;inference=ab initio prediction:Prodigal:002006,similar to AA sequence:UniProtKB:P9WIT1;locus_tag=AFCDBAGC_00071;product=putative FAD-linked oxidoreductase
M-cerastii_contig_1_1	Prodigal:002006	CDS	78569	79264	.	+	0	ID=AFCDBAGC_00072;eC_number=3.7.1.20;Name=nagK;gene=nagK;inference=ab initio prediction:Prodigal:002006,similar to AA sequence:UniProtKB:O86042;locus_tag=AFCDBAGC_00072;product=Fumarylpyruvate hydrolase
M-cerastii_contig_1_1	Prodigal:002006	CDS	79282	79758	.	+	0	ID=AFCDBAGC_00073;eC_number=3.6.1.-;Name=rppH_1;gene=rppH_1;inference=ab initio prediction:Prodigal:002006,protein motif:HAMAP:MF_00298;locus_tag=AFCDBAGC_00073;product=RNA pyrophosphohydrolase
M-cerastii_contig_1_1	Aragorn:001002	tRNA	79876	79950	.	+	.	ID=AFCDBAGC_00074;inference=COORDINATES:profile:Aragorn:001002;locus_tag=AFCDBAGC_00074;product=tRNA-Gly(gcc)
M-cerastii_contig_1_1	Prodigal:002006	CDS	80233	80811	.	-	0	ID=AFCDBAGC_00075;inference=ab initio prediction:Prodigal:002006;locus_tag=AFCDBAGC_00075;product=hypothetical protein
M-cerastii_contig_1_1	Prodigal:002006	CDS	81396	81494	.	-	0	ID=AFCDBAGC_00076;inference=ab initio prediction:Prodigal:002006;locus_tag=AFCDBAGC_00076;product=hypothetical protein
M-cerastii_contig_1_1	Prodigal:002006	CDS	81538	81681	.	-	0	ID=AFCDBAGC_00077;inference=ab initio prediction:Prodigal:002006;locus_tag=AFCDBAGC_00077;product=hypothetical protein
M-cerastii_contig_1_1	Prodigal:002006	CDS	81678	82163	.	-	0	ID=AFCDBAGC_00078;inference=ab initio prediction:Prodigal:002006;locus_tag=AFCDBAGC_00078;product=hypothetical protein
M-cerastii_contig_1_1	Prodigal:002006	CDS	82160	82384	.	-	0	ID=AFCDBAGC_00079;inference=ab initio prediction:Prodigal:002006;locus_tag=AFCDBAGC_00079;product=hypothetical protein
M-cerastii_contig_1_1	Prodigal:002006	CDS	82381	82752	.	-	0	ID=AFCDBAGC_00080;inference=ab initio prediction:Prodigal:002006;locus_tag=AFCDBAGC_00080;product=hypothetical protein
M-cerastii_contig_1_1	Prodigal:002006	CDS	82755	83237	.	-	0	ID=AFCDBAGC_00081;inference=ab initio prediction:Prodigal:002006;locus_tag=AFCDBAGC_00081;product=hypothetical protein
M-cerastii_contig_1_1	Prodigal:002006	CDS	83348	84067	.	+	0	ID=AFCDBAGC_00082;inference=ab initio prediction:Prodigal:002006;locus_tag=AFCDBAGC_00082;product=hypothetical protein
M-cerastii_contig_1_1	Prodigal:002006	CDS	84133	84546	.	-	0	ID=AFCDBAGC_00083;inference=ab initio prediction:Prodigal:002006;locus_tag=AFCDBAGC_00083;product=hypothetical protein
M-cerastii_contig_1_1	Prodigal:002006	CDS	84543	84767	.	-	0	ID=AFCDBAGC_00084;inference=ab initio prediction:Prodigal:002006;locus_tag=AFCDBAGC_00084;product=hypothetical protein
M-cerastii_contig_1_1	Prodigal:002006	CDS	84764	84976	.	-	0	ID=AFCDBAGC_00085;inference=ab initio prediction:Prodigal:002006;locus_tag=AFCDBAGC_00085;product=hypothetical protein
M-cerastii_contig_1_1	Prodigal:002006	CDS	85112	85414	.	+	0	ID=AFCDBAGC_00086;inference=ab initio prediction:Prodigal:002006;locus_tag=AFCDBAGC_00086;product=hypothetical protein
M-cerastii_contig_1_1	Prodigal:002006	CDS	85625	87268	.	+	0	ID=AFCDBAGC_00087;eC_number=3.4.21.53;Name=lon_1;gene=lon_1;inference=ab initio prediction:Prodigal:002006,protein motif:HAMAP:MF_01973;locus_tag=AFCDBAGC_00087;product=Lon protease
M-cerastii_contig_1_1	Prodigal:002006	CDS	87280	87504	.	+	0	ID=AFCDBAGC_00088;inference=ab initio prediction:Prodigal:002006;locus_tag=AFCDBAGC_00088;product=hypothetical protein
M-cerastii_contig_1_1	Prodigal:002006	CDS	87501	88103	.	+	0	ID=AFCDBAGC_00089;inference=ab initio prediction:Prodigal:002006;locus_tag=AFCDBAGC_00089;product=hypothetical protein
M-cerastii_contig_1_1	Prodigal:002006	CDS	88103	88549	.	+	0	ID=AFCDBAGC_00090;inference=ab initio prediction:Prodigal:002006;locus_tag=AFCDBAGC_00090;product=hypothetical protein
M-cerastii_contig_1_1	Prodigal:002006	CDS	88549	88968	.	+	0	ID=AFCDBAGC_00091;inference=ab initio prediction:Prodigal:002006;locus_tag=AFCDBAGC_00091;product=hypothetical protein
M-cerastii_contig_1_1	Prodigal:002006	CDS	89618	89848	.	+	0	ID=AFCDBAGC_00092;inference=ab initio prediction:Prodigal:002006;locus_tag=AFCDBAGC_00092;product=hypothetical protein
M-cerastii_contig_1_1	Prodigal:002006	CDS	90190	92409	.	+	0	ID=AFCDBAGC_00093;Name=fhuA_1;db_xref=COG:COG1629;gene=fhuA_1;inference=ab initio prediction:Prodigal:002006,similar to AA sequence:UniProtKB:P06971;locus_tag=AFCDBAGC_00093;product=Ferrichrome outer membrane transporter/phage receptor
M-cerastii_contig_1_1	Prodigal:002006	CDS	92846	93145	.	-	0	ID=AFCDBAGC_00094;inference=ab initio prediction:Prodigal:002006,similar to AA sequence:ISfinder:ISMex16;locus_tag=AFCDBAGC_00094;product=IS3 family transposase ISMex16
M-cerastii_contig_1_1	Prodigal:002006	CDS	93332	93526	.	-	0	ID=AFCDBAGC_00095;inference=ab initio prediction:Prodigal:002006;locus_tag=AFCDBAGC_00095;product=hypothetical protein
M-cerastii_contig_1_1	Prodigal:002006	CDS	93523	94701	.	-	0	ID=AFCDBAGC_00096;inference=ab initio prediction:Prodigal:002006;locus_tag=AFCDBAGC_00096;product=hypothetical protein
M-cerastii_contig_1_1	Prodigal:002006	CDS	94740	97028	.	-	0	ID=AFCDBAGC_00097;Name=fhuA_2;db_xref=COG:COG1629;gene=fhuA_2;inference=ab initio prediction:Prodigal:002006,similar to AA sequence:UniProtKB:P06971;locus_tag=AFCDBAGC_00097;product=Ferrichrome outer membrane transporter/phage receptor
M-cerastii_contig_1_1	Prodigal:002006	CDS	97735	98964	.	-	0	ID=AFCDBAGC_00098;inference=ab initio prediction:Prodigal:002006;locus_tag=AFCDBAGC_00098;product=hypothetical protein
M-cerastii_contig_2_1	Prodigal:002006	CDS	123	446	.	+	0	ID=AFCDBAGC_00099;eC_number=1.11.1.15;db_xref=COG:COG0450;inference=ab initio prediction:Prodigal:002006,similar to AA sequence:UniProtKB:O67024;locus_tag=AFCDBAGC_00099;product=Peroxiredoxin
M-cerastii_contig_2_1	Prodigal:002006	CDS	449	1339	.	+	0	ID=AFCDBAGC_00100;eC_number=3.-.-.-;Name=blh_1;db_xref=COG:COG0491;gene=blh_1;inference=ab initio prediction:Prodigal:002006,similar to AA sequence:UniProtKB:Q9PFB0;locus_tag=AFCDBAGC_00100;product=Beta-lactamase hydrolase-like protein
M-cerastii_contig_2_1	Prodigal:002006	CDS	1336	1743	.	+	0	ID=AFCDBAGC_00101;inference=ab initio prediction:Prodigal:002006;locus_tag=AFCDBAGC_00101;product=hypothetical protein
M-cerastii_contig_2_1	Prodigal:002006	CDS	1920	2162	.	+	0	ID=AFCDBAGC_00102;inference=ab initio prediction:Prodigal:002006,similar to AA sequence:UniProtKB:Q9PFB2;locus_tag=AFCDBAGC_00102;note=UPF0394 membrane protein XF_0766;product=hypothetical protein
M-cerastii_contig_2_1	Prodigal:002006	CDS	2159	2611	.	+	0	ID=AFCDBAGC_00103;inference=ab initio prediction:Prodigal:002006,similar to AA sequence:UniProtKB:Q9PFB3;locus_tag=AFCDBAGC_00103;note=UPF0394 membrane protein XF_0765;product=hypothetical protein
M-cerastii_contig_2_1	Prodigal:002006	CDS	2608	3402	.	+	0	ID=AFCDBAGC_00104;db_xref=COG:COG0730;inference=ab initio prediction:Prodigal:002006,similar to AA sequence:UniProtKB:Q9PFB4;locus_tag=AFCDBAGC_00104;product=putative membrane transporter protein
M-cerastii_contig_2_1	Prodigal:002006	CDS	3730	5346	.	-	0	ID=AFCDBAGC_00105;eC_number=1.18.1.2;inference=ab initio prediction:Prodigal:002006,protein motif:HAMAP:MF_01685;locus_tag=AFCDBAGC_00105;product=Ferredoxin--NADP reductase
M-cerastii_contig_2_1	Prodigal:002006	CDS	5475	6395	.	-	0	ID=AFCDBAGC_00106;Name=dmlR_1;gene=dmlR_1;inference=ab initio prediction:Prodigal:002006,similar to AA sequence:UniProtKB:P76250;locus_tag=AFCDBAGC_00106;product=HTH-type transcriptional regulator DmlR
M-cerastii_contig_2_1	Prodigal:002006	CDS	6517	7455	.	+	0	ID=AFCDBAGC_00107;inference=ab initio prediction:Prodigal:002006;locus_tag=AFCDBAGC_00107;product=hypothetical protein
M-cerastii_contig_3_1	Prodigal:002006	CDS	12	362	.	-	0	ID=AFCDBAGC_00108;inference=ab initio prediction:Prodigal:002006;locus_tag=AFCDBAGC_00108;product=hypothetical protein
M-cerastii_contig_3_1	Prodigal:002006	CDS	497	1411	.	+	0	ID=AFCDBAGC_00109;Name=pgrR_1;gene=pgrR_1;inference=ab initio prediction:Prodigal:002006,similar to AA sequence:UniProtKB:P77333;locus_tag=AFCDBAGC_00109;product=HTH-type transcriptional regulator PgrR
M-cerastii_contig_3_1	Prodigal:002006	CDS	1594	2064	.	+	0	ID=AFCDBAGC_00110;inference=ab initio prediction:Prodigal:002006;locus_tag=AFCDBAGC_00110;product=hypothetical protein
M-cerastii_contig_3_1	Prodigal:002006	CDS	2125	3465	.	-	0	ID=AFCDBAGC_00111;eC_number=2.7.-.-;Name=sasA_1;gene=sasA_1;inference=ab initio prediction:Prodigal:002006,protein motif:HAMAP:MF_01837;locus_tag=AFCDBAGC_00111;product=Adaptive-response sensory-kinase SasA
M-cerastii_contig_3_1	Prodigal:002006	CDS	3462	4181	.	-	0	ID=AFCDBAGC_00112;Name=ompR_1;gene=ompR_1;inference=ab initio prediction:Prodigal:002006,similar to AA sequence:UniProtKB:P0AA16;locus_tag=AFCDBAGC_00112;product=Transcriptional regulatory protein OmpR
M-cerastii_contig_3_1	Prodigal:002006	CDS	4370	4687	.	+	0	ID=AFCDBAGC_00113;inference=ab initio prediction:Prodigal:002006;locus_tag=AFCDBAGC_00113;product=hypothetical protein
M-cerastii_contig_3_1	Prodigal:002006	CDS	4768	5166	.	+	0	ID=AFCDBAGC_00114;inference=ab initio prediction:Prodigal:002006;locus_tag=AFCDBAGC_00114;product=hypothetical protein
M-cerastii_contig_3_1	Prodigal:002006	CDS	5252	5524	.	+	0	ID=AFCDBAGC_00115;inference=ab initio prediction:Prodigal:002006;locus_tag=AFCDBAGC_00115;product=hypothetical protein
M-cerastii_contig_3_1	Prodigal:002006	CDS	5705	6424	.	-	0	ID=AFCDBAGC_00116;Name=dipZ_1;db_xref=COG:COG0785;gene=dipZ_1;inference=ab initio prediction:Prodigal:002006,similar to AA sequence:UniProtKB:P9WG63;locus_tag=AFCDBAGC_00116;product=Protein DipZ
M-cerastii_contig_3_1	Prodigal:002006	CDS	6434	6823	.	-	0	ID=AFCDBAGC_00117;inference=ab initio prediction:Prodigal:002006;locus_tag=AFCDBAGC_00117;product=hypothetical protein
M-cerastii_contig_3_1	Prodigal:002006	CDS	6865	7665	.	-	0	ID=AFCDBAGC_00118;inference=ab initio prediction:Prodigal:002006;locus_tag=AFCDBAGC_00118;product=hypothetical protein
M-cerastii_contig_3_1	Prodigal:002006	CDS	7877	8551	.	+	0	ID=AFCDBAGC_00119;inference=ab initio prediction:Prodigal:002006;locus_tag=AFCDBAGC_00119;product=hypothetical protein
M-cerastii_contig_3_1	Prodigal:002006	CDS	8586	9158	.	-	0	ID=AFCDBAGC_00120;inference=ab initio prediction:Prodigal:002006;locus_tag=AFCDBAGC_00120;product=hypothetical protein
M-cerastii_contig_3_1	Prodigal:002006	CDS	9193	9324	.	-	0	ID=AFCDBAGC_00121;inference=ab initio prediction:Prodigal:002006;locus_tag=AFCDBAGC_00121;product=hypothetical protein
M-cerastii_contig_3_1	Prodigal:002006	CDS	9324	10331	.	-	0	ID=AFCDBAGC_00122;eC_number=7.1.1.7;Name=cydB;db_xref=COG:COG1294;gene=cydB;inference=ab initio prediction:Prodigal:002006,similar to AA sequence:UniProtKB:P0ABK2;locus_tag=AFCDBAGC_00122;product=Cytochrome bd-I ubiquinol oxidase subunit 2
M-cerastii_contig_3_1	Prodigal:002006	CDS	10342	11760	.	-	0	ID=AFCDBAGC_00123;inference=ab initio prediction:Prodigal:002006;locus_tag=AFCDBAGC_00123;product=hypothetical protein
M-cerastii_contig_3_1	Prodigal:002006	CDS	11955	12416	.	-	0	ID=AFCDBAGC_00124;inference=ab initio prediction:Prodigal:002006;locus_tag=AFCDBAGC_00124;product=hypothetical protein
M-cerastii_contig_3_1	Prodigal:002006	CDS	12453	14126	.	-	0	ID=AFCDBAGC_00125;inference=ab initio prediction:Prodigal:002006;locus_tag=AFCDBAGC_00125;product=hypothetical protein
M-cerastii_contig_3_1	Prodigal:002006	CDS	14271	14939	.	+	0	ID=AFCDBAGC_00126;eC_number=1.11.1.15;db_xref=COG:COG0450;inference=ab initio prediction:Prodigal:002006,similar to AA sequence:UniProtKB:O67024;locus_tag=AFCDBAGC_00126;product=Peroxiredoxin
M-cerastii_contig_3_1	Prodigal:002006	CDS	14942	15832	.	+	0	ID=AFCDBAGC_00127;eC_number=3.-.-.-;Name=blh_2;db_xref=COG:COG0491;gene=blh_2;inference=ab initio prediction:Prodigal:002006,similar to AA sequence:UniProtKB:Q9PFB0;locus_tag=AFCDBAGC_00127;product=Beta-lactamase hydrolase-like protein
M-cerastii_contig_3_1	Prodigal:002006	CDS	15829	16236	.	+	0	ID=AFCDBAGC_00128;inference=ab initio prediction:Prodigal:002006;locus_tag=AFCDBAGC_00128;product=hypothetical protein
M-cerastii_contig_3_1	Prodigal:002006	CDS	16233	16655	.	+	0	ID=AFCDBAGC_00129;inference=ab initio prediction:Prodigal:002006,similar to AA sequence:UniProtKB:Q9PFB2;locus_tag=AFCDBAGC_00129;note=UPF0394 membrane protein XF_0766;product=hypothetical protein
M-cerastii_contig_3_1	Prodigal:002006	CDS	16652	17104	.	+	0	ID=AFCDBAGC_00130;inference=ab initio prediction:Prodigal:002006,similar to AA sequence:UniProtKB:Q9PFB3;locus_tag=AFCDBAGC_00130;note=UPF0394 membrane protein XF_0765;product=hypothetical protein
M-cerastii_contig_3_1	Prodigal:002006	CDS	17101	17895	.	+	0	ID=AFCDBAGC_00131;db_xref=COG:COG0730;inference=ab initio prediction:Prodigal:002006,similar to AA sequence:UniProtKB:Q9PFB4;locus_tag=AFCDBAGC_00131;product=putative membrane transporter protein
M-cerastii_contig_3_1	Prodigal:002006	CDS	18319	19800	.	+	0	ID=AFCDBAGC_00132;Name=dauA_1;db_xref=COG:COG0659;gene=dauA_1;inference=ab initio prediction:Prodigal:002006,similar to AA sequence:UniProtKB:P0AFR2;locus_tag=AFCDBAGC_00132;product=C4-dicarboxylic acid transporter DauA
M-cerastii_contig_3_1	Prodigal:002006	CDS	19932	20030	.	-	0	ID=AFCDBAGC_00133;inference=ab initio prediction:Prodigal:002006;locus_tag=AFCDBAGC_00133;product=hypothetical protein
M-cerastii_contig_3_1	Prodigal:002006	CDS	21819	21908	.	+	0	ID=AFCDBAGC_00134;inference=ab initio prediction:Prodigal:002006;locus_tag=AFCDBAGC_00134;product=hypothetical protein
M-cerastii_contig_3_1	Prodigal:002006	CDS	21922	23637	.	+	0	ID=AFCDBAGC_00135;Name=kdpA_1;db_xref=COG:COG2060;gene=kdpA_1;inference=ab initio prediction:Prodigal:002006,similar to AA sequence:UniProtKB:P9WKF3;locus_tag=AFCDBAGC_00135;product=Potassium-transporting ATPase potassium-binding subunit
M-cerastii_contig_3_1	Prodigal:002006	CDS	23651	23854	.	+	0	ID=AFCDBAGC_00136;inference=ab initio prediction:Prodigal:002006;locus_tag=AFCDBAGC_00136;product=hypothetical protein
M-cerastii_contig_3_1	Prodigal:002006	CDS	23923	26016	.	+	0	ID=AFCDBAGC_00137;eC_number=7.2.2.6;Name=kdpB_1;db_xref=COG:COG2216;gene=kdpB_1;inference=ab initio prediction:Prodigal:002006,similar to AA sequence:UniProtKB:P03960;locus_tag=AFCDBAGC_00137;product=Potassium-transporting ATPase ATP-binding subunit
M-cerastii_contig_3_1	Prodigal:002006	CDS	26049	26654	.	+	0	ID=AFCDBAGC_00138;Name=kdpC_1;db_xref=COG:COG2156;gene=kdpC_1;inference=ab initio prediction:Prodigal:002006,similar to AA sequence:UniProtKB:P9WKF1;locus_tag=AFCDBAGC_00138;product=Potassium-transporting ATPase KdpC subunit
M-cerastii_contig_3_1	Prodigal:002006	CDS	26679	29399	.	+	0	ID=AFCDBAGC_00139;eC_number=2.7.13.3;Name=kdpD_1;db_xref=COG:COG2205;gene=kdpD_1;inference=ab initio prediction:Prodigal:002006,similar to AA sequence:UniProtKB:P21865;locus_tag=AFCDBAGC_00139;product=Sensor protein KdpD
M-cerastii_contig_3_1	Prodigal:002006	CDS	29396	30091	.	+	0	ID=AFCDBAGC_00140;Name=kdpE_1;db_xref=COG:COG0745;gene=kdpE_1;inference=ab initio prediction:Prodigal:002006,similar to AA sequence:UniProtKB:P9WGN1;locus_tag=AFCDBAGC_00140;product=Transcriptional regulatory protein KdpE
M-cerastii_contig_3_1	Prodigal:002006	CDS	30201	30659	.	+	0	ID=AFCDBAGC_00141;Name=ptsN_1;db_xref=COG:COG1762;gene=ptsN_1;inference=ab initio prediction:Prodigal:002006,similar to AA sequence:UniProtKB:P69829;locus_tag=AFCDBAGC_00141;product=Nitrogen regulatory protein
M-cerastii_contig_3_1	Prodigal:002006	CDS	30979	32196	.	-	0	ID=AFCDBAGC_00142;inference=ab initio prediction:Prodigal:002006;locus_tag=AFCDBAGC_00142;product=hypothetical protein
M-cerastii_contig_3_1	Prodigal:002006	CDS	32253	32840	.	-	0	ID=AFCDBAGC_00143;Name=betI_1;gene=betI_1;inference=ab initio prediction:Prodigal:002006,protein motif:HAMAP:MF_00768;locus_tag=AFCDBAGC_00143;product=HTH-type transcriptional regulator BetI
M-cerastii_contig_3_1	Prodigal:002006	CDS	32840	35935	.	-	0	ID=AFCDBAGC_00144;Name=acrF_1;db_xref=COG:COG0841;gene=acrF_1;inference=ab initio prediction:Prodigal:002006,similar to AA sequence:UniProtKB:P24181;locus_tag=AFCDBAGC_00144;product=Multidrug export protein AcrF
M-cerastii_contig_3_1	Prodigal:002006	CDS	36023	37096	.	-	0	ID=AFCDBAGC_00145;Name=mdtE_1;gene=mdtE_1;inference=ab initio prediction:Prodigal:002006,similar to AA sequence:UniProtKB:P37636;locus_tag=AFCDBAGC_00145;product=Multidrug resistance protein MdtE
M-cerastii_contig_3_1	Prodigal:002006	CDS	37093	38169	.	-	0	ID=AFCDBAGC_00146;Name=mdtA_1;gene=mdtA_1;inference=ab initio prediction:Prodigal:002006,similar to AA sequence:UniProtKB:P76397;locus_tag=AFCDBAGC_00146;product=Multidrug resistance protein MdtA
M-cerastii_contig_3_1	Prodigal:002006	CDS	38404	39048	.	+	0	ID=AFCDBAGC_00147;Name=fadR;gene=fadR;inference=ab initio prediction:Prodigal:002006,similar to AA sequence:UniProtKB:P94548;locus_tag=AFCDBAGC_00147;product=Fatty acid metabolism regulator protein
M-cerastii_contig_3_1	Prodigal:002006	CDS	39069	39512	.	+	0	ID=AFCDBAGC_00148;inference=ab initio prediction:Prodigal:002006;locus_tag=AFCDBAGC_00148;product=hypothetical protein
M-cerastii_contig_4_1	Prodigal:002006	CDS	29	1039	.	+	0	ID=AFCDBAGC_00149;inference=ab initio prediction:Prodigal:002006,similar to AA sequence:UniProtKB:P62723;locus_tag=AFCDBAGC_00149;note=UPF0324 inner membrane protein YeiH;product=hypothetical protein
M-cerastii_contig_4_1	Prodigal:002006	CDS	1141	2280	.	+	0	ID=AFCDBAGC_00150;inference=ab initio prediction:Prodigal:002006;locus_tag=AFCDBAGC_00150;product=hypothetical protein
M-cerastii_contig_4_1	Prodigal:002006	CDS	2477	3700	.	+	0	ID=AFCDBAGC_00151;eC_number=1.8.5.-;Name=msrP_1;gene=msrP_1;inference=ab initio prediction:Prodigal:002006,protein motif:HAMAP:MF_01206;locus_tag=AFCDBAGC_00151;product=Protein-methionine-sulfoxide reductase catalytic subunit MsrP
M-cerastii_contig_4_1	Prodigal:002006	CDS	3712	4050	.	+	0	ID=AFCDBAGC_00152;inference=ab initio prediction:Prodigal:002006;locus_tag=AFCDBAGC_00152;product=hypothetical protein
M-cerastii_contig_4_1	Prodigal:002006	CDS	4235	5218	.	+	0	ID=AFCDBAGC_00153;eC_number=4.2.99.-;Name=vgb_1;gene=vgb_1;inference=ab initio prediction:Prodigal:002006,protein motif:HAMAP:MF_01282;locus_tag=AFCDBAGC_00153;product=Virginiamycin B lyase
M-cerastii_contig_4_1	Prodigal:002006	CDS	5297	6382	.	+	0	ID=AFCDBAGC_00154;eC_number=1.8.5.-;Name=msrP_2;gene=msrP_2;inference=ab initio prediction:Prodigal:002006,protein motif:HAMAP:MF_01206;locus_tag=AFCDBAGC_00154;product=Protein-methionine-sulfoxide reductase catalytic subunit MsrP
M-cerastii_contig_4_1	Prodigal:002006	CDS	6386	6757	.	-	0	ID=AFCDBAGC_00155;inference=ab initio prediction:Prodigal:002006;locus_tag=AFCDBAGC_00155;product=hypothetical protein
M-cerastii_contig_4_1	Prodigal:002006	CDS	6754	7644	.	-	0	ID=AFCDBAGC_00156;Name=cysL_1;db_xref=COG:COG0583;gene=cysL_1;inference=ab initio prediction:Prodigal:002006,similar to AA sequence:UniProtKB:P39647;locus_tag=AFCDBAGC_00156;product=HTH-type transcriptional regulator CysL
M-cerastii_contig_4_1	Prodigal:002006	CDS	7641	8450	.	-	0	ID=AFCDBAGC_00157;inference=ab initio prediction:Prodigal:002006;locus_tag=AFCDBAGC_00157;product=hypothetical protein
M-cerastii_contig_4_1	Aragorn:001002	tRNA	8535	8628	.	-	.	ID=AFCDBAGC_00158;inference=COORDINATES:profile:Aragorn:001002;locus_tag=AFCDBAGC_00158;product=tRNA-Arg(gcg)
M-cerastii_contig_4_1	Prodigal:002006	CDS	8970	9353	.	-	0	ID=AFCDBAGC_00159;inference=ab initio prediction:Prodigal:002006;locus_tag=AFCDBAGC_00159;product=hypothetical protein
M-cerastii_contig_4_1	Prodigal:002006	CDS	9536	9991	.	+	0	ID=AFCDBAGC_00160;inference=ab initio prediction:Prodigal:002006;locus_tag=AFCDBAGC_00160;product=hypothetical protein
M-cerastii_contig_4_1	Prodigal:002006	CDS	9988	11424	.	+	0	ID=AFCDBAGC_00161;inference=ab initio prediction:Prodigal:002006;locus_tag=AFCDBAGC_00161;product=hypothetical protein
M-cerastii_contig_4_1	Prodigal:002006	CDS	11887	12909	.	+	0	ID=AFCDBAGC_00162;inference=ab initio prediction:Prodigal:002006;locus_tag=AFCDBAGC_00162;product=hypothetical protein
M-cerastii_contig_4_1	Prodigal:002006	CDS	12948	13118	.	-	0	ID=AFCDBAGC_00163;inference=ab initio prediction:Prodigal:002006;locus_tag=AFCDBAGC_00163;product=hypothetical protein
M-cerastii_contig_4_1	Prodigal:002006	CDS	13192	13740	.	-	0	ID=AFCDBAGC_00164;inference=ab initio prediction:Prodigal:002006;locus_tag=AFCDBAGC_00164;product=hypothetical protein
M-cerastii_contig_4_1	Prodigal:002006	CDS	13745	17002	.	-	0	ID=AFCDBAGC_00165;Name=cnrA_1;gene=cnrA_1;inference=ab initio prediction:Prodigal:002006,similar to AA sequence:UniProtKB:P37972;locus_tag=AFCDBAGC_00165;product=Nickel and cobalt resistance protein CnrA
M-cerastii_contig_4_1	Prodigal:002006	CDS	17016	18380	.	-	0	ID=AFCDBAGC_00166;Name=mdtA_2;gene=mdtA_2;inference=ab initio prediction:Prodigal:002006,protein motif:HAMAP:MF_01422;locus_tag=AFCDBAGC_00166;product=Multidrug resistance protein MdtA
M-cerastii_contig_4_1	Prodigal:002006	CDS	18518	18880	.	-	0	ID=AFCDBAGC_00167;inference=ab initio prediction:Prodigal:002006;locus_tag=AFCDBAGC_00167;product=hypothetical protein
M-cerastii_contig_4_1	Prodigal:002006	CDS	18946	19191	.	-	0	ID=AFCDBAGC_00168;inference=ab initio prediction:Prodigal:002006;locus_tag=AFCDBAGC_00168;product=hypothetical protein
M-cerastii_contig_4_1	Prodigal:002006	CDS	19374	20318	.	-	0	ID=AFCDBAGC_00169;Name=czcD_1;db_xref=COG:COG1230;gene=czcD_1;inference=ab initio prediction:Prodigal:002006,similar to AA sequence:UniProtKB:O07084;locus_tag=AFCDBAGC_00169;product=Cadmium%2C cobalt and zinc/H(+)-K(+) antiporter
M-cerastii_contig_4_1	Prodigal:002006	CDS	20401	20823	.	-	0	ID=AFCDBAGC_00170;Name=hmrR_1;gene=hmrR_1;inference=ab initio prediction:Prodigal:002006,similar to AA sequence:UniProtKB:Q9X5X4;locus_tag=AFCDBAGC_00170;product=HTH-type transcriptional regulator HmrR
M-cerastii_contig_4_1	Prodigal:002006	CDS	20889	23027	.	+	0	ID=AFCDBAGC_00171;eC_number=3.6.3.3;Name=zntA;db_xref=COG:COG2217;gene=zntA;inference=ab initio prediction:Prodigal:002006,similar to AA sequence:UniProtKB:P37617;locus_tag=AFCDBAGC_00171;product=Zinc/cadmium/lead-transporting P-type ATPase
M-cerastii_contig_4_1	Prodigal:002006	CDS	23236	24327	.	-	0	ID=AFCDBAGC_00172;inference=ab initio prediction:Prodigal:002006;locus_tag=AFCDBAGC_00172;product=hypothetical protein
M-cerastii_contig_4_1	Prodigal:002006	CDS	24337	25086	.	-	0	ID=AFCDBAGC_00173;inference=ab initio prediction:Prodigal:002006;locus_tag=AFCDBAGC_00173;product=hypothetical protein
M-cerastii_contig_4_1	Prodigal:002006	CDS	25283	25483	.	+	0	ID=AFCDBAGC_00174;inference=ab initio prediction:Prodigal:002006;locus_tag=AFCDBAGC_00174;product=hypothetical protein
M-cerastii_contig_4_1	Prodigal:002006	CDS	25618	25752	.	+	0	ID=AFCDBAGC_00175;inference=ab initio prediction:Prodigal:002006;locus_tag=AFCDBAGC_00175;product=hypothetical protein
M-cerastii_contig_4_1	Prodigal:002006	CDS	25852	29595	.	-	0	ID=AFCDBAGC_00176;inference=ab initio prediction:Prodigal:002006;locus_tag=AFCDBAGC_00176;product=hypothetical protein
M-cerastii_contig_4_1	Prodigal:002006	CDS	29622	30860	.	-	0	ID=AFCDBAGC_00177;Name=sbcD;db_xref=COG:COG0420;gene=sbcD;inference=ab initio prediction:Prodigal:002006,similar to AA sequence:UniProtKB:P0AG76;locus_tag=AFCDBAGC_00177;product=Nuclease SbcCD subunit D
M-cerastii_contig_4_1	Prodigal:002006	CDS	30857	31468	.	-	0	ID=AFCDBAGC_00178;inference=ab initio prediction:Prodigal:002006;locus_tag=AFCDBAGC_00178;product=hypothetical protein
M-cerastii_contig_4_1	Prodigal:002006	CDS	31816	32490	.	-	0	ID=AFCDBAGC_00179;inference=ab initio prediction:Prodigal:002006;locus_tag=AFCDBAGC_00179;product=hypothetical protein
M-cerastii_contig_4_1	Prodigal:002006	CDS	32490	33251	.	-	0	ID=AFCDBAGC_00180;inference=ab initio prediction:Prodigal:002006;locus_tag=AFCDBAGC_00180;product=hypothetical protein
M-cerastii_contig_4_1	Prodigal:002006	CDS	33555	34022	.	-	0	ID=AFCDBAGC_00181;inference=ab initio prediction:Prodigal:002006;locus_tag=AFCDBAGC_00181;product=hypothetical protein
M-cerastii_contig_4_1	Prodigal:002006	CDS	35925	36173	.	+	0	ID=AFCDBAGC_00182;inference=ab initio prediction:Prodigal:002006;locus_tag=AFCDBAGC_00182;product=hypothetical protein
M-cerastii_contig_4_1	Prodigal:002006	CDS	36366	37556	.	-	0	ID=AFCDBAGC_00183;Name=xerC_1;gene=xerC_1;inference=ab initio prediction:Prodigal:002006,protein motif:HAMAP:MF_01808;locus_tag=AFCDBAGC_00183;product=Tyrosine recombinase XerC
M-cerastii_contig_4_1	Prodigal:002006	CDS	37560	37913	.	-	0	ID=AFCDBAGC_00184;inference=ab initio prediction:Prodigal:002006;locus_tag=AFCDBAGC_00184;product=hypothetical protein
M-cerastii_contig_4_1	Prodigal:002006	CDS	38811	40805	.	-	0	ID=AFCDBAGC_00185;eC_number=3.4.24.-;Name=ftsH_1;gene=ftsH_1;inference=ab initio prediction:Prodigal:002006,protein motif:HAMAP:MF_01458;locus_tag=AFCDBAGC_00185;product=ATP-dependent zinc metalloprotease FtsH
M-cerastii_contig_4_1	Prodigal:002006	CDS	41185	41532	.	-	0	ID=AFCDBAGC_00186;inference=ab initio prediction:Prodigal:002006;locus_tag=AFCDBAGC_00186;product=hypothetical protein
M-cerastii_contig_4_1	Prodigal:002006	CDS	41529	42374	.	-	0	ID=AFCDBAGC_00187;inference=ab initio prediction:Prodigal:002006;locus_tag=AFCDBAGC_00187;product=hypothetical protein
M-cerastii_contig_4_1	Prodigal:002006	CDS	42751	43491	.	+	0	ID=AFCDBAGC_00188;inference=ab initio prediction:Prodigal:002006;locus_tag=AFCDBAGC_00188;product=hypothetical protein
M-cerastii_contig_4_1	Prodigal:002006	CDS	43971	45614	.	+	0	ID=AFCDBAGC_00189;eC_number=3.5.4.33;Name=tadA_1;gene=tadA_1;inference=ab initio prediction:Prodigal:002006,protein motif:HAMAP:MF_00972;locus_tag=AFCDBAGC_00189;product=tRNA-specific adenosine deaminase
M-cerastii_contig_4_1	Prodigal:002006	CDS	45611	46144	.	+	0	ID=AFCDBAGC_00190;inference=ab initio prediction:Prodigal:002006;locus_tag=AFCDBAGC_00190;product=hypothetical protein
M-cerastii_contig_4_1	Prodigal:002006	CDS	46259	47998	.	-	0	ID=AFCDBAGC_00191;inference=ab initio prediction:Prodigal:002006;locus_tag=AFCDBAGC_00191;product=hypothetical protein
M-cerastii_contig_4_1	Prodigal:002006	CDS	48086	49522	.	+	0	ID=AFCDBAGC_00192;inference=ab initio prediction:Prodigal:002006;locus_tag=AFCDBAGC_00192;product=hypothetical protein
M-cerastii_contig_4_1	Prodigal:002006	CDS	49516	50247	.	-	0	ID=AFCDBAGC_00193;eC_number=3.4.21.88;Name=lexA_1;db_xref=COG:COG1974;gene=lexA_1;inference=ab initio prediction:Prodigal:002006,similar to AA sequence:UniProtKB:Q9ZFA4;locus_tag=AFCDBAGC_00193;product=LexA repressor
M-cerastii_contig_4_1	Prodigal:002006	CDS	50411	51349	.	-	0	ID=AFCDBAGC_00194;eC_number=1.1.1.310;Name=slcC;db_xref=COG:COG0111;gene=slcC;inference=ab initio prediction:Prodigal:002006,similar to AA sequence:UniProtKB:Q1QWN6;locus_tag=AFCDBAGC_00194;product=(S)-sulfolactate dehydrogenase
M-cerastii_contig_4_1	Prodigal:002006	CDS	51718	52101	.	+	0	ID=AFCDBAGC_00195;Name=cheY_1;db_xref=COG:COG0784;gene=cheY_1;inference=ab initio prediction:Prodigal:002006,similar to AA sequence:UniProtKB:P0AE67;locus_tag=AFCDBAGC_00195;product=Chemotaxis protein CheY
M-cerastii_contig_4_1	Prodigal:002006	CDS	52140	52664	.	+	0	ID=AFCDBAGC_00196;inference=ab initio prediction:Prodigal:002006;locus_tag=AFCDBAGC_00196;product=hypothetical protein
M-cerastii_contig_4_1	Prodigal:002006	CDS	52780	53565	.	+	0	ID=AFCDBAGC_00197;eC_number=3.5.2.10;Name=crnA;gene=crnA;inference=ab initio prediction:Prodigal:002006,similar to AA sequence:UniProtKB:P83772;locus_tag=AFCDBAGC_00197;product=Creatinine amidohydrolase
M-cerastii_contig_4_1	Prodigal:002006	CDS	53606	55978	.	-	0	ID=AFCDBAGC_00198;eC_number=2.7.13.3;Name=rcsC_1;gene=rcsC_1;inference=ab initio prediction:Prodigal:002006,protein motif:HAMAP:MF_00979;locus_tag=AFCDBAGC_00198;product=Sensor histidine kinase RcsC
M-cerastii_contig_4_1	Prodigal:002006	CDS	56152	58767	.	-	0	ID=AFCDBAGC_00199;eC_number=3.4.11.2;Name=pepN;db_xref=COG:COG0308;gene=pepN;inference=ab initio prediction:Prodigal:002006,similar to AA sequence:UniProtKB:P04825;locus_tag=AFCDBAGC_00199;product=Aminopeptidase N
M-cerastii_contig_4_1	Prodigal:002006	CDS	58944	59384	.	+	0	ID=AFCDBAGC_00200;eC_number=4.4.1.5;Name=gloA_1;db_xref=COG:COG0346;gene=gloA_1;inference=ab initio prediction:Prodigal:002006,similar to AA sequence:UniProtKB:P44638;locus_tag=AFCDBAGC_00200;product=Lactoylglutathione lyase
M-cerastii_contig_4_1	Prodigal:002006	CDS	60465	61511	.	+	0	ID=AFCDBAGC_00201;eC_number=2.1.1.199;Name=rsmH;db_xref=COG:COG0275;gene=rsmH;inference=ab initio prediction:Prodigal:002006,similar to AA sequence:UniProtKB:P60390;locus_tag=AFCDBAGC_00201;product=Ribosomal RNA small subunit methyltransferase H
M-cerastii_contig_4_1	Prodigal:002006	CDS	61508	61924	.	+	0	ID=AFCDBAGC_00202;inference=ab initio prediction:Prodigal:002006;locus_tag=AFCDBAGC_00202;product=hypothetical protein
M-cerastii_contig_4_1	Prodigal:002006	CDS	61930	63873	.	+	0	ID=AFCDBAGC_00203;eC_number=3.4.16.4;Name=ftsI;gene=ftsI;inference=ab initio prediction:Prodigal:002006,protein motif:HAMAP:MF_02080;locus_tag=AFCDBAGC_00203;product=Peptidoglycan D%2CD-transpeptidase FtsI
M-cerastii_contig_4_1	Prodigal:002006	CDS	63870	65333	.	+	0	ID=AFCDBAGC_00204;eC_number=6.3.2.13;Name=murE;db_xref=COG:COG0769;gene=murE;inference=ab initio prediction:Prodigal:002006,similar to AA sequence:UniProtKB:Q819Q0;locus_tag=AFCDBAGC_00204;product=UDP-N-acetylmuramoyl-L-alanyl-D-glutamate--2%2C6-diaminopimelate ligase
M-cerastii_contig_4_1	Prodigal:002006	CDS	65431	66897	.	+	0	ID=AFCDBAGC_00205;eC_number=6.3.2.10;Name=murF;db_xref=COG:COG0770;gene=murF;inference=ab initio prediction:Prodigal:002006,similar to AA sequence:UniProtKB:P11880;locus_tag=AFCDBAGC_00205;product=UDP-N-acetylmuramoyl-tripeptide--D-alanyl-D-alanine ligase
M-cerastii_contig_4_1	Prodigal:002006	CDS	66987	68072	.	+	0	ID=AFCDBAGC_00206;eC_number=2.7.8.13;Name=mraY;db_xref=COG:COG0472;gene=mraY;inference=ab initio prediction:Prodigal:002006,similar to AA sequence:UniProtKB:P0A6W3;locus_tag=AFCDBAGC_00206;product=Phospho-N-acetylmuramoyl-pentapeptide-transferase
M-cerastii_contig_4_1	Prodigal:002006	CDS	68277	69653	.	+	0	ID=AFCDBAGC_00207;eC_number=6.3.2.9;Name=murD;db_xref=COG:COG0771;gene=murD;inference=ab initio prediction:Prodigal:002006,similar to AA sequence:UniProtKB:P14900;locus_tag=AFCDBAGC_00207;product=UDP-N-acetylmuramoylalanine--D-glutamate ligase
M-cerastii_contig_4_1	Prodigal:002006	CDS	69709	71184	.	-	0	ID=AFCDBAGC_00208;Name=bdlA_1;db_xref=COG:COG0840;gene=bdlA_1;inference=ab initio prediction:Prodigal:002006,similar to AA sequence:UniProtKB:Q9I3S1;locus_tag=AFCDBAGC_00208;product=Biofilm dispersion protein BdlA
M-cerastii_contig_4_1	Prodigal:002006	CDS	71402	72568	.	+	0	ID=AFCDBAGC_00209;eC_number=2.4.1.129;Name=ftsW;gene=ftsW;inference=ab initio prediction:Prodigal:002006,similar to AA sequence:UniProtKB:B8H092;locus_tag=AFCDBAGC_00209;product=putative peptidoglycan glycosyltransferase FtsW
M-cerastii_contig_4_1	Prodigal:002006	CDS	72565	73674	.	+	0	ID=AFCDBAGC_00210;eC_number=2.4.1.227;Name=murG_1;db_xref=COG:COG0707;gene=murG_1;inference=ab initio prediction:Prodigal:002006,similar to AA sequence:UniProtKB:Q9HW01;locus_tag=AFCDBAGC_00210;product=UDP-N-acetylglucosamine--N-acetylmuramyl-(pentapeptide) pyrophosphoryl-undecaprenol N-acetylglucosamine transferase
M-cerastii_contig_4_1	Prodigal:002006	CDS	73744	75150	.	+	0	ID=AFCDBAGC_00211;eC_number=6.3.2.8;Name=murC;db_xref=COG:COG0773;gene=murC;inference=ab initio prediction:Prodigal:002006,similar to AA sequence:UniProtKB:Q9HW02;locus_tag=AFCDBAGC_00211;product=UDP-N-acetylmuramate--L-alanine ligase
M-cerastii_contig_4_1	Prodigal:002006	CDS	75147	76097	.	+	0	ID=AFCDBAGC_00212;eC_number=1.3.1.98;Name=murB;db_xref=COG:COG0812;gene=murB;inference=ab initio prediction:Prodigal:002006,similar to AA sequence:UniProtKB:P61431;locus_tag=AFCDBAGC_00212;product=UDP-N-acetylenolpyruvoylglucosamine reductase
M-cerastii_contig_4_1	Prodigal:002006	CDS	76139	77062	.	+	0	ID=AFCDBAGC_00213;eC_number=6.3.2.4;Name=ddlB;db_xref=COG:COG1181;gene=ddlB;inference=ab initio prediction:Prodigal:002006,similar to AA sequence:UniProtKB:P07862;locus_tag=AFCDBAGC_00213;product=D-alanine--D-alanine ligase B
M-cerastii_contig_4_1	Prodigal:002006	CDS	77029	78015	.	+	0	ID=AFCDBAGC_00214;Name=ftsQ;gene=ftsQ;inference=ab initio prediction:Prodigal:002006,protein motif:HAMAP:MF_00911;locus_tag=AFCDBAGC_00214;product=Cell division protein FtsQ
M-cerastii_contig_4_1	Prodigal:002006	CDS	78086	79408	.	+	0	ID=AFCDBAGC_00215;Name=ftsA;db_xref=COG:COG0849;gene=ftsA;inference=ab initio prediction:Prodigal:002006,similar to AA sequence:UniProtKB:Q9K0X8;locus_tag=AFCDBAGC_00215;product=Cell division protein FtsA
M-cerastii_contig_4_1	Prodigal:002006	CDS	79512	81221	.	+	0	ID=AFCDBAGC_00216;Name=ftsZ;gene=ftsZ;inference=ab initio prediction:Prodigal:002006,protein motif:HAMAP:MF_00909;locus_tag=AFCDBAGC_00216;product=Cell division protein FtsZ
M-cerastii_contig_4_1	Prodigal:002006	CDS	81711	82658	.	+	0	ID=AFCDBAGC_00217;eC_number=3.5.1.108;Name=lpxC_1;db_xref=COG:COG0774;gene=lpxC_1;inference=ab initio prediction:Prodigal:002006,similar to AA sequence:UniProtKB:P0A725;locus_tag=AFCDBAGC_00217;product=UDP-3-O-acyl-N-acetylglucosamine deacetylase
M-cerastii_contig_4_1	Prodigal:002006	CDS	82909	83787	.	+	0	ID=AFCDBAGC_00218;Name=bamD;db_xref=COG:COG4105;gene=bamD;inference=ab initio prediction:Prodigal:002006,similar to AA sequence:UniProtKB:Q9K0B1;locus_tag=AFCDBAGC_00218;product=Outer membrane protein assembly factor BamD
M-cerastii_contig_4_1	Prodigal:002006	CDS	83967	85640	.	+	0	ID=AFCDBAGC_00219;Name=recN;db_xref=COG:COG0497;gene=recN;inference=ab initio prediction:Prodigal:002006,similar to AA sequence:UniProtKB:P05824;locus_tag=AFCDBAGC_00219;product=DNA repair protein RecN
M-cerastii_contig_4_1	Prodigal:002006	CDS	85774	85986	.	+	0	ID=AFCDBAGC_00220;inference=ab initio prediction:Prodigal:002006;locus_tag=AFCDBAGC_00220;product=hypothetical protein
M-cerastii_contig_4_1	Prodigal:002006	CDS	86077	86334	.	-	0	ID=AFCDBAGC_00221;inference=ab initio prediction:Prodigal:002006;locus_tag=AFCDBAGC_00221;product=hypothetical protein
M-cerastii_contig_4_1	Prodigal:002006	CDS	86632	87687	.	+	0	ID=AFCDBAGC_00222;Name=pstS;db_xref=COG:COG0226;gene=pstS;inference=ab initio prediction:Prodigal:002006,similar to AA sequence:UniProtKB:P0AG82;locus_tag=AFCDBAGC_00222;product=Phosphate-binding protein PstS
M-cerastii_contig_4_1	Prodigal:002006	CDS	87895	88875	.	+	0	ID=AFCDBAGC_00223;Name=pstC;db_xref=COG:COG0573;gene=pstC;inference=ab initio prediction:Prodigal:002006,similar to AA sequence:UniProtKB:P0AGH8;locus_tag=AFCDBAGC_00223;product=Phosphate transport system permease protein PstC
M-cerastii_contig_4_1	Prodigal:002006	CDS	88887	89777	.	+	0	ID=AFCDBAGC_00224;Name=pstA;db_xref=COG:COG0581;gene=pstA;inference=ab initio prediction:Prodigal:002006,similar to AA sequence:UniProtKB:P07654;locus_tag=AFCDBAGC_00224;product=Phosphate transport system permease protein PstA
M-cerastii_contig_4_1	Prodigal:002006	CDS	89828	90646	.	+	0	ID=AFCDBAGC_00225;eC_number=7.3.2.1;Name=pstB;db_xref=COG:COG1117;gene=pstB;inference=ab initio prediction:Prodigal:002006,similar to AA sequence:UniProtKB:P0AAH0;locus_tag=AFCDBAGC_00225;product=Phosphate import ATP-binding protein PstB
M-cerastii_contig_4_1	Prodigal:002006	CDS	90678	91391	.	+	0	ID=AFCDBAGC_00226;Name=phoU;db_xref=COG:COG0704;gene=phoU;inference=ab initio prediction:Prodigal:002006,similar to AA sequence:UniProtKB:Q51547;locus_tag=AFCDBAGC_00226;product=Phosphate-specific transport system accessory protein PhoU 
M-cerastii_contig_4_1	Prodigal:002006	CDS	91454	92155	.	+	0	ID=AFCDBAGC_00227;Name=phoB;db_xref=COG:COG0745;gene=phoB;inference=ab initio prediction:Prodigal:002006,similar to AA sequence:UniProtKB:P0AFJ5;locus_tag=AFCDBAGC_00227;product=Phosphate regulon transcriptional regulatory protein PhoB
M-cerastii_contig_4_1	Prodigal:002006	CDS	92152	94311	.	-	0	ID=AFCDBAGC_00228;eC_number=1.8.1.8;Name=dsbD;gene=dsbD;inference=ab initio prediction:Prodigal:002006,protein motif:HAMAP:MF_00399;locus_tag=AFCDBAGC_00228;product=Thiol:disulfide interchange protein DsbD
M-cerastii_contig_4_1	Prodigal:002006	CDS	94432	96237	.	-	0	ID=AFCDBAGC_00229;inference=ab initio prediction:Prodigal:002006;locus_tag=AFCDBAGC_00229;product=hypothetical protein
M-cerastii_contig_4_1	Prodigal:002006	CDS	96305	97240	.	-	0	ID=AFCDBAGC_00230;eC_number=2.1.1.297;Name=prmC_1;gene=prmC_1;inference=ab initio prediction:Prodigal:002006,protein motif:HAMAP:MF_02126;locus_tag=AFCDBAGC_00230;product=Release factor glutamine methyltransferase
M-cerastii_contig_4_1	Prodigal:002006	CDS	97443	97649	.	+	0	ID=AFCDBAGC_00231;inference=ab initio prediction:Prodigal:002006;locus_tag=AFCDBAGC_00231;product=hypothetical protein
M-cerastii_contig_4_1	Prodigal:002006	CDS	97740	98432	.	+	0	ID=AFCDBAGC_00232;Name=modB;db_xref=COG:COG4149;gene=modB;inference=ab initio prediction:Prodigal:002006,similar to AA sequence:UniProtKB:P0AF01;locus_tag=AFCDBAGC_00232;product=Molybdenum transport system permease protein ModB
M-cerastii_contig_4_1	Prodigal:002006	CDS	98459	99115	.	-	0	ID=AFCDBAGC_00233;eC_number=1.8.4.-;Name=yfcG_1;db_xref=COG:COG0625;gene=yfcG_1;inference=ab initio prediction:Prodigal:002006,similar to AA sequence:UniProtKB:P77526;locus_tag=AFCDBAGC_00233;product=Disulfide-bond oxidoreductase YfcG
M-cerastii_contig_4_1	Prodigal:002006	CDS	99178	100278	.	+	0	ID=AFCDBAGC_00234;eC_number=7.6.2.8;Name=btuD_1;gene=btuD_1;inference=ab initio prediction:Prodigal:002006,protein motif:HAMAP:MF_01005;locus_tag=AFCDBAGC_00234;product=Vitamin B12 import ATP-binding protein BtuD
M-cerastii_contig_4_1	Prodigal:002006	CDS	100750	101049	.	-	0	ID=AFCDBAGC_00235;inference=ab initio prediction:Prodigal:002006;locus_tag=AFCDBAGC_00235;product=hypothetical protein
M-cerastii_contig_4_1	Prodigal:002006	CDS	101581	102390	.	+	0	ID=AFCDBAGC_00236;db_xref=COG:COG2200;inference=ab initio prediction:Prodigal:002006,similar to AA sequence:UniProtKB:Q9I310;locus_tag=AFCDBAGC_00236;product=putative signaling protein
M-cerastii_contig_4_1	Prodigal:002006	CDS	102474	103385	.	-	0	ID=AFCDBAGC_00237;eC_number=3.6.1.22;Name=nudC;gene=nudC;inference=ab initio prediction:Prodigal:002006,protein motif:HAMAP:MF_00297;locus_tag=AFCDBAGC_00237;product=NADH pyrophosphatase
M-cerastii_contig_4_1	Prodigal:002006	CDS	103393	103851	.	-	0	ID=AFCDBAGC_00238;inference=ab initio prediction:Prodigal:002006;locus_tag=AFCDBAGC_00238;product=hypothetical protein
M-cerastii_contig_4_1	Prodigal:002006	CDS	103915	104547	.	-	0	ID=AFCDBAGC_00239;inference=ab initio prediction:Prodigal:002006;locus_tag=AFCDBAGC_00239;product=hypothetical protein
M-cerastii_contig_4_1	Prodigal:002006	CDS	104639	105502	.	-	0	ID=AFCDBAGC_00240;inference=ab initio prediction:Prodigal:002006;locus_tag=AFCDBAGC_00240;product=hypothetical protein
M-cerastii_contig_4_1	Prodigal:002006	CDS	105587	106681	.	-	0	ID=AFCDBAGC_00241;inference=ab initio prediction:Prodigal:002006;locus_tag=AFCDBAGC_00241;product=hypothetical protein
M-cerastii_contig_4_1	Prodigal:002006	CDS	106917	107642	.	+	0	ID=AFCDBAGC_00242;inference=ab initio prediction:Prodigal:002006;locus_tag=AFCDBAGC_00242;product=hypothetical protein
M-cerastii_contig_4_1	Prodigal:002006	CDS	107779	108444	.	-	0	ID=AFCDBAGC_00243;eC_number=4.2.1.1;Name=cynT_1;db_xref=COG:COG0288;gene=cynT_1;inference=ab initio prediction:Prodigal:002006,similar to AA sequence:UniProtKB:P0ABE9;locus_tag=AFCDBAGC_00243;product=Carbonic anhydrase 1
M-cerastii_contig_4_1	Prodigal:002006	CDS	108509	109033	.	-	0	ID=AFCDBAGC_00244;eC_number=3.6.1.-;Name=rppH_2;gene=rppH_2;inference=ab initio prediction:Prodigal:002006,protein motif:HAMAP:MF_00298;locus_tag=AFCDBAGC_00244;product=RNA pyrophosphohydrolase
M-cerastii_contig_4_1	Prodigal:002006	CDS	109045	109809	.	-	0	ID=AFCDBAGC_00245;inference=ab initio prediction:Prodigal:002006;locus_tag=AFCDBAGC_00245;product=hypothetical protein
M-cerastii_contig_4_1	Prodigal:002006	CDS	109909	110382	.	+	0	ID=AFCDBAGC_00246;eC_number=3.6.1.23;Name=dut;db_xref=COG:COG0756;gene=dut;inference=ab initio prediction:Prodigal:002006,similar to AA sequence:UniProtKB:P06968;locus_tag=AFCDBAGC_00246;product=Deoxyuridine 5'-triphosphate nucleotidohydrolase
M-cerastii_contig_4_1	Prodigal:002006	CDS	110457	112322	.	-	0	ID=AFCDBAGC_00247;eC_number=3.2.1.28;db_xref=COG:COG3387;inference=ab initio prediction:Prodigal:002006,similar to AA sequence:UniProtKB:A0R0W9;locus_tag=AFCDBAGC_00247;product=Trehalase
M-cerastii_contig_4_1	Prodigal:002006	CDS	112416	113396	.	-	0	ID=AFCDBAGC_00248;eC_number=1.1.1.410;Name=denD;db_xref=COG:COG0451;gene=denD;inference=ab initio prediction:Prodigal:002006,similar to AA sequence:UniProtKB:Q0KBD2;locus_tag=AFCDBAGC_00248;product=D-erythronate dehydrogenase
M-cerastii_contig_4_1	Prodigal:002006	CDS	113485	114777	.	-	0	ID=AFCDBAGC_00249;eC_number=2.7.1.217;Name=otnK;db_xref=COG:COG3395;gene=otnK;inference=ab initio prediction:Prodigal:002006,similar to AA sequence:UniProtKB:B1M1V6;locus_tag=AFCDBAGC_00249;product=3-oxo-tetronate kinase
M-cerastii_contig_4_1	Prodigal:002006	CDS	114774	115568	.	-	0	ID=AFCDBAGC_00250;eC_number=5.3.1.35;Name=otnI;db_xref=COG:COG3622;gene=otnI;inference=ab initio prediction:Prodigal:002006,similar to AA sequence:UniProtKB:Q0KBD1;locus_tag=AFCDBAGC_00250;product=2-oxo-tetronate isomerase
M-cerastii_contig_4_1	Prodigal:002006	CDS	115787	116704	.	-	0	ID=AFCDBAGC_00251;eC_number=1.1.1.411;Name=ltnD;db_xref=COG:COG2084;gene=ltnD;inference=ab initio prediction:Prodigal:002006,similar to AA sequence:UniProtKB:Q0KBC7;locus_tag=AFCDBAGC_00251;product=L-threonate dehydrogenase
M-cerastii_contig_4_1	Prodigal:002006	CDS	116747	118054	.	-	0	ID=AFCDBAGC_00252;Name=ttuB_1;gene=ttuB_1;inference=ab initio prediction:Prodigal:002006,similar to AA sequence:UniProtKB:Q44470;locus_tag=AFCDBAGC_00252;product=Putative tartrate transporter
M-cerastii_contig_4_1	Prodigal:002006	CDS	118223	119230	.	+	0	ID=AFCDBAGC_00253;Name=gntR;gene=gntR;inference=ab initio prediction:Prodigal:002006,similar to AA sequence:UniProtKB:P0ACP5;locus_tag=AFCDBAGC_00253;product=HTH-type transcriptional regulator GntR
M-cerastii_contig_4_1	Prodigal:002006	CDS	119255	119929	.	+	0	ID=AFCDBAGC_00254;eC_number=4.1.1.104;Name=otnC;db_xref=COG:COG0235;gene=otnC;inference=ab initio prediction:Prodigal:002006,similar to AA sequence:UniProtKB:Q0KBC9;locus_tag=AFCDBAGC_00254;product=3-oxo-tetronate 4-phosphate decarboxylase
M-cerastii_contig_4_1	Prodigal:002006	CDS	119992	120234	.	-	0	ID=AFCDBAGC_00255;inference=ab initio prediction:Prodigal:002006;locus_tag=AFCDBAGC_00255;product=hypothetical protein
M-cerastii_contig_4_1	Prodigal:002006	CDS	120342	121091	.	-	0	ID=AFCDBAGC_00256;inference=ab initio prediction:Prodigal:002006;locus_tag=AFCDBAGC_00256;product=hypothetical protein
M-cerastii_contig_4_1	Prodigal:002006	CDS	121088	123598	.	-	0	ID=AFCDBAGC_00257;eC_number=3.6.4.13;Name=rhlB;gene=rhlB;inference=ab initio prediction:Prodigal:002006,protein motif:HAMAP:MF_00661;locus_tag=AFCDBAGC_00257;product=ATP-dependent RNA helicase RhlB
M-cerastii_contig_4_1	Prodigal:002006	CDS	123745	124848	.	-	0	ID=AFCDBAGC_00258;eC_number=3.1.1.-;Name=aes_1;gene=aes_1;inference=ab initio prediction:Prodigal:002006,protein motif:HAMAP:MF_01958;locus_tag=AFCDBAGC_00258;product=Acetyl esterase
M-cerastii_contig_4_1	Prodigal:002006	CDS	124934	125275	.	+	0	ID=AFCDBAGC_00259;inference=ab initio prediction:Prodigal:002006;locus_tag=AFCDBAGC_00259;product=hypothetical protein
M-cerastii_contig_4_1	Prodigal:002006	CDS	125299	126630	.	+	0	ID=AFCDBAGC_00260;Name=dinF;db_xref=COG:COG0534;gene=dinF;inference=ab initio prediction:Prodigal:002006,similar to AA sequence:UniProtKB:P28303;locus_tag=AFCDBAGC_00260;product=DNA damage-inducible protein F
M-cerastii_contig_4_1	Prodigal:002006	CDS	126653	126982	.	-	0	ID=AFCDBAGC_00261;inference=ab initio prediction:Prodigal:002006;locus_tag=AFCDBAGC_00261;product=hypothetical protein
M-cerastii_contig_4_1	Prodigal:002006	CDS	127183	128067	.	+	0	ID=AFCDBAGC_00262;eC_number=3.1.2.30;Name=mcl2;db_xref=COG:COG2301;gene=mcl2;inference=ab initio prediction:Prodigal:002006,similar to AA sequence:UniProtKB:D3JV05;locus_tag=AFCDBAGC_00262;product=(3S)-malyl-CoA thioesterase
M-cerastii_contig_4_1	Prodigal:002006	CDS	128258	130366	.	+	0	ID=AFCDBAGC_00263;eC_number=3.4.24.-;Name=htpX;gene=htpX;inference=ab initio prediction:Prodigal:002006,protein motif:HAMAP:MF_00188;locus_tag=AFCDBAGC_00263;product=Protease HtpX
M-cerastii_contig_4_1	Prodigal:002006	CDS	130373	130906	.	+	0	ID=AFCDBAGC_00264;inference=ab initio prediction:Prodigal:002006;locus_tag=AFCDBAGC_00264;product=hypothetical protein
M-cerastii_contig_4_1	Prodigal:002006	CDS	130935	131720	.	-	0	ID=AFCDBAGC_00265;eC_number=2.1.1.-;db_xref=COG:COG0500;inference=ab initio prediction:Prodigal:002006,similar to AA sequence:UniProtKB:P9WK01;locus_tag=AFCDBAGC_00265;product=putative methyltransferase
M-cerastii_contig_4_1	Prodigal:002006	CDS	131780	132103	.	-	0	ID=AFCDBAGC_00266;inference=ab initio prediction:Prodigal:002006;locus_tag=AFCDBAGC_00266;product=hypothetical protein
M-cerastii_contig_4_1	Prodigal:002006	CDS	132100	134409	.	-	0	ID=AFCDBAGC_00267;Name=ydeP_1;db_xref=COG:COG0243;gene=ydeP_1;inference=ab initio prediction:Prodigal:002006,similar to AA sequence:UniProtKB:P77561;locus_tag=AFCDBAGC_00267;product=Protein YdeP
M-cerastii_contig_4_1	Prodigal:002006	CDS	134571	134852	.	+	0	ID=AFCDBAGC_00268;inference=ab initio prediction:Prodigal:002006;locus_tag=AFCDBAGC_00268;product=hypothetical protein
M-cerastii_contig_4_1	Prodigal:002006	CDS	134924	136015	.	-	0	ID=AFCDBAGC_00269;eC_number=1.3.5.2;Name=pyrD;db_xref=COG:COG0167;gene=pyrD;inference=ab initio prediction:Prodigal:002006,similar to AA sequence:UniProtKB:P0A7E1;locus_tag=AFCDBAGC_00269;product=Dihydroorotate dehydrogenase (quinone)
M-cerastii_contig_4_1	Prodigal:002006	CDS	136012	136359	.	-	0	ID=AFCDBAGC_00270;inference=ab initio prediction:Prodigal:002006;locus_tag=AFCDBAGC_00270;product=hypothetical protein
M-cerastii_contig_4_1	Prodigal:002006	CDS	136559	137191	.	+	0	ID=AFCDBAGC_00271;eC_number=3.4.21.88;Name=lexA_2;gene=lexA_2;inference=ab initio prediction:Prodigal:002006,protein motif:HAMAP:MF_00015;locus_tag=AFCDBAGC_00271;product=LexA repressor
M-cerastii_contig_4_1	Prodigal:002006	CDS	137536	138627	.	+	0	ID=AFCDBAGC_00272;inference=ab initio prediction:Prodigal:002006,similar to AA sequence:UniProtKB:Q881J7;locus_tag=AFCDBAGC_00272;product=Blue-light-activated protein
M-cerastii_contig_4_1	Prodigal:002006	CDS	138788	139771	.	+	0	ID=AFCDBAGC_00273;inference=ab initio prediction:Prodigal:002006;locus_tag=AFCDBAGC_00273;product=hypothetical protein
M-cerastii_contig_4_1	Prodigal:002006	CDS	139806	140669	.	-	0	ID=AFCDBAGC_00274;eC_number=2.1.1.182;Name=rsmA_1;gene=rsmA_1;inference=ab initio prediction:Prodigal:002006,similar to AA sequence:UniProtKB:Q1RK29;locus_tag=AFCDBAGC_00274;product=Ribosomal RNA small subunit methyltransferase A
M-cerastii_contig_4_1	Prodigal:002006	CDS	140956	142074	.	-	0	ID=AFCDBAGC_00275;eC_number=1.1.1.262;Name=pdxA;db_xref=COG:COG1995;gene=pdxA;inference=ab initio prediction:Prodigal:002006,similar to AA sequence:UniProtKB:Q9I5U4;locus_tag=AFCDBAGC_00275;product=4-hydroxythreonine-4-phosphate dehydrogenase
M-cerastii_contig_4_1	Prodigal:002006	CDS	142154	144757	.	-	0	ID=AFCDBAGC_00276;Name=lptD;gene=lptD;inference=ab initio prediction:Prodigal:002006,protein motif:HAMAP:MF_01411;locus_tag=AFCDBAGC_00276;product=LPS-assembly protein LptD
M-cerastii_contig_4_1	Prodigal:002006	CDS	144852	145940	.	-	0	ID=AFCDBAGC_00277;Name=lptG;db_xref=COG:COG0795;gene=lptG;inference=ab initio prediction:Prodigal:002006,similar to AA sequence:UniProtKB:P0ADC6;locus_tag=AFCDBAGC_00277;product=Lipopolysaccharide export system permease protein LptG
M-cerastii_contig_4_1	Prodigal:002006	CDS	145947	147104	.	-	0	ID=AFCDBAGC_00278;inference=ab initio prediction:Prodigal:002006;locus_tag=AFCDBAGC_00278;product=hypothetical protein
M-cerastii_contig_4_1	Prodigal:002006	CDS	147333	148832	.	+	0	ID=AFCDBAGC_00279;eC_number=3.4.11.1;Name=pepA_1;db_xref=COG:COG0260;gene=pepA_1;inference=ab initio prediction:Prodigal:002006,similar to AA sequence:UniProtKB:O86436;locus_tag=AFCDBAGC_00279;product=Cytosol aminopeptidase
M-cerastii_contig_4_1	Prodigal:002006	CDS	148877	149560	.	+	0	ID=AFCDBAGC_00280;inference=ab initio prediction:Prodigal:002006;locus_tag=AFCDBAGC_00280;product=hypothetical protein
M-cerastii_contig_4_1	Prodigal:002006	CDS	149707	151395	.	+	0	ID=AFCDBAGC_00281;eC_number=6.2.1.3;Name=fadD;db_xref=COG:COG0318;gene=fadD;inference=ab initio prediction:Prodigal:002006,similar to AA sequence:UniProtKB:P69451;locus_tag=AFCDBAGC_00281;product=Long-chain-fatty-acid--CoA ligase
M-cerastii_contig_4_1	Prodigal:002006	CDS	151511	152449	.	+	0	ID=AFCDBAGC_00282;eC_number=1.8.5.-;Name=msrP_3;db_xref=COG:COG2041;gene=msrP_3;inference=ab initio prediction:Prodigal:002006,similar to AA sequence:UniProtKB:P76342;locus_tag=AFCDBAGC_00282;product=Protein-methionine-sulfoxide reductase catalytic subunit MsrP
M-cerastii_contig_4_1	Prodigal:002006	CDS	152768	154363	.	-	0	ID=AFCDBAGC_00283;eC_number=6.2.1.1;Name=acsA_1;db_xref=COG:COG0365;gene=acsA_1;inference=ab initio prediction:Prodigal:002006,similar to AA sequence:UniProtKB:P39062;locus_tag=AFCDBAGC_00283;product=Acetyl-coenzyme A synthetase
M-cerastii_contig_4_1	Prodigal:002006	CDS	154370	155014	.	-	0	ID=AFCDBAGC_00284;eC_number=1.1.1.298;Name=rutE;gene=rutE;inference=ab initio prediction:Prodigal:002006,protein motif:HAMAP:MF_01204;locus_tag=AFCDBAGC_00284;product=malonic semialdehyde reductase RutE
M-cerastii_contig_4_1	Prodigal:002006	CDS	155043	155297	.	-	0	ID=AFCDBAGC_00285;inference=ab initio prediction:Prodigal:002006;locus_tag=AFCDBAGC_00285;product=hypothetical protein
M-cerastii_contig_4_1	Prodigal:002006	CDS	155417	155686	.	-	0	ID=AFCDBAGC_00286;inference=ab initio prediction:Prodigal:002006;locus_tag=AFCDBAGC_00286;product=hypothetical protein
M-cerastii_contig_4_1	Prodigal:002006	CDS	155989	156501	.	+	0	ID=AFCDBAGC_00287;inference=ab initio prediction:Prodigal:002006;locus_tag=AFCDBAGC_00287;product=hypothetical protein
M-cerastii_contig_4_1	Prodigal:002006	CDS	156612	156764	.	+	0	ID=AFCDBAGC_00288;inference=ab initio prediction:Prodigal:002006;locus_tag=AFCDBAGC_00288;product=hypothetical protein
M-cerastii_contig_4_1	Prodigal:002006	CDS	157011	157985	.	+	0	ID=AFCDBAGC_00289;eC_number=2.5.1.47;Name=cysK1;db_xref=COG:COG0031;gene=cysK1;inference=ab initio prediction:Prodigal:002006,similar to AA sequence:UniProtKB:P9WP55;locus_tag=AFCDBAGC_00289;product=O-acetylserine sulfhydrylase
M-cerastii_contig_4_1	Prodigal:002006	CDS	158138	158515	.	+	0	ID=AFCDBAGC_00290;inference=ab initio prediction:Prodigal:002006;locus_tag=AFCDBAGC_00290;product=hypothetical protein
M-cerastii_contig_4_1	Prodigal:002006	CDS	158959	162432	.	+	0	ID=AFCDBAGC_00291;eC_number=6.3.5.5;Name=carB;db_xref=COG:COG0458;gene=carB;inference=ab initio prediction:Prodigal:002006,similar to AA sequence:UniProtKB:P00968;locus_tag=AFCDBAGC_00291;product=Carbamoyl-phosphate synthase large chain
M-cerastii_contig_4_1	Prodigal:002006	CDS	162559	163041	.	+	0	ID=AFCDBAGC_00292;Name=greA;db_xref=COG:COG0782;gene=greA;inference=ab initio prediction:Prodigal:002006,similar to AA sequence:UniProtKB:P0A6W5;locus_tag=AFCDBAGC_00292;product=Transcription elongation factor GreA
M-cerastii_contig_4_1	Prodigal:002006	CDS	163051	163572	.	+	0	ID=AFCDBAGC_00293;inference=ab initio prediction:Prodigal:002006;locus_tag=AFCDBAGC_00293;product=hypothetical protein
M-cerastii_contig_4_1	Prodigal:002006	CDS	163574	164605	.	+	0	ID=AFCDBAGC_00294;inference=ab initio prediction:Prodigal:002006;locus_tag=AFCDBAGC_00294;product=hypothetical protein
M-cerastii_contig_4_1	Prodigal:002006	CDS	164730	165707	.	+	0	ID=AFCDBAGC_00295;eC_number=1.8.1.9;Name=trxB_1;db_xref=COG:COG0492;gene=trxB_1;inference=ab initio prediction:Prodigal:002006,similar to AA sequence:UniProtKB:P0A9P4;locus_tag=AFCDBAGC_00295;product=Thioredoxin reductase
M-cerastii_contig_4_1	Prodigal:002006	CDS	165904	166794	.	+	0	ID=AFCDBAGC_00296;Name=dmlR_2;gene=dmlR_2;inference=ab initio prediction:Prodigal:002006,similar to AA sequence:UniProtKB:P76250;locus_tag=AFCDBAGC_00296;product=HTH-type transcriptional regulator DmlR
M-cerastii_contig_4_1	Prodigal:002006	CDS	166913	168193	.	+	0	ID=AFCDBAGC_00297;eC_number=2.4.1.250;Name=mshA_1;gene=mshA_1;inference=ab initio prediction:Prodigal:002006,protein motif:HAMAP:MF_01695;locus_tag=AFCDBAGC_00297;product=D-inositol-3-phosphate glycosyltransferase
M-cerastii_contig_4_1	Prodigal:002006	CDS	168316	168636	.	+	0	ID=AFCDBAGC_00298;eC_number=2.8.1.1;Name=glpE;gene=glpE;inference=ab initio prediction:Prodigal:002006,protein motif:HAMAP:MF_01009;locus_tag=AFCDBAGC_00298;product=Thiosulfate sulfurtransferase GlpE
M-cerastii_contig_4_1	Prodigal:002006	CDS	168755	169888	.	+	0	ID=AFCDBAGC_00299;Name=bepF_1;gene=bepF_1;inference=ab initio prediction:Prodigal:002006,similar to AA sequence:UniProtKB:Q8FWV8;locus_tag=AFCDBAGC_00299;product=Efflux pump periplasmic linker BepF
M-cerastii_contig_4_1	Aragorn:001002	tRNA	169955	170047	.	-	.	ID=AFCDBAGC_00300;inference=COORDINATES:profile:Aragorn:001002;locus_tag=AFCDBAGC_00300;product=tRNA-Ile(gat)
M-cerastii_contig_4_1	Prodigal:002006	CDS	170066	173275	.	+	0	ID=AFCDBAGC_00301;Name=oqxB26;gene=oqxB26;inference=ab initio prediction:Prodigal:002006,similar to AA sequence:BARRGD:NG_050445.1;locus_tag=AFCDBAGC_00301;product=multidrug efflux RND transporter permease subunit OqxB26
M-cerastii_contig_4_1	Prodigal:002006	CDS	173343	174353	.	+	0	ID=AFCDBAGC_00302;inference=ab initio prediction:Prodigal:002006;locus_tag=AFCDBAGC_00302;product=hypothetical protein
M-cerastii_contig_4_1	Prodigal:002006	CDS	174436	175302	.	+	0	ID=AFCDBAGC_00303;inference=ab initio prediction:Prodigal:002006;locus_tag=AFCDBAGC_00303;product=hypothetical protein
M-cerastii_contig_4_1	Prodigal:002006	CDS	175450	176154	.	-	0	ID=AFCDBAGC_00304;eC_number=1.8.4.-;Name=yfcG_2;db_xref=COG:COG0625;gene=yfcG_2;inference=ab initio prediction:Prodigal:002006,similar to AA sequence:UniProtKB:P77526;locus_tag=AFCDBAGC_00304;product=Disulfide-bond oxidoreductase YfcG
M-cerastii_contig_4_1	Prodigal:002006	CDS	176417	176650	.	+	0	ID=AFCDBAGC_00305;inference=ab initio prediction:Prodigal:002006;locus_tag=AFCDBAGC_00305;product=hypothetical protein
M-cerastii_contig_4_1	Aragorn:001002	tRNA	176741	176817	.	+	.	ID=AFCDBAGC_00306;inference=COORDINATES:profile:Aragorn:001002;locus_tag=AFCDBAGC_00306;product=tRNA-Pro(tgg)
M-cerastii_contig_4_1	Prodigal:002006	CDS	176846	177157	.	+	0	ID=AFCDBAGC_00307;inference=ab initio prediction:Prodigal:002006;locus_tag=AFCDBAGC_00307;product=hypothetical protein
M-cerastii_contig_4_1	Prodigal:002006	CDS	177182	177646	.	-	0	ID=AFCDBAGC_00308;eC_number=3.5.4.3;Name=guaD;db_xref=COG:COG0590;gene=guaD;inference=ab initio prediction:Prodigal:002006,similar to AA sequence:UniProtKB:O34598;locus_tag=AFCDBAGC_00308;product=Guanine deaminase
M-cerastii_contig_4_1	Prodigal:002006	CDS	177712	178779	.	-	0	ID=AFCDBAGC_00309;inference=ab initio prediction:Prodigal:002006;locus_tag=AFCDBAGC_00309;product=hypothetical protein
M-cerastii_contig_4_1	Prodigal:002006	CDS	178915	179679	.	-	0	ID=AFCDBAGC_00310;inference=ab initio prediction:Prodigal:002006;locus_tag=AFCDBAGC_00310;product=hypothetical protein
M-cerastii_contig_4_1	Prodigal:002006	CDS	179988	182258	.	+	0	ID=AFCDBAGC_00311;eC_number=3.2.1.-;Name=glgX_1;db_xref=COG:COG1523;gene=glgX_1;inference=ab initio prediction:Prodigal:002006,similar to AA sequence:UniProtKB:P9WQ25;locus_tag=AFCDBAGC_00311;product=Glycogen operon protein GlgX 
M-cerastii_contig_4_1	Prodigal:002006	CDS	182401	182781	.	+	0	ID=AFCDBAGC_00312;Name=divK_1;gene=divK_1;inference=ab initio prediction:Prodigal:002006,similar to AA sequence:UniProtKB:Q7BBW0;locus_tag=AFCDBAGC_00312;product=Polar-differentiation response regulator DivK
M-cerastii_contig_4_1	Prodigal:002006	CDS	182971	184938	.	+	0	ID=AFCDBAGC_00313;inference=ab initio prediction:Prodigal:002006;locus_tag=AFCDBAGC_00313;product=hypothetical protein
M-cerastii_contig_4_1	Prodigal:002006	CDS	184951	185187	.	-	0	ID=AFCDBAGC_00314;inference=ab initio prediction:Prodigal:002006;locus_tag=AFCDBAGC_00314;product=hypothetical protein
M-cerastii_contig_4_1	Prodigal:002006	CDS	185536	187158	.	+	0	ID=AFCDBAGC_00315;inference=ab initio prediction:Prodigal:002006,similar to AA sequence:UniProtKB:Q881J7;locus_tag=AFCDBAGC_00315;product=Blue-light-activated protein
M-cerastii_contig_4_1	Prodigal:002006	CDS	187192	187512	.	+	0	ID=AFCDBAGC_00316;inference=ab initio prediction:Prodigal:002006;locus_tag=AFCDBAGC_00316;product=hypothetical protein
M-cerastii_contig_4_1	Prodigal:002006	CDS	187697	189220	.	+	0	ID=AFCDBAGC_00317;eC_number=1.2.1.3;Name=adh;db_xref=COG:COG1012;gene=adh;inference=ab initio prediction:Prodigal:002006,similar to AA sequence:UniProtKB:A1B4L2;locus_tag=AFCDBAGC_00317;product=Aldehyde dehydrogenase
M-cerastii_contig_4_1	Prodigal:002006	CDS	189376	189798	.	+	0	ID=AFCDBAGC_00318;inference=ab initio prediction:Prodigal:002006;locus_tag=AFCDBAGC_00318;product=hypothetical protein
M-cerastii_contig_4_1	Prodigal:002006	CDS	190009	191028	.	-	0	ID=AFCDBAGC_00319;inference=ab initio prediction:Prodigal:002006;locus_tag=AFCDBAGC_00319;product=hypothetical protein
M-cerastii_contig_4_1	Prodigal:002006	CDS	191025	191675	.	-	0	ID=AFCDBAGC_00320;eC_number=2.5.1.3;Name=thiE_1;gene=thiE_1;inference=ab initio prediction:Prodigal:002006,protein motif:HAMAP:MF_00097;locus_tag=AFCDBAGC_00320;product=Thiamine-phosphate synthase
M-cerastii_contig_4_1	Prodigal:002006	CDS	191948	193018	.	-	0	ID=AFCDBAGC_00321;eC_number=4.1.2.13;Name=fda;db_xref=COG:COG0191;gene=fda;inference=ab initio prediction:Prodigal:002006,similar to AA sequence:UniProtKB:Q8YNK2;locus_tag=AFCDBAGC_00321;product=Fructose-bisphosphate aldolase
M-cerastii_contig_4_1	Prodigal:002006	CDS	193130	194332	.	-	0	ID=AFCDBAGC_00322;eC_number=2.7.2.3;Name=pgk;db_xref=COG:COG0126;gene=pgk;inference=ab initio prediction:Prodigal:002006,similar to AA sequence:UniProtKB:Q81X75;locus_tag=AFCDBAGC_00322;product=Phosphoglycerate kinase
M-cerastii_contig_4_1	Prodigal:002006	CDS	194358	194864	.	-	0	ID=AFCDBAGC_00323;inference=ab initio prediction:Prodigal:002006;locus_tag=AFCDBAGC_00323;product=hypothetical protein
M-cerastii_contig_4_1	Prodigal:002006	CDS	194997	196004	.	-	0	ID=AFCDBAGC_00324;eC_number=1.2.1.12;Name=gap;gene=gap;inference=ab initio prediction:Prodigal:002006,similar to AA sequence:UniProtKB:P00362;locus_tag=AFCDBAGC_00324;product=Glyceraldehyde-3-phosphate dehydrogenase
M-cerastii_contig_4_1	Prodigal:002006	CDS	196438	196794	.	+	0	ID=AFCDBAGC_00325;inference=ab initio prediction:Prodigal:002006;locus_tag=AFCDBAGC_00325;product=hypothetical protein
M-cerastii_contig_4_1	Prodigal:002006	CDS	196862	197248	.	+	0	ID=AFCDBAGC_00326;inference=ab initio prediction:Prodigal:002006;locus_tag=AFCDBAGC_00326;product=hypothetical protein
M-cerastii_contig_4_1	Prodigal:002006	CDS	197394	198635	.	+	0	ID=AFCDBAGC_00327;inference=ab initio prediction:Prodigal:002006;locus_tag=AFCDBAGC_00327;product=hypothetical protein
M-cerastii_contig_4_1	Prodigal:002006	CDS	198804	199679	.	-	0	ID=AFCDBAGC_00328;Name=rpoH_1;db_xref=COG:COG0568;gene=rpoH_1;inference=ab initio prediction:Prodigal:002006,similar to AA sequence:UniProtKB:P0CAW9;locus_tag=AFCDBAGC_00328;product=RNA polymerase sigma factor RpoH
M-cerastii_contig_4_1	Prodigal:002006	CDS	199987	200574	.	-	0	ID=AFCDBAGC_00329;Name=carD;db_xref=COG:COG1329;gene=carD;inference=ab initio prediction:Prodigal:002006,similar to AA sequence:UniProtKB:A0R561;locus_tag=AFCDBAGC_00329;product=RNA polymerase-binding transcription factor CarD
M-cerastii_contig_4_1	Prodigal:002006	CDS	201035	201373	.	-	0	ID=AFCDBAGC_00330;Name=fdxA;db_xref=COG:COG1146;gene=fdxA;inference=ab initio prediction:Prodigal:002006,similar to AA sequence:UniProtKB:D5AP15;locus_tag=AFCDBAGC_00330;product=Ferredoxin-2
M-cerastii_contig_4_1	Prodigal:002006	CDS	201583	201909	.	-	0	ID=AFCDBAGC_00331;inference=ab initio prediction:Prodigal:002006;locus_tag=AFCDBAGC_00331;product=hypothetical protein
M-cerastii_contig_4_1	Prodigal:002006	CDS	201926	205387	.	-	0	ID=AFCDBAGC_00332;inference=ab initio prediction:Prodigal:002006;locus_tag=AFCDBAGC_00332;product=hypothetical protein
M-cerastii_contig_4_1	Prodigal:002006	CDS	205463	205795	.	-	0	ID=AFCDBAGC_00333;inference=ab initio prediction:Prodigal:002006;locus_tag=AFCDBAGC_00333;product=hypothetical protein
M-cerastii_contig_4_1	Prodigal:002006	CDS	205798	206676	.	-	0	ID=AFCDBAGC_00334;inference=ab initio prediction:Prodigal:002006;locus_tag=AFCDBAGC_00334;product=hypothetical protein
M-cerastii_contig_4_1	Prodigal:002006	CDS	207047	207358	.	+	0	ID=AFCDBAGC_00335;Name=rpmB;db_xref=COG:COG0227;gene=rpmB;inference=ab initio prediction:Prodigal:002006,similar to AA sequence:UniProtKB:Q6NCH9;locus_tag=AFCDBAGC_00335;product=50S ribosomal protein L28
M-cerastii_contig_4_1	Prodigal:002006	CDS	207399	208148	.	+	0	ID=AFCDBAGC_00336;inference=ab initio prediction:Prodigal:002006;locus_tag=AFCDBAGC_00336;product=hypothetical protein
M-cerastii_contig_4_1	Prodigal:002006	CDS	208255	210156	.	-	0	ID=AFCDBAGC_00337;eC_number=6.6.1.2;Name=cobT;gene=cobT;inference=ab initio prediction:Prodigal:002006,similar to AA sequence:UniProtKB:P29934;locus_tag=AFCDBAGC_00337;product=Aerobic cobaltochelatase subunit CobT
M-cerastii_contig_4_1	Prodigal:002006	CDS	210162	210665	.	-	0	ID=AFCDBAGC_00338;inference=ab initio prediction:Prodigal:002006;locus_tag=AFCDBAGC_00338;product=hypothetical protein
M-cerastii_contig_4_1	Prodigal:002006	CDS	210685	211668	.	-	0	ID=AFCDBAGC_00339;eC_number=6.6.1.2;Name=cobS;gene=cobS;inference=ab initio prediction:Prodigal:002006,similar to AA sequence:UniProtKB:P29933;locus_tag=AFCDBAGC_00339;product=Aerobic cobaltochelatase subunit CobS
M-cerastii_contig_4_1	Prodigal:002006	CDS	211927	212619	.	-	0	ID=AFCDBAGC_00340;Name=dnaJ_1;gene=dnaJ_1;inference=ab initio prediction:Prodigal:002006,protein motif:HAMAP:MF_01152;locus_tag=AFCDBAGC_00340;product=Chaperone protein DnaJ
M-cerastii_contig_4_1	Prodigal:002006	CDS	212749	213033	.	+	0	ID=AFCDBAGC_00341;Name=bolA;db_xref=COG:COG0271;gene=bolA;inference=ab initio prediction:Prodigal:002006,similar to AA sequence:UniProtKB:P0ABE2;locus_tag=AFCDBAGC_00341;product=DNA-binding transcriptional regulator BolA
M-cerastii_contig_4_1	Prodigal:002006	CDS	213053	213472	.	+	0	ID=AFCDBAGC_00342;eC_number=3.1.1.29;Name=arfB;db_xref=COG:COG1186;gene=arfB;inference=ab initio prediction:Prodigal:002006,similar to AA sequence:UniProtKB:P40711;locus_tag=AFCDBAGC_00342;product=Peptidyl-tRNA hydrolase ArfB
M-cerastii_contig_4_1	Prodigal:002006	CDS	213825	214592	.	-	0	ID=AFCDBAGC_00343;inference=ab initio prediction:Prodigal:002006;locus_tag=AFCDBAGC_00343;product=hypothetical protein
M-cerastii_contig_4_1	Prodigal:002006	CDS	214759	215910	.	-	0	ID=AFCDBAGC_00344;eC_number=2.1.1.144;Name=tam_1;gene=tam_1;inference=ab initio prediction:Prodigal:002006,protein motif:HAMAP:MF_00560;locus_tag=AFCDBAGC_00344;product=Trans-aconitate 2-methyltransferase
M-cerastii_contig_4_1	Prodigal:002006	CDS	216018	217094	.	+	0	ID=AFCDBAGC_00345;inference=ab initio prediction:Prodigal:002006;locus_tag=AFCDBAGC_00345;product=hypothetical protein
M-cerastii_contig_4_1	Prodigal:002006	CDS	217091	218842	.	+	0	ID=AFCDBAGC_00346;eC_number=6.5.1.1;Name=lig;gene=lig;inference=ab initio prediction:Prodigal:002006,protein motif:HAMAP:MF_00407;locus_tag=AFCDBAGC_00346;product=DNA ligase
M-cerastii_contig_4_1	Prodigal:002006	CDS	218839	219306	.	+	0	ID=AFCDBAGC_00347;inference=ab initio prediction:Prodigal:002006;locus_tag=AFCDBAGC_00347;product=hypothetical protein
M-cerastii_contig_4_1	Prodigal:002006	CDS	219408	220538	.	-	0	ID=AFCDBAGC_00348;eC_number=5.3.3.6;Name=mii;gene=mii;inference=ab initio prediction:Prodigal:002006,similar to AA sequence:UniProtKB:Q0QLE6;locus_tag=AFCDBAGC_00348;product=3-methylitaconate isomerase
M-cerastii_contig_4_1	Prodigal:002006	CDS	220649	220903	.	+	0	ID=AFCDBAGC_00349;inference=ab initio prediction:Prodigal:002006;locus_tag=AFCDBAGC_00349;product=hypothetical protein
M-cerastii_contig_4_1	Prodigal:002006	CDS	221035	221316	.	-	0	ID=AFCDBAGC_00350;Name=dinJ;gene=dinJ;inference=ab initio prediction:Prodigal:002006,similar to AA sequence:UniProtKB:A0A140ND86;locus_tag=AFCDBAGC_00350;product=Antitoxin DinJ
M-cerastii_contig_4_1	Prodigal:002006	CDS	221389	222924	.	-	0	ID=AFCDBAGC_00351;Name=arpC;db_xref=COG:COG1538;gene=arpC;inference=ab initio prediction:Prodigal:002006,similar to AA sequence:UniProtKB:Q9KJC1;locus_tag=AFCDBAGC_00351;product=Antibiotic efflux pump outer membrane protein ArpC
M-cerastii_contig_4_1	Prodigal:002006	CDS	223077	226223	.	-	0	ID=AFCDBAGC_00352;Name=czcA_1;gene=czcA_1;inference=ab initio prediction:Prodigal:002006,similar to AA sequence:UniProtKB:P13511;locus_tag=AFCDBAGC_00352;product=Cobalt-zinc-cadmium resistance protein CzcA
M-cerastii_contig_4_1	Prodigal:002006	CDS	226255	227592	.	-	0	ID=AFCDBAGC_00353;Name=mdtA_3;gene=mdtA_3;inference=ab initio prediction:Prodigal:002006,protein motif:HAMAP:MF_01422;locus_tag=AFCDBAGC_00353;product=Multidrug resistance protein MdtA
M-cerastii_contig_4_1	Prodigal:002006	CDS	228145	229161	.	+	0	ID=AFCDBAGC_00354;eC_number=3.6.-.-;Name=yjiA_1;db_xref=COG:COG0523;gene=yjiA_1;inference=ab initio prediction:Prodigal:002006,similar to AA sequence:UniProtKB:P24203;locus_tag=AFCDBAGC_00354;product=P-loop guanosine triphosphatase YjiA
M-cerastii_contig_4_1	Prodigal:002006	CDS	229197	229346	.	-	0	ID=AFCDBAGC_00355;inference=ab initio prediction:Prodigal:002006;locus_tag=AFCDBAGC_00355;product=hypothetical protein
M-cerastii_contig_4_1	Prodigal:002006	CDS	229356	229454	.	-	0	ID=AFCDBAGC_00356;inference=ab initio prediction:Prodigal:002006;locus_tag=AFCDBAGC_00356;product=hypothetical protein
M-cerastii_contig_4_1	Prodigal:002006	CDS	229617	229943	.	-	0	ID=AFCDBAGC_00357;Name=ybaQ;db_xref=COG:COG3093;gene=ybaQ;inference=ab initio prediction:Prodigal:002006,similar to AA sequence:UniProtKB:P0A9T6;locus_tag=AFCDBAGC_00357;product=putative HTH-type transcriptional regulator YbaQ
M-cerastii_contig_4_1	Prodigal:002006	CDS	229961	230239	.	-	0	ID=AFCDBAGC_00358;eC_number=3.1.-.-;Name=higB;gene=higB;inference=ab initio prediction:Prodigal:002006,similar to AA sequence:UniProtKB:Q7A225;locus_tag=AFCDBAGC_00358;product=Endoribonuclease HigB
M-cerastii_contig_4_1	Prodigal:002006	CDS	230507	231814	.	+	0	ID=AFCDBAGC_00359;inference=ab initio prediction:Prodigal:002006;locus_tag=AFCDBAGC_00359;product=hypothetical protein
M-cerastii_contig_4_1	Prodigal:002006	CDS	231811	235110	.	+	0	ID=AFCDBAGC_00360;eC_number=2.7.13.3;Name=rcsC_2;gene=rcsC_2;inference=ab initio prediction:Prodigal:002006,protein motif:HAMAP:MF_00979;locus_tag=AFCDBAGC_00360;product=Sensor histidine kinase RcsC
M-cerastii_contig_4_1	Prodigal:002006	CDS	235484	235801	.	-	0	ID=AFCDBAGC_00361;inference=ab initio prediction:Prodigal:002006;locus_tag=AFCDBAGC_00361;product=hypothetical protein
M-cerastii_contig_4_1	Prodigal:002006	CDS	235798	236112	.	-	0	ID=AFCDBAGC_00362;inference=ab initio prediction:Prodigal:002006;locus_tag=AFCDBAGC_00362;product=hypothetical protein
M-cerastii_contig_4_1	Prodigal:002006	CDS	236426	237757	.	-	0	ID=AFCDBAGC_00363;eC_number=1.6.99.3;Name=ndh;db_xref=COG:COG1252;gene=ndh;inference=ab initio prediction:Prodigal:002006,similar to AA sequence:UniProtKB:P00393;locus_tag=AFCDBAGC_00363;product=NADH dehydrogenase
M-cerastii_contig_4_1	Prodigal:002006	CDS	237979	238674	.	-	0	ID=AFCDBAGC_00364;eC_number=5.2.1.4;Name=nagL;gene=nagL;inference=ab initio prediction:Prodigal:002006,similar to AA sequence:UniProtKB:O86043;locus_tag=AFCDBAGC_00364;product=Maleylpyruvate isomerase
M-cerastii_contig_4_1	Prodigal:002006	CDS	238813	239832	.	+	0	ID=AFCDBAGC_00365;inference=ab initio prediction:Prodigal:002006;locus_tag=AFCDBAGC_00365;product=hypothetical protein
M-cerastii_contig_4_1	Prodigal:002006	CDS	239829	240815	.	+	0	ID=AFCDBAGC_00366;eC_number=5.1.1.20;Name=ycjG;db_xref=COG:COG4948;gene=ycjG;inference=ab initio prediction:Prodigal:002006,similar to AA sequence:UniProtKB:P51981;locus_tag=AFCDBAGC_00366;product=L-Ala-D/L-Glu epimerase
M-cerastii_contig_4_1	Prodigal:002006	CDS	240822	241595	.	-	0	ID=AFCDBAGC_00367;eC_number=2.1.1.-;Name=ycgJ;gene=ycgJ;inference=ab initio prediction:Prodigal:002006,similar to AA sequence:UniProtKB:O31474;locus_tag=AFCDBAGC_00367;product=putative methyltransferase YcgJ
M-cerastii_contig_4_1	Prodigal:002006	CDS	241607	242815	.	-	0	ID=AFCDBAGC_00368;Name=ynfM;gene=ynfM;inference=ab initio prediction:Prodigal:002006,similar to AA sequence:UniProtKB:P43531;locus_tag=AFCDBAGC_00368;product=Inner membrane transport protein YnfM
M-cerastii_contig_4_1	Prodigal:002006	CDS	243704	244984	.	-	0	ID=AFCDBAGC_00369;Name=pal_1;gene=pal_1;inference=ab initio prediction:Prodigal:002006,protein motif:HAMAP:MF_02204;locus_tag=AFCDBAGC_00369;product=Peptidoglycan-associated lipoprotein
M-cerastii_contig_5_1	Prodigal:002006	CDS	242	1528	.	-	0	ID=AFCDBAGC_00370;inference=ab initio prediction:Prodigal:002006;locus_tag=AFCDBAGC_00370;product=hypothetical protein
M-cerastii_contig_5_1	Prodigal:002006	CDS	1609	2355	.	-	0	ID=AFCDBAGC_00371;eC_number=1.1.1.60;Name=garR_1;gene=garR_1;inference=ab initio prediction:Prodigal:002006,protein motif:HAMAP:MF_02032;locus_tag=AFCDBAGC_00371;product=2-hydroxy-3-oxopropionate reductase
M-cerastii_contig_5_1	Prodigal:002006	CDS	2460	2840	.	+	0	ID=AFCDBAGC_00372;inference=ab initio prediction:Prodigal:002006;locus_tag=AFCDBAGC_00372;product=hypothetical protein
M-cerastii_contig_5_1	Prodigal:002006	CDS	2876	3847	.	-	0	ID=AFCDBAGC_00373;eC_number=1.3.1.103;inference=ab initio prediction:Prodigal:002006,similar to AA sequence:UniProtKB:Q59I44;locus_tag=AFCDBAGC_00373;product=2-haloacrylate reductase
M-cerastii_contig_5_1	Prodigal:002006	CDS	3911	4492	.	-	0	ID=AFCDBAGC_00374;inference=ab initio prediction:Prodigal:002006;locus_tag=AFCDBAGC_00374;product=hypothetical protein
M-cerastii_contig_5_1	Prodigal:002006	CDS	4593	6275	.	-	0	ID=AFCDBAGC_00375;Name=nanT_1;gene=nanT_1;inference=ab initio prediction:Prodigal:002006,protein motif:HAMAP:MF_01238;locus_tag=AFCDBAGC_00375;product=Sialic acid transporter NanT
M-cerastii_contig_5_1	Prodigal:002006	CDS	6601	7491	.	+	0	ID=AFCDBAGC_00376;eC_number=1.1.1.31;Name=mmsB_1;db_xref=COG:COG2084;gene=mmsB_1;inference=ab initio prediction:Prodigal:002006,similar to AA sequence:UniProtKB:P9WNY5;locus_tag=AFCDBAGC_00376;product=putative 3-hydroxyisobutyrate dehydrogenase
M-cerastii_contig_5_1	Prodigal:002006	CDS	7700	9184	.	+	0	ID=AFCDBAGC_00377;eC_number=1.2.1.3;Name=aldA;gene=aldA;inference=ab initio prediction:Prodigal:002006,similar to AA sequence:UniProtKB:Q7A825;locus_tag=AFCDBAGC_00377;product=Putative aldehyde dehydrogenase AldA
M-cerastii_contig_5_1	Prodigal:002006	CDS	9184	9546	.	+	0	ID=AFCDBAGC_00378;inference=ab initio prediction:Prodigal:002006;locus_tag=AFCDBAGC_00378;product=hypothetical protein
M-cerastii_contig_5_1	Prodigal:002006	CDS	9608	10558	.	+	0	ID=AFCDBAGC_00379;Name=hdfR_1;gene=hdfR_1;inference=ab initio prediction:Prodigal:002006,protein motif:HAMAP:MF_01233;locus_tag=AFCDBAGC_00379;product=HTH-type transcriptional regulator HdfR
M-cerastii_contig_5_1	Prodigal:002006	CDS	10706	12214	.	+	0	ID=AFCDBAGC_00380;eC_number=6.2.1.3;Name=lcfB_1;db_xref=COG:COG0318;gene=lcfB_1;inference=ab initio prediction:Prodigal:002006,similar to AA sequence:UniProtKB:O07610;locus_tag=AFCDBAGC_00380;product=Long-chain-fatty-acid--CoA ligase
M-cerastii_contig_5_1	Prodigal:002006	CDS	12793	13080	.	+	0	ID=AFCDBAGC_00381;inference=ab initio prediction:Prodigal:002006;locus_tag=AFCDBAGC_00381;product=hypothetical protein
M-cerastii_contig_5_1	Prodigal:002006	CDS	13265	13615	.	-	0	ID=AFCDBAGC_00382;inference=ab initio prediction:Prodigal:002006;locus_tag=AFCDBAGC_00382;product=hypothetical protein
M-cerastii_contig_5_1	Prodigal:002006	CDS	13668	14204	.	-	0	ID=AFCDBAGC_00383;inference=ab initio prediction:Prodigal:002006;locus_tag=AFCDBAGC_00383;product=hypothetical protein
M-cerastii_contig_5_1	Prodigal:002006	CDS	14401	15099	.	-	0	ID=AFCDBAGC_00384;inference=ab initio prediction:Prodigal:002006;locus_tag=AFCDBAGC_00384;product=hypothetical protein
M-cerastii_contig_5_1	Prodigal:002006	CDS	15266	15664	.	-	0	ID=AFCDBAGC_00385;inference=ab initio prediction:Prodigal:002006;locus_tag=AFCDBAGC_00385;product=hypothetical protein
M-cerastii_contig_5_1	Prodigal:002006	CDS	15814	16218	.	+	0	ID=AFCDBAGC_00386;inference=ab initio prediction:Prodigal:002006;locus_tag=AFCDBAGC_00386;product=hypothetical protein
M-cerastii_contig_5_1	Prodigal:002006	CDS	16206	16862	.	+	0	ID=AFCDBAGC_00387;inference=ab initio prediction:Prodigal:002006;locus_tag=AFCDBAGC_00387;product=hypothetical protein
M-cerastii_contig_5_1	Prodigal:002006	CDS	17116	18495	.	-	0	ID=AFCDBAGC_00388;eC_number=2.7.-.-;Name=sasA_2;gene=sasA_2;inference=ab initio prediction:Prodigal:002006,protein motif:HAMAP:MF_01837;locus_tag=AFCDBAGC_00388;product=Adaptive-response sensory-kinase SasA
M-cerastii_contig_5_1	Prodigal:002006	CDS	18488	19165	.	-	0	ID=AFCDBAGC_00389;Name=mprA_1;gene=mprA_1;inference=ab initio prediction:Prodigal:002006,similar to AA sequence:UniProtKB:Q7U0X4;locus_tag=AFCDBAGC_00389;product=Response regulator MprA
M-cerastii_contig_5_1	Prodigal:002006	CDS	19342	20721	.	+	0	ID=AFCDBAGC_00390;Name=czcB_1;gene=czcB_1;inference=ab initio prediction:Prodigal:002006,similar to AA sequence:UniProtKB:P13510;locus_tag=AFCDBAGC_00390;product=Cobalt-zinc-cadmium resistance protein CzcB
M-cerastii_contig_5_1	Prodigal:002006	CDS	20729	23866	.	+	0	ID=AFCDBAGC_00391;Name=czcA_2;gene=czcA_2;inference=ab initio prediction:Prodigal:002006,similar to AA sequence:UniProtKB:P13511;locus_tag=AFCDBAGC_00391;product=Cobalt-zinc-cadmium resistance protein CzcA
M-cerastii_contig_5_1	Prodigal:002006	CDS	23835	24197	.	+	0	ID=AFCDBAGC_00392;inference=ab initio prediction:Prodigal:002006;locus_tag=AFCDBAGC_00392;product=hypothetical protein
M-cerastii_contig_5_1	Prodigal:002006	CDS	24728	26023	.	-	0	ID=AFCDBAGC_00393;Name=arsB_1;db_xref=COG:COG1055;gene=arsB_1;inference=ab initio prediction:Prodigal:002006,similar to AA sequence:UniProtKB:P0AB93;locus_tag=AFCDBAGC_00393;product=Arsenical pump membrane protein
M-cerastii_contig_5_1	Prodigal:002006	CDS	26060	26485	.	-	0	ID=AFCDBAGC_00394;eC_number=1.20.4.1;Name=arsC_1;gene=arsC_1;inference=ab initio prediction:Prodigal:002006,similar to AA sequence:UniProtKB:P08692;locus_tag=AFCDBAGC_00394;product=Arsenate reductase
M-cerastii_contig_5_1	Prodigal:002006	CDS	26485	26832	.	-	0	ID=AFCDBAGC_00395;inference=ab initio prediction:Prodigal:002006;locus_tag=AFCDBAGC_00395;product=hypothetical protein
M-cerastii_contig_5_1	Prodigal:002006	CDS	26880	27626	.	+	0	ID=AFCDBAGC_00396;eC_number=1.-.-.-;Name=arsH_1;db_xref=COG:COG0431;gene=arsH_1;inference=ab initio prediction:Prodigal:002006,similar to AA sequence:UniProtKB:Q92R45;locus_tag=AFCDBAGC_00396;product=NADPH-dependent FMN reductase ArsH
M-cerastii_contig_5_1	Prodigal:002006	CDS	27858	28616	.	+	0	ID=AFCDBAGC_00397;inference=ab initio prediction:Prodigal:002006;locus_tag=AFCDBAGC_00397;product=hypothetical protein
M-cerastii_contig_5_1	Prodigal:002006	CDS	28629	29069	.	+	0	ID=AFCDBAGC_00398;inference=ab initio prediction:Prodigal:002006;locus_tag=AFCDBAGC_00398;product=hypothetical protein
M-cerastii_contig_5_1	Prodigal:002006	CDS	29073	29972	.	-	0	ID=AFCDBAGC_00399;Name=sigJ;gene=sigJ;inference=ab initio prediction:Prodigal:002006,similar to AA sequence:UniProtKB:L0TCG5;locus_tag=AFCDBAGC_00399;product=ECF RNA polymerase sigma factor SigJ
M-cerastii_contig_5_1	Prodigal:002006	CDS	29959	30354	.	-	0	ID=AFCDBAGC_00400;inference=ab initio prediction:Prodigal:002006;locus_tag=AFCDBAGC_00400;product=hypothetical protein
M-cerastii_contig_5_1	Prodigal:002006	CDS	31112	31603	.	-	0	ID=AFCDBAGC_00401;Name=nsrR;db_xref=COG:COG1959;gene=nsrR;inference=ab initio prediction:Prodigal:002006,similar to AA sequence:UniProtKB:Q9L132;locus_tag=AFCDBAGC_00401;product=HTH-type transcriptional repressor NsrR
M-cerastii_contig_5_1	Prodigal:002006	CDS	31700	32941	.	+	0	ID=AFCDBAGC_00402;eC_number=1.14.12.17;Name=hmp;gene=hmp;inference=ab initio prediction:Prodigal:002006,similar to AA sequence:UniProtKB:P39662;locus_tag=AFCDBAGC_00402;product=Flavohemoprotein
M-cerastii_contig_5_1	Prodigal:002006	CDS	33034	34233	.	+	0	ID=AFCDBAGC_00403;inference=ab initio prediction:Prodigal:002006;locus_tag=AFCDBAGC_00403;product=hypothetical protein
M-cerastii_contig_5_1	Prodigal:002006	CDS	34474	35364	.	-	0	ID=AFCDBAGC_00404;eC_number=4.3.3.7;Name=dapA_1;db_xref=COG:COG0329;gene=dapA_1;inference=ab initio prediction:Prodigal:002006,similar to AA sequence:UniProtKB:Q9JZR4;locus_tag=AFCDBAGC_00404;product=4-hydroxy-tetrahydrodipicolinate synthase
M-cerastii_contig_5_1	Prodigal:002006	CDS	35605	36009	.	-	0	ID=AFCDBAGC_00405;eC_number=5.1.3.33;Name=cetB_1;gene=cetB_1;inference=ab initio prediction:Prodigal:002006,similar to AA sequence:UniProtKB:A1YPR3;locus_tag=AFCDBAGC_00405;product=2-epi-5-epi-valiolone epimerase
M-cerastii_contig_5_1	Prodigal:002006	CDS	36081	37586	.	-	0	ID=AFCDBAGC_00406;eC_number=1.2.1.-;Name=bauC_1;db_xref=COG:COG1012;gene=bauC_1;inference=ab initio prediction:Prodigal:002006,similar to AA sequence:UniProtKB:Q9I702;locus_tag=AFCDBAGC_00406;product=Putative 3-oxopropanoate dehydrogenase
M-cerastii_contig_5_1	Prodigal:002006	CDS	37701	38636	.	+	0	ID=AFCDBAGC_00407;Name=hdfR_2;gene=hdfR_2;inference=ab initio prediction:Prodigal:002006,protein motif:HAMAP:MF_01233;locus_tag=AFCDBAGC_00407;product=HTH-type transcriptional regulator HdfR
M-cerastii_contig_5_1	Prodigal:002006	CDS	38602	39543	.	-	0	ID=AFCDBAGC_00408;Name=gltR_2;db_xref=COG:COG0583;gene=gltR_2;inference=ab initio prediction:Prodigal:002006,similar to AA sequence:UniProtKB:P94501;locus_tag=AFCDBAGC_00408;product=HTH-type transcriptional regulator GltR
M-cerastii_contig_5_1	Prodigal:002006	CDS	39666	40649	.	+	0	ID=AFCDBAGC_00409;eC_number=1.6.5.11;db_xref=COG:COG2070;inference=ab initio prediction:Prodigal:002006,similar to AA sequence:UniProtKB:Q9I4V0;locus_tag=AFCDBAGC_00409;product=NADH:quinone reductase
M-cerastii_contig_5_1	Prodigal:002006	CDS	40676	41065	.	+	0	ID=AFCDBAGC_00410;inference=ab initio prediction:Prodigal:002006;locus_tag=AFCDBAGC_00410;product=hypothetical protein
M-cerastii_contig_5_1	Prodigal:002006	CDS	41214	41483	.	+	0	ID=AFCDBAGC_00411;inference=ab initio prediction:Prodigal:002006;locus_tag=AFCDBAGC_00411;product=hypothetical protein
M-cerastii_contig_5_1	Prodigal:002006	CDS	41489	43111	.	+	0	ID=AFCDBAGC_00412;Name=actP_1;db_xref=COG:COG4147;gene=actP_1;inference=ab initio prediction:Prodigal:002006,similar to AA sequence:UniProtKB:P32705;locus_tag=AFCDBAGC_00412;product=Cation/acetate symporter ActP
M-cerastii_contig_5_1	Prodigal:002006	CDS	43301	43642	.	+	0	ID=AFCDBAGC_00413;inference=ab initio prediction:Prodigal:002006;locus_tag=AFCDBAGC_00413;product=hypothetical protein
M-cerastii_contig_5_1	Prodigal:002006	CDS	43687	44775	.	+	0	ID=AFCDBAGC_00414;eC_number=1.13.12.-;Name=nmoA;db_xref=COG:COG2070;gene=nmoA;inference=ab initio prediction:Prodigal:002006,similar to AA sequence:UniProtKB:Q9HWH9;locus_tag=AFCDBAGC_00414;product=Nitronate monooxygenase
M-cerastii_contig_6_1	Prodigal:002006	CDS	4	216	.	+	0	ID=AFCDBAGC_00415;inference=ab initio prediction:Prodigal:002006,similar to AA sequence:ISfinder:ISMno4;locus_tag=AFCDBAGC_00415;product=IS66 family transposase ISMno4
M-cerastii_contig_6_1	Prodigal:002006	CDS	770	1702	.	-	0	ID=AFCDBAGC_00416;eC_number=2.1.2.9;Name=fmt_1;db_xref=COG:COG0223;gene=fmt_1;inference=ab initio prediction:Prodigal:002006,similar to AA sequence:UniProtKB:P23882;locus_tag=AFCDBAGC_00416;product=Methionyl-tRNA formyltransferase
M-cerastii_contig_6_1	Prodigal:002006	CDS	1970	3247	.	-	0	ID=AFCDBAGC_00417;eC_number=2.8.3.16;Name=frc_1;db_xref=COG:COG1804;gene=frc_1;inference=ab initio prediction:Prodigal:002006,similar to AA sequence:UniProtKB:P69902;locus_tag=AFCDBAGC_00417;product=Formyl-CoA:oxalate CoA-transferase
M-cerastii_contig_6_1	Prodigal:002006	CDS	3806	4000	.	+	0	ID=AFCDBAGC_00418;inference=ab initio prediction:Prodigal:002006;locus_tag=AFCDBAGC_00418;product=hypothetical protein
M-cerastii_contig_6_1	Prodigal:002006	CDS	4160	4426	.	+	0	ID=AFCDBAGC_00419;inference=ab initio prediction:Prodigal:002006;locus_tag=AFCDBAGC_00419;product=hypothetical protein
M-cerastii_contig_6_1	Prodigal:002006	CDS	4461	6290	.	+	0	ID=AFCDBAGC_00420;inference=ab initio prediction:Prodigal:002006;locus_tag=AFCDBAGC_00420;product=hypothetical protein
M-cerastii_contig_6_1	Prodigal:002006	CDS	6610	8967	.	+	0	ID=AFCDBAGC_00421;Name=fhuA_3;db_xref=COG:COG1629;gene=fhuA_3;inference=ab initio prediction:Prodigal:002006,similar to AA sequence:UniProtKB:P06971;locus_tag=AFCDBAGC_00421;product=Ferrichrome outer membrane transporter/phage receptor
M-cerastii_contig_6_1	Prodigal:002006	CDS	8979	10550	.	+	0	ID=AFCDBAGC_00422;inference=ab initio prediction:Prodigal:002006;locus_tag=AFCDBAGC_00422;product=hypothetical protein
M-cerastii_contig_6_1	Prodigal:002006	CDS	10572	11435	.	-	0	ID=AFCDBAGC_00423;eC_number=5.1.1.3;Name=murI;db_xref=COG:COG0796;gene=murI;inference=ab initio prediction:Prodigal:002006,similar to AA sequence:UniProtKB:P22634;locus_tag=AFCDBAGC_00423;product=Glutamate racemase
M-cerastii_contig_6_1	Prodigal:002006	CDS	11685	12947	.	+	0	ID=AFCDBAGC_00424;eC_number=1.14.99.50;Name=egtB_1;gene=egtB_1;inference=ab initio prediction:Prodigal:002006,protein motif:HAMAP:MF_02035;locus_tag=AFCDBAGC_00424;product=Hercynine oxygenase
M-cerastii_contig_6_1	Prodigal:002006	CDS	12973	13947	.	+	0	ID=AFCDBAGC_00425;eC_number=2.1.1.44;Name=egtD_1;db_xref=COG:COG4301;gene=egtD_1;inference=ab initio prediction:Prodigal:002006,similar to AA sequence:UniProtKB:A0R5M8;locus_tag=AFCDBAGC_00425;product=Histidine N-alpha-methyltransferase
M-cerastii_contig_6_1	Prodigal:002006	CDS	14085	15392	.	-	0	ID=AFCDBAGC_00426;eC_number=1.4.3.24;Name=pao_1;gene=pao_1;inference=ab initio prediction:Prodigal:002006,similar to AA sequence:UniProtKB:H8ZPX1;locus_tag=AFCDBAGC_00426;product=Pseudooxynicotine oxidase
M-cerastii_contig_6_1	Prodigal:002006	CDS	15439	15711	.	-	0	ID=AFCDBAGC_00427;inference=ab initio prediction:Prodigal:002006;locus_tag=AFCDBAGC_00427;product=hypothetical protein
M-cerastii_contig_6_1	Prodigal:002006	CDS	15869	18349	.	-	0	ID=AFCDBAGC_00428;Name=clpA;db_xref=COG:COG0542;gene=clpA;inference=ab initio prediction:Prodigal:002006,similar to AA sequence:UniProtKB:P0ABH9;locus_tag=AFCDBAGC_00428;product=ATP-dependent Clp protease ATP-binding subunit ClpA
M-cerastii_contig_6_1	Prodigal:002006	CDS	18376	18792	.	-	0	ID=AFCDBAGC_00429;Name=clpS;gene=clpS;inference=ab initio prediction:Prodigal:002006,protein motif:HAMAP:MF_00302;locus_tag=AFCDBAGC_00429;product=ATP-dependent Clp protease adapter protein ClpS
M-cerastii_contig_6_1	Prodigal:002006	CDS	18945	19346	.	-	0	ID=AFCDBAGC_00430;inference=ab initio prediction:Prodigal:002006;locus_tag=AFCDBAGC_00430;product=hypothetical protein
M-cerastii_contig_6_1	Prodigal:002006	CDS	19637	21121	.	+	0	ID=AFCDBAGC_00431;inference=ab initio prediction:Prodigal:002006;locus_tag=AFCDBAGC_00431;product=hypothetical protein
M-cerastii_contig_6_1	Prodigal:002006	CDS	21266	21976	.	-	0	ID=AFCDBAGC_00432;Name=djlA_1;gene=djlA_1;inference=ab initio prediction:Prodigal:002006,protein motif:HAMAP:MF_01153;locus_tag=AFCDBAGC_00432;product=Co-chaperone protein DjlA
M-cerastii_contig_6_1	Prodigal:002006	CDS	21981	22262	.	-	0	ID=AFCDBAGC_00433;inference=ab initio prediction:Prodigal:002006;locus_tag=AFCDBAGC_00433;product=hypothetical protein
M-cerastii_contig_6_1	Prodigal:002006	CDS	22259	23425	.	-	0	ID=AFCDBAGC_00434;inference=ab initio prediction:Prodigal:002006;locus_tag=AFCDBAGC_00434;product=hypothetical protein
M-cerastii_contig_6_1	Prodigal:002006	CDS	23850	24065	.	+	0	ID=AFCDBAGC_00435;inference=ab initio prediction:Prodigal:002006;locus_tag=AFCDBAGC_00435;product=hypothetical protein
M-cerastii_contig_6_1	Prodigal:002006	CDS	24316	27756	.	-	0	ID=AFCDBAGC_00436;inference=ab initio prediction:Prodigal:002006;locus_tag=AFCDBAGC_00436;product=hypothetical protein
M-cerastii_contig_6_1	Prodigal:002006	CDS	27914	28780	.	+	0	ID=AFCDBAGC_00437;inference=ab initio prediction:Prodigal:002006;locus_tag=AFCDBAGC_00437;product=hypothetical protein
M-cerastii_contig_6_1	Prodigal:002006	CDS	28784	29440	.	-	0	ID=AFCDBAGC_00438;inference=ab initio prediction:Prodigal:002006;locus_tag=AFCDBAGC_00438;product=hypothetical protein
M-cerastii_contig_6_1	Prodigal:002006	CDS	29403	30818	.	-	0	ID=AFCDBAGC_00439;inference=ab initio prediction:Prodigal:002006;locus_tag=AFCDBAGC_00439;product=hypothetical protein
M-cerastii_contig_6_1	Prodigal:002006	CDS	30855	31274	.	-	0	ID=AFCDBAGC_00440;inference=ab initio prediction:Prodigal:002006;locus_tag=AFCDBAGC_00440;product=hypothetical protein
M-cerastii_contig_6_1	Prodigal:002006	CDS	31511	33286	.	+	0	ID=AFCDBAGC_00441;eC_number=3.4.19.13;Name=ggt_1;gene=ggt_1;inference=ab initio prediction:Prodigal:002006,similar to AA sequence:UniProtKB:P36267;locus_tag=AFCDBAGC_00441;product=Glutathione hydrolase proenzyme
M-cerastii_contig_6_1	Prodigal:002006	CDS	33400	33714	.	+	0	ID=AFCDBAGC_00442;inference=ab initio prediction:Prodigal:002006;locus_tag=AFCDBAGC_00442;product=hypothetical protein
M-cerastii_contig_6_1	Prodigal:002006	CDS	33800	34861	.	+	0	ID=AFCDBAGC_00443;eC_number=3.6.4.12;Name=ruvB;db_xref=COG:COG2255;gene=ruvB;inference=ab initio prediction:Prodigal:002006,similar to AA sequence:UniProtKB:P0A812;locus_tag=AFCDBAGC_00443;product=Holliday junction ATP-dependent DNA helicase RuvB
M-cerastii_contig_6_1	Prodigal:002006	CDS	35219	35941	.	+	0	ID=AFCDBAGC_00444;inference=ab initio prediction:Prodigal:002006;locus_tag=AFCDBAGC_00444;product=hypothetical protein
M-cerastii_contig_6_1	Prodigal:002006	CDS	36261	37454	.	+	0	ID=AFCDBAGC_00445;inference=ab initio prediction:Prodigal:002006;locus_tag=AFCDBAGC_00445;product=hypothetical protein
M-cerastii_contig_6_1	Prodigal:002006	CDS	37660	38148	.	-	0	ID=AFCDBAGC_00446;Name=atpF;db_xref=COG:COG0711;gene=atpF;inference=ab initio prediction:Prodigal:002006,similar to AA sequence:UniProtKB:O05333;locus_tag=AFCDBAGC_00446;product=ATP synthase subunit b
M-cerastii_contig_6_1	Prodigal:002006	CDS	38165	38746	.	-	0	ID=AFCDBAGC_00447;Name=atpG_1;gene=atpG_1;inference=ab initio prediction:Prodigal:002006,similar to AA sequence:UniProtKB:O05332;locus_tag=AFCDBAGC_00447;product=ATP synthase subunit b'
M-cerastii_contig_6_1	Prodigal:002006	CDS	38859	39086	.	-	0	ID=AFCDBAGC_00448;Name=atpE;gene=atpE;inference=ab initio prediction:Prodigal:002006,similar to AA sequence:UniProtKB:O05331;locus_tag=AFCDBAGC_00448;product=ATP synthase subunit c
M-cerastii_contig_6_1	Prodigal:002006	CDS	39146	39931	.	-	0	ID=AFCDBAGC_00449;Name=atpB;db_xref=COG:COG0356;gene=atpB;inference=ab initio prediction:Prodigal:002006,similar to AA sequence:UniProtKB:O05330;locus_tag=AFCDBAGC_00449;product=ATP synthase subunit a
M-cerastii_contig_6_1	Prodigal:002006	CDS	40012	40212	.	-	0	ID=AFCDBAGC_00450;inference=ab initio prediction:Prodigal:002006;locus_tag=AFCDBAGC_00450;product=hypothetical protein
M-cerastii_contig_6_1	Prodigal:002006	CDS	40584	41228	.	-	0	ID=AFCDBAGC_00451;Name=bdbD;db_xref=COG:COG1651;gene=bdbD;inference=ab initio prediction:Prodigal:002006,similar to AA sequence:UniProtKB:O32218;locus_tag=AFCDBAGC_00451;product=Disulfide bond formation protein D
M-cerastii_contig_6_1	Prodigal:002006	CDS	41308	41790	.	-	0	ID=AFCDBAGC_00452;inference=ab initio prediction:Prodigal:002006;locus_tag=AFCDBAGC_00452;product=hypothetical protein
M-cerastii_contig_6_1	Prodigal:002006	CDS	41872	43188	.	+	0	ID=AFCDBAGC_00453;eC_number=4.2.99.18;Name=nth_1;gene=nth_1;inference=ab initio prediction:Prodigal:002006,protein motif:HAMAP:MF_00942;locus_tag=AFCDBAGC_00453;product=Endonuclease III
M-cerastii_contig_6_1	Prodigal:002006	CDS	43350	44276	.	+	0	ID=AFCDBAGC_00454;Name=yadG;db_xref=COG:COG1131;gene=yadG;inference=ab initio prediction:Prodigal:002006,similar to AA sequence:UniProtKB:P36879;locus_tag=AFCDBAGC_00454;product=putative ABC transporter ATP-binding protein YadG
M-cerastii_contig_6_1	Prodigal:002006	CDS	44392	45153	.	+	0	ID=AFCDBAGC_00455;Name=yadH;db_xref=COG:COG0842;gene=yadH;inference=ab initio prediction:Prodigal:002006,similar to AA sequence:UniProtKB:P0AFN6;locus_tag=AFCDBAGC_00455;product=Inner membrane transport permease YadH
M-cerastii_contig_6_1	Prodigal:002006	CDS	45276	46676	.	+	0	ID=AFCDBAGC_00456;eC_number=3.3.1.1;Name=ahcY;gene=ahcY;inference=ab initio prediction:Prodigal:002006,similar to AA sequence:UniProtKB:A0A087WNH6;locus_tag=AFCDBAGC_00456;product=Adenosylhomocysteinase
M-cerastii_contig_6_1	Prodigal:002006	CDS	47003	49528	.	+	0	ID=AFCDBAGC_00457;eC_number=2.7.13.3;Name=rcsC_3;gene=rcsC_3;inference=ab initio prediction:Prodigal:002006,protein motif:HAMAP:MF_00979;locus_tag=AFCDBAGC_00457;product=Sensor histidine kinase RcsC
M-cerastii_contig_6_1	Prodigal:002006	CDS	49540	51015	.	-	0	ID=AFCDBAGC_00458;Name=bdlA_2;db_xref=COG:COG0840;gene=bdlA_2;inference=ab initio prediction:Prodigal:002006,similar to AA sequence:UniProtKB:Q9I3S1;locus_tag=AFCDBAGC_00458;product=Biofilm dispersion protein BdlA
M-cerastii_contig_6_1	Prodigal:002006	CDS	51302	52594	.	+	0	ID=AFCDBAGC_00459;Name=entS;gene=entS;inference=ab initio prediction:Prodigal:002006,protein motif:HAMAP:MF_01436;locus_tag=AFCDBAGC_00459;product=Enterobactin exporter EntS
M-cerastii_contig_6_1	Prodigal:002006	CDS	52667	52915	.	+	0	ID=AFCDBAGC_00460;inference=ab initio prediction:Prodigal:002006;locus_tag=AFCDBAGC_00460;product=hypothetical protein
M-cerastii_contig_6_1	Prodigal:002006	CDS	52955	54295	.	-	0	ID=AFCDBAGC_00461;Name=tolB;db_xref=COG:COG0823;gene=tolB;inference=ab initio prediction:Prodigal:002006,similar to AA sequence:UniProtKB:Q83F59;locus_tag=AFCDBAGC_00461;product=Tol-Pal system protein TolB
M-cerastii_contig_6_1	Prodigal:002006	CDS	54361	55701	.	-	0	ID=AFCDBAGC_00462;inference=ab initio prediction:Prodigal:002006;locus_tag=AFCDBAGC_00462;product=hypothetical protein
M-cerastii_contig_6_1	Prodigal:002006	CDS	55709	56152	.	-	0	ID=AFCDBAGC_00463;Name=exbD;db_xref=COG:COG0848;gene=exbD;inference=ab initio prediction:Prodigal:002006,similar to AA sequence:UniProtKB:P0ABV2;locus_tag=AFCDBAGC_00463;product=Biopolymer transport protein ExbD
M-cerastii_contig_6_1	Prodigal:002006	CDS	56175	56891	.	-	0	ID=AFCDBAGC_00464;Name=tolQ;db_xref=COG:COG0811;gene=tolQ;inference=ab initio prediction:Prodigal:002006,similar to AA sequence:UniProtKB:P0ABU9;locus_tag=AFCDBAGC_00464;product=Tol-Pal system protein TolQ
M-cerastii_contig_6_1	Prodigal:002006	CDS	57330	58583	.	+	0	ID=AFCDBAGC_00465;inference=ab initio prediction:Prodigal:002006;locus_tag=AFCDBAGC_00465;product=hypothetical protein
M-cerastii_contig_6_1	Prodigal:002006	CDS	58658	59140	.	-	0	ID=AFCDBAGC_00466;eC_number=3.1.2.28;inference=ab initio prediction:Prodigal:002006,protein motif:HAMAP:MF_02101;locus_tag=AFCDBAGC_00466;product=1%2C4-dihydroxy-2-naphthoyl-CoA hydrolase
M-cerastii_contig_6_1	Prodigal:002006	CDS	59610	59966	.	+	0	ID=AFCDBAGC_00467;eC_number=4.2.2.-;Name=rlpA_1;gene=rlpA_1;inference=ab initio prediction:Prodigal:002006,protein motif:HAMAP:MF_02071;locus_tag=AFCDBAGC_00467;product=Endolytic peptidoglycan transglycosylase RlpA
M-cerastii_contig_6_1	Prodigal:002006	CDS	60044	60358	.	+	0	ID=AFCDBAGC_00468;inference=ab initio prediction:Prodigal:002006;locus_tag=AFCDBAGC_00468;product=hypothetical protein
M-cerastii_contig_6_1	Prodigal:002006	CDS	60466	60678	.	+	0	ID=AFCDBAGC_00469;inference=ab initio prediction:Prodigal:002006;locus_tag=AFCDBAGC_00469;product=hypothetical protein
M-cerastii_contig_6_1	Prodigal:002006	CDS	60746	62557	.	+	0	ID=AFCDBAGC_00470;Name=uup;db_xref=COG:COG0488;gene=uup;inference=ab initio prediction:Prodigal:002006,similar to AA sequence:UniProtKB:P43672;locus_tag=AFCDBAGC_00470;product=ABC transporter ATP-binding protein uup
M-cerastii_contig_6_1	Prodigal:002006	CDS	62679	64700	.	+	0	ID=AFCDBAGC_00471;inference=ab initio prediction:Prodigal:002006;locus_tag=AFCDBAGC_00471;product=hypothetical protein
M-cerastii_contig_6_1	Prodigal:002006	CDS	64723	65010	.	+	0	ID=AFCDBAGC_00472;inference=ab initio prediction:Prodigal:002006;locus_tag=AFCDBAGC_00472;product=hypothetical protein
M-cerastii_contig_6_1	Prodigal:002006	CDS	65102	65434	.	+	0	ID=AFCDBAGC_00473;inference=ab initio prediction:Prodigal:002006;locus_tag=AFCDBAGC_00473;product=hypothetical protein
M-cerastii_contig_6_1	Prodigal:002006	CDS	65547	66263	.	+	0	ID=AFCDBAGC_00474;inference=ab initio prediction:Prodigal:002006;locus_tag=AFCDBAGC_00474;product=hypothetical protein
M-cerastii_contig_6_1	Prodigal:002006	CDS	66604	67866	.	-	0	ID=AFCDBAGC_00475;eC_number=2.3.1.179;Name=fabF_2;db_xref=COG:COG0304;gene=fabF_2;inference=ab initio prediction:Prodigal:002006,similar to AA sequence:UniProtKB:Q83E37;locus_tag=AFCDBAGC_00475;product=3-oxoacyl-[acyl-carrier-protein] synthase 2
M-cerastii_contig_6_1	Prodigal:002006	CDS	67966	68205	.	-	0	ID=AFCDBAGC_00476;Name=acpP;db_xref=COG:COG0236;gene=acpP;inference=ab initio prediction:Prodigal:002006,similar to AA sequence:UniProtKB:P19372;locus_tag=AFCDBAGC_00476;product=Acyl carrier protein AcpP
M-cerastii_contig_6_1	Prodigal:002006	CDS	68508	69245	.	-	0	ID=AFCDBAGC_00477;eC_number=1.1.1.100;Name=fabG_2;gene=fabG_2;inference=ab initio prediction:Prodigal:002006,similar to AA sequence:UniProtKB:Q9KQH7;locus_tag=AFCDBAGC_00477;product=3-oxoacyl-[acyl-carrier-protein] reductase FabG
M-cerastii_contig_6_1	Prodigal:002006	CDS	69431	70366	.	-	0	ID=AFCDBAGC_00478;eC_number=2.3.1.39;Name=fabD_1;db_xref=COG:COG0331;gene=fabD_1;inference=ab initio prediction:Prodigal:002006,similar to AA sequence:UniProtKB:P0AAI9;locus_tag=AFCDBAGC_00478;product=Malonyl CoA-acyl carrier protein transacylase
M-cerastii_contig_6_1	Prodigal:002006	CDS	70464	71186	.	-	0	ID=AFCDBAGC_00479;eC_number=4.2.1.1;Name=cynT_2;db_xref=COG:COG0288;gene=cynT_2;inference=ab initio prediction:Prodigal:002006,similar to AA sequence:UniProtKB:A0R566;locus_tag=AFCDBAGC_00479;product=Carbonic anhydrase
M-cerastii_contig_6_1	Prodigal:002006	CDS	71364	71774	.	+	0	ID=AFCDBAGC_00480;eC_number=2.7.7.6;Name=rpoZ;gene=rpoZ;inference=ab initio prediction:Prodigal:002006,protein motif:HAMAP:MF_00366;locus_tag=AFCDBAGC_00480;product=DNA-directed RNA polymerase subunit omega
M-cerastii_contig_6_1	Prodigal:002006	CDS	71944	74190	.	+	0	ID=AFCDBAGC_00481;eC_number=2.7.6.5;Name=rsh;gene=rsh;inference=ab initio prediction:Prodigal:002006,similar to AA sequence:UniProtKB:Q57E90;locus_tag=AFCDBAGC_00481;product=GTP pyrophosphokinase rsh
M-cerastii_contig_6_1	Prodigal:002006	CDS	74363	74953	.	+	0	ID=AFCDBAGC_00482;eC_number=2.4.2.10;Name=pyrE;db_xref=COG:COG0461;gene=pyrE;inference=ab initio prediction:Prodigal:002006,similar to AA sequence:UniProtKB:P61498;locus_tag=AFCDBAGC_00482;product=Orotate phosphoribosyltransferase
M-cerastii_contig_6_1	Prodigal:002006	CDS	75293	75955	.	+	0	ID=AFCDBAGC_00483;inference=ab initio prediction:Prodigal:002006;locus_tag=AFCDBAGC_00483;product=hypothetical protein
M-cerastii_contig_6_1	Prodigal:002006	CDS	75952	76524	.	-	0	ID=AFCDBAGC_00484;eC_number=1.11.1.15;Name=bcp_1;db_xref=COG:COG1225;gene=bcp_1;inference=ab initio prediction:Prodigal:002006,similar to AA sequence:UniProtKB:Q83CY8;locus_tag=AFCDBAGC_00484;product=Putative peroxiredoxin bcp
M-cerastii_contig_6_1	Prodigal:002006	CDS	76728	77201	.	-	0	ID=AFCDBAGC_00485;Name=smpB;gene=smpB;inference=ab initio prediction:Prodigal:002006,similar to AA sequence:UniProtKB:B8H482;locus_tag=AFCDBAGC_00485;product=SsrA-binding protein
M-cerastii_contig_6_1	Prodigal:002006	CDS	77223	78122	.	-	0	ID=AFCDBAGC_00486;eC_number=4.3.3.7;Name=dapA_2;gene=dapA_2;inference=ab initio prediction:Prodigal:002006,similar to AA sequence:UniProtKB:Q07607;locus_tag=AFCDBAGC_00486;product=4-hydroxy-tetrahydrodipicolinate synthase
M-cerastii_contig_6_1	Prodigal:002006	CDS	78326	80650	.	+	0	ID=AFCDBAGC_00487;eC_number=4.2.2.-;Name=mltF;gene=mltF;inference=ab initio prediction:Prodigal:002006,protein motif:HAMAP:MF_02016;locus_tag=AFCDBAGC_00487;product=Membrane-bound lytic murein transglycosylase F
M-cerastii_contig_6_1	Prodigal:002006	CDS	80807	81634	.	+	0	ID=AFCDBAGC_00488;eC_number=3.6.3.-;Name=cmpD_1;gene=cmpD_1;inference=ab initio prediction:Prodigal:002006,similar to AA sequence:UniProtKB:Q55463;locus_tag=AFCDBAGC_00488;product=Bicarbonate transport ATP-binding protein CmpD
M-cerastii_contig_6_1	Prodigal:002006	CDS	81660	82448	.	+	0	ID=AFCDBAGC_00489;Name=ribX;gene=ribX;inference=ab initio prediction:Prodigal:002006,similar to AA sequence:UniProtKB:A9WGD1;locus_tag=AFCDBAGC_00489;product=Riboflavin transport system permease protein RibX
M-cerastii_contig_6_1	Prodigal:002006	CDS	82462	83463	.	+	0	ID=AFCDBAGC_00490;inference=ab initio prediction:Prodigal:002006;locus_tag=AFCDBAGC_00490;product=hypothetical protein
M-cerastii_contig_6_1	Prodigal:002006	CDS	83485	84909	.	-	0	ID=AFCDBAGC_00491;inference=ab initio prediction:Prodigal:002006;locus_tag=AFCDBAGC_00491;product=hypothetical protein
M-cerastii_contig_6_1	Prodigal:002006	CDS	85160	87862	.	-	0	ID=AFCDBAGC_00492;Name=uvrB_1;gene=uvrB_1;inference=ab initio prediction:Prodigal:002006,protein motif:HAMAP:MF_00204;locus_tag=AFCDBAGC_00492;product=UvrABC system protein B
M-cerastii_contig_6_1	Prodigal:002006	CDS	88059	88301	.	+	0	ID=AFCDBAGC_00493;inference=ab initio prediction:Prodigal:002006;locus_tag=AFCDBAGC_00493;product=hypothetical protein
M-cerastii_contig_6_1	Prodigal:002006	CDS	88317	88439	.	-	0	ID=AFCDBAGC_00494;inference=ab initio prediction:Prodigal:002006;locus_tag=AFCDBAGC_00494;product=hypothetical protein
M-cerastii_contig_6_1	Prodigal:002006	CDS	88530	88820	.	-	0	ID=AFCDBAGC_00495;inference=ab initio prediction:Prodigal:002006;locus_tag=AFCDBAGC_00495;product=hypothetical protein
M-cerastii_contig_6_1	Prodigal:002006	CDS	88940	89470	.	-	0	ID=AFCDBAGC_00496;inference=ab initio prediction:Prodigal:002006;locus_tag=AFCDBAGC_00496;product=hypothetical protein
M-cerastii_contig_6_1	Aragorn:001002	tRNA	89673	89749	.	+	.	ID=AFCDBAGC_00497;inference=COORDINATES:profile:Aragorn:001002;locus_tag=AFCDBAGC_00497;product=tRNA-Pro(ggg)
M-cerastii_contig_6_1	Prodigal:002006	CDS	89937	90578	.	-	0	ID=AFCDBAGC_00498;inference=ab initio prediction:Prodigal:002006;locus_tag=AFCDBAGC_00498;product=hypothetical protein
M-cerastii_contig_6_1	Prodigal:002006	CDS	90901	91713	.	+	0	ID=AFCDBAGC_00499;inference=ab initio prediction:Prodigal:002006;locus_tag=AFCDBAGC_00499;product=hypothetical protein
M-cerastii_contig_6_1	Prodigal:002006	CDS	91721	92158	.	-	0	ID=AFCDBAGC_00500;inference=ab initio prediction:Prodigal:002006;locus_tag=AFCDBAGC_00500;product=hypothetical protein
M-cerastii_contig_6_1	Prodigal:002006	CDS	92376	93626	.	+	0	ID=AFCDBAGC_00501;Name=argJ;gene=argJ;inference=ab initio prediction:Prodigal:002006,similar to AA sequence:UniProtKB:Q07908;locus_tag=AFCDBAGC_00501;product=Arginine biosynthesis bifunctional protein ArgJ
M-cerastii_contig_6_1	Prodigal:002006	CDS	93623	94330	.	+	0	ID=AFCDBAGC_00502;db_xref=COG:COG2968;inference=ab initio prediction:Prodigal:002006,similar to AA sequence:UniProtKB:Q44642;locus_tag=AFCDBAGC_00502;product=26 kDa periplasmic immunogenic protein
M-cerastii_contig_6_1	Prodigal:002006	CDS	94327	94755	.	+	0	ID=AFCDBAGC_00503;eC_number=3.6.1.55;Name=mutT;db_xref=COG:COG0494;gene=mutT;inference=ab initio prediction:Prodigal:002006,similar to AA sequence:UniProtKB:P08337;locus_tag=AFCDBAGC_00503;product=8-oxo-dGTP diphosphatase
M-cerastii_contig_6_1	Prodigal:002006	CDS	94762	95295	.	-	0	ID=AFCDBAGC_00504;inference=ab initio prediction:Prodigal:002006;locus_tag=AFCDBAGC_00504;product=hypothetical protein
M-cerastii_contig_6_1	Prodigal:002006	CDS	95711	96898	.	+	0	ID=AFCDBAGC_00505;inference=ab initio prediction:Prodigal:002006;locus_tag=AFCDBAGC_00505;product=hypothetical protein
M-cerastii_contig_6_1	Prodigal:002006	CDS	96977	98602	.	+	0	ID=AFCDBAGC_00506;Name=yheS_1;db_xref=COG:COG0488;gene=yheS_1;inference=ab initio prediction:Prodigal:002006,similar to AA sequence:UniProtKB:P63389;locus_tag=AFCDBAGC_00506;product=putative ABC transporter ATP-binding protein YheS
M-cerastii_contig_6_1	Prodigal:002006	CDS	98685	99044	.	+	0	ID=AFCDBAGC_00507;inference=ab initio prediction:Prodigal:002006;locus_tag=AFCDBAGC_00507;product=hypothetical protein
M-cerastii_contig_6_1	Prodigal:002006	CDS	99393	99782	.	-	0	ID=AFCDBAGC_00508;Name=flbT;gene=flbT;inference=ab initio prediction:Prodigal:002006,protein motif:HAMAP:MF_00783;locus_tag=AFCDBAGC_00508;product=flagellum biosynthesis repressor protein FlbT
M-cerastii_contig_6_1	Prodigal:002006	CDS	100024	102294	.	+	0	ID=AFCDBAGC_00509;inference=ab initio prediction:Prodigal:002006;locus_tag=AFCDBAGC_00509;product=hypothetical protein
M-cerastii_contig_6_1	Prodigal:002006	CDS	102546	102920	.	-	0	ID=AFCDBAGC_00510;inference=ab initio prediction:Prodigal:002006;locus_tag=AFCDBAGC_00510;product=hypothetical protein
M-cerastii_contig_6_1	Prodigal:002006	CDS	103090	104979	.	-	0	ID=AFCDBAGC_00511;eC_number=4.1.99.17;Name=thiC;db_xref=COG:COG0422;gene=thiC;inference=ab initio prediction:Prodigal:002006,similar to AA sequence:UniProtKB:Q9A6Q5;locus_tag=AFCDBAGC_00511;product=Phosphomethylpyrimidine synthase
M-cerastii_contig_6_1	Prodigal:002006	CDS	105281	106117	.	+	0	ID=AFCDBAGC_00512;inference=ab initio prediction:Prodigal:002006;locus_tag=AFCDBAGC_00512;product=hypothetical protein
M-cerastii_contig_6_1	Prodigal:002006	CDS	106164	106253	.	+	0	ID=AFCDBAGC_00513;inference=ab initio prediction:Prodigal:002006;locus_tag=AFCDBAGC_00513;product=hypothetical protein
M-cerastii_contig_6_1	Prodigal:002006	CDS	106250	106552	.	+	0	ID=AFCDBAGC_00514;inference=ab initio prediction:Prodigal:002006;locus_tag=AFCDBAGC_00514;product=hypothetical protein
M-cerastii_contig_6_1	Prodigal:002006	CDS	106727	107812	.	+	0	ID=AFCDBAGC_00515;inference=ab initio prediction:Prodigal:002006;locus_tag=AFCDBAGC_00515;product=hypothetical protein
M-cerastii_contig_6_1	Prodigal:002006	CDS	107850	108101	.	-	0	ID=AFCDBAGC_00516;inference=ab initio prediction:Prodigal:002006;locus_tag=AFCDBAGC_00516;product=hypothetical protein
M-cerastii_contig_6_1	Prodigal:002006	CDS	108379	110580	.	+	0	ID=AFCDBAGC_00517;Name=pbpG;db_xref=COG:COG0744;gene=pbpG;inference=ab initio prediction:Prodigal:002006,similar to AA sequence:UniProtKB:P70997;locus_tag=AFCDBAGC_00517;product=Penicillin-binding protein 2D
M-cerastii_contig_6_1	Prodigal:002006	CDS	110785	112374	.	+	0	ID=AFCDBAGC_00518;inference=ab initio prediction:Prodigal:002006;locus_tag=AFCDBAGC_00518;product=hypothetical protein
M-cerastii_contig_6_1	Prodigal:002006	CDS	112514	113818	.	-	0	ID=AFCDBAGC_00519;Name=oprP;db_xref=COG:COG3746;gene=oprP;inference=ab initio prediction:Prodigal:002006,similar to AA sequence:UniProtKB:P05695;locus_tag=AFCDBAGC_00519;product=Porin P
M-cerastii_contig_6_1	Prodigal:002006	CDS	113914	114753	.	-	0	ID=AFCDBAGC_00520;eC_number=1.-.-.-;db_xref=COG:COG0656;inference=ab initio prediction:Prodigal:002006,similar to AA sequence:UniProtKB:A0QV10;locus_tag=AFCDBAGC_00520;product=putative oxidoreductase/MSMEI_2347
M-cerastii_contig_6_1	Prodigal:002006	CDS	115072	116145	.	+	0	ID=AFCDBAGC_00521;inference=ab initio prediction:Prodigal:002006;locus_tag=AFCDBAGC_00521;product=hypothetical protein
M-cerastii_contig_6_1	Prodigal:002006	CDS	116142	116363	.	+	0	ID=AFCDBAGC_00522;inference=ab initio prediction:Prodigal:002006;locus_tag=AFCDBAGC_00522;product=hypothetical protein
M-cerastii_contig_6_1	Prodigal:002006	CDS	116360	116824	.	+	0	ID=AFCDBAGC_00523;inference=ab initio prediction:Prodigal:002006,similar to AA sequence:UniProtKB:P0A8D3;locus_tag=AFCDBAGC_00523;note=UPF0178 protein YaiI;product=hypothetical protein
M-cerastii_contig_6_1	Prodigal:002006	CDS	117010	117273	.	-	0	ID=AFCDBAGC_00524;inference=ab initio prediction:Prodigal:002006;locus_tag=AFCDBAGC_00524;product=hypothetical protein
M-cerastii_contig_6_1	Prodigal:002006	CDS	117283	117654	.	-	0	ID=AFCDBAGC_00525;inference=ab initio prediction:Prodigal:002006;locus_tag=AFCDBAGC_00525;product=hypothetical protein
M-cerastii_contig_6_1	Prodigal:002006	CDS	117982	119004	.	-	0	ID=AFCDBAGC_00526;inference=ab initio prediction:Prodigal:002006;locus_tag=AFCDBAGC_00526;product=hypothetical protein
M-cerastii_contig_6_1	Prodigal:002006	CDS	119008	119508	.	-	0	ID=AFCDBAGC_00527;Name=tolR;gene=tolR;inference=ab initio prediction:Prodigal:002006,protein motif:HAMAP:MF_02203;locus_tag=AFCDBAGC_00527;product=Tol-Pal system protein TolR
M-cerastii_contig_6_1	Prodigal:002006	CDS	119620	120309	.	-	0	ID=AFCDBAGC_00528;Name=exbB;db_xref=COG:COG0811;gene=exbB;inference=ab initio prediction:Prodigal:002006,similar to AA sequence:UniProtKB:P0ABU7;locus_tag=AFCDBAGC_00528;product=Biopolymer transport protein ExbB
M-cerastii_contig_6_1	Prodigal:002006	CDS	120431	120952	.	-	0	ID=AFCDBAGC_00529;inference=ab initio prediction:Prodigal:002006;locus_tag=AFCDBAGC_00529;product=hypothetical protein
M-cerastii_contig_6_1	Prodigal:002006	CDS	121528	121956	.	+	0	ID=AFCDBAGC_00530;Name=ibpA_1;db_xref=COG:COG0071;gene=ibpA_1;inference=ab initio prediction:Prodigal:002006,similar to AA sequence:UniProtKB:P0C054;locus_tag=AFCDBAGC_00530;product=Small heat shock protein IbpA
M-cerastii_contig_6_1	Prodigal:002006	CDS	122068	122352	.	+	0	ID=AFCDBAGC_00531;inference=ab initio prediction:Prodigal:002006;locus_tag=AFCDBAGC_00531;product=hypothetical protein
M-cerastii_contig_6_1	Prodigal:002006	CDS	122412	123233	.	-	0	ID=AFCDBAGC_00532;eC_number=4.2.99.20;Name=menH_1;gene=menH_1;inference=ab initio prediction:Prodigal:002006,protein motif:HAMAP:MF_01660;locus_tag=AFCDBAGC_00532;product=2-succinyl-6-hydroxy-2%2C4-cyclohexadiene-1-carboxylate synthase
M-cerastii_contig_6_1	Prodigal:002006	CDS	123391	124620	.	+	0	ID=AFCDBAGC_00533;eC_number=2.4.1.250;Name=mshA_2;db_xref=COG:COG0438;gene=mshA_2;inference=ab initio prediction:Prodigal:002006,similar to AA sequence:UniProtKB:Q8NTA6;locus_tag=AFCDBAGC_00533;product=D-inositol 3-phosphate glycosyltransferase
M-cerastii_contig_6_1	Prodigal:002006	CDS	124888	125409	.	+	0	ID=AFCDBAGC_00534;Name=infC;gene=infC;inference=ab initio prediction:Prodigal:002006,similar to AA sequence:UniProtKB:P03000;locus_tag=AFCDBAGC_00534;product=Translation initiation factor IF-3
M-cerastii_contig_6_1	Prodigal:002006	CDS	125558	126346	.	+	0	ID=AFCDBAGC_00535;Name=moeZ;db_xref=COG:COG0476;gene=moeZ;inference=ab initio prediction:Prodigal:002006,similar to AA sequence:UniProtKB:P9WMN7;locus_tag=AFCDBAGC_00535;product=putative adenylyltransferase/sulfurtransferase MoeZ
M-cerastii_contig_6_1	Prodigal:002006	CDS	126315	127208	.	-	0	ID=AFCDBAGC_00536;inference=ab initio prediction:Prodigal:002006;locus_tag=AFCDBAGC_00536;product=hypothetical protein
M-cerastii_contig_6_1	Prodigal:002006	CDS	127237	129654	.	-	0	ID=AFCDBAGC_00537;eC_number=6.1.1.20;Name=pheT;db_xref=COG:COG0072;gene=pheT;inference=ab initio prediction:Prodigal:002006,similar to AA sequence:UniProtKB:P07395;locus_tag=AFCDBAGC_00537;product=Phenylalanine--tRNA ligase beta subunit
M-cerastii_contig_6_1	Prodigal:002006	CDS	129675	130163	.	-	0	ID=AFCDBAGC_00538;inference=ab initio prediction:Prodigal:002006;locus_tag=AFCDBAGC_00538;product=hypothetical protein
M-cerastii_contig_6_1	Prodigal:002006	CDS	130160	130459	.	-	0	ID=AFCDBAGC_00539;inference=ab initio prediction:Prodigal:002006;locus_tag=AFCDBAGC_00539;product=hypothetical protein
M-cerastii_contig_6_1	Prodigal:002006	CDS	130478	131560	.	-	0	ID=AFCDBAGC_00540;eC_number=6.1.1.20;Name=pheS;db_xref=COG:COG0016;gene=pheS;inference=ab initio prediction:Prodigal:002006,similar to AA sequence:UniProtKB:P08312;locus_tag=AFCDBAGC_00540;product=Phenylalanine--tRNA ligase alpha subunit
M-cerastii_contig_6_1	Prodigal:002006	CDS	131697	132077	.	-	0	ID=AFCDBAGC_00541;Name=rplT;db_xref=COG:COG0292;gene=rplT;inference=ab initio prediction:Prodigal:002006,similar to AA sequence:UniProtKB:Q6NDR6;locus_tag=AFCDBAGC_00541;product=50S ribosomal protein L20
M-cerastii_contig_6_1	Prodigal:002006	CDS	132126	132329	.	-	0	ID=AFCDBAGC_00542;Name=rpmI;db_xref=COG:COG0291;gene=rpmI;inference=ab initio prediction:Prodigal:002006,similar to AA sequence:UniProtKB:Q6NDR5;locus_tag=AFCDBAGC_00542;product=50S ribosomal protein L35
M-cerastii_contig_6_1	Prodigal:002006	CDS	132548	134713	.	-	0	ID=AFCDBAGC_00543;Name=cntO_1;gene=cntO_1;inference=ab initio prediction:Prodigal:002006,similar to AA sequence:UniProtKB:A0A0H2ZI93;locus_tag=AFCDBAGC_00543;product=Metal-pseudopaline receptor CntO
M-cerastii_contig_6_1	Prodigal:002006	CDS	135158	136291	.	+	0	ID=AFCDBAGC_00544;eC_number=2.4.1.11;db_xref=COG:COG0438;inference=ab initio prediction:Prodigal:002006,similar to AA sequence:UniProtKB:P9WMY9;locus_tag=AFCDBAGC_00544;product=Glycogen synthase
M-cerastii_contig_6_1	Prodigal:002006	CDS	136485	138815	.	+	0	ID=AFCDBAGC_00545;inference=ab initio prediction:Prodigal:002006;locus_tag=AFCDBAGC_00545;product=hypothetical protein
M-cerastii_contig_6_1	Prodigal:002006	CDS	138808	139200	.	-	0	ID=AFCDBAGC_00546;inference=ab initio prediction:Prodigal:002006;locus_tag=AFCDBAGC_00546;product=hypothetical protein
M-cerastii_contig_6_1	Prodigal:002006	CDS	139326	140558	.	+	0	ID=AFCDBAGC_00547;eC_number=3.5.1.18;Name=dapE_1;db_xref=COG:COG0624;gene=dapE_1;inference=ab initio prediction:Prodigal:002006,similar to AA sequence:UniProtKB:P0AED7;locus_tag=AFCDBAGC_00547;product=Succinyl-diaminopimelate desuccinylase
M-cerastii_contig_6_1	Prodigal:002006	CDS	140568	141965	.	-	0	ID=AFCDBAGC_00548;inference=ab initio prediction:Prodigal:002006;locus_tag=AFCDBAGC_00548;product=hypothetical protein
M-cerastii_contig_6_1	Prodigal:002006	CDS	142025	142804	.	-	0	ID=AFCDBAGC_00549;eC_number=5.4.99.12;Name=truA;db_xref=COG:COG0101;gene=truA;inference=ab initio prediction:Prodigal:002006,similar to AA sequence:UniProtKB:P07649;locus_tag=AFCDBAGC_00549;product=tRNA pseudouridine synthase A
M-cerastii_contig_6_1	Prodigal:002006	CDS	142854	143783	.	-	0	ID=AFCDBAGC_00550;eC_number=2.1.2.9;Name=fmt_2;db_xref=COG:COG0223;gene=fmt_2;inference=ab initio prediction:Prodigal:002006,similar to AA sequence:UniProtKB:P23882;locus_tag=AFCDBAGC_00550;product=Methionyl-tRNA formyltransferase
M-cerastii_contig_6_1	Prodigal:002006	CDS	143797	144312	.	-	0	ID=AFCDBAGC_00551;eC_number=3.5.1.88;Name=def_1;db_xref=COG:COG0242;gene=def_1;inference=ab initio prediction:Prodigal:002006,similar to AA sequence:UniProtKB:Q9I7A8;locus_tag=AFCDBAGC_00551;product=Peptide deformylase
M-cerastii_contig_6_1	Prodigal:002006	CDS	144418	145023	.	-	0	ID=AFCDBAGC_00552;Name=recR;db_xref=COG:COG0353;gene=recR;inference=ab initio prediction:Prodigal:002006,similar to AA sequence:UniProtKB:Q5SHY0;locus_tag=AFCDBAGC_00552;product=Recombination protein RecR
M-cerastii_contig_6_1	Prodigal:002006	CDS	145355	146974	.	+	0	ID=AFCDBAGC_00553;eC_number=4.1.1.49;Name=pckA;db_xref=COG:COG1866;gene=pckA;inference=ab initio prediction:Prodigal:002006,similar to AA sequence:UniProtKB:Q9ZNH4;locus_tag=AFCDBAGC_00553;product=Phosphoenolpyruvate carboxykinase (ATP)
M-cerastii_contig_6_1	Prodigal:002006	CDS	147176	148357	.	-	0	ID=AFCDBAGC_00554;eC_number=2.6.1.1;Name=aspC_1;gene=aspC_1;inference=ab initio prediction:Prodigal:002006,similar to AA sequence:UniProtKB:Q55128;locus_tag=AFCDBAGC_00554;product=Aspartate aminotransferase
M-cerastii_contig_6_1	Prodigal:002006	CDS	148468	148659	.	-	0	ID=AFCDBAGC_00555;inference=ab initio prediction:Prodigal:002006;locus_tag=AFCDBAGC_00555;product=hypothetical protein
M-cerastii_contig_6_1	Prodigal:002006	CDS	148801	150192	.	-	0	ID=AFCDBAGC_00556;eC_number=2.7.-.-;Name=sasA_3;gene=sasA_3;inference=ab initio prediction:Prodigal:002006,protein motif:HAMAP:MF_01837;locus_tag=AFCDBAGC_00556;product=Adaptive-response sensory-kinase SasA
M-cerastii_contig_6_1	Prodigal:002006	CDS	150342	150551	.	-	0	ID=AFCDBAGC_00557;inference=ab initio prediction:Prodigal:002006;locus_tag=AFCDBAGC_00557;product=hypothetical protein
M-cerastii_contig_6_1	Prodigal:002006	CDS	150579	150800	.	-	0	ID=AFCDBAGC_00558;inference=ab initio prediction:Prodigal:002006;locus_tag=AFCDBAGC_00558;product=hypothetical protein
M-cerastii_contig_6_1	Prodigal:002006	CDS	151087	151287	.	-	0	ID=AFCDBAGC_00559;inference=ab initio prediction:Prodigal:002006;locus_tag=AFCDBAGC_00559;product=hypothetical protein
M-cerastii_contig_6_1	Prodigal:002006	CDS	151457	151819	.	-	0	ID=AFCDBAGC_00560;inference=ab initio prediction:Prodigal:002006;locus_tag=AFCDBAGC_00560;product=hypothetical protein
M-cerastii_contig_6_1	Prodigal:002006	CDS	152046	152255	.	-	0	ID=AFCDBAGC_00561;Name=cspA_1;db_xref=COG:COG1278;gene=cspA_1;inference=ab initio prediction:Prodigal:002006,similar to AA sequence:UniProtKB:Q9Z3S6;locus_tag=AFCDBAGC_00561;product=Cold shock protein CspA
M-cerastii_contig_6_1	Prodigal:002006	CDS	152603	152824	.	+	0	ID=AFCDBAGC_00562;inference=ab initio prediction:Prodigal:002006;locus_tag=AFCDBAGC_00562;product=hypothetical protein
M-cerastii_contig_6_1	Prodigal:002006	CDS	152896	153786	.	-	0	ID=AFCDBAGC_00563;inference=ab initio prediction:Prodigal:002006;locus_tag=AFCDBAGC_00563;product=hypothetical protein
M-cerastii_contig_6_1	Prodigal:002006	CDS	153789	154727	.	-	0	ID=AFCDBAGC_00564;inference=ab initio prediction:Prodigal:002006;locus_tag=AFCDBAGC_00564;product=hypothetical protein
M-cerastii_contig_6_1	Prodigal:002006	CDS	154927	156192	.	-	0	ID=AFCDBAGC_00565;inference=ab initio prediction:Prodigal:002006;locus_tag=AFCDBAGC_00565;product=hypothetical protein
M-cerastii_contig_6_1	Prodigal:002006	CDS	156229	157212	.	-	0	ID=AFCDBAGC_00566;eC_number=7.6.2.8;Name=btuD_2;gene=btuD_2;inference=ab initio prediction:Prodigal:002006,protein motif:HAMAP:MF_01005;locus_tag=AFCDBAGC_00566;product=Vitamin B12 import ATP-binding protein BtuD
M-cerastii_contig_6_1	Prodigal:002006	CDS	157513	158019	.	+	0	ID=AFCDBAGC_00567;eC_number=2.5.1.78;Name=ribH1;db_xref=COG:COG0054;gene=ribH1;inference=ab initio prediction:Prodigal:002006,similar to AA sequence:UniProtKB:Q983B0;locus_tag=AFCDBAGC_00567;product=6%2C7-dimethyl-8-ribityllumazine synthase 1
M-cerastii_contig_6_1	Prodigal:002006	CDS	158016	158486	.	+	0	ID=AFCDBAGC_00568;Name=nusB;db_xref=COG:COG0781;gene=nusB;inference=ab initio prediction:Prodigal:002006,similar to AA sequence:UniProtKB:Q9X286;locus_tag=AFCDBAGC_00568;product=Transcription antitermination protein NusB
M-cerastii_contig_6_1	Prodigal:002006	CDS	158483	159502	.	+	0	ID=AFCDBAGC_00569;eC_number=2.7.4.16;Name=thiL_1;db_xref=COG:COG0611;gene=thiL_1;inference=ab initio prediction:Prodigal:002006,similar to AA sequence:UniProtKB:P0AGG0;locus_tag=AFCDBAGC_00569;product=Thiamine-monophosphate kinase
M-cerastii_contig_6_1	Prodigal:002006	CDS	159434	159829	.	-	0	ID=AFCDBAGC_00570;inference=ab initio prediction:Prodigal:002006;locus_tag=AFCDBAGC_00570;product=hypothetical protein
M-cerastii_contig_6_1	Prodigal:002006	CDS	160205	162352	.	+	0	ID=AFCDBAGC_00571;eC_number=7.1.3.1;Name=hppA;db_xref=COG:COG3808;gene=hppA;inference=ab initio prediction:Prodigal:002006,similar to AA sequence:UniProtKB:Q8UG67;locus_tag=AFCDBAGC_00571;product=K(+)-insensitive pyrophosphate-energized proton pump
M-cerastii_contig_6_1	Prodigal:002006	CDS	162400	163245	.	-	0	ID=AFCDBAGC_00572;eC_number=2.1.1.266;Name=rlmJ;db_xref=COG:COG2961;gene=rlmJ;inference=ab initio prediction:Prodigal:002006,similar to AA sequence:UniProtKB:P37634;locus_tag=AFCDBAGC_00572;product=Ribosomal RNA large subunit methyltransferase J
M-cerastii_contig_6_1	Prodigal:002006	CDS	163311	163997	.	-	0	ID=AFCDBAGC_00573;inference=ab initio prediction:Prodigal:002006;locus_tag=AFCDBAGC_00573;product=hypothetical protein
M-cerastii_contig_6_1	Prodigal:002006	CDS	163994	164461	.	-	0	ID=AFCDBAGC_00574;inference=ab initio prediction:Prodigal:002006;locus_tag=AFCDBAGC_00574;product=hypothetical protein
M-cerastii_contig_6_1	Prodigal:002006	CDS	164600	165604	.	-	0	ID=AFCDBAGC_00575;inference=ab initio prediction:Prodigal:002006;locus_tag=AFCDBAGC_00575;product=hypothetical protein
M-cerastii_contig_6_1	Prodigal:002006	CDS	165804	167039	.	+	0	ID=AFCDBAGC_00576;eC_number=6.3.5.7;Name=gatA_1;db_xref=COG:COG0154;gene=gatA_1;inference=ab initio prediction:Prodigal:002006,similar to AA sequence:UniProtKB:Q9X0Z9;locus_tag=AFCDBAGC_00576;product=Glutamyl-tRNA(Gln) amidotransferase subunit A
M-cerastii_contig_6_1	Prodigal:002006	CDS	167147	168343	.	-	0	ID=AFCDBAGC_00577;inference=ab initio prediction:Prodigal:002006;locus_tag=AFCDBAGC_00577;product=hypothetical protein
M-cerastii_contig_6_1	Prodigal:002006	CDS	168402	169013	.	-	0	ID=AFCDBAGC_00578;inference=ab initio prediction:Prodigal:002006;locus_tag=AFCDBAGC_00578;product=hypothetical protein
M-cerastii_contig_6_1	Prodigal:002006	CDS	169085	170104	.	+	0	ID=AFCDBAGC_00579;Name=caiE;gene=caiE;inference=ab initio prediction:Prodigal:002006,protein motif:HAMAP:MF_01525;locus_tag=AFCDBAGC_00579;product=Carnitine operon protein CaiE
M-cerastii_contig_6_1	Prodigal:002006	CDS	170421	171347	.	-	0	ID=AFCDBAGC_00580;Name=gltI_1;db_xref=COG:COG0834;gene=gltI_1;inference=ab initio prediction:Prodigal:002006,similar to AA sequence:UniProtKB:P37902;locus_tag=AFCDBAGC_00580;product=Glutamate/aspartate import solute-binding protein
M-cerastii_contig_6_1	Prodigal:002006	CDS	171395	172672	.	-	0	ID=AFCDBAGC_00581;Name=gltT;gene=gltT;inference=ab initio prediction:Prodigal:002006,similar to AA sequence:UniProtKB:P24944;locus_tag=AFCDBAGC_00581;product=Proton/sodium-glutamate symport protein
M-cerastii_contig_6_1	Prodigal:002006	CDS	172999	173916	.	+	0	ID=AFCDBAGC_00582;Name=livH_1;db_xref=COG:COG0559;gene=livH_1;inference=ab initio prediction:Prodigal:002006,similar to AA sequence:UniProtKB:P0AEX7;locus_tag=AFCDBAGC_00582;product=High-affinity branched-chain amino acid transport system permease protein LivH
M-cerastii_contig_6_1	Prodigal:002006	CDS	173916	175304	.	+	0	ID=AFCDBAGC_00583;inference=ab initio prediction:Prodigal:002006;locus_tag=AFCDBAGC_00583;product=hypothetical protein
M-cerastii_contig_6_1	Prodigal:002006	CDS	175304	176182	.	+	0	ID=AFCDBAGC_00584;Name=artM;db_xref=COG:COG1126;gene=artM;inference=ab initio prediction:Prodigal:002006,similar to AA sequence:UniProtKB:P54537;locus_tag=AFCDBAGC_00584;product=Arginine transport ATP-binding protein ArtM
M-cerastii_contig_6_1	Prodigal:002006	CDS	176179	176985	.	+	0	ID=AFCDBAGC_00585;Name=livF_1;db_xref=COG:COG0410;gene=livF_1;inference=ab initio prediction:Prodigal:002006,similar to AA sequence:UniProtKB:P22731;locus_tag=AFCDBAGC_00585;product=High-affinity branched-chain amino acid transport ATP-binding protein LivF
M-cerastii_contig_6_1	Prodigal:002006	CDS	176990	177355	.	+	0	ID=AFCDBAGC_00586;inference=ab initio prediction:Prodigal:002006;locus_tag=AFCDBAGC_00586;product=hypothetical protein
M-cerastii_contig_6_1	Prodigal:002006	CDS	177444	178565	.	+	0	ID=AFCDBAGC_00587;db_xref=COG:COG0683;inference=ab initio prediction:Prodigal:002006,similar to AA sequence:UniProtKB:Q8YEE8;locus_tag=AFCDBAGC_00587;product=Leu/Ile/Val-binding protein 
M-cerastii_contig_6_1	Prodigal:002006	CDS	179031	179957	.	+	0	ID=AFCDBAGC_00588;Name=gltI_2;db_xref=COG:COG0834;gene=gltI_2;inference=ab initio prediction:Prodigal:002006,similar to AA sequence:UniProtKB:P37902;locus_tag=AFCDBAGC_00588;product=Glutamate/aspartate import solute-binding protein
M-cerastii_contig_6_1	Prodigal:002006	CDS	180040	180762	.	+	0	ID=AFCDBAGC_00589;Name=gltJ;db_xref=COG:COG0765;gene=gltJ;inference=ab initio prediction:Prodigal:002006,similar to AA sequence:UniProtKB:P0AER3;locus_tag=AFCDBAGC_00589;product=Glutamate/aspartate import permease protein GltJ
M-cerastii_contig_6_1	Prodigal:002006	CDS	180762	181454	.	+	0	ID=AFCDBAGC_00590;Name=gltK;db_xref=COG:COG0765;gene=gltK;inference=ab initio prediction:Prodigal:002006,similar to AA sequence:UniProtKB:P0AER5;locus_tag=AFCDBAGC_00590;product=Glutamate/aspartate import permease protein GltK
M-cerastii_contig_6_1	Prodigal:002006	CDS	181510	182370	.	+	0	ID=AFCDBAGC_00591;Name=glnQ;gene=glnQ;inference=ab initio prediction:Prodigal:002006,similar to AA sequence:UniProtKB:P27675;locus_tag=AFCDBAGC_00591;product=Glutamine transport ATP-binding protein GlnQ
M-cerastii_contig_6_1	Prodigal:002006	CDS	182422	183540	.	-	0	ID=AFCDBAGC_00592;eC_number=1.3.1.-;Name=nemA_1;db_xref=COG:COG1902;gene=nemA_1;inference=ab initio prediction:Prodigal:002006,similar to AA sequence:UniProtKB:P77258;locus_tag=AFCDBAGC_00592;product=N-ethylmaleimide reductase
M-cerastii_contig_6_1	Prodigal:002006	CDS	183655	184296	.	-	0	ID=AFCDBAGC_00593;eC_number=2.3.1.189;Name=mshD_1;gene=mshD_1;inference=ab initio prediction:Prodigal:002006,protein motif:HAMAP:MF_01698;locus_tag=AFCDBAGC_00593;product=Mycothiol acetyltransferase
M-cerastii_contig_6_1	Prodigal:002006	CDS	184296	186653	.	-	0	ID=AFCDBAGC_00594;eC_number=4.1.1.17;Name=speF;db_xref=COG:COG1982;gene=speF;inference=ab initio prediction:Prodigal:002006,similar to AA sequence:UniProtKB:P24169;locus_tag=AFCDBAGC_00594;product=Inducible ornithine decarboxylase
M-cerastii_contig_6_1	Prodigal:002006	CDS	186960	187628	.	+	0	ID=AFCDBAGC_00595;inference=ab initio prediction:Prodigal:002006;locus_tag=AFCDBAGC_00595;product=hypothetical protein
M-cerastii_contig_6_1	Prodigal:002006	CDS	187619	188620	.	+	0	ID=AFCDBAGC_00596;inference=ab initio prediction:Prodigal:002006;locus_tag=AFCDBAGC_00596;product=hypothetical protein
M-cerastii_contig_6_1	Prodigal:002006	CDS	188697	189410	.	+	0	ID=AFCDBAGC_00597;inference=ab initio prediction:Prodigal:002006;locus_tag=AFCDBAGC_00597;product=hypothetical protein
M-cerastii_contig_6_1	Prodigal:002006	CDS	189424	190011	.	-	0	ID=AFCDBAGC_00598;eC_number=5.4.2.11;Name=gpmA_1;gene=gpmA_1;inference=ab initio prediction:Prodigal:002006,protein motif:HAMAP:MF_01039;locus_tag=AFCDBAGC_00598;product=2%2C3-bisphosphoglycerate-dependent phosphoglycerate mutase
M-cerastii_contig_6_1	Prodigal:002006	CDS	190058	190495	.	-	0	ID=AFCDBAGC_00599;eC_number=4.4.1.5;Name=gloA_2;db_xref=COG:COG0346;gene=gloA_2;inference=ab initio prediction:Prodigal:002006,similar to AA sequence:UniProtKB:P44638;locus_tag=AFCDBAGC_00599;product=Lactoylglutathione lyase
M-cerastii_contig_6_1	Prodigal:002006	CDS	190610	191548	.	+	0	ID=AFCDBAGC_00600;eC_number=1.1.1.79;Name=ghrA;db_xref=COG:COG0111;gene=ghrA;inference=ab initio prediction:Prodigal:002006,similar to AA sequence:UniProtKB:P75913;locus_tag=AFCDBAGC_00600;product=Glyoxylate/hydroxypyruvate reductase A
M-cerastii_contig_6_1	Prodigal:002006	CDS	191744	192463	.	+	0	ID=AFCDBAGC_00601;Name=ompR_2;gene=ompR_2;inference=ab initio prediction:Prodigal:002006,similar to AA sequence:UniProtKB:P0AA16;locus_tag=AFCDBAGC_00601;product=Transcriptional regulatory protein OmpR
M-cerastii_contig_6_1	Prodigal:002006	CDS	192471	193856	.	+	0	ID=AFCDBAGC_00602;eC_number=2.7.-.-;Name=sasA_4;gene=sasA_4;inference=ab initio prediction:Prodigal:002006,protein motif:HAMAP:MF_01837;locus_tag=AFCDBAGC_00602;product=Adaptive-response sensory-kinase SasA
M-cerastii_contig_6_1	Prodigal:002006	CDS	193925	194791	.	+	0	ID=AFCDBAGC_00603;eC_number=1.1.1.373;Name=yihU;db_xref=COG:COG2084;gene=yihU;inference=ab initio prediction:Prodigal:002006,similar to AA sequence:UniProtKB:P0A9V8;locus_tag=AFCDBAGC_00603;product=3-sulfolactaldehyde reductase
M-cerastii_contig_6_1	Prodigal:002006	CDS	194935	195258	.	+	0	ID=AFCDBAGC_00604;Name=paoD;db_xref=COG:COG1975;gene=paoD;inference=ab initio prediction:Prodigal:002006,similar to AA sequence:UniProtKB:P77183;locus_tag=AFCDBAGC_00604;product=Molybdenum cofactor insertion chaperone PaoD
M-cerastii_contig_6_1	Prodigal:002006	CDS	195261	195962	.	+	0	ID=AFCDBAGC_00605;inference=ab initio prediction:Prodigal:002006;locus_tag=AFCDBAGC_00605;product=hypothetical protein
M-cerastii_contig_6_1	Prodigal:002006	CDS	195959	196984	.	+	0	ID=AFCDBAGC_00606;inference=ab initio prediction:Prodigal:002006;locus_tag=AFCDBAGC_00606;product=hypothetical protein
M-cerastii_contig_6_1	Prodigal:002006	CDS	196977	197567	.	+	0	ID=AFCDBAGC_00607;eC_number=1.1.1.328;Name=nboR;gene=nboR;inference=ab initio prediction:Prodigal:002006,similar to AA sequence:UniProtKB:Q93NF6;locus_tag=AFCDBAGC_00607;product=Nicotine blue oxidoreductase
M-cerastii_contig_6_1	Prodigal:002006	CDS	197635	197853	.	-	0	ID=AFCDBAGC_00608;inference=ab initio prediction:Prodigal:002006;locus_tag=AFCDBAGC_00608;product=hypothetical protein
M-cerastii_contig_6_1	Prodigal:002006	CDS	197850	198716	.	-	0	ID=AFCDBAGC_00609;eC_number=2.1.2.9;Name=fmt_3;db_xref=COG:COG0223;gene=fmt_3;inference=ab initio prediction:Prodigal:002006,similar to AA sequence:UniProtKB:P23882;locus_tag=AFCDBAGC_00609;product=Methionyl-tRNA formyltransferase
M-cerastii_contig_6_1	Prodigal:002006	CDS	198909	199643	.	+	0	ID=AFCDBAGC_00610;eC_number=1.1.1.76;Name=budC;gene=budC;inference=ab initio prediction:Prodigal:002006,similar to AA sequence:UniProtKB:Q9ZNN8;locus_tag=AFCDBAGC_00610;product=L-2%2C3-butanediol dehydrogenase
M-cerastii_contig_6_1	Prodigal:002006	CDS	199649	201283	.	+	0	ID=AFCDBAGC_00611;eC_number=4.1.99.13;Name=phrB;db_xref=COG:COG3046;gene=phrB;inference=ab initio prediction:Prodigal:002006,similar to AA sequence:UniProtKB:A9CH39;locus_tag=AFCDBAGC_00611;product=(6-4) photolyase
M-cerastii_contig_6_1	Prodigal:002006	CDS	201291	201995	.	-	0	ID=AFCDBAGC_00612;inference=ab initio prediction:Prodigal:002006;locus_tag=AFCDBAGC_00612;product=hypothetical protein
M-cerastii_contig_6_1	Prodigal:002006	CDS	202313	202975	.	+	0	ID=AFCDBAGC_00613;inference=ab initio prediction:Prodigal:002006;locus_tag=AFCDBAGC_00613;product=hypothetical protein
M-cerastii_contig_6_1	Prodigal:002006	CDS	203007	203870	.	-	0	ID=AFCDBAGC_00614;Name=mntB;gene=mntB;inference=ab initio prediction:Prodigal:002006,similar to AA sequence:UniProtKB:Q55282;locus_tag=AFCDBAGC_00614;product=Manganese transport system membrane protein MntB
M-cerastii_contig_6_1	Prodigal:002006	CDS	203867	204742	.	-	0	ID=AFCDBAGC_00615;eC_number=7.6.2.8;Name=btuD_3;gene=btuD_3;inference=ab initio prediction:Prodigal:002006,protein motif:HAMAP:MF_01005;locus_tag=AFCDBAGC_00615;product=Vitamin B12 import ATP-binding protein BtuD
M-cerastii_contig_6_1	Prodigal:002006	CDS	205023	205523	.	+	0	ID=AFCDBAGC_00616;Name=zur;db_xref=COG:COG0735;gene=zur;inference=ab initio prediction:Prodigal:002006,similar to AA sequence:UniProtKB:P0AC51;locus_tag=AFCDBAGC_00616;product=Zinc uptake regulation protein
M-cerastii_contig_6_1	Prodigal:002006	CDS	205743	207248	.	-	0	ID=AFCDBAGC_00617;inference=ab initio prediction:Prodigal:002006;locus_tag=AFCDBAGC_00617;product=hypothetical protein
M-cerastii_contig_6_1	Prodigal:002006	CDS	207858	208196	.	-	0	ID=AFCDBAGC_00618;eC_number=1.14.14.18;Name=isdG;gene=isdG;inference=ab initio prediction:Prodigal:002006,protein motif:HAMAP:MF_01272;locus_tag=AFCDBAGC_00618;product=Heme oxygenase (staphylobilin-producing)
M-cerastii_contig_6_1	Prodigal:002006	CDS	208604	209017	.	+	0	ID=AFCDBAGC_00619;inference=ab initio prediction:Prodigal:002006;locus_tag=AFCDBAGC_00619;product=hypothetical protein
M-cerastii_contig_6_1	Prodigal:002006	CDS	209076	210392	.	-	0	ID=AFCDBAGC_00620;eC_number=6.3.5.9;Name=cobB_1;gene=cobB_1;inference=ab initio prediction:Prodigal:002006,similar to AA sequence:UniProtKB:P21632;locus_tag=AFCDBAGC_00620;product=Hydrogenobyrinate a%2Cc-diamide synthase
M-cerastii_contig_6_1	Prodigal:002006	CDS	210389	211183	.	-	0	ID=AFCDBAGC_00621;eC_number=2.1.1.133;Name=cobM;gene=cobM;inference=ab initio prediction:Prodigal:002006,similar to AA sequence:UniProtKB:P21922;locus_tag=AFCDBAGC_00621;product=Precorrin-4 C(11)-methyltransferase
M-cerastii_contig_6_1	Prodigal:002006	CDS	211180	211677	.	-	0	ID=AFCDBAGC_00622;inference=ab initio prediction:Prodigal:002006;locus_tag=AFCDBAGC_00622;product=hypothetical protein
M-cerastii_contig_6_1	Prodigal:002006	CDS	211629	212843	.	-	0	ID=AFCDBAGC_00623;eC_number=2.1.1.132;Name=cobL;gene=cobL;inference=ab initio prediction:Prodigal:002006,similar to AA sequence:UniProtKB:P21921;locus_tag=AFCDBAGC_00623;product=Precorrin-6Y C(5%2C15)-methyltransferase [decarboxylating]
M-cerastii_contig_6_1	Prodigal:002006	CDS	212872	213636	.	+	0	ID=AFCDBAGC_00624;eC_number=1.3.1.54;Name=cobK;gene=cobK;inference=ab initio prediction:Prodigal:002006,similar to AA sequence:UniProtKB:P21920;locus_tag=AFCDBAGC_00624;product=Precorrin-6A reductase
M-cerastii_contig_6_1	Aragorn:001002	tRNA	214071	214162	.	-	.	ID=AFCDBAGC_00625;inference=COORDINATES:profile:Aragorn:001002;locus_tag=AFCDBAGC_00625;product=tRNA-Ala(ggc)
M-cerastii_contig_6_1	Prodigal:002006	CDS	214382	215176	.	-	0	ID=AFCDBAGC_00626;eC_number=2.1.1.130;Name=cobI;gene=cobI;inference=ab initio prediction:Prodigal:002006,similar to AA sequence:UniProtKB:P21639;locus_tag=AFCDBAGC_00626;product=Precorrin-2 C(20)-methyltransferase
M-cerastii_contig_6_1	Prodigal:002006	CDS	215176	215808	.	-	0	ID=AFCDBAGC_00627;eC_number=5.4.99.61;Name=cobH;gene=cobH;inference=ab initio prediction:Prodigal:002006,similar to AA sequence:UniProtKB:P21638;locus_tag=AFCDBAGC_00627;product=Precorrin-8X methylmutase
M-cerastii_contig_6_1	Prodigal:002006	CDS	215805	217139	.	-	0	ID=AFCDBAGC_00628;eC_number=1.8.7.1;Name=sir_1;db_xref=COG:COG0155;gene=sir_1;inference=ab initio prediction:Prodigal:002006,similar to AA sequence:UniProtKB:P9WJ03;locus_tag=AFCDBAGC_00628;product=Sulfite reductase [ferredoxin]
M-cerastii_contig_6_1	Prodigal:002006	CDS	217136	220516	.	-	0	ID=AFCDBAGC_00629;inference=ab initio prediction:Prodigal:002006;locus_tag=AFCDBAGC_00629;product=hypothetical protein
M-cerastii_contig_6_1	Prodigal:002006	CDS	220525	221133	.	-	0	ID=AFCDBAGC_00630;inference=ab initio prediction:Prodigal:002006;locus_tag=AFCDBAGC_00630;product=hypothetical protein
M-cerastii_contig_6_1	Prodigal:002006	CDS	221191	222225	.	-	0	ID=AFCDBAGC_00631;eC_number=3.6.-.-;Name=yjiA_2;db_xref=COG:COG0523;gene=yjiA_2;inference=ab initio prediction:Prodigal:002006,similar to AA sequence:UniProtKB:P24203;locus_tag=AFCDBAGC_00631;product=P-loop guanosine triphosphatase YjiA
M-cerastii_contig_6_1	Prodigal:002006	CDS	222244	222612	.	-	0	ID=AFCDBAGC_00632;inference=ab initio prediction:Prodigal:002006;locus_tag=AFCDBAGC_00632;product=hypothetical protein
M-cerastii_contig_6_1	Prodigal:002006	CDS	222605	223354	.	-	0	ID=AFCDBAGC_00633;inference=ab initio prediction:Prodigal:002006;locus_tag=AFCDBAGC_00633;product=hypothetical protein
M-cerastii_contig_6_1	Prodigal:002006	CDS	223377	223553	.	-	0	ID=AFCDBAGC_00634;inference=ab initio prediction:Prodigal:002006;locus_tag=AFCDBAGC_00634;product=hypothetical protein
M-cerastii_contig_6_1	Prodigal:002006	CDS	223846	224373	.	+	0	ID=AFCDBAGC_00635;eC_number=2.7.1.156;Name=cobP;gene=cobP;inference=ab initio prediction:Prodigal:002006,similar to AA sequence:UniProtKB:P29931;locus_tag=AFCDBAGC_00635;product=Bifunctional adenosylcobalamin biosynthesis protein CobP
M-cerastii_contig_6_1	Prodigal:002006	CDS	224370	225002	.	+	0	ID=AFCDBAGC_00636;eC_number=2.5.1.17;Name=cobO;gene=cobO;inference=ab initio prediction:Prodigal:002006,similar to AA sequence:UniProtKB:P29930;locus_tag=AFCDBAGC_00636;product=Corrinoid adenosyltransferase
M-cerastii_contig_6_1	Prodigal:002006	CDS	225133	225276	.	-	0	ID=AFCDBAGC_00637;inference=ab initio prediction:Prodigal:002006;locus_tag=AFCDBAGC_00637;product=hypothetical protein
M-cerastii_contig_6_1	Prodigal:002006	CDS	225415	226866	.	+	0	ID=AFCDBAGC_00638;Name=cobQ;gene=cobQ;inference=ab initio prediction:Prodigal:002006,similar to AA sequence:UniProtKB:P29932;locus_tag=AFCDBAGC_00638;product=Cobyric acid synthase
M-cerastii_contig_6_1	Prodigal:002006	CDS	227028	228407	.	+	0	ID=AFCDBAGC_00639;Name=ttuB_2;gene=ttuB_2;inference=ab initio prediction:Prodigal:002006,similar to AA sequence:UniProtKB:Q44470;locus_tag=AFCDBAGC_00639;product=Putative tartrate transporter
M-cerastii_contig_6_1	Prodigal:002006	CDS	228341	229375	.	-	0	ID=AFCDBAGC_00640;Name=cobD;db_xref=COG:COG1270;gene=cobD;inference=ab initio prediction:Prodigal:002006,similar to AA sequence:UniProtKB:P9WP93;locus_tag=AFCDBAGC_00640;product=Cobalamin biosynthesis protein CobD
M-cerastii_contig_6_1	Prodigal:002006	CDS	229403	230338	.	+	0	ID=AFCDBAGC_00641;eC_number=2.6.1.9;Name=hisC_1;gene=hisC_1;inference=ab initio prediction:Prodigal:002006,protein motif:HAMAP:MF_01023;locus_tag=AFCDBAGC_00641;product=Histidinol-phosphate aminotransferase
M-cerastii_contig_6_1	Prodigal:002006	CDS	230349	231536	.	-	0	ID=AFCDBAGC_00642;inference=ab initio prediction:Prodigal:002006,similar to AA sequence:UniProtKB:Q9ADP8;locus_tag=AFCDBAGC_00642;product=putative transporter
M-cerastii_contig_6_1	Prodigal:002006	CDS	231869	232072	.	+	0	ID=AFCDBAGC_00643;inference=ab initio prediction:Prodigal:002006;locus_tag=AFCDBAGC_00643;product=hypothetical protein
M-cerastii_contig_6_1	Prodigal:002006	CDS	232208	233611	.	+	0	ID=AFCDBAGC_00644;inference=ab initio prediction:Prodigal:002006;locus_tag=AFCDBAGC_00644;product=hypothetical protein
M-cerastii_contig_6_1	Prodigal:002006	CDS	233658	235193	.	+	0	ID=AFCDBAGC_00645;eC_number=6.2.1.3;Name=lcfB_2;db_xref=COG:COG0318;gene=lcfB_2;inference=ab initio prediction:Prodigal:002006,similar to AA sequence:UniProtKB:O07610;locus_tag=AFCDBAGC_00645;product=Long-chain-fatty-acid--CoA ligase
M-cerastii_contig_6_1	Prodigal:002006	CDS	235287	235694	.	-	0	ID=AFCDBAGC_00646;Name=ros_1;db_xref=COG:COG4957;gene=ros_1;inference=ab initio prediction:Prodigal:002006,similar to AA sequence:UniProtKB:Q04152;locus_tag=AFCDBAGC_00646;product=Transcriptional regulatory protein ros
M-cerastii_contig_6_1	Prodigal:002006	CDS	236119	237213	.	+	0	ID=AFCDBAGC_00647;eC_number=1.1.5.-;Name=lhgD;gene=lhgD;inference=ab initio prediction:Prodigal:002006,protein motif:HAMAP:MF_00990;locus_tag=AFCDBAGC_00647;product=L-2-hydroxyglutarate dehydrogenase
M-cerastii_contig_6_1	Prodigal:002006	CDS	237244	237960	.	-	0	ID=AFCDBAGC_00648;Name=yohK;db_xref=COG:COG1346;gene=yohK;inference=ab initio prediction:Prodigal:002006,similar to AA sequence:UniProtKB:P0AD19;locus_tag=AFCDBAGC_00648;product=Inner membrane protein YohK
M-cerastii_contig_6_1	Prodigal:002006	CDS	237957	238355	.	-	0	ID=AFCDBAGC_00649;Name=cidA;gene=cidA;inference=ab initio prediction:Prodigal:002006,protein motif:HAMAP:MF_01143;locus_tag=AFCDBAGC_00649;product=Holin-like protein CidA
M-cerastii_contig_6_1	Prodigal:002006	CDS	238369	238839	.	-	0	ID=AFCDBAGC_00650;inference=ab initio prediction:Prodigal:002006;locus_tag=AFCDBAGC_00650;product=hypothetical protein
M-cerastii_contig_6_1	Aragorn:001002	tRNA	239059	239134	.	+	.	ID=AFCDBAGC_00651;inference=COORDINATES:profile:Aragorn:001002;locus_tag=AFCDBAGC_00651;product=tRNA-Thr(cgt)
M-cerastii_contig_6_1	Prodigal:002006	CDS	239295	239591	.	+	0	ID=AFCDBAGC_00652;inference=ab initio prediction:Prodigal:002006;locus_tag=AFCDBAGC_00652;product=hypothetical protein
M-cerastii_contig_6_1	Prodigal:002006	CDS	239840	240040	.	+	0	ID=AFCDBAGC_00653;inference=ab initio prediction:Prodigal:002006;locus_tag=AFCDBAGC_00653;product=hypothetical protein
M-cerastii_contig_6_1	Prodigal:002006	CDS	240306	240572	.	+	0	ID=AFCDBAGC_00654;inference=ab initio prediction:Prodigal:002006;locus_tag=AFCDBAGC_00654;product=hypothetical protein
M-cerastii_contig_6_1	Prodigal:002006	CDS	240709	242127	.	+	0	ID=AFCDBAGC_00655;eC_number=1.-.-.-;db_xref=COG:COG0277;inference=ab initio prediction:Prodigal:002006,similar to AA sequence:UniProtKB:P9WIT1;locus_tag=AFCDBAGC_00655;product=putative FAD-linked oxidoreductase
M-cerastii_contig_6_1	Prodigal:002006	CDS	242245	243558	.	+	0	ID=AFCDBAGC_00656;inference=ab initio prediction:Prodigal:002006,similar to AA sequence:UniProtKB:A0LNN5;locus_tag=AFCDBAGC_00656;product=L-lactate transporter
M-cerastii_contig_6_1	Prodigal:002006	CDS	243641	244024	.	+	0	ID=AFCDBAGC_00657;inference=ab initio prediction:Prodigal:002006;locus_tag=AFCDBAGC_00657;product=hypothetical protein
M-cerastii_contig_6_1	Prodigal:002006	CDS	244037	244225	.	-	0	ID=AFCDBAGC_00658;inference=ab initio prediction:Prodigal:002006;locus_tag=AFCDBAGC_00658;product=hypothetical protein
M-cerastii_contig_6_1	Prodigal:002006	CDS	244349	244747	.	-	0	ID=AFCDBAGC_00659;inference=ab initio prediction:Prodigal:002006;locus_tag=AFCDBAGC_00659;product=hypothetical protein
M-cerastii_contig_6_1	Prodigal:002006	CDS	244886	245461	.	-	0	ID=AFCDBAGC_00660;inference=ab initio prediction:Prodigal:002006;locus_tag=AFCDBAGC_00660;product=hypothetical protein
M-cerastii_contig_6_1	Prodigal:002006	CDS	245730	246416	.	+	0	ID=AFCDBAGC_00661;Name=sphR;db_xref=COG:COG0745;gene=sphR;inference=ab initio prediction:Prodigal:002006,similar to AA sequence:UniProtKB:P39663;locus_tag=AFCDBAGC_00661;product=Alkaline phosphatase synthesis transcriptional regulatory protein SphR
M-cerastii_contig_6_1	Prodigal:002006	CDS	246424	247002	.	+	0	ID=AFCDBAGC_00662;eC_number=2.1.1.63;Name=ogt;db_xref=COG:COG0350;gene=ogt;inference=ab initio prediction:Prodigal:002006,similar to AA sequence:UniProtKB:P0AFH0;locus_tag=AFCDBAGC_00662;product=Methylated-DNA--protein-cysteine methyltransferase
M-cerastii_contig_6_1	Prodigal:002006	CDS	247156	247608	.	+	0	ID=AFCDBAGC_00663;inference=ab initio prediction:Prodigal:002006;locus_tag=AFCDBAGC_00663;product=hypothetical protein
M-cerastii_contig_6_1	Prodigal:002006	CDS	247626	248528	.	-	0	ID=AFCDBAGC_00664;db_xref=COG:COG0596;inference=ab initio prediction:Prodigal:002006,similar to AA sequence:UniProtKB:P9WNH3;locus_tag=AFCDBAGC_00664;product=putative protein
M-cerastii_contig_6_1	Prodigal:002006	CDS	248530	249561	.	-	0	ID=AFCDBAGC_00665;eC_number=1.3.1.87;Name=hcaB_1;gene=hcaB_1;inference=ab initio prediction:Prodigal:002006,protein motif:HAMAP:MF_01647;locus_tag=AFCDBAGC_00665;product=3-phenylpropionate-dihydrodiol/cinnamic acid-dihydrodiol dehydrogenase
M-cerastii_contig_6_1	Prodigal:002006	CDS	249779	250624	.	+	0	ID=AFCDBAGC_00666;eC_number=2.3.1.117;Name=dapD;gene=dapD;inference=ab initio prediction:Prodigal:002006,similar to AA sequence:UniProtKB:Q8FV25;locus_tag=AFCDBAGC_00666;product=2%2C3%2C4%2C5-tetrahydropyridine-2%2C6-dicarboxylate N-succinyltransferase
M-cerastii_contig_6_1	Prodigal:002006	CDS	250645	251505	.	+	0	ID=AFCDBAGC_00667;inference=ab initio prediction:Prodigal:002006;locus_tag=AFCDBAGC_00667;product=hypothetical protein
M-cerastii_contig_6_1	Prodigal:002006	CDS	251610	252872	.	-	0	ID=AFCDBAGC_00668;Name=soxC;gene=soxC;inference=ab initio prediction:Prodigal:002006,similar to AA sequence:UniProtKB:P54998;locus_tag=AFCDBAGC_00668;product=Dibenzothiophene desulfurization enzyme C
M-cerastii_contig_6_1	Prodigal:002006	CDS	252954	254057	.	-	0	ID=AFCDBAGC_00669;eC_number=1.14.14.35;Name=sfnG;gene=sfnG;inference=ab initio prediction:Prodigal:002006,similar to AA sequence:UniProtKB:Q3KC85;locus_tag=AFCDBAGC_00669;product=FMNH(2)-dependent dimethylsulfone monooxygenase
M-cerastii_contig_6_1	Prodigal:002006	CDS	254621	255202	.	+	0	ID=AFCDBAGC_00670;eC_number=1.5.1.42;Name=sfnF;db_xref=COG:COG0431;gene=sfnF;inference=ab initio prediction:Prodigal:002006,similar to AA sequence:UniProtKB:Q3K9A2;locus_tag=AFCDBAGC_00670;product=NADH-dependent FMN reductase SfnF
M-cerastii_contig_6_1	Prodigal:002006	CDS	255211	256164	.	+	0	ID=AFCDBAGC_00671;Name=ssuA_1;gene=ssuA_1;inference=ab initio prediction:Prodigal:002006,similar to AA sequence:UniProtKB:P75853;locus_tag=AFCDBAGC_00671;product=Putative aliphatic sulfonates-binding protein
M-cerastii_contig_6_1	Prodigal:002006	CDS	256171	257196	.	+	0	ID=AFCDBAGC_00672;Name=ssuA_2;gene=ssuA_2;inference=ab initio prediction:Prodigal:002006,similar to AA sequence:UniProtKB:P75853;locus_tag=AFCDBAGC_00672;product=Putative aliphatic sulfonates-binding protein
M-cerastii_contig_6_1	Prodigal:002006	CDS	257193	257972	.	+	0	ID=AFCDBAGC_00673;Name=ssuC_1;db_xref=COG:COG0600;gene=ssuC_1;inference=ab initio prediction:Prodigal:002006,similar to AA sequence:UniProtKB:P75851;locus_tag=AFCDBAGC_00673;product=Putative aliphatic sulfonates transport permease protein SsuC
M-cerastii_contig_6_1	Prodigal:002006	CDS	257972	258874	.	+	0	ID=AFCDBAGC_00674;eC_number=3.6.3.-;Name=ssuB_1;db_xref=COG:COG1116;gene=ssuB_1;inference=ab initio prediction:Prodigal:002006,similar to AA sequence:UniProtKB:Q8KZQ6;locus_tag=AFCDBAGC_00674;product=Aliphatic sulfonates import ATP-binding protein SsuB
M-cerastii_contig_6_1	Prodigal:002006	CDS	258895	260085	.	+	0	ID=AFCDBAGC_00675;eC_number=1.14.14.5;Name=msuD;db_xref=COG:COG2141;gene=msuD;inference=ab initio prediction:Prodigal:002006,similar to AA sequence:UniProtKB:Q9I1C2;locus_tag=AFCDBAGC_00675;product=Methanesulfonate monooxygenase
M-cerastii_contig_6_1	Aragorn:001002	tRNA	260165	260238	.	+	.	ID=AFCDBAGC_00676;inference=COORDINATES:profile:Aragorn:001002;locus_tag=AFCDBAGC_00676;product=tRNA-Gly(tcc)
M-cerastii_contig_6_1	Prodigal:002006	CDS	260406	260858	.	+	0	ID=AFCDBAGC_00677;inference=ab initio prediction:Prodigal:002006;locus_tag=AFCDBAGC_00677;product=hypothetical protein
M-cerastii_contig_6_1	Prodigal:002006	CDS	260980	261192	.	+	0	ID=AFCDBAGC_00678;inference=ab initio prediction:Prodigal:002006;locus_tag=AFCDBAGC_00678;product=hypothetical protein
M-cerastii_contig_6_1	Prodigal:002006	CDS	261293	261673	.	+	0	ID=AFCDBAGC_00679;inference=ab initio prediction:Prodigal:002006;locus_tag=AFCDBAGC_00679;product=hypothetical protein
M-cerastii_contig_6_1	Prodigal:002006	CDS	262014	262742	.	+	0	ID=AFCDBAGC_00680;inference=ab initio prediction:Prodigal:002006;locus_tag=AFCDBAGC_00680;product=hypothetical protein
M-cerastii_contig_6_1	Prodigal:002006	CDS	262739	262981	.	+	0	ID=AFCDBAGC_00681;inference=ab initio prediction:Prodigal:002006;locus_tag=AFCDBAGC_00681;product=hypothetical protein
M-cerastii_contig_6_1	Prodigal:002006	CDS	263020	263244	.	-	0	ID=AFCDBAGC_00682;inference=ab initio prediction:Prodigal:002006;locus_tag=AFCDBAGC_00682;product=hypothetical protein
M-cerastii_contig_6_1	Prodigal:002006	CDS	263702	265360	.	+	0	ID=AFCDBAGC_00683;inference=ab initio prediction:Prodigal:002006;locus_tag=AFCDBAGC_00683;product=hypothetical protein
M-cerastii_contig_6_1	Prodigal:002006	CDS	265492	266391	.	-	0	ID=AFCDBAGC_00684;inference=ab initio prediction:Prodigal:002006;locus_tag=AFCDBAGC_00684;product=hypothetical protein
M-cerastii_contig_6_1	Prodigal:002006	CDS	266482	266736	.	-	0	ID=AFCDBAGC_00685;inference=ab initio prediction:Prodigal:002006;locus_tag=AFCDBAGC_00685;product=hypothetical protein
M-cerastii_contig_6_1	Prodigal:002006	CDS	267108	268085	.	+	0	ID=AFCDBAGC_00686;eC_number=1.-.-.-;inference=ab initio prediction:Prodigal:002006,similar to AA sequence:UniProtKB:T2KNC8;locus_tag=AFCDBAGC_00686;product=Oxidoreductase P35
M-cerastii_contig_6_1	Prodigal:002006	CDS	268199	268378	.	+	0	ID=AFCDBAGC_00687;inference=ab initio prediction:Prodigal:002006;locus_tag=AFCDBAGC_00687;product=hypothetical protein
M-cerastii_contig_6_1	Prodigal:002006	CDS	268384	268851	.	+	0	ID=AFCDBAGC_00688;inference=ab initio prediction:Prodigal:002006;locus_tag=AFCDBAGC_00688;product=hypothetical protein
M-cerastii_contig_6_1	Prodigal:002006	CDS	268856	269110	.	-	0	ID=AFCDBAGC_00689;inference=ab initio prediction:Prodigal:002006;locus_tag=AFCDBAGC_00689;product=hypothetical protein
M-cerastii_contig_7_1	Prodigal:002006	CDS	75	2234	.	+	0	ID=AFCDBAGC_00690;inference=ab initio prediction:Prodigal:002006;locus_tag=AFCDBAGC_00690;product=hypothetical protein
M-cerastii_contig_7_1	Prodigal:002006	CDS	2248	3147	.	-	0	ID=AFCDBAGC_00691;eC_number=6.1.1.17;Name=gltX_1;db_xref=COG:COG0008;gene=gltX_1;inference=ab initio prediction:Prodigal:002006,similar to AA sequence:UniProtKB:P27000;locus_tag=AFCDBAGC_00691;product=Glutamate--tRNA ligase
M-cerastii_contig_7_1	Prodigal:002006	CDS	3144	3467	.	-	0	ID=AFCDBAGC_00692;inference=ab initio prediction:Prodigal:002006;locus_tag=AFCDBAGC_00692;product=hypothetical protein
M-cerastii_contig_7_1	Prodigal:002006	CDS	3464	5488	.	-	0	ID=AFCDBAGC_00693;eC_number=2.7.13.3;Name=rcsC_4;gene=rcsC_4;inference=ab initio prediction:Prodigal:002006,protein motif:HAMAP:MF_00979;locus_tag=AFCDBAGC_00693;product=Sensor histidine kinase RcsC
M-cerastii_contig_7_1	Prodigal:002006	CDS	5662	6510	.	-	0	ID=AFCDBAGC_00694;eC_number=1.3.1.87;Name=hcaB_2;gene=hcaB_2;inference=ab initio prediction:Prodigal:002006,protein motif:HAMAP:MF_01647;locus_tag=AFCDBAGC_00694;product=3-phenylpropionate-dihydrodiol/cinnamic acid-dihydrodiol dehydrogenase
M-cerastii_contig_7_1	Prodigal:002006	CDS	6690	7235	.	-	0	ID=AFCDBAGC_00695;inference=ab initio prediction:Prodigal:002006;locus_tag=AFCDBAGC_00695;product=hypothetical protein
M-cerastii_contig_7_1	Prodigal:002006	CDS	7543	8379	.	+	0	ID=AFCDBAGC_00696;eC_number=4.2.1.20;Name=trpA;db_xref=COG:COG0159;gene=trpA;inference=ab initio prediction:Prodigal:002006,similar to AA sequence:UniProtKB:Q5ZVY3;locus_tag=AFCDBAGC_00696;product=Tryptophan synthase alpha chain
M-cerastii_contig_7_1	Prodigal:002006	CDS	8484	9398	.	+	0	ID=AFCDBAGC_00697;eC_number=2.1.3.15;Name=accD;db_xref=COG:COG0777;gene=accD;inference=ab initio prediction:Prodigal:002006,similar to AA sequence:UniProtKB:P0A9Q5;locus_tag=AFCDBAGC_00697;product=Acetyl-coenzyme A carboxylase carboxyl transferase subunit beta
M-cerastii_contig_7_1	Prodigal:002006	CDS	9413	10738	.	+	0	ID=AFCDBAGC_00698;eC_number=6.3.2.12;Name=folC;db_xref=COG:COG0285;gene=folC;inference=ab initio prediction:Prodigal:002006,similar to AA sequence:UniProtKB:P08192;locus_tag=AFCDBAGC_00698;product=Dihydrofolate synthase/folylpolyglutamate synthase
M-cerastii_contig_7_1	Prodigal:002006	CDS	10905	11813	.	+	0	ID=AFCDBAGC_00699;inference=ab initio prediction:Prodigal:002006;locus_tag=AFCDBAGC_00699;product=hypothetical protein
M-cerastii_contig_7_1	Prodigal:002006	CDS	11992	12321	.	-	0	ID=AFCDBAGC_00700;inference=ab initio prediction:Prodigal:002006,similar to AA sequence:UniProtKB:P00275;locus_tag=AFCDBAGC_00700;product=Thioredoxin C-1
M-cerastii_contig_7_1	Prodigal:002006	CDS	12613	13920	.	+	0	ID=AFCDBAGC_00701;eC_number=1.1.5.-;Name=yliI;db_xref=COG:COG2133;gene=yliI;inference=ab initio prediction:Prodigal:002006,similar to AA sequence:UniProtKB:P75804;locus_tag=AFCDBAGC_00701;product=Aldose sugar dehydrogenase YliI
M-cerastii_contig_7_1	Prodigal:002006	CDS	14339	14902	.	-	0	ID=AFCDBAGC_00702;inference=ab initio prediction:Prodigal:002006;locus_tag=AFCDBAGC_00702;product=hypothetical protein
M-cerastii_contig_7_1	Prodigal:002006	CDS	15037	15447	.	-	0	ID=AFCDBAGC_00703;Name=cyoD;db_xref=COG:COG3125;gene=cyoD;inference=ab initio prediction:Prodigal:002006,similar to AA sequence:UniProtKB:P0ABJ6;locus_tag=AFCDBAGC_00703;product=Cytochrome bo(3) ubiquinol oxidase subunit 4
M-cerastii_contig_7_1	Prodigal:002006	CDS	15444	16067	.	-	0	ID=AFCDBAGC_00704;Name=cyoC;db_xref=COG:COG1845;gene=cyoC;inference=ab initio prediction:Prodigal:002006,similar to AA sequence:UniProtKB:P0ABJ3;locus_tag=AFCDBAGC_00704;product=Cytochrome bo(3) ubiquinol oxidase subunit 3
M-cerastii_contig_7_1	Prodigal:002006	CDS	16075	18078	.	-	0	ID=AFCDBAGC_00705;eC_number=7.1.1.3;Name=cyoB;db_xref=COG:COG0843;gene=cyoB;inference=ab initio prediction:Prodigal:002006,similar to AA sequence:UniProtKB:P0ABI8;locus_tag=AFCDBAGC_00705;product=Cytochrome bo(3) ubiquinol oxidase subunit 1
M-cerastii_contig_7_1	Prodigal:002006	CDS	18122	19378	.	-	0	ID=AFCDBAGC_00706;inference=ab initio prediction:Prodigal:002006;locus_tag=AFCDBAGC_00706;product=hypothetical protein
M-cerastii_contig_7_1	Prodigal:002006	CDS	19413	20750	.	-	0	ID=AFCDBAGC_00707;Name=yhjE_1;gene=yhjE_1;inference=ab initio prediction:Prodigal:002006,similar to AA sequence:UniProtKB:P37643;locus_tag=AFCDBAGC_00707;product=Inner membrane metabolite transport protein YhjE
M-cerastii_contig_7_1	Prodigal:002006	CDS	21014	21208	.	-	0	ID=AFCDBAGC_00708;inference=ab initio prediction:Prodigal:002006;locus_tag=AFCDBAGC_00708;product=hypothetical protein
M-cerastii_contig_7_1	Prodigal:002006	CDS	21329	21649	.	-	0	ID=AFCDBAGC_00709;inference=ab initio prediction:Prodigal:002006;locus_tag=AFCDBAGC_00709;product=hypothetical protein
M-cerastii_contig_7_1	Prodigal:002006	CDS	21646	21798	.	-	0	ID=AFCDBAGC_00710;inference=ab initio prediction:Prodigal:002006;locus_tag=AFCDBAGC_00710;product=hypothetical protein
M-cerastii_contig_7_1	Prodigal:002006	CDS	21996	22445	.	-	0	ID=AFCDBAGC_00711;inference=ab initio prediction:Prodigal:002006;locus_tag=AFCDBAGC_00711;product=hypothetical protein
M-cerastii_contig_7_1	Prodigal:002006	CDS	22462	22830	.	-	0	ID=AFCDBAGC_00712;Name=crcB;gene=crcB;inference=ab initio prediction:Prodigal:002006,protein motif:HAMAP:MF_00454;locus_tag=AFCDBAGC_00712;product=Putative fluoride ion transporter CrcB
M-cerastii_contig_7_1	Prodigal:002006	CDS	23005	25260	.	-	0	ID=AFCDBAGC_00713;eC_number=1.2.99.6;Name=paoC_1;db_xref=COG:COG1529;gene=paoC_1;inference=ab initio prediction:Prodigal:002006,similar to AA sequence:UniProtKB:P77489;locus_tag=AFCDBAGC_00713;product=Aldehyde oxidoreductase molybdenum-binding subunit PaoC
M-cerastii_contig_7_1	Prodigal:002006	CDS	25271	26284	.	-	0	ID=AFCDBAGC_00714;eC_number=1.2.99.6;Name=paoB_1;db_xref=COG:COG1319;gene=paoB_1;inference=ab initio prediction:Prodigal:002006,similar to AA sequence:UniProtKB:P77324;locus_tag=AFCDBAGC_00714;product=Aldehyde oxidoreductase FAD-binding subunit PaoB
M-cerastii_contig_7_1	Prodigal:002006	CDS	26281	26907	.	-	0	ID=AFCDBAGC_00715;inference=ab initio prediction:Prodigal:002006;locus_tag=AFCDBAGC_00715;product=hypothetical protein
M-cerastii_contig_7_1	Prodigal:002006	CDS	27079	28473	.	+	0	ID=AFCDBAGC_00716;eC_number=3.5.1.18;Name=dapE_2;db_xref=COG:COG0624;gene=dapE_2;inference=ab initio prediction:Prodigal:002006,similar to AA sequence:UniProtKB:Q9JYL2;locus_tag=AFCDBAGC_00716;product=Succinyl-diaminopimelate desuccinylase
M-cerastii_contig_7_1	Prodigal:002006	CDS	28608	29585	.	+	0	ID=AFCDBAGC_00717;eC_number=3.1.1.17;Name=gnl_1;gene=gnl_1;inference=ab initio prediction:Prodigal:002006,similar to AA sequence:UniProtKB:Q01578;locus_tag=AFCDBAGC_00717;product=Gluconolactonase
M-cerastii_contig_7_1	Prodigal:002006	CDS	29599	30804	.	+	0	ID=AFCDBAGC_00718;inference=ab initio prediction:Prodigal:002006;locus_tag=AFCDBAGC_00718;product=hypothetical protein
M-cerastii_contig_7_1	Prodigal:002006	CDS	30815	31222	.	-	0	ID=AFCDBAGC_00719;inference=ab initio prediction:Prodigal:002006;locus_tag=AFCDBAGC_00719;product=hypothetical protein
M-cerastii_contig_7_1	Prodigal:002006	CDS	31473	32213	.	+	0	ID=AFCDBAGC_00720;inference=ab initio prediction:Prodigal:002006;locus_tag=AFCDBAGC_00720;product=hypothetical protein
M-cerastii_contig_7_1	Prodigal:002006	CDS	32231	32800	.	-	0	ID=AFCDBAGC_00721;eC_number=1.11.1.15;Name=btuE;gene=btuE;inference=ab initio prediction:Prodigal:002006,protein motif:HAMAP:MF_02061;locus_tag=AFCDBAGC_00721;product=Thioredoxin/glutathione peroxidase BtuE
M-cerastii_contig_7_1	Prodigal:002006	CDS	33016	33690	.	+	0	ID=AFCDBAGC_00722;inference=ab initio prediction:Prodigal:002006;locus_tag=AFCDBAGC_00722;product=hypothetical protein
M-cerastii_contig_7_1	Prodigal:002006	CDS	33712	34548	.	-	0	ID=AFCDBAGC_00723;inference=ab initio prediction:Prodigal:002006;locus_tag=AFCDBAGC_00723;product=hypothetical protein
M-cerastii_contig_7_1	Prodigal:002006	CDS	34545	35525	.	-	0	ID=AFCDBAGC_00724;eC_number=1.1.1.215;db_xref=COG:COG1052;inference=ab initio prediction:Prodigal:002006,similar to AA sequence:UniProtKB:Q5FTU6;locus_tag=AFCDBAGC_00724;product=2-ketogluconate reductase
M-cerastii_contig_7_1	Prodigal:002006	CDS	35611	36012	.	-	0	ID=AFCDBAGC_00725;inference=ab initio prediction:Prodigal:002006;locus_tag=AFCDBAGC_00725;product=hypothetical protein
M-cerastii_contig_7_1	Prodigal:002006	CDS	36321	37733	.	+	0	ID=AFCDBAGC_00726;eC_number=4.2.1.33;Name=leuC;db_xref=COG:COG0065;gene=leuC;inference=ab initio prediction:Prodigal:002006,similar to AA sequence:UniProtKB:P0A6A6;locus_tag=AFCDBAGC_00726;product=3-isopropylmalate dehydratase large subunit
M-cerastii_contig_7_1	Prodigal:002006	CDS	37943	38599	.	-	0	ID=AFCDBAGC_00727;inference=ab initio prediction:Prodigal:002006;locus_tag=AFCDBAGC_00727;product=hypothetical protein
M-cerastii_contig_7_1	Prodigal:002006	CDS	38721	39188	.	-	0	ID=AFCDBAGC_00728;Name=ccmH;db_xref=COG:COG3088;gene=ccmH;inference=ab initio prediction:Prodigal:002006,similar to AA sequence:UniProtKB:Q9I3N0;locus_tag=AFCDBAGC_00728;product=Cytochrome c-type biogenesis protein CcmH
M-cerastii_contig_7_1	Prodigal:002006	CDS	39185	41188	.	-	0	ID=AFCDBAGC_00729;Name=ccmF;db_xref=COG:COG1138;gene=ccmF;inference=ab initio prediction:Prodigal:002006,similar to AA sequence:UniProtKB:P33927;locus_tag=AFCDBAGC_00729;product=Cytochrome c-type biogenesis protein CcmF
M-cerastii_contig_7_1	Prodigal:002006	CDS	41219	41818	.	-	0	ID=AFCDBAGC_00730;Name=ccmE;gene=ccmE;inference=ab initio prediction:Prodigal:002006,protein motif:HAMAP:MF_01959;locus_tag=AFCDBAGC_00730;product=Cytochrome c-type biogenesis protein CcmE
M-cerastii_contig_7_1	Prodigal:002006	CDS	41884	43404	.	-	0	ID=AFCDBAGC_00731;inference=ab initio prediction:Prodigal:002006;locus_tag=AFCDBAGC_00731;product=hypothetical protein
M-cerastii_contig_7_1	Prodigal:002006	CDS	43632	45185	.	-	0	ID=AFCDBAGC_00732;eC_number=2.7.-.-;Name=sasA_5;gene=sasA_5;inference=ab initio prediction:Prodigal:002006,protein motif:HAMAP:MF_01837;locus_tag=AFCDBAGC_00732;product=Adaptive-response sensory-kinase SasA
M-cerastii_contig_7_1	Prodigal:002006	CDS	45314	46756	.	-	0	ID=AFCDBAGC_00733;inference=ab initio prediction:Prodigal:002006;locus_tag=AFCDBAGC_00733;product=hypothetical protein
M-cerastii_contig_7_1	Prodigal:002006	CDS	47017	47694	.	-	0	ID=AFCDBAGC_00734;Name=phoP;gene=phoP;inference=ab initio prediction:Prodigal:002006,similar to AA sequence:UniProtKB:P23836;locus_tag=AFCDBAGC_00734;product=Transcriptional regulatory protein PhoP
M-cerastii_contig_7_1	Prodigal:002006	CDS	47732	48103	.	-	0	ID=AFCDBAGC_00735;inference=ab initio prediction:Prodigal:002006;locus_tag=AFCDBAGC_00735;product=hypothetical protein
M-cerastii_contig_7_1	Prodigal:002006	CDS	48563	48727	.	+	0	ID=AFCDBAGC_00736;inference=ab initio prediction:Prodigal:002006;locus_tag=AFCDBAGC_00736;product=hypothetical protein
M-cerastii_contig_7_1	Prodigal:002006	CDS	48728	49852	.	+	0	ID=AFCDBAGC_00737;inference=ab initio prediction:Prodigal:002006;locus_tag=AFCDBAGC_00737;product=hypothetical protein
M-cerastii_contig_7_1	Prodigal:002006	CDS	49809	50321	.	-	0	ID=AFCDBAGC_00738;inference=ab initio prediction:Prodigal:002006;locus_tag=AFCDBAGC_00738;product=hypothetical protein
M-cerastii_contig_7_1	Prodigal:002006	CDS	50318	50740	.	-	0	ID=AFCDBAGC_00739;inference=ab initio prediction:Prodigal:002006;locus_tag=AFCDBAGC_00739;product=hypothetical protein
M-cerastii_contig_7_1	Prodigal:002006	CDS	50797	51153	.	-	0	ID=AFCDBAGC_00740;inference=ab initio prediction:Prodigal:002006;locus_tag=AFCDBAGC_00740;product=hypothetical protein
M-cerastii_contig_7_1	Prodigal:002006	CDS	51377	51997	.	-	0	ID=AFCDBAGC_00741;inference=ab initio prediction:Prodigal:002006;locus_tag=AFCDBAGC_00741;product=hypothetical protein
M-cerastii_contig_7_1	Prodigal:002006	CDS	52048	53643	.	-	0	ID=AFCDBAGC_00742;inference=ab initio prediction:Prodigal:002006;locus_tag=AFCDBAGC_00742;product=hypothetical protein
M-cerastii_contig_7_1	Prodigal:002006	CDS	53701	57591	.	-	0	ID=AFCDBAGC_00743;inference=ab initio prediction:Prodigal:002006;locus_tag=AFCDBAGC_00743;product=hypothetical protein
M-cerastii_contig_7_1	Prodigal:002006	CDS	57973	58254	.	+	0	ID=AFCDBAGC_00744;inference=ab initio prediction:Prodigal:002006;locus_tag=AFCDBAGC_00744;product=hypothetical protein
M-cerastii_contig_7_1	Prodigal:002006	CDS	58315	58767	.	-	0	ID=AFCDBAGC_00745;inference=ab initio prediction:Prodigal:002006;locus_tag=AFCDBAGC_00745;product=hypothetical protein
M-cerastii_contig_7_1	Prodigal:002006	CDS	58779	59654	.	-	0	ID=AFCDBAGC_00746;inference=ab initio prediction:Prodigal:002006;locus_tag=AFCDBAGC_00746;product=hypothetical protein
M-cerastii_contig_7_1	Prodigal:002006	CDS	59668	60309	.	-	0	ID=AFCDBAGC_00747;inference=ab initio prediction:Prodigal:002006;locus_tag=AFCDBAGC_00747;product=hypothetical protein
M-cerastii_contig_7_1	Prodigal:002006	CDS	60339	60914	.	-	0	ID=AFCDBAGC_00748;inference=ab initio prediction:Prodigal:002006;locus_tag=AFCDBAGC_00748;product=hypothetical protein
M-cerastii_contig_7_1	Prodigal:002006	CDS	60943	61161	.	-	0	ID=AFCDBAGC_00749;inference=ab initio prediction:Prodigal:002006;locus_tag=AFCDBAGC_00749;product=hypothetical protein
M-cerastii_contig_7_1	Prodigal:002006	CDS	61158	61478	.	-	0	ID=AFCDBAGC_00750;inference=ab initio prediction:Prodigal:002006;locus_tag=AFCDBAGC_00750;product=hypothetical protein
M-cerastii_contig_7_1	Prodigal:002006	CDS	61776	62186	.	-	0	ID=AFCDBAGC_00751;inference=ab initio prediction:Prodigal:002006;locus_tag=AFCDBAGC_00751;product=hypothetical protein
M-cerastii_contig_7_1	Prodigal:002006	CDS	62183	62629	.	-	0	ID=AFCDBAGC_00752;inference=ab initio prediction:Prodigal:002006;locus_tag=AFCDBAGC_00752;product=hypothetical protein
M-cerastii_contig_7_1	Prodigal:002006	CDS	62626	62973	.	-	0	ID=AFCDBAGC_00753;inference=ab initio prediction:Prodigal:002006;locus_tag=AFCDBAGC_00753;product=hypothetical protein
M-cerastii_contig_7_1	Prodigal:002006	CDS	63029	63586	.	-	0	ID=AFCDBAGC_00754;inference=ab initio prediction:Prodigal:002006;locus_tag=AFCDBAGC_00754;product=hypothetical protein
M-cerastii_contig_7_1	Prodigal:002006	CDS	63639	64382	.	+	0	ID=AFCDBAGC_00755;inference=ab initio prediction:Prodigal:002006;locus_tag=AFCDBAGC_00755;product=hypothetical protein
M-cerastii_contig_7_1	Prodigal:002006	CDS	64486	65361	.	+	0	ID=AFCDBAGC_00756;inference=ab initio prediction:Prodigal:002006;locus_tag=AFCDBAGC_00756;product=hypothetical protein
M-cerastii_contig_7_1	Prodigal:002006	CDS	65544	66119	.	+	0	ID=AFCDBAGC_00757;inference=ab initio prediction:Prodigal:002006;locus_tag=AFCDBAGC_00757;product=hypothetical protein
M-cerastii_contig_7_1	Prodigal:002006	CDS	66150	67433	.	-	0	ID=AFCDBAGC_00758;inference=ab initio prediction:Prodigal:002006;locus_tag=AFCDBAGC_00758;product=hypothetical protein
M-cerastii_contig_7_1	Prodigal:002006	CDS	67441	67935	.	-	0	ID=AFCDBAGC_00759;inference=ab initio prediction:Prodigal:002006;locus_tag=AFCDBAGC_00759;product=hypothetical protein
M-cerastii_contig_7_1	Prodigal:002006	CDS	67986	69146	.	-	0	ID=AFCDBAGC_00760;inference=ab initio prediction:Prodigal:002006;locus_tag=AFCDBAGC_00760;product=hypothetical protein
M-cerastii_contig_7_1	Prodigal:002006	CDS	69273	70550	.	-	0	ID=AFCDBAGC_00761;inference=ab initio prediction:Prodigal:002006;locus_tag=AFCDBAGC_00761;product=hypothetical protein
M-cerastii_contig_7_1	Prodigal:002006	CDS	70495	71217	.	-	0	ID=AFCDBAGC_00762;inference=ab initio prediction:Prodigal:002006;locus_tag=AFCDBAGC_00762;product=hypothetical protein
M-cerastii_contig_7_1	Prodigal:002006	CDS	71402	72706	.	+	0	ID=AFCDBAGC_00763;inference=ab initio prediction:Prodigal:002006;locus_tag=AFCDBAGC_00763;product=hypothetical protein
M-cerastii_contig_7_1	Prodigal:002006	CDS	73062	74630	.	-	0	ID=AFCDBAGC_00764;inference=ab initio prediction:Prodigal:002006;locus_tag=AFCDBAGC_00764;product=hypothetical protein
M-cerastii_contig_7_1	Prodigal:002006	CDS	74725	76026	.	-	0	ID=AFCDBAGC_00765;inference=ab initio prediction:Prodigal:002006,similar to AA sequence:UniProtKB:P45742;locus_tag=AFCDBAGC_00765;note=Stress response UPF0229 protein YhbH;product=hypothetical protein
M-cerastii_contig_7_1	Prodigal:002006	CDS	76128	78080	.	-	0	ID=AFCDBAGC_00766;inference=ab initio prediction:Prodigal:002006;locus_tag=AFCDBAGC_00766;product=hypothetical protein
M-cerastii_contig_7_1	Prodigal:002006	CDS	78310	78813	.	-	0	ID=AFCDBAGC_00767;inference=ab initio prediction:Prodigal:002006;locus_tag=AFCDBAGC_00767;product=hypothetical protein
M-cerastii_contig_7_1	Prodigal:002006	CDS	78921	79319	.	-	0	ID=AFCDBAGC_00768;inference=ab initio prediction:Prodigal:002006;locus_tag=AFCDBAGC_00768;product=hypothetical protein
M-cerastii_contig_7_1	Prodigal:002006	CDS	79409	79900	.	-	0	ID=AFCDBAGC_00769;inference=ab initio prediction:Prodigal:002006;locus_tag=AFCDBAGC_00769;product=hypothetical protein
M-cerastii_contig_7_1	Prodigal:002006	CDS	79957	80274	.	-	0	ID=AFCDBAGC_00770;Name=ihfA;db_xref=COG:COG0776;gene=ihfA;inference=ab initio prediction:Prodigal:002006,similar to AA sequence:UniProtKB:P30787;locus_tag=AFCDBAGC_00770;product=Integration host factor subunit alpha
M-cerastii_contig_7_1	Prodigal:002006	CDS	80394	81371	.	-	0	ID=AFCDBAGC_00771;eC_number=2.3.1.180;Name=fabH;gene=fabH;inference=ab initio prediction:Prodigal:002006,similar to AA sequence:UniProtKB:A1KRY9;locus_tag=AFCDBAGC_00771;product=3-oxoacyl-[acyl-carrier-protein] synthase 3
M-cerastii_contig_7_1	Prodigal:002006	CDS	81502	82536	.	-	0	ID=AFCDBAGC_00772;eC_number=2.3.1.274;Name=plsX;db_xref=COG:COG0416;gene=plsX;inference=ab initio prediction:Prodigal:002006,similar to AA sequence:UniProtKB:P27247;locus_tag=AFCDBAGC_00772;product=Phosphate acyltransferase
M-cerastii_contig_7_1	Prodigal:002006	CDS	82666	83169	.	-	0	ID=AFCDBAGC_00773;inference=ab initio prediction:Prodigal:002006;locus_tag=AFCDBAGC_00773;product=hypothetical protein
M-cerastii_contig_7_1	Prodigal:002006	CDS	83166	83726	.	-	0	ID=AFCDBAGC_00774;inference=ab initio prediction:Prodigal:002006;locus_tag=AFCDBAGC_00774;product=hypothetical protein
M-cerastii_contig_7_1	Prodigal:002006	CDS	83951	84448	.	+	0	ID=AFCDBAGC_00775;Name=bamE;gene=bamE;inference=ab initio prediction:Prodigal:002006,protein motif:HAMAP:MF_00925;locus_tag=AFCDBAGC_00775;product=Outer membrane protein assembly factor BamE
M-cerastii_contig_7_1	Prodigal:002006	CDS	84524	85174	.	-	0	ID=AFCDBAGC_00776;eC_number=3.1.3.105;Name=mupP_1;db_xref=COG:COG0546;gene=mupP_1;inference=ab initio prediction:Prodigal:002006,similar to AA sequence:UniProtKB:Q9HZ62;locus_tag=AFCDBAGC_00776;product=N-acetylmuramic acid 6-phosphate phosphatase
M-cerastii_contig_7_1	Prodigal:002006	CDS	85180	87036	.	-	0	ID=AFCDBAGC_00777;inference=ab initio prediction:Prodigal:002006;locus_tag=AFCDBAGC_00777;product=hypothetical protein
M-cerastii_contig_7_1	Prodigal:002006	CDS	87269	88360	.	-	0	ID=AFCDBAGC_00778;eC_number=1.3.1.-;Name=nemA_2;db_xref=COG:COG1902;gene=nemA_2;inference=ab initio prediction:Prodigal:002006,similar to AA sequence:UniProtKB:P77258;locus_tag=AFCDBAGC_00778;product=N-ethylmaleimide reductase
M-cerastii_contig_7_1	Prodigal:002006	CDS	88616	89935	.	+	0	ID=AFCDBAGC_00779;eC_number=2.1.1.192;Name=rlmN;db_xref=COG:COG0820;gene=rlmN;inference=ab initio prediction:Prodigal:002006,similar to AA sequence:UniProtKB:P36979;locus_tag=AFCDBAGC_00779;product=Dual-specificity RNA methyltransferase RlmN
M-cerastii_contig_7_1	Prodigal:002006	CDS	90133	90531	.	-	0	ID=AFCDBAGC_00780;inference=ab initio prediction:Prodigal:002006;locus_tag=AFCDBAGC_00780;product=hypothetical protein
M-cerastii_contig_7_1	Prodigal:002006	CDS	90706	91869	.	+	0	ID=AFCDBAGC_00781;Name=hcaT_1;gene=hcaT_1;inference=ab initio prediction:Prodigal:002006,similar to AA sequence:UniProtKB:Q47142;locus_tag=AFCDBAGC_00781;product=putative 3-phenylpropionic acid transporter
M-cerastii_contig_7_1	Prodigal:002006	CDS	91934	94105	.	+	0	ID=AFCDBAGC_00782;eC_number=3.6.4.-;Name=priA_1;db_xref=COG:COG1198;gene=priA_1;inference=ab initio prediction:Prodigal:002006,similar to AA sequence:UniProtKB:P17888;locus_tag=AFCDBAGC_00782;product=Primosomal protein N'
M-cerastii_contig_7_1	Prodigal:002006	CDS	94186	94545	.	+	0	ID=AFCDBAGC_00783;inference=ab initio prediction:Prodigal:002006;locus_tag=AFCDBAGC_00783;product=hypothetical protein
M-cerastii_contig_7_1	Prodigal:002006	CDS	94607	94999	.	-	0	ID=AFCDBAGC_00784;inference=ab initio prediction:Prodigal:002006;locus_tag=AFCDBAGC_00784;product=hypothetical protein
M-cerastii_contig_7_1	Prodigal:002006	CDS	95391	95597	.	+	0	ID=AFCDBAGC_00785;inference=ab initio prediction:Prodigal:002006;locus_tag=AFCDBAGC_00785;product=hypothetical protein
M-cerastii_contig_7_1	Prodigal:002006	CDS	95628	96662	.	-	0	ID=AFCDBAGC_00786;inference=ab initio prediction:Prodigal:002006;locus_tag=AFCDBAGC_00786;product=hypothetical protein
M-cerastii_contig_7_1	Prodigal:002006	CDS	96753	98237	.	-	0	ID=AFCDBAGC_00787;Name=bdlA_3;db_xref=COG:COG0840;gene=bdlA_3;inference=ab initio prediction:Prodigal:002006,similar to AA sequence:UniProtKB:Q9I3S1;locus_tag=AFCDBAGC_00787;product=Biofilm dispersion protein BdlA
M-cerastii_contig_7_1	Prodigal:002006	CDS	98579	98866	.	-	0	ID=AFCDBAGC_00788;inference=ab initio prediction:Prodigal:002006;locus_tag=AFCDBAGC_00788;product=hypothetical protein
M-cerastii_contig_7_1	Prodigal:002006	CDS	99048	99926	.	-	0	ID=AFCDBAGC_00789;Name=gcvA_1;gene=gcvA_1;inference=ab initio prediction:Prodigal:002006,similar to AA sequence:UniProtKB:P0A9F6;locus_tag=AFCDBAGC_00789;product=Glycine cleavage system transcriptional activator
M-cerastii_contig_7_1	Prodigal:002006	CDS	100003	101280	.	+	0	ID=AFCDBAGC_00790;inference=ab initio prediction:Prodigal:002006;locus_tag=AFCDBAGC_00790;product=hypothetical protein
M-cerastii_contig_7_1	Prodigal:002006	CDS	101351	101779	.	+	0	ID=AFCDBAGC_00791;inference=ab initio prediction:Prodigal:002006;locus_tag=AFCDBAGC_00791;product=hypothetical protein
M-cerastii_contig_7_1	Prodigal:002006	CDS	101801	102358	.	-	0	ID=AFCDBAGC_00792;inference=ab initio prediction:Prodigal:002006;locus_tag=AFCDBAGC_00792;product=hypothetical protein
M-cerastii_contig_7_1	Prodigal:002006	CDS	102477	103187	.	-	0	ID=AFCDBAGC_00793;inference=ab initio prediction:Prodigal:002006;locus_tag=AFCDBAGC_00793;product=hypothetical protein
M-cerastii_contig_7_1	Prodigal:002006	CDS	103521	103838	.	+	0	ID=AFCDBAGC_00794;inference=ab initio prediction:Prodigal:002006;locus_tag=AFCDBAGC_00794;product=hypothetical protein
M-cerastii_contig_7_1	Prodigal:002006	CDS	103974	105701	.	+	0	ID=AFCDBAGC_00795;eC_number=2.2.1.6;Name=ilvG;gene=ilvG;inference=ab initio prediction:Prodigal:002006,similar to AA sequence:UniProtKB:P0DP90;locus_tag=AFCDBAGC_00795;product=Acetolactate synthase isozyme 2 large subunit
M-cerastii_contig_7_1	Prodigal:002006	CDS	105728	106657	.	-	0	ID=AFCDBAGC_00796;inference=ab initio prediction:Prodigal:002006;locus_tag=AFCDBAGC_00796;product=hypothetical protein
M-cerastii_contig_7_1	Prodigal:002006	CDS	106701	108005	.	-	0	ID=AFCDBAGC_00797;Name=arsB_2;db_xref=COG:COG1055;gene=arsB_2;inference=ab initio prediction:Prodigal:002006,similar to AA sequence:UniProtKB:P0AB93;locus_tag=AFCDBAGC_00797;product=Arsenical pump membrane protein
M-cerastii_contig_7_1	Prodigal:002006	CDS	108034	109371	.	-	0	ID=AFCDBAGC_00798;eC_number=3.1.4.53;Name=cpdA_1;gene=cpdA_1;inference=ab initio prediction:Prodigal:002006,protein motif:HAMAP:MF_00905;locus_tag=AFCDBAGC_00798;product=3'%2C5'-cyclic adenosine monophosphate phosphodiesterase CpdA
M-cerastii_contig_7_1	Prodigal:002006	CDS	109383	110717	.	-	0	ID=AFCDBAGC_00799;inference=ab initio prediction:Prodigal:002006,similar to AA sequence:UniProtKB:P9WJX1;locus_tag=AFCDBAGC_00799;product=putative MFS-type transporter
M-cerastii_contig_7_1	Prodigal:002006	CDS	110816	111277	.	-	0	ID=AFCDBAGC_00800;inference=ab initio prediction:Prodigal:002006;locus_tag=AFCDBAGC_00800;product=hypothetical protein
M-cerastii_contig_7_1	Prodigal:002006	CDS	111309	111962	.	-	0	ID=AFCDBAGC_00801;inference=ab initio prediction:Prodigal:002006;locus_tag=AFCDBAGC_00801;product=hypothetical protein
M-cerastii_contig_7_1	Prodigal:002006	CDS	112059	113450	.	-	0	ID=AFCDBAGC_00802;Name=zraR;db_xref=COG:COG2204;gene=zraR;inference=ab initio prediction:Prodigal:002006,similar to AA sequence:UniProtKB:P14375;locus_tag=AFCDBAGC_00802;product=Transcriptional regulatory protein ZraR
M-cerastii_contig_7_1	Prodigal:002006	CDS	113452	114936	.	-	0	ID=AFCDBAGC_00803;eC_number=2.7.-.-;Name=sasA_6;gene=sasA_6;inference=ab initio prediction:Prodigal:002006,protein motif:HAMAP:MF_01837;locus_tag=AFCDBAGC_00803;product=Adaptive-response sensory-kinase SasA
M-cerastii_contig_7_1	Prodigal:002006	CDS	115193	116179	.	+	0	ID=AFCDBAGC_00804;Name=ribF;db_xref=COG:COG0196;gene=ribF;inference=ab initio prediction:Prodigal:002006,similar to AA sequence:UniProtKB:P0AG40;locus_tag=AFCDBAGC_00804;product=Bifunctional riboflavin kinase/FMN adenylyltransferase
M-cerastii_contig_7_1	Prodigal:002006	CDS	116187	116960	.	-	0	ID=AFCDBAGC_00805;inference=ab initio prediction:Prodigal:002006;locus_tag=AFCDBAGC_00805;product=hypothetical protein
M-cerastii_contig_7_1	Prodigal:002006	CDS	117076	117729	.	-	0	ID=AFCDBAGC_00806;inference=ab initio prediction:Prodigal:002006;locus_tag=AFCDBAGC_00806;product=hypothetical protein
M-cerastii_contig_7_1	Prodigal:002006	CDS	117810	118949	.	-	0	ID=AFCDBAGC_00807;inference=ab initio prediction:Prodigal:002006;locus_tag=AFCDBAGC_00807;product=hypothetical protein
M-cerastii_contig_7_1	Prodigal:002006	CDS	119390	120718	.	+	0	ID=AFCDBAGC_00808;eC_number=1.17.7.3;Name=ispG;db_xref=COG:COG0821;gene=ispG;inference=ab initio prediction:Prodigal:002006,similar to AA sequence:UniProtKB:Q5SLI8;locus_tag=AFCDBAGC_00808;product=4-hydroxy-3-methylbut-2-en-1-yl diphosphate synthase (flavodoxin)
M-cerastii_contig_7_1	Prodigal:002006	CDS	121074	123062	.	+	0	ID=AFCDBAGC_00809;Name=kup_1;gene=kup_1;inference=ab initio prediction:Prodigal:002006,protein motif:HAMAP:MF_01522;locus_tag=AFCDBAGC_00809;product=Low affinity potassium transport system protein kup
M-cerastii_contig_7_1	Prodigal:002006	CDS	123143	123565	.	-	0	ID=AFCDBAGC_00810;eC_number=3.1.-.-;Name=vapC_1;gene=vapC_1;inference=ab initio prediction:Prodigal:002006,protein motif:HAMAP:MF_00265;locus_tag=AFCDBAGC_00810;product=tRNA(fMet)-specific endonuclease VapC
M-cerastii_contig_7_1	Prodigal:002006	CDS	123565	123807	.	-	0	ID=AFCDBAGC_00811;inference=ab initio prediction:Prodigal:002006;locus_tag=AFCDBAGC_00811;product=hypothetical protein
M-cerastii_contig_7_1	Prodigal:002006	CDS	124123	124599	.	+	0	ID=AFCDBAGC_00812;eC_number=1.3.99.16;Name=iorA_1;gene=iorA_1;inference=ab initio prediction:Prodigal:002006,similar to AA sequence:UniProtKB:Q51697;locus_tag=AFCDBAGC_00812;product=Isoquinoline 1-oxidoreductase subunit alpha
M-cerastii_contig_7_1	Prodigal:002006	CDS	124596	126935	.	+	0	ID=AFCDBAGC_00813;eC_number=1.2.5.2;inference=ab initio prediction:Prodigal:002006,similar to AA sequence:UniProtKB:P17201;locus_tag=AFCDBAGC_00813;product=Membrane-bound aldehyde dehydrogenase [pyrroloquinoline-quinone]
M-cerastii_contig_7_1	Prodigal:002006	CDS	127180	127566	.	+	0	ID=AFCDBAGC_00814;inference=ab initio prediction:Prodigal:002006;locus_tag=AFCDBAGC_00814;product=hypothetical protein
M-cerastii_contig_7_1	Prodigal:002006	CDS	128074	128322	.	-	0	ID=AFCDBAGC_00815;inference=ab initio prediction:Prodigal:002006;locus_tag=AFCDBAGC_00815;product=hypothetical protein
M-cerastii_contig_7_1	Prodigal:002006	CDS	128574	129329	.	-	0	ID=AFCDBAGC_00816;eC_number=2.3.1.286;Name=cobB_2;db_xref=COG:COG0846;gene=cobB_2;inference=ab initio prediction:Prodigal:002006,similar to AA sequence:UniProtKB:P0A2F2;locus_tag=AFCDBAGC_00816;product=NAD-dependent protein deacylase
M-cerastii_contig_7_1	Prodigal:002006	CDS	129455	129934	.	+	0	ID=AFCDBAGC_00817;inference=ab initio prediction:Prodigal:002006;locus_tag=AFCDBAGC_00817;product=hypothetical protein
M-cerastii_contig_7_1	Prodigal:002006	CDS	130023	131516	.	+	0	ID=AFCDBAGC_00818;eC_number=3.4.19.13;Name=ggt_2;db_xref=COG:COG0405;gene=ggt_2;inference=ab initio prediction:Prodigal:002006,similar to AA sequence:UniProtKB:P18956;locus_tag=AFCDBAGC_00818;product=Glutathione hydrolase proenzyme
M-cerastii_contig_7_1	Prodigal:002006	CDS	131513	131773	.	+	0	ID=AFCDBAGC_00819;eC_number=3.4.19.13;Name=ggt_3;db_xref=COG:COG0405;gene=ggt_3;inference=ab initio prediction:Prodigal:002006,similar to AA sequence:UniProtKB:P18956;locus_tag=AFCDBAGC_00819;product=Glutathione hydrolase proenzyme
M-cerastii_contig_7_1	Prodigal:002006	CDS	131887	132660	.	+	0	ID=AFCDBAGC_00820;inference=ab initio prediction:Prodigal:002006;locus_tag=AFCDBAGC_00820;product=hypothetical protein
M-cerastii_contig_7_1	Prodigal:002006	CDS	132788	133234	.	+	0	ID=AFCDBAGC_00821;inference=ab initio prediction:Prodigal:002006;locus_tag=AFCDBAGC_00821;product=hypothetical protein
M-cerastii_contig_7_1	Prodigal:002006	CDS	133442	134581	.	+	0	ID=AFCDBAGC_00822;inference=ab initio prediction:Prodigal:002006;locus_tag=AFCDBAGC_00822;product=hypothetical protein
M-cerastii_contig_7_1	Prodigal:002006	CDS	134747	136015	.	+	0	ID=AFCDBAGC_00823;Name=amiC_1;gene=amiC_1;inference=ab initio prediction:Prodigal:002006,similar to AA sequence:UniProtKB:P27017;locus_tag=AFCDBAGC_00823;product=Aliphatic amidase expression-regulating protein
M-cerastii_contig_7_1	Prodigal:002006	CDS	136279	137205	.	+	0	ID=AFCDBAGC_00824;Name=livH_2;db_xref=COG:COG0559;gene=livH_2;inference=ab initio prediction:Prodigal:002006,similar to AA sequence:UniProtKB:P0AEX7;locus_tag=AFCDBAGC_00824;product=High-affinity branched-chain amino acid transport system permease protein LivH
M-cerastii_contig_7_1	Prodigal:002006	CDS	137217	138386	.	+	0	ID=AFCDBAGC_00825;inference=ab initio prediction:Prodigal:002006;locus_tag=AFCDBAGC_00825;product=hypothetical protein
M-cerastii_contig_7_1	Prodigal:002006	CDS	138394	139179	.	+	0	ID=AFCDBAGC_00826;eC_number=3.6.3.-;Name=lptB_1;db_xref=COG:COG1137;gene=lptB_1;inference=ab initio prediction:Prodigal:002006,similar to AA sequence:UniProtKB:P45073;locus_tag=AFCDBAGC_00826;product=Lipopolysaccharide export system ATP-binding protein LptB
M-cerastii_contig_7_1	Prodigal:002006	CDS	139185	139943	.	+	0	ID=AFCDBAGC_00827;Name=livF_2;db_xref=COG:COG0410;gene=livF_2;inference=ab initio prediction:Prodigal:002006,similar to AA sequence:UniProtKB:P22731;locus_tag=AFCDBAGC_00827;product=High-affinity branched-chain amino acid transport ATP-binding protein LivF
M-cerastii_contig_7_1	Prodigal:002006	CDS	139955	140971	.	+	0	ID=AFCDBAGC_00828;eC_number=2.3.1.31;Name=metXA_1;db_xref=COG:COG2021;gene=metXA_1;inference=ab initio prediction:Prodigal:002006,similar to AA sequence:UniProtKB:Q3M5Q6;locus_tag=AFCDBAGC_00828;product=Homoserine O-acetyltransferase
M-cerastii_contig_7_1	Prodigal:002006	CDS	141049	142278	.	+	0	ID=AFCDBAGC_00829;eC_number=3.5.1.49;Name=fmdA;gene=fmdA;inference=ab initio prediction:Prodigal:002006,similar to AA sequence:UniProtKB:Q50228;locus_tag=AFCDBAGC_00829;product=Formamidase
M-cerastii_contig_7_1	Prodigal:002006	CDS	142341	142658	.	+	0	ID=AFCDBAGC_00830;inference=ab initio prediction:Prodigal:002006;locus_tag=AFCDBAGC_00830;product=hypothetical protein
M-cerastii_contig_7_1	Prodigal:002006	CDS	142896	143948	.	+	0	ID=AFCDBAGC_00831;eC_number=3.5.1.4;Name=amiE;gene=amiE;inference=ab initio prediction:Prodigal:002006,similar to AA sequence:UniProtKB:Q9L543;locus_tag=AFCDBAGC_00831;product=Aliphatic amidase
M-cerastii_contig_7_1	Prodigal:002006	CDS	144107	145165	.	+	0	ID=AFCDBAGC_00832;inference=ab initio prediction:Prodigal:002006;locus_tag=AFCDBAGC_00832;product=hypothetical protein
M-cerastii_contig_7_1	Prodigal:002006	CDS	145250	145672	.	+	0	ID=AFCDBAGC_00833;Name=sufE;db_xref=COG:COG2166;gene=sufE;inference=ab initio prediction:Prodigal:002006,similar to AA sequence:UniProtKB:Q9EXP1;locus_tag=AFCDBAGC_00833;product=Cysteine desulfuration protein SufE
M-cerastii_contig_7_1	Prodigal:002006	CDS	145686	146555	.	-	0	ID=AFCDBAGC_00834;inference=ab initio prediction:Prodigal:002006;locus_tag=AFCDBAGC_00834;product=hypothetical protein
M-cerastii_contig_7_1	Prodigal:002006	CDS	146667	146942	.	-	0	ID=AFCDBAGC_00835;inference=ab initio prediction:Prodigal:002006;locus_tag=AFCDBAGC_00835;product=hypothetical protein
M-cerastii_contig_7_1	Prodigal:002006	CDS	147098	147532	.	-	0	ID=AFCDBAGC_00836;Name=ros_2;db_xref=COG:COG4957;gene=ros_2;inference=ab initio prediction:Prodigal:002006,similar to AA sequence:UniProtKB:Q04152;locus_tag=AFCDBAGC_00836;product=Transcriptional regulatory protein ros
M-cerastii_contig_7_1	Prodigal:002006	CDS	147980	150097	.	+	0	ID=AFCDBAGC_00837;eC_number=3.4.14.-;Name=dapb1;gene=dapb1;inference=ab initio prediction:Prodigal:002006,similar to AA sequence:UniProtKB:O07834;locus_tag=AFCDBAGC_00837;product=Dipeptidyl aminopeptidase BI
M-cerastii_contig_7_1	Prodigal:002006	CDS	150541	154125	.	-	0	ID=AFCDBAGC_00838;inference=ab initio prediction:Prodigal:002006;locus_tag=AFCDBAGC_00838;product=hypothetical protein
M-cerastii_contig_7_1	Prodigal:002006	CDS	154323	154559	.	-	0	ID=AFCDBAGC_00839;inference=ab initio prediction:Prodigal:002006;locus_tag=AFCDBAGC_00839;product=hypothetical protein
M-cerastii_contig_7_1	Prodigal:002006	CDS	154733	157132	.	+	0	ID=AFCDBAGC_00840;eC_number=3.6.4.12;Name=uvrD;db_xref=COG:COG0210;gene=uvrD;inference=ab initio prediction:Prodigal:002006,similar to AA sequence:UniProtKB:P03018;locus_tag=AFCDBAGC_00840;product=DNA helicase II
M-cerastii_contig_7_1	Prodigal:002006	CDS	157527	158243	.	+	0	ID=AFCDBAGC_00841;db_xref=COG:COG1702;inference=ab initio prediction:Prodigal:002006,similar to AA sequence:UniProtKB:P9WIA3;locus_tag=AFCDBAGC_00841;product=PhoH-like protein
M-cerastii_contig_7_1	Prodigal:002006	CDS	158377	158625	.	+	0	ID=AFCDBAGC_00842;inference=ab initio prediction:Prodigal:002006;locus_tag=AFCDBAGC_00842;product=hypothetical protein
M-cerastii_contig_7_1	Prodigal:002006	CDS	158785	159069	.	+	0	ID=AFCDBAGC_00843;Name=ubiK;gene=ubiK;inference=ab initio prediction:Prodigal:002006,protein motif:HAMAP:MF_02216;locus_tag=AFCDBAGC_00843;product=Ubiquinone biosynthesis accessory factor UbiK
M-cerastii_contig_7_1	Prodigal:002006	CDS	159395	159904	.	+	0	ID=AFCDBAGC_00844;inference=ab initio prediction:Prodigal:002006;locus_tag=AFCDBAGC_00844;product=hypothetical protein
M-cerastii_contig_7_1	Prodigal:002006	CDS	159913	160740	.	+	0	ID=AFCDBAGC_00845;eC_number=1.5.1.2;Name=proC_1;gene=proC_1;inference=ab initio prediction:Prodigal:002006,protein motif:HAMAP:MF_01925;locus_tag=AFCDBAGC_00845;product=Pyrroline-5-carboxylate reductase
M-cerastii_contig_7_1	Prodigal:002006	CDS	160939	161571	.	-	0	ID=AFCDBAGC_00846;eC_number=2.7.7.66;Name=mdcG;gene=mdcG;inference=ab initio prediction:Prodigal:002006,protein motif:HAMAP:MF_00650;locus_tag=AFCDBAGC_00846;product=Phosphoribosyl-dephospho-CoA transferase
M-cerastii_contig_7_1	Prodigal:002006	CDS	161568	162281	.	-	0	ID=AFCDBAGC_00847;inference=ab initio prediction:Prodigal:002006;locus_tag=AFCDBAGC_00847;product=hypothetical protein
M-cerastii_contig_7_1	Prodigal:002006	CDS	162268	163164	.	-	0	ID=AFCDBAGC_00848;eC_number=2.1.3.10;Name=madC;gene=madC;inference=ab initio prediction:Prodigal:002006,similar to AA sequence:UniProtKB:O06926;locus_tag=AFCDBAGC_00848;product=Malonyl-S-ACP:biotin-protein carboxyltransferase MADC
M-cerastii_contig_7_1	Prodigal:002006	CDS	163161	163475	.	-	0	ID=AFCDBAGC_00849;Name=mdcC;gene=mdcC;inference=ab initio prediction:Prodigal:002006,similar to AA sequence:UniProtKB:O06925;locus_tag=AFCDBAGC_00849;product=Malonate decarboxylase acyl carrier protein
M-cerastii_contig_7_1	Prodigal:002006	CDS	163662	165308	.	-	0	ID=AFCDBAGC_00850;eC_number=2.3.1.187;Name=madA;gene=madA;inference=ab initio prediction:Prodigal:002006,similar to AA sequence:UniProtKB:O06924;locus_tag=AFCDBAGC_00850;product=Acetyl-S-ACP:malonate ACP transferase
M-cerastii_contig_7_1	Prodigal:002006	CDS	165579	166037	.	+	0	ID=AFCDBAGC_00851;inference=ab initio prediction:Prodigal:002006;locus_tag=AFCDBAGC_00851;product=hypothetical protein
M-cerastii_contig_7_1	Prodigal:002006	CDS	166043	166807	.	+	0	ID=AFCDBAGC_00852;inference=ab initio prediction:Prodigal:002006;locus_tag=AFCDBAGC_00852;product=hypothetical protein
M-cerastii_contig_7_1	Prodigal:002006	CDS	166835	167503	.	+	0	ID=AFCDBAGC_00853;Name=rspR_1;db_xref=COG:COG1802;gene=rspR_1;inference=ab initio prediction:Prodigal:002006,similar to AA sequence:UniProtKB:P0ACM2;locus_tag=AFCDBAGC_00853;product=HTH-type transcriptional repressor RspR
M-cerastii_contig_7_1	Prodigal:002006	CDS	167519	167746	.	-	0	ID=AFCDBAGC_00854;inference=ab initio prediction:Prodigal:002006;locus_tag=AFCDBAGC_00854;product=hypothetical protein
M-cerastii_contig_7_1	Prodigal:002006	CDS	167896	168384	.	-	0	ID=AFCDBAGC_00855;eC_number=4.2.1.104;Name=cynS;db_xref=COG:COG1513;gene=cynS;inference=ab initio prediction:Prodigal:002006,similar to AA sequence:UniProtKB:A8GBZ7;locus_tag=AFCDBAGC_00855;product=Cyanate hydratase
M-cerastii_contig_7_1	Prodigal:002006	CDS	168588	170498	.	+	0	ID=AFCDBAGC_00856;Name=norR;gene=norR;inference=ab initio prediction:Prodigal:002006,protein motif:HAMAP:MF_01314;locus_tag=AFCDBAGC_00856;product=Anaerobic nitric oxide reductase transcription regulator NorR
M-cerastii_contig_7_1	Prodigal:002006	CDS	170571	171575	.	+	0	ID=AFCDBAGC_00857;Name=xerC_2;db_xref=COG:COG4973;gene=xerC_2;inference=ab initio prediction:Prodigal:002006,similar to AA sequence:UniProtKB:P44818;locus_tag=AFCDBAGC_00857;product=Tyrosine recombinase XerC
M-cerastii_contig_7_1	Prodigal:002006	CDS	171692	172570	.	+	0	ID=AFCDBAGC_00858;Name=rssB_1;gene=rssB_1;inference=ab initio prediction:Prodigal:002006,protein motif:HAMAP:MF_00958;locus_tag=AFCDBAGC_00858;product=Regulator of RpoS
M-cerastii_contig_7_1	Prodigal:002006	CDS	172612	174015	.	-	0	ID=AFCDBAGC_00859;eC_number=1.8.1.4;Name=lpd3;db_xref=COG:COG1249;gene=lpd3;inference=ab initio prediction:Prodigal:002006,similar to AA sequence:UniProtKB:P31046;locus_tag=AFCDBAGC_00859;product=Dihydrolipoyl dehydrogenase 3
M-cerastii_contig_7_1	Prodigal:002006	CDS	174091	174846	.	-	0	ID=AFCDBAGC_00860;eC_number=1.-.-.-;Name=ygfF;gene=ygfF;inference=ab initio prediction:Prodigal:002006,similar to AA sequence:UniProtKB:P52037;locus_tag=AFCDBAGC_00860;product=putative oxidoreductase YgfF
M-cerastii_contig_7_1	Prodigal:002006	CDS	174843	175166	.	-	0	ID=AFCDBAGC_00861;inference=ab initio prediction:Prodigal:002006;locus_tag=AFCDBAGC_00861;product=hypothetical protein
M-cerastii_contig_7_1	Prodigal:002006	CDS	175147	175557	.	-	0	ID=AFCDBAGC_00862;inference=ab initio prediction:Prodigal:002006;locus_tag=AFCDBAGC_00862;product=hypothetical protein
M-cerastii_contig_7_1	Prodigal:002006	CDS	175588	176901	.	-	0	ID=AFCDBAGC_00863;eC_number=2.3.1.61;Name=sucB;db_xref=COG:COG0508;gene=sucB;inference=ab initio prediction:Prodigal:002006,similar to AA sequence:UniProtKB:P0AFG6;locus_tag=AFCDBAGC_00863;product=Dihydrolipoyllysine-residue succinyltransferase component of 2-oxoglutarate dehydrogenase complex
M-cerastii_contig_7_1	Prodigal:002006	CDS	176988	179987	.	-	0	ID=AFCDBAGC_00864;eC_number=1.2.4.2;Name=sucA;db_xref=COG:COG0567;gene=sucA;inference=ab initio prediction:Prodigal:002006,similar to AA sequence:UniProtKB:P0AFG3;locus_tag=AFCDBAGC_00864;product=2-oxoglutarate dehydrogenase E1 component
M-cerastii_contig_7_1	Prodigal:002006	CDS	180203	181087	.	-	0	ID=AFCDBAGC_00865;eC_number=6.2.1.5;Name=sucD_1;db_xref=COG:COG0074;gene=sucD_1;inference=ab initio prediction:Prodigal:002006,similar to AA sequence:UniProtKB:P0AGE9;locus_tag=AFCDBAGC_00865;product=Succinate--CoA ligase [ADP-forming] subunit alpha
M-cerastii_contig_7_1	Prodigal:002006	CDS	181094	182290	.	-	0	ID=AFCDBAGC_00866;eC_number=6.2.1.5;Name=sucC_1;db_xref=COG:COG0045;gene=sucC_1;inference=ab initio prediction:Prodigal:002006,similar to AA sequence:UniProtKB:P80886;locus_tag=AFCDBAGC_00866;product=Succinate--CoA ligase [ADP-forming] subunit beta
M-cerastii_contig_7_1	Prodigal:002006	CDS	182430	183392	.	-	0	ID=AFCDBAGC_00867;eC_number=1.1.1.37;Name=mdh;db_xref=COG:COG0039;gene=mdh;inference=ab initio prediction:Prodigal:002006,similar to AA sequence:UniProtKB:A9W386;locus_tag=AFCDBAGC_00867;product=Malate dehydrogenase
M-cerastii_contig_7_1	Prodigal:002006	CDS	183686	184282	.	-	0	ID=AFCDBAGC_00868;Name=slmA_1;gene=slmA_1;inference=ab initio prediction:Prodigal:002006,protein motif:HAMAP:MF_01839;locus_tag=AFCDBAGC_00868;product=Nucleoid occlusion factor SlmA
M-cerastii_contig_8_1	Prodigal:002006	CDS	131	3157	.	+	0	ID=AFCDBAGC_00869;inference=ab initio prediction:Prodigal:002006;locus_tag=AFCDBAGC_00869;product=hypothetical protein
M-cerastii_contig_8_1	Prodigal:002006	CDS	3305	3742	.	+	0	ID=AFCDBAGC_00870;inference=ab initio prediction:Prodigal:002006;locus_tag=AFCDBAGC_00870;product=hypothetical protein
M-cerastii_contig_8_1	Prodigal:002006	CDS	3752	4075	.	-	0	ID=AFCDBAGC_00871;db_xref=COG:COG0718;inference=ab initio prediction:Prodigal:002006,similar to AA sequence:UniProtKB:P44711;locus_tag=AFCDBAGC_00871;product=Nucleoid-associated protein
M-cerastii_contig_8_1	Prodigal:002006	CDS	4142	6085	.	-	0	ID=AFCDBAGC_00872;inference=ab initio prediction:Prodigal:002006;locus_tag=AFCDBAGC_00872;product=hypothetical protein
M-cerastii_contig_8_1	Prodigal:002006	CDS	6317	7594	.	-	0	ID=AFCDBAGC_00873;inference=ab initio prediction:Prodigal:002006;locus_tag=AFCDBAGC_00873;product=hypothetical protein
M-cerastii_contig_8_1	Prodigal:002006	CDS	7809	8702	.	+	0	ID=AFCDBAGC_00874;inference=ab initio prediction:Prodigal:002006;locus_tag=AFCDBAGC_00874;product=hypothetical protein
M-cerastii_contig_8_1	Prodigal:002006	CDS	8710	9699	.	+	0	ID=AFCDBAGC_00875;inference=ab initio prediction:Prodigal:002006;locus_tag=AFCDBAGC_00875;product=hypothetical protein
M-cerastii_contig_8_1	Prodigal:002006	CDS	9837	13283	.	+	0	ID=AFCDBAGC_00876;eC_number=3.1.11.5;Name=recB;gene=recB;inference=ab initio prediction:Prodigal:002006,protein motif:HAMAP:MF_01485;locus_tag=AFCDBAGC_00876;product=RecBCD enzyme subunit RecB
M-cerastii_contig_8_1	Prodigal:002006	CDS	13509	14645	.	+	0	ID=AFCDBAGC_00877;eC_number=1.1.1.284;Name=flhA_1;db_xref=COG:COG1062;gene=flhA_1;inference=ab initio prediction:Prodigal:002006,similar to AA sequence:UniProtKB:P45382;locus_tag=AFCDBAGC_00877;product=S-(hydroxymethyl)glutathione dehydrogenase
M-cerastii_contig_8_1	Prodigal:002006	CDS	14723	15556	.	+	0	ID=AFCDBAGC_00878;eC_number=3.1.2.12;Name=fghA;db_xref=COG:COG0627;gene=fghA;inference=ab initio prediction:Prodigal:002006,similar to AA sequence:UniProtKB:A1AXZ2;locus_tag=AFCDBAGC_00878;product=S-formylglutathione hydrolase
M-cerastii_contig_8_1	Prodigal:002006	CDS	15703	16905	.	+	0	ID=AFCDBAGC_00879;eC_number=1.8.5.-;Name=msrP_4;gene=msrP_4;inference=ab initio prediction:Prodigal:002006,protein motif:HAMAP:MF_01206;locus_tag=AFCDBAGC_00879;product=Protein-methionine-sulfoxide reductase catalytic subunit MsrP
M-cerastii_contig_8_1	Prodigal:002006	CDS	16918	17229	.	+	0	ID=AFCDBAGC_00880;inference=ab initio prediction:Prodigal:002006;locus_tag=AFCDBAGC_00880;product=hypothetical protein
M-cerastii_contig_8_1	Prodigal:002006	CDS	17255	17512	.	-	0	ID=AFCDBAGC_00881;inference=ab initio prediction:Prodigal:002006;locus_tag=AFCDBAGC_00881;product=hypothetical protein
M-cerastii_contig_8_1	Prodigal:002006	CDS	17668	18747	.	+	0	ID=AFCDBAGC_00882;inference=ab initio prediction:Prodigal:002006,similar to AA sequence:UniProtKB:P62723;locus_tag=AFCDBAGC_00882;note=UPF0324 inner membrane protein YeiH;product=hypothetical protein
M-cerastii_contig_8_1	Prodigal:002006	CDS	18825	19763	.	+	0	ID=AFCDBAGC_00883;eC_number=4.2.1.43;Name=araD;gene=araD;inference=ab initio prediction:Prodigal:002006,similar to AA sequence:UniProtKB:Q1JUQ0;locus_tag=AFCDBAGC_00883;product=L-2-keto-3-deoxyarabonate dehydratase
M-cerastii_contig_8_1	Prodigal:002006	CDS	20106	23306	.	-	0	ID=AFCDBAGC_00884;inference=ab initio prediction:Prodigal:002006;locus_tag=AFCDBAGC_00884;product=hypothetical protein
M-cerastii_contig_8_1	Prodigal:002006	CDS	23303	23770	.	-	0	ID=AFCDBAGC_00885;inference=ab initio prediction:Prodigal:002006;locus_tag=AFCDBAGC_00885;product=hypothetical protein
M-cerastii_contig_8_1	Prodigal:002006	CDS	23767	24045	.	-	0	ID=AFCDBAGC_00886;inference=ab initio prediction:Prodigal:002006;locus_tag=AFCDBAGC_00886;product=hypothetical protein
M-cerastii_contig_8_1	Prodigal:002006	CDS	24128	24904	.	-	0	ID=AFCDBAGC_00887;eC_number=2.7.7.99;Name=murU;db_xref=COG:COG1208;gene=murU;inference=ab initio prediction:Prodigal:002006,similar to AA sequence:UniProtKB:Q88QT2;locus_tag=AFCDBAGC_00887;product=N-acetylmuramate alpha-1-phosphate uridylyltransferase
M-cerastii_contig_8_1	Prodigal:002006	CDS	24940	26565	.	-	0	ID=AFCDBAGC_00888;inference=ab initio prediction:Prodigal:002006;locus_tag=AFCDBAGC_00888;product=hypothetical protein
M-cerastii_contig_8_1	Prodigal:002006	CDS	26687	27964	.	-	0	ID=AFCDBAGC_00889;inference=ab initio prediction:Prodigal:002006;locus_tag=AFCDBAGC_00889;product=hypothetical protein
M-cerastii_contig_8_1	Prodigal:002006	CDS	28209	28868	.	-	0	ID=AFCDBAGC_00890;eC_number=2.1.1.172;Name=rsmC_1;gene=rsmC_1;inference=ab initio prediction:Prodigal:002006,protein motif:HAMAP:MF_01862;locus_tag=AFCDBAGC_00890;product=Ribosomal RNA small subunit methyltransferase C
M-cerastii_contig_8_1	Prodigal:002006	CDS	28865	30031	.	-	0	ID=AFCDBAGC_00891;eC_number=2.4.1.290;Name=pglA;gene=pglA;inference=ab initio prediction:Prodigal:002006,similar to AA sequence:UniProtKB:Q0P9C9;locus_tag=AFCDBAGC_00891;product=N%2CN'-diacetylbacillosaminyl-diphospho-undecaprenol alpha-1%2C3-N-acetylgalactosaminyltransferase
M-cerastii_contig_8_1	Prodigal:002006	CDS	30145	31413	.	+	0	ID=AFCDBAGC_00892;inference=ab initio prediction:Prodigal:002006;locus_tag=AFCDBAGC_00892;product=hypothetical protein
M-cerastii_contig_8_1	Prodigal:002006	CDS	31447	32172	.	-	0	ID=AFCDBAGC_00893;Name=rcsB;gene=rcsB;inference=ab initio prediction:Prodigal:002006,protein motif:HAMAP:MF_00981;locus_tag=AFCDBAGC_00893;product=Transcriptional regulatory protein RcsB
M-cerastii_contig_8_1	Prodigal:002006	CDS	32449	33345	.	-	0	ID=AFCDBAGC_00894;eC_number=3.5.1.44;Name=cheB_1;gene=cheB_1;inference=ab initio prediction:Prodigal:002006,protein motif:HAMAP:MF_00099;locus_tag=AFCDBAGC_00894;product=Protein-glutamate methylesterase/protein-glutamine glutaminase
M-cerastii_contig_8_1	Prodigal:002006	CDS	33508	33891	.	+	0	ID=AFCDBAGC_00895;inference=ab initio prediction:Prodigal:002006;locus_tag=AFCDBAGC_00895;product=hypothetical protein
M-cerastii_contig_8_1	Prodigal:002006	CDS	33895	34347	.	-	0	ID=AFCDBAGC_00896;inference=ab initio prediction:Prodigal:002006;locus_tag=AFCDBAGC_00896;product=hypothetical protein
M-cerastii_contig_8_1	Prodigal:002006	CDS	34523	34783	.	-	0	ID=AFCDBAGC_00897;inference=ab initio prediction:Prodigal:002006;locus_tag=AFCDBAGC_00897;product=hypothetical protein
M-cerastii_contig_8_1	Prodigal:002006	CDS	34971	35684	.	-	0	ID=AFCDBAGC_00898;eC_number=3.6.3.-;Name=lolD;db_xref=COG:COG1136;gene=lolD;inference=ab initio prediction:Prodigal:002006,similar to AA sequence:UniProtKB:P75957;locus_tag=AFCDBAGC_00898;product=Lipoprotein-releasing system ATP-binding protein LolD
M-cerastii_contig_8_1	Prodigal:002006	CDS	35696	37018	.	-	0	ID=AFCDBAGC_00899;Name=lolE;db_xref=COG:COG4591;gene=lolE;inference=ab initio prediction:Prodigal:002006,similar to AA sequence:UniProtKB:P75958;locus_tag=AFCDBAGC_00899;product=Lipoprotein-releasing system transmembrane protein LolE
M-cerastii_contig_8_1	Prodigal:002006	CDS	37026	38351	.	-	0	ID=AFCDBAGC_00900;eC_number=6.1.1.15;Name=proS;db_xref=COG:COG0442;gene=proS;inference=ab initio prediction:Prodigal:002006,similar to AA sequence:UniProtKB:Q6N5P6;locus_tag=AFCDBAGC_00900;product=Proline--tRNA ligase
M-cerastii_contig_8_1	Prodigal:002006	CDS	38867	39202	.	-	0	ID=AFCDBAGC_00901;inference=ab initio prediction:Prodigal:002006;locus_tag=AFCDBAGC_00901;product=hypothetical protein
M-cerastii_contig_8_1	Prodigal:002006	CDS	39208	39612	.	-	0	ID=AFCDBAGC_00902;eC_number=5.1.99.-;Name=epi;db_xref=COG:COG0346;gene=epi;inference=ab initio prediction:Prodigal:002006,similar to AA sequence:UniProtKB:Q3IZP4;locus_tag=AFCDBAGC_00902;product=Ethylmalonyl-CoA/methylmalonyl-CoA epimerase
M-cerastii_contig_8_1	Prodigal:002006	CDS	39786	41459	.	-	0	ID=AFCDBAGC_00903;eC_number=3.1.-.-;Name=rnj;db_xref=COG:COG0595;gene=rnj;inference=ab initio prediction:Prodigal:002006,similar to AA sequence:UniProtKB:A0QVT2;locus_tag=AFCDBAGC_00903;product=Ribonuclease J
M-cerastii_contig_8_1	Prodigal:002006	CDS	41476	42264	.	-	0	ID=AFCDBAGC_00904;eC_number=6.3.4.15;Name=birA_1;db_xref=COG:COG0340;gene=birA_1;inference=ab initio prediction:Prodigal:002006,similar to AA sequence:UniProtKB:P0CI75;locus_tag=AFCDBAGC_00904;product=Bifunctional ligase/repressor BirA
M-cerastii_contig_8_1	Prodigal:002006	CDS	42269	43723	.	-	0	ID=AFCDBAGC_00905;eC_number=7.1.1.-;Name=nuoN;db_xref=COG:COG1007;gene=nuoN;inference=ab initio prediction:Prodigal:002006,similar to AA sequence:UniProtKB:A1B479;locus_tag=AFCDBAGC_00905;product=NADH-quinone oxidoreductase subunit N
M-cerastii_contig_8_1	Prodigal:002006	CDS	43738	45258	.	-	0	ID=AFCDBAGC_00906;eC_number=7.1.1.-;Name=nuoM;db_xref=COG:COG1008;gene=nuoM;inference=ab initio prediction:Prodigal:002006,similar to AA sequence:UniProtKB:P9WIW5;locus_tag=AFCDBAGC_00906;product=NADH-quinone oxidoreductase subunit M
M-cerastii_contig_8_1	Prodigal:002006	CDS	45447	47558	.	-	0	ID=AFCDBAGC_00907;eC_number=7.1.1.-;Name=ndhB;gene=ndhB;inference=ab initio prediction:Prodigal:002006,protein motif:HAMAP:MF_00445;locus_tag=AFCDBAGC_00907;product=NAD(P)H-quinone oxidoreductase subunit 2%2C chloroplastic
M-cerastii_contig_8_1	Prodigal:002006	CDS	47621	47926	.	-	0	ID=AFCDBAGC_00908;eC_number=7.1.1.-;Name=nuoK;db_xref=COG:COG0713;gene=nuoK;inference=ab initio prediction:Prodigal:002006,similar to AA sequence:UniProtKB:A1B482;locus_tag=AFCDBAGC_00908;product=NADH-quinone oxidoreductase subunit K
M-cerastii_contig_8_1	Prodigal:002006	CDS	47982	48602	.	-	0	ID=AFCDBAGC_00909;eC_number=7.1.1.-;Name=nuoJ;db_xref=COG:COG0839;gene=nuoJ;inference=ab initio prediction:Prodigal:002006,similar to AA sequence:UniProtKB:P0AFE0;locus_tag=AFCDBAGC_00909;product=NADH-quinone oxidoreductase subunit J
M-cerastii_contig_8_1	Prodigal:002006	CDS	48747	49235	.	-	0	ID=AFCDBAGC_00910;eC_number=7.1.1.-;Name=nuoI;db_xref=COG:COG1143;gene=nuoI;inference=ab initio prediction:Prodigal:002006,similar to AA sequence:UniProtKB:A1B486;locus_tag=AFCDBAGC_00910;product=NADH-quinone oxidoreductase subunit I
M-cerastii_contig_8_1	Prodigal:002006	CDS	49280	50302	.	-	0	ID=AFCDBAGC_00911;eC_number=7.1.1.-;Name=nuoH;db_xref=COG:COG1005;gene=nuoH;inference=ab initio prediction:Prodigal:002006,similar to AA sequence:UniProtKB:P42032;locus_tag=AFCDBAGC_00911;product=NADH-quinone oxidoreductase subunit H
M-cerastii_contig_8_1	Prodigal:002006	CDS	50312	52384	.	-	0	ID=AFCDBAGC_00912;eC_number=7.1.1.-;Name=nqo3;db_xref=COG:COG1034;gene=nqo3;inference=ab initio prediction:Prodigal:002006,similar to AA sequence:UniProtKB:P29915;locus_tag=AFCDBAGC_00912;product=NADH-quinone oxidoreductase chain 3
M-cerastii_contig_8_1	Prodigal:002006	CDS	52420	53721	.	-	0	ID=AFCDBAGC_00913;eC_number=7.1.1.-;Name=nuoF;gene=nuoF;inference=ab initio prediction:Prodigal:002006,similar to AA sequence:UniProtKB:A8GQT6;locus_tag=AFCDBAGC_00913;product=NADH-quinone oxidoreductase subunit F
M-cerastii_contig_8_1	Prodigal:002006	CDS	53741	54850	.	-	0	ID=AFCDBAGC_00914;inference=ab initio prediction:Prodigal:002006;locus_tag=AFCDBAGC_00914;product=hypothetical protein
M-cerastii_contig_8_1	Prodigal:002006	CDS	54872	56062	.	-	0	ID=AFCDBAGC_00915;eC_number=7.1.1.-;Name=nuoD;db_xref=COG:COG0649;gene=nuoD;inference=ab initio prediction:Prodigal:002006,similar to AA sequence:UniProtKB:A1B495;locus_tag=AFCDBAGC_00915;product=NADH-quinone oxidoreductase subunit D
M-cerastii_contig_8_1	Prodigal:002006	CDS	56078	56725	.	-	0	ID=AFCDBAGC_00916;eC_number=7.1.1.-;Name=nqo5;db_xref=COG:COG0852;gene=nqo5;inference=ab initio prediction:Prodigal:002006,similar to AA sequence:UniProtKB:P29917;locus_tag=AFCDBAGC_00916;product=NADH-quinone oxidoreductase chain 5
M-cerastii_contig_8_1	Prodigal:002006	CDS	56735	57322	.	-	0	ID=AFCDBAGC_00917;eC_number=7.1.1.-;Name=nuoB;db_xref=COG:COG0377;gene=nuoB;inference=ab initio prediction:Prodigal:002006,similar to AA sequence:UniProtKB:A1B497;locus_tag=AFCDBAGC_00917;product=NADH-quinone oxidoreductase subunit B
M-cerastii_contig_8_1	Prodigal:002006	CDS	57362	57727	.	-	0	ID=AFCDBAGC_00918;eC_number=7.1.1.-;Name=ndhC;gene=ndhC;inference=ab initio prediction:Prodigal:002006,similar to AA sequence:UniProtKB:P19045;locus_tag=AFCDBAGC_00918;product=NAD(P)H-quinone oxidoreductase subunit 3
M-cerastii_contig_8_1	Aragorn:001002	tRNA	58087	58163	.	+	.	ID=AFCDBAGC_00919;inference=COORDINATES:profile:Aragorn:001002;locus_tag=AFCDBAGC_00919;product=tRNA-Asp(gtc)
M-cerastii_contig_8_1	Prodigal:002006	CDS	58237	59604	.	-	0	ID=AFCDBAGC_00920;eC_number=2.7.-.-;Name=sasA_7;gene=sasA_7;inference=ab initio prediction:Prodigal:002006,protein motif:HAMAP:MF_01837;locus_tag=AFCDBAGC_00920;product=Adaptive-response sensory-kinase SasA
M-cerastii_contig_8_1	Prodigal:002006	CDS	59604	60269	.	-	0	ID=AFCDBAGC_00921;Name=basR;gene=basR;inference=ab initio prediction:Prodigal:002006,similar to AA sequence:UniProtKB:P36556;locus_tag=AFCDBAGC_00921;product=Transcriptional regulatory protein BasR
M-cerastii_contig_8_1	Prodigal:002006	CDS	60416	61087	.	+	0	ID=AFCDBAGC_00922;inference=ab initio prediction:Prodigal:002006;locus_tag=AFCDBAGC_00922;product=hypothetical protein
M-cerastii_contig_8_1	Prodigal:002006	CDS	61206	61514	.	+	0	ID=AFCDBAGC_00923;inference=ab initio prediction:Prodigal:002006;locus_tag=AFCDBAGC_00923;product=hypothetical protein
M-cerastii_contig_8_1	Prodigal:002006	CDS	61703	63454	.	+	0	ID=AFCDBAGC_00924;eC_number=7.5.2.5;Name=pglK;db_xref=COG:COG1132;gene=pglK;inference=ab initio prediction:Prodigal:002006,similar to AA sequence:UniProtKB:Q0P9C4;locus_tag=AFCDBAGC_00924;product=Protein glycosylation K
M-cerastii_contig_8_1	Prodigal:002006	CDS	63517	64395	.	+	0	ID=AFCDBAGC_00925;Name=lacX;gene=lacX;inference=ab initio prediction:Prodigal:002006,similar to AA sequence:UniProtKB:P23496;locus_tag=AFCDBAGC_00925;product=Protein LacX%2C plasmid
M-cerastii_contig_8_1	Prodigal:002006	CDS	64397	65104	.	+	0	ID=AFCDBAGC_00926;inference=ab initio prediction:Prodigal:002006;locus_tag=AFCDBAGC_00926;product=hypothetical protein
M-cerastii_contig_8_1	Prodigal:002006	CDS	65263	67599	.	+	0	ID=AFCDBAGC_00927;inference=ab initio prediction:Prodigal:002006;locus_tag=AFCDBAGC_00927;product=hypothetical protein
M-cerastii_contig_8_1	Prodigal:002006	CDS	67751	69391	.	+	0	ID=AFCDBAGC_00928;Name=lapB;gene=lapB;inference=ab initio prediction:Prodigal:002006,protein motif:HAMAP:MF_00994;locus_tag=AFCDBAGC_00928;product=Lipopolysaccharide assembly protein B
M-cerastii_contig_8_1	Prodigal:002006	CDS	69748	70206	.	+	0	ID=AFCDBAGC_00929;inference=ab initio prediction:Prodigal:002006;locus_tag=AFCDBAGC_00929;product=hypothetical protein
M-cerastii_contig_8_1	Aragorn:001002	tRNA	70325	70399	.	+	.	ID=AFCDBAGC_00930;inference=COORDINATES:profile:Aragorn:001002;locus_tag=AFCDBAGC_00930;product=tRNA-Thr(ggt)
M-cerastii_contig_8_1	Prodigal:002006	CDS	70647	72629	.	+	0	ID=AFCDBAGC_00931;inference=ab initio prediction:Prodigal:002006;locus_tag=AFCDBAGC_00931;product=hypothetical protein
M-cerastii_contig_8_1	Prodigal:002006	CDS	72864	72992	.	-	0	ID=AFCDBAGC_00932;inference=ab initio prediction:Prodigal:002006;locus_tag=AFCDBAGC_00932;product=hypothetical protein
M-cerastii_contig_8_1	Prodigal:002006	CDS	73089	73364	.	-	0	ID=AFCDBAGC_00933;inference=ab initio prediction:Prodigal:002006;locus_tag=AFCDBAGC_00933;product=hypothetical protein
M-cerastii_contig_8_1	Prodigal:002006	CDS	73384	73599	.	-	0	ID=AFCDBAGC_00934;inference=ab initio prediction:Prodigal:002006;locus_tag=AFCDBAGC_00934;product=hypothetical protein
M-cerastii_contig_8_1	Prodigal:002006	CDS	73685	74353	.	-	0	ID=AFCDBAGC_00935;eC_number=3.4.21.53;Name=lon2;db_xref=COG:COG0466;gene=lon2;inference=ab initio prediction:Prodigal:002006,similar to AA sequence:UniProtKB:P36774;locus_tag=AFCDBAGC_00935;product=Lon protease 2
M-cerastii_contig_8_1	Prodigal:002006	CDS	74391	75305	.	-	0	ID=AFCDBAGC_00936;Name=cnoX;db_xref=COG:COG3118;gene=cnoX;inference=ab initio prediction:Prodigal:002006,similar to AA sequence:UniProtKB:P77395;locus_tag=AFCDBAGC_00936;product=Chaperedoxin
M-cerastii_contig_8_1	Prodigal:002006	CDS	75534	76016	.	-	0	ID=AFCDBAGC_00937;inference=ab initio prediction:Prodigal:002006;locus_tag=AFCDBAGC_00937;product=hypothetical protein
M-cerastii_contig_8_1	Prodigal:002006	CDS	76099	77076	.	-	0	ID=AFCDBAGC_00938;eC_number=1.8.5.7;Name=yqjG;db_xref=COG:COG0435;gene=yqjG;inference=ab initio prediction:Prodigal:002006,similar to AA sequence:UniProtKB:P42620;locus_tag=AFCDBAGC_00938;product=Glutathionyl-hydroquinone reductase YqjG
M-cerastii_contig_8_1	Prodigal:002006	CDS	77269	77496	.	+	0	ID=AFCDBAGC_00939;inference=ab initio prediction:Prodigal:002006;locus_tag=AFCDBAGC_00939;product=hypothetical protein
M-cerastii_contig_8_1	Prodigal:002006	CDS	77589	78515	.	-	0	ID=AFCDBAGC_00940;inference=ab initio prediction:Prodigal:002006;locus_tag=AFCDBAGC_00940;product=hypothetical protein
M-cerastii_contig_8_1	Prodigal:002006	CDS	78589	79719	.	+	0	ID=AFCDBAGC_00941;eC_number=4.1.99.14;Name=splG;gene=splG;inference=ab initio prediction:Prodigal:002006,similar to AA sequence:UniProtKB:C9RZ55;locus_tag=AFCDBAGC_00941;product=Spore photoproduct lyase
M-cerastii_contig_8_1	Prodigal:002006	CDS	79764	80318	.	+	0	ID=AFCDBAGC_00942;inference=ab initio prediction:Prodigal:002006;locus_tag=AFCDBAGC_00942;product=hypothetical protein
M-cerastii_contig_8_1	Prodigal:002006	CDS	80333	81091	.	+	0	ID=AFCDBAGC_00943;inference=ab initio prediction:Prodigal:002006;locus_tag=AFCDBAGC_00943;product=hypothetical protein
M-cerastii_contig_8_1	Prodigal:002006	CDS	81190	81549	.	+	0	ID=AFCDBAGC_00944;inference=ab initio prediction:Prodigal:002006;locus_tag=AFCDBAGC_00944;product=hypothetical protein
M-cerastii_contig_8_1	Prodigal:002006	CDS	81619	82923	.	+	0	ID=AFCDBAGC_00945;eC_number=1.1.99.28;Name=gfo_1;gene=gfo_1;inference=ab initio prediction:Prodigal:002006,similar to AA sequence:UniProtKB:Q07982;locus_tag=AFCDBAGC_00945;product=Glucose--fructose oxidoreductase
M-cerastii_contig_8_1	Prodigal:002006	CDS	82991	84385	.	+	0	ID=AFCDBAGC_00946;eC_number=2.7.13.3;Name=regB;gene=regB;inference=ab initio prediction:Prodigal:002006,similar to AA sequence:UniProtKB:Q3J6C1;locus_tag=AFCDBAGC_00946;product=Sensor histidine kinase RegB
M-cerastii_contig_8_1	Prodigal:002006	CDS	84425	85024	.	+	0	ID=AFCDBAGC_00947;Name=regA;db_xref=COG:COG4567;gene=regA;inference=ab initio prediction:Prodigal:002006,similar to AA sequence:UniProtKB:Q53228;locus_tag=AFCDBAGC_00947;product=Photosynthetic apparatus regulatory protein RegA
M-cerastii_contig_8_1	Prodigal:002006	CDS	85113	85376	.	+	0	ID=AFCDBAGC_00948;inference=ab initio prediction:Prodigal:002006;locus_tag=AFCDBAGC_00948;product=hypothetical protein
M-cerastii_contig_8_1	Prodigal:002006	CDS	85465	85704	.	+	0	ID=AFCDBAGC_00949;eC_number=6.3.5.3;Name=purS;db_xref=COG:COG1828;gene=purS;inference=ab initio prediction:Prodigal:002006,similar to AA sequence:UniProtKB:P12049;locus_tag=AFCDBAGC_00949;product=Phosphoribosylformylglycinamidine synthase subunit PurS
M-cerastii_contig_8_1	Prodigal:002006	CDS	85704	86384	.	+	0	ID=AFCDBAGC_00950;eC_number=6.3.5.3;Name=purQ;db_xref=COG:COG0047;gene=purQ;inference=ab initio prediction:Prodigal:002006,similar to AA sequence:UniProtKB:P12041;locus_tag=AFCDBAGC_00950;product=Phosphoribosylformylglycinamidine synthase subunit PurQ
M-cerastii_contig_8_1	Prodigal:002006	CDS	86995	89415	.	-	0	ID=AFCDBAGC_00951;Name=mrcA;db_xref=COG:COG5009;gene=mrcA;inference=ab initio prediction:Prodigal:002006,similar to AA sequence:UniProtKB:O05131;locus_tag=AFCDBAGC_00951;product=Penicillin-binding protein 1A
M-cerastii_contig_8_1	Prodigal:002006	CDS	89597	90862	.	-	0	ID=AFCDBAGC_00952;eC_number=3.5.1.28;Name=amiC_2;db_xref=COG:COG0860;gene=amiC_2;inference=ab initio prediction:Prodigal:002006,similar to AA sequence:UniProtKB:Q9K0V3;locus_tag=AFCDBAGC_00952;product=N-acetylmuramoyl-L-alanine amidase AmiC
M-cerastii_contig_8_1	Prodigal:002006	CDS	91186	92019	.	-	0	ID=AFCDBAGC_00953;inference=ab initio prediction:Prodigal:002006;locus_tag=AFCDBAGC_00953;product=hypothetical protein
M-cerastii_contig_8_1	Prodigal:002006	CDS	92206	92559	.	-	0	ID=AFCDBAGC_00954;inference=ab initio prediction:Prodigal:002006;locus_tag=AFCDBAGC_00954;product=hypothetical protein
M-cerastii_contig_8_1	Prodigal:002006	CDS	92880	94154	.	-	0	ID=AFCDBAGC_00955;eC_number=2.4.1.250;Name=mshA_3;gene=mshA_3;inference=ab initio prediction:Prodigal:002006,protein motif:HAMAP:MF_01695;locus_tag=AFCDBAGC_00955;product=D-inositol-3-phosphate glycosyltransferase
M-cerastii_contig_8_1	Prodigal:002006	CDS	94294	95583	.	+	0	ID=AFCDBAGC_00956;eC_number=2.4.1.250;Name=mshA_4;gene=mshA_4;inference=ab initio prediction:Prodigal:002006,protein motif:HAMAP:MF_01695;locus_tag=AFCDBAGC_00956;product=D-inositol-3-phosphate glycosyltransferase
M-cerastii_contig_8_1	Prodigal:002006	CDS	95632	95814	.	+	0	ID=AFCDBAGC_00957;inference=ab initio prediction:Prodigal:002006;locus_tag=AFCDBAGC_00957;product=hypothetical protein
M-cerastii_contig_8_1	Prodigal:002006	CDS	95901	96116	.	-	0	ID=AFCDBAGC_00958;inference=ab initio prediction:Prodigal:002006;locus_tag=AFCDBAGC_00958;product=hypothetical protein
M-cerastii_contig_8_1	Prodigal:002006	CDS	96147	96668	.	+	0	ID=AFCDBAGC_00959;inference=ab initio prediction:Prodigal:002006;locus_tag=AFCDBAGC_00959;product=hypothetical protein
M-cerastii_contig_8_1	Prodigal:002006	CDS	96739	97467	.	+	0	ID=AFCDBAGC_00960;inference=ab initio prediction:Prodigal:002006;locus_tag=AFCDBAGC_00960;product=hypothetical protein
M-cerastii_contig_8_1	Prodigal:002006	CDS	97650	98321	.	+	0	ID=AFCDBAGC_00961;Name=sigI;gene=sigI;inference=ab initio prediction:Prodigal:002006,protein motif:HAMAP:MF_02064;locus_tag=AFCDBAGC_00961;product=RNA polymerase sigma factor SigI
M-cerastii_contig_8_1	Aragorn:001002	tRNA	98571	98659	.	+	.	ID=AFCDBAGC_00962;inference=COORDINATES:profile:Aragorn:001002;locus_tag=AFCDBAGC_00962;product=tRNA-Thr(ggt)
M-cerastii_contig_8_1	Prodigal:002006	CDS	99020	99481	.	+	0	ID=AFCDBAGC_00963;inference=ab initio prediction:Prodigal:002006;locus_tag=AFCDBAGC_00963;product=hypothetical protein
M-cerastii_contig_8_1	Prodigal:002006	CDS	99826	100422	.	+	0	ID=AFCDBAGC_00964;inference=ab initio prediction:Prodigal:002006;locus_tag=AFCDBAGC_00964;product=hypothetical protein
M-cerastii_contig_8_1	Prodigal:002006	CDS	100514	100936	.	+	0	ID=AFCDBAGC_00965;inference=ab initio prediction:Prodigal:002006;locus_tag=AFCDBAGC_00965;product=hypothetical protein
M-cerastii_contig_8_1	Prodigal:002006	CDS	101019	102731	.	+	0	ID=AFCDBAGC_00966;Name=mdtA_4;gene=mdtA_4;inference=ab initio prediction:Prodigal:002006,protein motif:HAMAP:MF_01422;locus_tag=AFCDBAGC_00966;product=Multidrug resistance protein MdtA
M-cerastii_contig_8_1	Prodigal:002006	CDS	102742	105870	.	+	0	ID=AFCDBAGC_00967;Name=czcA_3;gene=czcA_3;inference=ab initio prediction:Prodigal:002006,similar to AA sequence:UniProtKB:P13511;locus_tag=AFCDBAGC_00967;product=Cobalt-zinc-cadmium resistance protein CzcA
M-cerastii_contig_8_1	Prodigal:002006	CDS	106137	106490	.	+	0	ID=AFCDBAGC_00968;inference=ab initio prediction:Prodigal:002006;locus_tag=AFCDBAGC_00968;product=hypothetical protein
M-cerastii_contig_8_1	Prodigal:002006	CDS	106560	108182	.	+	0	ID=AFCDBAGC_00969;Name=yheS_2;db_xref=COG:COG0488;gene=yheS_2;inference=ab initio prediction:Prodigal:002006,similar to AA sequence:UniProtKB:P63389;locus_tag=AFCDBAGC_00969;product=putative ABC transporter ATP-binding protein YheS
M-cerastii_contig_8_1	Prodigal:002006	CDS	108399	109409	.	+	0	ID=AFCDBAGC_00970;inference=ab initio prediction:Prodigal:002006;locus_tag=AFCDBAGC_00970;product=hypothetical protein
M-cerastii_contig_8_1	Prodigal:002006	CDS	109729	111285	.	+	0	ID=AFCDBAGC_00971;Name=rpoN2;db_xref=COG:COG1508;gene=rpoN2;inference=ab initio prediction:Prodigal:002006,similar to AA sequence:UniProtKB:P30333;locus_tag=AFCDBAGC_00971;product=RNA polymerase sigma-54 factor 2
M-cerastii_contig_8_1	Prodigal:002006	CDS	111527	112135	.	+	0	ID=AFCDBAGC_00972;Name=hpf;db_xref=COG:COG1544;gene=hpf;inference=ab initio prediction:Prodigal:002006,similar to AA sequence:UniProtKB:A2RIX0;locus_tag=AFCDBAGC_00972;product=Ribosome hibernation promotion factor
M-cerastii_contig_8_1	Prodigal:002006	CDS	112269	112736	.	+	0	ID=AFCDBAGC_00973;Name=ptsN_2;db_xref=COG:COG1762;gene=ptsN_2;inference=ab initio prediction:Prodigal:002006,similar to AA sequence:UniProtKB:P69829;locus_tag=AFCDBAGC_00973;product=Nitrogen regulatory protein
M-cerastii_contig_8_1	Prodigal:002006	CDS	112733	113086	.	+	0	ID=AFCDBAGC_00974;inference=ab initio prediction:Prodigal:002006;locus_tag=AFCDBAGC_00974;product=hypothetical protein
M-cerastii_contig_8_1	Prodigal:002006	CDS	113561	113947	.	+	0	ID=AFCDBAGC_00975;inference=ab initio prediction:Prodigal:002006;locus_tag=AFCDBAGC_00975;product=hypothetical protein
M-cerastii_contig_8_1	Prodigal:002006	CDS	114010	114666	.	+	0	ID=AFCDBAGC_00976;inference=ab initio prediction:Prodigal:002006;locus_tag=AFCDBAGC_00976;product=hypothetical protein
M-cerastii_contig_8_1	Prodigal:002006	CDS	114771	115583	.	-	0	ID=AFCDBAGC_00977;inference=ab initio prediction:Prodigal:002006;locus_tag=AFCDBAGC_00977;product=hypothetical protein
M-cerastii_contig_8_1	Prodigal:002006	CDS	115739	116713	.	-	0	ID=AFCDBAGC_00978;inference=ab initio prediction:Prodigal:002006;locus_tag=AFCDBAGC_00978;product=hypothetical protein
M-cerastii_contig_8_1	Prodigal:002006	CDS	116713	117423	.	-	0	ID=AFCDBAGC_00979;Name=ftsE;db_xref=COG:COG2884;gene=ftsE;inference=ab initio prediction:Prodigal:002006,similar to AA sequence:UniProtKB:P0A9R7;locus_tag=AFCDBAGC_00979;product=Cell division ATP-binding protein FtsE
M-cerastii_contig_8_1	Prodigal:002006	CDS	117596	118462	.	+	0	ID=AFCDBAGC_00980;inference=ab initio prediction:Prodigal:002006;locus_tag=AFCDBAGC_00980;product=hypothetical protein
M-cerastii_contig_8_1	Prodigal:002006	CDS	118503	119093	.	+	0	ID=AFCDBAGC_00981;eC_number=2.4.2.8;Name=hpt;db_xref=COG:COG0634;gene=hpt;inference=ab initio prediction:Prodigal:002006,similar to AA sequence:UniProtKB:P0A9M2;locus_tag=AFCDBAGC_00981;product=Hypoxanthine phosphoribosyltransferase
M-cerastii_contig_8_1	Prodigal:002006	CDS	119244	119609	.	+	0	ID=AFCDBAGC_00982;Name=cpdR_1;gene=cpdR_1;inference=ab initio prediction:Prodigal:002006,similar to AA sequence:UniProtKB:Q2YIF7;locus_tag=AFCDBAGC_00982;product=Response regulator receiver protein CpdR
M-cerastii_contig_8_1	Prodigal:002006	CDS	119850	122477	.	-	0	ID=AFCDBAGC_00983;eC_number=6.1.1.4;Name=leuS;gene=leuS;inference=ab initio prediction:Prodigal:002006,similar to AA sequence:UniProtKB:B4RNT1;locus_tag=AFCDBAGC_00983;product=Leucine--tRNA ligase
M-cerastii_contig_8_1	Prodigal:002006	CDS	122728	123456	.	+	0	ID=AFCDBAGC_00984;Name=yggS;db_xref=COG:COG0325;gene=yggS;inference=ab initio prediction:Prodigal:002006,similar to AA sequence:UniProtKB:P67080;locus_tag=AFCDBAGC_00984;product=Pyridoxal phosphate homeostasis protein
M-cerastii_contig_8_1	Aragorn:001002	tRNA	123547	123630	.	-	.	ID=AFCDBAGC_00985;inference=COORDINATES:profile:Aragorn:001002;locus_tag=AFCDBAGC_00985;product=tRNA-Tyr(gta)
M-cerastii_contig_8_1	Prodigal:002006	CDS	123725	124054	.	-	0	ID=AFCDBAGC_00986;db_xref=COG:COG2076;inference=ab initio prediction:Prodigal:002006,similar to AA sequence:UniProtKB:Q9HUH5;locus_tag=AFCDBAGC_00986;product=Multidrug transporter
M-cerastii_contig_8_1	Prodigal:002006	CDS	124122	126176	.	-	0	ID=AFCDBAGC_00987;eC_number=2.7.13.3;Name=rcsC_5;gene=rcsC_5;inference=ab initio prediction:Prodigal:002006,protein motif:HAMAP:MF_00979;locus_tag=AFCDBAGC_00987;product=Sensor histidine kinase RcsC
M-cerastii_contig_8_1	Prodigal:002006	CDS	126173	127681	.	-	0	ID=AFCDBAGC_00988;eC_number=2.7.11.1;Name=kaiC_1;gene=kaiC_1;inference=ab initio prediction:Prodigal:002006,similar to AA sequence:UniProtKB:Q6L8J9;locus_tag=AFCDBAGC_00988;product=Circadian clock protein kinase KaiC
M-cerastii_contig_8_1	Prodigal:002006	CDS	128016	128858	.	+	0	ID=AFCDBAGC_00989;eC_number=3.4.-.-;Name=ipuF;gene=ipuF;inference=ab initio prediction:Prodigal:002006,similar to AA sequence:UniProtKB:Q936S7;locus_tag=AFCDBAGC_00989;product=Gamma-glutamyl-L-1-hydroxyisopropylamide hydrolase
M-cerastii_contig_8_1	Prodigal:002006	CDS	128895	129731	.	-	0	ID=AFCDBAGC_00990;inference=ab initio prediction:Prodigal:002006;locus_tag=AFCDBAGC_00990;product=hypothetical protein
M-cerastii_contig_8_1	Prodigal:002006	CDS	130167	132824	.	+	0	ID=AFCDBAGC_00991;inference=ab initio prediction:Prodigal:002006;locus_tag=AFCDBAGC_00991;product=hypothetical protein
M-cerastii_contig_8_1	Prodigal:002006	CDS	132952	133950	.	+	0	ID=AFCDBAGC_00992;Name=rhaS_1;gene=rhaS_1;inference=ab initio prediction:Prodigal:002006,protein motif:HAMAP:MF_01534;locus_tag=AFCDBAGC_00992;product=HTH-type transcriptional activator RhaS
M-cerastii_contig_8_1	Prodigal:002006	CDS	134068	134490	.	-	0	ID=AFCDBAGC_00993;inference=ab initio prediction:Prodigal:002006;locus_tag=AFCDBAGC_00993;product=hypothetical protein
M-cerastii_contig_8_1	Prodigal:002006	CDS	134498	134875	.	-	0	ID=AFCDBAGC_00994;inference=ab initio prediction:Prodigal:002006;locus_tag=AFCDBAGC_00994;product=hypothetical protein
M-cerastii_contig_8_1	Prodigal:002006	CDS	135058	135468	.	+	0	ID=AFCDBAGC_00995;inference=ab initio prediction:Prodigal:002006;locus_tag=AFCDBAGC_00995;product=hypothetical protein
M-cerastii_contig_8_1	Prodigal:002006	CDS	135905	136894	.	-	0	ID=AFCDBAGC_00996;inference=ab initio prediction:Prodigal:002006;locus_tag=AFCDBAGC_00996;product=hypothetical protein
M-cerastii_contig_8_1	Prodigal:002006	CDS	136942	138039	.	-	0	ID=AFCDBAGC_00997;Name=ychF;db_xref=COG:COG0012;gene=ychF;inference=ab initio prediction:Prodigal:002006,similar to AA sequence:UniProtKB:P44681;locus_tag=AFCDBAGC_00997;product=Ribosome-binding ATPase YchF
M-cerastii_contig_8_1	Prodigal:002006	CDS	138053	138499	.	-	0	ID=AFCDBAGC_00998;eC_number=3.1.-.-;Name=vapC_2;gene=vapC_2;inference=ab initio prediction:Prodigal:002006,protein motif:HAMAP:MF_00265;locus_tag=AFCDBAGC_00998;product=tRNA(fMet)-specific endonuclease VapC
M-cerastii_contig_8_1	Prodigal:002006	CDS	138763	139380	.	-	0	ID=AFCDBAGC_00999;eC_number=3.1.1.29;Name=pth;db_xref=COG:COG0193;gene=pth;inference=ab initio prediction:Prodigal:002006,similar to AA sequence:UniProtKB:P9WHN7;locus_tag=AFCDBAGC_00999;product=Peptidyl-tRNA hydrolase
M-cerastii_contig_8_1	Prodigal:002006	CDS	139493	140197	.	-	0	ID=AFCDBAGC_01000;Name=rplY;db_xref=COG:COG1825;gene=rplY;inference=ab initio prediction:Prodigal:002006,similar to AA sequence:UniProtKB:Q6N1P8;locus_tag=AFCDBAGC_01000;product=50S ribosomal protein L25
M-cerastii_contig_8_1	Prodigal:002006	CDS	140401	141126	.	-	0	ID=AFCDBAGC_01001;inference=ab initio prediction:Prodigal:002006;locus_tag=AFCDBAGC_01001;product=hypothetical protein
M-cerastii_contig_8_1	Prodigal:002006	CDS	141126	142217	.	-	0	ID=AFCDBAGC_01002;inference=ab initio prediction:Prodigal:002006;locus_tag=AFCDBAGC_01002;product=hypothetical protein
M-cerastii_contig_8_1	Prodigal:002006	CDS	142349	143341	.	-	0	ID=AFCDBAGC_01003;eC_number=2.7.1.130;Name=lpxK;db_xref=COG:COG1663;gene=lpxK;inference=ab initio prediction:Prodigal:002006,similar to AA sequence:UniProtKB:P27300;locus_tag=AFCDBAGC_01003;product=Tetraacyldisaccharide 4'-kinase
M-cerastii_contig_8_1	Prodigal:002006	CDS	143341	144645	.	-	0	ID=AFCDBAGC_01004;eC_number=2.4.99.12;Name=waaA;db_xref=COG:COG1519;gene=waaA;inference=ab initio prediction:Prodigal:002006,similar to AA sequence:UniProtKB:P0AC75;locus_tag=AFCDBAGC_01004;product=3-deoxy-D-manno-octulosonic acid transferase
M-cerastii_contig_8_1	Prodigal:002006	CDS	144656	145408	.	-	0	ID=AFCDBAGC_01005;inference=ab initio prediction:Prodigal:002006;locus_tag=AFCDBAGC_01005;product=hypothetical protein
M-cerastii_contig_8_1	Prodigal:002006	CDS	145789	146322	.	+	0	ID=AFCDBAGC_01006;inference=ab initio prediction:Prodigal:002006;locus_tag=AFCDBAGC_01006;product=hypothetical protein
M-cerastii_contig_8_1	Prodigal:002006	CDS	146424	146867	.	+	0	ID=AFCDBAGC_01007;inference=ab initio prediction:Prodigal:002006;locus_tag=AFCDBAGC_01007;product=hypothetical protein
M-cerastii_contig_8_1	Prodigal:002006	CDS	146944	147864	.	+	0	ID=AFCDBAGC_01008;eC_number=3.1.4.53;Name=cpdA_2;gene=cpdA_2;inference=ab initio prediction:Prodigal:002006,protein motif:HAMAP:MF_00905;locus_tag=AFCDBAGC_01008;product=3'%2C5'-cyclic adenosine monophosphate phosphodiesterase CpdA
M-cerastii_contig_8_1	Prodigal:002006	CDS	147915	148076	.	-	0	ID=AFCDBAGC_01009;inference=ab initio prediction:Prodigal:002006;locus_tag=AFCDBAGC_01009;product=hypothetical protein
M-cerastii_contig_8_1	Prodigal:002006	CDS	148649	149857	.	-	0	ID=AFCDBAGC_01010;Name=nhaA_1;db_xref=COG:COG3004;gene=nhaA_1;inference=ab initio prediction:Prodigal:002006,similar to AA sequence:UniProtKB:Q56725;locus_tag=AFCDBAGC_01010;product=Na(+)/H(+) antiporter NhaA
M-cerastii_contig_8_1	Prodigal:002006	CDS	149965	151269	.	+	0	ID=AFCDBAGC_01011;Name=proP_1;gene=proP_1;inference=ab initio prediction:Prodigal:002006,similar to AA sequence:UniProtKB:P0C0L7;locus_tag=AFCDBAGC_01011;product=Proline/betaine transporter
M-cerastii_contig_8_1	Prodigal:002006	CDS	151337	151888	.	-	0	ID=AFCDBAGC_01012;inference=ab initio prediction:Prodigal:002006;locus_tag=AFCDBAGC_01012;product=hypothetical protein
M-cerastii_contig_8_1	Prodigal:002006	CDS	152139	152783	.	-	0	ID=AFCDBAGC_01013;Name=tlpA;db_xref=COG:COG0526;gene=tlpA;inference=ab initio prediction:Prodigal:002006,similar to AA sequence:UniProtKB:P43221;locus_tag=AFCDBAGC_01013;product=Thiol:disulfide interchange protein TlpA
M-cerastii_contig_8_1	Prodigal:002006	CDS	152906	154297	.	+	0	ID=AFCDBAGC_01014;eC_number=4.3.2.1;Name=argH;db_xref=COG:COG0165;gene=argH;inference=ab initio prediction:Prodigal:002006,similar to AA sequence:UniProtKB:Q5SLL0;locus_tag=AFCDBAGC_01014;product=Argininosuccinate lyase
M-cerastii_contig_8_1	Prodigal:002006	CDS	154393	154677	.	+	0	ID=AFCDBAGC_01015;inference=ab initio prediction:Prodigal:002006;locus_tag=AFCDBAGC_01015;product=hypothetical protein
M-cerastii_contig_8_1	Prodigal:002006	CDS	154823	155515	.	+	0	ID=AFCDBAGC_01016;inference=ab initio prediction:Prodigal:002006;locus_tag=AFCDBAGC_01016;product=hypothetical protein
M-cerastii_contig_8_1	Prodigal:002006	CDS	155833	156159	.	-	0	ID=AFCDBAGC_01017;inference=ab initio prediction:Prodigal:002006;locus_tag=AFCDBAGC_01017;product=hypothetical protein
M-cerastii_contig_8_1	Prodigal:002006	CDS	156539	157258	.	-	0	ID=AFCDBAGC_01018;eC_number=3.1.3.18;Name=gph;gene=gph;inference=ab initio prediction:Prodigal:002006,protein motif:HAMAP:MF_00495;locus_tag=AFCDBAGC_01018;product=Phosphoglycolate phosphatase
M-cerastii_contig_8_1	Prodigal:002006	CDS	157392	157712	.	+	0	ID=AFCDBAGC_01019;inference=ab initio prediction:Prodigal:002006;locus_tag=AFCDBAGC_01019;product=hypothetical protein
M-cerastii_contig_8_1	Prodigal:002006	CDS	157786	158445	.	+	0	ID=AFCDBAGC_01020;eC_number=1.8.4.11;Name=msrA_1;db_xref=COG:COG0225;gene=msrA_1;inference=ab initio prediction:Prodigal:002006,similar to AA sequence:UniProtKB:Q93S39;locus_tag=AFCDBAGC_01020;product=Peptide methionine sulfoxide reductase MsrA
M-cerastii_contig_8_1	Prodigal:002006	CDS	158762	159922	.	-	0	ID=AFCDBAGC_01021;eC_number=2.3.1.9;Name=thlA;db_xref=COG:COG0183;gene=thlA;inference=ab initio prediction:Prodigal:002006,similar to AA sequence:UniProtKB:P45359;locus_tag=AFCDBAGC_01021;product=Acetyl-CoA acetyltransferase
M-cerastii_contig_8_1	Prodigal:002006	CDS	160241	160333	.	-	0	ID=AFCDBAGC_01022;inference=ab initio prediction:Prodigal:002006;locus_tag=AFCDBAGC_01022;product=hypothetical protein
M-cerastii_contig_8_1	Prodigal:002006	CDS	160360	160635	.	-	0	ID=AFCDBAGC_01023;inference=ab initio prediction:Prodigal:002006;locus_tag=AFCDBAGC_01023;product=hypothetical protein
M-cerastii_contig_8_1	Prodigal:002006	CDS	160776	161051	.	-	0	ID=AFCDBAGC_01024;inference=ab initio prediction:Prodigal:002006;locus_tag=AFCDBAGC_01024;product=hypothetical protein
M-cerastii_contig_8_1	Prodigal:002006	CDS	161137	163005	.	-	0	ID=AFCDBAGC_01025;eC_number=3.1.-.-;Name=recJ;db_xref=COG:COG0608;gene=recJ;inference=ab initio prediction:Prodigal:002006,similar to AA sequence:UniProtKB:P21893;locus_tag=AFCDBAGC_01025;product=Single-stranded-DNA-specific exonuclease RecJ
M-cerastii_contig_8_1	Prodigal:002006	CDS	163020	164648	.	-	0	ID=AFCDBAGC_01026;inference=ab initio prediction:Prodigal:002006;locus_tag=AFCDBAGC_01026;product=hypothetical protein
M-cerastii_contig_8_1	Prodigal:002006	CDS	164825	166225	.	-	0	ID=AFCDBAGC_01027;eC_number=7.1.1.1;Name=pntB;db_xref=COG:COG1282;gene=pntB;inference=ab initio prediction:Prodigal:002006,similar to AA sequence:UniProtKB:P0C188;locus_tag=AFCDBAGC_01027;product=NAD(P) transhydrogenase subunit beta
M-cerastii_contig_8_1	Prodigal:002006	CDS	166229	166678	.	-	0	ID=AFCDBAGC_01028;inference=ab initio prediction:Prodigal:002006;locus_tag=AFCDBAGC_01028;product=hypothetical protein
M-cerastii_contig_8_1	Prodigal:002006	CDS	166701	167954	.	-	0	ID=AFCDBAGC_01029;eC_number=7.1.1.1;Name=pntAA;db_xref=COG:COG3288;gene=pntAA;inference=ab initio prediction:Prodigal:002006,similar to AA sequence:UniProtKB:Q2RSB2;locus_tag=AFCDBAGC_01029;product=NAD(P) transhydrogenase subunit alpha part 1
M-cerastii_contig_8_1	Prodigal:002006	CDS	168112	168405	.	-	0	ID=AFCDBAGC_01030;inference=ab initio prediction:Prodigal:002006;locus_tag=AFCDBAGC_01030;product=hypothetical protein
M-cerastii_contig_8_1	Prodigal:002006	CDS	168623	169996	.	-	0	ID=AFCDBAGC_01031;eC_number=2.7.-.-;Name=ubiB_1;gene=ubiB_1;inference=ab initio prediction:Prodigal:002006,protein motif:HAMAP:MF_00414;locus_tag=AFCDBAGC_01031;product=protein kinase UbiB
M-cerastii_contig_8_1	Aragorn:001002	tRNA	170354	170428	.	+	.	ID=AFCDBAGC_01032;inference=COORDINATES:profile:Aragorn:001002;locus_tag=AFCDBAGC_01032;product=tRNA-Thr(tgt)
M-cerastii_contig_9_1	Prodigal:002006	CDS	668	847	.	+	0	ID=AFCDBAGC_01033;inference=ab initio prediction:Prodigal:002006;locus_tag=AFCDBAGC_01033;product=hypothetical protein
M-cerastii_contig_10_1	Prodigal:002006	CDS	56	397	.	-	0	ID=AFCDBAGC_01034;inference=ab initio prediction:Prodigal:002006;locus_tag=AFCDBAGC_01034;product=hypothetical protein
M-cerastii_contig_10_1	Prodigal:002006	CDS	413	742	.	-	0	ID=AFCDBAGC_01035;inference=ab initio prediction:Prodigal:002006;locus_tag=AFCDBAGC_01035;product=hypothetical protein
M-cerastii_contig_10_1	Prodigal:002006	CDS	718	948	.	-	0	ID=AFCDBAGC_01036;inference=ab initio prediction:Prodigal:002006;locus_tag=AFCDBAGC_01036;product=hypothetical protein
M-cerastii_contig_10_1	Prodigal:002006	CDS	935	1177	.	-	0	ID=AFCDBAGC_01037;inference=ab initio prediction:Prodigal:002006;locus_tag=AFCDBAGC_01037;product=hypothetical protein
M-cerastii_contig_10_1	Prodigal:002006	CDS	1187	2800	.	-	0	ID=AFCDBAGC_01038;eC_number=3.4.21.53;Name=lon_2;gene=lon_2;inference=ab initio prediction:Prodigal:002006,protein motif:HAMAP:MF_01973;locus_tag=AFCDBAGC_01038;product=Lon protease
M-cerastii_contig_10_1	Prodigal:002006	CDS	2868	3398	.	-	0	ID=AFCDBAGC_01039;inference=ab initio prediction:Prodigal:002006;locus_tag=AFCDBAGC_01039;product=hypothetical protein
M-cerastii_contig_10_1	Prodigal:002006	CDS	3466	4086	.	-	0	ID=AFCDBAGC_01040;inference=ab initio prediction:Prodigal:002006;locus_tag=AFCDBAGC_01040;product=hypothetical protein
M-cerastii_contig_10_1	Prodigal:002006	CDS	4541	4867	.	+	0	ID=AFCDBAGC_01041;inference=ab initio prediction:Prodigal:002006;locus_tag=AFCDBAGC_01041;product=hypothetical protein
M-cerastii_contig_10_1	Prodigal:002006	CDS	4870	6009	.	+	0	ID=AFCDBAGC_01042;inference=ab initio prediction:Prodigal:002006;locus_tag=AFCDBAGC_01042;product=hypothetical protein
M-cerastii_contig_10_1	Prodigal:002006	CDS	6012	6371	.	+	0	ID=AFCDBAGC_01043;inference=ab initio prediction:Prodigal:002006;locus_tag=AFCDBAGC_01043;product=hypothetical protein
M-cerastii_contig_10_1	Prodigal:002006	CDS	6364	6774	.	+	0	ID=AFCDBAGC_01044;inference=ab initio prediction:Prodigal:002006;locus_tag=AFCDBAGC_01044;product=hypothetical protein
M-cerastii_contig_10_1	Prodigal:002006	CDS	6869	7366	.	+	0	ID=AFCDBAGC_01045;inference=ab initio prediction:Prodigal:002006;locus_tag=AFCDBAGC_01045;product=hypothetical protein
M-cerastii_contig_10_1	Prodigal:002006	CDS	7363	7548	.	+	0	ID=AFCDBAGC_01046;inference=ab initio prediction:Prodigal:002006;locus_tag=AFCDBAGC_01046;product=hypothetical protein
M-cerastii_contig_10_1	Prodigal:002006	CDS	7545	7946	.	+	0	ID=AFCDBAGC_01047;inference=ab initio prediction:Prodigal:002006;locus_tag=AFCDBAGC_01047;product=hypothetical protein
M-cerastii_contig_10_1	Prodigal:002006	CDS	7943	8170	.	+	0	ID=AFCDBAGC_01048;inference=ab initio prediction:Prodigal:002006;locus_tag=AFCDBAGC_01048;product=hypothetical protein
M-cerastii_contig_10_1	Prodigal:002006	CDS	8300	8536	.	+	0	ID=AFCDBAGC_01049;inference=ab initio prediction:Prodigal:002006;locus_tag=AFCDBAGC_01049;product=hypothetical protein
M-cerastii_contig_10_1	Prodigal:002006	CDS	8533	9186	.	-	0	ID=AFCDBAGC_01050;inference=ab initio prediction:Prodigal:002006;locus_tag=AFCDBAGC_01050;product=hypothetical protein
M-cerastii_contig_10_1	Prodigal:002006	CDS	9308	9718	.	+	0	ID=AFCDBAGC_01051;inference=ab initio prediction:Prodigal:002006;locus_tag=AFCDBAGC_01051;product=hypothetical protein
M-cerastii_contig_10_1	Aragorn:001002	tRNA	9830	9903	.	-	.	ID=AFCDBAGC_01052;inference=COORDINATES:profile:Aragorn:001002;locus_tag=AFCDBAGC_01052;product=tRNA-Gly(ccc)
M-cerastii_contig_10_1	Prodigal:002006	CDS	10175	10828	.	+	0	ID=AFCDBAGC_01053;eC_number=3.6.1.9;Name=yhdE;db_xref=COG:COG0424;gene=yhdE;inference=ab initio prediction:Prodigal:002006,similar to AA sequence:UniProtKB:P25536;locus_tag=AFCDBAGC_01053;product=dTTP/UTP pyrophosphatase
M-cerastii_contig_10_1	Prodigal:002006	CDS	10825	11019	.	+	0	ID=AFCDBAGC_01054;Name=yacG;gene=yacG;inference=ab initio prediction:Prodigal:002006,protein motif:HAMAP:MF_00649;locus_tag=AFCDBAGC_01054;product=DNA gyrase inhibitor YacG
M-cerastii_contig_10_1	Aragorn:001002	tRNA	11121	11196	.	+	.	ID=AFCDBAGC_01055;inference=COORDINATES:profile:Aragorn:001002;locus_tag=AFCDBAGC_01055;product=tRNA-Phe(gaa)
M-cerastii_contig_10_1	Prodigal:002006	CDS	11271	11894	.	-	0	ID=AFCDBAGC_01056;eC_number=2.7.7.77;Name=mobA;db_xref=COG:COG0746;gene=mobA;inference=ab initio prediction:Prodigal:002006,similar to AA sequence:UniProtKB:P32173;locus_tag=AFCDBAGC_01056;product=Molybdenum cofactor guanylyltransferase
M-cerastii_contig_10_1	Prodigal:002006	CDS	11902	13041	.	-	0	ID=AFCDBAGC_01057;inference=ab initio prediction:Prodigal:002006,protein motif:HAMAP:MF_02040;locus_tag=AFCDBAGC_01057;product=Iron-sulfur cluster carrier protein
M-cerastii_contig_10_1	Prodigal:002006	CDS	13266	13769	.	+	0	ID=AFCDBAGC_01058;eC_number=1.4.3.5;Name=pdxH_1;gene=pdxH_1;inference=ab initio prediction:Prodigal:002006,protein motif:HAMAP:MF_01629;locus_tag=AFCDBAGC_01058;product=Pyridoxine/pyridoxamine 5'-phosphate oxidase
M-cerastii_contig_10_1	Prodigal:002006	CDS	13927	15222	.	+	0	ID=AFCDBAGC_01059;eC_number=6.3.4.21;Name=pncB;db_xref=COG:COG1488;gene=pncB;inference=ab initio prediction:Prodigal:002006,similar to AA sequence:UniProtKB:Q8UIS9;locus_tag=AFCDBAGC_01059;product=Nicotinate phosphoribosyltransferase
M-cerastii_contig_10_1	Prodigal:002006	CDS	15558	17021	.	+	0	ID=AFCDBAGC_01060;inference=ab initio prediction:Prodigal:002006;locus_tag=AFCDBAGC_01060;product=hypothetical protein
M-cerastii_contig_10_1	Prodigal:002006	CDS	17147	19129	.	+	0	ID=AFCDBAGC_01061;inference=ab initio prediction:Prodigal:002006;locus_tag=AFCDBAGC_01061;product=hypothetical protein
M-cerastii_contig_10_1	Prodigal:002006	CDS	19203	19991	.	+	0	ID=AFCDBAGC_01062;eC_number=3.1.3.15;Name=hisN;db_xref=COG:COG0483;gene=hisN;inference=ab initio prediction:Prodigal:002006,similar to AA sequence:UniProtKB:Q8NS80;locus_tag=AFCDBAGC_01062;product=Histidinol-phosphatase
M-cerastii_contig_10_1	Prodigal:002006	CDS	20094	21203	.	+	0	ID=AFCDBAGC_01063;inference=ab initio prediction:Prodigal:002006;locus_tag=AFCDBAGC_01063;product=hypothetical protein
M-cerastii_contig_10_1	Prodigal:002006	CDS	21324	22769	.	+	0	ID=AFCDBAGC_01064;Name=ycjX;db_xref=COG:COG3106;gene=ycjX;inference=ab initio prediction:Prodigal:002006,similar to AA sequence:UniProtKB:P76046;locus_tag=AFCDBAGC_01064;product=putative protein YcjX
M-cerastii_contig_10_1	Prodigal:002006	CDS	22801	23829	.	+	0	ID=AFCDBAGC_01065;inference=ab initio prediction:Prodigal:002006;locus_tag=AFCDBAGC_01065;product=hypothetical protein
M-cerastii_contig_10_1	Prodigal:002006	CDS	23839	24081	.	-	0	ID=AFCDBAGC_01066;inference=ab initio prediction:Prodigal:002006;locus_tag=AFCDBAGC_01066;product=hypothetical protein
M-cerastii_contig_10_1	Prodigal:002006	CDS	24183	24734	.	-	0	ID=AFCDBAGC_01067;inference=ab initio prediction:Prodigal:002006;locus_tag=AFCDBAGC_01067;product=hypothetical protein
M-cerastii_contig_10_1	Prodigal:002006	CDS	24832	25629	.	-	0	ID=AFCDBAGC_01068;inference=ab initio prediction:Prodigal:002006;locus_tag=AFCDBAGC_01068;product=hypothetical protein
M-cerastii_contig_10_1	Prodigal:002006	CDS	25733	26104	.	-	0	ID=AFCDBAGC_01069;inference=ab initio prediction:Prodigal:002006;locus_tag=AFCDBAGC_01069;product=hypothetical protein
M-cerastii_contig_10_1	Prodigal:002006	CDS	26110	26541	.	-	0	ID=AFCDBAGC_01070;inference=ab initio prediction:Prodigal:002006;locus_tag=AFCDBAGC_01070;product=hypothetical protein
M-cerastii_contig_10_1	Prodigal:002006	CDS	26553	27032	.	-	0	ID=AFCDBAGC_01071;inference=ab initio prediction:Prodigal:002006;locus_tag=AFCDBAGC_01071;product=hypothetical protein
M-cerastii_contig_10_1	Prodigal:002006	CDS	27382	28803	.	+	0	ID=AFCDBAGC_01072;eC_number=2.4.1.15;Name=otsA;db_xref=COG:COG0380;gene=otsA;inference=ab initio prediction:Prodigal:002006,similar to AA sequence:UniProtKB:P31677;locus_tag=AFCDBAGC_01072;product=Trehalose-6-phosphate synthase
M-cerastii_contig_10_1	Prodigal:002006	CDS	28937	31057	.	+	0	ID=AFCDBAGC_01073;eC_number=3.2.1.-;Name=glgX_2;db_xref=COG:COG1523;gene=glgX_2;inference=ab initio prediction:Prodigal:002006,similar to AA sequence:UniProtKB:P9WQ25;locus_tag=AFCDBAGC_01073;product=Glycogen operon protein GlgX 
M-cerastii_contig_10_1	Prodigal:002006	CDS	31089	31712	.	-	0	ID=AFCDBAGC_01074;Name=ureE;gene=ureE;inference=ab initio prediction:Prodigal:002006,protein motif:HAMAP:MF_00822;locus_tag=AFCDBAGC_01074;product=Urease accessory protein UreE
M-cerastii_contig_10_1	Prodigal:002006	CDS	31945	32295	.	+	0	ID=AFCDBAGC_01075;inference=ab initio prediction:Prodigal:002006;locus_tag=AFCDBAGC_01075;product=hypothetical protein
M-cerastii_contig_10_1	Prodigal:002006	CDS	32487	33230	.	+	0	ID=AFCDBAGC_01076;Name=djlA_2;db_xref=COG:COG1076;gene=djlA_2;inference=ab initio prediction:Prodigal:002006,similar to AA sequence:UniProtKB:P31680;locus_tag=AFCDBAGC_01076;product=Co-chaperone protein DjlA
M-cerastii_contig_10_1	Prodigal:002006	CDS	33227	33973	.	+	0	ID=AFCDBAGC_01077;eC_number=3.5.1.28;Name=amiD_1;db_xref=COG:COG3023;gene=amiD_1;inference=ab initio prediction:Prodigal:002006,similar to AA sequence:UniProtKB:P75820;locus_tag=AFCDBAGC_01077;product=N-acetylmuramoyl-L-alanine amidase AmiD
M-cerastii_contig_10_1	Prodigal:002006	CDS	33983	34732	.	+	0	ID=AFCDBAGC_01078;inference=ab initio prediction:Prodigal:002006;locus_tag=AFCDBAGC_01078;product=hypothetical protein
M-cerastii_contig_10_1	Prodigal:002006	CDS	34743	35771	.	-	0	ID=AFCDBAGC_01079;Name=alx;db_xref=COG:COG0861;gene=alx;inference=ab initio prediction:Prodigal:002006,similar to AA sequence:UniProtKB:P42601;locus_tag=AFCDBAGC_01079;product=Putative membrane-bound redox modulator Alx
M-cerastii_contig_10_1	Prodigal:002006	CDS	35978	37240	.	+	0	ID=AFCDBAGC_01080;eC_number=1.3.1.114;Name=baiN;db_xref=COG:COG2081;gene=baiN;inference=ab initio prediction:Prodigal:002006,similar to AA sequence:UniProtKB:B0NAQ4;locus_tag=AFCDBAGC_01080;product=3-dehydro-bile acid delta(4%2C6)-reductase
M-cerastii_contig_10_1	Prodigal:002006	CDS	37237	37920	.	+	0	ID=AFCDBAGC_01081;eC_number=2.5.1.16;Name=speE_1;gene=speE_1;inference=ab initio prediction:Prodigal:002006,protein motif:HAMAP:MF_00198;locus_tag=AFCDBAGC_01081;product=Polyamine aminopropyltransferase
M-cerastii_contig_10_1	Prodigal:002006	CDS	38132	38968	.	-	0	ID=AFCDBAGC_01082;inference=ab initio prediction:Prodigal:002006;locus_tag=AFCDBAGC_01082;product=hypothetical protein
M-cerastii_contig_10_1	Prodigal:002006	CDS	39189	39965	.	+	0	ID=AFCDBAGC_01083;inference=ab initio prediction:Prodigal:002006;locus_tag=AFCDBAGC_01083;product=hypothetical protein
M-cerastii_contig_10_1	Prodigal:002006	CDS	39940	41460	.	+	0	ID=AFCDBAGC_01084;Name=imuB;gene=imuB;inference=ab initio prediction:Prodigal:002006,similar to AA sequence:UniProtKB:B8H428;locus_tag=AFCDBAGC_01084;product=Protein ImuB
M-cerastii_contig_10_1	Prodigal:002006	CDS	41433	44780	.	+	0	ID=AFCDBAGC_01085;eC_number=2.7.7.7;Name=dnaE2;gene=dnaE2;inference=ab initio prediction:Prodigal:002006,similar to AA sequence:UniProtKB:B8H427;locus_tag=AFCDBAGC_01085;product=Error-prone DNA polymerase
M-cerastii_contig_10_1	Prodigal:002006	CDS	44862	45299	.	+	0	ID=AFCDBAGC_01086;inference=ab initio prediction:Prodigal:002006;locus_tag=AFCDBAGC_01086;product=hypothetical protein
M-cerastii_contig_10_1	Prodigal:002006	CDS	45334	45873	.	-	0	ID=AFCDBAGC_01087;eC_number=4.2.1.147;Name=fae_1;db_xref=COG:COG1795;gene=fae_1;inference=ab initio prediction:Prodigal:002006,similar to AA sequence:UniProtKB:Q9FA38;locus_tag=AFCDBAGC_01087;product=5%2C6%2C7%2C8-tetrahydromethanopterin hydro-lyase
M-cerastii_contig_10_1	Prodigal:002006	CDS	46044	46283	.	+	0	ID=AFCDBAGC_01088;inference=ab initio prediction:Prodigal:002006;locus_tag=AFCDBAGC_01088;product=hypothetical protein
M-cerastii_contig_10_1	Prodigal:002006	CDS	46383	46829	.	-	0	ID=AFCDBAGC_01089;inference=ab initio prediction:Prodigal:002006;locus_tag=AFCDBAGC_01089;product=hypothetical protein
M-cerastii_contig_10_1	Prodigal:002006	CDS	46926	47288	.	-	0	ID=AFCDBAGC_01090;inference=ab initio prediction:Prodigal:002006;locus_tag=AFCDBAGC_01090;product=hypothetical protein
M-cerastii_contig_10_1	Prodigal:002006	CDS	47432	47572	.	-	0	ID=AFCDBAGC_01091;Name=vapB2;gene=vapB2;inference=ab initio prediction:Prodigal:002006,similar to AA sequence:UniProtKB:Q4UNB3;locus_tag=AFCDBAGC_01091;product=Antitoxin VapB2
M-cerastii_contig_10_1	Aragorn:001002	tRNA	48266	48357	.	+	.	ID=AFCDBAGC_01092;inference=COORDINATES:profile:Aragorn:001002;locus_tag=AFCDBAGC_01092;product=tRNA-Pro(cgg)
M-cerastii_contig_10_1	Prodigal:002006	CDS	51569	52489	.	-	0	ID=AFCDBAGC_01093;eC_number=1.5.1.20;Name=metF;db_xref=COG:COG0685;gene=metF;inference=ab initio prediction:Prodigal:002006,similar to AA sequence:UniProtKB:P0AEZ1;locus_tag=AFCDBAGC_01093;product=5%2C10-methylenetetrahydrofolate reductase
M-cerastii_contig_10_1	Prodigal:002006	CDS	52546	53556	.	-	0	ID=AFCDBAGC_01094;eC_number=2.1.1.163;Name=COQ5_1;gene=COQ5_1;inference=ab initio prediction:Prodigal:002006,protein motif:HAMAP:MF_01813;locus_tag=AFCDBAGC_01094;product=2-methoxy-6-polyprenyl-1%2C4-benzoquinol methylase%2C mitochondrial
M-cerastii_contig_10_1	Prodigal:002006	CDS	53616	54542	.	-	0	ID=AFCDBAGC_01095;eC_number=2.7.1.4;Name=mak;db_xref=COG:COG1940;gene=mak;inference=ab initio prediction:Prodigal:002006,similar to AA sequence:UniProtKB:P23917;locus_tag=AFCDBAGC_01095;product=Fructokinase
M-cerastii_contig_10_1	Prodigal:002006	CDS	54539	55942	.	-	0	ID=AFCDBAGC_01096;Name=dctA1;gene=dctA1;inference=ab initio prediction:Prodigal:002006,similar to AA sequence:UniProtKB:P31601;locus_tag=AFCDBAGC_01096;product=C4-dicarboxylate transport protein
M-cerastii_contig_10_1	Prodigal:002006	CDS	56189	56614	.	+	0	ID=AFCDBAGC_01097;inference=ab initio prediction:Prodigal:002006;locus_tag=AFCDBAGC_01097;product=hypothetical protein
M-cerastii_contig_10_1	Prodigal:002006	CDS	56709	57641	.	-	0	ID=AFCDBAGC_01098;inference=ab initio prediction:Prodigal:002006;locus_tag=AFCDBAGC_01098;product=hypothetical protein
M-cerastii_contig_10_1	Prodigal:002006	CDS	57902	58333	.	-	0	ID=AFCDBAGC_01099;eC_number=1.8.4.12;Name=msrB;db_xref=COG:COG0229;gene=msrB;inference=ab initio prediction:Prodigal:002006,similar to AA sequence:UniProtKB:P0A746;locus_tag=AFCDBAGC_01099;product=Peptide methionine sulfoxide reductase MsrB
M-cerastii_contig_10_1	Prodigal:002006	CDS	58396	59514	.	-	0	ID=AFCDBAGC_01100;inference=ab initio prediction:Prodigal:002006;locus_tag=AFCDBAGC_01100;product=hypothetical protein
M-cerastii_contig_10_1	Prodigal:002006	CDS	59901	60176	.	-	0	ID=AFCDBAGC_01101;inference=ab initio prediction:Prodigal:002006;locus_tag=AFCDBAGC_01101;product=hypothetical protein
M-cerastii_contig_10_1	Prodigal:002006	CDS	60277	60801	.	-	0	ID=AFCDBAGC_01102;inference=ab initio prediction:Prodigal:002006;locus_tag=AFCDBAGC_01102;product=hypothetical protein
M-cerastii_contig_10_1	Prodigal:002006	CDS	61104	61346	.	+	0	ID=AFCDBAGC_01103;inference=ab initio prediction:Prodigal:002006;locus_tag=AFCDBAGC_01103;product=hypothetical protein
M-cerastii_contig_10_1	Aragorn:001002	tRNA	61382	61458	.	-	.	ID=AFCDBAGC_01104;inference=COORDINATES:profile:Aragorn:001002;locus_tag=AFCDBAGC_01104;product=tRNA-Arg(tct)
M-cerastii_contig_10_1	Prodigal:002006	CDS	61518	61943	.	-	0	ID=AFCDBAGC_01105;inference=ab initio prediction:Prodigal:002006;locus_tag=AFCDBAGC_01105;product=hypothetical protein
M-cerastii_contig_10_1	Prodigal:002006	CDS	62155	63312	.	+	0	ID=AFCDBAGC_01106;Name=flgI;gene=flgI;inference=ab initio prediction:Prodigal:002006,protein motif:HAMAP:MF_00416;locus_tag=AFCDBAGC_01106;product=Flagellar P-ring protein
M-cerastii_contig_10_1	Prodigal:002006	CDS	63348	63728	.	+	0	ID=AFCDBAGC_01107;inference=ab initio prediction:Prodigal:002006;locus_tag=AFCDBAGC_01107;product=hypothetical protein
M-cerastii_contig_10_1	Prodigal:002006	CDS	63718	64191	.	+	0	ID=AFCDBAGC_01108;inference=ab initio prediction:Prodigal:002006;locus_tag=AFCDBAGC_01108;product=hypothetical protein
M-cerastii_contig_10_1	Prodigal:002006	CDS	64197	64652	.	-	0	ID=AFCDBAGC_01109;inference=ab initio prediction:Prodigal:002006;locus_tag=AFCDBAGC_01109;product=hypothetical protein
M-cerastii_contig_10_1	Prodigal:002006	CDS	64682	66511	.	-	0	ID=AFCDBAGC_01110;inference=ab initio prediction:Prodigal:002006;locus_tag=AFCDBAGC_01110;product=hypothetical protein
M-cerastii_contig_10_1	Prodigal:002006	CDS	66520	68400	.	-	0	ID=AFCDBAGC_01111;inference=ab initio prediction:Prodigal:002006;locus_tag=AFCDBAGC_01111;product=hypothetical protein
M-cerastii_contig_10_1	Prodigal:002006	CDS	68447	69859	.	-	0	ID=AFCDBAGC_01112;Name=flgE;db_xref=COG:COG1749;gene=flgE;inference=ab initio prediction:Prodigal:002006,similar to AA sequence:UniProtKB:Q8YDL6;locus_tag=AFCDBAGC_01112;product=Flagellar hook protein FlgE
M-cerastii_contig_10_1	Prodigal:002006	CDS	70099	70566	.	+	0	ID=AFCDBAGC_01113;inference=ab initio prediction:Prodigal:002006;locus_tag=AFCDBAGC_01113;product=hypothetical protein
M-cerastii_contig_10_1	Prodigal:002006	CDS	70688	71140	.	+	0	ID=AFCDBAGC_01114;eC_number=2.7.13.3;Name=rcsC_6;gene=rcsC_6;inference=ab initio prediction:Prodigal:002006,protein motif:HAMAP:MF_00979;locus_tag=AFCDBAGC_01114;product=Sensor histidine kinase RcsC
M-cerastii_contig_10_1	Prodigal:002006	CDS	71165	72787	.	-	0	ID=AFCDBAGC_01115;Name=prfC;db_xref=COG:COG4108;gene=prfC;inference=ab initio prediction:Prodigal:002006,similar to AA sequence:UniProtKB:P0A7I4;locus_tag=AFCDBAGC_01115;product=Peptide chain release factor RF3
M-cerastii_contig_10_1	Prodigal:002006	CDS	72947	73687	.	-	0	ID=AFCDBAGC_01116;eC_number=1.3.1.87;Name=hcaB_3;gene=hcaB_3;inference=ab initio prediction:Prodigal:002006,protein motif:HAMAP:MF_01647;locus_tag=AFCDBAGC_01116;product=3-phenylpropionate-dihydrodiol/cinnamic acid-dihydrodiol dehydrogenase
M-cerastii_contig_10_1	Aragorn:001002	tRNA	73772	73846	.	+	.	ID=AFCDBAGC_01117;inference=COORDINATES:profile:Aragorn:001002;locus_tag=AFCDBAGC_01117;product=tRNA-Gln(ttg)
M-cerastii_contig_10_1	Prodigal:002006	CDS	74105	75724	.	+	0	ID=AFCDBAGC_01118;inference=ab initio prediction:Prodigal:002006;locus_tag=AFCDBAGC_01118;product=hypothetical protein
M-cerastii_contig_10_1	Prodigal:002006	CDS	75550	76440	.	-	0	ID=AFCDBAGC_01119;Name=dmlR_3;gene=dmlR_3;inference=ab initio prediction:Prodigal:002006,similar to AA sequence:UniProtKB:P76250;locus_tag=AFCDBAGC_01119;product=HTH-type transcriptional regulator DmlR
M-cerastii_contig_10_1	Prodigal:002006	CDS	76519	77160	.	+	0	ID=AFCDBAGC_01120;inference=ab initio prediction:Prodigal:002006;locus_tag=AFCDBAGC_01120;product=hypothetical protein
M-cerastii_contig_10_1	Prodigal:002006	CDS	77236	77640	.	+	0	ID=AFCDBAGC_01121;inference=ab initio prediction:Prodigal:002006;locus_tag=AFCDBAGC_01121;product=hypothetical protein
M-cerastii_contig_10_1	Prodigal:002006	CDS	77753	78994	.	+	0	ID=AFCDBAGC_01122;inference=ab initio prediction:Prodigal:002006;locus_tag=AFCDBAGC_01122;product=hypothetical protein
M-cerastii_contig_10_1	Prodigal:002006	CDS	79014	80147	.	-	0	ID=AFCDBAGC_01123;inference=ab initio prediction:Prodigal:002006;locus_tag=AFCDBAGC_01123;product=hypothetical protein
M-cerastii_contig_10_1	Prodigal:002006	CDS	80243	80368	.	-	0	ID=AFCDBAGC_01124;inference=ab initio prediction:Prodigal:002006;locus_tag=AFCDBAGC_01124;product=hypothetical protein
M-cerastii_contig_10_1	Prodigal:002006	CDS	80683	81516	.	+	0	ID=AFCDBAGC_01125;Name=glpR;db_xref=COG:COG1349;gene=glpR;inference=ab initio prediction:Prodigal:002006,similar to AA sequence:UniProtKB:P0ACL0;locus_tag=AFCDBAGC_01125;product=Glycerol-3-phosphate regulon repressor
M-cerastii_contig_10_1	Prodigal:002006	CDS	81603	83135	.	+	0	ID=AFCDBAGC_01126;eC_number=1.1.1.402;Name=eryB;db_xref=COG:COG0578;gene=eryB;inference=ab initio prediction:Prodigal:002006,similar to AA sequence:UniProtKB:Q2YIQ2;locus_tag=AFCDBAGC_01126;product=D-erythritol 1-phosphate dehydrogenase
M-cerastii_contig_10_1	Prodigal:002006	CDS	83219	84724	.	+	0	ID=AFCDBAGC_01127;eC_number=2.7.1.30;Name=glpK;db_xref=COG:COG0554;gene=glpK;inference=ab initio prediction:Prodigal:002006,similar to AA sequence:UniProtKB:P9WPK1;locus_tag=AFCDBAGC_01127;product=Glycerol kinase
M-cerastii_contig_10_1	Prodigal:002006	CDS	84877	85608	.	+	0	ID=AFCDBAGC_01128;Name=glpF;db_xref=COG:COG0580;gene=glpF;inference=ab initio prediction:Prodigal:002006,similar to AA sequence:UniProtKB:P18156;locus_tag=AFCDBAGC_01128;product=Glycerol uptake facilitator protein
M-cerastii_contig_11_1	Prodigal:002006	CDS	41	742	.	-	0	ID=AFCDBAGC_01129;Name=ctrA_1;gene=ctrA_1;inference=ab initio prediction:Prodigal:002006,similar to AA sequence:UniProtKB:Q8FZ93;locus_tag=AFCDBAGC_01129;product=Cell cycle response regulator CtrA
M-cerastii_contig_11_1	Prodigal:002006	CDS	1152	2507	.	+	0	ID=AFCDBAGC_01130;eC_number=7.1.2.2;Name=yscN;gene=yscN;inference=ab initio prediction:Prodigal:002006,similar to AA sequence:UniProtKB:P40291;locus_tag=AFCDBAGC_01130;product=putative ATP synthase YscN
M-cerastii_contig_11_1	Prodigal:002006	CDS	2591	2998	.	+	0	ID=AFCDBAGC_01131;inference=ab initio prediction:Prodigal:002006;locus_tag=AFCDBAGC_01131;product=hypothetical protein
M-cerastii_contig_11_1	Prodigal:002006	CDS	3122	4174	.	+	0	ID=AFCDBAGC_01132;inference=ab initio prediction:Prodigal:002006;locus_tag=AFCDBAGC_01132;product=hypothetical protein
M-cerastii_contig_11_1	Prodigal:002006	CDS	4187	4750	.	+	0	ID=AFCDBAGC_01133;inference=ab initio prediction:Prodigal:002006;locus_tag=AFCDBAGC_01133;product=hypothetical protein
M-cerastii_contig_11_1	Prodigal:002006	CDS	4747	5268	.	+	0	ID=AFCDBAGC_01134;inference=ab initio prediction:Prodigal:002006;locus_tag=AFCDBAGC_01134;product=hypothetical protein
M-cerastii_contig_11_1	Prodigal:002006	CDS	5180	7327	.	-	0	ID=AFCDBAGC_01135;Name=flhA_2;db_xref=COG:COG1298;gene=flhA_2;inference=ab initio prediction:Prodigal:002006,similar to AA sequence:UniProtKB:Q8YDK9;locus_tag=AFCDBAGC_01135;product=Flagellar biosynthesis protein FlhA
M-cerastii_contig_11_1	Prodigal:002006	CDS	7528	8268	.	+	0	ID=AFCDBAGC_01136;inference=ab initio prediction:Prodigal:002006;locus_tag=AFCDBAGC_01136;product=hypothetical protein
M-cerastii_contig_11_1	Prodigal:002006	CDS	8282	9523	.	-	0	ID=AFCDBAGC_01137;inference=ab initio prediction:Prodigal:002006;locus_tag=AFCDBAGC_01137;product=hypothetical protein
M-cerastii_contig_11_1	Prodigal:002006	CDS	9612	10265	.	-	0	ID=AFCDBAGC_01138;Name=kpsT;gene=kpsT;inference=ab initio prediction:Prodigal:002006,similar to AA sequence:UniProtKB:P23888;locus_tag=AFCDBAGC_01138;product=Polysialic acid transport ATP-binding protein KpsT
M-cerastii_contig_11_1	Prodigal:002006	CDS	10360	11175	.	-	0	ID=AFCDBAGC_01139;eC_number=3.6.3.-;Name=cmpD_2;gene=cmpD_2;inference=ab initio prediction:Prodigal:002006,similar to AA sequence:UniProtKB:Q55463;locus_tag=AFCDBAGC_01139;product=Bicarbonate transport ATP-binding protein CmpD
M-cerastii_contig_11_1	Prodigal:002006	CDS	11183	11992	.	-	0	ID=AFCDBAGC_01140;Name=ssuC_2;db_xref=COG:COG0600;gene=ssuC_2;inference=ab initio prediction:Prodigal:002006,similar to AA sequence:UniProtKB:P40401;locus_tag=AFCDBAGC_01140;product=Putative aliphatic sulfonates transport permease protein SsuC
M-cerastii_contig_11_1	Prodigal:002006	CDS	11992	12990	.	-	0	ID=AFCDBAGC_01141;inference=ab initio prediction:Prodigal:002006;locus_tag=AFCDBAGC_01141;product=hypothetical protein
M-cerastii_contig_11_1	Prodigal:002006	CDS	13106	14038	.	+	0	ID=AFCDBAGC_01142;eC_number=1.1.1.108;Name=lcdH;gene=lcdH;inference=ab initio prediction:Prodigal:002006,similar to AA sequence:UniProtKB:D7URM0;locus_tag=AFCDBAGC_01142;product=L-carnitine dehydrogenase
M-cerastii_contig_11_1	Prodigal:002006	CDS	14258	15175	.	+	0	ID=AFCDBAGC_01143;inference=ab initio prediction:Prodigal:002006;locus_tag=AFCDBAGC_01143;product=hypothetical protein
M-cerastii_contig_11_1	Prodigal:002006	CDS	15303	16535	.	+	0	ID=AFCDBAGC_01144;eC_number=1.3.99.-;Name=mmgC_1;db_xref=COG:COG1960;gene=mmgC_1;inference=ab initio prediction:Prodigal:002006,similar to AA sequence:UniProtKB:P45857;locus_tag=AFCDBAGC_01144;product=Acyl-CoA dehydrogenase
M-cerastii_contig_11_1	Prodigal:002006	CDS	16647	17333	.	+	0	ID=AFCDBAGC_01145;inference=ab initio prediction:Prodigal:002006;locus_tag=AFCDBAGC_01145;product=hypothetical protein
M-cerastii_contig_11_1	Prodigal:002006	CDS	17436	17651	.	+	0	ID=AFCDBAGC_01146;inference=ab initio prediction:Prodigal:002006;locus_tag=AFCDBAGC_01146;product=hypothetical protein
M-cerastii_contig_11_1	Prodigal:002006	CDS	17704	19995	.	-	0	ID=AFCDBAGC_01147;Name=ydeP_2;db_xref=COG:COG0243;gene=ydeP_2;inference=ab initio prediction:Prodigal:002006,similar to AA sequence:UniProtKB:P77561;locus_tag=AFCDBAGC_01147;product=Protein YdeP
M-cerastii_contig_11_1	Prodigal:002006	CDS	20158	21552	.	+	0	ID=AFCDBAGC_01148;inference=ab initio prediction:Prodigal:002006;locus_tag=AFCDBAGC_01148;product=hypothetical protein
M-cerastii_contig_11_1	Prodigal:002006	CDS	21614	22942	.	+	0	ID=AFCDBAGC_01149;eC_number=3.2.1.135;Name=nplT;gene=nplT;inference=ab initio prediction:Prodigal:002006,similar to AA sequence:UniProtKB:P38940;locus_tag=AFCDBAGC_01149;product=Neopullulanase
M-cerastii_contig_11_1	Prodigal:002006	CDS	23004	23525	.	+	0	ID=AFCDBAGC_01150;inference=ab initio prediction:Prodigal:002006,similar to AA sequence:ISfinder:ISMpo2;locus_tag=AFCDBAGC_01150;product=IS1595 family transposase ISMpo2
M-cerastii_contig_11_1	Prodigal:002006	CDS	23539	24096	.	-	0	ID=AFCDBAGC_01151;Name=hpr;gene=hpr;inference=ab initio prediction:Prodigal:002006,protein motif:HAMAP:MF_01911;locus_tag=AFCDBAGC_01151;product=HTH-type transcriptional regulator Hpr
M-cerastii_contig_11_1	Prodigal:002006	CDS	24170	25633	.	-	0	ID=AFCDBAGC_01152;eC_number=2.9.1.1;Name=selA;db_xref=COG:COG1921;gene=selA;inference=ab initio prediction:Prodigal:002006,similar to AA sequence:UniProtKB:P0A821;locus_tag=AFCDBAGC_01152;product=L-seryl-tRNA(Sec) selenium transferase
M-cerastii_contig_11_1	Prodigal:002006	CDS	25710	26504	.	+	0	ID=AFCDBAGC_01153;eC_number=2.1.1.45;Name=thyA;db_xref=COG:COG0207;gene=thyA;inference=ab initio prediction:Prodigal:002006,similar to AA sequence:UniProtKB:P67042;locus_tag=AFCDBAGC_01153;product=Thymidylate synthase
M-cerastii_contig_11_1	Prodigal:002006	CDS	26504	27016	.	+	0	ID=AFCDBAGC_01154;eC_number=1.5.1.3;Name=dhfrIII;gene=dhfrIII;inference=ab initio prediction:Prodigal:002006,similar to AA sequence:UniProtKB:P12833;locus_tag=AFCDBAGC_01154;product=Dihydrofolate reductase type 3
M-cerastii_contig_11_1	Prodigal:002006	CDS	27252	28427	.	+	0	ID=AFCDBAGC_01155;Name=hflK;db_xref=COG:COG0330;gene=hflK;inference=ab initio prediction:Prodigal:002006,similar to AA sequence:UniProtKB:P0ABC7;locus_tag=AFCDBAGC_01155;product=Modulator of FtsH protease HflK
M-cerastii_contig_11_1	Prodigal:002006	CDS	28424	29380	.	+	0	ID=AFCDBAGC_01156;Name=hflC;db_xref=COG:COG0330;gene=hflC;inference=ab initio prediction:Prodigal:002006,similar to AA sequence:UniProtKB:P0ABC3;locus_tag=AFCDBAGC_01156;product=Modulator of FtsH protease HflC
M-cerastii_contig_11_1	Prodigal:002006	CDS	29512	31035	.	+	0	ID=AFCDBAGC_01157;eC_number=3.4.21.107;Name=degP_1;db_xref=COG:COG0265;gene=degP_1;inference=ab initio prediction:Prodigal:002006,similar to AA sequence:UniProtKB:P0C0V0;locus_tag=AFCDBAGC_01157;product=Periplasmic serine endoprotease DegP
M-cerastii_contig_11_1	Prodigal:002006	CDS	31175	31528	.	+	0	ID=AFCDBAGC_01158;inference=ab initio prediction:Prodigal:002006;locus_tag=AFCDBAGC_01158;product=hypothetical protein
M-cerastii_contig_11_1	Prodigal:002006	CDS	31535	32431	.	-	0	ID=AFCDBAGC_01159;inference=ab initio prediction:Prodigal:002006;locus_tag=AFCDBAGC_01159;product=hypothetical protein
M-cerastii_contig_11_1	Prodigal:002006	CDS	32448	33374	.	+	0	ID=AFCDBAGC_01160;eC_number=2.5.1.75;Name=miaA;db_xref=COG:COG0324;gene=miaA;inference=ab initio prediction:Prodigal:002006,similar to AA sequence:UniProtKB:P16384;locus_tag=AFCDBAGC_01160;product=tRNA dimethylallyltransferase
M-cerastii_contig_11_1	Prodigal:002006	CDS	33381	34247	.	-	0	ID=AFCDBAGC_01161;eC_number=1.1.1.60;Name=garR_2;db_xref=COG:COG2084;gene=garR_2;inference=ab initio prediction:Prodigal:002006,similar to AA sequence:UniProtKB:P0ABQ2;locus_tag=AFCDBAGC_01161;product=2-hydroxy-3-oxopropionate reductase
M-cerastii_contig_11_1	Prodigal:002006	CDS	34486	36543	.	+	0	ID=AFCDBAGC_01162;Name=cstA;db_xref=COG:COG1966;gene=cstA;inference=ab initio prediction:Prodigal:002006,similar to AA sequence:UniProtKB:P15078;locus_tag=AFCDBAGC_01162;product=Peptide transporter CstA
M-cerastii_contig_11_1	Prodigal:002006	CDS	36548	36772	.	+	0	ID=AFCDBAGC_01163;inference=ab initio prediction:Prodigal:002006;locus_tag=AFCDBAGC_01163;product=hypothetical protein
M-cerastii_contig_11_1	Prodigal:002006	CDS	36885	37319	.	+	0	ID=AFCDBAGC_01164;inference=ab initio prediction:Prodigal:002006;locus_tag=AFCDBAGC_01164;product=hypothetical protein
M-cerastii_contig_11_1	Prodigal:002006	CDS	37354	38622	.	+	0	ID=AFCDBAGC_01165;inference=ab initio prediction:Prodigal:002006;locus_tag=AFCDBAGC_01165;product=hypothetical protein
M-cerastii_contig_11_1	Prodigal:002006	CDS	38622	39743	.	+	0	ID=AFCDBAGC_01166;eC_number=3.4.-.-;Name=bepA_1;gene=bepA_1;inference=ab initio prediction:Prodigal:002006,protein motif:HAMAP:MF_00997;locus_tag=AFCDBAGC_01166;product=Beta-barrel assembly-enhancing protease
M-cerastii_contig_11_1	Prodigal:002006	CDS	39864	43103	.	+	0	ID=AFCDBAGC_01167;Name=mdtB_1;db_xref=COG:COG0841;gene=mdtB_1;inference=ab initio prediction:Prodigal:002006,similar to AA sequence:UniProtKB:Q0TG15;locus_tag=AFCDBAGC_01167;product=Multidrug resistance protein MdtB
M-cerastii_contig_11_1	Prodigal:002006	CDS	43116	43862	.	-	0	ID=AFCDBAGC_01168;eC_number=3.1.3.105;Name=mupP_2;db_xref=COG:COG0546;gene=mupP_2;inference=ab initio prediction:Prodigal:002006,similar to AA sequence:UniProtKB:Q9HZ62;locus_tag=AFCDBAGC_01168;product=N-acetylmuramic acid 6-phosphate phosphatase
M-cerastii_contig_11_1	Prodigal:002006	CDS	43959	44420	.	+	0	ID=AFCDBAGC_01169;inference=ab initio prediction:Prodigal:002006;locus_tag=AFCDBAGC_01169;product=hypothetical protein
M-cerastii_contig_11_1	Prodigal:002006	CDS	44594	45307	.	+	0	ID=AFCDBAGC_01170;eC_number=5.3.1.6;Name=rpiA;db_xref=COG:COG0120;gene=rpiA;inference=ab initio prediction:Prodigal:002006,similar to AA sequence:UniProtKB:Q6G3V6;locus_tag=AFCDBAGC_01170;product=Ribose-5-phosphate isomerase A
M-cerastii_contig_11_1	Prodigal:002006	CDS	45389	45949	.	+	0	ID=AFCDBAGC_01171;inference=ab initio prediction:Prodigal:002006;locus_tag=AFCDBAGC_01171;product=hypothetical protein
M-cerastii_contig_11_1	Prodigal:002006	CDS	45977	47215	.	+	0	ID=AFCDBAGC_01172;inference=ab initio prediction:Prodigal:002006;locus_tag=AFCDBAGC_01172;product=hypothetical protein
M-cerastii_contig_11_1	Prodigal:002006	CDS	47212	48597	.	+	0	ID=AFCDBAGC_01173;eC_number=1.8.1.16;Name=garB;gene=garB;inference=ab initio prediction:Prodigal:002006,similar to AA sequence:UniProtKB:D0VWY5;locus_tag=AFCDBAGC_01173;product=Glutathione amide reductase
M-cerastii_contig_11_1	Prodigal:002006	CDS	48653	49021	.	+	0	ID=AFCDBAGC_01174;inference=ab initio prediction:Prodigal:002006;locus_tag=AFCDBAGC_01174;product=hypothetical protein
M-cerastii_contig_11_1	Prodigal:002006	CDS	49175	50557	.	+	0	ID=AFCDBAGC_01175;eC_number=2.5.1.54;Name=aroH;db_xref=COG:COG3200;gene=aroH;inference=ab initio prediction:Prodigal:002006,similar to AA sequence:UniProtKB:P80574;locus_tag=AFCDBAGC_01175;product=Phospho-2-dehydro-3-deoxyheptonate aldolase
M-cerastii_contig_11_1	Prodigal:002006	CDS	50601	53477	.	-	0	ID=AFCDBAGC_01176;inference=ab initio prediction:Prodigal:002006;locus_tag=AFCDBAGC_01176;product=hypothetical protein
M-cerastii_contig_11_1	Prodigal:002006	CDS	53715	54071	.	+	0	ID=AFCDBAGC_01177;inference=ab initio prediction:Prodigal:002006;locus_tag=AFCDBAGC_01177;product=hypothetical protein
M-cerastii_contig_11_1	Prodigal:002006	CDS	54078	55352	.	-	0	ID=AFCDBAGC_01178;Name=bepF_2;gene=bepF_2;inference=ab initio prediction:Prodigal:002006,similar to AA sequence:UniProtKB:Q8FWV8;locus_tag=AFCDBAGC_01178;product=Efflux pump periplasmic linker BepF
M-cerastii_contig_11_1	Prodigal:002006	CDS	55463	56713	.	-	0	ID=AFCDBAGC_01179;eC_number=2.10.1.1;Name=moeA_1;db_xref=COG:COG0303;gene=moeA_1;inference=ab initio prediction:Prodigal:002006,similar to AA sequence:UniProtKB:P12281;locus_tag=AFCDBAGC_01179;product=Molybdopterin molybdenumtransferase
M-cerastii_contig_11_1	Prodigal:002006	CDS	57204	58511	.	+	0	ID=AFCDBAGC_01180;inference=ab initio prediction:Prodigal:002006;locus_tag=AFCDBAGC_01180;product=hypothetical protein
M-cerastii_contig_11_1	Prodigal:002006	CDS	58533	59663	.	-	0	ID=AFCDBAGC_01181;inference=ab initio prediction:Prodigal:002006;locus_tag=AFCDBAGC_01181;product=hypothetical protein
M-cerastii_contig_11_1	Prodigal:002006	CDS	59660	60655	.	-	0	ID=AFCDBAGC_01182;inference=ab initio prediction:Prodigal:002006;locus_tag=AFCDBAGC_01182;product=hypothetical protein
M-cerastii_contig_11_1	Prodigal:002006	CDS	61020	62198	.	-	0	ID=AFCDBAGC_01183;eC_number=2.4.1.250;Name=mshA_5;gene=mshA_5;inference=ab initio prediction:Prodigal:002006,protein motif:HAMAP:MF_01695;locus_tag=AFCDBAGC_01183;product=D-inositol-3-phosphate glycosyltransferase
M-cerastii_contig_11_1	Prodigal:002006	CDS	62401	63630	.	+	0	ID=AFCDBAGC_01184;inference=ab initio prediction:Prodigal:002006;locus_tag=AFCDBAGC_01184;product=hypothetical protein
M-cerastii_contig_11_1	Prodigal:002006	CDS	63633	64886	.	+	0	ID=AFCDBAGC_01185;eC_number=3.2.1.4;Name=cel-3;db_xref=COG:COG2730;gene=cel-3;inference=ab initio prediction:Prodigal:002006,similar to AA sequence:UniProtKB:P14250;locus_tag=AFCDBAGC_01185;product=Endoglucanase 3
M-cerastii_contig_11_1	Prodigal:002006	CDS	64840	66174	.	-	0	ID=AFCDBAGC_01186;inference=ab initio prediction:Prodigal:002006;locus_tag=AFCDBAGC_01186;product=hypothetical protein
M-cerastii_contig_11_1	Prodigal:002006	CDS	66185	68239	.	-	0	ID=AFCDBAGC_01187;inference=ab initio prediction:Prodigal:002006;locus_tag=AFCDBAGC_01187;product=hypothetical protein
M-cerastii_contig_11_1	Prodigal:002006	CDS	68597	70108	.	+	0	ID=AFCDBAGC_01188;inference=ab initio prediction:Prodigal:002006;locus_tag=AFCDBAGC_01188;product=hypothetical protein
M-cerastii_contig_11_1	Prodigal:002006	CDS	70318	70905	.	+	0	ID=AFCDBAGC_01189;eC_number=6.3.3.2;Name=ygfA;db_xref=COG:COG0212;gene=ygfA;inference=ab initio prediction:Prodigal:002006,similar to AA sequence:UniProtKB:P0AC28;locus_tag=AFCDBAGC_01189;product=5-formyltetrahydrofolate cyclo-ligase
M-cerastii_contig_11_1	Prodigal:002006	CDS	70908	71726	.	+	0	ID=AFCDBAGC_01190;eC_number=3.1.4.16;Name=ymdB;db_xref=COG:COG1692;gene=ymdB;inference=ab initio prediction:Prodigal:002006,similar to AA sequence:UniProtKB:O31775;locus_tag=AFCDBAGC_01190;product=2'%2C3'-cyclic-nucleotide 2'-phosphodiesterase
M-cerastii_contig_11_1	Prodigal:002006	CDS	71882	72886	.	+	0	ID=AFCDBAGC_01191;inference=ab initio prediction:Prodigal:002006;locus_tag=AFCDBAGC_01191;product=hypothetical protein
M-cerastii_contig_11_1	Prodigal:002006	CDS	72886	73899	.	+	0	ID=AFCDBAGC_01192;Name=ompA;gene=ompA;inference=ab initio prediction:Prodigal:002006,protein motif:HAMAP:MF_00842;locus_tag=AFCDBAGC_01192;product=Outer membrane protein A
M-cerastii_contig_11_1	Prodigal:002006	CDS	73907	74929	.	-	0	ID=AFCDBAGC_01193;eC_number=4.4.1.25;Name=cuyA;db_xref=COG:COG2515;gene=cuyA;inference=ab initio prediction:Prodigal:002006,similar to AA sequence:UniProtKB:A3SQG3;locus_tag=AFCDBAGC_01193;product=L-cysteate sulfo-lyase
M-cerastii_contig_11_1	Prodigal:002006	CDS	75014	76858	.	-	0	ID=AFCDBAGC_01194;db_xref=COG:COG1132;inference=ab initio prediction:Prodigal:002006,similar to AA sequence:UniProtKB:Q9WYC4;locus_tag=AFCDBAGC_01194;product=putative ABC transporter ATP-binding protein
M-cerastii_contig_11_1	Prodigal:002006	CDS	77119	77415	.	+	0	ID=AFCDBAGC_01195;inference=ab initio prediction:Prodigal:002006;locus_tag=AFCDBAGC_01195;product=hypothetical protein
M-cerastii_contig_11_1	Prodigal:002006	CDS	77515	78045	.	-	0	ID=AFCDBAGC_01196;inference=ab initio prediction:Prodigal:002006;locus_tag=AFCDBAGC_01196;product=hypothetical protein
M-cerastii_contig_11_1	Prodigal:002006	CDS	78267	78359	.	-	0	ID=AFCDBAGC_01197;inference=ab initio prediction:Prodigal:002006;locus_tag=AFCDBAGC_01197;product=hypothetical protein
M-cerastii_contig_11_1	Prodigal:002006	CDS	78556	79860	.	+	0	ID=AFCDBAGC_01198;inference=ab initio prediction:Prodigal:002006;locus_tag=AFCDBAGC_01198;product=hypothetical protein
M-cerastii_contig_11_1	Prodigal:002006	CDS	80062	80247	.	+	0	ID=AFCDBAGC_01199;inference=ab initio prediction:Prodigal:002006;locus_tag=AFCDBAGC_01199;product=hypothetical protein
M-cerastii_contig_11_1	Prodigal:002006	CDS	80418	81332	.	+	0	ID=AFCDBAGC_01200;Name=ribN;gene=ribN;inference=ab initio prediction:Prodigal:002006,similar to AA sequence:UniProtKB:Q9KKU0;locus_tag=AFCDBAGC_01200;product=Riboflavin transporter
M-cerastii_contig_11_1	Prodigal:002006	CDS	81364	81636	.	-	0	ID=AFCDBAGC_01201;inference=ab initio prediction:Prodigal:002006;locus_tag=AFCDBAGC_01201;product=hypothetical protein
M-cerastii_contig_11_1	Prodigal:002006	CDS	81803	82090	.	-	0	ID=AFCDBAGC_01202;inference=ab initio prediction:Prodigal:002006;locus_tag=AFCDBAGC_01202;product=hypothetical protein
M-cerastii_contig_11_1	Prodigal:002006	CDS	82471	85446	.	+	0	ID=AFCDBAGC_01203;eC_number=6.1.1.5;Name=ileS;db_xref=COG:COG0060;gene=ileS;inference=ab initio prediction:Prodigal:002006,similar to AA sequence:UniProtKB:P00956;locus_tag=AFCDBAGC_01203;product=Isoleucine--tRNA ligase
M-cerastii_contig_11_1	Prodigal:002006	CDS	85517	86017	.	+	0	ID=AFCDBAGC_01204;eC_number=3.4.23.36;Name=lspA;db_xref=COG:COG0597;gene=lspA;inference=ab initio prediction:Prodigal:002006,similar to AA sequence:UniProtKB:Q9HVM5;locus_tag=AFCDBAGC_01204;product=Lipoprotein signal peptidase
M-cerastii_contig_11_1	Prodigal:002006	CDS	86177	86845	.	+	0	ID=AFCDBAGC_01205;inference=ab initio prediction:Prodigal:002006;locus_tag=AFCDBAGC_01205;product=hypothetical protein
M-cerastii_contig_11_1	Prodigal:002006	CDS	87000	88400	.	+	0	ID=AFCDBAGC_01206;eC_number=3.4.24.-;db_xref=COG:COG0612;inference=ab initio prediction:Prodigal:002006,similar to AA sequence:UniProtKB:P9WHT5;locus_tag=AFCDBAGC_01206;product=putative zinc protease
M-cerastii_contig_11_1	Prodigal:002006	CDS	88474	89772	.	+	0	ID=AFCDBAGC_01207;inference=ab initio prediction:Prodigal:002006;locus_tag=AFCDBAGC_01207;product=hypothetical protein
M-cerastii_contig_11_1	Prodigal:002006	CDS	89876	90808	.	+	0	ID=AFCDBAGC_01208;eC_number=1.13.11.-;Name=mhqA;db_xref=COG:COG0346;gene=mhqA;inference=ab initio prediction:Prodigal:002006,similar to AA sequence:UniProtKB:O34689;locus_tag=AFCDBAGC_01208;product=Putative ring-cleaving dioxygenase MhqA
M-cerastii_contig_11_1	Prodigal:002006	CDS	90946	91719	.	+	0	ID=AFCDBAGC_01209;eC_number=1.18.1.2;Name=fpr;db_xref=COG:COG1018;gene=fpr;inference=ab initio prediction:Prodigal:002006,similar to AA sequence:UniProtKB:Q44532;locus_tag=AFCDBAGC_01209;product=Ferredoxin--NADP reductase
M-cerastii_contig_11_1	Prodigal:002006	CDS	91817	94747	.	-	0	ID=AFCDBAGC_01210;eC_number=2.7.13.3;Name=rcsC_7;gene=rcsC_7;inference=ab initio prediction:Prodigal:002006,protein motif:HAMAP:MF_00979;locus_tag=AFCDBAGC_01210;product=Sensor histidine kinase RcsC
M-cerastii_contig_11_1	Prodigal:002006	CDS	94937	96166	.	-	0	ID=AFCDBAGC_01211;Name=zapE;gene=zapE;inference=ab initio prediction:Prodigal:002006,protein motif:HAMAP:MF_01919;locus_tag=AFCDBAGC_01211;product=Cell division protein ZapE
M-cerastii_contig_11_1	Prodigal:002006	CDS	96455	97045	.	+	0	ID=AFCDBAGC_01212;inference=ab initio prediction:Prodigal:002006;locus_tag=AFCDBAGC_01212;product=hypothetical protein
M-cerastii_contig_11_1	Prodigal:002006	CDS	97055	97855	.	-	0	ID=AFCDBAGC_01213;Name=prs_1;gene=prs_1;inference=ab initio prediction:Prodigal:002006,protein motif:HAMAP:MF_00583_A;locus_tag=AFCDBAGC_01213;product=Putative ribose-phosphate pyrophosphokinase
M-cerastii_contig_11_1	Prodigal:002006	CDS	97887	98111	.	-	0	ID=AFCDBAGC_01214;inference=ab initio prediction:Prodigal:002006;locus_tag=AFCDBAGC_01214;product=hypothetical protein
M-cerastii_contig_11_1	Prodigal:002006	CDS	98278	99177	.	+	0	ID=AFCDBAGC_01215;inference=ab initio prediction:Prodigal:002006;locus_tag=AFCDBAGC_01215;product=hypothetical protein
M-cerastii_contig_11_1	Prodigal:002006	CDS	99174	99533	.	+	0	ID=AFCDBAGC_01216;inference=ab initio prediction:Prodigal:002006;locus_tag=AFCDBAGC_01216;product=hypothetical protein
M-cerastii_contig_11_1	Prodigal:002006	CDS	99530	101041	.	-	0	ID=AFCDBAGC_01217;inference=ab initio prediction:Prodigal:002006;locus_tag=AFCDBAGC_01217;product=hypothetical protein
M-cerastii_contig_11_1	Prodigal:002006	CDS	101075	101314	.	-	0	ID=AFCDBAGC_01218;inference=ab initio prediction:Prodigal:002006;locus_tag=AFCDBAGC_01218;product=hypothetical protein
M-cerastii_contig_11_1	Prodigal:002006	CDS	101391	101618	.	-	0	ID=AFCDBAGC_01219;inference=ab initio prediction:Prodigal:002006;locus_tag=AFCDBAGC_01219;product=hypothetical protein
M-cerastii_contig_11_1	Prodigal:002006	CDS	101687	101950	.	+	0	ID=AFCDBAGC_01220;inference=ab initio prediction:Prodigal:002006;locus_tag=AFCDBAGC_01220;product=hypothetical protein
M-cerastii_contig_11_1	Prodigal:002006	CDS	101947	102036	.	+	0	ID=AFCDBAGC_01221;inference=ab initio prediction:Prodigal:002006;locus_tag=AFCDBAGC_01221;product=hypothetical protein
M-cerastii_contig_11_1	Prodigal:002006	CDS	102040	102870	.	-	0	ID=AFCDBAGC_01222;eC_number=1.3.1.9;Name=fabI_1;db_xref=COG:COG0623;gene=fabI_1;inference=ab initio prediction:Prodigal:002006,similar to AA sequence:UniProtKB:P16657;locus_tag=AFCDBAGC_01222;product=Enoyl-[acyl-carrier-protein] reductase [NADH] FabI
M-cerastii_contig_11_1	Prodigal:002006	CDS	103044	103160	.	-	0	ID=AFCDBAGC_01223;inference=ab initio prediction:Prodigal:002006;locus_tag=AFCDBAGC_01223;product=hypothetical protein
M-cerastii_contig_11_1	Prodigal:002006	CDS	103289	104515	.	-	0	ID=AFCDBAGC_01224;eC_number=2.3.1.41;Name=fabB;gene=fabB;inference=ab initio prediction:Prodigal:002006,similar to AA sequence:UniProtKB:Q02K94;locus_tag=AFCDBAGC_01224;product=3-oxoacyl-[acyl-carrier-protein] synthase 1
M-cerastii_contig_11_1	Prodigal:002006	CDS	104653	105180	.	-	0	ID=AFCDBAGC_01225;eC_number=4.2.1.59;Name=fabA;db_xref=COG:COG0764;gene=fabA;inference=ab initio prediction:Prodigal:002006,similar to AA sequence:UniProtKB:A5F850;locus_tag=AFCDBAGC_01225;product=3-hydroxydecanoyl-[acyl-carrier-protein] dehydratase
M-cerastii_contig_11_1	Prodigal:002006	CDS	105444	105956	.	+	0	ID=AFCDBAGC_01226;inference=ab initio prediction:Prodigal:002006;locus_tag=AFCDBAGC_01226;product=hypothetical protein
M-cerastii_contig_11_1	Prodigal:002006	CDS	106013	106594	.	-	0	ID=AFCDBAGC_01227;inference=ab initio prediction:Prodigal:002006;locus_tag=AFCDBAGC_01227;product=hypothetical protein
M-cerastii_contig_11_1	Prodigal:002006	CDS	106833	107834	.	+	0	ID=AFCDBAGC_01228;eC_number=1.1.1.29;inference=ab initio prediction:Prodigal:002006,similar to AA sequence:UniProtKB:P36234;locus_tag=AFCDBAGC_01228;product=Glycerate dehydrogenase
M-cerastii_contig_11_1	Prodigal:002006	CDS	107857	108981	.	+	0	ID=AFCDBAGC_01229;inference=ab initio prediction:Prodigal:002006;locus_tag=AFCDBAGC_01229;product=hypothetical protein
M-cerastii_contig_11_1	Prodigal:002006	CDS	109015	109632	.	-	0	ID=AFCDBAGC_01230;inference=ab initio prediction:Prodigal:002006;locus_tag=AFCDBAGC_01230;product=hypothetical protein
M-cerastii_contig_11_1	Prodigal:002006	CDS	109728	111119	.	-	0	ID=AFCDBAGC_01231;eC_number=1.4.3.24;Name=pao_2;gene=pao_2;inference=ab initio prediction:Prodigal:002006,similar to AA sequence:UniProtKB:H8ZPX1;locus_tag=AFCDBAGC_01231;product=Pseudooxynicotine oxidase
M-cerastii_contig_11_1	Prodigal:002006	CDS	111254	111964	.	+	0	ID=AFCDBAGC_01232;inference=ab initio prediction:Prodigal:002006;locus_tag=AFCDBAGC_01232;product=hypothetical protein
M-cerastii_contig_11_1	Prodigal:002006	CDS	111999	113237	.	-	0	ID=AFCDBAGC_01233;inference=ab initio prediction:Prodigal:002006;locus_tag=AFCDBAGC_01233;product=hypothetical protein
M-cerastii_contig_11_1	Prodigal:002006	CDS	113341	113724	.	-	0	ID=AFCDBAGC_01234;inference=ab initio prediction:Prodigal:002006;locus_tag=AFCDBAGC_01234;product=hypothetical protein
M-cerastii_contig_11_1	Prodigal:002006	CDS	113828	114040	.	-	0	ID=AFCDBAGC_01235;inference=ab initio prediction:Prodigal:002006;locus_tag=AFCDBAGC_01235;product=hypothetical protein
M-cerastii_contig_12_1	Prodigal:002006	CDS	18	677	.	-	0	ID=AFCDBAGC_01236;inference=ab initio prediction:Prodigal:002006;locus_tag=AFCDBAGC_01236;product=hypothetical protein
M-cerastii_contig_12_1	Prodigal:002006	CDS	752	1714	.	-	0	ID=AFCDBAGC_01237;inference=ab initio prediction:Prodigal:002006;locus_tag=AFCDBAGC_01237;product=hypothetical protein
M-cerastii_contig_12_1	Prodigal:002006	CDS	1725	3173	.	-	0	ID=AFCDBAGC_01238;Name=ampG_1;db_xref=COG:COG0477;gene=ampG_1;inference=ab initio prediction:Prodigal:002006,similar to AA sequence:UniProtKB:P0AE16;locus_tag=AFCDBAGC_01238;product=Anhydromuropeptide permease
M-cerastii_contig_12_1	Prodigal:002006	CDS	3476	4561	.	+	0	ID=AFCDBAGC_01239;eC_number=2.7.13.3;Name=lov_1;gene=lov_1;inference=ab initio prediction:Prodigal:002006,similar to AA sequence:UniProtKB:Q1M667;locus_tag=AFCDBAGC_01239;product=Blue-light-activated histidine kinase
M-cerastii_contig_12_1	Prodigal:002006	CDS	4558	4980	.	+	0	ID=AFCDBAGC_01240;inference=ab initio prediction:Prodigal:002006;locus_tag=AFCDBAGC_01240;product=hypothetical protein
M-cerastii_contig_12_1	Prodigal:002006	CDS	4988	7708	.	-	0	ID=AFCDBAGC_01241;Name=mutS;db_xref=COG:COG0249;gene=mutS;inference=ab initio prediction:Prodigal:002006,similar to AA sequence:UniProtKB:P0A1Y0;locus_tag=AFCDBAGC_01241;product=DNA mismatch repair protein MutS
M-cerastii_contig_12_1	Prodigal:002006	CDS	7865	8155	.	-	0	ID=AFCDBAGC_01242;inference=ab initio prediction:Prodigal:002006;locus_tag=AFCDBAGC_01242;product=hypothetical protein
M-cerastii_contig_12_1	Prodigal:002006	CDS	8304	10850	.	+	0	ID=AFCDBAGC_01243;eC_number=3.6.4.13;Name=hrpB;db_xref=COG:COG1643;gene=hrpB;inference=ab initio prediction:Prodigal:002006,similar to AA sequence:UniProtKB:P37024;locus_tag=AFCDBAGC_01243;product=ATP-dependent RNA helicase HrpB
M-cerastii_contig_12_1	Prodigal:002006	CDS	10973	11449	.	+	0	ID=AFCDBAGC_01244;inference=ab initio prediction:Prodigal:002006;locus_tag=AFCDBAGC_01244;product=hypothetical protein
M-cerastii_contig_12_1	Prodigal:002006	CDS	11446	12024	.	+	0	ID=AFCDBAGC_01245;inference=ab initio prediction:Prodigal:002006;locus_tag=AFCDBAGC_01245;product=hypothetical protein
M-cerastii_contig_12_1	Prodigal:002006	CDS	12021	12701	.	+	0	ID=AFCDBAGC_01246;eC_number=3.6.1.-;Name=nudL;gene=nudL;inference=ab initio prediction:Prodigal:002006,protein motif:HAMAP:MF_01592;locus_tag=AFCDBAGC_01246;product=putative Nudix hydrolase NudL
M-cerastii_contig_12_1	Prodigal:002006	CDS	12740	12997	.	+	0	ID=AFCDBAGC_01247;inference=ab initio prediction:Prodigal:002006;locus_tag=AFCDBAGC_01247;product=hypothetical protein
M-cerastii_contig_12_1	Prodigal:002006	CDS	12997	14265	.	+	0	ID=AFCDBAGC_01248;eC_number=2.7.7.72;Name=cca;gene=cca;inference=ab initio prediction:Prodigal:002006,protein motif:HAMAP:MF_01263;locus_tag=AFCDBAGC_01248;product=CCA-adding enzyme
M-cerastii_contig_12_1	Prodigal:002006	CDS	14317	14718	.	-	0	ID=AFCDBAGC_01249;Name=atpC;db_xref=COG:COG0355;gene=atpC;inference=ab initio prediction:Prodigal:002006,similar to AA sequence:UniProtKB:A1B8P1;locus_tag=AFCDBAGC_01249;product=ATP synthase epsilon chain
M-cerastii_contig_12_1	Prodigal:002006	CDS	14789	15037	.	-	0	ID=AFCDBAGC_01250;inference=ab initio prediction:Prodigal:002006;locus_tag=AFCDBAGC_01250;product=hypothetical protein
M-cerastii_contig_12_1	Prodigal:002006	CDS	15042	16499	.	-	0	ID=AFCDBAGC_01251;eC_number=7.1.2.2;Name=atpD;db_xref=COG:COG0055;gene=atpD;inference=ab initio prediction:Prodigal:002006,similar to AA sequence:UniProtKB:A1B8P0;locus_tag=AFCDBAGC_01251;product=ATP synthase subunit beta
M-cerastii_contig_12_1	Prodigal:002006	CDS	16548	17435	.	-	0	ID=AFCDBAGC_01252;Name=atpG_2;db_xref=COG:COG0224;gene=atpG_2;inference=ab initio prediction:Prodigal:002006,similar to AA sequence:UniProtKB:P72246;locus_tag=AFCDBAGC_01252;product=ATP synthase gamma chain
M-cerastii_contig_12_1	Prodigal:002006	CDS	17509	19044	.	-	0	ID=AFCDBAGC_01253;eC_number=7.1.2.2;Name=atpA;db_xref=COG:COG0056;gene=atpA;inference=ab initio prediction:Prodigal:002006,similar to AA sequence:UniProtKB:P05036;locus_tag=AFCDBAGC_01253;product=ATP synthase subunit alpha
M-cerastii_contig_12_1	Prodigal:002006	CDS	19120	19689	.	-	0	ID=AFCDBAGC_01254;Name=atpH;db_xref=COG:COG0712;gene=atpH;inference=ab initio prediction:Prodigal:002006,similar to AA sequence:UniProtKB:P72244;locus_tag=AFCDBAGC_01254;product=ATP synthase subunit delta
M-cerastii_contig_12_1	Prodigal:002006	CDS	19925	20611	.	-	0	ID=AFCDBAGC_01255;inference=ab initio prediction:Prodigal:002006;locus_tag=AFCDBAGC_01255;product=hypothetical protein
M-cerastii_contig_12_1	Prodigal:002006	CDS	20709	21335	.	-	0	ID=AFCDBAGC_01256;eC_number=5.99.1.4;Name=nsaD;gene=nsaD;inference=ab initio prediction:Prodigal:002006,similar to AA sequence:UniProtKB:Q9X9Q7;locus_tag=AFCDBAGC_01256;product=2-hydroxychromene-2-carboxylate isomerase
M-cerastii_contig_12_1	Prodigal:002006	CDS	21567	22805	.	+	0	ID=AFCDBAGC_01257;eC_number=6.3.4.5;Name=argG;db_xref=COG:COG0137;gene=argG;inference=ab initio prediction:Prodigal:002006,similar to AA sequence:UniProtKB:Q9PHK7;locus_tag=AFCDBAGC_01257;product=Argininosuccinate synthase
M-cerastii_contig_12_1	Prodigal:002006	CDS	22866	23441	.	-	0	ID=AFCDBAGC_01258;inference=ab initio prediction:Prodigal:002006;locus_tag=AFCDBAGC_01258;product=hypothetical protein
M-cerastii_contig_12_1	Prodigal:002006	CDS	23478	24272	.	-	0	ID=AFCDBAGC_01259;eC_number=2.4.1.129;Name=mtgA_1;db_xref=COG:COG0744;gene=mtgA_1;inference=ab initio prediction:Prodigal:002006,similar to AA sequence:UniProtKB:P46022;locus_tag=AFCDBAGC_01259;product=Biosynthetic peptidoglycan transglycosylase
M-cerastii_contig_12_1	Prodigal:002006	CDS	24285	25259	.	+	0	ID=AFCDBAGC_01260;inference=ab initio prediction:Prodigal:002006;locus_tag=AFCDBAGC_01260;product=hypothetical protein
M-cerastii_contig_12_1	Prodigal:002006	CDS	25269	25748	.	-	0	ID=AFCDBAGC_01261;inference=ab initio prediction:Prodigal:002006;locus_tag=AFCDBAGC_01261;product=hypothetical protein
M-cerastii_contig_13_1	Prodigal:002006	CDS	11	499	.	+	0	ID=AFCDBAGC_01262;inference=ab initio prediction:Prodigal:002006;locus_tag=AFCDBAGC_01262;product=hypothetical protein
M-cerastii_contig_13_1	Prodigal:002006	CDS	878	1141	.	+	0	ID=AFCDBAGC_01263;inference=ab initio prediction:Prodigal:002006;locus_tag=AFCDBAGC_01263;product=hypothetical protein
M-cerastii_contig_13_1	Prodigal:002006	CDS	2375	2812	.	+	0	ID=AFCDBAGC_01264;inference=ab initio prediction:Prodigal:002006;locus_tag=AFCDBAGC_01264;product=hypothetical protein
M-cerastii_contig_13_1	Prodigal:002006	CDS	3347	3601	.	+	0	ID=AFCDBAGC_01265;inference=ab initio prediction:Prodigal:002006;locus_tag=AFCDBAGC_01265;product=hypothetical protein
M-cerastii_contig_13_1	Prodigal:002006	CDS	4082	4594	.	+	0	ID=AFCDBAGC_01266;inference=ab initio prediction:Prodigal:002006;locus_tag=AFCDBAGC_01266;product=hypothetical protein
M-cerastii_contig_13_1	Prodigal:002006	CDS	4871	5173	.	+	0	ID=AFCDBAGC_01267;inference=ab initio prediction:Prodigal:002006;locus_tag=AFCDBAGC_01267;product=hypothetical protein
M-cerastii_contig_13_1	Prodigal:002006	CDS	5438	5686	.	+	0	ID=AFCDBAGC_01268;inference=ab initio prediction:Prodigal:002006;locus_tag=AFCDBAGC_01268;product=hypothetical protein
M-cerastii_contig_13_1	Prodigal:002006	CDS	6149	6403	.	+	0	ID=AFCDBAGC_01269;inference=ab initio prediction:Prodigal:002006;locus_tag=AFCDBAGC_01269;product=hypothetical protein
M-cerastii_contig_13_1	Prodigal:002006	CDS	6686	6958	.	+	0	ID=AFCDBAGC_01270;inference=ab initio prediction:Prodigal:002006;locus_tag=AFCDBAGC_01270;product=hypothetical protein
M-cerastii_contig_13_1	Prodigal:002006	CDS	6962	7171	.	+	0	ID=AFCDBAGC_01271;inference=ab initio prediction:Prodigal:002006;locus_tag=AFCDBAGC_01271;product=hypothetical protein
M-cerastii_contig_13_1	Prodigal:002006	CDS	7178	7378	.	+	0	ID=AFCDBAGC_01272;inference=ab initio prediction:Prodigal:002006;locus_tag=AFCDBAGC_01272;product=hypothetical protein
M-cerastii_contig_13_1	Prodigal:002006	CDS	7379	7681	.	+	0	ID=AFCDBAGC_01273;inference=ab initio prediction:Prodigal:002006;locus_tag=AFCDBAGC_01273;product=hypothetical protein
M-cerastii_contig_13_1	Prodigal:002006	CDS	7967	8164	.	+	0	ID=AFCDBAGC_01274;inference=ab initio prediction:Prodigal:002006;locus_tag=AFCDBAGC_01274;product=hypothetical protein
M-cerastii_contig_13_1	Prodigal:002006	CDS	8165	8473	.	+	0	ID=AFCDBAGC_01275;inference=ab initio prediction:Prodigal:002006;locus_tag=AFCDBAGC_01275;product=hypothetical protein
M-cerastii_contig_13_1	Prodigal:002006	CDS	9305	9613	.	+	0	ID=AFCDBAGC_01276;inference=ab initio prediction:Prodigal:002006;locus_tag=AFCDBAGC_01276;product=hypothetical protein
M-cerastii_contig_13_1	Prodigal:002006	CDS	10076	10384	.	+	0	ID=AFCDBAGC_01277;inference=ab initio prediction:Prodigal:002006;locus_tag=AFCDBAGC_01277;product=hypothetical protein
M-cerastii_contig_13_1	Prodigal:002006	CDS	11066	11446	.	+	0	ID=AFCDBAGC_01278;inference=ab initio prediction:Prodigal:002006;locus_tag=AFCDBAGC_01278;product=hypothetical protein
M-cerastii_contig_13_1	Prodigal:002006	CDS	12565	13347	.	-	0	ID=AFCDBAGC_01279;inference=ab initio prediction:Prodigal:002006;locus_tag=AFCDBAGC_01279;product=hypothetical protein
M-cerastii_contig_13_1	Prodigal:002006	CDS	14260	15660	.	+	0	ID=AFCDBAGC_01280;Name=ydjE_1;gene=ydjE_1;inference=ab initio prediction:Prodigal:002006,similar to AA sequence:UniProtKB:P38055;locus_tag=AFCDBAGC_01280;product=Inner membrane metabolite transport protein YdjE
M-cerastii_contig_13_1	Prodigal:002006	CDS	15982	16929	.	-	0	ID=AFCDBAGC_01281;Name=rhaS_2;gene=rhaS_2;inference=ab initio prediction:Prodigal:002006,protein motif:HAMAP:MF_01534;locus_tag=AFCDBAGC_01281;product=HTH-type transcriptional activator RhaS
M-cerastii_contig_13_1	Prodigal:002006	CDS	17114	17386	.	-	0	ID=AFCDBAGC_01282;Name=ihfB_1;db_xref=COG:COG0776;gene=ihfB_1;inference=ab initio prediction:Prodigal:002006,similar to AA sequence:UniProtKB:Q06607;locus_tag=AFCDBAGC_01282;product=Integration host factor subunit beta
M-cerastii_contig_13_1	Prodigal:002006	CDS	17737	18543	.	+	0	ID=AFCDBAGC_01283;inference=ab initio prediction:Prodigal:002006;locus_tag=AFCDBAGC_01283;product=hypothetical protein
M-cerastii_contig_13_1	Prodigal:002006	CDS	18576	22496	.	+	0	ID=AFCDBAGC_01284;inference=ab initio prediction:Prodigal:002006;locus_tag=AFCDBAGC_01284;product=hypothetical protein
M-cerastii_contig_13_1	Prodigal:002006	CDS	23366	23548	.	+	0	ID=AFCDBAGC_01285;inference=ab initio prediction:Prodigal:002006;locus_tag=AFCDBAGC_01285;product=hypothetical protein
M-cerastii_contig_13_1	Prodigal:002006	CDS	24048	24800	.	+	0	ID=AFCDBAGC_01286;inference=ab initio prediction:Prodigal:002006,similar to AA sequence:ISfinder:ISMpo1;locus_tag=AFCDBAGC_01286;product=IS6 family transposase ISMpo1
M-cerastii_contig_13_1	Prodigal:002006	CDS	24942	25619	.	+	0	ID=AFCDBAGC_01287;eC_number=3.6.-.-;Name=soj;db_xref=COG:COG1192;gene=soj;inference=ab initio prediction:Prodigal:002006,similar to AA sequence:UniProtKB:Q72H90;locus_tag=AFCDBAGC_01287;product=Chromosome-partitioning ATPase Soj
M-cerastii_contig_13_1	Prodigal:002006	CDS	25619	25993	.	+	0	ID=AFCDBAGC_01288;inference=ab initio prediction:Prodigal:002006;locus_tag=AFCDBAGC_01288;product=hypothetical protein
M-cerastii_contig_13_1	Prodigal:002006	CDS	26478	27227	.	+	0	ID=AFCDBAGC_01289;inference=ab initio prediction:Prodigal:002006;locus_tag=AFCDBAGC_01289;product=hypothetical protein
M-cerastii_contig_14_1	Prodigal:002006	CDS	496	1182	.	+	0	ID=AFCDBAGC_01290;inference=ab initio prediction:Prodigal:002006,similar to AA sequence:ISfinder:ISMpo1;locus_tag=AFCDBAGC_01290;product=IS6 family transposase ISMpo1
M-cerastii_contig_14_1	Prodigal:002006	CDS	1541	2455	.	+	0	ID=AFCDBAGC_01291;inference=ab initio prediction:Prodigal:002006;locus_tag=AFCDBAGC_01291;product=hypothetical protein
M-cerastii_contig_14_1	Prodigal:002006	CDS	2412	2612	.	+	0	ID=AFCDBAGC_01292;inference=ab initio prediction:Prodigal:002006;locus_tag=AFCDBAGC_01292;product=hypothetical protein
M-cerastii_contig_14_1	Prodigal:002006	CDS	4021	5367	.	+	0	ID=AFCDBAGC_01293;inference=ab initio prediction:Prodigal:002006;locus_tag=AFCDBAGC_01293;product=hypothetical protein
M-cerastii_contig_14_1	Prodigal:002006	CDS	6014	6787	.	+	0	ID=AFCDBAGC_01294;Name=kpsM;db_xref=COG:COG1682;gene=kpsM;inference=ab initio prediction:Prodigal:002006,similar to AA sequence:UniProtKB:P23889;locus_tag=AFCDBAGC_01294;product=Polysialic acid transport protein KpsM
M-cerastii_contig_14_1	Prodigal:002006	CDS	7136	7462	.	+	0	ID=AFCDBAGC_01295;inference=ab initio prediction:Prodigal:002006,similar to AA sequence:ISfinder:ISAzs24;locus_tag=AFCDBAGC_01295;product=IS3 family transposase ISAzs24
M-cerastii_contig_14_1	Prodigal:002006	CDS	7459	8364	.	+	0	ID=AFCDBAGC_01296;inference=ab initio prediction:Prodigal:002006,similar to AA sequence:ISfinder:ISMex33;locus_tag=AFCDBAGC_01296;product=IS3 family transposase ISMex33
M-cerastii_contig_14_1	Prodigal:002006	CDS	8562	8909	.	+	0	ID=AFCDBAGC_01297;db_xref=COG:COG3039;inference=ab initio prediction:Prodigal:002006,similar to AA sequence:ISfinder:ISMex42;locus_tag=AFCDBAGC_01297;product=IS5 family transposase ISMex42
M-cerastii_contig_14_1	Prodigal:002006	CDS	9641	10765	.	-	0	ID=AFCDBAGC_01298;inference=ab initio prediction:Prodigal:002006;locus_tag=AFCDBAGC_01298;product=hypothetical protein
M-cerastii_contig_14_1	Prodigal:002006	CDS	11210	11941	.	+	0	ID=AFCDBAGC_01299;inference=ab initio prediction:Prodigal:002006;locus_tag=AFCDBAGC_01299;product=hypothetical protein
M-cerastii_contig_15_1	Prodigal:002006	CDS	468	569	.	-	0	ID=AFCDBAGC_01300;inference=ab initio prediction:Prodigal:002006;locus_tag=AFCDBAGC_01300;product=hypothetical protein
M-cerastii_contig_15_1	Prodigal:002006	CDS	699	1142	.	+	0	ID=AFCDBAGC_01301;inference=ab initio prediction:Prodigal:002006;locus_tag=AFCDBAGC_01301;product=hypothetical protein
M-cerastii_contig_15_1	Prodigal:002006	CDS	1280	4282	.	-	0	ID=AFCDBAGC_01302;inference=ab initio prediction:Prodigal:002006;locus_tag=AFCDBAGC_01302;product=hypothetical protein
M-cerastii_contig_15_1	Prodigal:002006	CDS	4660	5247	.	-	0	ID=AFCDBAGC_01303;inference=ab initio prediction:Prodigal:002006;locus_tag=AFCDBAGC_01303;product=hypothetical protein
M-cerastii_contig_16_1	Prodigal:002006	CDS	124	2022	.	+	0	ID=AFCDBAGC_01304;eC_number=2.7.-.-;Name=sasA_8;gene=sasA_8;inference=ab initio prediction:Prodigal:002006,protein motif:HAMAP:MF_01837;locus_tag=AFCDBAGC_01304;product=Adaptive-response sensory-kinase SasA
M-cerastii_contig_16_1	Prodigal:002006	CDS	2037	2471	.	+	0	ID=AFCDBAGC_01305;Name=rcp1_1;gene=rcp1_1;inference=ab initio prediction:Prodigal:002006,similar to AA sequence:UniProtKB:Q55169;locus_tag=AFCDBAGC_01305;product=Response regulator rcp1
M-cerastii_contig_16_1	Prodigal:002006	CDS	2468	3532	.	+	0	ID=AFCDBAGC_01306;eC_number=3.5.1.44;Name=cheB_2;gene=cheB_2;inference=ab initio prediction:Prodigal:002006,protein motif:HAMAP:MF_00099;locus_tag=AFCDBAGC_01306;product=Protein-glutamate methylesterase/protein-glutamine glutaminase
M-cerastii_contig_16_1	Prodigal:002006	CDS	3641	4441	.	+	0	ID=AFCDBAGC_01307;inference=ab initio prediction:Prodigal:002006;locus_tag=AFCDBAGC_01307;product=hypothetical protein
M-cerastii_contig_16_1	Prodigal:002006	CDS	4524	5261	.	-	0	ID=AFCDBAGC_01308;eC_number=2.5.1.16;Name=speE_2;gene=speE_2;inference=ab initio prediction:Prodigal:002006,protein motif:HAMAP:MF_00198;locus_tag=AFCDBAGC_01308;product=Polyamine aminopropyltransferase
M-cerastii_contig_16_1	Prodigal:002006	CDS	5370	7244	.	-	0	ID=AFCDBAGC_01309;inference=ab initio prediction:Prodigal:002006;locus_tag=AFCDBAGC_01309;product=hypothetical protein
M-cerastii_contig_16_1	Prodigal:002006	CDS	7379	7768	.	-	0	ID=AFCDBAGC_01310;inference=ab initio prediction:Prodigal:002006;locus_tag=AFCDBAGC_01310;product=hypothetical protein
M-cerastii_contig_16_1	Prodigal:002006	CDS	7893	8129	.	-	0	ID=AFCDBAGC_01311;inference=ab initio prediction:Prodigal:002006;locus_tag=AFCDBAGC_01311;product=hypothetical protein
M-cerastii_contig_16_1	Prodigal:002006	CDS	8301	9125	.	-	0	ID=AFCDBAGC_01312;inference=ab initio prediction:Prodigal:002006;locus_tag=AFCDBAGC_01312;product=hypothetical protein
M-cerastii_contig_16_1	Prodigal:002006	CDS	9216	9467	.	-	0	ID=AFCDBAGC_01313;inference=ab initio prediction:Prodigal:002006;locus_tag=AFCDBAGC_01313;product=hypothetical protein
M-cerastii_contig_16_1	Prodigal:002006	CDS	9642	10373	.	+	0	ID=AFCDBAGC_01314;inference=ab initio prediction:Prodigal:002006;locus_tag=AFCDBAGC_01314;product=hypothetical protein
M-cerastii_contig_16_1	Prodigal:002006	CDS	10573	11205	.	+	0	ID=AFCDBAGC_01315;eC_number=2.3.1.228;Name=bjaI;db_xref=COG:COG3916;gene=bjaI;inference=ab initio prediction:Prodigal:002006,similar to AA sequence:UniProtKB:Q89VI2;locus_tag=AFCDBAGC_01315;product=Isovaleryl-homoserine lactone synthase
M-cerastii_contig_16_1	Prodigal:002006	CDS	11270	11464	.	+	0	ID=AFCDBAGC_01316;inference=ab initio prediction:Prodigal:002006;locus_tag=AFCDBAGC_01316;product=hypothetical protein
M-cerastii_contig_16_1	Prodigal:002006	CDS	11762	11974	.	+	0	ID=AFCDBAGC_01317;inference=ab initio prediction:Prodigal:002006;locus_tag=AFCDBAGC_01317;product=hypothetical protein
M-cerastii_contig_16_1	Prodigal:002006	CDS	12135	12656	.	+	0	ID=AFCDBAGC_01318;inference=ab initio prediction:Prodigal:002006;locus_tag=AFCDBAGC_01318;product=hypothetical protein
M-cerastii_contig_16_1	Prodigal:002006	CDS	12670	13569	.	-	0	ID=AFCDBAGC_01319;db_xref=COG:COG1305;inference=ab initio prediction:Prodigal:002006,similar to AA sequence:UniProtKB:P9WL93;locus_tag=AFCDBAGC_01319;product=putative protein
M-cerastii_contig_16_1	Prodigal:002006	CDS	13566	16124	.	-	0	ID=AFCDBAGC_01320;db_xref=COG:COG2307;inference=ab initio prediction:Prodigal:002006,similar to AA sequence:UniProtKB:P9WL97;locus_tag=AFCDBAGC_01320;product=putative protein
M-cerastii_contig_16_1	Prodigal:002006	CDS	16121	19444	.	-	0	ID=AFCDBAGC_01321;inference=ab initio prediction:Prodigal:002006;locus_tag=AFCDBAGC_01321;product=hypothetical protein
M-cerastii_contig_16_1	Prodigal:002006	CDS	19760	20947	.	+	0	ID=AFCDBAGC_01322;db_xref=COG:COG4307;inference=ab initio prediction:Prodigal:002006,similar to AA sequence:UniProtKB:P9WL95;locus_tag=AFCDBAGC_01322;product=putative protein
M-cerastii_contig_16_1	Prodigal:002006	CDS	20994	22712	.	-	0	ID=AFCDBAGC_01323;eC_number=6.1.1.6;Name=lysS;db_xref=COG:COG1384;gene=lysS;inference=ab initio prediction:Prodigal:002006,similar to AA sequence:UniProtKB:O51603;locus_tag=AFCDBAGC_01323;product=Lysine--tRNA ligase
M-cerastii_contig_16_1	Prodigal:002006	CDS	23028	23924	.	-	0	ID=AFCDBAGC_01324;Name=artI;db_xref=COG:COG0834;gene=artI;inference=ab initio prediction:Prodigal:002006,similar to AA sequence:UniProtKB:P30859;locus_tag=AFCDBAGC_01324;product=Putative ABC transporter arginine-binding protein 2
M-cerastii_contig_16_1	Prodigal:002006	CDS	24045	25913	.	+	0	ID=AFCDBAGC_01325;inference=ab initio prediction:Prodigal:002006;locus_tag=AFCDBAGC_01325;product=hypothetical protein
M-cerastii_contig_16_1	Prodigal:002006	CDS	25938	26519	.	-	0	ID=AFCDBAGC_01326;inference=ab initio prediction:Prodigal:002006;locus_tag=AFCDBAGC_01326;product=hypothetical protein
M-cerastii_contig_16_1	Prodigal:002006	CDS	26700	28208	.	-	0	ID=AFCDBAGC_01327;Name=cysG;db_xref=COG:COG0007;gene=cysG;inference=ab initio prediction:Prodigal:002006,similar to AA sequence:UniProtKB:P25924;locus_tag=AFCDBAGC_01327;product=Siroheme synthase
M-cerastii_contig_16_1	Prodigal:002006	CDS	28223	30910	.	-	0	ID=AFCDBAGC_01328;eC_number=1.7.-.-;Name=nasA_1;gene=nasA_1;inference=ab initio prediction:Prodigal:002006,similar to AA sequence:UniProtKB:Q06457;locus_tag=AFCDBAGC_01328;product=Nitrate reductase
M-cerastii_contig_16_1	Prodigal:002006	CDS	31045	32649	.	-	0	ID=AFCDBAGC_01329;eC_number=7.-.-.-;Name=rsxB_1;gene=rsxB_1;inference=ab initio prediction:Prodigal:002006,protein motif:HAMAP:MF_00463;locus_tag=AFCDBAGC_01329;product=Ion-translocating oxidoreductase complex subunit B
M-cerastii_contig_16_1	Prodigal:002006	CDS	32646	34430	.	-	0	ID=AFCDBAGC_01330;eC_number=1.8.7.1;Name=sir_2;db_xref=COG:COG0155;gene=sir_2;inference=ab initio prediction:Prodigal:002006,similar to AA sequence:UniProtKB:P9WJ03;locus_tag=AFCDBAGC_01330;product=Sulfite reductase [ferredoxin]
M-cerastii_contig_16_1	Prodigal:002006	CDS	34464	35786	.	-	0	ID=AFCDBAGC_01331;eC_number=1.7.1.4;Name=nasD;db_xref=COG:COG1251;gene=nasD;inference=ab initio prediction:Prodigal:002006,similar to AA sequence:UniProtKB:P42435;locus_tag=AFCDBAGC_01331;product=Nitrite reductase [NAD(P)H]
M-cerastii_contig_16_1	Prodigal:002006	CDS	36112	36219	.	-	0	ID=AFCDBAGC_01332;inference=ab initio prediction:Prodigal:002006;locus_tag=AFCDBAGC_01332;product=hypothetical protein
M-cerastii_contig_16_1	Prodigal:002006	CDS	36395	37411	.	-	0	ID=AFCDBAGC_01333;Name=nrtA;db_xref=COG:COG0715;gene=nrtA;inference=ab initio prediction:Prodigal:002006,similar to AA sequence:UniProtKB:P38043;locus_tag=AFCDBAGC_01333;product=Nitrate/nitrite binding protein NrtA
M-cerastii_contig_16_1	Prodigal:002006	CDS	37446	38033	.	-	0	ID=AFCDBAGC_01334;Name=pdtaR_1;db_xref=COG:COG3707;gene=pdtaR_1;inference=ab initio prediction:Prodigal:002006,similar to AA sequence:UniProtKB:P9WGM3;locus_tag=AFCDBAGC_01334;product=putative transcriptional regulatory protein pdtaR
M-cerastii_contig_16_1	Prodigal:002006	CDS	38334	38900	.	+	0	ID=AFCDBAGC_01335;inference=ab initio prediction:Prodigal:002006;locus_tag=AFCDBAGC_01335;product=hypothetical protein
M-cerastii_contig_16_1	Prodigal:002006	CDS	39078	40955	.	+	0	ID=AFCDBAGC_01336;eC_number=3.2.1.28;db_xref=COG:COG3387;inference=ab initio prediction:Prodigal:002006,similar to AA sequence:UniProtKB:P71741;locus_tag=AFCDBAGC_01336;product=Trehalase
M-cerastii_contig_16_1	Prodigal:002006	CDS	40978	43071	.	+	0	ID=AFCDBAGC_01337;eC_number=2.2.1.1;Name=tkt;gene=tkt;inference=ab initio prediction:Prodigal:002006,similar to AA sequence:UniProtKB:A0A0I9QGZ2;locus_tag=AFCDBAGC_01337;product=Transketolase
M-cerastii_contig_16_1	Prodigal:002006	CDS	43246	46095	.	+	0	ID=AFCDBAGC_01338;eC_number=2.2.1.2;Name=tal;gene=tal;inference=ab initio prediction:Prodigal:002006,protein motif:HAMAP:MF_00493;locus_tag=AFCDBAGC_01338;product=Transaldolase
M-cerastii_contig_16_1	Prodigal:002006	CDS	46198	47178	.	+	0	ID=AFCDBAGC_01339;eC_number=1.1.1.343;db_xref=COG:COG1023;inference=ab initio prediction:Prodigal:002006,similar to AA sequence:UniProtKB:G5EBD7;locus_tag=AFCDBAGC_01339;product=6-phosphogluconate dehydrogenase%2C NAD(+)-dependent%2C decarboxylating
M-cerastii_contig_16_1	Prodigal:002006	CDS	47175	47906	.	+	0	ID=AFCDBAGC_01340;eC_number=3.1.1.31;Name=pgl;db_xref=COG:COG0363;gene=pgl;inference=ab initio prediction:Prodigal:002006,similar to AA sequence:UniProtKB:P46016;locus_tag=AFCDBAGC_01340;product=6-phosphogluconolactonase
M-cerastii_contig_16_1	Prodigal:002006	CDS	48069	48284	.	-	0	ID=AFCDBAGC_01341;inference=ab initio prediction:Prodigal:002006;locus_tag=AFCDBAGC_01341;product=hypothetical protein
M-cerastii_contig_16_1	Prodigal:002006	CDS	48683	49564	.	+	0	ID=AFCDBAGC_01342;Name=phnD1_1;db_xref=COG:COG3221;gene=phnD1_1;inference=ab initio prediction:Prodigal:002006,similar to AA sequence:UniProtKB:A3PC74;locus_tag=AFCDBAGC_01342;product=putative ABC transporter phosphite binding protein PhnD1
M-cerastii_contig_16_1	Prodigal:002006	CDS	49573	50241	.	+	0	ID=AFCDBAGC_01343;eC_number=3.6.3.-;Name=macB;gene=macB;inference=ab initio prediction:Prodigal:002006,similar to AA sequence:UniProtKB:Q2EHL8;locus_tag=AFCDBAGC_01343;product=Macrolide export ATP-binding/permease protein MacB
M-cerastii_contig_16_1	Prodigal:002006	CDS	50238	51782	.	+	0	ID=AFCDBAGC_01344;Name=phnE_1;db_xref=COG:COG3639;gene=phnE_1;inference=ab initio prediction:Prodigal:002006,similar to AA sequence:UniProtKB:A0QQ68;locus_tag=AFCDBAGC_01344;product=Phosphate-import permease protein PhnE
M-cerastii_contig_16_1	Prodigal:002006	CDS	51799	52767	.	+	0	ID=AFCDBAGC_01345;eC_number=1.1.1.81;db_xref=COG:COG0111;inference=ab initio prediction:Prodigal:002006,similar to AA sequence:UniProtKB:Q9X1C1;locus_tag=AFCDBAGC_01345;product=Hydroxypyruvate reductase
M-cerastii_contig_16_1	Prodigal:002006	CDS	52956	53165	.	+	0	ID=AFCDBAGC_01346;inference=ab initio prediction:Prodigal:002006;locus_tag=AFCDBAGC_01346;product=hypothetical protein
M-cerastii_contig_16_1	Prodigal:002006	CDS	53681	55294	.	+	0	ID=AFCDBAGC_01347;eC_number=3.5.4.33;Name=tadA_2;gene=tadA_2;inference=ab initio prediction:Prodigal:002006,protein motif:HAMAP:MF_00972;locus_tag=AFCDBAGC_01347;product=tRNA-specific adenosine deaminase
M-cerastii_contig_16_1	Prodigal:002006	CDS	55819	57093	.	-	0	ID=AFCDBAGC_01348;inference=ab initio prediction:Prodigal:002006;locus_tag=AFCDBAGC_01348;product=hypothetical protein
M-cerastii_contig_16_1	Prodigal:002006	CDS	57195	58538	.	-	0	ID=AFCDBAGC_01349;Name=mntH;db_xref=COG:COG1914;gene=mntH;inference=ab initio prediction:Prodigal:002006,similar to AA sequence:UniProtKB:Q9RTP8;locus_tag=AFCDBAGC_01349;product=Divalent metal cation transporter MntH
M-cerastii_contig_16_1	Prodigal:002006	CDS	58787	59239	.	+	0	ID=AFCDBAGC_01350;Name=mntR;db_xref=COG:COG1321;gene=mntR;inference=ab initio prediction:Prodigal:002006,similar to AA sequence:UniProtKB:P0A9F1;locus_tag=AFCDBAGC_01350;product=Transcriptional regulator MntR
M-cerastii_contig_16_1	Prodigal:002006	CDS	59357	59800	.	-	0	ID=AFCDBAGC_01351;inference=ab initio prediction:Prodigal:002006;locus_tag=AFCDBAGC_01351;product=hypothetical protein
M-cerastii_contig_16_1	Prodigal:002006	CDS	60003	60878	.	+	0	ID=AFCDBAGC_01352;inference=ab initio prediction:Prodigal:002006;locus_tag=AFCDBAGC_01352;product=hypothetical protein
M-cerastii_contig_16_1	Prodigal:002006	CDS	61057	61854	.	+	0	ID=AFCDBAGC_01353;inference=ab initio prediction:Prodigal:002006;locus_tag=AFCDBAGC_01353;product=hypothetical protein
M-cerastii_contig_16_1	Prodigal:002006	CDS	61841	64627	.	+	0	ID=AFCDBAGC_01354;inference=ab initio prediction:Prodigal:002006;locus_tag=AFCDBAGC_01354;product=hypothetical protein
M-cerastii_contig_16_1	Prodigal:002006	CDS	64717	65244	.	+	0	ID=AFCDBAGC_01355;inference=ab initio prediction:Prodigal:002006;locus_tag=AFCDBAGC_01355;product=hypothetical protein
M-cerastii_contig_16_1	Prodigal:002006	CDS	65445	66749	.	-	0	ID=AFCDBAGC_01356;Name=proP_2;gene=proP_2;inference=ab initio prediction:Prodigal:002006,similar to AA sequence:UniProtKB:P0C0L7;locus_tag=AFCDBAGC_01356;product=Proline/betaine transporter
M-cerastii_contig_16_1	Prodigal:002006	CDS	66871	68343	.	-	0	ID=AFCDBAGC_01357;eC_number=2.1.1.74;Name=trmFO;db_xref=COG:COG1206;gene=trmFO;inference=ab initio prediction:Prodigal:002006,similar to AA sequence:UniProtKB:P39815;locus_tag=AFCDBAGC_01357;product=Methylenetetrahydrofolate--tRNA-(uracil-5-)-methyltransferase TrmFO
M-cerastii_contig_16_1	Prodigal:002006	CDS	68402	68548	.	-	0	ID=AFCDBAGC_01358;inference=ab initio prediction:Prodigal:002006;locus_tag=AFCDBAGC_01358;product=hypothetical protein
M-cerastii_contig_16_1	Prodigal:002006	CDS	68966	69271	.	-	0	ID=AFCDBAGC_01359;inference=ab initio prediction:Prodigal:002006;locus_tag=AFCDBAGC_01359;product=hypothetical protein
M-cerastii_contig_16_1	Prodigal:002006	CDS	69424	70398	.	-	0	ID=AFCDBAGC_01360;inference=ab initio prediction:Prodigal:002006;locus_tag=AFCDBAGC_01360;product=hypothetical protein
M-cerastii_contig_16_1	Prodigal:002006	CDS	70726	71277	.	+	0	ID=AFCDBAGC_01361;Name=sigK;db_xref=COG:COG1595;gene=sigK;inference=ab initio prediction:Prodigal:002006,similar to AA sequence:UniProtKB:P9WGH7;locus_tag=AFCDBAGC_01361;product=ECF RNA polymerase sigma factor SigK
M-cerastii_contig_16_1	Prodigal:002006	CDS	71274	72026	.	+	0	ID=AFCDBAGC_01362;inference=ab initio prediction:Prodigal:002006;locus_tag=AFCDBAGC_01362;product=hypothetical protein
M-cerastii_contig_16_1	Prodigal:002006	CDS	72168	72728	.	-	0	ID=AFCDBAGC_01363;inference=ab initio prediction:Prodigal:002006;locus_tag=AFCDBAGC_01363;product=hypothetical protein
M-cerastii_contig_17_1	Prodigal:002006	CDS	296	673	.	+	0	ID=AFCDBAGC_01364;inference=ab initio prediction:Prodigal:002006;locus_tag=AFCDBAGC_01364;product=hypothetical protein
M-cerastii_contig_17_1	Prodigal:002006	CDS	821	2074	.	-	0	ID=AFCDBAGC_01365;eC_number=2.4.1.283;Name=neoD;gene=neoD;inference=ab initio prediction:Prodigal:002006,similar to AA sequence:UniProtKB:Q53U18;locus_tag=AFCDBAGC_01365;product=2-deoxystreptamine N-acetyl-D-glucosaminyltransferase
M-cerastii_contig_17_1	Prodigal:002006	CDS	2128	3246	.	+	0	ID=AFCDBAGC_01366;eC_number=2.4.1.250;Name=mshA_6;gene=mshA_6;inference=ab initio prediction:Prodigal:002006,protein motif:HAMAP:MF_01695;locus_tag=AFCDBAGC_01366;product=D-inositol-3-phosphate glycosyltransferase
M-cerastii_contig_17_1	Prodigal:002006	CDS	3518	4687	.	+	0	ID=AFCDBAGC_01367;eC_number=2.4.1.250;Name=mshA_7;gene=mshA_7;inference=ab initio prediction:Prodigal:002006,protein motif:HAMAP:MF_01695;locus_tag=AFCDBAGC_01367;product=D-inositol-3-phosphate glycosyltransferase
M-cerastii_contig_17_1	Prodigal:002006	CDS	4826	7096	.	+	0	ID=AFCDBAGC_01368;inference=ab initio prediction:Prodigal:002006;locus_tag=AFCDBAGC_01368;product=hypothetical protein
M-cerastii_contig_17_1	Prodigal:002006	CDS	7096	8301	.	+	0	ID=AFCDBAGC_01369;eC_number=2.4.1.250;Name=mshA_8;gene=mshA_8;inference=ab initio prediction:Prodigal:002006,protein motif:HAMAP:MF_01695;locus_tag=AFCDBAGC_01369;product=D-inositol-3-phosphate glycosyltransferase
M-cerastii_contig_17_1	Prodigal:002006	CDS	8298	9509	.	+	0	ID=AFCDBAGC_01370;inference=ab initio prediction:Prodigal:002006;locus_tag=AFCDBAGC_01370;product=hypothetical protein
M-cerastii_contig_17_1	Prodigal:002006	CDS	9506	10729	.	+	0	ID=AFCDBAGC_01371;inference=ab initio prediction:Prodigal:002006;locus_tag=AFCDBAGC_01371;product=hypothetical protein
M-cerastii_contig_17_1	Prodigal:002006	CDS	10843	11961	.	+	0	ID=AFCDBAGC_01372;eC_number=1.14.13.239;inference=ab initio prediction:Prodigal:002006,protein motif:HAMAP:MF_02097;locus_tag=AFCDBAGC_01372;product=Carnitine monooxygenase oxygenase subunit
M-cerastii_contig_17_1	Prodigal:002006	CDS	12343	12603	.	-	0	ID=AFCDBAGC_01373;inference=ab initio prediction:Prodigal:002006;locus_tag=AFCDBAGC_01373;product=hypothetical protein
M-cerastii_contig_17_1	Prodigal:002006	CDS	12603	13313	.	-	0	ID=AFCDBAGC_01374;inference=ab initio prediction:Prodigal:002006;locus_tag=AFCDBAGC_01374;product=hypothetical protein
M-cerastii_contig_17_1	Prodigal:002006	CDS	13446	14258	.	+	0	ID=AFCDBAGC_01375;db_xref=COG:COG3039;inference=ab initio prediction:Prodigal:002006,similar to AA sequence:ISfinder:ISMex40;locus_tag=AFCDBAGC_01375;product=IS5 family transposase ISMex40
M-cerastii_contig_18_1	Prodigal:002006	CDS	147	908	.	+	0	ID=AFCDBAGC_01376;Name=fliP;db_xref=COG:COG1338;gene=fliP;inference=ab initio prediction:Prodigal:002006,similar to AA sequence:UniProtKB:P54700;locus_tag=AFCDBAGC_01376;product=Flagellar biosynthetic protein FliP
M-cerastii_contig_18_1	Prodigal:002006	CDS	977	1228	.	+	0	ID=AFCDBAGC_01377;inference=ab initio prediction:Prodigal:002006;locus_tag=AFCDBAGC_01377;product=hypothetical protein
M-cerastii_contig_18_1	Prodigal:002006	CDS	1225	1572	.	+	0	ID=AFCDBAGC_01378;inference=ab initio prediction:Prodigal:002006;locus_tag=AFCDBAGC_01378;product=hypothetical protein
M-cerastii_contig_18_1	Prodigal:002006	CDS	1672	5088	.	-	0	ID=AFCDBAGC_01379;inference=ab initio prediction:Prodigal:002006;locus_tag=AFCDBAGC_01379;product=hypothetical protein
M-cerastii_contig_18_1	Prodigal:002006	CDS	5287	5676	.	-	0	ID=AFCDBAGC_01380;inference=ab initio prediction:Prodigal:002006;locus_tag=AFCDBAGC_01380;product=hypothetical protein
M-cerastii_contig_18_1	Prodigal:002006	CDS	5756	6457	.	-	0	ID=AFCDBAGC_01381;inference=ab initio prediction:Prodigal:002006;locus_tag=AFCDBAGC_01381;product=hypothetical protein
M-cerastii_contig_18_1	Prodigal:002006	CDS	6564	6734	.	-	0	ID=AFCDBAGC_01382;inference=ab initio prediction:Prodigal:002006;locus_tag=AFCDBAGC_01382;product=hypothetical protein
M-cerastii_contig_18_1	Prodigal:002006	CDS	7115	8572	.	+	0	ID=AFCDBAGC_01383;eC_number=2.5.1.44;Name=hss;gene=hss;inference=ab initio prediction:Prodigal:002006,similar to AA sequence:UniProtKB:O32323;locus_tag=AFCDBAGC_01383;product=Homospermidine synthase
M-cerastii_contig_18_1	Prodigal:002006	CDS	8645	9205	.	+	0	ID=AFCDBAGC_01384;inference=ab initio prediction:Prodigal:002006;locus_tag=AFCDBAGC_01384;product=hypothetical protein
M-cerastii_contig_18_1	Prodigal:002006	CDS	9279	9845	.	+	0	ID=AFCDBAGC_01385;inference=ab initio prediction:Prodigal:002006;locus_tag=AFCDBAGC_01385;product=hypothetical protein
M-cerastii_contig_18_1	Prodigal:002006	CDS	9920	10261	.	+	0	ID=AFCDBAGC_01386;inference=ab initio prediction:Prodigal:002006;locus_tag=AFCDBAGC_01386;product=hypothetical protein
M-cerastii_contig_18_1	Prodigal:002006	CDS	10258	11130	.	+	0	ID=AFCDBAGC_01387;inference=ab initio prediction:Prodigal:002006;locus_tag=AFCDBAGC_01387;product=hypothetical protein
M-cerastii_contig_18_1	Prodigal:002006	CDS	11181	13172	.	+	0	ID=AFCDBAGC_01388;eC_number=4.2.1.135;Name=pglF;db_xref=COG:COG1086;gene=pglF;inference=ab initio prediction:Prodigal:002006,similar to AA sequence:UniProtKB:Q0P9D4;locus_tag=AFCDBAGC_01388;product=UDP-N-acetyl-alpha-D-glucosamine C6 dehydratase
M-cerastii_contig_18_1	Prodigal:002006	CDS	13280	13609	.	+	0	ID=AFCDBAGC_01389;inference=ab initio prediction:Prodigal:002006;locus_tag=AFCDBAGC_01389;product=hypothetical protein
M-cerastii_contig_18_1	Prodigal:002006	CDS	13683	13946	.	+	0	ID=AFCDBAGC_01390;inference=ab initio prediction:Prodigal:002006;locus_tag=AFCDBAGC_01390;product=hypothetical protein
M-cerastii_contig_18_1	Prodigal:002006	CDS	13940	14875	.	-	0	ID=AFCDBAGC_01391;eC_number=5.1.3.20;Name=hldD_1;gene=hldD_1;inference=ab initio prediction:Prodigal:002006,protein motif:HAMAP:MF_01601;locus_tag=AFCDBAGC_01391;product=ADP-L-glycero-D-manno-heptose-6-epimerase
M-cerastii_contig_18_1	Prodigal:002006	CDS	14872	15879	.	-	0	ID=AFCDBAGC_01392;eC_number=2.7.8.33;Name=wecA;gene=wecA;inference=ab initio prediction:Prodigal:002006,protein motif:HAMAP:MF_02030;locus_tag=AFCDBAGC_01392;product=Undecaprenyl-phosphate alpha-N-acetylglucosaminyl 1-phosphate transferase
M-cerastii_contig_18_1	Prodigal:002006	CDS	15957	18008	.	-	0	ID=AFCDBAGC_01393;eC_number=5.4.99.63;Name=ecm;db_xref=COG:COG1884;gene=ecm;inference=ab initio prediction:Prodigal:002006,similar to AA sequence:UniProtKB:Q49115;locus_tag=AFCDBAGC_01393;product=Ethylmalonyl-CoA mutase
M-cerastii_contig_18_1	Prodigal:002006	CDS	18528	19826	.	+	0	ID=AFCDBAGC_01394;eC_number=1.3.1.85;Name=ccr;db_xref=COG:COG0604;gene=ccr;inference=ab initio prediction:Prodigal:002006,similar to AA sequence:UniProtKB:Q3IZ91;locus_tag=AFCDBAGC_01394;product=Crotonyl-CoA carboxylase/reductase
M-cerastii_contig_18_1	Prodigal:002006	CDS	19966	20265	.	+	0	ID=AFCDBAGC_01395;inference=ab initio prediction:Prodigal:002006;locus_tag=AFCDBAGC_01395;product=hypothetical protein
M-cerastii_contig_18_1	Prodigal:002006	CDS	20279	20452	.	-	0	ID=AFCDBAGC_01396;inference=ab initio prediction:Prodigal:002006;locus_tag=AFCDBAGC_01396;product=hypothetical protein
M-cerastii_contig_18_1	Prodigal:002006	CDS	20669	21181	.	-	0	ID=AFCDBAGC_01397;eC_number=4.2.1.147;Name=fae_2;db_xref=COG:COG1795;gene=fae_2;inference=ab initio prediction:Prodigal:002006,similar to AA sequence:UniProtKB:Q9FA38;locus_tag=AFCDBAGC_01397;product=5%2C6%2C7%2C8-tetrahydromethanopterin hydro-lyase
M-cerastii_contig_18_1	Prodigal:002006	CDS	21404	22252	.	-	0	ID=AFCDBAGC_01398;inference=ab initio prediction:Prodigal:002006;locus_tag=AFCDBAGC_01398;product=hypothetical protein
M-cerastii_contig_18_1	Prodigal:002006	CDS	22252	23160	.	-	0	ID=AFCDBAGC_01399;inference=ab initio prediction:Prodigal:002006;locus_tag=AFCDBAGC_01399;product=hypothetical protein
M-cerastii_contig_18_1	Prodigal:002006	CDS	23414	24337	.	-	0	ID=AFCDBAGC_01400;eC_number=3.5.4.27;Name=mch_1;db_xref=COG:COG3252;gene=mch_1;inference=ab initio prediction:Prodigal:002006,similar to AA sequence:UniProtKB:O85014;locus_tag=AFCDBAGC_01400;product=Methenyltetrahydromethanopterin cyclohydrolase
M-cerastii_contig_18_1	Prodigal:002006	CDS	24318	25517	.	-	0	ID=AFCDBAGC_01401;inference=ab initio prediction:Prodigal:002006;locus_tag=AFCDBAGC_01401;product=hypothetical protein
M-cerastii_contig_18_1	Prodigal:002006	CDS	25525	26418	.	-	0	ID=AFCDBAGC_01402;eC_number=1.5.1.-;Name=mtdB;gene=mtdB;inference=ab initio prediction:Prodigal:002006,similar to AA sequence:UniProtKB:O85012;locus_tag=AFCDBAGC_01402;product=NAD(P)-dependent methylenetetrahydromethanopterin dehydrogenase
M-cerastii_contig_18_1	Prodigal:002006	CDS	26514	27605	.	-	0	ID=AFCDBAGC_01403;inference=ab initio prediction:Prodigal:002006;locus_tag=AFCDBAGC_01403;product=hypothetical protein
M-cerastii_contig_18_1	Prodigal:002006	CDS	27848	28876	.	+	0	ID=AFCDBAGC_01404;Name=fhcB;db_xref=COG:COG1029;gene=fhcB;inference=ab initio prediction:Prodigal:002006,similar to AA sequence:UniProtKB:C5B138;locus_tag=AFCDBAGC_01404;product=Formyltransferase/hydrolase complex Fhc subunit B
M-cerastii_contig_18_1	Prodigal:002006	CDS	28876	30519	.	+	0	ID=AFCDBAGC_01405;eC_number=3.5.1.-;Name=fhcA;db_xref=COG:COG1229;gene=fhcA;inference=ab initio prediction:Prodigal:002006,similar to AA sequence:UniProtKB:C5B137;locus_tag=AFCDBAGC_01405;product=Formyltransferase/hydrolase complex Fhc subunit A
M-cerastii_contig_18_1	Prodigal:002006	CDS	30553	31506	.	+	0	ID=AFCDBAGC_01406;eC_number=2.3.1.101;Name=fhcD;db_xref=COG:COG2037;gene=fhcD;inference=ab initio prediction:Prodigal:002006,similar to AA sequence:UniProtKB:Q49118;locus_tag=AFCDBAGC_01406;product=Formyltransferase/hydrolase complex subunit D
M-cerastii_contig_18_1	Prodigal:002006	CDS	31503	32297	.	+	0	ID=AFCDBAGC_01407;Name=fhcC;db_xref=COG:COG2218;gene=fhcC;inference=ab initio prediction:Prodigal:002006,similar to AA sequence:UniProtKB:C5B135;locus_tag=AFCDBAGC_01407;product=Formyltransferase/hydrolase complex Fhc subunit C
M-cerastii_contig_18_1	Prodigal:002006	CDS	32606	32812	.	+	0	ID=AFCDBAGC_01408;inference=ab initio prediction:Prodigal:002006;locus_tag=AFCDBAGC_01408;product=hypothetical protein
M-cerastii_contig_18_1	Prodigal:002006	CDS	32930	33325	.	+	0	ID=AFCDBAGC_01409;inference=ab initio prediction:Prodigal:002006;locus_tag=AFCDBAGC_01409;product=hypothetical protein
M-cerastii_contig_18_1	Prodigal:002006	CDS	33333	33509	.	-	0	ID=AFCDBAGC_01410;inference=ab initio prediction:Prodigal:002006;locus_tag=AFCDBAGC_01410;product=hypothetical protein
M-cerastii_contig_18_1	Prodigal:002006	CDS	33602	34318	.	-	0	ID=AFCDBAGC_01411;inference=ab initio prediction:Prodigal:002006;locus_tag=AFCDBAGC_01411;product=hypothetical protein
M-cerastii_contig_18_1	Prodigal:002006	CDS	34585	35019	.	-	0	ID=AFCDBAGC_01412;inference=ab initio prediction:Prodigal:002006;locus_tag=AFCDBAGC_01412;product=hypothetical protein
M-cerastii_contig_18_1	Prodigal:002006	CDS	35183	36157	.	-	0	ID=AFCDBAGC_01413;eC_number=4.1.3.24;Name=mcl1;db_xref=COG:COG2301;gene=mcl1;inference=ab initio prediction:Prodigal:002006,similar to AA sequence:UniProtKB:Q3J5L6;locus_tag=AFCDBAGC_01413;product=L-malyl-CoA/beta-methylmalyl-CoA lyase
M-cerastii_contig_18_1	Prodigal:002006	CDS	36272	39031	.	-	0	ID=AFCDBAGC_01414;eC_number=4.1.1.31;Name=ppc_1;db_xref=COG:COG2352;gene=ppc_1;inference=ab initio prediction:Prodigal:002006,similar to AA sequence:UniProtKB:A0QWX4;locus_tag=AFCDBAGC_01414;product=Phosphoenolpyruvate carboxylase
M-cerastii_contig_18_1	Prodigal:002006	CDS	39212	40102	.	-	0	ID=AFCDBAGC_01415;eC_number=6.2.1.5;Name=sucD_2;db_xref=COG:COG0074;gene=sucD_2;inference=ab initio prediction:Prodigal:002006,similar to AA sequence:UniProtKB:P80865;locus_tag=AFCDBAGC_01415;product=Succinate--CoA ligase [ADP-forming] subunit alpha
M-cerastii_contig_18_1	Prodigal:002006	CDS	40132	41304	.	-	0	ID=AFCDBAGC_01416;eC_number=6.2.1.5;Name=sucC_2;db_xref=COG:COG0045;gene=sucC_2;inference=ab initio prediction:Prodigal:002006,similar to AA sequence:UniProtKB:P80886;locus_tag=AFCDBAGC_01416;product=Succinate--CoA ligase [ADP-forming] subunit beta
M-cerastii_contig_18_1	Prodigal:002006	CDS	41538	42164	.	-	0	ID=AFCDBAGC_01417;eC_number=3.5.4.9;Name=fchA;db_xref=COG:COG3404;gene=fchA;inference=ab initio prediction:Prodigal:002006,similar to AA sequence:UniProtKB:Q49135;locus_tag=AFCDBAGC_01417;product=Methenyltetrahydrofolate cyclohydrolase
M-cerastii_contig_18_1	Prodigal:002006	CDS	42183	43043	.	-	0	ID=AFCDBAGC_01418;Name=mtdA;gene=mtdA;inference=ab initio prediction:Prodigal:002006,similar to AA sequence:UniProtKB:P55818;locus_tag=AFCDBAGC_01418;product=Bifunctional protein MdtA
M-cerastii_contig_18_1	Prodigal:002006	CDS	43255	44193	.	-	0	ID=AFCDBAGC_01419;eC_number=1.1.1.29;Name=hprA;db_xref=COG:COG1052;gene=hprA;inference=ab initio prediction:Prodigal:002006,similar to AA sequence:UniProtKB:Q59516;locus_tag=AFCDBAGC_01419;product=Glycerate dehydrogenase
M-cerastii_contig_18_1	Prodigal:002006	CDS	44336	45547	.	-	0	ID=AFCDBAGC_01420;eC_number=2.6.1.45;Name=sgaA;db_xref=COG:COG0075;gene=sgaA;inference=ab initio prediction:Prodigal:002006,similar to AA sequence:UniProtKB:P55819;locus_tag=AFCDBAGC_01420;product=Serine--glyoxylate aminotransferase
M-cerastii_contig_18_1	Prodigal:002006	CDS	46244	47065	.	+	0	ID=AFCDBAGC_01421;eC_number=3.6.1.54;Name=lpxH;gene=lpxH;inference=ab initio prediction:Prodigal:002006,protein motif:HAMAP:MF_00575;locus_tag=AFCDBAGC_01421;product=UDP-2%2C3-diacylglucosamine hydrolase
M-cerastii_contig_18_1	Prodigal:002006	CDS	47062	48132	.	+	0	ID=AFCDBAGC_01422;eC_number=2.4.1.-;Name=mgtA;db_xref=COG:COG0438;gene=mgtA;inference=ab initio prediction:Prodigal:002006,similar to AA sequence:UniProtKB:P9WMY5;locus_tag=AFCDBAGC_01422;product=GDP-mannose-dependent alpha-mannosyltransferase
M-cerastii_contig_18_1	Prodigal:002006	CDS	48196	48852	.	+	0	ID=AFCDBAGC_01423;eC_number=3.1.26.4;Name=rnhB;db_xref=COG:COG0164;gene=rnhB;inference=ab initio prediction:Prodigal:002006,similar to AA sequence:UniProtKB:P10442;locus_tag=AFCDBAGC_01423;product=Ribonuclease HII
M-cerastii_contig_18_1	Prodigal:002006	CDS	49159	50199	.	-	0	ID=AFCDBAGC_01424;inference=ab initio prediction:Prodigal:002006;locus_tag=AFCDBAGC_01424;product=hypothetical protein
M-cerastii_contig_18_1	Prodigal:002006	CDS	50454	50972	.	+	0	ID=AFCDBAGC_01425;inference=ab initio prediction:Prodigal:002006;locus_tag=AFCDBAGC_01425;product=hypothetical protein
M-cerastii_contig_18_1	Prodigal:002006	CDS	50976	51530	.	-	0	ID=AFCDBAGC_01426;Name=moaB;db_xref=COG:COG0521;gene=moaB;inference=ab initio prediction:Prodigal:002006,similar to AA sequence:UniProtKB:P0AEZ9;locus_tag=AFCDBAGC_01426;product=Molybdenum cofactor biosynthesis protein B
M-cerastii_contig_18_1	Prodigal:002006	CDS	51674	52723	.	+	0	ID=AFCDBAGC_01427;eC_number=2.7.9.3;Name=selD_1;db_xref=COG:COG0709;gene=selD_1;inference=ab initio prediction:Prodigal:002006,similar to AA sequence:UniProtKB:P16456;locus_tag=AFCDBAGC_01427;product=Selenide%2C water dikinase
M-cerastii_contig_18_1	Prodigal:002006	CDS	52809	54923	.	+	0	ID=AFCDBAGC_01428;eC_number=2.4.1.250;Name=mshA_9;gene=mshA_9;inference=ab initio prediction:Prodigal:002006,protein motif:HAMAP:MF_01695;locus_tag=AFCDBAGC_01428;product=D-inositol-3-phosphate glycosyltransferase
M-cerastii_contig_18_1	Prodigal:002006	CDS	54920	56005	.	+	0	ID=AFCDBAGC_01429;inference=ab initio prediction:Prodigal:002006;locus_tag=AFCDBAGC_01429;product=hypothetical protein
M-cerastii_contig_18_1	Prodigal:002006	CDS	56282	57766	.	+	0	ID=AFCDBAGC_01430;inference=ab initio prediction:Prodigal:002006;locus_tag=AFCDBAGC_01430;product=hypothetical protein
M-cerastii_contig_18_1	Prodigal:002006	CDS	57759	58685	.	+	0	ID=AFCDBAGC_01431;eC_number=2.4.1.187;inference=ab initio prediction:Prodigal:002006,protein motif:HAMAP:MF_02070;locus_tag=AFCDBAGC_01431;product=N-acetylglucosaminyldiphosphoundecaprenol N-acetyl-beta-D-mannosaminyltransferase
M-cerastii_contig_18_1	Prodigal:002006	CDS	58696	59268	.	-	0	ID=AFCDBAGC_01432;eC_number=3.6.1.-;Name=nudK;gene=nudK;inference=ab initio prediction:Prodigal:002006,similar to AA sequence:UniProtKB:P37128;locus_tag=AFCDBAGC_01432;product=GDP-mannose pyrophosphatase NudK
M-cerastii_contig_18_1	Prodigal:002006	CDS	59324	59599	.	-	0	ID=AFCDBAGC_01433;Name=tusA;gene=tusA;inference=ab initio prediction:Prodigal:002006,protein motif:HAMAP:MF_00413;locus_tag=AFCDBAGC_01433;product=Sulfur carrier protein TusA
M-cerastii_contig_18_1	Prodigal:002006	CDS	59662	61032	.	-	0	ID=AFCDBAGC_01434;eC_number=6.3.2.2;Name=egtA;gene=egtA;inference=ab initio prediction:Prodigal:002006,protein motif:HAMAP:MF_02034;locus_tag=AFCDBAGC_01434;product=Glutamate--cysteine ligase EgtA
M-cerastii_contig_18_1	Prodigal:002006	CDS	61258	62010	.	-	0	ID=AFCDBAGC_01435;eC_number=2.1.1.193;Name=rsmE;db_xref=COG:COG1385;gene=rsmE;inference=ab initio prediction:Prodigal:002006,similar to AA sequence:UniProtKB:P0AGL7;locus_tag=AFCDBAGC_01435;product=Ribosomal RNA small subunit methyltransferase E
M-cerastii_contig_18_1	Prodigal:002006	CDS	62303	62770	.	+	0	ID=AFCDBAGC_01436;inference=ab initio prediction:Prodigal:002006;locus_tag=AFCDBAGC_01436;product=hypothetical protein
M-cerastii_contig_18_1	Prodigal:002006	CDS	62823	63773	.	+	0	ID=AFCDBAGC_01437;eC_number=2.5.1.39;Name=ubiA;db_xref=COG:COG0382;gene=ubiA;inference=ab initio prediction:Prodigal:002006,similar to AA sequence:UniProtKB:P0AGK1;locus_tag=AFCDBAGC_01437;product=4-hydroxybenzoate octaprenyltransferase
M-cerastii_contig_18_1	Prodigal:002006	CDS	63835	64353	.	-	0	ID=AFCDBAGC_01438;inference=ab initio prediction:Prodigal:002006;locus_tag=AFCDBAGC_01438;product=hypothetical protein
M-cerastii_contig_18_1	Prodigal:002006	CDS	64707	65537	.	+	0	ID=AFCDBAGC_01439;eC_number=3.1.3.7;Name=cysQ_1;gene=cysQ_1;inference=ab initio prediction:Prodigal:002006,protein motif:HAMAP:MF_02095;locus_tag=AFCDBAGC_01439;product=3'(2')%2C5'-bisphosphate nucleotidase CysQ
M-cerastii_contig_18_1	Prodigal:002006	CDS	65692	65928	.	-	0	ID=AFCDBAGC_01440;inference=ab initio prediction:Prodigal:002006;locus_tag=AFCDBAGC_01440;product=hypothetical protein
M-cerastii_contig_18_1	Prodigal:002006	CDS	66115	66324	.	-	0	ID=AFCDBAGC_01441;Name=cspA_2;db_xref=COG:COG1278;gene=cspA_2;inference=ab initio prediction:Prodigal:002006,similar to AA sequence:UniProtKB:Q9Z3S6;locus_tag=AFCDBAGC_01441;product=Cold shock protein CspA
M-cerastii_contig_18_1	Prodigal:002006	CDS	66616	67005	.	+	0	ID=AFCDBAGC_01442;inference=ab initio prediction:Prodigal:002006;locus_tag=AFCDBAGC_01442;product=hypothetical protein
M-cerastii_contig_18_1	Prodigal:002006	CDS	67013	67219	.	-	0	ID=AFCDBAGC_01443;inference=ab initio prediction:Prodigal:002006;locus_tag=AFCDBAGC_01443;product=hypothetical protein
M-cerastii_contig_18_1	Prodigal:002006	CDS	67367	67945	.	+	0	ID=AFCDBAGC_01444;eC_number=3.2.-.-;Name=yraA;db_xref=COG:COG0693;gene=yraA;inference=ab initio prediction:Prodigal:002006,similar to AA sequence:UniProtKB:O06006;locus_tag=AFCDBAGC_01444;product=Putative cysteine protease YraA
M-cerastii_contig_18_1	Prodigal:002006	CDS	68026	68319	.	-	0	ID=AFCDBAGC_01445;inference=ab initio prediction:Prodigal:002006;locus_tag=AFCDBAGC_01445;product=hypothetical protein
M-cerastii_contig_18_1	Prodigal:002006	CDS	68685	69539	.	-	0	ID=AFCDBAGC_01446;eC_number=1.1.1.86;Name=ilvC_1;gene=ilvC_1;inference=ab initio prediction:Prodigal:002006,protein motif:HAMAP:MF_00435;locus_tag=AFCDBAGC_01446;product=Ketol-acid reductoisomerase (NADP(+))
M-cerastii_contig_18_1	Prodigal:002006	CDS	69600	70802	.	-	0	ID=AFCDBAGC_01447;eC_number=2.6.1.1;Name=aatA;db_xref=COG:COG0436;gene=aatA;inference=ab initio prediction:Prodigal:002006,similar to AA sequence:UniProtKB:Q02635;locus_tag=AFCDBAGC_01447;product=Aspartate/prephenate aminotransferase
M-cerastii_contig_18_1	Prodigal:002006	CDS	70924	72009	.	+	0	ID=AFCDBAGC_01448;inference=ab initio prediction:Prodigal:002006;locus_tag=AFCDBAGC_01448;product=hypothetical protein
M-cerastii_contig_18_1	Prodigal:002006	CDS	72183	73211	.	+	0	ID=AFCDBAGC_01449;eC_number=4.3.2.3;inference=ab initio prediction:Prodigal:002006,similar to AA sequence:UniProtKB:Q39BA7;locus_tag=AFCDBAGC_01449;product=Ureidoglycolate lyase
M-cerastii_contig_18_1	Prodigal:002006	CDS	73424	74824	.	-	0	ID=AFCDBAGC_01450;eC_number=2.7.7.4;Name=cysN;db_xref=COG:COG2895;gene=cysN;inference=ab initio prediction:Prodigal:002006,similar to AA sequence:UniProtKB:P23845;locus_tag=AFCDBAGC_01450;product=Sulfate adenylyltransferase subunit 1
M-cerastii_contig_18_1	Prodigal:002006	CDS	74824	75759	.	-	0	ID=AFCDBAGC_01451;eC_number=2.7.7.4;Name=cysD;db_xref=COG:COG0175;gene=cysD;inference=ab initio prediction:Prodigal:002006,similar to AA sequence:UniProtKB:P21156;locus_tag=AFCDBAGC_01451;product=Sulfate adenylyltransferase subunit 2
M-cerastii_contig_18_1	Prodigal:002006	CDS	75756	76550	.	-	0	ID=AFCDBAGC_01452;eC_number=1.8.4.8;Name=cysH;gene=cysH;inference=ab initio prediction:Prodigal:002006,protein motif:HAMAP:MF_00063;locus_tag=AFCDBAGC_01452;product=Phosphoadenosine phosphosulfate reductase
M-cerastii_contig_18_1	Prodigal:002006	CDS	76785	77300	.	+	0	ID=AFCDBAGC_01453;Name=decR;db_xref=COG:COG1522;gene=decR;inference=ab initio prediction:Prodigal:002006,similar to AA sequence:UniProtKB:P0ACJ5;locus_tag=AFCDBAGC_01453;product=DNA-binding transcriptional activator DecR
M-cerastii_contig_18_1	Prodigal:002006	CDS	77412	79196	.	+	0	ID=AFCDBAGC_01454;eC_number=1.8.1.2;Name=cysJ;db_xref=COG:COG0369;gene=cysJ;inference=ab initio prediction:Prodigal:002006,similar to AA sequence:UniProtKB:O32214;locus_tag=AFCDBAGC_01454;product=Sulfite reductase [NADPH] flavoprotein alpha-component
M-cerastii_contig_18_1	Prodigal:002006	CDS	79385	81181	.	+	0	ID=AFCDBAGC_01455;eC_number=1.8.1.2;Name=cysI;db_xref=COG:COG0155;gene=cysI;inference=ab initio prediction:Prodigal:002006,similar to AA sequence:UniProtKB:O32213;locus_tag=AFCDBAGC_01455;product=Sulfite reductase [NADPH] hemoprotein beta-component
M-cerastii_contig_18_1	Prodigal:002006	CDS	81272	82369	.	+	0	ID=AFCDBAGC_01456;eC_number=1.1.99.28;Name=gfo_2;gene=gfo_2;inference=ab initio prediction:Prodigal:002006,similar to AA sequence:UniProtKB:Q07982;locus_tag=AFCDBAGC_01456;product=Glucose--fructose oxidoreductase
M-cerastii_contig_18_1	Prodigal:002006	CDS	82638	82835	.	+	0	ID=AFCDBAGC_01457;inference=ab initio prediction:Prodigal:002006;locus_tag=AFCDBAGC_01457;product=hypothetical protein
M-cerastii_contig_18_1	Prodigal:002006	CDS	82884	84146	.	-	0	ID=AFCDBAGC_01458;inference=ab initio prediction:Prodigal:002006;locus_tag=AFCDBAGC_01458;product=hypothetical protein
M-cerastii_contig_18_1	Prodigal:002006	CDS	84440	85210	.	-	0	ID=AFCDBAGC_01459;eC_number=1.-.-.-;Name=yohF;db_xref=COG:COG1028;gene=yohF;inference=ab initio prediction:Prodigal:002006,similar to AA sequence:UniProtKB:P33368;locus_tag=AFCDBAGC_01459;product=putative oxidoreductase YohF
M-cerastii_contig_18_1	Prodigal:002006	CDS	85348	85977	.	+	0	ID=AFCDBAGC_01460;inference=ab initio prediction:Prodigal:002006;locus_tag=AFCDBAGC_01460;product=hypothetical protein
M-cerastii_contig_18_1	Prodigal:002006	CDS	85988	86332	.	-	0	ID=AFCDBAGC_01461;inference=ab initio prediction:Prodigal:002006;locus_tag=AFCDBAGC_01461;product=hypothetical protein
M-cerastii_contig_18_1	Prodigal:002006	CDS	86338	87057	.	-	0	ID=AFCDBAGC_01462;eC_number=4.1.1.23;Name=pyrF;db_xref=COG:COG0284;gene=pyrF;inference=ab initio prediction:Prodigal:002006,similar to AA sequence:UniProtKB:Q5FJB3;locus_tag=AFCDBAGC_01462;product=Orotidine 5'-phosphate decarboxylase
M-cerastii_contig_18_1	Prodigal:002006	CDS	87070	87756	.	-	0	ID=AFCDBAGC_01463;inference=ab initio prediction:Prodigal:002006;locus_tag=AFCDBAGC_01463;product=hypothetical protein
M-cerastii_contig_18_1	Prodigal:002006	CDS	87923	90139	.	-	0	ID=AFCDBAGC_01464;eC_number=1.3.99.16;Name=iorB;gene=iorB;inference=ab initio prediction:Prodigal:002006,similar to AA sequence:UniProtKB:Q51698;locus_tag=AFCDBAGC_01464;product=Isoquinoline 1-oxidoreductase subunit beta
M-cerastii_contig_18_1	Prodigal:002006	CDS	90209	90664	.	-	0	ID=AFCDBAGC_01465;eC_number=1.3.99.16;Name=iorA_2;gene=iorA_2;inference=ab initio prediction:Prodigal:002006,similar to AA sequence:UniProtKB:Q51697;locus_tag=AFCDBAGC_01465;product=Isoquinoline 1-oxidoreductase subunit alpha
M-cerastii_contig_18_1	Prodigal:002006	CDS	90954	92510	.	+	0	ID=AFCDBAGC_01466;eC_number=2.7.13.3;Name=rcsC_8;gene=rcsC_8;inference=ab initio prediction:Prodigal:002006,protein motif:HAMAP:MF_00979;locus_tag=AFCDBAGC_01466;product=Sensor histidine kinase RcsC
M-cerastii_contig_18_1	Prodigal:002006	CDS	92528	92944	.	-	0	ID=AFCDBAGC_01467;inference=ab initio prediction:Prodigal:002006;locus_tag=AFCDBAGC_01467;product=hypothetical protein
M-cerastii_contig_18_1	Prodigal:002006	CDS	92968	93471	.	-	0	ID=AFCDBAGC_01468;inference=ab initio prediction:Prodigal:002006;locus_tag=AFCDBAGC_01468;product=hypothetical protein
M-cerastii_contig_18_1	Prodigal:002006	CDS	93468	94472	.	-	0	ID=AFCDBAGC_01469;eC_number=1.1.1.94;Name=gpsA;db_xref=COG:COG0240;gene=gpsA;inference=ab initio prediction:Prodigal:002006,similar to AA sequence:UniProtKB:P9WN77;locus_tag=AFCDBAGC_01469;product=Glycerol-3-phosphate dehydrogenase [NAD(P)+]
M-cerastii_contig_18_1	Prodigal:002006	CDS	94469	95422	.	-	0	ID=AFCDBAGC_01470;inference=ab initio prediction:Prodigal:002006;locus_tag=AFCDBAGC_01470;product=hypothetical protein
M-cerastii_contig_18_1	Prodigal:002006	CDS	95419	96489	.	-	0	ID=AFCDBAGC_01471;eC_number=2.3.1.234;Name=tsaD;db_xref=COG:COG0533;gene=tsaD;inference=ab initio prediction:Prodigal:002006,similar to AA sequence:UniProtKB:P40731;locus_tag=AFCDBAGC_01471;product=tRNA N6-adenosine threonylcarbamoyltransferase
M-cerastii_contig_18_1	Prodigal:002006	CDS	96588	96938	.	-	0	ID=AFCDBAGC_01472;inference=ab initio prediction:Prodigal:002006;locus_tag=AFCDBAGC_01472;product=hypothetical protein
M-cerastii_contig_18_1	Prodigal:002006	CDS	97083	97340	.	+	0	ID=AFCDBAGC_01473;inference=ab initio prediction:Prodigal:002006;locus_tag=AFCDBAGC_01473;product=hypothetical protein
M-cerastii_contig_18_1	Prodigal:002006	CDS	97368	98315	.	+	0	ID=AFCDBAGC_01474;eC_number=3.6.3.-;Name=osmV;db_xref=COG:COG1125;gene=osmV;inference=ab initio prediction:Prodigal:002006,similar to AA sequence:UniProtKB:Q8ZPK4;locus_tag=AFCDBAGC_01474;product=Osmoprotectant import ATP-binding protein OsmV
M-cerastii_contig_18_1	Prodigal:002006	CDS	98630	99247	.	-	0	ID=AFCDBAGC_01475;Name=rpsD;db_xref=COG:COG0522;gene=rpsD;inference=ab initio prediction:Prodigal:002006,similar to AA sequence:UniProtKB:Q6N9G0;locus_tag=AFCDBAGC_01475;product=30S ribosomal protein S4
M-cerastii_contig_18_1	Prodigal:002006	CDS	99441	100205	.	-	0	ID=AFCDBAGC_01476;eC_number=4.2.99.20;Name=menH_2;gene=menH_2;inference=ab initio prediction:Prodigal:002006,protein motif:HAMAP:MF_01660;locus_tag=AFCDBAGC_01476;product=2-succinyl-6-hydroxy-2%2C4-cyclohexadiene-1-carboxylate synthase
M-cerastii_contig_18_1	Prodigal:002006	CDS	100254	101153	.	+	0	ID=AFCDBAGC_01477;inference=ab initio prediction:Prodigal:002006;locus_tag=AFCDBAGC_01477;product=hypothetical protein
M-cerastii_contig_18_1	Prodigal:002006	CDS	101140	101856	.	-	0	ID=AFCDBAGC_01478;Name=sfsA;db_xref=COG:COG1489;gene=sfsA;inference=ab initio prediction:Prodigal:002006,similar to AA sequence:UniProtKB:P0A823;locus_tag=AFCDBAGC_01478;product=Sugar fermentation stimulation protein A
M-cerastii_contig_18_1	Prodigal:002006	CDS	101979	102719	.	+	0	ID=AFCDBAGC_01479;Name=cinA;db_xref=COG:COG1058;gene=cinA;inference=ab initio prediction:Prodigal:002006,similar to AA sequence:UniProtKB:P54184;locus_tag=AFCDBAGC_01479;product=Putative competence-damage inducible protein
M-cerastii_contig_18_1	Prodigal:002006	CDS	102764	103639	.	+	0	ID=AFCDBAGC_01480;Name=yfdC;db_xref=COG:COG2116;gene=yfdC;inference=ab initio prediction:Prodigal:002006,similar to AA sequence:UniProtKB:P37327;locus_tag=AFCDBAGC_01480;product=Inner membrane protein YfdC
M-cerastii_contig_18_1	Prodigal:002006	CDS	103772	105400	.	+	0	ID=AFCDBAGC_01481;eC_number=2.7.-.-;Name=sasA_9;gene=sasA_9;inference=ab initio prediction:Prodigal:002006,protein motif:HAMAP:MF_01837;locus_tag=AFCDBAGC_01481;product=Adaptive-response sensory-kinase SasA
M-cerastii_contig_18_1	Prodigal:002006	CDS	105397	106101	.	+	0	ID=AFCDBAGC_01482;Name=mprA_2;db_xref=COG:COG0745;gene=mprA_2;inference=ab initio prediction:Prodigal:002006,similar to AA sequence:UniProtKB:A0R3I8;locus_tag=AFCDBAGC_01482;product=Response regulator MprA
M-cerastii_contig_18_1	Prodigal:002006	CDS	106292	106381	.	+	0	ID=AFCDBAGC_01483;Name=pqqA_1;gene=pqqA_1;inference=ab initio prediction:Prodigal:002006,protein motif:HAMAP:MF_00656;locus_tag=AFCDBAGC_01483;product=Coenzyme PQQ synthesis protein A
M-cerastii_contig_18_1	Prodigal:002006	CDS	106427	107326	.	+	0	ID=AFCDBAGC_01484;Name=pqqB;db_xref=COG:COG1235;gene=pqqB;inference=ab initio prediction:Prodigal:002006,similar to AA sequence:UniProtKB:Q49149;locus_tag=AFCDBAGC_01484;product=Coenzyme PQQ synthesis protein B
M-cerastii_contig_18_1	Prodigal:002006	CDS	107479	108558	.	+	0	ID=AFCDBAGC_01485;Name=pqqCD;db_xref=COG:COG5424;gene=pqqCD;inference=ab initio prediction:Prodigal:002006,similar to AA sequence:UniProtKB:Q49150;locus_tag=AFCDBAGC_01485;product=Bifunctional coenzyme PQQ synthesis protein C/D
M-cerastii_contig_18_1	Prodigal:002006	CDS	108555	109700	.	+	0	ID=AFCDBAGC_01486;eC_number=1.21.98.4;Name=pqqE_1;db_xref=COG:COG0535;gene=pqqE_1;inference=ab initio prediction:Prodigal:002006,similar to AA sequence:UniProtKB:P71517;locus_tag=AFCDBAGC_01486;product=PqqA peptide cyclase
M-cerastii_contig_18_1	Prodigal:002006	CDS	109697	110431	.	+	0	ID=AFCDBAGC_01487;inference=ab initio prediction:Prodigal:002006;locus_tag=AFCDBAGC_01487;product=hypothetical protein
M-cerastii_contig_18_1	Prodigal:002006	CDS	110412	110777	.	+	0	ID=AFCDBAGC_01488;inference=ab initio prediction:Prodigal:002006;locus_tag=AFCDBAGC_01488;product=hypothetical protein
M-cerastii_contig_18_1	Prodigal:002006	CDS	110928	111770	.	+	0	ID=AFCDBAGC_01489;eC_number=2.5.1.15;Name=folP;db_xref=COG:COG0294;gene=folP;inference=ab initio prediction:Prodigal:002006,similar to AA sequence:UniProtKB:P0AC13;locus_tag=AFCDBAGC_01489;product=Dihydropteroate synthase
M-cerastii_contig_18_1	Prodigal:002006	CDS	111767	112141	.	+	0	ID=AFCDBAGC_01490;eC_number=4.1.2.25;Name=folB;db_xref=COG:COG1539;gene=folB;inference=ab initio prediction:Prodigal:002006,similar to AA sequence:UniProtKB:P56740;locus_tag=AFCDBAGC_01490;product=Dihydroneopterin aldolase
M-cerastii_contig_18_1	Prodigal:002006	CDS	112138	112611	.	+	0	ID=AFCDBAGC_01491;eC_number=2.7.6.3;Name=folK;db_xref=COG:COG0801;gene=folK;inference=ab initio prediction:Prodigal:002006,similar to AA sequence:UniProtKB:P43777;locus_tag=AFCDBAGC_01491;product=2-amino-4-hydroxy-6-hydroxymethyldihydropteridine pyrophosphokinase
M-cerastii_contig_18_1	Prodigal:002006	CDS	112703	113557	.	-	0	ID=AFCDBAGC_01492;inference=ab initio prediction:Prodigal:002006;locus_tag=AFCDBAGC_01492;product=hypothetical protein
M-cerastii_contig_18_1	Prodigal:002006	CDS	113557	114168	.	-	0	ID=AFCDBAGC_01493;inference=ab initio prediction:Prodigal:002006;locus_tag=AFCDBAGC_01493;product=hypothetical protein
M-cerastii_contig_18_1	Prodigal:002006	CDS	114309	115448	.	-	0	ID=AFCDBAGC_01494;eC_number=1.1.2.7;inference=ab initio prediction:Prodigal:002006,similar to AA sequence:UniProtKB:P38539;locus_tag=AFCDBAGC_01494;product=Methanol dehydrogenase [cytochrome c] subunit 1
M-cerastii_contig_19_1	Prodigal:002006	CDS	530	1825	.	+	0	ID=AFCDBAGC_01495;inference=ab initio prediction:Prodigal:002006;locus_tag=AFCDBAGC_01495;product=hypothetical protein
M-cerastii_contig_19_1	Prodigal:002006	CDS	2357	2560	.	+	0	ID=AFCDBAGC_01496;inference=ab initio prediction:Prodigal:002006;locus_tag=AFCDBAGC_01496;product=hypothetical protein
M-cerastii_contig_19_1	Prodigal:002006	CDS	2579	3280	.	-	0	ID=AFCDBAGC_01497;Name=ctrA_2;gene=ctrA_2;inference=ab initio prediction:Prodigal:002006,similar to AA sequence:UniProtKB:Q8FZ93;locus_tag=AFCDBAGC_01497;product=Cell cycle response regulator CtrA
M-cerastii_contig_19_1	Prodigal:002006	CDS	3393	3887	.	+	0	ID=AFCDBAGC_01498;inference=ab initio prediction:Prodigal:002006;locus_tag=AFCDBAGC_01498;product=hypothetical protein
M-cerastii_contig_19_1	Prodigal:002006	CDS	4230	5099	.	-	0	ID=AFCDBAGC_01499;inference=ab initio prediction:Prodigal:002006;locus_tag=AFCDBAGC_01499;product=hypothetical protein
M-cerastii_contig_19_1	Prodigal:002006	CDS	5461	6840	.	+	0	ID=AFCDBAGC_01500;eC_number=3.1.4.-;db_xref=COG:COG2206;inference=ab initio prediction:Prodigal:002006,similar to AA sequence:UniProtKB:Q9KL18;locus_tag=AFCDBAGC_01500;product=3'3'-cGAMP-specific phosphodiesterase 3
M-cerastii_contig_19_1	Prodigal:002006	CDS	7455	7913	.	+	0	ID=AFCDBAGC_01501;inference=ab initio prediction:Prodigal:002006;locus_tag=AFCDBAGC_01501;product=hypothetical protein
M-cerastii_contig_19_1	Prodigal:002006	CDS	8704	9681	.	-	0	ID=AFCDBAGC_01502;Name=xerD_1;db_xref=COG:COG4974;gene=xerD_1;inference=ab initio prediction:Prodigal:002006,similar to AA sequence:UniProtKB:P0A8P8;locus_tag=AFCDBAGC_01502;product=Tyrosine recombinase XerD
M-cerastii_contig_19_1	Prodigal:002006	CDS	9733	10203	.	-	0	ID=AFCDBAGC_01503;inference=ab initio prediction:Prodigal:002006;locus_tag=AFCDBAGC_01503;product=hypothetical protein
M-cerastii_contig_19_1	Prodigal:002006	CDS	10467	11144	.	+	0	ID=AFCDBAGC_01504;inference=ab initio prediction:Prodigal:002006;locus_tag=AFCDBAGC_01504;product=hypothetical protein
M-cerastii_contig_19_1	Prodigal:002006	CDS	11767	12675	.	+	0	ID=AFCDBAGC_01505;inference=ab initio prediction:Prodigal:002006;locus_tag=AFCDBAGC_01505;product=hypothetical protein
M-cerastii_contig_19_1	Prodigal:002006	CDS	13582	13833	.	-	0	ID=AFCDBAGC_01506;inference=ab initio prediction:Prodigal:002006;locus_tag=AFCDBAGC_01506;product=hypothetical protein
M-cerastii_contig_19_1	Prodigal:002006	CDS	13953	14729	.	-	0	ID=AFCDBAGC_01507;inference=ab initio prediction:Prodigal:002006;locus_tag=AFCDBAGC_01507;product=hypothetical protein
M-cerastii_contig_20_1	Prodigal:002006	CDS	611	1852	.	-	0	ID=AFCDBAGC_01508;eC_number=1.14.-.-;db_xref=COG:COG2124;inference=ab initio prediction:Prodigal:002006,similar to AA sequence:UniProtKB:P33271;locus_tag=AFCDBAGC_01508;product=Cytochrome P450 107B1
M-cerastii_contig_20_1	Prodigal:002006	CDS	1845	3209	.	-	0	ID=AFCDBAGC_01509;eC_number=1.18.1.3;Name=ddmA1;gene=ddmA1;inference=ab initio prediction:Prodigal:002006,similar to AA sequence:UniProtKB:Q5S3I2;locus_tag=AFCDBAGC_01509;product=Dicamba O-demethylase 1%2C ferredoxin reductase component
M-cerastii_contig_20_1	Prodigal:002006	CDS	3206	3454	.	-	0	ID=AFCDBAGC_01510;inference=ab initio prediction:Prodigal:002006;locus_tag=AFCDBAGC_01510;product=hypothetical protein
M-cerastii_contig_20_1	Prodigal:002006	CDS	3671	4960	.	-	0	ID=AFCDBAGC_01511;eC_number=4.3.3.5;Name=rebG;gene=rebG;inference=ab initio prediction:Prodigal:002006,similar to AA sequence:UniProtKB:Q8KHE4;locus_tag=AFCDBAGC_01511;product=4'-demethylrebeccamycin synthase
M-cerastii_contig_20_1	Prodigal:002006	CDS	5685	6896	.	-	0	ID=AFCDBAGC_01512;Name=gspF;db_xref=COG:COG1459;gene=gspF;inference=ab initio prediction:Prodigal:002006,similar to AA sequence:UniProtKB:P41441;locus_tag=AFCDBAGC_01512;product=Putative type II secretion system protein F
M-cerastii_contig_20_1	Prodigal:002006	CDS	6896	8701	.	-	0	ID=AFCDBAGC_01513;Name=xpsE_1;db_xref=COG:COG2804;gene=xpsE_1;inference=ab initio prediction:Prodigal:002006,similar to AA sequence:UniProtKB:P31742;locus_tag=AFCDBAGC_01513;product=Type II secretion system protein E
M-cerastii_contig_20_1	Prodigal:002006	CDS	8758	9864	.	+	0	ID=AFCDBAGC_01514;inference=ab initio prediction:Prodigal:002006;locus_tag=AFCDBAGC_01514;product=hypothetical protein
M-cerastii_contig_20_1	Prodigal:002006	CDS	9861	10400	.	+	0	ID=AFCDBAGC_01515;inference=ab initio prediction:Prodigal:002006;locus_tag=AFCDBAGC_01515;product=hypothetical protein
M-cerastii_contig_20_1	Prodigal:002006	CDS	10397	10903	.	+	0	ID=AFCDBAGC_01516;inference=ab initio prediction:Prodigal:002006;locus_tag=AFCDBAGC_01516;product=hypothetical protein
M-cerastii_contig_20_1	Prodigal:002006	CDS	10930	13356	.	-	0	ID=AFCDBAGC_01517;Name=sctC_1;gene=sctC_1;inference=ab initio prediction:Prodigal:002006,protein motif:HAMAP:MF_02219;locus_tag=AFCDBAGC_01517;product=Type 3 secretion system secretin
M-cerastii_contig_20_1	Prodigal:002006	CDS	13506	13949	.	-	0	ID=AFCDBAGC_01518;Name=xcpT_1;db_xref=COG:COG2165;gene=xcpT_1;inference=ab initio prediction:Prodigal:002006,similar to AA sequence:UniProtKB:Q00514;locus_tag=AFCDBAGC_01518;product=Type II secretion system protein G
M-cerastii_contig_20_1	Prodigal:002006	CDS	14136	15008	.	+	0	ID=AFCDBAGC_01519;inference=ab initio prediction:Prodigal:002006;locus_tag=AFCDBAGC_01519;product=hypothetical protein
M-cerastii_contig_20_1	Prodigal:002006	CDS	15013	15519	.	+	0	ID=AFCDBAGC_01520;inference=ab initio prediction:Prodigal:002006;locus_tag=AFCDBAGC_01520;product=hypothetical protein
M-cerastii_contig_20_1	Prodigal:002006	CDS	15616	16215	.	+	0	ID=AFCDBAGC_01521;inference=ab initio prediction:Prodigal:002006;locus_tag=AFCDBAGC_01521;product=hypothetical protein
M-cerastii_contig_20_1	Prodigal:002006	CDS	16212	16613	.	+	0	ID=AFCDBAGC_01522;inference=ab initio prediction:Prodigal:002006;locus_tag=AFCDBAGC_01522;product=hypothetical protein
M-cerastii_contig_20_1	Prodigal:002006	CDS	16606	17217	.	+	0	ID=AFCDBAGC_01523;inference=ab initio prediction:Prodigal:002006;locus_tag=AFCDBAGC_01523;product=hypothetical protein
M-cerastii_contig_20_1	Prodigal:002006	CDS	17214	18110	.	+	0	ID=AFCDBAGC_01524;inference=ab initio prediction:Prodigal:002006;locus_tag=AFCDBAGC_01524;product=hypothetical protein
M-cerastii_contig_20_1	Prodigal:002006	CDS	18338	19021	.	+	0	ID=AFCDBAGC_01525;inference=ab initio prediction:Prodigal:002006;locus_tag=AFCDBAGC_01525;product=hypothetical protein
M-cerastii_contig_20_1	Prodigal:002006	CDS	19214	21979	.	+	0	ID=AFCDBAGC_01526;inference=ab initio prediction:Prodigal:002006;locus_tag=AFCDBAGC_01526;product=hypothetical protein
M-cerastii_contig_20_1	Prodigal:002006	CDS	22115	23434	.	-	0	ID=AFCDBAGC_01527;Name=ttuB_3;gene=ttuB_3;inference=ab initio prediction:Prodigal:002006,similar to AA sequence:UniProtKB:P70786;locus_tag=AFCDBAGC_01527;product=Putative tartrate transporter
M-cerastii_contig_20_1	Prodigal:002006	CDS	23625	24548	.	-	0	ID=AFCDBAGC_01528;eC_number=4.1.3.4;Name=yngG;db_xref=COG:COG0119;gene=yngG;inference=ab initio prediction:Prodigal:002006,similar to AA sequence:UniProtKB:O34873;locus_tag=AFCDBAGC_01528;product=Hydroxymethylglutaryl-CoA lyase YngG
M-cerastii_contig_20_1	Prodigal:002006	CDS	24545	25762	.	-	0	ID=AFCDBAGC_01529;eC_number=2.8.3.22;Name=smtB;db_xref=COG:COG1804;gene=smtB;inference=ab initio prediction:Prodigal:002006,similar to AA sequence:UniProtKB:Q1KLK0;locus_tag=AFCDBAGC_01529;product=Succinyl-CoA--L-malate CoA-transferase beta subunit
M-cerastii_contig_20_1	Prodigal:002006	CDS	25872	26795	.	-	0	ID=AFCDBAGC_01530;Name=gltC;gene=gltC;inference=ab initio prediction:Prodigal:002006,similar to AA sequence:UniProtKB:P20668;locus_tag=AFCDBAGC_01530;product=HTH-type transcriptional regulator GltC
M-cerastii_contig_20_1	Prodigal:002006	CDS	26824	27873	.	-	0	ID=AFCDBAGC_01531;inference=ab initio prediction:Prodigal:002006;locus_tag=AFCDBAGC_01531;product=hypothetical protein
M-cerastii_contig_20_1	Prodigal:002006	CDS	28036	29175	.	-	0	ID=AFCDBAGC_01532;eC_number=3.1.4.53;Name=cpdA_3;gene=cpdA_3;inference=ab initio prediction:Prodigal:002006,protein motif:HAMAP:MF_00905;locus_tag=AFCDBAGC_01532;product=3'%2C5'-cyclic adenosine monophosphate phosphodiesterase CpdA
M-cerastii_contig_20_1	Prodigal:002006	CDS	29272	30414	.	-	0	ID=AFCDBAGC_01533;inference=ab initio prediction:Prodigal:002006;locus_tag=AFCDBAGC_01533;product=hypothetical protein
M-cerastii_contig_20_1	Prodigal:002006	CDS	30512	32731	.	-	0	ID=AFCDBAGC_01534;eC_number=1.2.99.6;Name=paoC_2;db_xref=COG:COG1529;gene=paoC_2;inference=ab initio prediction:Prodigal:002006,similar to AA sequence:UniProtKB:P77489;locus_tag=AFCDBAGC_01534;product=Aldehyde oxidoreductase molybdenum-binding subunit PaoC
M-cerastii_contig_20_1	Prodigal:002006	CDS	32735	33685	.	-	0	ID=AFCDBAGC_01535;eC_number=1.2.99.6;Name=paoB_2;db_xref=COG:COG1319;gene=paoB_2;inference=ab initio prediction:Prodigal:002006,similar to AA sequence:UniProtKB:P77324;locus_tag=AFCDBAGC_01535;product=Aldehyde oxidoreductase FAD-binding subunit PaoB
M-cerastii_contig_20_1	Prodigal:002006	CDS	33682	34059	.	-	0	ID=AFCDBAGC_01536;eC_number=1.2.99.6;Name=paoA_1;db_xref=COG:COG2080;gene=paoA_1;inference=ab initio prediction:Prodigal:002006,similar to AA sequence:UniProtKB:P77165;locus_tag=AFCDBAGC_01536;product=Aldehyde oxidoreductase iron-sulfur-binding subunit PaoA
M-cerastii_contig_21_1	Prodigal:002006	CDS	49	2256	.	-	0	ID=AFCDBAGC_01537;eC_number=6.1.1.14;Name=glyS;db_xref=COG:COG0751;gene=glyS;inference=ab initio prediction:Prodigal:002006,similar to AA sequence:UniProtKB:P00961;locus_tag=AFCDBAGC_01537;product=Glycine--tRNA ligase beta subunit
M-cerastii_contig_21_1	Prodigal:002006	CDS	2350	2811	.	-	0	ID=AFCDBAGC_01538;inference=ab initio prediction:Prodigal:002006;locus_tag=AFCDBAGC_01538;product=hypothetical protein
M-cerastii_contig_21_1	Prodigal:002006	CDS	2808	3746	.	-	0	ID=AFCDBAGC_01539;eC_number=6.1.1.14;Name=glyQ;db_xref=COG:COG0752;gene=glyQ;inference=ab initio prediction:Prodigal:002006,similar to AA sequence:UniProtKB:P00960;locus_tag=AFCDBAGC_01539;product=Glycine--tRNA ligase alpha subunit
M-cerastii_contig_21_1	Prodigal:002006	CDS	3960	4223	.	+	0	ID=AFCDBAGC_01540;inference=ab initio prediction:Prodigal:002006;locus_tag=AFCDBAGC_01540;product=hypothetical protein
M-cerastii_contig_21_1	Prodigal:002006	CDS	4259	5113	.	-	0	ID=AFCDBAGC_01541;inference=ab initio prediction:Prodigal:002006;locus_tag=AFCDBAGC_01541;product=hypothetical protein
M-cerastii_contig_21_1	Prodigal:002006	CDS	5331	5606	.	+	0	ID=AFCDBAGC_01542;inference=ab initio prediction:Prodigal:002006;locus_tag=AFCDBAGC_01542;product=hypothetical protein
M-cerastii_contig_21_1	Prodigal:002006	CDS	5679	6440	.	-	0	ID=AFCDBAGC_01543;eC_number=2.1.1.223;Name=yfiC;gene=yfiC;inference=ab initio prediction:Prodigal:002006,protein motif:HAMAP:MF_01872;locus_tag=AFCDBAGC_01543;product=tRNA1(Val) (adenine(37)-N6)-methyltransferase
M-cerastii_contig_21_1	Prodigal:002006	CDS	6443	6673	.	-	0	ID=AFCDBAGC_01544;inference=ab initio prediction:Prodigal:002006;locus_tag=AFCDBAGC_01544;product=hypothetical protein
M-cerastii_contig_21_1	Prodigal:002006	CDS	6837	7859	.	+	0	ID=AFCDBAGC_01545;eC_number=2.5.1.90;Name=ispB;db_xref=COG:COG0142;gene=ispB;inference=ab initio prediction:Prodigal:002006,similar to AA sequence:UniProtKB:P44916;locus_tag=AFCDBAGC_01545;product=Octaprenyl diphosphate synthase
M-cerastii_contig_21_1	Prodigal:002006	CDS	7896	8768	.	-	0	ID=AFCDBAGC_01546;eC_number=2.7.1.148;Name=ispE;db_xref=COG:COG1947;gene=ispE;inference=ab initio prediction:Prodigal:002006,similar to AA sequence:UniProtKB:P83700;locus_tag=AFCDBAGC_01546;product=4-diphosphocytidyl-2-C-methyl-D-erythritol kinase
M-cerastii_contig_21_1	Prodigal:002006	CDS	8884	10758	.	-	0	ID=AFCDBAGC_01547;eC_number=3.4.-.-;Name=bepA_2;gene=bepA_2;inference=ab initio prediction:Prodigal:002006,protein motif:HAMAP:MF_00997;locus_tag=AFCDBAGC_01547;product=Beta-barrel assembly-enhancing protease
M-cerastii_contig_21_1	Prodigal:002006	CDS	11016	12689	.	-	0	ID=AFCDBAGC_01548;eC_number=1.5.5.1;db_xref=COG:COG0644;inference=ab initio prediction:Prodigal:002006,similar to AA sequence:UniProtKB:Q9HZP5;locus_tag=AFCDBAGC_01548;product=Electron transfer flavoprotein-ubiquinone oxidoreductase
M-cerastii_contig_21_1	Prodigal:002006	CDS	12923	13825	.	+	0	ID=AFCDBAGC_01549;inference=ab initio prediction:Prodigal:002006;locus_tag=AFCDBAGC_01549;product=hypothetical protein
M-cerastii_contig_21_1	Prodigal:002006	CDS	13982	14824	.	+	0	ID=AFCDBAGC_01550;inference=ab initio prediction:Prodigal:002006;locus_tag=AFCDBAGC_01550;product=hypothetical protein
M-cerastii_contig_21_1	Prodigal:002006	CDS	15024	15890	.	-	0	ID=AFCDBAGC_01551;Name=motB;db_xref=COG:COG1360;gene=motB;inference=ab initio prediction:Prodigal:002006,similar to AA sequence:UniProtKB:P0AF06;locus_tag=AFCDBAGC_01551;product=Motility protein B
M-cerastii_contig_21_1	Prodigal:002006	CDS	15924	16781	.	-	0	ID=AFCDBAGC_01552;Name=motA;db_xref=COG:COG1291;gene=motA;inference=ab initio prediction:Prodigal:002006,similar to AA sequence:UniProtKB:P09348;locus_tag=AFCDBAGC_01552;product=Motility protein A
M-cerastii_contig_21_1	Aragorn:001002	tRNA	17009	17083	.	-	.	ID=AFCDBAGC_01553;inference=COORDINATES:profile:Aragorn:001002;locus_tag=AFCDBAGC_01553;product=tRNA-Val(cac)
M-cerastii_contig_21_1	Prodigal:002006	CDS	17421	18764	.	+	0	ID=AFCDBAGC_01554;eC_number=6.1.1.17;Name=gltX1;db_xref=COG:COG0008;gene=gltX1;inference=ab initio prediction:Prodigal:002006,similar to AA sequence:UniProtKB:Q9X172;locus_tag=AFCDBAGC_01554;product=Glutamate--tRNA ligase 1
M-cerastii_contig_21_1	Prodigal:002006	CDS	18767	19108	.	-	0	ID=AFCDBAGC_01555;inference=ab initio prediction:Prodigal:002006;locus_tag=AFCDBAGC_01555;product=hypothetical protein
M-cerastii_contig_21_1	Prodigal:002006	CDS	19165	19902	.	-	0	ID=AFCDBAGC_01556;inference=ab initio prediction:Prodigal:002006;locus_tag=AFCDBAGC_01556;product=hypothetical protein
M-cerastii_contig_21_1	Prodigal:002006	CDS	19927	21822	.	-	0	ID=AFCDBAGC_01557;eC_number=2.7.13.3;Name=rcsC_9;gene=rcsC_9;inference=ab initio prediction:Prodigal:002006,protein motif:HAMAP:MF_00979;locus_tag=AFCDBAGC_01557;product=Sensor histidine kinase RcsC
M-cerastii_contig_21_1	Prodigal:002006	CDS	22144	22488	.	+	0	ID=AFCDBAGC_01558;inference=ab initio prediction:Prodigal:002006;locus_tag=AFCDBAGC_01558;product=hypothetical protein
M-cerastii_contig_21_1	Prodigal:002006	CDS	22591	23712	.	-	0	ID=AFCDBAGC_01559;inference=ab initio prediction:Prodigal:002006;locus_tag=AFCDBAGC_01559;product=hypothetical protein
M-cerastii_contig_21_1	Prodigal:002006	CDS	23859	24878	.	-	0	ID=AFCDBAGC_01560;eC_number=1.1.-.-;Name=yajO_1;db_xref=COG:COG0667;gene=yajO_1;inference=ab initio prediction:Prodigal:002006,similar to AA sequence:UniProtKB:P77735;locus_tag=AFCDBAGC_01560;product=1-deoxyxylulose-5-phosphate synthase YajO
M-cerastii_contig_21_1	Prodigal:002006	CDS	25076	25969	.	+	0	ID=AFCDBAGC_01561;Name=msrQ;gene=msrQ;inference=ab initio prediction:Prodigal:002006,protein motif:HAMAP:MF_01207;locus_tag=AFCDBAGC_01561;product=Protein-methionine-sulfoxide reductase heme-binding subunit MsrQ
M-cerastii_contig_21_1	Prodigal:002006	CDS	26046	26366	.	+	0	ID=AFCDBAGC_01562;inference=ab initio prediction:Prodigal:002006;locus_tag=AFCDBAGC_01562;product=hypothetical protein
M-cerastii_contig_21_1	Prodigal:002006	CDS	26445	26972	.	+	0	ID=AFCDBAGC_01563;inference=ab initio prediction:Prodigal:002006;locus_tag=AFCDBAGC_01563;product=hypothetical protein
M-cerastii_contig_21_1	Prodigal:002006	CDS	27039	28052	.	+	0	ID=AFCDBAGC_01564;eC_number=2.7.1.15;Name=RBKS;gene=RBKS;inference=ab initio prediction:Prodigal:002006,protein motif:HAMAP:MF_01987;locus_tag=AFCDBAGC_01564;product=Ribokinase
M-cerastii_contig_21_1	Prodigal:002006	CDS	28057	29031	.	-	0	ID=AFCDBAGC_01565;eC_number=1.3.1.103;inference=ab initio prediction:Prodigal:002006,similar to AA sequence:UniProtKB:Q59I44;locus_tag=AFCDBAGC_01565;product=2-haloacrylate reductase
M-cerastii_contig_21_1	Prodigal:002006	CDS	29091	29651	.	-	0	ID=AFCDBAGC_01566;inference=ab initio prediction:Prodigal:002006,similar to AA sequence:UniProtKB:O84741;locus_tag=AFCDBAGC_01566;note=UPF0098 protein CT_736;product=hypothetical protein
M-cerastii_contig_21_1	Prodigal:002006	CDS	29703	30479	.	-	0	ID=AFCDBAGC_01567;eC_number=2.1.1.222;Name=ubiG;db_xref=COG:COG2227;gene=ubiG;inference=ab initio prediction:Prodigal:002006,similar to AA sequence:UniProtKB:P17993;locus_tag=AFCDBAGC_01567;product=Ubiquinone biosynthesis O-methyltransferase
M-cerastii_contig_21_1	Prodigal:002006	CDS	30745	31980	.	+	0	ID=AFCDBAGC_01568;eC_number=2.7.2.4;db_xref=COG:COG0527;inference=ab initio prediction:Prodigal:002006,similar to AA sequence:UniProtKB:Q88EI9;locus_tag=AFCDBAGC_01568;product=Aspartate kinase
M-cerastii_contig_21_1	Prodigal:002006	CDS	32066	34330	.	+	0	ID=AFCDBAGC_01569;eC_number=2.7.3.9;Name=ptsP;db_xref=COG:COG3605;gene=ptsP;inference=ab initio prediction:Prodigal:002006,similar to AA sequence:UniProtKB:P37177;locus_tag=AFCDBAGC_01569;product=Phosphoenolpyruvate-dependent phosphotransferase system
M-cerastii_contig_21_1	Prodigal:002006	CDS	34391	35476	.	+	0	ID=AFCDBAGC_01570;Name=prfA;db_xref=COG:COG0216;gene=prfA;inference=ab initio prediction:Prodigal:002006,similar to AA sequence:UniProtKB:P0A7I0;locus_tag=AFCDBAGC_01570;product=Peptide chain release factor RF1
M-cerastii_contig_21_1	Prodigal:002006	CDS	35673	36563	.	+	0	ID=AFCDBAGC_01571;eC_number=2.1.1.297;Name=prmC_2;db_xref=COG:COG2890;gene=prmC_2;inference=ab initio prediction:Prodigal:002006,similar to AA sequence:UniProtKB:P0ACC1;locus_tag=AFCDBAGC_01571;product=Release factor glutamine methyltransferase
M-cerastii_contig_21_1	Prodigal:002006	CDS	36981	38243	.	+	0	ID=AFCDBAGC_01572;inference=ab initio prediction:Prodigal:002006;locus_tag=AFCDBAGC_01572;product=hypothetical protein
M-cerastii_contig_21_1	Prodigal:002006	CDS	38488	39213	.	-	0	ID=AFCDBAGC_01573;eC_number=2.1.1.166;Name=rlmE;db_xref=COG:COG0293;gene=rlmE;inference=ab initio prediction:Prodigal:002006,similar to AA sequence:UniProtKB:P0C0R7;locus_tag=AFCDBAGC_01573;product=Ribosomal RNA large subunit methyltransferase E
M-cerastii_contig_21_1	Prodigal:002006	CDS	39210	40298	.	-	0	ID=AFCDBAGC_01574;eC_number=3.6.1.11;Name=ppx;db_xref=COG:COG0248;gene=ppx;inference=ab initio prediction:Prodigal:002006,similar to AA sequence:UniProtKB:P0AFL6;locus_tag=AFCDBAGC_01574;product=Exopolyphosphatase
M-cerastii_contig_21_1	Prodigal:002006	CDS	40449	40922	.	-	0	ID=AFCDBAGC_01575;Name=rssB_2;gene=rssB_2;inference=ab initio prediction:Prodigal:002006,protein motif:HAMAP:MF_00958;locus_tag=AFCDBAGC_01575;product=Regulator of RpoS
M-cerastii_contig_21_1	Prodigal:002006	CDS	41456	42052	.	+	0	ID=AFCDBAGC_01576;inference=ab initio prediction:Prodigal:002006;locus_tag=AFCDBAGC_01576;product=hypothetical protein
M-cerastii_contig_21_1	Prodigal:002006	CDS	42174	42416	.	+	0	ID=AFCDBAGC_01577;inference=ab initio prediction:Prodigal:002006;locus_tag=AFCDBAGC_01577;product=hypothetical protein
M-cerastii_contig_21_1	Prodigal:002006	CDS	42442	43407	.	-	0	ID=AFCDBAGC_01578;inference=ab initio prediction:Prodigal:002006;locus_tag=AFCDBAGC_01578;product=hypothetical protein
M-cerastii_contig_21_1	Prodigal:002006	CDS	43484	44365	.	-	0	ID=AFCDBAGC_01579;inference=ab initio prediction:Prodigal:002006;locus_tag=AFCDBAGC_01579;product=hypothetical protein
M-cerastii_contig_21_1	Prodigal:002006	CDS	44365	45162	.	-	0	ID=AFCDBAGC_01580;eC_number=7.6.2.7;Name=tauB;db_xref=COG:COG4525;gene=tauB;inference=ab initio prediction:Prodigal:002006,similar to AA sequence:UniProtKB:Q47538;locus_tag=AFCDBAGC_01580;product=Taurine import ATP-binding protein TauB
M-cerastii_contig_21_1	Aragorn:001002	tRNA	45344	45419	.	-	.	ID=AFCDBAGC_01581;inference=COORDINATES:profile:Aragorn:001002;locus_tag=AFCDBAGC_01581;product=tRNA-Lys(ctt)
M-cerastii_contig_21_1	Prodigal:002006	CDS	45561	47123	.	-	0	ID=AFCDBAGC_01582;eC_number=2.3.3.13;Name=leuA;db_xref=COG:COG0119;gene=leuA;inference=ab initio prediction:Prodigal:002006,similar to AA sequence:UniProtKB:Q9JZG1;locus_tag=AFCDBAGC_01582;product=2-isopropylmalate synthase
M-cerastii_contig_22_1	Prodigal:002006	CDS	45	1661	.	-	0	ID=AFCDBAGC_01583;eC_number=4.3.1.19;Name=ilvA;db_xref=COG:COG1171;gene=ilvA;inference=ab initio prediction:Prodigal:002006,similar to AA sequence:UniProtKB:P04968;locus_tag=AFCDBAGC_01583;product=L-threonine dehydratase biosynthetic IlvA
M-cerastii_contig_22_1	Prodigal:002006	CDS	1792	2382	.	-	0	ID=AFCDBAGC_01584;inference=ab initio prediction:Prodigal:002006;locus_tag=AFCDBAGC_01584;product=hypothetical protein
M-cerastii_contig_22_1	Prodigal:002006	CDS	2491	2835	.	-	0	ID=AFCDBAGC_01585;eC_number=2.7.1.107;Name=dgkA;db_xref=COG:COG0818;gene=dgkA;inference=ab initio prediction:Prodigal:002006,similar to AA sequence:UniProtKB:P0ABN1;locus_tag=AFCDBAGC_01585;product=Diacylglycerol kinase
M-cerastii_contig_22_1	Prodigal:002006	CDS	2854	3912	.	-	0	ID=AFCDBAGC_01586;inference=ab initio prediction:Prodigal:002006;locus_tag=AFCDBAGC_01586;product=hypothetical protein
M-cerastii_contig_22_1	Prodigal:002006	CDS	4045	4983	.	-	0	ID=AFCDBAGC_01587;Name=oxyR_1;gene=oxyR_1;inference=ab initio prediction:Prodigal:002006,similar to AA sequence:UniProtKB:P0ACQ4;locus_tag=AFCDBAGC_01587;product=Hydrogen peroxide-inducible genes activator
M-cerastii_contig_22_1	Prodigal:002006	CDS	5145	6734	.	+	0	ID=AFCDBAGC_01588;eC_number=1.11.1.6;Name=katA;db_xref=COG:COG0753;gene=katA;inference=ab initio prediction:Prodigal:002006,similar to AA sequence:UniProtKB:Q59337;locus_tag=AFCDBAGC_01588;product=Catalase
M-cerastii_contig_22_1	Prodigal:002006	CDS	6946	8973	.	+	0	ID=AFCDBAGC_01589;eC_number=6.1.1.3;Name=thrS;db_xref=COG:COG0441;gene=thrS;inference=ab initio prediction:Prodigal:002006,similar to AA sequence:UniProtKB:P0A8M3;locus_tag=AFCDBAGC_01589;product=Threonine--tRNA ligase
M-cerastii_contig_22_1	Prodigal:002006	CDS	9039	9251	.	+	0	ID=AFCDBAGC_01590;inference=ab initio prediction:Prodigal:002006;locus_tag=AFCDBAGC_01590;product=hypothetical protein
M-cerastii_contig_22_1	Prodigal:002006	CDS	9251	9529	.	+	0	ID=AFCDBAGC_01591;eC_number=3.1.-.-;Name=vapD;db_xref=COG:COG3309;gene=vapD;inference=ab initio prediction:Prodigal:002006,similar to AA sequence:UniProtKB:P71351;locus_tag=AFCDBAGC_01591;product=Endoribonuclease VapD
M-cerastii_contig_22_1	Prodigal:002006	CDS	9774	10691	.	-	0	ID=AFCDBAGC_01592;inference=ab initio prediction:Prodigal:002006;locus_tag=AFCDBAGC_01592;product=hypothetical protein
M-cerastii_contig_22_1	Prodigal:002006	CDS	10929	11492	.	+	0	ID=AFCDBAGC_01593;eC_number=1.-.-.-;Name=ydjA;db_xref=COG:COG0778;gene=ydjA;inference=ab initio prediction:Prodigal:002006,similar to AA sequence:UniProtKB:P0ACY1;locus_tag=AFCDBAGC_01593;product=Putative NAD(P)H nitroreductase YdjA
M-cerastii_contig_22_1	Prodigal:002006	CDS	11504	12121	.	+	0	ID=AFCDBAGC_01594;inference=ab initio prediction:Prodigal:002006;locus_tag=AFCDBAGC_01594;product=hypothetical protein
M-cerastii_contig_22_1	Prodigal:002006	CDS	12276	12599	.	+	0	ID=AFCDBAGC_01595;inference=ab initio prediction:Prodigal:002006;locus_tag=AFCDBAGC_01595;product=hypothetical protein
M-cerastii_contig_22_1	Prodigal:002006	CDS	12675	13124	.	-	0	ID=AFCDBAGC_01596;eC_number=1.7.1.13;Name=queF;gene=queF;inference=ab initio prediction:Prodigal:002006,protein motif:HAMAP:MF_00818;locus_tag=AFCDBAGC_01596;product=NADPH-dependent 7-cyano-7-deazaguanine reductase
M-cerastii_contig_22_1	Prodigal:002006	CDS	13380	14669	.	+	0	ID=AFCDBAGC_01597;eC_number=4.2.1.11;Name=eno;gene=eno;inference=ab initio prediction:Prodigal:002006,similar to AA sequence:UniProtKB:P33675;locus_tag=AFCDBAGC_01597;product=Enolase
M-cerastii_contig_22_1	Prodigal:002006	CDS	14737	15030	.	+	0	ID=AFCDBAGC_01598;inference=ab initio prediction:Prodigal:002006;locus_tag=AFCDBAGC_01598;product=hypothetical protein
M-cerastii_contig_22_1	Prodigal:002006	CDS	15035	15376	.	-	0	ID=AFCDBAGC_01599;inference=ab initio prediction:Prodigal:002006;locus_tag=AFCDBAGC_01599;product=hypothetical protein
M-cerastii_contig_22_1	Prodigal:002006	CDS	15532	16314	.	+	0	ID=AFCDBAGC_01600;Name=modA;db_xref=COG:COG0725;gene=modA;inference=ab initio prediction:Prodigal:002006,similar to AA sequence:UniProtKB:Q8PHA1;locus_tag=AFCDBAGC_01600;product=Molybdate-binding protein ModA
M-cerastii_contig_22_1	Prodigal:002006	CDS	16343	16552	.	+	0	ID=AFCDBAGC_01601;Name=mopII;gene=mopII;inference=ab initio prediction:Prodigal:002006,similar to AA sequence:UniProtKB:P08854;locus_tag=AFCDBAGC_01601;product=Molybdenum-pterin-binding protein 2
M-cerastii_contig_22_1	Prodigal:002006	CDS	16643	17413	.	-	0	ID=AFCDBAGC_01602;db_xref=COG:COG1120;inference=ab initio prediction:Prodigal:002006,similar to AA sequence:UniProtKB:Q57399;locus_tag=AFCDBAGC_01602;product=putative ABC transporter ATP-binding protein
M-cerastii_contig_22_1	Prodigal:002006	CDS	17413	18465	.	-	0	ID=AFCDBAGC_01603;db_xref=COG:COG0609;inference=ab initio prediction:Prodigal:002006,similar to AA sequence:UniProtKB:Q57130;locus_tag=AFCDBAGC_01603;product=putative ABC transporter permease protein
M-cerastii_contig_22_1	Prodigal:002006	CDS	18462	19499	.	-	0	ID=AFCDBAGC_01604;db_xref=COG:COG0614;inference=ab initio prediction:Prodigal:002006,similar to AA sequence:UniProtKB:P44206;locus_tag=AFCDBAGC_01604;product=putative protein
M-cerastii_contig_22_1	Prodigal:002006	CDS	19527	19832	.	-	0	ID=AFCDBAGC_01605;inference=ab initio prediction:Prodigal:002006;locus_tag=AFCDBAGC_01605;product=hypothetical protein
M-cerastii_contig_22_1	Prodigal:002006	CDS	19959	21062	.	+	0	ID=AFCDBAGC_01606;inference=ab initio prediction:Prodigal:002006;locus_tag=AFCDBAGC_01606;product=hypothetical protein
M-cerastii_contig_22_1	Prodigal:002006	CDS	21059	22576	.	+	0	ID=AFCDBAGC_01607;inference=ab initio prediction:Prodigal:002006;locus_tag=AFCDBAGC_01607;product=hypothetical protein
M-cerastii_contig_22_1	Prodigal:002006	CDS	22932	24329	.	+	0	ID=AFCDBAGC_01608;eC_number=6.1.1.11;Name=serS;db_xref=COG:COG0172;gene=serS;inference=ab initio prediction:Prodigal:002006,similar to AA sequence:UniProtKB:P0A8L1;locus_tag=AFCDBAGC_01608;product=Serine--tRNA ligase
M-cerastii_contig_22_1	Prodigal:002006	CDS	24329	25093	.	+	0	ID=AFCDBAGC_01609;eC_number=3.1.3.5;Name=surE;db_xref=COG:COG0496;gene=surE;inference=ab initio prediction:Prodigal:002006,similar to AA sequence:UniProtKB:B2S5B9;locus_tag=AFCDBAGC_01609;product=5'-nucleotidase SurE
M-cerastii_contig_22_1	Prodigal:002006	CDS	25216	25908	.	+	0	ID=AFCDBAGC_01610;eC_number=3.5.1.-;Name=rutD_2;gene=rutD_2;inference=ab initio prediction:Prodigal:002006,protein motif:HAMAP:MF_00832;locus_tag=AFCDBAGC_01610;product=Putative aminoacrylate hydrolase RutD
M-cerastii_contig_22_1	Prodigal:002006	CDS	25905	26573	.	+	0	ID=AFCDBAGC_01611;eC_number=2.1.1.77;Name=pcm_2;db_xref=COG:COG2518;gene=pcm_2;inference=ab initio prediction:Prodigal:002006,similar to AA sequence:UniProtKB:P0A7A5;locus_tag=AFCDBAGC_01611;product=Protein-L-isoaspartate O-methyltransferase
M-cerastii_contig_22_1	Prodigal:002006	CDS	26765	28180	.	+	0	ID=AFCDBAGC_01612;inference=ab initio prediction:Prodigal:002006;locus_tag=AFCDBAGC_01612;product=hypothetical protein
M-cerastii_contig_22_1	Prodigal:002006	CDS	28238	28591	.	-	0	ID=AFCDBAGC_01613;inference=ab initio prediction:Prodigal:002006;locus_tag=AFCDBAGC_01613;product=hypothetical protein
M-cerastii_contig_22_1	Prodigal:002006	CDS	28640	29020	.	-	0	ID=AFCDBAGC_01614;inference=ab initio prediction:Prodigal:002006;locus_tag=AFCDBAGC_01614;product=hypothetical protein
M-cerastii_contig_22_1	Prodigal:002006	CDS	29140	30015	.	-	0	ID=AFCDBAGC_01615;inference=ab initio prediction:Prodigal:002006;locus_tag=AFCDBAGC_01615;product=hypothetical protein
M-cerastii_contig_22_1	Prodigal:002006	CDS	30147	30545	.	+	0	ID=AFCDBAGC_01616;Name=yecN;db_xref=COG:COG3788;gene=yecN;inference=ab initio prediction:Prodigal:002006,similar to AA sequence:UniProtKB:P64515;locus_tag=AFCDBAGC_01616;product=Inner membrane protein YecN
M-cerastii_contig_22_1	Prodigal:002006	CDS	30680	31015	.	+	0	ID=AFCDBAGC_01617;Name=yajC;db_xref=COG:COG1862;gene=yajC;inference=ab initio prediction:Prodigal:002006,similar to AA sequence:UniProtKB:P0ADZ7;locus_tag=AFCDBAGC_01617;product=Sec translocon accessory complex subunit YajC
M-cerastii_contig_22_1	Prodigal:002006	CDS	31180	32787	.	+	0	ID=AFCDBAGC_01618;Name=secD;db_xref=COG:COG0342;gene=secD;inference=ab initio prediction:Prodigal:002006,similar to AA sequence:UniProtKB:P0AG90;locus_tag=AFCDBAGC_01618;product=Protein translocase subunit SecD
M-cerastii_contig_22_1	Prodigal:002006	CDS	32861	33802	.	+	0	ID=AFCDBAGC_01619;Name=secF;gene=secF;inference=ab initio prediction:Prodigal:002006,similar to AA sequence:UniProtKB:A8GQT5;locus_tag=AFCDBAGC_01619;product=Protein translocase subunit SecF
M-cerastii_contig_22_1	Prodigal:002006	CDS	33804	34193	.	+	0	ID=AFCDBAGC_01620;inference=ab initio prediction:Prodigal:002006;locus_tag=AFCDBAGC_01620;product=hypothetical protein
M-cerastii_contig_22_1	Prodigal:002006	CDS	34190	35083	.	+	0	ID=AFCDBAGC_01621;eC_number=2.5.1.32;Name=crtB;db_xref=COG:COG1562;gene=crtB;inference=ab initio prediction:Prodigal:002006,similar to AA sequence:UniProtKB:P37269;locus_tag=AFCDBAGC_01621;product=15-cis-phytoene synthase
M-cerastii_contig_22_1	Prodigal:002006	CDS	35381	36820	.	+	0	ID=AFCDBAGC_01622;eC_number=1.8.1.4;Name=lpd;db_xref=COG:COG1249;gene=lpd;inference=ab initio prediction:Prodigal:002006,similar to AA sequence:UniProtKB:Q8NTE1;locus_tag=AFCDBAGC_01622;product=Dihydrolipoyl dehydrogenase
M-cerastii_contig_22_1	Prodigal:002006	CDS	38021	38911	.	+	0	ID=AFCDBAGC_01623;inference=ab initio prediction:Prodigal:002006;locus_tag=AFCDBAGC_01623;product=hypothetical protein
M-cerastii_contig_22_1	Prodigal:002006	CDS	38958	39221	.	+	0	ID=AFCDBAGC_01624;inference=ab initio prediction:Prodigal:002006;locus_tag=AFCDBAGC_01624;product=hypothetical protein
M-cerastii_contig_22_1	Prodigal:002006	CDS	39431	40375	.	-	0	ID=AFCDBAGC_01625;eC_number=2.7.6.1;Name=prs_2;db_xref=COG:COG0462;gene=prs_2;inference=ab initio prediction:Prodigal:002006,similar to AA sequence:UniProtKB:Q63XL8;locus_tag=AFCDBAGC_01625;product=Ribose-phosphate pyrophosphokinase
M-cerastii_contig_22_1	Prodigal:002006	CDS	40560	40787	.	-	0	ID=AFCDBAGC_01626;inference=ab initio prediction:Prodigal:002006;locus_tag=AFCDBAGC_01626;product=hypothetical protein
M-cerastii_contig_22_1	Prodigal:002006	CDS	40893	41507	.	-	0	ID=AFCDBAGC_01627;inference=ab initio prediction:Prodigal:002006;locus_tag=AFCDBAGC_01627;product=hypothetical protein
M-cerastii_contig_22_1	Prodigal:002006	CDS	41664	42413	.	+	0	ID=AFCDBAGC_01628;inference=ab initio prediction:Prodigal:002006;locus_tag=AFCDBAGC_01628;product=hypothetical protein
M-cerastii_contig_22_1	Prodigal:002006	CDS	42445	44178	.	-	0	ID=AFCDBAGC_01629;eC_number=3.1.11.6;Name=xseA;db_xref=COG:COG1570;gene=xseA;inference=ab initio prediction:Prodigal:002006,similar to AA sequence:UniProtKB:P04994;locus_tag=AFCDBAGC_01629;product=Exodeoxyribonuclease 7 large subunit
M-cerastii_contig_22_1	Prodigal:002006	CDS	44310	45590	.	+	0	ID=AFCDBAGC_01630;eC_number=6.3.4.13;Name=purD;db_xref=COG:COG0151;gene=purD;inference=ab initio prediction:Prodigal:002006,similar to AA sequence:UniProtKB:P15640;locus_tag=AFCDBAGC_01630;product=Phosphoribosylamine--glycine ligase
M-cerastii_contig_22_1	Prodigal:002006	CDS	45681	46658	.	-	0	ID=AFCDBAGC_01631;eC_number=2.1.1.185;Name=rlmB_1;gene=rlmB_1;inference=ab initio prediction:Prodigal:002006,protein motif:HAMAP:MF_01887;locus_tag=AFCDBAGC_01631;product=23S rRNA (guanosine-2'-O-)-methyltransferase RlmB
M-cerastii_contig_22_1	Aragorn:001002	tRNA	46891	46965	.	+	.	ID=AFCDBAGC_01632;inference=COORDINATES:profile:Aragorn:001002;locus_tag=AFCDBAGC_01632;product=tRNA-Glu(ttc)
M-cerastii_contig_22_1	Prodigal:002006	CDS	47063	48859	.	+	0	ID=AFCDBAGC_01633;inference=ab initio prediction:Prodigal:002006;locus_tag=AFCDBAGC_01633;product=hypothetical protein
M-cerastii_contig_22_1	Prodigal:002006	CDS	49039	49200	.	-	0	ID=AFCDBAGC_01634;inference=ab initio prediction:Prodigal:002006;locus_tag=AFCDBAGC_01634;product=hypothetical protein
M-cerastii_contig_22_1	Prodigal:002006	CDS	49369	49587	.	+	0	ID=AFCDBAGC_01635;inference=ab initio prediction:Prodigal:002006;locus_tag=AFCDBAGC_01635;product=hypothetical protein
M-cerastii_contig_22_1	Prodigal:002006	CDS	49855	51645	.	-	0	ID=AFCDBAGC_01636;inference=ab initio prediction:Prodigal:002006;locus_tag=AFCDBAGC_01636;product=hypothetical protein
M-cerastii_contig_22_1	Prodigal:002006	CDS	51648	52010	.	-	0	ID=AFCDBAGC_01637;inference=ab initio prediction:Prodigal:002006;locus_tag=AFCDBAGC_01637;product=hypothetical protein
M-cerastii_contig_22_1	Prodigal:002006	CDS	52283	52828	.	+	0	ID=AFCDBAGC_01638;inference=ab initio prediction:Prodigal:002006;locus_tag=AFCDBAGC_01638;product=hypothetical protein
M-cerastii_contig_22_1	Prodigal:002006	CDS	52974	53603	.	-	0	ID=AFCDBAGC_01639;Name=bin3;gene=bin3;inference=ab initio prediction:Prodigal:002006,similar to AA sequence:UniProtKB:P20384;locus_tag=AFCDBAGC_01639;product=Putative transposon Tn552 DNA-invertase bin3
M-cerastii_contig_22_1	Prodigal:002006	CDS	55079	56143	.	-	0	ID=AFCDBAGC_01640;inference=ab initio prediction:Prodigal:002006;locus_tag=AFCDBAGC_01640;product=hypothetical protein
M-cerastii_contig_22_1	Prodigal:002006	CDS	56283	56507	.	+	0	ID=AFCDBAGC_01641;inference=ab initio prediction:Prodigal:002006;locus_tag=AFCDBAGC_01641;product=hypothetical protein
M-cerastii_contig_22_1	Prodigal:002006	CDS	56614	58005	.	+	0	ID=AFCDBAGC_01642;inference=ab initio prediction:Prodigal:002006;locus_tag=AFCDBAGC_01642;product=hypothetical protein
M-cerastii_contig_23_1	Prodigal:002006	CDS	63	389	.	+	0	ID=AFCDBAGC_01643;inference=ab initio prediction:Prodigal:002006,similar to AA sequence:ISfinder:ISMdi5;locus_tag=AFCDBAGC_01643;product=IS3 family transposase ISMdi5
M-cerastii_contig_23_1	Prodigal:002006	CDS	644	1246	.	+	0	ID=AFCDBAGC_01644;inference=ab initio prediction:Prodigal:002006,similar to AA sequence:ISfinder:ISMdi5;locus_tag=AFCDBAGC_01644;product=IS3 family transposase ISMdi5
M-cerastii_contig_24_1	Prodigal:002006	CDS	220	1131	.	+	0	ID=AFCDBAGC_01645;inference=ab initio prediction:Prodigal:002006;locus_tag=AFCDBAGC_01645;product=hypothetical protein
M-cerastii_contig_24_1	Aragorn:001002	tRNA	1194	1270	.	+	.	ID=AFCDBAGC_01646;inference=COORDINATES:profile:Aragorn:001002;locus_tag=AFCDBAGC_01646;product=tRNA-Trp(cca)
M-cerastii_contig_24_1	Prodigal:002006	CDS	1459	1755	.	+	0	ID=AFCDBAGC_01647;Name=secE;gene=secE;inference=ab initio prediction:Prodigal:002006,protein motif:HAMAP:MF_00422;locus_tag=AFCDBAGC_01647;product=Protein translocase subunit SecE
M-cerastii_contig_24_1	Prodigal:002006	CDS	1816	2349	.	+	0	ID=AFCDBAGC_01648;Name=nusG;db_xref=COG:COG0250;gene=nusG;inference=ab initio prediction:Prodigal:002006,similar to AA sequence:UniProtKB:P0AFG0;locus_tag=AFCDBAGC_01648;product=Transcription termination/antitermination protein NusG
M-cerastii_contig_24_1	Prodigal:002006	CDS	2541	2993	.	+	0	ID=AFCDBAGC_01649;Name=rplK;db_xref=COG:COG0080;gene=rplK;inference=ab initio prediction:Prodigal:002006,similar to AA sequence:UniProtKB:P62441;locus_tag=AFCDBAGC_01649;product=50S ribosomal protein L11
M-cerastii_contig_24_1	Prodigal:002006	CDS	3006	3704	.	+	0	ID=AFCDBAGC_01650;Name=rplA;db_xref=COG:COG0081;gene=rplA;inference=ab initio prediction:Prodigal:002006,similar to AA sequence:UniProtKB:Q6N4R5;locus_tag=AFCDBAGC_01650;product=50S ribosomal protein L1
M-cerastii_contig_24_1	Prodigal:002006	CDS	3785	4072	.	+	0	ID=AFCDBAGC_01651;inference=ab initio prediction:Prodigal:002006;locus_tag=AFCDBAGC_01651;product=hypothetical protein
M-cerastii_contig_24_1	Prodigal:002006	CDS	4334	5977	.	+	0	ID=AFCDBAGC_01652;eC_number=2.1.1.-;Name=hpnP;gene=hpnP;inference=ab initio prediction:Prodigal:002006,similar to AA sequence:UniProtKB:B3QHD1;locus_tag=AFCDBAGC_01652;product=Hopanoid C-2 methylase
M-cerastii_contig_24_1	Prodigal:002006	CDS	6496	7014	.	+	0	ID=AFCDBAGC_01653;Name=rplJ;db_xref=COG:COG0244;gene=rplJ;inference=ab initio prediction:Prodigal:002006,similar to AA sequence:UniProtKB:Q6N4R7;locus_tag=AFCDBAGC_01653;product=50S ribosomal protein L10
M-cerastii_contig_24_1	Prodigal:002006	CDS	7075	7452	.	+	0	ID=AFCDBAGC_01654;Name=rplL;db_xref=COG:COG0222;gene=rplL;inference=ab initio prediction:Prodigal:002006,similar to AA sequence:UniProtKB:Q6N4R8;locus_tag=AFCDBAGC_01654;product=50S ribosomal protein L7/L12
M-cerastii_contig_24_1	Prodigal:002006	CDS	7719	11843	.	+	0	ID=AFCDBAGC_01655;eC_number=2.7.7.6;Name=rpoB;gene=rpoB;inference=ab initio prediction:Prodigal:002006,similar to AA sequence:UniProtKB:B2SQQ1;locus_tag=AFCDBAGC_01655;product=DNA-directed RNA polymerase subunit beta
M-cerastii_contig_24_1	Prodigal:002006	CDS	12079	16290	.	+	0	ID=AFCDBAGC_01656;eC_number=2.7.7.6;Name=rpoC;gene=rpoC;inference=ab initio prediction:Prodigal:002006,similar to AA sequence:UniProtKB:Q8KTH8;locus_tag=AFCDBAGC_01656;product=DNA-directed RNA polymerase subunit beta'
M-cerastii_contig_24_1	Prodigal:002006	CDS	16425	16898	.	+	0	ID=AFCDBAGC_01657;inference=ab initio prediction:Prodigal:002006;locus_tag=AFCDBAGC_01657;product=hypothetical protein
M-cerastii_contig_24_1	Prodigal:002006	CDS	17057	17239	.	-	0	ID=AFCDBAGC_01658;inference=ab initio prediction:Prodigal:002006;locus_tag=AFCDBAGC_01658;product=hypothetical protein
M-cerastii_contig_24_1	Aragorn:001002	tRNA	17566	17650	.	-	.	ID=AFCDBAGC_01659;inference=COORDINATES:profile:Aragorn:001002;locus_tag=AFCDBAGC_01659;product=tRNA-Leu(gag)
M-cerastii_contig_24_1	Prodigal:002006	CDS	17839	18144	.	-	0	ID=AFCDBAGC_01660;inference=ab initio prediction:Prodigal:002006;locus_tag=AFCDBAGC_01660;product=hypothetical protein
M-cerastii_contig_24_1	Prodigal:002006	CDS	18221	18952	.	+	0	ID=AFCDBAGC_01661;eC_number=2.3.1.181;Name=lipB;gene=lipB;inference=ab initio prediction:Prodigal:002006,protein motif:HAMAP:MF_00013;locus_tag=AFCDBAGC_01661;product=Octanoyltransferase
M-cerastii_contig_24_1	Prodigal:002006	CDS	19020	21191	.	-	0	ID=AFCDBAGC_01662;inference=ab initio prediction:Prodigal:002006;locus_tag=AFCDBAGC_01662;product=hypothetical protein
M-cerastii_contig_24_1	Prodigal:002006	CDS	21352	22200	.	-	0	ID=AFCDBAGC_01663;eC_number=2.8.1.2;Name=sseA;db_xref=COG:COG2897;gene=sseA;inference=ab initio prediction:Prodigal:002006,similar to AA sequence:UniProtKB:P31142;locus_tag=AFCDBAGC_01663;product=3-mercaptopyruvate sulfurtransferase
M-cerastii_contig_24_1	Prodigal:002006	CDS	22653	22886	.	+	0	ID=AFCDBAGC_01664;inference=ab initio prediction:Prodigal:002006;locus_tag=AFCDBAGC_01664;product=hypothetical protein
M-cerastii_contig_24_1	Prodigal:002006	CDS	22929	23198	.	-	0	ID=AFCDBAGC_01665;inference=ab initio prediction:Prodigal:002006;locus_tag=AFCDBAGC_01665;product=hypothetical protein
M-cerastii_contig_24_1	Prodigal:002006	CDS	23787	26957	.	-	0	ID=AFCDBAGC_01666;Name=mexB;db_xref=COG:COG0841;gene=mexB;inference=ab initio prediction:Prodigal:002006,similar to AA sequence:UniProtKB:P52002;locus_tag=AFCDBAGC_01666;product=Multidrug resistance protein MexB
M-cerastii_contig_24_1	Prodigal:002006	CDS	27072	28463	.	-	0	ID=AFCDBAGC_01667;Name=mdtA_5;gene=mdtA_5;inference=ab initio prediction:Prodigal:002006,protein motif:HAMAP:MF_01422;locus_tag=AFCDBAGC_01667;product=Multidrug resistance protein MdtA
M-cerastii_contig_24_1	Prodigal:002006	CDS	28688	29149	.	-	0	ID=AFCDBAGC_01668;inference=ab initio prediction:Prodigal:002006;locus_tag=AFCDBAGC_01668;product=hypothetical protein
M-cerastii_contig_24_1	Prodigal:002006	CDS	29374	29937	.	+	0	ID=AFCDBAGC_01669;eC_number=2.-.-.-;Name=erfK_1;db_xref=COG:COG1376;gene=erfK_1;inference=ab initio prediction:Prodigal:002006,similar to AA sequence:UniProtKB:P39176;locus_tag=AFCDBAGC_01669;product=putative L%2CD-transpeptidase ErfK/SrfK
M-cerastii_contig_24_1	Prodigal:002006	CDS	30098	32242	.	+	0	ID=AFCDBAGC_01670;inference=ab initio prediction:Prodigal:002006;locus_tag=AFCDBAGC_01670;product=hypothetical protein
M-cerastii_contig_24_1	Prodigal:002006	CDS	32356	33156	.	+	0	ID=AFCDBAGC_01671;Name=yfcA;db_xref=COG:COG0730;gene=yfcA;inference=ab initio prediction:Prodigal:002006,similar to AA sequence:UniProtKB:P0AD30;locus_tag=AFCDBAGC_01671;product=putative membrane transporter protein YfcA
M-cerastii_contig_24_1	Prodigal:002006	CDS	33206	34249	.	-	0	ID=AFCDBAGC_01672;eC_number=4.2.1.148;Name=mch_2;db_xref=COG:COG2030;gene=mch_2;inference=ab initio prediction:Prodigal:002006,similar to AA sequence:UniProtKB:A9WC34;locus_tag=AFCDBAGC_01672;product=Beta-methylmalyl-CoA dehydratase
M-cerastii_contig_24_1	Prodigal:002006	CDS	34348	34650	.	-	0	ID=AFCDBAGC_01673;inference=ab initio prediction:Prodigal:002006;locus_tag=AFCDBAGC_01673;product=hypothetical protein
M-cerastii_contig_24_1	Aragorn:001002	tRNA	34770	34845	.	+	.	ID=AFCDBAGC_01674;inference=COORDINATES:profile:Aragorn:001002;locus_tag=AFCDBAGC_01674;product=tRNA-Ala(cgc)
M-cerastii_contig_24_1	Prodigal:002006	CDS	34985	36010	.	+	0	ID=AFCDBAGC_01675;Name=xerC_3;gene=xerC_3;inference=ab initio prediction:Prodigal:002006,protein motif:HAMAP:MF_01808;locus_tag=AFCDBAGC_01675;product=Tyrosine recombinase XerC
M-cerastii_contig_24_1	Prodigal:002006	CDS	36434	38848	.	+	0	ID=AFCDBAGC_01676;inference=ab initio prediction:Prodigal:002006;locus_tag=AFCDBAGC_01676;product=hypothetical protein
M-cerastii_contig_24_1	Prodigal:002006	CDS	39918	40322	.	-	0	ID=AFCDBAGC_01677;inference=ab initio prediction:Prodigal:002006;locus_tag=AFCDBAGC_01677;product=hypothetical protein
M-cerastii_contig_24_1	Prodigal:002006	CDS	43961	46072	.	+	0	ID=AFCDBAGC_01678;inference=ab initio prediction:Prodigal:002006;locus_tag=AFCDBAGC_01678;product=hypothetical protein
M-cerastii_contig_24_1	Aragorn:001002	tRNA	46611	46686	.	+	.	ID=AFCDBAGC_01679;inference=COORDINATES:profile:Aragorn:001002;locus_tag=AFCDBAGC_01679;product=tRNA-Ala(cgc)
M-cerastii_contig_24_1	Prodigal:002006	CDS	47171	47755	.	+	0	ID=AFCDBAGC_01680;inference=ab initio prediction:Prodigal:002006;locus_tag=AFCDBAGC_01680;product=hypothetical protein
M-cerastii_contig_24_1	Prodigal:002006	CDS	47796	48275	.	-	0	ID=AFCDBAGC_01681;Name=lrp;db_xref=COG:COG1522;gene=lrp;inference=ab initio prediction:Prodigal:002006,similar to AA sequence:UniProtKB:P0ACJ0;locus_tag=AFCDBAGC_01681;product=Leucine-responsive regulatory protein
M-cerastii_contig_24_1	Prodigal:002006	CDS	48421	48906	.	-	0	ID=AFCDBAGC_01682;eC_number=1.11.1.22;Name=gpx1;gene=gpx1;inference=ab initio prediction:Prodigal:002006,similar to AA sequence:UniProtKB:P74250;locus_tag=AFCDBAGC_01682;product=Hydroperoxy fatty acid reductase gpx1
M-cerastii_contig_24_1	Prodigal:002006	CDS	48906	50066	.	-	0	ID=AFCDBAGC_01683;eC_number=3.5.1.32;Name=hipO_1;db_xref=COG:COG1473;gene=hipO_1;inference=ab initio prediction:Prodigal:002006,similar to AA sequence:UniProtKB:P45493;locus_tag=AFCDBAGC_01683;product=Hippurate hydrolase
M-cerastii_contig_24_1	Prodigal:002006	CDS	50072	51298	.	-	0	ID=AFCDBAGC_01684;inference=ab initio prediction:Prodigal:002006;locus_tag=AFCDBAGC_01684;product=hypothetical protein
M-cerastii_contig_24_1	Prodigal:002006	CDS	51745	52071	.	+	0	ID=AFCDBAGC_01685;Name=higA-1;db_xref=COG:COG3093;gene=higA-1;inference=ab initio prediction:Prodigal:002006,similar to AA sequence:UniProtKB:Q9KMG4;locus_tag=AFCDBAGC_01685;product=Antitoxin HigA-1
M-cerastii_contig_24_1	Prodigal:002006	CDS	52088	52834	.	-	0	ID=AFCDBAGC_01686;inference=ab initio prediction:Prodigal:002006;locus_tag=AFCDBAGC_01686;product=hypothetical protein
M-cerastii_contig_24_1	Prodigal:002006	CDS	52834	53307	.	-	0	ID=AFCDBAGC_01687;inference=ab initio prediction:Prodigal:002006;locus_tag=AFCDBAGC_01687;product=hypothetical protein
M-cerastii_contig_24_1	Prodigal:002006	CDS	53611	54804	.	+	0	ID=AFCDBAGC_01688;eC_number=2.6.1.11;Name=aruC;db_xref=COG:COG4992;gene=aruC;inference=ab initio prediction:Prodigal:002006,similar to AA sequence:UniProtKB:O30508;locus_tag=AFCDBAGC_01688;product=Succinylornithine transaminase/acetylornithine aminotransferase
M-cerastii_contig_24_1	Prodigal:002006	CDS	54875	55849	.	+	0	ID=AFCDBAGC_01689;eC_number=2.1.3.3;Name=argF;db_xref=COG:COG0078;gene=argF;inference=ab initio prediction:Prodigal:002006,similar to AA sequence:UniProtKB:P11724;locus_tag=AFCDBAGC_01689;product=Ornithine carbamoyltransferase%2C anabolic
M-cerastii_contig_24_1	Prodigal:002006	CDS	55974	56270	.	+	0	ID=AFCDBAGC_01690;inference=ab initio prediction:Prodigal:002006;locus_tag=AFCDBAGC_01690;product=hypothetical protein
M-cerastii_contig_24_1	Prodigal:002006	CDS	56333	56755	.	+	0	ID=AFCDBAGC_01691;inference=ab initio prediction:Prodigal:002006;locus_tag=AFCDBAGC_01691;product=hypothetical protein
M-cerastii_contig_24_1	Prodigal:002006	CDS	56849	57871	.	+	0	ID=AFCDBAGC_01692;Name=hslO;db_xref=COG:COG1281;gene=hslO;inference=ab initio prediction:Prodigal:002006,similar to AA sequence:UniProtKB:P0A6Y5;locus_tag=AFCDBAGC_01692;product=33 kDa chaperonin
M-cerastii_contig_24_1	Prodigal:002006	CDS	58023	59207	.	+	0	ID=AFCDBAGC_01693;inference=ab initio prediction:Prodigal:002006;locus_tag=AFCDBAGC_01693;product=hypothetical protein
M-cerastii_contig_24_1	Prodigal:002006	CDS	59265	59831	.	-	0	ID=AFCDBAGC_01694;eC_number=2.3.1.57;Name=speG;db_xref=COG:COG1670;gene=speG;inference=ab initio prediction:Prodigal:002006,similar to AA sequence:UniProtKB:P0A951;locus_tag=AFCDBAGC_01694;product=Spermidine N(1)-acetyltransferase
M-cerastii_contig_24_1	Prodigal:002006	CDS	59828	60997	.	-	0	ID=AFCDBAGC_01695;eC_number=3.5.1.16;Name=argE_1;db_xref=COG:COG0624;gene=argE_1;inference=ab initio prediction:Prodigal:002006,similar to AA sequence:UniProtKB:P23908;locus_tag=AFCDBAGC_01695;product=Acetylornithine deacetylase
M-cerastii_contig_24_1	Prodigal:002006	CDS	61045	61437	.	-	0	ID=AFCDBAGC_01696;Name=apaG;db_xref=COG:COG2967;gene=apaG;inference=ab initio prediction:Prodigal:002006,similar to AA sequence:UniProtKB:Q7VU61;locus_tag=AFCDBAGC_01696;product=Protein ApaG
M-cerastii_contig_24_1	Prodigal:002006	CDS	61599	62075	.	+	0	ID=AFCDBAGC_01697;inference=ab initio prediction:Prodigal:002006;locus_tag=AFCDBAGC_01697;product=hypothetical protein
M-cerastii_contig_24_1	Prodigal:002006	CDS	62130	63299	.	+	0	ID=AFCDBAGC_01698;eC_number=3.5.4.13;Name=dcd;gene=dcd;inference=ab initio prediction:Prodigal:002006,protein motif:HAMAP:MF_00146;locus_tag=AFCDBAGC_01698;product=dCTP deaminase%2C dUMP-forming
M-cerastii_contig_24_1	Prodigal:002006	CDS	63732	63974	.	+	0	ID=AFCDBAGC_01699;inference=ab initio prediction:Prodigal:002006;locus_tag=AFCDBAGC_01699;product=hypothetical protein
M-cerastii_contig_24_1	Prodigal:002006	CDS	64473	65837	.	+	0	ID=AFCDBAGC_01700;inference=ab initio prediction:Prodigal:002006;locus_tag=AFCDBAGC_01700;product=hypothetical protein
M-cerastii_contig_24_1	Prodigal:002006	CDS	65841	66683	.	+	0	ID=AFCDBAGC_01701;inference=ab initio prediction:Prodigal:002006;locus_tag=AFCDBAGC_01701;product=hypothetical protein
M-cerastii_contig_24_1	Prodigal:002006	CDS	66757	66861	.	-	0	ID=AFCDBAGC_01702;inference=ab initio prediction:Prodigal:002006;locus_tag=AFCDBAGC_01702;product=hypothetical protein
M-cerastii_contig_24_1	Prodigal:002006	CDS	67361	67783	.	+	0	ID=AFCDBAGC_01703;inference=ab initio prediction:Prodigal:002006;locus_tag=AFCDBAGC_01703;product=hypothetical protein
M-cerastii_contig_25_1	Prodigal:002006	CDS	94	1080	.	-	0	ID=AFCDBAGC_01704;Name=xerD_2;gene=xerD_2;inference=ab initio prediction:Prodigal:002006,similar to AA sequence:UniProtKB:Q2YR40;locus_tag=AFCDBAGC_01704;product=Tyrosine recombinase XerD
M-cerastii_contig_25_1	Prodigal:002006	CDS	1077	1229	.	-	0	ID=AFCDBAGC_01705;inference=ab initio prediction:Prodigal:002006;locus_tag=AFCDBAGC_01705;product=hypothetical protein
M-cerastii_contig_25_1	Prodigal:002006	CDS	1550	2155	.	+	0	ID=AFCDBAGC_01706;eC_number=2.7.1.71;Name=aroK_2;db_xref=COG:COG0703;gene=aroK_2;inference=ab initio prediction:Prodigal:002006,similar to AA sequence:UniProtKB:P0A6D7;locus_tag=AFCDBAGC_01706;product=Shikimate kinase 1
M-cerastii_contig_25_1	Prodigal:002006	CDS	2163	3281	.	+	0	ID=AFCDBAGC_01707;eC_number=4.2.3.4;Name=aroB;db_xref=COG:COG0337;gene=aroB;inference=ab initio prediction:Prodigal:002006,similar to AA sequence:UniProtKB:Q9KNV2;locus_tag=AFCDBAGC_01707;product=3-dehydroquinate synthase
M-cerastii_contig_25_1	Prodigal:002006	CDS	3362	4621	.	+	0	ID=AFCDBAGC_01708;inference=ab initio prediction:Prodigal:002006;locus_tag=AFCDBAGC_01708;product=hypothetical protein
M-cerastii_contig_25_1	Prodigal:002006	CDS	4705	6072	.	+	0	ID=AFCDBAGC_01709;inference=ab initio prediction:Prodigal:002006,similar to AA sequence:UniProtKB:P37908;locus_tag=AFCDBAGC_01709;note=UPF0053 inner membrane protein YfjD;product=hypothetical protein
M-cerastii_contig_25_1	Prodigal:002006	CDS	6301	7494	.	+	0	ID=AFCDBAGC_01710;inference=ab initio prediction:Prodigal:002006;locus_tag=AFCDBAGC_01710;product=hypothetical protein
M-cerastii_contig_25_1	Prodigal:002006	CDS	7479	7940	.	-	0	ID=AFCDBAGC_01711;inference=ab initio prediction:Prodigal:002006;locus_tag=AFCDBAGC_01711;product=hypothetical protein
M-cerastii_contig_25_1	Prodigal:002006	CDS	7964	8470	.	-	0	ID=AFCDBAGC_01712;inference=ab initio prediction:Prodigal:002006;locus_tag=AFCDBAGC_01712;product=hypothetical protein
M-cerastii_contig_25_1	Prodigal:002006	CDS	8591	9298	.	+	0	ID=AFCDBAGC_01713;inference=ab initio prediction:Prodigal:002006;locus_tag=AFCDBAGC_01713;product=hypothetical protein
M-cerastii_contig_25_1	Prodigal:002006	CDS	9340	9837	.	-	0	ID=AFCDBAGC_01714;eC_number=1.16.3.1;Name=bfr;db_xref=COG:COG2193;gene=bfr;inference=ab initio prediction:Prodigal:002006,similar to AA sequence:UniProtKB:Q59738;locus_tag=AFCDBAGC_01714;product=Bacterioferritin
M-cerastii_contig_25_1	Prodigal:002006	CDS	9887	10165	.	-	0	ID=AFCDBAGC_01715;inference=ab initio prediction:Prodigal:002006;locus_tag=AFCDBAGC_01715;product=hypothetical protein
M-cerastii_contig_25_1	Prodigal:002006	CDS	10408	11025	.	-	0	ID=AFCDBAGC_01716;eC_number=3.6.4.12;Name=ruvA;db_xref=COG:COG0632;gene=ruvA;inference=ab initio prediction:Prodigal:002006,similar to AA sequence:UniProtKB:P0A809;locus_tag=AFCDBAGC_01716;product=Holliday junction ATP-dependent DNA helicase RuvA
M-cerastii_contig_25_1	Prodigal:002006	CDS	11192	11803	.	+	0	ID=AFCDBAGC_01717;Name=yceI_1;db_xref=COG:COG2353;gene=yceI_1;inference=ab initio prediction:Prodigal:002006,similar to AA sequence:UniProtKB:P0A8X2;locus_tag=AFCDBAGC_01717;product=Protein YceI
[truncated: 6,258,281 more chars]
