# Supplementary material for: Comprehensive Comparative Genomics and Phenotyping of Methylobacterium Species
Source: Front Microbiol. 2021 Oct 6;12:740610. doi: 10.3389/fmicb.2021.740610 (PMC8561711; doi:10.3389/fmicb.2021.740610)
Supplement: Supplementary file 8 [file Data_Sheet_2.ZIP]

Archive with 25 entries (24 files):
- Mb_gregans.gff
- __MACOSX/
- __MACOSX/._Mb_gregans.gff
- Mb_frigidaeris.gff
- __MACOSX/._Mb_frigidaeris.gff
- Mb_gossipicola.gff
- __MACOSX/._Mb_gossipicola.gff
- Mb_goesingense.gff
- __MACOSX/._Mb_goesingense.gff
- Mb_haplocladii.gff
- __MACOSX/._Mb_haplocladii.gff
- Mb_hispanicum.gff
- __MACOSX/._Mb_hispanicum.gff
- Mb_indicum.gff
- __MACOSX/._Mb_indicum.gff
- Mb_fujisawaense.gff
- __MACOSX/._Mb_fujisawaense.gff
- Mb_durans.gff
- __MACOSX/._Mb_durans.gff
- Mb_gnaphalii.gff
- __MACOSX/._Mb_gnaphalii.gff
- Mb_dankookense.gff
- __MACOSX/._Mb_dankookense.gff
- Mb_iners.gff
- __MACOSX/._Mb_iners.gff
