# Supplementary material for: Comprehensive Comparative Genomics and Phenotyping of Methylobacterium Species
Source: Front Microbiol. 2021 Oct 6;12:740610. doi: 10.3389/fmicb.2021.740610 (PMC8561711; doi:10.3389/fmicb.2021.740610)
Supplement: Supplementary file 8 [file Data_Sheet_2.ZIP › Mb_gregans.gff]

##gff-version 3
##sequence-region M-gregans_1_1 1 22889
##sequence-region M-gregans_2_1 1 175977
##sequence-region M-gregans_3_1 1 20707
##sequence-region M-gregans_4_1 1 48703
##sequence-region M-gregans_5_1 1 33862
##sequence-region M-gregans_6_1 1 34285
##sequence-region M-gregans_7_1 1 56504
##sequence-region M-gregans_8_1 1 82266
##sequence-region M-gregans_9_1 1 43900
##sequence-region M-gregans_10_1 1 54406
##sequence-region M-gregans_11_1 1 48631
##sequence-region M-gregans_12_1 1 68505
##sequence-region M-gregans_13_1 1 13712
##sequence-region M-gregans_14_1 1 49505
##sequence-region M-gregans_15_1 1 41010
##sequence-region M-gregans_16_1 1 13925
##sequence-region M-gregans_17_1 1 26582
##sequence-region M-gregans_18_1 1 101882
##sequence-region M-gregans_19_1 1 31304
##sequence-region M-gregans_20_1 1 22534
##sequence-region M-gregans_21_1 1 40516
##sequence-region M-gregans_22_1 1 62587
##sequence-region M-gregans_23_1 1 22764
##sequence-region M-gregans_24_1 1 27957
##sequence-region M-gregans_25_1 1 71791
##sequence-region M-gregans_26_1 1 74154
##sequence-region M-gregans_27_1 1 108778
##sequence-region M-gregans_28_1 1 49481
##sequence-region M-gregans_29_1 1 81729
##sequence-region M-gregans_30_1 1 155542
##sequence-region M-gregans_31_1 1 4647
##sequence-region M-gregans_32_1 1 38113
##sequence-region M-gregans_33_1 1 15127
##sequence-region M-gregans_34_1 1 17539
##sequence-region M-gregans_35_1 1 27228
##sequence-region M-gregans_36_1 1 37382
##sequence-region M-gregans_37_1 1 19804
##sequence-region M-gregans_38_1 1 22111
##sequence-region M-gregans_39_1 1 23499
##sequence-region M-gregans_40_1 1 39735
##sequence-region M-gregans_41_1 1 111787
##sequence-region M-gregans_42_1 1 44554
##sequence-region M-gregans_43_1 1 27401
##sequence-region M-gregans_44_1 1 19403
##sequence-region M-gregans_45_1 1 46451
##sequence-region M-gregans_46_1 1 9939
##sequence-region M-gregans_47_1 1 75796
##sequence-region M-gregans_48_1 1 34617
##sequence-region M-gregans_49_1 1 12118
##sequence-region M-gregans_50_1 1 5310
##sequence-region M-gregans_51_1 1 41432
##sequence-region M-gregans_52_1 1 87456
##sequence-region M-gregans_53_1 1 44959
##sequence-region M-gregans_54_1 1 7103
##sequence-region M-gregans_55_1 1 8677
##sequence-region M-gregans_56_1 1 18339
##sequence-region M-gregans_57_1 1 26618
##sequence-region M-gregans_58_1 1 24374
##sequence-region M-gregans_59_1 1 128747
##sequence-region M-gregans_60_1 1 24022
##sequence-region M-gregans_61_1 1 29746
##sequence-region M-gregans_62_1 1 29350
##sequence-region M-gregans_63_1 1 87365
##sequence-region M-gregans_64_1 1 81803
##sequence-region M-gregans_65_1 1 29851
##sequence-region M-gregans_66_1 1 7518
##sequence-region M-gregans_67_1 1 17397
##sequence-region M-gregans_68_1 1 39010
##sequence-region M-gregans_69_1 1 45129
##sequence-region M-gregans_70_1 1 54562
##sequence-region M-gregans_71_1 1 50501
##sequence-region M-gregans_72_1 1 29038
##sequence-region M-gregans_73_1 1 39513
##sequence-region M-gregans_74_1 1 2632
##sequence-region M-gregans_75_1 1 26470
##sequence-region M-gregans_76_1 1 20488
##sequence-region M-gregans_77_1 1 14805
##sequence-region M-gregans_78_1 1 39826
##sequence-region M-gregans_79_1 1 36302
##sequence-region M-gregans_80_1 1 41135
##sequence-region M-gregans_81_1 1 32091
##sequence-region M-gregans_82_1 1 32545
##sequence-region M-gregans_83_1 1 28091
##sequence-region M-gregans_84_1 1 76879
##sequence-region M-gregans_85_1 1 17297
##sequence-region M-gregans_86_1 1 15656
##sequence-region M-gregans_87_1 1 7505
##sequence-region M-gregans_88_1 1 6781
##sequence-region M-gregans_89_1 1 12165
##sequence-region M-gregans_90_1 1 53567
##sequence-region M-gregans_91_1 1 20737
##sequence-region M-gregans_92_1 1 82499
##sequence-region M-gregans_93_1 1 47708
##sequence-region M-gregans_94_1 1 2722
##sequence-region M-gregans_95_1 1 15491
##sequence-region M-gregans_96_1 1 36322
##sequence-region M-gregans_97_1 1 19041
##sequence-region M-gregans_98_1 1 17859
##sequence-region M-gregans_99_1 1 25237
##sequence-region M-gregans_100_1 1 13073
##sequence-region M-gregans_101_1 1 31542
##sequence-region M-gregans_102_1 1 7037
##sequence-region M-gregans_103_1 1 25664
##sequence-region M-gregans_104_1 1 43487
##sequence-region M-gregans_105_1 1 25384
##sequence-region M-gregans_106_1 1 13239
##sequence-region M-gregans_107_1 1 31679
##sequence-region M-gregans_108_1 1 15097
##sequence-region M-gregans_109_1 1 9040
##sequence-region M-gregans_110_1 1 14912
##sequence-region M-gregans_111_1 1 20189
##sequence-region M-gregans_112_1 1 14471
##sequence-region M-gregans_113_1 1 75476
##sequence-region M-gregans_114_1 1 13418
##sequence-region M-gregans_115_1 1 19452
##sequence-region M-gregans_116_1 1 8139
##sequence-region M-gregans_117_1 1 39543
##sequence-region M-gregans_118_1 1 9006
##sequence-region M-gregans_119_1 1 9213
##sequence-region M-gregans_120_1 1 3342
##sequence-region M-gregans_121_1 1 8301
##sequence-region M-gregans_122_1 1 54380
##sequence-region M-gregans_123_1 1 31490
##sequence-region M-gregans_124_1 1 16088
##sequence-region M-gregans_125_1 1 18816
##sequence-region M-gregans_126_1 1 50418
##sequence-region M-gregans_127_1 1 8740
##sequence-region M-gregans_128_1 1 25857
##sequence-region M-gregans_129_1 1 26651
##sequence-region M-gregans_130_1 1 43698
##sequence-region M-gregans_131_1 1 53578
##sequence-region M-gregans_132_1 1 29061
##sequence-region M-gregans_133_1 1 29977
##sequence-region M-gregans_134_1 1 23578
##sequence-region M-gregans_135_1 1 13249
##sequence-region M-gregans_136_1 1 7697
##sequence-region M-gregans_137_1 1 55918
##sequence-region M-gregans_138_1 1 30286
##sequence-region M-gregans_139_1 1 5386
##sequence-region M-gregans_140_1 1 11587
##sequence-region M-gregans_141_1 1 39829
##sequence-region M-gregans_142_1 1 22421
##sequence-region M-gregans_143_1 1 22682
##sequence-region M-gregans_144_1 1 16575
##sequence-region M-gregans_145_1 1 2477
##sequence-region M-gregans_146_1 1 11187
##sequence-region M-gregans_147_1 1 15083
##sequence-region M-gregans_148_1 1 6218
##sequence-region M-gregans_149_1 1 16148
##sequence-region M-gregans_150_1 1 17394
##sequence-region M-gregans_151_1 1 15567
##sequence-region M-gregans_152_1 1 39633
##sequence-region M-gregans_153_1 1 16498
##sequence-region M-gregans_154_1 1 1570
##sequence-region M-gregans_155_1 1 10954
##sequence-region M-gregans_156_1 1 18944
##sequence-region M-gregans_157_1 1 9929
##sequence-region M-gregans_158_1 1 11655
##sequence-region M-gregans_159_1 1 18816
##sequence-region M-gregans_160_1 1 25825
##sequence-region M-gregans_161_1 1 20795
##sequence-region M-gregans_162_1 1 7890
##sequence-region M-gregans_163_1 1 15672
##sequence-region M-gregans_164_1 1 24004
##sequence-region M-gregans_165_1 1 15425
##sequence-region M-gregans_166_1 1 19816
##sequence-region M-gregans_167_1 1 1376
##sequence-region M-gregans_168_1 1 5360
##sequence-region M-gregans_169_1 1 1126
##sequence-region M-gregans_170_1 1 12454
##sequence-region M-gregans_171_1 1 7386
##sequence-region M-gregans_172_1 1 9760
##sequence-region M-gregans_173_1 1 23145
##sequence-region M-gregans_174_1 1 10769
##sequence-region M-gregans_175_1 1 2542
##sequence-region M-gregans_176_1 1 14607
##sequence-region M-gregans_177_1 1 5585
##sequence-region M-gregans_178_1 1 8179
##sequence-region M-gregans_179_1 1 17371
##sequence-region M-gregans_180_1 1 2238
##sequence-region M-gregans_181_1 1 4760
##sequence-region M-gregans_182_1 1 14440
##sequence-region M-gregans_183_1 1 2980
##sequence-region M-gregans_184_1 1 15567
##sequence-region M-gregans_185_1 1 24835
##sequence-region M-gregans_186_1 1 4981
##sequence-region M-gregans_187_1 1 13094
##sequence-region M-gregans_188_1 1 5250
##sequence-region M-gregans_189_1 1 7208
##sequence-region M-gregans_190_1 1 19052
##sequence-region M-gregans_191_1 1 11872
##sequence-region M-gregans_192_1 1 7044
##sequence-region M-gregans_193_1 1 10414
##sequence-region M-gregans_194_1 1 1572
##sequence-region M-gregans_195_1 1 1503
##sequence-region M-gregans_196_1 1 3636
##sequence-region M-gregans_197_1 1 5206
##sequence-region M-gregans_198_1 1 8613
##sequence-region M-gregans_199_1 1 4699
##sequence-region M-gregans_200_1 1 1376
##sequence-region M-gregans_201_1 1 5912
##sequence-region M-gregans_202_1 1 5083
##sequence-region M-gregans_203_1 1 1914
##sequence-region M-gregans_204_1 1 1220
##sequence-region M-gregans_205_1 1 1321
##sequence-region M-gregans_206_1 1 1151
##sequence-region M-gregans_207_1 1 1045
##sequence-region M-gregans_208_1 1 1202
##sequence-region M-gregans_209_1 1 2189
M-gregans_1_1	Prodigal:002006	CDS	2	274	.	+	0	ID=NBEOAGPD_00001;inference=ab initio prediction:Prodigal:002006;locus_tag=NBEOAGPD_00001;product=hypothetical protein
M-gregans_1_1	Prodigal:002006	CDS	279	977	.	-	0	ID=NBEOAGPD_00002;Name=rspR_1;db_xref=COG:COG1802;gene=rspR_1;inference=ab initio prediction:Prodigal:002006,similar to AA sequence:UniProtKB:P0ACM2;locus_tag=NBEOAGPD_00002;product=HTH-type transcriptional repressor RspR
M-gregans_1_1	Prodigal:002006	CDS	1214	2833	.	-	0	ID=NBEOAGPD_00003;eC_number=2.3.2.2;Name=ywrD_1;db_xref=COG:COG0405;gene=ywrD_1;inference=ab initio prediction:Prodigal:002006,similar to AA sequence:UniProtKB:O05218;locus_tag=NBEOAGPD_00003;product=Glutathione hydrolase-like YwrD proenzyme
M-gregans_1_1	Prodigal:002006	CDS	3067	4581	.	+	0	ID=NBEOAGPD_00004;Name=dppA;db_xref=COG:COG0747;gene=dppA;inference=ab initio prediction:Prodigal:002006,similar to AA sequence:UniProtKB:P23847;locus_tag=NBEOAGPD_00004;product=Periplasmic dipeptide transport protein
M-gregans_1_1	Prodigal:002006	CDS	4581	5525	.	+	0	ID=NBEOAGPD_00005;Name=dppB_1;db_xref=COG:COG0601;gene=dppB_1;inference=ab initio prediction:Prodigal:002006,similar to AA sequence:UniProtKB:P0AEF8;locus_tag=NBEOAGPD_00005;product=Dipeptide transport system permease protein DppB
M-gregans_1_1	Prodigal:002006	CDS	5522	6436	.	+	0	ID=NBEOAGPD_00006;Name=gsiD_1;db_xref=COG:COG1173;gene=gsiD_1;inference=ab initio prediction:Prodigal:002006,similar to AA sequence:UniProtKB:P75799;locus_tag=NBEOAGPD_00006;product=Glutathione transport system permease protein GsiD
M-gregans_1_1	Prodigal:002006	CDS	6433	7509	.	+	0	ID=NBEOAGPD_00007;Name=oppD_1;db_xref=COG:COG0444;gene=oppD_1;inference=ab initio prediction:Prodigal:002006,similar to AA sequence:UniProtKB:P24136;locus_tag=NBEOAGPD_00007;product=Oligopeptide transport ATP-binding protein OppD
M-gregans_1_1	Prodigal:002006	CDS	7503	8426	.	+	0	ID=NBEOAGPD_00008;Name=oppF;db_xref=COG:COG4608;gene=oppF;inference=ab initio prediction:Prodigal:002006,similar to AA sequence:UniProtKB:P24137;locus_tag=NBEOAGPD_00008;product=Oligopeptide transport ATP-binding protein OppF
M-gregans_1_1	Prodigal:002006	CDS	8446	10977	.	-	0	ID=NBEOAGPD_00009;inference=ab initio prediction:Prodigal:002006;locus_tag=NBEOAGPD_00009;product=hypothetical protein
M-gregans_1_1	Prodigal:002006	CDS	11150	12979	.	-	0	ID=NBEOAGPD_00010;eC_number=4.2.1.9;Name=ilvD_1;db_xref=COG:COG0129;gene=ilvD_1;inference=ab initio prediction:Prodigal:002006,similar to AA sequence:UniProtKB:P55186;locus_tag=NBEOAGPD_00010;product=Dihydroxy-acid dehydratase
M-gregans_1_1	Prodigal:002006	CDS	13162	14901	.	-	0	ID=NBEOAGPD_00011;eC_number=3.6.3.-;db_xref=COG:COG1132;inference=ab initio prediction:Prodigal:002006,similar to AA sequence:UniProtKB:Q99T13;locus_tag=NBEOAGPD_00011;product=Putative multidrug export ATP-binding/permease protein
M-gregans_1_1	Prodigal:002006	CDS	15006	15659	.	-	0	ID=NBEOAGPD_00012;eC_number=4.1.2.-;Name=ald2;db_xref=COG:COG0235;gene=ald2;inference=ab initio prediction:Prodigal:002006,similar to AA sequence:UniProtKB:Q2RXI1;locus_tag=NBEOAGPD_00012;product=5-(methylthio)ribulose-1-phosphate aldolase
M-gregans_1_1	Prodigal:002006	CDS	15947	16639	.	+	0	ID=NBEOAGPD_00013;inference=ab initio prediction:Prodigal:002006;locus_tag=NBEOAGPD_00013;product=hypothetical protein
M-gregans_1_1	Prodigal:002006	CDS	16910	17137	.	+	0	ID=NBEOAGPD_00014;inference=ab initio prediction:Prodigal:002006;locus_tag=NBEOAGPD_00014;product=hypothetical protein
M-gregans_1_1	Prodigal:002006	CDS	17271	18341	.	+	0	ID=NBEOAGPD_00015;eC_number=3.1.-.-;Name=rny;gene=rny;inference=ab initio prediction:Prodigal:002006,protein motif:HAMAP:MF_00335;locus_tag=NBEOAGPD_00015;product=Ribonuclease Y
M-gregans_1_1	Prodigal:002006	CDS	18635	19129	.	+	0	ID=NBEOAGPD_00016;inference=ab initio prediction:Prodigal:002006;locus_tag=NBEOAGPD_00016;product=hypothetical protein
M-gregans_1_1	Prodigal:002006	CDS	19142	20122	.	-	0	ID=NBEOAGPD_00017;inference=ab initio prediction:Prodigal:002006;locus_tag=NBEOAGPD_00017;product=hypothetical protein
M-gregans_1_1	Prodigal:002006	CDS	20227	21675	.	+	0	ID=NBEOAGPD_00018;eC_number=2.7.8.-;Name=clsA;db_xref=COG:COG1502;gene=clsA;inference=ab initio prediction:Prodigal:002006,similar to AA sequence:UniProtKB:P71040;locus_tag=NBEOAGPD_00018;product=Major cardiolipin synthase ClsA
M-gregans_1_1	Prodigal:002006	CDS	21566	22375	.	-	0	ID=NBEOAGPD_00019;inference=ab initio prediction:Prodigal:002006;locus_tag=NBEOAGPD_00019;product=hypothetical protein
M-gregans_2_1	Prodigal:002006	CDS	29	568	.	+	0	ID=NBEOAGPD_00020;inference=ab initio prediction:Prodigal:002006;locus_tag=NBEOAGPD_00020;product=hypothetical protein
M-gregans_2_1	Prodigal:002006	CDS	623	1552	.	+	0	ID=NBEOAGPD_00021;eC_number=3.1.4.53;Name=cpdA_1;gene=cpdA_1;inference=ab initio prediction:Prodigal:002006,protein motif:HAMAP:MF_00905;locus_tag=NBEOAGPD_00021;product=3'%2C5'-cyclic adenosine monophosphate phosphodiesterase CpdA
M-gregans_2_1	Prodigal:002006	CDS	1811	1969	.	-	0	ID=NBEOAGPD_00022;inference=ab initio prediction:Prodigal:002006;locus_tag=NBEOAGPD_00022;product=hypothetical protein
M-gregans_2_1	Prodigal:002006	CDS	2234	3790	.	-	0	ID=NBEOAGPD_00023;eC_number=2.2.1.6;Name=ilvX;db_xref=COG:COG0028;gene=ilvX;inference=ab initio prediction:Prodigal:002006,similar to AA sequence:UniProtKB:O53554;locus_tag=NBEOAGPD_00023;product=Putative acetolactate synthase large subunit IlvX
M-gregans_2_1	Prodigal:002006	CDS	3955	5553	.	+	0	ID=NBEOAGPD_00024;inference=ab initio prediction:Prodigal:002006;locus_tag=NBEOAGPD_00024;product=hypothetical protein
M-gregans_2_1	Prodigal:002006	CDS	5629	6576	.	+	0	ID=NBEOAGPD_00025;eC_number=3.5.99.5;Name=cnbH;gene=cnbH;inference=ab initio prediction:Prodigal:002006,similar to AA sequence:UniProtKB:Q38M35;locus_tag=NBEOAGPD_00025;product=2-amino-5-chloromuconic acid deaminase
M-gregans_2_1	Prodigal:002006	CDS	6564	7034	.	+	0	ID=NBEOAGPD_00026;eC_number=6.3.5.7;Name=gatA_1;db_xref=COG:COG0154;gene=gatA_1;inference=ab initio prediction:Prodigal:002006,similar to AA sequence:UniProtKB:Q9HVT8;locus_tag=NBEOAGPD_00026;product=Glutamyl-tRNA(Gln) amidotransferase subunit A
M-gregans_2_1	Prodigal:002006	CDS	7053	7706	.	+	0	ID=NBEOAGPD_00027;eC_number=4.2.1.84;inference=ab initio prediction:Prodigal:002006,similar to AA sequence:UniProtKB:P29378;locus_tag=NBEOAGPD_00027;product=Low-molecular weight cobalt-containing nitrile hydratase subunit alpha
M-gregans_2_1	Prodigal:002006	CDS	7703	8368	.	+	0	ID=NBEOAGPD_00028;eC_number=4.2.1.84;inference=ab initio prediction:Prodigal:002006,similar to AA sequence:UniProtKB:P29379;locus_tag=NBEOAGPD_00028;product=Low-molecular weight cobalt-containing nitrile hydratase subunit beta
M-gregans_2_1	Prodigal:002006	CDS	8365	8685	.	+	0	ID=NBEOAGPD_00029;inference=ab initio prediction:Prodigal:002006;locus_tag=NBEOAGPD_00029;product=hypothetical protein
M-gregans_2_1	Prodigal:002006	CDS	8882	9754	.	-	0	ID=NBEOAGPD_00030;inference=ab initio prediction:Prodigal:002006;locus_tag=NBEOAGPD_00030;product=hypothetical protein
M-gregans_2_1	Prodigal:002006	CDS	9809	11044	.	-	0	ID=NBEOAGPD_00031;inference=ab initio prediction:Prodigal:002006;locus_tag=NBEOAGPD_00031;product=hypothetical protein
M-gregans_2_1	Prodigal:002006	CDS	11334	12548	.	+	0	ID=NBEOAGPD_00032;eC_number=2.3.1.31;Name=metXA;db_xref=COG:COG2021;gene=metXA;inference=ab initio prediction:Prodigal:002006,similar to AA sequence:UniProtKB:Q9AAS1;locus_tag=NBEOAGPD_00032;product=Homoserine O-acetyltransferase
M-gregans_2_1	Prodigal:002006	CDS	12545	13252	.	+	0	ID=NBEOAGPD_00033;inference=ab initio prediction:Prodigal:002006;locus_tag=NBEOAGPD_00033;product=hypothetical protein
M-gregans_2_1	Prodigal:002006	CDS	13280	14284	.	-	0	ID=NBEOAGPD_00034;eC_number=3.8.1.5;Name=dhmA;gene=dhmA;inference=ab initio prediction:Prodigal:002006,protein motif:HAMAP:MF_01230;locus_tag=NBEOAGPD_00034;product=Haloalkane dehalogenase
M-gregans_2_1	Prodigal:002006	CDS	14429	15832	.	+	0	ID=NBEOAGPD_00035;Name=ribZ;gene=ribZ;inference=ab initio prediction:Prodigal:002006,similar to AA sequence:UniProtKB:Q180E3;locus_tag=NBEOAGPD_00035;product=Riboflavin transporter RibZ
M-gregans_2_1	Prodigal:002006	CDS	15988	16323	.	-	0	ID=NBEOAGPD_00036;inference=ab initio prediction:Prodigal:002006;locus_tag=NBEOAGPD_00036;product=hypothetical protein
M-gregans_2_1	Prodigal:002006	CDS	16633	17067	.	+	0	ID=NBEOAGPD_00037;inference=ab initio prediction:Prodigal:002006;locus_tag=NBEOAGPD_00037;product=hypothetical protein
M-gregans_2_1	Prodigal:002006	CDS	17092	17712	.	-	0	ID=NBEOAGPD_00038;inference=ab initio prediction:Prodigal:002006;locus_tag=NBEOAGPD_00038;product=hypothetical protein
M-gregans_2_1	Prodigal:002006	CDS	17975	18880	.	-	0	ID=NBEOAGPD_00039;inference=ab initio prediction:Prodigal:002006;locus_tag=NBEOAGPD_00039;product=hypothetical protein
M-gregans_2_1	Prodigal:002006	CDS	19025	19513	.	-	0	ID=NBEOAGPD_00040;inference=ab initio prediction:Prodigal:002006;locus_tag=NBEOAGPD_00040;product=hypothetical protein
M-gregans_2_1	Prodigal:002006	CDS	19586	20296	.	+	0	ID=NBEOAGPD_00041;eC_number=2.3.1.286;Name=cobB;db_xref=COG:COG0846;gene=cobB;inference=ab initio prediction:Prodigal:002006,similar to AA sequence:UniProtKB:P0A2F2;locus_tag=NBEOAGPD_00041;product=NAD-dependent protein deacylase
M-gregans_2_1	Prodigal:002006	CDS	20516	20737	.	+	0	ID=NBEOAGPD_00042;inference=ab initio prediction:Prodigal:002006;locus_tag=NBEOAGPD_00042;product=hypothetical protein
M-gregans_2_1	Prodigal:002006	CDS	20867	21058	.	-	0	ID=NBEOAGPD_00043;inference=ab initio prediction:Prodigal:002006;locus_tag=NBEOAGPD_00043;product=hypothetical protein
M-gregans_2_1	Prodigal:002006	CDS	21262	22050	.	+	0	ID=NBEOAGPD_00044;inference=ab initio prediction:Prodigal:002006;locus_tag=NBEOAGPD_00044;product=hypothetical protein
M-gregans_2_1	Prodigal:002006	CDS	22072	22449	.	-	0	ID=NBEOAGPD_00045;inference=ab initio prediction:Prodigal:002006;locus_tag=NBEOAGPD_00045;product=hypothetical protein
M-gregans_2_1	Prodigal:002006	CDS	22546	24894	.	-	0	ID=NBEOAGPD_00046;eC_number=1.2.5.2;inference=ab initio prediction:Prodigal:002006,similar to AA sequence:UniProtKB:P17201;locus_tag=NBEOAGPD_00046;product=Membrane-bound aldehyde dehydrogenase [pyrroloquinoline-quinone]
M-gregans_2_1	Prodigal:002006	CDS	24891	25367	.	-	0	ID=NBEOAGPD_00047;eC_number=1.3.99.16;Name=iorA_1;gene=iorA_1;inference=ab initio prediction:Prodigal:002006,similar to AA sequence:UniProtKB:Q51697;locus_tag=NBEOAGPD_00047;product=Isoquinoline 1-oxidoreductase subunit alpha
M-gregans_2_1	Prodigal:002006	CDS	25888	26130	.	+	0	ID=NBEOAGPD_00048;inference=ab initio prediction:Prodigal:002006;locus_tag=NBEOAGPD_00048;product=hypothetical protein
M-gregans_2_1	Prodigal:002006	CDS	26179	28197	.	-	0	ID=NBEOAGPD_00049;Name=kup_1;gene=kup_1;inference=ab initio prediction:Prodigal:002006,protein motif:HAMAP:MF_01522;locus_tag=NBEOAGPD_00049;product=Low affinity potassium transport system protein kup
M-gregans_2_1	Prodigal:002006	CDS	28444	29139	.	+	0	ID=NBEOAGPD_00050;inference=ab initio prediction:Prodigal:002006,similar to AA sequence:UniProtKB:P0AEY1;locus_tag=NBEOAGPD_00050;note=UPF0056 inner membrane protein MarC;product=hypothetical protein
M-gregans_2_1	Prodigal:002006	CDS	29186	30244	.	-	0	ID=NBEOAGPD_00051;inference=ab initio prediction:Prodigal:002006;locus_tag=NBEOAGPD_00051;product=hypothetical protein
M-gregans_2_1	Prodigal:002006	CDS	30525	30686	.	+	0	ID=NBEOAGPD_00052;inference=ab initio prediction:Prodigal:002006;locus_tag=NBEOAGPD_00052;product=hypothetical protein
M-gregans_2_1	Prodigal:002006	CDS	30693	31739	.	-	0	ID=NBEOAGPD_00053;eC_number=1.11.1.5;Name=ccp_1;db_xref=COG:COG1858;gene=ccp_1;inference=ab initio prediction:Prodigal:002006,similar to AA sequence:UniProtKB:P55929;locus_tag=NBEOAGPD_00053;product=Cytochrome c551 peroxidase
M-gregans_2_1	Prodigal:002006	CDS	31841	33889	.	-	0	ID=NBEOAGPD_00054;Name=pbpC;db_xref=COG:COG4953;gene=pbpC;inference=ab initio prediction:Prodigal:002006,similar to AA sequence:UniProtKB:P76577;locus_tag=NBEOAGPD_00054;product=Penicillin-binding protein 1C
M-gregans_2_1	Prodigal:002006	CDS	34109	39406	.	-	0	ID=NBEOAGPD_00055;Name=yfhM;db_xref=COG:COG2373;gene=yfhM;inference=ab initio prediction:Prodigal:002006,similar to AA sequence:UniProtKB:P76578;locus_tag=NBEOAGPD_00055;product=Alpha-2-macroglobulin
M-gregans_2_1	Prodigal:002006	CDS	39648	41015	.	-	0	ID=NBEOAGPD_00056;eC_number=2.7.13.3;Name=luxQ;gene=luxQ;inference=ab initio prediction:Prodigal:002006,similar to AA sequence:UniProtKB:Q9KLK7;locus_tag=NBEOAGPD_00056;product=Autoinducer 2 sensor kinase/phosphatase LuxQ
M-gregans_2_1	Prodigal:002006	CDS	41012	42166	.	-	0	ID=NBEOAGPD_00057;inference=ab initio prediction:Prodigal:002006;locus_tag=NBEOAGPD_00057;product=hypothetical protein
M-gregans_2_1	Prodigal:002006	CDS	42407	43066	.	+	0	ID=NBEOAGPD_00058;Name=degU;db_xref=COG:COG2197;gene=degU;inference=ab initio prediction:Prodigal:002006,similar to AA sequence:UniProtKB:P13800;locus_tag=NBEOAGPD_00058;product=Transcriptional regulatory protein DegU
M-gregans_2_1	Prodigal:002006	CDS	43394	44065	.	+	0	ID=NBEOAGPD_00059;inference=ab initio prediction:Prodigal:002006;locus_tag=NBEOAGPD_00059;product=hypothetical protein
M-gregans_2_1	Prodigal:002006	CDS	44161	44472	.	+	0	ID=NBEOAGPD_00060;inference=ab initio prediction:Prodigal:002006;locus_tag=NBEOAGPD_00060;product=hypothetical protein
M-gregans_2_1	Prodigal:002006	CDS	44540	45073	.	-	0	ID=NBEOAGPD_00061;inference=ab initio prediction:Prodigal:002006;locus_tag=NBEOAGPD_00061;product=hypothetical protein
M-gregans_2_1	Prodigal:002006	CDS	45574	46857	.	-	0	ID=NBEOAGPD_00062;Name=yejE;db_xref=COG:COG4239;gene=yejE;inference=ab initio prediction:Prodigal:002006,similar to AA sequence:UniProtKB:P33915;locus_tag=NBEOAGPD_00062;product=Inner membrane ABC transporter permease protein YejE
M-gregans_2_1	Prodigal:002006	CDS	46885	47394	.	-	0	ID=NBEOAGPD_00063;inference=ab initio prediction:Prodigal:002006;locus_tag=NBEOAGPD_00063;product=hypothetical protein
M-gregans_2_1	Prodigal:002006	CDS	47500	48666	.	-	0	ID=NBEOAGPD_00064;eC_number=2.6.1.88;Name=ybdL;db_xref=COG:COG0436;gene=ybdL;inference=ab initio prediction:Prodigal:002006,similar to AA sequence:UniProtKB:P77806;locus_tag=NBEOAGPD_00064;product=Methionine aminotransferase
M-gregans_2_1	Prodigal:002006	CDS	49003	49176	.	+	0	ID=NBEOAGPD_00065;inference=ab initio prediction:Prodigal:002006;locus_tag=NBEOAGPD_00065;product=hypothetical protein
M-gregans_2_1	Prodigal:002006	CDS	49301	50665	.	+	0	ID=NBEOAGPD_00066;Name=mdtA_1;gene=mdtA_1;inference=ab initio prediction:Prodigal:002006,protein motif:HAMAP:MF_01422;locus_tag=NBEOAGPD_00066;product=Multidrug resistance protein MdtA
M-gregans_2_1	Prodigal:002006	CDS	50913	54038	.	+	0	ID=NBEOAGPD_00067;Name=mdtB_1;gene=mdtB_1;inference=ab initio prediction:Prodigal:002006,similar to AA sequence:UniProtKB:B6HYS0;locus_tag=NBEOAGPD_00067;product=Multidrug resistance protein MdtB
M-gregans_2_1	Prodigal:002006	CDS	54035	54631	.	+	0	ID=NBEOAGPD_00068;inference=ab initio prediction:Prodigal:002006;locus_tag=NBEOAGPD_00068;product=hypothetical protein
M-gregans_2_1	Prodigal:002006	CDS	54628	57942	.	+	0	ID=NBEOAGPD_00069;Name=mdtB_2;gene=mdtB_2;inference=ab initio prediction:Prodigal:002006,similar to AA sequence:UniProtKB:B7UTB3;locus_tag=NBEOAGPD_00069;product=Multidrug resistance protein MdtB
M-gregans_2_1	Prodigal:002006	CDS	57939	59471	.	+	0	ID=NBEOAGPD_00070;Name=oprM;db_xref=COG:COG1538;gene=oprM;inference=ab initio prediction:Prodigal:002006,similar to AA sequence:UniProtKB:Q51487;locus_tag=NBEOAGPD_00070;product=Outer membrane protein OprM
M-gregans_2_1	Prodigal:002006	CDS	59494	61170	.	-	0	ID=NBEOAGPD_00071;inference=ab initio prediction:Prodigal:002006;locus_tag=NBEOAGPD_00071;product=hypothetical protein
M-gregans_2_1	Prodigal:002006	CDS	61243	62256	.	-	0	ID=NBEOAGPD_00072;eC_number=1.11.1.5;Name=ccp_2;db_xref=COG:COG1858;gene=ccp_2;inference=ab initio prediction:Prodigal:002006,similar to AA sequence:UniProtKB:P55929;locus_tag=NBEOAGPD_00072;product=Cytochrome c551 peroxidase
M-gregans_2_1	Prodigal:002006	CDS	62542	64074	.	+	0	ID=NBEOAGPD_00073;eC_number=1.1.1.49;Name=zwf_1;db_xref=COG:COG0364;gene=zwf_1;inference=ab initio prediction:Prodigal:002006,similar to AA sequence:UniProtKB:P54547;locus_tag=NBEOAGPD_00073;product=Glucose-6-phosphate 1-dehydrogenase
M-gregans_2_1	Prodigal:002006	CDS	64139	64900	.	-	0	ID=NBEOAGPD_00074;inference=ab initio prediction:Prodigal:002006;locus_tag=NBEOAGPD_00074;product=hypothetical protein
M-gregans_2_1	Prodigal:002006	CDS	65058	65492	.	-	0	ID=NBEOAGPD_00075;Name=ros_1;db_xref=COG:COG4957;gene=ros_1;inference=ab initio prediction:Prodigal:002006,similar to AA sequence:UniProtKB:Q04152;locus_tag=NBEOAGPD_00075;product=Transcriptional regulatory protein ros
M-gregans_2_1	Prodigal:002006	CDS	65880	68579	.	+	0	ID=NBEOAGPD_00076;eC_number=2.3.1.-;Name=pat;db_xref=COG:COG0454;gene=pat;inference=ab initio prediction:Prodigal:002006,similar to AA sequence:UniProtKB:Q8ZMX2;locus_tag=NBEOAGPD_00076;product=Peptidyl-lysine N-acetyltransferase Pat
M-gregans_2_1	Prodigal:002006	CDS	68576	68716	.	+	0	ID=NBEOAGPD_00077;inference=ab initio prediction:Prodigal:002006;locus_tag=NBEOAGPD_00077;product=hypothetical protein
M-gregans_2_1	Prodigal:002006	CDS	69161	70237	.	+	0	ID=NBEOAGPD_00078;inference=ab initio prediction:Prodigal:002006;locus_tag=NBEOAGPD_00078;product=hypothetical protein
M-gregans_2_1	Prodigal:002006	CDS	70263	71459	.	+	0	ID=NBEOAGPD_00079;inference=ab initio prediction:Prodigal:002006;locus_tag=NBEOAGPD_00079;product=hypothetical protein
M-gregans_2_1	Prodigal:002006	CDS	71936	72784	.	-	0	ID=NBEOAGPD_00080;eC_number=2.4.1.338;Name=valG;db_xref=COG:COG0463;gene=valG;inference=ab initio prediction:Prodigal:002006,similar to AA sequence:UniProtKB:H2K893;locus_tag=NBEOAGPD_00080;product=Validoxylamine A glucosyltransferase
M-gregans_2_1	Prodigal:002006	CDS	72802	73533	.	-	0	ID=NBEOAGPD_00081;eC_number=3.5.1.103;Name=mshB;gene=mshB;inference=ab initio prediction:Prodigal:002006,protein motif:HAMAP:MF_01696;locus_tag=NBEOAGPD_00081;product=1D-myo-inositol 2-acetamido-2-deoxy-alpha-D-glucopyranoside deacetylase
M-gregans_2_1	Prodigal:002006	CDS	73618	73938	.	-	0	ID=NBEOAGPD_00082;inference=ab initio prediction:Prodigal:002006;locus_tag=NBEOAGPD_00082;product=hypothetical protein
M-gregans_2_1	Prodigal:002006	CDS	74276	74782	.	+	0	ID=NBEOAGPD_00083;inference=ab initio prediction:Prodigal:002006;locus_tag=NBEOAGPD_00083;product=hypothetical protein
M-gregans_2_1	Prodigal:002006	CDS	74885	75064	.	+	0	ID=NBEOAGPD_00084;inference=ab initio prediction:Prodigal:002006;locus_tag=NBEOAGPD_00084;product=hypothetical protein
M-gregans_2_1	Prodigal:002006	CDS	75295	76278	.	+	0	ID=NBEOAGPD_00085;eC_number=2.5.1.47;Name=cysK;db_xref=COG:COG0031;gene=cysK;inference=ab initio prediction:Prodigal:002006,similar to AA sequence:UniProtKB:Q7DDL5;locus_tag=NBEOAGPD_00085;product=Cysteine synthase
M-gregans_2_1	Prodigal:002006	CDS	76383	76709	.	+	0	ID=NBEOAGPD_00086;inference=ab initio prediction:Prodigal:002006;locus_tag=NBEOAGPD_00086;product=hypothetical protein
M-gregans_2_1	Prodigal:002006	CDS	76709	77014	.	+	0	ID=NBEOAGPD_00087;inference=ab initio prediction:Prodigal:002006;locus_tag=NBEOAGPD_00087;product=hypothetical protein
M-gregans_2_1	Prodigal:002006	CDS	77011	77163	.	+	0	ID=NBEOAGPD_00088;inference=ab initio prediction:Prodigal:002006;locus_tag=NBEOAGPD_00088;product=hypothetical protein
M-gregans_2_1	Prodigal:002006	CDS	77296	78117	.	-	0	ID=NBEOAGPD_00089;eC_number=1.5.1.2;Name=proC_1;db_xref=COG:COG0345;gene=proC_1;inference=ab initio prediction:Prodigal:002006,similar to AA sequence:UniProtKB:P22008;locus_tag=NBEOAGPD_00089;product=Pyrroline-5-carboxylate reductase
M-gregans_2_1	Prodigal:002006	CDS	78134	78643	.	-	0	ID=NBEOAGPD_00090;inference=ab initio prediction:Prodigal:002006;locus_tag=NBEOAGPD_00090;product=hypothetical protein
M-gregans_2_1	Prodigal:002006	CDS	78934	79221	.	-	0	ID=NBEOAGPD_00091;Name=ubiK;gene=ubiK;inference=ab initio prediction:Prodigal:002006,protein motif:HAMAP:MF_02216;locus_tag=NBEOAGPD_00091;product=Ubiquinone biosynthesis accessory factor UbiK
M-gregans_2_1	Prodigal:002006	CDS	79731	79991	.	-	0	ID=NBEOAGPD_00092;inference=ab initio prediction:Prodigal:002006;locus_tag=NBEOAGPD_00092;product=hypothetical protein
M-gregans_2_1	Prodigal:002006	CDS	80125	80841	.	-	0	ID=NBEOAGPD_00093;db_xref=COG:COG1702;inference=ab initio prediction:Prodigal:002006,similar to AA sequence:UniProtKB:P9WIA3;locus_tag=NBEOAGPD_00093;product=PhoH-like protein
M-gregans_2_1	Prodigal:002006	CDS	81225	83600	.	-	0	ID=NBEOAGPD_00094;eC_number=3.6.4.12;Name=uvrD;db_xref=COG:COG0210;gene=uvrD;inference=ab initio prediction:Prodigal:002006,similar to AA sequence:UniProtKB:P03018;locus_tag=NBEOAGPD_00094;product=DNA helicase II
M-gregans_2_1	Prodigal:002006	CDS	83785	84027	.	+	0	ID=NBEOAGPD_00095;inference=ab initio prediction:Prodigal:002006;locus_tag=NBEOAGPD_00095;product=hypothetical protein
M-gregans_2_1	Prodigal:002006	CDS	84171	87716	.	+	0	ID=NBEOAGPD_00096;inference=ab initio prediction:Prodigal:002006;locus_tag=NBEOAGPD_00096;product=hypothetical protein
M-gregans_2_1	Prodigal:002006	CDS	87721	89853	.	-	0	ID=NBEOAGPD_00097;eC_number=3.4.14.-;Name=dapb1;gene=dapb1;inference=ab initio prediction:Prodigal:002006,similar to AA sequence:UniProtKB:O07834;locus_tag=NBEOAGPD_00097;product=Dipeptidyl aminopeptidase BI
M-gregans_2_1	Prodigal:002006	CDS	90429	91319	.	+	0	ID=NBEOAGPD_00098;inference=ab initio prediction:Prodigal:002006;locus_tag=NBEOAGPD_00098;product=hypothetical protein
M-gregans_2_1	Prodigal:002006	CDS	91556	91981	.	-	0	ID=NBEOAGPD_00099;Name=sufE;db_xref=COG:COG2166;gene=sufE;inference=ab initio prediction:Prodigal:002006,similar to AA sequence:UniProtKB:Q9EXP1;locus_tag=NBEOAGPD_00099;product=Cysteine desulfuration protein SufE
M-gregans_2_1	Prodigal:002006	CDS	92048	93085	.	-	0	ID=NBEOAGPD_00100;inference=ab initio prediction:Prodigal:002006;locus_tag=NBEOAGPD_00100;product=hypothetical protein
M-gregans_2_1	Prodigal:002006	CDS	93912	95315	.	+	0	ID=NBEOAGPD_00101;inference=ab initio prediction:Prodigal:002006;locus_tag=NBEOAGPD_00101;product=hypothetical protein
M-gregans_2_1	Prodigal:002006	CDS	95503	97629	.	+	0	ID=NBEOAGPD_00102;inference=ab initio prediction:Prodigal:002006;locus_tag=NBEOAGPD_00102;product=hypothetical protein
M-gregans_2_1	Prodigal:002006	CDS	97654	98343	.	-	0	ID=NBEOAGPD_00103;eC_number=4.2.1.103;Name=inhA_1;gene=inhA_1;inference=ab initio prediction:Prodigal:002006,similar to AA sequence:UniProtKB:Q8G9F9;locus_tag=NBEOAGPD_00103;product=Isonitrile hydratase
M-gregans_2_1	Prodigal:002006	CDS	98442	99278	.	-	0	ID=NBEOAGPD_00104;db_xref=COG:COG0840;inference=ab initio prediction:Prodigal:002006,similar to AA sequence:UniProtKB:Q2W4T8;locus_tag=NBEOAGPD_00104;product=Methyl-accepting chemotaxis protein
M-gregans_2_1	Prodigal:002006	CDS	99663	99941	.	-	0	ID=NBEOAGPD_00105;inference=ab initio prediction:Prodigal:002006;locus_tag=NBEOAGPD_00105;product=hypothetical protein
M-gregans_2_1	Prodigal:002006	CDS	100118	101305	.	+	0	ID=NBEOAGPD_00106;inference=ab initio prediction:Prodigal:002006;locus_tag=NBEOAGPD_00106;product=hypothetical protein
M-gregans_2_1	Prodigal:002006	CDS	101305	101790	.	+	0	ID=NBEOAGPD_00107;inference=ab initio prediction:Prodigal:002006;locus_tag=NBEOAGPD_00107;product=hypothetical protein
M-gregans_2_1	Prodigal:002006	CDS	101787	103067	.	+	0	ID=NBEOAGPD_00108;inference=ab initio prediction:Prodigal:002006;locus_tag=NBEOAGPD_00108;product=hypothetical protein
M-gregans_2_1	Prodigal:002006	CDS	103093	103635	.	-	0	ID=NBEOAGPD_00109;inference=ab initio prediction:Prodigal:002006;locus_tag=NBEOAGPD_00109;product=hypothetical protein
M-gregans_2_1	Prodigal:002006	CDS	104086	105198	.	+	0	ID=NBEOAGPD_00110;inference=ab initio prediction:Prodigal:002006;locus_tag=NBEOAGPD_00110;product=hypothetical protein
M-gregans_2_1	Prodigal:002006	CDS	105191	105436	.	+	0	ID=NBEOAGPD_00111;inference=ab initio prediction:Prodigal:002006;locus_tag=NBEOAGPD_00111;product=hypothetical protein
M-gregans_2_1	Prodigal:002006	CDS	105507	106367	.	-	0	ID=NBEOAGPD_00112;inference=ab initio prediction:Prodigal:002006;locus_tag=NBEOAGPD_00112;product=hypothetical protein
M-gregans_2_1	Prodigal:002006	CDS	106447	107193	.	-	0	ID=NBEOAGPD_00113;inference=ab initio prediction:Prodigal:002006;locus_tag=NBEOAGPD_00113;product=hypothetical protein
M-gregans_2_1	Prodigal:002006	CDS	107234	107797	.	+	0	ID=NBEOAGPD_00114;inference=ab initio prediction:Prodigal:002006;locus_tag=NBEOAGPD_00114;product=hypothetical protein
M-gregans_2_1	Prodigal:002006	CDS	107816	108175	.	+	0	ID=NBEOAGPD_00115;inference=ab initio prediction:Prodigal:002006;locus_tag=NBEOAGPD_00115;product=hypothetical protein
M-gregans_2_1	Prodigal:002006	CDS	108172	108582	.	+	0	ID=NBEOAGPD_00116;inference=ab initio prediction:Prodigal:002006;locus_tag=NBEOAGPD_00116;product=hypothetical protein
M-gregans_2_1	Prodigal:002006	CDS	108731	109141	.	+	0	ID=NBEOAGPD_00117;inference=ab initio prediction:Prodigal:002006;locus_tag=NBEOAGPD_00117;product=hypothetical protein
M-gregans_2_1	Prodigal:002006	CDS	109145	109477	.	+	0	ID=NBEOAGPD_00118;inference=ab initio prediction:Prodigal:002006;locus_tag=NBEOAGPD_00118;product=hypothetical protein
M-gregans_2_1	Prodigal:002006	CDS	109717	110283	.	+	0	ID=NBEOAGPD_00119;inference=ab initio prediction:Prodigal:002006;locus_tag=NBEOAGPD_00119;product=hypothetical protein
M-gregans_2_1	Prodigal:002006	CDS	110295	110930	.	+	0	ID=NBEOAGPD_00120;inference=ab initio prediction:Prodigal:002006;locus_tag=NBEOAGPD_00120;product=hypothetical protein
M-gregans_2_1	Prodigal:002006	CDS	110942	111811	.	+	0	ID=NBEOAGPD_00121;inference=ab initio prediction:Prodigal:002006;locus_tag=NBEOAGPD_00121;product=hypothetical protein
M-gregans_2_1	Prodigal:002006	CDS	111808	112296	.	+	0	ID=NBEOAGPD_00122;inference=ab initio prediction:Prodigal:002006;locus_tag=NBEOAGPD_00122;product=hypothetical protein
M-gregans_2_1	Prodigal:002006	CDS	112283	113974	.	-	0	ID=NBEOAGPD_00123;inference=ab initio prediction:Prodigal:002006;locus_tag=NBEOAGPD_00123;product=hypothetical protein
M-gregans_2_1	Prodigal:002006	CDS	114154	118068	.	+	0	ID=NBEOAGPD_00124;inference=ab initio prediction:Prodigal:002006;locus_tag=NBEOAGPD_00124;product=hypothetical protein
M-gregans_2_1	Prodigal:002006	CDS	118157	119422	.	+	0	ID=NBEOAGPD_00125;inference=ab initio prediction:Prodigal:002006;locus_tag=NBEOAGPD_00125;product=hypothetical protein
M-gregans_2_1	Prodigal:002006	CDS	119452	120051	.	+	0	ID=NBEOAGPD_00126;inference=ab initio prediction:Prodigal:002006;locus_tag=NBEOAGPD_00126;product=hypothetical protein
M-gregans_2_1	Prodigal:002006	CDS	120107	120625	.	+	0	ID=NBEOAGPD_00127;inference=ab initio prediction:Prodigal:002006;locus_tag=NBEOAGPD_00127;product=hypothetical protein
M-gregans_2_1	Prodigal:002006	CDS	120671	121084	.	+	0	ID=NBEOAGPD_00128;inference=ab initio prediction:Prodigal:002006;locus_tag=NBEOAGPD_00128;product=hypothetical protein
M-gregans_2_1	Prodigal:002006	CDS	121081	121290	.	+	0	ID=NBEOAGPD_00129;inference=ab initio prediction:Prodigal:002006;locus_tag=NBEOAGPD_00129;product=hypothetical protein
M-gregans_2_1	Prodigal:002006	CDS	121530	121907	.	+	0	ID=NBEOAGPD_00130;inference=ab initio prediction:Prodigal:002006;locus_tag=NBEOAGPD_00130;product=hypothetical protein
M-gregans_2_1	Prodigal:002006	CDS	121920	122597	.	+	0	ID=NBEOAGPD_00131;Name=phoP_1;gene=phoP_1;inference=ab initio prediction:Prodigal:002006,similar to AA sequence:UniProtKB:P23836;locus_tag=NBEOAGPD_00131;product=Transcriptional regulatory protein PhoP
M-gregans_2_1	Prodigal:002006	CDS	122607	123011	.	-	0	ID=NBEOAGPD_00132;eC_number=3.1.-.-;db_xref=COG:COG3742;inference=ab initio prediction:Prodigal:002006,similar to AA sequence:UniProtKB:P9WF57;locus_tag=NBEOAGPD_00132;product=Ribonuclease VapC42
M-gregans_2_1	Prodigal:002006	CDS	123011	123349	.	-	0	ID=NBEOAGPD_00133;inference=ab initio prediction:Prodigal:002006;locus_tag=NBEOAGPD_00133;product=hypothetical protein
M-gregans_2_1	Prodigal:002006	CDS	123352	124770	.	+	0	ID=NBEOAGPD_00134;eC_number=2.7.-.-;Name=sasA_1;gene=sasA_1;inference=ab initio prediction:Prodigal:002006,protein motif:HAMAP:MF_01837;locus_tag=NBEOAGPD_00134;product=Adaptive-response sensory-kinase SasA
M-gregans_2_1	Prodigal:002006	CDS	124932	126365	.	+	0	ID=NBEOAGPD_00135;inference=ab initio prediction:Prodigal:002006;locus_tag=NBEOAGPD_00135;product=hypothetical protein
M-gregans_2_1	Prodigal:002006	CDS	126529	127047	.	+	0	ID=NBEOAGPD_00136;Name=ccmE;db_xref=COG:COG2332;gene=ccmE;inference=ab initio prediction:Prodigal:002006,similar to AA sequence:UniProtKB:Q9LA01;locus_tag=NBEOAGPD_00136;product=Cytochrome c-type biogenesis protein CcmE
M-gregans_2_1	Prodigal:002006	CDS	127083	129080	.	+	0	ID=NBEOAGPD_00137;Name=ccmF;db_xref=COG:COG1138;gene=ccmF;inference=ab initio prediction:Prodigal:002006,similar to AA sequence:UniProtKB:P33927;locus_tag=NBEOAGPD_00137;product=Cytochrome c-type biogenesis protein CcmF
M-gregans_2_1	Prodigal:002006	CDS	129077	129529	.	+	0	ID=NBEOAGPD_00138;inference=ab initio prediction:Prodigal:002006;locus_tag=NBEOAGPD_00138;product=hypothetical protein
M-gregans_2_1	Prodigal:002006	CDS	129775	130428	.	+	0	ID=NBEOAGPD_00139;inference=ab initio prediction:Prodigal:002006;locus_tag=NBEOAGPD_00139;product=hypothetical protein
M-gregans_2_1	Prodigal:002006	CDS	130680	131153	.	+	0	ID=NBEOAGPD_00140;eC_number=7.1.1.-;Name=nuoE;db_xref=COG:COG1905;gene=nuoE;inference=ab initio prediction:Prodigal:002006,similar to AA sequence:UniProtKB:P0AFD1;locus_tag=NBEOAGPD_00140;product=NADH-quinone oxidoreductase subunit E
M-gregans_2_1	Prodigal:002006	CDS	131150	132709	.	+	0	ID=NBEOAGPD_00141;eC_number=7.-.-.-;Name=rsxC_1;gene=rsxC_1;inference=ab initio prediction:Prodigal:002006,protein motif:HAMAP:MF_00461;locus_tag=NBEOAGPD_00141;product=Ion-translocating oxidoreductase complex subunit C
M-gregans_2_1	Prodigal:002006	CDS	132720	135581	.	+	0	ID=NBEOAGPD_00142;eC_number=1.17.1.9;inference=ab initio prediction:Prodigal:002006,similar to AA sequence:UniProtKB:Q99RW4;locus_tag=NBEOAGPD_00142;product=Putative formate dehydrogenase
M-gregans_2_1	Prodigal:002006	CDS	135588	135881	.	+	0	ID=NBEOAGPD_00143;inference=ab initio prediction:Prodigal:002006;locus_tag=NBEOAGPD_00143;product=hypothetical protein
M-gregans_2_1	Prodigal:002006	CDS	136285	136749	.	+	0	ID=NBEOAGPD_00144;inference=ab initio prediction:Prodigal:002006;locus_tag=NBEOAGPD_00144;product=hypothetical protein
M-gregans_2_1	Prodigal:002006	CDS	136836	137768	.	+	0	ID=NBEOAGPD_00145;Name=oxyR_1;gene=oxyR_1;inference=ab initio prediction:Prodigal:002006,similar to AA sequence:UniProtKB:P0ACQ4;locus_tag=NBEOAGPD_00145;product=Hydrogen peroxide-inducible genes activator
M-gregans_2_1	Prodigal:002006	CDS	137875	138042	.	-	0	ID=NBEOAGPD_00146;Name=rpmG;db_xref=COG:COG0267;gene=rpmG;inference=ab initio prediction:Prodigal:002006,similar to AA sequence:UniProtKB:Q6N554;locus_tag=NBEOAGPD_00146;product=50S ribosomal protein L33
M-gregans_2_1	Prodigal:002006	CDS	138178	138948	.	-	0	ID=NBEOAGPD_00147;inference=ab initio prediction:Prodigal:002006;locus_tag=NBEOAGPD_00147;product=hypothetical protein
M-gregans_2_1	Prodigal:002006	CDS	138890	139381	.	-	0	ID=NBEOAGPD_00148;inference=ab initio prediction:Prodigal:002006;locus_tag=NBEOAGPD_00148;product=hypothetical protein
M-gregans_2_1	Prodigal:002006	CDS	139503	141020	.	-	0	ID=NBEOAGPD_00149;eC_number=4.1.3.27;Name=trpE;db_xref=COG:COG0147;gene=trpE;inference=ab initio prediction:Prodigal:002006,similar to AA sequence:UniProtKB:P20580;locus_tag=NBEOAGPD_00149;product=Anthranilate synthase component 1
M-gregans_2_1	Prodigal:002006	CDS	141020	142921	.	-	0	ID=NBEOAGPD_00150;eC_number=5.2.1.8;Name=prsA_1;gene=prsA_1;inference=ab initio prediction:Prodigal:002006,protein motif:HAMAP:MF_01145;locus_tag=NBEOAGPD_00150;product=Foldase protein PrsA
M-gregans_2_1	Prodigal:002006	CDS	143163	143924	.	+	0	ID=NBEOAGPD_00151;eC_number=5.3.1.1;Name=tpiA;db_xref=COG:COG0149;gene=tpiA;inference=ab initio prediction:Prodigal:002006,similar to AA sequence:UniProtKB:Q8L1Z5;locus_tag=NBEOAGPD_00151;product=Triosephosphate isomerase
M-gregans_2_1	Prodigal:002006	CDS	144131	144550	.	+	0	ID=NBEOAGPD_00152;Name=secG;db_xref=COG:COG1314;gene=secG;inference=ab initio prediction:Prodigal:002006,similar to AA sequence:UniProtKB:P0AG99;locus_tag=NBEOAGPD_00152;product=Protein-export membrane protein SecG
M-gregans_2_1	Prodigal:002006	CDS	144725	146353	.	+	0	ID=NBEOAGPD_00153;eC_number=6.3.4.2;Name=pyrG;db_xref=COG:COG0504;gene=pyrG;inference=ab initio prediction:Prodigal:002006,similar to AA sequence:UniProtKB:P0A7E5;locus_tag=NBEOAGPD_00153;product=CTP synthase
M-gregans_2_1	Prodigal:002006	CDS	146419	146871	.	+	0	ID=NBEOAGPD_00154;inference=ab initio prediction:Prodigal:002006;locus_tag=NBEOAGPD_00154;product=hypothetical protein
M-gregans_2_1	Prodigal:002006	CDS	146868	148445	.	+	0	ID=NBEOAGPD_00155;inference=ab initio prediction:Prodigal:002006;locus_tag=NBEOAGPD_00155;product=hypothetical protein
M-gregans_2_1	Prodigal:002006	CDS	148442	148822	.	+	0	ID=NBEOAGPD_00156;inference=ab initio prediction:Prodigal:002006;locus_tag=NBEOAGPD_00156;product=hypothetical protein
M-gregans_2_1	Prodigal:002006	CDS	148901	150685	.	-	0	ID=NBEOAGPD_00157;inference=ab initio prediction:Prodigal:002006;locus_tag=NBEOAGPD_00157;product=hypothetical protein
M-gregans_2_1	Prodigal:002006	CDS	150826	152067	.	+	0	ID=NBEOAGPD_00158;inference=ab initio prediction:Prodigal:002006;locus_tag=NBEOAGPD_00158;product=hypothetical protein
M-gregans_2_1	Prodigal:002006	CDS	152096	153622	.	+	0	ID=NBEOAGPD_00159;eC_number=2.4.2.59;Name=thi4;gene=thi4;inference=ab initio prediction:Prodigal:002006,protein motif:HAMAP:MF_00304;locus_tag=NBEOAGPD_00159;product=Thiamine thiazole synthase
M-gregans_2_1	Prodigal:002006	CDS	153772	155055	.	+	0	ID=NBEOAGPD_00160;inference=ab initio prediction:Prodigal:002006;locus_tag=NBEOAGPD_00160;product=hypothetical protein
M-gregans_2_1	Prodigal:002006	CDS	155052	155387	.	+	0	ID=NBEOAGPD_00161;inference=ab initio prediction:Prodigal:002006;locus_tag=NBEOAGPD_00161;product=hypothetical protein
M-gregans_2_1	Prodigal:002006	CDS	155438	156013	.	-	0	ID=NBEOAGPD_00162;inference=ab initio prediction:Prodigal:002006;locus_tag=NBEOAGPD_00162;product=hypothetical protein
M-gregans_2_1	Prodigal:002006	CDS	156010	156663	.	-	0	ID=NBEOAGPD_00163;inference=ab initio prediction:Prodigal:002006;locus_tag=NBEOAGPD_00163;product=hypothetical protein
M-gregans_2_1	Prodigal:002006	CDS	156775	158331	.	+	0	ID=NBEOAGPD_00164;inference=ab initio prediction:Prodigal:002006;locus_tag=NBEOAGPD_00164;product=hypothetical protein
M-gregans_2_1	Prodigal:002006	CDS	158354	159394	.	+	0	ID=NBEOAGPD_00165;eC_number=3.1.4.-;Name=rpfG_1;db_xref=COG:COG3437;gene=rpfG_1;inference=ab initio prediction:Prodigal:002006,similar to AA sequence:UniProtKB:Q4UU85;locus_tag=NBEOAGPD_00165;product=Cyclic di-GMP phosphodiesterase response regulator RpfG
M-gregans_2_1	Prodigal:002006	CDS	159429	162143	.	+	0	ID=NBEOAGPD_00166;eC_number=2.7.13.3;Name=rcsC_1;gene=rcsC_1;inference=ab initio prediction:Prodigal:002006,protein motif:HAMAP:MF_00979;locus_tag=NBEOAGPD_00166;product=Sensor histidine kinase RcsC
M-gregans_2_1	Prodigal:002006	CDS	162150	163031	.	-	0	ID=NBEOAGPD_00167;Name=hcaR_1;gene=hcaR_1;inference=ab initio prediction:Prodigal:002006,similar to AA sequence:UniProtKB:Q47141;locus_tag=NBEOAGPD_00167;product=Hca operon transcriptional activator HcaR
M-gregans_2_1	Prodigal:002006	CDS	163372	164118	.	-	0	ID=NBEOAGPD_00168;db_xref=COG:COG0217;inference=ab initio prediction:Prodigal:002006,similar to AA sequence:UniProtKB:O67517;locus_tag=NBEOAGPD_00168;product=putative transcriptional regulatory protein
M-gregans_2_1	Prodigal:002006	CDS	164331	165365	.	+	0	ID=NBEOAGPD_00169;eC_number=1.3.1.87;Name=hcaB_1;gene=hcaB_1;inference=ab initio prediction:Prodigal:002006,protein motif:HAMAP:MF_01647;locus_tag=NBEOAGPD_00169;product=3-phenylpropionate-dihydrodiol/cinnamic acid-dihydrodiol dehydrogenase
M-gregans_2_1	Prodigal:002006	CDS	165385	166581	.	-	0	ID=NBEOAGPD_00170;eC_number=2.5.1.48;Name=metB;db_xref=COG:COG0626;gene=metB;inference=ab initio prediction:Prodigal:002006,similar to AA sequence:UniProtKB:P9WGB7;locus_tag=NBEOAGPD_00170;product=Cystathionine gamma-synthase
M-gregans_2_1	Prodigal:002006	CDS	166730	167248	.	+	0	ID=NBEOAGPD_00171;Name=crtK-2;db_xref=COG:COG3476;gene=crtK-2;inference=ab initio prediction:Prodigal:002006,similar to AA sequence:UniProtKB:Q8KBX2;locus_tag=NBEOAGPD_00171;product=Tryptophan-rich protein TspO
M-gregans_2_1	Prodigal:002006	CDS	167308	169629	.	+	0	ID=NBEOAGPD_00172;Name=yhgF;db_xref=COG:COG2183;gene=yhgF;inference=ab initio prediction:Prodigal:002006,similar to AA sequence:UniProtKB:P46837;locus_tag=NBEOAGPD_00172;product=Protein YhgF
M-gregans_2_1	Prodigal:002006	CDS	169630	170616	.	-	0	ID=NBEOAGPD_00173;inference=ab initio prediction:Prodigal:002006;locus_tag=NBEOAGPD_00173;product=hypothetical protein
M-gregans_2_1	Prodigal:002006	CDS	170718	171272	.	-	0	ID=NBEOAGPD_00174;inference=ab initio prediction:Prodigal:002006;locus_tag=NBEOAGPD_00174;product=hypothetical protein
M-gregans_2_1	Prodigal:002006	CDS	171404	172135	.	+	0	ID=NBEOAGPD_00175;eC_number=3.1.26.11;Name=rbn_1;gene=rbn_1;inference=ab initio prediction:Prodigal:002006,protein motif:HAMAP:MF_01818;locus_tag=NBEOAGPD_00175;product=Ribonuclease BN
M-gregans_2_1	Prodigal:002006	CDS	172182	173477	.	-	0	ID=NBEOAGPD_00176;eC_number=2.3.1.37;Name=hemA_1;db_xref=COG:COG0156;gene=hemA_1;inference=ab initio prediction:Prodigal:002006,similar to AA sequence:UniProtKB:P18079;locus_tag=NBEOAGPD_00176;product=5-aminolevulinate synthase
M-gregans_2_1	Prodigal:002006	CDS	173809	174003	.	+	0	ID=NBEOAGPD_00177;inference=ab initio prediction:Prodigal:002006;locus_tag=NBEOAGPD_00177;product=hypothetical protein
M-gregans_2_1	Prodigal:002006	CDS	174088	175377	.	+	0	ID=NBEOAGPD_00178;eC_number=2.5.1.7;Name=murA;db_xref=COG:COG0766;gene=murA;inference=ab initio prediction:Prodigal:002006,similar to AA sequence:UniProtKB:Q9HVW7;locus_tag=NBEOAGPD_00178;product=UDP-N-acetylglucosamine 1-carboxyvinyltransferase
M-gregans_2_1	Prodigal:002006	CDS	175441	175755	.	-	0	ID=NBEOAGPD_00179;inference=ab initio prediction:Prodigal:002006;locus_tag=NBEOAGPD_00179;product=hypothetical protein
M-gregans_3_1	Prodigal:002006	CDS	145	510	.	+	0	ID=NBEOAGPD_00180;inference=ab initio prediction:Prodigal:002006;locus_tag=NBEOAGPD_00180;product=hypothetical protein
M-gregans_3_1	Prodigal:002006	CDS	567	2897	.	+	0	ID=NBEOAGPD_00181;Name=btuB_1;gene=btuB_1;inference=ab initio prediction:Prodigal:002006,protein motif:HAMAP:MF_01531;locus_tag=NBEOAGPD_00181;product=Vitamin B12 transporter BtuB
M-gregans_3_1	Prodigal:002006	CDS	2905	3096	.	-	0	ID=NBEOAGPD_00182;inference=ab initio prediction:Prodigal:002006;locus_tag=NBEOAGPD_00182;product=hypothetical protein
M-gregans_3_1	Prodigal:002006	CDS	3187	3279	.	-	0	ID=NBEOAGPD_00183;inference=ab initio prediction:Prodigal:002006;locus_tag=NBEOAGPD_00183;product=hypothetical protein
M-gregans_3_1	Prodigal:002006	CDS	3716	5425	.	+	0	ID=NBEOAGPD_00184;eC_number=2.4.2.43;Name=arnT;gene=arnT;inference=ab initio prediction:Prodigal:002006,protein motif:HAMAP:MF_01165;locus_tag=NBEOAGPD_00184;product=Undecaprenyl phosphate-alpha-4-amino-4-deoxy-L-arabinose arabinosyl transferase
M-gregans_3_1	Prodigal:002006	CDS	5422	6156	.	+	0	ID=NBEOAGPD_00185;eC_number=2.4.1.-;Name=rgtE;db_xref=COG:COG0463;gene=rgtE;inference=ab initio prediction:Prodigal:002006,similar to AA sequence:UniProtKB:Q1MJ95;locus_tag=NBEOAGPD_00185;product=Dodecaprenyl-phosphate galacturonate synthase
M-gregans_3_1	Prodigal:002006	CDS	6150	6479	.	+	0	ID=NBEOAGPD_00186;inference=ab initio prediction:Prodigal:002006;locus_tag=NBEOAGPD_00186;product=hypothetical protein
M-gregans_3_1	Prodigal:002006	CDS	6496	7101	.	+	0	ID=NBEOAGPD_00187;eC_number=1.4.-.-;Name=phzG;gene=phzG;inference=ab initio prediction:Prodigal:002006,similar to AA sequence:UniProtKB:Q51793;locus_tag=NBEOAGPD_00187;product=Phenazine biosynthesis protein PhzG
M-gregans_3_1	Prodigal:002006	CDS	7294	7575	.	-	0	ID=NBEOAGPD_00188;inference=ab initio prediction:Prodigal:002006;locus_tag=NBEOAGPD_00188;product=hypothetical protein
M-gregans_3_1	Prodigal:002006	CDS	7839	8153	.	+	0	ID=NBEOAGPD_00189;inference=ab initio prediction:Prodigal:002006;locus_tag=NBEOAGPD_00189;product=hypothetical protein
M-gregans_3_1	Prodigal:002006	CDS	8509	8874	.	+	0	ID=NBEOAGPD_00190;inference=ab initio prediction:Prodigal:002006;locus_tag=NBEOAGPD_00190;product=hypothetical protein
M-gregans_3_1	Prodigal:002006	CDS	9281	9445	.	+	0	ID=NBEOAGPD_00191;inference=ab initio prediction:Prodigal:002006;locus_tag=NBEOAGPD_00191;product=hypothetical protein
M-gregans_3_1	Prodigal:002006	CDS	9680	11149	.	+	0	ID=NBEOAGPD_00192;eC_number=2.7.13.3;inference=ab initio prediction:Prodigal:002006,similar to AA sequence:UniProtKB:Q8YC53;locus_tag=NBEOAGPD_00192;product=Blue-light-activated histidine kinase
M-gregans_3_1	Prodigal:002006	CDS	11528	12589	.	+	0	ID=NBEOAGPD_00193;inference=ab initio prediction:Prodigal:002006;locus_tag=NBEOAGPD_00193;product=hypothetical protein
M-gregans_3_1	Prodigal:002006	CDS	12773	14872	.	-	0	ID=NBEOAGPD_00194;inference=ab initio prediction:Prodigal:002006;locus_tag=NBEOAGPD_00194;product=hypothetical protein
M-gregans_3_1	Prodigal:002006	CDS	15121	16512	.	+	0	ID=NBEOAGPD_00195;eC_number=1.1.1.22;Name=rkpK_1;db_xref=COG:COG1004;gene=rkpK_1;inference=ab initio prediction:Prodigal:002006,similar to AA sequence:UniProtKB:O54068;locus_tag=NBEOAGPD_00195;product=UDP-glucose 6-dehydrogenase
M-gregans_3_1	Prodigal:002006	CDS	16522	17319	.	-	0	ID=NBEOAGPD_00196;eC_number=4.2.1.17;Name=dpgD;gene=dpgD;inference=ab initio prediction:Prodigal:002006,similar to AA sequence:UniProtKB:G4V4T7;locus_tag=NBEOAGPD_00196;product=Enoyl-CoA-hydratase
M-gregans_3_1	Prodigal:002006	CDS	17807	18700	.	+	0	ID=NBEOAGPD_00197;inference=ab initio prediction:Prodigal:002006;locus_tag=NBEOAGPD_00197;product=hypothetical protein
M-gregans_3_1	Prodigal:002006	CDS	19043	19825	.	-	0	ID=NBEOAGPD_00198;inference=ab initio prediction:Prodigal:002006;locus_tag=NBEOAGPD_00198;product=hypothetical protein
M-gregans_3_1	Prodigal:002006	CDS	20097	20537	.	+	0	ID=NBEOAGPD_00199;inference=ab initio prediction:Prodigal:002006;locus_tag=NBEOAGPD_00199;product=hypothetical protein
M-gregans_4_1	Prodigal:002006	CDS	206	910	.	+	0	ID=NBEOAGPD_00200;inference=ab initio prediction:Prodigal:002006;locus_tag=NBEOAGPD_00200;product=hypothetical protein
M-gregans_4_1	Prodigal:002006	CDS	1279	2241	.	+	0	ID=NBEOAGPD_00201;eC_number=1.1.1.79;Name=ghrA_1;db_xref=COG:COG0111;gene=ghrA_1;inference=ab initio prediction:Prodigal:002006,similar to AA sequence:UniProtKB:P75913;locus_tag=NBEOAGPD_00201;product=Glyoxylate/hydroxypyruvate reductase A
M-gregans_4_1	Prodigal:002006	CDS	2318	2617	.	-	0	ID=NBEOAGPD_00202;inference=ab initio prediction:Prodigal:002006;locus_tag=NBEOAGPD_00202;product=hypothetical protein
M-gregans_4_1	Prodigal:002006	CDS	3080	4921	.	+	0	ID=NBEOAGPD_00203;inference=ab initio prediction:Prodigal:002006;locus_tag=NBEOAGPD_00203;product=hypothetical protein
M-gregans_4_1	Prodigal:002006	CDS	4954	5268	.	+	0	ID=NBEOAGPD_00204;inference=ab initio prediction:Prodigal:002006;locus_tag=NBEOAGPD_00204;product=hypothetical protein
M-gregans_4_1	Prodigal:002006	CDS	5265	5456	.	+	0	ID=NBEOAGPD_00205;inference=ab initio prediction:Prodigal:002006;locus_tag=NBEOAGPD_00205;product=hypothetical protein
M-gregans_4_1	Prodigal:002006	CDS	5490	6368	.	+	0	ID=NBEOAGPD_00206;Name=yehL;db_xref=COG:COG0714;gene=yehL;inference=ab initio prediction:Prodigal:002006,similar to AA sequence:UniProtKB:P33348;locus_tag=NBEOAGPD_00206;product=putative protein YehL
M-gregans_4_1	Prodigal:002006	CDS	6379	7674	.	+	0	ID=NBEOAGPD_00207;inference=ab initio prediction:Prodigal:002006;locus_tag=NBEOAGPD_00207;product=hypothetical protein
M-gregans_4_1	Prodigal:002006	CDS	7706	7939	.	-	0	ID=NBEOAGPD_00208;inference=ab initio prediction:Prodigal:002006;locus_tag=NBEOAGPD_00208;product=hypothetical protein
M-gregans_4_1	Prodigal:002006	CDS	8237	9268	.	-	0	ID=NBEOAGPD_00209;Name=yisK;db_xref=COG:COG0179;gene=yisK;inference=ab initio prediction:Prodigal:002006,similar to AA sequence:UniProtKB:O06724;locus_tag=NBEOAGPD_00209;product=putative protein YisK
M-gregans_4_1	Prodigal:002006	CDS	10359	11306	.	+	0	ID=NBEOAGPD_00210;inference=ab initio prediction:Prodigal:002006;locus_tag=NBEOAGPD_00210;product=hypothetical protein
M-gregans_4_1	Prodigal:002006	CDS	11394	11768	.	+	0	ID=NBEOAGPD_00211;inference=ab initio prediction:Prodigal:002006;locus_tag=NBEOAGPD_00211;product=hypothetical protein
M-gregans_4_1	Prodigal:002006	CDS	11785	11898	.	+	0	ID=NBEOAGPD_00212;inference=ab initio prediction:Prodigal:002006;locus_tag=NBEOAGPD_00212;product=hypothetical protein
M-gregans_4_1	Prodigal:002006	CDS	12093	13052	.	-	0	ID=NBEOAGPD_00213;inference=ab initio prediction:Prodigal:002006;locus_tag=NBEOAGPD_00213;product=hypothetical protein
M-gregans_4_1	Prodigal:002006	CDS	13203	13496	.	-	0	ID=NBEOAGPD_00214;inference=ab initio prediction:Prodigal:002006;locus_tag=NBEOAGPD_00214;product=hypothetical protein
M-gregans_4_1	Prodigal:002006	CDS	13493	13948	.	-	0	ID=NBEOAGPD_00215;eC_number=3.4.21.-;Name=umuD_1;db_xref=COG:COG1974;gene=umuD_1;inference=ab initio prediction:Prodigal:002006,similar to AA sequence:UniProtKB:P0AG11;locus_tag=NBEOAGPD_00215;product=Protein UmuD
M-gregans_4_1	Prodigal:002006	CDS	14123	14374	.	+	0	ID=NBEOAGPD_00216;inference=ab initio prediction:Prodigal:002006;locus_tag=NBEOAGPD_00216;product=hypothetical protein
M-gregans_4_1	Prodigal:002006	CDS	16066	16935	.	+	0	ID=NBEOAGPD_00217;inference=ab initio prediction:Prodigal:002006;locus_tag=NBEOAGPD_00217;product=hypothetical protein
M-gregans_4_1	Prodigal:002006	CDS	17193	17909	.	-	0	ID=NBEOAGPD_00218;Name=fixK_1;db_xref=COG:COG0664;gene=fixK_1;inference=ab initio prediction:Prodigal:002006,similar to AA sequence:UniProtKB:P29286;locus_tag=NBEOAGPD_00218;product=Nitrogen fixation regulation protein FixK
M-gregans_4_1	Prodigal:002006	CDS	18723	19211	.	-	0	ID=NBEOAGPD_00219;inference=ab initio prediction:Prodigal:002006;locus_tag=NBEOAGPD_00219;product=hypothetical protein
M-gregans_4_1	Prodigal:002006	CDS	19208	19501	.	-	0	ID=NBEOAGPD_00220;inference=ab initio prediction:Prodigal:002006;locus_tag=NBEOAGPD_00220;product=hypothetical protein
M-gregans_4_1	Prodigal:002006	CDS	19543	19902	.	-	0	ID=NBEOAGPD_00221;inference=ab initio prediction:Prodigal:002006;locus_tag=NBEOAGPD_00221;product=hypothetical protein
M-gregans_4_1	Prodigal:002006	CDS	20050	20265	.	-	0	ID=NBEOAGPD_00222;inference=ab initio prediction:Prodigal:002006;locus_tag=NBEOAGPD_00222;product=hypothetical protein
M-gregans_4_1	Prodigal:002006	CDS	20290	20769	.	-	0	ID=NBEOAGPD_00223;inference=ab initio prediction:Prodigal:002006;locus_tag=NBEOAGPD_00223;product=hypothetical protein
M-gregans_4_1	Prodigal:002006	CDS	21108	21245	.	+	0	ID=NBEOAGPD_00224;inference=ab initio prediction:Prodigal:002006;locus_tag=NBEOAGPD_00224;product=hypothetical protein
M-gregans_4_1	Prodigal:002006	CDS	21257	21547	.	-	0	ID=NBEOAGPD_00225;inference=ab initio prediction:Prodigal:002006;locus_tag=NBEOAGPD_00225;product=hypothetical protein
M-gregans_4_1	Prodigal:002006	CDS	21551	22411	.	-	0	ID=NBEOAGPD_00226;inference=ab initio prediction:Prodigal:002006;locus_tag=NBEOAGPD_00226;product=hypothetical protein
M-gregans_4_1	Prodigal:002006	CDS	22437	22685	.	+	0	ID=NBEOAGPD_00227;inference=ab initio prediction:Prodigal:002006;locus_tag=NBEOAGPD_00227;product=hypothetical protein
M-gregans_4_1	Prodigal:002006	CDS	23706	24239	.	+	0	ID=NBEOAGPD_00228;inference=ab initio prediction:Prodigal:002006;locus_tag=NBEOAGPD_00228;product=hypothetical protein
M-gregans_4_1	Prodigal:002006	CDS	24464	24733	.	-	0	ID=NBEOAGPD_00229;inference=ab initio prediction:Prodigal:002006;locus_tag=NBEOAGPD_00229;product=hypothetical protein
M-gregans_4_1	Prodigal:002006	CDS	25525	25791	.	+	0	ID=NBEOAGPD_00230;inference=ab initio prediction:Prodigal:002006;locus_tag=NBEOAGPD_00230;product=hypothetical protein
M-gregans_4_1	Aragorn:001002	tRNA	27467	27543	.	-	.	ID=NBEOAGPD_00231;inference=COORDINATES:profile:Aragorn:001002;locus_tag=NBEOAGPD_00231;product=tRNA-Pro(cgg)
M-gregans_4_1	Prodigal:002006	CDS	27635	28393	.	-	0	ID=NBEOAGPD_00232;inference=ab initio prediction:Prodigal:002006;locus_tag=NBEOAGPD_00232;product=hypothetical protein
M-gregans_4_1	Prodigal:002006	CDS	28527	31022	.	+	0	ID=NBEOAGPD_00233;eC_number=6.5.1.2;Name=ligA;gene=ligA;inference=ab initio prediction:Prodigal:002006,protein motif:HAMAP:MF_01588;locus_tag=NBEOAGPD_00233;product=DNA ligase
M-gregans_4_1	Prodigal:002006	CDS	31073	31660	.	+	0	ID=NBEOAGPD_00234;eC_number=2.3.1.79;Name=maa;db_xref=COG:COG0110;gene=maa;inference=ab initio prediction:Prodigal:002006,similar to AA sequence:UniProtKB:P77791;locus_tag=NBEOAGPD_00234;product=Maltose O-acetyltransferase
M-gregans_4_1	Prodigal:002006	CDS	32046	33158	.	-	0	ID=NBEOAGPD_00235;inference=ab initio prediction:Prodigal:002006;locus_tag=NBEOAGPD_00235;product=hypothetical protein
M-gregans_4_1	Prodigal:002006	CDS	33155	34507	.	-	0	ID=NBEOAGPD_00236;inference=ab initio prediction:Prodigal:002006;locus_tag=NBEOAGPD_00236;product=hypothetical protein
M-gregans_4_1	Prodigal:002006	CDS	34565	35467	.	-	0	ID=NBEOAGPD_00237;inference=ab initio prediction:Prodigal:002006;locus_tag=NBEOAGPD_00237;product=hypothetical protein
M-gregans_4_1	Prodigal:002006	CDS	35434	36525	.	-	0	ID=NBEOAGPD_00238;inference=ab initio prediction:Prodigal:002006;locus_tag=NBEOAGPD_00238;product=hypothetical protein
M-gregans_4_1	Prodigal:002006	CDS	36734	37042	.	+	0	ID=NBEOAGPD_00239;inference=ab initio prediction:Prodigal:002006;locus_tag=NBEOAGPD_00239;product=hypothetical protein
M-gregans_4_1	Prodigal:002006	CDS	37109	38191	.	+	0	ID=NBEOAGPD_00240;inference=ab initio prediction:Prodigal:002006;locus_tag=NBEOAGPD_00240;product=hypothetical protein
M-gregans_4_1	Prodigal:002006	CDS	38260	38589	.	+	0	ID=NBEOAGPD_00241;inference=ab initio prediction:Prodigal:002006;locus_tag=NBEOAGPD_00241;product=hypothetical protein
M-gregans_4_1	Prodigal:002006	CDS	39067	39825	.	+	0	ID=NBEOAGPD_00242;Name=malT_1;gene=malT_1;inference=ab initio prediction:Prodigal:002006,protein motif:HAMAP:MF_01247;locus_tag=NBEOAGPD_00242;product=HTH-type transcriptional regulator MalT
M-gregans_4_1	Prodigal:002006	CDS	40197	41702	.	-	0	ID=NBEOAGPD_00243;inference=ab initio prediction:Prodigal:002006;locus_tag=NBEOAGPD_00243;product=hypothetical protein
M-gregans_4_1	Prodigal:002006	CDS	41757	42587	.	-	0	ID=NBEOAGPD_00244;eC_number=2.4.1.187;Name=tarA_1;gene=tarA_1;inference=ab initio prediction:Prodigal:002006,similar to AA sequence:UniProtKB:Q7A714;locus_tag=NBEOAGPD_00244;product=N-acetylglucosaminyldiphosphoundecaprenol N-acetyl-beta-D-mannosaminyltransferase
M-gregans_4_1	Prodigal:002006	CDS	42584	43573	.	-	0	ID=NBEOAGPD_00245;eC_number=5.1.3.2;Name=galE1;db_xref=COG:COG1088;gene=galE1;inference=ab initio prediction:Prodigal:002006,similar to AA sequence:UniProtKB:P9WN67;locus_tag=NBEOAGPD_00245;product=UDP-glucose 4-epimerase
M-gregans_4_1	Prodigal:002006	CDS	44003	45322	.	+	0	ID=NBEOAGPD_00246;inference=ab initio prediction:Prodigal:002006;locus_tag=NBEOAGPD_00246;product=hypothetical protein
M-gregans_4_1	Prodigal:002006	CDS	45394	46803	.	+	0	ID=NBEOAGPD_00247;Name=algA_1;db_xref=COG:COG0662;gene=algA_1;inference=ab initio prediction:Prodigal:002006,similar to AA sequence:UniProtKB:P07874;locus_tag=NBEOAGPD_00247;product=Alginate biosynthesis protein AlgA
M-gregans_4_1	Prodigal:002006	CDS	47120	48418	.	+	0	ID=NBEOAGPD_00248;eC_number=2.4.1.250;Name=mshA_1;gene=mshA_1;inference=ab initio prediction:Prodigal:002006,protein motif:HAMAP:MF_01695;locus_tag=NBEOAGPD_00248;product=D-inositol-3-phosphate glycosyltransferase
M-gregans_5_1	Prodigal:002006	CDS	116	1069	.	-	0	ID=NBEOAGPD_00249;eC_number=5.1.3.2;db_xref=COG:COG1088;inference=ab initio prediction:Prodigal:002006,similar to AA sequence:UniProtKB:A0R5C5;locus_tag=NBEOAGPD_00249;product=UDP-glucose 4-epimerase
M-gregans_5_1	Prodigal:002006	CDS	1073	2077	.	-	0	ID=NBEOAGPD_00250;inference=ab initio prediction:Prodigal:002006;locus_tag=NBEOAGPD_00250;product=hypothetical protein
M-gregans_5_1	Prodigal:002006	CDS	2124	3443	.	-	0	ID=NBEOAGPD_00251;eC_number=4.2.1.164;Name=spnQ;gene=spnQ;inference=ab initio prediction:Prodigal:002006,similar to AA sequence:UniProtKB:Q9ALN8;locus_tag=NBEOAGPD_00251;product=dTDP-4-dehydro-2%2C6-dideoxy-D-glucose 3-dehydratase
M-gregans_5_1	Prodigal:002006	CDS	3522	4490	.	-	0	ID=NBEOAGPD_00252;eC_number=2.2.1.-;Name=aptB_1;db_xref=COG:COG3958;gene=aptB_1;inference=ab initio prediction:Prodigal:002006,similar to AA sequence:UniProtKB:A6VKQ3;locus_tag=NBEOAGPD_00252;product=Apulose-4-phosphate transketolase subunit B
M-gregans_5_1	Prodigal:002006	CDS	4487	5338	.	-	0	ID=NBEOAGPD_00253;eC_number=2.2.1.-;Name=aptA_1;db_xref=COG:COG3959;gene=aptA_1;inference=ab initio prediction:Prodigal:002006,similar to AA sequence:UniProtKB:A6KXB4;locus_tag=NBEOAGPD_00253;product=Apulose-4-phosphate transketolase subunit A
M-gregans_5_1	Prodigal:002006	CDS	5418	6329	.	-	0	ID=NBEOAGPD_00254;eC_number=4.2.1.46;Name=rfbB;db_xref=COG:COG1088;gene=rfbB;inference=ab initio prediction:Prodigal:002006,similar to AA sequence:UniProtKB:P26391;locus_tag=NBEOAGPD_00254;product=dTDP-glucose 4%2C6-dehydratase
M-gregans_5_1	Prodigal:002006	CDS	6355	7125	.	-	0	ID=NBEOAGPD_00255;eC_number=2.7.7.33;Name=rfbF;db_xref=COG:COG1208;gene=rfbF;inference=ab initio prediction:Prodigal:002006,similar to AA sequence:UniProtKB:Q8Z5I4;locus_tag=NBEOAGPD_00255;product=Glucose-1-phosphate cytidylyltransferase
M-gregans_5_1	Prodigal:002006	CDS	7184	8269	.	-	0	ID=NBEOAGPD_00256;eC_number=4.2.1.45;Name=rfbG;db_xref=COG:COG0451;gene=rfbG;inference=ab initio prediction:Prodigal:002006,similar to AA sequence:UniProtKB:P26397;locus_tag=NBEOAGPD_00256;product=CDP-glucose 4%2C6-dehydratase
M-gregans_5_1	Prodigal:002006	CDS	8347	9333	.	-	0	ID=NBEOAGPD_00257;inference=ab initio prediction:Prodigal:002006;locus_tag=NBEOAGPD_00257;product=hypothetical protein
M-gregans_5_1	Prodigal:002006	CDS	9374	10375	.	-	0	ID=NBEOAGPD_00258;eC_number=2.7.1.168;Name=hddA;gene=hddA;inference=ab initio prediction:Prodigal:002006,similar to AA sequence:UniProtKB:Q9AGY8;locus_tag=NBEOAGPD_00258;product=D-glycero-alpha-D-manno-heptose 7-phosphate kinase
M-gregans_5_1	Prodigal:002006	CDS	10446	11249	.	-	0	ID=NBEOAGPD_00259;inference=ab initio prediction:Prodigal:002006;locus_tag=NBEOAGPD_00259;product=hypothetical protein
M-gregans_5_1	Prodigal:002006	CDS	11252	12568	.	-	0	ID=NBEOAGPD_00260;eC_number=2.7.7.9;Name=cugP;gene=cugP;inference=ab initio prediction:Prodigal:002006,protein motif:HAMAP:MF_02085;locus_tag=NBEOAGPD_00260;product=UTP--glucose-1-phosphate uridylyltransferase
M-gregans_5_1	Prodigal:002006	CDS	12543	13178	.	-	0	ID=NBEOAGPD_00261;eC_number=5.3.1.28;Name=gmhA;db_xref=COG:COG0279;gene=gmhA;inference=ab initio prediction:Prodigal:002006,similar to AA sequence:UniProtKB:Q93UJ2;locus_tag=NBEOAGPD_00261;product=Phosphoheptose isomerase
M-gregans_5_1	Prodigal:002006	CDS	13334	14266	.	-	0	ID=NBEOAGPD_00262;eC_number=5.1.3.10;Name=rfbE_1;db_xref=COG:COG0451;gene=rfbE_1;inference=ab initio prediction:Prodigal:002006,similar to AA sequence:UniProtKB:P14169;locus_tag=NBEOAGPD_00262;product=CDP-paratose 2-epimerase
M-gregans_5_1	Prodigal:002006	CDS	14521	15789	.	+	0	ID=NBEOAGPD_00263;inference=ab initio prediction:Prodigal:002006;locus_tag=NBEOAGPD_00263;product=hypothetical protein
M-gregans_5_1	Prodigal:002006	CDS	15786	16748	.	+	0	ID=NBEOAGPD_00264;eC_number=1.1.1.364;Name=chmD_1;gene=chmD_1;inference=ab initio prediction:Prodigal:002006,similar to AA sequence:UniProtKB:Q5SFA6;locus_tag=NBEOAGPD_00264;product=dTDP-4-oxo-6-deoxy-D-allose reductase
M-gregans_5_1	Prodigal:002006	CDS	16732	17655	.	+	0	ID=NBEOAGPD_00265;eC_number=1.1.1.271;Name=fcl_1;db_xref=COG:COG0451;gene=fcl_1;inference=ab initio prediction:Prodigal:002006,similar to AA sequence:UniProtKB:P32055;locus_tag=NBEOAGPD_00265;product=GDP-L-fucose synthase
M-gregans_5_1	Prodigal:002006	CDS	18024	18794	.	+	0	ID=NBEOAGPD_00266;eC_number=7.3.2.4;Name=nrtD_1;db_xref=COG:COG1116;gene=nrtD_1;inference=ab initio prediction:Prodigal:002006,similar to AA sequence:UniProtKB:P38046;locus_tag=NBEOAGPD_00266;product=Nitrate import ATP-binding protein NrtD
M-gregans_5_1	Prodigal:002006	CDS	18787	19704	.	+	0	ID=NBEOAGPD_00267;inference=ab initio prediction:Prodigal:002006;locus_tag=NBEOAGPD_00267;product=hypothetical protein
M-gregans_5_1	Prodigal:002006	CDS	20118	21146	.	+	0	ID=NBEOAGPD_00268;inference=ab initio prediction:Prodigal:002006;locus_tag=NBEOAGPD_00268;product=hypothetical protein
M-gregans_5_1	Prodigal:002006	CDS	21143	21898	.	+	0	ID=NBEOAGPD_00269;eC_number=1.3.5.1;Name=frdB;db_xref=COG:COG0479;gene=frdB;inference=ab initio prediction:Prodigal:002006,similar to AA sequence:UniProtKB:P9WN89;locus_tag=NBEOAGPD_00269;product=Fumarate reductase iron-sulfur subunit
M-gregans_5_1	Prodigal:002006	CDS	21895	22224	.	+	0	ID=NBEOAGPD_00270;inference=ab initio prediction:Prodigal:002006;locus_tag=NBEOAGPD_00270;product=hypothetical protein
M-gregans_5_1	Prodigal:002006	CDS	22277	22642	.	+	0	ID=NBEOAGPD_00271;inference=ab initio prediction:Prodigal:002006;locus_tag=NBEOAGPD_00271;product=hypothetical protein
M-gregans_5_1	Prodigal:002006	CDS	22666	23538	.	+	0	ID=NBEOAGPD_00272;eC_number=4.2.1.32;Name=ttdA;db_xref=COG:COG1951;gene=ttdA;inference=ab initio prediction:Prodigal:002006,similar to AA sequence:UniProtKB:P05847;locus_tag=NBEOAGPD_00272;product=L(+)-tartrate dehydratase subunit alpha
M-gregans_5_1	Prodigal:002006	CDS	23570	24181	.	+	0	ID=NBEOAGPD_00273;eC_number=4.2.1.32;Name=ttdB;db_xref=COG:COG1838;gene=ttdB;inference=ab initio prediction:Prodigal:002006,similar to AA sequence:UniProtKB:P0AC35;locus_tag=NBEOAGPD_00273;product=L(+)-tartrate dehydratase subunit beta
M-gregans_5_1	Prodigal:002006	CDS	24178	25911	.	+	0	ID=NBEOAGPD_00274;eC_number=1.3.5.1;Name=sdhA_1;gene=sdhA_1;inference=ab initio prediction:Prodigal:002006,similar to AA sequence:UniProtKB:G4V4G6;locus_tag=NBEOAGPD_00274;product=Succinate dehydrogenase flavoprotein subunit
M-gregans_5_1	Prodigal:002006	CDS	25923	27545	.	+	0	ID=NBEOAGPD_00275;eC_number=2.2.1.6;Name=ilvG;db_xref=COG:COG0028;gene=ilvG;inference=ab initio prediction:Prodigal:002006,similar to AA sequence:UniProtKB:P9WG39;locus_tag=NBEOAGPD_00275;product=Acetolactate synthase large subunit IlvG
M-gregans_5_1	Prodigal:002006	CDS	27591	28595	.	+	0	ID=NBEOAGPD_00276;inference=ab initio prediction:Prodigal:002006;locus_tag=NBEOAGPD_00276;product=hypothetical protein
M-gregans_5_1	Prodigal:002006	CDS	28670	29413	.	-	0	ID=NBEOAGPD_00277;inference=ab initio prediction:Prodigal:002006;locus_tag=NBEOAGPD_00277;product=hypothetical protein
M-gregans_5_1	Prodigal:002006	CDS	29718	30035	.	+	0	ID=NBEOAGPD_00278;eC_number=4.2.1.42;Name=garD;gene=garD;inference=ab initio prediction:Prodigal:002006,protein motif:HAMAP:MF_02031;locus_tag=NBEOAGPD_00278;product=Galactarate dehydratase (L-threo-forming)
M-gregans_5_1	Prodigal:002006	CDS	30043	31323	.	+	0	ID=NBEOAGPD_00279;eC_number=4.4.1.24;Name=suyB;gene=suyB;inference=ab initio prediction:Prodigal:002006,similar to AA sequence:UniProtKB:Q58Y43;locus_tag=NBEOAGPD_00279;product=(2R)-sulfolactate sulfo-lyase subunit beta
M-gregans_5_1	Prodigal:002006	CDS	31461	32816	.	+	0	ID=NBEOAGPD_00280;Name=dctA_1;db_xref=COG:COG1301;gene=dctA_1;inference=ab initio prediction:Prodigal:002006,similar to AA sequence:UniProtKB:P0A830;locus_tag=NBEOAGPD_00280;product=Aerobic C4-dicarboxylate transport protein
M-gregans_5_1	Prodigal:002006	CDS	32829	33785	.	+	0	ID=NBEOAGPD_00281;eC_number=1.1.1.310;Name=slcC;db_xref=COG:COG0111;gene=slcC;inference=ab initio prediction:Prodigal:002006,similar to AA sequence:UniProtKB:Q1QWN6;locus_tag=NBEOAGPD_00281;product=(S)-sulfolactate dehydrogenase
M-gregans_6_1	Prodigal:002006	CDS	46	801	.	-	0	ID=NBEOAGPD_00282;Name=yedY1_1;db_xref=COG:COG2041;gene=yedY1_1;inference=ab initio prediction:Prodigal:002006,similar to AA sequence:UniProtKB:G8QM63;locus_tag=NBEOAGPD_00282;product=Putative protein-methionine-sulfoxide reductase subunit YedZ1
M-gregans_6_1	Prodigal:002006	CDS	798	1532	.	-	0	ID=NBEOAGPD_00283;Name=yedZ1;db_xref=COG:COG4117;gene=yedZ1;inference=ab initio prediction:Prodigal:002006,similar to AA sequence:UniProtKB:G8QM62;locus_tag=NBEOAGPD_00283;product=Putative protein-methionine-sulfoxide reductase subunit YedZ1
M-gregans_6_1	Prodigal:002006	CDS	1522	2136	.	-	0	ID=NBEOAGPD_00284;inference=ab initio prediction:Prodigal:002006;locus_tag=NBEOAGPD_00284;product=hypothetical protein
M-gregans_6_1	Prodigal:002006	CDS	2133	3251	.	-	0	ID=NBEOAGPD_00285;inference=ab initio prediction:Prodigal:002006;locus_tag=NBEOAGPD_00285;product=hypothetical protein
M-gregans_6_1	Prodigal:002006	CDS	3488	3730	.	+	0	ID=NBEOAGPD_00286;inference=ab initio prediction:Prodigal:002006;locus_tag=NBEOAGPD_00286;product=hypothetical protein
M-gregans_6_1	Prodigal:002006	CDS	3753	5063	.	-	0	ID=NBEOAGPD_00287;Name=proP_1;gene=proP_1;inference=ab initio prediction:Prodigal:002006,similar to AA sequence:UniProtKB:P0C0L7;locus_tag=NBEOAGPD_00287;product=Proline/betaine transporter
M-gregans_6_1	Prodigal:002006	CDS	5416	6840	.	+	0	ID=NBEOAGPD_00288;Name=yhdG_1;db_xref=COG:COG0531;gene=yhdG_1;inference=ab initio prediction:Prodigal:002006,similar to AA sequence:UniProtKB:O07576;locus_tag=NBEOAGPD_00288;product=putative amino acid permease YhdG
M-gregans_6_1	Prodigal:002006	CDS	6851	7294	.	-	0	ID=NBEOAGPD_00289;db_xref=COG:COG0664;inference=ab initio prediction:Prodigal:002006,similar to AA sequence:UniProtKB:P9WIY7;locus_tag=NBEOAGPD_00289;product=putative NTE family protein
M-gregans_6_1	Prodigal:002006	CDS	7406	8254	.	+	0	ID=NBEOAGPD_00290;inference=ab initio prediction:Prodigal:002006;locus_tag=NBEOAGPD_00290;product=hypothetical protein
M-gregans_6_1	Prodigal:002006	CDS	8268	8477	.	-	0	ID=NBEOAGPD_00291;inference=ab initio prediction:Prodigal:002006;locus_tag=NBEOAGPD_00291;product=hypothetical protein
M-gregans_6_1	Prodigal:002006	CDS	8711	8860	.	+	0	ID=NBEOAGPD_00292;inference=ab initio prediction:Prodigal:002006;locus_tag=NBEOAGPD_00292;product=hypothetical protein
M-gregans_6_1	Prodigal:002006	CDS	9016	9393	.	-	0	ID=NBEOAGPD_00293;inference=ab initio prediction:Prodigal:002006;locus_tag=NBEOAGPD_00293;product=hypothetical protein
M-gregans_6_1	Prodigal:002006	CDS	9866	10672	.	-	0	ID=NBEOAGPD_00294;Name=phyR_1;gene=phyR_1;inference=ab initio prediction:Prodigal:002006,similar to AA sequence:UniProtKB:Q0PEV3;locus_tag=NBEOAGPD_00294;product=Phyllosphere-induced regulator PhyR
M-gregans_6_1	Prodigal:002006	CDS	10853	11179	.	+	0	ID=NBEOAGPD_00295;inference=ab initio prediction:Prodigal:002006;locus_tag=NBEOAGPD_00295;product=hypothetical protein
M-gregans_6_1	Prodigal:002006	CDS	11226	11402	.	-	0	ID=NBEOAGPD_00296;inference=ab initio prediction:Prodigal:002006;locus_tag=NBEOAGPD_00296;product=hypothetical protein
M-gregans_6_1	Prodigal:002006	CDS	11714	11872	.	+	0	ID=NBEOAGPD_00297;inference=ab initio prediction:Prodigal:002006;locus_tag=NBEOAGPD_00297;product=hypothetical protein
M-gregans_6_1	Prodigal:002006	CDS	12257	13270	.	+	0	ID=NBEOAGPD_00298;inference=ab initio prediction:Prodigal:002006;locus_tag=NBEOAGPD_00298;product=hypothetical protein
M-gregans_6_1	Prodigal:002006	CDS	13335	14243	.	+	0	ID=NBEOAGPD_00299;eC_number=3.1.2.6;Name=gloB_1;gene=gloB_1;inference=ab initio prediction:Prodigal:002006,protein motif:HAMAP:MF_01374;locus_tag=NBEOAGPD_00299;product=Hydroxyacylglutathione hydrolase
M-gregans_6_1	Prodigal:002006	CDS	14248	15027	.	-	0	ID=NBEOAGPD_00300;inference=ab initio prediction:Prodigal:002006;locus_tag=NBEOAGPD_00300;product=hypothetical protein
M-gregans_6_1	Prodigal:002006	CDS	15211	15687	.	+	0	ID=NBEOAGPD_00301;inference=ab initio prediction:Prodigal:002006;locus_tag=NBEOAGPD_00301;product=hypothetical protein
M-gregans_6_1	Prodigal:002006	CDS	15763	15966	.	-	0	ID=NBEOAGPD_00302;inference=ab initio prediction:Prodigal:002006;locus_tag=NBEOAGPD_00302;product=hypothetical protein
M-gregans_6_1	Prodigal:002006	CDS	16161	16844	.	-	0	ID=NBEOAGPD_00303;eC_number=3.1.3.-;db_xref=COG:COG0637;inference=ab initio prediction:Prodigal:002006,similar to AA sequence:UniProtKB:Q9X0Y1;locus_tag=NBEOAGPD_00303;product=Phosphorylated carbohydrates phosphatase
M-gregans_6_1	Prodigal:002006	CDS	16859	17113	.	-	0	ID=NBEOAGPD_00304;inference=ab initio prediction:Prodigal:002006;locus_tag=NBEOAGPD_00304;product=hypothetical protein
M-gregans_6_1	Prodigal:002006	CDS	17240	17674	.	-	0	ID=NBEOAGPD_00305;inference=ab initio prediction:Prodigal:002006;locus_tag=NBEOAGPD_00305;product=hypothetical protein
M-gregans_6_1	Prodigal:002006	CDS	17774	18037	.	-	0	ID=NBEOAGPD_00306;inference=ab initio prediction:Prodigal:002006;locus_tag=NBEOAGPD_00306;product=hypothetical protein
M-gregans_6_1	Prodigal:002006	CDS	18140	18556	.	-	0	ID=NBEOAGPD_00307;inference=ab initio prediction:Prodigal:002006;locus_tag=NBEOAGPD_00307;product=hypothetical protein
M-gregans_6_1	Prodigal:002006	CDS	18553	19032	.	-	0	ID=NBEOAGPD_00308;inference=ab initio prediction:Prodigal:002006;locus_tag=NBEOAGPD_00308;product=hypothetical protein
M-gregans_6_1	Prodigal:002006	CDS	19193	19339	.	+	0	ID=NBEOAGPD_00309;inference=ab initio prediction:Prodigal:002006;locus_tag=NBEOAGPD_00309;product=hypothetical protein
M-gregans_6_1	Prodigal:002006	CDS	19378	21204	.	-	0	ID=NBEOAGPD_00310;inference=ab initio prediction:Prodigal:002006;locus_tag=NBEOAGPD_00310;product=hypothetical protein
M-gregans_6_1	Prodigal:002006	CDS	21207	21473	.	-	0	ID=NBEOAGPD_00311;inference=ab initio prediction:Prodigal:002006;locus_tag=NBEOAGPD_00311;product=hypothetical protein
M-gregans_6_1	Prodigal:002006	CDS	21888	23165	.	+	0	ID=NBEOAGPD_00312;eC_number=2.8.3.16;Name=frc_1;db_xref=COG:COG1804;gene=frc_1;inference=ab initio prediction:Prodigal:002006,similar to AA sequence:UniProtKB:P69902;locus_tag=NBEOAGPD_00312;product=Formyl-CoA:oxalate CoA-transferase
M-gregans_6_1	Prodigal:002006	CDS	23299	24231	.	+	0	ID=NBEOAGPD_00313;eC_number=2.1.2.9;Name=fmt_1;db_xref=COG:COG0223;gene=fmt_1;inference=ab initio prediction:Prodigal:002006,similar to AA sequence:UniProtKB:Q81WH2;locus_tag=NBEOAGPD_00313;product=Methionyl-tRNA formyltransferase
M-gregans_6_1	Aragorn:001002	tRNA	24464	24538	.	-	.	ID=NBEOAGPD_00314;inference=COORDINATES:profile:Aragorn:001002;locus_tag=NBEOAGPD_00314;product=tRNA-Arg(tcg)
M-gregans_6_1	Prodigal:002006	CDS	26219	26956	.	+	0	ID=NBEOAGPD_00315;Name=rutR;db_xref=COG:COG1309;gene=rutR;inference=ab initio prediction:Prodigal:002006,similar to AA sequence:UniProtKB:P0ACU2;locus_tag=NBEOAGPD_00315;product=HTH-type transcriptional regulator RutR
M-gregans_6_1	Prodigal:002006	CDS	26995	27279	.	-	0	ID=NBEOAGPD_00316;inference=ab initio prediction:Prodigal:002006;locus_tag=NBEOAGPD_00316;product=hypothetical protein
M-gregans_6_1	Prodigal:002006	CDS	27396	28892	.	+	0	ID=NBEOAGPD_00317;Name=ydjE;gene=ydjE;inference=ab initio prediction:Prodigal:002006,similar to AA sequence:UniProtKB:P38055;locus_tag=NBEOAGPD_00317;product=Inner membrane metabolite transport protein YdjE
M-gregans_6_1	Prodigal:002006	CDS	28970	29347	.	-	0	ID=NBEOAGPD_00318;inference=ab initio prediction:Prodigal:002006;locus_tag=NBEOAGPD_00318;product=hypothetical protein
M-gregans_6_1	Prodigal:002006	CDS	29382	30200	.	-	0	ID=NBEOAGPD_00319;eC_number=3.4.-.-;Name=bepA_1;gene=bepA_1;inference=ab initio prediction:Prodigal:002006,protein motif:HAMAP:MF_00997;locus_tag=NBEOAGPD_00319;product=Beta-barrel assembly-enhancing protease
M-gregans_6_1	Prodigal:002006	CDS	30326	31735	.	+	0	ID=NBEOAGPD_00320;eC_number=3.4.11.10;Name=pepA_1;gene=pepA_1;inference=ab initio prediction:Prodigal:002006,protein motif:HAMAP:MF_00181;locus_tag=NBEOAGPD_00320;product=cytosol aminopeptidase
M-gregans_6_1	Prodigal:002006	CDS	31737	32909	.	-	0	ID=NBEOAGPD_00321;eC_number=3.5.1.32;Name=hipO_1;db_xref=COG:COG1473;gene=hipO_1;inference=ab initio prediction:Prodigal:002006,similar to AA sequence:UniProtKB:P45493;locus_tag=NBEOAGPD_00321;product=Hippurate hydrolase
M-gregans_6_1	Prodigal:002006	CDS	33064	34242	.	-	0	ID=NBEOAGPD_00322;eC_number=1.2.4.1;Name=aceE;db_xref=COG:COG2609;gene=aceE;inference=ab initio prediction:Prodigal:002006,similar to AA sequence:UniProtKB:A0R0B0;locus_tag=NBEOAGPD_00322;product=Pyruvate dehydrogenase E1 component
M-gregans_7_1	Prodigal:002006	CDS	61	369	.	-	0	ID=NBEOAGPD_00323;inference=ab initio prediction:Prodigal:002006;locus_tag=NBEOAGPD_00323;product=hypothetical protein
M-gregans_7_1	Prodigal:002006	CDS	471	1847	.	-	0	ID=NBEOAGPD_00324;Name=ampG_1;db_xref=COG:COG0477;gene=ampG_1;inference=ab initio prediction:Prodigal:002006,similar to AA sequence:UniProtKB:P0AE16;locus_tag=NBEOAGPD_00324;product=Anhydromuropeptide permease
M-gregans_7_1	Prodigal:002006	CDS	2005	3168	.	+	0	ID=NBEOAGPD_00325;eC_number=2.7.13.3;Name=lov;gene=lov;inference=ab initio prediction:Prodigal:002006,similar to AA sequence:UniProtKB:Q1M667;locus_tag=NBEOAGPD_00325;product=Blue-light-activated histidine kinase
M-gregans_7_1	Prodigal:002006	CDS	3233	3685	.	+	0	ID=NBEOAGPD_00326;Name=phyR_2;gene=phyR_2;inference=ab initio prediction:Prodigal:002006,similar to AA sequence:UniProtKB:Q0PEV3;locus_tag=NBEOAGPD_00326;product=Phyllosphere-induced regulator PhyR
M-gregans_7_1	Prodigal:002006	CDS	3749	6478	.	-	0	ID=NBEOAGPD_00327;Name=mutS;db_xref=COG:COG0249;gene=mutS;inference=ab initio prediction:Prodigal:002006,similar to AA sequence:UniProtKB:P0A1Y0;locus_tag=NBEOAGPD_00327;product=DNA mismatch repair protein MutS
M-gregans_7_1	Prodigal:002006	CDS	6614	6898	.	-	0	ID=NBEOAGPD_00328;inference=ab initio prediction:Prodigal:002006;locus_tag=NBEOAGPD_00328;product=hypothetical protein
M-gregans_7_1	Prodigal:002006	CDS	7156	9615	.	+	0	ID=NBEOAGPD_00329;eC_number=3.6.4.13;Name=hrpB;db_xref=COG:COG1643;gene=hrpB;inference=ab initio prediction:Prodigal:002006,similar to AA sequence:UniProtKB:P37024;locus_tag=NBEOAGPD_00329;product=ATP-dependent RNA helicase HrpB
M-gregans_7_1	Prodigal:002006	CDS	9643	10062	.	+	0	ID=NBEOAGPD_00330;inference=ab initio prediction:Prodigal:002006;locus_tag=NBEOAGPD_00330;product=hypothetical protein
M-gregans_7_1	Prodigal:002006	CDS	10081	10695	.	+	0	ID=NBEOAGPD_00331;inference=ab initio prediction:Prodigal:002006;locus_tag=NBEOAGPD_00331;product=hypothetical protein
M-gregans_7_1	Prodigal:002006	CDS	10692	11324	.	+	0	ID=NBEOAGPD_00332;eC_number=3.6.1.-;Name=nudL;gene=nudL;inference=ab initio prediction:Prodigal:002006,protein motif:HAMAP:MF_01592;locus_tag=NBEOAGPD_00332;product=putative Nudix hydrolase NudL
M-gregans_7_1	Prodigal:002006	CDS	11357	11614	.	+	0	ID=NBEOAGPD_00333;inference=ab initio prediction:Prodigal:002006;locus_tag=NBEOAGPD_00333;product=hypothetical protein
M-gregans_7_1	Prodigal:002006	CDS	11614	12840	.	+	0	ID=NBEOAGPD_00334;eC_number=2.7.7.72;Name=cca;gene=cca;inference=ab initio prediction:Prodigal:002006,protein motif:HAMAP:MF_01263;locus_tag=NBEOAGPD_00334;product=CCA-adding enzyme
M-gregans_7_1	Prodigal:002006	CDS	12926	13327	.	-	0	ID=NBEOAGPD_00335;Name=atpC;db_xref=COG:COG0355;gene=atpC;inference=ab initio prediction:Prodigal:002006,similar to AA sequence:UniProtKB:A1B8P1;locus_tag=NBEOAGPD_00335;product=ATP synthase epsilon chain
M-gregans_7_1	Prodigal:002006	CDS	13428	14888	.	-	0	ID=NBEOAGPD_00336;eC_number=7.1.2.2;Name=atpD;db_xref=COG:COG0055;gene=atpD;inference=ab initio prediction:Prodigal:002006,similar to AA sequence:UniProtKB:A1B8P0;locus_tag=NBEOAGPD_00336;product=ATP synthase subunit beta
M-gregans_7_1	Prodigal:002006	CDS	14955	15836	.	-	0	ID=NBEOAGPD_00337;Name=atpG;db_xref=COG:COG0224;gene=atpG;inference=ab initio prediction:Prodigal:002006,similar to AA sequence:UniProtKB:P72246;locus_tag=NBEOAGPD_00337;product=ATP synthase gamma chain
M-gregans_7_1	Prodigal:002006	CDS	15910	17439	.	-	0	ID=NBEOAGPD_00338;eC_number=7.1.2.2;Name=atpA;db_xref=COG:COG0056;gene=atpA;inference=ab initio prediction:Prodigal:002006,similar to AA sequence:UniProtKB:P05036;locus_tag=NBEOAGPD_00338;product=ATP synthase subunit alpha
M-gregans_7_1	Prodigal:002006	CDS	17497	18123	.	-	0	ID=NBEOAGPD_00339;Name=atpH;db_xref=COG:COG0712;gene=atpH;inference=ab initio prediction:Prodigal:002006,similar to AA sequence:UniProtKB:P72244;locus_tag=NBEOAGPD_00339;product=ATP synthase subunit delta
M-gregans_7_1	Prodigal:002006	CDS	18302	18430	.	-	0	ID=NBEOAGPD_00340;inference=ab initio prediction:Prodigal:002006;locus_tag=NBEOAGPD_00340;product=hypothetical protein
M-gregans_7_1	Prodigal:002006	CDS	18534	19220	.	-	0	ID=NBEOAGPD_00341;inference=ab initio prediction:Prodigal:002006;locus_tag=NBEOAGPD_00341;product=hypothetical protein
M-gregans_7_1	Prodigal:002006	CDS	19305	19931	.	-	0	ID=NBEOAGPD_00342;eC_number=5.99.1.4;Name=nsaD;gene=nsaD;inference=ab initio prediction:Prodigal:002006,similar to AA sequence:UniProtKB:Q9X9Q7;locus_tag=NBEOAGPD_00342;product=2-hydroxychromene-2-carboxylate isomerase
M-gregans_7_1	Prodigal:002006	CDS	20129	21367	.	+	0	ID=NBEOAGPD_00343;eC_number=6.3.4.5;Name=argG;db_xref=COG:COG0137;gene=argG;inference=ab initio prediction:Prodigal:002006,similar to AA sequence:UniProtKB:Q9PHK7;locus_tag=NBEOAGPD_00343;product=Argininosuccinate synthase
M-gregans_7_1	Prodigal:002006	CDS	21609	22181	.	-	0	ID=NBEOAGPD_00344;inference=ab initio prediction:Prodigal:002006;locus_tag=NBEOAGPD_00344;product=hypothetical protein
M-gregans_7_1	Prodigal:002006	CDS	22245	23033	.	-	0	ID=NBEOAGPD_00345;eC_number=2.4.1.129;Name=mtgA_1;gene=mtgA_1;inference=ab initio prediction:Prodigal:002006,protein motif:HAMAP:MF_00766;locus_tag=NBEOAGPD_00345;product=Biosynthetic peptidoglycan transglycosylase
M-gregans_7_1	Prodigal:002006	CDS	23055	24029	.	+	0	ID=NBEOAGPD_00346;inference=ab initio prediction:Prodigal:002006;locus_tag=NBEOAGPD_00346;product=hypothetical protein
M-gregans_7_1	Prodigal:002006	CDS	24186	24875	.	-	0	ID=NBEOAGPD_00347;eC_number=3.2.2.27;inference=ab initio prediction:Prodigal:002006,protein motif:HAMAP:MF_00148;locus_tag=NBEOAGPD_00347;product=Uracil-DNA glycosylase
M-gregans_7_1	Prodigal:002006	CDS	24872	26410	.	-	0	ID=NBEOAGPD_00348;eC_number=3.1.3.-;Name=mggB;db_xref=COG:COG0737;gene=mggB;inference=ab initio prediction:Prodigal:002006,similar to AA sequence:UniProtKB:A9BJC1;locus_tag=NBEOAGPD_00348;product=Mannosylglucosyl-3-phosphoglycerate phosphatase
M-gregans_7_1	Prodigal:002006	CDS	26465	27415	.	-	0	ID=NBEOAGPD_00349;eC_number=2.1.1.222;Name=COQ3_1;gene=COQ3_1;inference=ab initio prediction:Prodigal:002006,protein motif:HAMAP:MF_00472;locus_tag=NBEOAGPD_00349;product=Ubiquinone biosynthesis O-methyltransferase%2C mitochondrial
M-gregans_7_1	Prodigal:002006	CDS	27565	28653	.	+	0	ID=NBEOAGPD_00350;eC_number=4.99.1.1;Name=hemH;db_xref=COG:COG0276;gene=hemH;inference=ab initio prediction:Prodigal:002006,similar to AA sequence:UniProtKB:P23871;locus_tag=NBEOAGPD_00350;product=Ferrochelatase
M-gregans_7_1	Prodigal:002006	CDS	28706	31090	.	-	0	ID=NBEOAGPD_00351;eC_number=2.7.4.1;Name=ppk;db_xref=COG:COG0855;gene=ppk;inference=ab initio prediction:Prodigal:002006,similar to AA sequence:UniProtKB:P9WHV9;locus_tag=NBEOAGPD_00351;product=Polyphosphate kinase
M-gregans_7_1	Prodigal:002006	CDS	31448	32002	.	+	0	ID=NBEOAGPD_00352;inference=ab initio prediction:Prodigal:002006;locus_tag=NBEOAGPD_00352;product=hypothetical protein
M-gregans_7_1	Prodigal:002006	CDS	32054	32773	.	-	0	ID=NBEOAGPD_00353;Name=dnaA_1;gene=dnaA_1;inference=ab initio prediction:Prodigal:002006,protein motif:HAMAP:MF_00377;locus_tag=NBEOAGPD_00353;product=Chromosomal replication initiator protein DnaA
M-gregans_7_1	Prodigal:002006	CDS	32814	33911	.	-	0	ID=NBEOAGPD_00354;db_xref=COG:COG0628;inference=ab initio prediction:Prodigal:002006,similar to AA sequence:UniProtKB:P9WFM5;locus_tag=NBEOAGPD_00354;product=Putative transport protein
M-gregans_7_1	Prodigal:002006	CDS	34091	35158	.	+	0	ID=NBEOAGPD_00355;eC_number=6.3.3.1;Name=purM;gene=purM;inference=ab initio prediction:Prodigal:002006,similar to AA sequence:UniProtKB:Q5F973;locus_tag=NBEOAGPD_00355;product=Phosphoribosylformylglycinamidine cyclo-ligase
M-gregans_7_1	Prodigal:002006	CDS	35155	35811	.	+	0	ID=NBEOAGPD_00356;eC_number=2.1.2.2;Name=purN;db_xref=COG:COG0299;gene=purN;inference=ab initio prediction:Prodigal:002006,similar to AA sequence:UniProtKB:P08179;locus_tag=NBEOAGPD_00356;product=Phosphoribosylglycinamide formyltransferase
M-gregans_7_1	Prodigal:002006	CDS	35901	36263	.	-	0	ID=NBEOAGPD_00357;inference=ab initio prediction:Prodigal:002006;locus_tag=NBEOAGPD_00357;product=hypothetical protein
M-gregans_7_1	Prodigal:002006	CDS	36441	36863	.	-	0	ID=NBEOAGPD_00358;eC_number=2.7.4.6;Name=ndk;db_xref=COG:COG0105;gene=ndk;inference=ab initio prediction:Prodigal:002006,similar to AA sequence:UniProtKB:P15266;locus_tag=NBEOAGPD_00358;product=Nucleoside diphosphate kinase
M-gregans_7_1	Prodigal:002006	CDS	37117	37638	.	+	0	ID=NBEOAGPD_00359;inference=ab initio prediction:Prodigal:002006;locus_tag=NBEOAGPD_00359;product=hypothetical protein
M-gregans_7_1	Prodigal:002006	CDS	37662	38297	.	-	0	ID=NBEOAGPD_00360;eC_number=1.8.4.-;Name=yfcG_1;db_xref=COG:COG0625;gene=yfcG_1;inference=ab initio prediction:Prodigal:002006,similar to AA sequence:UniProtKB:P77526;locus_tag=NBEOAGPD_00360;product=Disulfide-bond oxidoreductase YfcG
M-gregans_7_1	Prodigal:002006	CDS	38620	38892	.	+	0	ID=NBEOAGPD_00361;inference=ab initio prediction:Prodigal:002006;locus_tag=NBEOAGPD_00361;product=hypothetical protein
M-gregans_7_1	Prodigal:002006	CDS	38963	39388	.	+	0	ID=NBEOAGPD_00362;inference=ab initio prediction:Prodigal:002006;locus_tag=NBEOAGPD_00362;product=hypothetical protein
M-gregans_7_1	Prodigal:002006	CDS	39381	41432	.	+	0	ID=NBEOAGPD_00363;Name=aaeB_1;gene=aaeB_1;inference=ab initio prediction:Prodigal:002006,protein motif:HAMAP:MF_01545;locus_tag=NBEOAGPD_00363;product=p-hydroxybenzoic acid efflux pump subunit AaeB
M-gregans_7_1	Prodigal:002006	CDS	41447	41641	.	+	0	ID=NBEOAGPD_00364;inference=ab initio prediction:Prodigal:002006;locus_tag=NBEOAGPD_00364;product=hypothetical protein
M-gregans_7_1	Prodigal:002006	CDS	41641	42672	.	+	0	ID=NBEOAGPD_00365;Name=aaeA_1;db_xref=COG:COG1566;gene=aaeA_1;inference=ab initio prediction:Prodigal:002006,similar to AA sequence:UniProtKB:P46482;locus_tag=NBEOAGPD_00365;product=p-hydroxybenzoic acid efflux pump subunit AaeA
M-gregans_7_1	Prodigal:002006	CDS	43287	44759	.	-	0	ID=NBEOAGPD_00366;eC_number=6.3.5.-;Name=gatB;db_xref=COG:COG0064;gene=gatB;inference=ab initio prediction:Prodigal:002006,similar to AA sequence:UniProtKB:Q9HVT7;locus_tag=NBEOAGPD_00366;product=Aspartyl/glutamyl-tRNA(Asn/Gln) amidotransferase subunit B
M-gregans_7_1	Prodigal:002006	CDS	44859	45158	.	-	0	ID=NBEOAGPD_00367;inference=ab initio prediction:Prodigal:002006;locus_tag=NBEOAGPD_00367;product=hypothetical protein
M-gregans_7_1	Prodigal:002006	CDS	45155	46648	.	-	0	ID=NBEOAGPD_00368;eC_number=6.3.5.7;Name=gatA_2;db_xref=COG:COG0154;gene=gatA_2;inference=ab initio prediction:Prodigal:002006,similar to AA sequence:UniProtKB:Q9HVT8;locus_tag=NBEOAGPD_00368;product=Glutamyl-tRNA(Gln) amidotransferase subunit A
M-gregans_7_1	Prodigal:002006	CDS	46757	47044	.	-	0	ID=NBEOAGPD_00369;eC_number=6.3.5.-;Name=gatC;db_xref=COG:COG0721;gene=gatC;inference=ab initio prediction:Prodigal:002006,similar to AA sequence:UniProtKB:Q9HVT9;locus_tag=NBEOAGPD_00369;product=Glutamyl-tRNA(Gln) amidotransferase subunit C
M-gregans_7_1	Prodigal:002006	CDS	47165	47335	.	-	0	ID=NBEOAGPD_00370;inference=ab initio prediction:Prodigal:002006;locus_tag=NBEOAGPD_00370;product=hypothetical protein
M-gregans_7_1	Prodigal:002006	CDS	47460	48029	.	+	0	ID=NBEOAGPD_00371;inference=ab initio prediction:Prodigal:002006;locus_tag=NBEOAGPD_00371;product=hypothetical protein
M-gregans_7_1	Prodigal:002006	CDS	48040	48573	.	+	0	ID=NBEOAGPD_00372;eC_number=3.1.-.-;Name=yqgF;gene=yqgF;inference=ab initio prediction:Prodigal:002006,protein motif:HAMAP:MF_00651;locus_tag=NBEOAGPD_00372;product=Putative pre-16S rRNA nuclease
M-gregans_7_1	Prodigal:002006	CDS	48628	48882	.	-	0	ID=NBEOAGPD_00373;inference=ab initio prediction:Prodigal:002006;locus_tag=NBEOAGPD_00373;product=hypothetical protein
M-gregans_7_1	Prodigal:002006	CDS	48959	49102	.	+	0	ID=NBEOAGPD_00374;inference=ab initio prediction:Prodigal:002006;locus_tag=NBEOAGPD_00374;product=hypothetical protein
M-gregans_7_1	Prodigal:002006	CDS	49106	50272	.	-	0	ID=NBEOAGPD_00375;inference=ab initio prediction:Prodigal:002006;locus_tag=NBEOAGPD_00375;product=hypothetical protein
M-gregans_7_1	Prodigal:002006	CDS	50328	50936	.	-	0	ID=NBEOAGPD_00376;eC_number=2.3.1.275;Name=plsY;db_xref=COG:COG0344;gene=plsY;inference=ab initio prediction:Prodigal:002006,similar to AA sequence:UniProtKB:O66905;locus_tag=NBEOAGPD_00376;product=Glycerol-3-phosphate acyltransferase
M-gregans_7_1	Prodigal:002006	CDS	50933	52249	.	-	0	ID=NBEOAGPD_00377;eC_number=3.5.2.3;Name=pyrC;db_xref=COG:COG0044;gene=pyrC;inference=ab initio prediction:Prodigal:002006,similar to AA sequence:UniProtKB:O66990;locus_tag=NBEOAGPD_00377;product=Dihydroorotase
M-gregans_7_1	Prodigal:002006	CDS	52249	53196	.	-	0	ID=NBEOAGPD_00378;eC_number=2.1.3.2;Name=pyrB;gene=pyrB;inference=ab initio prediction:Prodigal:002006,similar to AA sequence:UniProtKB:P56585;locus_tag=NBEOAGPD_00378;product=Aspartate carbamoyltransferase
M-gregans_7_1	Prodigal:002006	CDS	53357	54013	.	+	0	ID=NBEOAGPD_00379;inference=ab initio prediction:Prodigal:002006;locus_tag=NBEOAGPD_00379;product=hypothetical protein
M-gregans_7_1	Prodigal:002006	CDS	54021	54857	.	+	0	ID=NBEOAGPD_00380;inference=ab initio prediction:Prodigal:002006;locus_tag=NBEOAGPD_00380;product=hypothetical protein
M-gregans_7_1	Prodigal:002006	CDS	54785	55132	.	-	0	ID=NBEOAGPD_00381;inference=ab initio prediction:Prodigal:002006;locus_tag=NBEOAGPD_00381;product=hypothetical protein
M-gregans_7_1	Prodigal:002006	CDS	55129	55863	.	-	0	ID=NBEOAGPD_00382;inference=ab initio prediction:Prodigal:002006;locus_tag=NBEOAGPD_00382;product=hypothetical protein
M-gregans_7_1	Prodigal:002006	CDS	56102	56254	.	+	0	ID=NBEOAGPD_00383;inference=ab initio prediction:Prodigal:002006;locus_tag=NBEOAGPD_00383;product=hypothetical protein
M-gregans_7_1	Prodigal:002006	CDS	56376	56480	.	-	0	ID=NBEOAGPD_00384;inference=ab initio prediction:Prodigal:002006;locus_tag=NBEOAGPD_00384;product=hypothetical protein
M-gregans_8_1	Prodigal:002006	CDS	485	616	.	-	0	ID=NBEOAGPD_00385;inference=ab initio prediction:Prodigal:002006;locus_tag=NBEOAGPD_00385;product=hypothetical protein
M-gregans_8_1	Prodigal:002006	CDS	863	3196	.	+	0	ID=NBEOAGPD_00386;eC_number=2.7.13.3;Name=rcsC_2;gene=rcsC_2;inference=ab initio prediction:Prodigal:002006,protein motif:HAMAP:MF_00979;locus_tag=NBEOAGPD_00386;product=Sensor histidine kinase RcsC
M-gregans_8_1	Prodigal:002006	CDS	3196	4536	.	+	0	ID=NBEOAGPD_00387;Name=ugpB;db_xref=COG:COG1653;gene=ugpB;inference=ab initio prediction:Prodigal:002006,similar to AA sequence:UniProtKB:P0AG80;locus_tag=NBEOAGPD_00387;product=sn-glycerol-3-phosphate-binding periplasmic protein UgpB
M-gregans_8_1	Prodigal:002006	CDS	4752	4952	.	-	0	ID=NBEOAGPD_00388;inference=ab initio prediction:Prodigal:002006;locus_tag=NBEOAGPD_00388;product=hypothetical protein
M-gregans_8_1	Prodigal:002006	CDS	5120	6865	.	-	0	ID=NBEOAGPD_00389;eC_number=2.7.-.-;Name=sasA_2;gene=sasA_2;inference=ab initio prediction:Prodigal:002006,protein motif:HAMAP:MF_01837;locus_tag=NBEOAGPD_00389;product=Adaptive-response sensory-kinase SasA
M-gregans_8_1	Prodigal:002006	CDS	7220	7897	.	+	0	ID=NBEOAGPD_00390;Name=ompR_1;gene=ompR_1;inference=ab initio prediction:Prodigal:002006,similar to AA sequence:UniProtKB:P0AA16;locus_tag=NBEOAGPD_00390;product=Transcriptional regulatory protein OmpR
M-gregans_8_1	Prodigal:002006	CDS	8286	9740	.	+	0	ID=NBEOAGPD_00391;eC_number=2.7.13.3;Name=rcsC_3;gene=rcsC_3;inference=ab initio prediction:Prodigal:002006,protein motif:HAMAP:MF_00979;locus_tag=NBEOAGPD_00391;product=Sensor histidine kinase RcsC
M-gregans_8_1	Prodigal:002006	CDS	10271	10753	.	-	0	ID=NBEOAGPD_00392;inference=ab initio prediction:Prodigal:002006;locus_tag=NBEOAGPD_00392;product=hypothetical protein
M-gregans_8_1	Prodigal:002006	CDS	11114	12991	.	+	0	ID=NBEOAGPD_00393;inference=ab initio prediction:Prodigal:002006;locus_tag=NBEOAGPD_00393;product=hypothetical protein
M-gregans_8_1	Prodigal:002006	CDS	13299	13991	.	+	0	ID=NBEOAGPD_00394;inference=ab initio prediction:Prodigal:002006;locus_tag=NBEOAGPD_00394;product=hypothetical protein
M-gregans_8_1	Prodigal:002006	CDS	15771	15941	.	+	0	ID=NBEOAGPD_00395;inference=ab initio prediction:Prodigal:002006;locus_tag=NBEOAGPD_00395;product=hypothetical protein
M-gregans_8_1	Prodigal:002006	CDS	15938	16216	.	+	0	ID=NBEOAGPD_00396;inference=ab initio prediction:Prodigal:002006;locus_tag=NBEOAGPD_00396;product=hypothetical protein
M-gregans_8_1	Prodigal:002006	CDS	17162	17398	.	+	0	ID=NBEOAGPD_00397;inference=ab initio prediction:Prodigal:002006;locus_tag=NBEOAGPD_00397;product=hypothetical protein
M-gregans_8_1	Prodigal:002006	CDS	18706	19032	.	+	0	ID=NBEOAGPD_00398;inference=ab initio prediction:Prodigal:002006;locus_tag=NBEOAGPD_00398;product=hypothetical protein
M-gregans_8_1	Prodigal:002006	CDS	19069	19302	.	-	0	ID=NBEOAGPD_00399;inference=ab initio prediction:Prodigal:002006;locus_tag=NBEOAGPD_00399;product=hypothetical protein
M-gregans_8_1	Prodigal:002006	CDS	19541	20419	.	-	0	ID=NBEOAGPD_00400;inference=ab initio prediction:Prodigal:002006;locus_tag=NBEOAGPD_00400;product=hypothetical protein
M-gregans_8_1	Prodigal:002006	CDS	20574	21215	.	-	0	ID=NBEOAGPD_00401;Name=betI_1;gene=betI_1;inference=ab initio prediction:Prodigal:002006,protein motif:HAMAP:MF_00768;locus_tag=NBEOAGPD_00401;product=HTH-type transcriptional regulator BetI
M-gregans_8_1	Prodigal:002006	CDS	21288	22202	.	+	0	ID=NBEOAGPD_00402;inference=ab initio prediction:Prodigal:002006;locus_tag=NBEOAGPD_00402;product=hypothetical protein
M-gregans_8_1	Prodigal:002006	CDS	22261	22731	.	+	0	ID=NBEOAGPD_00403;inference=ab initio prediction:Prodigal:002006;locus_tag=NBEOAGPD_00403;product=hypothetical protein
M-gregans_8_1	Prodigal:002006	CDS	22819	23910	.	+	0	ID=NBEOAGPD_00404;inference=ab initio prediction:Prodigal:002006;locus_tag=NBEOAGPD_00404;product=hypothetical protein
M-gregans_8_1	Prodigal:002006	CDS	23918	25108	.	+	0	ID=NBEOAGPD_00405;inference=ab initio prediction:Prodigal:002006;locus_tag=NBEOAGPD_00405;product=hypothetical protein
M-gregans_8_1	Prodigal:002006	CDS	25491	28475	.	-	0	ID=NBEOAGPD_00406;eC_number=1.17.1.9;inference=ab initio prediction:Prodigal:002006,similar to AA sequence:UniProtKB:Q99RW4;locus_tag=NBEOAGPD_00406;product=Putative formate dehydrogenase
M-gregans_8_1	Prodigal:002006	CDS	28531	30246	.	-	0	ID=NBEOAGPD_00407;eC_number=7.-.-.-;Name=rsxC_2;gene=rsxC_2;inference=ab initio prediction:Prodigal:002006,protein motif:HAMAP:MF_00461;locus_tag=NBEOAGPD_00407;product=Ion-translocating oxidoreductase complex subunit C
M-gregans_8_1	Prodigal:002006	CDS	30304	30621	.	-	0	ID=NBEOAGPD_00408;inference=ab initio prediction:Prodigal:002006;locus_tag=NBEOAGPD_00408;product=hypothetical protein
M-gregans_8_1	Prodigal:002006	CDS	31270	31479	.	-	0	ID=NBEOAGPD_00409;inference=ab initio prediction:Prodigal:002006;locus_tag=NBEOAGPD_00409;product=hypothetical protein
M-gregans_8_1	Prodigal:002006	CDS	31748	31990	.	+	0	ID=NBEOAGPD_00410;inference=ab initio prediction:Prodigal:002006;locus_tag=NBEOAGPD_00410;product=hypothetical protein
M-gregans_8_1	Prodigal:002006	CDS	32436	33677	.	-	0	ID=NBEOAGPD_00411;inference=ab initio prediction:Prodigal:002006;locus_tag=NBEOAGPD_00411;product=hypothetical protein
M-gregans_8_1	Prodigal:002006	CDS	34420	34974	.	+	0	ID=NBEOAGPD_00412;eC_number=3.1.4.-;Name=rpfG_2;db_xref=COG:COG3437;gene=rpfG_2;inference=ab initio prediction:Prodigal:002006,similar to AA sequence:UniProtKB:Q4UU85;locus_tag=NBEOAGPD_00412;product=Cyclic di-GMP phosphodiesterase response regulator RpfG
M-gregans_8_1	Prodigal:002006	CDS	34977	36134	.	+	0	ID=NBEOAGPD_00413;inference=ab initio prediction:Prodigal:002006;locus_tag=NBEOAGPD_00413;product=hypothetical protein
M-gregans_8_1	Prodigal:002006	CDS	36201	36299	.	+	0	ID=NBEOAGPD_00414;inference=ab initio prediction:Prodigal:002006;locus_tag=NBEOAGPD_00414;product=hypothetical protein
M-gregans_8_1	Prodigal:002006	CDS	36614	38587	.	+	0	ID=NBEOAGPD_00415;inference=ab initio prediction:Prodigal:002006;locus_tag=NBEOAGPD_00415;product=hypothetical protein
M-gregans_8_1	Prodigal:002006	CDS	38931	40166	.	-	0	ID=NBEOAGPD_00416;eC_number=3.5.1.4;Name=amiD_1;db_xref=COG:COG0154;gene=amiD_1;inference=ab initio prediction:Prodigal:002006,similar to AA sequence:UniProtKB:P9WQ93;locus_tag=NBEOAGPD_00416;product=Putative amidase AmiD
M-gregans_8_1	Prodigal:002006	CDS	40217	41521	.	-	0	ID=NBEOAGPD_00417;eC_number=3.5.1.4;Name=amiD_2;db_xref=COG:COG0154;gene=amiD_2;inference=ab initio prediction:Prodigal:002006,similar to AA sequence:UniProtKB:P9WQ93;locus_tag=NBEOAGPD_00417;product=Putative amidase AmiD
M-gregans_8_1	Prodigal:002006	CDS	41543	42505	.	-	0	ID=NBEOAGPD_00418;inference=ab initio prediction:Prodigal:002006;locus_tag=NBEOAGPD_00418;product=hypothetical protein
M-gregans_8_1	Prodigal:002006	CDS	42549	43421	.	-	0	ID=NBEOAGPD_00419;inference=ab initio prediction:Prodigal:002006;locus_tag=NBEOAGPD_00419;product=hypothetical protein
M-gregans_8_1	Prodigal:002006	CDS	43421	44266	.	-	0	ID=NBEOAGPD_00420;eC_number=7.6.2.8;Name=btuD_1;gene=btuD_1;inference=ab initio prediction:Prodigal:002006,protein motif:HAMAP:MF_01005;locus_tag=NBEOAGPD_00420;product=Vitamin B12 import ATP-binding protein BtuD
M-gregans_8_1	Prodigal:002006	CDS	44497	44838	.	+	0	ID=NBEOAGPD_00421;inference=ab initio prediction:Prodigal:002006;locus_tag=NBEOAGPD_00421;product=hypothetical protein
M-gregans_8_1	Prodigal:002006	CDS	44913	45863	.	-	0	ID=NBEOAGPD_00422;inference=ab initio prediction:Prodigal:002006;locus_tag=NBEOAGPD_00422;product=hypothetical protein
M-gregans_8_1	Prodigal:002006	CDS	45884	46597	.	-	0	ID=NBEOAGPD_00423;Name=livF_1;db_xref=COG:COG0410;gene=livF_1;inference=ab initio prediction:Prodigal:002006,similar to AA sequence:UniProtKB:P22731;locus_tag=NBEOAGPD_00423;product=High-affinity branched-chain amino acid transport ATP-binding protein LivF
M-gregans_8_1	Prodigal:002006	CDS	46594	47304	.	-	0	ID=NBEOAGPD_00424;Name=phnT;db_xref=COG:COG3842;gene=phnT;inference=ab initio prediction:Prodigal:002006,similar to AA sequence:UniProtKB:P96063;locus_tag=NBEOAGPD_00424;product=Putative 2-aminoethylphosphonate import ATP-binding protein PhnT
M-gregans_8_1	Prodigal:002006	CDS	47301	48398	.	-	0	ID=NBEOAGPD_00425;Name=livH_1;db_xref=COG:COG0559;gene=livH_1;inference=ab initio prediction:Prodigal:002006,similar to AA sequence:UniProtKB:P0AEX7;locus_tag=NBEOAGPD_00425;product=High-affinity branched-chain amino acid transport system permease protein LivH
M-gregans_8_1	Prodigal:002006	CDS	48395	50014	.	-	0	ID=NBEOAGPD_00426;inference=ab initio prediction:Prodigal:002006;locus_tag=NBEOAGPD_00426;product=hypothetical protein
M-gregans_8_1	Prodigal:002006	CDS	50030	51256	.	-	0	ID=NBEOAGPD_00427;Name=amiC_1;gene=amiC_1;inference=ab initio prediction:Prodigal:002006,similar to AA sequence:UniProtKB:P27017;locus_tag=NBEOAGPD_00427;product=Aliphatic amidase expression-regulating protein
M-gregans_8_1	Prodigal:002006	CDS	51304	52071	.	+	0	ID=NBEOAGPD_00428;inference=ab initio prediction:Prodigal:002006;locus_tag=NBEOAGPD_00428;product=hypothetical protein
M-gregans_8_1	Prodigal:002006	CDS	51959	52333	.	-	0	ID=NBEOAGPD_00429;inference=ab initio prediction:Prodigal:002006,similar to AA sequence:UniProtKB:Q881J7;locus_tag=NBEOAGPD_00429;product=Blue-light-activated protein
M-gregans_8_1	Prodigal:002006	CDS	52630	52911	.	+	0	ID=NBEOAGPD_00430;inference=ab initio prediction:Prodigal:002006;locus_tag=NBEOAGPD_00430;product=hypothetical protein
M-gregans_8_1	Prodigal:002006	CDS	52996	53178	.	-	0	ID=NBEOAGPD_00431;inference=ab initio prediction:Prodigal:002006;locus_tag=NBEOAGPD_00431;product=hypothetical protein
M-gregans_8_1	Prodigal:002006	CDS	53271	54770	.	-	0	ID=NBEOAGPD_00432;inference=ab initio prediction:Prodigal:002006;locus_tag=NBEOAGPD_00432;product=hypothetical protein
M-gregans_8_1	Prodigal:002006	CDS	54833	56125	.	-	0	ID=NBEOAGPD_00433;eC_number=6.3.4.4;Name=purA;db_xref=COG:COG0104;gene=purA;inference=ab initio prediction:Prodigal:002006,similar to AA sequence:UniProtKB:Q8ZIV7;locus_tag=NBEOAGPD_00433;product=Adenylosuccinate synthetase
M-gregans_8_1	Prodigal:002006	CDS	56337	58949	.	+	0	ID=NBEOAGPD_00434;eC_number=3.4.11.2;Name=pepN;db_xref=COG:COG0308;gene=pepN;inference=ab initio prediction:Prodigal:002006,similar to AA sequence:UniProtKB:P04825;locus_tag=NBEOAGPD_00434;product=Aminopeptidase N
M-gregans_8_1	Prodigal:002006	CDS	59122	61473	.	+	0	ID=NBEOAGPD_00435;eC_number=2.7.13.3;Name=rcsC_4;gene=rcsC_4;inference=ab initio prediction:Prodigal:002006,protein motif:HAMAP:MF_00979;locus_tag=NBEOAGPD_00435;product=Sensor histidine kinase RcsC
M-gregans_8_1	Prodigal:002006	CDS	61742	62899	.	-	0	ID=NBEOAGPD_00436;inference=ab initio prediction:Prodigal:002006;locus_tag=NBEOAGPD_00436;product=hypothetical protein
M-gregans_8_1	Prodigal:002006	CDS	62963	63286	.	-	0	ID=NBEOAGPD_00437;inference=ab initio prediction:Prodigal:002006;locus_tag=NBEOAGPD_00437;product=hypothetical protein
M-gregans_8_1	Prodigal:002006	CDS	63548	65437	.	+	0	ID=NBEOAGPD_00438;eC_number=2.7.13.3;Name=rcsC_5;gene=rcsC_5;inference=ab initio prediction:Prodigal:002006,protein motif:HAMAP:MF_00979;locus_tag=NBEOAGPD_00438;product=Sensor histidine kinase RcsC
M-gregans_8_1	Prodigal:002006	CDS	65504	66202	.	+	0	ID=NBEOAGPD_00439;inference=ab initio prediction:Prodigal:002006;locus_tag=NBEOAGPD_00439;product=hypothetical protein
M-gregans_8_1	Prodigal:002006	CDS	66276	66617	.	+	0	ID=NBEOAGPD_00440;inference=ab initio prediction:Prodigal:002006;locus_tag=NBEOAGPD_00440;product=hypothetical protein
M-gregans_8_1	Prodigal:002006	CDS	66658	68805	.	-	0	ID=NBEOAGPD_00441;Name=flhA_1;db_xref=COG:COG1298;gene=flhA_1;inference=ab initio prediction:Prodigal:002006,similar to AA sequence:UniProtKB:Q8YDK9;locus_tag=NBEOAGPD_00441;product=Flagellar biosynthesis protein FlhA
M-gregans_8_1	Prodigal:002006	CDS	68986	69297	.	+	0	ID=NBEOAGPD_00442;inference=ab initio prediction:Prodigal:002006;locus_tag=NBEOAGPD_00442;product=hypothetical protein
M-gregans_8_1	Prodigal:002006	CDS	69331	70071	.	+	0	ID=NBEOAGPD_00443;inference=ab initio prediction:Prodigal:002006;locus_tag=NBEOAGPD_00443;product=hypothetical protein
M-gregans_8_1	Prodigal:002006	CDS	70141	70629	.	-	0	ID=NBEOAGPD_00444;Name=atpF_1;db_xref=COG:COG0711;gene=atpF_1;inference=ab initio prediction:Prodigal:002006,similar to AA sequence:UniProtKB:O05333;locus_tag=NBEOAGPD_00444;product=ATP synthase subunit b
M-gregans_8_1	Prodigal:002006	CDS	70647	71222	.	-	0	ID=NBEOAGPD_00445;Name=atpF_2;gene=atpF_2;inference=ab initio prediction:Prodigal:002006,protein motif:HAMAP:MF_01398;locus_tag=NBEOAGPD_00445;product=ATP synthase subunit b
M-gregans_8_1	Prodigal:002006	CDS	71419	71646	.	-	0	ID=NBEOAGPD_00446;Name=atpE;gene=atpE;inference=ab initio prediction:Prodigal:002006,similar to AA sequence:UniProtKB:O05331;locus_tag=NBEOAGPD_00446;product=ATP synthase subunit c
M-gregans_8_1	Prodigal:002006	CDS	71706	72461	.	-	0	ID=NBEOAGPD_00447;Name=atpB;db_xref=COG:COG0356;gene=atpB;inference=ab initio prediction:Prodigal:002006,similar to AA sequence:UniProtKB:O05330;locus_tag=NBEOAGPD_00447;product=ATP synthase subunit a
M-gregans_8_1	Prodigal:002006	CDS	72542	72922	.	-	0	ID=NBEOAGPD_00448;inference=ab initio prediction:Prodigal:002006;locus_tag=NBEOAGPD_00448;product=hypothetical protein
M-gregans_8_1	Prodigal:002006	CDS	73115	73759	.	-	0	ID=NBEOAGPD_00449;inference=ab initio prediction:Prodigal:002006;locus_tag=NBEOAGPD_00449;product=hypothetical protein
M-gregans_8_1	Prodigal:002006	CDS	73873	74928	.	-	0	ID=NBEOAGPD_00450;inference=ab initio prediction:Prodigal:002006;locus_tag=NBEOAGPD_00450;product=hypothetical protein
M-gregans_8_1	Prodigal:002006	CDS	75073	75987	.	-	0	ID=NBEOAGPD_00451;Name=xerD_1;gene=xerD_1;inference=ab initio prediction:Prodigal:002006,similar to AA sequence:UniProtKB:Q2YR40;locus_tag=NBEOAGPD_00451;product=Tyrosine recombinase XerD
M-gregans_8_1	Prodigal:002006	CDS	75984	76139	.	-	0	ID=NBEOAGPD_00452;inference=ab initio prediction:Prodigal:002006;locus_tag=NBEOAGPD_00452;product=hypothetical protein
M-gregans_8_1	Prodigal:002006	CDS	76362	76967	.	+	0	ID=NBEOAGPD_00453;eC_number=2.7.1.71;Name=aroK_1;db_xref=COG:COG0703;gene=aroK_1;inference=ab initio prediction:Prodigal:002006,similar to AA sequence:UniProtKB:P0A6D7;locus_tag=NBEOAGPD_00453;product=Shikimate kinase 1
M-gregans_8_1	Prodigal:002006	CDS	76983	78116	.	+	0	ID=NBEOAGPD_00454;eC_number=4.2.3.4;Name=aroB;db_xref=COG:COG0337;gene=aroB;inference=ab initio prediction:Prodigal:002006,similar to AA sequence:UniProtKB:Q9KNV2;locus_tag=NBEOAGPD_00454;product=3-dehydroquinate synthase
M-gregans_8_1	Prodigal:002006	CDS	78195	79445	.	+	0	ID=NBEOAGPD_00455;inference=ab initio prediction:Prodigal:002006;locus_tag=NBEOAGPD_00455;product=hypothetical protein
M-gregans_8_1	Prodigal:002006	CDS	79490	81937	.	-	0	ID=NBEOAGPD_00456;inference=ab initio prediction:Prodigal:002006;locus_tag=NBEOAGPD_00456;product=hypothetical protein
M-gregans_9_1	Prodigal:002006	CDS	127	1308	.	-	0	ID=NBEOAGPD_00457;inference=ab initio prediction:Prodigal:002006;locus_tag=NBEOAGPD_00457;product=hypothetical protein
M-gregans_9_1	Prodigal:002006	CDS	1505	2221	.	-	0	ID=NBEOAGPD_00458;Name=smc_1;gene=smc_1;inference=ab initio prediction:Prodigal:002006,protein motif:HAMAP:MF_01894;locus_tag=NBEOAGPD_00458;product=Chromosome partition protein Smc
M-gregans_9_1	Aragorn:001002	tRNA	2551	2626	.	-	.	ID=NBEOAGPD_00459;inference=COORDINATES:profile:Aragorn:001002;locus_tag=NBEOAGPD_00459;product=tRNA-Phe(gaa)
M-gregans_9_1	Prodigal:002006	CDS	2709	2903	.	-	0	ID=NBEOAGPD_00460;Name=yacG;gene=yacG;inference=ab initio prediction:Prodigal:002006,protein motif:HAMAP:MF_00649;locus_tag=NBEOAGPD_00460;product=DNA gyrase inhibitor YacG
M-gregans_9_1	Prodigal:002006	CDS	2900	3601	.	-	0	ID=NBEOAGPD_00461;eC_number=3.6.1.9;Name=yhdE;db_xref=COG:COG0424;gene=yhdE;inference=ab initio prediction:Prodigal:002006,similar to AA sequence:UniProtKB:P25536;locus_tag=NBEOAGPD_00461;product=dTTP/UTP pyrophosphatase
M-gregans_9_1	Prodigal:002006	CDS	4027	4491	.	+	0	ID=NBEOAGPD_00462;eC_number=6.3.3.2;Name=ygfA;db_xref=COG:COG0212;gene=ygfA;inference=ab initio prediction:Prodigal:002006,similar to AA sequence:UniProtKB:P0AC28;locus_tag=NBEOAGPD_00462;product=5-formyltetrahydrofolate cyclo-ligase
M-gregans_9_1	Prodigal:002006	CDS	4529	5347	.	+	0	ID=NBEOAGPD_00463;eC_number=3.1.4.16;Name=ymdB;db_xref=COG:COG1692;gene=ymdB;inference=ab initio prediction:Prodigal:002006,similar to AA sequence:UniProtKB:O31775;locus_tag=NBEOAGPD_00463;product=2'%2C3'-cyclic-nucleotide 2'-phosphodiesterase
M-gregans_9_1	Prodigal:002006	CDS	5453	6439	.	+	0	ID=NBEOAGPD_00464;inference=ab initio prediction:Prodigal:002006;locus_tag=NBEOAGPD_00464;product=hypothetical protein
M-gregans_9_1	Prodigal:002006	CDS	6443	7456	.	+	0	ID=NBEOAGPD_00465;Name=ompA_1;gene=ompA_1;inference=ab initio prediction:Prodigal:002006,protein motif:HAMAP:MF_00842;locus_tag=NBEOAGPD_00465;product=Outer membrane protein A
M-gregans_9_1	Prodigal:002006	CDS	7714	7998	.	-	0	ID=NBEOAGPD_00466;inference=ab initio prediction:Prodigal:002006;locus_tag=NBEOAGPD_00466;product=hypothetical protein
M-gregans_9_1	Prodigal:002006	CDS	7995	10292	.	-	0	ID=NBEOAGPD_00467;Name=ydeP_1;db_xref=COG:COG0243;gene=ydeP_1;inference=ab initio prediction:Prodigal:002006,similar to AA sequence:UniProtKB:P77561;locus_tag=NBEOAGPD_00467;product=Protein YdeP
M-gregans_9_1	Prodigal:002006	CDS	10614	11012	.	-	0	ID=NBEOAGPD_00468;inference=ab initio prediction:Prodigal:002006;locus_tag=NBEOAGPD_00468;product=hypothetical protein
M-gregans_9_1	Prodigal:002006	CDS	11058	12131	.	-	0	ID=NBEOAGPD_00469;eC_number=1.3.5.2;Name=pyrD;db_xref=COG:COG0167;gene=pyrD;inference=ab initio prediction:Prodigal:002006,similar to AA sequence:UniProtKB:P0A7E1;locus_tag=NBEOAGPD_00469;product=Dihydroorotate dehydrogenase (quinone)
M-gregans_9_1	Prodigal:002006	CDS	12128	12475	.	-	0	ID=NBEOAGPD_00470;inference=ab initio prediction:Prodigal:002006;locus_tag=NBEOAGPD_00470;product=hypothetical protein
M-gregans_9_1	Prodigal:002006	CDS	12689	13321	.	+	0	ID=NBEOAGPD_00471;eC_number=3.4.21.88;Name=lexA_1;gene=lexA_1;inference=ab initio prediction:Prodigal:002006,protein motif:HAMAP:MF_00015;locus_tag=NBEOAGPD_00471;product=LexA repressor
M-gregans_9_1	Prodigal:002006	CDS	13408	14505	.	+	0	ID=NBEOAGPD_00472;inference=ab initio prediction:Prodigal:002006,similar to AA sequence:UniProtKB:Q881J7;locus_tag=NBEOAGPD_00472;product=Blue-light-activated protein
M-gregans_9_1	Prodigal:002006	CDS	14648	15619	.	+	0	ID=NBEOAGPD_00473;inference=ab initio prediction:Prodigal:002006;locus_tag=NBEOAGPD_00473;product=hypothetical protein
M-gregans_9_1	Prodigal:002006	CDS	15681	16535	.	-	0	ID=NBEOAGPD_00474;eC_number=2.1.1.182;Name=rsmA_1;gene=rsmA_1;inference=ab initio prediction:Prodigal:002006,similar to AA sequence:UniProtKB:Q1RK29;locus_tag=NBEOAGPD_00474;product=Ribosomal RNA small subunit methyltransferase A
M-gregans_9_1	Prodigal:002006	CDS	16532	17635	.	-	0	ID=NBEOAGPD_00475;eC_number=1.1.1.262;Name=pdxA;db_xref=COG:COG1995;gene=pdxA;inference=ab initio prediction:Prodigal:002006,similar to AA sequence:UniProtKB:P58719;locus_tag=NBEOAGPD_00475;product=4-hydroxythreonine-4-phosphate dehydrogenase
M-gregans_9_1	Prodigal:002006	CDS	17735	20326	.	-	0	ID=NBEOAGPD_00476;Name=lptD;gene=lptD;inference=ab initio prediction:Prodigal:002006,protein motif:HAMAP:MF_01411;locus_tag=NBEOAGPD_00476;product=LPS-assembly protein LptD
M-gregans_9_1	Prodigal:002006	CDS	20409	21497	.	-	0	ID=NBEOAGPD_00477;Name=lptG;db_xref=COG:COG0795;gene=lptG;inference=ab initio prediction:Prodigal:002006,similar to AA sequence:UniProtKB:P0ADC6;locus_tag=NBEOAGPD_00477;product=Lipopolysaccharide export system permease protein LptG
M-gregans_9_1	Prodigal:002006	CDS	21504	22664	.	-	0	ID=NBEOAGPD_00478;inference=ab initio prediction:Prodigal:002006;locus_tag=NBEOAGPD_00478;product=hypothetical protein
M-gregans_9_1	Prodigal:002006	CDS	22879	24375	.	+	0	ID=NBEOAGPD_00479;eC_number=3.4.11.1;Name=pepA_2;db_xref=COG:COG0260;gene=pepA_2;inference=ab initio prediction:Prodigal:002006,similar to AA sequence:UniProtKB:O86436;locus_tag=NBEOAGPD_00479;product=Cytosol aminopeptidase
M-gregans_9_1	Prodigal:002006	CDS	24469	25200	.	+	0	ID=NBEOAGPD_00480;inference=ab initio prediction:Prodigal:002006;locus_tag=NBEOAGPD_00480;product=hypothetical protein
M-gregans_9_1	Prodigal:002006	CDS	25656	26489	.	+	0	ID=NBEOAGPD_00481;Name=focA;db_xref=COG:COG2116;gene=focA;inference=ab initio prediction:Prodigal:002006,similar to AA sequence:UniProtKB:P0AC23;locus_tag=NBEOAGPD_00481;product=putative formate transporter 1
M-gregans_9_1	Prodigal:002006	CDS	26555	28270	.	+	0	ID=NBEOAGPD_00482;eC_number=2.7.11.1;Name=pknD;gene=pknD;inference=ab initio prediction:Prodigal:002006,protein motif:HAMAP:MF_01957;locus_tag=NBEOAGPD_00482;product=Serine/threonine-protein kinase PknD
M-gregans_9_1	Prodigal:002006	CDS	28428	30134	.	+	0	ID=NBEOAGPD_00483;eC_number=6.2.1.3;Name=fadD;db_xref=COG:COG0318;gene=fadD;inference=ab initio prediction:Prodigal:002006,similar to AA sequence:UniProtKB:P69451;locus_tag=NBEOAGPD_00483;product=Long-chain-fatty-acid--CoA ligase
M-gregans_9_1	Prodigal:002006	CDS	30235	31182	.	+	0	ID=NBEOAGPD_00484;eC_number=1.8.5.-;Name=msrP_1;db_xref=COG:COG2041;gene=msrP_1;inference=ab initio prediction:Prodigal:002006,similar to AA sequence:UniProtKB:P76342;locus_tag=NBEOAGPD_00484;product=Protein-methionine-sulfoxide reductase catalytic subunit MsrP
M-gregans_9_1	Prodigal:002006	CDS	31370	32260	.	-	0	ID=NBEOAGPD_00485;Name=dmlR_1;gene=dmlR_1;inference=ab initio prediction:Prodigal:002006,similar to AA sequence:UniProtKB:P76250;locus_tag=NBEOAGPD_00485;product=HTH-type transcriptional regulator DmlR
M-gregans_9_1	Prodigal:002006	CDS	32574	33551	.	-	0	ID=NBEOAGPD_00486;eC_number=1.8.1.9;Name=trxB_1;db_xref=COG:COG0492;gene=trxB_1;inference=ab initio prediction:Prodigal:002006,similar to AA sequence:UniProtKB:P0A9P4;locus_tag=NBEOAGPD_00486;product=Thioredoxin reductase
M-gregans_9_1	Prodigal:002006	CDS	33593	34642	.	-	0	ID=NBEOAGPD_00487;inference=ab initio prediction:Prodigal:002006;locus_tag=NBEOAGPD_00487;product=hypothetical protein
M-gregans_9_1	Prodigal:002006	CDS	34639	35160	.	-	0	ID=NBEOAGPD_00488;inference=ab initio prediction:Prodigal:002006;locus_tag=NBEOAGPD_00488;product=hypothetical protein
M-gregans_9_1	Prodigal:002006	CDS	35168	35650	.	-	0	ID=NBEOAGPD_00489;Name=greA;db_xref=COG:COG0782;gene=greA;inference=ab initio prediction:Prodigal:002006,similar to AA sequence:UniProtKB:P0A6W5;locus_tag=NBEOAGPD_00489;product=Transcription elongation factor GreA
M-gregans_9_1	Prodigal:002006	CDS	35747	39220	.	-	0	ID=NBEOAGPD_00490;eC_number=6.3.5.5;Name=carB;db_xref=COG:COG0458;gene=carB;inference=ab initio prediction:Prodigal:002006,similar to AA sequence:UniProtKB:P00968;locus_tag=NBEOAGPD_00490;product=Carbamoyl-phosphate synthase large chain
M-gregans_9_1	Prodigal:002006	CDS	39413	40159	.	-	0	ID=NBEOAGPD_00491;eC_number=2.3.2.29;Name=bpt;db_xref=COG:COG2935;gene=bpt;inference=ab initio prediction:Prodigal:002006,similar to AA sequence:UniProtKB:Q983E4;locus_tag=NBEOAGPD_00491;product=Aspartate/glutamate leucyltransferase
M-gregans_9_1	Prodigal:002006	CDS	40332	40820	.	-	0	ID=NBEOAGPD_00492;inference=ab initio prediction:Prodigal:002006;locus_tag=NBEOAGPD_00492;product=hypothetical protein
M-gregans_9_1	Prodigal:002006	CDS	41155	41517	.	-	0	ID=NBEOAGPD_00493;inference=ab initio prediction:Prodigal:002006;locus_tag=NBEOAGPD_00493;product=hypothetical protein
M-gregans_9_1	Prodigal:002006	CDS	41526	42581	.	-	0	ID=NBEOAGPD_00494;eC_number=4.2.1.24;Name=hemB;db_xref=COG:COG0113;gene=hemB;inference=ab initio prediction:Prodigal:002006,similar to AA sequence:UniProtKB:P45622;locus_tag=NBEOAGPD_00494;product=Delta-aminolevulinic acid dehydratase
M-gregans_9_1	Prodigal:002006	CDS	42758	43195	.	+	0	ID=NBEOAGPD_00495;inference=ab initio prediction:Prodigal:002006;locus_tag=NBEOAGPD_00495;product=hypothetical protein
M-gregans_9_1	Prodigal:002006	CDS	43358	43867	.	+	0	ID=NBEOAGPD_00496;inference=ab initio prediction:Prodigal:002006;locus_tag=NBEOAGPD_00496;product=hypothetical protein
M-gregans_10_1	Prodigal:002006	CDS	2	4885	.	+	0	ID=NBEOAGPD_00497;inference=ab initio prediction:Prodigal:002006;locus_tag=NBEOAGPD_00497;product=hypothetical protein
M-gregans_10_1	Prodigal:002006	CDS	5021	5353	.	+	0	ID=NBEOAGPD_00498;inference=ab initio prediction:Prodigal:002006;locus_tag=NBEOAGPD_00498;product=hypothetical protein
M-gregans_10_1	Prodigal:002006	CDS	5521	5841	.	+	0	ID=NBEOAGPD_00499;Name=fdxE;db_xref=COG:COG0633;gene=fdxE;inference=ab initio prediction:Prodigal:002006,similar to AA sequence:UniProtKB:P80306;locus_tag=NBEOAGPD_00499;product=Ferredoxin-6
M-gregans_10_1	Prodigal:002006	CDS	5832	6266	.	-	0	ID=NBEOAGPD_00500;inference=ab initio prediction:Prodigal:002006;locus_tag=NBEOAGPD_00500;product=hypothetical protein
M-gregans_10_1	Prodigal:002006	CDS	6266	7441	.	-	0	ID=NBEOAGPD_00501;inference=ab initio prediction:Prodigal:002006;locus_tag=NBEOAGPD_00501;product=hypothetical protein
M-gregans_10_1	Prodigal:002006	CDS	7653	8066	.	+	0	ID=NBEOAGPD_00502;inference=ab initio prediction:Prodigal:002006;locus_tag=NBEOAGPD_00502;product=hypothetical protein
M-gregans_10_1	Prodigal:002006	CDS	8079	9929	.	-	0	ID=NBEOAGPD_00503;Name=kefC_1;db_xref=COG:COG0475;gene=kefC_1;inference=ab initio prediction:Prodigal:002006,similar to AA sequence:UniProtKB:P03819;locus_tag=NBEOAGPD_00503;product=Glutathione-regulated potassium-efflux system protein KefC
M-gregans_10_1	Prodigal:002006	CDS	10246	11466	.	+	0	ID=NBEOAGPD_00504;inference=ab initio prediction:Prodigal:002006;locus_tag=NBEOAGPD_00504;product=hypothetical protein
M-gregans_10_1	Prodigal:002006	CDS	11463	12110	.	+	0	ID=NBEOAGPD_00505;inference=ab initio prediction:Prodigal:002006;locus_tag=NBEOAGPD_00505;product=hypothetical protein
M-gregans_10_1	Prodigal:002006	CDS	12337	12489	.	+	0	ID=NBEOAGPD_00506;inference=ab initio prediction:Prodigal:002006;locus_tag=NBEOAGPD_00506;product=hypothetical protein
M-gregans_10_1	Prodigal:002006	CDS	12577	13428	.	+	0	ID=NBEOAGPD_00507;inference=ab initio prediction:Prodigal:002006;locus_tag=NBEOAGPD_00507;product=hypothetical protein
M-gregans_10_1	Prodigal:002006	CDS	13498	14478	.	+	0	ID=NBEOAGPD_00508;eC_number=1.1.-.-;Name=yajO_1;db_xref=COG:COG0667;gene=yajO_1;inference=ab initio prediction:Prodigal:002006,similar to AA sequence:UniProtKB:P77735;locus_tag=NBEOAGPD_00508;product=1-deoxyxylulose-5-phosphate synthase YajO
M-gregans_10_1	Prodigal:002006	CDS	14478	15002	.	+	0	ID=NBEOAGPD_00509;eC_number=3.1.3.-;db_xref=COG:COG2062;inference=ab initio prediction:Prodigal:002006,similar to AA sequence:UniProtKB:P9WGF9;locus_tag=NBEOAGPD_00509;product=putative protein
M-gregans_10_1	Prodigal:002006	CDS	15035	16102	.	-	0	ID=NBEOAGPD_00510;eC_number=3.1.1.5;Name=pldB;db_xref=COG:COG2267;gene=pldB;inference=ab initio prediction:Prodigal:002006,similar to AA sequence:UniProtKB:P07000;locus_tag=NBEOAGPD_00510;product=Lysophospholipase L2
M-gregans_10_1	Prodigal:002006	CDS	16116	16277	.	-	0	ID=NBEOAGPD_00511;inference=ab initio prediction:Prodigal:002006;locus_tag=NBEOAGPD_00511;product=hypothetical protein
M-gregans_10_1	Prodigal:002006	CDS	16300	16767	.	+	0	ID=NBEOAGPD_00512;Name=ibpA_1;db_xref=COG:COG0071;gene=ibpA_1;inference=ab initio prediction:Prodigal:002006,similar to AA sequence:UniProtKB:P0C054;locus_tag=NBEOAGPD_00512;product=Small heat shock protein IbpA
M-gregans_10_1	Prodigal:002006	CDS	16827	17126	.	-	0	ID=NBEOAGPD_00513;inference=ab initio prediction:Prodigal:002006;locus_tag=NBEOAGPD_00513;product=hypothetical protein
M-gregans_10_1	Prodigal:002006	CDS	17196	17654	.	-	0	ID=NBEOAGPD_00514;inference=ab initio prediction:Prodigal:002006;locus_tag=NBEOAGPD_00514;product=hypothetical protein
M-gregans_10_1	Prodigal:002006	CDS	17883	18740	.	+	0	ID=NBEOAGPD_00515;inference=ab initio prediction:Prodigal:002006;locus_tag=NBEOAGPD_00515;product=hypothetical protein
M-gregans_10_1	Prodigal:002006	CDS	18753	19052	.	+	0	ID=NBEOAGPD_00516;inference=ab initio prediction:Prodigal:002006;locus_tag=NBEOAGPD_00516;product=hypothetical protein
M-gregans_10_1	Prodigal:002006	CDS	19062	19985	.	+	0	ID=NBEOAGPD_00517;eC_number=2.5.1.61;Name=hemC;db_xref=COG:COG0181;gene=hemC;inference=ab initio prediction:Prodigal:002006,similar to AA sequence:UniProtKB:P06983;locus_tag=NBEOAGPD_00517;product=Porphobilinogen deaminase
M-gregans_10_1	Prodigal:002006	CDS	20067	20402	.	-	0	ID=NBEOAGPD_00518;inference=ab initio prediction:Prodigal:002006;locus_tag=NBEOAGPD_00518;product=hypothetical protein
M-gregans_10_1	Prodigal:002006	CDS	20665	21621	.	+	0	ID=NBEOAGPD_00519;eC_number=3.1.1.-;Name=aes_1;db_xref=COG:COG0657;gene=aes_1;inference=ab initio prediction:Prodigal:002006,similar to AA sequence:UniProtKB:Q8ZRA1;locus_tag=NBEOAGPD_00519;product=Acetyl esterase
M-gregans_10_1	Prodigal:002006	CDS	21738	24302	.	+	0	ID=NBEOAGPD_00520;eC_number=3.6.4.13;Name=rhlB_1;gene=rhlB_1;inference=ab initio prediction:Prodigal:002006,protein motif:HAMAP:MF_00661;locus_tag=NBEOAGPD_00520;product=ATP-dependent RNA helicase RhlB
M-gregans_10_1	Prodigal:002006	CDS	24320	25069	.	+	0	ID=NBEOAGPD_00521;inference=ab initio prediction:Prodigal:002006;locus_tag=NBEOAGPD_00521;product=hypothetical protein
M-gregans_10_1	Prodigal:002006	CDS	25135	25722	.	-	0	ID=NBEOAGPD_00522;eC_number=5.4.2.11;Name=gpmA_1;gene=gpmA_1;inference=ab initio prediction:Prodigal:002006,protein motif:HAMAP:MF_01039;locus_tag=NBEOAGPD_00522;product=2%2C3-bisphosphoglycerate-dependent phosphoglycerate mutase
M-gregans_10_1	Prodigal:002006	CDS	25778	26173	.	-	0	ID=NBEOAGPD_00523;eC_number=4.4.1.5;Name=gloA_1;db_xref=COG:COG0346;gene=gloA_1;inference=ab initio prediction:Prodigal:002006,similar to AA sequence:UniProtKB:P0AC81;locus_tag=NBEOAGPD_00523;product=Lactoylglutathione lyase
M-gregans_10_1	Prodigal:002006	CDS	26338	27624	.	+	0	ID=NBEOAGPD_00524;eC_number=6.1.1.11;Name=serS;db_xref=COG:COG0172;gene=serS;inference=ab initio prediction:Prodigal:002006,similar to AA sequence:UniProtKB:O66647;locus_tag=NBEOAGPD_00524;product=Serine--tRNA ligase
M-gregans_10_1	Prodigal:002006	CDS	27624	28388	.	+	0	ID=NBEOAGPD_00525;eC_number=3.1.3.5;Name=surE;db_xref=COG:COG0496;gene=surE;inference=ab initio prediction:Prodigal:002006,similar to AA sequence:UniProtKB:B2S5B9;locus_tag=NBEOAGPD_00525;product=5'-nucleotidase SurE
M-gregans_10_1	Prodigal:002006	CDS	28395	29057	.	+	0	ID=NBEOAGPD_00526;eC_number=2.1.1.77;Name=pcm_1;db_xref=COG:COG2518;gene=pcm_1;inference=ab initio prediction:Prodigal:002006,similar to AA sequence:UniProtKB:P0A7A5;locus_tag=NBEOAGPD_00526;product=Protein-L-isoaspartate O-methyltransferase
M-gregans_10_1	Prodigal:002006	CDS	29212	30702	.	+	0	ID=NBEOAGPD_00527;inference=ab initio prediction:Prodigal:002006;locus_tag=NBEOAGPD_00527;product=hypothetical protein
M-gregans_10_1	Prodigal:002006	CDS	30758	31627	.	-	0	ID=NBEOAGPD_00528;inference=ab initio prediction:Prodigal:002006;locus_tag=NBEOAGPD_00528;product=hypothetical protein
M-gregans_10_1	Prodigal:002006	CDS	31829	32161	.	+	0	ID=NBEOAGPD_00529;Name=yajC;db_xref=COG:COG1862;gene=yajC;inference=ab initio prediction:Prodigal:002006,similar to AA sequence:UniProtKB:P0ADZ7;locus_tag=NBEOAGPD_00529;product=Sec translocon accessory complex subunit YajC
M-gregans_10_1	Prodigal:002006	CDS	32225	33832	.	+	0	ID=NBEOAGPD_00530;Name=secD;db_xref=COG:COG0342;gene=secD;inference=ab initio prediction:Prodigal:002006,similar to AA sequence:UniProtKB:P0AG90;locus_tag=NBEOAGPD_00530;product=Protein translocase subunit SecD
M-gregans_10_1	Prodigal:002006	CDS	33896	34840	.	+	0	ID=NBEOAGPD_00531;Name=secF;gene=secF;inference=ab initio prediction:Prodigal:002006,similar to AA sequence:UniProtKB:A8GQT5;locus_tag=NBEOAGPD_00531;product=Protein translocase subunit SecF
M-gregans_10_1	Prodigal:002006	CDS	34845	35228	.	+	0	ID=NBEOAGPD_00532;inference=ab initio prediction:Prodigal:002006;locus_tag=NBEOAGPD_00532;product=hypothetical protein
M-gregans_10_1	Prodigal:002006	CDS	35249	36139	.	+	0	ID=NBEOAGPD_00533;eC_number=2.5.1.32;Name=crtB;db_xref=COG:COG1562;gene=crtB;inference=ab initio prediction:Prodigal:002006,similar to AA sequence:UniProtKB:P37269;locus_tag=NBEOAGPD_00533;product=15-cis-phytoene synthase
M-gregans_10_1	Prodigal:002006	CDS	36147	37718	.	-	0	ID=NBEOAGPD_00534;db_xref=COG:COG2199;inference=ab initio prediction:Prodigal:002006,similar to AA sequence:UniProtKB:Q9ABX9;locus_tag=NBEOAGPD_00534;product=putative signaling protein
M-gregans_10_1	Prodigal:002006	CDS	37958	39676	.	+	0	ID=NBEOAGPD_00535;Name=glcA;db_xref=COG:COG1620;gene=glcA;inference=ab initio prediction:Prodigal:002006,similar to AA sequence:UniProtKB:Q46839;locus_tag=NBEOAGPD_00535;product=Glycolate permease GlcA
M-gregans_10_1	Prodigal:002006	CDS	39808	40338	.	+	0	ID=NBEOAGPD_00536;inference=ab initio prediction:Prodigal:002006;locus_tag=NBEOAGPD_00536;product=hypothetical protein
M-gregans_10_1	Prodigal:002006	CDS	40425	41522	.	+	0	ID=NBEOAGPD_00537;inference=ab initio prediction:Prodigal:002006;locus_tag=NBEOAGPD_00537;product=hypothetical protein
M-gregans_10_1	Prodigal:002006	CDS	41617	43038	.	-	0	ID=NBEOAGPD_00538;eC_number=2.1.1.74;Name=trmFO;db_xref=COG:COG1206;gene=trmFO;inference=ab initio prediction:Prodigal:002006,similar to AA sequence:UniProtKB:P39815;locus_tag=NBEOAGPD_00538;product=Methylenetetrahydrofolate--tRNA-(uracil-5-)-methyltransferase TrmFO
M-gregans_10_1	Prodigal:002006	CDS	43105	43251	.	-	0	ID=NBEOAGPD_00539;inference=ab initio prediction:Prodigal:002006;locus_tag=NBEOAGPD_00539;product=hypothetical protein
M-gregans_10_1	Prodigal:002006	CDS	43547	43867	.	-	0	ID=NBEOAGPD_00540;inference=ab initio prediction:Prodigal:002006;locus_tag=NBEOAGPD_00540;product=hypothetical protein
M-gregans_10_1	Prodigal:002006	CDS	44030	45001	.	-	0	ID=NBEOAGPD_00541;Name=htrA;gene=htrA;inference=ab initio prediction:Prodigal:002006,similar to AA sequence:UniProtKB:P73354;locus_tag=NBEOAGPD_00541;product=Putative serine protease HtrA
M-gregans_10_1	Prodigal:002006	CDS	45241	46218	.	-	0	ID=NBEOAGPD_00542;inference=ab initio prediction:Prodigal:002006;locus_tag=NBEOAGPD_00542;product=hypothetical protein
M-gregans_10_1	Prodigal:002006	CDS	46740	49820	.	-	0	ID=NBEOAGPD_00543;Name=uvrA;db_xref=COG:COG0178;gene=uvrA;inference=ab initio prediction:Prodigal:002006,similar to AA sequence:UniProtKB:P0A698;locus_tag=NBEOAGPD_00543;product=UvrABC system protein A
M-gregans_10_1	Prodigal:002006	CDS	50417	52450	.	+	0	ID=NBEOAGPD_00544;inference=ab initio prediction:Prodigal:002006;locus_tag=NBEOAGPD_00544;product=hypothetical protein
M-gregans_10_1	Prodigal:002006	CDS	52352	53335	.	-	0	ID=NBEOAGPD_00545;inference=ab initio prediction:Prodigal:002006;locus_tag=NBEOAGPD_00545;product=hypothetical protein
M-gregans_10_1	Prodigal:002006	CDS	53691	53861	.	-	0	ID=NBEOAGPD_00546;inference=ab initio prediction:Prodigal:002006;locus_tag=NBEOAGPD_00546;product=hypothetical protein
M-gregans_10_1	Prodigal:002006	CDS	54141	54293	.	-	0	ID=NBEOAGPD_00547;inference=ab initio prediction:Prodigal:002006;locus_tag=NBEOAGPD_00547;product=hypothetical protein
M-gregans_11_1	Prodigal:002006	CDS	63	2762	.	-	0	ID=NBEOAGPD_00548;eC_number=4.2.1.3;Name=acnA;db_xref=COG:COG1048;gene=acnA;inference=ab initio prediction:Prodigal:002006,similar to AA sequence:UniProtKB:P70920;locus_tag=NBEOAGPD_00548;product=Aconitate hydratase A
M-gregans_11_1	Prodigal:002006	CDS	3049	4056	.	-	0	ID=NBEOAGPD_00549;eC_number=3.2.1.52;Name=nagZ;db_xref=COG:COG1472;gene=nagZ;inference=ab initio prediction:Prodigal:002006,similar to AA sequence:UniProtKB:Q9HZK0;locus_tag=NBEOAGPD_00549;product=Beta-hexosaminidase
M-gregans_11_1	Prodigal:002006	CDS	4253	5596	.	-	0	ID=NBEOAGPD_00550;inference=ab initio prediction:Prodigal:002006;locus_tag=NBEOAGPD_00550;product=hypothetical protein
M-gregans_11_1	Prodigal:002006	CDS	5630	7384	.	-	0	ID=NBEOAGPD_00551;eC_number=6.1.1.19;Name=argS;gene=argS;inference=ab initio prediction:Prodigal:002006,similar to AA sequence:UniProtKB:Q99W05;locus_tag=NBEOAGPD_00551;product=Arginine--tRNA ligase
M-gregans_11_1	Prodigal:002006	CDS	7671	8174	.	+	0	ID=NBEOAGPD_00552;inference=ab initio prediction:Prodigal:002006;locus_tag=NBEOAGPD_00552;product=hypothetical protein
M-gregans_11_1	Prodigal:002006	CDS	8196	9443	.	-	0	ID=NBEOAGPD_00553;inference=ab initio prediction:Prodigal:002006,protein motif:HAMAP:MF_01212;locus_tag=NBEOAGPD_00553;product=Deoxyguanosinetriphosphate triphosphohydrolase-like protein
M-gregans_11_1	Prodigal:002006	CDS	9602	9928	.	+	0	ID=NBEOAGPD_00554;Name=erpA;db_xref=COG:COG0316;gene=erpA;inference=ab initio prediction:Prodigal:002006,similar to AA sequence:UniProtKB:P45344;locus_tag=NBEOAGPD_00554;product=Iron-sulfur cluster insertion protein ErpA
M-gregans_11_1	Prodigal:002006	CDS	10135	14421	.	-	0	ID=NBEOAGPD_00555;inference=ab initio prediction:Prodigal:002006;locus_tag=NBEOAGPD_00555;product=hypothetical protein
M-gregans_11_1	Prodigal:002006	CDS	14631	16616	.	-	0	ID=NBEOAGPD_00556;Name=bamA_1;gene=bamA_1;inference=ab initio prediction:Prodigal:002006,protein motif:HAMAP:MF_01430;locus_tag=NBEOAGPD_00556;product=Outer membrane protein assembly factor BamA
M-gregans_11_1	Prodigal:002006	CDS	17338	17718	.	+	0	ID=NBEOAGPD_00557;inference=ab initio prediction:Prodigal:002006;locus_tag=NBEOAGPD_00557;product=hypothetical protein
M-gregans_11_1	Prodigal:002006	CDS	17904	18194	.	+	0	ID=NBEOAGPD_00558;inference=ab initio prediction:Prodigal:002006;locus_tag=NBEOAGPD_00558;product=hypothetical protein
M-gregans_11_1	Prodigal:002006	CDS	18549	18806	.	+	0	ID=NBEOAGPD_00559;inference=ab initio prediction:Prodigal:002006;locus_tag=NBEOAGPD_00559;product=hypothetical protein
M-gregans_11_1	Prodigal:002006	CDS	18919	19215	.	-	0	ID=NBEOAGPD_00560;inference=ab initio prediction:Prodigal:002006;locus_tag=NBEOAGPD_00560;product=hypothetical protein
M-gregans_11_1	Prodigal:002006	CDS	19437	20474	.	-	0	ID=NBEOAGPD_00561;eC_number=6.3.1.2;Name=glnII;db_xref=COG:COG0174;gene=glnII;inference=ab initio prediction:Prodigal:002006,similar to AA sequence:UniProtKB:P04772;locus_tag=NBEOAGPD_00561;product=Glutamine synthetase
M-gregans_11_1	Prodigal:002006	CDS	20931	21119	.	+	0	ID=NBEOAGPD_00562;inference=ab initio prediction:Prodigal:002006;locus_tag=NBEOAGPD_00562;product=hypothetical protein
M-gregans_11_1	Prodigal:002006	CDS	21384	22325	.	-	0	ID=NBEOAGPD_00563;eC_number=3.5.1.2;Name=glsA;db_xref=COG:COG2066;gene=glsA;inference=ab initio prediction:Prodigal:002006,similar to AA sequence:UniProtKB:O87405;locus_tag=NBEOAGPD_00563;product=Thermolabile glutaminase
M-gregans_11_1	Prodigal:002006	CDS	22556	22831	.	-	0	ID=NBEOAGPD_00564;inference=ab initio prediction:Prodigal:002006;locus_tag=NBEOAGPD_00564;product=hypothetical protein
M-gregans_11_1	Prodigal:002006	CDS	22913	23626	.	-	0	ID=NBEOAGPD_00565;inference=ab initio prediction:Prodigal:002006;locus_tag=NBEOAGPD_00565;product=hypothetical protein
M-gregans_11_1	Prodigal:002006	CDS	23756	24433	.	+	0	ID=NBEOAGPD_00566;inference=ab initio prediction:Prodigal:002006;locus_tag=NBEOAGPD_00566;product=hypothetical protein
M-gregans_11_1	Prodigal:002006	CDS	24611	24757	.	+	0	ID=NBEOAGPD_00567;inference=ab initio prediction:Prodigal:002006;locus_tag=NBEOAGPD_00567;product=hypothetical protein
M-gregans_11_1	Prodigal:002006	CDS	24995	26713	.	-	0	ID=NBEOAGPD_00568;inference=ab initio prediction:Prodigal:002006;locus_tag=NBEOAGPD_00568;product=hypothetical protein
M-gregans_11_1	Prodigal:002006	CDS	26827	27978	.	-	0	ID=NBEOAGPD_00569;inference=ab initio prediction:Prodigal:002006;locus_tag=NBEOAGPD_00569;product=hypothetical protein
M-gregans_11_1	Prodigal:002006	CDS	28028	30286	.	-	0	ID=NBEOAGPD_00570;inference=ab initio prediction:Prodigal:002006;locus_tag=NBEOAGPD_00570;product=hypothetical protein
M-gregans_11_1	Prodigal:002006	CDS	30283	31014	.	-	0	ID=NBEOAGPD_00571;inference=ab initio prediction:Prodigal:002006;locus_tag=NBEOAGPD_00571;product=hypothetical protein
M-gregans_11_1	Prodigal:002006	CDS	31599	31940	.	-	0	ID=NBEOAGPD_00572;inference=ab initio prediction:Prodigal:002006;locus_tag=NBEOAGPD_00572;product=hypothetical protein
M-gregans_11_1	Prodigal:002006	CDS	31945	32832	.	-	0	ID=NBEOAGPD_00573;eC_number=3.1.-.-;Name=dinG_1;gene=dinG_1;inference=ab initio prediction:Prodigal:002006,protein motif:HAMAP:MF_02206;locus_tag=NBEOAGPD_00573;product=3'-5' exonuclease DinG
M-gregans_11_1	Prodigal:002006	CDS	33159	34763	.	-	0	ID=NBEOAGPD_00574;inference=ab initio prediction:Prodigal:002006;locus_tag=NBEOAGPD_00574;product=hypothetical protein
M-gregans_11_1	Prodigal:002006	CDS	35063	36778	.	-	0	ID=NBEOAGPD_00575;inference=ab initio prediction:Prodigal:002006;locus_tag=NBEOAGPD_00575;product=hypothetical protein
M-gregans_11_1	Prodigal:002006	CDS	37810	39360	.	-	0	ID=NBEOAGPD_00576;inference=ab initio prediction:Prodigal:002006;locus_tag=NBEOAGPD_00576;product=hypothetical protein
M-gregans_11_1	Prodigal:002006	CDS	39839	40294	.	-	0	ID=NBEOAGPD_00577;Name=ros_2;db_xref=COG:COG4957;gene=ros_2;inference=ab initio prediction:Prodigal:002006,similar to AA sequence:UniProtKB:Q04152;locus_tag=NBEOAGPD_00577;product=Transcriptional regulatory protein ros
M-gregans_11_1	Prodigal:002006	CDS	40707	42719	.	+	0	ID=NBEOAGPD_00578;inference=ab initio prediction:Prodigal:002006;locus_tag=NBEOAGPD_00578;product=hypothetical protein
M-gregans_11_1	Prodigal:002006	CDS	43214	43645	.	-	0	ID=NBEOAGPD_00579;inference=ab initio prediction:Prodigal:002006;locus_tag=NBEOAGPD_00579;product=hypothetical protein
M-gregans_11_1	Prodigal:002006	CDS	43748	44518	.	+	0	ID=NBEOAGPD_00580;inference=ab initio prediction:Prodigal:002006;locus_tag=NBEOAGPD_00580;product=hypothetical protein
M-gregans_11_1	Prodigal:002006	CDS	44671	45630	.	-	0	ID=NBEOAGPD_00581;inference=ab initio prediction:Prodigal:002006;locus_tag=NBEOAGPD_00581;product=hypothetical protein
M-gregans_11_1	Prodigal:002006	CDS	45859	46548	.	-	0	ID=NBEOAGPD_00582;inference=ab initio prediction:Prodigal:002006;locus_tag=NBEOAGPD_00582;product=hypothetical protein
M-gregans_11_1	Prodigal:002006	CDS	46596	46982	.	-	0	ID=NBEOAGPD_00583;inference=ab initio prediction:Prodigal:002006;locus_tag=NBEOAGPD_00583;product=hypothetical protein
M-gregans_11_1	Prodigal:002006	CDS	47098	47982	.	-	0	ID=NBEOAGPD_00584;inference=ab initio prediction:Prodigal:002006;locus_tag=NBEOAGPD_00584;product=hypothetical protein
M-gregans_11_1	Prodigal:002006	CDS	47979	48521	.	-	0	ID=NBEOAGPD_00585;inference=ab initio prediction:Prodigal:002006;locus_tag=NBEOAGPD_00585;product=hypothetical protein
M-gregans_12_1	Prodigal:002006	CDS	140	463	.	+	0	ID=NBEOAGPD_00586;inference=ab initio prediction:Prodigal:002006;locus_tag=NBEOAGPD_00586;product=hypothetical protein
M-gregans_12_1	Prodigal:002006	CDS	647	1003	.	+	0	ID=NBEOAGPD_00587;inference=ab initio prediction:Prodigal:002006;locus_tag=NBEOAGPD_00587;product=hypothetical protein
M-gregans_12_1	Prodigal:002006	CDS	1133	2254	.	+	0	ID=NBEOAGPD_00588;Name=xerC_1;gene=xerC_1;inference=ab initio prediction:Prodigal:002006,protein motif:HAMAP:MF_01808;locus_tag=NBEOAGPD_00588;product=Tyrosine recombinase XerC
M-gregans_12_1	Prodigal:002006	CDS	2353	3213	.	-	0	ID=NBEOAGPD_00589;inference=ab initio prediction:Prodigal:002006;locus_tag=NBEOAGPD_00589;product=hypothetical protein
M-gregans_12_1	Prodigal:002006	CDS	3228	3563	.	-	0	ID=NBEOAGPD_00590;Name=petJ;gene=petJ;inference=ab initio prediction:Prodigal:002006,protein motif:HAMAP:MF_00594;locus_tag=NBEOAGPD_00590;product=Cytochrome c6
M-gregans_12_1	Prodigal:002006	CDS	3563	4378	.	-	0	ID=NBEOAGPD_00591;inference=ab initio prediction:Prodigal:002006;locus_tag=NBEOAGPD_00591;product=hypothetical protein
M-gregans_12_1	Prodigal:002006	CDS	4486	5133	.	-	0	ID=NBEOAGPD_00592;inference=ab initio prediction:Prodigal:002006;locus_tag=NBEOAGPD_00592;product=hypothetical protein
M-gregans_12_1	Prodigal:002006	CDS	5160	5360	.	-	0	ID=NBEOAGPD_00593;inference=ab initio prediction:Prodigal:002006;locus_tag=NBEOAGPD_00593;product=hypothetical protein
M-gregans_12_1	Prodigal:002006	CDS	5493	8036	.	+	0	ID=NBEOAGPD_00594;eC_number=4.1.2.9;Name=xpkA;gene=xpkA;inference=ab initio prediction:Prodigal:002006,similar to AA sequence:UniProtKB:Q937F6;locus_tag=NBEOAGPD_00594;product=Xylulose-5-phosphate phosphoketolase
M-gregans_12_1	Prodigal:002006	CDS	8046	9161	.	+	0	ID=NBEOAGPD_00595;eC_number=2.7.2.1;Name=ackA_1;db_xref=COG:COG0282;gene=ackA_1;inference=ab initio prediction:Prodigal:002006,similar to AA sequence:UniProtKB:P37877;locus_tag=NBEOAGPD_00595;product=Acetate kinase
M-gregans_12_1	Prodigal:002006	CDS	9202	10083	.	-	0	ID=NBEOAGPD_00596;inference=ab initio prediction:Prodigal:002006;locus_tag=NBEOAGPD_00596;product=hypothetical protein
M-gregans_12_1	Prodigal:002006	CDS	10253	10435	.	-	0	ID=NBEOAGPD_00597;inference=ab initio prediction:Prodigal:002006;locus_tag=NBEOAGPD_00597;product=hypothetical protein
M-gregans_12_1	Prodigal:002006	CDS	10508	10978	.	-	0	ID=NBEOAGPD_00598;inference=ab initio prediction:Prodigal:002006;locus_tag=NBEOAGPD_00598;product=hypothetical protein
M-gregans_12_1	Prodigal:002006	CDS	10990	11640	.	-	0	ID=NBEOAGPD_00599;inference=ab initio prediction:Prodigal:002006;locus_tag=NBEOAGPD_00599;product=hypothetical protein
M-gregans_12_1	Prodigal:002006	CDS	11717	12064	.	-	0	ID=NBEOAGPD_00600;inference=ab initio prediction:Prodigal:002006;locus_tag=NBEOAGPD_00600;product=hypothetical protein
M-gregans_12_1	Prodigal:002006	CDS	12097	12783	.	-	0	ID=NBEOAGPD_00601;Name=fixK_2;db_xref=COG:COG0664;gene=fixK_2;inference=ab initio prediction:Prodigal:002006,similar to AA sequence:UniProtKB:P26488;locus_tag=NBEOAGPD_00601;product=Nitrogen fixation regulation protein FixK
M-gregans_12_1	Prodigal:002006	CDS	12905	13129	.	-	0	ID=NBEOAGPD_00602;inference=ab initio prediction:Prodigal:002006;locus_tag=NBEOAGPD_00602;product=hypothetical protein
M-gregans_12_1	Prodigal:002006	CDS	13224	13592	.	-	0	ID=NBEOAGPD_00603;inference=ab initio prediction:Prodigal:002006;locus_tag=NBEOAGPD_00603;product=hypothetical protein
M-gregans_12_1	Prodigal:002006	CDS	14269	15171	.	-	0	ID=NBEOAGPD_00604;inference=ab initio prediction:Prodigal:002006;locus_tag=NBEOAGPD_00604;product=hypothetical protein
M-gregans_12_1	Prodigal:002006	CDS	15172	15561	.	-	0	ID=NBEOAGPD_00605;Name=tmoT;gene=tmoT;inference=ab initio prediction:Prodigal:002006,similar to AA sequence:UniProtKB:Q8KR08;locus_tag=NBEOAGPD_00605;product=Response regulator protein TmoT
M-gregans_12_1	Prodigal:002006	CDS	15651	16259	.	-	0	ID=NBEOAGPD_00606;Name=fixJ;gene=fixJ;inference=ab initio prediction:Prodigal:002006,similar to AA sequence:UniProtKB:P10958;locus_tag=NBEOAGPD_00606;product=Transcriptional regulatory protein FixJ
M-gregans_12_1	Prodigal:002006	CDS	16249	17808	.	-	0	ID=NBEOAGPD_00607;eC_number=2.7.13.3;Name=fixL_1;gene=fixL_1;inference=ab initio prediction:Prodigal:002006,similar to AA sequence:UniProtKB:P23222;locus_tag=NBEOAGPD_00607;product=Sensor protein FixL
M-gregans_12_1	Prodigal:002006	CDS	18062	18922	.	+	0	ID=NBEOAGPD_00608;inference=ab initio prediction:Prodigal:002006;locus_tag=NBEOAGPD_00608;product=hypothetical protein
M-gregans_12_1	Prodigal:002006	CDS	18939	19148	.	+	0	ID=NBEOAGPD_00609;inference=ab initio prediction:Prodigal:002006;locus_tag=NBEOAGPD_00609;product=hypothetical protein
M-gregans_12_1	Prodigal:002006	CDS	19200	19538	.	-	0	ID=NBEOAGPD_00610;inference=ab initio prediction:Prodigal:002006;locus_tag=NBEOAGPD_00610;product=hypothetical protein
M-gregans_12_1	Prodigal:002006	CDS	19538	20350	.	-	0	ID=NBEOAGPD_00611;inference=ab initio prediction:Prodigal:002006;locus_tag=NBEOAGPD_00611;product=hypothetical protein
M-gregans_12_1	Prodigal:002006	CDS	20453	22378	.	-	0	ID=NBEOAGPD_00612;eC_number=7.2.2.9;Name=actP_1;gene=actP_1;inference=ab initio prediction:Prodigal:002006,similar to AA sequence:UniProtKB:Q9X5X3;locus_tag=NBEOAGPD_00612;product=Copper-transporting P-type ATPase
M-gregans_12_1	Prodigal:002006	CDS	22713	23042	.	+	0	ID=NBEOAGPD_00613;inference=ab initio prediction:Prodigal:002006;locus_tag=NBEOAGPD_00613;product=hypothetical protein
M-gregans_12_1	Prodigal:002006	CDS	23039	23635	.	+	0	ID=NBEOAGPD_00614;inference=ab initio prediction:Prodigal:002006;locus_tag=NBEOAGPD_00614;product=hypothetical protein
M-gregans_12_1	Prodigal:002006	CDS	23632	24300	.	+	0	ID=NBEOAGPD_00615;inference=ab initio prediction:Prodigal:002006;locus_tag=NBEOAGPD_00615;product=hypothetical protein
M-gregans_12_1	Prodigal:002006	CDS	24419	25228	.	-	0	ID=NBEOAGPD_00616;inference=ab initio prediction:Prodigal:002006;locus_tag=NBEOAGPD_00616;product=hypothetical protein
M-gregans_12_1	Prodigal:002006	CDS	25309	26478	.	-	0	ID=NBEOAGPD_00617;inference=ab initio prediction:Prodigal:002006;locus_tag=NBEOAGPD_00617;product=hypothetical protein
M-gregans_12_1	Aragorn:001002	tRNA	26613	26705	.	-	.	ID=NBEOAGPD_00618;inference=COORDINATES:profile:Aragorn:001002;locus_tag=NBEOAGPD_00618;product=tRNA-Ser(gct)
M-gregans_12_1	Prodigal:002006	CDS	26741	27547	.	-	0	ID=NBEOAGPD_00619;inference=ab initio prediction:Prodigal:002006;locus_tag=NBEOAGPD_00619;product=hypothetical protein
M-gregans_12_1	Prodigal:002006	CDS	27602	29131	.	-	0	ID=NBEOAGPD_00620;eC_number=6.2.1.3;Name=lcfB_1;db_xref=COG:COG0318;gene=lcfB_1;inference=ab initio prediction:Prodigal:002006,similar to AA sequence:UniProtKB:O07610;locus_tag=NBEOAGPD_00620;product=Long-chain-fatty-acid--CoA ligase
M-gregans_12_1	Prodigal:002006	CDS	29877	30389	.	+	0	ID=NBEOAGPD_00621;inference=ab initio prediction:Prodigal:002006;locus_tag=NBEOAGPD_00621;product=hypothetical protein
M-gregans_12_1	Prodigal:002006	CDS	30377	31012	.	+	0	ID=NBEOAGPD_00622;inference=ab initio prediction:Prodigal:002006;locus_tag=NBEOAGPD_00622;product=hypothetical protein
M-gregans_12_1	Prodigal:002006	CDS	31003	32670	.	+	0	ID=NBEOAGPD_00623;inference=ab initio prediction:Prodigal:002006;locus_tag=NBEOAGPD_00623;product=hypothetical protein
M-gregans_12_1	Prodigal:002006	CDS	33301	35298	.	+	0	ID=NBEOAGPD_00624;inference=ab initio prediction:Prodigal:002006;locus_tag=NBEOAGPD_00624;product=hypothetical protein
M-gregans_12_1	Prodigal:002006	CDS	35318	37540	.	-	0	ID=NBEOAGPD_00625;eC_number=1.2.99.6;Name=paoC_1;db_xref=COG:COG1529;gene=paoC_1;inference=ab initio prediction:Prodigal:002006,similar to AA sequence:UniProtKB:P77489;locus_tag=NBEOAGPD_00625;product=Aldehyde oxidoreductase molybdenum-binding subunit PaoC
M-gregans_12_1	Prodigal:002006	CDS	37550	38518	.	-	0	ID=NBEOAGPD_00626;eC_number=1.2.99.6;Name=paoB_1;db_xref=COG:COG1319;gene=paoB_1;inference=ab initio prediction:Prodigal:002006,similar to AA sequence:UniProtKB:P77324;locus_tag=NBEOAGPD_00626;product=Aldehyde oxidoreductase FAD-binding subunit PaoB
M-gregans_12_1	Prodigal:002006	CDS	38529	39182	.	-	0	ID=NBEOAGPD_00627;eC_number=1.2.99.6;Name=paoA_1;db_xref=COG:COG2080;gene=paoA_1;inference=ab initio prediction:Prodigal:002006,similar to AA sequence:UniProtKB:P77165;locus_tag=NBEOAGPD_00627;product=Aldehyde oxidoreductase iron-sulfur-binding subunit PaoA
M-gregans_12_1	Prodigal:002006	CDS	39488	40201	.	+	0	ID=NBEOAGPD_00628;inference=ab initio prediction:Prodigal:002006;locus_tag=NBEOAGPD_00628;product=hypothetical protein
M-gregans_12_1	Prodigal:002006	CDS	41163	42425	.	-	0	ID=NBEOAGPD_00629;eC_number=2.3.1.179;Name=fabF_1;db_xref=COG:COG0304;gene=fabF_1;inference=ab initio prediction:Prodigal:002006,similar to AA sequence:UniProtKB:Q9KQH9;locus_tag=NBEOAGPD_00629;product=3-oxoacyl-[acyl-carrier-protein] synthase 2
M-gregans_12_1	Prodigal:002006	CDS	42520	42759	.	-	0	ID=NBEOAGPD_00630;Name=acpP_1;db_xref=COG:COG0236;gene=acpP_1;inference=ab initio prediction:Prodigal:002006,similar to AA sequence:UniProtKB:P19372;locus_tag=NBEOAGPD_00630;product=Acyl carrier protein AcpP
M-gregans_12_1	Prodigal:002006	CDS	43103	43840	.	-	0	ID=NBEOAGPD_00631;eC_number=1.1.1.100;Name=fabG_1;gene=fabG_1;inference=ab initio prediction:Prodigal:002006,similar to AA sequence:UniProtKB:P0AEK2;locus_tag=NBEOAGPD_00631;product=3-oxoacyl-[acyl-carrier-protein] reductase FabG
M-gregans_12_1	Prodigal:002006	CDS	43852	44787	.	-	0	ID=NBEOAGPD_00632;eC_number=2.3.1.39;Name=fabD_1;db_xref=COG:COG0331;gene=fabD_1;inference=ab initio prediction:Prodigal:002006,similar to AA sequence:UniProtKB:P0AAI9;locus_tag=NBEOAGPD_00632;product=Malonyl CoA-acyl carrier protein transacylase
M-gregans_12_1	Prodigal:002006	CDS	45038	45451	.	+	0	ID=NBEOAGPD_00633;eC_number=2.7.7.6;Name=rpoZ;gene=rpoZ;inference=ab initio prediction:Prodigal:002006,protein motif:HAMAP:MF_00366;locus_tag=NBEOAGPD_00633;product=DNA-directed RNA polymerase subunit omega
M-gregans_12_1	Prodigal:002006	CDS	45641	47872	.	+	0	ID=NBEOAGPD_00634;eC_number=2.7.6.5;Name=rsh;gene=rsh;inference=ab initio prediction:Prodigal:002006,similar to AA sequence:UniProtKB:Q57E90;locus_tag=NBEOAGPD_00634;product=GTP pyrophosphokinase rsh
M-gregans_12_1	Prodigal:002006	CDS	48043	48786	.	+	0	ID=NBEOAGPD_00635;Name=ompR_2;gene=ompR_2;inference=ab initio prediction:Prodigal:002006,similar to AA sequence:UniProtKB:P0AA16;locus_tag=NBEOAGPD_00635;product=Transcriptional regulatory protein OmpR
M-gregans_12_1	Prodigal:002006	CDS	48783	50180	.	+	0	ID=NBEOAGPD_00636;eC_number=2.7.-.-;Name=sasA_3;gene=sasA_3;inference=ab initio prediction:Prodigal:002006,protein motif:HAMAP:MF_01837;locus_tag=NBEOAGPD_00636;product=Adaptive-response sensory-kinase SasA
M-gregans_12_1	Prodigal:002006	CDS	50235	51110	.	+	0	ID=NBEOAGPD_00637;eC_number=1.1.1.373;Name=yihU;db_xref=COG:COG2084;gene=yihU;inference=ab initio prediction:Prodigal:002006,similar to AA sequence:UniProtKB:P0A9V8;locus_tag=NBEOAGPD_00637;product=3-sulfolactaldehyde reductase
M-gregans_12_1	Prodigal:002006	CDS	51107	51613	.	-	0	ID=NBEOAGPD_00638;inference=ab initio prediction:Prodigal:002006;locus_tag=NBEOAGPD_00638;product=hypothetical protein
M-gregans_12_1	Prodigal:002006	CDS	51684	52205	.	-	0	ID=NBEOAGPD_00639;Name=yabI_1;db_xref=COG:COG0586;gene=yabI_1;inference=ab initio prediction:Prodigal:002006,similar to AA sequence:UniProtKB:P30149;locus_tag=NBEOAGPD_00639;product=Inner membrane protein YabI
M-gregans_12_1	Prodigal:002006	CDS	52370	53218	.	+	0	ID=NBEOAGPD_00640;eC_number=2.7.1.35;Name=pdxY;db_xref=COG:COG2240;gene=pdxY;inference=ab initio prediction:Prodigal:002006,similar to AA sequence:UniProtKB:Q7CIR8;locus_tag=NBEOAGPD_00640;product=Pyridoxal kinase PdxY
M-gregans_12_1	Prodigal:002006	CDS	53471	54358	.	+	0	ID=NBEOAGPD_00641;eC_number=5.3.3.17;Name=phzF;gene=phzF;inference=ab initio prediction:Prodigal:002006,similar to AA sequence:UniProtKB:Q51792;locus_tag=NBEOAGPD_00641;product=Trans-2%2C3-dihydro-3-hydroxyanthranilate isomerase
M-gregans_12_1	Prodigal:002006	CDS	54351	55106	.	+	0	ID=NBEOAGPD_00642;inference=ab initio prediction:Prodigal:002006;locus_tag=NBEOAGPD_00642;product=hypothetical protein
M-gregans_12_1	Prodigal:002006	CDS	55208	56005	.	+	0	ID=NBEOAGPD_00643;eC_number=1.1.1.30;Name=bdhA;gene=bdhA;inference=ab initio prediction:Prodigal:002006,similar to AA sequence:UniProtKB:O86034;locus_tag=NBEOAGPD_00643;product=D-beta-hydroxybutyrate dehydrogenase
M-gregans_12_1	Prodigal:002006	CDS	56184	56528	.	-	0	ID=NBEOAGPD_00644;inference=ab initio prediction:Prodigal:002006;locus_tag=NBEOAGPD_00644;product=hypothetical protein
M-gregans_12_1	Prodigal:002006	CDS	56643	57260	.	-	0	ID=NBEOAGPD_00645;eC_number=3.4.19.3;Name=pcp;db_xref=COG:COG2039;gene=pcp;inference=ab initio prediction:Prodigal:002006,similar to AA sequence:UniProtKB:P9WIJ5;locus_tag=NBEOAGPD_00645;product=Pyrrolidone-carboxylate peptidase
M-gregans_12_1	Prodigal:002006	CDS	57257	58246	.	-	0	ID=NBEOAGPD_00646;eC_number=3.6.-.-;db_xref=COG:COG1703;inference=ab initio prediction:Prodigal:002006,similar to AA sequence:UniProtKB:P9WPZ1;locus_tag=NBEOAGPD_00646;product=putative GTPase
M-gregans_12_1	Prodigal:002006	CDS	58452	59486	.	+	0	ID=NBEOAGPD_00647;inference=ab initio prediction:Prodigal:002006;locus_tag=NBEOAGPD_00647;product=hypothetical protein
M-gregans_12_1	Prodigal:002006	CDS	59642	59992	.	+	0	ID=NBEOAGPD_00648;inference=ab initio prediction:Prodigal:002006;locus_tag=NBEOAGPD_00648;product=hypothetical protein
M-gregans_12_1	Prodigal:002006	CDS	60077	60589	.	+	0	ID=NBEOAGPD_00649;Name=yebE;db_xref=COG:COG2979;gene=yebE;inference=ab initio prediction:Prodigal:002006,similar to AA sequence:UniProtKB:P33218;locus_tag=NBEOAGPD_00649;product=Inner membrane protein YebE
M-gregans_12_1	Prodigal:002006	CDS	60624	61805	.	-	0	ID=NBEOAGPD_00650;eC_number=2.6.1.1;Name=aspC_1;gene=aspC_1;inference=ab initio prediction:Prodigal:002006,similar to AA sequence:UniProtKB:Q55128;locus_tag=NBEOAGPD_00650;product=Aspartate aminotransferase
M-gregans_12_1	Prodigal:002006	CDS	61859	62050	.	-	0	ID=NBEOAGPD_00651;inference=ab initio prediction:Prodigal:002006;locus_tag=NBEOAGPD_00651;product=hypothetical protein
M-gregans_12_1	Prodigal:002006	CDS	62235	63644	.	-	0	ID=NBEOAGPD_00652;eC_number=2.7.-.-;Name=sasA_4;gene=sasA_4;inference=ab initio prediction:Prodigal:002006,protein motif:HAMAP:MF_01837;locus_tag=NBEOAGPD_00652;product=Adaptive-response sensory-kinase SasA
M-gregans_12_1	Prodigal:002006	CDS	63849	64184	.	+	0	ID=NBEOAGPD_00653;inference=ab initio prediction:Prodigal:002006;locus_tag=NBEOAGPD_00653;product=hypothetical protein
M-gregans_12_1	Prodigal:002006	CDS	64455	64943	.	+	0	ID=NBEOAGPD_00654;eC_number=2.5.1.78;Name=ribH1;db_xref=COG:COG0054;gene=ribH1;inference=ab initio prediction:Prodigal:002006,similar to AA sequence:UniProtKB:Q983B0;locus_tag=NBEOAGPD_00654;product=6%2C7-dimethyl-8-ribityllumazine synthase 1
M-gregans_12_1	Prodigal:002006	CDS	64948	65418	.	+	0	ID=NBEOAGPD_00655;Name=nusB;db_xref=COG:COG0781;gene=nusB;inference=ab initio prediction:Prodigal:002006,similar to AA sequence:UniProtKB:Q9X286;locus_tag=NBEOAGPD_00655;product=Transcription antitermination protein NusB
M-gregans_12_1	Prodigal:002006	CDS	65415	66410	.	+	0	ID=NBEOAGPD_00656;eC_number=2.7.4.16;Name=thiL;db_xref=COG:COG0611;gene=thiL;inference=ab initio prediction:Prodigal:002006,similar to AA sequence:UniProtKB:P55881;locus_tag=NBEOAGPD_00656;product=Thiamine-monophosphate kinase
M-gregans_12_1	Prodigal:002006	CDS	66969	67211	.	-	0	ID=NBEOAGPD_00657;inference=ab initio prediction:Prodigal:002006;locus_tag=NBEOAGPD_00657;product=hypothetical protein
M-gregans_12_1	Prodigal:002006	CDS	67908	68048	.	-	0	ID=NBEOAGPD_00658;inference=ab initio prediction:Prodigal:002006;locus_tag=NBEOAGPD_00658;product=hypothetical protein
M-gregans_13_1	Prodigal:002006	CDS	81	197	.	+	0	ID=NBEOAGPD_00659;inference=ab initio prediction:Prodigal:002006;locus_tag=NBEOAGPD_00659;product=hypothetical protein
M-gregans_13_1	Prodigal:002006	CDS	774	1175	.	+	0	ID=NBEOAGPD_00660;Name=hmrR_1;gene=hmrR_1;inference=ab initio prediction:Prodigal:002006,similar to AA sequence:UniProtKB:Q9X5X4;locus_tag=NBEOAGPD_00660;product=HTH-type transcriptional regulator HmrR
M-gregans_13_1	Prodigal:002006	CDS	1194	1412	.	-	0	ID=NBEOAGPD_00661;inference=ab initio prediction:Prodigal:002006;locus_tag=NBEOAGPD_00661;product=hypothetical protein
M-gregans_13_1	Prodigal:002006	CDS	1655	2395	.	+	0	ID=NBEOAGPD_00662;inference=ab initio prediction:Prodigal:002006;locus_tag=NBEOAGPD_00662;product=hypothetical protein
M-gregans_13_1	Prodigal:002006	CDS	2409	2870	.	-	0	ID=NBEOAGPD_00663;inference=ab initio prediction:Prodigal:002006;locus_tag=NBEOAGPD_00663;product=hypothetical protein
M-gregans_13_1	Prodigal:002006	CDS	2905	6078	.	-	0	ID=NBEOAGPD_00664;Name=cusA_1;db_xref=COG:COG3696;gene=cusA_1;inference=ab initio prediction:Prodigal:002006,similar to AA sequence:UniProtKB:P38054;locus_tag=NBEOAGPD_00664;product=Cation efflux system protein CusA
M-gregans_13_1	Prodigal:002006	CDS	6075	7559	.	-	0	ID=NBEOAGPD_00665;Name=mdtA_2;gene=mdtA_2;inference=ab initio prediction:Prodigal:002006,protein motif:HAMAP:MF_01422;locus_tag=NBEOAGPD_00665;product=Multidrug resistance protein MdtA
M-gregans_13_1	Prodigal:002006	CDS	7556	7951	.	-	0	ID=NBEOAGPD_00666;inference=ab initio prediction:Prodigal:002006;locus_tag=NBEOAGPD_00666;product=hypothetical protein
M-gregans_13_1	Prodigal:002006	CDS	8032	8412	.	-	0	ID=NBEOAGPD_00667;inference=ab initio prediction:Prodigal:002006;locus_tag=NBEOAGPD_00667;product=hypothetical protein
M-gregans_13_1	Prodigal:002006	CDS	8600	11887	.	-	0	ID=NBEOAGPD_00668;eC_number=2.7.13.3;Name=rcsC_6;gene=rcsC_6;inference=ab initio prediction:Prodigal:002006,protein motif:HAMAP:MF_00979;locus_tag=NBEOAGPD_00668;product=Sensor histidine kinase RcsC
M-gregans_13_1	Prodigal:002006	CDS	12262	12966	.	-	0	ID=NBEOAGPD_00669;inference=ab initio prediction:Prodigal:002006;locus_tag=NBEOAGPD_00669;product=hypothetical protein
M-gregans_13_1	Prodigal:002006	CDS	12995	13228	.	-	0	ID=NBEOAGPD_00670;inference=ab initio prediction:Prodigal:002006;locus_tag=NBEOAGPD_00670;product=hypothetical protein
M-gregans_14_1	Prodigal:002006	CDS	2503	2661	.	-	0	ID=NBEOAGPD_00671;inference=ab initio prediction:Prodigal:002006;locus_tag=NBEOAGPD_00671;product=hypothetical protein
M-gregans_14_1	Prodigal:002006	CDS	3311	4303	.	-	0	ID=NBEOAGPD_00672;Name=xerC_2;gene=xerC_2;inference=ab initio prediction:Prodigal:002006,protein motif:HAMAP:MF_01808;locus_tag=NBEOAGPD_00672;product=Tyrosine recombinase XerC
M-gregans_14_1	Prodigal:002006	CDS	5415	6449	.	+	0	ID=NBEOAGPD_00673;inference=ab initio prediction:Prodigal:002006;locus_tag=NBEOAGPD_00673;product=hypothetical protein
M-gregans_14_1	Prodigal:002006	CDS	6499	7842	.	+	0	ID=NBEOAGPD_00674;inference=ab initio prediction:Prodigal:002006;locus_tag=NBEOAGPD_00674;product=hypothetical protein
M-gregans_14_1	Prodigal:002006	CDS	8097	11519	.	-	0	ID=NBEOAGPD_00675;eC_number=3.6.4.12;Name=rep_1;gene=rep_1;inference=ab initio prediction:Prodigal:002006,protein motif:HAMAP:MF_01920;locus_tag=NBEOAGPD_00675;product=ATP-dependent DNA helicase Rep
M-gregans_14_1	Prodigal:002006	CDS	11535	12104	.	-	0	ID=NBEOAGPD_00676;inference=ab initio prediction:Prodigal:002006;locus_tag=NBEOAGPD_00676;product=hypothetical protein
M-gregans_14_1	Prodigal:002006	CDS	12101	12664	.	-	0	ID=NBEOAGPD_00677;inference=ab initio prediction:Prodigal:002006;locus_tag=NBEOAGPD_00677;product=hypothetical protein
M-gregans_14_1	Prodigal:002006	CDS	12863	14122	.	+	0	ID=NBEOAGPD_00678;inference=ab initio prediction:Prodigal:002006;locus_tag=NBEOAGPD_00678;product=hypothetical protein
M-gregans_14_1	Prodigal:002006	CDS	14116	14589	.	+	0	ID=NBEOAGPD_00679;inference=ab initio prediction:Prodigal:002006;locus_tag=NBEOAGPD_00679;product=hypothetical protein
M-gregans_14_1	Prodigal:002006	CDS	14586	15614	.	+	0	ID=NBEOAGPD_00680;inference=ab initio prediction:Prodigal:002006;locus_tag=NBEOAGPD_00680;product=hypothetical protein
M-gregans_14_1	Prodigal:002006	CDS	15727	17328	.	+	0	ID=NBEOAGPD_00681;inference=ab initio prediction:Prodigal:002006;locus_tag=NBEOAGPD_00681;product=hypothetical protein
M-gregans_14_1	Prodigal:002006	CDS	17377	19704	.	-	0	ID=NBEOAGPD_00682;inference=ab initio prediction:Prodigal:002006;locus_tag=NBEOAGPD_00682;product=hypothetical protein
M-gregans_14_1	Prodigal:002006	CDS	19715	20731	.	-	0	ID=NBEOAGPD_00683;inference=ab initio prediction:Prodigal:002006;locus_tag=NBEOAGPD_00683;product=hypothetical protein
M-gregans_14_1	Prodigal:002006	CDS	20724	23132	.	-	0	ID=NBEOAGPD_00684;inference=ab initio prediction:Prodigal:002006;locus_tag=NBEOAGPD_00684;product=hypothetical protein
M-gregans_14_1	Prodigal:002006	CDS	23129	23881	.	-	0	ID=NBEOAGPD_00685;inference=ab initio prediction:Prodigal:002006;locus_tag=NBEOAGPD_00685;product=hypothetical protein
M-gregans_14_1	Prodigal:002006	CDS	23878	24693	.	-	0	ID=NBEOAGPD_00686;inference=ab initio prediction:Prodigal:002006;locus_tag=NBEOAGPD_00686;product=hypothetical protein
M-gregans_14_1	Prodigal:002006	CDS	24708	25055	.	-	0	ID=NBEOAGPD_00687;inference=ab initio prediction:Prodigal:002006;locus_tag=NBEOAGPD_00687;product=hypothetical protein
M-gregans_14_1	Prodigal:002006	CDS	25376	25606	.	-	0	ID=NBEOAGPD_00688;inference=ab initio prediction:Prodigal:002006;locus_tag=NBEOAGPD_00688;product=hypothetical protein
M-gregans_14_1	Prodigal:002006	CDS	26045	26563	.	-	0	ID=NBEOAGPD_00689;inference=ab initio prediction:Prodigal:002006;locus_tag=NBEOAGPD_00689;product=hypothetical protein
M-gregans_14_1	Prodigal:002006	CDS	26782	27738	.	-	0	ID=NBEOAGPD_00690;inference=ab initio prediction:Prodigal:002006;locus_tag=NBEOAGPD_00690;product=hypothetical protein
M-gregans_14_1	Prodigal:002006	CDS	27740	28693	.	-	0	ID=NBEOAGPD_00691;inference=ab initio prediction:Prodigal:002006;locus_tag=NBEOAGPD_00691;product=hypothetical protein
M-gregans_14_1	Prodigal:002006	CDS	28690	30636	.	-	0	ID=NBEOAGPD_00692;eC_number=3.4.24.-;Name=ftsH_1;gene=ftsH_1;inference=ab initio prediction:Prodigal:002006,protein motif:HAMAP:MF_01458;locus_tag=NBEOAGPD_00692;product=ATP-dependent zinc metalloprotease FtsH
M-gregans_14_1	Prodigal:002006	CDS	30705	31403	.	-	0	ID=NBEOAGPD_00693;inference=ab initio prediction:Prodigal:002006;locus_tag=NBEOAGPD_00693;product=hypothetical protein
M-gregans_14_1	Prodigal:002006	CDS	31536	31988	.	-	0	ID=NBEOAGPD_00694;inference=ab initio prediction:Prodigal:002006;locus_tag=NBEOAGPD_00694;product=hypothetical protein
M-gregans_14_1	Prodigal:002006	CDS	32074	33024	.	-	0	ID=NBEOAGPD_00695;inference=ab initio prediction:Prodigal:002006;locus_tag=NBEOAGPD_00695;product=hypothetical protein
M-gregans_14_1	Prodigal:002006	CDS	33368	33691	.	-	0	ID=NBEOAGPD_00696;inference=ab initio prediction:Prodigal:002006;locus_tag=NBEOAGPD_00696;product=hypothetical protein
M-gregans_14_1	Prodigal:002006	CDS	33691	34476	.	-	0	ID=NBEOAGPD_00697;inference=ab initio prediction:Prodigal:002006;locus_tag=NBEOAGPD_00697;product=hypothetical protein
M-gregans_14_1	Prodigal:002006	CDS	34919	35185	.	-	0	ID=NBEOAGPD_00698;inference=ab initio prediction:Prodigal:002006;locus_tag=NBEOAGPD_00698;product=hypothetical protein
M-gregans_14_1	Prodigal:002006	CDS	35283	35744	.	+	0	ID=NBEOAGPD_00699;inference=ab initio prediction:Prodigal:002006;locus_tag=NBEOAGPD_00699;product=hypothetical protein
M-gregans_14_1	Prodigal:002006	CDS	35826	36236	.	+	0	ID=NBEOAGPD_00700;inference=ab initio prediction:Prodigal:002006;locus_tag=NBEOAGPD_00700;product=hypothetical protein
M-gregans_14_1	Prodigal:002006	CDS	36233	37714	.	+	0	ID=NBEOAGPD_00701;Name=mdtA_3;gene=mdtA_3;inference=ab initio prediction:Prodigal:002006,protein motif:HAMAP:MF_01422;locus_tag=NBEOAGPD_00701;product=Multidrug resistance protein MdtA
M-gregans_14_1	Prodigal:002006	CDS	37711	40884	.	+	0	ID=NBEOAGPD_00702;Name=cusA_2;db_xref=COG:COG3696;gene=cusA_2;inference=ab initio prediction:Prodigal:002006,similar to AA sequence:UniProtKB:P38054;locus_tag=NBEOAGPD_00702;product=Cation efflux system protein CusA
M-gregans_14_1	Prodigal:002006	CDS	40904	41380	.	+	0	ID=NBEOAGPD_00703;inference=ab initio prediction:Prodigal:002006;locus_tag=NBEOAGPD_00703;product=hypothetical protein
M-gregans_14_1	Prodigal:002006	CDS	41464	41676	.	+	0	ID=NBEOAGPD_00704;inference=ab initio prediction:Prodigal:002006;locus_tag=NBEOAGPD_00704;product=hypothetical protein
M-gregans_14_1	Prodigal:002006	CDS	41769	42236	.	+	0	ID=NBEOAGPD_00705;inference=ab initio prediction:Prodigal:002006;locus_tag=NBEOAGPD_00705;product=hypothetical protein
M-gregans_14_1	Prodigal:002006	CDS	42322	44061	.	+	0	ID=NBEOAGPD_00706;Name=mdtA_4;gene=mdtA_4;inference=ab initio prediction:Prodigal:002006,protein motif:HAMAP:MF_01422;locus_tag=NBEOAGPD_00706;product=Multidrug resistance protein MdtA
M-gregans_14_1	Prodigal:002006	CDS	44075	47224	.	+	0	ID=NBEOAGPD_00707;Name=czcA_1;gene=czcA_1;inference=ab initio prediction:Prodigal:002006,similar to AA sequence:UniProtKB:P13511;locus_tag=NBEOAGPD_00707;product=Cobalt-zinc-cadmium resistance protein CzcA
M-gregans_14_1	Prodigal:002006	CDS	47246	47611	.	+	0	ID=NBEOAGPD_00708;inference=ab initio prediction:Prodigal:002006;locus_tag=NBEOAGPD_00708;product=hypothetical protein
M-gregans_14_1	Prodigal:002006	CDS	47638	48036	.	+	0	ID=NBEOAGPD_00709;inference=ab initio prediction:Prodigal:002006;locus_tag=NBEOAGPD_00709;product=hypothetical protein
M-gregans_14_1	Prodigal:002006	CDS	48217	48549	.	+	0	ID=NBEOAGPD_00710;Name=yhjQ;db_xref=COG:COG1145;gene=yhjQ;inference=ab initio prediction:Prodigal:002006,similar to AA sequence:UniProtKB:O07571;locus_tag=NBEOAGPD_00710;product=putative cysteine-rich protein YhjQ
M-gregans_14_1	Prodigal:002006	CDS	48605	49087	.	+	0	ID=NBEOAGPD_00711;inference=ab initio prediction:Prodigal:002006;locus_tag=NBEOAGPD_00711;product=hypothetical protein
M-gregans_15_1	Prodigal:002006	CDS	31	528	.	-	0	ID=NBEOAGPD_00712;eC_number=1.16.3.1;Name=bfr;db_xref=COG:COG2193;gene=bfr;inference=ab initio prediction:Prodigal:002006,similar to AA sequence:UniProtKB:Q59738;locus_tag=NBEOAGPD_00712;product=Bacterioferritin
M-gregans_15_1	Prodigal:002006	CDS	597	866	.	-	0	ID=NBEOAGPD_00713;inference=ab initio prediction:Prodigal:002006;locus_tag=NBEOAGPD_00713;product=hypothetical protein
M-gregans_15_1	Prodigal:002006	CDS	1433	2845	.	+	0	ID=NBEOAGPD_00714;eC_number=6.3.1.2;Name=glnA;db_xref=COG:COG0174;gene=glnA;inference=ab initio prediction:Prodigal:002006,similar to AA sequence:UniProtKB:P0A9C5;locus_tag=NBEOAGPD_00714;product=Glutamine synthetase
M-gregans_15_1	Prodigal:002006	CDS	2996	4012	.	+	0	ID=NBEOAGPD_00715;inference=ab initio prediction:Prodigal:002006;locus_tag=NBEOAGPD_00715;product=hypothetical protein
M-gregans_15_1	Prodigal:002006	CDS	4033	5190	.	+	0	ID=NBEOAGPD_00716;inference=ab initio prediction:Prodigal:002006;locus_tag=NBEOAGPD_00716;product=hypothetical protein
M-gregans_15_1	Prodigal:002006	CDS	5264	5698	.	+	0	ID=NBEOAGPD_00717;inference=ab initio prediction:Prodigal:002006;locus_tag=NBEOAGPD_00717;product=hypothetical protein
M-gregans_15_1	Prodigal:002006	CDS	5670	6566	.	-	0	ID=NBEOAGPD_00718;eC_number=4.2.99.20;Name=menH_1;gene=menH_1;inference=ab initio prediction:Prodigal:002006,protein motif:HAMAP:MF_01660;locus_tag=NBEOAGPD_00718;product=2-succinyl-6-hydroxy-2%2C4-cyclohexadiene-1-carboxylate synthase
M-gregans_15_1	Prodigal:002006	CDS	6566	7006	.	-	0	ID=NBEOAGPD_00719;inference=ab initio prediction:Prodigal:002006;locus_tag=NBEOAGPD_00719;product=hypothetical protein
M-gregans_15_1	Prodigal:002006	CDS	7194	8654	.	-	0	ID=NBEOAGPD_00720;Name=bdlA_1;db_xref=COG:COG0840;gene=bdlA_1;inference=ab initio prediction:Prodigal:002006,similar to AA sequence:UniProtKB:Q9I3S1;locus_tag=NBEOAGPD_00720;product=Biofilm dispersion protein BdlA
M-gregans_15_1	Prodigal:002006	CDS	8918	9484	.	+	0	ID=NBEOAGPD_00721;eC_number=3.1.22.4;Name=ruvC;db_xref=COG:COG0817;gene=ruvC;inference=ab initio prediction:Prodigal:002006,similar to AA sequence:UniProtKB:P0A814;locus_tag=NBEOAGPD_00721;product=Crossover junction endodeoxyribonuclease RuvC
M-gregans_15_1	Prodigal:002006	CDS	9489	10124	.	-	0	ID=NBEOAGPD_00722;Name=yceI_1;gene=yceI_1;inference=ab initio prediction:Prodigal:002006,protein motif:HAMAP:MF_00780;locus_tag=NBEOAGPD_00722;product=Protein YceI
M-gregans_15_1	Prodigal:002006	CDS	10277	10894	.	+	0	ID=NBEOAGPD_00723;eC_number=3.6.4.12;Name=ruvA;db_xref=COG:COG0632;gene=ruvA;inference=ab initio prediction:Prodigal:002006,similar to AA sequence:UniProtKB:P0A809;locus_tag=NBEOAGPD_00723;product=Holliday junction ATP-dependent DNA helicase RuvA
M-gregans_15_1	Prodigal:002006	CDS	10921	11259	.	-	0	ID=NBEOAGPD_00724;Name=glnB;db_xref=COG:COG0347;gene=glnB;inference=ab initio prediction:Prodigal:002006,similar to AA sequence:UniProtKB:O66513;locus_tag=NBEOAGPD_00724;product=Nitrogen regulatory protein P-II
M-gregans_15_1	Prodigal:002006	CDS	11473	12996	.	+	0	ID=NBEOAGPD_00725;Name=nnr_1;db_xref=COG:COG0062;gene=nnr_1;inference=ab initio prediction:Prodigal:002006,similar to AA sequence:UniProtKB:Q9X024;locus_tag=NBEOAGPD_00725;product=Bifunctional NAD(P)H-hydrate repair enzyme Nnr
M-gregans_15_1	Prodigal:002006	CDS	12989	14569	.	-	0	ID=NBEOAGPD_00726;eC_number=1.16.3.1;Name=mmcO;db_xref=COG:COG2132;gene=mmcO;inference=ab initio prediction:Prodigal:002006,similar to AA sequence:UniProtKB:I6WZK7;locus_tag=NBEOAGPD_00726;product=Multicopper oxidase MmcO
M-gregans_15_1	Aragorn:001002	tRNA	14788	14872	.	+	.	ID=NBEOAGPD_00727;inference=COORDINATES:profile:Aragorn:001002;locus_tag=NBEOAGPD_00727;product=tRNA-Leu(tag)
M-gregans_15_1	Prodigal:002006	CDS	15035	16429	.	+	0	ID=NBEOAGPD_00728;eC_number=5.2.1.8;Name=tig;db_xref=COG:COG0544;gene=tig;inference=ab initio prediction:Prodigal:002006,similar to AA sequence:UniProtKB:Q9KQS5;locus_tag=NBEOAGPD_00728;product=Trigger factor
M-gregans_15_1	Prodigal:002006	CDS	16567	17193	.	+	0	ID=NBEOAGPD_00729;eC_number=3.4.21.92;Name=clpP;gene=clpP;inference=ab initio prediction:Prodigal:002006,similar to AA sequence:UniProtKB:B8GX16;locus_tag=NBEOAGPD_00729;product=ATP-dependent Clp protease proteolytic subunit
M-gregans_15_1	Prodigal:002006	CDS	17436	18707	.	+	0	ID=NBEOAGPD_00730;Name=clpX;gene=clpX;inference=ab initio prediction:Prodigal:002006,similar to AA sequence:UniProtKB:B8GX14;locus_tag=NBEOAGPD_00730;product=ATP-dependent Clp protease ATP-binding subunit ClpX
M-gregans_15_1	Prodigal:002006	CDS	19019	21442	.	+	0	ID=NBEOAGPD_00731;eC_number=3.4.21.53;Name=lon_1;gene=lon_1;inference=ab initio prediction:Prodigal:002006,similar to AA sequence:UniProtKB:Q2YPX3;locus_tag=NBEOAGPD_00731;product=Lon protease
M-gregans_15_1	Prodigal:002006	CDS	21515	22240	.	+	0	ID=NBEOAGPD_00732;eC_number=5.1.99.5;Name=hyuE;gene=hyuE;inference=ab initio prediction:Prodigal:002006,similar to AA sequence:UniProtKB:Q00924;locus_tag=NBEOAGPD_00732;product=Hydantoin racemase
M-gregans_15_1	Aragorn:001002	tRNA	22296	22371	.	+	.	ID=NBEOAGPD_00733;inference=COORDINATES:profile:Aragorn:001002;locus_tag=NBEOAGPD_00733;product=tRNA-Val(tac)
M-gregans_15_1	Prodigal:002006	CDS	22748	23302	.	+	0	ID=NBEOAGPD_00734;inference=ab initio prediction:Prodigal:002006;locus_tag=NBEOAGPD_00734;product=hypothetical protein
M-gregans_15_1	Prodigal:002006	CDS	23372	24133	.	-	0	ID=NBEOAGPD_00735;inference=ab initio prediction:Prodigal:002006;locus_tag=NBEOAGPD_00735;product=hypothetical protein
M-gregans_15_1	Prodigal:002006	CDS	24130	24687	.	-	0	ID=NBEOAGPD_00736;Name=sigK;db_xref=COG:COG1595;gene=sigK;inference=ab initio prediction:Prodigal:002006,similar to AA sequence:UniProtKB:P9WGH7;locus_tag=NBEOAGPD_00736;product=ECF RNA polymerase sigma factor SigK
M-gregans_15_1	Prodigal:002006	CDS	25508	25690	.	-	0	ID=NBEOAGPD_00737;inference=ab initio prediction:Prodigal:002006;locus_tag=NBEOAGPD_00737;product=hypothetical protein
M-gregans_15_1	Prodigal:002006	CDS	25736	25888	.	-	0	ID=NBEOAGPD_00738;inference=ab initio prediction:Prodigal:002006;locus_tag=NBEOAGPD_00738;product=hypothetical protein
M-gregans_15_1	Prodigal:002006	CDS	26489	28231	.	+	0	ID=NBEOAGPD_00739;Name=prsD_1;gene=prsD_1;inference=ab initio prediction:Prodigal:002006,similar to AA sequence:UniProtKB:Q7ANN4;locus_tag=NBEOAGPD_00739;product=Type I secretion system ATP-binding protein PrsD
M-gregans_15_1	Prodigal:002006	CDS	28233	29873	.	+	0	ID=NBEOAGPD_00740;inference=ab initio prediction:Prodigal:002006;locus_tag=NBEOAGPD_00740;product=hypothetical protein
M-gregans_15_1	Prodigal:002006	CDS	29969	39919	.	+	0	ID=NBEOAGPD_00741;inference=ab initio prediction:Prodigal:002006;locus_tag=NBEOAGPD_00741;product=hypothetical protein
M-gregans_16_1	Prodigal:002006	CDS	67	1032	.	-	0	ID=NBEOAGPD_00742;inference=ab initio prediction:Prodigal:002006;locus_tag=NBEOAGPD_00742;product=hypothetical protein
M-gregans_16_1	Prodigal:002006	CDS	1037	1996	.	-	0	ID=NBEOAGPD_00743;eC_number=6.2.1.-;db_xref=COG:COG0172;inference=ab initio prediction:Prodigal:002006,similar to AA sequence:UniProtKB:Q7CWR3;locus_tag=NBEOAGPD_00743;product=Amino acid--[acyl-carrier-protein] ligase
M-gregans_16_1	Prodigal:002006	CDS	1996	3153	.	-	0	ID=NBEOAGPD_00744;eC_number=1.3.99.-;db_xref=COG:COG1960;inference=ab initio prediction:Prodigal:002006,similar to AA sequence:UniProtKB:P9WQG1;locus_tag=NBEOAGPD_00744;product=putative acyl-CoA dehydrogenase fadE25
M-gregans_16_1	Prodigal:002006	CDS	3156	3410	.	-	0	ID=NBEOAGPD_00745;db_xref=COG:COG0236;inference=ab initio prediction:Prodigal:002006,similar to AA sequence:UniProtKB:A9CHM9;locus_tag=NBEOAGPD_00745;product=Aminoacyl carrier protein
M-gregans_16_1	Prodigal:002006	CDS	3618	4883	.	+	0	ID=NBEOAGPD_00746;inference=ab initio prediction:Prodigal:002006;locus_tag=NBEOAGPD_00746;product=hypothetical protein
M-gregans_16_1	Prodigal:002006	CDS	4888	6888	.	+	0	ID=NBEOAGPD_00747;inference=ab initio prediction:Prodigal:002006;locus_tag=NBEOAGPD_00747;product=hypothetical protein
M-gregans_16_1	Prodigal:002006	CDS	6885	8153	.	+	0	ID=NBEOAGPD_00748;inference=ab initio prediction:Prodigal:002006;locus_tag=NBEOAGPD_00748;product=hypothetical protein
M-gregans_16_1	Prodigal:002006	CDS	8470	8877	.	-	0	ID=NBEOAGPD_00749;inference=ab initio prediction:Prodigal:002006;locus_tag=NBEOAGPD_00749;product=hypothetical protein
M-gregans_16_1	Prodigal:002006	CDS	8939	10291	.	-	0	ID=NBEOAGPD_00750;eC_number=7.1.2.2;Name=yscN;gene=yscN;inference=ab initio prediction:Prodigal:002006,similar to AA sequence:UniProtKB:P40291;locus_tag=NBEOAGPD_00750;product=putative ATP synthase YscN
M-gregans_16_1	Prodigal:002006	CDS	10711	11412	.	+	0	ID=NBEOAGPD_00751;Name=ctrA;gene=ctrA;inference=ab initio prediction:Prodigal:002006,similar to AA sequence:UniProtKB:Q8FZ93;locus_tag=NBEOAGPD_00751;product=Cell cycle response regulator CtrA
M-gregans_16_1	Prodigal:002006	CDS	11742	12164	.	-	0	ID=NBEOAGPD_00752;Name=ohrA;db_xref=COG:COG1764;gene=ohrA;inference=ab initio prediction:Prodigal:002006,similar to AA sequence:UniProtKB:O34762;locus_tag=NBEOAGPD_00752;product=Organic hydroperoxide resistance protein OhrA
M-gregans_16_1	Prodigal:002006	CDS	12380	12949	.	+	0	ID=NBEOAGPD_00753;inference=ab initio prediction:Prodigal:002006;locus_tag=NBEOAGPD_00753;product=hypothetical protein
M-gregans_16_1	Prodigal:002006	CDS	13052	13411	.	-	0	ID=NBEOAGPD_00754;db_xref=COG:COG3474;inference=ab initio prediction:Prodigal:002006,similar to AA sequence:UniProtKB:D5QVH0;locus_tag=NBEOAGPD_00754;product=Cytochrome c-554
M-gregans_17_1	Prodigal:002006	CDS	91	1638	.	+	0	ID=NBEOAGPD_00755;eC_number=6.1.1.21;Name=hisS;db_xref=COG:COG0124;gene=hisS;inference=ab initio prediction:Prodigal:002006,similar to AA sequence:UniProtKB:Q8YMC2;locus_tag=NBEOAGPD_00755;product=Histidine--tRNA ligase
M-gregans_17_1	Prodigal:002006	CDS	1639	1932	.	-	0	ID=NBEOAGPD_00756;inference=ab initio prediction:Prodigal:002006;locus_tag=NBEOAGPD_00756;product=hypothetical protein
M-gregans_17_1	Prodigal:002006	CDS	1932	2255	.	-	0	ID=NBEOAGPD_00757;eC_number=3.1.-.-;Name=higB1;gene=higB1;inference=ab initio prediction:Prodigal:002006,similar to AA sequence:UniProtKB:P9WJA5;locus_tag=NBEOAGPD_00757;product=putative endoribonuclease HigB1
M-gregans_17_1	Prodigal:002006	CDS	2411	3544	.	+	0	ID=NBEOAGPD_00758;Name=hisZ;gene=hisZ;inference=ab initio prediction:Prodigal:002006,protein motif:HAMAP:MF_00125;locus_tag=NBEOAGPD_00758;product=ATP phosphoribosyltransferase regulatory subunit
M-gregans_17_1	Prodigal:002006	CDS	3541	4524	.	+	0	ID=NBEOAGPD_00759;eC_number=2.4.2.17;Name=hisG;db_xref=COG:COG0040;gene=hisG;inference=ab initio prediction:Prodigal:002006,similar to AA sequence:UniProtKB:P00499;locus_tag=NBEOAGPD_00759;product=ATP phosphoribosyltransferase
M-gregans_17_1	Prodigal:002006	CDS	4532	4885	.	-	0	ID=NBEOAGPD_00760;inference=ab initio prediction:Prodigal:002006;locus_tag=NBEOAGPD_00760;product=hypothetical protein
M-gregans_17_1	Prodigal:002006	CDS	5108	5938	.	-	0	ID=NBEOAGPD_00761;eC_number=2.7.11.32;Name=yqfL;db_xref=COG:COG1806;gene=yqfL;inference=ab initio prediction:Prodigal:002006,similar to AA sequence:UniProtKB:P54470;locus_tag=NBEOAGPD_00761;product=Putative pyruvate%2C phosphate dikinase regulatory protein
M-gregans_17_1	Prodigal:002006	CDS	6524	7666	.	+	0	ID=NBEOAGPD_00762;eC_number=4.1.1.37;Name=hemE;db_xref=COG:COG0407;gene=hemE;inference=ab initio prediction:Prodigal:002006,similar to AA sequence:UniProtKB:P32920;locus_tag=NBEOAGPD_00762;product=Uroporphyrinogen decarboxylase
M-gregans_17_1	Prodigal:002006	CDS	7632	8102	.	+	0	ID=NBEOAGPD_00763;inference=ab initio prediction:Prodigal:002006;locus_tag=NBEOAGPD_00763;product=hypothetical protein
M-gregans_17_1	Prodigal:002006	CDS	8358	8978	.	+	0	ID=NBEOAGPD_00764;eC_number=3.6.1.-;Name=yceF;db_xref=COG:COG0424;gene=yceF;inference=ab initio prediction:Prodigal:002006,similar to AA sequence:UniProtKB:P58627;locus_tag=NBEOAGPD_00764;product=7-methyl-GTP pyrophosphatase
M-gregans_17_1	Prodigal:002006	CDS	8991	10004	.	+	0	ID=NBEOAGPD_00765;Name=czcD_1;db_xref=COG:COG1230;gene=czcD_1;inference=ab initio prediction:Prodigal:002006,similar to AA sequence:UniProtKB:O07084;locus_tag=NBEOAGPD_00765;product=Cadmium%2C cobalt and zinc/H(+)-K(+) antiporter
M-gregans_17_1	Prodigal:002006	CDS	10018	10857	.	+	0	ID=NBEOAGPD_00766;eC_number=1.1.1.25;Name=aroE;db_xref=COG:COG0169;gene=aroE;inference=ab initio prediction:Prodigal:002006,similar to AA sequence:UniProtKB:Q9KVT3;locus_tag=NBEOAGPD_00766;product=Shikimate dehydrogenase (NADP(+))
M-gregans_17_1	Prodigal:002006	CDS	10854	11477	.	+	0	ID=NBEOAGPD_00767;eC_number=2.7.1.24;Name=coaE;db_xref=COG:COG0237;gene=coaE;inference=ab initio prediction:Prodigal:002006,similar to AA sequence:UniProtKB:O67792;locus_tag=NBEOAGPD_00767;product=Dephospho-CoA kinase
M-gregans_17_1	Prodigal:002006	CDS	11900	13600	.	+	0	ID=NBEOAGPD_00768;inference=ab initio prediction:Prodigal:002006;locus_tag=NBEOAGPD_00768;product=hypothetical protein
M-gregans_17_1	Prodigal:002006	CDS	13901	14629	.	+	0	ID=NBEOAGPD_00769;eC_number=2.7.7.7;Name=dnaQ;db_xref=COG:COG0847;gene=dnaQ;inference=ab initio prediction:Prodigal:002006,similar to AA sequence:UniProtKB:P03007;locus_tag=NBEOAGPD_00769;product=DNA polymerase III subunit epsilon
M-gregans_17_1	Prodigal:002006	CDS	14733	15197	.	+	0	ID=NBEOAGPD_00770;inference=ab initio prediction:Prodigal:002006;locus_tag=NBEOAGPD_00770;product=hypothetical protein
M-gregans_17_1	Prodigal:002006	CDS	15242	16537	.	+	0	ID=NBEOAGPD_00771;inference=ab initio prediction:Prodigal:002006;locus_tag=NBEOAGPD_00771;product=hypothetical protein
M-gregans_17_1	Prodigal:002006	CDS	16643	17563	.	+	0	ID=NBEOAGPD_00772;inference=ab initio prediction:Prodigal:002006;locus_tag=NBEOAGPD_00772;product=hypothetical protein
M-gregans_17_1	Prodigal:002006	CDS	17579	17962	.	-	0	ID=NBEOAGPD_00773;inference=ab initio prediction:Prodigal:002006;locus_tag=NBEOAGPD_00773;product=hypothetical protein
M-gregans_17_1	Prodigal:002006	CDS	18014	18601	.	-	0	ID=NBEOAGPD_00774;inference=ab initio prediction:Prodigal:002006;locus_tag=NBEOAGPD_00774;product=hypothetical protein
M-gregans_17_1	Prodigal:002006	CDS	18652	19503	.	-	0	ID=NBEOAGPD_00775;eC_number=6.3.2.1;Name=panC;db_xref=COG:COG0414;gene=panC;inference=ab initio prediction:Prodigal:002006,similar to AA sequence:UniProtKB:P31663;locus_tag=NBEOAGPD_00775;product=Pantothenate synthetase
M-gregans_17_1	Prodigal:002006	CDS	19591	19953	.	-	0	ID=NBEOAGPD_00776;inference=ab initio prediction:Prodigal:002006;locus_tag=NBEOAGPD_00776;product=hypothetical protein
M-gregans_17_1	Prodigal:002006	CDS	20029	20502	.	-	0	ID=NBEOAGPD_00777;eC_number=4.2.-.-;Name=ybaK;db_xref=COG:COG2606;gene=ybaK;inference=ab initio prediction:Prodigal:002006,similar to AA sequence:UniProtKB:P45202;locus_tag=NBEOAGPD_00777;product=Cys-tRNA(Pro)/Cys-tRNA(Cys) deacylase YbaK
M-gregans_17_1	Prodigal:002006	CDS	20507	21421	.	-	0	ID=NBEOAGPD_00778;eC_number=3.5.2.6;Name=blaP;gene=blaP;inference=ab initio prediction:Prodigal:002006,similar to AA sequence:UniProtKB:P30897;locus_tag=NBEOAGPD_00778;product=Beta-lactamase
M-gregans_17_1	Prodigal:002006	CDS	21547	22860	.	+	0	ID=NBEOAGPD_00779;eC_number=3.6.-.-;Name=mnmE;db_xref=COG:COG0486;gene=mnmE;inference=ab initio prediction:Prodigal:002006,similar to AA sequence:UniProtKB:P25522;locus_tag=NBEOAGPD_00779;product=tRNA modification GTPase MnmE
M-gregans_17_1	Prodigal:002006	CDS	22935	23438	.	-	0	ID=NBEOAGPD_00780;inference=ab initio prediction:Prodigal:002006;locus_tag=NBEOAGPD_00780;product=hypothetical protein
M-gregans_17_1	Prodigal:002006	CDS	23641	24870	.	-	0	ID=NBEOAGPD_00781;inference=ab initio prediction:Prodigal:002006,similar to AA sequence:UniProtKB:P9WJX1;locus_tag=NBEOAGPD_00781;product=putative MFS-type transporter
M-gregans_17_1	Prodigal:002006	CDS	25123	25626	.	-	0	ID=NBEOAGPD_00782;Name=secB;db_xref=COG:COG1952;gene=secB;inference=ab initio prediction:Prodigal:002006,similar to AA sequence:UniProtKB:P0AG86;locus_tag=NBEOAGPD_00782;product=Protein-export protein SecB
M-gregans_18_1	Prodigal:002006	CDS	52	1326	.	-	0	ID=NBEOAGPD_00783;inference=ab initio prediction:Prodigal:002006;locus_tag=NBEOAGPD_00783;product=hypothetical protein
M-gregans_18_1	Prodigal:002006	CDS	1692	3188	.	-	0	ID=NBEOAGPD_00784;Name=amtB;gene=amtB;inference=ab initio prediction:Prodigal:002006,similar to AA sequence:UniProtKB:P69681;locus_tag=NBEOAGPD_00784;product=Ammonia channel
M-gregans_18_1	Prodigal:002006	CDS	3286	3624	.	-	0	ID=NBEOAGPD_00785;Name=glnK;db_xref=COG:COG0347;gene=glnK;inference=ab initio prediction:Prodigal:002006,similar to AA sequence:UniProtKB:P0AC55;locus_tag=NBEOAGPD_00785;product=Nitrogen regulatory protein P-II 2
M-gregans_18_1	Prodigal:002006	CDS	3904	4767	.	-	0	ID=NBEOAGPD_00786;eC_number=3.1.2.-;Name=tesB;db_xref=COG:COG1946;gene=tesB;inference=ab initio prediction:Prodigal:002006,similar to AA sequence:UniProtKB:P0AGG2;locus_tag=NBEOAGPD_00786;product=Acyl-CoA thioesterase 2
M-gregans_18_1	Prodigal:002006	CDS	4866	6176	.	+	0	ID=NBEOAGPD_00787;eC_number=1.14.13.-;Name=ubiL_1;db_xref=COG:COG0654;gene=ubiL_1;inference=ab initio prediction:Prodigal:002006,similar to AA sequence:UniProtKB:Q2RMZ4;locus_tag=NBEOAGPD_00787;product=Ubiquinone hydroxylase UbiL
M-gregans_18_1	Prodigal:002006	CDS	6256	6792	.	-	0	ID=NBEOAGPD_00788;eC_number=3.6.1.1;Name=ppa_1;db_xref=COG:COG0221;gene=ppa_1;inference=ab initio prediction:Prodigal:002006,similar to AA sequence:UniProtKB:Q9ZCW5;locus_tag=NBEOAGPD_00788;product=Inorganic pyrophosphatase
M-gregans_18_1	Prodigal:002006	CDS	6904	7410	.	-	0	ID=NBEOAGPD_00789;eC_number=2.3.1.-;Name=mnaT;db_xref=COG:COG1247;gene=mnaT;inference=ab initio prediction:Prodigal:002006,similar to AA sequence:UniProtKB:P76112;locus_tag=NBEOAGPD_00789;product=L-amino acid N-acyltransferase MnaT
M-gregans_18_1	Prodigal:002006	CDS	7518	8342	.	+	0	ID=NBEOAGPD_00790;inference=ab initio prediction:Prodigal:002006;locus_tag=NBEOAGPD_00790;product=hypothetical protein
M-gregans_18_1	Prodigal:002006	CDS	8509	11145	.	-	0	ID=NBEOAGPD_00791;inference=ab initio prediction:Prodigal:002006;locus_tag=NBEOAGPD_00791;product=hypothetical protein
M-gregans_18_1	Prodigal:002006	CDS	11279	11683	.	-	0	ID=NBEOAGPD_00792;Name=yecN_1;db_xref=COG:COG3788;gene=yecN_1;inference=ab initio prediction:Prodigal:002006,similar to AA sequence:UniProtKB:P64515;locus_tag=NBEOAGPD_00792;product=Inner membrane protein YecN
M-gregans_18_1	Prodigal:002006	CDS	11792	12889	.	+	0	ID=NBEOAGPD_00793;eC_number=5.3.1.23;Name=mtnA;db_xref=COG:COG0182;gene=mtnA;inference=ab initio prediction:Prodigal:002006,similar to AA sequence:UniProtKB:Q2RXI0;locus_tag=NBEOAGPD_00793;product=Methylthioribose-1-phosphate isomerase
M-gregans_18_1	Prodigal:002006	CDS	13225	14214	.	-	0	ID=NBEOAGPD_00794;inference=ab initio prediction:Prodigal:002006;locus_tag=NBEOAGPD_00794;product=hypothetical protein
M-gregans_18_1	Prodigal:002006	CDS	14223	15320	.	-	0	ID=NBEOAGPD_00795;Name=ychF;db_xref=COG:COG0012;gene=ychF;inference=ab initio prediction:Prodigal:002006,similar to AA sequence:UniProtKB:P44681;locus_tag=NBEOAGPD_00795;product=Ribosome-binding ATPase YchF
M-gregans_18_1	Prodigal:002006	CDS	15330	15779	.	-	0	ID=NBEOAGPD_00796;eC_number=3.1.-.-;Name=vapC;gene=vapC;inference=ab initio prediction:Prodigal:002006,protein motif:HAMAP:MF_00265;locus_tag=NBEOAGPD_00796;product=tRNA(fMet)-specific endonuclease VapC
M-gregans_18_1	Prodigal:002006	CDS	15769	16002	.	-	0	ID=NBEOAGPD_00797;inference=ab initio prediction:Prodigal:002006;locus_tag=NBEOAGPD_00797;product=hypothetical protein
M-gregans_18_1	Prodigal:002006	CDS	16049	16669	.	-	0	ID=NBEOAGPD_00798;eC_number=3.1.1.29;Name=pth;db_xref=COG:COG0193;gene=pth;inference=ab initio prediction:Prodigal:002006,similar to AA sequence:UniProtKB:P9WHN7;locus_tag=NBEOAGPD_00798;product=Peptidyl-tRNA hydrolase
M-gregans_18_1	Prodigal:002006	CDS	16753	17436	.	-	0	ID=NBEOAGPD_00799;Name=rplY;db_xref=COG:COG1825;gene=rplY;inference=ab initio prediction:Prodigal:002006,similar to AA sequence:UniProtKB:Q6N1P8;locus_tag=NBEOAGPD_00799;product=50S ribosomal protein L25
M-gregans_18_1	Prodigal:002006	CDS	17669	18778	.	+	0	ID=NBEOAGPD_00800;eC_number=1.1.1.85;Name=leuB;gene=leuB;inference=ab initio prediction:Prodigal:002006,similar to AA sequence:UniProtKB:Q2T7H6;locus_tag=NBEOAGPD_00800;product=3-isopropylmalate dehydrogenase
M-gregans_18_1	Prodigal:002006	CDS	18903	19322	.	-	0	ID=NBEOAGPD_00801;inference=ab initio prediction:Prodigal:002006;locus_tag=NBEOAGPD_00801;product=hypothetical protein
M-gregans_18_1	Prodigal:002006	CDS	19483	20265	.	-	0	ID=NBEOAGPD_00802;inference=ab initio prediction:Prodigal:002006;locus_tag=NBEOAGPD_00802;product=hypothetical protein
M-gregans_18_1	Prodigal:002006	CDS	20665	21699	.	+	0	ID=NBEOAGPD_00803;eC_number=1.2.1.11;Name=asd2;db_xref=COG:COG0136;gene=asd2;inference=ab initio prediction:Prodigal:002006,similar to AA sequence:UniProtKB:P23247;locus_tag=NBEOAGPD_00803;product=Aspartate-semialdehyde dehydrogenase 2
M-gregans_18_1	Prodigal:002006	CDS	21861	22949	.	+	0	ID=NBEOAGPD_00804;inference=ab initio prediction:Prodigal:002006;locus_tag=NBEOAGPD_00804;product=hypothetical protein
M-gregans_18_1	Prodigal:002006	CDS	22946	23809	.	+	0	ID=NBEOAGPD_00805;inference=ab initio prediction:Prodigal:002006;locus_tag=NBEOAGPD_00805;product=hypothetical protein
M-gregans_18_1	Prodigal:002006	CDS	23806	23925	.	+	0	ID=NBEOAGPD_00806;inference=ab initio prediction:Prodigal:002006;locus_tag=NBEOAGPD_00806;product=hypothetical protein
M-gregans_18_1	Prodigal:002006	CDS	23926	24384	.	+	0	ID=NBEOAGPD_00807;inference=ab initio prediction:Prodigal:002006;locus_tag=NBEOAGPD_00807;product=hypothetical protein
M-gregans_18_1	Prodigal:002006	CDS	24388	24669	.	+	0	ID=NBEOAGPD_00808;inference=ab initio prediction:Prodigal:002006;locus_tag=NBEOAGPD_00808;product=hypothetical protein
M-gregans_18_1	Prodigal:002006	CDS	24788	24931	.	+	0	ID=NBEOAGPD_00809;inference=ab initio prediction:Prodigal:002006;locus_tag=NBEOAGPD_00809;product=hypothetical protein
M-gregans_18_1	Prodigal:002006	CDS	24923	25570	.	-	0	ID=NBEOAGPD_00810;eC_number=2.3.1.-;Name=vat;gene=vat;inference=ab initio prediction:Prodigal:002006,similar to AA sequence:UniProtKB:P26839;locus_tag=NBEOAGPD_00810;product=Virginiamycin A acetyltransferase
M-gregans_18_1	Prodigal:002006	CDS	25812	26576	.	+	0	ID=NBEOAGPD_00811;Name=rimP;gene=rimP;inference=ab initio prediction:Prodigal:002006,protein motif:HAMAP:MF_01077;locus_tag=NBEOAGPD_00811;product=Ribosome maturation factor RimP
M-gregans_18_1	Prodigal:002006	CDS	26665	28284	.	+	0	ID=NBEOAGPD_00812;Name=nusA;db_xref=COG:COG0195;gene=nusA;inference=ab initio prediction:Prodigal:002006,similar to AA sequence:UniProtKB:P0AFF6;locus_tag=NBEOAGPD_00812;product=Transcription termination/antitermination protein NusA
M-gregans_18_1	Prodigal:002006	CDS	28305	29033	.	+	0	ID=NBEOAGPD_00813;inference=ab initio prediction:Prodigal:002006;locus_tag=NBEOAGPD_00813;product=hypothetical protein
M-gregans_18_1	Prodigal:002006	CDS	29209	32175	.	+	0	ID=NBEOAGPD_00814;Name=infB;gene=infB;inference=ab initio prediction:Prodigal:002006,protein motif:HAMAP:MF_00100_B;locus_tag=NBEOAGPD_00814;product=Translation initiation factor IF-2
M-gregans_18_1	Prodigal:002006	CDS	32287	32721	.	+	0	ID=NBEOAGPD_00815;Name=rbfA;gene=rbfA;inference=ab initio prediction:Prodigal:002006,protein motif:HAMAP:MF_00003;locus_tag=NBEOAGPD_00815;product=Ribosome-binding factor A
M-gregans_18_1	Prodigal:002006	CDS	32835	33899	.	+	0	ID=NBEOAGPD_00816;eC_number=5.4.99.25;Name=truB;db_xref=COG:COG0130;gene=truB;inference=ab initio prediction:Prodigal:002006,similar to AA sequence:UniProtKB:P60340;locus_tag=NBEOAGPD_00816;product=tRNA pseudouridine synthase B
M-gregans_18_1	Prodigal:002006	CDS	33976	35367	.	+	0	ID=NBEOAGPD_00817;eC_number=1.8.1.4;Name=pdhD;gene=pdhD;inference=ab initio prediction:Prodigal:002006,similar to AA sequence:UniProtKB:P11959;locus_tag=NBEOAGPD_00817;product=Dihydrolipoyl dehydrogenase
M-gregans_18_1	Prodigal:002006	CDS	35476	38064	.	+	0	ID=NBEOAGPD_00818;eC_number=2.7.13.3;Name=cph1_1;gene=cph1_1;inference=ab initio prediction:Prodigal:002006,similar to AA sequence:UniProtKB:Q55168;locus_tag=NBEOAGPD_00818;product=Phytochrome-like protein cph1
M-gregans_18_1	Prodigal:002006	CDS	38075	38650	.	+	0	ID=NBEOAGPD_00819;inference=ab initio prediction:Prodigal:002006;locus_tag=NBEOAGPD_00819;product=hypothetical protein
M-gregans_18_1	Prodigal:002006	CDS	38837	39505	.	-	0	ID=NBEOAGPD_00820;eC_number=2.7.4.8;Name=gmk;db_xref=COG:COG0194;gene=gmk;inference=ab initio prediction:Prodigal:002006,similar to AA sequence:UniProtKB:P60546;locus_tag=NBEOAGPD_00820;product=Guanylate kinase
M-gregans_18_1	Prodigal:002006	CDS	39543	40418	.	-	0	ID=NBEOAGPD_00821;inference=ab initio prediction:Prodigal:002006,similar to AA sequence:UniProtKB:P44726;locus_tag=NBEOAGPD_00821;note=UPF0701 protein HI_0467;product=hypothetical protein
M-gregans_18_1	Prodigal:002006	CDS	40488	41855	.	-	0	ID=NBEOAGPD_00822;eC_number=4.2.2.-;Name=mltG;gene=mltG;inference=ab initio prediction:Prodigal:002006,protein motif:HAMAP:MF_02065;locus_tag=NBEOAGPD_00822;product=Endolytic murein transglycosylase
M-gregans_18_1	Prodigal:002006	CDS	42022	43485	.	-	0	ID=NBEOAGPD_00823;Name=ntrC;db_xref=COG:COG2204;gene=ntrC;inference=ab initio prediction:Prodigal:002006,similar to AA sequence:UniProtKB:P10577;locus_tag=NBEOAGPD_00823;product=DNA-binding transcriptional regulator NtrC
M-gregans_18_1	Prodigal:002006	CDS	43490	44665	.	-	0	ID=NBEOAGPD_00824;eC_number=2.7.13.3;Name=glnL;db_xref=COG:COG3852;gene=glnL;inference=ab initio prediction:Prodigal:002006,similar to AA sequence:UniProtKB:P0AFB5;locus_tag=NBEOAGPD_00824;product=Sensory histidine kinase/phosphatase NtrB
M-gregans_18_1	Prodigal:002006	CDS	44662	45666	.	-	0	ID=NBEOAGPD_00825;eC_number=1.3.1.-;Name=dusB;db_xref=COG:COG0042;gene=dusB;inference=ab initio prediction:Prodigal:002006,similar to AA sequence:UniProtKB:P0ABT5;locus_tag=NBEOAGPD_00825;product=tRNA-dihydrouridine synthase B
M-gregans_18_1	Prodigal:002006	CDS	45840	47144	.	+	0	ID=NBEOAGPD_00826;Name=ispDF;db_xref=COG:COG0245;gene=ispDF;inference=ab initio prediction:Prodigal:002006,similar to AA sequence:UniProtKB:Q9PM68;locus_tag=NBEOAGPD_00826;product=Bifunctional enzyme IspD/IspF
M-gregans_18_1	Prodigal:002006	CDS	47146	47646	.	+	0	ID=NBEOAGPD_00827;eC_number=3.5.1.42;Name=pncC;db_xref=COG:COG1546;gene=pncC;inference=ab initio prediction:Prodigal:002006,similar to AA sequence:UniProtKB:P0A6G3;locus_tag=NBEOAGPD_00827;product=Nicotinamide-nucleotide amidohydrolase PncC
M-gregans_18_1	Prodigal:002006	CDS	47783	49012	.	+	0	ID=NBEOAGPD_00828;eC_number=1.14.13.232;Name=oxyE;gene=oxyE;inference=ab initio prediction:Prodigal:002006,similar to AA sequence:UniProtKB:Q3S8R0;locus_tag=NBEOAGPD_00828;product=6-methylpretetramide 4-monooxygenase
M-gregans_18_1	Prodigal:002006	CDS	48994	49455	.	-	0	ID=NBEOAGPD_00829;Name=pasT;db_xref=COG:COG2867;gene=pasT;inference=ab initio prediction:Prodigal:002006,similar to AA sequence:UniProtKB:Q8FEY4;locus_tag=NBEOAGPD_00829;product=Persistence and stress-resistance toxin PasT
M-gregans_18_1	Prodigal:002006	CDS	49471	50460	.	-	0	ID=NBEOAGPD_00830;eC_number=2.8.1.8;Name=lipA;db_xref=COG:COG0320;gene=lipA;inference=ab initio prediction:Prodigal:002006,similar to AA sequence:UniProtKB:P60716;locus_tag=NBEOAGPD_00830;product=Lipoyl synthase
M-gregans_18_1	Prodigal:002006	CDS	50827	51339	.	+	0	ID=NBEOAGPD_00831;eC_number=3.6.1.25;db_xref=COG:COG2954;inference=ab initio prediction:Prodigal:002006,similar to AA sequence:UniProtKB:A3DIJ8;locus_tag=NBEOAGPD_00831;product=Inorganic triphosphatase
M-gregans_18_1	Prodigal:002006	CDS	51474	51668	.	+	0	ID=NBEOAGPD_00832;inference=ab initio prediction:Prodigal:002006;locus_tag=NBEOAGPD_00832;product=hypothetical protein
M-gregans_18_1	Prodigal:002006	CDS	51776	52447	.	-	0	ID=NBEOAGPD_00833;inference=ab initio prediction:Prodigal:002006;locus_tag=NBEOAGPD_00833;product=hypothetical protein
M-gregans_18_1	Prodigal:002006	CDS	52588	53328	.	-	0	ID=NBEOAGPD_00834;inference=ab initio prediction:Prodigal:002006;locus_tag=NBEOAGPD_00834;product=hypothetical protein
M-gregans_18_1	Prodigal:002006	CDS	53325	54305	.	-	0	ID=NBEOAGPD_00835;eC_number=4.3.1.16;Name=thadh_1;gene=thadh_1;inference=ab initio prediction:Prodigal:002006,similar to AA sequence:UniProtKB:A4F2N8;locus_tag=NBEOAGPD_00835;product=L-threo-3-hydroxyaspartate ammonia-lyase
M-gregans_18_1	Prodigal:002006	CDS	54371	54727	.	+	0	ID=NBEOAGPD_00836;inference=ab initio prediction:Prodigal:002006;locus_tag=NBEOAGPD_00836;product=hypothetical protein
M-gregans_18_1	Prodigal:002006	CDS	55663	56880	.	+	0	ID=NBEOAGPD_00837;inference=ab initio prediction:Prodigal:002006;locus_tag=NBEOAGPD_00837;product=hypothetical protein
M-gregans_18_1	Prodigal:002006	CDS	57061	58500	.	-	0	ID=NBEOAGPD_00838;eC_number=1.8.1.4;Name=lpd;db_xref=COG:COG1249;gene=lpd;inference=ab initio prediction:Prodigal:002006,similar to AA sequence:UniProtKB:Q8NTE1;locus_tag=NBEOAGPD_00838;product=Dihydrolipoyl dehydrogenase
M-gregans_18_1	Prodigal:002006	CDS	58522	59934	.	-	0	ID=NBEOAGPD_00839;eC_number=2.3.1.12;Name=pdhC;gene=pdhC;inference=ab initio prediction:Prodigal:002006,similar to AA sequence:UniProtKB:P65636;locus_tag=NBEOAGPD_00839;product=Dihydrolipoyllysine-residue acetyltransferase component of pyruvate dehydrogenase complex
M-gregans_18_1	Prodigal:002006	CDS	59939	60532	.	-	0	ID=NBEOAGPD_00840;inference=ab initio prediction:Prodigal:002006;locus_tag=NBEOAGPD_00840;product=hypothetical protein
M-gregans_18_1	Prodigal:002006	CDS	60546	60821	.	-	0	ID=NBEOAGPD_00841;inference=ab initio prediction:Prodigal:002006;locus_tag=NBEOAGPD_00841;product=hypothetical protein
M-gregans_18_1	Prodigal:002006	CDS	60885	62336	.	-	0	ID=NBEOAGPD_00842;eC_number=2.2.1.7;Name=dxs;gene=dxs;inference=ab initio prediction:Prodigal:002006,protein motif:HAMAP:MF_00315;locus_tag=NBEOAGPD_00842;product=1-deoxy-D-xylulose-5-phosphate synthase
M-gregans_18_1	Prodigal:002006	CDS	62412	63485	.	-	0	ID=NBEOAGPD_00843;eC_number=1.1.1.-;Name=acoA;db_xref=COG:COG1071;gene=acoA;inference=ab initio prediction:Prodigal:002006,similar to AA sequence:UniProtKB:O31404;locus_tag=NBEOAGPD_00843;product=Acetoin:2%2C6-dichlorophenolindophenol oxidoreductase subunit alpha
M-gregans_18_1	Prodigal:002006	CDS	63606	63920	.	-	0	ID=NBEOAGPD_00844;inference=ab initio prediction:Prodigal:002006;locus_tag=NBEOAGPD_00844;product=hypothetical protein
M-gregans_18_1	Prodigal:002006	CDS	64048	65334	.	-	0	ID=NBEOAGPD_00845;eC_number=4.2.1.11;Name=eno;gene=eno;inference=ab initio prediction:Prodigal:002006,similar to AA sequence:UniProtKB:P33675;locus_tag=NBEOAGPD_00845;product=Enolase
M-gregans_18_1	Prodigal:002006	CDS	65547	65996	.	+	0	ID=NBEOAGPD_00846;eC_number=1.7.1.13;Name=queF;gene=queF;inference=ab initio prediction:Prodigal:002006,protein motif:HAMAP:MF_00818;locus_tag=NBEOAGPD_00846;product=NADPH-dependent 7-cyano-7-deazaguanine reductase
M-gregans_18_1	Prodigal:002006	CDS	66058	66360	.	-	0	ID=NBEOAGPD_00847;inference=ab initio prediction:Prodigal:002006;locus_tag=NBEOAGPD_00847;product=hypothetical protein
M-gregans_18_1	Prodigal:002006	CDS	66643	67311	.	+	0	ID=NBEOAGPD_00848;eC_number=2.1.1.222;Name=COQ3_2;gene=COQ3_2;inference=ab initio prediction:Prodigal:002006,protein motif:HAMAP:MF_00472;locus_tag=NBEOAGPD_00848;product=Ubiquinone biosynthesis O-methyltransferase%2C mitochondrial
M-gregans_18_1	Prodigal:002006	CDS	67324	68184	.	-	0	ID=NBEOAGPD_00849;eC_number=2.5.1.55;Name=kdsA;db_xref=COG:COG2877;gene=kdsA;inference=ab initio prediction:Prodigal:002006,similar to AA sequence:UniProtKB:Q8YHF1;locus_tag=NBEOAGPD_00849;product=2-dehydro-3-deoxyphosphooctonate aldolase
M-gregans_18_1	Prodigal:002006	CDS	68194	68706	.	-	0	ID=NBEOAGPD_00850;inference=ab initio prediction:Prodigal:002006;locus_tag=NBEOAGPD_00850;product=hypothetical protein
M-gregans_18_1	Prodigal:002006	CDS	68817	70328	.	-	0	ID=NBEOAGPD_00851;eC_number=3.4.21.107;Name=degP_1;db_xref=COG:COG0265;gene=degP_1;inference=ab initio prediction:Prodigal:002006,similar to AA sequence:UniProtKB:P0C0V0;locus_tag=NBEOAGPD_00851;product=Periplasmic serine endoprotease DegP
M-gregans_18_1	Prodigal:002006	CDS	70520	70834	.	+	0	ID=NBEOAGPD_00852;Name=gdx;gene=gdx;inference=ab initio prediction:Prodigal:002006,similar to AA sequence:UniProtKB:O69279;locus_tag=NBEOAGPD_00852;product=Guanidinium exporter
M-gregans_18_1	Prodigal:002006	CDS	70839	73553	.	-	0	ID=NBEOAGPD_00853;eC_number=6.1.1.9;Name=valS;db_xref=COG:COG0525;gene=valS;inference=ab initio prediction:Prodigal:002006,similar to AA sequence:UniProtKB:Q9HXH0;locus_tag=NBEOAGPD_00853;product=Valine--tRNA ligase
M-gregans_18_1	Prodigal:002006	CDS	73649	74221	.	-	0	ID=NBEOAGPD_00854;inference=ab initio prediction:Prodigal:002006;locus_tag=NBEOAGPD_00854;product=hypothetical protein
M-gregans_18_1	Prodigal:002006	CDS	74349	75779	.	-	0	ID=NBEOAGPD_00855;Name=bepC;gene=bepC;inference=ab initio prediction:Prodigal:002006,similar to AA sequence:UniProtKB:Q8G0Y6;locus_tag=NBEOAGPD_00855;product=Outer membrane efflux protein BepC
M-gregans_18_1	Prodigal:002006	CDS	75979	76632	.	-	0	ID=NBEOAGPD_00856;eC_number=2.1.1.77;Name=pcm_2;db_xref=COG:COG2518;gene=pcm_2;inference=ab initio prediction:Prodigal:002006,similar to AA sequence:UniProtKB:P0A7A5;locus_tag=NBEOAGPD_00856;product=Protein-L-isoaspartate O-methyltransferase
M-gregans_18_1	Prodigal:002006	CDS	76930	78168	.	+	0	ID=NBEOAGPD_00857;inference=ab initio prediction:Prodigal:002006;locus_tag=NBEOAGPD_00857;product=hypothetical protein
M-gregans_18_1	Prodigal:002006	CDS	78387	81905	.	-	0	ID=NBEOAGPD_00858;Name=smc_2;gene=smc_2;inference=ab initio prediction:Prodigal:002006,protein motif:HAMAP:MF_01894;locus_tag=NBEOAGPD_00858;product=Chromosome partition protein Smc
M-gregans_18_1	Prodigal:002006	CDS	81895	82539	.	-	0	ID=NBEOAGPD_00859;inference=ab initio prediction:Prodigal:002006;locus_tag=NBEOAGPD_00859;product=hypothetical protein
M-gregans_18_1	Prodigal:002006	CDS	82667	83989	.	+	0	ID=NBEOAGPD_00860;inference=ab initio prediction:Prodigal:002006;locus_tag=NBEOAGPD_00860;product=hypothetical protein
M-gregans_18_1	Prodigal:002006	CDS	84000	84761	.	-	0	ID=NBEOAGPD_00861;inference=ab initio prediction:Prodigal:002006;locus_tag=NBEOAGPD_00861;product=hypothetical protein
M-gregans_18_1	Prodigal:002006	CDS	84851	85144	.	-	0	ID=NBEOAGPD_00862;inference=ab initio prediction:Prodigal:002006;locus_tag=NBEOAGPD_00862;product=hypothetical protein
M-gregans_18_1	Prodigal:002006	CDS	85257	86282	.	-	0	ID=NBEOAGPD_00863;Name=alx;db_xref=COG:COG0861;gene=alx;inference=ab initio prediction:Prodigal:002006,similar to AA sequence:UniProtKB:P42601;locus_tag=NBEOAGPD_00863;product=Putative membrane-bound redox modulator Alx
M-gregans_18_1	Prodigal:002006	CDS	86457	87692	.	+	0	ID=NBEOAGPD_00864;eC_number=1.3.1.114;Name=baiN;db_xref=COG:COG2081;gene=baiN;inference=ab initio prediction:Prodigal:002006,similar to AA sequence:UniProtKB:B0NAQ4;locus_tag=NBEOAGPD_00864;product=3-dehydro-bile acid delta(4%2C6)-reductase
M-gregans_18_1	Prodigal:002006	CDS	87689	88375	.	+	0	ID=NBEOAGPD_00865;eC_number=2.5.1.16;Name=speE_1;gene=speE_1;inference=ab initio prediction:Prodigal:002006,protein motif:HAMAP:MF_00198;locus_tag=NBEOAGPD_00865;product=Polyamine aminopropyltransferase
M-gregans_18_1	Prodigal:002006	CDS	88461	89312	.	-	0	ID=NBEOAGPD_00866;inference=ab initio prediction:Prodigal:002006;locus_tag=NBEOAGPD_00866;product=hypothetical protein
M-gregans_18_1	Prodigal:002006	CDS	89549	90319	.	+	0	ID=NBEOAGPD_00867;Name=imuA;gene=imuA;inference=ab initio prediction:Prodigal:002006,similar to AA sequence:UniProtKB:B8H429;locus_tag=NBEOAGPD_00867;product=Protein ImuA
M-gregans_18_1	Prodigal:002006	CDS	90432	91796	.	+	0	ID=NBEOAGPD_00868;Name=imuB_1;gene=imuB_1;inference=ab initio prediction:Prodigal:002006,similar to AA sequence:UniProtKB:B8H428;locus_tag=NBEOAGPD_00868;product=Protein ImuB
M-gregans_18_1	Prodigal:002006	CDS	91867	92895	.	+	0	ID=NBEOAGPD_00869;eC_number=2.1.1.163;Name=COQ5_1;gene=COQ5_1;inference=ab initio prediction:Prodigal:002006,protein motif:HAMAP:MF_01813;locus_tag=NBEOAGPD_00869;product=2-methoxy-6-polyprenyl-1%2C4-benzoquinol methylase%2C mitochondrial
M-gregans_18_1	Prodigal:002006	CDS	92944	93864	.	+	0	ID=NBEOAGPD_00870;eC_number=1.5.1.20;Name=metF;db_xref=COG:COG0685;gene=metF;inference=ab initio prediction:Prodigal:002006,similar to AA sequence:UniProtKB:P0AEZ1;locus_tag=NBEOAGPD_00870;product=5%2C10-methylenetetrahydrofolate reductase
M-gregans_18_1	Prodigal:002006	CDS	93939	97688	.	+	0	ID=NBEOAGPD_00871;eC_number=2.1.1.13;Name=metH;db_xref=COG:COG0646;gene=metH;inference=ab initio prediction:Prodigal:002006,similar to AA sequence:UniProtKB:P13009;locus_tag=NBEOAGPD_00871;product=Methionine synthase
M-gregans_18_1	Prodigal:002006	CDS	97842	98282	.	+	0	ID=NBEOAGPD_00872;inference=ab initio prediction:Prodigal:002006;locus_tag=NBEOAGPD_00872;product=hypothetical protein
M-gregans_18_1	Prodigal:002006	CDS	98287	98514	.	-	0	ID=NBEOAGPD_00873;inference=ab initio prediction:Prodigal:002006;locus_tag=NBEOAGPD_00873;product=hypothetical protein
M-gregans_18_1	Prodigal:002006	CDS	98643	99221	.	+	0	ID=NBEOAGPD_00874;inference=ab initio prediction:Prodigal:002006;locus_tag=NBEOAGPD_00874;product=hypothetical protein
M-gregans_18_1	Prodigal:002006	CDS	99286	99726	.	-	0	ID=NBEOAGPD_00875;inference=ab initio prediction:Prodigal:002006;locus_tag=NBEOAGPD_00875;product=hypothetical protein
M-gregans_18_1	Prodigal:002006	CDS	99833	100180	.	+	0	ID=NBEOAGPD_00876;inference=ab initio prediction:Prodigal:002006;locus_tag=NBEOAGPD_00876;product=hypothetical protein
M-gregans_18_1	Prodigal:002006	CDS	100302	101876	.	-	0	ID=NBEOAGPD_00877;eC_number=2.7.7.7;Name=dnaE2_1;gene=dnaE2_1;inference=ab initio prediction:Prodigal:002006,similar to AA sequence:UniProtKB:B8H427;locus_tag=NBEOAGPD_00877;product=Error-prone DNA polymerase
M-gregans_19_1	Prodigal:002006	CDS	206	922	.	+	0	ID=NBEOAGPD_00878;inference=ab initio prediction:Prodigal:002006;locus_tag=NBEOAGPD_00878;product=hypothetical protein
M-gregans_19_1	Prodigal:002006	CDS	1131	1814	.	+	0	ID=NBEOAGPD_00879;inference=ab initio prediction:Prodigal:002006;locus_tag=NBEOAGPD_00879;product=hypothetical protein
M-gregans_19_1	Prodigal:002006	CDS	1984	2259	.	+	0	ID=NBEOAGPD_00880;inference=ab initio prediction:Prodigal:002006;locus_tag=NBEOAGPD_00880;product=hypothetical protein
M-gregans_19_1	Prodigal:002006	CDS	2430	4082	.	+	0	ID=NBEOAGPD_00881;inference=ab initio prediction:Prodigal:002006;locus_tag=NBEOAGPD_00881;product=hypothetical protein
M-gregans_19_1	Prodigal:002006	CDS	4123	5199	.	+	0	ID=NBEOAGPD_00882;Name=fliG_1;db_xref=COG:COG1536;gene=fliG_1;inference=ab initio prediction:Prodigal:002006,similar to AA sequence:UniProtKB:Q9WY63;locus_tag=NBEOAGPD_00882;product=Flagellar motor switch protein FliG
M-gregans_19_1	Prodigal:002006	CDS	5196	5858	.	+	0	ID=NBEOAGPD_00883;inference=ab initio prediction:Prodigal:002006;locus_tag=NBEOAGPD_00883;product=hypothetical protein
M-gregans_19_1	Prodigal:002006	CDS	5858	6193	.	+	0	ID=NBEOAGPD_00884;inference=ab initio prediction:Prodigal:002006;locus_tag=NBEOAGPD_00884;product=hypothetical protein
M-gregans_19_1	Prodigal:002006	CDS	6253	7626	.	+	0	ID=NBEOAGPD_00885;Name=atoC_1;db_xref=COG:COG2204;gene=atoC_1;inference=ab initio prediction:Prodigal:002006,similar to AA sequence:UniProtKB:Q06065;locus_tag=NBEOAGPD_00885;product=Regulatory protein AtoC
M-gregans_19_1	Prodigal:002006	CDS	7637	7909	.	-	0	ID=NBEOAGPD_00886;inference=ab initio prediction:Prodigal:002006;locus_tag=NBEOAGPD_00886;product=hypothetical protein
M-gregans_19_1	Prodigal:002006	CDS	8164	9951	.	+	0	ID=NBEOAGPD_00887;eC_number=1.1.2.8;Name=qedA;gene=qedA;inference=ab initio prediction:Prodigal:002006,similar to AA sequence:UniProtKB:A8R3S4;locus_tag=NBEOAGPD_00887;product=Quinoprotein alcohol dehydrogenase (cytochrome c)
M-gregans_19_1	Prodigal:002006	CDS	10395	11546	.	+	0	ID=NBEOAGPD_00888;inference=ab initio prediction:Prodigal:002006;locus_tag=NBEOAGPD_00888;product=hypothetical protein
M-gregans_19_1	Prodigal:002006	CDS	11571	12800	.	-	0	ID=NBEOAGPD_00889;inference=ab initio prediction:Prodigal:002006;locus_tag=NBEOAGPD_00889;product=hypothetical protein
M-gregans_19_1	Prodigal:002006	CDS	12906	13973	.	-	0	ID=NBEOAGPD_00890;eC_number=3.5.1.44;Name=cheB_1;gene=cheB_1;inference=ab initio prediction:Prodigal:002006,protein motif:HAMAP:MF_00099;locus_tag=NBEOAGPD_00890;product=Protein-glutamate methylesterase/protein-glutamine glutaminase
M-gregans_19_1	Prodigal:002006	CDS	13970	14443	.	-	0	ID=NBEOAGPD_00891;Name=rcp1_1;gene=rcp1_1;inference=ab initio prediction:Prodigal:002006,similar to AA sequence:UniProtKB:Q55169;locus_tag=NBEOAGPD_00891;product=Response regulator rcp1
M-gregans_19_1	Prodigal:002006	CDS	14430	17225	.	-	0	ID=NBEOAGPD_00892;eC_number=2.7.-.-;Name=sasA_5;gene=sasA_5;inference=ab initio prediction:Prodigal:002006,protein motif:HAMAP:MF_01837;locus_tag=NBEOAGPD_00892;product=Adaptive-response sensory-kinase SasA
M-gregans_19_1	Prodigal:002006	CDS	17346	17723	.	+	0	ID=NBEOAGPD_00893;inference=ab initio prediction:Prodigal:002006;locus_tag=NBEOAGPD_00893;product=hypothetical protein
M-gregans_19_1	Prodigal:002006	CDS	17746	18039	.	-	0	ID=NBEOAGPD_00894;inference=ab initio prediction:Prodigal:002006;locus_tag=NBEOAGPD_00894;product=hypothetical protein
M-gregans_19_1	Prodigal:002006	CDS	18504	18698	.	-	0	ID=NBEOAGPD_00895;inference=ab initio prediction:Prodigal:002006;locus_tag=NBEOAGPD_00895;product=hypothetical protein
M-gregans_19_1	Prodigal:002006	CDS	18716	18934	.	-	0	ID=NBEOAGPD_00896;inference=ab initio prediction:Prodigal:002006;locus_tag=NBEOAGPD_00896;product=hypothetical protein
M-gregans_19_1	Prodigal:002006	CDS	19004	19243	.	-	0	ID=NBEOAGPD_00897;inference=ab initio prediction:Prodigal:002006;locus_tag=NBEOAGPD_00897;product=hypothetical protein
M-gregans_19_1	Prodigal:002006	CDS	19273	20325	.	-	0	ID=NBEOAGPD_00898;inference=ab initio prediction:Prodigal:002006;locus_tag=NBEOAGPD_00898;product=hypothetical protein
M-gregans_19_1	Prodigal:002006	CDS	20694	21635	.	+	0	ID=NBEOAGPD_00899;Name=argP;gene=argP;inference=ab initio prediction:Prodigal:002006,protein motif:HAMAP:MF_00513;locus_tag=NBEOAGPD_00899;product=HTH-type transcriptional regulator ArgP
M-gregans_19_1	Prodigal:002006	CDS	21755	22036	.	+	0	ID=NBEOAGPD_00900;inference=ab initio prediction:Prodigal:002006;locus_tag=NBEOAGPD_00900;product=hypothetical protein
M-gregans_19_1	Prodigal:002006	CDS	22404	23774	.	-	0	ID=NBEOAGPD_00901;inference=ab initio prediction:Prodigal:002006;locus_tag=NBEOAGPD_00901;product=hypothetical protein
M-gregans_19_1	Prodigal:002006	CDS	24334	25098	.	+	0	ID=NBEOAGPD_00902;inference=ab initio prediction:Prodigal:002006;locus_tag=NBEOAGPD_00902;product=hypothetical protein
M-gregans_19_1	Prodigal:002006	CDS	25186	25377	.	-	0	ID=NBEOAGPD_00903;inference=ab initio prediction:Prodigal:002006;locus_tag=NBEOAGPD_00903;product=hypothetical protein
M-gregans_19_1	Prodigal:002006	CDS	25617	26333	.	+	0	ID=NBEOAGPD_00904;inference=ab initio prediction:Prodigal:002006;locus_tag=NBEOAGPD_00904;product=hypothetical protein
M-gregans_19_1	Prodigal:002006	CDS	26498	26857	.	+	0	ID=NBEOAGPD_00905;inference=ab initio prediction:Prodigal:002006;locus_tag=NBEOAGPD_00905;product=hypothetical protein
M-gregans_19_1	Prodigal:002006	CDS	27039	28223	.	+	0	ID=NBEOAGPD_00906;eC_number=5.1.3.25;Name=wbiB;gene=wbiB;inference=ab initio prediction:Prodigal:002006,similar to AA sequence:UniProtKB:Q2SYH7;locus_tag=NBEOAGPD_00906;product=dTDP-L-rhamnose 4-epimerase
M-gregans_19_1	Prodigal:002006	CDS	28220	29320	.	+	0	ID=NBEOAGPD_00907;eC_number=5.1.3.10;Name=rfbE_2;db_xref=COG:COG0451;gene=rfbE_2;inference=ab initio prediction:Prodigal:002006,similar to AA sequence:UniProtKB:P14169;locus_tag=NBEOAGPD_00907;product=CDP-paratose 2-epimerase
M-gregans_19_1	Prodigal:002006	CDS	29317	30612	.	+	0	ID=NBEOAGPD_00908;eC_number=1.21.98.3;Name=bchE_1;db_xref=COG:COG1032;gene=bchE_1;inference=ab initio prediction:Prodigal:002006,similar to AA sequence:UniProtKB:P26168;locus_tag=NBEOAGPD_00908;product=Anaerobic magnesium-protoporphyrin IX monomethyl ester cyclase
M-gregans_19_1	Prodigal:002006	CDS	30522	30959	.	-	0	ID=NBEOAGPD_00909;inference=ab initio prediction:Prodigal:002006;locus_tag=NBEOAGPD_00909;product=hypothetical protein
M-gregans_20_1	Prodigal:002006	CDS	10	354	.	+	0	ID=NBEOAGPD_00910;inference=ab initio prediction:Prodigal:002006;locus_tag=NBEOAGPD_00910;product=hypothetical protein
M-gregans_20_1	Prodigal:002006	CDS	510	1175	.	-	0	ID=NBEOAGPD_00911;eC_number=4.2.1.1;Name=cynT_1;db_xref=COG:COG0288;gene=cynT_1;inference=ab initio prediction:Prodigal:002006,similar to AA sequence:UniProtKB:P0ABE9;locus_tag=NBEOAGPD_00911;product=Carbonic anhydrase 1
M-gregans_20_1	Prodigal:002006	CDS	1236	1742	.	-	0	ID=NBEOAGPD_00912;eC_number=3.6.1.-;Name=rppH_1;gene=rppH_1;inference=ab initio prediction:Prodigal:002006,protein motif:HAMAP:MF_00298;locus_tag=NBEOAGPD_00912;product=RNA pyrophosphohydrolase
M-gregans_20_1	Prodigal:002006	CDS	1775	2521	.	-	0	ID=NBEOAGPD_00913;inference=ab initio prediction:Prodigal:002006;locus_tag=NBEOAGPD_00913;product=hypothetical protein
M-gregans_20_1	Prodigal:002006	CDS	2598	3482	.	+	0	ID=NBEOAGPD_00914;eC_number=3.1.2.30;Name=mcl2_1;db_xref=COG:COG2301;gene=mcl2_1;inference=ab initio prediction:Prodigal:002006,similar to AA sequence:UniProtKB:D3JV05;locus_tag=NBEOAGPD_00914;product=(3S)-malyl-CoA thioesterase
M-gregans_20_1	Prodigal:002006	CDS	3479	3994	.	+	0	ID=NBEOAGPD_00915;eC_number=3.6.1.23;Name=dut;db_xref=COG:COG0756;gene=dut;inference=ab initio prediction:Prodigal:002006,similar to AA sequence:UniProtKB:P06968;locus_tag=NBEOAGPD_00915;product=Deoxyuridine 5'-triphosphate nucleotidohydrolase
M-gregans_20_1	Prodigal:002006	CDS	4102	5961	.	-	0	ID=NBEOAGPD_00916;eC_number=3.2.1.28;db_xref=COG:COG3387;inference=ab initio prediction:Prodigal:002006,similar to AA sequence:UniProtKB:A0R0W9;locus_tag=NBEOAGPD_00916;product=Trehalase
M-gregans_20_1	Prodigal:002006	CDS	6241	6384	.	+	0	ID=NBEOAGPD_00917;inference=ab initio prediction:Prodigal:002006;locus_tag=NBEOAGPD_00917;product=hypothetical protein
M-gregans_20_1	Prodigal:002006	CDS	6365	7090	.	-	0	ID=NBEOAGPD_00918;eC_number=4.3.2.7;Name=chaC;db_xref=COG:COG3703;gene=chaC;inference=ab initio prediction:Prodigal:002006,similar to AA sequence:UniProtKB:P39163;locus_tag=NBEOAGPD_00918;product=Glutathione-specific gamma-glutamylcyclotransferase
M-gregans_20_1	Prodigal:002006	CDS	7305	9419	.	-	0	ID=NBEOAGPD_00919;eC_number=7.6.2.8;Name=btuD_2;gene=btuD_2;inference=ab initio prediction:Prodigal:002006,protein motif:HAMAP:MF_01005;locus_tag=NBEOAGPD_00919;product=Vitamin B12 import ATP-binding protein BtuD
M-gregans_20_1	Prodigal:002006	CDS	9577	9888	.	-	0	ID=NBEOAGPD_00920;inference=ab initio prediction:Prodigal:002006;locus_tag=NBEOAGPD_00920;product=hypothetical protein
M-gregans_20_1	Prodigal:002006	CDS	10139	10771	.	+	0	ID=NBEOAGPD_00921;inference=ab initio prediction:Prodigal:002006;locus_tag=NBEOAGPD_00921;product=hypothetical protein
M-gregans_20_1	Prodigal:002006	CDS	10809	11504	.	+	0	ID=NBEOAGPD_00922;inference=ab initio prediction:Prodigal:002006;locus_tag=NBEOAGPD_00922;product=hypothetical protein
M-gregans_20_1	Prodigal:002006	CDS	11537	13786	.	-	0	ID=NBEOAGPD_00923;eC_number=5.6.2.2;Name=parC;db_xref=COG:COG0188;gene=parC;inference=ab initio prediction:Prodigal:002006,similar to AA sequence:UniProtKB:P26973;locus_tag=NBEOAGPD_00923;product=DNA topoisomerase 4 subunit A
M-gregans_20_1	Prodigal:002006	CDS	13835	14608	.	-	0	ID=NBEOAGPD_00924;Name=recO;gene=recO;inference=ab initio prediction:Prodigal:002006,protein motif:HAMAP:MF_00201;locus_tag=NBEOAGPD_00924;product=DNA repair protein RecO
M-gregans_20_1	Prodigal:002006	CDS	14642	15034	.	+	0	ID=NBEOAGPD_00925;inference=ab initio prediction:Prodigal:002006;locus_tag=NBEOAGPD_00925;product=hypothetical protein
M-gregans_20_1	Prodigal:002006	CDS	15178	15804	.	-	0	ID=NBEOAGPD_00926;Name=eda;gene=eda;inference=ab initio prediction:Prodigal:002006,similar to AA sequence:UniProtKB:Q00384;locus_tag=NBEOAGPD_00926;product=KHG/KDPG aldolase
M-gregans_20_1	Prodigal:002006	CDS	15975	17798	.	-	0	ID=NBEOAGPD_00927;eC_number=4.2.1.12;Name=edd;gene=edd;inference=ab initio prediction:Prodigal:002006,similar to AA sequence:UniProtKB:P21909;locus_tag=NBEOAGPD_00927;product=Phosphogluconate dehydratase
M-gregans_20_1	Prodigal:002006	CDS	17952	19073	.	-	0	ID=NBEOAGPD_00928;eC_number=3.5.1.38;Name=ansB;gene=ansB;inference=ab initio prediction:Prodigal:002006,similar to AA sequence:UniProtKB:P10172;locus_tag=NBEOAGPD_00928;product=Glutaminase-asparaginase
M-gregans_20_1	Prodigal:002006	CDS	19255	20895	.	-	0	ID=NBEOAGPD_00929;Name=groL5;gene=groL5;inference=ab initio prediction:Prodigal:002006,similar to AA sequence:UniProtKB:P35471;locus_tag=NBEOAGPD_00929;product=60 kDa chaperonin 5
M-gregans_20_1	Prodigal:002006	CDS	20983	21270	.	-	0	ID=NBEOAGPD_00930;Name=groS5;gene=groS5;inference=ab initio prediction:Prodigal:002006,similar to AA sequence:UniProtKB:P35474;locus_tag=NBEOAGPD_00930;product=10 kDa chaperonin 5
M-gregans_20_1	Prodigal:002006	CDS	21485	22480	.	+	0	ID=NBEOAGPD_00931;Name=corA_1;db_xref=COG:COG0598;gene=corA_1;inference=ab initio prediction:Prodigal:002006,similar to AA sequence:UniProtKB:P0A2R8;locus_tag=NBEOAGPD_00931;product=Magnesium transport protein CorA
M-gregans_21_1	Prodigal:002006	CDS	82	294	.	-	0	ID=NBEOAGPD_00932;inference=ab initio prediction:Prodigal:002006;locus_tag=NBEOAGPD_00932;product=hypothetical protein
M-gregans_21_1	Aragorn:001002	tRNA	994	1069	.	-	.	ID=NBEOAGPD_00933;inference=COORDINATES:profile:Aragorn:001002;locus_tag=NBEOAGPD_00933;product=tRNA-Glu(ctc)
M-gregans_21_1	Prodigal:002006	CDS	1161	2162	.	+	0	ID=NBEOAGPD_00934;eC_number=5.4.99.23;Name=rluD;db_xref=COG:COG0564;gene=rluD;inference=ab initio prediction:Prodigal:002006,similar to AA sequence:UniProtKB:P33643;locus_tag=NBEOAGPD_00934;product=Ribosomal large subunit pseudouridine synthase D
M-gregans_21_1	Prodigal:002006	CDS	2457	3356	.	+	0	ID=NBEOAGPD_00935;Name=rpoH_1;db_xref=COG:COG0568;gene=rpoH_1;inference=ab initio prediction:Prodigal:002006,similar to AA sequence:UniProtKB:P0CAW9;locus_tag=NBEOAGPD_00935;product=RNA polymerase sigma factor RpoH
M-gregans_21_1	Prodigal:002006	CDS	3880	4083	.	-	0	ID=NBEOAGPD_00936;inference=ab initio prediction:Prodigal:002006;locus_tag=NBEOAGPD_00936;product=hypothetical protein
M-gregans_21_1	Prodigal:002006	CDS	4307	5284	.	-	0	ID=NBEOAGPD_00937;eC_number=1.1.1.410;Name=denD;db_xref=COG:COG0451;gene=denD;inference=ab initio prediction:Prodigal:002006,similar to AA sequence:UniProtKB:Q0KBD2;locus_tag=NBEOAGPD_00937;product=D-erythronate dehydrogenase
M-gregans_21_1	Prodigal:002006	CDS	5298	6563	.	-	0	ID=NBEOAGPD_00938;eC_number=2.7.1.217;Name=otnK;db_xref=COG:COG3395;gene=otnK;inference=ab initio prediction:Prodigal:002006,similar to AA sequence:UniProtKB:B1M1V6;locus_tag=NBEOAGPD_00938;product=3-oxo-tetronate kinase
M-gregans_21_1	Prodigal:002006	CDS	6560	7357	.	-	0	ID=NBEOAGPD_00939;eC_number=5.3.1.35;Name=otnI;db_xref=COG:COG3622;gene=otnI;inference=ab initio prediction:Prodigal:002006,similar to AA sequence:UniProtKB:Q0KBD1;locus_tag=NBEOAGPD_00939;product=2-oxo-tetronate isomerase
M-gregans_21_1	Prodigal:002006	CDS	7369	8286	.	-	0	ID=NBEOAGPD_00940;eC_number=1.1.1.411;Name=ltnD;db_xref=COG:COG2084;gene=ltnD;inference=ab initio prediction:Prodigal:002006,similar to AA sequence:UniProtKB:Q0KBC7;locus_tag=NBEOAGPD_00940;product=L-threonate dehydrogenase
M-gregans_21_1	Prodigal:002006	CDS	8555	9871	.	-	0	ID=NBEOAGPD_00941;Name=ttuB_1;gene=ttuB_1;inference=ab initio prediction:Prodigal:002006,similar to AA sequence:UniProtKB:Q44470;locus_tag=NBEOAGPD_00941;product=Putative tartrate transporter
M-gregans_21_1	Prodigal:002006	CDS	10053	11069	.	+	0	ID=NBEOAGPD_00942;Name=gntR;gene=gntR;inference=ab initio prediction:Prodigal:002006,similar to AA sequence:UniProtKB:P0ACP5;locus_tag=NBEOAGPD_00942;product=HTH-type transcriptional regulator GntR
M-gregans_21_1	Prodigal:002006	CDS	11066	11740	.	+	0	ID=NBEOAGPD_00943;eC_number=4.1.1.104;Name=otnC;db_xref=COG:COG0235;gene=otnC;inference=ab initio prediction:Prodigal:002006,similar to AA sequence:UniProtKB:Q0KBC9;locus_tag=NBEOAGPD_00943;product=3-oxo-tetronate 4-phosphate decarboxylase
M-gregans_21_1	Prodigal:002006	CDS	11887	12774	.	-	0	ID=NBEOAGPD_00944;inference=ab initio prediction:Prodigal:002006;locus_tag=NBEOAGPD_00944;product=hypothetical protein
M-gregans_21_1	Prodigal:002006	CDS	12902	13792	.	+	0	ID=NBEOAGPD_00945;Name=yijE;gene=yijE;inference=ab initio prediction:Prodigal:002006,similar to AA sequence:UniProtKB:P0ABT8;locus_tag=NBEOAGPD_00945;product=putative cystine transporter YijE
M-gregans_21_1	Prodigal:002006	CDS	13937	15619	.	+	0	ID=NBEOAGPD_00946;eC_number=1.3.8.12;Name=mcd_1;db_xref=COG:COG1960;gene=mcd_1;inference=ab initio prediction:Prodigal:002006,similar to AA sequence:UniProtKB:D3JV03;locus_tag=NBEOAGPD_00946;product=(2S)-methylsuccinyl-CoA dehydrogenase
M-gregans_21_1	Prodigal:002006	CDS	15796	15975	.	-	0	ID=NBEOAGPD_00947;inference=ab initio prediction:Prodigal:002006;locus_tag=NBEOAGPD_00947;product=hypothetical protein
M-gregans_21_1	Prodigal:002006	CDS	16132	17391	.	+	0	ID=NBEOAGPD_00948;inference=ab initio prediction:Prodigal:002006;locus_tag=NBEOAGPD_00948;product=hypothetical protein
M-gregans_21_1	Prodigal:002006	CDS	17759	18115	.	+	0	ID=NBEOAGPD_00949;inference=ab initio prediction:Prodigal:002006;locus_tag=NBEOAGPD_00949;product=hypothetical protein
M-gregans_21_1	Prodigal:002006	CDS	18270	19052	.	+	0	ID=NBEOAGPD_00950;inference=ab initio prediction:Prodigal:002006;locus_tag=NBEOAGPD_00950;product=hypothetical protein
M-gregans_21_1	Prodigal:002006	CDS	19269	20522	.	+	0	ID=NBEOAGPD_00951;eC_number=3.5.1.28;Name=amiC_2;db_xref=COG:COG0860;gene=amiC_2;inference=ab initio prediction:Prodigal:002006,similar to AA sequence:UniProtKB:Q9K0V3;locus_tag=NBEOAGPD_00951;product=N-acetylmuramoyl-L-alanine amidase AmiC
M-gregans_21_1	Prodigal:002006	CDS	20696	23107	.	+	0	ID=NBEOAGPD_00952;Name=mrcA;db_xref=COG:COG5009;gene=mrcA;inference=ab initio prediction:Prodigal:002006,similar to AA sequence:UniProtKB:Q07806;locus_tag=NBEOAGPD_00952;product=Penicillin-binding protein 1A
M-gregans_21_1	Prodigal:002006	CDS	23386	24066	.	-	0	ID=NBEOAGPD_00953;eC_number=6.3.5.3;Name=purQ;db_xref=COG:COG0047;gene=purQ;inference=ab initio prediction:Prodigal:002006,similar to AA sequence:UniProtKB:P12041;locus_tag=NBEOAGPD_00953;product=Phosphoribosylformylglycinamidine synthase subunit PurQ
M-gregans_21_1	Prodigal:002006	CDS	24066	24305	.	-	0	ID=NBEOAGPD_00954;eC_number=6.3.5.3;Name=purS;db_xref=COG:COG1828;gene=purS;inference=ab initio prediction:Prodigal:002006,similar to AA sequence:UniProtKB:P12049;locus_tag=NBEOAGPD_00954;product=Phosphoribosylformylglycinamidine synthase subunit PurS
M-gregans_21_1	Prodigal:002006	CDS	24480	24710	.	-	0	ID=NBEOAGPD_00955;inference=ab initio prediction:Prodigal:002006;locus_tag=NBEOAGPD_00955;product=hypothetical protein
M-gregans_21_1	Prodigal:002006	CDS	24873	25451	.	-	0	ID=NBEOAGPD_00956;Name=regA;db_xref=COG:COG4567;gene=regA;inference=ab initio prediction:Prodigal:002006,similar to AA sequence:UniProtKB:Q53228;locus_tag=NBEOAGPD_00956;product=Photosynthetic apparatus regulatory protein RegA
M-gregans_21_1	Prodigal:002006	CDS	25491	26882	.	-	0	ID=NBEOAGPD_00957;eC_number=2.7.13.3;Name=regB;gene=regB;inference=ab initio prediction:Prodigal:002006,similar to AA sequence:UniProtKB:Q3J6C1;locus_tag=NBEOAGPD_00957;product=Sensor histidine kinase RegB
M-gregans_21_1	Prodigal:002006	CDS	27045	28322	.	+	0	ID=NBEOAGPD_00958;inference=ab initio prediction:Prodigal:002006;locus_tag=NBEOAGPD_00958;product=hypothetical protein
M-gregans_21_1	Prodigal:002006	CDS	28332	29744	.	-	0	ID=NBEOAGPD_00959;inference=ab initio prediction:Prodigal:002006;locus_tag=NBEOAGPD_00959;product=hypothetical protein
M-gregans_21_1	Prodigal:002006	CDS	29752	30474	.	-	0	ID=NBEOAGPD_00960;inference=ab initio prediction:Prodigal:002006;locus_tag=NBEOAGPD_00960;product=hypothetical protein
M-gregans_21_1	Prodigal:002006	CDS	30477	31085	.	-	0	ID=NBEOAGPD_00961;inference=ab initio prediction:Prodigal:002006;locus_tag=NBEOAGPD_00961;product=hypothetical protein
M-gregans_21_1	Prodigal:002006	CDS	31328	32074	.	+	0	ID=NBEOAGPD_00962;inference=ab initio prediction:Prodigal:002006;locus_tag=NBEOAGPD_00962;product=hypothetical protein
M-gregans_21_1	Prodigal:002006	CDS	32108	32491	.	-	0	ID=NBEOAGPD_00963;inference=ab initio prediction:Prodigal:002006;locus_tag=NBEOAGPD_00963;product=hypothetical protein
M-gregans_21_1	Prodigal:002006	CDS	32676	33203	.	+	0	ID=NBEOAGPD_00964;inference=ab initio prediction:Prodigal:002006;locus_tag=NBEOAGPD_00964;product=hypothetical protein
M-gregans_21_1	Prodigal:002006	CDS	33223	33897	.	+	0	ID=NBEOAGPD_00965;inference=ab initio prediction:Prodigal:002006;locus_tag=NBEOAGPD_00965;product=hypothetical protein
M-gregans_21_1	Prodigal:002006	CDS	33884	35935	.	+	0	ID=NBEOAGPD_00966;inference=ab initio prediction:Prodigal:002006;locus_tag=NBEOAGPD_00966;product=hypothetical protein
M-gregans_21_1	Prodigal:002006	CDS	35964	37571	.	+	0	ID=NBEOAGPD_00967;inference=ab initio prediction:Prodigal:002006;locus_tag=NBEOAGPD_00967;product=hypothetical protein
M-gregans_21_1	Prodigal:002006	CDS	37565	38359	.	-	0	ID=NBEOAGPD_00968;eC_number=6.3.2.6;Name=purC_1;db_xref=COG:COG0152;gene=purC_1;inference=ab initio prediction:Prodigal:002006,similar to AA sequence:UniProtKB:Q2GHH2;locus_tag=NBEOAGPD_00968;product=Phosphoribosylaminoimidazole-succinocarboxamide synthase
M-gregans_21_1	Prodigal:002006	CDS	38682	39503	.	-	0	ID=NBEOAGPD_00969;eC_number=4.2.99.18;Name=nth_1;gene=nth_1;inference=ab initio prediction:Prodigal:002006,protein motif:HAMAP:MF_00942;locus_tag=NBEOAGPD_00969;product=Endonuclease III
M-gregans_21_1	Prodigal:002006	CDS	39524	40045	.	+	0	ID=NBEOAGPD_00970;inference=ab initio prediction:Prodigal:002006;locus_tag=NBEOAGPD_00970;product=hypothetical protein
M-gregans_22_1	Prodigal:002006	CDS	392	1732	.	-	0	ID=NBEOAGPD_00971;inference=ab initio prediction:Prodigal:002006,protein motif:HAMAP:MF_01212;locus_tag=NBEOAGPD_00971;product=Deoxyguanosinetriphosphate triphosphohydrolase-like protein
M-gregans_22_1	Prodigal:002006	CDS	1995	2741	.	-	0	ID=NBEOAGPD_00972;eC_number=1.-.-.-;Name=arsH_1;db_xref=COG:COG0431;gene=arsH_1;inference=ab initio prediction:Prodigal:002006,similar to AA sequence:UniProtKB:Q92R45;locus_tag=NBEOAGPD_00972;product=NADPH-dependent FMN reductase ArsH
M-gregans_22_1	Prodigal:002006	CDS	2792	3151	.	+	0	ID=NBEOAGPD_00973;inference=ab initio prediction:Prodigal:002006;locus_tag=NBEOAGPD_00973;product=hypothetical protein
M-gregans_22_1	Prodigal:002006	CDS	3144	3671	.	+	0	ID=NBEOAGPD_00974;eC_number=1.20.4.4;Name=arsC_1;gene=arsC_1;inference=ab initio prediction:Prodigal:002006,protein motif:HAMAP:MF_01624;locus_tag=NBEOAGPD_00974;product=Arsenate reductase
M-gregans_22_1	Prodigal:002006	CDS	3671	4096	.	+	0	ID=NBEOAGPD_00975;eC_number=1.20.4.1;Name=arsC_2;gene=arsC_2;inference=ab initio prediction:Prodigal:002006,similar to AA sequence:UniProtKB:P08692;locus_tag=NBEOAGPD_00975;product=Arsenate reductase
M-gregans_22_1	Prodigal:002006	CDS	4104	5171	.	+	0	ID=NBEOAGPD_00976;Name=acr3_1;db_xref=COG:COG0798;gene=acr3_1;inference=ab initio prediction:Prodigal:002006,similar to AA sequence:UniProtKB:A6TP80;locus_tag=NBEOAGPD_00976;product=Arsenical-resistance protein Acr3
M-gregans_22_1	Prodigal:002006	CDS	5161	6441	.	+	0	ID=NBEOAGPD_00977;inference=ab initio prediction:Prodigal:002006;locus_tag=NBEOAGPD_00977;product=hypothetical protein
M-gregans_22_1	Prodigal:002006	CDS	7417	7929	.	-	0	ID=NBEOAGPD_00978;inference=ab initio prediction:Prodigal:002006;locus_tag=NBEOAGPD_00978;product=hypothetical protein
M-gregans_22_1	Prodigal:002006	CDS	8332	8865	.	+	0	ID=NBEOAGPD_00979;inference=ab initio prediction:Prodigal:002006;locus_tag=NBEOAGPD_00979;product=hypothetical protein
M-gregans_22_1	Prodigal:002006	CDS	9013	9759	.	+	0	ID=NBEOAGPD_00980;inference=ab initio prediction:Prodigal:002006;locus_tag=NBEOAGPD_00980;product=hypothetical protein
M-gregans_22_1	Prodigal:002006	CDS	10060	10794	.	-	0	ID=NBEOAGPD_00981;inference=ab initio prediction:Prodigal:002006;locus_tag=NBEOAGPD_00981;product=hypothetical protein
M-gregans_22_1	Prodigal:002006	CDS	11172	11504	.	-	0	ID=NBEOAGPD_00982;inference=ab initio prediction:Prodigal:002006;locus_tag=NBEOAGPD_00982;product=hypothetical protein
M-gregans_22_1	Prodigal:002006	CDS	11619	12284	.	+	0	ID=NBEOAGPD_00983;eC_number=4.2.99.18;Name=ogg;gene=ogg;inference=ab initio prediction:Prodigal:002006,protein motif:HAMAP:MF_00241;locus_tag=NBEOAGPD_00983;product=N-glycosylase/DNA lyase
M-gregans_22_1	Prodigal:002006	CDS	12346	12747	.	+	0	ID=NBEOAGPD_00984;inference=ab initio prediction:Prodigal:002006;locus_tag=NBEOAGPD_00984;product=hypothetical protein
M-gregans_22_1	Prodigal:002006	CDS	12744	13928	.	+	0	ID=NBEOAGPD_00985;eC_number=2.7.1.15;Name=RBKS_1;gene=RBKS_1;inference=ab initio prediction:Prodigal:002006,protein motif:HAMAP:MF_01987;locus_tag=NBEOAGPD_00985;product=Ribokinase
M-gregans_22_1	Prodigal:002006	CDS	13925	14569	.	+	0	ID=NBEOAGPD_00986;eC_number=6.3.4.20;Name=queC_1;gene=queC_1;inference=ab initio prediction:Prodigal:002006,protein motif:HAMAP:MF_01633;locus_tag=NBEOAGPD_00986;product=7-cyano-7-deazaguanine synthase
M-gregans_22_1	Prodigal:002006	CDS	14573	14926	.	+	0	ID=NBEOAGPD_00987;inference=ab initio prediction:Prodigal:002006;locus_tag=NBEOAGPD_00987;product=hypothetical protein
M-gregans_22_1	Prodigal:002006	CDS	14923	16110	.	+	0	ID=NBEOAGPD_00988;inference=ab initio prediction:Prodigal:002006;locus_tag=NBEOAGPD_00988;product=hypothetical protein
M-gregans_22_1	Prodigal:002006	CDS	16283	16912	.	+	0	ID=NBEOAGPD_00989;inference=ab initio prediction:Prodigal:002006;locus_tag=NBEOAGPD_00989;product=hypothetical protein
M-gregans_22_1	Aragorn:001002	tRNA	17206	17281	.	-	.	ID=NBEOAGPD_00990;inference=COORDINATES:profile:Aragorn:001002;locus_tag=NBEOAGPD_00990;product=tRNA-Ala(cgc)
M-gregans_22_1	Prodigal:002006	CDS	17405	17695	.	+	0	ID=NBEOAGPD_00991;inference=ab initio prediction:Prodigal:002006;locus_tag=NBEOAGPD_00991;product=hypothetical protein
M-gregans_22_1	Prodigal:002006	CDS	17765	18808	.	+	0	ID=NBEOAGPD_00992;eC_number=4.2.1.148;Name=mch_1;db_xref=COG:COG2030;gene=mch_1;inference=ab initio prediction:Prodigal:002006,similar to AA sequence:UniProtKB:A9WC34;locus_tag=NBEOAGPD_00992;product=Beta-methylmalyl-CoA dehydratase
M-gregans_22_1	Prodigal:002006	CDS	18906	19469	.	-	0	ID=NBEOAGPD_00993;inference=ab initio prediction:Prodigal:002006;locus_tag=NBEOAGPD_00993;product=hypothetical protein
M-gregans_22_1	Prodigal:002006	CDS	19728	20141	.	+	0	ID=NBEOAGPD_00994;inference=ab initio prediction:Prodigal:002006;locus_tag=NBEOAGPD_00994;product=hypothetical protein
M-gregans_22_1	Prodigal:002006	CDS	20426	21709	.	+	0	ID=NBEOAGPD_00995;Name=ttgA;gene=ttgA;inference=ab initio prediction:Prodigal:002006,similar to AA sequence:UniProtKB:Q9WWZ9;locus_tag=NBEOAGPD_00995;product=Toluene efflux pump periplasmic linker protein TtgA
M-gregans_22_1	Prodigal:002006	CDS	21733	24900	.	+	0	ID=NBEOAGPD_00996;Name=mexB;db_xref=COG:COG0841;gene=mexB;inference=ab initio prediction:Prodigal:002006,similar to AA sequence:UniProtKB:P52002;locus_tag=NBEOAGPD_00996;product=Multidrug resistance protein MexB
M-gregans_22_1	Prodigal:002006	CDS	25161	25742	.	+	0	ID=NBEOAGPD_00997;inference=ab initio prediction:Prodigal:002006;locus_tag=NBEOAGPD_00997;product=hypothetical protein
M-gregans_22_1	Prodigal:002006	CDS	25761	25994	.	-	0	ID=NBEOAGPD_00998;inference=ab initio prediction:Prodigal:002006;locus_tag=NBEOAGPD_00998;product=hypothetical protein
M-gregans_22_1	Prodigal:002006	CDS	26539	27552	.	+	0	ID=NBEOAGPD_00999;eC_number=5.1.3.2;db_xref=COG:COG1088;inference=ab initio prediction:Prodigal:002006,similar to AA sequence:UniProtKB:A0R5C5;locus_tag=NBEOAGPD_00999;product=UDP-glucose 4-epimerase
M-gregans_22_1	Prodigal:002006	CDS	27621	28466	.	+	0	ID=NBEOAGPD_01000;eC_number=2.8.1.2;Name=sseA;db_xref=COG:COG2897;gene=sseA;inference=ab initio prediction:Prodigal:002006,similar to AA sequence:UniProtKB:P31142;locus_tag=NBEOAGPD_01000;product=3-mercaptopyruvate sulfurtransferase
M-gregans_22_1	Prodigal:002006	CDS	28515	29762	.	-	0	ID=NBEOAGPD_01001;eC_number=3.4.11.-;db_xref=COG:COG2309;inference=ab initio prediction:Prodigal:002006,similar to AA sequence:UniProtKB:P42778;locus_tag=NBEOAGPD_01001;product=Aminopeptidase T
M-gregans_22_1	Prodigal:002006	CDS	29832	30125	.	-	0	ID=NBEOAGPD_01002;inference=ab initio prediction:Prodigal:002006;locus_tag=NBEOAGPD_01002;product=hypothetical protein
M-gregans_22_1	Prodigal:002006	CDS	30542	31966	.	-	0	ID=NBEOAGPD_01003;eC_number=1.-.-.-;db_xref=COG:COG0277;inference=ab initio prediction:Prodigal:002006,similar to AA sequence:UniProtKB:P9WIT1;locus_tag=NBEOAGPD_01003;product=putative FAD-linked oxidoreductase
M-gregans_22_1	Prodigal:002006	CDS	32183	32878	.	+	0	ID=NBEOAGPD_01004;inference=ab initio prediction:Prodigal:002006;locus_tag=NBEOAGPD_01004;product=hypothetical protein
M-gregans_22_1	Prodigal:002006	CDS	32883	33350	.	+	0	ID=NBEOAGPD_01005;eC_number=3.6.1.-;Name=rppH_2;gene=rppH_2;inference=ab initio prediction:Prodigal:002006,protein motif:HAMAP:MF_00298;locus_tag=NBEOAGPD_01005;product=RNA pyrophosphohydrolase
M-gregans_22_1	Aragorn:001002	tRNA	33469	33543	.	+	.	ID=NBEOAGPD_01006;inference=COORDINATES:profile:Aragorn:001002;locus_tag=NBEOAGPD_01006;product=tRNA-Gly(gcc)
M-gregans_22_1	Prodigal:002006	CDS	33605	34084	.	-	0	ID=NBEOAGPD_01007;inference=ab initio prediction:Prodigal:002006;locus_tag=NBEOAGPD_01007;product=hypothetical protein
M-gregans_22_1	Aragorn:001002	tRNA	34486	34570	.	-	.	ID=NBEOAGPD_01008;inference=COORDINATES:profile:Aragorn:001002;locus_tag=NBEOAGPD_01008;product=tRNA-Leu(gag)
M-gregans_22_1	Prodigal:002006	CDS	34698	35087	.	-	0	ID=NBEOAGPD_01009;inference=ab initio prediction:Prodigal:002006;locus_tag=NBEOAGPD_01009;product=hypothetical protein
M-gregans_22_1	Prodigal:002006	CDS	35163	35816	.	+	0	ID=NBEOAGPD_01010;eC_number=2.3.1.181;Name=lipB;gene=lipB;inference=ab initio prediction:Prodigal:002006,protein motif:HAMAP:MF_00013;locus_tag=NBEOAGPD_01010;product=Octanoyltransferase
M-gregans_22_1	Prodigal:002006	CDS	35989	38145	.	-	0	ID=NBEOAGPD_01011;inference=ab initio prediction:Prodigal:002006;locus_tag=NBEOAGPD_01011;product=hypothetical protein
M-gregans_22_1	Prodigal:002006	CDS	38385	39155	.	+	0	ID=NBEOAGPD_01012;inference=ab initio prediction:Prodigal:002006;locus_tag=NBEOAGPD_01012;product=hypothetical protein
M-gregans_22_1	Prodigal:002006	CDS	39152	40693	.	+	0	ID=NBEOAGPD_01013;eC_number=2.7.8.-;Name=clsB;gene=clsB;inference=ab initio prediction:Prodigal:002006,protein motif:HAMAP:MF_01917;locus_tag=NBEOAGPD_01013;product=Cardiolipin synthase B
M-gregans_22_1	Prodigal:002006	CDS	40698	41477	.	-	0	ID=NBEOAGPD_01014;inference=ab initio prediction:Prodigal:002006;locus_tag=NBEOAGPD_01014;product=hypothetical protein
M-gregans_22_1	Prodigal:002006	CDS	41537	41752	.	-	0	ID=NBEOAGPD_01015;inference=ab initio prediction:Prodigal:002006;locus_tag=NBEOAGPD_01015;product=hypothetical protein
M-gregans_22_1	Prodigal:002006	CDS	42007	43146	.	+	0	ID=NBEOAGPD_01016;inference=ab initio prediction:Prodigal:002006;locus_tag=NBEOAGPD_01016;product=hypothetical protein
M-gregans_22_1	Prodigal:002006	CDS	43154	44953	.	-	0	ID=NBEOAGPD_01017;eC_number=3.5.4.2;Name=adeC;gene=adeC;inference=ab initio prediction:Prodigal:002006,similar to AA sequence:UniProtKB:P39761;locus_tag=NBEOAGPD_01017;product=Adenine deaminase
M-gregans_22_1	Prodigal:002006	CDS	45728	46474	.	+	0	ID=NBEOAGPD_01018;inference=ab initio prediction:Prodigal:002006;locus_tag=NBEOAGPD_01018;product=hypothetical protein
M-gregans_22_1	Prodigal:002006	CDS	46610	46987	.	+	0	ID=NBEOAGPD_01019;inference=ab initio prediction:Prodigal:002006;locus_tag=NBEOAGPD_01019;product=hypothetical protein
M-gregans_22_1	Prodigal:002006	CDS	47016	47510	.	+	0	ID=NBEOAGPD_01020;inference=ab initio prediction:Prodigal:002006;locus_tag=NBEOAGPD_01020;product=hypothetical protein
M-gregans_22_1	Prodigal:002006	CDS	47638	48324	.	+	0	ID=NBEOAGPD_01021;inference=ab initio prediction:Prodigal:002006;locus_tag=NBEOAGPD_01021;product=hypothetical protein
M-gregans_22_1	Prodigal:002006	CDS	48318	48566	.	-	0	ID=NBEOAGPD_01022;inference=ab initio prediction:Prodigal:002006;locus_tag=NBEOAGPD_01022;product=hypothetical protein
M-gregans_22_1	Prodigal:002006	CDS	48748	49110	.	+	0	ID=NBEOAGPD_01023;inference=ab initio prediction:Prodigal:002006;locus_tag=NBEOAGPD_01023;product=hypothetical protein
M-gregans_22_1	Prodigal:002006	CDS	49220	49531	.	+	0	ID=NBEOAGPD_01024;inference=ab initio prediction:Prodigal:002006;locus_tag=NBEOAGPD_01024;product=hypothetical protein
M-gregans_22_1	Prodigal:002006	CDS	49589	50101	.	-	0	ID=NBEOAGPD_01025;eC_number=2.-.-.-;Name=ybiS;db_xref=COG:COG1376;gene=ybiS;inference=ab initio prediction:Prodigal:002006,similar to AA sequence:UniProtKB:P0AAX8;locus_tag=NBEOAGPD_01025;product=putative L%2CD-transpeptidase YbiS
M-gregans_22_1	Prodigal:002006	CDS	50263	50898	.	-	0	ID=NBEOAGPD_01026;eC_number=1.13.11.79;db_xref=COG:COG0778;inference=ab initio prediction:Prodigal:002006,similar to AA sequence:UniProtKB:Q2RNG5;locus_tag=NBEOAGPD_01026;product=5%2C6-dimethylbenzimidazole synthase
M-gregans_22_1	Prodigal:002006	CDS	51279	51638	.	+	0	ID=NBEOAGPD_01027;inference=ab initio prediction:Prodigal:002006;locus_tag=NBEOAGPD_01027;product=hypothetical protein
M-gregans_22_1	Prodigal:002006	CDS	51743	52186	.	-	0	ID=NBEOAGPD_01028;inference=ab initio prediction:Prodigal:002006;locus_tag=NBEOAGPD_01028;product=hypothetical protein
M-gregans_22_1	Prodigal:002006	CDS	52345	53112	.	-	0	ID=NBEOAGPD_01029;Name=ybhL;db_xref=COG:COG0670;gene=ybhL;inference=ab initio prediction:Prodigal:002006,similar to AA sequence:UniProtKB:P0AAC4;locus_tag=NBEOAGPD_01029;product=Inner membrane protein YbhL
M-gregans_22_1	Prodigal:002006	CDS	53472	56036	.	-	0	ID=NBEOAGPD_01030;inference=ab initio prediction:Prodigal:002006;locus_tag=NBEOAGPD_01030;product=hypothetical protein
M-gregans_22_1	Prodigal:002006	CDS	56036	56809	.	-	0	ID=NBEOAGPD_01031;db_xref=COG:COG1136;inference=ab initio prediction:Prodigal:002006,similar to AA sequence:UniProtKB:P9WQK1;locus_tag=NBEOAGPD_01031;product=putative ABC transporter ATP-binding protein
M-gregans_22_1	Prodigal:002006	CDS	56957	57652	.	+	0	ID=NBEOAGPD_01032;eC_number=3.1.1.2;inference=ab initio prediction:Prodigal:002006,similar to AA sequence:UniProtKB:Q07792;locus_tag=NBEOAGPD_01032;product=Arylesterase
M-gregans_22_1	Prodigal:002006	CDS	57666	58205	.	+	0	ID=NBEOAGPD_01033;eC_number=3.1.4.58;Name=thpR_1;gene=thpR_1;inference=ab initio prediction:Prodigal:002006,protein motif:HAMAP:MF_01940;locus_tag=NBEOAGPD_01033;product=RNA 2'%2C3'-cyclic phosphodiesterase
M-gregans_22_1	Prodigal:002006	CDS	58213	59214	.	-	0	ID=NBEOAGPD_01034;eC_number=2.7.1.33;Name=coaA;gene=coaA;inference=ab initio prediction:Prodigal:002006,similar to AA sequence:UniProtKB:B5XYG3;locus_tag=NBEOAGPD_01034;product=Pantothenate kinase
M-gregans_22_1	Prodigal:002006	CDS	59211	59534	.	-	0	ID=NBEOAGPD_01035;eC_number=3.6.1.31;Name=hisE;db_xref=COG:COG0140;gene=hisE;inference=ab initio prediction:Prodigal:002006,similar to AA sequence:UniProtKB:Q7P0E6;locus_tag=NBEOAGPD_01035;product=Phosphoribosyl-ATP pyrophosphatase
M-gregans_22_1	Prodigal:002006	CDS	59676	60452	.	-	0	ID=NBEOAGPD_01036;eC_number=4.3.2.10;Name=hisF;db_xref=COG:COG0107;gene=hisF;inference=ab initio prediction:Prodigal:002006,similar to AA sequence:UniProtKB:Q7SIB9;locus_tag=NBEOAGPD_01036;product=Imidazole glycerol phosphate synthase subunit HisF
M-gregans_22_1	Prodigal:002006	CDS	60462	60947	.	-	0	ID=NBEOAGPD_01037;inference=ab initio prediction:Prodigal:002006;locus_tag=NBEOAGPD_01037;product=hypothetical protein
M-gregans_22_1	Prodigal:002006	CDS	60987	61730	.	-	0	ID=NBEOAGPD_01038;eC_number=5.3.1.16;Name=hisA_1;db_xref=COG:COG0106;gene=hisA_1;inference=ab initio prediction:Prodigal:002006,similar to AA sequence:UniProtKB:A1R562;locus_tag=NBEOAGPD_01038;product=1-(5-phosphoribosyl)-5-[(5-phosphoribosylamino)methylideneamino] imidazole-4-carboxamide isomerase
M-gregans_22_1	Prodigal:002006	CDS	61770	62423	.	-	0	ID=NBEOAGPD_01039;eC_number=4.3.2.10;Name=hisH;gene=hisH;inference=ab initio prediction:Prodigal:002006,similar to AA sequence:UniProtKB:P59957;locus_tag=NBEOAGPD_01039;product=Imidazole glycerol phosphate synthase subunit HisH
M-gregans_22_1	Prodigal:002006	CDS	62420	62533	.	-	0	ID=NBEOAGPD_01040;inference=ab initio prediction:Prodigal:002006;locus_tag=NBEOAGPD_01040;product=hypothetical protein
M-gregans_23_1	Prodigal:002006	CDS	291	1094	.	-	0	ID=NBEOAGPD_01041;eC_number=3.1.4.55;Name=phnP;db_xref=COG:COG1235;gene=phnP;inference=ab initio prediction:Prodigal:002006,similar to AA sequence:UniProtKB:P16692;locus_tag=NBEOAGPD_01041;product=Phosphoribosyl 1%2C2-cyclic phosphate phosphodiesterase
M-gregans_23_1	Prodigal:002006	CDS	1138	1932	.	-	0	ID=NBEOAGPD_01042;eC_number=3.1.-.-;Name=ycfH;db_xref=COG:COG0084;gene=ycfH;inference=ab initio prediction:Prodigal:002006,similar to AA sequence:UniProtKB:P0AFQ7;locus_tag=NBEOAGPD_01042;product=putative metal-dependent hydrolase YcfH
M-gregans_23_1	Prodigal:002006	CDS	2123	3682	.	-	0	ID=NBEOAGPD_01043;eC_number=6.1.1.10;Name=metG;gene=metG;inference=ab initio prediction:Prodigal:002006,similar to AA sequence:UniProtKB:P59078;locus_tag=NBEOAGPD_01043;product=Methionine--tRNA ligase
M-gregans_23_1	Prodigal:002006	CDS	3798	4856	.	-	0	ID=NBEOAGPD_01044;inference=ab initio prediction:Prodigal:002006;locus_tag=NBEOAGPD_01044;product=hypothetical protein
M-gregans_23_1	Prodigal:002006	CDS	4846	5499	.	-	0	ID=NBEOAGPD_01045;eC_number=2.7.4.9;Name=tmk;db_xref=COG:COG0125;gene=tmk;inference=ab initio prediction:Prodigal:002006,similar to AA sequence:UniProtKB:Q9HZN8;locus_tag=NBEOAGPD_01045;product=Thymidylate kinase
M-gregans_23_1	Prodigal:002006	CDS	5570	7057	.	-	0	ID=NBEOAGPD_01046;inference=ab initio prediction:Prodigal:002006;locus_tag=NBEOAGPD_01046;product=hypothetical protein
M-gregans_23_1	Prodigal:002006	CDS	7084	8421	.	-	0	ID=NBEOAGPD_01047;eC_number=4.2.2.-;Name=rlpA_1;gene=rlpA_1;inference=ab initio prediction:Prodigal:002006,protein motif:HAMAP:MF_02071;locus_tag=NBEOAGPD_01047;product=Endolytic peptidoglycan transglycosylase RlpA
M-gregans_23_1	Prodigal:002006	CDS	8804	9190	.	-	0	ID=NBEOAGPD_01048;inference=ab initio prediction:Prodigal:002006;locus_tag=NBEOAGPD_01048;product=hypothetical protein
M-gregans_23_1	Prodigal:002006	CDS	9174	9827	.	-	0	ID=NBEOAGPD_01049;inference=ab initio prediction:Prodigal:002006;locus_tag=NBEOAGPD_01049;product=hypothetical protein
M-gregans_23_1	Prodigal:002006	CDS	10166	10771	.	+	0	ID=NBEOAGPD_01050;inference=ab initio prediction:Prodigal:002006;locus_tag=NBEOAGPD_01050;product=hypothetical protein
M-gregans_23_1	Prodigal:002006	CDS	10872	12503	.	+	0	ID=NBEOAGPD_01051;eC_number=6.2.1.3;db_xref=COG:COG0318;inference=ab initio prediction:Prodigal:002006,similar to AA sequence:UniProtKB:Q5SKN9;locus_tag=NBEOAGPD_01051;product=Long-chain-fatty-acid--CoA ligase
M-gregans_23_1	Prodigal:002006	CDS	12678	15008	.	-	0	ID=NBEOAGPD_01052;Name=fhuA_1;db_xref=COG:COG1629;gene=fhuA_1;inference=ab initio prediction:Prodigal:002006,similar to AA sequence:UniProtKB:P06971;locus_tag=NBEOAGPD_01052;product=Ferrichrome outer membrane transporter/phage receptor
M-gregans_23_1	Prodigal:002006	CDS	15232	16479	.	-	0	ID=NBEOAGPD_01053;inference=ab initio prediction:Prodigal:002006;locus_tag=NBEOAGPD_01053;product=hypothetical protein
M-gregans_23_1	Prodigal:002006	CDS	16744	18696	.	+	0	ID=NBEOAGPD_01054;inference=ab initio prediction:Prodigal:002006;locus_tag=NBEOAGPD_01054;product=hypothetical protein
M-gregans_23_1	Prodigal:002006	CDS	18832	19107	.	+	0	ID=NBEOAGPD_01055;inference=ab initio prediction:Prodigal:002006;locus_tag=NBEOAGPD_01055;product=hypothetical protein
M-gregans_23_1	Prodigal:002006	CDS	19317	19730	.	+	0	ID=NBEOAGPD_01056;inference=ab initio prediction:Prodigal:002006;locus_tag=NBEOAGPD_01056;product=hypothetical protein
M-gregans_23_1	Prodigal:002006	CDS	19992	21962	.	+	0	ID=NBEOAGPD_01057;inference=ab initio prediction:Prodigal:002006;locus_tag=NBEOAGPD_01057;product=hypothetical protein
M-gregans_23_1	Prodigal:002006	CDS	21978	22745	.	-	0	ID=NBEOAGPD_01058;eC_number=7.6.2.8;Name=btuD_3;gene=btuD_3;inference=ab initio prediction:Prodigal:002006,protein motif:HAMAP:MF_01005;locus_tag=NBEOAGPD_01058;product=Vitamin B12 import ATP-binding protein BtuD
M-gregans_24_1	Prodigal:002006	CDS	413	607	.	+	0	ID=NBEOAGPD_01059;inference=ab initio prediction:Prodigal:002006;locus_tag=NBEOAGPD_01059;product=hypothetical protein
M-gregans_24_1	Prodigal:002006	CDS	1105	1836	.	+	0	ID=NBEOAGPD_01060;inference=ab initio prediction:Prodigal:002006;locus_tag=NBEOAGPD_01060;product=hypothetical protein
M-gregans_24_1	Prodigal:002006	CDS	1808	2035	.	-	0	ID=NBEOAGPD_01061;inference=ab initio prediction:Prodigal:002006;locus_tag=NBEOAGPD_01061;product=hypothetical protein
M-gregans_24_1	Prodigal:002006	CDS	2550	2819	.	+	0	ID=NBEOAGPD_01062;Name=rpsO;db_xref=COG:COG0184;gene=rpsO;inference=ab initio prediction:Prodigal:002006,similar to AA sequence:UniProtKB:Q6NCN7;locus_tag=NBEOAGPD_01062;product=30S ribosomal protein S15
M-gregans_24_1	Prodigal:002006	CDS	3111	5336	.	+	0	ID=NBEOAGPD_01063;eC_number=2.7.7.8;Name=pnp;db_xref=COG:COG1185;gene=pnp;inference=ab initio prediction:Prodigal:002006,similar to AA sequence:UniProtKB:Q9AC32;locus_tag=NBEOAGPD_01063;product=Polyribonucleotide nucleotidyltransferase
M-gregans_24_1	Prodigal:002006	CDS	5433	5900	.	+	0	ID=NBEOAGPD_01064;eC_number=2.3.1.60;Name=aacC1;gene=aacC1;inference=ab initio prediction:Prodigal:002006,similar to AA sequence:UniProtKB:P23181;locus_tag=NBEOAGPD_01064;product=Gentamicin 3-N-acetyltransferase
M-gregans_24_1	Prodigal:002006	CDS	5977	6621	.	+	0	ID=NBEOAGPD_01065;eC_number=2.5.1.18;Name=gstB_1;db_xref=COG:COG0625;gene=gstB_1;inference=ab initio prediction:Prodigal:002006,similar to AA sequence:UniProtKB:P15214;locus_tag=NBEOAGPD_01065;product=Glutathione S-transferase GST-6.0
M-gregans_24_1	Prodigal:002006	CDS	6709	6942	.	+	0	ID=NBEOAGPD_01066;inference=ab initio prediction:Prodigal:002006;locus_tag=NBEOAGPD_01066;product=hypothetical protein
M-gregans_24_1	Prodigal:002006	CDS	7131	7400	.	-	0	ID=NBEOAGPD_01067;inference=ab initio prediction:Prodigal:002006;locus_tag=NBEOAGPD_01067;product=hypothetical protein
M-gregans_24_1	Prodigal:002006	CDS	7620	7976	.	+	0	ID=NBEOAGPD_01068;eC_number=3.5.99.10;Name=yabJ_1;db_xref=COG:COG0251;gene=yabJ_1;inference=ab initio prediction:Prodigal:002006,similar to AA sequence:UniProtKB:P37552;locus_tag=NBEOAGPD_01068;product=2-iminobutanoate/2-iminopropanoate deaminase
M-gregans_24_1	Prodigal:002006	CDS	7973	9079	.	+	0	ID=NBEOAGPD_01069;Name=potF;db_xref=COG:COG0687;gene=potF;inference=ab initio prediction:Prodigal:002006,similar to AA sequence:UniProtKB:P31133;locus_tag=NBEOAGPD_01069;product=Putrescine-binding periplasmic protein
M-gregans_24_1	Prodigal:002006	CDS	9180	10463	.	+	0	ID=NBEOAGPD_01070;eC_number=2.3.1.179;Name=fabF_2;db_xref=COG:COG0304;gene=fabF_2;inference=ab initio prediction:Prodigal:002006,similar to AA sequence:UniProtKB:Q83E37;locus_tag=NBEOAGPD_01070;product=3-oxoacyl-[acyl-carrier-protein] synthase 2
M-gregans_24_1	Prodigal:002006	CDS	10460	11221	.	+	0	ID=NBEOAGPD_01071;eC_number=1.1.1.100;Name=fabG_2;gene=fabG_2;inference=ab initio prediction:Prodigal:002006,similar to AA sequence:UniProtKB:Q9KQH7;locus_tag=NBEOAGPD_01071;product=3-oxoacyl-[acyl-carrier-protein] reductase FabG
M-gregans_24_1	Prodigal:002006	CDS	11233	11505	.	+	0	ID=NBEOAGPD_01072;inference=ab initio prediction:Prodigal:002006;locus_tag=NBEOAGPD_01072;product=hypothetical protein
M-gregans_24_1	Prodigal:002006	CDS	11597	12619	.	+	0	ID=NBEOAGPD_01073;eC_number=1.6.5.5;Name=qorA_1;db_xref=COG:COG0604;gene=qorA_1;inference=ab initio prediction:Prodigal:002006,similar to AA sequence:UniProtKB:P28304;locus_tag=NBEOAGPD_01073;product=Quinone oxidoreductase 1
M-gregans_24_1	Prodigal:002006	CDS	12720	13682	.	+	0	ID=NBEOAGPD_01074;eC_number=2.3.1.241;Name=lpxL_1;gene=lpxL_1;inference=ab initio prediction:Prodigal:002006,protein motif:HAMAP:MF_01942;locus_tag=NBEOAGPD_01074;product=Lipid A biosynthesis lauroyltransferase
M-gregans_24_1	Prodigal:002006	CDS	13759	14478	.	+	0	ID=NBEOAGPD_01075;inference=ab initio prediction:Prodigal:002006;locus_tag=NBEOAGPD_01075;product=hypothetical protein
M-gregans_24_1	Prodigal:002006	CDS	14604	15131	.	+	0	ID=NBEOAGPD_01076;Name=yrdA;db_xref=COG:COG0663;gene=yrdA;inference=ab initio prediction:Prodigal:002006,similar to AA sequence:UniProtKB:P0A9W9;locus_tag=NBEOAGPD_01076;product=Protein YrdA
M-gregans_24_1	Prodigal:002006	CDS	15168	16442	.	-	0	ID=NBEOAGPD_01077;eC_number=4.3.1.18;Name=dsdA;db_xref=COG:COG3048;gene=dsdA;inference=ab initio prediction:Prodigal:002006,similar to AA sequence:UniProtKB:Q8ZL08;locus_tag=NBEOAGPD_01077;product=D-serine dehydratase
M-gregans_24_1	Prodigal:002006	CDS	16603	18234	.	-	0	ID=NBEOAGPD_01078;eC_number=7.4.2.10;Name=gsiA_1;db_xref=COG:COG1123;gene=gsiA_1;inference=ab initio prediction:Prodigal:002006,similar to AA sequence:UniProtKB:P75796;locus_tag=NBEOAGPD_01078;product=Glutathione import ATP-binding protein GsiA
M-gregans_24_1	Prodigal:002006	CDS	18237	19670	.	-	0	ID=NBEOAGPD_01079;eC_number=3.5.1.16;Name=argE_1;gene=argE_1;inference=ab initio prediction:Prodigal:002006,protein motif:HAMAP:MF_01108;locus_tag=NBEOAGPD_01079;product=Acetylornithine deacetylase
M-gregans_24_1	Prodigal:002006	CDS	19720	20676	.	-	0	ID=NBEOAGPD_01080;Name=dppC_1;db_xref=COG:COG1173;gene=dppC_1;inference=ab initio prediction:Prodigal:002006,similar to AA sequence:UniProtKB:P0AEG1;locus_tag=NBEOAGPD_01080;product=Dipeptide transport system permease protein DppC
M-gregans_24_1	Prodigal:002006	CDS	20673	21587	.	-	0	ID=NBEOAGPD_01081;Name=gsiC_1;db_xref=COG:COG0601;gene=gsiC_1;inference=ab initio prediction:Prodigal:002006,similar to AA sequence:UniProtKB:P75798;locus_tag=NBEOAGPD_01081;product=Glutathione transport system permease protein GsiC
M-gregans_24_1	Prodigal:002006	CDS	21595	23112	.	-	0	ID=NBEOAGPD_01082;Name=sgrR;gene=sgrR;inference=ab initio prediction:Prodigal:002006,protein motif:HAMAP:MF_01449;locus_tag=NBEOAGPD_01082;product=HTH-type transcriptional regulator SgrR
M-gregans_24_1	Prodigal:002006	CDS	23276	24199	.	+	0	ID=NBEOAGPD_01083;Name=hdfR_1;gene=hdfR_1;inference=ab initio prediction:Prodigal:002006,protein motif:HAMAP:MF_01233;locus_tag=NBEOAGPD_01083;product=HTH-type transcriptional regulator HdfR
M-gregans_24_1	Prodigal:002006	CDS	24233	25222	.	-	0	ID=NBEOAGPD_01084;Name=yedI;db_xref=COG:COG2354;gene=yedI;inference=ab initio prediction:Prodigal:002006,similar to AA sequence:UniProtKB:P46125;locus_tag=NBEOAGPD_01084;product=Inner membrane protein YedI
M-gregans_24_1	Prodigal:002006	CDS	25802	27223	.	+	0	ID=NBEOAGPD_01085;eC_number=3.5.2.-;Name=hyuA;gene=hyuA;inference=ab initio prediction:Prodigal:002006,similar to AA sequence:UniProtKB:Q8VTT5;locus_tag=NBEOAGPD_01085;product=D-hydantoinase
M-gregans_24_1	Prodigal:002006	CDS	27114	27953	.	-	0	ID=NBEOAGPD_01086;inference=ab initio prediction:Prodigal:002006;locus_tag=NBEOAGPD_01086;product=hypothetical protein
M-gregans_25_1	Prodigal:002006	CDS	42	188	.	+	0	ID=NBEOAGPD_01087;inference=ab initio prediction:Prodigal:002006;locus_tag=NBEOAGPD_01087;product=hypothetical protein
M-gregans_25_1	Prodigal:002006	CDS	152	1261	.	+	0	ID=NBEOAGPD_01088;inference=ab initio prediction:Prodigal:002006;locus_tag=NBEOAGPD_01088;product=hypothetical protein
M-gregans_25_1	Prodigal:002006	CDS	1183	1827	.	-	0	ID=NBEOAGPD_01089;inference=ab initio prediction:Prodigal:002006;locus_tag=NBEOAGPD_01089;product=hypothetical protein
M-gregans_25_1	Prodigal:002006	CDS	1824	3362	.	-	0	ID=NBEOAGPD_01090;inference=ab initio prediction:Prodigal:002006;locus_tag=NBEOAGPD_01090;product=hypothetical protein
M-gregans_25_1	Prodigal:002006	CDS	3377	3898	.	-	0	ID=NBEOAGPD_01091;inference=ab initio prediction:Prodigal:002006;locus_tag=NBEOAGPD_01091;product=hypothetical protein
M-gregans_25_1	Prodigal:002006	CDS	3925	4068	.	+	0	ID=NBEOAGPD_01092;inference=ab initio prediction:Prodigal:002006;locus_tag=NBEOAGPD_01092;product=hypothetical protein
M-gregans_25_1	Prodigal:002006	CDS	4217	4468	.	+	0	ID=NBEOAGPD_01093;inference=ab initio prediction:Prodigal:002006;locus_tag=NBEOAGPD_01093;product=hypothetical protein
M-gregans_25_1	Prodigal:002006	CDS	4616	4897	.	+	0	ID=NBEOAGPD_01094;inference=ab initio prediction:Prodigal:002006;locus_tag=NBEOAGPD_01094;product=hypothetical protein
M-gregans_25_1	Prodigal:002006	CDS	5268	5453	.	+	0	ID=NBEOAGPD_01095;inference=ab initio prediction:Prodigal:002006;locus_tag=NBEOAGPD_01095;product=hypothetical protein
M-gregans_25_1	Prodigal:002006	CDS	5450	5743	.	+	0	ID=NBEOAGPD_01096;inference=ab initio prediction:Prodigal:002006;locus_tag=NBEOAGPD_01096;product=hypothetical protein
M-gregans_25_1	Prodigal:002006	CDS	6298	7056	.	-	0	ID=NBEOAGPD_01097;eC_number=3.6.3.-;Name=ssuB_1;db_xref=COG:COG1116;gene=ssuB_1;inference=ab initio prediction:Prodigal:002006,similar to AA sequence:UniProtKB:Q8KZQ6;locus_tag=NBEOAGPD_01097;product=Aliphatic sulfonates import ATP-binding protein SsuB
M-gregans_25_1	Prodigal:002006	CDS	7058	7810	.	-	0	ID=NBEOAGPD_01098;Name=ssuC_1;db_xref=COG:COG0600;gene=ssuC_1;inference=ab initio prediction:Prodigal:002006,similar to AA sequence:UniProtKB:P40401;locus_tag=NBEOAGPD_01098;product=Putative aliphatic sulfonates transport permease protein SsuC
M-gregans_25_1	Prodigal:002006	CDS	7807	8829	.	-	0	ID=NBEOAGPD_01099;inference=ab initio prediction:Prodigal:002006;locus_tag=NBEOAGPD_01099;product=hypothetical protein
M-gregans_25_1	Prodigal:002006	CDS	9041	9202	.	+	0	ID=NBEOAGPD_01100;inference=ab initio prediction:Prodigal:002006;locus_tag=NBEOAGPD_01100;product=hypothetical protein
M-gregans_25_1	Prodigal:002006	CDS	9335	9760	.	+	0	ID=NBEOAGPD_01101;inference=ab initio prediction:Prodigal:002006;locus_tag=NBEOAGPD_01101;product=hypothetical protein
M-gregans_25_1	Prodigal:002006	CDS	9942	10742	.	-	0	ID=NBEOAGPD_01102;eC_number=7.3.2.4;Name=nrtD_2;db_xref=COG:COG1116;gene=nrtD_2;inference=ab initio prediction:Prodigal:002006,similar to AA sequence:UniProtKB:P38046;locus_tag=NBEOAGPD_01102;product=Nitrate import ATP-binding protein NrtD
M-gregans_25_1	Prodigal:002006	CDS	10758	11627	.	-	0	ID=NBEOAGPD_01103;Name=cmpB;gene=cmpB;inference=ab initio prediction:Prodigal:002006,similar to AA sequence:UniProtKB:Q55461;locus_tag=NBEOAGPD_01103;product=Bicarbonate transport system permease protein CmpB
M-gregans_25_1	Prodigal:002006	CDS	11627	12916	.	-	0	ID=NBEOAGPD_01104;Name=nrtA_1;db_xref=COG:COG0715;gene=nrtA_1;inference=ab initio prediction:Prodigal:002006,similar to AA sequence:UniProtKB:P38043;locus_tag=NBEOAGPD_01104;product=Nitrate/nitrite binding protein NrtA
M-gregans_25_1	Prodigal:002006	CDS	13421	14704	.	+	0	ID=NBEOAGPD_01105;Name=yhjE_1;gene=yhjE_1;inference=ab initio prediction:Prodigal:002006,similar to AA sequence:UniProtKB:P37643;locus_tag=NBEOAGPD_01105;product=Inner membrane metabolite transport protein YhjE
M-gregans_25_1	Prodigal:002006	CDS	14753	14848	.	-	0	ID=NBEOAGPD_01106;inference=ab initio prediction:Prodigal:002006;locus_tag=NBEOAGPD_01106;product=hypothetical protein
M-gregans_25_1	Prodigal:002006	CDS	14909	15718	.	-	0	ID=NBEOAGPD_01107;eC_number=3.1.11.2;Name=xthA_1;db_xref=COG:COG0708;gene=xthA_1;inference=ab initio prediction:Prodigal:002006,similar to AA sequence:UniProtKB:P09030;locus_tag=NBEOAGPD_01107;product=Exodeoxyribonuclease III
M-gregans_25_1	Prodigal:002006	CDS	15812	16597	.	+	0	ID=NBEOAGPD_01108;inference=ab initio prediction:Prodigal:002006;locus_tag=NBEOAGPD_01108;product=hypothetical protein
M-gregans_25_1	Prodigal:002006	CDS	16676	17620	.	-	0	ID=NBEOAGPD_01109;Name=lolA;gene=lolA;inference=ab initio prediction:Prodigal:002006,protein motif:HAMAP:MF_00240;locus_tag=NBEOAGPD_01109;product=Outer-membrane lipoprotein carrier protein
M-gregans_25_1	Prodigal:002006	CDS	17756	21454	.	-	0	ID=NBEOAGPD_01110;inference=ab initio prediction:Prodigal:002006;locus_tag=NBEOAGPD_01110;product=hypothetical protein
M-gregans_25_1	Prodigal:002006	CDS	21666	23780	.	+	0	ID=NBEOAGPD_01111;eC_number=6.3.5.1;Name=nadE;db_xref=COG:COG0171;gene=nadE;inference=ab initio prediction:Prodigal:002006,similar to AA sequence:UniProtKB:P9WJJ3;locus_tag=NBEOAGPD_01111;product=Glutamine-dependent NAD(+) synthetase
M-gregans_25_1	Prodigal:002006	CDS	23957	24187	.	+	0	ID=NBEOAGPD_01112;inference=ab initio prediction:Prodigal:002006;locus_tag=NBEOAGPD_01112;product=hypothetical protein
M-gregans_25_1	Prodigal:002006	CDS	24279	24695	.	+	0	ID=NBEOAGPD_01113;inference=ab initio prediction:Prodigal:002006;locus_tag=NBEOAGPD_01113;product=hypothetical protein
M-gregans_25_1	Prodigal:002006	CDS	24729	25178	.	-	0	ID=NBEOAGPD_01114;inference=ab initio prediction:Prodigal:002006;locus_tag=NBEOAGPD_01114;product=hypothetical protein
M-gregans_25_1	Prodigal:002006	CDS	25358	26320	.	+	0	ID=NBEOAGPD_01115;Name=mamM;gene=mamM;inference=ab initio prediction:Prodigal:002006,similar to AA sequence:UniProtKB:V6F235;locus_tag=NBEOAGPD_01115;product=Magnetosome protein MamM
M-gregans_25_1	Prodigal:002006	CDS	26375	27235	.	-	0	ID=NBEOAGPD_01116;inference=ab initio prediction:Prodigal:002006;locus_tag=NBEOAGPD_01116;product=hypothetical protein
M-gregans_25_1	Prodigal:002006	CDS	27237	27416	.	-	0	ID=NBEOAGPD_01117;inference=ab initio prediction:Prodigal:002006;locus_tag=NBEOAGPD_01117;product=hypothetical protein
M-gregans_25_1	Prodigal:002006	CDS	27694	28134	.	+	0	ID=NBEOAGPD_01118;inference=ab initio prediction:Prodigal:002006;locus_tag=NBEOAGPD_01118;product=hypothetical protein
M-gregans_25_1	Prodigal:002006	CDS	28280	30283	.	+	0	ID=NBEOAGPD_01119;Name=accA1;db_xref=COG:COG4770;gene=accA1;inference=ab initio prediction:Prodigal:002006,similar to AA sequence:UniProtKB:P9WPQ3;locus_tag=NBEOAGPD_01119;product=Acetyl-/propionyl-coenzyme A carboxylase alpha chain
M-gregans_25_1	Prodigal:002006	CDS	30311	30742	.	+	0	ID=NBEOAGPD_01120;inference=ab initio prediction:Prodigal:002006;locus_tag=NBEOAGPD_01120;product=hypothetical protein
M-gregans_25_1	Prodigal:002006	CDS	30746	32434	.	-	0	ID=NBEOAGPD_01121;Name=yqiK;db_xref=COG:COG2268;gene=yqiK;inference=ab initio prediction:Prodigal:002006,similar to AA sequence:UniProtKB:P77306;locus_tag=NBEOAGPD_01121;product=Inner membrane protein YqiK
M-gregans_25_1	Prodigal:002006	CDS	32467	33132	.	-	0	ID=NBEOAGPD_01122;Name=yqiJ;gene=yqiJ;inference=ab initio prediction:Prodigal:002006,similar to AA sequence:UniProtKB:P76657;locus_tag=NBEOAGPD_01122;product=Inner membrane protein YqiJ
M-gregans_25_1	Prodigal:002006	CDS	33129	34298	.	-	0	ID=NBEOAGPD_01123;inference=ab initio prediction:Prodigal:002006;locus_tag=NBEOAGPD_01123;product=hypothetical protein
M-gregans_25_1	Prodigal:002006	CDS	34345	34974	.	-	0	ID=NBEOAGPD_01124;inference=ab initio prediction:Prodigal:002006;locus_tag=NBEOAGPD_01124;product=hypothetical protein
M-gregans_25_1	Aragorn:001002	tRNA	35253	35329	.	+	.	ID=NBEOAGPD_01125;inference=COORDINATES:profile:Aragorn:001002;locus_tag=NBEOAGPD_01125;product=tRNA-Arg(tct)
M-gregans_25_1	Prodigal:002006	CDS	35469	35687	.	-	0	ID=NBEOAGPD_01126;inference=ab initio prediction:Prodigal:002006;locus_tag=NBEOAGPD_01126;product=hypothetical protein
M-gregans_25_1	Prodigal:002006	CDS	35810	36055	.	+	0	ID=NBEOAGPD_01127;inference=ab initio prediction:Prodigal:002006;locus_tag=NBEOAGPD_01127;product=hypothetical protein
M-gregans_25_1	Prodigal:002006	CDS	36067	36342	.	+	0	ID=NBEOAGPD_01128;inference=ab initio prediction:Prodigal:002006;locus_tag=NBEOAGPD_01128;product=hypothetical protein
M-gregans_25_1	Prodigal:002006	CDS	36432	36701	.	-	0	ID=NBEOAGPD_01129;inference=ab initio prediction:Prodigal:002006;locus_tag=NBEOAGPD_01129;product=hypothetical protein
M-gregans_25_1	Prodigal:002006	CDS	36844	37104	.	-	0	ID=NBEOAGPD_01130;inference=ab initio prediction:Prodigal:002006;locus_tag=NBEOAGPD_01130;product=hypothetical protein
M-gregans_25_1	Prodigal:002006	CDS	37404	37742	.	-	0	ID=NBEOAGPD_01131;inference=ab initio prediction:Prodigal:002006;locus_tag=NBEOAGPD_01131;product=hypothetical protein
M-gregans_25_1	Prodigal:002006	CDS	37828	38067	.	-	0	ID=NBEOAGPD_01132;inference=ab initio prediction:Prodigal:002006;locus_tag=NBEOAGPD_01132;product=hypothetical protein
M-gregans_25_1	Prodigal:002006	CDS	38129	39469	.	-	0	ID=NBEOAGPD_01133;Name=proP_2;gene=proP_2;inference=ab initio prediction:Prodigal:002006,similar to AA sequence:UniProtKB:P0C0L7;locus_tag=NBEOAGPD_01133;product=Proline/betaine transporter
M-gregans_25_1	Prodigal:002006	CDS	39641	40135	.	+	0	ID=NBEOAGPD_01134;inference=ab initio prediction:Prodigal:002006;locus_tag=NBEOAGPD_01134;product=hypothetical protein
M-gregans_25_1	Prodigal:002006	CDS	40141	40575	.	+	0	ID=NBEOAGPD_01135;inference=ab initio prediction:Prodigal:002006;locus_tag=NBEOAGPD_01135;product=hypothetical protein
M-gregans_25_1	Prodigal:002006	CDS	40682	41947	.	+	0	ID=NBEOAGPD_01136;eC_number=1.4.99.-;Name=dadA1_1;db_xref=COG:COG0665;gene=dadA1_1;inference=ab initio prediction:Prodigal:002006,similar to AA sequence:UniProtKB:Q9HTQ0;locus_tag=NBEOAGPD_01136;product=D-amino acid dehydrogenase 1
M-gregans_25_1	Prodigal:002006	CDS	42666	44912	.	+	0	ID=NBEOAGPD_01137;Name=cntO_1;gene=cntO_1;inference=ab initio prediction:Prodigal:002006,similar to AA sequence:UniProtKB:A0A0H2ZI93;locus_tag=NBEOAGPD_01137;product=Metal-pseudopaline receptor CntO
M-gregans_25_1	Prodigal:002006	CDS	45057	45452	.	-	0	ID=NBEOAGPD_01138;inference=ab initio prediction:Prodigal:002006;locus_tag=NBEOAGPD_01138;product=hypothetical protein
M-gregans_25_1	Prodigal:002006	CDS	45612	45761	.	+	0	ID=NBEOAGPD_01139;inference=ab initio prediction:Prodigal:002006;locus_tag=NBEOAGPD_01139;product=hypothetical protein
M-gregans_25_1	Prodigal:002006	CDS	45809	46000	.	-	0	ID=NBEOAGPD_01140;inference=ab initio prediction:Prodigal:002006;locus_tag=NBEOAGPD_01140;product=hypothetical protein
M-gregans_25_1	Prodigal:002006	CDS	46397	47074	.	+	0	ID=NBEOAGPD_01141;Name=ftcR_1;gene=ftcR_1;inference=ab initio prediction:Prodigal:002006,similar to AA sequence:UniProtKB:Q8YDL7;locus_tag=NBEOAGPD_01141;product=Flagellar transcriptional regulator FtcR
M-gregans_25_1	Prodigal:002006	CDS	47344	48411	.	+	0	ID=NBEOAGPD_01142;Name=fliC;db_xref=COG:COG1344;gene=fliC;inference=ab initio prediction:Prodigal:002006,similar to AA sequence:UniProtKB:Q8YDM5;locus_tag=NBEOAGPD_01142;product=Flagellin
M-gregans_25_1	Prodigal:002006	CDS	48700	49743	.	+	0	ID=NBEOAGPD_01143;inference=ab initio prediction:Prodigal:002006;locus_tag=NBEOAGPD_01143;product=hypothetical protein
M-gregans_25_1	Prodigal:002006	CDS	49983	52289	.	+	0	ID=NBEOAGPD_01144;eC_number=3.4.-.-;Name=bepA_2;gene=bepA_2;inference=ab initio prediction:Prodigal:002006,protein motif:HAMAP:MF_00997;locus_tag=NBEOAGPD_01144;product=Beta-barrel assembly-enhancing protease
M-gregans_25_1	Prodigal:002006	CDS	52332	53606	.	+	0	ID=NBEOAGPD_01145;inference=ab initio prediction:Prodigal:002006;locus_tag=NBEOAGPD_01145;product=hypothetical protein
M-gregans_25_1	Prodigal:002006	CDS	53658	54011	.	-	0	ID=NBEOAGPD_01146;inference=ab initio prediction:Prodigal:002006;locus_tag=NBEOAGPD_01146;product=hypothetical protein
M-gregans_25_1	Prodigal:002006	CDS	54118	54678	.	+	0	ID=NBEOAGPD_01147;inference=ab initio prediction:Prodigal:002006;locus_tag=NBEOAGPD_01147;product=hypothetical protein
M-gregans_25_1	Prodigal:002006	CDS	54791	56068	.	+	0	ID=NBEOAGPD_01148;inference=ab initio prediction:Prodigal:002006;locus_tag=NBEOAGPD_01148;product=hypothetical protein
M-gregans_25_1	Prodigal:002006	CDS	56073	56798	.	+	0	ID=NBEOAGPD_01149;Name=flgF;db_xref=COG:COG4787;gene=flgF;inference=ab initio prediction:Prodigal:002006,similar to AA sequence:UniProtKB:P16323;locus_tag=NBEOAGPD_01149;product=Flagellar basal-body rod protein FlgF
M-gregans_25_1	Prodigal:002006	CDS	56803	58122	.	+	0	ID=NBEOAGPD_01150;eC_number=7.1.2.2;Name=ssaN;db_xref=COG:COG1157;gene=ssaN;inference=ab initio prediction:Prodigal:002006,similar to AA sequence:UniProtKB:P74857;locus_tag=NBEOAGPD_01150;product=putative secretion system apparatus ATP synthase SsaN
M-gregans_25_1	Prodigal:002006	CDS	58205	59422	.	+	0	ID=NBEOAGPD_01151;Name=flgE_1;db_xref=COG:COG1749;gene=flgE_1;inference=ab initio prediction:Prodigal:002006,similar to AA sequence:UniProtKB:Q8YDL6;locus_tag=NBEOAGPD_01151;product=Flagellar hook protein FlgE
M-gregans_25_1	Prodigal:002006	CDS	59452	60858	.	+	0	ID=NBEOAGPD_01152;inference=ab initio prediction:Prodigal:002006;locus_tag=NBEOAGPD_01152;product=hypothetical protein
M-gregans_25_1	Prodigal:002006	CDS	60865	61893	.	+	0	ID=NBEOAGPD_01153;inference=ab initio prediction:Prodigal:002006;locus_tag=NBEOAGPD_01153;product=hypothetical protein
M-gregans_25_1	Prodigal:002006	CDS	61993	62340	.	+	0	ID=NBEOAGPD_01154;inference=ab initio prediction:Prodigal:002006;locus_tag=NBEOAGPD_01154;product=hypothetical protein
M-gregans_25_1	Prodigal:002006	CDS	62348	62968	.	+	0	ID=NBEOAGPD_01155;Name=flbT_1;gene=flbT_1;inference=ab initio prediction:Prodigal:002006,protein motif:HAMAP:MF_00783;locus_tag=NBEOAGPD_01155;product=flagellum biosynthesis repressor protein FlbT
M-gregans_25_1	Prodigal:002006	CDS	62974	63378	.	+	0	ID=NBEOAGPD_01156;inference=ab initio prediction:Prodigal:002006;locus_tag=NBEOAGPD_01156;product=hypothetical protein
M-gregans_25_1	Prodigal:002006	CDS	63435	63701	.	+	0	ID=NBEOAGPD_01157;inference=ab initio prediction:Prodigal:002006;locus_tag=NBEOAGPD_01157;product=hypothetical protein
M-gregans_25_1	Prodigal:002006	CDS	63801	65885	.	+	0	ID=NBEOAGPD_01158;Name=flhA_2;db_xref=COG:COG1298;gene=flhA_2;inference=ab initio prediction:Prodigal:002006,similar to AA sequence:UniProtKB:Q8YDK9;locus_tag=NBEOAGPD_01158;product=Flagellar biosynthesis protein FlhA
M-gregans_25_1	Prodigal:002006	CDS	65944	66696	.	+	0	ID=NBEOAGPD_01159;inference=ab initio prediction:Prodigal:002006;locus_tag=NBEOAGPD_01159;product=hypothetical protein
M-gregans_25_1	Prodigal:002006	CDS	66706	67116	.	+	0	ID=NBEOAGPD_01160;inference=ab initio prediction:Prodigal:002006;locus_tag=NBEOAGPD_01160;product=hypothetical protein
M-gregans_25_1	Prodigal:002006	CDS	67189	67659	.	+	0	ID=NBEOAGPD_01161;inference=ab initio prediction:Prodigal:002006;locus_tag=NBEOAGPD_01161;product=hypothetical protein
M-gregans_25_1	Prodigal:002006	CDS	67666	68019	.	+	0	ID=NBEOAGPD_01162;inference=ab initio prediction:Prodigal:002006;locus_tag=NBEOAGPD_01162;product=hypothetical protein
M-gregans_25_1	Prodigal:002006	CDS	68016	68462	.	+	0	ID=NBEOAGPD_01163;inference=ab initio prediction:Prodigal:002006;locus_tag=NBEOAGPD_01163;product=hypothetical protein
M-gregans_25_1	Prodigal:002006	CDS	68493	71243	.	-	0	ID=NBEOAGPD_01164;inference=ab initio prediction:Prodigal:002006;locus_tag=NBEOAGPD_01164;product=hypothetical protein
M-gregans_26_1	Prodigal:002006	CDS	384	1445	.	+	0	ID=NBEOAGPD_01165;inference=ab initio prediction:Prodigal:002006;locus_tag=NBEOAGPD_01165;product=hypothetical protein
M-gregans_26_1	Prodigal:002006	CDS	2452	2697	.	-	0	ID=NBEOAGPD_01166;inference=ab initio prediction:Prodigal:002006;locus_tag=NBEOAGPD_01166;product=hypothetical protein
M-gregans_26_1	Prodigal:002006	CDS	2796	3026	.	-	0	ID=NBEOAGPD_01167;inference=ab initio prediction:Prodigal:002006;locus_tag=NBEOAGPD_01167;product=hypothetical protein
M-gregans_26_1	Prodigal:002006	CDS	3263	3538	.	+	0	ID=NBEOAGPD_01168;inference=ab initio prediction:Prodigal:002006;locus_tag=NBEOAGPD_01168;product=hypothetical protein
M-gregans_26_1	Prodigal:002006	CDS	3644	3886	.	+	0	ID=NBEOAGPD_01169;inference=ab initio prediction:Prodigal:002006;locus_tag=NBEOAGPD_01169;product=hypothetical protein
M-gregans_26_1	Prodigal:002006	CDS	4403	4672	.	-	0	ID=NBEOAGPD_01170;inference=ab initio prediction:Prodigal:002006;locus_tag=NBEOAGPD_01170;product=hypothetical protein
M-gregans_26_1	Prodigal:002006	CDS	5383	6573	.	-	0	ID=NBEOAGPD_01171;Name=xerC_3;gene=xerC_3;inference=ab initio prediction:Prodigal:002006,protein motif:HAMAP:MF_01808;locus_tag=NBEOAGPD_01171;product=Tyrosine recombinase XerC
M-gregans_26_1	Prodigal:002006	CDS	6604	6825	.	+	0	ID=NBEOAGPD_01172;inference=ab initio prediction:Prodigal:002006;locus_tag=NBEOAGPD_01172;product=hypothetical protein
M-gregans_26_1	Prodigal:002006	CDS	6838	7002	.	-	0	ID=NBEOAGPD_01173;inference=ab initio prediction:Prodigal:002006;locus_tag=NBEOAGPD_01173;product=hypothetical protein
M-gregans_26_1	Prodigal:002006	CDS	7007	8911	.	-	0	ID=NBEOAGPD_01174;Name=noc;gene=noc;inference=ab initio prediction:Prodigal:002006,protein motif:HAMAP:MF_02015;locus_tag=NBEOAGPD_01174;product=Nucleoid occlusion protein
M-gregans_26_1	Prodigal:002006	CDS	8914	9126	.	-	0	ID=NBEOAGPD_01175;inference=ab initio prediction:Prodigal:002006;locus_tag=NBEOAGPD_01175;product=hypothetical protein
M-gregans_26_1	Prodigal:002006	CDS	9123	9599	.	-	0	ID=NBEOAGPD_01176;inference=ab initio prediction:Prodigal:002006;locus_tag=NBEOAGPD_01176;product=hypothetical protein
M-gregans_26_1	Prodigal:002006	CDS	9596	9799	.	-	0	ID=NBEOAGPD_01177;inference=ab initio prediction:Prodigal:002006;locus_tag=NBEOAGPD_01177;product=hypothetical protein
M-gregans_26_1	Prodigal:002006	CDS	9801	10724	.	-	0	ID=NBEOAGPD_01178;inference=ab initio prediction:Prodigal:002006;locus_tag=NBEOAGPD_01178;product=hypothetical protein
M-gregans_26_1	Prodigal:002006	CDS	10721	11695	.	-	0	ID=NBEOAGPD_01179;inference=ab initio prediction:Prodigal:002006;locus_tag=NBEOAGPD_01179;product=hypothetical protein
M-gregans_26_1	Prodigal:002006	CDS	11701	12375	.	-	0	ID=NBEOAGPD_01180;inference=ab initio prediction:Prodigal:002006;locus_tag=NBEOAGPD_01180;product=hypothetical protein
M-gregans_26_1	Prodigal:002006	CDS	12372	12671	.	-	0	ID=NBEOAGPD_01181;inference=ab initio prediction:Prodigal:002006;locus_tag=NBEOAGPD_01181;product=hypothetical protein
M-gregans_26_1	Prodigal:002006	CDS	12668	12868	.	-	0	ID=NBEOAGPD_01182;inference=ab initio prediction:Prodigal:002006;locus_tag=NBEOAGPD_01182;product=hypothetical protein
M-gregans_26_1	Prodigal:002006	CDS	12868	13200	.	-	0	ID=NBEOAGPD_01183;inference=ab initio prediction:Prodigal:002006;locus_tag=NBEOAGPD_01183;product=hypothetical protein
M-gregans_26_1	Prodigal:002006	CDS	13394	13636	.	-	0	ID=NBEOAGPD_01184;inference=ab initio prediction:Prodigal:002006;locus_tag=NBEOAGPD_01184;product=hypothetical protein
M-gregans_26_1	Prodigal:002006	CDS	13758	14462	.	-	0	ID=NBEOAGPD_01185;eC_number=3.4.21.88;Name=lexA_2;gene=lexA_2;inference=ab initio prediction:Prodigal:002006,protein motif:HAMAP:MF_00015;locus_tag=NBEOAGPD_01185;product=LexA repressor
M-gregans_26_1	Prodigal:002006	CDS	14560	14793	.	+	0	ID=NBEOAGPD_01186;inference=ab initio prediction:Prodigal:002006;locus_tag=NBEOAGPD_01186;product=hypothetical protein
M-gregans_26_1	Prodigal:002006	CDS	14793	14915	.	+	0	ID=NBEOAGPD_01187;inference=ab initio prediction:Prodigal:002006;locus_tag=NBEOAGPD_01187;product=hypothetical protein
M-gregans_26_1	Prodigal:002006	CDS	15172	15558	.	+	0	ID=NBEOAGPD_01188;inference=ab initio prediction:Prodigal:002006;locus_tag=NBEOAGPD_01188;product=hypothetical protein
M-gregans_26_1	Prodigal:002006	CDS	16020	16469	.	+	0	ID=NBEOAGPD_01189;inference=ab initio prediction:Prodigal:002006;locus_tag=NBEOAGPD_01189;product=hypothetical protein
M-gregans_26_1	Prodigal:002006	CDS	16466	16645	.	+	0	ID=NBEOAGPD_01190;inference=ab initio prediction:Prodigal:002006;locus_tag=NBEOAGPD_01190;product=hypothetical protein
M-gregans_26_1	Prodigal:002006	CDS	16729	17265	.	+	0	ID=NBEOAGPD_01191;inference=ab initio prediction:Prodigal:002006;locus_tag=NBEOAGPD_01191;product=hypothetical protein
M-gregans_26_1	Prodigal:002006	CDS	17262	17498	.	+	0	ID=NBEOAGPD_01192;inference=ab initio prediction:Prodigal:002006;locus_tag=NBEOAGPD_01192;product=hypothetical protein
M-gregans_26_1	Prodigal:002006	CDS	17495	18217	.	+	0	ID=NBEOAGPD_01193;inference=ab initio prediction:Prodigal:002006;locus_tag=NBEOAGPD_01193;product=hypothetical protein
M-gregans_26_1	Prodigal:002006	CDS	18222	18530	.	+	0	ID=NBEOAGPD_01194;inference=ab initio prediction:Prodigal:002006;locus_tag=NBEOAGPD_01194;product=hypothetical protein
M-gregans_26_1	Prodigal:002006	CDS	18527	19648	.	+	0	ID=NBEOAGPD_01195;eC_number=3.6.4.12;Name=recD2_1;db_xref=COG:COG0507;gene=recD2_1;inference=ab initio prediction:Prodigal:002006,similar to AA sequence:UniProtKB:Q9RT63;locus_tag=NBEOAGPD_01195;product=ATP-dependent RecD-like DNA helicase
M-gregans_26_1	Prodigal:002006	CDS	19657	20172	.	+	0	ID=NBEOAGPD_01196;inference=ab initio prediction:Prodigal:002006;locus_tag=NBEOAGPD_01196;product=hypothetical protein
M-gregans_26_1	Prodigal:002006	CDS	20169	20792	.	+	0	ID=NBEOAGPD_01197;inference=ab initio prediction:Prodigal:002006;locus_tag=NBEOAGPD_01197;product=hypothetical protein
M-gregans_26_1	Prodigal:002006	CDS	20789	22453	.	+	0	ID=NBEOAGPD_01198;inference=ab initio prediction:Prodigal:002006;locus_tag=NBEOAGPD_01198;product=hypothetical protein
M-gregans_26_1	Prodigal:002006	CDS	22588	23463	.	+	0	ID=NBEOAGPD_01199;inference=ab initio prediction:Prodigal:002006;locus_tag=NBEOAGPD_01199;product=hypothetical protein
M-gregans_26_1	Prodigal:002006	CDS	23504	23863	.	+	0	ID=NBEOAGPD_01200;inference=ab initio prediction:Prodigal:002006;locus_tag=NBEOAGPD_01200;product=hypothetical protein
M-gregans_26_1	Prodigal:002006	CDS	23943	24941	.	+	0	ID=NBEOAGPD_01201;inference=ab initio prediction:Prodigal:002006;locus_tag=NBEOAGPD_01201;product=hypothetical protein
M-gregans_26_1	Prodigal:002006	CDS	25373	25648	.	+	0	ID=NBEOAGPD_01202;inference=ab initio prediction:Prodigal:002006;locus_tag=NBEOAGPD_01202;product=hypothetical protein
M-gregans_26_1	Prodigal:002006	CDS	25938	26114	.	+	0	ID=NBEOAGPD_01203;inference=ab initio prediction:Prodigal:002006;locus_tag=NBEOAGPD_01203;product=hypothetical protein
M-gregans_26_1	Prodigal:002006	CDS	26114	26272	.	+	0	ID=NBEOAGPD_01204;inference=ab initio prediction:Prodigal:002006;locus_tag=NBEOAGPD_01204;product=hypothetical protein
M-gregans_26_1	Prodigal:002006	CDS	26272	26649	.	+	0	ID=NBEOAGPD_01205;inference=ab initio prediction:Prodigal:002006;locus_tag=NBEOAGPD_01205;product=hypothetical protein
M-gregans_26_1	Prodigal:002006	CDS	26649	26810	.	+	0	ID=NBEOAGPD_01206;inference=ab initio prediction:Prodigal:002006;locus_tag=NBEOAGPD_01206;product=hypothetical protein
M-gregans_26_1	Prodigal:002006	CDS	26822	26980	.	+	0	ID=NBEOAGPD_01207;inference=ab initio prediction:Prodigal:002006;locus_tag=NBEOAGPD_01207;product=hypothetical protein
M-gregans_26_1	Prodigal:002006	CDS	26977	27195	.	+	0	ID=NBEOAGPD_01208;inference=ab initio prediction:Prodigal:002006;locus_tag=NBEOAGPD_01208;product=hypothetical protein
M-gregans_26_1	Prodigal:002006	CDS	27547	28401	.	+	0	ID=NBEOAGPD_01209;inference=ab initio prediction:Prodigal:002006;locus_tag=NBEOAGPD_01209;product=hypothetical protein
M-gregans_26_1	Prodigal:002006	CDS	28488	29105	.	+	0	ID=NBEOAGPD_01210;inference=ab initio prediction:Prodigal:002006;locus_tag=NBEOAGPD_01210;product=hypothetical protein
M-gregans_26_1	Prodigal:002006	CDS	29115	29318	.	+	0	ID=NBEOAGPD_01211;inference=ab initio prediction:Prodigal:002006;locus_tag=NBEOAGPD_01211;product=hypothetical protein
M-gregans_26_1	Prodigal:002006	CDS	29323	29622	.	+	0	ID=NBEOAGPD_01212;inference=ab initio prediction:Prodigal:002006;locus_tag=NBEOAGPD_01212;product=hypothetical protein
M-gregans_26_1	Prodigal:002006	CDS	29656	30222	.	+	0	ID=NBEOAGPD_01213;inference=ab initio prediction:Prodigal:002006;locus_tag=NBEOAGPD_01213;product=hypothetical protein
M-gregans_26_1	Prodigal:002006	CDS	30595	31269	.	+	0	ID=NBEOAGPD_01214;inference=ab initio prediction:Prodigal:002006;locus_tag=NBEOAGPD_01214;product=hypothetical protein
M-gregans_26_1	Prodigal:002006	CDS	31281	33254	.	+	0	ID=NBEOAGPD_01215;inference=ab initio prediction:Prodigal:002006;locus_tag=NBEOAGPD_01215;product=hypothetical protein
M-gregans_26_1	Prodigal:002006	CDS	33257	33484	.	+	0	ID=NBEOAGPD_01216;inference=ab initio prediction:Prodigal:002006;locus_tag=NBEOAGPD_01216;product=hypothetical protein
M-gregans_26_1	Prodigal:002006	CDS	33484	35094	.	+	0	ID=NBEOAGPD_01217;inference=ab initio prediction:Prodigal:002006;locus_tag=NBEOAGPD_01217;product=hypothetical protein
M-gregans_26_1	Prodigal:002006	CDS	35141	36403	.	+	0	ID=NBEOAGPD_01218;inference=ab initio prediction:Prodigal:002006;locus_tag=NBEOAGPD_01218;product=hypothetical protein
M-gregans_26_1	Prodigal:002006	CDS	36417	36806	.	+	0	ID=NBEOAGPD_01219;inference=ab initio prediction:Prodigal:002006;locus_tag=NBEOAGPD_01219;product=hypothetical protein
M-gregans_26_1	Prodigal:002006	CDS	36813	37847	.	+	0	ID=NBEOAGPD_01220;inference=ab initio prediction:Prodigal:002006;locus_tag=NBEOAGPD_01220;product=hypothetical protein
M-gregans_26_1	Prodigal:002006	CDS	37851	38210	.	+	0	ID=NBEOAGPD_01221;inference=ab initio prediction:Prodigal:002006;locus_tag=NBEOAGPD_01221;product=hypothetical protein
M-gregans_26_1	Prodigal:002006	CDS	38214	38624	.	+	0	ID=NBEOAGPD_01222;inference=ab initio prediction:Prodigal:002006;locus_tag=NBEOAGPD_01222;product=hypothetical protein
M-gregans_26_1	Prodigal:002006	CDS	38629	39489	.	+	0	ID=NBEOAGPD_01223;inference=ab initio prediction:Prodigal:002006;locus_tag=NBEOAGPD_01223;product=hypothetical protein
M-gregans_26_1	Prodigal:002006	CDS	39486	40574	.	+	0	ID=NBEOAGPD_01224;inference=ab initio prediction:Prodigal:002006;locus_tag=NBEOAGPD_01224;product=hypothetical protein
M-gregans_26_1	Prodigal:002006	CDS	40578	40862	.	+	0	ID=NBEOAGPD_01225;inference=ab initio prediction:Prodigal:002006;locus_tag=NBEOAGPD_01225;product=hypothetical protein
M-gregans_26_1	Prodigal:002006	CDS	40872	41276	.	+	0	ID=NBEOAGPD_01226;inference=ab initio prediction:Prodigal:002006;locus_tag=NBEOAGPD_01226;product=hypothetical protein
M-gregans_26_1	Prodigal:002006	CDS	41304	42230	.	+	0	ID=NBEOAGPD_01227;inference=ab initio prediction:Prodigal:002006;locus_tag=NBEOAGPD_01227;product=hypothetical protein
M-gregans_26_1	Prodigal:002006	CDS	42223	43272	.	+	0	ID=NBEOAGPD_01228;inference=ab initio prediction:Prodigal:002006;locus_tag=NBEOAGPD_01228;product=hypothetical protein
M-gregans_26_1	Prodigal:002006	CDS	43269	43982	.	+	0	ID=NBEOAGPD_01229;inference=ab initio prediction:Prodigal:002006;locus_tag=NBEOAGPD_01229;product=hypothetical protein
M-gregans_26_1	Prodigal:002006	CDS	43982	44305	.	+	0	ID=NBEOAGPD_01230;inference=ab initio prediction:Prodigal:002006;locus_tag=NBEOAGPD_01230;product=hypothetical protein
M-gregans_26_1	Prodigal:002006	CDS	44309	45553	.	+	0	ID=NBEOAGPD_01231;inference=ab initio prediction:Prodigal:002006;locus_tag=NBEOAGPD_01231;product=hypothetical protein
M-gregans_26_1	Prodigal:002006	CDS	45553	46176	.	+	0	ID=NBEOAGPD_01232;inference=ab initio prediction:Prodigal:002006;locus_tag=NBEOAGPD_01232;product=hypothetical protein
M-gregans_26_1	Prodigal:002006	CDS	46418	46768	.	+	0	ID=NBEOAGPD_01233;inference=ab initio prediction:Prodigal:002006;locus_tag=NBEOAGPD_01233;product=hypothetical protein
M-gregans_26_1	Prodigal:002006	CDS	46780	50490	.	+	0	ID=NBEOAGPD_01234;inference=ab initio prediction:Prodigal:002006;locus_tag=NBEOAGPD_01234;product=hypothetical protein
M-gregans_26_1	Prodigal:002006	CDS	50610	52184	.	+	0	ID=NBEOAGPD_01235;inference=ab initio prediction:Prodigal:002006;locus_tag=NBEOAGPD_01235;product=hypothetical protein
M-gregans_26_1	Prodigal:002006	CDS	52271	52792	.	+	0	ID=NBEOAGPD_01236;inference=ab initio prediction:Prodigal:002006;locus_tag=NBEOAGPD_01236;product=hypothetical protein
M-gregans_26_1	Prodigal:002006	CDS	52873	53262	.	+	0	ID=NBEOAGPD_01237;inference=ab initio prediction:Prodigal:002006;locus_tag=NBEOAGPD_01237;product=hypothetical protein
M-gregans_26_1	Prodigal:002006	CDS	53366	56185	.	+	0	ID=NBEOAGPD_01238;inference=ab initio prediction:Prodigal:002006;locus_tag=NBEOAGPD_01238;product=hypothetical protein
M-gregans_26_1	Prodigal:002006	CDS	56234	56662	.	+	0	ID=NBEOAGPD_01239;inference=ab initio prediction:Prodigal:002006;locus_tag=NBEOAGPD_01239;product=hypothetical protein
M-gregans_26_1	Prodigal:002006	CDS	56673	56903	.	+	0	ID=NBEOAGPD_01240;inference=ab initio prediction:Prodigal:002006;locus_tag=NBEOAGPD_01240;product=hypothetical protein
M-gregans_26_1	Prodigal:002006	CDS	56911	57993	.	+	0	ID=NBEOAGPD_01241;inference=ab initio prediction:Prodigal:002006;locus_tag=NBEOAGPD_01241;product=hypothetical protein
M-gregans_26_1	Prodigal:002006	CDS	58061	58417	.	+	0	ID=NBEOAGPD_01242;eC_number=4.2.2.-;Name=rlpA_2;gene=rlpA_2;inference=ab initio prediction:Prodigal:002006,protein motif:HAMAP:MF_02071;locus_tag=NBEOAGPD_01242;product=Endolytic peptidoglycan transglycosylase RlpA
M-gregans_26_1	Prodigal:002006	CDS	58414	58644	.	+	0	ID=NBEOAGPD_01243;inference=ab initio prediction:Prodigal:002006;locus_tag=NBEOAGPD_01243;product=hypothetical protein
M-gregans_26_1	Prodigal:002006	CDS	58668	59723	.	+	0	ID=NBEOAGPD_01244;inference=ab initio prediction:Prodigal:002006;locus_tag=NBEOAGPD_01244;product=hypothetical protein
M-gregans_26_1	Prodigal:002006	CDS	59723	60199	.	+	0	ID=NBEOAGPD_01245;inference=ab initio prediction:Prodigal:002006;locus_tag=NBEOAGPD_01245;product=hypothetical protein
M-gregans_26_1	Prodigal:002006	CDS	60231	60428	.	+	0	ID=NBEOAGPD_01246;inference=ab initio prediction:Prodigal:002006;locus_tag=NBEOAGPD_01246;product=hypothetical protein
M-gregans_26_1	Prodigal:002006	CDS	60520	61152	.	+	0	ID=NBEOAGPD_01247;inference=ab initio prediction:Prodigal:002006;locus_tag=NBEOAGPD_01247;product=hypothetical protein
M-gregans_26_1	Prodigal:002006	CDS	61219	61461	.	-	0	ID=NBEOAGPD_01248;inference=ab initio prediction:Prodigal:002006;locus_tag=NBEOAGPD_01248;product=hypothetical protein
M-gregans_26_1	Prodigal:002006	CDS	61469	61720	.	-	0	ID=NBEOAGPD_01249;inference=ab initio prediction:Prodigal:002006;locus_tag=NBEOAGPD_01249;product=hypothetical protein
M-gregans_26_1	Prodigal:002006	CDS	61895	62350	.	+	0	ID=NBEOAGPD_01250;eC_number=3.4.21.-;Name=umuD_2;db_xref=COG:COG1974;gene=umuD_2;inference=ab initio prediction:Prodigal:002006,similar to AA sequence:UniProtKB:P22493;locus_tag=NBEOAGPD_01250;product=Protein UmuD
M-gregans_26_1	Prodigal:002006	CDS	62347	63636	.	+	0	ID=NBEOAGPD_01251;Name=umuC_1;db_xref=COG:COG0389;gene=umuC_1;inference=ab initio prediction:Prodigal:002006,similar to AA sequence:UniProtKB:P04152;locus_tag=NBEOAGPD_01251;product=Protein UmuC
M-gregans_26_1	Prodigal:002006	CDS	63682	64422	.	-	0	ID=NBEOAGPD_01252;eC_number=2.3.1.89;Name=dapH_1;gene=dapH_1;inference=ab initio prediction:Prodigal:002006,protein motif:HAMAP:MF_01691;locus_tag=NBEOAGPD_01252;product=2%2C3%2C4%2C5-tetrahydropyridine-2%2C6-dicarboxylate N-acetyltransferase
M-gregans_26_1	Prodigal:002006	CDS	64969	66993	.	-	0	ID=NBEOAGPD_01253;inference=ab initio prediction:Prodigal:002006;locus_tag=NBEOAGPD_01253;product=hypothetical protein
M-gregans_26_1	Prodigal:002006	CDS	68077	69414	.	+	0	ID=NBEOAGPD_01254;inference=ab initio prediction:Prodigal:002006;locus_tag=NBEOAGPD_01254;product=hypothetical protein
M-gregans_26_1	Prodigal:002006	CDS	69481	71136	.	+	0	ID=NBEOAGPD_01255;eC_number=2.4.1.250;Name=mshA_2;gene=mshA_2;inference=ab initio prediction:Prodigal:002006,protein motif:HAMAP:MF_01695;locus_tag=NBEOAGPD_01255;product=D-inositol-3-phosphate glycosyltransferase
M-gregans_26_1	Prodigal:002006	CDS	71153	71983	.	+	0	ID=NBEOAGPD_01256;inference=ab initio prediction:Prodigal:002006;locus_tag=NBEOAGPD_01256;product=hypothetical protein
M-gregans_26_1	Prodigal:002006	CDS	71922	72917	.	-	0	ID=NBEOAGPD_01257;inference=ab initio prediction:Prodigal:002006;locus_tag=NBEOAGPD_01257;product=hypothetical protein
M-gregans_26_1	Prodigal:002006	CDS	73110	74039	.	+	0	ID=NBEOAGPD_01258;inference=ab initio prediction:Prodigal:002006;locus_tag=NBEOAGPD_01258;product=hypothetical protein
M-gregans_27_1	Prodigal:002006	CDS	39	1394	.	+	0	ID=NBEOAGPD_01259;inference=ab initio prediction:Prodigal:002006;locus_tag=NBEOAGPD_01259;product=hypothetical protein
M-gregans_27_1	Prodigal:002006	CDS	1453	3651	.	-	0	ID=NBEOAGPD_01260;Name=pal_1;gene=pal_1;inference=ab initio prediction:Prodigal:002006,protein motif:HAMAP:MF_02204;locus_tag=NBEOAGPD_01260;product=Peptidoglycan-associated lipoprotein
M-gregans_27_1	Prodigal:002006	CDS	3833	4906	.	-	0	ID=NBEOAGPD_01261;inference=ab initio prediction:Prodigal:002006;locus_tag=NBEOAGPD_01261;product=hypothetical protein
M-gregans_27_1	Prodigal:002006	CDS	5068	5574	.	+	0	ID=NBEOAGPD_01262;inference=ab initio prediction:Prodigal:002006;locus_tag=NBEOAGPD_01262;product=hypothetical protein
M-gregans_27_1	Prodigal:002006	CDS	5581	5913	.	-	0	ID=NBEOAGPD_01263;inference=ab initio prediction:Prodigal:002006;locus_tag=NBEOAGPD_01263;product=hypothetical protein
M-gregans_27_1	Prodigal:002006	CDS	6264	7646	.	+	0	ID=NBEOAGPD_01264;eC_number=6.1.1.16;Name=cysS;db_xref=COG:COG0215;gene=cysS;inference=ab initio prediction:Prodigal:002006,similar to AA sequence:UniProtKB:Q83BL7;locus_tag=NBEOAGPD_01264;product=Cysteine--tRNA ligase
M-gregans_27_1	Prodigal:002006	CDS	7654	8649	.	-	0	ID=NBEOAGPD_01265;eC_number=1.3.1.87;Name=hcaB_2;gene=hcaB_2;inference=ab initio prediction:Prodigal:002006,protein motif:HAMAP:MF_01647;locus_tag=NBEOAGPD_01265;product=3-phenylpropionate-dihydrodiol/cinnamic acid-dihydrodiol dehydrogenase
M-gregans_27_1	Prodigal:002006	CDS	8789	9646	.	-	0	ID=NBEOAGPD_01266;eC_number=1.-.-.-;Name=ydaD_1;gene=ydaD_1;inference=ab initio prediction:Prodigal:002006,similar to AA sequence:UniProtKB:P80873;locus_tag=NBEOAGPD_01266;product=General stress protein 39
M-gregans_27_1	Prodigal:002006	CDS	9756	10160	.	-	0	ID=NBEOAGPD_01267;inference=ab initio prediction:Prodigal:002006;locus_tag=NBEOAGPD_01267;product=hypothetical protein
M-gregans_27_1	Prodigal:002006	CDS	10645	11502	.	+	0	ID=NBEOAGPD_01268;eC_number=1.11.1.6;Name=ydbD;db_xref=COG:COG3546;gene=ydbD;inference=ab initio prediction:Prodigal:002006,similar to AA sequence:UniProtKB:P80878;locus_tag=NBEOAGPD_01268;product=putative manganese catalase
M-gregans_27_1	Prodigal:002006	CDS	11618	12229	.	+	0	ID=NBEOAGPD_01269;inference=ab initio prediction:Prodigal:002006;locus_tag=NBEOAGPD_01269;product=hypothetical protein
M-gregans_27_1	Prodigal:002006	CDS	12335	13363	.	+	0	ID=NBEOAGPD_01270;eC_number=1.3.1.87;Name=hcaB_3;gene=hcaB_3;inference=ab initio prediction:Prodigal:002006,protein motif:HAMAP:MF_01647;locus_tag=NBEOAGPD_01270;product=3-phenylpropionate-dihydrodiol/cinnamic acid-dihydrodiol dehydrogenase
M-gregans_27_1	Prodigal:002006	CDS	13360	13608	.	+	0	ID=NBEOAGPD_01271;inference=ab initio prediction:Prodigal:002006;locus_tag=NBEOAGPD_01271;product=hypothetical protein
M-gregans_27_1	Prodigal:002006	CDS	13645	14964	.	-	0	ID=NBEOAGPD_01272;inference=ab initio prediction:Prodigal:002006;locus_tag=NBEOAGPD_01272;product=hypothetical protein
M-gregans_27_1	Prodigal:002006	CDS	16607	17728	.	+	0	ID=NBEOAGPD_01273;Name=feaR_1;db_xref=COG:COG2207;gene=feaR_1;inference=ab initio prediction:Prodigal:002006,similar to AA sequence:UniProtKB:Q47129;locus_tag=NBEOAGPD_01273;product=Transcriptional activator FeaR
M-gregans_27_1	Prodigal:002006	CDS	17771	17989	.	-	0	ID=NBEOAGPD_01274;inference=ab initio prediction:Prodigal:002006;locus_tag=NBEOAGPD_01274;product=hypothetical protein
M-gregans_27_1	Prodigal:002006	CDS	18047	19027	.	-	0	ID=NBEOAGPD_01275;Name=ribF;db_xref=COG:COG0196;gene=ribF;inference=ab initio prediction:Prodigal:002006,similar to AA sequence:UniProtKB:P0AG40;locus_tag=NBEOAGPD_01275;product=Bifunctional riboflavin kinase/FMN adenylyltransferase
M-gregans_27_1	Prodigal:002006	CDS	19277	19660	.	+	0	ID=NBEOAGPD_01276;Name=cheY_1;db_xref=COG:COG0784;gene=cheY_1;inference=ab initio prediction:Prodigal:002006,similar to AA sequence:UniProtKB:P0AE67;locus_tag=NBEOAGPD_01276;product=Chemotaxis protein CheY
M-gregans_27_1	Prodigal:002006	CDS	19781	20314	.	+	0	ID=NBEOAGPD_01277;inference=ab initio prediction:Prodigal:002006;locus_tag=NBEOAGPD_01277;product=hypothetical protein
M-gregans_27_1	Prodigal:002006	CDS	20403	21185	.	+	0	ID=NBEOAGPD_01278;inference=ab initio prediction:Prodigal:002006;locus_tag=NBEOAGPD_01278;product=hypothetical protein
M-gregans_27_1	Prodigal:002006	CDS	21281	21976	.	+	0	ID=NBEOAGPD_01279;inference=ab initio prediction:Prodigal:002006;locus_tag=NBEOAGPD_01279;product=hypothetical protein
M-gregans_27_1	Prodigal:002006	CDS	21980	22633	.	+	0	ID=NBEOAGPD_01280;inference=ab initio prediction:Prodigal:002006;locus_tag=NBEOAGPD_01280;product=hypothetical protein
M-gregans_27_1	Prodigal:002006	CDS	22661	23161	.	-	0	ID=NBEOAGPD_01281;inference=ab initio prediction:Prodigal:002006;locus_tag=NBEOAGPD_01281;product=hypothetical protein
M-gregans_27_1	Prodigal:002006	CDS	23483	25708	.	+	0	ID=NBEOAGPD_01282;eC_number=2.4.1.129;Name=mtgA_2;gene=mtgA_2;inference=ab initio prediction:Prodigal:002006,protein motif:HAMAP:MF_00766;locus_tag=NBEOAGPD_01282;product=Biosynthetic peptidoglycan transglycosylase
M-gregans_27_1	Prodigal:002006	CDS	25717	26376	.	+	0	ID=NBEOAGPD_01283;inference=ab initio prediction:Prodigal:002006;locus_tag=NBEOAGPD_01283;product=hypothetical protein
M-gregans_27_1	Prodigal:002006	CDS	26393	26983	.	+	0	ID=NBEOAGPD_01284;inference=ab initio prediction:Prodigal:002006;locus_tag=NBEOAGPD_01284;product=hypothetical protein
M-gregans_27_1	Prodigal:002006	CDS	27434	27706	.	+	0	ID=NBEOAGPD_01285;inference=ab initio prediction:Prodigal:002006;locus_tag=NBEOAGPD_01285;product=hypothetical protein
M-gregans_27_1	Prodigal:002006	CDS	27901	28890	.	+	0	ID=NBEOAGPD_01286;inference=ab initio prediction:Prodigal:002006;locus_tag=NBEOAGPD_01286;product=hypothetical protein
M-gregans_27_1	Prodigal:002006	CDS	28966	30267	.	-	0	ID=NBEOAGPD_01287;inference=ab initio prediction:Prodigal:002006;locus_tag=NBEOAGPD_01287;product=hypothetical protein
M-gregans_27_1	Prodigal:002006	CDS	30279	31115	.	-	0	ID=NBEOAGPD_01288;inference=ab initio prediction:Prodigal:002006;locus_tag=NBEOAGPD_01288;product=hypothetical protein
M-gregans_27_1	Prodigal:002006	CDS	31261	31578	.	+	0	ID=NBEOAGPD_01289;inference=ab initio prediction:Prodigal:002006;locus_tag=NBEOAGPD_01289;product=hypothetical protein
M-gregans_27_1	Prodigal:002006	CDS	31575	31733	.	+	0	ID=NBEOAGPD_01290;inference=ab initio prediction:Prodigal:002006;locus_tag=NBEOAGPD_01290;product=hypothetical protein
M-gregans_27_1	Prodigal:002006	CDS	32112	32486	.	+	0	ID=NBEOAGPD_01291;inference=ab initio prediction:Prodigal:002006;locus_tag=NBEOAGPD_01291;product=hypothetical protein
M-gregans_27_1	Prodigal:002006	CDS	32550	33170	.	-	0	ID=NBEOAGPD_01292;Name=grpE;gene=grpE;inference=ab initio prediction:Prodigal:002006,protein motif:HAMAP:MF_01151;locus_tag=NBEOAGPD_01292;product=Protein GrpE
M-gregans_27_1	Prodigal:002006	CDS	33270	36065	.	-	0	ID=NBEOAGPD_01293;Name=glnD;db_xref=COG:COG2844;gene=glnD;inference=ab initio prediction:Prodigal:002006,similar to AA sequence:UniProtKB:Q9RAE4;locus_tag=NBEOAGPD_01293;product=Bifunctional uridylyltransferase/uridylyl-removing enzyme
M-gregans_27_1	Prodigal:002006	CDS	36277	36444	.	-	0	ID=NBEOAGPD_01294;inference=ab initio prediction:Prodigal:002006;locus_tag=NBEOAGPD_01294;product=hypothetical protein
M-gregans_27_1	Prodigal:002006	CDS	36651	36980	.	-	0	ID=NBEOAGPD_01295;inference=ab initio prediction:Prodigal:002006;locus_tag=NBEOAGPD_01295;product=hypothetical protein
M-gregans_27_1	Prodigal:002006	CDS	37155	38345	.	+	0	ID=NBEOAGPD_01296;inference=ab initio prediction:Prodigal:002006;locus_tag=NBEOAGPD_01296;product=hypothetical protein
M-gregans_27_1	Prodigal:002006	CDS	38492	39646	.	-	0	ID=NBEOAGPD_01297;inference=ab initio prediction:Prodigal:002006;locus_tag=NBEOAGPD_01297;product=hypothetical protein
M-gregans_27_1	Prodigal:002006	CDS	39950	40384	.	-	0	ID=NBEOAGPD_01298;inference=ab initio prediction:Prodigal:002006;locus_tag=NBEOAGPD_01298;product=hypothetical protein
M-gregans_27_1	Prodigal:002006	CDS	40484	41281	.	+	0	ID=NBEOAGPD_01299;Name=modA;db_xref=COG:COG0725;gene=modA;inference=ab initio prediction:Prodigal:002006,similar to AA sequence:UniProtKB:Q8PHA1;locus_tag=NBEOAGPD_01299;product=Molybdate-binding protein ModA
M-gregans_27_1	Prodigal:002006	CDS	41290	41982	.	+	0	ID=NBEOAGPD_01300;Name=modB;db_xref=COG:COG4149;gene=modB;inference=ab initio prediction:Prodigal:002006,similar to AA sequence:UniProtKB:P0AF01;locus_tag=NBEOAGPD_01300;product=Molybdenum transport system permease protein ModB
M-gregans_27_1	Prodigal:002006	CDS	41979	43103	.	+	0	ID=NBEOAGPD_01301;eC_number=7.6.2.8;Name=btuD_4;gene=btuD_4;inference=ab initio prediction:Prodigal:002006,protein motif:HAMAP:MF_01005;locus_tag=NBEOAGPD_01301;product=Vitamin B12 import ATP-binding protein BtuD
M-gregans_27_1	Prodigal:002006	CDS	43127	44527	.	-	0	ID=NBEOAGPD_01302;inference=ab initio prediction:Prodigal:002006;locus_tag=NBEOAGPD_01302;product=hypothetical protein
M-gregans_27_1	Prodigal:002006	CDS	44658	46067	.	+	0	ID=NBEOAGPD_01303;eC_number=4.2.1.2;Name=fumC;db_xref=COG:COG0114;gene=fumC;inference=ab initio prediction:Prodigal:002006,similar to AA sequence:UniProtKB:Q92PB6;locus_tag=NBEOAGPD_01303;product=Fumarate hydratase class II
M-gregans_27_1	Prodigal:002006	CDS	46196	46399	.	+	0	ID=NBEOAGPD_01304;inference=ab initio prediction:Prodigal:002006;locus_tag=NBEOAGPD_01304;product=hypothetical protein
M-gregans_27_1	Prodigal:002006	CDS	46396	46638	.	+	0	ID=NBEOAGPD_01305;inference=ab initio prediction:Prodigal:002006;locus_tag=NBEOAGPD_01305;product=hypothetical protein
M-gregans_27_1	Prodigal:002006	CDS	46929	48380	.	+	0	ID=NBEOAGPD_01306;inference=ab initio prediction:Prodigal:002006;locus_tag=NBEOAGPD_01306;product=hypothetical protein
M-gregans_27_1	Prodigal:002006	CDS	48402	48557	.	-	0	ID=NBEOAGPD_01307;inference=ab initio prediction:Prodigal:002006;locus_tag=NBEOAGPD_01307;product=hypothetical protein
M-gregans_27_1	Prodigal:002006	CDS	48902	49123	.	+	0	ID=NBEOAGPD_01308;inference=ab initio prediction:Prodigal:002006;locus_tag=NBEOAGPD_01308;product=hypothetical protein
M-gregans_27_1	Prodigal:002006	CDS	49203	49349	.	-	0	ID=NBEOAGPD_01309;inference=ab initio prediction:Prodigal:002006;locus_tag=NBEOAGPD_01309;product=hypothetical protein
M-gregans_27_1	Prodigal:002006	CDS	49538	49810	.	+	0	ID=NBEOAGPD_01310;inference=ab initio prediction:Prodigal:002006;locus_tag=NBEOAGPD_01310;product=hypothetical protein
M-gregans_27_1	Prodigal:002006	CDS	49829	50872	.	-	0	ID=NBEOAGPD_01311;eC_number=4.2.1.22;Name=cbs;db_xref=COG:COG0031;gene=cbs;inference=ab initio prediction:Prodigal:002006,similar to AA sequence:UniProtKB:P9WP51;locus_tag=NBEOAGPD_01311;product=Putative cystathionine beta-synthase
M-gregans_27_1	Prodigal:002006	CDS	50977	51996	.	-	0	ID=NBEOAGPD_01312;Name=futA2;gene=futA2;inference=ab initio prediction:Prodigal:002006,similar to AA sequence:UniProtKB:Q55835;locus_tag=NBEOAGPD_01312;product=Iron uptake protein A2
M-gregans_27_1	Prodigal:002006	CDS	52114	53148	.	-	0	ID=NBEOAGPD_01313;eC_number=7.2.2.7;Name=fbpC;gene=fbpC;inference=ab initio prediction:Prodigal:002006,similar to AA sequence:UniProtKB:Q5FA19;locus_tag=NBEOAGPD_01313;product=Fe(3+) ions import ATP-binding protein FbpC
M-gregans_27_1	Prodigal:002006	CDS	53313	54470	.	+	0	ID=NBEOAGPD_01314;Name=hcaT_1;gene=hcaT_1;inference=ab initio prediction:Prodigal:002006,similar to AA sequence:UniProtKB:Q47142;locus_tag=NBEOAGPD_01314;product=putative 3-phenylpropionic acid transporter
M-gregans_27_1	Prodigal:002006	CDS	54574	56805	.	+	0	ID=NBEOAGPD_01315;eC_number=3.6.4.-;Name=priA;db_xref=COG:COG1198;gene=priA;inference=ab initio prediction:Prodigal:002006,similar to AA sequence:UniProtKB:P17888;locus_tag=NBEOAGPD_01315;product=Primosomal protein N'
M-gregans_27_1	Prodigal:002006	CDS	56845	57204	.	+	0	ID=NBEOAGPD_01316;inference=ab initio prediction:Prodigal:002006;locus_tag=NBEOAGPD_01316;product=hypothetical protein
M-gregans_27_1	Prodigal:002006	CDS	57220	57615	.	-	0	ID=NBEOAGPD_01317;inference=ab initio prediction:Prodigal:002006;locus_tag=NBEOAGPD_01317;product=hypothetical protein
M-gregans_27_1	Prodigal:002006	CDS	57858	58733	.	-	0	ID=NBEOAGPD_01318;Name=yofA_1;db_xref=COG:COG0583;gene=yofA_1;inference=ab initio prediction:Prodigal:002006,similar to AA sequence:UniProtKB:O34685;locus_tag=NBEOAGPD_01318;product=HTH-type transcriptional regulator YofA
M-gregans_27_1	Prodigal:002006	CDS	58827	59375	.	+	0	ID=NBEOAGPD_01319;inference=ab initio prediction:Prodigal:002006;locus_tag=NBEOAGPD_01319;product=hypothetical protein
M-gregans_27_1	Prodigal:002006	CDS	59390	59779	.	+	0	ID=NBEOAGPD_01320;inference=ab initio prediction:Prodigal:002006;locus_tag=NBEOAGPD_01320;product=hypothetical protein
M-gregans_27_1	Prodigal:002006	CDS	59895	60329	.	+	0	ID=NBEOAGPD_01321;inference=ab initio prediction:Prodigal:002006;locus_tag=NBEOAGPD_01321;product=hypothetical protein
M-gregans_27_1	Prodigal:002006	CDS	60337	60543	.	-	0	ID=NBEOAGPD_01322;inference=ab initio prediction:Prodigal:002006,similar to AA sequence:UniProtKB:A1IQS5;locus_tag=NBEOAGPD_01322;note=UPF0434 protein NMA0874;product=hypothetical protein
M-gregans_27_1	Prodigal:002006	CDS	60569	61240	.	-	0	ID=NBEOAGPD_01323;eC_number=3.4.21.53;Name=lon2;db_xref=COG:COG0466;gene=lon2;inference=ab initio prediction:Prodigal:002006,similar to AA sequence:UniProtKB:P36774;locus_tag=NBEOAGPD_01323;product=Lon protease 2
M-gregans_27_1	Prodigal:002006	CDS	61263	62177	.	-	0	ID=NBEOAGPD_01324;Name=cnoX;db_xref=COG:COG3118;gene=cnoX;inference=ab initio prediction:Prodigal:002006,similar to AA sequence:UniProtKB:P77395;locus_tag=NBEOAGPD_01324;product=Chaperedoxin
M-gregans_27_1	Prodigal:002006	CDS	62364	62861	.	-	0	ID=NBEOAGPD_01325;inference=ab initio prediction:Prodigal:002006;locus_tag=NBEOAGPD_01325;product=hypothetical protein
M-gregans_27_1	Prodigal:002006	CDS	62907	63884	.	-	0	ID=NBEOAGPD_01326;eC_number=1.8.5.7;Name=yqjG;db_xref=COG:COG0435;gene=yqjG;inference=ab initio prediction:Prodigal:002006,similar to AA sequence:UniProtKB:P42620;locus_tag=NBEOAGPD_01326;product=Glutathionyl-hydroquinone reductase YqjG
M-gregans_27_1	Prodigal:002006	CDS	64063	64287	.	+	0	ID=NBEOAGPD_01327;inference=ab initio prediction:Prodigal:002006;locus_tag=NBEOAGPD_01327;product=hypothetical protein
M-gregans_27_1	Prodigal:002006	CDS	64280	65215	.	-	0	ID=NBEOAGPD_01328;inference=ab initio prediction:Prodigal:002006;locus_tag=NBEOAGPD_01328;product=hypothetical protein
M-gregans_27_1	Aragorn:001002	tRNA	65827	65899	.	-	.	ID=NBEOAGPD_01329;inference=COORDINATES:profile:Aragorn:001002;locus_tag=NBEOAGPD_01329;product=tRNA-Gly(ccc)
M-gregans_27_1	Prodigal:002006	CDS	66427	66942	.	+	0	ID=NBEOAGPD_01330;eC_number=3.1.4.58;Name=thpR_2;gene=thpR_2;inference=ab initio prediction:Prodigal:002006,protein motif:HAMAP:MF_01940;locus_tag=NBEOAGPD_01330;product=RNA 2'%2C3'-cyclic phosphodiesterase
M-gregans_27_1	Prodigal:002006	CDS	66939	67697	.	+	0	ID=NBEOAGPD_01331;inference=ab initio prediction:Prodigal:002006;locus_tag=NBEOAGPD_01331;product=hypothetical protein
M-gregans_27_1	Prodigal:002006	CDS	67710	68708	.	-	0	ID=NBEOAGPD_01332;inference=ab initio prediction:Prodigal:002006;locus_tag=NBEOAGPD_01332;product=hypothetical protein
M-gregans_27_1	Prodigal:002006	CDS	69161	71080	.	+	0	ID=NBEOAGPD_01333;Name=dnaK_1;gene=dnaK_1;inference=ab initio prediction:Prodigal:002006,similar to AA sequence:UniProtKB:Q05981;locus_tag=NBEOAGPD_01333;product=Chaperone protein DnaK
M-gregans_27_1	Prodigal:002006	CDS	71276	71563	.	+	0	ID=NBEOAGPD_01334;inference=ab initio prediction:Prodigal:002006;locus_tag=NBEOAGPD_01334;product=hypothetical protein
M-gregans_27_1	Prodigal:002006	CDS	71643	72341	.	+	0	ID=NBEOAGPD_01335;inference=ab initio prediction:Prodigal:002006;locus_tag=NBEOAGPD_01335;product=hypothetical protein
M-gregans_27_1	Prodigal:002006	CDS	72372	73595	.	-	0	ID=NBEOAGPD_01336;inference=ab initio prediction:Prodigal:002006;locus_tag=NBEOAGPD_01336;product=hypothetical protein
M-gregans_27_1	Prodigal:002006	CDS	73681	74496	.	-	0	ID=NBEOAGPD_01337;inference=ab initio prediction:Prodigal:002006;locus_tag=NBEOAGPD_01337;product=hypothetical protein
M-gregans_27_1	Prodigal:002006	CDS	74871	75851	.	+	0	ID=NBEOAGPD_01338;eC_number=2.7.1.-;Name=bmrU;db_xref=COG:COG1597;gene=bmrU;inference=ab initio prediction:Prodigal:002006,similar to AA sequence:UniProtKB:P39074;locus_tag=NBEOAGPD_01338;product=Putative lipid kinase BmrU
M-gregans_27_1	Prodigal:002006	CDS	75889	76680	.	+	0	ID=NBEOAGPD_01339;inference=ab initio prediction:Prodigal:002006,similar to AA sequence:UniProtKB:P0AEC0;locus_tag=NBEOAGPD_01339;note=UPF0053 inner membrane protein YoaE;product=hypothetical protein
M-gregans_27_1	Prodigal:002006	CDS	76699	77091	.	-	0	ID=NBEOAGPD_01340;inference=ab initio prediction:Prodigal:002006;locus_tag=NBEOAGPD_01340;product=hypothetical protein
M-gregans_27_1	Prodigal:002006	CDS	77365	77553	.	+	0	ID=NBEOAGPD_01341;Name=rpmF;db_xref=COG:COG0333;gene=rpmF;inference=ab initio prediction:Prodigal:002006,similar to AA sequence:UniProtKB:Q6NCE6;locus_tag=NBEOAGPD_01341;product=50S ribosomal protein L32
M-gregans_27_1	Prodigal:002006	CDS	77615	77902	.	-	0	ID=NBEOAGPD_01342;inference=ab initio prediction:Prodigal:002006;locus_tag=NBEOAGPD_01342;product=hypothetical protein
M-gregans_27_1	Prodigal:002006	CDS	78097	78717	.	-	0	ID=NBEOAGPD_01343;inference=ab initio prediction:Prodigal:002006;locus_tag=NBEOAGPD_01343;product=hypothetical protein
M-gregans_27_1	Prodigal:002006	CDS	78997	80181	.	+	0	ID=NBEOAGPD_01344;eC_number=2.3.1.9;Name=phaA;gene=phaA;inference=ab initio prediction:Prodigal:002006,similar to AA sequence:UniProtKB:P07097;locus_tag=NBEOAGPD_01344;product=Acetyl-CoA acetyltransferase
M-gregans_27_1	Prodigal:002006	CDS	80354	81082	.	+	0	ID=NBEOAGPD_01345;eC_number=1.1.1.36;Name=phaB;gene=phaB;inference=ab initio prediction:Prodigal:002006,similar to AA sequence:UniProtKB:P14697;locus_tag=NBEOAGPD_01345;product=Acetoacetyl-CoA reductase
M-gregans_27_1	Prodigal:002006	CDS	81137	82024	.	+	0	ID=NBEOAGPD_01346;Name=yddG;db_xref=COG:COG0697;gene=yddG;inference=ab initio prediction:Prodigal:002006,similar to AA sequence:UniProtKB:P46136;locus_tag=NBEOAGPD_01346;product=Aromatic amino acid exporter YddG
M-gregans_27_1	Prodigal:002006	CDS	82040	82489	.	-	0	ID=NBEOAGPD_01347;inference=ab initio prediction:Prodigal:002006;locus_tag=NBEOAGPD_01347;product=hypothetical protein
M-gregans_27_1	Prodigal:002006	CDS	82561	83367	.	-	0	ID=NBEOAGPD_01348;inference=ab initio prediction:Prodigal:002006;locus_tag=NBEOAGPD_01348;product=hypothetical protein
M-gregans_27_1	Prodigal:002006	CDS	83373	83612	.	-	0	ID=NBEOAGPD_01349;inference=ab initio prediction:Prodigal:002006;locus_tag=NBEOAGPD_01349;product=hypothetical protein
M-gregans_27_1	Prodigal:002006	CDS	83820	86711	.	+	0	ID=NBEOAGPD_01350;eC_number=4.1.1.31;Name=ppc_1;gene=ppc_1;inference=ab initio prediction:Prodigal:002006,protein motif:HAMAP:MF_00595;locus_tag=NBEOAGPD_01350;product=Phosphoenolpyruvate carboxylase
M-gregans_27_1	Prodigal:002006	CDS	87002	88144	.	+	0	ID=NBEOAGPD_01351;Name=dnaJ_1;db_xref=COG:COG0484;gene=dnaJ_1;inference=ab initio prediction:Prodigal:002006,similar to AA sequence:UniProtKB:Q6RSN5;locus_tag=NBEOAGPD_01351;product=Chaperone protein DnaJ
M-gregans_27_1	Prodigal:002006	CDS	88312	88941	.	+	0	ID=NBEOAGPD_01352;eC_number=2.1.1.182;Name=rsmA_2;gene=rsmA_2;inference=ab initio prediction:Prodigal:002006,protein motif:HAMAP:MF_00607;locus_tag=NBEOAGPD_01352;product=Ribosomal RNA small subunit methyltransferase A
M-gregans_27_1	Prodigal:002006	CDS	88965	89537	.	-	0	ID=NBEOAGPD_01353;Name=ecfG_1;gene=ecfG_1;inference=ab initio prediction:Prodigal:002006,similar to AA sequence:UniProtKB:B3Q6P8;locus_tag=NBEOAGPD_01353;product=ECF RNA polymerase sigma factor EcfG
M-gregans_27_1	Prodigal:002006	CDS	89534	89788	.	-	0	ID=NBEOAGPD_01354;inference=ab initio prediction:Prodigal:002006;locus_tag=NBEOAGPD_01354;product=hypothetical protein
M-gregans_27_1	Aragorn:001002	tRNA	90077	90151	.	-	.	ID=NBEOAGPD_01355;inference=COORDINATES:profile:Aragorn:001002;locus_tag=NBEOAGPD_01355;product=tRNA-Thr(tgt)
M-gregans_27_1	Prodigal:002006	CDS	90260	90838	.	+	0	ID=NBEOAGPD_01356;inference=ab initio prediction:Prodigal:002006;locus_tag=NBEOAGPD_01356;product=hypothetical protein
M-gregans_27_1	Prodigal:002006	CDS	90905	91243	.	+	0	ID=NBEOAGPD_01357;inference=ab initio prediction:Prodigal:002006;locus_tag=NBEOAGPD_01357;product=hypothetical protein
M-gregans_27_1	Prodigal:002006	CDS	91378	93693	.	+	0	ID=NBEOAGPD_01358;eC_number=3.1.13.1;Name=rnr;db_xref=COG:COG0557;gene=rnr;inference=ab initio prediction:Prodigal:002006,similar to AA sequence:UniProtKB:P21499;locus_tag=NBEOAGPD_01358;product=Ribonuclease R
M-gregans_27_1	Prodigal:002006	CDS	93957	94595	.	+	0	ID=NBEOAGPD_01359;eC_number=2.6.1.85;Name=pabA_1;db_xref=COG:COG0512;gene=pabA_1;inference=ab initio prediction:Prodigal:002006,similar to AA sequence:UniProtKB:P28819;locus_tag=NBEOAGPD_01359;product=Aminodeoxychorismate/anthranilate synthase component 2
M-gregans_27_1	Prodigal:002006	CDS	94630	95643	.	+	0	ID=NBEOAGPD_01360;eC_number=2.4.2.18;Name=trpD;db_xref=COG:COG0547;gene=trpD;inference=ab initio prediction:Prodigal:002006,similar to AA sequence:UniProtKB:P00500;locus_tag=NBEOAGPD_01360;product=Anthranilate phosphoribosyltransferase
M-gregans_27_1	Prodigal:002006	CDS	95653	96501	.	+	0	ID=NBEOAGPD_01361;eC_number=4.1.1.48;Name=trpC;gene=trpC;inference=ab initio prediction:Prodigal:002006,similar to AA sequence:UniProtKB:Q2YRR4;locus_tag=NBEOAGPD_01361;product=Indole-3-glycerol phosphate synthase
M-gregans_27_1	Prodigal:002006	CDS	96508	96999	.	+	0	ID=NBEOAGPD_01362;eC_number=4.6.1.17;Name=moaC;db_xref=COG:COG0315;gene=moaC;inference=ab initio prediction:Prodigal:002006,similar to AA sequence:UniProtKB:P0A738;locus_tag=NBEOAGPD_01362;product=Cyclic pyranopterin monophosphate synthase
M-gregans_27_1	Prodigal:002006	CDS	96996	98225	.	+	0	ID=NBEOAGPD_01363;eC_number=2.10.1.1;Name=moeA_1;db_xref=COG:COG0303;gene=moeA_1;inference=ab initio prediction:Prodigal:002006,similar to AA sequence:UniProtKB:P12281;locus_tag=NBEOAGPD_01363;product=Molybdopterin molybdenumtransferase
M-gregans_27_1	Prodigal:002006	CDS	98340	99068	.	+	0	ID=NBEOAGPD_01364;eC_number=3.4.21.88;Name=lexA_3;db_xref=COG:COG1974;gene=lexA_3;inference=ab initio prediction:Prodigal:002006,similar to AA sequence:UniProtKB:Q9ZFA4;locus_tag=NBEOAGPD_01364;product=LexA repressor
M-gregans_27_1	Prodigal:002006	CDS	99076	101319	.	-	0	ID=NBEOAGPD_01365;inference=ab initio prediction:Prodigal:002006;locus_tag=NBEOAGPD_01365;product=hypothetical protein
M-gregans_27_1	Prodigal:002006	CDS	101394	102929	.	+	0	ID=NBEOAGPD_01366;eC_number=6.1.1.17;Name=gltX_1;db_xref=COG:COG0008;gene=gltX_1;inference=ab initio prediction:Prodigal:002006,similar to AA sequence:UniProtKB:P04805;locus_tag=NBEOAGPD_01366;product=Glutamate--tRNA ligase
M-gregans_27_1	Prodigal:002006	CDS	103151	104440	.	+	0	ID=NBEOAGPD_01367;eC_number=2.3.3.16;Name=gltA;db_xref=COG:COG0372;gene=gltA;inference=ab initio prediction:Prodigal:002006,similar to AA sequence:UniProtKB:P14165;locus_tag=NBEOAGPD_01367;product=Citrate synthase
M-gregans_27_1	Prodigal:002006	CDS	105275	106252	.	+	0	ID=NBEOAGPD_01368;eC_number=2.8.1.1;db_xref=COG:COG2897;inference=ab initio prediction:Prodigal:002006,similar to AA sequence:UniProtKB:A0R4C9;locus_tag=NBEOAGPD_01368;product=Putative thiosulfate sulfurtransferase
M-gregans_27_1	Prodigal:002006	CDS	106249	107484	.	+	0	ID=NBEOAGPD_01369;inference=ab initio prediction:Prodigal:002006,similar to AA sequence:UniProtKB:P33015;locus_tag=NBEOAGPD_01369;note=UPF0394 inner membrane protein YeeE;product=hypothetical protein
M-gregans_27_1	Prodigal:002006	CDS	107590	108612	.	-	0	ID=NBEOAGPD_01370;db_xref=COG:COG1638;inference=ab initio prediction:Prodigal:002006,similar to AA sequence:UniProtKB:Q21XD7;locus_tag=NBEOAGPD_01370;product=Solute-binding protein
M-gregans_28_1	Prodigal:002006	CDS	33	236	.	+	0	ID=NBEOAGPD_01371;inference=ab initio prediction:Prodigal:002006;locus_tag=NBEOAGPD_01371;product=hypothetical protein
M-gregans_28_1	Prodigal:002006	CDS	1037	1561	.	+	0	ID=NBEOAGPD_01372;inference=ab initio prediction:Prodigal:002006;locus_tag=NBEOAGPD_01372;product=hypothetical protein
M-gregans_28_1	Prodigal:002006	CDS	1579	2226	.	+	0	ID=NBEOAGPD_01373;Name=rhtC;db_xref=COG:COG1280;gene=rhtC;inference=ab initio prediction:Prodigal:002006,similar to AA sequence:UniProtKB:P0AG38;locus_tag=NBEOAGPD_01373;product=Threonine efflux protein
M-gregans_28_1	Prodigal:002006	CDS	2580	3785	.	+	0	ID=NBEOAGPD_01374;Name=ydhP;db_xref=COG:COG2814;gene=ydhP;inference=ab initio prediction:Prodigal:002006,similar to AA sequence:UniProtKB:P77389;locus_tag=NBEOAGPD_01374;product=Inner membrane transport protein YdhP
M-gregans_28_1	Prodigal:002006	CDS	4122	4256	.	+	0	ID=NBEOAGPD_01375;inference=ab initio prediction:Prodigal:002006;locus_tag=NBEOAGPD_01375;product=hypothetical protein
M-gregans_28_1	Prodigal:002006	CDS	4332	9224	.	-	0	ID=NBEOAGPD_01376;eC_number=1.4.1.2;Name=gdh;db_xref=COG:COG2902;gene=gdh;inference=ab initio prediction:Prodigal:002006,similar to AA sequence:UniProtKB:E1V4J5;locus_tag=NBEOAGPD_01376;product=NAD-specific glutamate dehydrogenase
M-gregans_28_1	Prodigal:002006	CDS	9497	9889	.	+	0	ID=NBEOAGPD_01377;Name=yecN_2;db_xref=COG:COG3788;gene=yecN_2;inference=ab initio prediction:Prodigal:002006,similar to AA sequence:UniProtKB:P64515;locus_tag=NBEOAGPD_01377;product=Inner membrane protein YecN
M-gregans_28_1	Prodigal:002006	CDS	10057	10323	.	+	0	ID=NBEOAGPD_01378;inference=ab initio prediction:Prodigal:002006;locus_tag=NBEOAGPD_01378;product=hypothetical protein
M-gregans_28_1	Prodigal:002006	CDS	10457	10942	.	+	0	ID=NBEOAGPD_01379;inference=ab initio prediction:Prodigal:002006;locus_tag=NBEOAGPD_01379;product=hypothetical protein
M-gregans_28_1	Prodigal:002006	CDS	10978	12270	.	+	0	ID=NBEOAGPD_01380;inference=ab initio prediction:Prodigal:002006,similar to AA sequence:UniProtKB:A0LNN5;locus_tag=NBEOAGPD_01380;product=L-lactate transporter
M-gregans_28_1	Prodigal:002006	CDS	12447	14483	.	-	0	ID=NBEOAGPD_01381;inference=ab initio prediction:Prodigal:002006;locus_tag=NBEOAGPD_01381;product=hypothetical protein
M-gregans_28_1	Prodigal:002006	CDS	14635	16716	.	-	0	ID=NBEOAGPD_01382;inference=ab initio prediction:Prodigal:002006;locus_tag=NBEOAGPD_01382;product=hypothetical protein
M-gregans_28_1	Prodigal:002006	CDS	16947	17285	.	+	0	ID=NBEOAGPD_01383;inference=ab initio prediction:Prodigal:002006;locus_tag=NBEOAGPD_01383;product=hypothetical protein
M-gregans_28_1	Prodigal:002006	CDS	17382	18287	.	+	0	ID=NBEOAGPD_01384;inference=ab initio prediction:Prodigal:002006;locus_tag=NBEOAGPD_01384;product=hypothetical protein
M-gregans_28_1	Prodigal:002006	CDS	18277	19050	.	+	0	ID=NBEOAGPD_01385;eC_number=1.5.1.2;Name=proC_2;gene=proC_2;inference=ab initio prediction:Prodigal:002006,protein motif:HAMAP:MF_01925;locus_tag=NBEOAGPD_01385;product=Pyrroline-5-carboxylate reductase
M-gregans_28_1	Prodigal:002006	CDS	19258	20586	.	+	0	ID=NBEOAGPD_01386;inference=ab initio prediction:Prodigal:002006;locus_tag=NBEOAGPD_01386;product=hypothetical protein
M-gregans_28_1	Prodigal:002006	CDS	20627	21790	.	-	0	ID=NBEOAGPD_01387;eC_number=2.4.1.-;Name=crtQ;gene=crtQ;inference=ab initio prediction:Prodigal:002006,similar to AA sequence:UniProtKB:Q7A3E0;locus_tag=NBEOAGPD_01387;product=4%2C4'-diaponeurosporenoate glycosyltransferase
M-gregans_28_1	Prodigal:002006	CDS	21801	22727	.	-	0	ID=NBEOAGPD_01388;inference=ab initio prediction:Prodigal:002006;locus_tag=NBEOAGPD_01388;product=hypothetical protein
M-gregans_28_1	Prodigal:002006	CDS	22724	24250	.	-	0	ID=NBEOAGPD_01389;eC_number=1.14.99.44;Name=crtNb;gene=crtNb;inference=ab initio prediction:Prodigal:002006,similar to AA sequence:UniProtKB:Q4VKU9;locus_tag=NBEOAGPD_01389;product=4%2C4'-diapolycopene oxygenase
M-gregans_28_1	Prodigal:002006	CDS	24639	26171	.	+	0	ID=NBEOAGPD_01390;inference=ab initio prediction:Prodigal:002006;locus_tag=NBEOAGPD_01390;product=hypothetical protein
M-gregans_28_1	Prodigal:002006	CDS	26320	26703	.	+	0	ID=NBEOAGPD_01391;inference=ab initio prediction:Prodigal:002006;locus_tag=NBEOAGPD_01391;product=hypothetical protein
M-gregans_28_1	Prodigal:002006	CDS	26724	27920	.	-	0	ID=NBEOAGPD_01392;Name=lnrM;db_xref=COG:COG0842;gene=lnrM;inference=ab initio prediction:Prodigal:002006,similar to AA sequence:UniProtKB:P94441;locus_tag=NBEOAGPD_01392;product=Linearmycin resistance permease protein LnrM
M-gregans_28_1	Prodigal:002006	CDS	27917	28897	.	-	0	ID=NBEOAGPD_01393;eC_number=3.6.3.-;Name=lnrL_1;db_xref=COG:COG1131;gene=lnrL_1;inference=ab initio prediction:Prodigal:002006,similar to AA sequence:UniProtKB:P94440;locus_tag=NBEOAGPD_01393;product=Linearmycin resistance ATP-binding protein LnrL
M-gregans_28_1	Prodigal:002006	CDS	28902	29486	.	-	0	ID=NBEOAGPD_01394;inference=ab initio prediction:Prodigal:002006;locus_tag=NBEOAGPD_01394;product=hypothetical protein
M-gregans_28_1	Prodigal:002006	CDS	29573	31156	.	-	0	ID=NBEOAGPD_01395;eC_number=1.3.8.2;Name=crtN;gene=crtN;inference=ab initio prediction:Prodigal:002006,similar to AA sequence:UniProtKB:Q4VKV1;locus_tag=NBEOAGPD_01395;product=4%2C4'-diapophytoene desaturase (4%2C4'-diapolycopene-forming)
M-gregans_28_1	Prodigal:002006	CDS	31371	32243	.	-	0	ID=NBEOAGPD_01396;eC_number=2.1.1.185;Name=rlmB;gene=rlmB;inference=ab initio prediction:Prodigal:002006,protein motif:HAMAP:MF_01887;locus_tag=NBEOAGPD_01396;product=23S rRNA (guanosine-2'-O-)-methyltransferase RlmB
M-gregans_28_1	Prodigal:002006	CDS	32317	32781	.	-	0	ID=NBEOAGPD_01397;eC_number=4.2.1.119;Name=phaJ;db_xref=COG:COG2030;gene=phaJ;inference=ab initio prediction:Prodigal:002006,similar to AA sequence:UniProtKB:Q2RQ36;locus_tag=NBEOAGPD_01397;product=(R)-specific enoyl-CoA hydratase
M-gregans_28_1	Prodigal:002006	CDS	33140	33748	.	+	0	ID=NBEOAGPD_01398;inference=ab initio prediction:Prodigal:002006;locus_tag=NBEOAGPD_01398;product=hypothetical protein
M-gregans_28_1	Prodigal:002006	CDS	33762	34607	.	+	0	ID=NBEOAGPD_01399;inference=ab initio prediction:Prodigal:002006;locus_tag=NBEOAGPD_01399;product=hypothetical protein
M-gregans_28_1	Prodigal:002006	CDS	34734	34955	.	+	0	ID=NBEOAGPD_01400;inference=ab initio prediction:Prodigal:002006;locus_tag=NBEOAGPD_01400;product=hypothetical protein
M-gregans_28_1	Prodigal:002006	CDS	34918	35151	.	-	0	ID=NBEOAGPD_01401;inference=ab initio prediction:Prodigal:002006;locus_tag=NBEOAGPD_01401;product=hypothetical protein
M-gregans_28_1	Prodigal:002006	CDS	35337	35543	.	-	0	ID=NBEOAGPD_01402;inference=ab initio prediction:Prodigal:002006;locus_tag=NBEOAGPD_01402;product=hypothetical protein
M-gregans_28_1	Prodigal:002006	CDS	35684	36202	.	+	0	ID=NBEOAGPD_01403;inference=ab initio prediction:Prodigal:002006;locus_tag=NBEOAGPD_01403;product=hypothetical protein
M-gregans_28_1	Prodigal:002006	CDS	36168	37457	.	-	0	ID=NBEOAGPD_01404;db_xref=COG:COG1680;inference=ab initio prediction:Prodigal:002006,similar to AA sequence:UniProtKB:P9WLZ3;locus_tag=NBEOAGPD_01404;product=putative protein
M-gregans_28_1	Prodigal:002006	CDS	37690	38970	.	+	0	ID=NBEOAGPD_01405;inference=ab initio prediction:Prodigal:002006;locus_tag=NBEOAGPD_01405;product=hypothetical protein
M-gregans_28_1	Prodigal:002006	CDS	39275	39853	.	+	0	ID=NBEOAGPD_01406;inference=ab initio prediction:Prodigal:002006,similar to AA sequence:UniProtKB:P86052;locus_tag=NBEOAGPD_01406;product=Cytochrome c4
M-gregans_28_1	Prodigal:002006	CDS	40006	41400	.	-	0	ID=NBEOAGPD_01407;Name=srpC;db_xref=COG:COG2059;gene=srpC;inference=ab initio prediction:Prodigal:002006,similar to AA sequence:UniProtKB:Q55027;locus_tag=NBEOAGPD_01407;product=putative chromate transport protein
M-gregans_28_1	Prodigal:002006	CDS	41612	41887	.	+	0	ID=NBEOAGPD_01408;Name=tatA;db_xref=COG:COG1826;gene=tatA;inference=ab initio prediction:Prodigal:002006,similar to AA sequence:UniProtKB:P69428;locus_tag=NBEOAGPD_01408;product=Sec-independent protein translocase protein TatA
M-gregans_28_1	Prodigal:002006	CDS	42032	42610	.	+	0	ID=NBEOAGPD_01409;Name=tatB;gene=tatB;inference=ab initio prediction:Prodigal:002006,protein motif:HAMAP:MF_00237;locus_tag=NBEOAGPD_01409;product=Sec-independent protein translocase protein TatB
M-gregans_28_1	Prodigal:002006	CDS	42607	43407	.	+	0	ID=NBEOAGPD_01410;Name=tatC;db_xref=COG:COG0805;gene=tatC;inference=ab initio prediction:Prodigal:002006,similar to AA sequence:UniProtKB:P69423;locus_tag=NBEOAGPD_01410;product=Sec-independent protein translocase protein TatC
M-gregans_28_1	Prodigal:002006	CDS	43458	44117	.	-	0	ID=NBEOAGPD_01411;eC_number=2.8.3.5;Name=scoB;db_xref=COG:COG2057;gene=scoB;inference=ab initio prediction:Prodigal:002006,similar to AA sequence:UniProtKB:P42316;locus_tag=NBEOAGPD_01411;product=putative succinyl-CoA:3-ketoacid coenzyme A transferase subunit B
M-gregans_28_1	Prodigal:002006	CDS	44222	44959	.	-	0	ID=NBEOAGPD_01412;eC_number=2.8.3.5;Name=scoA;db_xref=COG:COG1788;gene=scoA;inference=ab initio prediction:Prodigal:002006,similar to AA sequence:UniProtKB:P42315;locus_tag=NBEOAGPD_01412;product=putative succinyl-CoA:3-ketoacid coenzyme A transferase subunit A
M-gregans_28_1	Prodigal:002006	CDS	45266	47107	.	+	0	ID=NBEOAGPD_01413;inference=ab initio prediction:Prodigal:002006;locus_tag=NBEOAGPD_01413;product=hypothetical protein
M-gregans_28_1	Prodigal:002006	CDS	47186	49357	.	-	0	ID=NBEOAGPD_01414;eC_number=2.4.1.-;Name=mdoH;db_xref=COG:COG2943;gene=mdoH;inference=ab initio prediction:Prodigal:002006,similar to AA sequence:UniProtKB:P62517;locus_tag=NBEOAGPD_01414;product=Glucans biosynthesis glucosyltransferase H
M-gregans_29_1	Prodigal:002006	CDS	913	1989	.	-	0	ID=NBEOAGPD_01415;eC_number=1.1.1.93;Name=ttuC;gene=ttuC;inference=ab initio prediction:Prodigal:002006,similar to AA sequence:UniProtKB:Q44471;locus_tag=NBEOAGPD_01415;product=putative tartrate dehydrogenase/decarboxylase TtuC
M-gregans_29_1	Prodigal:002006	CDS	2030	3328	.	-	0	ID=NBEOAGPD_01416;Name=ttuB_2;gene=ttuB_2;inference=ab initio prediction:Prodigal:002006,similar to AA sequence:UniProtKB:Q44470;locus_tag=NBEOAGPD_01416;product=Putative tartrate transporter
M-gregans_29_1	Prodigal:002006	CDS	3480	4196	.	+	0	ID=NBEOAGPD_01417;Name=rspR_2;db_xref=COG:COG1802;gene=rspR_2;inference=ab initio prediction:Prodigal:002006,similar to AA sequence:UniProtKB:P0ACM2;locus_tag=NBEOAGPD_01417;product=HTH-type transcriptional repressor RspR
M-gregans_29_1	Prodigal:002006	CDS	4359	4907	.	-	0	ID=NBEOAGPD_01418;inference=ab initio prediction:Prodigal:002006;locus_tag=NBEOAGPD_01418;product=hypothetical protein
M-gregans_29_1	Prodigal:002006	CDS	4928	5875	.	-	0	ID=NBEOAGPD_01419;Name=ssuA_1;gene=ssuA_1;inference=ab initio prediction:Prodigal:002006,similar to AA sequence:UniProtKB:P75853;locus_tag=NBEOAGPD_01419;product=Putative aliphatic sulfonates-binding protein
M-gregans_29_1	Prodigal:002006	CDS	5875	6972	.	-	0	ID=NBEOAGPD_01420;eC_number=1.14.14.5;Name=ssuD_1;db_xref=COG:COG2141;gene=ssuD_1;inference=ab initio prediction:Prodigal:002006,similar to AA sequence:UniProtKB:P40402;locus_tag=NBEOAGPD_01420;product=Alkanesulfonate monooxygenase
M-gregans_29_1	Prodigal:002006	CDS	6991	7275	.	-	0	ID=NBEOAGPD_01421;inference=ab initio prediction:Prodigal:002006;locus_tag=NBEOAGPD_01421;product=hypothetical protein
M-gregans_29_1	Prodigal:002006	CDS	7811	8893	.	+	0	ID=NBEOAGPD_01422;inference=ab initio prediction:Prodigal:002006;locus_tag=NBEOAGPD_01422;product=hypothetical protein
M-gregans_29_1	Prodigal:002006	CDS	8903	9898	.	+	0	ID=NBEOAGPD_01423;inference=ab initio prediction:Prodigal:002006;locus_tag=NBEOAGPD_01423;product=hypothetical protein
M-gregans_29_1	Prodigal:002006	CDS	9892	10701	.	+	0	ID=NBEOAGPD_01424;eC_number=7.3.2.4;Name=nrtC;db_xref=COG:COG0715;gene=nrtC;inference=ab initio prediction:Prodigal:002006,similar to AA sequence:UniProtKB:P38045;locus_tag=NBEOAGPD_01424;product=Nitrate import ATP-binding protein NrtC
M-gregans_29_1	Prodigal:002006	CDS	10779	11729	.	+	0	ID=NBEOAGPD_01425;Name=ssuA_2;gene=ssuA_2;inference=ab initio prediction:Prodigal:002006,similar to AA sequence:UniProtKB:P75853;locus_tag=NBEOAGPD_01425;product=Putative aliphatic sulfonates-binding protein
M-gregans_29_1	Prodigal:002006	CDS	11748	13082	.	-	0	ID=NBEOAGPD_01426;eC_number=1.14.14.10;Name=ntaA;gene=ntaA;inference=ab initio prediction:Prodigal:002006,similar to AA sequence:UniProtKB:P54989;locus_tag=NBEOAGPD_01426;product=Nitrilotriacetate monooxygenase component A
M-gregans_29_1	Prodigal:002006	CDS	13142	14014	.	-	0	ID=NBEOAGPD_01427;inference=ab initio prediction:Prodigal:002006;locus_tag=NBEOAGPD_01427;product=hypothetical protein
M-gregans_29_1	Prodigal:002006	CDS	14011	14913	.	-	0	ID=NBEOAGPD_01428;eC_number=7.6.2.8;Name=btuD_5;gene=btuD_5;inference=ab initio prediction:Prodigal:002006,protein motif:HAMAP:MF_01005;locus_tag=NBEOAGPD_01428;product=Vitamin B12 import ATP-binding protein BtuD
M-gregans_29_1	Prodigal:002006	CDS	14927	15958	.	-	0	ID=NBEOAGPD_01429;inference=ab initio prediction:Prodigal:002006;locus_tag=NBEOAGPD_01429;product=hypothetical protein
M-gregans_29_1	Prodigal:002006	CDS	16362	18272	.	-	0	ID=NBEOAGPD_01430;Name=norR;gene=norR;inference=ab initio prediction:Prodigal:002006,protein motif:HAMAP:MF_01314;locus_tag=NBEOAGPD_01430;product=Anaerobic nitric oxide reductase transcription regulator NorR
M-gregans_29_1	Prodigal:002006	CDS	18433	19803	.	+	0	ID=NBEOAGPD_01431;inference=ab initio prediction:Prodigal:002006;locus_tag=NBEOAGPD_01431;product=hypothetical protein
M-gregans_29_1	Prodigal:002006	CDS	19807	20646	.	+	0	ID=NBEOAGPD_01432;Name=nrtB;db_xref=COG:COG0600;gene=nrtB;inference=ab initio prediction:Prodigal:002006,similar to AA sequence:UniProtKB:P38044;locus_tag=NBEOAGPD_01432;product=Nitrate import permease protein NrtB
M-gregans_29_1	Prodigal:002006	CDS	20654	21631	.	+	0	ID=NBEOAGPD_01433;eC_number=7.6.2.8;Name=btuD_6;gene=btuD_6;inference=ab initio prediction:Prodigal:002006,protein motif:HAMAP:MF_01005;locus_tag=NBEOAGPD_01433;product=Vitamin B12 import ATP-binding protein BtuD
M-gregans_29_1	Prodigal:002006	CDS	21812	22300	.	+	0	ID=NBEOAGPD_01434;eC_number=4.2.1.104;Name=cynS;db_xref=COG:COG1513;gene=cynS;inference=ab initio prediction:Prodigal:002006,similar to AA sequence:UniProtKB:A8GBZ7;locus_tag=NBEOAGPD_01434;product=Cyanate hydratase
M-gregans_29_1	Prodigal:002006	CDS	22446	22841	.	-	0	ID=NBEOAGPD_01435;inference=ab initio prediction:Prodigal:002006;locus_tag=NBEOAGPD_01435;product=hypothetical protein
M-gregans_29_1	Prodigal:002006	CDS	22881	23594	.	-	0	ID=NBEOAGPD_01436;eC_number=3.1.4.53;Name=cpdA_2;gene=cpdA_2;inference=ab initio prediction:Prodigal:002006,protein motif:HAMAP:MF_00905;locus_tag=NBEOAGPD_01436;product=3'%2C5'-cyclic adenosine monophosphate phosphodiesterase CpdA
M-gregans_29_1	Prodigal:002006	CDS	24219	25127	.	+	0	ID=NBEOAGPD_01437;Name=pgrR_1;gene=pgrR_1;inference=ab initio prediction:Prodigal:002006,similar to AA sequence:UniProtKB:P77333;locus_tag=NBEOAGPD_01437;product=HTH-type transcriptional regulator PgrR
M-gregans_29_1	Prodigal:002006	CDS	25282	25740	.	-	0	ID=NBEOAGPD_01438;Name=lrp_1;db_xref=COG:COG1522;gene=lrp_1;inference=ab initio prediction:Prodigal:002006,similar to AA sequence:UniProtKB:P0ACJ0;locus_tag=NBEOAGPD_01438;product=Leucine-responsive regulatory protein
M-gregans_29_1	Prodigal:002006	CDS	25879	27036	.	+	0	ID=NBEOAGPD_01439;eC_number=5.1.1.1;Name=dadX;db_xref=COG:COG0787;gene=dadX;inference=ab initio prediction:Prodigal:002006,similar to AA sequence:UniProtKB:Q9HTQ2;locus_tag=NBEOAGPD_01439;product=Alanine racemase%2C catabolic
M-gregans_29_1	Prodigal:002006	CDS	27049	28314	.	+	0	ID=NBEOAGPD_01440;eC_number=1.4.99.-;Name=dadA1_2;db_xref=COG:COG0665;gene=dadA1_2;inference=ab initio prediction:Prodigal:002006,similar to AA sequence:UniProtKB:Q9HTQ0;locus_tag=NBEOAGPD_01440;product=D-amino acid dehydrogenase 1
M-gregans_29_1	Prodigal:002006	CDS	28359	29198	.	-	0	ID=NBEOAGPD_01441;inference=ab initio prediction:Prodigal:002006;locus_tag=NBEOAGPD_01441;product=hypothetical protein
M-gregans_29_1	Prodigal:002006	CDS	29473	30273	.	-	0	ID=NBEOAGPD_01442;Name=glpR_1;db_xref=COG:COG1349;gene=glpR_1;inference=ab initio prediction:Prodigal:002006,similar to AA sequence:UniProtKB:P0ACL0;locus_tag=NBEOAGPD_01442;product=Glycerol-3-phosphate regulon repressor
M-gregans_29_1	Prodigal:002006	CDS	30270	31151	.	-	0	ID=NBEOAGPD_01443;Name=cysL_1;db_xref=COG:COG0583;gene=cysL_1;inference=ab initio prediction:Prodigal:002006,similar to AA sequence:UniProtKB:P39647;locus_tag=NBEOAGPD_01443;product=HTH-type transcriptional regulator CysL
M-gregans_29_1	Prodigal:002006	CDS	31270	32379	.	+	0	ID=NBEOAGPD_01444;eC_number=2.6.1.37;Name=phnW;db_xref=COG:COG0075;gene=phnW;inference=ab initio prediction:Prodigal:002006,similar to AA sequence:UniProtKB:Q9I434;locus_tag=NBEOAGPD_01444;product=2-aminoethylphosphonate--pyruvate transaminase
M-gregans_29_1	Prodigal:002006	CDS	32401	33228	.	+	0	ID=NBEOAGPD_01445;eC_number=3.11.1.1;Name=phnX;db_xref=COG:COG0637;gene=phnX;inference=ab initio prediction:Prodigal:002006,similar to AA sequence:UniProtKB:Q9I433;locus_tag=NBEOAGPD_01445;product=Phosphonoacetaldehyde hydrolase
M-gregans_29_1	Prodigal:002006	CDS	33457	34473	.	+	0	ID=NBEOAGPD_01446;db_xref=COG:COG1840;inference=ab initio prediction:Prodigal:002006,similar to AA sequence:UniProtKB:P43951;locus_tag=NBEOAGPD_01446;product=putative protein
M-gregans_29_1	Prodigal:002006	CDS	34524	35621	.	+	0	ID=NBEOAGPD_01447;eC_number=7.3.2.3;Name=cysA_1;db_xref=COG:COG1118;gene=cysA_1;inference=ab initio prediction:Prodigal:002006,similar to AA sequence:UniProtKB:P14788;locus_tag=NBEOAGPD_01447;product=Sulfate/thiosulfate import ATP-binding protein CysA
M-gregans_29_1	Prodigal:002006	CDS	35647	37368	.	+	0	ID=NBEOAGPD_01448;inference=ab initio prediction:Prodigal:002006;locus_tag=NBEOAGPD_01448;product=hypothetical protein
M-gregans_29_1	Prodigal:002006	CDS	37371	38756	.	+	0	ID=NBEOAGPD_01449;eC_number=5.1.1.21;db_xref=COG:COG0160;inference=ab initio prediction:Prodigal:002006,similar to AA sequence:UniProtKB:M1GRN3;locus_tag=NBEOAGPD_01449;product=Isoleucine 2-epimerase
M-gregans_29_1	Prodigal:002006	CDS	38753	39958	.	+	0	ID=NBEOAGPD_01450;inference=ab initio prediction:Prodigal:002006;locus_tag=NBEOAGPD_01450;product=hypothetical protein
M-gregans_29_1	Prodigal:002006	CDS	40120	40308	.	-	0	ID=NBEOAGPD_01451;inference=ab initio prediction:Prodigal:002006;locus_tag=NBEOAGPD_01451;product=hypothetical protein
M-gregans_29_1	Prodigal:002006	CDS	40607	41068	.	+	0	ID=NBEOAGPD_01452;eC_number=1.3.99.16;Name=iorA_2;gene=iorA_2;inference=ab initio prediction:Prodigal:002006,similar to AA sequence:UniProtKB:Q51697;locus_tag=NBEOAGPD_01452;product=Isoquinoline 1-oxidoreductase subunit alpha
M-gregans_29_1	Prodigal:002006	CDS	41080	43263	.	+	0	ID=NBEOAGPD_01453;eC_number=1.3.99.16;Name=iorB_1;gene=iorB_1;inference=ab initio prediction:Prodigal:002006,similar to AA sequence:UniProtKB:Q51698;locus_tag=NBEOAGPD_01453;product=Isoquinoline 1-oxidoreductase subunit beta
M-gregans_29_1	Prodigal:002006	CDS	43260	43553	.	+	0	ID=NBEOAGPD_01454;inference=ab initio prediction:Prodigal:002006;locus_tag=NBEOAGPD_01454;product=hypothetical protein
M-gregans_29_1	Prodigal:002006	CDS	43550	44818	.	+	0	ID=NBEOAGPD_01455;eC_number=1.8.2.3;Name=fccB;db_xref=COG:COG0446;gene=fccB;inference=ab initio prediction:Prodigal:002006,similar to AA sequence:UniProtKB:Q06530;locus_tag=NBEOAGPD_01455;product=Sulfide dehydrogenase [flavocytochrome c] flavoprotein chain
M-gregans_29_1	Prodigal:002006	CDS	44815	45300	.	+	0	ID=NBEOAGPD_01456;inference=ab initio prediction:Prodigal:002006;locus_tag=NBEOAGPD_01456;product=hypothetical protein
M-gregans_29_1	Prodigal:002006	CDS	45297	45782	.	+	0	ID=NBEOAGPD_01457;inference=ab initio prediction:Prodigal:002006;locus_tag=NBEOAGPD_01457;product=hypothetical protein
M-gregans_29_1	Prodigal:002006	CDS	45788	46108	.	+	0	ID=NBEOAGPD_01458;inference=ab initio prediction:Prodigal:002006;locus_tag=NBEOAGPD_01458;product=hypothetical protein
M-gregans_29_1	Prodigal:002006	CDS	46117	46908	.	+	0	ID=NBEOAGPD_01459;eC_number=2.8.5.2;Name=soxA_1;gene=soxA_1;inference=ab initio prediction:Prodigal:002006,similar to AA sequence:UniProtKB:Q9K4M4;locus_tag=NBEOAGPD_01459;product=L-cysteine S-thiosulfotransferase subunit SoxA
M-gregans_29_1	Prodigal:002006	CDS	47060	47752	.	-	0	ID=NBEOAGPD_01460;eC_number=4.2.2.-;Name=mltF_1;gene=mltF_1;inference=ab initio prediction:Prodigal:002006,protein motif:HAMAP:MF_02016;locus_tag=NBEOAGPD_01460;product=Membrane-bound lytic murein transglycosylase F
M-gregans_29_1	Prodigal:002006	CDS	47914	48912	.	-	0	ID=NBEOAGPD_01461;inference=ab initio prediction:Prodigal:002006;locus_tag=NBEOAGPD_01461;product=hypothetical protein
M-gregans_29_1	Prodigal:002006	CDS	48979	49467	.	-	0	ID=NBEOAGPD_01462;inference=ab initio prediction:Prodigal:002006;locus_tag=NBEOAGPD_01462;product=hypothetical protein
M-gregans_29_1	Prodigal:002006	CDS	49470	50099	.	-	0	ID=NBEOAGPD_01463;inference=ab initio prediction:Prodigal:002006;locus_tag=NBEOAGPD_01463;product=hypothetical protein
M-gregans_29_1	Prodigal:002006	CDS	50358	50690	.	-	0	ID=NBEOAGPD_01464;inference=ab initio prediction:Prodigal:002006;locus_tag=NBEOAGPD_01464;product=hypothetical protein
M-gregans_29_1	Prodigal:002006	CDS	50800	52005	.	-	0	ID=NBEOAGPD_01465;inference=ab initio prediction:Prodigal:002006;locus_tag=NBEOAGPD_01465;product=hypothetical protein
M-gregans_29_1	Prodigal:002006	CDS	52689	53255	.	+	0	ID=NBEOAGPD_01466;inference=ab initio prediction:Prodigal:002006;locus_tag=NBEOAGPD_01466;product=hypothetical protein
M-gregans_29_1	Prodigal:002006	CDS	53422	54018	.	+	0	ID=NBEOAGPD_01467;inference=ab initio prediction:Prodigal:002006;locus_tag=NBEOAGPD_01467;product=hypothetical protein
M-gregans_29_1	Prodigal:002006	CDS	54145	54501	.	+	0	ID=NBEOAGPD_01468;inference=ab initio prediction:Prodigal:002006;locus_tag=NBEOAGPD_01468;product=hypothetical protein
M-gregans_29_1	Prodigal:002006	CDS	54530	54889	.	-	0	ID=NBEOAGPD_01469;inference=ab initio prediction:Prodigal:002006;locus_tag=NBEOAGPD_01469;product=hypothetical protein
M-gregans_29_1	Prodigal:002006	CDS	55980	56393	.	-	0	ID=NBEOAGPD_01470;inference=ab initio prediction:Prodigal:002006,similar to AA sequence:UniProtKB:Q2W8M7;locus_tag=NBEOAGPD_01470;product=Methyl-accepting chemotaxis protein
M-gregans_29_1	Prodigal:002006	CDS	57341	59485	.	+	0	ID=NBEOAGPD_01471;eC_number=3.6.4.13;Name=deaD_1;gene=deaD_1;inference=ab initio prediction:Prodigal:002006,protein motif:HAMAP:MF_00964;locus_tag=NBEOAGPD_01471;product=ATP-dependent RNA helicase DeaD
M-gregans_29_1	Prodigal:002006	CDS	59646	59906	.	-	0	ID=NBEOAGPD_01472;inference=ab initio prediction:Prodigal:002006;locus_tag=NBEOAGPD_01472;product=hypothetical protein
M-gregans_29_1	Prodigal:002006	CDS	60378	61625	.	+	0	ID=NBEOAGPD_01473;Name=aaeA_2;gene=aaeA_2;inference=ab initio prediction:Prodigal:002006,protein motif:HAMAP:MF_01544;locus_tag=NBEOAGPD_01473;product=p-hydroxybenzoic acid efflux pump subunit AaeA
M-gregans_29_1	Prodigal:002006	CDS	61592	63637	.	+	0	ID=NBEOAGPD_01474;inference=ab initio prediction:Prodigal:002006;locus_tag=NBEOAGPD_01474;product=hypothetical protein
M-gregans_29_1	Prodigal:002006	CDS	63791	64447	.	-	0	ID=NBEOAGPD_01475;eC_number=2.7.13.3;inference=ab initio prediction:Prodigal:002006,similar to AA sequence:UniProtKB:Q8YC53;locus_tag=NBEOAGPD_01475;product=Blue-light-activated histidine kinase
M-gregans_29_1	Prodigal:002006	CDS	64416	65240	.	-	0	ID=NBEOAGPD_01476;inference=ab initio prediction:Prodigal:002006;locus_tag=NBEOAGPD_01476;product=hypothetical protein
M-gregans_29_1	Prodigal:002006	CDS	65861	65950	.	+	0	ID=NBEOAGPD_01477;inference=ab initio prediction:Prodigal:002006;locus_tag=NBEOAGPD_01477;product=hypothetical protein
M-gregans_29_1	Prodigal:002006	CDS	65970	66407	.	+	0	ID=NBEOAGPD_01478;inference=ab initio prediction:Prodigal:002006;locus_tag=NBEOAGPD_01478;product=hypothetical protein
M-gregans_29_1	Prodigal:002006	CDS	66624	68078	.	+	0	ID=NBEOAGPD_01479;inference=ab initio prediction:Prodigal:002006;locus_tag=NBEOAGPD_01479;product=hypothetical protein
M-gregans_29_1	Prodigal:002006	CDS	68094	68903	.	-	0	ID=NBEOAGPD_01480;inference=ab initio prediction:Prodigal:002006;locus_tag=NBEOAGPD_01480;product=hypothetical protein
M-gregans_29_1	Prodigal:002006	CDS	69500	70309	.	-	0	ID=NBEOAGPD_01481;inference=ab initio prediction:Prodigal:002006;locus_tag=NBEOAGPD_01481;product=hypothetical protein
M-gregans_29_1	Prodigal:002006	CDS	70390	71037	.	-	0	ID=NBEOAGPD_01482;inference=ab initio prediction:Prodigal:002006;locus_tag=NBEOAGPD_01482;product=hypothetical protein
M-gregans_29_1	Prodigal:002006	CDS	71086	71538	.	-	0	ID=NBEOAGPD_01483;inference=ab initio prediction:Prodigal:002006;locus_tag=NBEOAGPD_01483;product=hypothetical protein
M-gregans_29_1	Prodigal:002006	CDS	71602	72933	.	-	0	ID=NBEOAGPD_01484;Name=mntH_1;db_xref=COG:COG1914;gene=mntH_1;inference=ab initio prediction:Prodigal:002006,similar to AA sequence:UniProtKB:Q9RTP8;locus_tag=NBEOAGPD_01484;product=Divalent metal cation transporter MntH
M-gregans_29_1	Prodigal:002006	CDS	72930	73187	.	-	0	ID=NBEOAGPD_01485;inference=ab initio prediction:Prodigal:002006;locus_tag=NBEOAGPD_01485;product=hypothetical protein
M-gregans_29_1	Prodigal:002006	CDS	73198	73413	.	-	0	ID=NBEOAGPD_01486;inference=ab initio prediction:Prodigal:002006;locus_tag=NBEOAGPD_01486;product=hypothetical protein
M-gregans_29_1	Prodigal:002006	CDS	73496	74014	.	-	0	ID=NBEOAGPD_01487;inference=ab initio prediction:Prodigal:002006;locus_tag=NBEOAGPD_01487;product=hypothetical protein
M-gregans_29_1	Prodigal:002006	CDS	74270	75088	.	+	0	ID=NBEOAGPD_01488;inference=ab initio prediction:Prodigal:002006;locus_tag=NBEOAGPD_01488;product=hypothetical protein
M-gregans_29_1	Prodigal:002006	CDS	75207	76532	.	+	0	ID=NBEOAGPD_01489;inference=ab initio prediction:Prodigal:002006;locus_tag=NBEOAGPD_01489;product=hypothetical protein
M-gregans_29_1	Prodigal:002006	CDS	76516	78018	.	+	0	ID=NBEOAGPD_01490;inference=ab initio prediction:Prodigal:002006;locus_tag=NBEOAGPD_01490;product=hypothetical protein
M-gregans_29_1	Prodigal:002006	CDS	78389	78658	.	+	0	ID=NBEOAGPD_01491;inference=ab initio prediction:Prodigal:002006;locus_tag=NBEOAGPD_01491;product=hypothetical protein
M-gregans_29_1	Prodigal:002006	CDS	78815	80836	.	+	0	ID=NBEOAGPD_01492;eC_number=3.4.24.-;Name=ftsH_2;gene=ftsH_2;inference=ab initio prediction:Prodigal:002006,protein motif:HAMAP:MF_01458;locus_tag=NBEOAGPD_01492;product=ATP-dependent zinc metalloprotease FtsH
M-gregans_29_1	Prodigal:002006	CDS	80829	81170	.	+	0	ID=NBEOAGPD_01493;inference=ab initio prediction:Prodigal:002006;locus_tag=NBEOAGPD_01493;product=hypothetical protein
M-gregans_30_1	Prodigal:002006	CDS	253	1161	.	+	0	ID=NBEOAGPD_01494;inference=ab initio prediction:Prodigal:002006;locus_tag=NBEOAGPD_01494;product=hypothetical protein
M-gregans_30_1	Prodigal:002006	CDS	1433	1813	.	-	0	ID=NBEOAGPD_01495;Name=divK_1;gene=divK_1;inference=ab initio prediction:Prodigal:002006,similar to AA sequence:UniProtKB:Q7BBW0;locus_tag=NBEOAGPD_01495;product=Polar-differentiation response regulator DivK
M-gregans_30_1	Prodigal:002006	CDS	1937	4201	.	-	0	ID=NBEOAGPD_01496;eC_number=3.2.1.-;Name=glgX_1;db_xref=COG:COG1523;gene=glgX_1;inference=ab initio prediction:Prodigal:002006,similar to AA sequence:UniProtKB:P9WQ25;locus_tag=NBEOAGPD_01496;product=Glycogen operon protein GlgX 
M-gregans_30_1	Prodigal:002006	CDS	4482	5078	.	-	0	ID=NBEOAGPD_01497;inference=ab initio prediction:Prodigal:002006;locus_tag=NBEOAGPD_01497;product=hypothetical protein
M-gregans_30_1	Prodigal:002006	CDS	5305	6588	.	+	0	ID=NBEOAGPD_01498;inference=ab initio prediction:Prodigal:002006;locus_tag=NBEOAGPD_01498;product=hypothetical protein
M-gregans_30_1	Prodigal:002006	CDS	6716	8623	.	+	0	ID=NBEOAGPD_01499;Name=atm1;db_xref=COG:COG5265;gene=atm1;inference=ab initio prediction:Prodigal:002006,similar to AA sequence:UniProtKB:Q2G506;locus_tag=NBEOAGPD_01499;product=ATM1-type heavy metal exporter
M-gregans_30_1	Prodigal:002006	CDS	8782	9624	.	+	0	ID=NBEOAGPD_01500;inference=ab initio prediction:Prodigal:002006;locus_tag=NBEOAGPD_01500;product=hypothetical protein
M-gregans_30_1	Prodigal:002006	CDS	9766	10476	.	+	0	ID=NBEOAGPD_01501;eC_number=4.1.1.65;Name=psd;db_xref=COG:COG0688;gene=psd;inference=ab initio prediction:Prodigal:002006,similar to AA sequence:UniProtKB:P9WHQ5;locus_tag=NBEOAGPD_01501;product=Phosphatidylserine decarboxylase proenzyme
M-gregans_30_1	Prodigal:002006	CDS	10496	11329	.	+	0	ID=NBEOAGPD_01502;inference=ab initio prediction:Prodigal:002006;locus_tag=NBEOAGPD_01502;product=hypothetical protein
M-gregans_30_1	Prodigal:002006	CDS	11439	11867	.	+	0	ID=NBEOAGPD_01503;Name=mscL;db_xref=COG:COG1970;gene=mscL;inference=ab initio prediction:Prodigal:002006,similar to AA sequence:UniProtKB:P0A742;locus_tag=NBEOAGPD_01503;product=Large-conductance mechanosensitive channel
M-gregans_30_1	Prodigal:002006	CDS	11887	12162	.	-	0	ID=NBEOAGPD_01504;inference=ab initio prediction:Prodigal:002006;locus_tag=NBEOAGPD_01504;product=hypothetical protein
M-gregans_30_1	Prodigal:002006	CDS	12345	12758	.	-	0	ID=NBEOAGPD_01505;inference=ab initio prediction:Prodigal:002006;locus_tag=NBEOAGPD_01505;product=hypothetical protein
M-gregans_30_1	Prodigal:002006	CDS	12905	13648	.	-	0	ID=NBEOAGPD_01506;inference=ab initio prediction:Prodigal:002006;locus_tag=NBEOAGPD_01506;product=hypothetical protein
M-gregans_30_1	Prodigal:002006	CDS	13817	14635	.	-	0	ID=NBEOAGPD_01507;eC_number=2.4.2.-;Name=yafJ;db_xref=COG:COG0121;gene=yafJ;inference=ab initio prediction:Prodigal:002006,similar to AA sequence:UniProtKB:Q47147;locus_tag=NBEOAGPD_01507;product=Putative glutamine amidotransferase YafJ
M-gregans_30_1	Prodigal:002006	CDS	14739	15113	.	-	0	ID=NBEOAGPD_01508;inference=ab initio prediction:Prodigal:002006;locus_tag=NBEOAGPD_01508;product=hypothetical protein
M-gregans_30_1	Prodigal:002006	CDS	15220	15981	.	+	0	ID=NBEOAGPD_01509;eC_number=2.6.99.2;Name=pdxJ;db_xref=COG:COG0854;gene=pdxJ;inference=ab initio prediction:Prodigal:002006,similar to AA sequence:UniProtKB:P0A794;locus_tag=NBEOAGPD_01509;product=Pyridoxine 5'-phosphate synthase
M-gregans_30_1	Prodigal:002006	CDS	15978	16385	.	+	0	ID=NBEOAGPD_01510;eC_number=2.7.8.7;Name=acpS;db_xref=COG:COG0736;gene=acpS;inference=ab initio prediction:Prodigal:002006,similar to AA sequence:UniProtKB:Q9KPB6;locus_tag=NBEOAGPD_01510;product=Holo-[acyl-carrier-protein] synthase
M-gregans_30_1	Prodigal:002006	CDS	16537	17355	.	+	0	ID=NBEOAGPD_01511;inference=ab initio prediction:Prodigal:002006;locus_tag=NBEOAGPD_01511;product=hypothetical protein
M-gregans_30_1	Prodigal:002006	CDS	17367	18125	.	+	0	ID=NBEOAGPD_01512;eC_number=3.1.26.3;Name=rnc;db_xref=COG:COG0571;gene=rnc;inference=ab initio prediction:Prodigal:002006,similar to AA sequence:UniProtKB:Q52698;locus_tag=NBEOAGPD_01512;product=Ribonuclease 3
M-gregans_30_1	Prodigal:002006	CDS	18118	19074	.	+	0	ID=NBEOAGPD_01513;Name=era;db_xref=COG:COG1159;gene=era;inference=ab initio prediction:Prodigal:002006,similar to AA sequence:UniProtKB:P42182;locus_tag=NBEOAGPD_01513;product=GTPase Era
M-gregans_30_1	Prodigal:002006	CDS	19086	20000	.	+	0	ID=NBEOAGPD_01514;eC_number=2.1.1.172;Name=rsmC;db_xref=COG:COG2813;gene=rsmC;inference=ab initio prediction:Prodigal:002006,similar to AA sequence:UniProtKB:P39406;locus_tag=NBEOAGPD_01514;product=Ribosomal RNA small subunit methyltransferase C
M-gregans_30_1	Prodigal:002006	CDS	19997	20728	.	+	0	ID=NBEOAGPD_01515;eC_number=5.4.99.19;Name=rsuA;db_xref=COG:COG1187;gene=rsuA;inference=ab initio prediction:Prodigal:002006,similar to AA sequence:UniProtKB:P0AA43;locus_tag=NBEOAGPD_01515;product=Ribosomal small subunit pseudouridine synthase A
M-gregans_30_1	Prodigal:002006	CDS	20899	21960	.	+	0	ID=NBEOAGPD_01516;Name=rpsB;db_xref=COG:COG0052;gene=rpsB;inference=ab initio prediction:Prodigal:002006,similar to AA sequence:UniProtKB:Q6N5Q2;locus_tag=NBEOAGPD_01516;product=30S ribosomal protein S2
M-gregans_30_1	Prodigal:002006	CDS	22095	23021	.	+	0	ID=NBEOAGPD_01517;Name=tsf;db_xref=COG:COG0264;gene=tsf;inference=ab initio prediction:Prodigal:002006,similar to AA sequence:UniProtKB:P0A6P1;locus_tag=NBEOAGPD_01517;product=Elongation factor Ts
M-gregans_30_1	Prodigal:002006	CDS	23282	24475	.	-	0	ID=NBEOAGPD_01518;inference=ab initio prediction:Prodigal:002006;locus_tag=NBEOAGPD_01518;product=hypothetical protein
M-gregans_30_1	Prodigal:002006	CDS	24744	25463	.	+	0	ID=NBEOAGPD_01519;eC_number=2.7.4.22;Name=pyrH;db_xref=COG:COG0528;gene=pyrH;inference=ab initio prediction:Prodigal:002006,similar to AA sequence:UniProtKB:P59009;locus_tag=NBEOAGPD_01519;product=Uridylate kinase
M-gregans_30_1	Prodigal:002006	CDS	25587	26150	.	+	0	ID=NBEOAGPD_01520;Name=frr;db_xref=COG:COG0233;gene=frr;inference=ab initio prediction:Prodigal:002006,similar to AA sequence:UniProtKB:P81101;locus_tag=NBEOAGPD_01520;product=Ribosome-recycling factor
M-gregans_30_1	Prodigal:002006	CDS	26177	27028	.	+	0	ID=NBEOAGPD_01521;eC_number=2.7.7.41;Name=cdsA;db_xref=COG:COG0575;gene=cdsA;inference=ab initio prediction:Prodigal:002006,similar to AA sequence:UniProtKB:Q9X1B7;locus_tag=NBEOAGPD_01521;product=Phosphatidate cytidylyltransferase
M-gregans_30_1	Prodigal:002006	CDS	27043	28221	.	+	0	ID=NBEOAGPD_01522;eC_number=1.1.1.267;Name=dxr;gene=dxr;inference=ab initio prediction:Prodigal:002006,similar to AA sequence:UniProtKB:Q9X5F2;locus_tag=NBEOAGPD_01522;product=1-deoxy-D-xylulose 5-phosphate reductoisomerase
M-gregans_30_1	Prodigal:002006	CDS	28232	28888	.	-	0	ID=NBEOAGPD_01523;Name=betI_2;gene=betI_2;inference=ab initio prediction:Prodigal:002006,protein motif:HAMAP:MF_00768;locus_tag=NBEOAGPD_01523;product=HTH-type transcriptional regulator BetI
M-gregans_30_1	Prodigal:002006	CDS	29011	30204	.	+	0	ID=NBEOAGPD_01524;Name=emrA_1;gene=emrA_1;inference=ab initio prediction:Prodigal:002006,similar to AA sequence:UniProtKB:P0DPR6;locus_tag=NBEOAGPD_01524;product=Colistin resistance protein EmrA
M-gregans_30_1	Prodigal:002006	CDS	30215	31789	.	+	0	ID=NBEOAGPD_01525;Name=emrB;gene=emrB;inference=ab initio prediction:Prodigal:002006,similar to AA sequence:UniProtKB:P0DPR7;locus_tag=NBEOAGPD_01525;product=Colistin resistance protein EmrB
M-gregans_30_1	Prodigal:002006	CDS	31916	33328	.	-	0	ID=NBEOAGPD_01526;eC_number=4.2.1.33;Name=leuC1;db_xref=COG:COG0065;gene=leuC1;inference=ab initio prediction:Prodigal:002006,similar to AA sequence:UniProtKB:P15717;locus_tag=NBEOAGPD_01526;product=3-isopropylmalate dehydratase large subunit 1
M-gregans_30_1	Prodigal:002006	CDS	33556	34554	.	+	0	ID=NBEOAGPD_01527;eC_number=1.1.1.215;db_xref=COG:COG1052;inference=ab initio prediction:Prodigal:002006,similar to AA sequence:UniProtKB:Q5FTU6;locus_tag=NBEOAGPD_01527;product=2-ketogluconate reductase
M-gregans_30_1	Prodigal:002006	CDS	34551	35447	.	+	0	ID=NBEOAGPD_01528;inference=ab initio prediction:Prodigal:002006;locus_tag=NBEOAGPD_01528;product=hypothetical protein
M-gregans_30_1	Prodigal:002006	CDS	35570	36136	.	-	0	ID=NBEOAGPD_01529;Name=yceJ_1;db_xref=COG:COG3038;gene=yceJ_1;inference=ab initio prediction:Prodigal:002006,similar to AA sequence:UniProtKB:P75925;locus_tag=NBEOAGPD_01529;product=Cytochrome b561 
M-gregans_30_1	Prodigal:002006	CDS	36268	36819	.	+	0	ID=NBEOAGPD_01530;eC_number=1.11.1.22;Name=gpx1_1;gene=gpx1_1;inference=ab initio prediction:Prodigal:002006,similar to AA sequence:UniProtKB:P74250;locus_tag=NBEOAGPD_01530;product=Hydroperoxy fatty acid reductase gpx1
M-gregans_30_1	Prodigal:002006	CDS	37103	37570	.	+	0	ID=NBEOAGPD_01531;Name=rpsF;db_xref=COG:COG0360;gene=rpsF;inference=ab initio prediction:Prodigal:002006,similar to AA sequence:UniProtKB:Q6N5A4;locus_tag=NBEOAGPD_01531;product=30S ribosomal protein S6
M-gregans_30_1	Prodigal:002006	CDS	37574	37825	.	+	0	ID=NBEOAGPD_01532;Name=rpsR;db_xref=COG:COG0238;gene=rpsR;inference=ab initio prediction:Prodigal:002006,similar to AA sequence:UniProtKB:Q6N5A3;locus_tag=NBEOAGPD_01532;product=30S ribosomal protein S18
M-gregans_30_1	Prodigal:002006	CDS	37966	39009	.	+	0	ID=NBEOAGPD_01533;inference=ab initio prediction:Prodigal:002006;locus_tag=NBEOAGPD_01533;product=hypothetical protein
M-gregans_30_1	Prodigal:002006	CDS	39045	39617	.	+	0	ID=NBEOAGPD_01534;Name=rplI;db_xref=COG:COG0359;gene=rplI;inference=ab initio prediction:Prodigal:002006,similar to AA sequence:UniProtKB:Q6N5A1;locus_tag=NBEOAGPD_01534;product=50S ribosomal protein L9
M-gregans_30_1	Prodigal:002006	CDS	39847	41334	.	+	0	ID=NBEOAGPD_01535;eC_number=3.6.4.12;Name=dnaC;db_xref=COG:COG0305;gene=dnaC;inference=ab initio prediction:Prodigal:002006,similar to AA sequence:UniProtKB:P37469;locus_tag=NBEOAGPD_01535;product=Replicative DNA helicase
M-gregans_30_1	Prodigal:002006	CDS	41567	42538	.	+	0	ID=NBEOAGPD_01536;eC_number=5.1.1.1;Name=alr;db_xref=COG:COG0787;gene=alr;inference=ab initio prediction:Prodigal:002006,similar to AA sequence:UniProtKB:Q9HUN4;locus_tag=NBEOAGPD_01536;product=Alanine racemase%2C biosynthetic
M-gregans_30_1	Prodigal:002006	CDS	42585	44015	.	+	0	ID=NBEOAGPD_01537;eC_number=3.6.4.-;Name=radA_1;db_xref=COG:COG1066;gene=radA_1;inference=ab initio prediction:Prodigal:002006,similar to AA sequence:UniProtKB:P37572;locus_tag=NBEOAGPD_01537;product=DNA repair protein RadA
M-gregans_30_1	Prodigal:002006	CDS	44152	44760	.	+	0	ID=NBEOAGPD_01538;inference=ab initio prediction:Prodigal:002006;locus_tag=NBEOAGPD_01538;product=hypothetical protein
M-gregans_30_1	Prodigal:002006	CDS	44921	46402	.	+	0	ID=NBEOAGPD_01539;eC_number=2.4.2.14;Name=purF;db_xref=COG:COG0034;gene=purF;inference=ab initio prediction:Prodigal:002006,similar to AA sequence:UniProtKB:P00497;locus_tag=NBEOAGPD_01539;product=Amidophosphoribosyltransferase
M-gregans_30_1	Prodigal:002006	CDS	46407	47150	.	+	0	ID=NBEOAGPD_01540;eC_number=1.-.-.-;Name=yciK;db_xref=COG:COG1028;gene=yciK;inference=ab initio prediction:Prodigal:002006,similar to AA sequence:UniProtKB:P31808;locus_tag=NBEOAGPD_01540;product=putative oxidoreductase YciK
M-gregans_30_1	Prodigal:002006	CDS	47222	47632	.	+	0	ID=NBEOAGPD_01541;eC_number=1.5.1.47;Name=dmrA;gene=dmrA;inference=ab initio prediction:Prodigal:002006,similar to AA sequence:UniProtKB:C5B2R8;locus_tag=NBEOAGPD_01541;product=Dihydromethanopterin reductase
M-gregans_30_1	Prodigal:002006	CDS	47687	48814	.	+	0	ID=NBEOAGPD_01542;eC_number=6.3.2.2;db_xref=COG:COG2170;inference=ab initio prediction:Prodigal:002006,similar to AA sequence:UniProtKB:P9WPK9;locus_tag=NBEOAGPD_01542;product=Putative glutamate--cysteine ligase 2
M-gregans_30_1	Prodigal:002006	CDS	48815	50167	.	-	0	ID=NBEOAGPD_01543;Name=der;db_xref=COG:COG1160;gene=der;inference=ab initio prediction:Prodigal:002006,similar to AA sequence:UniProtKB:P0A6P5;locus_tag=NBEOAGPD_01543;product=GTPase Der
M-gregans_30_1	Prodigal:002006	CDS	50327	51034	.	-	0	ID=NBEOAGPD_01544;inference=ab initio prediction:Prodigal:002006;locus_tag=NBEOAGPD_01544;product=hypothetical protein
M-gregans_30_1	Prodigal:002006	CDS	51136	51741	.	-	0	ID=NBEOAGPD_01545;inference=ab initio prediction:Prodigal:002006;locus_tag=NBEOAGPD_01545;product=hypothetical protein
M-gregans_30_1	Prodigal:002006	CDS	51887	53062	.	+	0	ID=NBEOAGPD_01546;inference=ab initio prediction:Prodigal:002006;locus_tag=NBEOAGPD_01546;product=hypothetical protein
M-gregans_30_1	Prodigal:002006	CDS	53117	53926	.	-	0	ID=NBEOAGPD_01547;inference=ab initio prediction:Prodigal:002006;locus_tag=NBEOAGPD_01547;product=hypothetical protein
M-gregans_30_1	Prodigal:002006	CDS	54166	54645	.	-	0	ID=NBEOAGPD_01548;inference=ab initio prediction:Prodigal:002006;locus_tag=NBEOAGPD_01548;product=hypothetical protein
M-gregans_30_1	Prodigal:002006	CDS	55549	56853	.	+	0	ID=NBEOAGPD_01549;eC_number=2.1.2.1;Name=glyA2;gene=glyA2;inference=ab initio prediction:Prodigal:002006,similar to AA sequence:UniProtKB:Q3JGP5;locus_tag=NBEOAGPD_01549;product=Serine hydroxymethyltransferase 2
M-gregans_30_1	Prodigal:002006	CDS	56990	57520	.	+	0	ID=NBEOAGPD_01550;Name=nrdR;db_xref=COG:COG1327;gene=nrdR;inference=ab initio prediction:Prodigal:002006,similar to AA sequence:UniProtKB:P67318;locus_tag=NBEOAGPD_01550;product=Transcriptional repressor NrdR
M-gregans_30_1	Prodigal:002006	CDS	57517	58674	.	+	0	ID=NBEOAGPD_01551;Name=ribD;db_xref=COG:COG0117;gene=ribD;inference=ab initio prediction:Prodigal:002006,similar to AA sequence:UniProtKB:P25539;locus_tag=NBEOAGPD_01551;product=Riboflavin biosynthesis protein RibD
M-gregans_30_1	Prodigal:002006	CDS	58675	59313	.	+	0	ID=NBEOAGPD_01552;eC_number=2.5.1.9;Name=ribE;gene=ribE;inference=ab initio prediction:Prodigal:002006,similar to AA sequence:UniProtKB:Q2YN92;locus_tag=NBEOAGPD_01552;product=Riboflavin synthase
M-gregans_30_1	Prodigal:002006	CDS	59319	59747	.	-	0	ID=NBEOAGPD_01553;inference=ab initio prediction:Prodigal:002006;locus_tag=NBEOAGPD_01553;product=hypothetical protein
M-gregans_30_1	Prodigal:002006	CDS	59821	61392	.	-	0	ID=NBEOAGPD_01554;inference=ab initio prediction:Prodigal:002006;locus_tag=NBEOAGPD_01554;product=hypothetical protein
M-gregans_30_1	Prodigal:002006	CDS	61442	62737	.	-	0	ID=NBEOAGPD_01555;inference=ab initio prediction:Prodigal:002006,similar to AA sequence:UniProtKB:P45742;locus_tag=NBEOAGPD_01555;note=Stress response UPF0229 protein YhbH;product=hypothetical protein
M-gregans_30_1	Prodigal:002006	CDS	62851	64803	.	-	0	ID=NBEOAGPD_01556;inference=ab initio prediction:Prodigal:002006;locus_tag=NBEOAGPD_01556;product=hypothetical protein
M-gregans_30_1	Prodigal:002006	CDS	65068	65508	.	-	0	ID=NBEOAGPD_01557;inference=ab initio prediction:Prodigal:002006;locus_tag=NBEOAGPD_01557;product=hypothetical protein
M-gregans_30_1	Prodigal:002006	CDS	65637	66002	.	-	0	ID=NBEOAGPD_01558;inference=ab initio prediction:Prodigal:002006;locus_tag=NBEOAGPD_01558;product=hypothetical protein
M-gregans_30_1	Prodigal:002006	CDS	66309	66776	.	-	0	ID=NBEOAGPD_01559;inference=ab initio prediction:Prodigal:002006;locus_tag=NBEOAGPD_01559;product=hypothetical protein
M-gregans_30_1	Prodigal:002006	CDS	66934	67551	.	-	0	ID=NBEOAGPD_01560;Name=rpsD;db_xref=COG:COG0522;gene=rpsD;inference=ab initio prediction:Prodigal:002006,similar to AA sequence:UniProtKB:Q6N9G0;locus_tag=NBEOAGPD_01560;product=30S ribosomal protein S4
M-gregans_30_1	Prodigal:002006	CDS	67747	68598	.	-	0	ID=NBEOAGPD_01561;inference=ab initio prediction:Prodigal:002006;locus_tag=NBEOAGPD_01561;product=hypothetical protein
M-gregans_30_1	Prodigal:002006	CDS	68871	69797	.	-	0	ID=NBEOAGPD_01562;inference=ab initio prediction:Prodigal:002006;locus_tag=NBEOAGPD_01562;product=hypothetical protein
M-gregans_30_1	Prodigal:002006	CDS	69944	70975	.	-	0	ID=NBEOAGPD_01563;inference=ab initio prediction:Prodigal:002006;locus_tag=NBEOAGPD_01563;product=hypothetical protein
M-gregans_30_1	Prodigal:002006	CDS	71185	71349	.	+	0	ID=NBEOAGPD_01564;inference=ab initio prediction:Prodigal:002006;locus_tag=NBEOAGPD_01564;product=hypothetical protein
M-gregans_30_1	Prodigal:002006	CDS	71499	72497	.	-	0	ID=NBEOAGPD_01565;eC_number=3.6.-.-;Name=yjiA_1;db_xref=COG:COG0523;gene=yjiA_1;inference=ab initio prediction:Prodigal:002006,similar to AA sequence:UniProtKB:P24203;locus_tag=NBEOAGPD_01565;product=P-loop guanosine triphosphatase YjiA
M-gregans_30_1	Prodigal:002006	CDS	72580	72783	.	-	0	ID=NBEOAGPD_01566;inference=ab initio prediction:Prodigal:002006;locus_tag=NBEOAGPD_01566;product=hypothetical protein
M-gregans_30_1	Prodigal:002006	CDS	72876	73157	.	+	0	ID=NBEOAGPD_01567;inference=ab initio prediction:Prodigal:002006;locus_tag=NBEOAGPD_01567;product=hypothetical protein
M-gregans_30_1	Prodigal:002006	CDS	73198	73575	.	-	0	ID=NBEOAGPD_01568;inference=ab initio prediction:Prodigal:002006;locus_tag=NBEOAGPD_01568;product=hypothetical protein
M-gregans_30_1	Prodigal:002006	CDS	73834	74115	.	+	0	ID=NBEOAGPD_01569;inference=ab initio prediction:Prodigal:002006,similar to AA sequence:UniProtKB:B8H4R9;locus_tag=NBEOAGPD_01569;note=UPF0335 protein CCNA_03428;product=hypothetical protein
M-gregans_30_1	Prodigal:002006	CDS	74324	77632	.	+	0	ID=NBEOAGPD_01570;eC_number=3.6.4.-;Name=mfd_1;db_xref=COG:COG1197;gene=mfd_1;inference=ab initio prediction:Prodigal:002006,similar to AA sequence:UniProtKB:P30958;locus_tag=NBEOAGPD_01570;product=Transcription-repair-coupling factor
M-gregans_30_1	Prodigal:002006	CDS	77682	78977	.	-	0	ID=NBEOAGPD_01571;inference=ab initio prediction:Prodigal:002006;locus_tag=NBEOAGPD_01571;product=hypothetical protein
M-gregans_30_1	Prodigal:002006	CDS	79043	79696	.	-	0	ID=NBEOAGPD_01572;Name=kpsT;gene=kpsT;inference=ab initio prediction:Prodigal:002006,similar to AA sequence:UniProtKB:P23888;locus_tag=NBEOAGPD_01572;product=Polysialic acid transport ATP-binding protein KpsT
M-gregans_30_1	Prodigal:002006	CDS	79858	80169	.	-	0	ID=NBEOAGPD_01573;inference=ab initio prediction:Prodigal:002006;locus_tag=NBEOAGPD_01573;product=hypothetical protein
M-gregans_30_1	Prodigal:002006	CDS	80166	80480	.	-	0	ID=NBEOAGPD_01574;inference=ab initio prediction:Prodigal:002006;locus_tag=NBEOAGPD_01574;product=hypothetical protein
M-gregans_30_1	Prodigal:002006	CDS	80573	81904	.	-	0	ID=NBEOAGPD_01575;eC_number=1.6.99.3;Name=ndh;db_xref=COG:COG1252;gene=ndh;inference=ab initio prediction:Prodigal:002006,similar to AA sequence:UniProtKB:P00393;locus_tag=NBEOAGPD_01575;product=NADH dehydrogenase
M-gregans_30_1	Prodigal:002006	CDS	82031	82678	.	-	0	ID=NBEOAGPD_01576;eC_number=5.2.1.4;Name=nagL;gene=nagL;inference=ab initio prediction:Prodigal:002006,similar to AA sequence:UniProtKB:O86043;locus_tag=NBEOAGPD_01576;product=Maleylpyruvate isomerase
M-gregans_30_1	Prodigal:002006	CDS	82904	83917	.	+	0	ID=NBEOAGPD_01577;inference=ab initio prediction:Prodigal:002006;locus_tag=NBEOAGPD_01577;product=hypothetical protein
M-gregans_30_1	Prodigal:002006	CDS	83938	84924	.	+	0	ID=NBEOAGPD_01578;eC_number=5.1.1.20;Name=ycjG;db_xref=COG:COG4948;gene=ycjG;inference=ab initio prediction:Prodigal:002006,similar to AA sequence:UniProtKB:P51981;locus_tag=NBEOAGPD_01578;product=L-Ala-D/L-Glu epimerase
M-gregans_30_1	Prodigal:002006	CDS	84929	85408	.	-	0	ID=NBEOAGPD_01579;inference=ab initio prediction:Prodigal:002006;locus_tag=NBEOAGPD_01579;product=hypothetical protein
M-gregans_30_1	Prodigal:002006	CDS	85510	86835	.	+	0	ID=NBEOAGPD_01580;eC_number=4.2.99.18;Name=nth_2;gene=nth_2;inference=ab initio prediction:Prodigal:002006,protein motif:HAMAP:MF_00942;locus_tag=NBEOAGPD_01580;product=Endonuclease III
M-gregans_30_1	Prodigal:002006	CDS	86849	87421	.	-	0	ID=NBEOAGPD_01581;eC_number=3.6.1.-;Name=nudK;gene=nudK;inference=ab initio prediction:Prodigal:002006,similar to AA sequence:UniProtKB:P37128;locus_tag=NBEOAGPD_01581;product=GDP-mannose pyrophosphatase NudK
M-gregans_30_1	Prodigal:002006	CDS	87536	87778	.	-	0	ID=NBEOAGPD_01582;Name=tusA;db_xref=COG:COG0425;gene=tusA;inference=ab initio prediction:Prodigal:002006,similar to AA sequence:UniProtKB:D3RPC0;locus_tag=NBEOAGPD_01582;product=Sulfur carrier protein TusA
M-gregans_30_1	Prodigal:002006	CDS	87854	88282	.	-	0	ID=NBEOAGPD_01583;inference=ab initio prediction:Prodigal:002006;locus_tag=NBEOAGPD_01583;product=hypothetical protein
M-gregans_30_1	Prodigal:002006	CDS	88416	89783	.	-	0	ID=NBEOAGPD_01584;eC_number=6.3.2.2;Name=egtA;gene=egtA;inference=ab initio prediction:Prodigal:002006,protein motif:HAMAP:MF_02034;locus_tag=NBEOAGPD_01584;product=Glutamate--cysteine ligase EgtA
M-gregans_30_1	Prodigal:002006	CDS	90121	90873	.	-	0	ID=NBEOAGPD_01585;eC_number=2.1.1.193;Name=rsmE;db_xref=COG:COG1385;gene=rsmE;inference=ab initio prediction:Prodigal:002006,similar to AA sequence:UniProtKB:P0AGL7;locus_tag=NBEOAGPD_01585;product=Ribosomal RNA small subunit methyltransferase E
M-gregans_30_1	Prodigal:002006	CDS	91152	91616	.	+	0	ID=NBEOAGPD_01586;inference=ab initio prediction:Prodigal:002006;locus_tag=NBEOAGPD_01586;product=hypothetical protein
M-gregans_30_1	Prodigal:002006	CDS	91624	92586	.	+	0	ID=NBEOAGPD_01587;eC_number=2.5.1.39;Name=ubiA;db_xref=COG:COG0382;gene=ubiA;inference=ab initio prediction:Prodigal:002006,similar to AA sequence:UniProtKB:P0AGK1;locus_tag=NBEOAGPD_01587;product=4-hydroxybenzoate octaprenyltransferase
M-gregans_30_1	Prodigal:002006	CDS	92606	93109	.	-	0	ID=NBEOAGPD_01588;inference=ab initio prediction:Prodigal:002006;locus_tag=NBEOAGPD_01588;product=hypothetical protein
M-gregans_30_1	Prodigal:002006	CDS	93442	94272	.	+	0	ID=NBEOAGPD_01589;eC_number=3.1.3.11;Name=suhB_1;db_xref=COG:COG0483;gene=suhB_1;inference=ab initio prediction:Prodigal:002006,similar to AA sequence:UniProtKB:O33832;locus_tag=NBEOAGPD_01589;product=Fructose-1%2C6-bisphosphatase/inositol-1-monophosphatase
M-gregans_30_1	Prodigal:002006	CDS	94288	94518	.	-	0	ID=NBEOAGPD_01590;inference=ab initio prediction:Prodigal:002006;locus_tag=NBEOAGPD_01590;product=hypothetical protein
M-gregans_30_1	Prodigal:002006	CDS	94713	94922	.	-	0	ID=NBEOAGPD_01591;Name=cspA_1;db_xref=COG:COG1278;gene=cspA_1;inference=ab initio prediction:Prodigal:002006,similar to AA sequence:UniProtKB:Q9Z3S6;locus_tag=NBEOAGPD_01591;product=Cold shock protein CspA
M-gregans_30_1	Prodigal:002006	CDS	95224	95613	.	+	0	ID=NBEOAGPD_01592;inference=ab initio prediction:Prodigal:002006;locus_tag=NBEOAGPD_01592;product=hypothetical protein
M-gregans_30_1	Prodigal:002006	CDS	95668	95874	.	-	0	ID=NBEOAGPD_01593;inference=ab initio prediction:Prodigal:002006;locus_tag=NBEOAGPD_01593;product=hypothetical protein
M-gregans_30_1	Prodigal:002006	CDS	96038	96616	.	+	0	ID=NBEOAGPD_01594;eC_number=3.2.-.-;Name=yraA;db_xref=COG:COG0693;gene=yraA;inference=ab initio prediction:Prodigal:002006,similar to AA sequence:UniProtKB:O06006;locus_tag=NBEOAGPD_01594;product=Putative cysteine protease YraA
M-gregans_30_1	Prodigal:002006	CDS	96701	98005	.	-	0	ID=NBEOAGPD_01595;inference=ab initio prediction:Prodigal:002006;locus_tag=NBEOAGPD_01595;product=hypothetical protein
M-gregans_30_1	Prodigal:002006	CDS	98225	98620	.	-	0	ID=NBEOAGPD_01596;inference=ab initio prediction:Prodigal:002006;locus_tag=NBEOAGPD_01596;product=hypothetical protein
M-gregans_30_1	Prodigal:002006	CDS	98925	99449	.	+	0	ID=NBEOAGPD_01597;inference=ab initio prediction:Prodigal:002006;locus_tag=NBEOAGPD_01597;product=hypothetical protein
M-gregans_30_1	Prodigal:002006	CDS	99607	99858	.	-	0	ID=NBEOAGPD_01598;Name=rpmE;db_xref=COG:COG0254;gene=rpmE;inference=ab initio prediction:Prodigal:002006,similar to AA sequence:UniProtKB:Q6NBB0;locus_tag=NBEOAGPD_01598;product=50S ribosomal protein L31
M-gregans_30_1	Prodigal:002006	CDS	100102	101943	.	+	0	ID=NBEOAGPD_01599;eC_number=7.5.2.6;Name=msbA_1;db_xref=COG:COG1132;gene=msbA_1;inference=ab initio prediction:Prodigal:002006,similar to AA sequence:UniProtKB:P63359;locus_tag=NBEOAGPD_01599;product=Lipid A export ATP-binding/permease protein MsbA
M-gregans_30_1	Prodigal:002006	CDS	101951	102913	.	-	0	ID=NBEOAGPD_01600;Name=dmlR_2;gene=dmlR_2;inference=ab initio prediction:Prodigal:002006,similar to AA sequence:UniProtKB:P76250;locus_tag=NBEOAGPD_01600;product=HTH-type transcriptional regulator DmlR
M-gregans_30_1	Prodigal:002006	CDS	102995	103792	.	+	0	ID=NBEOAGPD_01601;eC_number=1.6.5.2;Name=kefG;gene=kefG;inference=ab initio prediction:Prodigal:002006,protein motif:HAMAP:MF_01415;locus_tag=NBEOAGPD_01601;product=Glutathione-regulated potassium-efflux system ancillary protein KefG
M-gregans_30_1	Prodigal:002006	CDS	103815	104186	.	-	0	ID=NBEOAGPD_01602;inference=ab initio prediction:Prodigal:002006,similar to AA sequence:UniProtKB:P0ADR2;locus_tag=NBEOAGPD_01602;note=UPF0382 inner membrane protein YgdD;product=hypothetical protein
M-gregans_30_1	Prodigal:002006	CDS	104183	104839	.	-	0	ID=NBEOAGPD_01603;Name=engB;db_xref=COG:COG0218;gene=engB;inference=ab initio prediction:Prodigal:002006,similar to AA sequence:UniProtKB:Q9X1H7;locus_tag=NBEOAGPD_01603;product=putative GTP-binding protein EngB
M-gregans_30_1	Prodigal:002006	CDS	104850	106697	.	-	0	ID=NBEOAGPD_01604;Name=yidC;db_xref=COG:COG0706;gene=yidC;inference=ab initio prediction:Prodigal:002006,similar to AA sequence:UniProtKB:P25714;locus_tag=NBEOAGPD_01604;product=Membrane protein insertase YidC
M-gregans_30_1	Prodigal:002006	CDS	106687	107205	.	-	0	ID=NBEOAGPD_01605;eC_number=3.1.26.5;Name=rnpA;gene=rnpA;inference=ab initio prediction:Prodigal:002006,protein motif:HAMAP:MF_00227;locus_tag=NBEOAGPD_01605;product=Ribonuclease P protein component
M-gregans_30_1	Prodigal:002006	CDS	107273	107407	.	-	0	ID=NBEOAGPD_01606;Name=rpmH;gene=rpmH;inference=ab initio prediction:Prodigal:002006,similar to AA sequence:UniProtKB:P23376;locus_tag=NBEOAGPD_01606;product=50S ribosomal protein L34
M-gregans_30_1	Prodigal:002006	CDS	107588	107851	.	-	0	ID=NBEOAGPD_01607;inference=ab initio prediction:Prodigal:002006;locus_tag=NBEOAGPD_01607;product=hypothetical protein
M-gregans_30_1	Prodigal:002006	CDS	108100	108645	.	-	0	ID=NBEOAGPD_01608;eC_number=2.4.2.7;Name=apt;db_xref=COG:COG0503;gene=apt;inference=ab initio prediction:Prodigal:002006,similar to AA sequence:UniProtKB:P69503;locus_tag=NBEOAGPD_01608;product=Adenine phosphoribosyltransferase
M-gregans_30_1	Prodigal:002006	CDS	108714	109508	.	-	0	ID=NBEOAGPD_01609;eC_number=3.1.3.25;Name=suhB_2;db_xref=COG:COG0483;gene=suhB_2;inference=ab initio prediction:Prodigal:002006,similar to AA sequence:UniProtKB:P0ADG4;locus_tag=NBEOAGPD_01609;product=Inositol-1-monophosphatase
M-gregans_30_1	Prodigal:002006	CDS	109629	110807	.	-	0	ID=NBEOAGPD_01610;inference=ab initio prediction:Prodigal:002006;locus_tag=NBEOAGPD_01610;product=hypothetical protein
M-gregans_30_1	Prodigal:002006	CDS	110846	111331	.	-	0	ID=NBEOAGPD_01611;inference=ab initio prediction:Prodigal:002006;locus_tag=NBEOAGPD_01611;product=hypothetical protein
M-gregans_30_1	Prodigal:002006	CDS	111488	112525	.	+	0	ID=NBEOAGPD_01612;Name=caiE;gene=caiE;inference=ab initio prediction:Prodigal:002006,protein motif:HAMAP:MF_01525;locus_tag=NBEOAGPD_01612;product=Carnitine operon protein CaiE
M-gregans_30_1	Prodigal:002006	CDS	112678	113892	.	+	0	ID=NBEOAGPD_01613;eC_number=1.1.1.42;Name=icd;db_xref=COG:COG0538;gene=icd;inference=ab initio prediction:Prodigal:002006,similar to AA sequence:UniProtKB:P9WKL1;locus_tag=NBEOAGPD_01613;product=Isocitrate dehydrogenase [NADP]
M-gregans_30_1	Prodigal:002006	CDS	114201	114599	.	-	0	ID=NBEOAGPD_01614;inference=ab initio prediction:Prodigal:002006;locus_tag=NBEOAGPD_01614;product=hypothetical protein
M-gregans_30_1	Prodigal:002006	CDS	114611	117667	.	-	0	ID=NBEOAGPD_01615;db_xref=COG:COG0247;inference=ab initio prediction:Prodigal:002006,similar to AA sequence:UniProtKB:Q57252;locus_tag=NBEOAGPD_01615;product=putative protein
M-gregans_30_1	Prodigal:002006	CDS	117924	118574	.	+	0	ID=NBEOAGPD_01616;inference=ab initio prediction:Prodigal:002006;locus_tag=NBEOAGPD_01616;product=hypothetical protein
M-gregans_30_1	Prodigal:002006	CDS	118796	119011	.	+	0	ID=NBEOAGPD_01617;Name=cckA_1;gene=cckA_1;inference=ab initio prediction:Prodigal:002006,similar to AA sequence:UniProtKB:P0DOA0;locus_tag=NBEOAGPD_01617;product=Sensor kinase CckA
M-gregans_30_1	Prodigal:002006	CDS	119103	119810	.	-	0	ID=NBEOAGPD_01618;inference=ab initio prediction:Prodigal:002006;locus_tag=NBEOAGPD_01618;product=hypothetical protein
M-gregans_30_1	Prodigal:002006	CDS	120015	121211	.	-	0	ID=NBEOAGPD_01619;inference=ab initio prediction:Prodigal:002006;locus_tag=NBEOAGPD_01619;product=hypothetical protein
M-gregans_30_1	Prodigal:002006	CDS	121228	121551	.	-	0	ID=NBEOAGPD_01620;inference=ab initio prediction:Prodigal:002006;locus_tag=NBEOAGPD_01620;product=hypothetical protein
M-gregans_30_1	Prodigal:002006	CDS	121780	123009	.	-	0	ID=NBEOAGPD_01621;eC_number=1.3.99.-;Name=mmgC;db_xref=COG:COG1960;gene=mmgC;inference=ab initio prediction:Prodigal:002006,similar to AA sequence:UniProtKB:P45857;locus_tag=NBEOAGPD_01621;product=Acyl-CoA dehydrogenase
M-gregans_30_1	Prodigal:002006	CDS	123112	124266	.	-	0	ID=NBEOAGPD_01622;eC_number=1.3.1.95;Name=acrC;gene=acrC;inference=ab initio prediction:Prodigal:002006,similar to AA sequence:UniProtKB:G3KIM8;locus_tag=NBEOAGPD_01622;product=Acryloyl-CoA reductase (NADH)
M-gregans_30_1	Prodigal:002006	CDS	124299	125480	.	-	0	ID=NBEOAGPD_01623;eC_number=1.3.99.-;inference=ab initio prediction:Prodigal:002006,similar to AA sequence:UniProtKB:I6YCA3;locus_tag=NBEOAGPD_01623;product=Acyl-CoA dehydrogenase FadE26
M-gregans_30_1	Prodigal:002006	CDS	125486	126673	.	-	0	ID=NBEOAGPD_01624;eC_number=2.3.1.16;Name=fadA_1;db_xref=COG:COG0183;gene=fadA_1;inference=ab initio prediction:Prodigal:002006,similar to AA sequence:UniProtKB:O32177;locus_tag=NBEOAGPD_01624;product=3-ketoacyl-CoA thiolase
M-gregans_30_1	Prodigal:002006	CDS	126744	128813	.	-	0	ID=NBEOAGPD_01625;Name=fadJ_1;db_xref=COG:COG1024;gene=fadJ_1;inference=ab initio prediction:Prodigal:002006,similar to AA sequence:UniProtKB:P77399;locus_tag=NBEOAGPD_01625;product=Fatty acid oxidation complex subunit alpha
M-gregans_30_1	Prodigal:002006	CDS	129113	130276	.	+	0	ID=NBEOAGPD_01626;Name=braC_1;db_xref=COG:COG0683;gene=braC_1;inference=ab initio prediction:Prodigal:002006,similar to AA sequence:UniProtKB:P21175;locus_tag=NBEOAGPD_01626;product=Leucine-%2C isoleucine-%2C valine-%2C threonine-%2C and alanine-binding protein
M-gregans_30_1	Prodigal:002006	CDS	130284	131156	.	+	0	ID=NBEOAGPD_01627;Name=livH_2;db_xref=COG:COG0559;gene=livH_2;inference=ab initio prediction:Prodigal:002006,similar to AA sequence:UniProtKB:P0AEX7;locus_tag=NBEOAGPD_01627;product=High-affinity branched-chain amino acid transport system permease protein LivH
M-gregans_30_1	Prodigal:002006	CDS	131167	132165	.	+	0	ID=NBEOAGPD_01628;inference=ab initio prediction:Prodigal:002006;locus_tag=NBEOAGPD_01628;product=hypothetical protein
M-gregans_30_1	Prodigal:002006	CDS	132158	132868	.	+	0	ID=NBEOAGPD_01629;eC_number=7.3.2.3;Name=cysA_2;db_xref=COG:COG1118;gene=cysA_2;inference=ab initio prediction:Prodigal:002006,similar to AA sequence:UniProtKB:P14788;locus_tag=NBEOAGPD_01629;product=Sulfate/thiosulfate import ATP-binding protein CysA
M-gregans_30_1	Prodigal:002006	CDS	132861	133571	.	+	0	ID=NBEOAGPD_01630;Name=livF_2;db_xref=COG:COG0410;gene=livF_2;inference=ab initio prediction:Prodigal:002006,similar to AA sequence:UniProtKB:P22731;locus_tag=NBEOAGPD_01630;product=High-affinity branched-chain amino acid transport ATP-binding protein LivF
M-gregans_30_1	Prodigal:002006	CDS	133568	134524	.	+	0	ID=NBEOAGPD_01631;inference=ab initio prediction:Prodigal:002006;locus_tag=NBEOAGPD_01631;product=hypothetical protein
M-gregans_30_1	Prodigal:002006	CDS	134539	135300	.	+	0	ID=NBEOAGPD_01632;eC_number=4.2.1.17;Name=paaF_1;db_xref=COG:COG1024;gene=paaF_1;inference=ab initio prediction:Prodigal:002006,similar to AA sequence:UniProtKB:P76082;locus_tag=NBEOAGPD_01632;product=2%2C3-dehydroadipyl-CoA hydratase
M-gregans_30_1	Prodigal:002006	CDS	135309	136121	.	+	0	ID=NBEOAGPD_01633;Name=tsaQ1;gene=tsaQ1;inference=ab initio prediction:Prodigal:002006,similar to AA sequence:UniProtKB:Q6XL52;locus_tag=NBEOAGPD_01633;product=HTH-type transcriptional regulator TsaQ1/TsaQ2
M-gregans_30_1	Prodigal:002006	CDS	136138	137313	.	+	0	ID=NBEOAGPD_01634;eC_number=2.8.3.19;Name=uctC_1;gene=uctC_1;inference=ab initio prediction:Prodigal:002006,similar to AA sequence:UniProtKB:A9X6P9;locus_tag=NBEOAGPD_01634;product=Acetyl-CoA:oxalate CoA-transferase
M-gregans_30_1	Prodigal:002006	CDS	137392	139380	.	-	0	ID=NBEOAGPD_01635;inference=ab initio prediction:Prodigal:002006;locus_tag=NBEOAGPD_01635;product=hypothetical protein
M-gregans_30_1	Prodigal:002006	CDS	139504	140487	.	-	0	ID=NBEOAGPD_01636;db_xref=COG:COG1638;inference=ab initio prediction:Prodigal:002006,similar to AA sequence:UniProtKB:A1WPV4;locus_tag=NBEOAGPD_01636;product=Solute-binding protein
M-gregans_30_1	Prodigal:002006	CDS	140947	141126	.	-	0	ID=NBEOAGPD_01637;inference=ab initio prediction:Prodigal:002006;locus_tag=NBEOAGPD_01637;product=hypothetical protein
M-gregans_30_1	Prodigal:002006	CDS	141436	141891	.	+	0	ID=NBEOAGPD_01638;eC_number=1.1.1.205;Name=IMPDH_1;gene=IMPDH_1;inference=ab initio prediction:Prodigal:002006,protein motif:HAMAP:MF_01964;locus_tag=NBEOAGPD_01638;product=Inosine-5'-monophosphate dehydrogenase
M-gregans_30_1	Prodigal:002006	CDS	141892	142422	.	-	0	ID=NBEOAGPD_01639;inference=ab initio prediction:Prodigal:002006;locus_tag=NBEOAGPD_01639;product=hypothetical protein
M-gregans_30_1	Prodigal:002006	CDS	142477	144240	.	+	0	ID=NBEOAGPD_01640;inference=ab initio prediction:Prodigal:002006;locus_tag=NBEOAGPD_01640;product=hypothetical protein
M-gregans_30_1	Aragorn:001002	tRNA	144367	144443	.	+	.	ID=NBEOAGPD_01641;inference=COORDINATES:profile:Aragorn:001002;locus_tag=NBEOAGPD_01641;product=tRNA-Arg(ccg)
M-gregans_30_1	Prodigal:002006	CDS	145453	145650	.	+	0	ID=NBEOAGPD_01642;inference=ab initio prediction:Prodigal:002006;locus_tag=NBEOAGPD_01642;product=hypothetical protein
M-gregans_30_1	Prodigal:002006	CDS	145777	146199	.	+	0	ID=NBEOAGPD_01643;inference=ab initio prediction:Prodigal:002006;locus_tag=NBEOAGPD_01643;product=hypothetical protein
M-gregans_30_1	Prodigal:002006	CDS	146371	146745	.	+	0	ID=NBEOAGPD_01644;inference=ab initio prediction:Prodigal:002006;locus_tag=NBEOAGPD_01644;product=hypothetical protein
M-gregans_30_1	Prodigal:002006	CDS	146880	148250	.	+	0	ID=NBEOAGPD_01645;Name=mdtA_5;gene=mdtA_5;inference=ab initio prediction:Prodigal:002006,protein motif:HAMAP:MF_01422;locus_tag=NBEOAGPD_01645;product=Multidrug resistance protein MdtA
M-gregans_30_1	Prodigal:002006	CDS	148265	151519	.	+	0	ID=NBEOAGPD_01646;Name=cnrA_1;gene=cnrA_1;inference=ab initio prediction:Prodigal:002006,similar to AA sequence:UniProtKB:P37972;locus_tag=NBEOAGPD_01646;product=Nickel and cobalt resistance protein CnrA
M-gregans_30_1	Prodigal:002006	CDS	151574	152296	.	-	0	ID=NBEOAGPD_01647;eC_number=1.8.1.8;Name=dsbD_1;gene=dsbD_1;inference=ab initio prediction:Prodigal:002006,protein motif:HAMAP:MF_00399;locus_tag=NBEOAGPD_01647;product=Thiol:disulfide interchange protein DsbD
M-gregans_30_1	Prodigal:002006	CDS	152333	153400	.	-	0	ID=NBEOAGPD_01648;inference=ab initio prediction:Prodigal:002006;locus_tag=NBEOAGPD_01648;product=hypothetical protein
M-gregans_30_1	Prodigal:002006	CDS	153489	154001	.	-	0	ID=NBEOAGPD_01649;eC_number=3.4.23.36;Name=lspA_1;db_xref=COG:COG0597;gene=lspA_1;inference=ab initio prediction:Prodigal:002006,similar to AA sequence:UniProtKB:P00804;locus_tag=NBEOAGPD_01649;product=Lipoprotein signal peptidase
M-gregans_30_1	Prodigal:002006	CDS	154001	155515	.	-	0	ID=NBEOAGPD_01650;eC_number=3.6.3.3;Name=zntA_1;gene=zntA_1;inference=ab initio prediction:Prodigal:002006,similar to AA sequence:UniProtKB:Q3YW59;locus_tag=NBEOAGPD_01650;product=Zinc/cadmium/lead-transporting P-type ATPase
M-gregans_31_1	Prodigal:002006	CDS	474	2549	.	-	0	ID=NBEOAGPD_01651;Name=fusA;db_xref=COG:COG0480;gene=fusA;inference=ab initio prediction:Prodigal:002006,similar to AA sequence:UniProtKB:P41084;locus_tag=NBEOAGPD_01651;product=Elongation factor G
M-gregans_31_1	Prodigal:002006	CDS	2607	3077	.	-	0	ID=NBEOAGPD_01652;Name=rpsG;db_xref=COG:COG0049;gene=rpsG;inference=ab initio prediction:Prodigal:002006,similar to AA sequence:UniProtKB:Q6N4T3;locus_tag=NBEOAGPD_01652;product=30S ribosomal protein S7
M-gregans_31_1	Prodigal:002006	CDS	3193	3564	.	-	0	ID=NBEOAGPD_01653;Name=rpsL;db_xref=COG:COG0048;gene=rpsL;inference=ab initio prediction:Prodigal:002006,similar to AA sequence:UniProtKB:Q6N4T2;locus_tag=NBEOAGPD_01653;product=30S ribosomal protein S12
M-gregans_31_1	Prodigal:002006	CDS	4092	4490	.	+	0	ID=NBEOAGPD_01654;inference=ab initio prediction:Prodigal:002006;locus_tag=NBEOAGPD_01654;product=hypothetical protein
M-gregans_32_1	Prodigal:002006	CDS	335	814	.	-	0	ID=NBEOAGPD_01655;inference=ab initio prediction:Prodigal:002006;locus_tag=NBEOAGPD_01655;product=hypothetical protein
M-gregans_32_1	Prodigal:002006	CDS	912	1352	.	-	0	ID=NBEOAGPD_01656;inference=ab initio prediction:Prodigal:002006;locus_tag=NBEOAGPD_01656;product=hypothetical protein
M-gregans_32_1	Prodigal:002006	CDS	1560	1985	.	-	0	ID=NBEOAGPD_01657;inference=ab initio prediction:Prodigal:002006;locus_tag=NBEOAGPD_01657;product=hypothetical protein
M-gregans_32_1	Prodigal:002006	CDS	2228	2488	.	+	0	ID=NBEOAGPD_01658;inference=ab initio prediction:Prodigal:002006;locus_tag=NBEOAGPD_01658;product=hypothetical protein
M-gregans_32_1	Prodigal:002006	CDS	2830	3852	.	+	0	ID=NBEOAGPD_01659;inference=ab initio prediction:Prodigal:002006,similar to AA sequence:ISfinder:ISMtsp17;locus_tag=NBEOAGPD_01659;product=IS110 family transposase ISMtsp17
M-gregans_32_1	Prodigal:002006	CDS	4379	4834	.	+	0	ID=NBEOAGPD_01660;inference=ab initio prediction:Prodigal:002006;locus_tag=NBEOAGPD_01660;product=hypothetical protein
M-gregans_32_1	Prodigal:002006	CDS	5043	5792	.	+	0	ID=NBEOAGPD_01661;inference=ab initio prediction:Prodigal:002006;locus_tag=NBEOAGPD_01661;product=hypothetical protein
M-gregans_32_1	Prodigal:002006	CDS	5834	6250	.	+	0	ID=NBEOAGPD_01662;inference=ab initio prediction:Prodigal:002006;locus_tag=NBEOAGPD_01662;product=hypothetical protein
M-gregans_32_1	Prodigal:002006	CDS	6298	7251	.	+	0	ID=NBEOAGPD_01663;Name=sigJ;gene=sigJ;inference=ab initio prediction:Prodigal:002006,similar to AA sequence:UniProtKB:L0TCG5;locus_tag=NBEOAGPD_01663;product=ECF RNA polymerase sigma factor SigJ
M-gregans_32_1	Prodigal:002006	CDS	7350	8315	.	+	0	ID=NBEOAGPD_01664;inference=ab initio prediction:Prodigal:002006;locus_tag=NBEOAGPD_01664;product=hypothetical protein
M-gregans_32_1	Prodigal:002006	CDS	8466	8651	.	+	0	ID=NBEOAGPD_01665;inference=ab initio prediction:Prodigal:002006;locus_tag=NBEOAGPD_01665;product=hypothetical protein
M-gregans_32_1	Prodigal:002006	CDS	8928	9674	.	-	0	ID=NBEOAGPD_01666;eC_number=1.-.-.-;Name=ucpA;gene=ucpA;inference=ab initio prediction:Prodigal:002006,similar to AA sequence:UniProtKB:P37440;locus_tag=NBEOAGPD_01666;product=Oxidoreductase UcpA
M-gregans_32_1	Prodigal:002006	CDS	9775	10680	.	+	0	ID=NBEOAGPD_01667;Name=dmlR_3;gene=dmlR_3;inference=ab initio prediction:Prodigal:002006,similar to AA sequence:UniProtKB:P76250;locus_tag=NBEOAGPD_01667;product=HTH-type transcriptional regulator DmlR
M-gregans_32_1	Prodigal:002006	CDS	10748	10996	.	-	0	ID=NBEOAGPD_01668;eC_number=1.11.1.10;Name=cpo;gene=cpo;inference=ab initio prediction:Prodigal:002006,similar to AA sequence:UniProtKB:P25026;locus_tag=NBEOAGPD_01668;product=Non-heme chloroperoxidase
M-gregans_32_1	Prodigal:002006	CDS	11034	11789	.	-	0	ID=NBEOAGPD_01669;eC_number=1.1.1.47;Name=gdhIV;db_xref=COG:COG1028;gene=gdhIV;inference=ab initio prediction:Prodigal:002006,similar to AA sequence:UniProtKB:P39485;locus_tag=NBEOAGPD_01669;product=Glucose 1-dehydrogenase 4
M-gregans_32_1	Prodigal:002006	CDS	11888	12802	.	+	0	ID=NBEOAGPD_01670;Name=dmlR_4;gene=dmlR_4;inference=ab initio prediction:Prodigal:002006,similar to AA sequence:UniProtKB:P76250;locus_tag=NBEOAGPD_01670;product=HTH-type transcriptional regulator DmlR
M-gregans_32_1	Prodigal:002006	CDS	13259	14134	.	-	0	ID=NBEOAGPD_01671;inference=ab initio prediction:Prodigal:002006;locus_tag=NBEOAGPD_01671;product=hypothetical protein
M-gregans_32_1	Prodigal:002006	CDS	14832	15578	.	-	0	ID=NBEOAGPD_01672;inference=ab initio prediction:Prodigal:002006;locus_tag=NBEOAGPD_01672;product=hypothetical protein
M-gregans_32_1	Prodigal:002006	CDS	15687	16553	.	+	0	ID=NBEOAGPD_01673;Name=dmlR_5;gene=dmlR_5;inference=ab initio prediction:Prodigal:002006,similar to AA sequence:UniProtKB:P76250;locus_tag=NBEOAGPD_01673;product=HTH-type transcriptional regulator DmlR
M-gregans_32_1	Prodigal:002006	CDS	16721	17344	.	+	0	ID=NBEOAGPD_01674;eC_number=4.-.-.-;Name=ycaC;db_xref=COG:COG1335;gene=ycaC;inference=ab initio prediction:Prodigal:002006,similar to AA sequence:UniProtKB:P21367;locus_tag=NBEOAGPD_01674;product=putative hydrolase YcaC
M-gregans_32_1	Prodigal:002006	CDS	17519	18136	.	+	0	ID=NBEOAGPD_01675;eC_number=2.5.1.18;Name=gst;db_xref=COG:COG0625;gene=gst;inference=ab initio prediction:Prodigal:002006,similar to AA sequence:UniProtKB:P45875;locus_tag=NBEOAGPD_01675;product=Glutathione S-transferase GST-4.5
M-gregans_32_1	Prodigal:002006	CDS	18195	20258	.	+	0	ID=NBEOAGPD_01676;eC_number=1.14.12.17;Name=hmp_1;gene=hmp_1;inference=ab initio prediction:Prodigal:002006,protein motif:HAMAP:MF_01252;locus_tag=NBEOAGPD_01676;product=Flavohemoprotein
M-gregans_32_1	Prodigal:002006	CDS	20348	20812	.	+	0	ID=NBEOAGPD_01677;inference=ab initio prediction:Prodigal:002006;locus_tag=NBEOAGPD_01677;product=hypothetical protein
M-gregans_32_1	Prodigal:002006	CDS	20842	21204	.	+	0	ID=NBEOAGPD_01678;inference=ab initio prediction:Prodigal:002006;locus_tag=NBEOAGPD_01678;product=hypothetical protein
M-gregans_32_1	Prodigal:002006	CDS	21323	22213	.	+	0	ID=NBEOAGPD_01679;Name=dmlR_6;gene=dmlR_6;inference=ab initio prediction:Prodigal:002006,similar to AA sequence:UniProtKB:P76250;locus_tag=NBEOAGPD_01679;product=HTH-type transcriptional regulator DmlR
M-gregans_32_1	Prodigal:002006	CDS	22412	23377	.	+	0	ID=NBEOAGPD_01680;eC_number=4.1.1.114;Name=oleB_1;db_xref=COG:COG0596;gene=oleB_1;inference=ab initio prediction:Prodigal:002006,similar to AA sequence:UniProtKB:Q8PDW8;locus_tag=NBEOAGPD_01680;product=Cis-3-alkyl-4-alkyloxetan-2-one decarboxylase
M-gregans_32_1	Prodigal:002006	CDS	23505	24335	.	-	0	ID=NBEOAGPD_01681;eC_number=1.3.1.87;Name=hcaB_4;gene=hcaB_4;inference=ab initio prediction:Prodigal:002006,protein motif:HAMAP:MF_01647;locus_tag=NBEOAGPD_01681;product=3-phenylpropionate-dihydrodiol/cinnamic acid-dihydrodiol dehydrogenase
M-gregans_32_1	Prodigal:002006	CDS	24352	24507	.	-	0	ID=NBEOAGPD_01682;inference=ab initio prediction:Prodigal:002006;locus_tag=NBEOAGPD_01682;product=hypothetical protein
M-gregans_32_1	Prodigal:002006	CDS	24531	25559	.	+	0	ID=NBEOAGPD_01683;Name=tehA_1;db_xref=COG:COG1275;gene=tehA_1;inference=ab initio prediction:Prodigal:002006,similar to AA sequence:UniProtKB:P25396;locus_tag=NBEOAGPD_01683;product=Tellurite resistance protein TehA
M-gregans_32_1	Prodigal:002006	CDS	26120	26362	.	+	0	ID=NBEOAGPD_01684;inference=ab initio prediction:Prodigal:002006;locus_tag=NBEOAGPD_01684;product=hypothetical protein
M-gregans_32_1	Prodigal:002006	CDS	26607	27104	.	+	0	ID=NBEOAGPD_01685;inference=ab initio prediction:Prodigal:002006;locus_tag=NBEOAGPD_01685;product=hypothetical protein
M-gregans_32_1	Prodigal:002006	CDS	27996	28400	.	-	0	ID=NBEOAGPD_01686;Name=hin;db_xref=COG:COG1961;gene=hin;inference=ab initio prediction:Prodigal:002006,similar to AA sequence:UniProtKB:P03013;locus_tag=NBEOAGPD_01686;product=DNA-invertase hin
M-gregans_32_1	Prodigal:002006	CDS	28797	29084	.	+	0	ID=NBEOAGPD_01687;inference=ab initio prediction:Prodigal:002006;locus_tag=NBEOAGPD_01687;product=hypothetical protein
M-gregans_32_1	Prodigal:002006	CDS	29106	29861	.	+	0	ID=NBEOAGPD_01688;inference=ab initio prediction:Prodigal:002006;locus_tag=NBEOAGPD_01688;product=hypothetical protein
M-gregans_32_1	Prodigal:002006	CDS	29874	30983	.	+	0	ID=NBEOAGPD_01689;inference=ab initio prediction:Prodigal:002006,similar to AA sequence:UniProtKB:Q881J7;locus_tag=NBEOAGPD_01689;product=Blue-light-activated protein
M-gregans_32_1	Prodigal:002006	CDS	31647	31853	.	+	0	ID=NBEOAGPD_01690;inference=ab initio prediction:Prodigal:002006;locus_tag=NBEOAGPD_01690;product=hypothetical protein
M-gregans_32_1	Prodigal:002006	CDS	31949	32056	.	-	0	ID=NBEOAGPD_01691;inference=ab initio prediction:Prodigal:002006;locus_tag=NBEOAGPD_01691;product=hypothetical protein
M-gregans_32_1	Prodigal:002006	CDS	32180	33316	.	-	0	ID=NBEOAGPD_01692;inference=ab initio prediction:Prodigal:002006;locus_tag=NBEOAGPD_01692;product=hypothetical protein
M-gregans_32_1	Prodigal:002006	CDS	33837	33929	.	-	0	ID=NBEOAGPD_01693;inference=ab initio prediction:Prodigal:002006;locus_tag=NBEOAGPD_01693;product=hypothetical protein
M-gregans_32_1	Prodigal:002006	CDS	34050	34244	.	+	0	ID=NBEOAGPD_01694;inference=ab initio prediction:Prodigal:002006;locus_tag=NBEOAGPD_01694;product=hypothetical protein
M-gregans_32_1	Prodigal:002006	CDS	34583	35497	.	-	0	ID=NBEOAGPD_01695;inference=ab initio prediction:Prodigal:002006;locus_tag=NBEOAGPD_01695;product=hypothetical protein
M-gregans_32_1	Prodigal:002006	CDS	35738	35923	.	+	0	ID=NBEOAGPD_01696;inference=ab initio prediction:Prodigal:002006;locus_tag=NBEOAGPD_01696;product=hypothetical protein
M-gregans_32_1	Prodigal:002006	CDS	36711	37103	.	-	0	ID=NBEOAGPD_01697;inference=ab initio prediction:Prodigal:002006;locus_tag=NBEOAGPD_01697;product=hypothetical protein
M-gregans_32_1	Prodigal:002006	CDS	37427	37867	.	-	0	ID=NBEOAGPD_01698;inference=ab initio prediction:Prodigal:002006;locus_tag=NBEOAGPD_01698;product=hypothetical protein
M-gregans_33_1	Prodigal:002006	CDS	405	893	.	+	0	ID=NBEOAGPD_01699;db_xref=COG:COG3039;inference=ab initio prediction:Prodigal:002006,similar to AA sequence:ISfinder:ISMdi26;locus_tag=NBEOAGPD_01699;product=IS5 family transposase ISMdi26
M-gregans_33_1	Prodigal:002006	CDS	936	1178	.	-	0	ID=NBEOAGPD_01700;inference=ab initio prediction:Prodigal:002006;locus_tag=NBEOAGPD_01700;product=hypothetical protein
M-gregans_33_1	Prodigal:002006	CDS	1175	1357	.	-	0	ID=NBEOAGPD_01701;inference=ab initio prediction:Prodigal:002006;locus_tag=NBEOAGPD_01701;product=hypothetical protein
M-gregans_33_1	Prodigal:002006	CDS	1464	1955	.	-	0	ID=NBEOAGPD_01702;inference=ab initio prediction:Prodigal:002006;locus_tag=NBEOAGPD_01702;product=hypothetical protein
M-gregans_33_1	Prodigal:002006	CDS	2031	2459	.	-	0	ID=NBEOAGPD_01703;inference=ab initio prediction:Prodigal:002006;locus_tag=NBEOAGPD_01703;product=hypothetical protein
M-gregans_33_1	Prodigal:002006	CDS	3120	6842	.	-	0	ID=NBEOAGPD_01704;inference=ab initio prediction:Prodigal:002006;locus_tag=NBEOAGPD_01704;product=hypothetical protein
M-gregans_33_1	Prodigal:002006	CDS	7390	7806	.	+	0	ID=NBEOAGPD_01705;inference=ab initio prediction:Prodigal:002006;locus_tag=NBEOAGPD_01705;product=hypothetical protein
M-gregans_33_1	Prodigal:002006	CDS	7887	8537	.	+	0	ID=NBEOAGPD_01706;inference=ab initio prediction:Prodigal:002006;locus_tag=NBEOAGPD_01706;product=hypothetical protein
M-gregans_33_1	Prodigal:002006	CDS	8534	9199	.	-	0	ID=NBEOAGPD_01707;eC_number=2.3.2.6;Name=aat;db_xref=COG:COG2360;gene=aat;inference=ab initio prediction:Prodigal:002006,similar to AA sequence:UniProtKB:P0A8P1;locus_tag=NBEOAGPD_01707;product=Leucyl/phenylalanyl-tRNA--protein transferase
M-gregans_33_1	Prodigal:002006	CDS	9363	9671	.	-	0	ID=NBEOAGPD_01708;inference=ab initio prediction:Prodigal:002006;locus_tag=NBEOAGPD_01708;product=hypothetical protein
M-gregans_33_1	Prodigal:002006	CDS	9747	11099	.	-	0	ID=NBEOAGPD_01709;eC_number=6.3.4.14;Name=accC;db_xref=COG:COG0439;gene=accC;inference=ab initio prediction:Prodigal:002006,similar to AA sequence:UniProtKB:P37798;locus_tag=NBEOAGPD_01709;product=Biotin carboxylase
M-gregans_33_1	Prodigal:002006	CDS	11105	11593	.	-	0	ID=NBEOAGPD_01710;Name=accB;db_xref=COG:COG0511;gene=accB;inference=ab initio prediction:Prodigal:002006,similar to AA sequence:UniProtKB:P0ABD8;locus_tag=NBEOAGPD_01710;product=Biotin carboxyl carrier protein of acetyl-CoA carboxylase
M-gregans_33_1	Prodigal:002006	CDS	11590	12060	.	-	0	ID=NBEOAGPD_01711;eC_number=4.2.1.10;Name=aroQ_1;db_xref=COG:COG0757;gene=aroQ_1;inference=ab initio prediction:Prodigal:002006,similar to AA sequence:UniProtKB:P15474;locus_tag=NBEOAGPD_01711;product=3-dehydroquinate dehydratase
M-gregans_33_1	Prodigal:002006	CDS	12168	12968	.	-	0	ID=NBEOAGPD_01712;inference=ab initio prediction:Prodigal:002006;locus_tag=NBEOAGPD_01712;product=hypothetical protein
M-gregans_33_1	Prodigal:002006	CDS	13180	14334	.	+	0	ID=NBEOAGPD_01713;eC_number=2.6.1.1;Name=aspC_2;db_xref=COG:COG0436;gene=aspC_2;inference=ab initio prediction:Prodigal:002006,similar to AA sequence:UniProtKB:Q9X0Y2;locus_tag=NBEOAGPD_01713;product=Aspartate aminotransferase
M-gregans_33_1	Prodigal:002006	CDS	14399	15097	.	-	0	ID=NBEOAGPD_01714;inference=ab initio prediction:Prodigal:002006;locus_tag=NBEOAGPD_01714;product=hypothetical protein
M-gregans_34_1	Prodigal:002006	CDS	964	2433	.	-	0	ID=NBEOAGPD_01715;Name=flgE_2;db_xref=COG:COG1749;gene=flgE_2;inference=ab initio prediction:Prodigal:002006,similar to AA sequence:UniProtKB:P0A1J1;locus_tag=NBEOAGPD_01715;product=Flagellar hook protein FlgE
M-gregans_34_1	Prodigal:002006	CDS	2671	3138	.	+	0	ID=NBEOAGPD_01716;inference=ab initio prediction:Prodigal:002006;locus_tag=NBEOAGPD_01716;product=hypothetical protein
M-gregans_34_1	Prodigal:002006	CDS	3193	3648	.	+	0	ID=NBEOAGPD_01717;Name=cheY_2;db_xref=COG:COG0784;gene=cheY_2;inference=ab initio prediction:Prodigal:002006,similar to AA sequence:UniProtKB:P0AE67;locus_tag=NBEOAGPD_01717;product=Chemotaxis protein CheY
M-gregans_34_1	Prodigal:002006	CDS	3674	5293	.	-	0	ID=NBEOAGPD_01718;Name=prfC;db_xref=COG:COG4108;gene=prfC;inference=ab initio prediction:Prodigal:002006,similar to AA sequence:UniProtKB:P0A7I4;locus_tag=NBEOAGPD_01718;product=Peptide chain release factor RF3
M-gregans_34_1	Prodigal:002006	CDS	5408	6151	.	-	0	ID=NBEOAGPD_01719;eC_number=1.3.1.87;Name=hcaB_5;gene=hcaB_5;inference=ab initio prediction:Prodigal:002006,protein motif:HAMAP:MF_01647;locus_tag=NBEOAGPD_01719;product=3-phenylpropionate-dihydrodiol/cinnamic acid-dihydrodiol dehydrogenase
M-gregans_34_1	Aragorn:001002	tRNA	6242	6316	.	+	.	ID=NBEOAGPD_01720;inference=COORDINATES:profile:Aragorn:001002;locus_tag=NBEOAGPD_01720;product=tRNA-Gln(ttg)
M-gregans_34_1	Prodigal:002006	CDS	6378	8297	.	+	0	ID=NBEOAGPD_01721;inference=ab initio prediction:Prodigal:002006;locus_tag=NBEOAGPD_01721;product=hypothetical protein
M-gregans_34_1	Prodigal:002006	CDS	8387	9916	.	+	0	ID=NBEOAGPD_01722;inference=ab initio prediction:Prodigal:002006;locus_tag=NBEOAGPD_01722;product=hypothetical protein
M-gregans_34_1	Prodigal:002006	CDS	9872	11260	.	-	0	ID=NBEOAGPD_01723;inference=ab initio prediction:Prodigal:002006;locus_tag=NBEOAGPD_01723;product=hypothetical protein
M-gregans_34_1	Prodigal:002006	CDS	11796	12428	.	+	0	ID=NBEOAGPD_01724;Name=bin3;gene=bin3;inference=ab initio prediction:Prodigal:002006,similar to AA sequence:UniProtKB:P20384;locus_tag=NBEOAGPD_01724;product=Putative transposon Tn552 DNA-invertase bin3
M-gregans_34_1	Prodigal:002006	CDS	12494	13042	.	-	0	ID=NBEOAGPD_01725;inference=ab initio prediction:Prodigal:002006;locus_tag=NBEOAGPD_01725;product=hypothetical protein
M-gregans_34_1	Prodigal:002006	CDS	13313	13675	.	+	0	ID=NBEOAGPD_01726;inference=ab initio prediction:Prodigal:002006;locus_tag=NBEOAGPD_01726;product=hypothetical protein
M-gregans_34_1	Prodigal:002006	CDS	13678	15480	.	+	0	ID=NBEOAGPD_01727;inference=ab initio prediction:Prodigal:002006;locus_tag=NBEOAGPD_01727;product=hypothetical protein
M-gregans_34_1	Prodigal:002006	CDS	15504	16217	.	+	0	ID=NBEOAGPD_01728;inference=ab initio prediction:Prodigal:002006;locus_tag=NBEOAGPD_01728;product=hypothetical protein
M-gregans_35_1	Prodigal:002006	CDS	1421	2461	.	+	0	ID=NBEOAGPD_01729;inference=ab initio prediction:Prodigal:002006;locus_tag=NBEOAGPD_01729;product=hypothetical protein
M-gregans_35_1	Prodigal:002006	CDS	2986	3828	.	-	0	ID=NBEOAGPD_01730;inference=ab initio prediction:Prodigal:002006;locus_tag=NBEOAGPD_01730;product=hypothetical protein
M-gregans_35_1	Prodigal:002006	CDS	4269	6431	.	-	0	ID=NBEOAGPD_01731;eC_number=5.4.99.2;Name=mutB;db_xref=COG:COG1884;gene=mutB;inference=ab initio prediction:Prodigal:002006,similar to AA sequence:UniProtKB:P9WJK5;locus_tag=NBEOAGPD_01731;product=putative methylmalonyl-CoA mutase large subunit
M-gregans_35_1	Prodigal:002006	CDS	6673	8298	.	+	0	ID=NBEOAGPD_01732;eC_number=5.4.2.2;Name=pgm;db_xref=COG:COG0033;gene=pgm;inference=ab initio prediction:Prodigal:002006,similar to AA sequence:UniProtKB:P39671;locus_tag=NBEOAGPD_01732;product=Phosphoglucomutase
M-gregans_35_1	Prodigal:002006	CDS	8357	9748	.	-	0	ID=NBEOAGPD_01733;eC_number=3.1.4.-;db_xref=COG:COG2206;inference=ab initio prediction:Prodigal:002006,similar to AA sequence:UniProtKB:Q9KL18;locus_tag=NBEOAGPD_01733;product=3'3'-cGAMP-specific phosphodiesterase 3
M-gregans_35_1	Prodigal:002006	CDS	10162	12504	.	+	0	ID=NBEOAGPD_01734;eC_number=4.1.1.17;Name=speF;db_xref=COG:COG1982;gene=speF;inference=ab initio prediction:Prodigal:002006,similar to AA sequence:UniProtKB:P24169;locus_tag=NBEOAGPD_01734;product=Inducible ornithine decarboxylase
M-gregans_35_1	Prodigal:002006	CDS	12504	13130	.	+	0	ID=NBEOAGPD_01735;eC_number=2.3.1.189;Name=mshD_1;gene=mshD_1;inference=ab initio prediction:Prodigal:002006,protein motif:HAMAP:MF_01698;locus_tag=NBEOAGPD_01735;product=Mycothiol acetyltransferase
M-gregans_35_1	Prodigal:002006	CDS	13251	14141	.	-	0	ID=NBEOAGPD_01736;eC_number=3.1.1.92;inference=ab initio prediction:Prodigal:002006,similar to AA sequence:UniProtKB:A6XIG7;locus_tag=NBEOAGPD_01736;product=4-sulfomuconolactone hydrolase
M-gregans_35_1	Prodigal:002006	CDS	14168	15472	.	-	0	ID=NBEOAGPD_01737;Name=naiP_1;gene=naiP_1;inference=ab initio prediction:Prodigal:002006,similar to AA sequence:UniProtKB:O34691;locus_tag=NBEOAGPD_01737;product=Putative niacin/nicotinamide transporter NaiP
M-gregans_35_1	Prodigal:002006	CDS	15581	17266	.	-	0	ID=NBEOAGPD_01738;inference=ab initio prediction:Prodigal:002006;locus_tag=NBEOAGPD_01738;product=hypothetical protein
M-gregans_35_1	Prodigal:002006	CDS	17582	18700	.	+	0	ID=NBEOAGPD_01739;eC_number=2.6.1.9;Name=hisC_1;gene=hisC_1;inference=ab initio prediction:Prodigal:002006,similar to AA sequence:UniProtKB:P34037;locus_tag=NBEOAGPD_01739;product=Histidinol-phosphate aminotransferase
M-gregans_35_1	Prodigal:002006	CDS	18693	19622	.	+	0	ID=NBEOAGPD_01740;eC_number=1.3.1.43;Name=tyrC;gene=tyrC;inference=ab initio prediction:Prodigal:002006,similar to AA sequence:UniProtKB:Q04983;locus_tag=NBEOAGPD_01740;product=Cyclohexadienyl dehydrogenase
M-gregans_35_1	Prodigal:002006	CDS	19635	20843	.	-	0	ID=NBEOAGPD_01741;inference=ab initio prediction:Prodigal:002006;locus_tag=NBEOAGPD_01741;product=hypothetical protein
M-gregans_35_1	Prodigal:002006	CDS	20940	22067	.	-	0	ID=NBEOAGPD_01742;inference=ab initio prediction:Prodigal:002006;locus_tag=NBEOAGPD_01742;product=hypothetical protein
M-gregans_35_1	Prodigal:002006	CDS	22169	22531	.	-	0	ID=NBEOAGPD_01743;inference=ab initio prediction:Prodigal:002006;locus_tag=NBEOAGPD_01743;product=hypothetical protein
M-gregans_35_1	Aragorn:001002	tRNA	22750	22842	.	+	.	ID=NBEOAGPD_01744;inference=COORDINATES:profile:Aragorn:001002;locus_tag=NBEOAGPD_01744;product=tRNA-Ala(tgc)
M-gregans_35_1	Prodigal:002006	CDS	23643	25400	.	-	0	ID=NBEOAGPD_01745;eC_number=3.4.19.13;Name=ggt_1;db_xref=COG:COG0405;gene=ggt_1;inference=ab initio prediction:Prodigal:002006,similar to AA sequence:UniProtKB:P18956;locus_tag=NBEOAGPD_01745;product=Glutathione hydrolase proenzyme
M-gregans_35_1	Prodigal:002006	CDS	25631	25951	.	+	0	ID=NBEOAGPD_01746;inference=ab initio prediction:Prodigal:002006;locus_tag=NBEOAGPD_01746;product=hypothetical protein
M-gregans_35_1	Prodigal:002006	CDS	26792	27121	.	-	0	ID=NBEOAGPD_01747;inference=ab initio prediction:Prodigal:002006;locus_tag=NBEOAGPD_01747;product=hypothetical protein
M-gregans_36_1	Prodigal:002006	CDS	117	425	.	+	0	ID=NBEOAGPD_01748;eC_number=2.7.2.1;Name=ackA_2;db_xref=COG:COG0282;gene=ackA_2;inference=ab initio prediction:Prodigal:002006,similar to AA sequence:UniProtKB:B2HPZ3;locus_tag=NBEOAGPD_01748;product=Acetate kinase
M-gregans_36_1	Prodigal:002006	CDS	440	943	.	+	0	ID=NBEOAGPD_01749;inference=ab initio prediction:Prodigal:002006;locus_tag=NBEOAGPD_01749;product=hypothetical protein
M-gregans_36_1	Prodigal:002006	CDS	974	3292	.	+	0	ID=NBEOAGPD_01750;inference=ab initio prediction:Prodigal:002006;locus_tag=NBEOAGPD_01750;product=hypothetical protein
M-gregans_36_1	Prodigal:002006	CDS	3317	4099	.	+	0	ID=NBEOAGPD_01751;eC_number=1.3.1.9;Name=fabI_1;db_xref=COG:COG0623;gene=fabI_1;inference=ab initio prediction:Prodigal:002006,similar to AA sequence:UniProtKB:P16657;locus_tag=NBEOAGPD_01751;product=Enoyl-[acyl-carrier-protein] reductase [NADH] FabI
M-gregans_36_1	Prodigal:002006	CDS	4139	4840	.	-	0	ID=NBEOAGPD_01752;inference=ab initio prediction:Prodigal:002006;locus_tag=NBEOAGPD_01752;product=hypothetical protein
M-gregans_36_1	Prodigal:002006	CDS	5060	5836	.	+	0	ID=NBEOAGPD_01753;eC_number=4.1.2.17;Name=fucA;gene=fucA;inference=ab initio prediction:Prodigal:002006,protein motif:HAMAP:MF_00987;locus_tag=NBEOAGPD_01753;product=L-fuculose phosphate aldolase
M-gregans_36_1	Prodigal:002006	CDS	5945	7489	.	+	0	ID=NBEOAGPD_01754;Name=ddpA;db_xref=COG:COG0747;gene=ddpA;inference=ab initio prediction:Prodigal:002006,similar to AA sequence:UniProtKB:P76128;locus_tag=NBEOAGPD_01754;product=putative D%2CD-dipeptide-binding periplasmic protein DdpA
M-gregans_36_1	Prodigal:002006	CDS	7499	8470	.	+	0	ID=NBEOAGPD_01755;Name=dppB_2;db_xref=COG:COG0601;gene=dppB_2;inference=ab initio prediction:Prodigal:002006,similar to AA sequence:UniProtKB:P0AEF8;locus_tag=NBEOAGPD_01755;product=Dipeptide transport system permease protein DppB
M-gregans_36_1	Prodigal:002006	CDS	8467	9372	.	+	0	ID=NBEOAGPD_01756;Name=dppC_2;db_xref=COG:COG1173;gene=dppC_2;inference=ab initio prediction:Prodigal:002006,similar to AA sequence:UniProtKB:P26904;locus_tag=NBEOAGPD_01756;product=Dipeptide transport system permease protein DppC
M-gregans_36_1	Prodigal:002006	CDS	9375	11000	.	+	0	ID=NBEOAGPD_01757;eC_number=7.4.2.10;Name=gsiA_2;db_xref=COG:COG1123;gene=gsiA_2;inference=ab initio prediction:Prodigal:002006,similar to AA sequence:UniProtKB:P75796;locus_tag=NBEOAGPD_01757;product=Glutathione import ATP-binding protein GsiA
M-gregans_36_1	Prodigal:002006	CDS	10997	11953	.	+	0	ID=NBEOAGPD_01758;eC_number=1.1.1.79;Name=ghrA_2;db_xref=COG:COG0111;gene=ghrA_2;inference=ab initio prediction:Prodigal:002006,similar to AA sequence:UniProtKB:P75913;locus_tag=NBEOAGPD_01758;product=Glyoxylate/hydroxypyruvate reductase A
M-gregans_36_1	Prodigal:002006	CDS	12003	12674	.	-	0	ID=NBEOAGPD_01759;eC_number=3.1.26.4;Name=rnhA_1;gene=rnhA_1;inference=ab initio prediction:Prodigal:002006,protein motif:HAMAP:MF_00042;locus_tag=NBEOAGPD_01759;product=Ribonuclease H
M-gregans_36_1	Prodigal:002006	CDS	13023	14495	.	-	0	ID=NBEOAGPD_01760;Name=bdlA_2;db_xref=COG:COG0840;gene=bdlA_2;inference=ab initio prediction:Prodigal:002006,similar to AA sequence:UniProtKB:Q9I3S1;locus_tag=NBEOAGPD_01760;product=Biofilm dispersion protein BdlA
M-gregans_36_1	Prodigal:002006	CDS	14936	16333	.	+	0	ID=NBEOAGPD_01761;eC_number=1.14.15.32;Name=ptlI;db_xref=COG:COG2124;gene=ptlI;inference=ab initio prediction:Prodigal:002006,similar to AA sequence:UniProtKB:Q82IY3;locus_tag=NBEOAGPD_01761;product=Pentalenene oxygenase
M-gregans_36_1	Prodigal:002006	CDS	16323	18776	.	+	0	ID=NBEOAGPD_01762;inference=ab initio prediction:Prodigal:002006;locus_tag=NBEOAGPD_01762;product=hypothetical protein
M-gregans_36_1	Prodigal:002006	CDS	18870	21872	.	+	0	ID=NBEOAGPD_01763;inference=ab initio prediction:Prodigal:002006;locus_tag=NBEOAGPD_01763;product=hypothetical protein
M-gregans_36_1	Prodigal:002006	CDS	21904	22212	.	-	0	ID=NBEOAGPD_01764;inference=ab initio prediction:Prodigal:002006;locus_tag=NBEOAGPD_01764;product=hypothetical protein
M-gregans_36_1	Prodigal:002006	CDS	22622	24385	.	+	0	ID=NBEOAGPD_01765;Name=prsD_2;gene=prsD_2;inference=ab initio prediction:Prodigal:002006,similar to AA sequence:UniProtKB:Q7ANN4;locus_tag=NBEOAGPD_01765;product=Type I secretion system ATP-binding protein PrsD
M-gregans_36_1	Prodigal:002006	CDS	24389	25756	.	+	0	ID=NBEOAGPD_01766;Name=prsE_1;gene=prsE_1;inference=ab initio prediction:Prodigal:002006,similar to AA sequence:UniProtKB:Q7ANN5;locus_tag=NBEOAGPD_01766;product=Type I secretion system membrane fusion protein PrsE
M-gregans_36_1	Prodigal:002006	CDS	25796	28273	.	+	0	ID=NBEOAGPD_01767;inference=ab initio prediction:Prodigal:002006;locus_tag=NBEOAGPD_01767;product=hypothetical protein
M-gregans_36_1	Prodigal:002006	CDS	28331	28576	.	-	0	ID=NBEOAGPD_01768;inference=ab initio prediction:Prodigal:002006;locus_tag=NBEOAGPD_01768;product=hypothetical protein
M-gregans_36_1	Prodigal:002006	CDS	28793	29494	.	+	0	ID=NBEOAGPD_01769;inference=ab initio prediction:Prodigal:002006;locus_tag=NBEOAGPD_01769;product=hypothetical protein
M-gregans_36_1	Prodigal:002006	CDS	29437	30183	.	-	0	ID=NBEOAGPD_01770;inference=ab initio prediction:Prodigal:002006;locus_tag=NBEOAGPD_01770;product=hypothetical protein
M-gregans_36_1	Prodigal:002006	CDS	31047	32162	.	+	0	ID=NBEOAGPD_01771;eC_number=3.1.4.53;Name=cpdA_3;gene=cpdA_3;inference=ab initio prediction:Prodigal:002006,protein motif:HAMAP:MF_00905;locus_tag=NBEOAGPD_01771;product=3'%2C5'-cyclic adenosine monophosphate phosphodiesterase CpdA
M-gregans_36_1	Prodigal:002006	CDS	32217	33485	.	+	0	ID=NBEOAGPD_01772;Name=arsB;db_xref=COG:COG1055;gene=arsB;inference=ab initio prediction:Prodigal:002006,similar to AA sequence:UniProtKB:P0AB93;locus_tag=NBEOAGPD_01772;product=Arsenical pump membrane protein
M-gregans_36_1	Prodigal:002006	CDS	33518	34456	.	+	0	ID=NBEOAGPD_01773;inference=ab initio prediction:Prodigal:002006;locus_tag=NBEOAGPD_01773;product=hypothetical protein
M-gregans_36_1	Prodigal:002006	CDS	34851	35360	.	+	0	ID=NBEOAGPD_01774;Name=fecI;db_xref=COG:COG1595;gene=fecI;inference=ab initio prediction:Prodigal:002006,similar to AA sequence:UniProtKB:P23484;locus_tag=NBEOAGPD_01774;product=putative RNA polymerase sigma factor FecI
M-gregans_36_1	Prodigal:002006	CDS	35402	36409	.	+	0	ID=NBEOAGPD_01775;Name=fecR;db_xref=COG:COG3712;gene=fecR;inference=ab initio prediction:Prodigal:002006,similar to AA sequence:UniProtKB:P23485;locus_tag=NBEOAGPD_01775;product=Protein FecR
M-gregans_37_1	Prodigal:002006	CDS	793	1794	.	+	0	ID=NBEOAGPD_01776;inference=ab initio prediction:Prodigal:002006;locus_tag=NBEOAGPD_01776;product=hypothetical protein
M-gregans_37_1	Prodigal:002006	CDS	1798	2622	.	-	0	ID=NBEOAGPD_01777;eC_number=2.1.2.11;Name=panB;db_xref=COG:COG0413;gene=panB;inference=ab initio prediction:Prodigal:002006,similar to AA sequence:UniProtKB:P9WIL7;locus_tag=NBEOAGPD_01777;product=3-methyl-2-oxobutanoate hydroxymethyltransferase
M-gregans_37_1	Prodigal:002006	CDS	2810	3562	.	+	0	ID=NBEOAGPD_01778;eC_number=3.4.11.18;Name=mapB;db_xref=COG:COG0024;gene=mapB;inference=ab initio prediction:Prodigal:002006,similar to AA sequence:UniProtKB:O34484;locus_tag=NBEOAGPD_01778;product=Methionine aminopeptidase 2
M-gregans_37_1	Prodigal:002006	CDS	3578	4267	.	-	0	ID=NBEOAGPD_01779;inference=ab initio prediction:Prodigal:002006;locus_tag=NBEOAGPD_01779;product=hypothetical protein
M-gregans_37_1	Prodigal:002006	CDS	4264	4473	.	-	0	ID=NBEOAGPD_01780;inference=ab initio prediction:Prodigal:002006;locus_tag=NBEOAGPD_01780;product=hypothetical protein
M-gregans_37_1	Prodigal:002006	CDS	4577	5398	.	-	0	ID=NBEOAGPD_01781;eC_number=2.7.8.26;Name=cobV;gene=cobV;inference=ab initio prediction:Prodigal:002006,similar to AA sequence:UniProtKB:P29936;locus_tag=NBEOAGPD_01781;product=Adenosylcobinamide-GDP ribazoletransferase
M-gregans_37_1	Prodigal:002006	CDS	5537	6556	.	+	0	ID=NBEOAGPD_01782;eC_number=2.4.2.21;Name=cobU;gene=cobU;inference=ab initio prediction:Prodigal:002006,similar to AA sequence:UniProtKB:P29935;locus_tag=NBEOAGPD_01782;product=Nicotinate-nucleotide--dimethylbenzimidazole phosphoribosyltransferase
M-gregans_37_1	Prodigal:002006	CDS	6660	7016	.	+	0	ID=NBEOAGPD_01783;eC_number=4.1.2.50;Name=queD;db_xref=COG:COG0720;gene=queD;inference=ab initio prediction:Prodigal:002006,similar to AA sequence:UniProtKB:P65870;locus_tag=NBEOAGPD_01783;product=6-carboxy-5%2C6%2C7%2C8-tetrahydropterin synthase
M-gregans_37_1	Prodigal:002006	CDS	7009	7770	.	+	0	ID=NBEOAGPD_01784;eC_number=6.3.4.20;Name=queC_2;db_xref=COG:COG0603;gene=queC_2;inference=ab initio prediction:Prodigal:002006,similar to AA sequence:UniProtKB:O31675;locus_tag=NBEOAGPD_01784;product=7-cyano-7-deazaguanine synthase
M-gregans_37_1	Prodigal:002006	CDS	7797	9494	.	-	0	ID=NBEOAGPD_01785;inference=ab initio prediction:Prodigal:002006;locus_tag=NBEOAGPD_01785;product=hypothetical protein
M-gregans_37_1	Prodigal:002006	CDS	9808	10782	.	+	0	ID=NBEOAGPD_01786;inference=ab initio prediction:Prodigal:002006;locus_tag=NBEOAGPD_01786;product=hypothetical protein
M-gregans_37_1	Prodigal:002006	CDS	10826	11635	.	+	0	ID=NBEOAGPD_01787;inference=ab initio prediction:Prodigal:002006;locus_tag=NBEOAGPD_01787;product=hypothetical protein
M-gregans_37_1	Prodigal:002006	CDS	11639	12220	.	+	0	ID=NBEOAGPD_01788;inference=ab initio prediction:Prodigal:002006;locus_tag=NBEOAGPD_01788;product=hypothetical protein
M-gregans_37_1	Prodigal:002006	CDS	12217	13173	.	-	0	ID=NBEOAGPD_01789;eC_number=1.3.1.-;Name=dusA;db_xref=COG:COG0042;gene=dusA;inference=ab initio prediction:Prodigal:002006,similar to AA sequence:UniProtKB:P32695;locus_tag=NBEOAGPD_01789;product=tRNA-dihydrouridine(20/20a) synthase
M-gregans_37_1	Prodigal:002006	CDS	13998	14525	.	+	0	ID=NBEOAGPD_01790;inference=ab initio prediction:Prodigal:002006;locus_tag=NBEOAGPD_01790;product=hypothetical protein
M-gregans_37_1	Prodigal:002006	CDS	14834	16516	.	+	0	ID=NBEOAGPD_01791;inference=ab initio prediction:Prodigal:002006;locus_tag=NBEOAGPD_01791;product=hypothetical protein
M-gregans_37_1	Prodigal:002006	CDS	16705	16827	.	-	0	ID=NBEOAGPD_01792;inference=ab initio prediction:Prodigal:002006;locus_tag=NBEOAGPD_01792;product=hypothetical protein
M-gregans_37_1	Prodigal:002006	CDS	16976	18502	.	-	0	ID=NBEOAGPD_01793;inference=ab initio prediction:Prodigal:002006;locus_tag=NBEOAGPD_01793;product=hypothetical protein
M-gregans_37_1	Prodigal:002006	CDS	18880	19188	.	-	0	ID=NBEOAGPD_01794;inference=ab initio prediction:Prodigal:002006;locus_tag=NBEOAGPD_01794;product=hypothetical protein
M-gregans_37_1	Prodigal:002006	CDS	19431	19583	.	+	0	ID=NBEOAGPD_01795;inference=ab initio prediction:Prodigal:002006;locus_tag=NBEOAGPD_01795;product=hypothetical protein
M-gregans_38_1	Prodigal:002006	CDS	18	1862	.	+	0	ID=NBEOAGPD_01796;eC_number=2.4.1.227;Name=murG_1;gene=murG_1;inference=ab initio prediction:Prodigal:002006,protein motif:HAMAP:MF_00033;locus_tag=NBEOAGPD_01796;product=UDP-N-acetylglucosamine--N-acetylmuramyl-(pentapeptide) pyrophosphoryl-undecaprenol N-acetylglucosamine transferase
M-gregans_38_1	Prodigal:002006	CDS	1859	3688	.	+	0	ID=NBEOAGPD_01797;eC_number=7.4.2.10;Name=gsiA_3;db_xref=COG:COG1123;gene=gsiA_3;inference=ab initio prediction:Prodigal:002006,similar to AA sequence:UniProtKB:P75796;locus_tag=NBEOAGPD_01797;product=Glutathione import ATP-binding protein GsiA
M-gregans_38_1	Prodigal:002006	CDS	3688	4560	.	+	0	ID=NBEOAGPD_01798;inference=ab initio prediction:Prodigal:002006;locus_tag=NBEOAGPD_01798;product=hypothetical protein
M-gregans_38_1	Prodigal:002006	CDS	4764	6635	.	+	0	ID=NBEOAGPD_01799;Name=agpA;gene=agpA;inference=ab initio prediction:Prodigal:002006,similar to AA sequence:UniProtKB:Q9X4Y1;locus_tag=NBEOAGPD_01799;product=Periplasmic alpha-galactoside-binding protein
M-gregans_38_1	Prodigal:002006	CDS	6730	7746	.	+	0	ID=NBEOAGPD_01800;Name=dppB_3;db_xref=COG:COG0601;gene=dppB_3;inference=ab initio prediction:Prodigal:002006,similar to AA sequence:UniProtKB:P0AEF8;locus_tag=NBEOAGPD_01800;product=Dipeptide transport system permease protein DppB
M-gregans_38_1	Prodigal:002006	CDS	7746	8876	.	+	0	ID=NBEOAGPD_01801;inference=ab initio prediction:Prodigal:002006;locus_tag=NBEOAGPD_01801;product=hypothetical protein
M-gregans_38_1	Prodigal:002006	CDS	8887	10221	.	+	0	ID=NBEOAGPD_01802;eC_number=1.1.1.136;Name=wbpA;db_xref=COG:COG0677;gene=wbpA;inference=ab initio prediction:Prodigal:002006,similar to AA sequence:UniProtKB:G3XD94;locus_tag=NBEOAGPD_01802;product=UDP-N-acetyl-D-glucosamine 6-dehydrogenase
M-gregans_38_1	Prodigal:002006	CDS	10343	11611	.	-	0	ID=NBEOAGPD_01803;inference=ab initio prediction:Prodigal:002006,similar to AA sequence:ISfinder:TnXax1;locus_tag=NBEOAGPD_01803;product=Tn3 family transposase TnXax1
M-gregans_38_1	Prodigal:002006	CDS	11624	12997	.	-	0	ID=NBEOAGPD_01804;inference=ab initio prediction:Prodigal:002006;locus_tag=NBEOAGPD_01804;product=hypothetical protein
M-gregans_38_1	Prodigal:002006	CDS	13051	15360	.	-	0	ID=NBEOAGPD_01805;Name=ydeP_2;db_xref=COG:COG0243;gene=ydeP_2;inference=ab initio prediction:Prodigal:002006,similar to AA sequence:UniProtKB:P77561;locus_tag=NBEOAGPD_01805;product=Protein YdeP
M-gregans_38_1	Prodigal:002006	CDS	15528	15701	.	+	0	ID=NBEOAGPD_01806;Name=smtA;gene=smtA;inference=ab initio prediction:Prodigal:002006,similar to AA sequence:UniProtKB:P30331;locus_tag=NBEOAGPD_01806;product=Metallothionein
M-gregans_38_1	Prodigal:002006	CDS	15717	17858	.	-	0	ID=NBEOAGPD_01807;db_xref=COG:COG1629;inference=ab initio prediction:Prodigal:002006,similar to AA sequence:UniProtKB:Q9JZN9;locus_tag=NBEOAGPD_01807;product=putative TonB-dependent receptor
M-gregans_38_1	Prodigal:002006	CDS	18133	18789	.	-	0	ID=NBEOAGPD_01808;Name=slyA_1;gene=slyA_1;inference=ab initio prediction:Prodigal:002006,protein motif:HAMAP:MF_01819;locus_tag=NBEOAGPD_01808;product=Transcriptional regulator SlyA
M-gregans_38_1	Prodigal:002006	CDS	18965	19354	.	-	0	ID=NBEOAGPD_01809;Name=algB;db_xref=COG:COG2204;gene=algB;inference=ab initio prediction:Prodigal:002006,similar to AA sequence:UniProtKB:P23747;locus_tag=NBEOAGPD_01809;product=Alginate biosynthesis transcriptional regulatory protein AlgB
M-gregans_38_1	Prodigal:002006	CDS	19453	20724	.	-	0	ID=NBEOAGPD_01810;eC_number=2.6.1.62;Name=bioA;db_xref=COG:COG0161;gene=bioA;inference=ab initio prediction:Prodigal:002006,similar to AA sequence:UniProtKB:P12995;locus_tag=NBEOAGPD_01810;product=Adenosylmethionine-8-amino-7-oxononanoate aminotransferase
M-gregans_38_1	Prodigal:002006	CDS	20804	21925	.	+	0	ID=NBEOAGPD_01811;eC_number=2.3.1.47;Name=bioF_1;db_xref=COG:COG0156;gene=bioF_1;inference=ab initio prediction:Prodigal:002006,similar to AA sequence:UniProtKB:P53556;locus_tag=NBEOAGPD_01811;product=8-amino-7-oxononanoate synthase 2
M-gregans_39_1	Prodigal:002006	CDS	48	203	.	+	0	ID=NBEOAGPD_01812;inference=ab initio prediction:Prodigal:002006;locus_tag=NBEOAGPD_01812;product=hypothetical protein
M-gregans_39_1	Prodigal:002006	CDS	126	800	.	-	0	ID=NBEOAGPD_01813;Name=rspR_3;db_xref=COG:COG1802;gene=rspR_3;inference=ab initio prediction:Prodigal:002006,similar to AA sequence:UniProtKB:P0ACM2;locus_tag=NBEOAGPD_01813;product=HTH-type transcriptional repressor RspR
M-gregans_39_1	Prodigal:002006	CDS	1256	2269	.	+	0	ID=NBEOAGPD_01814;inference=ab initio prediction:Prodigal:002006;locus_tag=NBEOAGPD_01814;product=hypothetical protein
M-gregans_39_1	Prodigal:002006	CDS	2373	2855	.	+	0	ID=NBEOAGPD_01815;inference=ab initio prediction:Prodigal:002006;locus_tag=NBEOAGPD_01815;product=hypothetical protein
M-gregans_39_1	Prodigal:002006	CDS	2866	4404	.	+	0	ID=NBEOAGPD_01816;inference=ab initio prediction:Prodigal:002006;locus_tag=NBEOAGPD_01816;product=hypothetical protein
M-gregans_39_1	Prodigal:002006	CDS	4481	5194	.	+	0	ID=NBEOAGPD_01817;Name=rspR_4;db_xref=COG:COG1802;gene=rspR_4;inference=ab initio prediction:Prodigal:002006,similar to AA sequence:UniProtKB:P0ACM2;locus_tag=NBEOAGPD_01817;product=HTH-type transcriptional repressor RspR
M-gregans_39_1	Prodigal:002006	CDS	5288	6553	.	+	0	ID=NBEOAGPD_01818;eC_number=2.8.3.19;Name=uctC_2;gene=uctC_2;inference=ab initio prediction:Prodigal:002006,similar to AA sequence:UniProtKB:A9X6P9;locus_tag=NBEOAGPD_01818;product=Acetyl-CoA:oxalate CoA-transferase
M-gregans_39_1	Prodigal:002006	CDS	6550	7323	.	+	0	ID=NBEOAGPD_01819;eC_number=4.2.1.150;Name=crt_1;db_xref=COG:COG1024;gene=crt_1;inference=ab initio prediction:Prodigal:002006,similar to AA sequence:UniProtKB:P52046;locus_tag=NBEOAGPD_01819;product=Short-chain-enoyl-CoA hydratase
M-gregans_39_1	Prodigal:002006	CDS	7542	8597	.	-	0	ID=NBEOAGPD_01820;eC_number=4.1.2.49;Name=ltaA;gene=ltaA;inference=ab initio prediction:Prodigal:002006,similar to AA sequence:UniProtKB:O07051;locus_tag=NBEOAGPD_01820;product=L-allo-threonine aldolase
M-gregans_39_1	Prodigal:002006	CDS	9093	9413	.	+	0	ID=NBEOAGPD_01821;inference=ab initio prediction:Prodigal:002006;locus_tag=NBEOAGPD_01821;product=hypothetical protein
M-gregans_39_1	Prodigal:002006	CDS	9426	9530	.	+	0	ID=NBEOAGPD_01822;inference=ab initio prediction:Prodigal:002006;locus_tag=NBEOAGPD_01822;product=hypothetical protein
[truncated: 6,625,390 more chars]
