# Supplementary material for: Comprehensive Comparative Genomics and Phenotyping of Methylobacterium Species
Source: Front Microbiol. 2021 Oct 6;12:740610. doi: 10.3389/fmicb.2021.740610 (PMC8561711; doi:10.3389/fmicb.2021.740610)
Supplement: Supplementary file 8 [file Data_Sheet_2.ZIP › Mb_frigidaeris.gff]

##gff-version 3
##sequence-region NODE_1_length_374537_cov_83.914250 1 374537
##sequence-region NODE_2_length_344892_cov_83.612372 1 344892
##sequence-region NODE_3_length_342336_cov_83.078807 1 342336
##sequence-region NODE_4_length_312233_cov_81.492507 1 312233
##sequence-region NODE_5_length_303137_cov_83.635323 1 303137
##sequence-region NODE_6_length_286780_cov_82.427769 1 286780
##sequence-region NODE_7_length_259573_cov_84.358064 1 259573
##sequence-region NODE_8_length_219910_cov_82.949562 1 219910
##sequence-region NODE_9_length_218538_cov_83.521665 1 218538
##sequence-region NODE_10_length_204083_cov_83.643206 1 204083
##sequence-region NODE_11_length_198792_cov_83.728425 1 198792
##sequence-region NODE_12_length_195441_cov_81.166010 1 195441
##sequence-region NODE_13_length_180119_cov_83.435967 1 180119
##sequence-region NODE_14_length_172940_cov_83.857055 1 172940
##sequence-region NODE_15_length_160840_cov_81.822521 1 160840
##sequence-region NODE_16_length_157499_cov_83.415818 1 157499
##sequence-region NODE_17_length_154034_cov_80.264328 1 154034
##sequence-region NODE_18_length_145047_cov_82.940638 1 145047
##sequence-region NODE_19_length_135874_cov_84.463499 1 135874
##sequence-region NODE_20_length_132649_cov_82.513794 1 132649
##sequence-region NODE_21_length_129140_cov_81.859581 1 129140
##sequence-region NODE_22_length_111321_cov_84.170789 1 111321
##sequence-region NODE_23_length_110209_cov_82.888520 1 110209
##sequence-region NODE_24_length_108073_cov_87.502925 1 108073
##sequence-region NODE_25_length_101267_cov_83.259248 1 101267
##sequence-region NODE_26_length_88953_cov_82.819411 1 88953
##sequence-region NODE_27_length_83863_cov_83.368151 1 83863
##sequence-region NODE_28_length_79702_cov_84.328738 1 79702
##sequence-region NODE_29_length_77299_cov_82.805499 1 77299
##sequence-region NODE_30_length_75237_cov_84.409180 1 75237
##sequence-region NODE_31_length_69744_cov_83.483333 1 69744
##sequence-region NODE_32_length_67723_cov_81.921913 1 67723
##sequence-region NODE_33_length_67513_cov_81.802144 1 67513
##sequence-region NODE_34_length_66747_cov_81.918341 1 66747
##sequence-region NODE_35_length_63293_cov_156.949556 1 63293
##sequence-region NODE_36_length_62587_cov_82.083205 1 62587
##sequence-region NODE_37_length_62096_cov_82.725407 1 62096
##sequence-region NODE_38_length_60447_cov_85.081402 1 60447
##sequence-region NODE_39_length_60379_cov_78.998922 1 60379
##sequence-region NODE_40_length_60077_cov_83.091533 1 60077
##sequence-region NODE_41_length_58939_cov_83.866212 1 58939
##sequence-region NODE_42_length_57547_cov_85.489581 1 57547
##sequence-region NODE_43_length_57050_cov_82.558382 1 57050
##sequence-region NODE_44_length_56045_cov_84.671227 1 56045
##sequence-region NODE_45_length_54756_cov_82.626753 1 54756
##sequence-region NODE_46_length_53191_cov_69.759598 1 53191
##sequence-region NODE_47_length_50211_cov_85.109439 1 50211
##sequence-region NODE_48_length_48013_cov_86.162434 1 48013
##sequence-region NODE_49_length_47699_cov_83.053564 1 47699
##sequence-region NODE_50_length_46807_cov_73.538180 1 46807
##sequence-region NODE_51_length_45434_cov_82.847837 1 45434
##sequence-region NODE_52_length_45090_cov_81.083779 1 45090
##sequence-region NODE_53_length_43922_cov_81.138874 1 43922
##sequence-region NODE_54_length_42262_cov_69.398631 1 42262
##sequence-region NODE_55_length_40029_cov_83.559989 1 40029
##sequence-region NODE_56_length_39775_cov_84.673313 1 39775
##sequence-region NODE_57_length_38381_cov_81.851641 1 38381
##sequence-region NODE_58_length_36769_cov_262.113363 1 36769
##sequence-region NODE_59_length_33876_cov_84.918246 1 33876
##sequence-region NODE_60_length_33513_cov_159.851994 1 33513
##sequence-region NODE_61_length_33094_cov_82.763794 1 33094
##sequence-region NODE_62_length_31801_cov_69.227084 1 31801
##sequence-region NODE_63_length_31325_cov_83.029133 1 31325
##sequence-region NODE_64_length_30878_cov_82.339097 1 30878
##sequence-region NODE_65_length_29723_cov_71.722361 1 29723
##sequence-region NODE_66_length_29617_cov_86.803362 1 29617
##sequence-region NODE_67_length_28961_cov_86.291462 1 28961
##sequence-region NODE_68_length_28601_cov_68.381314 1 28601
##sequence-region NODE_69_length_26357_cov_85.462931 1 26357
##sequence-region NODE_70_length_26166_cov_239.435142 1 26166
##sequence-region NODE_71_length_25322_cov_76.427475 1 25322
##sequence-region NODE_72_length_24009_cov_83.192160 1 24009
##sequence-region NODE_73_length_23822_cov_81.239155 1 23822
##sequence-region NODE_74_length_22403_cov_81.428763 1 22403
##sequence-region NODE_75_length_21236_cov_87.921581 1 21236
##sequence-region NODE_76_length_20653_cov_87.522575 1 20653
##sequence-region NODE_77_length_17646_cov_85.800463 1 17646
##sequence-region NODE_78_length_17005_cov_157.785664 1 17005
##sequence-region NODE_79_length_16415_cov_69.646638 1 16415
##sequence-region NODE_80_length_16261_cov_95.732013 1 16261
##sequence-region NODE_81_length_15379_cov_87.444531 1 15379
##sequence-region NODE_82_length_14578_cov_83.525649 1 14578
##sequence-region NODE_83_length_14474_cov_103.348568 1 14474
##sequence-region NODE_84_length_14416_cov_85.212799 1 14416
##sequence-region NODE_85_length_13147_cov_86.234265 1 13147
##sequence-region NODE_86_length_12641_cov_88.064596 1 12641
##sequence-region NODE_87_length_12575_cov_87.828115 1 12575
##sequence-region NODE_88_length_11714_cov_69.926923 1 11714
##sequence-region NODE_89_length_11646_cov_80.172806 1 11646
##sequence-region NODE_90_length_11093_cov_85.172495 1 11093
##sequence-region NODE_91_length_9550_cov_86.869300 1 9550
##sequence-region NODE_92_length_9021_cov_83.806826 1 9021
##sequence-region NODE_93_length_8887_cov_71.775815 1 8887
##sequence-region NODE_94_length_8819_cov_84.576107 1 8819
##sequence-region NODE_95_length_8022_cov_80.869210 1 8022
##sequence-region NODE_96_length_7643_cov_76.351740 1 7643
##sequence-region NODE_97_length_7342_cov_75.163167 1 7342
##sequence-region NODE_98_length_7199_cov_75.160554 1 7199
##sequence-region NODE_99_length_7131_cov_85.031374 1 7131
##sequence-region NODE_100_length_6756_cov_72.601701 1 6756
##sequence-region NODE_101_length_5894_cov_86.285665 1 5894
##sequence-region NODE_102_length_5209_cov_81.219829 1 5209
##sequence-region NODE_103_length_4586_cov_86.158023 1 4586
##sequence-region NODE_104_length_4559_cov_97.995337 1 4559
##sequence-region NODE_105_length_4201_cov_81.054752 1 4201
##sequence-region NODE_106_length_2549_cov_73.351644 1 2549
##sequence-region NODE_107_length_2480_cov_299.051959 1 2480
##sequence-region NODE_108_length_2378_cov_81.215239 1 2378
##sequence-region NODE_109_length_1948_cov_130.237718 1 1948
##sequence-region NODE_110_length_1924_cov_170.657036 1 1924
##sequence-region NODE_111_length_1877_cov_71.743139 1 1877
##sequence-region NODE_112_length_1758_cov_68.618908 1 1758
##sequence-region NODE_113_length_1702_cov_245.156648 1 1702
##sequence-region NODE_114_length_1532_cov_356.230873 1 1532
##sequence-region NODE_115_length_1511_cov_365.340659 1 1511
##sequence-region NODE_116_length_1474_cov_222.414376 1 1474
##sequence-region NODE_117_length_1465_cov_723.253191 1 1465
##sequence-region NODE_118_length_1371_cov_121.527356 1 1371
##sequence-region NODE_119_length_1350_cov_73.513514 1 1350
##sequence-region NODE_120_length_1313_cov_1030.749603 1 1313
##sequence-region NODE_121_length_1214_cov_1094.825712 1 1214
##sequence-region NODE_122_length_1042_cov_124.047619 1 1042
##sequence-region NODE_123_length_1042_cov_105.463019 1 1042
##sequence-region NODE_124_length_997_cov_759.309979 1 997
##sequence-region NODE_125_length_970_cov_165.624044 1 970
##sequence-region NODE_126_length_958_cov_1811.517165 1 958
##sequence-region NODE_127_length_956_cov_98.053274 1 956
##sequence-region NODE_128_length_932_cov_976.733181 1 932
##sequence-region NODE_129_length_916_cov_87.844367 1 916
##sequence-region NODE_130_length_833_cov_206.250643 1 833
##sequence-region NODE_131_length_809_cov_1.222812 1 809
##sequence-region NODE_132_length_725_cov_83.091045 1 725
##sequence-region NODE_133_length_724_cov_237.146487 1 724
##sequence-region NODE_134_length_678_cov_137.780096 1 678
##sequence-region NODE_135_length_635_cov_0.794828 1 635
##sequence-region NODE_136_length_605_cov_252.325455 1 605
##sequence-region NODE_137_length_585_cov_230.933962 1 585
##sequence-region NODE_138_length_578_cov_89.619503 1 578
##sequence-region NODE_139_length_551_cov_87.919355 1 551
##sequence-region NODE_140_length_521_cov_85.178112 1 521
##sequence-region NODE_141_length_518_cov_98.280778 1 518
##sequence-region NODE_142_length_509_cov_168.284141 1 509
##sequence-region NODE_143_length_505_cov_151.486667 1 505
##sequence-region NODE_144_length_479_cov_72.238208 1 479
##sequence-region NODE_145_length_477_cov_84.011848 1 477
##sequence-region NODE_146_length_477_cov_81.042654 1 477
##sequence-region NODE_147_length_476_cov_183.646081 1 476
##sequence-region NODE_148_length_455_cov_78.970000 1 455
##sequence-region NODE_149_length_408_cov_96.730878 1 408
##sequence-region NODE_150_length_401_cov_79.485549 1 401
##sequence-region NODE_151_length_400_cov_262.231884 1 400
##sequence-region NODE_152_length_394_cov_83.454277 1 394
##sequence-region NODE_153_length_392_cov_70.913947 1 392
##sequence-region NODE_154_length_389_cov_85.775449 1 389
##sequence-region NODE_155_length_384_cov_1.331307 1 384
##sequence-region NODE_156_length_383_cov_71.054878 1 383
##sequence-region NODE_157_length_381_cov_0.834356 1 381
##sequence-region NODE_158_length_374_cov_0.893417 1 374
##sequence-region NODE_159_length_364_cov_80.472492 1 364
##sequence-region NODE_160_length_362_cov_0.908795 1 362
##sequence-region NODE_161_length_356_cov_0.906977 1 356
##sequence-region NODE_162_length_349_cov_0.914966 1 349
##sequence-region NODE_163_length_340_cov_1.526316 1 340
##sequence-region NODE_164_length_339_cov_0.848592 1 339
##sequence-region NODE_165_length_331_cov_0.931159 1 331
##sequence-region NODE_166_length_328_cov_1.043956 1 328
##sequence-region NODE_167_length_326_cov_461.313653 1 326
##sequence-region NODE_168_length_324_cov_0.799257 1 324
##sequence-region NODE_169_length_322_cov_1.067416 1 322
##sequence-region NODE_170_length_321_cov_0.796992 1 321
##sequence-region NODE_171_length_319_cov_74.393939 1 319
##sequence-region NODE_172_length_317_cov_1.026718 1 317
##sequence-region NODE_173_length_315_cov_1762.607692 1 315
##sequence-region NODE_174_length_309_cov_1.122047 1 309
##sequence-region NODE_175_length_308_cov_113.000000 1 308
##sequence-region NODE_176_length_308_cov_0.754941 1 308
##sequence-region NODE_177_length_297_cov_88.458678 1 297
##sequence-region NODE_178_length_293_cov_282.168067 1 293
##sequence-region NODE_179_length_293_cov_82.117647 1 293
##sequence-region NODE_180_length_291_cov_0.817797 1 291
##sequence-region NODE_181_length_290_cov_1232.153191 1 290
##sequence-region NODE_182_length_287_cov_155.155172 1 287
##sequence-region NODE_183_length_282_cov_63.969163 1 282
##sequence-region NODE_184_length_282_cov_1.255507 1 282
##sequence-region NODE_185_length_282_cov_0.850220 1 282
##sequence-region NODE_186_length_278_cov_78.923767 1 278
##sequence-region NODE_187_length_277_cov_87.810811 1 277
##sequence-region NODE_188_length_277_cov_0.855856 1 277
##sequence-region NODE_189_length_277_cov_0.855856 1 277
##sequence-region NODE_190_length_277_cov_0.851351 1 277
##sequence-region NODE_191_length_276_cov_0.859729 1 276
##sequence-region NODE_192_length_276_cov_0.859729 1 276
##sequence-region NODE_193_length_276_cov_0.859729 1 276
##sequence-region NODE_194_length_276_cov_0.769231 1 276
##sequence-region NODE_195_length_275_cov_3.795455 1 275
##sequence-region NODE_196_length_275_cov_1.222727 1 275
##sequence-region NODE_197_length_275_cov_1.140909 1 275
##sequence-region NODE_198_length_275_cov_0.859091 1 275
##sequence-region NODE_199_length_274_cov_0.867580 1 274
##sequence-region NODE_200_length_274_cov_0.867580 1 274
##sequence-region NODE_201_length_274_cov_0.863014 1 274
##sequence-region NODE_202_length_273_cov_0.871560 1 273
##sequence-region NODE_203_length_273_cov_0.871560 1 273
##sequence-region NODE_204_length_273_cov_0.857798 1 273
##sequence-region NODE_205_length_273_cov_0.848624 1 273
##sequence-region NODE_206_length_272_cov_0.870968 1 272
##sequence-region NODE_207_length_271_cov_0.879630 1 271
##sequence-region NODE_208_length_271_cov_0.879630 1 271
##sequence-region NODE_209_length_271_cov_0.879630 1 271
##sequence-region NODE_210_length_271_cov_0.870370 1 271
##sequence-region NODE_211_length_271_cov_0.865741 1 271
##sequence-region NODE_212_length_270_cov_0.883721 1 270
##sequence-region NODE_213_length_270_cov_0.883721 1 270
##sequence-region NODE_214_length_270_cov_0.883721 1 270
##sequence-region NODE_215_length_270_cov_0.879070 1 270
##sequence-region NODE_216_length_269_cov_0.887850 1 269
##sequence-region NODE_217_length_269_cov_0.887850 1 269
##sequence-region NODE_218_length_268_cov_1.098592 1 268
##sequence-region NODE_219_length_268_cov_0.892019 1 268
##sequence-region NODE_220_length_267_cov_0.896226 1 267
##sequence-region NODE_221_length_267_cov_0.896226 1 267
##sequence-region NODE_222_length_267_cov_0.853774 1 267
##sequence-region NODE_223_length_266_cov_0.971564 1 266
##sequence-region NODE_224_length_266_cov_0.900474 1 266
##sequence-region NODE_225_length_265_cov_0.876190 1 265
##sequence-region NODE_226_length_265_cov_0.847619 1 265
##sequence-region NODE_227_length_264_cov_1.124402 1 264
##sequence-region NODE_228_length_264_cov_0.909091 1 264
##sequence-region NODE_229_length_263_cov_0.836538 1 263
##sequence-region NODE_230_length_263_cov_0.721154 1 263
##sequence-region NODE_231_length_262_cov_84.570048 1 262
##sequence-region NODE_232_length_262_cov_0.879227 1 262
##sequence-region NODE_233_length_262_cov_0.835749 1 262
##sequence-region NODE_234_length_261_cov_0.922330 1 261
##sequence-region NODE_235_length_261_cov_0.922330 1 261
##sequence-region NODE_236_length_261_cov_0.907767 1 261
##sequence-region NODE_237_length_261_cov_0.864078 1 261
##sequence-region NODE_238_length_261_cov_0.766990 1 261
##sequence-region NODE_239_length_260_cov_72.551220 1 260
##sequence-region NODE_240_length_260_cov_0.926829 1 260
##sequence-region NODE_241_length_260_cov_0.926829 1 260
##sequence-region NODE_242_length_260_cov_0.926829 1 260
##sequence-region NODE_243_length_260_cov_0.917073 1 260
##sequence-region NODE_244_length_259_cov_83.700980 1 259
##sequence-region NODE_245_length_259_cov_0.887255 1 259
##sequence-region NODE_246_length_259_cov_0.877451 1 259
##sequence-region NODE_247_length_259_cov_0.833333 1 259
##sequence-region NODE_248_length_258_cov_0.906404 1 258
##sequence-region NODE_249_length_258_cov_0.901478 1 258
##sequence-region NODE_250_length_258_cov_0.896552 1 258
##sequence-region NODE_251_length_258_cov_0.822660 1 258
##sequence-region NODE_252_length_257_cov_0.940594 1 257
##sequence-region NODE_253_length_256_cov_0.835821 1 256
##sequence-region NODE_254_length_255_cov_0.950000 1 255
##sequence-region NODE_255_length_255_cov_0.870000 1 255
##sequence-region NODE_256_length_255_cov_0.865000 1 255
##sequence-region NODE_257_length_255_cov_0.840000 1 255
##sequence-region NODE_258_length_255_cov_0.835000 1 255
##sequence-region NODE_259_length_254_cov_61.336683 1 254
##sequence-region NODE_260_length_254_cov_0.954774 1 254
##sequence-region NODE_261_length_254_cov_0.954774 1 254
##sequence-region NODE_262_length_254_cov_0.954774 1 254
##sequence-region NODE_263_length_254_cov_0.954774 1 254
##sequence-region NODE_264_length_254_cov_0.934673 1 254
##sequence-region NODE_265_length_254_cov_0.929648 1 254
##sequence-region NODE_266_length_253_cov_0.959596 1 253
##sequence-region NODE_267_length_253_cov_0.959596 1 253
##sequence-region NODE_268_length_253_cov_0.959596 1 253
##sequence-region NODE_269_length_253_cov_0.828283 1 253
##sequence-region NODE_270_length_252_cov_0.913706 1 252
##sequence-region NODE_271_length_252_cov_0.903553 1 252
##sequence-region NODE_272_length_252_cov_0.766497 1 252
##sequence-region NODE_273_length_251_cov_0.928571 1 251
##sequence-region NODE_274_length_251_cov_0.928571 1 251
##sequence-region NODE_275_length_251_cov_0.892857 1 251
##sequence-region NODE_276_length_251_cov_0.887755 1 251
##sequence-region NODE_277_length_251_cov_0.795918 1 251
##sequence-region NODE_278_length_250_cov_1.225641 1 250
##sequence-region NODE_279_length_250_cov_0.974359 1 250
##sequence-region NODE_280_length_250_cov_0.974359 1 250
##sequence-region NODE_281_length_250_cov_0.953846 1 250
##sequence-region NODE_282_length_250_cov_0.933333 1 250
##sequence-region NODE_283_length_250_cov_0.882051 1 250
##sequence-region NODE_284_length_250_cov_0.866667 1 250
##sequence-region NODE_285_length_249_cov_0.979381 1 249
##sequence-region NODE_286_length_249_cov_0.948454 1 249
##sequence-region NODE_287_length_249_cov_0.943299 1 249
##sequence-region NODE_288_length_249_cov_0.938144 1 249
##sequence-region NODE_289_length_249_cov_0.917526 1 249
##sequence-region NODE_290_length_249_cov_0.845361 1 249
##sequence-region NODE_291_length_249_cov_0.835052 1 249
##sequence-region NODE_292_length_248_cov_0.984456 1 248
##sequence-region NODE_293_length_248_cov_0.937824 1 248
##sequence-region NODE_294_length_248_cov_0.823834 1 248
##sequence-region NODE_295_length_247_cov_0.989583 1 247
##sequence-region NODE_296_length_247_cov_0.989583 1 247
##sequence-region NODE_297_length_247_cov_0.989583 1 247
##sequence-region NODE_298_length_247_cov_0.984375 1 247
##sequence-region NODE_299_length_247_cov_0.968750 1 247
##sequence-region NODE_300_length_247_cov_0.953125 1 247
##sequence-region NODE_301_length_247_cov_0.953125 1 247
##sequence-region NODE_302_length_247_cov_0.885417 1 247
##sequence-region NODE_303_length_246_cov_0.832461 1 246
##sequence-region NODE_304_length_246_cov_0.821990 1 246
##sequence-region NODE_305_length_245_cov_1.026316 1 245
##sequence-region NODE_306_length_245_cov_1.000000 1 245
##sequence-region NODE_307_length_245_cov_1.000000 1 245
##sequence-region NODE_308_length_245_cov_1.000000 1 245
##sequence-region NODE_309_length_245_cov_0.868421 1 245
##sequence-region NODE_310_length_245_cov_0.863158 1 245
##sequence-region NODE_311_length_244_cov_1.111111 1 244
##sequence-region NODE_312_length_244_cov_1.005291 1 244
##sequence-region NODE_313_length_244_cov_0.894180 1 244
##sequence-region NODE_314_length_244_cov_0.841270 1 244
##sequence-region NODE_315_length_243_cov_1.904255 1 243
##sequence-region NODE_316_length_243_cov_1.388298 1 243
##sequence-region NODE_317_length_243_cov_1.340426 1 243
##sequence-region NODE_318_length_243_cov_1.138298 1 243
##sequence-region NODE_319_length_243_cov_1.069149 1 243
##sequence-region NODE_320_length_243_cov_1.026596 1 243
##sequence-region NODE_321_length_243_cov_1.010638 1 243
##sequence-region NODE_322_length_243_cov_0.909574 1 243
##sequence-region NODE_323_length_243_cov_0.882979 1 243
##sequence-region NODE_324_length_243_cov_0.840426 1 243
##sequence-region NODE_325_length_243_cov_0.819149 1 243
##sequence-region NODE_326_length_243_cov_0.819149 1 243
##sequence-region NODE_327_length_243_cov_0.819149 1 243
##sequence-region NODE_328_length_242_cov_94.818182 1 242
##sequence-region NODE_329_length_242_cov_1.224599 1 242
##sequence-region NODE_330_length_242_cov_1.203209 1 242
##sequence-region NODE_331_length_242_cov_0.962567 1 242
##sequence-region NODE_332_length_241_cov_1.021505 1 241
##sequence-region NODE_333_length_241_cov_1.021505 1 241
##sequence-region NODE_334_length_241_cov_0.956989 1 241
##sequence-region NODE_335_length_240_cov_138.837838 1 240
##sequence-region NODE_336_length_240_cov_1.027027 1 240
##sequence-region NODE_337_length_240_cov_1.027027 1 240
##sequence-region NODE_338_length_240_cov_0.945946 1 240
##sequence-region NODE_339_length_240_cov_0.908108 1 240
##sequence-region NODE_340_length_240_cov_0.843243 1 240
##sequence-region NODE_341_length_239_cov_66.201087 1 239
##sequence-region NODE_342_length_239_cov_1.032609 1 239
##sequence-region NODE_343_length_239_cov_1.032609 1 239
##sequence-region NODE_344_length_239_cov_0.913043 1 239
##sequence-region NODE_345_length_238_cov_75.043716 1 238
##sequence-region NODE_346_length_238_cov_1.038251 1 238
##sequence-region NODE_347_length_238_cov_1.027322 1 238
##sequence-region NODE_348_length_238_cov_0.978142 1 238
##sequence-region NODE_349_length_238_cov_0.830601 1 238
##sequence-region NODE_350_length_238_cov_0.819672 1 238
##sequence-region NODE_351_length_237_cov_1.043956 1 237
##sequence-region NODE_352_length_237_cov_0.901099 1 237
##sequence-region NODE_353_length_237_cov_0.813187 1 237
##sequence-region NODE_354_length_236_cov_1.016575 1 236
##sequence-region NODE_355_length_236_cov_0.972376 1 236
##sequence-region NODE_356_length_236_cov_0.955801 1 236
##sequence-region NODE_357_length_236_cov_0.917127 1 236
##sequence-region NODE_358_length_236_cov_0.878453 1 236
##sequence-region NODE_359_length_235_cov_1.788889 1 235
##sequence-region NODE_360_length_235_cov_1.055556 1 235
##sequence-region NODE_361_length_235_cov_0.883333 1 235
##sequence-region NODE_362_length_235_cov_0.883333 1 235
##sequence-region NODE_363_length_234_cov_59.201117 1 234
##sequence-region NODE_364_length_234_cov_1.022346 1 234
##sequence-region NODE_365_length_234_cov_1.005587 1 234
##sequence-region NODE_366_length_234_cov_0.821229 1 234
##sequence-region NODE_367_length_234_cov_0.810056 1 234
##sequence-region NODE_368_length_233_cov_65.584270 1 233
##sequence-region NODE_369_length_233_cov_1.067416 1 233
##sequence-region NODE_370_length_233_cov_1.067416 1 233
##sequence-region NODE_371_length_233_cov_1.067416 1 233
##sequence-region NODE_372_length_233_cov_0.904494 1 233
##sequence-region NODE_373_length_233_cov_0.904494 1 233
##sequence-region NODE_374_length_233_cov_0.814607 1 233
##sequence-region NODE_375_length_232_cov_78.728814 1 232
##sequence-region NODE_376_length_232_cov_1.435028 1 232
##sequence-region NODE_377_length_232_cov_1.073446 1 232
##sequence-region NODE_378_length_232_cov_1.073446 1 232
##sequence-region NODE_379_length_232_cov_0.892655 1 232
##sequence-region NODE_380_length_232_cov_0.864407 1 232
##sequence-region NODE_381_length_231_cov_1.079545 1 231
##sequence-region NODE_382_length_231_cov_1.079545 1 231
##sequence-region NODE_383_length_231_cov_1.079545 1 231
##sequence-region NODE_384_length_231_cov_0.914773 1 231
##sequence-region NODE_385_length_231_cov_0.875000 1 231
##sequence-region NODE_386_length_231_cov_0.829545 1 231
##sequence-region NODE_387_length_231_cov_0.818182 1 231
##sequence-region NODE_388_length_231_cov_0.812500 1 231
##sequence-region NODE_389_length_230_cov_1.085714 1 230
##sequence-region NODE_390_length_230_cov_1.034286 1 230
##sequence-region NODE_391_length_229_cov_1.091954 1 229
##sequence-region NODE_392_length_229_cov_1.040230 1 229
##sequence-region NODE_393_length_229_cov_0.925287 1 229
##sequence-region NODE_394_length_229_cov_0.902299 1 229
##sequence-region NODE_395_length_229_cov_0.804598 1 229
##sequence-region NODE_396_length_229_cov_0.804598 1 229
##sequence-region NODE_397_length_228_cov_77.445087 1 228
##sequence-region NODE_398_length_228_cov_0.890173 1 228
##sequence-region NODE_399_length_228_cov_0.803468 1 228
##sequence-region NODE_400_length_228_cov_0.803468 1 228
##sequence-region NODE_401_length_227_cov_213.918605 1 227
##sequence-region NODE_402_length_227_cov_1.104651 1 227
##sequence-region NODE_403_length_227_cov_1.104651 1 227
##sequence-region NODE_404_length_227_cov_1.063953 1 227
##sequence-region NODE_405_length_227_cov_1.058140 1 227
##sequence-region NODE_406_length_227_cov_0.808140 1 227
##sequence-region NODE_407_length_226_cov_1.064327 1 226
##sequence-region NODE_408_length_226_cov_1.035088 1 226
##sequence-region NODE_409_length_226_cov_0.976608 1 226
##sequence-region NODE_410_length_226_cov_0.935673 1 226
##sequence-region NODE_411_length_226_cov_0.801170 1 226
##sequence-region NODE_412_length_225_cov_99.300000 1 225
##sequence-region NODE_413_length_225_cov_0.829412 1 225
##sequence-region NODE_414_length_225_cov_0.800000 1 225
##sequence-region NODE_415_length_224_cov_1.479290 1 224
##sequence-region NODE_416_length_224_cov_1.124260 1 224
##sequence-region NODE_417_length_224_cov_1.053254 1 224
##sequence-region NODE_418_length_224_cov_1.000000 1 224
##sequence-region NODE_419_length_224_cov_0.828402 1 224
##sequence-region NODE_420_length_223_cov_1.428571 1 223
##sequence-region NODE_421_length_223_cov_1.333333 1 223
##sequence-region NODE_422_length_223_cov_1.130952 1 223
##sequence-region NODE_423_length_223_cov_0.827381 1 223
##sequence-region NODE_424_length_222_cov_120.263473 1 222
##sequence-region NODE_425_length_222_cov_1.646707 1 222
##sequence-region NODE_426_length_222_cov_1.029940 1 222
##sequence-region NODE_427_length_222_cov_0.826347 1 222
##sequence-region NODE_428_length_221_cov_1.144578 1 221
##sequence-region NODE_429_length_221_cov_1.096386 1 221
##sequence-region NODE_430_length_221_cov_1.006024 1 221
##sequence-region NODE_431_length_221_cov_0.795181 1 221
##sequence-region NODE_432_length_221_cov_0.795181 1 221
##sequence-region NODE_433_length_220_cov_1.151515 1 220
##sequence-region NODE_434_length_220_cov_1.090909 1 220
##sequence-region NODE_435_length_220_cov_1.048485 1 220
##sequence-region NODE_436_length_220_cov_0.884848 1 220
##sequence-region NODE_437_length_219_cov_78.719512 1 219
##sequence-region NODE_438_length_219_cov_0.981707 1 219
##sequence-region NODE_439_length_219_cov_0.804878 1 219
##sequence-region NODE_440_length_218_cov_1.165644 1 218
##sequence-region NODE_441_length_218_cov_1.165644 1 218
##sequence-region NODE_442_length_218_cov_1.165644 1 218
##sequence-region NODE_443_length_218_cov_1.073620 1 218
##sequence-region NODE_444_length_218_cov_0.963190 1 218
##sequence-region NODE_445_length_218_cov_0.797546 1 218
##sequence-region NODE_446_length_217_cov_89.895062 1 217
##sequence-region NODE_447_length_217_cov_1.172840 1 217
##sequence-region NODE_448_length_217_cov_1.166667 1 217
##sequence-region NODE_449_length_217_cov_0.993827 1 217
##sequence-region NODE_450_length_217_cov_0.932099 1 217
##sequence-region NODE_451_length_217_cov_0.901235 1 217
##sequence-region NODE_452_length_217_cov_0.888889 1 217
##sequence-region NODE_453_length_217_cov_0.858025 1 217
##sequence-region NODE_454_length_216_cov_1.180124 1 216
##sequence-region NODE_455_length_216_cov_1.012422 1 216
##sequence-region NODE_456_length_216_cov_0.869565 1 216
##sequence-region NODE_457_length_216_cov_0.863354 1 216
##sequence-region NODE_458_length_215_cov_1.193750 1 215
##sequence-region NODE_459_length_215_cov_1.012500 1 215
##sequence-region NODE_460_length_215_cov_0.825000 1 215
##sequence-region NODE_461_length_214_cov_1.194969 1 214
##sequence-region NODE_462_length_214_cov_1.006289 1 214
##sequence-region NODE_463_length_214_cov_0.880503 1 214
##sequence-region NODE_464_length_214_cov_0.823899 1 214
##sequence-region NODE_465_length_214_cov_0.786164 1 214
##sequence-region NODE_466_length_213_cov_1.202532 1 213
##sequence-region NODE_467_length_213_cov_1.202532 1 213
##sequence-region NODE_468_length_213_cov_1.202532 1 213
##sequence-region NODE_469_length_213_cov_1.202532 1 213
##sequence-region NODE_470_length_213_cov_1.164557 1 213
##sequence-region NODE_471_length_213_cov_1.120253 1 213
##sequence-region NODE_472_length_213_cov_0.905063 1 213
##sequence-region NODE_473_length_213_cov_0.886076 1 213
##sequence-region NODE_474_length_213_cov_0.797468 1 213
##sequence-region NODE_475_length_212_cov_1.210191 1 212
##sequence-region NODE_476_length_212_cov_0.821656 1 212
##sequence-region NODE_477_length_212_cov_0.808917 1 212
##sequence-region NODE_478_length_212_cov_0.783439 1 212
##sequence-region NODE_479_length_213_cov_0.783439 1 213
##sequence-region NODE_480_length_211_cov_1.717949 1 211
##sequence-region NODE_481_length_211_cov_1.217949 1 211
##sequence-region NODE_482_length_211_cov_1.153846 1 211
##sequence-region NODE_483_length_211_cov_1.076923 1 211
##sequence-region NODE_484_length_211_cov_1.000000 1 211
##sequence-region NODE_485_length_210_cov_1.012903 1 210
##sequence-region NODE_486_length_210_cov_1.006452 1 210
##sequence-region NODE_487_length_210_cov_0.961290 1 210
##sequence-region NODE_488_length_210_cov_0.787097 1 210
##sequence-region NODE_489_length_209_cov_1.233766 1 209
##sequence-region NODE_490_length_209_cov_1.155844 1 209
##sequence-region NODE_491_length_209_cov_1.149351 1 209
##sequence-region NODE_492_length_209_cov_1.097403 1 209
##sequence-region NODE_493_length_209_cov_0.987013 1 209
##sequence-region NODE_494_length_209_cov_0.870130 1 209
##sequence-region NODE_495_length_209_cov_0.805195 1 209
##sequence-region NODE_496_length_209_cov_0.779221 1 209
##sequence-region NODE_497_length_208_cov_1.006536 1 208
##sequence-region NODE_498_length_207_cov_80.355263 1 207
##sequence-region NODE_499_length_207_cov_1.250000 1 207
##sequence-region NODE_500_length_207_cov_1.250000 1 207
##sequence-region NODE_501_length_207_cov_0.914474 1 207
##sequence-region NODE_502_length_207_cov_0.809211 1 207
##sequence-region NODE_503_length_207_cov_0.776316 1 207
##sequence-region NODE_504_length_206_cov_1.562914 1 206
##sequence-region NODE_505_length_206_cov_1.205298 1 206
##sequence-region NODE_506_length_206_cov_1.192053 1 206
##sequence-region NODE_507_length_206_cov_1.000000 1 206
##sequence-region NODE_508_length_206_cov_0.980132 1 206
##sequence-region NODE_509_length_206_cov_0.907285 1 206
##sequence-region NODE_510_length_206_cov_0.874172 1 206
##sequence-region NODE_511_length_206_cov_0.867550 1 206
##sequence-region NODE_512_length_206_cov_0.788079 1 206
##sequence-region NODE_513_length_206_cov_0.602649 1 206
NODE_1_length_374537_cov_83.914250	barrnap:0.9	rRNA	214	324	4.8e-08	+	.	ID=MPEAHAMD_00001;locus_tag=MPEAHAMD_00001;product=5S ribosomal RNA
NODE_1_length_374537_cov_83.914250	Prodigal:002006	CDS	468	929	.	-	0	ID=MPEAHAMD_00002;inference=ab initio prediction:Prodigal:002006;locus_tag=MPEAHAMD_00002;product=hypothetical protein
NODE_1_length_374537_cov_83.914250	Prodigal:002006	CDS	1161	2108	.	+	0	ID=MPEAHAMD_00003;Name=cmpR_1;db_xref=COG:COG0583;gene=cmpR_1;inference=ab initio prediction:Prodigal:002006,similar to AA sequence:UniProtKB:Q9F1R2;locus_tag=MPEAHAMD_00003;product=HTH-type transcriptional activator CmpR
NODE_1_length_374537_cov_83.914250	Prodigal:002006	CDS	2256	3428	.	+	0	ID=MPEAHAMD_00004;eC_number=2.8.3.22;Name=smtA_1;db_xref=COG:COG1804;gene=smtA_1;inference=ab initio prediction:Prodigal:002006,similar to AA sequence:UniProtKB:Q1KLK1;locus_tag=MPEAHAMD_00004;product=Succinyl-CoA--L-malate CoA-transferase alpha subunit
NODE_1_length_374537_cov_83.914250	Prodigal:002006	CDS	3425	4309	.	+	0	ID=MPEAHAMD_00005;eC_number=3.1.2.30;Name=mcl2_1;db_xref=COG:COG2301;gene=mcl2_1;inference=ab initio prediction:Prodigal:002006,similar to AA sequence:UniProtKB:D3JV05;locus_tag=MPEAHAMD_00005;product=(3S)-malyl-CoA thioesterase
NODE_1_length_374537_cov_83.914250	Prodigal:002006	CDS	4306	5415	.	+	0	ID=MPEAHAMD_00006;eC_number=1.1.1.327;Name=camD;gene=camD;inference=ab initio prediction:Prodigal:002006,similar to AA sequence:UniProtKB:P09347;locus_tag=MPEAHAMD_00006;product=5-exo-hydroxycamphor dehydrogenase
NODE_1_length_374537_cov_83.914250	Prodigal:002006	CDS	5601	6626	.	+	0	ID=MPEAHAMD_00007;Name=yiaO_1;db_xref=COG:COG1638;gene=yiaO_1;inference=ab initio prediction:Prodigal:002006,similar to AA sequence:UniProtKB:P37676;locus_tag=MPEAHAMD_00007;product=2%2C3-diketo-L-gulonate-binding periplasmic protein YiaO
NODE_1_length_374537_cov_83.914250	Prodigal:002006	CDS	6764	6964	.	+	0	ID=MPEAHAMD_00008;inference=ab initio prediction:Prodigal:002006;locus_tag=MPEAHAMD_00008;product=hypothetical protein
NODE_1_length_374537_cov_83.914250	Prodigal:002006	CDS	6907	7116	.	-	0	ID=MPEAHAMD_00009;inference=ab initio prediction:Prodigal:002006;locus_tag=MPEAHAMD_00009;product=hypothetical protein
NODE_1_length_374537_cov_83.914250	Prodigal:002006	CDS	7269	8864	.	+	0	ID=MPEAHAMD_00010;eC_number=6.2.1.3;Name=lcfB_1;db_xref=COG:COG0318;gene=lcfB_1;inference=ab initio prediction:Prodigal:002006,similar to AA sequence:UniProtKB:O07610;locus_tag=MPEAHAMD_00010;product=Long-chain-fatty-acid--CoA ligase
NODE_1_length_374537_cov_83.914250	Prodigal:002006	CDS	9456	10694	.	+	0	ID=MPEAHAMD_00011;inference=ab initio prediction:Prodigal:002006;locus_tag=MPEAHAMD_00011;product=hypothetical protein
NODE_1_length_374537_cov_83.914250	Prodigal:002006	CDS	10948	12357	.	+	0	ID=MPEAHAMD_00012;eC_number=1.18.1.-;Name=norW;gene=norW;inference=ab initio prediction:Prodigal:002006,protein motif:HAMAP:MF_01313;locus_tag=MPEAHAMD_00012;product=Nitric oxide reductase FlRd-NAD(+) reductase
NODE_1_length_374537_cov_83.914250	Prodigal:002006	CDS	12625	13590	.	+	0	ID=MPEAHAMD_00013;eC_number=2.1.1.297;Name=prmC_1;gene=prmC_1;inference=ab initio prediction:Prodigal:002006,protein motif:HAMAP:MF_02126;locus_tag=MPEAHAMD_00013;product=Release factor glutamine methyltransferase
NODE_1_length_374537_cov_83.914250	Prodigal:002006	CDS	13605	14570	.	+	0	ID=MPEAHAMD_00014;eC_number=2.1.1.44;Name=egtD_1;db_xref=COG:COG4301;gene=egtD_1;inference=ab initio prediction:Prodigal:002006,similar to AA sequence:UniProtKB:A0R5M8;locus_tag=MPEAHAMD_00014;product=Histidine N-alpha-methyltransferase
NODE_1_length_374537_cov_83.914250	Prodigal:002006	CDS	14697	15521	.	+	0	ID=MPEAHAMD_00015;inference=ab initio prediction:Prodigal:002006;locus_tag=MPEAHAMD_00015;product=hypothetical protein
NODE_1_length_374537_cov_83.914250	Prodigal:002006	CDS	15511	16113	.	+	0	ID=MPEAHAMD_00016;inference=ab initio prediction:Prodigal:002006;locus_tag=MPEAHAMD_00016;product=hypothetical protein
NODE_1_length_374537_cov_83.914250	Prodigal:002006	CDS	16119	17393	.	-	0	ID=MPEAHAMD_00017;db_xref=COG:COG1680;inference=ab initio prediction:Prodigal:002006,similar to AA sequence:UniProtKB:P9WLZ3;locus_tag=MPEAHAMD_00017;product=putative protein
NODE_1_length_374537_cov_83.914250	Prodigal:002006	CDS	17636	19240	.	+	0	ID=MPEAHAMD_00018;eC_number=1.21.98.4;Name=pqqE_1;gene=pqqE_1;inference=ab initio prediction:Prodigal:002006,protein motif:HAMAP:MF_00660;locus_tag=MPEAHAMD_00018;product=PqqA peptide cyclase
NODE_1_length_374537_cov_83.914250	Prodigal:002006	CDS	19344	19838	.	+	0	ID=MPEAHAMD_00019;inference=ab initio prediction:Prodigal:002006;locus_tag=MPEAHAMD_00019;product=hypothetical protein
NODE_1_length_374537_cov_83.914250	Prodigal:002006	CDS	19842	20834	.	-	0	ID=MPEAHAMD_00020;inference=ab initio prediction:Prodigal:002006;locus_tag=MPEAHAMD_00020;product=hypothetical protein
NODE_1_length_374537_cov_83.914250	Prodigal:002006	CDS	20920	21159	.	-	0	ID=MPEAHAMD_00021;inference=ab initio prediction:Prodigal:002006;locus_tag=MPEAHAMD_00021;product=hypothetical protein
NODE_1_length_374537_cov_83.914250	Prodigal:002006	CDS	21269	22045	.	+	0	ID=MPEAHAMD_00022;Name=ompR_1;gene=ompR_1;inference=ab initio prediction:Prodigal:002006,similar to AA sequence:UniProtKB:P0AA16;locus_tag=MPEAHAMD_00022;product=Transcriptional regulatory protein OmpR
NODE_1_length_374537_cov_83.914250	Prodigal:002006	CDS	22042	23334	.	+	0	ID=MPEAHAMD_00023;eC_number=2.7.-.-;Name=sasA_1;gene=sasA_1;inference=ab initio prediction:Prodigal:002006,protein motif:HAMAP:MF_01837;locus_tag=MPEAHAMD_00023;product=Adaptive-response sensory-kinase SasA
NODE_1_length_374537_cov_83.914250	Prodigal:002006	CDS	23469	24503	.	+	0	ID=MPEAHAMD_00024;eC_number=3.8.1.5;Name=dhmA_1;gene=dhmA_1;inference=ab initio prediction:Prodigal:002006,protein motif:HAMAP:MF_01230;locus_tag=MPEAHAMD_00024;product=Haloalkane dehalogenase
NODE_1_length_374537_cov_83.914250	Prodigal:002006	CDS	24493	25008	.	+	0	ID=MPEAHAMD_00025;inference=ab initio prediction:Prodigal:002006;locus_tag=MPEAHAMD_00025;product=hypothetical protein
NODE_1_length_374537_cov_83.914250	Prodigal:002006	CDS	25061	26122	.	+	0	ID=MPEAHAMD_00026;inference=ab initio prediction:Prodigal:002006;locus_tag=MPEAHAMD_00026;product=hypothetical protein
NODE_1_length_374537_cov_83.914250	Prodigal:002006	CDS	26293	26757	.	-	0	ID=MPEAHAMD_00027;inference=ab initio prediction:Prodigal:002006;locus_tag=MPEAHAMD_00027;product=hypothetical protein
NODE_1_length_374537_cov_83.914250	Prodigal:002006	CDS	27081	27590	.	+	0	ID=MPEAHAMD_00028;Name=fecI;db_xref=COG:COG1595;gene=fecI;inference=ab initio prediction:Prodigal:002006,similar to AA sequence:UniProtKB:P23484;locus_tag=MPEAHAMD_00028;product=putative RNA polymerase sigma factor FecI
NODE_1_length_374537_cov_83.914250	Prodigal:002006	CDS	27691	28650	.	+	0	ID=MPEAHAMD_00029;Name=fecR;db_xref=COG:COG3712;gene=fecR;inference=ab initio prediction:Prodigal:002006,similar to AA sequence:UniProtKB:P23485;locus_tag=MPEAHAMD_00029;product=Protein FecR
NODE_1_length_374537_cov_83.914250	Prodigal:002006	CDS	28824	31340	.	+	0	ID=MPEAHAMD_00030;Name=fatA;gene=fatA;inference=ab initio prediction:Prodigal:002006,similar to AA sequence:UniProtKB:P11461;locus_tag=MPEAHAMD_00030;product=Ferric-anguibactin receptor FatA
NODE_1_length_374537_cov_83.914250	Prodigal:002006	CDS	31828	33609	.	+	0	ID=MPEAHAMD_00031;inference=ab initio prediction:Prodigal:002006;locus_tag=MPEAHAMD_00031;product=hypothetical protein
NODE_1_length_374537_cov_83.914250	Prodigal:002006	CDS	33593	35308	.	+	0	ID=MPEAHAMD_00032;eC_number=6.3.2.55;Name=sbnF;db_xref=COG:COG4264;gene=sbnF;inference=ab initio prediction:Prodigal:002006,similar to AA sequence:UniProtKB:Q2G1M8;locus_tag=MPEAHAMD_00032;product=2-[(L-alanin-3-ylcarbamoyl)methyl]-3-(2-aminoethylcarbamoyl)-2-hydroxypropanoate synthase
NODE_1_length_374537_cov_83.914250	Prodigal:002006	CDS	35305	36570	.	+	0	ID=MPEAHAMD_00033;eC_number=6.2.1.26;Name=menE_1;gene=menE_1;inference=ab initio prediction:Prodigal:002006,protein motif:HAMAP:MF_00731;locus_tag=MPEAHAMD_00033;product=2-succinylbenzoate--CoA ligase
NODE_1_length_374537_cov_83.914250	Prodigal:002006	CDS	36567	37895	.	+	0	ID=MPEAHAMD_00034;inference=ab initio prediction:Prodigal:002006;locus_tag=MPEAHAMD_00034;product=hypothetical protein
NODE_1_length_374537_cov_83.914250	Prodigal:002006	CDS	37892	38170	.	+	0	ID=MPEAHAMD_00035;inference=ab initio prediction:Prodigal:002006;locus_tag=MPEAHAMD_00035;product=hypothetical protein
NODE_1_length_374537_cov_83.914250	Prodigal:002006	CDS	38161	38682	.	+	0	ID=MPEAHAMD_00036;eC_number=2.3.1.-;Name=aaaT;db_xref=COG:COG0454;gene=aaaT;inference=ab initio prediction:Prodigal:002006,similar to AA sequence:UniProtKB:P46854;locus_tag=MPEAHAMD_00036;product=L-amino acid N-acetyltransferase AaaT
NODE_1_length_374537_cov_83.914250	Prodigal:002006	CDS	38837	39808	.	+	0	ID=MPEAHAMD_00037;Name=yclQ;db_xref=COG:COG4607;gene=yclQ;inference=ab initio prediction:Prodigal:002006,similar to AA sequence:UniProtKB:P94421;locus_tag=MPEAHAMD_00037;product=Petrobactin-binding protein YclQ
NODE_1_length_374537_cov_83.914250	Prodigal:002006	CDS	39811	40764	.	+	0	ID=MPEAHAMD_00038;Name=yclN;db_xref=COG:COG4606;gene=yclN;inference=ab initio prediction:Prodigal:002006,similar to AA sequence:UniProtKB:P94418;locus_tag=MPEAHAMD_00038;product=Petrobactin import system permease protein YclN
NODE_1_length_374537_cov_83.914250	Prodigal:002006	CDS	40757	41722	.	+	0	ID=MPEAHAMD_00039;Name=yclO;db_xref=COG:COG4605;gene=yclO;inference=ab initio prediction:Prodigal:002006,similar to AA sequence:UniProtKB:P94419;locus_tag=MPEAHAMD_00039;product=Petrobactin import system permease protein YclO
NODE_1_length_374537_cov_83.914250	Prodigal:002006	CDS	41719	42477	.	+	0	ID=MPEAHAMD_00040;eC_number=7.2.2.-;Name=yclP;db_xref=COG:COG4604;gene=yclP;inference=ab initio prediction:Prodigal:002006,similar to AA sequence:UniProtKB:P94420;locus_tag=MPEAHAMD_00040;product=Petrobactin import ATP-binding protein YclP
NODE_1_length_374537_cov_83.914250	Prodigal:002006	CDS	42540	43301	.	+	0	ID=MPEAHAMD_00041;eC_number=1.1.1.100;Name=fabG_1;gene=fabG_1;inference=ab initio prediction:Prodigal:002006,similar to AA sequence:UniProtKB:P99093;locus_tag=MPEAHAMD_00041;product=3-oxoacyl-[acyl-carrier-protein] reductase FabG
NODE_1_length_374537_cov_83.914250	Prodigal:002006	CDS	43320	43529	.	-	0	ID=MPEAHAMD_00042;inference=ab initio prediction:Prodigal:002006;locus_tag=MPEAHAMD_00042;product=hypothetical protein
NODE_1_length_374537_cov_83.914250	Prodigal:002006	CDS	43825	44334	.	+	0	ID=MPEAHAMD_00043;inference=ab initio prediction:Prodigal:002006;locus_tag=MPEAHAMD_00043;product=hypothetical protein
NODE_1_length_374537_cov_83.914250	Prodigal:002006	CDS	44349	44534	.	-	0	ID=MPEAHAMD_00044;inference=ab initio prediction:Prodigal:002006;locus_tag=MPEAHAMD_00044;product=hypothetical protein
NODE_1_length_374537_cov_83.914250	Prodigal:002006	CDS	44848	46443	.	+	0	ID=MPEAHAMD_00045;eC_number=3.4.19.13;Name=ggt_1;gene=ggt_1;inference=ab initio prediction:Prodigal:002006,similar to AA sequence:UniProtKB:P63186;locus_tag=MPEAHAMD_00045;product=Glutathione hydrolase proenzyme
NODE_1_length_374537_cov_83.914250	Prodigal:002006	CDS	46468	47238	.	-	0	ID=MPEAHAMD_00046;eC_number=1.1.1.100;Name=fabG_2;gene=fabG_2;inference=ab initio prediction:Prodigal:002006,similar to AA sequence:UniProtKB:O67610;locus_tag=MPEAHAMD_00046;product=3-oxoacyl-[acyl-carrier-protein] reductase FabG
NODE_1_length_374537_cov_83.914250	Prodigal:002006	CDS	47263	48639	.	-	0	ID=MPEAHAMD_00047;eC_number=2.7.1.-;Name=oiaK;gene=oiaK;inference=ab initio prediction:Prodigal:002006,similar to AA sequence:UniProtKB:B1G889;locus_tag=MPEAHAMD_00047;product=3-oxo-isoapionate kinase
NODE_1_length_374537_cov_83.914250	Prodigal:002006	CDS	48636	49910	.	-	0	ID=MPEAHAMD_00048;eC_number=3.7.1.-;Name=oiaT;db_xref=COG:COG1850;gene=oiaT;inference=ab initio prediction:Prodigal:002006,similar to AA sequence:UniProtKB:A7IJG7;locus_tag=MPEAHAMD_00048;product=3-oxo-isoapionate-4-phosphate transcarboxylase/hydrolase
NODE_1_length_374537_cov_83.914250	Prodigal:002006	CDS	50036	50935	.	+	0	ID=MPEAHAMD_00049;Name=trpI_1;gene=trpI_1;inference=ab initio prediction:Prodigal:002006,similar to AA sequence:UniProtKB:P11720;locus_tag=MPEAHAMD_00049;product=HTH-type transcriptional regulator TrpI
NODE_1_length_374537_cov_83.914250	Prodigal:002006	CDS	50960	52060	.	+	0	ID=MPEAHAMD_00050;inference=ab initio prediction:Prodigal:002006;locus_tag=MPEAHAMD_00050;product=hypothetical protein
NODE_1_length_374537_cov_83.914250	Prodigal:002006	CDS	51981	52967	.	-	0	ID=MPEAHAMD_00051;inference=ab initio prediction:Prodigal:002006;locus_tag=MPEAHAMD_00051;product=hypothetical protein
NODE_1_length_374537_cov_83.914250	Prodigal:002006	CDS	53059	53475	.	+	0	ID=MPEAHAMD_00052;Name=proX_1;db_xref=COG:COG3760;gene=proX_1;inference=ab initio prediction:Prodigal:002006,similar to AA sequence:UniProtKB:Q9L4Q7;locus_tag=MPEAHAMD_00052;product=Prolyl-tRNA editing protein ProX
NODE_1_length_374537_cov_83.914250	Prodigal:002006	CDS	53630	53929	.	-	0	ID=MPEAHAMD_00053;inference=ab initio prediction:Prodigal:002006;locus_tag=MPEAHAMD_00053;product=hypothetical protein
NODE_1_length_374537_cov_83.914250	Prodigal:002006	CDS	54147	54821	.	+	0	ID=MPEAHAMD_00054;inference=ab initio prediction:Prodigal:002006;locus_tag=MPEAHAMD_00054;product=hypothetical protein
NODE_1_length_374537_cov_83.914250	Prodigal:002006	CDS	54833	55345	.	+	0	ID=MPEAHAMD_00055;Name=dsbB;gene=dsbB;inference=ab initio prediction:Prodigal:002006,protein motif:HAMAP:MF_00286;locus_tag=MPEAHAMD_00055;product=Disulfide bond formation protein B
NODE_1_length_374537_cov_83.914250	Prodigal:002006	CDS	55399	55725	.	-	0	ID=MPEAHAMD_00056;inference=ab initio prediction:Prodigal:002006;locus_tag=MPEAHAMD_00056;product=hypothetical protein
NODE_1_length_374537_cov_83.914250	Prodigal:002006	CDS	55893	56198	.	+	0	ID=MPEAHAMD_00057;inference=ab initio prediction:Prodigal:002006;locus_tag=MPEAHAMD_00057;product=hypothetical protein
NODE_1_length_374537_cov_83.914250	Prodigal:002006	CDS	56311	58488	.	+	0	ID=MPEAHAMD_00058;Name=kefB;gene=kefB;inference=ab initio prediction:Prodigal:002006,protein motif:HAMAP:MF_01412;locus_tag=MPEAHAMD_00058;product=Glutathione-regulated potassium-efflux system protein KefB
NODE_1_length_374537_cov_83.914250	Prodigal:002006	CDS	58676	59149	.	-	0	ID=MPEAHAMD_00059;inference=ab initio prediction:Prodigal:002006;locus_tag=MPEAHAMD_00059;product=hypothetical protein
NODE_1_length_374537_cov_83.914250	Prodigal:002006	CDS	59264	60103	.	-	0	ID=MPEAHAMD_00060;eC_number=3.5.1.128;Name=nit1;gene=nit1;inference=ab initio prediction:Prodigal:002006,similar to AA sequence:UniProtKB:P0DP68;locus_tag=MPEAHAMD_00060;product=Deaminated glutathione amidase
NODE_1_length_374537_cov_83.914250	Prodigal:002006	CDS	60185	60442	.	-	0	ID=MPEAHAMD_00061;Name=grxC;db_xref=COG:COG0695;gene=grxC;inference=ab initio prediction:Prodigal:002006,similar to AA sequence:UniProtKB:P0AC62;locus_tag=MPEAHAMD_00061;product=Glutaredoxin 3
NODE_1_length_374537_cov_83.914250	Prodigal:002006	CDS	60513	60869	.	-	0	ID=MPEAHAMD_00062;Name=cpdR_1;gene=cpdR_1;inference=ab initio prediction:Prodigal:002006,similar to AA sequence:UniProtKB:Q2YIF7;locus_tag=MPEAHAMD_00062;product=Response regulator receiver protein CpdR
NODE_1_length_374537_cov_83.914250	Prodigal:002006	CDS	61090	61980	.	+	0	ID=MPEAHAMD_00063;inference=ab initio prediction:Prodigal:002006;locus_tag=MPEAHAMD_00063;product=hypothetical protein
NODE_1_length_374537_cov_83.914250	Prodigal:002006	CDS	62153	63037	.	+	0	ID=MPEAHAMD_00064;eC_number=3.1.2.30;Name=mcl2_2;db_xref=COG:COG2301;gene=mcl2_2;inference=ab initio prediction:Prodigal:002006,similar to AA sequence:UniProtKB:D3JV05;locus_tag=MPEAHAMD_00064;product=(3S)-malyl-CoA thioesterase
NODE_1_length_374537_cov_83.914250	Prodigal:002006	CDS	63237	63593	.	+	0	ID=MPEAHAMD_00065;inference=ab initio prediction:Prodigal:002006;locus_tag=MPEAHAMD_00065;product=hypothetical protein
NODE_1_length_374537_cov_83.914250	Prodigal:002006	CDS	63727	64137	.	-	0	ID=MPEAHAMD_00066;inference=ab initio prediction:Prodigal:002006;locus_tag=MPEAHAMD_00066;product=hypothetical protein
NODE_1_length_374537_cov_83.914250	Prodigal:002006	CDS	64392	65660	.	+	0	ID=MPEAHAMD_00067;inference=ab initio prediction:Prodigal:002006;locus_tag=MPEAHAMD_00067;product=hypothetical protein
NODE_1_length_374537_cov_83.914250	Prodigal:002006	CDS	65794	66180	.	+	0	ID=MPEAHAMD_00068;inference=ab initio prediction:Prodigal:002006;locus_tag=MPEAHAMD_00068;product=hypothetical protein
NODE_1_length_374537_cov_83.914250	Prodigal:002006	CDS	66530	67333	.	+	0	ID=MPEAHAMD_00069;inference=ab initio prediction:Prodigal:002006;locus_tag=MPEAHAMD_00069;product=hypothetical protein
NODE_1_length_374537_cov_83.914250	Prodigal:002006	CDS	67411	67677	.	+	0	ID=MPEAHAMD_00070;inference=ab initio prediction:Prodigal:002006;locus_tag=MPEAHAMD_00070;product=hypothetical protein
NODE_1_length_374537_cov_83.914250	Prodigal:002006	CDS	67789	68130	.	-	0	ID=MPEAHAMD_00071;inference=ab initio prediction:Prodigal:002006;locus_tag=MPEAHAMD_00071;product=hypothetical protein
NODE_1_length_374537_cov_83.914250	Prodigal:002006	CDS	68248	69093	.	-	0	ID=MPEAHAMD_00072;inference=ab initio prediction:Prodigal:002006;locus_tag=MPEAHAMD_00072;product=hypothetical protein
NODE_1_length_374537_cov_83.914250	Prodigal:002006	CDS	69090	70139	.	-	0	ID=MPEAHAMD_00073;inference=ab initio prediction:Prodigal:002006;locus_tag=MPEAHAMD_00073;product=hypothetical protein
NODE_1_length_374537_cov_83.914250	Prodigal:002006	CDS	70301	71188	.	-	0	ID=MPEAHAMD_00074;eC_number=4.2.99.20;Name=menH_1;gene=menH_1;inference=ab initio prediction:Prodigal:002006,protein motif:HAMAP:MF_01660;locus_tag=MPEAHAMD_00074;product=2-succinyl-6-hydroxy-2%2C4-cyclohexadiene-1-carboxylate synthase
NODE_1_length_374537_cov_83.914250	Prodigal:002006	CDS	71372	71986	.	+	0	ID=MPEAHAMD_00075;inference=ab initio prediction:Prodigal:002006;locus_tag=MPEAHAMD_00075;product=hypothetical protein
NODE_1_length_374537_cov_83.914250	Prodigal:002006	CDS	72096	72503	.	-	0	ID=MPEAHAMD_00076;inference=ab initio prediction:Prodigal:002006;locus_tag=MPEAHAMD_00076;product=hypothetical protein
NODE_1_length_374537_cov_83.914250	Prodigal:002006	CDS	72594	73970	.	-	0	ID=MPEAHAMD_00077;eC_number=7.1.2.2;Name=yscN;gene=yscN;inference=ab initio prediction:Prodigal:002006,similar to AA sequence:UniProtKB:P40291;locus_tag=MPEAHAMD_00077;product=putative ATP synthase YscN
NODE_1_length_374537_cov_83.914250	Prodigal:002006	CDS	74404	75105	.	+	0	ID=MPEAHAMD_00078;Name=ctrA;gene=ctrA;inference=ab initio prediction:Prodigal:002006,similar to AA sequence:UniProtKB:Q8FZ93;locus_tag=MPEAHAMD_00078;product=Cell cycle response regulator CtrA
NODE_1_length_374537_cov_83.914250	Prodigal:002006	CDS	75720	76613	.	-	0	ID=MPEAHAMD_00079;eC_number=2.1.1.80;Name=cheR1;gene=cheR1;inference=ab initio prediction:Prodigal:002006,similar to AA sequence:UniProtKB:O87131;locus_tag=MPEAHAMD_00079;product=Chemotaxis protein methyltransferase 1
NODE_1_length_374537_cov_83.914250	Prodigal:002006	CDS	76654	77841	.	-	0	ID=MPEAHAMD_00080;eC_number=3.1.1.61;Name=cheB_1;db_xref=COG:COG2201;gene=cheB_1;inference=ab initio prediction:Prodigal:002006,similar to AA sequence:UniProtKB:P07330;locus_tag=MPEAHAMD_00080;product=Protein-glutamate methylesterase/protein-glutamine glutaminase
NODE_1_length_374537_cov_83.914250	Prodigal:002006	CDS	77973	78338	.	-	0	ID=MPEAHAMD_00081;Name=cheY_1;db_xref=COG:COG0784;gene=cheY_1;inference=ab initio prediction:Prodigal:002006,similar to AA sequence:UniProtKB:P0AE67;locus_tag=MPEAHAMD_00081;product=Chemotaxis protein CheY
NODE_1_length_374537_cov_83.914250	Prodigal:002006	CDS	78355	78855	.	-	0	ID=MPEAHAMD_00082;Name=cheW_1;db_xref=COG:COG0835;gene=cheW_1;inference=ab initio prediction:Prodigal:002006,similar to AA sequence:UniProtKB:P0A964;locus_tag=MPEAHAMD_00082;product=Chemotaxis protein CheW
NODE_1_length_374537_cov_83.914250	Prodigal:002006	CDS	78938	81697	.	-	0	ID=MPEAHAMD_00083;eC_number=2.7.13.3;Name=rcsC_1;gene=rcsC_1;inference=ab initio prediction:Prodigal:002006,protein motif:HAMAP:MF_00979;locus_tag=MPEAHAMD_00083;product=Sensor histidine kinase RcsC
NODE_1_length_374537_cov_83.914250	Prodigal:002006	CDS	81879	82562	.	-	0	ID=MPEAHAMD_00084;eC_number=2.7.99.-;Name=chpT;gene=chpT;inference=ab initio prediction:Prodigal:002006,similar to AA sequence:UniProtKB:Q2YQA5;locus_tag=MPEAHAMD_00084;product=Protein phosphotransferase ChpT
NODE_1_length_374537_cov_83.914250	Prodigal:002006	CDS	82730	83590	.	+	0	ID=MPEAHAMD_00085;eC_number=3.1.3.7;Name=cysQ_1;db_xref=COG:COG1218;gene=cysQ_1;inference=ab initio prediction:Prodigal:002006,similar to AA sequence:UniProtKB:P22255;locus_tag=MPEAHAMD_00085;product=3'(2')%2C5'-bisphosphate nucleotidase CysQ
NODE_1_length_374537_cov_83.914250	Prodigal:002006	CDS	83613	84095	.	-	0	ID=MPEAHAMD_00086;inference=ab initio prediction:Prodigal:002006;locus_tag=MPEAHAMD_00086;product=hypothetical protein
NODE_1_length_374537_cov_83.914250	Prodigal:002006	CDS	84198	84860	.	+	0	ID=MPEAHAMD_00087;inference=ab initio prediction:Prodigal:002006;locus_tag=MPEAHAMD_00087;product=hypothetical protein
NODE_1_length_374537_cov_83.914250	Prodigal:002006	CDS	85027	85899	.	+	0	ID=MPEAHAMD_00088;Name=smc_1;gene=smc_1;inference=ab initio prediction:Prodigal:002006,protein motif:HAMAP:MF_01894;locus_tag=MPEAHAMD_00088;product=Chromosome partition protein Smc
NODE_1_length_374537_cov_83.914250	Prodigal:002006	CDS	86126	86413	.	+	0	ID=MPEAHAMD_00089;inference=ab initio prediction:Prodigal:002006;locus_tag=MPEAHAMD_00089;product=hypothetical protein
NODE_1_length_374537_cov_83.914250	Prodigal:002006	CDS	86436	88544	.	-	0	ID=MPEAHAMD_00090;eC_number=2.7.13.3;Name=rcsC_2;gene=rcsC_2;inference=ab initio prediction:Prodigal:002006,protein motif:HAMAP:MF_00979;locus_tag=MPEAHAMD_00090;product=Sensor histidine kinase RcsC
NODE_1_length_374537_cov_83.914250	Prodigal:002006	CDS	88866	89216	.	+	0	ID=MPEAHAMD_00091;inference=ab initio prediction:Prodigal:002006;locus_tag=MPEAHAMD_00091;product=hypothetical protein
NODE_1_length_374537_cov_83.914250	Prodigal:002006	CDS	89337	90608	.	+	0	ID=MPEAHAMD_00092;eC_number=4.1.1.20;Name=lysA;db_xref=COG:COG0019;gene=lysA;inference=ab initio prediction:Prodigal:002006,similar to AA sequence:UniProtKB:Q9KVL7;locus_tag=MPEAHAMD_00092;product=Diaminopimelate decarboxylase
NODE_1_length_374537_cov_83.914250	Prodigal:002006	CDS	90712	90921	.	+	0	ID=MPEAHAMD_00093;inference=ab initio prediction:Prodigal:002006;locus_tag=MPEAHAMD_00093;product=hypothetical protein
NODE_1_length_374537_cov_83.914250	Prodigal:002006	CDS	91008	93629	.	+	0	ID=MPEAHAMD_00094;inference=ab initio prediction:Prodigal:002006;locus_tag=MPEAHAMD_00094;product=hypothetical protein
NODE_1_length_374537_cov_83.914250	Prodigal:002006	CDS	93740	94495	.	-	0	ID=MPEAHAMD_00095;inference=ab initio prediction:Prodigal:002006;locus_tag=MPEAHAMD_00095;product=hypothetical protein
NODE_1_length_374537_cov_83.914250	Prodigal:002006	CDS	94902	95087	.	+	0	ID=MPEAHAMD_00096;inference=ab initio prediction:Prodigal:002006;locus_tag=MPEAHAMD_00096;product=hypothetical protein
NODE_1_length_374537_cov_83.914250	Prodigal:002006	CDS	95225	95827	.	+	0	ID=MPEAHAMD_00097;inference=ab initio prediction:Prodigal:002006;locus_tag=MPEAHAMD_00097;product=hypothetical protein
NODE_1_length_374537_cov_83.914250	Prodigal:002006	CDS	95921	96496	.	+	0	ID=MPEAHAMD_00098;eC_number=2.5.1.17;db_xref=COG:COG2096;inference=ab initio prediction:Prodigal:002006,similar to AA sequence:UniProtKB:P9WP99;locus_tag=MPEAHAMD_00098;product=Corrinoid adenosyltransferase
NODE_1_length_374537_cov_83.914250	Prodigal:002006	CDS	96660	97409	.	+	0	ID=MPEAHAMD_00099;Name=etfB_1;gene=etfB_1;inference=ab initio prediction:Prodigal:002006,similar to AA sequence:UniProtKB:P38975;locus_tag=MPEAHAMD_00099;product=Electron transfer flavoprotein subunit beta
NODE_1_length_374537_cov_83.914250	Prodigal:002006	CDS	97453	98403	.	+	0	ID=MPEAHAMD_00100;Name=etfA_1;db_xref=COG:COG2025;gene=etfA_1;inference=ab initio prediction:Prodigal:002006,similar to AA sequence:UniProtKB:P38974;locus_tag=MPEAHAMD_00100;product=Electron transfer flavoprotein subunit alpha
NODE_1_length_374537_cov_83.914250	Prodigal:002006	CDS	98555	99436	.	+	0	ID=MPEAHAMD_00101;eC_number=1.1.1.157;Name=mmgB;db_xref=COG:COG1250;gene=mmgB;inference=ab initio prediction:Prodigal:002006,similar to AA sequence:UniProtKB:P45856;locus_tag=MPEAHAMD_00101;product=putative 3-hydroxybutyryl-CoA dehydrogenase
NODE_1_length_374537_cov_83.914250	Prodigal:002006	CDS	99529	100008	.	-	0	ID=MPEAHAMD_00102;inference=ab initio prediction:Prodigal:002006;locus_tag=MPEAHAMD_00102;product=hypothetical protein
NODE_1_length_374537_cov_83.914250	Prodigal:002006	CDS	100220	100534	.	-	0	ID=MPEAHAMD_00103;inference=ab initio prediction:Prodigal:002006;locus_tag=MPEAHAMD_00103;product=hypothetical protein
NODE_1_length_374537_cov_83.914250	Prodigal:002006	CDS	100679	101686	.	-	0	ID=MPEAHAMD_00104;eC_number=2.3.1.41;Name=ppsC;gene=ppsC;inference=ab initio prediction:Prodigal:002006,similar to AA sequence:UniProtKB:P96202;locus_tag=MPEAHAMD_00104;product=Phthiocerol synthesis polyketide synthase type I PpsC
NODE_1_length_374537_cov_83.914250	Prodigal:002006	CDS	101770	102432	.	-	0	ID=MPEAHAMD_00105;eC_number=2.4.2.9;Name=upp;gene=upp;inference=ab initio prediction:Prodigal:002006,similar to AA sequence:UniProtKB:P70881;locus_tag=MPEAHAMD_00105;product=Uracil phosphoribosyltransferase
NODE_1_length_374537_cov_83.914250	Prodigal:002006	CDS	102471	103700	.	-	0	ID=MPEAHAMD_00106;inference=ab initio prediction:Prodigal:002006;locus_tag=MPEAHAMD_00106;product=hypothetical protein
NODE_1_length_374537_cov_83.914250	Prodigal:002006	CDS	103733	104983	.	-	0	ID=MPEAHAMD_00107;eC_number=3.5.4.25;Name=ribA_1;gene=ribA_1;inference=ab initio prediction:Prodigal:002006,protein motif:HAMAP:MF_00179;locus_tag=MPEAHAMD_00107;product=GTP cyclohydrolase-2
NODE_1_length_374537_cov_83.914250	Prodigal:002006	CDS	105159	105584	.	-	0	ID=MPEAHAMD_00108;inference=ab initio prediction:Prodigal:002006;locus_tag=MPEAHAMD_00108;product=hypothetical protein
NODE_1_length_374537_cov_83.914250	Prodigal:002006	CDS	105716	106504	.	-	0	ID=MPEAHAMD_00109;eC_number=5.3.3.7;Name=ais_1;gene=ais_1;inference=ab initio prediction:Prodigal:002006,similar to AA sequence:UniProtKB:A0A0A1H8I4;locus_tag=MPEAHAMD_00109;product=Aconitate isomerase
NODE_1_length_374537_cov_83.914250	Prodigal:002006	CDS	106570	107430	.	-	0	ID=MPEAHAMD_00110;eC_number=3.5.1.-;db_xref=COG:COG3394;inference=ab initio prediction:Prodigal:002006,similar to AA sequence:UniProtKB:P59745;locus_tag=MPEAHAMD_00110;product=Carbohydrate deacetylase
NODE_1_length_374537_cov_83.914250	Prodigal:002006	CDS	107553	108989	.	-	0	ID=MPEAHAMD_00111;eC_number=1.21.98.3;Name=bchE_1;gene=bchE_1;inference=ab initio prediction:Prodigal:002006,similar to AA sequence:UniProtKB:Q7X2C7;locus_tag=MPEAHAMD_00111;product=Anaerobic magnesium-protoporphyrin IX monomethyl ester cyclase
NODE_1_length_374537_cov_83.914250	Prodigal:002006	CDS	109069	110253	.	-	0	ID=MPEAHAMD_00112;inference=ab initio prediction:Prodigal:002006;locus_tag=MPEAHAMD_00112;product=hypothetical protein
NODE_1_length_374537_cov_83.914250	Prodigal:002006	CDS	110373	111080	.	-	0	ID=MPEAHAMD_00113;inference=ab initio prediction:Prodigal:002006;locus_tag=MPEAHAMD_00113;product=hypothetical protein
NODE_1_length_374537_cov_83.914250	Prodigal:002006	CDS	111085	112158	.	-	0	ID=MPEAHAMD_00114;inference=ab initio prediction:Prodigal:002006;locus_tag=MPEAHAMD_00114;product=hypothetical protein
NODE_1_length_374537_cov_83.914250	Prodigal:002006	CDS	112452	113636	.	+	0	ID=MPEAHAMD_00115;eC_number=2.1.4.2;Name=strB1;db_xref=COG:COG1834;gene=strB1;inference=ab initio prediction:Prodigal:002006,similar to AA sequence:UniProtKB:P08078;locus_tag=MPEAHAMD_00115;product=Inosamine-phosphate amidinotransferase 1
NODE_1_length_374537_cov_83.914250	Prodigal:002006	CDS	113802	115097	.	+	0	ID=MPEAHAMD_00116;inference=ab initio prediction:Prodigal:002006;locus_tag=MPEAHAMD_00116;product=hypothetical protein
NODE_1_length_374537_cov_83.914250	Prodigal:002006	CDS	115101	115574	.	+	0	ID=MPEAHAMD_00117;inference=ab initio prediction:Prodigal:002006;locus_tag=MPEAHAMD_00117;product=hypothetical protein
NODE_1_length_374537_cov_83.914250	Prodigal:002006	CDS	115619	116506	.	-	0	ID=MPEAHAMD_00118;inference=ab initio prediction:Prodigal:002006;locus_tag=MPEAHAMD_00118;product=hypothetical protein
NODE_1_length_374537_cov_83.914250	Prodigal:002006	CDS	116761	117549	.	-	0	ID=MPEAHAMD_00119;eC_number=1.-.-.-;Name=ucpA;gene=ucpA;inference=ab initio prediction:Prodigal:002006,similar to AA sequence:UniProtKB:P37440;locus_tag=MPEAHAMD_00119;product=Oxidoreductase UcpA
NODE_1_length_374537_cov_83.914250	Prodigal:002006	CDS	117668	117874	.	-	0	ID=MPEAHAMD_00120;inference=ab initio prediction:Prodigal:002006;locus_tag=MPEAHAMD_00120;product=hypothetical protein
NODE_1_length_374537_cov_83.914250	Prodigal:002006	CDS	118026	118631	.	-	0	ID=MPEAHAMD_00121;Name=yibF_1;db_xref=COG:COG0625;gene=yibF_1;inference=ab initio prediction:Prodigal:002006,similar to AA sequence:UniProtKB:P0ACA1;locus_tag=MPEAHAMD_00121;product=putative GST-like protein YibF
NODE_1_length_374537_cov_83.914250	Prodigal:002006	CDS	118840	120123	.	-	0	ID=MPEAHAMD_00122;inference=ab initio prediction:Prodigal:002006;locus_tag=MPEAHAMD_00122;product=hypothetical protein
NODE_1_length_374537_cov_83.914250	Prodigal:002006	CDS	120216	120428	.	-	0	ID=MPEAHAMD_00123;inference=ab initio prediction:Prodigal:002006;locus_tag=MPEAHAMD_00123;product=hypothetical protein
NODE_1_length_374537_cov_83.914250	Prodigal:002006	CDS	120720	121409	.	-	0	ID=MPEAHAMD_00124;inference=ab initio prediction:Prodigal:002006;locus_tag=MPEAHAMD_00124;product=hypothetical protein
NODE_1_length_374537_cov_83.914250	Prodigal:002006	CDS	121536	121841	.	-	0	ID=MPEAHAMD_00125;inference=ab initio prediction:Prodigal:002006;locus_tag=MPEAHAMD_00125;product=hypothetical protein
NODE_1_length_374537_cov_83.914250	Prodigal:002006	CDS	121987	124686	.	-	0	ID=MPEAHAMD_00126;eC_number=4.2.1.3;Name=acnA;db_xref=COG:COG1048;gene=acnA;inference=ab initio prediction:Prodigal:002006,similar to AA sequence:UniProtKB:P70920;locus_tag=MPEAHAMD_00126;product=Aconitate hydratase A
NODE_1_length_374537_cov_83.914250	Prodigal:002006	CDS	125065	125727	.	+	0	ID=MPEAHAMD_00127;eC_number=7.6.2.5;Name=ccmA;db_xref=COG:COG4133;gene=ccmA;inference=ab initio prediction:Prodigal:002006,similar to AA sequence:UniProtKB:P52218;locus_tag=MPEAHAMD_00127;product=Cytochrome c biogenesis ATP-binding export protein CcmA
NODE_1_length_374537_cov_83.914250	Prodigal:002006	CDS	125727	126395	.	+	0	ID=MPEAHAMD_00128;Name=ccmB;db_xref=COG:COG2386;gene=ccmB;inference=ab initio prediction:Prodigal:002006,similar to AA sequence:UniProtKB:P0ABL8;locus_tag=MPEAHAMD_00128;product=Heme exporter protein B
NODE_1_length_374537_cov_83.914250	Prodigal:002006	CDS	126429	126809	.	-	0	ID=MPEAHAMD_00129;inference=ab initio prediction:Prodigal:002006;locus_tag=MPEAHAMD_00129;product=hypothetical protein
NODE_1_length_374537_cov_83.914250	Prodigal:002006	CDS	127031	127384	.	+	0	ID=MPEAHAMD_00130;inference=ab initio prediction:Prodigal:002006;locus_tag=MPEAHAMD_00130;product=hypothetical protein
NODE_1_length_374537_cov_83.914250	Prodigal:002006	CDS	127441	128421	.	+	0	ID=MPEAHAMD_00131;Name=pyrK;gene=pyrK;inference=ab initio prediction:Prodigal:002006,protein motif:HAMAP:MF_01211;locus_tag=MPEAHAMD_00131;product=Dihydroorotate dehydrogenase B (NAD(+))%2C electron transfer subunit
NODE_1_length_374537_cov_83.914250	Prodigal:002006	CDS	128431	129294	.	-	0	ID=MPEAHAMD_00132;inference=ab initio prediction:Prodigal:002006;locus_tag=MPEAHAMD_00132;product=hypothetical protein
NODE_1_length_374537_cov_83.914250	Prodigal:002006	CDS	129374	130405	.	-	0	ID=MPEAHAMD_00133;inference=ab initio prediction:Prodigal:002006;locus_tag=MPEAHAMD_00133;product=hypothetical protein
NODE_1_length_374537_cov_83.914250	Prodigal:002006	CDS	130554	133742	.	-	0	ID=MPEAHAMD_00134;Name=oqxB28;gene=oqxB28;inference=ab initio prediction:Prodigal:002006,similar to AA sequence:BARRGD:NG_050447.1;locus_tag=MPEAHAMD_00134;product=multidrug efflux RND transporter permease subunit OqxB28
NODE_1_length_374537_cov_83.914250	Prodigal:002006	CDS	133841	134974	.	-	0	ID=MPEAHAMD_00135;Name=bepF_1;gene=bepF_1;inference=ab initio prediction:Prodigal:002006,similar to AA sequence:UniProtKB:Q8FWV8;locus_tag=MPEAHAMD_00135;product=Efflux pump periplasmic linker BepF
NODE_1_length_374537_cov_83.914250	Prodigal:002006	CDS	135145	135465	.	-	0	ID=MPEAHAMD_00136;eC_number=2.8.1.-;db_xref=COG:COG0607;inference=ab initio prediction:Prodigal:002006,similar to AA sequence:UniProtKB:D3RPB9;locus_tag=MPEAHAMD_00136;product=Sulfurtransferase
NODE_1_length_374537_cov_83.914250	Prodigal:002006	CDS	135719	137011	.	+	0	ID=MPEAHAMD_00137;eC_number=2.4.1.250;Name=mshA_1;gene=mshA_1;inference=ab initio prediction:Prodigal:002006,protein motif:HAMAP:MF_01695;locus_tag=MPEAHAMD_00137;product=D-inositol-3-phosphate glycosyltransferase
NODE_1_length_374537_cov_83.914250	Prodigal:002006	CDS	137320	138762	.	+	0	ID=MPEAHAMD_00138;inference=ab initio prediction:Prodigal:002006;locus_tag=MPEAHAMD_00138;product=hypothetical protein
NODE_1_length_374537_cov_83.914250	Prodigal:002006	CDS	139020	139997	.	-	0	ID=MPEAHAMD_00139;eC_number=1.8.5.7;Name=yqjG;db_xref=COG:COG0435;gene=yqjG;inference=ab initio prediction:Prodigal:002006,similar to AA sequence:UniProtKB:P42620;locus_tag=MPEAHAMD_00139;product=Glutathionyl-hydroquinone reductase YqjG
NODE_1_length_374537_cov_83.914250	Prodigal:002006	CDS	140017	140430	.	-	0	ID=MPEAHAMD_00140;inference=ab initio prediction:Prodigal:002006;locus_tag=MPEAHAMD_00140;product=hypothetical protein
NODE_1_length_374537_cov_83.914250	Prodigal:002006	CDS	140520	141677	.	-	0	ID=MPEAHAMD_00141;eC_number=1.1.1.301;inference=ab initio prediction:Prodigal:002006,similar to AA sequence:UniProtKB:Q8KQL2;locus_tag=MPEAHAMD_00141;product=D-arabitol-phosphate dehydrogenase
NODE_1_length_374537_cov_83.914250	Prodigal:002006	CDS	141810	143798	.	+	0	ID=MPEAHAMD_00142;Name=aaeB_1;gene=aaeB_1;inference=ab initio prediction:Prodigal:002006,protein motif:HAMAP:MF_01545;locus_tag=MPEAHAMD_00142;product=p-hydroxybenzoic acid efflux pump subunit AaeB
NODE_1_length_374537_cov_83.914250	Prodigal:002006	CDS	143802	143996	.	+	0	ID=MPEAHAMD_00143;inference=ab initio prediction:Prodigal:002006;locus_tag=MPEAHAMD_00143;product=hypothetical protein
NODE_1_length_374537_cov_83.914250	Prodigal:002006	CDS	144007	145194	.	+	0	ID=MPEAHAMD_00144;Name=aaeA_1;gene=aaeA_1;inference=ab initio prediction:Prodigal:002006,protein motif:HAMAP:MF_01544;locus_tag=MPEAHAMD_00144;product=p-hydroxybenzoic acid efflux pump subunit AaeA
NODE_1_length_374537_cov_83.914250	Aragorn:001002	tRNA	145239	145325	.	+	.	ID=MPEAHAMD_00145;inference=COORDINATES:profile:Aragorn:001002;locus_tag=MPEAHAMD_00145;product=tRNA-Leu(caa)
NODE_1_length_374537_cov_83.914250	Prodigal:002006	CDS	145385	146254	.	-	0	ID=MPEAHAMD_00146;Name=hdfR_1;gene=hdfR_1;inference=ab initio prediction:Prodigal:002006,protein motif:HAMAP:MF_01233;locus_tag=MPEAHAMD_00146;product=HTH-type transcriptional regulator HdfR
NODE_1_length_374537_cov_83.914250	Prodigal:002006	CDS	146435	147961	.	+	0	ID=MPEAHAMD_00147;Name=stp_1;gene=stp_1;inference=ab initio prediction:Prodigal:002006,similar to AA sequence:UniProtKB:P9WG91;locus_tag=MPEAHAMD_00147;product=Multidrug resistance protein Stp
NODE_1_length_374537_cov_83.914250	Prodigal:002006	CDS	148002	149390	.	-	0	ID=MPEAHAMD_00148;Name=norG;db_xref=COG:COG1167;gene=norG;inference=ab initio prediction:Prodigal:002006,similar to AA sequence:UniProtKB:Q2G1P1;locus_tag=MPEAHAMD_00148;product=HTH-type transcriptional regulator NorG
NODE_1_length_374537_cov_83.914250	Prodigal:002006	CDS	149517	150377	.	+	0	ID=MPEAHAMD_00149;inference=ab initio prediction:Prodigal:002006;locus_tag=MPEAHAMD_00149;product=hypothetical protein
NODE_1_length_374537_cov_83.914250	Prodigal:002006	CDS	150458	151435	.	+	0	ID=MPEAHAMD_00150;inference=ab initio prediction:Prodigal:002006;locus_tag=MPEAHAMD_00150;product=hypothetical protein
NODE_1_length_374537_cov_83.914250	Prodigal:002006	CDS	151443	151871	.	-	0	ID=MPEAHAMD_00151;inference=ab initio prediction:Prodigal:002006;locus_tag=MPEAHAMD_00151;product=hypothetical protein
NODE_1_length_374537_cov_83.914250	Prodigal:002006	CDS	152025	152381	.	-	0	ID=MPEAHAMD_00152;inference=ab initio prediction:Prodigal:002006;locus_tag=MPEAHAMD_00152;product=hypothetical protein
NODE_1_length_374537_cov_83.914250	Prodigal:002006	CDS	152641	153393	.	-	0	ID=MPEAHAMD_00153;eC_number=2.3.1.51;Name=plsC;db_xref=COG:COG0204;gene=plsC;inference=ab initio prediction:Prodigal:002006,similar to AA sequence:UniProtKB:P26647;locus_tag=MPEAHAMD_00153;product=1-acyl-sn-glycerol-3-phosphate acyltransferase
NODE_1_length_374537_cov_83.914250	Prodigal:002006	CDS	153653	154672	.	+	0	ID=MPEAHAMD_00154;db_xref=COG:COG1638;inference=ab initio prediction:Prodigal:002006,similar to AA sequence:UniProtKB:P44992;locus_tag=MPEAHAMD_00154;product=putative protein
NODE_1_length_374537_cov_83.914250	Prodigal:002006	CDS	154695	156749	.	-	0	ID=MPEAHAMD_00155;inference=ab initio prediction:Prodigal:002006;locus_tag=MPEAHAMD_00155;product=hypothetical protein
NODE_1_length_374537_cov_83.914250	Prodigal:002006	CDS	156936	158492	.	-	0	ID=MPEAHAMD_00156;eC_number=6.3.5.2;Name=guaA;db_xref=COG:COG0518;gene=guaA;inference=ab initio prediction:Prodigal:002006,similar to AA sequence:UniProtKB:P04079;locus_tag=MPEAHAMD_00156;product=GMP synthase [glutamine-hydrolyzing]
NODE_1_length_374537_cov_83.914250	Prodigal:002006	CDS	158633	158869	.	+	0	ID=MPEAHAMD_00157;inference=ab initio prediction:Prodigal:002006;locus_tag=MPEAHAMD_00157;product=hypothetical protein
NODE_1_length_374537_cov_83.914250	Prodigal:002006	CDS	158929	159861	.	-	0	ID=MPEAHAMD_00158;eC_number=3.8.1.5;Name=dhaAF;gene=dhaAF;inference=ab initio prediction:Prodigal:002006,similar to AA sequence:UniProtKB:Q9ZER0;locus_tag=MPEAHAMD_00158;product=Haloalkane dehalogenase
NODE_1_length_374537_cov_83.914250	Prodigal:002006	CDS	159968	161041	.	-	0	ID=MPEAHAMD_00159;inference=ab initio prediction:Prodigal:002006;locus_tag=MPEAHAMD_00159;product=hypothetical protein
NODE_1_length_374537_cov_83.914250	Prodigal:002006	CDS	161207	162499	.	-	0	ID=MPEAHAMD_00160;eC_number=2.1.1.176;Name=rsmB_1;gene=rsmB_1;inference=ab initio prediction:Prodigal:002006,protein motif:HAMAP:MF_01856;locus_tag=MPEAHAMD_00160;product=Ribosomal RNA small subunit methyltransferase B
NODE_1_length_374537_cov_83.914250	Prodigal:002006	CDS	162611	162799	.	+	0	ID=MPEAHAMD_00161;inference=ab initio prediction:Prodigal:002006;locus_tag=MPEAHAMD_00161;product=hypothetical protein
NODE_1_length_374537_cov_83.914250	Prodigal:002006	CDS	162845	163264	.	-	0	ID=MPEAHAMD_00162;inference=ab initio prediction:Prodigal:002006;locus_tag=MPEAHAMD_00162;product=hypothetical protein
NODE_1_length_374537_cov_83.914250	Prodigal:002006	CDS	163557	164147	.	+	0	ID=MPEAHAMD_00163;Name=yqgN;db_xref=COG:COG0212;gene=yqgN;inference=ab initio prediction:Prodigal:002006,similar to AA sequence:UniProtKB:P54491;locus_tag=MPEAHAMD_00163;product=putative protein YqgN
NODE_1_length_374537_cov_83.914250	Prodigal:002006	CDS	164156	164977	.	+	0	ID=MPEAHAMD_00164;eC_number=3.1.4.16;Name=ymdB;db_xref=COG:COG1692;gene=ymdB;inference=ab initio prediction:Prodigal:002006,similar to AA sequence:UniProtKB:O31775;locus_tag=MPEAHAMD_00164;product=2'%2C3'-cyclic-nucleotide 2'-phosphodiesterase
NODE_1_length_374537_cov_83.914250	Prodigal:002006	CDS	165123	166172	.	+	0	ID=MPEAHAMD_00165;inference=ab initio prediction:Prodigal:002006;locus_tag=MPEAHAMD_00165;product=hypothetical protein
NODE_1_length_374537_cov_83.914250	Prodigal:002006	CDS	166192	167205	.	+	0	ID=MPEAHAMD_00166;Name=pal_1;gene=pal_1;inference=ab initio prediction:Prodigal:002006,protein motif:HAMAP:MF_02204;locus_tag=MPEAHAMD_00166;product=Peptidoglycan-associated lipoprotein
NODE_1_length_374537_cov_83.914250	Prodigal:002006	CDS	167225	167992	.	-	0	ID=MPEAHAMD_00167;inference=ab initio prediction:Prodigal:002006,similar to AA sequence:UniProtKB:P72255;locus_tag=MPEAHAMD_00167;note=UPF0758 protein;product=hypothetical protein
NODE_1_length_374537_cov_83.914250	Prodigal:002006	CDS	168003	168833	.	-	0	ID=MPEAHAMD_00168;eC_number=3.4.11.18;Name=map;db_xref=COG:COG0024;gene=map;inference=ab initio prediction:Prodigal:002006,similar to AA sequence:UniProtKB:Q9ZCD3;locus_tag=MPEAHAMD_00168;product=Methionine aminopeptidase
NODE_1_length_374537_cov_83.914250	Prodigal:002006	CDS	168936	169295	.	-	0	ID=MPEAHAMD_00169;inference=ab initio prediction:Prodigal:002006;locus_tag=MPEAHAMD_00169;product=hypothetical protein
NODE_1_length_374537_cov_83.914250	Prodigal:002006	CDS	169428	169730	.	+	0	ID=MPEAHAMD_00170;inference=ab initio prediction:Prodigal:002006;locus_tag=MPEAHAMD_00170;product=hypothetical protein
NODE_1_length_374537_cov_83.914250	Prodigal:002006	CDS	169734	171002	.	+	0	ID=MPEAHAMD_00171;eC_number=1.14.13.24;Name=xlnD;gene=xlnD;inference=ab initio prediction:Prodigal:002006,similar to AA sequence:UniProtKB:Q9F131;locus_tag=MPEAHAMD_00171;product=3-hydroxybenzoate 6-hydroxylase 1
NODE_1_length_374537_cov_83.914250	Aragorn:001002	tRNA	171082	171167	.	+	.	ID=MPEAHAMD_00172;inference=COORDINATES:profile:Aragorn:001002;locus_tag=MPEAHAMD_00172;product=tRNA-Leu(taa)
NODE_1_length_374537_cov_83.914250	Prodigal:002006	CDS	171295	171891	.	-	0	ID=MPEAHAMD_00173;eC_number=2.5.1.3;Name=thiE_1;db_xref=COG:COG0352;gene=thiE_1;inference=ab initio prediction:Prodigal:002006,similar to AA sequence:UniProtKB:P39594;locus_tag=MPEAHAMD_00173;product=Thiamine-phosphate synthase
NODE_1_length_374537_cov_83.914250	Prodigal:002006	CDS	171888	172679	.	-	0	ID=MPEAHAMD_00174;eC_number=2.8.1.10;Name=thiG;db_xref=COG:COG2022;gene=thiG;inference=ab initio prediction:Prodigal:002006,similar to AA sequence:UniProtKB:Q9I6B4;locus_tag=MPEAHAMD_00174;product=Thiazole synthase
NODE_1_length_374537_cov_83.914250	Prodigal:002006	CDS	172932	173432	.	-	0	ID=MPEAHAMD_00175;inference=ab initio prediction:Prodigal:002006;locus_tag=MPEAHAMD_00175;product=hypothetical protein
NODE_1_length_374537_cov_83.914250	Prodigal:002006	CDS	173622	174224	.	+	0	ID=MPEAHAMD_00176;eC_number=4.2.1.59;Name=fabA;db_xref=COG:COG0764;gene=fabA;inference=ab initio prediction:Prodigal:002006,similar to AA sequence:UniProtKB:O33877;locus_tag=MPEAHAMD_00176;product=3-hydroxydecanoyl-[acyl-carrier-protein] dehydratase
NODE_1_length_374537_cov_83.914250	Prodigal:002006	CDS	174407	175633	.	+	0	ID=MPEAHAMD_00177;eC_number=2.3.1.41;Name=fabB;gene=fabB;inference=ab initio prediction:Prodigal:002006,similar to AA sequence:UniProtKB:Q02K94;locus_tag=MPEAHAMD_00177;product=3-oxoacyl-[acyl-carrier-protein] synthase 1
NODE_1_length_374537_cov_83.914250	Prodigal:002006	CDS	175708	176535	.	+	0	ID=MPEAHAMD_00178;eC_number=1.3.1.9;Name=fabI_1;db_xref=COG:COG0623;gene=fabI_1;inference=ab initio prediction:Prodigal:002006,similar to AA sequence:UniProtKB:P16657;locus_tag=MPEAHAMD_00178;product=Enoyl-[acyl-carrier-protein] reductase [NADH] FabI
NODE_1_length_374537_cov_83.914250	Prodigal:002006	CDS	177939	178442	.	+	0	ID=MPEAHAMD_00179;inference=ab initio prediction:Prodigal:002006;locus_tag=MPEAHAMD_00179;product=hypothetical protein
NODE_1_length_374537_cov_83.914250	Prodigal:002006	CDS	178454	179503	.	-	0	ID=MPEAHAMD_00180;eC_number=3.1.4.-;Name=rpfG_1;db_xref=COG:COG3437;gene=rpfG_1;inference=ab initio prediction:Prodigal:002006,similar to AA sequence:UniProtKB:Q4UU85;locus_tag=MPEAHAMD_00180;product=Cyclic di-GMP phosphodiesterase response regulator RpfG
NODE_1_length_374537_cov_83.914250	Prodigal:002006	CDS	179675	180187	.	-	0	ID=MPEAHAMD_00181;Name=cymR_1;gene=cymR_1;inference=ab initio prediction:Prodigal:002006,similar to AA sequence:UniProtKB:O34527;locus_tag=MPEAHAMD_00181;product=HTH-type transcriptional regulator CymR
NODE_1_length_374537_cov_83.914250	Prodigal:002006	CDS	180196	180699	.	-	0	ID=MPEAHAMD_00182;eC_number=3.6.1.23;Name=dut;db_xref=COG:COG0756;gene=dut;inference=ab initio prediction:Prodigal:002006,similar to AA sequence:UniProtKB:P06968;locus_tag=MPEAHAMD_00182;product=Deoxyuridine 5'-triphosphate nucleotidohydrolase
NODE_1_length_374537_cov_83.914250	Prodigal:002006	CDS	180696	181565	.	-	0	ID=MPEAHAMD_00183;eC_number=3.1.2.30;Name=mcl2_3;db_xref=COG:COG2301;gene=mcl2_3;inference=ab initio prediction:Prodigal:002006,similar to AA sequence:UniProtKB:D3JV05;locus_tag=MPEAHAMD_00183;product=(3S)-malyl-CoA thioesterase
NODE_1_length_374537_cov_83.914250	Prodigal:002006	CDS	181621	182271	.	-	0	ID=MPEAHAMD_00184;Name=rspR_1;db_xref=COG:COG1802;gene=rspR_1;inference=ab initio prediction:Prodigal:002006,similar to AA sequence:UniProtKB:P0ACM2;locus_tag=MPEAHAMD_00184;product=HTH-type transcriptional repressor RspR
NODE_1_length_374537_cov_83.914250	Prodigal:002006	CDS	182405	183724	.	+	0	ID=MPEAHAMD_00185;Name=ttuB_1;gene=ttuB_1;inference=ab initio prediction:Prodigal:002006,similar to AA sequence:UniProtKB:Q44470;locus_tag=MPEAHAMD_00185;product=Putative tartrate transporter
NODE_1_length_374537_cov_83.914250	Prodigal:002006	CDS	183742	184422	.	+	0	ID=MPEAHAMD_00186;inference=ab initio prediction:Prodigal:002006;locus_tag=MPEAHAMD_00186;product=hypothetical protein
NODE_1_length_374537_cov_83.914250	Prodigal:002006	CDS	184430	185278	.	+	0	ID=MPEAHAMD_00187;inference=ab initio prediction:Prodigal:002006;locus_tag=MPEAHAMD_00187;product=hypothetical protein
NODE_1_length_374537_cov_83.914250	Prodigal:002006	CDS	185280	186569	.	+	0	ID=MPEAHAMD_00188;eC_number=3.5.99.5;Name=cnbH_1;gene=cnbH_1;inference=ab initio prediction:Prodigal:002006,similar to AA sequence:UniProtKB:Q38M35;locus_tag=MPEAHAMD_00188;product=2-amino-5-chloromuconic acid deaminase
NODE_1_length_374537_cov_83.914250	Prodigal:002006	CDS	186902	187087	.	-	0	ID=MPEAHAMD_00189;inference=ab initio prediction:Prodigal:002006;locus_tag=MPEAHAMD_00189;product=hypothetical protein
NODE_1_length_374537_cov_83.914250	Prodigal:002006	CDS	187292	188407	.	+	0	ID=MPEAHAMD_00190;eC_number=3.5.1.38;Name=ansB;gene=ansB;inference=ab initio prediction:Prodigal:002006,similar to AA sequence:UniProtKB:O68897;locus_tag=MPEAHAMD_00190;product=Glutaminase-asparaginase
NODE_1_length_374537_cov_83.914250	Prodigal:002006	CDS	188710	189468	.	+	0	ID=MPEAHAMD_00191;eC_number=1.1.1.100;Name=fabG_3;gene=fabG_3;inference=ab initio prediction:Prodigal:002006,similar to AA sequence:UniProtKB:P99093;locus_tag=MPEAHAMD_00191;product=3-oxoacyl-[acyl-carrier-protein] reductase FabG
NODE_1_length_374537_cov_83.914250	Prodigal:002006	CDS	189483	190361	.	+	0	ID=MPEAHAMD_00192;eC_number=2.3.1.247;Name=kce_1;db_xref=COG:COG3246;gene=kce_1;inference=ab initio prediction:Prodigal:002006,similar to AA sequence:UniProtKB:Q8RHX2;locus_tag=MPEAHAMD_00192;product=3-keto-5-aminohexanoate cleavage enzyme
NODE_1_length_374537_cov_83.914250	Prodigal:002006	CDS	190625	191413	.	+	0	ID=MPEAHAMD_00193;inference=ab initio prediction:Prodigal:002006;locus_tag=MPEAHAMD_00193;product=hypothetical protein
NODE_1_length_374537_cov_83.914250	Prodigal:002006	CDS	191686	192579	.	-	0	ID=MPEAHAMD_00194;inference=ab initio prediction:Prodigal:002006;locus_tag=MPEAHAMD_00194;product=hypothetical protein
NODE_1_length_374537_cov_83.914250	Prodigal:002006	CDS	192695	193240	.	-	0	ID=MPEAHAMD_00195;eC_number=4.2.1.147;Name=fae_1;db_xref=COG:COG1795;gene=fae_1;inference=ab initio prediction:Prodigal:002006,similar to AA sequence:UniProtKB:Q9FA38;locus_tag=MPEAHAMD_00195;product=5%2C6%2C7%2C8-tetrahydromethanopterin hydro-lyase
NODE_1_length_374537_cov_83.914250	Prodigal:002006	CDS	193397	193609	.	+	0	ID=MPEAHAMD_00196;inference=ab initio prediction:Prodigal:002006;locus_tag=MPEAHAMD_00196;product=hypothetical protein
NODE_1_length_374537_cov_83.914250	Prodigal:002006	CDS	193725	194219	.	-	0	ID=MPEAHAMD_00197;inference=ab initio prediction:Prodigal:002006;locus_tag=MPEAHAMD_00197;product=hypothetical protein
NODE_1_length_374537_cov_83.914250	Prodigal:002006	CDS	194305	194733	.	-	0	ID=MPEAHAMD_00198;inference=ab initio prediction:Prodigal:002006;locus_tag=MPEAHAMD_00198;product=hypothetical protein
NODE_1_length_374537_cov_83.914250	Prodigal:002006	CDS	195001	198750	.	-	0	ID=MPEAHAMD_00199;eC_number=2.1.1.13;Name=metH;db_xref=COG:COG0646;gene=metH;inference=ab initio prediction:Prodigal:002006,similar to AA sequence:UniProtKB:P13009;locus_tag=MPEAHAMD_00199;product=Methionine synthase
NODE_1_length_374537_cov_83.914250	Prodigal:002006	CDS	198857	199108	.	-	0	ID=MPEAHAMD_00200;inference=ab initio prediction:Prodigal:002006;locus_tag=MPEAHAMD_00200;product=hypothetical protein
NODE_1_length_374537_cov_83.914250	Prodigal:002006	CDS	199135	200049	.	-	0	ID=MPEAHAMD_00201;eC_number=1.5.1.20;Name=metF;db_xref=COG:COG0685;gene=metF;inference=ab initio prediction:Prodigal:002006,similar to AA sequence:UniProtKB:P0AEZ1;locus_tag=MPEAHAMD_00201;product=5%2C10-methylenetetrahydrofolate reductase
NODE_1_length_374537_cov_83.914250	Prodigal:002006	CDS	200082	201071	.	-	0	ID=MPEAHAMD_00202;eC_number=2.1.1.163;Name=COQ5_1;gene=COQ5_1;inference=ab initio prediction:Prodigal:002006,protein motif:HAMAP:MF_01813;locus_tag=MPEAHAMD_00202;product=2-methoxy-6-polyprenyl-1%2C4-benzoquinol methylase%2C mitochondrial
NODE_1_length_374537_cov_83.914250	Prodigal:002006	CDS	201251	201646	.	-	0	ID=MPEAHAMD_00203;inference=ab initio prediction:Prodigal:002006;locus_tag=MPEAHAMD_00203;product=hypothetical protein
NODE_1_length_374537_cov_83.914250	Prodigal:002006	CDS	201854	204244	.	+	0	ID=MPEAHAMD_00204;eC_number=5.6.2.1;Name=topB;gene=topB;inference=ab initio prediction:Prodigal:002006,protein motif:HAMAP:MF_00953;locus_tag=MPEAHAMD_00204;product=DNA topoisomerase 3
NODE_1_length_374537_cov_83.914250	Aragorn:001002	tRNA	204353	204428	.	+	.	ID=MPEAHAMD_00205;inference=COORDINATES:profile:Aragorn:001002;locus_tag=MPEAHAMD_00205;product=tRNA-Phe(gaa)
NODE_1_length_374537_cov_83.914250	Aragorn:001002	tRNA	204513	204588	.	+	.	ID=MPEAHAMD_00206;inference=COORDINATES:profile:Aragorn:001002;locus_tag=MPEAHAMD_00206;product=tRNA-Phe(gaa)
NODE_1_length_374537_cov_83.914250	Prodigal:002006	CDS	204864	205328	.	-	0	ID=MPEAHAMD_00207;inference=ab initio prediction:Prodigal:002006;locus_tag=MPEAHAMD_00207;product=hypothetical protein
NODE_1_length_374537_cov_83.914250	Prodigal:002006	CDS	205325	206020	.	-	0	ID=MPEAHAMD_00208;Name=cyoC_1;db_xref=COG:COG1845;gene=cyoC_1;inference=ab initio prediction:Prodigal:002006,similar to AA sequence:UniProtKB:P0ABJ3;locus_tag=MPEAHAMD_00208;product=Cytochrome bo(3) ubiquinol oxidase subunit 3
NODE_1_length_374537_cov_83.914250	Prodigal:002006	CDS	206017	208026	.	-	0	ID=MPEAHAMD_00209;eC_number=7.1.1.3;Name=cyoB_1;db_xref=COG:COG0843;gene=cyoB_1;inference=ab initio prediction:Prodigal:002006,similar to AA sequence:UniProtKB:P0ABI8;locus_tag=MPEAHAMD_00209;product=Cytochrome bo(3) ubiquinol oxidase subunit 1
NODE_1_length_374537_cov_83.914250	Prodigal:002006	CDS	208029	208970	.	-	0	ID=MPEAHAMD_00210;Name=cyoA_1;db_xref=COG:COG1622;gene=cyoA_1;inference=ab initio prediction:Prodigal:002006,similar to AA sequence:UniProtKB:P0ABJ1;locus_tag=MPEAHAMD_00210;product=Cytochrome bo(3) ubiquinol oxidase subunit 2
NODE_1_length_374537_cov_83.914250	Prodigal:002006	CDS	209318	209842	.	+	0	ID=MPEAHAMD_00211;Name=ydeP_1;db_xref=COG:COG0243;gene=ydeP_1;inference=ab initio prediction:Prodigal:002006,similar to AA sequence:UniProtKB:P77561;locus_tag=MPEAHAMD_00211;product=Protein YdeP
NODE_1_length_374537_cov_83.914250	Prodigal:002006	CDS	209855	209992	.	+	0	ID=MPEAHAMD_00212;inference=ab initio prediction:Prodigal:002006;locus_tag=MPEAHAMD_00212;product=hypothetical protein
NODE_1_length_374537_cov_83.914250	Prodigal:002006	CDS	209997	210869	.	-	0	ID=MPEAHAMD_00213;Name=msrQ;gene=msrQ;inference=ab initio prediction:Prodigal:002006,protein motif:HAMAP:MF_01207;locus_tag=MPEAHAMD_00213;product=Protein-methionine-sulfoxide reductase heme-binding subunit MsrQ
NODE_1_length_374537_cov_83.914250	Prodigal:002006	CDS	211000	211314	.	+	0	ID=MPEAHAMD_00214;inference=ab initio prediction:Prodigal:002006;locus_tag=MPEAHAMD_00214;product=hypothetical protein
NODE_1_length_374537_cov_83.914250	Prodigal:002006	CDS	211339	211890	.	+	0	ID=MPEAHAMD_00215;inference=ab initio prediction:Prodigal:002006;locus_tag=MPEAHAMD_00215;product=hypothetical protein
NODE_1_length_374537_cov_83.914250	Prodigal:002006	CDS	211943	212494	.	+	0	ID=MPEAHAMD_00216;inference=ab initio prediction:Prodigal:002006;locus_tag=MPEAHAMD_00216;product=hypothetical protein
NODE_1_length_374537_cov_83.914250	Prodigal:002006	CDS	212564	213559	.	+	0	ID=MPEAHAMD_00217;eC_number=2.7.1.15;Name=RBKS_1;gene=RBKS_1;inference=ab initio prediction:Prodigal:002006,protein motif:HAMAP:MF_01987;locus_tag=MPEAHAMD_00217;product=Ribokinase
NODE_1_length_374537_cov_83.914250	Prodigal:002006	CDS	213798	214640	.	+	0	ID=MPEAHAMD_00218;Name=lacG_1;gene=lacG_1;inference=ab initio prediction:Prodigal:002006,similar to AA sequence:UniProtKB:P29824;locus_tag=MPEAHAMD_00218;product=Lactose transport system permease protein LacG
NODE_1_length_374537_cov_83.914250	Prodigal:002006	CDS	214669	215721	.	+	0	ID=MPEAHAMD_00219;eC_number=7.6.2.10;Name=ugpC_1;db_xref=COG:COG3839;gene=ugpC_1;inference=ab initio prediction:Prodigal:002006,similar to AA sequence:UniProtKB:P10907;locus_tag=MPEAHAMD_00219;product=sn-glycerol-3-phosphate import ATP-binding protein UgpC
NODE_1_length_374537_cov_83.914250	Prodigal:002006	CDS	215848	217020	.	+	0	ID=MPEAHAMD_00220;eC_number=2.8.3.19;Name=yfdE;db_xref=COG:COG1804;gene=yfdE;inference=ab initio prediction:Prodigal:002006,similar to AA sequence:UniProtKB:P76518;locus_tag=MPEAHAMD_00220;product=Acetyl-CoA:oxalate CoA-transferase
NODE_1_length_374537_cov_83.914250	Prodigal:002006	CDS	217063	218739	.	+	0	ID=MPEAHAMD_00221;eC_number=2.2.1.6;Name=ilvG_1;gene=ilvG_1;inference=ab initio prediction:Prodigal:002006,similar to AA sequence:UniProtKB:P0DP90;locus_tag=MPEAHAMD_00221;product=Acetolactate synthase isozyme 2 large subunit
NODE_1_length_374537_cov_83.914250	Prodigal:002006	CDS	219107	220435	.	+	0	ID=MPEAHAMD_00222;Name=ugpB_1;db_xref=COG:COG1653;gene=ugpB_1;inference=ab initio prediction:Prodigal:002006,similar to AA sequence:UniProtKB:P0AG80;locus_tag=MPEAHAMD_00222;product=sn-glycerol-3-phosphate-binding periplasmic protein UgpB
NODE_1_length_374537_cov_83.914250	Prodigal:002006	CDS	220440	221324	.	+	0	ID=MPEAHAMD_00223;Name=ugpA_1;db_xref=COG:COG1175;gene=ugpA_1;inference=ab initio prediction:Prodigal:002006,similar to AA sequence:UniProtKB:P10905;locus_tag=MPEAHAMD_00223;product=sn-glycerol-3-phosphate transport system permease protein UgpA
NODE_1_length_374537_cov_83.914250	Prodigal:002006	CDS	221376	221735	.	-	0	ID=MPEAHAMD_00224;inference=ab initio prediction:Prodigal:002006;locus_tag=MPEAHAMD_00224;product=hypothetical protein
NODE_1_length_374537_cov_83.914250	Prodigal:002006	CDS	221732	221965	.	-	0	ID=MPEAHAMD_00225;inference=ab initio prediction:Prodigal:002006;locus_tag=MPEAHAMD_00225;product=hypothetical protein
NODE_1_length_374537_cov_83.914250	Prodigal:002006	CDS	222055	222723	.	-	0	ID=MPEAHAMD_00226;eC_number=2.3.1.229;Name=rpaI;db_xref=COG:COG3916;gene=rpaI;inference=ab initio prediction:Prodigal:002006,similar to AA sequence:UniProtKB:Q6NCZ6;locus_tag=MPEAHAMD_00226;product=4-coumaroyl-homoserine lactone synthase
NODE_1_length_374537_cov_83.914250	Prodigal:002006	CDS	223477	224214	.	-	0	ID=MPEAHAMD_00227;Name=rpaR;db_xref=COG:COG2771;gene=rpaR;inference=ab initio prediction:Prodigal:002006,similar to AA sequence:UniProtKB:Q6NCZ5;locus_tag=MPEAHAMD_00227;product=HTH-type quorum sensing-dependent transcriptional regulator RpaR
NODE_1_length_374537_cov_83.914250	Prodigal:002006	CDS	224410	224652	.	+	0	ID=MPEAHAMD_00228;eC_number=6.3.5.3;Name=purS;db_xref=COG:COG1828;gene=purS;inference=ab initio prediction:Prodigal:002006,similar to AA sequence:UniProtKB:P12049;locus_tag=MPEAHAMD_00228;product=Phosphoribosylformylglycinamidine synthase subunit PurS
NODE_1_length_374537_cov_83.914250	Prodigal:002006	CDS	224649	225335	.	+	0	ID=MPEAHAMD_00229;eC_number=6.3.5.3;Name=purQ;db_xref=COG:COG0047;gene=purQ;inference=ab initio prediction:Prodigal:002006,similar to AA sequence:UniProtKB:P12041;locus_tag=MPEAHAMD_00229;product=Phosphoribosylformylglycinamidine synthase subunit PurQ
NODE_1_length_374537_cov_83.914250	Prodigal:002006	CDS	225395	225940	.	-	0	ID=MPEAHAMD_00230;eC_number=2.4.2.7;Name=apt;gene=apt;inference=ab initio prediction:Prodigal:002006,similar to AA sequence:UniProtKB:Q66DQ2;locus_tag=MPEAHAMD_00230;product=Adenine phosphoribosyltransferase
NODE_1_length_374537_cov_83.914250	Prodigal:002006	CDS	226026	226820	.	-	0	ID=MPEAHAMD_00231;eC_number=3.1.3.25;Name=suhB_1;db_xref=COG:COG0483;gene=suhB_1;inference=ab initio prediction:Prodigal:002006,similar to AA sequence:UniProtKB:P0ADG4;locus_tag=MPEAHAMD_00231;product=Inositol-1-monophosphatase
NODE_1_length_374537_cov_83.914250	Prodigal:002006	CDS	227065	228129	.	-	0	ID=MPEAHAMD_00232;inference=ab initio prediction:Prodigal:002006;locus_tag=MPEAHAMD_00232;product=hypothetical protein
NODE_1_length_374537_cov_83.914250	Prodigal:002006	CDS	228132	228827	.	-	0	ID=MPEAHAMD_00233;eC_number=2.5.1.3;Name=thiE_2;gene=thiE_2;inference=ab initio prediction:Prodigal:002006,protein motif:HAMAP:MF_00097;locus_tag=MPEAHAMD_00233;product=Thiamine-phosphate synthase
NODE_1_length_374537_cov_83.914250	Prodigal:002006	CDS	228984	230069	.	-	0	ID=MPEAHAMD_00234;eC_number=4.1.2.13;Name=fda;db_xref=COG:COG0191;gene=fda;inference=ab initio prediction:Prodigal:002006,similar to AA sequence:UniProtKB:Q8YNK2;locus_tag=MPEAHAMD_00234;product=Fructose-bisphosphate aldolase
NODE_1_length_374537_cov_83.914250	Prodigal:002006	CDS	230157	231359	.	-	0	ID=MPEAHAMD_00235;eC_number=2.7.2.3;Name=pgk;gene=pgk;inference=ab initio prediction:Prodigal:002006,similar to AA sequence:UniProtKB:P18912;locus_tag=MPEAHAMD_00235;product=Phosphoglycerate kinase
NODE_1_length_374537_cov_83.914250	Prodigal:002006	CDS	231403	231924	.	-	0	ID=MPEAHAMD_00236;inference=ab initio prediction:Prodigal:002006;locus_tag=MPEAHAMD_00236;product=hypothetical protein
NODE_1_length_374537_cov_83.914250	Prodigal:002006	CDS	232032	233039	.	-	0	ID=MPEAHAMD_00237;eC_number=1.2.1.12;Name=gapA;db_xref=COG:COG0057;gene=gapA;inference=ab initio prediction:Prodigal:002006,similar to AA sequence:UniProtKB:A0QWW2;locus_tag=MPEAHAMD_00237;product=Glyceraldehyde-3-phosphate dehydrogenase
NODE_1_length_374537_cov_83.914250	Prodigal:002006	CDS	233561	234700	.	+	0	ID=MPEAHAMD_00238;inference=ab initio prediction:Prodigal:002006;locus_tag=MPEAHAMD_00238;product=hypothetical protein
NODE_1_length_374537_cov_83.914250	Prodigal:002006	CDS	234859	235146	.	+	0	ID=MPEAHAMD_00239;inference=ab initio prediction:Prodigal:002006;locus_tag=MPEAHAMD_00239;product=hypothetical protein
NODE_1_length_374537_cov_83.914250	Prodigal:002006	CDS	235187	235567	.	+	0	ID=MPEAHAMD_00240;inference=ab initio prediction:Prodigal:002006;locus_tag=MPEAHAMD_00240;product=hypothetical protein
NODE_1_length_374537_cov_83.914250	Prodigal:002006	CDS	235848	237341	.	-	0	ID=MPEAHAMD_00241;eC_number=1.1.1.205;Name=guaB;db_xref=COG:COG0516;gene=guaB;inference=ab initio prediction:Prodigal:002006,similar to AA sequence:UniProtKB:P0C0H6;locus_tag=MPEAHAMD_00241;product=Inosine-5'-monophosphate dehydrogenase
NODE_1_length_374537_cov_83.914250	Prodigal:002006	CDS	237517	239016	.	-	0	ID=MPEAHAMD_00242;eC_number=1.14.13.-;db_xref=COG:COG2072;inference=ab initio prediction:Prodigal:002006,similar to AA sequence:UniProtKB:Q9RKB5;locus_tag=MPEAHAMD_00242;product=Baeyer-Villiger monooxygenase
NODE_1_length_374537_cov_83.914250	Prodigal:002006	CDS	239013	239915	.	-	0	ID=MPEAHAMD_00243;eC_number=3.1.1.83;Name=mlhB_1;gene=mlhB_1;inference=ab initio prediction:Prodigal:002006,similar to AA sequence:UniProtKB:Q9EX73;locus_tag=MPEAHAMD_00243;product=Monoterpene epsilon-lactone hydrolase
NODE_1_length_374537_cov_83.914250	Prodigal:002006	CDS	239919	240737	.	-	0	ID=MPEAHAMD_00244;eC_number=1.-.-.-;Name=sadH;gene=sadH;inference=ab initio prediction:Prodigal:002006,similar to AA sequence:UniProtKB:P9WGP9;locus_tag=MPEAHAMD_00244;product=Putative oxidoreductase SadH
NODE_1_length_374537_cov_83.914250	Prodigal:002006	CDS	240810	241070	.	-	0	ID=MPEAHAMD_00245;Name=minE_1;db_xref=COG:COG0851;gene=minE_1;inference=ab initio prediction:Prodigal:002006,similar to AA sequence:UniProtKB:P0A734;locus_tag=MPEAHAMD_00245;product=Cell division topological specificity factor
NODE_1_length_374537_cov_83.914250	Prodigal:002006	CDS	241067	241882	.	-	0	ID=MPEAHAMD_00246;Name=minD_1;db_xref=COG:COG2894;gene=minD_1;inference=ab initio prediction:Prodigal:002006,similar to AA sequence:UniProtKB:P0AEZ3;locus_tag=MPEAHAMD_00246;product=Septum site-determining protein MinD
NODE_1_length_374537_cov_83.914250	Prodigal:002006	CDS	242035	242859	.	-	0	ID=MPEAHAMD_00247;Name=minC_1;gene=minC_1;inference=ab initio prediction:Prodigal:002006,protein motif:HAMAP:MF_00267;locus_tag=MPEAHAMD_00247;product=septum site-determining protein MinC
NODE_1_length_374537_cov_83.914250	Prodigal:002006	CDS	243038	243553	.	-	0	ID=MPEAHAMD_00248;inference=ab initio prediction:Prodigal:002006;locus_tag=MPEAHAMD_00248;product=hypothetical protein
NODE_1_length_374537_cov_83.914250	Prodigal:002006	CDS	243740	244762	.	+	0	ID=MPEAHAMD_00249;inference=ab initio prediction:Prodigal:002006;locus_tag=MPEAHAMD_00249;product=hypothetical protein
NODE_1_length_374537_cov_83.914250	Prodigal:002006	CDS	244940	245710	.	-	0	ID=MPEAHAMD_00250;inference=ab initio prediction:Prodigal:002006;locus_tag=MPEAHAMD_00250;product=hypothetical protein
NODE_1_length_374537_cov_83.914250	Prodigal:002006	CDS	245867	247042	.	+	0	ID=MPEAHAMD_00251;Name=pal_2;gene=pal_2;inference=ab initio prediction:Prodigal:002006,protein motif:HAMAP:MF_02204;locus_tag=MPEAHAMD_00251;product=Peptidoglycan-associated lipoprotein
NODE_1_length_374537_cov_83.914250	Prodigal:002006	CDS	247217	248740	.	-	0	ID=MPEAHAMD_00252;Name=cysG;db_xref=COG:COG0007;gene=cysG;inference=ab initio prediction:Prodigal:002006,similar to AA sequence:UniProtKB:P0AEA8;locus_tag=MPEAHAMD_00252;product=Siroheme synthase
NODE_1_length_374537_cov_83.914250	Prodigal:002006	CDS	248750	251431	.	-	0	ID=MPEAHAMD_00253;eC_number=1.7.-.-;Name=nasA_1;gene=nasA_1;inference=ab initio prediction:Prodigal:002006,similar to AA sequence:UniProtKB:Q06457;locus_tag=MPEAHAMD_00253;product=Nitrate reductase
NODE_1_length_374537_cov_83.914250	Prodigal:002006	CDS	251791	253401	.	-	0	ID=MPEAHAMD_00254;eC_number=7.-.-.-;Name=rsxB_1;gene=rsxB_1;inference=ab initio prediction:Prodigal:002006,protein motif:HAMAP:MF_00463;locus_tag=MPEAHAMD_00254;product=Ion-translocating oxidoreductase complex subunit B
NODE_1_length_374537_cov_83.914250	Prodigal:002006	CDS	253649	255436	.	-	0	ID=MPEAHAMD_00255;eC_number=1.8.7.1;Name=sir;db_xref=COG:COG0155;gene=sir;inference=ab initio prediction:Prodigal:002006,similar to AA sequence:UniProtKB:P9WJ03;locus_tag=MPEAHAMD_00255;product=Sulfite reductase [ferredoxin]
NODE_1_length_374537_cov_83.914250	Prodigal:002006	CDS	255448	256683	.	-	0	ID=MPEAHAMD_00256;eC_number=1.7.1.4;Name=nasD;db_xref=COG:COG1251;gene=nasD;inference=ab initio prediction:Prodigal:002006,similar to AA sequence:UniProtKB:P42435;locus_tag=MPEAHAMD_00256;product=Nitrite reductase [NAD(P)H]
NODE_1_length_374537_cov_83.914250	Prodigal:002006	CDS	256688	257482	.	-	0	ID=MPEAHAMD_00257;eC_number=7.3.2.4;Name=nrtD_1;db_xref=COG:COG1116;gene=nrtD_1;inference=ab initio prediction:Prodigal:002006,similar to AA sequence:UniProtKB:P38046;locus_tag=MPEAHAMD_00257;product=Nitrate import ATP-binding protein NrtD
NODE_1_length_374537_cov_83.914250	Prodigal:002006	CDS	257494	258354	.	-	0	ID=MPEAHAMD_00258;Name=cmpB_1;gene=cmpB_1;inference=ab initio prediction:Prodigal:002006,similar to AA sequence:UniProtKB:Q55461;locus_tag=MPEAHAMD_00258;product=Bicarbonate transport system permease protein CmpB
NODE_1_length_374537_cov_83.914250	Prodigal:002006	CDS	258354	259640	.	-	0	ID=MPEAHAMD_00259;Name=nrtA;gene=nrtA;inference=ab initio prediction:Prodigal:002006,similar to AA sequence:UniProtKB:P73452;locus_tag=MPEAHAMD_00259;product=Nitrate/nitrite binding protein NrtA
NODE_1_length_374537_cov_83.914250	Prodigal:002006	CDS	260396	261394	.	-	0	ID=MPEAHAMD_00260;eC_number=3.6.3.-;Name=cmpC;gene=cmpC;inference=ab initio prediction:Prodigal:002006,similar to AA sequence:UniProtKB:Q55462;locus_tag=MPEAHAMD_00260;product=Bicarbonate transport ATP-binding protein CmpC
NODE_1_length_374537_cov_83.914250	Prodigal:002006	CDS	261391	262035	.	-	0	ID=MPEAHAMD_00261;inference=ab initio prediction:Prodigal:002006;locus_tag=MPEAHAMD_00261;product=hypothetical protein
NODE_1_length_374537_cov_83.914250	Prodigal:002006	CDS	262257	262907	.	+	0	ID=MPEAHAMD_00262;inference=ab initio prediction:Prodigal:002006;locus_tag=MPEAHAMD_00262;product=hypothetical protein
NODE_1_length_374537_cov_83.914250	Prodigal:002006	CDS	263057	264943	.	+	0	ID=MPEAHAMD_00263;eC_number=3.2.1.28;db_xref=COG:COG3387;inference=ab initio prediction:Prodigal:002006,similar to AA sequence:UniProtKB:P71741;locus_tag=MPEAHAMD_00263;product=Trehalase
NODE_1_length_374537_cov_83.914250	Prodigal:002006	CDS	264987	267065	.	+	0	ID=MPEAHAMD_00264;eC_number=2.2.1.1;Name=tkt_1;gene=tkt_1;inference=ab initio prediction:Prodigal:002006,similar to AA sequence:UniProtKB:A0A0I9QGZ2;locus_tag=MPEAHAMD_00264;product=Transketolase
NODE_1_length_374537_cov_83.914250	Prodigal:002006	CDS	267250	267726	.	+	0	ID=MPEAHAMD_00265;inference=ab initio prediction:Prodigal:002006;locus_tag=MPEAHAMD_00265;product=hypothetical protein
NODE_1_length_374537_cov_83.914250	Prodigal:002006	CDS	267730	268140	.	-	0	ID=MPEAHAMD_00266;eC_number=2.7.13.3;Name=rcsC_3;gene=rcsC_3;inference=ab initio prediction:Prodigal:002006,protein motif:HAMAP:MF_00979;locus_tag=MPEAHAMD_00266;product=Sensor histidine kinase RcsC
NODE_1_length_374537_cov_83.914250	Prodigal:002006	CDS	268251	269150	.	-	0	ID=MPEAHAMD_00267;inference=ab initio prediction:Prodigal:002006;locus_tag=MPEAHAMD_00267;product=hypothetical protein
NODE_1_length_374537_cov_83.914250	Prodigal:002006	CDS	269359	270123	.	-	0	ID=MPEAHAMD_00268;inference=ab initio prediction:Prodigal:002006;locus_tag=MPEAHAMD_00268;product=hypothetical protein
NODE_1_length_374537_cov_83.914250	Prodigal:002006	CDS	270462	271142	.	+	0	ID=MPEAHAMD_00269;inference=ab initio prediction:Prodigal:002006;locus_tag=MPEAHAMD_00269;product=hypothetical protein
NODE_1_length_374537_cov_83.914250	Prodigal:002006	CDS	271336	272088	.	+	0	ID=MPEAHAMD_00270;inference=ab initio prediction:Prodigal:002006;locus_tag=MPEAHAMD_00270;product=hypothetical protein
NODE_1_length_374537_cov_83.914250	Prodigal:002006	CDS	272187	273188	.	-	0	ID=MPEAHAMD_00271;inference=ab initio prediction:Prodigal:002006;locus_tag=MPEAHAMD_00271;product=hypothetical protein
NODE_1_length_374537_cov_83.914250	Prodigal:002006	CDS	273185	275125	.	-	0	ID=MPEAHAMD_00272;inference=ab initio prediction:Prodigal:002006;locus_tag=MPEAHAMD_00272;product=hypothetical protein
NODE_1_length_374537_cov_83.914250	Prodigal:002006	CDS	275138	275464	.	-	0	ID=MPEAHAMD_00273;inference=ab initio prediction:Prodigal:002006;locus_tag=MPEAHAMD_00273;product=hypothetical protein
NODE_1_length_374537_cov_83.914250	Prodigal:002006	CDS	275656	276066	.	+	0	ID=MPEAHAMD_00274;inference=ab initio prediction:Prodigal:002006;locus_tag=MPEAHAMD_00274;product=hypothetical protein
NODE_1_length_374537_cov_83.914250	Prodigal:002006	CDS	276152	276469	.	+	0	ID=MPEAHAMD_00275;eC_number=3.6.1.7;Name=yccX;gene=yccX;inference=ab initio prediction:Prodigal:002006,protein motif:HAMAP:MF_01450;locus_tag=MPEAHAMD_00275;product=Acylphosphatase
NODE_1_length_374537_cov_83.914250	Prodigal:002006	CDS	276481	277188	.	+	0	ID=MPEAHAMD_00276;inference=ab initio prediction:Prodigal:002006;locus_tag=MPEAHAMD_00276;product=hypothetical protein
NODE_1_length_374537_cov_83.914250	Prodigal:002006	CDS	277178	277441	.	+	0	ID=MPEAHAMD_00277;inference=ab initio prediction:Prodigal:002006;locus_tag=MPEAHAMD_00277;product=hypothetical protein
NODE_1_length_374537_cov_83.914250	Prodigal:002006	CDS	277447	278235	.	-	0	ID=MPEAHAMD_00278;inference=ab initio prediction:Prodigal:002006;locus_tag=MPEAHAMD_00278;product=hypothetical protein
NODE_1_length_374537_cov_83.914250	Prodigal:002006	CDS	278262	278966	.	-	0	ID=MPEAHAMD_00279;inference=ab initio prediction:Prodigal:002006;locus_tag=MPEAHAMD_00279;product=hypothetical protein
NODE_1_length_374537_cov_83.914250	Prodigal:002006	CDS	279060	279677	.	-	0	ID=MPEAHAMD_00280;eC_number=2.5.1.18;Name=gstB_1;db_xref=COG:COG0625;gene=gstB_1;inference=ab initio prediction:Prodigal:002006,similar to AA sequence:UniProtKB:P0ACA7;locus_tag=MPEAHAMD_00280;product=Glutathione S-transferase GstB
NODE_1_length_374537_cov_83.914250	Prodigal:002006	CDS	279653	280723	.	-	0	ID=MPEAHAMD_00281;eC_number=5.4.3.2;Name=kamA;gene=kamA;inference=ab initio prediction:Prodigal:002006,similar to AA sequence:UniProtKB:Q9XBQ8;locus_tag=MPEAHAMD_00281;product=L-lysine 2%2C3-aminomutase
NODE_1_length_374537_cov_83.914250	Prodigal:002006	CDS	280720	281772	.	-	0	ID=MPEAHAMD_00282;eC_number=6.3.1.-;Name=epmA;db_xref=COG:COG2269;gene=epmA;inference=ab initio prediction:Prodigal:002006,similar to AA sequence:UniProtKB:Q9ZJ12;locus_tag=MPEAHAMD_00282;product=Elongation factor P--(R)-beta-lysine ligase
NODE_1_length_374537_cov_83.914250	Prodigal:002006	CDS	281939	282508	.	+	0	ID=MPEAHAMD_00283;Name=efp;db_xref=COG:COG0231;gene=efp;inference=ab initio prediction:Prodigal:002006,similar to AA sequence:UniProtKB:P9WNM3;locus_tag=MPEAHAMD_00283;product=Elongation factor P
NODE_1_length_374537_cov_83.914250	Prodigal:002006	CDS	282525	283427	.	-	0	ID=MPEAHAMD_00284;inference=ab initio prediction:Prodigal:002006;locus_tag=MPEAHAMD_00284;product=hypothetical protein
NODE_1_length_374537_cov_83.914250	Prodigal:002006	CDS	283805	284443	.	+	0	ID=MPEAHAMD_00285;inference=ab initio prediction:Prodigal:002006;locus_tag=MPEAHAMD_00285;product=hypothetical protein
NODE_1_length_374537_cov_83.914250	Prodigal:002006	CDS	284535	285026	.	+	0	ID=MPEAHAMD_00286;inference=ab initio prediction:Prodigal:002006;locus_tag=MPEAHAMD_00286;product=hypothetical protein
NODE_1_length_374537_cov_83.914250	Prodigal:002006	CDS	285061	285276	.	-	0	ID=MPEAHAMD_00287;inference=ab initio prediction:Prodigal:002006;locus_tag=MPEAHAMD_00287;product=hypothetical protein
NODE_1_length_374537_cov_83.914250	Prodigal:002006	CDS	285508	285756	.	+	0	ID=MPEAHAMD_00288;inference=ab initio prediction:Prodigal:002006;locus_tag=MPEAHAMD_00288;product=hypothetical protein
NODE_1_length_374537_cov_83.914250	Prodigal:002006	CDS	285771	286223	.	+	0	ID=MPEAHAMD_00289;eC_number=2.3.1.60;Name=aacC1;gene=aacC1;inference=ab initio prediction:Prodigal:002006,similar to AA sequence:UniProtKB:P23181;locus_tag=MPEAHAMD_00289;product=Gentamicin 3-N-acetyltransferase
NODE_1_length_374537_cov_83.914250	Prodigal:002006	CDS	286228	286953	.	-	0	ID=MPEAHAMD_00290;inference=ab initio prediction:Prodigal:002006,similar to AA sequence:UniProtKB:P67153;locus_tag=MPEAHAMD_00290;note=UPF0073 inner membrane protein YqfA;product=hypothetical protein
NODE_1_length_374537_cov_83.914250	Prodigal:002006	CDS	287045	288163	.	-	0	ID=MPEAHAMD_00291;eC_number=1.3.-.-;Name=ctaA;db_xref=COG:COG1612;gene=ctaA;inference=ab initio prediction:Prodigal:002006,similar to AA sequence:UniProtKB:Q3IXW9;locus_tag=MPEAHAMD_00291;product=Heme A synthase
NODE_1_length_374537_cov_83.914250	Prodigal:002006	CDS	288436	289254	.	+	0	ID=MPEAHAMD_00292;Name=nagR_1;db_xref=COG:COG2188;gene=nagR_1;inference=ab initio prediction:Prodigal:002006,similar to AA sequence:UniProtKB:O34817;locus_tag=MPEAHAMD_00292;product=HTH-type transcriptional repressor NagR
NODE_1_length_374537_cov_83.914250	Prodigal:002006	CDS	289251	290468	.	+	0	ID=MPEAHAMD_00293;db_xref=COG:COG0683;inference=ab initio prediction:Prodigal:002006,similar to AA sequence:UniProtKB:Q8YEE8;locus_tag=MPEAHAMD_00293;product=Leu/Ile/Val-binding protein 
NODE_1_length_374537_cov_83.914250	Prodigal:002006	CDS	290471	291343	.	+	0	ID=MPEAHAMD_00294;Name=livH_1;db_xref=COG:COG0559;gene=livH_1;inference=ab initio prediction:Prodigal:002006,similar to AA sequence:UniProtKB:P0AEX7;locus_tag=MPEAHAMD_00294;product=High-affinity branched-chain amino acid transport system permease protein LivH
NODE_1_length_374537_cov_83.914250	Prodigal:002006	CDS	291340	292299	.	+	0	ID=MPEAHAMD_00295;inference=ab initio prediction:Prodigal:002006;locus_tag=MPEAHAMD_00295;product=hypothetical protein
NODE_1_length_374537_cov_83.914250	Prodigal:002006	CDS	292304	293050	.	+	0	ID=MPEAHAMD_00296;eC_number=3.6.3.-;Name=lptB_1;db_xref=COG:COG1137;gene=lptB_1;inference=ab initio prediction:Prodigal:002006,similar to AA sequence:UniProtKB:P45073;locus_tag=MPEAHAMD_00296;product=Lipopolysaccharide export system ATP-binding protein LptB
NODE_1_length_374537_cov_83.914250	Prodigal:002006	CDS	293043	293744	.	+	0	ID=MPEAHAMD_00297;Name=livF_1;db_xref=COG:COG0410;gene=livF_1;inference=ab initio prediction:Prodigal:002006,similar to AA sequence:UniProtKB:P22731;locus_tag=MPEAHAMD_00297;product=High-affinity branched-chain amino acid transport ATP-binding protein LivF
NODE_1_length_374537_cov_83.914250	Prodigal:002006	CDS	293747	295141	.	+	0	ID=MPEAHAMD_00298;eC_number=4.2.1.79;Name=prpD;db_xref=COG:COG2079;gene=prpD;inference=ab initio prediction:Prodigal:002006,similar to AA sequence:UniProtKB:O06582;locus_tag=MPEAHAMD_00298;product=2-methylcitrate dehydratase
NODE_1_length_374537_cov_83.914250	Prodigal:002006	CDS	295450	296316	.	+	0	ID=MPEAHAMD_00299;eC_number=4.1.3.32;Name=Dml_1;gene=Dml_1;inference=ab initio prediction:Prodigal:002006,similar to AA sequence:UniProtKB:Q0QLE4;locus_tag=MPEAHAMD_00299;product=2%2C3-dimethylmalate lyase
NODE_1_length_374537_cov_83.914250	Prodigal:002006	CDS	296313	297998	.	+	0	ID=MPEAHAMD_00300;inference=ab initio prediction:Prodigal:002006;locus_tag=MPEAHAMD_00300;product=hypothetical protein
NODE_1_length_374537_cov_83.914250	Prodigal:002006	CDS	297995	300061	.	+	0	ID=MPEAHAMD_00301;eC_number=6.4.1.8;Name=apc3_1;db_xref=COG:COG0145;gene=apc3_1;inference=ab initio prediction:Prodigal:002006,similar to AA sequence:UniProtKB:Q5P5G4;locus_tag=MPEAHAMD_00301;product=Acetophenone carboxylase gamma subunit
NODE_1_length_374537_cov_83.914250	Prodigal:002006	CDS	300058	300669	.	+	0	ID=MPEAHAMD_00302;eC_number=3.5.1.110;Name=rutB_1;db_xref=COG:COG1335;gene=rutB_1;inference=ab initio prediction:Prodigal:002006,similar to AA sequence:UniProtKB:P75897;locus_tag=MPEAHAMD_00302;product=Peroxyureidoacrylate/ureidoacrylate amidohydrolase RutB
NODE_1_length_374537_cov_83.914250	Prodigal:002006	CDS	300666	302060	.	+	0	ID=MPEAHAMD_00303;eC_number=1.3.5.4;Name=ifcA;db_xref=COG:COG1053;gene=ifcA;inference=ab initio prediction:Prodigal:002006,similar to AA sequence:UniProtKB:Q9Z4P0;locus_tag=MPEAHAMD_00303;product=Fumarate reductase flavoprotein subunit
NODE_1_length_374537_cov_83.914250	Prodigal:002006	CDS	302327	303733	.	+	0	ID=MPEAHAMD_00304;eC_number=4.2.1.33;Name=leuC_1;db_xref=COG:COG0065;gene=leuC_1;inference=ab initio prediction:Prodigal:002006,similar to AA sequence:UniProtKB:P80858;locus_tag=MPEAHAMD_00304;product=3-isopropylmalate dehydratase large subunit
NODE_1_length_374537_cov_83.914250	Prodigal:002006	CDS	303736	304341	.	+	0	ID=MPEAHAMD_00305;eC_number=4.2.1.33;Name=leuD1_1;db_xref=COG:COG0066;gene=leuD1_1;inference=ab initio prediction:Prodigal:002006,similar to AA sequence:UniProtKB:P04787;locus_tag=MPEAHAMD_00305;product=3-isopropylmalate dehydratase small subunit 1
NODE_1_length_374537_cov_83.914250	Prodigal:002006	CDS	304833	306098	.	+	0	ID=MPEAHAMD_00306;Name=braC_1;db_xref=COG:COG0683;gene=braC_1;inference=ab initio prediction:Prodigal:002006,similar to AA sequence:UniProtKB:P21175;locus_tag=MPEAHAMD_00306;product=Leucine-%2C isoleucine-%2C valine-%2C threonine-%2C and alanine-binding protein
NODE_1_length_374537_cov_83.914250	Prodigal:002006	CDS	306150	307094	.	+	0	ID=MPEAHAMD_00307;Name=livH_2;db_xref=COG:COG0559;gene=livH_2;inference=ab initio prediction:Prodigal:002006,similar to AA sequence:UniProtKB:P0AEX7;locus_tag=MPEAHAMD_00307;product=High-affinity branched-chain amino acid transport system permease protein LivH
NODE_1_length_374537_cov_83.914250	Prodigal:002006	CDS	307129	308067	.	+	0	ID=MPEAHAMD_00308;inference=ab initio prediction:Prodigal:002006;locus_tag=MPEAHAMD_00308;product=hypothetical protein
NODE_1_length_374537_cov_83.914250	Prodigal:002006	CDS	308108	309637	.	+	0	ID=MPEAHAMD_00309;eC_number=7.6.2.8;Name=btuD_1;gene=btuD_1;inference=ab initio prediction:Prodigal:002006,protein motif:HAMAP:MF_01005;locus_tag=MPEAHAMD_00309;product=Vitamin B12 import ATP-binding protein BtuD
NODE_1_length_374537_cov_83.914250	Prodigal:002006	CDS	309774	310025	.	+	0	ID=MPEAHAMD_00310;inference=ab initio prediction:Prodigal:002006;locus_tag=MPEAHAMD_00310;product=hypothetical protein
NODE_1_length_374537_cov_83.914250	Prodigal:002006	CDS	310254	312245	.	-	0	ID=MPEAHAMD_00311;inference=ab initio prediction:Prodigal:002006;locus_tag=MPEAHAMD_00311;product=hypothetical protein
NODE_1_length_374537_cov_83.914250	Prodigal:002006	CDS	312527	313888	.	-	0	ID=MPEAHAMD_00312;Name=atoC_1;db_xref=COG:COG2204;gene=atoC_1;inference=ab initio prediction:Prodigal:002006,similar to AA sequence:UniProtKB:Q06065;locus_tag=MPEAHAMD_00312;product=Regulatory protein AtoC
NODE_1_length_374537_cov_83.914250	Prodigal:002006	CDS	313933	314283	.	-	0	ID=MPEAHAMD_00313;inference=ab initio prediction:Prodigal:002006;locus_tag=MPEAHAMD_00313;product=hypothetical protein
NODE_1_length_374537_cov_83.914250	Prodigal:002006	CDS	314326	314961	.	-	0	ID=MPEAHAMD_00314;inference=ab initio prediction:Prodigal:002006;locus_tag=MPEAHAMD_00314;product=hypothetical protein
NODE_1_length_374537_cov_83.914250	Prodigal:002006	CDS	315008	316057	.	-	0	ID=MPEAHAMD_00315;Name=fliG_1;db_xref=COG:COG1536;gene=fliG_1;inference=ab initio prediction:Prodigal:002006,similar to AA sequence:UniProtKB:Q9WY63;locus_tag=MPEAHAMD_00315;product=Flagellar motor switch protein FliG
NODE_1_length_374537_cov_83.914250	Prodigal:002006	CDS	316115	317767	.	-	0	ID=MPEAHAMD_00316;inference=ab initio prediction:Prodigal:002006;locus_tag=MPEAHAMD_00316;product=hypothetical protein
NODE_1_length_374537_cov_83.914250	Prodigal:002006	CDS	318190	318465	.	-	0	ID=MPEAHAMD_00317;inference=ab initio prediction:Prodigal:002006;locus_tag=MPEAHAMD_00317;product=hypothetical protein
NODE_1_length_374537_cov_83.914250	Prodigal:002006	CDS	318578	319258	.	-	0	ID=MPEAHAMD_00318;inference=ab initio prediction:Prodigal:002006;locus_tag=MPEAHAMD_00318;product=hypothetical protein
NODE_1_length_374537_cov_83.914250	Prodigal:002006	CDS	319297	320592	.	-	0	ID=MPEAHAMD_00319;inference=ab initio prediction:Prodigal:002006;locus_tag=MPEAHAMD_00319;product=hypothetical protein
NODE_1_length_374537_cov_83.914250	Prodigal:002006	CDS	320857	322005	.	+	0	ID=MPEAHAMD_00320;eC_number=2.8.1.13;Name=mnmA;gene=mnmA;inference=ab initio prediction:Prodigal:002006,similar to AA sequence:UniProtKB:Q99TM8;locus_tag=MPEAHAMD_00320;product=tRNA-specific 2-thiouridylase MnmA
NODE_1_length_374537_cov_83.914250	Prodigal:002006	CDS	322096	322749	.	+	0	ID=MPEAHAMD_00321;eC_number=2.1.1.163;Name=COQ5_2;gene=COQ5_2;inference=ab initio prediction:Prodigal:002006,protein motif:HAMAP:MF_01813;locus_tag=MPEAHAMD_00321;product=2-methoxy-6-polyprenyl-1%2C4-benzoquinol methylase%2C mitochondrial
NODE_1_length_374537_cov_83.914250	Prodigal:002006	CDS	322746	323582	.	+	0	ID=MPEAHAMD_00322;inference=ab initio prediction:Prodigal:002006;locus_tag=MPEAHAMD_00322;product=hypothetical protein
NODE_1_length_374537_cov_83.914250	Prodigal:002006	CDS	323764	325200	.	+	0	ID=MPEAHAMD_00323;eC_number=2.7.-.-;Name=sasA_2;gene=sasA_2;inference=ab initio prediction:Prodigal:002006,protein motif:HAMAP:MF_01837;locus_tag=MPEAHAMD_00323;product=Adaptive-response sensory-kinase SasA
NODE_1_length_374537_cov_83.914250	Prodigal:002006	CDS	325246	326142	.	+	0	ID=MPEAHAMD_00324;Name=perR;gene=perR;inference=ab initio prediction:Prodigal:002006,similar to AA sequence:UniProtKB:Q57083;locus_tag=MPEAHAMD_00324;product=HTH-type transcriptional regulator PerR
NODE_1_length_374537_cov_83.914250	Prodigal:002006	CDS	326139	326636	.	+	0	ID=MPEAHAMD_00325;inference=ab initio prediction:Prodigal:002006;locus_tag=MPEAHAMD_00325;product=hypothetical protein
NODE_1_length_374537_cov_83.914250	Prodigal:002006	CDS	327114	327584	.	-	0	ID=MPEAHAMD_00326;eC_number=3.6.1.-;Name=rppH_1;gene=rppH_1;inference=ab initio prediction:Prodigal:002006,protein motif:HAMAP:MF_00298;locus_tag=MPEAHAMD_00326;product=RNA pyrophosphohydrolase
NODE_1_length_374537_cov_83.914250	Prodigal:002006	CDS	327717	328415	.	-	0	ID=MPEAHAMD_00327;eC_number=3.7.1.20;Name=nagK_1;gene=nagK_1;inference=ab initio prediction:Prodigal:002006,similar to AA sequence:UniProtKB:O86042;locus_tag=MPEAHAMD_00327;product=Fumarylpyruvate hydrolase
NODE_1_length_374537_cov_83.914250	Prodigal:002006	CDS	328538	330010	.	+	0	ID=MPEAHAMD_00328;eC_number=1.-.-.-;db_xref=COG:COG0277;inference=ab initio prediction:Prodigal:002006,similar to AA sequence:UniProtKB:P9WIT1;locus_tag=MPEAHAMD_00328;product=putative FAD-linked oxidoreductase
NODE_1_length_374537_cov_83.914250	Prodigal:002006	CDS	330007	331077	.	+	0	ID=MPEAHAMD_00329;inference=ab initio prediction:Prodigal:002006;locus_tag=MPEAHAMD_00329;product=hypothetical protein
NODE_1_length_374537_cov_83.914250	Prodigal:002006	CDS	331100	331879	.	-	0	ID=MPEAHAMD_00330;eC_number=3.6.3.-;Name=ssuB_1;db_xref=COG:COG1116;gene=ssuB_1;inference=ab initio prediction:Prodigal:002006,similar to AA sequence:UniProtKB:P97027;locus_tag=MPEAHAMD_00330;product=Aliphatic sulfonates import ATP-binding protein SsuB
NODE_1_length_374537_cov_83.914250	Prodigal:002006	CDS	331867	332622	.	-	0	ID=MPEAHAMD_00331;Name=ssuC_1;db_xref=COG:COG0600;gene=ssuC_1;inference=ab initio prediction:Prodigal:002006,similar to AA sequence:UniProtKB:P75851;locus_tag=MPEAHAMD_00331;product=Putative aliphatic sulfonates transport permease protein SsuC
NODE_1_length_374537_cov_83.914250	Prodigal:002006	CDS	332632	333615	.	-	0	ID=MPEAHAMD_00332;inference=ab initio prediction:Prodigal:002006;locus_tag=MPEAHAMD_00332;product=hypothetical protein
NODE_1_length_374537_cov_83.914250	Prodigal:002006	CDS	333984	335216	.	+	0	ID=MPEAHAMD_00333;Name=amiC_1;gene=amiC_1;inference=ab initio prediction:Prodigal:002006,similar to AA sequence:UniProtKB:P27017;locus_tag=MPEAHAMD_00333;product=Aliphatic amidase expression-regulating protein
NODE_1_length_374537_cov_83.914250	Prodigal:002006	CDS	335437	336303	.	+	0	ID=MPEAHAMD_00334;Name=livH_3;db_xref=COG:COG0559;gene=livH_3;inference=ab initio prediction:Prodigal:002006,similar to AA sequence:UniProtKB:P0AEX7;locus_tag=MPEAHAMD_00334;product=High-affinity branched-chain amino acid transport system permease protein LivH
NODE_1_length_374537_cov_83.914250	Prodigal:002006	CDS	336304	337350	.	+	0	ID=MPEAHAMD_00335;inference=ab initio prediction:Prodigal:002006;locus_tag=MPEAHAMD_00335;product=hypothetical protein
NODE_1_length_374537_cov_83.914250	Prodigal:002006	CDS	337368	338096	.	+	0	ID=MPEAHAMD_00336;eC_number=3.6.3.-;Name=lptB_2;db_xref=COG:COG1137;gene=lptB_2;inference=ab initio prediction:Prodigal:002006,similar to AA sequence:UniProtKB:P45073;locus_tag=MPEAHAMD_00336;product=Lipopolysaccharide export system ATP-binding protein LptB
NODE_1_length_374537_cov_83.914250	Prodigal:002006	CDS	338093	338794	.	+	0	ID=MPEAHAMD_00337;Name=livF_2;db_xref=COG:COG0410;gene=livF_2;inference=ab initio prediction:Prodigal:002006,similar to AA sequence:UniProtKB:P22731;locus_tag=MPEAHAMD_00337;product=High-affinity branched-chain amino acid transport ATP-binding protein LivF
NODE_1_length_374537_cov_83.914250	Prodigal:002006	CDS	339031	340545	.	+	0	ID=MPEAHAMD_00338;eC_number=3.5.1.4;inference=ab initio prediction:Prodigal:002006,similar to AA sequence:UniProtKB:P27765;locus_tag=MPEAHAMD_00338;product=Amidase
NODE_1_length_374537_cov_83.914250	Prodigal:002006	CDS	340554	340850	.	+	0	ID=MPEAHAMD_00339;inference=ab initio prediction:Prodigal:002006;locus_tag=MPEAHAMD_00339;product=hypothetical protein
NODE_1_length_374537_cov_83.914250	Prodigal:002006	CDS	340861	342441	.	+	0	ID=MPEAHAMD_00340;eC_number=1.1.99.-;Name=alkJ_1;gene=alkJ_1;inference=ab initio prediction:Prodigal:002006,similar to AA sequence:UniProtKB:Q00593;locus_tag=MPEAHAMD_00340;product=Alcohol dehydrogenase [acceptor]
NODE_1_length_374537_cov_83.914250	Prodigal:002006	CDS	342862	345087	.	-	0	ID=MPEAHAMD_00341;eC_number=1.2.99.6;Name=paoC_1;db_xref=COG:COG1529;gene=paoC_1;inference=ab initio prediction:Prodigal:002006,similar to AA sequence:UniProtKB:P77489;locus_tag=MPEAHAMD_00341;product=Aldehyde oxidoreductase molybdenum-binding subunit PaoC
NODE_1_length_374537_cov_83.914250	Prodigal:002006	CDS	345110	346078	.	-	0	ID=MPEAHAMD_00342;eC_number=1.2.99.6;Name=paoB_1;db_xref=COG:COG1319;gene=paoB_1;inference=ab initio prediction:Prodigal:002006,similar to AA sequence:UniProtKB:P77324;locus_tag=MPEAHAMD_00342;product=Aldehyde oxidoreductase FAD-binding subunit PaoB
NODE_1_length_374537_cov_83.914250	Prodigal:002006	CDS	346089	346766	.	-	0	ID=MPEAHAMD_00343;eC_number=1.2.99.6;Name=paoA_1;db_xref=COG:COG2080;gene=paoA_1;inference=ab initio prediction:Prodigal:002006,similar to AA sequence:UniProtKB:P77165;locus_tag=MPEAHAMD_00343;product=Aldehyde oxidoreductase iron-sulfur-binding subunit PaoA
NODE_1_length_374537_cov_83.914250	Prodigal:002006	CDS	347241	347660	.	-	0	ID=MPEAHAMD_00344;inference=ab initio prediction:Prodigal:002006;locus_tag=MPEAHAMD_00344;product=hypothetical protein
NODE_1_length_374537_cov_83.914250	Prodigal:002006	CDS	347862	348362	.	-	0	ID=MPEAHAMD_00345;eC_number=2.3.1.-;Name=ypeA_1;gene=ypeA_1;inference=ab initio prediction:Prodigal:002006,protein motif:HAMAP:MF_01127;locus_tag=MPEAHAMD_00345;product=Acetyltransferase YpeA
NODE_1_length_374537_cov_83.914250	Prodigal:002006	CDS	348347	349966	.	-	0	ID=MPEAHAMD_00346;Name=mdoG_1;db_xref=COG:COG3131;gene=mdoG_1;inference=ab initio prediction:Prodigal:002006,similar to AA sequence:UniProtKB:P33136;locus_tag=MPEAHAMD_00346;product=Glucans biosynthesis protein G
NODE_1_length_374537_cov_83.914250	Prodigal:002006	CDS	350673	351839	.	+	0	ID=MPEAHAMD_00347;eC_number=4.1.1.17;Name=ldc;gene=ldc;inference=ab initio prediction:Prodigal:002006,similar to AA sequence:UniProtKB:O50657;locus_tag=MPEAHAMD_00347;product=Lysine/ornithine decarboxylase
NODE_1_length_374537_cov_83.914250	Prodigal:002006	CDS	352021	352557	.	+	0	ID=MPEAHAMD_00348;eC_number=2.3.1.-;Name=eis_1;gene=eis_1;inference=ab initio prediction:Prodigal:002006,protein motif:HAMAP:MF_01812;locus_tag=MPEAHAMD_00348;product=N-acetyltransferase Eis
NODE_1_length_374537_cov_83.914250	Prodigal:002006	CDS	352751	353380	.	-	0	ID=MPEAHAMD_00349;Name=betI_1;gene=betI_1;inference=ab initio prediction:Prodigal:002006,protein motif:HAMAP:MF_00768;locus_tag=MPEAHAMD_00349;product=HTH-type transcriptional regulator BetI
NODE_1_length_374537_cov_83.914250	Prodigal:002006	CDS	353402	354736	.	-	0	ID=MPEAHAMD_00350;eC_number=6.2.1.30;Name=paaK_1;gene=paaK_1;inference=ab initio prediction:Prodigal:002006,similar to AA sequence:UniProtKB:Q9L9C1;locus_tag=MPEAHAMD_00350;product=Phenylacetate-coenzyme A ligase
NODE_1_length_374537_cov_83.914250	Prodigal:002006	CDS	355000	355431	.	-	0	ID=MPEAHAMD_00351;eC_number=3.1.2.-;Name=paaI;db_xref=COG:COG2050;gene=paaI;inference=ab initio prediction:Prodigal:002006,similar to AA sequence:UniProtKB:P76084;locus_tag=MPEAHAMD_00351;product=Acyl-coenzyme A thioesterase PaaI
NODE_1_length_374537_cov_83.914250	Prodigal:002006	CDS	355428	356234	.	-	0	ID=MPEAHAMD_00352;eC_number=5.3.3.18;Name=paaG_1;db_xref=COG:COG1024;gene=paaG_1;inference=ab initio prediction:Prodigal:002006,similar to AA sequence:UniProtKB:P77467;locus_tag=MPEAHAMD_00352;product=1%2C2-epoxyphenylacetyl-CoA isomerase
NODE_1_length_374537_cov_83.914250	Prodigal:002006	CDS	356472	357629	.	+	0	ID=MPEAHAMD_00353;inference=ab initio prediction:Prodigal:002006;locus_tag=MPEAHAMD_00353;product=hypothetical protein
NODE_1_length_374537_cov_83.914250	Prodigal:002006	CDS	357857	358894	.	+	0	ID=MPEAHAMD_00354;inference=ab initio prediction:Prodigal:002006;locus_tag=MPEAHAMD_00354;product=hypothetical protein
NODE_1_length_374537_cov_83.914250	Prodigal:002006	CDS	358897	360660	.	+	0	ID=MPEAHAMD_00355;eC_number=7.6.2.8;Name=btuD_2;gene=btuD_2;inference=ab initio prediction:Prodigal:002006,protein motif:HAMAP:MF_01005;locus_tag=MPEAHAMD_00355;product=Vitamin B12 import ATP-binding protein BtuD
NODE_1_length_374537_cov_83.914250	Prodigal:002006	CDS	360657	361415	.	+	0	ID=MPEAHAMD_00356;Name=livF_3;db_xref=COG:COG0410;gene=livF_3;inference=ab initio prediction:Prodigal:002006,similar to AA sequence:UniProtKB:P22731;locus_tag=MPEAHAMD_00356;product=High-affinity branched-chain amino acid transport ATP-binding protein LivF
NODE_1_length_374537_cov_83.914250	Prodigal:002006	CDS	362342	362626	.	+	0	ID=MPEAHAMD_00357;inference=ab initio prediction:Prodigal:002006;locus_tag=MPEAHAMD_00357;product=hypothetical protein
NODE_1_length_374537_cov_83.914250	Aragorn:001002	tRNA	362841	362916	.	+	.	ID=MPEAHAMD_00358;inference=COORDINATES:profile:Aragorn:001002;locus_tag=MPEAHAMD_00358;product=tRNA-Met(cat)
NODE_1_length_374537_cov_83.914250	Prodigal:002006	CDS	362983	363981	.	-	0	ID=MPEAHAMD_00359;Name=xerC_1;gene=xerC_1;inference=ab initio prediction:Prodigal:002006,protein motif:HAMAP:MF_01808;locus_tag=MPEAHAMD_00359;product=Tyrosine recombinase XerC
NODE_1_length_374537_cov_83.914250	Prodigal:002006	CDS	364152	364727	.	-	0	ID=MPEAHAMD_00360;inference=ab initio prediction:Prodigal:002006;locus_tag=MPEAHAMD_00360;product=hypothetical protein
NODE_1_length_374537_cov_83.914250	Prodigal:002006	CDS	364717	365967	.	-	0	ID=MPEAHAMD_00361;inference=ab initio prediction:Prodigal:002006;locus_tag=MPEAHAMD_00361;product=hypothetical protein
NODE_1_length_374537_cov_83.914250	Prodigal:002006	CDS	367140	367340	.	+	0	ID=MPEAHAMD_00362;inference=ab initio prediction:Prodigal:002006;locus_tag=MPEAHAMD_00362;product=hypothetical protein
NODE_1_length_374537_cov_83.914250	Prodigal:002006	CDS	367370	367714	.	-	0	ID=MPEAHAMD_00363;inference=ab initio prediction:Prodigal:002006;locus_tag=MPEAHAMD_00363;product=hypothetical protein
NODE_1_length_374537_cov_83.914250	Prodigal:002006	CDS	367707	368000	.	-	0	ID=MPEAHAMD_00364;inference=ab initio prediction:Prodigal:002006;locus_tag=MPEAHAMD_00364;product=hypothetical protein
NODE_1_length_374537_cov_83.914250	Prodigal:002006	CDS	367997	368497	.	-	0	ID=MPEAHAMD_00365;inference=ab initio prediction:Prodigal:002006;locus_tag=MPEAHAMD_00365;product=hypothetical protein
NODE_1_length_374537_cov_83.914250	Prodigal:002006	CDS	368494	368832	.	-	0	ID=MPEAHAMD_00366;inference=ab initio prediction:Prodigal:002006;locus_tag=MPEAHAMD_00366;product=hypothetical protein
NODE_1_length_374537_cov_83.914250	Prodigal:002006	CDS	368829	369239	.	-	0	ID=MPEAHAMD_00367;inference=ab initio prediction:Prodigal:002006;locus_tag=MPEAHAMD_00367;product=hypothetical protein
NODE_1_length_374537_cov_83.914250	Prodigal:002006	CDS	369607	370164	.	+	0	ID=MPEAHAMD_00368;Name=umuC_1;db_xref=COG:COG0389;gene=umuC_1;inference=ab initio prediction:Prodigal:002006,similar to AA sequence:UniProtKB:P04152;locus_tag=MPEAHAMD_00368;product=Protein UmuC
NODE_1_length_374537_cov_83.914250	Prodigal:002006	CDS	370380	372668	.	-	0	ID=MPEAHAMD_00369;inference=ab initio prediction:Prodigal:002006;locus_tag=MPEAHAMD_00369;product=hypothetical protein
NODE_1_length_374537_cov_83.914250	Prodigal:002006	CDS	372917	373141	.	-	0	ID=MPEAHAMD_00370;inference=ab initio prediction:Prodigal:002006,similar to AA sequence:ISfinder:ISMdi4;locus_tag=MPEAHAMD_00370;product=IS481 family transposase ISMdi4
NODE_1_length_374537_cov_83.914250	Prodigal:002006	CDS	373265	374338	.	-	0	ID=MPEAHAMD_00371;inference=ab initio prediction:Prodigal:002006;locus_tag=MPEAHAMD_00371;product=hypothetical protein
NODE_2_length_344892_cov_83.612372	Prodigal:002006	CDS	638	1216	.	-	0	ID=MPEAHAMD_00372;inference=ab initio prediction:Prodigal:002006;locus_tag=MPEAHAMD_00372;product=hypothetical protein
NODE_2_length_344892_cov_83.612372	Prodigal:002006	CDS	1213	3807	.	-	0	ID=MPEAHAMD_00373;eC_number=2.7.13.3;Name=cph1_1;gene=cph1_1;inference=ab initio prediction:Prodigal:002006,similar to AA sequence:UniProtKB:Q55168;locus_tag=MPEAHAMD_00373;product=Phytochrome-like protein cph1
NODE_2_length_344892_cov_83.612372	Prodigal:002006	CDS	3933	5324	.	-	0	ID=MPEAHAMD_00374;eC_number=1.8.1.4;Name=lpd_1;gene=lpd_1;inference=ab initio prediction:Prodigal:002006,similar to AA sequence:UniProtKB:P14218;locus_tag=MPEAHAMD_00374;product=Dihydrolipoyl dehydrogenase
NODE_2_length_344892_cov_83.612372	Prodigal:002006	CDS	5421	6119	.	-	0	ID=MPEAHAMD_00375;eC_number=2.7.4.8;Name=gmk;db_xref=COG:COG0194;gene=gmk;inference=ab initio prediction:Prodigal:002006,similar to AA sequence:UniProtKB:P60546;locus_tag=MPEAHAMD_00375;product=Guanylate kinase
NODE_2_length_344892_cov_83.612372	Prodigal:002006	CDS	6274	7149	.	-	0	ID=MPEAHAMD_00376;inference=ab initio prediction:Prodigal:002006,similar to AA sequence:UniProtKB:P44726;locus_tag=MPEAHAMD_00376;note=UPF0701 protein HI_0467;product=hypothetical protein
NODE_2_length_344892_cov_83.612372	Prodigal:002006	CDS	7158	8528	.	-	0	ID=MPEAHAMD_00377;eC_number=4.2.2.-;Name=mltG;gene=mltG;inference=ab initio prediction:Prodigal:002006,protein motif:HAMAP:MF_02065;locus_tag=MPEAHAMD_00377;product=Endolytic murein transglycosylase
NODE_2_length_344892_cov_83.612372	Prodigal:002006	CDS	8727	9986	.	-	0	ID=MPEAHAMD_00378;eC_number=2.3.1.179;Name=fabF_1;db_xref=COG:COG0304;gene=fabF_1;inference=ab initio prediction:Prodigal:002006,similar to AA sequence:UniProtKB:Q9KQH9;locus_tag=MPEAHAMD_00378;product=3-oxoacyl-[acyl-carrier-protein] synthase 2
NODE_2_length_344892_cov_83.612372	Prodigal:002006	CDS	10051	10287	.	-	0	ID=MPEAHAMD_00379;Name=acpP;db_xref=COG:COG0236;gene=acpP;inference=ab initio prediction:Prodigal:002006,similar to AA sequence:UniProtKB:P19372;locus_tag=MPEAHAMD_00379;product=Acyl carrier protein AcpP
NODE_2_length_344892_cov_83.612372	Prodigal:002006	CDS	10551	11288	.	-	0	ID=MPEAHAMD_00380;eC_number=1.1.1.100;Name=fabG_4;gene=fabG_4;inference=ab initio prediction:Prodigal:002006,similar to AA sequence:UniProtKB:Q9KQH7;locus_tag=MPEAHAMD_00380;product=3-oxoacyl-[acyl-carrier-protein] reductase FabG
NODE_2_length_344892_cov_83.612372	Prodigal:002006	CDS	11300	12235	.	-	0	ID=MPEAHAMD_00381;eC_number=2.3.1.39;Name=fabD;db_xref=COG:COG0331;gene=fabD;inference=ab initio prediction:Prodigal:002006,similar to AA sequence:UniProtKB:P0AAI9;locus_tag=MPEAHAMD_00381;product=Malonyl CoA-acyl carrier protein transacylase
NODE_2_length_344892_cov_83.612372	Prodigal:002006	CDS	12427	13152	.	-	0	ID=MPEAHAMD_00382;eC_number=4.2.1.1;Name=mtcA2;db_xref=COG:COG0288;gene=mtcA2;inference=ab initio prediction:Prodigal:002006,similar to AA sequence:UniProtKB:P9WPJ9;locus_tag=MPEAHAMD_00382;product=Carbonic anhydrase 2
NODE_2_length_344892_cov_83.612372	Prodigal:002006	CDS	13387	13797	.	+	0	ID=MPEAHAMD_00383;eC_number=2.7.7.6;Name=rpoZ;gene=rpoZ;inference=ab initio prediction:Prodigal:002006,protein motif:HAMAP:MF_00366;locus_tag=MPEAHAMD_00383;product=DNA-directed RNA polymerase subunit omega
NODE_2_length_344892_cov_83.612372	Prodigal:002006	CDS	14099	16345	.	+	0	ID=MPEAHAMD_00384;eC_number=2.7.6.5;Name=rsh;gene=rsh;inference=ab initio prediction:Prodigal:002006,similar to AA sequence:UniProtKB:Q57E90;locus_tag=MPEAHAMD_00384;product=GTP pyrophosphokinase rsh
NODE_2_length_344892_cov_83.612372	Prodigal:002006	CDS	16799	17866	.	+	0	ID=MPEAHAMD_00385;inference=ab initio prediction:Prodigal:002006;locus_tag=MPEAHAMD_00385;product=hypothetical protein
NODE_2_length_344892_cov_83.612372	Prodigal:002006	CDS	17968	18558	.	+	0	ID=MPEAHAMD_00386;eC_number=2.4.2.10;Name=pyrE;db_xref=COG:COG0461;gene=pyrE;inference=ab initio prediction:Prodigal:002006,similar to AA sequence:UniProtKB:P61498;locus_tag=MPEAHAMD_00386;product=Orotate phosphoribosyltransferase
NODE_2_length_344892_cov_83.612372	Prodigal:002006	CDS	18799	19476	.	+	0	ID=MPEAHAMD_00387;inference=ab initio prediction:Prodigal:002006;locus_tag=MPEAHAMD_00387;product=hypothetical protein
NODE_2_length_344892_cov_83.612372	Prodigal:002006	CDS	19740	20663	.	-	0	ID=MPEAHAMD_00388;eC_number=5.1.3.20;Name=hldD;gene=hldD;inference=ab initio prediction:Prodigal:002006,protein motif:HAMAP:MF_01601;locus_tag=MPEAHAMD_00388;product=ADP-L-glycero-D-manno-heptose-6-epimerase
NODE_2_length_344892_cov_83.612372	Prodigal:002006	CDS	20660	21673	.	-	0	ID=MPEAHAMD_00389;eC_number=2.7.8.33;Name=tagO;db_xref=COG:COG0472;gene=tagO;inference=ab initio prediction:Prodigal:002006,similar to AA sequence:UniProtKB:O34753;locus_tag=MPEAHAMD_00389;product=putative undecaprenyl-phosphate N-acetylglucosaminyl 1-phosphate transferase
NODE_2_length_344892_cov_83.612372	Prodigal:002006	CDS	21850	22725	.	-	0	ID=MPEAHAMD_00390;inference=ab initio prediction:Prodigal:002006;locus_tag=MPEAHAMD_00390;product=hypothetical protein
NODE_2_length_344892_cov_83.612372	Prodigal:002006	CDS	22846	23649	.	-	0	ID=MPEAHAMD_00391;Name=ybhL_1;db_xref=COG:COG0670;gene=ybhL_1;inference=ab initio prediction:Prodigal:002006,similar to AA sequence:UniProtKB:P0AAC4;locus_tag=MPEAHAMD_00391;product=Inner membrane protein YbhL
NODE_2_length_344892_cov_83.612372	Prodigal:002006	CDS	23885	26479	.	-	0	ID=MPEAHAMD_00392;inference=ab initio prediction:Prodigal:002006;locus_tag=MPEAHAMD_00392;product=hypothetical protein
NODE_2_length_344892_cov_83.612372	Prodigal:002006	CDS	26485	27225	.	-	0	ID=MPEAHAMD_00393;db_xref=COG:COG1136;inference=ab initio prediction:Prodigal:002006,similar to AA sequence:UniProtKB:P9WQK1;locus_tag=MPEAHAMD_00393;product=putative ABC transporter ATP-binding protein
NODE_2_length_344892_cov_83.612372	Prodigal:002006	CDS	27236	27952	.	+	0	ID=MPEAHAMD_00394;inference=ab initio prediction:Prodigal:002006;locus_tag=MPEAHAMD_00394;product=hypothetical protein
NODE_2_length_344892_cov_83.612372	Prodigal:002006	CDS	27959	28510	.	+	0	ID=MPEAHAMD_00395;eC_number=3.1.4.58;Name=ytlP;gene=ytlP;inference=ab initio prediction:Prodigal:002006,similar to AA sequence:UniProtKB:O34570;locus_tag=MPEAHAMD_00395;product=RNA 2'%2C3'-cyclic phosphodiesterase
NODE_2_length_344892_cov_83.612372	Prodigal:002006	CDS	28692	29909	.	-	0	ID=MPEAHAMD_00396;inference=ab initio prediction:Prodigal:002006;locus_tag=MPEAHAMD_00396;product=hypothetical protein
NODE_2_length_344892_cov_83.612372	Prodigal:002006	CDS	29977	30999	.	-	0	ID=MPEAHAMD_00397;eC_number=2.7.1.33;Name=coaA;db_xref=COG:COG1072;gene=coaA;inference=ab initio prediction:Prodigal:002006,similar to AA sequence:UniProtKB:Q83EV9;locus_tag=MPEAHAMD_00397;product=Pantothenate kinase
NODE_2_length_344892_cov_83.612372	Prodigal:002006	CDS	30996	31319	.	-	0	ID=MPEAHAMD_00398;eC_number=3.6.1.31;Name=hisE;db_xref=COG:COG0140;gene=hisE;inference=ab initio prediction:Prodigal:002006,similar to AA sequence:UniProtKB:Q81G00;locus_tag=MPEAHAMD_00398;product=Phosphoribosyl-ATP pyrophosphatase
NODE_2_length_344892_cov_83.612372	Prodigal:002006	CDS	31417	32199	.	-	0	ID=MPEAHAMD_00399;eC_number=4.3.2.10;Name=hisF;db_xref=COG:COG0107;gene=hisF;inference=ab initio prediction:Prodigal:002006,similar to AA sequence:UniProtKB:Q7SIB9;locus_tag=MPEAHAMD_00399;product=Imidazole glycerol phosphate synthase subunit HisF
NODE_2_length_344892_cov_83.612372	Prodigal:002006	CDS	32209	32691	.	-	0	ID=MPEAHAMD_00400;inference=ab initio prediction:Prodigal:002006;locus_tag=MPEAHAMD_00400;product=hypothetical protein
NODE_2_length_344892_cov_83.612372	Prodigal:002006	CDS	32725	33471	.	-	0	ID=MPEAHAMD_00401;eC_number=5.3.1.16;Name=hisA_1;db_xref=COG:COG0106;gene=hisA_1;inference=ab initio prediction:Prodigal:002006,similar to AA sequence:UniProtKB:A1R562;locus_tag=MPEAHAMD_00401;product=1-(5-phosphoribosyl)-5-[(5-phosphoribosylamino)methylideneamino] imidazole-4-carboxamide isomerase
NODE_2_length_344892_cov_83.612372	Prodigal:002006	CDS	33517	34176	.	-	0	ID=MPEAHAMD_00402;eC_number=4.3.2.10;Name=hisH;gene=hisH;inference=ab initio prediction:Prodigal:002006,similar to AA sequence:UniProtKB:P59957;locus_tag=MPEAHAMD_00402;product=Imidazole glycerol phosphate synthase subunit HisH
NODE_2_length_344892_cov_83.612372	Prodigal:002006	CDS	34241	34735	.	-	0	ID=MPEAHAMD_00403;inference=ab initio prediction:Prodigal:002006;locus_tag=MPEAHAMD_00403;product=hypothetical protein
NODE_2_length_344892_cov_83.612372	Prodigal:002006	CDS	34775	35377	.	-	0	ID=MPEAHAMD_00404;eC_number=4.2.1.19;Name=hisB;db_xref=COG:COG0131;gene=hisB;inference=ab initio prediction:Prodigal:002006,similar to AA sequence:UniProtKB:A0QX83;locus_tag=MPEAHAMD_00404;product=Imidazoleglycerol-phosphate dehydratase
NODE_2_length_344892_cov_83.612372	Prodigal:002006	CDS	35496	36374	.	-	0	ID=MPEAHAMD_00405;eC_number=2.4.2.28;Name=mtnP;db_xref=COG:COG0005;gene=mtnP;inference=ab initio prediction:Prodigal:002006,similar to AA sequence:UniProtKB:Q2RXH9;locus_tag=MPEAHAMD_00405;product=S-methyl-5'-thioadenosine phosphorylase
NODE_2_length_344892_cov_83.612372	Prodigal:002006	CDS	36539	37414	.	-	0	ID=MPEAHAMD_00406;Name=fbcH_1;db_xref=COG:COG1290;gene=fbcH_1;inference=ab initio prediction:Prodigal:002006,similar to AA sequence:UniProtKB:P51131;locus_tag=MPEAHAMD_00406;product=Cytochrome b/c1
NODE_2_length_344892_cov_83.612372	Prodigal:002006	CDS	37542	38828	.	-	0	ID=MPEAHAMD_00407;Name=fbcH_2;db_xref=COG:COG1290;gene=fbcH_2;inference=ab initio prediction:Prodigal:002006,similar to AA sequence:UniProtKB:P51131;locus_tag=MPEAHAMD_00407;product=Cytochrome b/c1
NODE_2_length_344892_cov_83.612372	Prodigal:002006	CDS	38868	39431	.	-	0	ID=MPEAHAMD_00408;eC_number=7.1.1.8;Name=petA;db_xref=COG:COG0723;gene=petA;inference=ab initio prediction:Prodigal:002006,similar to AA sequence:UniProtKB:P51130;locus_tag=MPEAHAMD_00408;product=Ubiquinol-cytochrome c reductase iron-sulfur subunit
NODE_2_length_344892_cov_83.612372	Prodigal:002006	CDS	39729	41033	.	-	0	ID=MPEAHAMD_00409;Name=ttuB_2;gene=ttuB_2;inference=ab initio prediction:Prodigal:002006,similar to AA sequence:UniProtKB:Q44470;locus_tag=MPEAHAMD_00409;product=Putative tartrate transporter
NODE_2_length_344892_cov_83.612372	Prodigal:002006	CDS	41300	41842	.	+	0	ID=MPEAHAMD_00410;eC_number=2.5.1.78;Name=ribH1;db_xref=COG:COG0054;gene=ribH1;inference=ab initio prediction:Prodigal:002006,similar to AA sequence:UniProtKB:Q8YGH2;locus_tag=MPEAHAMD_00410;product=6%2C7-dimethyl-8-ribityllumazine synthase 1
NODE_2_length_344892_cov_83.612372	Prodigal:002006	CDS	41844	42326	.	+	0	ID=MPEAHAMD_00411;Name=nusB;db_xref=COG:COG0781;gene=nusB;inference=ab initio prediction:Prodigal:002006,similar to AA sequence:UniProtKB:P0A780;locus_tag=MPEAHAMD_00411;product=Transcription antitermination protein NusB
NODE_2_length_344892_cov_83.612372	Prodigal:002006	CDS	42504	43508	.	+	0	ID=MPEAHAMD_00412;eC_number=2.7.4.16;Name=thiL;db_xref=COG:COG0611;gene=thiL;inference=ab initio prediction:Prodigal:002006,similar to AA sequence:UniProtKB:P0AGG0;locus_tag=MPEAHAMD_00412;product=Thiamine-monophosphate kinase
NODE_2_length_344892_cov_83.612372	Prodigal:002006	CDS	43729	45876	.	+	0	ID=MPEAHAMD_00413;eC_number=7.1.3.1;Name=hppA;db_xref=COG:COG3808;gene=hppA;inference=ab initio prediction:Prodigal:002006,similar to AA sequence:UniProtKB:Q8UG67;locus_tag=MPEAHAMD_00413;product=K(+)-insensitive pyrophosphate-energized proton pump
NODE_2_length_344892_cov_83.612372	Prodigal:002006	CDS	46081	46584	.	-	0	ID=MPEAHAMD_00414;inference=ab initio prediction:Prodigal:002006;locus_tag=MPEAHAMD_00414;product=hypothetical protein
NODE_2_length_344892_cov_83.612372	Prodigal:002006	CDS	46812	47321	.	-	0	ID=MPEAHAMD_00415;Name=ibpA_1;db_xref=COG:COG0071;gene=ibpA_1;inference=ab initio prediction:Prodigal:002006,similar to AA sequence:UniProtKB:P0C054;locus_tag=MPEAHAMD_00415;product=Small heat shock protein IbpA
NODE_2_length_344892_cov_83.612372	Prodigal:002006	CDS	47460	47618	.	-	0	ID=MPEAHAMD_00416;inference=ab initio prediction:Prodigal:002006;locus_tag=MPEAHAMD_00416;product=hypothetical protein
NODE_2_length_344892_cov_83.612372	Prodigal:002006	CDS	47711	48466	.	-	0	ID=MPEAHAMD_00417;eC_number=1.1.1.304;Name=butA;gene=butA;inference=ab initio prediction:Prodigal:002006,similar to AA sequence:UniProtKB:P99120;locus_tag=MPEAHAMD_00417;product=Diacetyl reductase [(S)-acetoin forming]
NODE_2_length_344892_cov_83.612372	Prodigal:002006	CDS	48566	49540	.	+	0	ID=MPEAHAMD_00418;Name=dmlR_1;gene=dmlR_1;inference=ab initio prediction:Prodigal:002006,similar to AA sequence:UniProtKB:P76250;locus_tag=MPEAHAMD_00418;product=HTH-type transcriptional regulator DmlR
NODE_2_length_344892_cov_83.612372	Prodigal:002006	CDS	49467	50117	.	-	0	ID=MPEAHAMD_00419;eC_number=2.5.1.9;Name=ribE;gene=ribE;inference=ab initio prediction:Prodigal:002006,similar to AA sequence:UniProtKB:Q2YN92;locus_tag=MPEAHAMD_00419;product=Riboflavin synthase
NODE_2_length_344892_cov_83.612372	Prodigal:002006	CDS	50118	51242	.	-	0	ID=MPEAHAMD_00420;Name=ribD;db_xref=COG:COG0117;gene=ribD;inference=ab initio prediction:Prodigal:002006,similar to AA sequence:UniProtKB:P25539;locus_tag=MPEAHAMD_00420;product=Riboflavin biosynthesis protein RibD
NODE_2_length_344892_cov_83.612372	Prodigal:002006	CDS	51239	51787	.	-	0	ID=MPEAHAMD_00421;Name=nrdR;db_xref=COG:COG1327;gene=nrdR;inference=ab initio prediction:Prodigal:002006,similar to AA sequence:UniProtKB:P67318;locus_tag=MPEAHAMD_00421;product=Transcriptional repressor NrdR
NODE_2_length_344892_cov_83.612372	Prodigal:002006	CDS	51907	53208	.	-	0	ID=MPEAHAMD_00422;eC_number=2.1.2.1;Name=glyA2_1;gene=glyA2_1;inference=ab initio prediction:Prodigal:002006,similar to AA sequence:UniProtKB:Q3JGP5;locus_tag=MPEAHAMD_00422;product=Serine hydroxymethyltransferase 2
NODE_2_length_344892_cov_83.612372	Prodigal:002006	CDS	53827	54663	.	+	0	ID=MPEAHAMD_00423;inference=ab initio prediction:Prodigal:002006;locus_tag=MPEAHAMD_00423;product=hypothetical protein
NODE_2_length_344892_cov_83.612372	Prodigal:002006	CDS	54762	54974	.	-	0	ID=MPEAHAMD_00424;Name=slyX;gene=slyX;inference=ab initio prediction:Prodigal:002006,protein motif:HAMAP:MF_00715;locus_tag=MPEAHAMD_00424;product=Protein SlyX
NODE_2_length_344892_cov_83.612372	Prodigal:002006	CDS	55048	56337	.	-	0	ID=MPEAHAMD_00425;inference=ab initio prediction:Prodigal:002006;locus_tag=MPEAHAMD_00425;product=hypothetical protein
NODE_2_length_344892_cov_83.612372	Prodigal:002006	CDS	56529	56978	.	+	0	ID=MPEAHAMD_00426;inference=ab initio prediction:Prodigal:002006;locus_tag=MPEAHAMD_00426;product=hypothetical protein
NODE_2_length_344892_cov_83.612372	Prodigal:002006	CDS	57040	58008	.	+	0	ID=MPEAHAMD_00427;inference=ab initio prediction:Prodigal:002006;locus_tag=MPEAHAMD_00427;product=hypothetical protein
NODE_2_length_344892_cov_83.612372	Prodigal:002006	CDS	58163	58543	.	-	0	ID=MPEAHAMD_00428;inference=ab initio prediction:Prodigal:002006;locus_tag=MPEAHAMD_00428;product=hypothetical protein
NODE_2_length_344892_cov_83.612372	Prodigal:002006	CDS	58810	59292	.	-	0	ID=MPEAHAMD_00429;Name=lrp_1;db_xref=COG:COG1522;gene=lrp_1;inference=ab initio prediction:Prodigal:002006,similar to AA sequence:UniProtKB:P0ACJ0;locus_tag=MPEAHAMD_00429;product=Leucine-responsive regulatory protein
NODE_2_length_344892_cov_83.612372	Prodigal:002006	CDS	59526	60842	.	+	0	ID=MPEAHAMD_00430;eC_number=6.3.2.12;Name=folC_1;db_xref=COG:COG0285;gene=folC_1;inference=ab initio prediction:Prodigal:002006,similar to AA sequence:UniProtKB:P08192;locus_tag=MPEAHAMD_00430;product=Dihydrofolate synthase/folylpolyglutamate synthase
NODE_2_length_344892_cov_83.612372	Prodigal:002006	CDS	60942	61658	.	-	0	ID=MPEAHAMD_00431;Name=yohK;db_xref=COG:COG1346;gene=yohK;inference=ab initio prediction:Prodigal:002006,similar to AA sequence:UniProtKB:P0AD19;locus_tag=MPEAHAMD_00431;product=Inner membrane protein YohK
NODE_2_length_344892_cov_83.612372	Prodigal:002006	CDS	61655	62026	.	-	0	ID=MPEAHAMD_00432;Name=lrgA;db_xref=COG:COG1380;gene=lrgA;inference=ab initio prediction:Prodigal:002006,similar to AA sequence:UniProtKB:P72358;locus_tag=MPEAHAMD_00432;product=Antiholin-like protein LrgA
NODE_2_length_344892_cov_83.612372	Prodigal:002006	CDS	62037	62789	.	-	0	ID=MPEAHAMD_00433;inference=ab initio prediction:Prodigal:002006;locus_tag=MPEAHAMD_00433;product=hypothetical protein
NODE_2_length_344892_cov_83.612372	Prodigal:002006	CDS	62797	63279	.	-	0	ID=MPEAHAMD_00434;inference=ab initio prediction:Prodigal:002006;locus_tag=MPEAHAMD_00434;product=hypothetical protein
NODE_2_length_344892_cov_83.612372	Prodigal:002006	CDS	63480	65477	.	-	0	ID=MPEAHAMD_00435;eC_number=2.4.1.12;Name=bcsA;db_xref=COG:COG1215;gene=bcsA;inference=ab initio prediction:Prodigal:002006,similar to AA sequence:UniProtKB:P37653;locus_tag=MPEAHAMD_00435;product=Cellulose synthase catalytic subunit [UDP-forming]
NODE_2_length_344892_cov_83.612372	Prodigal:002006	CDS	65459	66673	.	-	0	ID=MPEAHAMD_00436;Name=aaeA_2;gene=aaeA_2;inference=ab initio prediction:Prodigal:002006,protein motif:HAMAP:MF_01544;locus_tag=MPEAHAMD_00436;product=p-hydroxybenzoic acid efflux pump subunit AaeA
NODE_2_length_344892_cov_83.612372	Prodigal:002006	CDS	67244	68806	.	-	0	ID=MPEAHAMD_00437;inference=ab initio prediction:Prodigal:002006;locus_tag=MPEAHAMD_00437;product=hypothetical protein
NODE_2_length_344892_cov_83.612372	Prodigal:002006	CDS	68892	69434	.	-	0	ID=MPEAHAMD_00438;inference=ab initio prediction:Prodigal:002006;locus_tag=MPEAHAMD_00438;product=hypothetical protein
NODE_2_length_344892_cov_83.612372	Prodigal:002006	CDS	69717	69848	.	-	0	ID=MPEAHAMD_00439;inference=ab initio prediction:Prodigal:002006;locus_tag=MPEAHAMD_00439;product=hypothetical protein
NODE_2_length_344892_cov_83.612372	Prodigal:002006	CDS	69936	70646	.	-	0	ID=MPEAHAMD_00440;inference=ab initio prediction:Prodigal:002006;locus_tag=MPEAHAMD_00440;product=hypothetical protein
NODE_2_length_344892_cov_83.612372	Prodigal:002006	CDS	70730	71122	.	-	0	ID=MPEAHAMD_00441;inference=ab initio prediction:Prodigal:002006;locus_tag=MPEAHAMD_00441;product=hypothetical protein
NODE_2_length_344892_cov_83.612372	Prodigal:002006	CDS	71307	72935	.	-	0	ID=MPEAHAMD_00442;eC_number=6.2.1.44;Name=dmdB;db_xref=COG:COG0318;gene=dmdB;inference=ab initio prediction:Prodigal:002006,similar to AA sequence:UniProtKB:Q5LRT0;locus_tag=MPEAHAMD_00442;product=3-methylmercaptopropionyl-CoA ligase
NODE_2_length_344892_cov_83.612372	Prodigal:002006	CDS	73138	73620	.	+	0	ID=MPEAHAMD_00443;inference=ab initio prediction:Prodigal:002006;locus_tag=MPEAHAMD_00443;product=hypothetical protein
NODE_2_length_344892_cov_83.612372	Prodigal:002006	CDS	73729	74883	.	+	0	ID=MPEAHAMD_00444;eC_number=5.1.3.3;Name=mro_1;db_xref=COG:COG2017;gene=mro_1;inference=ab initio prediction:Prodigal:002006,similar to AA sequence:UniProtKB:P05149;locus_tag=MPEAHAMD_00444;product=Aldose 1-epimerase
NODE_2_length_344892_cov_83.612372	Prodigal:002006	CDS	74965	75717	.	-	0	ID=MPEAHAMD_00445;Name=nanR_1;gene=nanR_1;inference=ab initio prediction:Prodigal:002006,protein motif:HAMAP:MF_01236;locus_tag=MPEAHAMD_00445;product=HTH-type transcriptional repressor NanR
NODE_2_length_344892_cov_83.612372	Prodigal:002006	CDS	75743	76279	.	-	0	ID=MPEAHAMD_00446;inference=ab initio prediction:Prodigal:002006;locus_tag=MPEAHAMD_00446;product=hypothetical protein
NODE_2_length_344892_cov_83.612372	Prodigal:002006	CDS	76434	77816	.	+	0	ID=MPEAHAMD_00447;eC_number=2.6.1.113;Name=spuC_1;db_xref=COG:COG0161;gene=spuC_1;inference=ab initio prediction:Prodigal:002006,similar to AA sequence:UniProtKB:Q9I6J2;locus_tag=MPEAHAMD_00447;product=Putrescine--pyruvate aminotransferase
NODE_2_length_344892_cov_83.612372	Prodigal:002006	CDS	78234	79694	.	+	0	ID=MPEAHAMD_00448;Name=bdlA_1;db_xref=COG:COG0840;gene=bdlA_1;inference=ab initio prediction:Prodigal:002006,similar to AA sequence:UniProtKB:Q9I3S1;locus_tag=MPEAHAMD_00448;product=Biofilm dispersion protein BdlA
NODE_2_length_344892_cov_83.612372	Prodigal:002006	CDS	79756	81288	.	-	0	ID=MPEAHAMD_00449;eC_number=6.4.1.3;Name=pccB_1;db_xref=COG:COG4799;gene=pccB_1;inference=ab initio prediction:Prodigal:002006,similar to AA sequence:UniProtKB:Q3J4E3;locus_tag=MPEAHAMD_00449;product=Propionyl-CoA carboxylase beta chain
NODE_2_length_344892_cov_83.612372	Prodigal:002006	CDS	81543	82433	.	-	0	ID=MPEAHAMD_00450;eC_number=2.7.7.24;Name=rfbA;db_xref=COG:COG1209;gene=rfbA;inference=ab initio prediction:Prodigal:002006,similar to AA sequence:UniProtKB:P37744;locus_tag=MPEAHAMD_00450;product=Glucose-1-phosphate thymidylyltransferase 1
NODE_2_length_344892_cov_83.612372	Prodigal:002006	CDS	82447	83346	.	-	0	ID=MPEAHAMD_00451;eC_number=1.1.1.133;Name=rmlD;gene=rmlD;inference=ab initio prediction:Prodigal:002006,similar to AA sequence:UniProtKB:O66251;locus_tag=MPEAHAMD_00451;product=dTDP-4-dehydrorhamnose reductase
NODE_2_length_344892_cov_83.612372	Prodigal:002006	CDS	83351	84403	.	-	0	ID=MPEAHAMD_00452;eC_number=4.2.1.46;Name=rffG;db_xref=COG:COG1088;gene=rffG;inference=ab initio prediction:Prodigal:002006,similar to AA sequence:UniProtKB:P27830;locus_tag=MPEAHAMD_00452;product=dTDP-glucose 4%2C6-dehydratase 2
NODE_2_length_344892_cov_83.612372	Prodigal:002006	CDS	84514	85068	.	-	0	ID=MPEAHAMD_00453;eC_number=5.1.3.13;Name=rfbC;db_xref=COG:COG1898;gene=rfbC;inference=ab initio prediction:Prodigal:002006,similar to AA sequence:UniProtKB:P26394;locus_tag=MPEAHAMD_00453;product=dTDP-4-dehydrorhamnose 3%2C5-epimerase
NODE_2_length_344892_cov_83.612372	Prodigal:002006	CDS	85509	88175	.	-	0	ID=MPEAHAMD_00454;eC_number=6.1.1.7;Name=alaS_1;db_xref=COG:COG0013;gene=alaS_1;inference=ab initio prediction:Prodigal:002006,similar to AA sequence:UniProtKB:P00957;locus_tag=MPEAHAMD_00454;product=Alanine--tRNA ligase
NODE_2_length_344892_cov_83.612372	Prodigal:002006	CDS	88364	88774	.	+	0	ID=MPEAHAMD_00455;inference=ab initio prediction:Prodigal:002006;locus_tag=MPEAHAMD_00455;product=hypothetical protein
NODE_2_length_344892_cov_83.612372	Prodigal:002006	CDS	88840	89931	.	-	0	ID=MPEAHAMD_00456;Name=recA;gene=recA;inference=ab initio prediction:Prodigal:002006,similar to AA sequence:UniProtKB:Q2YRU7;locus_tag=MPEAHAMD_00456;product=Protein RecA
NODE_2_length_344892_cov_83.612372	Prodigal:002006	CDS	90055	90564	.	-	0	ID=MPEAHAMD_00457;inference=ab initio prediction:Prodigal:002006;locus_tag=MPEAHAMD_00457;product=hypothetical protein
NODE_2_length_344892_cov_83.612372	Prodigal:002006	CDS	90521	90763	.	-	0	ID=MPEAHAMD_00458;inference=ab initio prediction:Prodigal:002006;locus_tag=MPEAHAMD_00458;product=hypothetical protein
NODE_2_length_344892_cov_83.612372	Prodigal:002006	CDS	90837	93434	.	-	0	ID=MPEAHAMD_00459;Name=cckA;gene=cckA;inference=ab initio prediction:Prodigal:002006,similar to AA sequence:UniProtKB:P0DOA0;locus_tag=MPEAHAMD_00459;product=Sensor kinase CckA
NODE_2_length_344892_cov_83.612372	Prodigal:002006	CDS	93661	94725	.	-	0	ID=MPEAHAMD_00460;Name=flhB_1;db_xref=COG:COG1377;gene=flhB_1;inference=ab initio prediction:Prodigal:002006,similar to AA sequence:UniProtKB:P40727;locus_tag=MPEAHAMD_00460;product=Flagellar biosynthetic protein FlhB
NODE_2_length_344892_cov_83.612372	Prodigal:002006	CDS	94730	95503	.	-	0	ID=MPEAHAMD_00461;Name=fliR;db_xref=COG:COG1684;gene=fliR;inference=ab initio prediction:Prodigal:002006,similar to AA sequence:UniProtKB:P54702;locus_tag=MPEAHAMD_00461;product=Flagellar biosynthetic protein FliR
NODE_2_length_344892_cov_83.612372	Prodigal:002006	CDS	95561	95827	.	-	0	ID=MPEAHAMD_00462;inference=ab initio prediction:Prodigal:002006;locus_tag=MPEAHAMD_00462;product=hypothetical protein
NODE_2_length_344892_cov_83.612372	Prodigal:002006	CDS	95844	96149	.	-	0	ID=MPEAHAMD_00463;Name=fliE_1;gene=fliE_1;inference=ab initio prediction:Prodigal:002006,protein motif:HAMAP:MF_00724;locus_tag=MPEAHAMD_00463;product=Flagellar hook-basal body complex protein FliE
NODE_2_length_344892_cov_83.612372	Prodigal:002006	CDS	96152	96562	.	-	0	ID=MPEAHAMD_00464;Name=flgC_1;db_xref=COG:COG1558;gene=flgC_1;inference=ab initio prediction:Prodigal:002006,similar to AA sequence:UniProtKB:P0A1I7;locus_tag=MPEAHAMD_00464;product=Flagellar basal-body rod protein FlgC
NODE_2_length_344892_cov_83.612372	Prodigal:002006	CDS	96652	97053	.	-	0	ID=MPEAHAMD_00465;inference=ab initio prediction:Prodigal:002006;locus_tag=MPEAHAMD_00465;product=hypothetical protein
NODE_2_length_344892_cov_83.612372	Prodigal:002006	CDS	97274	98488	.	+	0	ID=MPEAHAMD_00466;inference=ab initio prediction:Prodigal:002006;locus_tag=MPEAHAMD_00466;product=hypothetical protein
NODE_2_length_344892_cov_83.612372	Prodigal:002006	CDS	98598	99368	.	+	0	ID=MPEAHAMD_00467;Name=fliP_1;db_xref=COG:COG1338;gene=fliP_1;inference=ab initio prediction:Prodigal:002006,similar to AA sequence:UniProtKB:P54700;locus_tag=MPEAHAMD_00467;product=Flagellar biosynthetic protein FliP
NODE_2_length_344892_cov_83.612372	Prodigal:002006	CDS	99356	99679	.	-	0	ID=MPEAHAMD_00468;inference=ab initio prediction:Prodigal:002006;locus_tag=MPEAHAMD_00468;product=hypothetical protein
NODE_2_length_344892_cov_83.612372	Prodigal:002006	CDS	99711	100109	.	-	0	ID=MPEAHAMD_00469;inference=ab initio prediction:Prodigal:002006;locus_tag=MPEAHAMD_00469;product=hypothetical protein
NODE_2_length_344892_cov_83.612372	Prodigal:002006	CDS	100202	100519	.	-	0	ID=MPEAHAMD_00470;inference=ab initio prediction:Prodigal:002006;locus_tag=MPEAHAMD_00470;product=hypothetical protein
NODE_2_length_344892_cov_83.612372	Prodigal:002006	CDS	100573	101463	.	-	0	ID=MPEAHAMD_00471;inference=ab initio prediction:Prodigal:002006;locus_tag=MPEAHAMD_00471;product=hypothetical protein
NODE_2_length_344892_cov_83.612372	Prodigal:002006	CDS	101619	102371	.	-	0	ID=MPEAHAMD_00472;inference=ab initio prediction:Prodigal:002006;locus_tag=MPEAHAMD_00472;product=hypothetical protein
NODE_2_length_344892_cov_83.612372	Prodigal:002006	CDS	103011	103895	.	+	0	ID=MPEAHAMD_00473;inference=ab initio prediction:Prodigal:002006;locus_tag=MPEAHAMD_00473;product=hypothetical protein
NODE_2_length_344892_cov_83.612372	Prodigal:002006	CDS	104072	105847	.	-	0	ID=MPEAHAMD_00474;eC_number=7.5.2.3;Name=ndvA;db_xref=COG:COG1132;gene=ndvA;inference=ab initio prediction:Prodigal:002006,similar to AA sequence:UniProtKB:P0A2V1;locus_tag=MPEAHAMD_00474;product=Beta-(1-->2)glucan export ATP-binding/permease protein NdvA
NODE_2_length_344892_cov_83.612372	Prodigal:002006	CDS	106126	106899	.	+	0	ID=MPEAHAMD_00475;Name=pomA;db_xref=COG:COG1291;gene=pomA;inference=ab initio prediction:Prodigal:002006,similar to AA sequence:UniProtKB:O06873;locus_tag=MPEAHAMD_00475;product=Chemotaxis protein PomA
NODE_2_length_344892_cov_83.612372	Prodigal:002006	CDS	106963	107793	.	+	0	ID=MPEAHAMD_00476;Name=motB;db_xref=COG:COG1360;gene=motB;inference=ab initio prediction:Prodigal:002006,similar to AA sequence:UniProtKB:P55892;locus_tag=MPEAHAMD_00476;product=Motility protein B
NODE_2_length_344892_cov_83.612372	Prodigal:002006	CDS	108007	108633	.	-	0	ID=MPEAHAMD_00477;Name=rraA;gene=rraA;inference=ab initio prediction:Prodigal:002006,protein motif:HAMAP:MF_00471;locus_tag=MPEAHAMD_00477;product=Regulator of ribonuclease activity A
NODE_2_length_344892_cov_83.612372	Prodigal:002006	CDS	108630	109550	.	-	0	ID=MPEAHAMD_00478;Name=gltI_1;db_xref=COG:COG0834;gene=gltI_1;inference=ab initio prediction:Prodigal:002006,similar to AA sequence:UniProtKB:P37902;locus_tag=MPEAHAMD_00478;product=Glutamate/aspartate import solute-binding protein
NODE_2_length_344892_cov_83.612372	Prodigal:002006	CDS	109747	110649	.	+	0	ID=MPEAHAMD_00479;Name=metR;gene=metR;inference=ab initio prediction:Prodigal:002006,similar to AA sequence:UniProtKB:P0A9F9;locus_tag=MPEAHAMD_00479;product=HTH-type transcriptional regulator MetR
NODE_2_length_344892_cov_83.612372	Prodigal:002006	CDS	110657	111172	.	-	0	ID=MPEAHAMD_00480;inference=ab initio prediction:Prodigal:002006;locus_tag=MPEAHAMD_00480;product=hypothetical protein
NODE_2_length_344892_cov_83.612372	Prodigal:002006	CDS	111169	113802	.	-	0	ID=MPEAHAMD_00481;inference=ab initio prediction:Prodigal:002006;locus_tag=MPEAHAMD_00481;product=hypothetical protein
NODE_2_length_344892_cov_83.612372	Prodigal:002006	CDS	114408	114959	.	+	0	ID=MPEAHAMD_00482;inference=ab initio prediction:Prodigal:002006;locus_tag=MPEAHAMD_00482;product=hypothetical protein
NODE_2_length_344892_cov_83.612372	Prodigal:002006	CDS	115222	115830	.	+	0	ID=MPEAHAMD_00483;inference=ab initio prediction:Prodigal:002006;locus_tag=MPEAHAMD_00483;product=hypothetical protein
NODE_2_length_344892_cov_83.612372	Prodigal:002006	CDS	115812	116192	.	+	0	ID=MPEAHAMD_00484;inference=ab initio prediction:Prodigal:002006;locus_tag=MPEAHAMD_00484;product=hypothetical protein
NODE_2_length_344892_cov_83.612372	Prodigal:002006	CDS	116347	117045	.	+	0	ID=MPEAHAMD_00485;inference=ab initio prediction:Prodigal:002006;locus_tag=MPEAHAMD_00485;product=hypothetical protein
NODE_2_length_344892_cov_83.612372	Prodigal:002006	CDS	117285	117884	.	-	0	ID=MPEAHAMD_00486;inference=ab initio prediction:Prodigal:002006;locus_tag=MPEAHAMD_00486;product=hypothetical protein
NODE_2_length_344892_cov_83.612372	Prodigal:002006	CDS	118233	118370	.	+	0	ID=MPEAHAMD_00487;inference=ab initio prediction:Prodigal:002006;locus_tag=MPEAHAMD_00487;product=hypothetical protein
NODE_2_length_344892_cov_83.612372	Prodigal:002006	CDS	118468	119013	.	+	0	ID=MPEAHAMD_00488;inference=ab initio prediction:Prodigal:002006;locus_tag=MPEAHAMD_00488;product=hypothetical protein
NODE_2_length_344892_cov_83.612372	Prodigal:002006	CDS	119382	119708	.	+	0	ID=MPEAHAMD_00489;inference=ab initio prediction:Prodigal:002006;locus_tag=MPEAHAMD_00489;product=hypothetical protein
NODE_2_length_344892_cov_83.612372	Prodigal:002006	CDS	119813	120694	.	+	0	ID=MPEAHAMD_00490;eC_number=2.6.1.42;Name=ilvE_1;db_xref=COG:COG0115;gene=ilvE_1;inference=ab initio prediction:Prodigal:002006,similar to AA sequence:UniProtKB:O86428;locus_tag=MPEAHAMD_00490;product=Branched-chain-amino-acid aminotransferase
NODE_2_length_344892_cov_83.612372	Prodigal:002006	CDS	120766	121863	.	+	0	ID=MPEAHAMD_00491;Name=chaA;db_xref=COG:COG0387;gene=chaA;inference=ab initio prediction:Prodigal:002006,similar to AA sequence:UniProtKB:P31801;locus_tag=MPEAHAMD_00491;product=Sodium-potassium/proton antiporter ChaA
NODE_2_length_344892_cov_83.612372	Prodigal:002006	CDS	122021	123055	.	-	0	ID=MPEAHAMD_00492;eC_number=6.3.1.2;Name=glnII;db_xref=COG:COG0174;gene=glnII;inference=ab initio prediction:Prodigal:002006,similar to AA sequence:UniProtKB:P04772;locus_tag=MPEAHAMD_00492;product=Glutamine synthetase
NODE_2_length_344892_cov_83.612372	Prodigal:002006	CDS	123503	123691	.	+	0	ID=MPEAHAMD_00493;inference=ab initio prediction:Prodigal:002006;locus_tag=MPEAHAMD_00493;product=hypothetical protein
NODE_2_length_344892_cov_83.612372	Prodigal:002006	CDS	123742	124671	.	-	0	ID=MPEAHAMD_00494;eC_number=3.5.1.2;Name=glsA;db_xref=COG:COG2066;gene=glsA;inference=ab initio prediction:Prodigal:002006,similar to AA sequence:UniProtKB:O87405;locus_tag=MPEAHAMD_00494;product=Thermolabile glutaminase
NODE_2_length_344892_cov_83.612372	Prodigal:002006	CDS	124860	125807	.	+	0	ID=MPEAHAMD_00495;eC_number=1.6.3.5;db_xref=COG:COG3380;inference=ab initio prediction:Prodigal:002006,similar to AA sequence:UniProtKB:Q888A4;locus_tag=MPEAHAMD_00495;product=Renalase
NODE_2_length_344892_cov_83.612372	Prodigal:002006	CDS	126067	126210	.	+	0	ID=MPEAHAMD_00496;inference=ab initio prediction:Prodigal:002006;locus_tag=MPEAHAMD_00496;product=hypothetical protein
NODE_2_length_344892_cov_83.612372	Prodigal:002006	CDS	126253	126750	.	+	0	ID=MPEAHAMD_00497;Name=cinA_1;gene=cinA_1;inference=ab initio prediction:Prodigal:002006,protein motif:HAMAP:MF_00226_B;locus_tag=MPEAHAMD_00497;product=Putative competence-damage inducible protein
NODE_2_length_344892_cov_83.612372	Prodigal:002006	CDS	126781	128073	.	-	0	ID=MPEAHAMD_00498;inference=ab initio prediction:Prodigal:002006;locus_tag=MPEAHAMD_00498;product=hypothetical protein
NODE_2_length_344892_cov_83.612372	Prodigal:002006	CDS	128492	129628	.	+	0	ID=MPEAHAMD_00499;inference=ab initio prediction:Prodigal:002006;locus_tag=MPEAHAMD_00499;product=hypothetical protein
NODE_2_length_344892_cov_83.612372	Prodigal:002006	CDS	129713	131935	.	+	0	ID=MPEAHAMD_00500;eC_number=6.3.5.3;Name=purL;db_xref=COG:COG0046;gene=purL;inference=ab initio prediction:Prodigal:002006,similar to AA sequence:UniProtKB:P12042;locus_tag=MPEAHAMD_00500;product=Phosphoribosylformylglycinamidine synthase subunit PurL
NODE_2_length_344892_cov_83.612372	Prodigal:002006	CDS	131951	132187	.	+	0	ID=MPEAHAMD_00501;db_xref=COG:COG0271;inference=ab initio prediction:Prodigal:002006,similar to AA sequence:UniProtKB:Q9ZCE4;locus_tag=MPEAHAMD_00501;product=putative protein RP812
NODE_2_length_344892_cov_83.612372	Prodigal:002006	CDS	132222	132743	.	+	0	ID=MPEAHAMD_00502;inference=ab initio prediction:Prodigal:002006;locus_tag=MPEAHAMD_00502;product=hypothetical protein
NODE_2_length_344892_cov_83.612372	Prodigal:002006	CDS	132769	133107	.	+	0	ID=MPEAHAMD_00503;Name=grxD;db_xref=COG:COG0278;gene=grxD;inference=ab initio prediction:Prodigal:002006,similar to AA sequence:UniProtKB:P0AC69;locus_tag=MPEAHAMD_00503;product=Glutaredoxin 4
NODE_2_length_344892_cov_83.612372	Prodigal:002006	CDS	133228	134124	.	+	0	ID=MPEAHAMD_00504;eC_number=1.8.1.9;Name=trxB_1;db_xref=COG:COG0492;gene=trxB_1;inference=ab initio prediction:Prodigal:002006,similar to AA sequence:UniProtKB:P56431;locus_tag=MPEAHAMD_00504;product=Thioredoxin reductase
NODE_2_length_344892_cov_83.612372	Prodigal:002006	CDS	134351	134530	.	+	0	ID=MPEAHAMD_00505;inference=ab initio prediction:Prodigal:002006;locus_tag=MPEAHAMD_00505;product=hypothetical protein
NODE_2_length_344892_cov_83.612372	Prodigal:002006	CDS	135106	135585	.	+	0	ID=MPEAHAMD_00506;inference=ab initio prediction:Prodigal:002006;locus_tag=MPEAHAMD_00506;product=hypothetical protein
NODE_2_length_344892_cov_83.612372	Prodigal:002006	CDS	135589	135840	.	+	0	ID=MPEAHAMD_00507;Name=rpsR;db_xref=COG:COG0238;gene=rpsR;inference=ab initio prediction:Prodigal:002006,similar to AA sequence:UniProtKB:Q6N5A3;locus_tag=MPEAHAMD_00507;product=30S ribosomal protein S18
NODE_2_length_344892_cov_83.612372	Prodigal:002006	CDS	135948	136913	.	+	0	ID=MPEAHAMD_00508;inference=ab initio prediction:Prodigal:002006;locus_tag=MPEAHAMD_00508;product=hypothetical protein
NODE_2_length_344892_cov_83.612372	Prodigal:002006	CDS	137020	137592	.	+	0	ID=MPEAHAMD_00509;Name=rplI;db_xref=COG:COG0359;gene=rplI;inference=ab initio prediction:Prodigal:002006,similar to AA sequence:UniProtKB:Q6N5A1;locus_tag=MPEAHAMD_00509;product=50S ribosomal protein L9
NODE_2_length_344892_cov_83.612372	Prodigal:002006	CDS	137883	139370	.	+	0	ID=MPEAHAMD_00510;eC_number=3.6.4.12;Name=dnaC;db_xref=COG:COG0305;gene=dnaC;inference=ab initio prediction:Prodigal:002006,similar to AA sequence:UniProtKB:P37469;locus_tag=MPEAHAMD_00510;product=Replicative DNA helicase
NODE_2_length_344892_cov_83.612372	Prodigal:002006	CDS	139550	140647	.	+	0	ID=MPEAHAMD_00511;eC_number=5.1.1.1;Name=alr;db_xref=COG:COG0787;gene=alr;inference=ab initio prediction:Prodigal:002006,similar to AA sequence:UniProtKB:Q9HUN4;locus_tag=MPEAHAMD_00511;product=Alanine racemase%2C biosynthetic
NODE_2_length_344892_cov_83.612372	Prodigal:002006	CDS	140792	142042	.	+	0	ID=MPEAHAMD_00512;eC_number=1.3.8.3;Name=bbsG_1;gene=bbsG_1;inference=ab initio prediction:Prodigal:002006,similar to AA sequence:UniProtKB:Q9KJE8;locus_tag=MPEAHAMD_00512;product=(R)-benzylsuccinyl-CoA dehydrogenase
NODE_2_length_344892_cov_83.612372	Prodigal:002006	CDS	142228	143328	.	+	0	ID=MPEAHAMD_00513;eC_number=1.14.14.35;Name=sfnG_1;gene=sfnG_1;inference=ab initio prediction:Prodigal:002006,similar to AA sequence:UniProtKB:Q65YW9;locus_tag=MPEAHAMD_00513;product=FMNH(2)-dependent dimethylsulfone monooxygenase
NODE_2_length_344892_cov_83.612372	Prodigal:002006	CDS	143382	143849	.	+	0	ID=MPEAHAMD_00514;inference=ab initio prediction:Prodigal:002006;locus_tag=MPEAHAMD_00514;product=hypothetical protein
NODE_2_length_344892_cov_83.612372	Prodigal:002006	CDS	143998	145719	.	+	0	ID=MPEAHAMD_00515;eC_number=1.2.5.1;Name=poxB_1;db_xref=COG:COG0028;gene=poxB_1;inference=ab initio prediction:Prodigal:002006,similar to AA sequence:UniProtKB:P07003;locus_tag=MPEAHAMD_00515;product=Pyruvate dehydrogenase [ubiquinone]
NODE_2_length_344892_cov_83.612372	Prodigal:002006	CDS	146162	147409	.	-	0	ID=MPEAHAMD_00516;eC_number=1.3.99.-;Name=mmgC_1;db_xref=COG:COG1960;gene=mmgC_1;inference=ab initio prediction:Prodigal:002006,similar to AA sequence:UniProtKB:P45857;locus_tag=MPEAHAMD_00516;product=Acyl-CoA dehydrogenase
NODE_2_length_344892_cov_83.612372	Prodigal:002006	CDS	147535	148071	.	-	0	ID=MPEAHAMD_00517;Name=regA_1;db_xref=COG:COG4567;gene=regA_1;inference=ab initio prediction:Prodigal:002006,similar to AA sequence:UniProtKB:Q53228;locus_tag=MPEAHAMD_00517;product=Photosynthetic apparatus regulatory protein RegA
NODE_2_length_344892_cov_83.612372	Prodigal:002006	CDS	148073	149425	.	-	0	ID=MPEAHAMD_00518;eC_number=2.7.13.3;Name=regB_1;gene=regB_1;inference=ab initio prediction:Prodigal:002006,similar to AA sequence:UniProtKB:Q3J6C1;locus_tag=MPEAHAMD_00518;product=Sensor histidine kinase RegB
NODE_2_length_344892_cov_83.612372	Prodigal:002006	CDS	149668	150408	.	-	0	ID=MPEAHAMD_00519;db_xref=COG:COG3346;inference=ab initio prediction:Prodigal:002006,similar to AA sequence:UniProtKB:P9WGA7;locus_tag=MPEAHAMD_00519;product=putative SURF1-like protein
NODE_2_length_344892_cov_83.612372	Prodigal:002006	CDS	150405	150800	.	-	0	ID=MPEAHAMD_00520;inference=ab initio prediction:Prodigal:002006;locus_tag=MPEAHAMD_00520;product=hypothetical protein
NODE_2_length_344892_cov_83.612372	Prodigal:002006	CDS	150797	151429	.	-	0	ID=MPEAHAMD_00521;Name=cyoC_2;db_xref=COG:COG1845;gene=cyoC_2;inference=ab initio prediction:Prodigal:002006,similar to AA sequence:UniProtKB:P0ABJ3;locus_tag=MPEAHAMD_00521;product=Cytochrome bo(3) ubiquinol oxidase subunit 3
NODE_2_length_344892_cov_83.612372	Prodigal:002006	CDS	151440	153485	.	-	0	ID=MPEAHAMD_00522;eC_number=7.1.1.3;Name=cyoB_2;db_xref=COG:COG0843;gene=cyoB_2;inference=ab initio prediction:Prodigal:002006,similar to AA sequence:UniProtKB:P0ABI8;locus_tag=MPEAHAMD_00522;product=Cytochrome bo(3) ubiquinol oxidase subunit 1
NODE_2_length_344892_cov_83.612372	Prodigal:002006	CDS	153529	154575	.	-	0	ID=MPEAHAMD_00523;Name=cyoA_2;db_xref=COG:COG1622;gene=cyoA_2;inference=ab initio prediction:Prodigal:002006,similar to AA sequence:UniProtKB:P0ABJ1;locus_tag=MPEAHAMD_00523;product=Cytochrome bo(3) ubiquinol oxidase subunit 2
NODE_2_length_344892_cov_83.612372	Prodigal:002006	CDS	154781	156127	.	+	0	ID=MPEAHAMD_00524;Name=yhjE_1;gene=yhjE_1;inference=ab initio prediction:Prodigal:002006,similar to AA sequence:UniProtKB:P37643;locus_tag=MPEAHAMD_00524;product=Inner membrane metabolite transport protein YhjE
NODE_2_length_344892_cov_83.612372	Prodigal:002006	CDS	156230	156640	.	-	0	ID=MPEAHAMD_00525;inference=ab initio prediction:Prodigal:002006;locus_tag=MPEAHAMD_00525;product=hypothetical protein
NODE_2_length_344892_cov_83.612372	Prodigal:002006	CDS	156879	157721	.	-	0	ID=MPEAHAMD_00526;inference=ab initio prediction:Prodigal:002006;locus_tag=MPEAHAMD_00526;product=hypothetical protein
NODE_2_length_344892_cov_83.612372	Prodigal:002006	CDS	157984	159156	.	+	0	ID=MPEAHAMD_00527;eC_number=2.3.1.31;Name=metXA_1;db_xref=COG:COG2021;gene=metXA_1;inference=ab initio prediction:Prodigal:002006,similar to AA sequence:UniProtKB:Q9AAS1;locus_tag=MPEAHAMD_00527;product=Homoserine O-acetyltransferase
NODE_2_length_344892_cov_83.612372	Prodigal:002006	CDS	159153	159809	.	+	0	ID=MPEAHAMD_00528;inference=ab initio prediction:Prodigal:002006;locus_tag=MPEAHAMD_00528;product=hypothetical protein
NODE_2_length_344892_cov_83.612372	Prodigal:002006	CDS	159829	160188	.	+	0	ID=MPEAHAMD_00529;inference=ab initio prediction:Prodigal:002006;locus_tag=MPEAHAMD_00529;product=hypothetical protein
NODE_2_length_344892_cov_83.612372	Prodigal:002006	CDS	160247	160891	.	+	0	ID=MPEAHAMD_00530;inference=ab initio prediction:Prodigal:002006;locus_tag=MPEAHAMD_00530;product=hypothetical protein
NODE_2_length_344892_cov_83.612372	Prodigal:002006	CDS	160996	161391	.	+	0	ID=MPEAHAMD_00531;inference=ab initio prediction:Prodigal:002006;locus_tag=MPEAHAMD_00531;product=hypothetical protein
NODE_2_length_344892_cov_83.612372	Prodigal:002006	CDS	161620	162279	.	+	0	ID=MPEAHAMD_00532;inference=ab initio prediction:Prodigal:002006;locus_tag=MPEAHAMD_00532;product=hypothetical protein
NODE_2_length_344892_cov_83.612372	Prodigal:002006	CDS	162276	165266	.	+	0	ID=MPEAHAMD_00533;eC_number=7.-.-.-;Name=rsxB_2;gene=rsxB_2;inference=ab initio prediction:Prodigal:002006,protein motif:HAMAP:MF_00463;locus_tag=MPEAHAMD_00533;product=Ion-translocating oxidoreductase complex subunit B
NODE_2_length_344892_cov_83.612372	Prodigal:002006	CDS	165263	167254	.	+	0	ID=MPEAHAMD_00534;inference=ab initio prediction:Prodigal:002006;locus_tag=MPEAHAMD_00534;product=hypothetical protein
NODE_2_length_344892_cov_83.612372	Prodigal:002006	CDS	167251	167820	.	+	0	ID=MPEAHAMD_00535;inference=ab initio prediction:Prodigal:002006;locus_tag=MPEAHAMD_00535;product=hypothetical protein
NODE_2_length_344892_cov_83.612372	Prodigal:002006	CDS	167817	168875	.	+	0	ID=MPEAHAMD_00536;inference=ab initio prediction:Prodigal:002006;locus_tag=MPEAHAMD_00536;product=hypothetical protein
NODE_2_length_344892_cov_83.612372	Prodigal:002006	CDS	168872	169369	.	+	0	ID=MPEAHAMD_00537;inference=ab initio prediction:Prodigal:002006;locus_tag=MPEAHAMD_00537;product=hypothetical protein
NODE_2_length_344892_cov_83.612372	Prodigal:002006	CDS	169366	170334	.	+	0	ID=MPEAHAMD_00538;eC_number=1.9.3.1;Name=ctaC_1;db_xref=COG:COG1622;gene=ctaC_1;inference=ab initio prediction:Prodigal:002006,similar to AA sequence:UniProtKB:Q04441;locus_tag=MPEAHAMD_00538;product=Cytochrome c oxidase subunit 2
NODE_2_length_344892_cov_83.612372	Prodigal:002006	CDS	170331	172007	.	+	0	ID=MPEAHAMD_00539;eC_number=1.9.3.1;Name=ctaD_1;gene=ctaD_1;inference=ab initio prediction:Prodigal:002006,similar to AA sequence:UniProtKB:P16262;locus_tag=MPEAHAMD_00539;product=Cytochrome c oxidase subunit 1
NODE_2_length_344892_cov_83.612372	Prodigal:002006	CDS	172004	172666	.	+	0	ID=MPEAHAMD_00540;eC_number=1.9.3.1;Name=ctaE_1;db_xref=COG:COG1845;gene=ctaE_1;inference=ab initio prediction:Prodigal:002006,similar to AA sequence:UniProtKB:P9WP67;locus_tag=MPEAHAMD_00540;product=putative cytochrome c oxidase subunit 3
NODE_2_length_344892_cov_83.612372	Prodigal:002006	CDS	172676	172975	.	+	0	ID=MPEAHAMD_00541;inference=ab initio prediction:Prodigal:002006;locus_tag=MPEAHAMD_00541;product=hypothetical protein
NODE_2_length_344892_cov_83.612372	Prodigal:002006	CDS	173398	173763	.	+	0	ID=MPEAHAMD_00542;inference=ab initio prediction:Prodigal:002006;locus_tag=MPEAHAMD_00542;product=hypothetical protein
NODE_2_length_344892_cov_83.612372	Prodigal:002006	CDS	173849	174640	.	+	0	ID=MPEAHAMD_00543;eC_number=2.4.2.-;Name=yafJ;db_xref=COG:COG0121;gene=yafJ;inference=ab initio prediction:Prodigal:002006,similar to AA sequence:UniProtKB:Q47147;locus_tag=MPEAHAMD_00543;product=Putative glutamine amidotransferase YafJ
NODE_2_length_344892_cov_83.612372	Prodigal:002006	CDS	174758	175495	.	+	0	ID=MPEAHAMD_00544;inference=ab initio prediction:Prodigal:002006;locus_tag=MPEAHAMD_00544;product=hypothetical protein
NODE_2_length_344892_cov_83.612372	Prodigal:002006	CDS	175637	176047	.	+	0	ID=MPEAHAMD_00545;inference=ab initio prediction:Prodigal:002006;locus_tag=MPEAHAMD_00545;product=hypothetical protein
NODE_2_length_344892_cov_83.612372	Prodigal:002006	CDS	176260	176514	.	+	0	ID=MPEAHAMD_00546;inference=ab initio prediction:Prodigal:002006;locus_tag=MPEAHAMD_00546;product=hypothetical protein
NODE_2_length_344892_cov_83.612372	Prodigal:002006	CDS	176518	176928	.	-	0	ID=MPEAHAMD_00547;Name=mscL;db_xref=COG:COG1970;gene=mscL;inference=ab initio prediction:Prodigal:002006,similar to AA sequence:UniProtKB:P0A742;locus_tag=MPEAHAMD_00547;product=Large-conductance mechanosensitive channel
NODE_2_length_344892_cov_83.612372	Prodigal:002006	CDS	177022	177795	.	+	0	ID=MPEAHAMD_00548;eC_number=2.1.1.144;Name=tam_1;db_xref=COG:COG4106;gene=tam_1;inference=ab initio prediction:Prodigal:002006,similar to AA sequence:UniProtKB:P76145;locus_tag=MPEAHAMD_00548;product=Trans-aconitate 2-methyltransferase
NODE_2_length_344892_cov_83.612372	Prodigal:002006	CDS	178076	178681	.	+	0	ID=MPEAHAMD_00549;inference=ab initio prediction:Prodigal:002006;locus_tag=MPEAHAMD_00549;product=hypothetical protein
NODE_2_length_344892_cov_83.612372	Prodigal:002006	CDS	178768	179604	.	-	0	ID=MPEAHAMD_00550;eC_number=2.7.8.5;Name=pgsA_1;gene=pgsA_1;inference=ab initio prediction:Prodigal:002006,protein motif:HAMAP:MF_01437;locus_tag=MPEAHAMD_00550;product=CDP-diacylglycerol--glycerol-3-phosphate 3-phosphatidyltransferase
NODE_2_length_344892_cov_83.612372	Prodigal:002006	CDS	179621	180334	.	-	0	ID=MPEAHAMD_00551;eC_number=4.1.1.65;Name=psd;db_xref=COG:COG0688;gene=psd;inference=ab initio prediction:Prodigal:002006,similar to AA sequence:UniProtKB:P9WHQ5;locus_tag=MPEAHAMD_00551;product=Phosphatidylserine decarboxylase proenzyme
NODE_2_length_344892_cov_83.612372	Prodigal:002006	CDS	180446	182386	.	-	0	ID=MPEAHAMD_00552;Name=atm1_1;db_xref=COG:COG5265;gene=atm1_1;inference=ab initio prediction:Prodigal:002006,similar to AA sequence:UniProtKB:Q2G506;locus_tag=MPEAHAMD_00552;product=ATM1-type heavy metal exporter
NODE_2_length_344892_cov_83.612372	Prodigal:002006	CDS	182598	183518	.	+	0	ID=MPEAHAMD_00553;eC_number=2.1.1.144;Name=tam_2;gene=tam_2;inference=ab initio prediction:Prodigal:002006,protein motif:HAMAP:MF_00560;locus_tag=MPEAHAMD_00553;product=Trans-aconitate 2-methyltransferase
NODE_2_length_344892_cov_83.612372	Prodigal:002006	CDS	183525	184826	.	-	0	ID=MPEAHAMD_00554;inference=ab initio prediction:Prodigal:002006;locus_tag=MPEAHAMD_00554;product=hypothetical protein
NODE_2_length_344892_cov_83.612372	Prodigal:002006	CDS	185045	185638	.	+	0	ID=MPEAHAMD_00555;inference=ab initio prediction:Prodigal:002006;locus_tag=MPEAHAMD_00555;product=hypothetical protein
NODE_2_length_344892_cov_83.612372	Prodigal:002006	CDS	185783	187027	.	-	0	ID=MPEAHAMD_00556;eC_number=1.14.14.46;Name=bioI;db_xref=COG:COG2124;gene=bioI;inference=ab initio prediction:Prodigal:002006,similar to AA sequence:UniProtKB:P53554;locus_tag=MPEAHAMD_00556;product=Biotin biosynthesis cytochrome P450
NODE_2_length_344892_cov_83.612372	Prodigal:002006	CDS	187033	188256	.	-	0	ID=MPEAHAMD_00557;inference=ab initio prediction:Prodigal:002006;locus_tag=MPEAHAMD_00557;product=hypothetical protein
NODE_2_length_344892_cov_83.612372	Prodigal:002006	CDS	188586	190991	.	+	0	ID=MPEAHAMD_00558;inference=ab initio prediction:Prodigal:002006;locus_tag=MPEAHAMD_00558;product=hypothetical protein
NODE_2_length_344892_cov_83.612372	Prodigal:002006	CDS	191027	192376	.	-	0	ID=MPEAHAMD_00559;inference=ab initio prediction:Prodigal:002006;locus_tag=MPEAHAMD_00559;product=hypothetical protein
NODE_2_length_344892_cov_83.612372	Prodigal:002006	CDS	192507	192953	.	+	0	ID=MPEAHAMD_00560;inference=ab initio prediction:Prodigal:002006;locus_tag=MPEAHAMD_00560;product=hypothetical protein
NODE_2_length_344892_cov_83.612372	Prodigal:002006	CDS	192950	193342	.	+	0	ID=MPEAHAMD_00561;db_xref=COG:COG0346;inference=ab initio prediction:Prodigal:002006,similar to AA sequence:UniProtKB:Q8ZM36;locus_tag=MPEAHAMD_00561;product=Virulence protein
NODE_2_length_344892_cov_83.612372	Prodigal:002006	CDS	193364	195313	.	-	0	ID=MPEAHAMD_00562;Name=kup_1;gene=kup_1;inference=ab initio prediction:Prodigal:002006,protein motif:HAMAP:MF_01522;locus_tag=MPEAHAMD_00562;product=Low affinity potassium transport system protein kup
NODE_2_length_344892_cov_83.612372	Prodigal:002006	CDS	195493	196554	.	+	0	ID=MPEAHAMD_00563;inference=ab initio prediction:Prodigal:002006;locus_tag=MPEAHAMD_00563;product=hypothetical protein
NODE_2_length_344892_cov_83.612372	Prodigal:002006	CDS	196675	199056	.	+	0	ID=MPEAHAMD_00564;inference=ab initio prediction:Prodigal:002006;locus_tag=MPEAHAMD_00564;product=hypothetical protein
NODE_2_length_344892_cov_83.612372	Prodigal:002006	CDS	199195	199974	.	-	0	ID=MPEAHAMD_00565;eC_number=4.2.1.80;Name=mhpD_1;gene=mhpD_1;inference=ab initio prediction:Prodigal:002006,similar to AA sequence:UniProtKB:Q9S156;locus_tag=MPEAHAMD_00565;product=2-keto-4-pentenoate hydratase
NODE_2_length_344892_cov_83.612372	Prodigal:002006	CDS	199971	200789	.	-	0	ID=MPEAHAMD_00566;eC_number=1.1.1.-;Name=linX_1;gene=linX_1;inference=ab initio prediction:Prodigal:002006,similar to AA sequence:UniProtKB:D4Z260;locus_tag=MPEAHAMD_00566;product=2%2C5-dichloro-2%2C5-cyclohexadiene-1%2C4-diol dehydrogenase LinX
NODE_2_length_344892_cov_83.612372	Prodigal:002006	CDS	200949	201620	.	+	0	ID=MPEAHAMD_00567;eC_number=4.1.3.17;Name=ligK;db_xref=COG:COG0684;gene=ligK;inference=ab initio prediction:Prodigal:002006,similar to AA sequence:UniProtKB:G2IQQ8;locus_tag=MPEAHAMD_00567;product=4-carboxy-4-hydroxy-2-oxoadipate aldolase
NODE_2_length_344892_cov_83.612372	Prodigal:002006	CDS	201610	202254	.	-	0	ID=MPEAHAMD_00568;inference=ab initio prediction:Prodigal:002006;locus_tag=MPEAHAMD_00568;product=hypothetical protein
NODE_2_length_344892_cov_83.612372	Prodigal:002006	CDS	202259	203209	.	-	0	ID=MPEAHAMD_00569;inference=ab initio prediction:Prodigal:002006;locus_tag=MPEAHAMD_00569;product=hypothetical protein
NODE_2_length_344892_cov_83.612372	Prodigal:002006	CDS	203321	204202	.	+	0	ID=MPEAHAMD_00570;eC_number=2.3.1.247;Name=kce_2;db_xref=COG:COG3246;gene=kce_2;inference=ab initio prediction:Prodigal:002006,similar to AA sequence:UniProtKB:Q8RHX2;locus_tag=MPEAHAMD_00570;product=3-keto-5-aminohexanoate cleavage enzyme
NODE_2_length_344892_cov_83.612372	Prodigal:002006	CDS	204303	205331	.	+	0	ID=MPEAHAMD_00571;Name=rhaS_1;gene=rhaS_1;inference=ab initio prediction:Prodigal:002006,protein motif:HAMAP:MF_01534;locus_tag=MPEAHAMD_00571;product=HTH-type transcriptional activator RhaS
NODE_2_length_344892_cov_83.612372	Prodigal:002006	CDS	205792	206316	.	+	0	ID=MPEAHAMD_00572;inference=ab initio prediction:Prodigal:002006;locus_tag=MPEAHAMD_00572;product=hypothetical protein
NODE_2_length_344892_cov_83.612372	Prodigal:002006	CDS	206356	209187	.	-	0	ID=MPEAHAMD_00573;eC_number=2.7.13.3;Name=rcsC_4;gene=rcsC_4;inference=ab initio prediction:Prodigal:002006,protein motif:HAMAP:MF_00979;locus_tag=MPEAHAMD_00573;product=Sensor histidine kinase RcsC
NODE_2_length_344892_cov_83.612372	Prodigal:002006	CDS	209336	209749	.	-	0	ID=MPEAHAMD_00574;inference=ab initio prediction:Prodigal:002006;locus_tag=MPEAHAMD_00574;product=hypothetical protein
NODE_2_length_344892_cov_83.612372	Prodigal:002006	CDS	209746	211059	.	-	0	ID=MPEAHAMD_00575;eC_number=3.5.1.87;Name=amaB_1;gene=amaB_1;inference=ab initio prediction:Prodigal:002006,similar to AA sequence:UniProtKB:Q53389;locus_tag=MPEAHAMD_00575;product=N-carbamoyl-L-amino acid hydrolase
NODE_2_length_344892_cov_83.612372	Prodigal:002006	CDS	211078	212418	.	-	0	ID=MPEAHAMD_00576;Name=dctA2;db_xref=COG:COG1301;gene=dctA2;inference=ab initio prediction:Prodigal:002006,similar to AA sequence:UniProtKB:Q9I4F5;locus_tag=MPEAHAMD_00576;product=C4-dicarboxylate transport protein 2
NODE_2_length_344892_cov_83.612372	Prodigal:002006	CDS	212533	213510	.	+	0	ID=MPEAHAMD_00577;Name=hcaR_1;gene=hcaR_1;inference=ab initio prediction:Prodigal:002006,similar to AA sequence:UniProtKB:Q47141;locus_tag=MPEAHAMD_00577;product=Hca operon transcriptional activator HcaR
NODE_2_length_344892_cov_83.612372	Prodigal:002006	CDS	213635	214750	.	+	0	ID=MPEAHAMD_00578;eC_number=6.3.2.4;Name=ddlA;db_xref=COG:COG1181;gene=ddlA;inference=ab initio prediction:Prodigal:002006,similar to AA sequence:UniProtKB:P0A1F0;locus_tag=MPEAHAMD_00578;product=D-alanine--D-alanine ligase A
NODE_2_length_344892_cov_83.612372	Prodigal:002006	CDS	215214	217001	.	-	0	ID=MPEAHAMD_00579;eC_number=2.4.1.-;Name=mdoH_1;db_xref=COG:COG2943;gene=mdoH_1;inference=ab initio prediction:Prodigal:002006,similar to AA sequence:UniProtKB:P62517;locus_tag=MPEAHAMD_00579;product=Glucans biosynthesis glucosyltransferase H
NODE_2_length_344892_cov_83.612372	Prodigal:002006	CDS	217035	218015	.	+	0	ID=MPEAHAMD_00580;inference=ab initio prediction:Prodigal:002006;locus_tag=MPEAHAMD_00580;product=hypothetical protein
NODE_2_length_344892_cov_83.612372	Prodigal:002006	CDS	218089	218490	.	+	0	ID=MPEAHAMD_00581;inference=ab initio prediction:Prodigal:002006;locus_tag=MPEAHAMD_00581;product=hypothetical protein
NODE_2_length_344892_cov_83.612372	Prodigal:002006	CDS	218490	219533	.	+	0	ID=MPEAHAMD_00582;eC_number=2.4.1.250;Name=mshA_2;gene=mshA_2;inference=ab initio prediction:Prodigal:002006,protein motif:HAMAP:MF_01695;locus_tag=MPEAHAMD_00582;product=D-inositol-3-phosphate glycosyltransferase
NODE_2_length_344892_cov_83.612372	Prodigal:002006	CDS	219541	220398	.	+	0	ID=MPEAHAMD_00583;inference=ab initio prediction:Prodigal:002006;locus_tag=MPEAHAMD_00583;product=hypothetical protein
NODE_2_length_344892_cov_83.612372	Prodigal:002006	CDS	220661	223906	.	-	0	ID=MPEAHAMD_00584;inference=ab initio prediction:Prodigal:002006;locus_tag=MPEAHAMD_00584;product=hypothetical protein
NODE_2_length_344892_cov_83.612372	Prodigal:002006	CDS	223946	225379	.	-	0	ID=MPEAHAMD_00585;Name=algA;db_xref=COG:COG0662;gene=algA;inference=ab initio prediction:Prodigal:002006,similar to AA sequence:UniProtKB:P07874;locus_tag=MPEAHAMD_00585;product=Alginate biosynthesis protein AlgA
NODE_2_length_344892_cov_83.612372	Prodigal:002006	CDS	225506	226249	.	-	0	ID=MPEAHAMD_00586;inference=ab initio prediction:Prodigal:002006;locus_tag=MPEAHAMD_00586;product=hypothetical protein
NODE_2_length_344892_cov_83.612372	Prodigal:002006	CDS	226191	226733	.	-	0	ID=MPEAHAMD_00587;Name=yceJ_1;db_xref=COG:COG3038;gene=yceJ_1;inference=ab initio prediction:Prodigal:002006,similar to AA sequence:UniProtKB:P75925;locus_tag=MPEAHAMD_00587;product=Cytochrome b561 
NODE_2_length_344892_cov_83.612372	Prodigal:002006	CDS	226958	228109	.	+	0	ID=MPEAHAMD_00588;eC_number=3.5.4.25;Name=ribA_2;gene=ribA_2;inference=ab initio prediction:Prodigal:002006,protein motif:HAMAP:MF_00179;locus_tag=MPEAHAMD_00588;product=GTP cyclohydrolase-2
NODE_2_length_344892_cov_83.612372	Prodigal:002006	CDS	228239	228736	.	+	0	ID=MPEAHAMD_00589;eC_number=1.16.3.1;Name=bfr;db_xref=COG:COG2193;gene=bfr;inference=ab initio prediction:Prodigal:002006,similar to AA sequence:UniProtKB:Q59738;locus_tag=MPEAHAMD_00589;product=Bacterioferritin
NODE_2_length_344892_cov_83.612372	Prodigal:002006	CDS	228874	229119	.	-	0	ID=MPEAHAMD_00590;inference=ab initio prediction:Prodigal:002006;locus_tag=MPEAHAMD_00590;product=hypothetical protein
NODE_2_length_344892_cov_83.612372	Prodigal:002006	CDS	229749	231485	.	+	0	ID=MPEAHAMD_00591;inference=ab initio prediction:Prodigal:002006;locus_tag=MPEAHAMD_00591;product=hypothetical protein
NODE_2_length_344892_cov_83.612372	Prodigal:002006	CDS	231493	231900	.	-	0	ID=MPEAHAMD_00592;inference=ab initio prediction:Prodigal:002006;locus_tag=MPEAHAMD_00592;product=hypothetical protein
NODE_2_length_344892_cov_83.612372	Prodigal:002006	CDS	232097	232330	.	-	0	ID=MPEAHAMD_00593;inference=ab initio prediction:Prodigal:002006;locus_tag=MPEAHAMD_00593;product=hypothetical protein
NODE_2_length_344892_cov_83.612372	Prodigal:002006	CDS	232885	233043	.	-	0	ID=MPEAHAMD_00594;inference=ab initio prediction:Prodigal:002006;locus_tag=MPEAHAMD_00594;product=hypothetical protein
NODE_2_length_344892_cov_83.612372	Aragorn:001002	tRNA	233386	233460	.	-	.	ID=MPEAHAMD_00595;inference=COORDINATES:profile:Aragorn:001002;locus_tag=MPEAHAMD_00595;product=tRNA-Thr(ggt)
NODE_2_length_344892_cov_83.612372	Aragorn:001002	tRNA	233547	233621	.	-	.	ID=MPEAHAMD_00596;inference=COORDINATES:profile:Aragorn:001002;locus_tag=MPEAHAMD_00596;product=tRNA-Thr(ggt)
NODE_2_length_344892_cov_83.612372	Prodigal:002006	CDS	233888	234877	.	+	0	ID=MPEAHAMD_00597;eC_number=7.6.2.11;Name=potA_1;db_xref=COG:COG3842;gene=potA_1;inference=ab initio prediction:Prodigal:002006,similar to AA sequence:UniProtKB:P69874;locus_tag=MPEAHAMD_00597;product=Spermidine/putrescine import ATP-binding protein PotA
NODE_2_length_344892_cov_83.612372	Prodigal:002006	CDS	234908	236221	.	+	0	ID=MPEAHAMD_00598;inference=ab initio prediction:Prodigal:002006;locus_tag=MPEAHAMD_00598;product=hypothetical protein
NODE_2_length_344892_cov_83.612372	Prodigal:002006	CDS	236218	237165	.	+	0	ID=MPEAHAMD_00599;inference=ab initio prediction:Prodigal:002006;locus_tag=MPEAHAMD_00599;product=hypothetical protein
NODE_2_length_344892_cov_83.612372	Prodigal:002006	CDS	237170	238066	.	+	0	ID=MPEAHAMD_00600;Name=ydcV_1;gene=ydcV_1;inference=ab initio prediction:Prodigal:002006,similar to AA sequence:UniProtKB:P0AFR9;locus_tag=MPEAHAMD_00600;product=Inner membrane ABC transporter permease protein YdcV
NODE_2_length_344892_cov_83.612372	Prodigal:002006	CDS	238073	238789	.	-	0	ID=MPEAHAMD_00601;Name=mgtC;db_xref=COG:COG1285;gene=mgtC;inference=ab initio prediction:Prodigal:002006,similar to AA sequence:UniProtKB:P0CI70;locus_tag=MPEAHAMD_00601;product=Protein MgtC
NODE_2_length_344892_cov_83.612372	Prodigal:002006	CDS	238886	239476	.	-	0	ID=MPEAHAMD_00602;inference=ab initio prediction:Prodigal:002006;locus_tag=MPEAHAMD_00602;product=hypothetical protein
NODE_2_length_344892_cov_83.612372	Prodigal:002006	CDS	239778	240239	.	-	0	ID=MPEAHAMD_00603;Name=ohrR_1;gene=ohrR_1;inference=ab initio prediction:Prodigal:002006,similar to AA sequence:UniProtKB:O34777;locus_tag=MPEAHAMD_00603;product=Organic hydroperoxide resistance transcriptional regulator
NODE_2_length_344892_cov_83.612372	Prodigal:002006	CDS	240426	240842	.	-	0	ID=MPEAHAMD_00604;inference=ab initio prediction:Prodigal:002006;locus_tag=MPEAHAMD_00604;product=hypothetical protein
NODE_2_length_344892_cov_83.612372	Prodigal:002006	CDS	241014	241904	.	+	0	ID=MPEAHAMD_00605;inference=ab initio prediction:Prodigal:002006;locus_tag=MPEAHAMD_00605;product=hypothetical protein
NODE_2_length_344892_cov_83.612372	Prodigal:002006	CDS	242111	242695	.	+	0	ID=MPEAHAMD_00606;inference=ab initio prediction:Prodigal:002006;locus_tag=MPEAHAMD_00606;product=hypothetical protein
NODE_2_length_344892_cov_83.612372	Prodigal:002006	CDS	242677	244221	.	-	0	ID=MPEAHAMD_00607;eC_number=1.6.5.2;inference=ab initio prediction:Prodigal:002006,protein motif:HAMAP:MF_01017;locus_tag=MPEAHAMD_00607;product=NAD(P)H dehydrogenase (quinone)
NODE_2_length_344892_cov_83.612372	Prodigal:002006	CDS	244423	245709	.	-	0	ID=MPEAHAMD_00608;eC_number=1.4.99.-;Name=dadA1_1;db_xref=COG:COG0665;gene=dadA1_1;inference=ab initio prediction:Prodigal:002006,similar to AA sequence:UniProtKB:Q9HTQ0;locus_tag=MPEAHAMD_00608;product=D-amino acid dehydrogenase 1
NODE_2_length_344892_cov_83.612372	Prodigal:002006	CDS	246025	246987	.	-	0	ID=MPEAHAMD_00609;eC_number=3.6.-.-;Name=yjiA_1;db_xref=COG:COG0523;gene=yjiA_1;inference=ab initio prediction:Prodigal:002006,similar to AA sequence:UniProtKB:P24203;locus_tag=MPEAHAMD_00609;product=P-loop guanosine triphosphatase YjiA
NODE_2_length_344892_cov_83.612372	Prodigal:002006	CDS	247052	247855	.	-	0	ID=MPEAHAMD_00610;eC_number=3.5.2.10;Name=crnA;gene=crnA;inference=ab initio prediction:Prodigal:002006,similar to AA sequence:UniProtKB:P83772;locus_tag=MPEAHAMD_00610;product=Creatinine amidohydrolase
NODE_2_length_344892_cov_83.612372	Prodigal:002006	CDS	248050	248616	.	+	0	ID=MPEAHAMD_00611;Name=slyA_1;gene=slyA_1;inference=ab initio prediction:Prodigal:002006,protein motif:HAMAP:MF_01819;locus_tag=MPEAHAMD_00611;product=Transcriptional regulator SlyA
NODE_2_length_344892_cov_83.612372	Prodigal:002006	CDS	249043	249729	.	+	0	ID=MPEAHAMD_00612;inference=ab initio prediction:Prodigal:002006;locus_tag=MPEAHAMD_00612;product=hypothetical protein
NODE_2_length_344892_cov_83.612372	Prodigal:002006	CDS	250185	250586	.	+	0	ID=MPEAHAMD_00613;Name=mqsA;db_xref=COG:COG1396;gene=mqsA;inference=ab initio prediction:Prodigal:002006,similar to AA sequence:UniProtKB:Q46864;locus_tag=MPEAHAMD_00613;product=Antitoxin MqsA
NODE_2_length_344892_cov_83.612372	Prodigal:002006	CDS	250651	251274	.	-	0	ID=MPEAHAMD_00614;inference=ab initio prediction:Prodigal:002006;locus_tag=MPEAHAMD_00614;product=hypothetical protein
NODE_2_length_344892_cov_83.612372	Prodigal:002006	CDS	251379	252077	.	+	0	ID=MPEAHAMD_00615;inference=ab initio prediction:Prodigal:002006;locus_tag=MPEAHAMD_00615;product=hypothetical protein
NODE_2_length_344892_cov_83.612372	Prodigal:002006	CDS	252119	252391	.	+	0	ID=MPEAHAMD_00616;inference=ab initio prediction:Prodigal:002006;locus_tag=MPEAHAMD_00616;product=hypothetical protein
NODE_2_length_344892_cov_83.612372	Prodigal:002006	CDS	252551	255967	.	+	0	ID=MPEAHAMD_00617;eC_number=6.2.1.20;Name=aas;gene=aas;inference=ab initio prediction:Prodigal:002006,protein motif:HAMAP:MF_01162;locus_tag=MPEAHAMD_00617;product=Bifunctional protein Aas
NODE_2_length_344892_cov_83.612372	Prodigal:002006	CDS	256087	257130	.	+	0	ID=MPEAHAMD_00618;inference=ab initio prediction:Prodigal:002006;locus_tag=MPEAHAMD_00618;product=hypothetical protein
NODE_2_length_344892_cov_83.612372	Prodigal:002006	CDS	257504	258793	.	-	0	ID=MPEAHAMD_00619;eC_number=2.5.1.7;Name=murA;db_xref=COG:COG0766;gene=murA;inference=ab initio prediction:Prodigal:002006,similar to AA sequence:UniProtKB:Q9HVW7;locus_tag=MPEAHAMD_00619;product=UDP-N-acetylglucosamine 1-carboxyvinyltransferase
NODE_2_length_344892_cov_83.612372	Prodigal:002006	CDS	258903	259067	.	-	0	ID=MPEAHAMD_00620;inference=ab initio prediction:Prodigal:002006;locus_tag=MPEAHAMD_00620;product=hypothetical protein
NODE_2_length_344892_cov_83.612372	Prodigal:002006	CDS	259313	260584	.	+	0	ID=MPEAHAMD_00621;eC_number=2.3.1.37;Name=hemA;db_xref=COG:COG0156;gene=hemA;inference=ab initio prediction:Prodigal:002006,similar to AA sequence:UniProtKB:P18079;locus_tag=MPEAHAMD_00621;product=5-aminolevulinate synthase
NODE_2_length_344892_cov_83.612372	Prodigal:002006	CDS	260587	260910	.	+	0	ID=MPEAHAMD_00622;inference=ab initio prediction:Prodigal:002006;locus_tag=MPEAHAMD_00622;product=hypothetical protein
NODE_2_length_344892_cov_83.612372	Prodigal:002006	CDS	260891	261124	.	-	0	ID=MPEAHAMD_00623;inference=ab initio prediction:Prodigal:002006;locus_tag=MPEAHAMD_00623;product=hypothetical protein
NODE_2_length_344892_cov_83.612372	Prodigal:002006	CDS	261238	262236	.	-	0	ID=MPEAHAMD_00624;eC_number=2.4.2.17;Name=hisG;gene=hisG;inference=ab initio prediction:Prodigal:002006,protein motif:HAMAP:MF_00079;locus_tag=MPEAHAMD_00624;product=ATP phosphoribosyltransferase
NODE_2_length_344892_cov_83.612372	Prodigal:002006	CDS	262236	263366	.	-	0	ID=MPEAHAMD_00625;Name=hisZ;gene=hisZ;inference=ab initio prediction:Prodigal:002006,protein motif:HAMAP:MF_00125;locus_tag=MPEAHAMD_00625;product=ATP phosphoribosyltransferase regulatory subunit
NODE_2_length_344892_cov_83.612372	Prodigal:002006	CDS	263565	265100	.	-	0	ID=MPEAHAMD_00626;eC_number=6.1.1.21;Name=hisS;db_xref=COG:COG0124;gene=hisS;inference=ab initio prediction:Prodigal:002006,similar to AA sequence:UniProtKB:Q8YMC2;locus_tag=MPEAHAMD_00626;product=Histidine--tRNA ligase
NODE_2_length_344892_cov_83.612372	Prodigal:002006	CDS	265331	267478	.	-	0	ID=MPEAHAMD_00627;eC_number=1.1.9.1;Name=qbdA;gene=qbdA;inference=ab initio prediction:Prodigal:002006,similar to AA sequence:UniProtKB:Q8GR64;locus_tag=MPEAHAMD_00627;product=Quinohemoprotein alcohol dehydrogenase ADH IIB
NODE_2_length_344892_cov_83.612372	Prodigal:002006	CDS	267821	269077	.	-	0	ID=MPEAHAMD_00628;inference=ab initio prediction:Prodigal:002006;locus_tag=MPEAHAMD_00628;product=hypothetical protein
NODE_2_length_344892_cov_83.612372	Prodigal:002006	CDS	269359	270396	.	-	0	ID=MPEAHAMD_00629;inference=ab initio prediction:Prodigal:002006;locus_tag=MPEAHAMD_00629;product=hypothetical protein
NODE_2_length_344892_cov_83.612372	Prodigal:002006	CDS	270534	271385	.	+	0	ID=MPEAHAMD_00630;Name=hdfR_2;gene=hdfR_2;inference=ab initio prediction:Prodigal:002006,protein motif:HAMAP:MF_01233;locus_tag=MPEAHAMD_00630;product=HTH-type transcriptional regulator HdfR
NODE_2_length_344892_cov_83.612372	Prodigal:002006	CDS	271626	272144	.	+	0	ID=MPEAHAMD_00631;inference=ab initio prediction:Prodigal:002006;locus_tag=MPEAHAMD_00631;product=hypothetical protein
NODE_2_length_344892_cov_83.612372	Prodigal:002006	CDS	272381	274093	.	-	0	ID=MPEAHAMD_00632;eC_number=1.1.5.4;Name=mqo;db_xref=COG:COG0579;gene=mqo;inference=ab initio prediction:Prodigal:002006,similar to AA sequence:UniProtKB:P33940;locus_tag=MPEAHAMD_00632;product=Malate:quinone oxidoreductase
NODE_2_length_344892_cov_83.612372	Prodigal:002006	CDS	274587	275105	.	-	0	ID=MPEAHAMD_00633;inference=ab initio prediction:Prodigal:002006;locus_tag=MPEAHAMD_00633;product=hypothetical protein
NODE_2_length_344892_cov_83.612372	Prodigal:002006	CDS	275140	275664	.	-	0	ID=MPEAHAMD_00634;eC_number=3.6.1.25;db_xref=COG:COG2954;inference=ab initio prediction:Prodigal:002006,similar to AA sequence:UniProtKB:A3DIJ8;locus_tag=MPEAHAMD_00634;product=Inorganic triphosphatase
NODE_2_length_344892_cov_83.612372	Prodigal:002006	CDS	275785	276528	.	-	0	ID=MPEAHAMD_00635;Name=nagR_2;db_xref=COG:COG2188;gene=nagR_2;inference=ab initio prediction:Prodigal:002006,similar to AA sequence:UniProtKB:O34817;locus_tag=MPEAHAMD_00635;product=HTH-type transcriptional repressor NagR
NODE_2_length_344892_cov_83.612372	Prodigal:002006	CDS	276764	278122	.	-	0	ID=MPEAHAMD_00636;eC_number=3.5.4.31;Name=dadD;gene=dadD;inference=ab initio prediction:Prodigal:002006,protein motif:HAMAP:MF_01281;locus_tag=MPEAHAMD_00636;product=5'-deoxyadenosine deaminase
NODE_2_length_344892_cov_83.612372	Prodigal:002006	CDS	278232	279455	.	+	0	ID=MPEAHAMD_00637;eC_number=3.5.2.7;Name=hutI_1;db_xref=COG:COG1228;gene=hutI_1;inference=ab initio prediction:Prodigal:002006,similar to AA sequence:UniProtKB:Q8U8Z6;locus_tag=MPEAHAMD_00637;product=Imidazolonepropionase
NODE_2_length_344892_cov_83.612372	Prodigal:002006	CDS	279452	280987	.	+	0	ID=MPEAHAMD_00638;eC_number=4.3.1.3;Name=hutH;gene=hutH;inference=ab initio prediction:Prodigal:002006,similar to AA sequence:UniProtKB:O31197;locus_tag=MPEAHAMD_00638;product=Histidine ammonia-lyase
NODE_2_length_344892_cov_83.612372	Prodigal:002006	CDS	281217	282881	.	+	0	ID=MPEAHAMD_00639;eC_number=4.2.1.49;Name=hutU;db_xref=COG:COG2987;gene=hutU;inference=ab initio prediction:Prodigal:002006,similar to AA sequence:UniProtKB:Q9HU83;locus_tag=MPEAHAMD_00639;product=Urocanate hydratase
NODE_2_length_344892_cov_83.612372	Prodigal:002006	CDS	283385	283612	.	+	0	ID=MPEAHAMD_00640;inference=ab initio prediction:Prodigal:002006;locus_tag=MPEAHAMD_00640;product=hypothetical protein
NODE_2_length_344892_cov_83.612372	Prodigal:002006	CDS	284348	285427	.	-	0	ID=MPEAHAMD_00641;inference=ab initio prediction:Prodigal:002006;locus_tag=MPEAHAMD_00641;product=hypothetical protein
NODE_2_length_344892_cov_83.612372	Prodigal:002006	CDS	285699	286103	.	+	0	ID=MPEAHAMD_00642;inference=ab initio prediction:Prodigal:002006;locus_tag=MPEAHAMD_00642;product=hypothetical protein
NODE_2_length_344892_cov_83.612372	Prodigal:002006	CDS	286196	288508	.	+	0	ID=MPEAHAMD_00643;inference=ab initio prediction:Prodigal:002006;locus_tag=MPEAHAMD_00643;product=hypothetical protein
NODE_2_length_344892_cov_83.612372	Prodigal:002006	CDS	288639	291068	.	-	0	ID=MPEAHAMD_00644;inference=ab initio prediction:Prodigal:002006;locus_tag=MPEAHAMD_00644;product=hypothetical protein
NODE_2_length_344892_cov_83.612372	Prodigal:002006	CDS	291379	292368	.	-	0	ID=MPEAHAMD_00645;inference=ab initio prediction:Prodigal:002006;locus_tag=MPEAHAMD_00645;product=hypothetical protein
NODE_2_length_344892_cov_83.612372	Prodigal:002006	CDS	292376	293344	.	-	0	ID=MPEAHAMD_00646;eC_number=6.2.1.-;db_xref=COG:COG0172;inference=ab initio prediction:Prodigal:002006,similar to AA sequence:UniProtKB:Q7CWR3;locus_tag=MPEAHAMD_00646;product=Amino acid--[acyl-carrier-protein] ligase
NODE_2_length_344892_cov_83.612372	Prodigal:002006	CDS	293344	294561	.	-	0	ID=MPEAHAMD_00647;eC_number=1.3.99.-;db_xref=COG:COG1960;inference=ab initio prediction:Prodigal:002006,similar to AA sequence:UniProtKB:P9WQG1;locus_tag=MPEAHAMD_00647;product=putative acyl-CoA dehydrogenase fadE25
NODE_2_length_344892_cov_83.612372	Prodigal:002006	CDS	294558	294812	.	-	0	ID=MPEAHAMD_00648;db_xref=COG:COG0236;inference=ab initio prediction:Prodigal:002006,similar to AA sequence:UniProtKB:A9CHM9;locus_tag=MPEAHAMD_00648;product=Aminoacyl carrier protein
NODE_2_length_344892_cov_83.612372	Prodigal:002006	CDS	295426	296634	.	+	0	ID=MPEAHAMD_00649;inference=ab initio prediction:Prodigal:002006,protein motif:HAMAP:MF_02040;locus_tag=MPEAHAMD_00649;product=Iron-sulfur cluster carrier protein
NODE_2_length_344892_cov_83.612372	Prodigal:002006	CDS	296631	297713	.	+	0	ID=MPEAHAMD_00650;Name=noc_1;gene=noc_1;inference=ab initio prediction:Prodigal:002006,protein motif:HAMAP:MF_02015;locus_tag=MPEAHAMD_00650;product=Nucleoid occlusion protein
NODE_2_length_344892_cov_83.612372	Prodigal:002006	CDS	297719	298123	.	-	0	ID=MPEAHAMD_00651;inference=ab initio prediction:Prodigal:002006,similar to AA sequence:ISfinder:ISStma11;locus_tag=MPEAHAMD_00651;product=ISL3 family transposase ISStma11
NODE_2_length_344892_cov_83.612372	Prodigal:002006	CDS	298194	298943	.	+	0	ID=MPEAHAMD_00652;inference=ab initio prediction:Prodigal:002006;locus_tag=MPEAHAMD_00652;product=hypothetical protein
NODE_2_length_344892_cov_83.612372	Prodigal:002006	CDS	299029	299232	.	+	0	ID=MPEAHAMD_00653;inference=ab initio prediction:Prodigal:002006;locus_tag=MPEAHAMD_00653;product=hypothetical protein
NODE_2_length_344892_cov_83.612372	Prodigal:002006	CDS	299294	299518	.	+	0	ID=MPEAHAMD_00654;inference=ab initio prediction:Prodigal:002006;locus_tag=MPEAHAMD_00654;product=hypothetical protein
NODE_2_length_344892_cov_83.612372	Prodigal:002006	CDS	299527	299991	.	+	0	ID=MPEAHAMD_00655;inference=ab initio prediction:Prodigal:002006;locus_tag=MPEAHAMD_00655;product=hypothetical protein
NODE_2_length_344892_cov_83.612372	Prodigal:002006	CDS	300349	302682	.	-	0	ID=MPEAHAMD_00656;Name=ydeP_2;db_xref=COG:COG0243;gene=ydeP_2;inference=ab initio prediction:Prodigal:002006,similar to AA sequence:UniProtKB:P77561;locus_tag=MPEAHAMD_00656;product=Protein YdeP
NODE_2_length_344892_cov_83.612372	Prodigal:002006	CDS	302765	303247	.	-	0	ID=MPEAHAMD_00657;inference=ab initio prediction:Prodigal:002006,similar to AA sequence:UniProtKB:P0A8D3;locus_tag=MPEAHAMD_00657;note=UPF0178 protein YaiI;product=hypothetical protein
NODE_2_length_344892_cov_83.612372	Prodigal:002006	CDS	303252	303443	.	-	0	ID=MPEAHAMD_00658;inference=ab initio prediction:Prodigal:002006;locus_tag=MPEAHAMD_00658;product=hypothetical protein
NODE_2_length_344892_cov_83.612372	Prodigal:002006	CDS	303721	304896	.	-	0	ID=MPEAHAMD_00659;eC_number=2.4.1.252;Name=aceC;gene=aceC;inference=ab initio prediction:Prodigal:002006,similar to AA sequence:UniProtKB:Q44571;locus_tag=MPEAHAMD_00659;product=GDP-mannose:cellobiosyl-diphosphopolyprenol alpha-mannosyltransferase
NODE_2_length_344892_cov_83.612372	Prodigal:002006	CDS	304905	305921	.	-	0	ID=MPEAHAMD_00660;inference=ab initio prediction:Prodigal:002006;locus_tag=MPEAHAMD_00660;product=hypothetical protein
NODE_2_length_344892_cov_83.612372	Prodigal:002006	CDS	305923	307296	.	-	0	ID=MPEAHAMD_00661;inference=ab initio prediction:Prodigal:002006;locus_tag=MPEAHAMD_00661;product=hypothetical protein
NODE_2_length_344892_cov_83.612372	Prodigal:002006	CDS	307652	308488	.	+	0	ID=MPEAHAMD_00662;eC_number=2.4.1.187;Name=tarA;gene=tarA;inference=ab initio prediction:Prodigal:002006,similar to AA sequence:UniProtKB:Q7A714;locus_tag=MPEAHAMD_00662;product=N-acetylglucosaminyldiphosphoundecaprenol N-acetyl-beta-D-mannosaminyltransferase
NODE_2_length_344892_cov_83.612372	Prodigal:002006	CDS	308667	310508	.	+	0	ID=MPEAHAMD_00663;inference=ab initio prediction:Prodigal:002006;locus_tag=MPEAHAMD_00663;product=hypothetical protein
NODE_2_length_344892_cov_83.612372	Prodigal:002006	CDS	310505	311554	.	+	0	ID=MPEAHAMD_00664;inference=ab initio prediction:Prodigal:002006;locus_tag=MPEAHAMD_00664;product=hypothetical protein
NODE_2_length_344892_cov_83.612372	Prodigal:002006	CDS	311641	312444	.	-	0	ID=MPEAHAMD_00665;inference=ab initio prediction:Prodigal:002006;locus_tag=MPEAHAMD_00665;product=hypothetical protein
NODE_2_length_344892_cov_83.612372	Prodigal:002006	CDS	312464	313783	.	-	0	ID=MPEAHAMD_00666;inference=ab initio prediction:Prodigal:002006;locus_tag=MPEAHAMD_00666;product=hypothetical protein
NODE_2_length_344892_cov_83.612372	Prodigal:002006	CDS	313830	314771	.	-	0	ID=MPEAHAMD_00667;eC_number=2.1.1.163;Name=COQ5_3;gene=COQ5_3;inference=ab initio prediction:Prodigal:002006,protein motif:HAMAP:MF_01813;locus_tag=MPEAHAMD_00667;product=2-methoxy-6-polyprenyl-1%2C4-benzoquinol methylase%2C mitochondrial
NODE_2_length_344892_cov_83.612372	Prodigal:002006	CDS	314768	316066	.	-	0	ID=MPEAHAMD_00668;inference=ab initio prediction:Prodigal:002006;locus_tag=MPEAHAMD_00668;product=hypothetical protein
NODE_2_length_344892_cov_83.612372	Prodigal:002006	CDS	316285	316962	.	-	0	ID=MPEAHAMD_00669;inference=ab initio prediction:Prodigal:002006;locus_tag=MPEAHAMD_00669;product=hypothetical protein
NODE_2_length_344892_cov_83.612372	Prodigal:002006	CDS	317486	319441	.	-	0	ID=MPEAHAMD_00670;eC_number=4.2.1.135;Name=pglF;db_xref=COG:COG1086;gene=pglF;inference=ab initio prediction:Prodigal:002006,similar to AA sequence:UniProtKB:Q0P9D4;locus_tag=MPEAHAMD_00670;product=UDP-N-acetyl-alpha-D-glucosamine C6 dehydratase
NODE_2_length_344892_cov_83.612372	Prodigal:002006	CDS	319608	320702	.	+	0	ID=MPEAHAMD_00671;inference=ab initio prediction:Prodigal:002006;locus_tag=MPEAHAMD_00671;product=hypothetical protein
NODE_2_length_344892_cov_83.612372	Prodigal:002006	CDS	320699	321799	.	+	0	ID=MPEAHAMD_00672;inference=ab initio prediction:Prodigal:002006;locus_tag=MPEAHAMD_00672;product=hypothetical protein
NODE_2_length_344892_cov_83.612372	Prodigal:002006	CDS	321946	322974	.	+	0	ID=MPEAHAMD_00673;eC_number=5.1.3.2;db_xref=COG:COG1088;inference=ab initio prediction:Prodigal:002006,similar to AA sequence:UniProtKB:A0R5C5;locus_tag=MPEAHAMD_00673;product=UDP-glucose 4-epimerase
NODE_2_length_344892_cov_83.612372	Prodigal:002006	CDS	323053	323817	.	+	0	ID=MPEAHAMD_00674;eC_number=4.2.99.20;Name=menH_2;gene=menH_2;inference=ab initio prediction:Prodigal:002006,protein motif:HAMAP:MF_01660;locus_tag=MPEAHAMD_00674;product=2-succinyl-6-hydroxy-2%2C4-cyclohexadiene-1-carboxylate synthase
NODE_2_length_344892_cov_83.612372	Prodigal:002006	CDS	324245	324661	.	+	0	ID=MPEAHAMD_00675;inference=ab initio prediction:Prodigal:002006;locus_tag=MPEAHAMD_00675;product=hypothetical protein
NODE_2_length_344892_cov_83.612372	Prodigal:002006	CDS	324693	325625	.	+	0	ID=MPEAHAMD_00676;inference=ab initio prediction:Prodigal:002006;locus_tag=MPEAHAMD_00676;product=hypothetical protein
NODE_2_length_344892_cov_83.612372	Prodigal:002006	CDS	326193	328493	.	+	0	ID=MPEAHAMD_00677;eC_number=1.11.1.21;Name=katG;db_xref=COG:COG0376;gene=katG;inference=ab initio prediction:Prodigal:002006,similar to AA sequence:UniProtKB:Q939D2;locus_tag=MPEAHAMD_00677;product=Catalase-peroxidase
NODE_2_length_344892_cov_83.612372	Prodigal:002006	CDS	328601	329032	.	-	0	ID=MPEAHAMD_00678;inference=ab initio prediction:Prodigal:002006;locus_tag=MPEAHAMD_00678;product=hypothetical protein
NODE_2_length_344892_cov_83.612372	Prodigal:002006	CDS	329324	329635	.	-	0	ID=MPEAHAMD_00679;inference=ab initio prediction:Prodigal:002006;locus_tag=MPEAHAMD_00679;product=hypothetical protein
NODE_2_length_344892_cov_83.612372	Prodigal:002006	CDS	329810	331072	.	-	0	ID=MPEAHAMD_00680;inference=ab initio prediction:Prodigal:002006;locus_tag=MPEAHAMD_00680;product=hypothetical protein
NODE_2_length_344892_cov_83.612372	Prodigal:002006	CDS	331318	331695	.	-	0	ID=MPEAHAMD_00681;inference=ab initio prediction:Prodigal:002006;locus_tag=MPEAHAMD_00681;product=hypothetical protein
NODE_2_length_344892_cov_83.612372	Prodigal:002006	CDS	331831	332619	.	+	0	ID=MPEAHAMD_00682;eC_number=4.2.1.150;Name=crt;db_xref=COG:COG1024;gene=crt;inference=ab initio prediction:Prodigal:002006,similar to AA sequence:UniProtKB:P52046;locus_tag=MPEAHAMD_00682;product=Short-chain-enoyl-CoA hydratase
NODE_2_length_344892_cov_83.612372	Prodigal:002006	CDS	332866	333021	.	-	0	ID=MPEAHAMD_00683;inference=ab initio prediction:Prodigal:002006;locus_tag=MPEAHAMD_00683;product=hypothetical protein
NODE_2_length_344892_cov_83.612372	Prodigal:002006	CDS	333286	333588	.	-	0	ID=MPEAHAMD_00684;inference=ab initio prediction:Prodigal:002006;locus_tag=MPEAHAMD_00684;product=hypothetical protein
NODE_2_length_344892_cov_83.612372	Prodigal:002006	CDS	333751	334380	.	-	0	ID=MPEAHAMD_00685;inference=ab initio prediction:Prodigal:002006;locus_tag=MPEAHAMD_00685;product=hypothetical protein
NODE_2_length_344892_cov_83.612372	Prodigal:002006	CDS	334377	334634	.	-	0	ID=MPEAHAMD_00686;Name=tusA;db_xref=COG:COG0425;gene=tusA;inference=ab initio prediction:Prodigal:002006,similar to AA sequence:UniProtKB:D3RPC0;locus_tag=MPEAHAMD_00686;product=Sulfur carrier protein TusA
NODE_2_length_344892_cov_83.612372	Prodigal:002006	CDS	334749	335183	.	-	0	ID=MPEAHAMD_00687;inference=ab initio prediction:Prodigal:002006;locus_tag=MPEAHAMD_00687;product=hypothetical protein
NODE_2_length_344892_cov_83.612372	Prodigal:002006	CDS	335552	336919	.	-	0	ID=MPEAHAMD_00688;eC_number=6.3.2.2;Name=egtA_1;gene=egtA_1;inference=ab initio prediction:Prodigal:002006,protein motif:HAMAP:MF_02034;locus_tag=MPEAHAMD_00688;product=Glutamate--cysteine ligase EgtA
NODE_2_length_344892_cov_83.612372	Prodigal:002006	CDS	337187	337291	.	+	0	ID=MPEAHAMD_00689;inference=ab initio prediction:Prodigal:002006;locus_tag=MPEAHAMD_00689;product=hypothetical protein
NODE_2_length_344892_cov_83.612372	Prodigal:002006	CDS	337433	340969	.	+	0	ID=MPEAHAMD_00690;eC_number=2.7.7.7;Name=dnaE1;gene=dnaE1;inference=ab initio prediction:Prodigal:002006,similar to AA sequence:UniProtKB:B8GWS6;locus_tag=MPEAHAMD_00690;product=DNA polymerase III subunit alpha
NODE_2_length_344892_cov_83.612372	Prodigal:002006	CDS	341733	344879	.	+	0	ID=MPEAHAMD_00691;inference=ab initio prediction:Prodigal:002006;locus_tag=MPEAHAMD_00691;product=hypothetical protein
NODE_3_length_342336_cov_83.078807	Aragorn:001002	tRNA	518	591	.	+	.	ID=MPEAHAMD_00692;inference=COORDINATES:profile:Aragorn:001002;locus_tag=MPEAHAMD_00692;product=tRNA-Pro(cgg)
NODE_3_length_342336_cov_83.078807	Prodigal:002006	CDS	1476	1937	.	+	0	ID=MPEAHAMD_00693;eC_number=4.2.1.119;Name=phaJ;db_xref=COG:COG2030;gene=phaJ;inference=ab initio prediction:Prodigal:002006,similar to AA sequence:UniProtKB:Q2RQ36;locus_tag=MPEAHAMD_00693;product=(R)-specific enoyl-CoA hydratase
NODE_3_length_342336_cov_83.078807	Prodigal:002006	CDS	1988	2788	.	+	0	ID=MPEAHAMD_00694;eC_number=2.1.1.185;Name=rlmB;gene=rlmB;inference=ab initio prediction:Prodigal:002006,protein motif:HAMAP:MF_01887;locus_tag=MPEAHAMD_00694;product=23S rRNA (guanosine-2'-O-)-methyltransferase RlmB
NODE_3_length_342336_cov_83.078807	Prodigal:002006	CDS	2807	3076	.	-	0	ID=MPEAHAMD_00695;inference=ab initio prediction:Prodigal:002006;locus_tag=MPEAHAMD_00695;product=hypothetical protein
NODE_3_length_342336_cov_83.078807	Prodigal:002006	CDS	3262	4830	.	+	0	ID=MPEAHAMD_00696;eC_number=1.3.8.2;Name=crtN;gene=crtN;inference=ab initio prediction:Prodigal:002006,similar to AA sequence:UniProtKB:Q4VKV1;locus_tag=MPEAHAMD_00696;product=4%2C4'-diapophytoene desaturase (4%2C4'-diapolycopene-forming)
NODE_3_length_342336_cov_83.078807	Prodigal:002006	CDS	4827	5264	.	+	0	ID=MPEAHAMD_00697;inference=ab initio prediction:Prodigal:002006;locus_tag=MPEAHAMD_00697;product=hypothetical protein
NODE_3_length_342336_cov_83.078807	Prodigal:002006	CDS	5329	6303	.	+	0	ID=MPEAHAMD_00698;eC_number=3.6.3.-;Name=lnrL_1;db_xref=COG:COG1131;gene=lnrL_1;inference=ab initio prediction:Prodigal:002006,similar to AA sequence:UniProtKB:P94440;locus_tag=MPEAHAMD_00698;product=Linearmycin resistance ATP-binding protein LnrL
NODE_3_length_342336_cov_83.078807	Prodigal:002006	CDS	6300	7499	.	+	0	ID=MPEAHAMD_00699;Name=lnrM;db_xref=COG:COG0842;gene=lnrM;inference=ab initio prediction:Prodigal:002006,similar to AA sequence:UniProtKB:P94441;locus_tag=MPEAHAMD_00699;product=Linearmycin resistance permease protein LnrM
NODE_3_length_342336_cov_83.078807	Prodigal:002006	CDS	7527	7922	.	-	0	ID=MPEAHAMD_00700;inference=ab initio prediction:Prodigal:002006;locus_tag=MPEAHAMD_00700;product=hypothetical protein
NODE_3_length_342336_cov_83.078807	Prodigal:002006	CDS	8240	9511	.	+	0	ID=MPEAHAMD_00701;inference=ab initio prediction:Prodigal:002006;locus_tag=MPEAHAMD_00701;product=hypothetical protein
NODE_3_length_342336_cov_83.078807	Prodigal:002006	CDS	9527	9628	.	-	0	ID=MPEAHAMD_00702;inference=ab initio prediction:Prodigal:002006;locus_tag=MPEAHAMD_00702;product=hypothetical protein
NODE_3_length_342336_cov_83.078807	Prodigal:002006	CDS	9655	9831	.	-	0	ID=MPEAHAMD_00703;inference=ab initio prediction:Prodigal:002006;locus_tag=MPEAHAMD_00703;product=hypothetical protein
NODE_3_length_342336_cov_83.078807	Prodigal:002006	CDS	10139	10450	.	+	0	ID=MPEAHAMD_00704;inference=ab initio prediction:Prodigal:002006;locus_tag=MPEAHAMD_00704;product=hypothetical protein
NODE_3_length_342336_cov_83.078807	Prodigal:002006	CDS	10592	10855	.	+	0	ID=MPEAHAMD_00705;inference=ab initio prediction:Prodigal:002006;locus_tag=MPEAHAMD_00705;product=hypothetical protein
NODE_3_length_342336_cov_83.078807	Prodigal:002006	CDS	11103	11192	.	+	0	ID=MPEAHAMD_00706;inference=ab initio prediction:Prodigal:002006;locus_tag=MPEAHAMD_00706;product=hypothetical protein
NODE_3_length_342336_cov_83.078807	Prodigal:002006	CDS	11206	12936	.	+	0	ID=MPEAHAMD_00707;Name=kdpA;db_xref=COG:COG2060;gene=kdpA;inference=ab initio prediction:Prodigal:002006,similar to AA sequence:UniProtKB:P03959;locus_tag=MPEAHAMD_00707;product=Potassium-transporting ATPase potassium-binding subunit
NODE_3_length_342336_cov_83.078807	Prodigal:002006	CDS	12939	13124	.	+	0	ID=MPEAHAMD_00708;inference=ab initio prediction:Prodigal:002006;locus_tag=MPEAHAMD_00708;product=hypothetical protein
NODE_3_length_342336_cov_83.078807	Prodigal:002006	CDS	13405	15531	.	+	0	ID=MPEAHAMD_00709;eC_number=7.2.2.6;Name=kdpB_1;db_xref=COG:COG2216;gene=kdpB_1;inference=ab initio prediction:Prodigal:002006,similar to AA sequence:UniProtKB:P03960;locus_tag=MPEAHAMD_00709;product=Potassium-transporting ATPase ATP-binding subunit
NODE_3_length_342336_cov_83.078807	Prodigal:002006	CDS	15543	16166	.	+	0	ID=MPEAHAMD_00710;Name=kdpC;db_xref=COG:COG2156;gene=kdpC;inference=ab initio prediction:Prodigal:002006,similar to AA sequence:UniProtKB:P9WKF1;locus_tag=MPEAHAMD_00710;product=Potassium-transporting ATPase KdpC subunit
NODE_3_length_342336_cov_83.078807	Prodigal:002006	CDS	16163	18871	.	+	0	ID=MPEAHAMD_00711;eC_number=2.7.13.3;Name=kdpD;db_xref=COG:COG2205;gene=kdpD;inference=ab initio prediction:Prodigal:002006,similar to AA sequence:UniProtKB:P21865;locus_tag=MPEAHAMD_00711;product=Sensor protein KdpD
NODE_3_length_342336_cov_83.078807	Prodigal:002006	CDS	18868	19557	.	+	0	ID=MPEAHAMD_00712;Name=kdpE_1;db_xref=COG:COG0745;gene=kdpE_1;inference=ab initio prediction:Prodigal:002006,similar to AA sequence:UniProtKB:P9WGN1;locus_tag=MPEAHAMD_00712;product=Transcriptional regulatory protein KdpE
NODE_3_length_342336_cov_83.078807	Prodigal:002006	CDS	19533	19748	.	-	0	ID=MPEAHAMD_00713;inference=ab initio prediction:Prodigal:002006;locus_tag=MPEAHAMD_00713;product=hypothetical protein
NODE_3_length_342336_cov_83.078807	Prodigal:002006	CDS	19961	20299	.	-	0	ID=MPEAHAMD_00714;inference=ab initio prediction:Prodigal:002006;locus_tag=MPEAHAMD_00714;product=hypothetical protein
NODE_3_length_342336_cov_83.078807	Prodigal:002006	CDS	20551	20847	.	+	0	ID=MPEAHAMD_00715;inference=ab initio prediction:Prodigal:002006;locus_tag=MPEAHAMD_00715;product=hypothetical protein
NODE_3_length_342336_cov_83.078807	Prodigal:002006	CDS	20848	21420	.	-	0	ID=MPEAHAMD_00716;inference=ab initio prediction:Prodigal:002006;locus_tag=MPEAHAMD_00716;product=hypothetical protein
NODE_3_length_342336_cov_83.078807	Prodigal:002006	CDS	21604	22500	.	+	0	ID=MPEAHAMD_00717;inference=ab initio prediction:Prodigal:002006;locus_tag=MPEAHAMD_00717;product=hypothetical protein
NODE_3_length_342336_cov_83.078807	Prodigal:002006	CDS	22689	24230	.	-	0	ID=MPEAHAMD_00718;eC_number=3.4.21.107;Name=degP_1;db_xref=COG:COG0265;gene=degP_1;inference=ab initio prediction:Prodigal:002006,similar to AA sequence:UniProtKB:P0C0V0;locus_tag=MPEAHAMD_00718;product=Periplasmic serine endoprotease DegP
NODE_3_length_342336_cov_83.078807	Prodigal:002006	CDS	24449	24619	.	+	0	ID=MPEAHAMD_00719;inference=ab initio prediction:Prodigal:002006;locus_tag=MPEAHAMD_00719;product=hypothetical protein
NODE_3_length_342336_cov_83.078807	Prodigal:002006	CDS	24629	25126	.	+	0	ID=MPEAHAMD_00720;eC_number=3.5.1.88;Name=def_1;db_xref=COG:COG0242;gene=def_1;inference=ab initio prediction:Prodigal:002006,similar to AA sequence:UniProtKB:Q9I7A8;locus_tag=MPEAHAMD_00720;product=Peptide deformylase
NODE_3_length_342336_cov_83.078807	Prodigal:002006	CDS	25315	25599	.	+	0	ID=MPEAHAMD_00721;inference=ab initio prediction:Prodigal:002006;locus_tag=MPEAHAMD_00721;product=hypothetical protein
NODE_3_length_342336_cov_83.078807	Prodigal:002006	CDS	25758	26681	.	-	0	ID=MPEAHAMD_00722;inference=ab initio prediction:Prodigal:002006;locus_tag=MPEAHAMD_00722;product=hypothetical protein
NODE_3_length_342336_cov_83.078807	Prodigal:002006	CDS	26997	27602	.	+	0	ID=MPEAHAMD_00723;Name=lemA;db_xref=COG:COG1704;gene=lemA;inference=ab initio prediction:Prodigal:002006,similar to AA sequence:UniProtKB:A8AVK0;locus_tag=MPEAHAMD_00723;product=Protein LemA
NODE_3_length_342336_cov_83.078807	Prodigal:002006	CDS	27607	28413	.	+	0	ID=MPEAHAMD_00724;inference=ab initio prediction:Prodigal:002006;locus_tag=MPEAHAMD_00724;product=hypothetical protein
NODE_3_length_342336_cov_83.078807	Prodigal:002006	CDS	28413	29039	.	+	0	ID=MPEAHAMD_00725;inference=ab initio prediction:Prodigal:002006;locus_tag=MPEAHAMD_00725;product=hypothetical protein
NODE_3_length_342336_cov_83.078807	Prodigal:002006	CDS	29133	29504	.	+	0	ID=MPEAHAMD_00726;inference=ab initio prediction:Prodigal:002006;locus_tag=MPEAHAMD_00726;product=hypothetical protein
NODE_3_length_342336_cov_83.078807	Prodigal:002006	CDS	29516	30349	.	+	0	ID=MPEAHAMD_00727;inference=ab initio prediction:Prodigal:002006;locus_tag=MPEAHAMD_00727;product=hypothetical protein
NODE_3_length_342336_cov_83.078807	Prodigal:002006	CDS	31162	31686	.	+	0	ID=MPEAHAMD_00728;inference=ab initio prediction:Prodigal:002006;locus_tag=MPEAHAMD_00728;product=hypothetical protein
NODE_3_length_342336_cov_83.078807	Prodigal:002006	CDS	31755	32171	.	-	0	ID=MPEAHAMD_00729;inference=ab initio prediction:Prodigal:002006;locus_tag=MPEAHAMD_00729;product=hypothetical protein
NODE_3_length_342336_cov_83.078807	Prodigal:002006	CDS	32399	33493	.	+	0	ID=MPEAHAMD_00730;eC_number=1.14.13.239;inference=ab initio prediction:Prodigal:002006,protein motif:HAMAP:MF_02097;locus_tag=MPEAHAMD_00730;product=Carnitine monooxygenase oxygenase subunit
NODE_3_length_342336_cov_83.078807	Prodigal:002006	CDS	33621	34118	.	+	0	ID=MPEAHAMD_00731;inference=ab initio prediction:Prodigal:002006;locus_tag=MPEAHAMD_00731;product=hypothetical protein
NODE_3_length_342336_cov_83.078807	Prodigal:002006	CDS	34127	35221	.	-	0	ID=MPEAHAMD_00732;inference=ab initio prediction:Prodigal:002006;locus_tag=MPEAHAMD_00732;product=hypothetical protein
NODE_3_length_342336_cov_83.078807	Prodigal:002006	CDS	35239	35937	.	+	0	ID=MPEAHAMD_00733;eC_number=5.3.1.16;Name=hisA_2;db_xref=COG:COG0106;gene=hisA_2;inference=ab initio prediction:Prodigal:002006,similar to AA sequence:UniProtKB:P10372;locus_tag=MPEAHAMD_00733;product=1-(5-phosphoribosyl)-5-[(5-phosphoribosylamino)methylideneamino] imidazole-4-carboxamide isomerase
NODE_3_length_342336_cov_83.078807	Prodigal:002006	CDS	36087	36602	.	-	0	ID=MPEAHAMD_00734;eC_number=4.2.1.147;Name=fae_2;db_xref=COG:COG1795;gene=fae_2;inference=ab initio prediction:Prodigal:002006,similar to AA sequence:UniProtKB:Q9FA38;locus_tag=MPEAHAMD_00734;product=5%2C6%2C7%2C8-tetrahydromethanopterin hydro-lyase
NODE_3_length_342336_cov_83.078807	Prodigal:002006	CDS	36854	37702	.	-	0	ID=MPEAHAMD_00735;eC_number=2.4.2.52;Name=mdcB;gene=mdcB;inference=ab initio prediction:Prodigal:002006,protein motif:HAMAP:MF_01883;locus_tag=MPEAHAMD_00735;product=2-(5''-triphosphoribosyl)-3'-dephosphocoenzyme-A synthase
NODE_3_length_342336_cov_83.078807	Prodigal:002006	CDS	37702	38619	.	-	0	ID=MPEAHAMD_00736;inference=ab initio prediction:Prodigal:002006;locus_tag=MPEAHAMD_00736;product=hypothetical protein
NODE_3_length_342336_cov_83.078807	Prodigal:002006	CDS	38630	39610	.	-	0	ID=MPEAHAMD_00737;eC_number=3.5.4.27;Name=mch_1;db_xref=COG:COG3252;gene=mch_1;inference=ab initio prediction:Prodigal:002006,similar to AA sequence:UniProtKB:O85014;locus_tag=MPEAHAMD_00737;product=Methenyltetrahydromethanopterin cyclohydrolase
NODE_3_length_342336_cov_83.078807	Prodigal:002006	CDS	39894	41090	.	-	0	ID=MPEAHAMD_00738;inference=ab initio prediction:Prodigal:002006;locus_tag=MPEAHAMD_00738;product=hypothetical protein
NODE_3_length_342336_cov_83.078807	Prodigal:002006	CDS	41087	41995	.	-	0	ID=MPEAHAMD_00739;eC_number=1.5.1.-;Name=mtdB;gene=mtdB;inference=ab initio prediction:Prodigal:002006,similar to AA sequence:UniProtKB:O85012;locus_tag=MPEAHAMD_00739;product=NAD(P)-dependent methylenetetrahydromethanopterin dehydrogenase
NODE_3_length_342336_cov_83.078807	Prodigal:002006	CDS	42128	43075	.	-	0	ID=MPEAHAMD_00740;inference=ab initio prediction:Prodigal:002006;locus_tag=MPEAHAMD_00740;product=hypothetical protein
NODE_3_length_342336_cov_83.078807	Prodigal:002006	CDS	43346	44479	.	+	0	ID=MPEAHAMD_00741;Name=fhcB;db_xref=COG:COG1029;gene=fhcB;inference=ab initio prediction:Prodigal:002006,similar to AA sequence:UniProtKB:C5B138;locus_tag=MPEAHAMD_00741;product=Formyltransferase/hydrolase complex Fhc subunit B
NODE_3_length_342336_cov_83.078807	Prodigal:002006	CDS	44473	46101	.	+	0	ID=MPEAHAMD_00742;eC_number=3.5.1.-;Name=fhcA;db_xref=COG:COG1229;gene=fhcA;inference=ab initio prediction:Prodigal:002006,similar to AA sequence:UniProtKB:C5B137;locus_tag=MPEAHAMD_00742;product=Formyltransferase/hydrolase complex Fhc subunit A
NODE_3_length_342336_cov_83.078807	Prodigal:002006	CDS	46089	47021	.	+	0	ID=MPEAHAMD_00743;eC_number=2.3.1.101;Name=fhcD;db_xref=COG:COG2037;gene=fhcD;inference=ab initio prediction:Prodigal:002006,similar to AA sequence:UniProtKB:Q49118;locus_tag=MPEAHAMD_00743;product=Formyltransferase/hydrolase complex subunit D
NODE_3_length_342336_cov_83.078807	Prodigal:002006	CDS	47018	47815	.	+	0	ID=MPEAHAMD_00744;Name=fhcC;db_xref=COG:COG2218;gene=fhcC;inference=ab initio prediction:Prodigal:002006,similar to AA sequence:UniProtKB:C5B135;locus_tag=MPEAHAMD_00744;product=Formyltransferase/hydrolase complex Fhc subunit C
NODE_3_length_342336_cov_83.078807	Prodigal:002006	CDS	48046	48654	.	-	0	ID=MPEAHAMD_00745;inference=ab initio prediction:Prodigal:002006;locus_tag=MPEAHAMD_00745;product=hypothetical protein
NODE_3_length_342336_cov_83.078807	Prodigal:002006	CDS	48681	49538	.	-	0	ID=MPEAHAMD_00746;inference=ab initio prediction:Prodigal:002006;locus_tag=MPEAHAMD_00746;product=hypothetical protein
NODE_3_length_342336_cov_83.078807	Prodigal:002006	CDS	49535	50284	.	-	0	ID=MPEAHAMD_00747;eC_number=3.6.3.-;Name=lnrL_2;db_xref=COG:COG1131;gene=lnrL_2;inference=ab initio prediction:Prodigal:002006,similar to AA sequence:UniProtKB:P94440;locus_tag=MPEAHAMD_00747;product=Linearmycin resistance ATP-binding protein LnrL
NODE_3_length_342336_cov_83.078807	Prodigal:002006	CDS	50281	50520	.	-	0	ID=MPEAHAMD_00748;inference=ab initio prediction:Prodigal:002006;locus_tag=MPEAHAMD_00748;product=hypothetical protein
NODE_3_length_342336_cov_83.078807	Prodigal:002006	CDS	50586	51011	.	-	0	ID=MPEAHAMD_00749;inference=ab initio prediction:Prodigal:002006;locus_tag=MPEAHAMD_00749;product=hypothetical protein
NODE_3_length_342336_cov_83.078807	Prodigal:002006	CDS	51072	52055	.	-	0	ID=MPEAHAMD_00750;inference=ab initio prediction:Prodigal:002006,similar to AA sequence:UniProtKB:Q1Q0T4;locus_tag=MPEAHAMD_00750;product=Hydrazine synthase subunit beta
NODE_3_length_342336_cov_83.078807	Prodigal:002006	CDS	52149	53396	.	-	0	ID=MPEAHAMD_00751;inference=ab initio prediction:Prodigal:002006;locus_tag=MPEAHAMD_00751;product=hypothetical protein
NODE_3_length_342336_cov_83.078807	Prodigal:002006	CDS	53561	54070	.	+	0	ID=MPEAHAMD_00752;inference=ab initio prediction:Prodigal:002006;locus_tag=MPEAHAMD_00752;product=hypothetical protein
NODE_3_length_342336_cov_83.078807	Prodigal:002006	CDS	54076	54774	.	+	0	ID=MPEAHAMD_00753;inference=ab initio prediction:Prodigal:002006;locus_tag=MPEAHAMD_00753;product=hypothetical protein
NODE_3_length_342336_cov_83.078807	Prodigal:002006	CDS	54801	55394	.	+	0	ID=MPEAHAMD_00754;inference=ab initio prediction:Prodigal:002006;locus_tag=MPEAHAMD_00754;product=hypothetical protein
NODE_3_length_342336_cov_83.078807	Prodigal:002006	CDS	55391	56782	.	+	0	ID=MPEAHAMD_00755;inference=ab initio prediction:Prodigal:002006;locus_tag=MPEAHAMD_00755;product=hypothetical protein
NODE_3_length_342336_cov_83.078807	Prodigal:002006	CDS	56787	57380	.	+	0	ID=MPEAHAMD_00756;inference=ab initio prediction:Prodigal:002006;locus_tag=MPEAHAMD_00756;product=hypothetical protein
NODE_3_length_342336_cov_83.078807	Prodigal:002006	CDS	57407	57943	.	+	0	ID=MPEAHAMD_00757;inference=ab initio prediction:Prodigal:002006;locus_tag=MPEAHAMD_00757;product=hypothetical protein
NODE_3_length_342336_cov_83.078807	Prodigal:002006	CDS	57940	58908	.	+	0	ID=MPEAHAMD_00758;eC_number=4.2.99.-;Name=vgb_1;gene=vgb_1;inference=ab initio prediction:Prodigal:002006,protein motif:HAMAP:MF_01282;locus_tag=MPEAHAMD_00758;product=Virginiamycin B lyase
NODE_3_length_342336_cov_83.078807	Prodigal:002006	CDS	59071	59319	.	-	0	ID=MPEAHAMD_00759;inference=ab initio prediction:Prodigal:002006;locus_tag=MPEAHAMD_00759;product=hypothetical protein
NODE_3_length_342336_cov_83.078807	Prodigal:002006	CDS	59806	60294	.	-	0	ID=MPEAHAMD_00760;inference=ab initio prediction:Prodigal:002006;locus_tag=MPEAHAMD_00760;product=hypothetical protein
NODE_3_length_342336_cov_83.078807	Prodigal:002006	CDS	60470	61360	.	-	0	ID=MPEAHAMD_00761;inference=ab initio prediction:Prodigal:002006;locus_tag=MPEAHAMD_00761;product=hypothetical protein
NODE_3_length_342336_cov_83.078807	Prodigal:002006	CDS	61357	61974	.	-	0	ID=MPEAHAMD_00762;inference=ab initio prediction:Prodigal:002006;locus_tag=MPEAHAMD_00762;product=hypothetical protein
NODE_3_length_342336_cov_83.078807	Prodigal:002006	CDS	61971	62384	.	-	0	ID=MPEAHAMD_00763;inference=ab initio prediction:Prodigal:002006;locus_tag=MPEAHAMD_00763;product=hypothetical protein
NODE_3_length_342336_cov_83.078807	Prodigal:002006	CDS	62381	62914	.	-	0	ID=MPEAHAMD_00764;inference=ab initio prediction:Prodigal:002006;locus_tag=MPEAHAMD_00764;product=hypothetical protein
NODE_3_length_342336_cov_83.078807	Prodigal:002006	CDS	62914	63393	.	-	0	ID=MPEAHAMD_00765;inference=ab initio prediction:Prodigal:002006;locus_tag=MPEAHAMD_00765;product=hypothetical protein
NODE_3_length_342336_cov_83.078807	Prodigal:002006	CDS	63393	64442	.	-	0	ID=MPEAHAMD_00766;inference=ab initio prediction:Prodigal:002006;locus_tag=MPEAHAMD_00766;product=hypothetical protein
NODE_3_length_342336_cov_83.078807	Prodigal:002006	CDS	64698	65165	.	+	0	ID=MPEAHAMD_00767;Name=xcpT;db_xref=COG:COG2165;gene=xcpT;inference=ab initio prediction:Prodigal:002006,similar to AA sequence:UniProtKB:Q00514;locus_tag=MPEAHAMD_00767;product=Type II secretion system protein G
NODE_3_length_342336_cov_83.078807	Prodigal:002006	CDS	65542	67896	.	+	0	ID=MPEAHAMD_00768;Name=xpsD;db_xref=COG:COG1450;gene=xpsD;inference=ab initio prediction:Prodigal:002006,similar to AA sequence:UniProtKB:P29041;locus_tag=MPEAHAMD_00768;product=Secretin XpsD
NODE_3_length_342336_cov_83.078807	Prodigal:002006	CDS	68281	68802	.	-	0	ID=MPEAHAMD_00769;inference=ab initio prediction:Prodigal:002006;locus_tag=MPEAHAMD_00769;product=hypothetical protein
NODE_3_length_342336_cov_83.078807	Prodigal:002006	CDS	68815	69342	.	-	0	ID=MPEAHAMD_00770;inference=ab initio prediction:Prodigal:002006;locus_tag=MPEAHAMD_00770;product=hypothetical protein
NODE_3_length_342336_cov_83.078807	Prodigal:002006	CDS	69339	70412	.	-	0	ID=MPEAHAMD_00771;inference=ab initio prediction:Prodigal:002006;locus_tag=MPEAHAMD_00771;product=hypothetical protein
NODE_3_length_342336_cov_83.078807	Prodigal:002006	CDS	70572	72302	.	+	0	ID=MPEAHAMD_00772;Name=xpsE;db_xref=COG:COG2804;gene=xpsE;inference=ab initio prediction:Prodigal:002006,similar to AA sequence:UniProtKB:P31742;locus_tag=MPEAHAMD_00772;product=Type II secretion system protein E
NODE_3_length_342336_cov_83.078807	Prodigal:002006	CDS	72303	73517	.	+	0	ID=MPEAHAMD_00773;Name=gspF;db_xref=COG:COG1459;gene=gspF;inference=ab initio prediction:Prodigal:002006,similar to AA sequence:UniProtKB:P41441;locus_tag=MPEAHAMD_00773;product=Putative type II secretion system protein F
NODE_3_length_342336_cov_83.078807	Prodigal:002006	CDS	73685	73900	.	+	0	ID=MPEAHAMD_00774;inference=ab initio prediction:Prodigal:002006;locus_tag=MPEAHAMD_00774;product=hypothetical protein
NODE_3_length_342336_cov_83.078807	Prodigal:002006	CDS	73948	74814	.	-	0	ID=MPEAHAMD_00775;eC_number=2.7.7.9;Name=gtaB;db_xref=COG:COG1210;gene=gtaB;inference=ab initio prediction:Prodigal:002006,similar to AA sequence:UniProtKB:Q05852;locus_tag=MPEAHAMD_00775;product=UTP--glucose-1-phosphate uridylyltransferase
NODE_3_length_342336_cov_83.078807	Prodigal:002006	CDS	74994	75986	.	+	0	ID=MPEAHAMD_00776;eC_number=5.1.3.2;Name=galE;db_xref=COG:COG1087;gene=galE;inference=ab initio prediction:Prodigal:002006,similar to AA sequence:UniProtKB:Q7WTB1;locus_tag=MPEAHAMD_00776;product=UDP-glucose 4-epimerase
NODE_3_length_342336_cov_83.078807	Prodigal:002006	CDS	75990	77174	.	+	0	ID=MPEAHAMD_00777;inference=ab initio prediction:Prodigal:002006,similar to AA sequence:ISfinder:TnXax1;locus_tag=MPEAHAMD_00777;product=Tn3 family transposase TnXax1
NODE_3_length_342336_cov_83.078807	Prodigal:002006	CDS	77253	78050	.	+	0	ID=MPEAHAMD_00778;eC_number=4.2.1.109;Name=mtnB;gene=mtnB;inference=ab initio prediction:Prodigal:002006,protein motif:HAMAP:MF_01677;locus_tag=MPEAHAMD_00778;product=Methylthioribulose-1-phosphate dehydratase
NODE_3_length_342336_cov_83.078807	Prodigal:002006	CDS	78038	78571	.	-	0	ID=MPEAHAMD_00779;inference=ab initio prediction:Prodigal:002006;locus_tag=MPEAHAMD_00779;product=hypothetical protein
NODE_3_length_342336_cov_83.078807	Prodigal:002006	CDS	78777	79787	.	-	0	ID=MPEAHAMD_00780;eC_number=1.1.1.414;Name=lgoD;db_xref=COG:COG1063;gene=lgoD;inference=ab initio prediction:Prodigal:002006,similar to AA sequence:UniProtKB:P39400;locus_tag=MPEAHAMD_00780;product=L-galactonate-5-dehydrogenase
NODE_3_length_342336_cov_83.078807	Prodigal:002006	CDS	79891	80673	.	-	0	ID=MPEAHAMD_00781;Name=glnH_1;db_xref=COG:COG0834;gene=glnH_1;inference=ab initio prediction:Prodigal:002006,similar to AA sequence:UniProtKB:O34563;locus_tag=MPEAHAMD_00781;product=ABC transporter glutamine-binding protein GlnH
NODE_3_length_342336_cov_83.078807	Prodigal:002006	CDS	80693	81421	.	-	0	ID=MPEAHAMD_00782;Name=glnQ_1;db_xref=COG:COG1126;gene=glnQ_1;inference=ab initio prediction:Prodigal:002006,similar to AA sequence:UniProtKB:P10346;locus_tag=MPEAHAMD_00782;product=Glutamine transport ATP-binding protein GlnQ
NODE_3_length_342336_cov_83.078807	Prodigal:002006	CDS	81405	82058	.	-	0	ID=MPEAHAMD_00783;Name=yecS_1;db_xref=COG:COG0765;gene=yecS_1;inference=ab initio prediction:Prodigal:002006,similar to AA sequence:UniProtKB:P0AFT2;locus_tag=MPEAHAMD_00783;product=L-cystine transport system permease protein YecS
NODE_3_length_342336_cov_83.078807	Prodigal:002006	CDS	82073	82756	.	-	0	ID=MPEAHAMD_00784;Name=occM_1;gene=occM_1;inference=ab initio prediction:Prodigal:002006,similar to AA sequence:UniProtKB:P35114;locus_tag=MPEAHAMD_00784;product=Octopine transport system permease protein OccM
NODE_3_length_342336_cov_83.078807	Prodigal:002006	CDS	82753	83904	.	-	0	ID=MPEAHAMD_00785;eC_number=1.1.1.58;Name=uxaB;db_xref=COG:COG0246;gene=uxaB;inference=ab initio prediction:Prodigal:002006,similar to AA sequence:UniProtKB:O34354;locus_tag=MPEAHAMD_00785;product=Altronate oxidoreductase
NODE_3_length_342336_cov_83.078807	Prodigal:002006	CDS	84105	85067	.	+	0	ID=MPEAHAMD_00786;Name=lgoR;db_xref=COG:COG1802;gene=lgoR;inference=ab initio prediction:Prodigal:002006,similar to AA sequence:UniProtKB:P39399;locus_tag=MPEAHAMD_00786;product=putative HTH-type transcriptional regulator LgoR
NODE_3_length_342336_cov_83.078807	Prodigal:002006	CDS	85376	86860	.	+	0	ID=MPEAHAMD_00787;inference=ab initio prediction:Prodigal:002006;locus_tag=MPEAHAMD_00787;product=hypothetical protein
NODE_3_length_342336_cov_83.078807	Prodigal:002006	CDS	87007	87444	.	-	0	ID=MPEAHAMD_00788;Name=decR_1;db_xref=COG:COG1522;gene=decR_1;inference=ab initio prediction:Prodigal:002006,similar to AA sequence:UniProtKB:P0ACJ5;locus_tag=MPEAHAMD_00788;product=DNA-binding transcriptional activator DecR
NODE_3_length_342336_cov_83.078807	Prodigal:002006	CDS	87624	88517	.	+	0	ID=MPEAHAMD_00789;eC_number=3.5.3.1;Name=arcA;gene=arcA;inference=ab initio prediction:Prodigal:002006,similar to AA sequence:UniProtKB:P14012;locus_tag=MPEAHAMD_00789;product=Arginase
NODE_3_length_342336_cov_83.078807	Prodigal:002006	CDS	88518	89570	.	+	0	ID=MPEAHAMD_00790;eC_number=4.3.1.12;Name=ocd;gene=ocd;inference=ab initio prediction:Prodigal:002006,similar to AA sequence:UniProtKB:P09773;locus_tag=MPEAHAMD_00790;product=Ornithine cyclodeaminase
NODE_3_length_342336_cov_83.078807	Prodigal:002006	CDS	90075	90218	.	+	0	ID=MPEAHAMD_00791;inference=ab initio prediction:Prodigal:002006;locus_tag=MPEAHAMD_00791;product=hypothetical protein
NODE_3_length_342336_cov_83.078807	Prodigal:002006	CDS	90571	90717	.	+	0	ID=MPEAHAMD_00792;inference=ab initio prediction:Prodigal:002006;locus_tag=MPEAHAMD_00792;product=hypothetical protein
NODE_3_length_342336_cov_83.078807	Prodigal:002006	CDS	90770	91714	.	+	0	ID=MPEAHAMD_00793;eC_number=2.3.1.241;Name=lpxL_1;gene=lpxL_1;inference=ab initio prediction:Prodigal:002006,protein motif:HAMAP:MF_01942;locus_tag=MPEAHAMD_00793;product=Lipid A biosynthesis lauroyltransferase
NODE_3_length_342336_cov_83.078807	Prodigal:002006	CDS	91736	93013	.	+	0	ID=MPEAHAMD_00794;Name=cvaA;db_xref=COG:COG0845;gene=cvaA;inference=ab initio prediction:Prodigal:002006,similar to AA sequence:UniProtKB:P22519;locus_tag=MPEAHAMD_00794;product=Colicin V secretion protein CvaA
NODE_3_length_342336_cov_83.078807	Prodigal:002006	CDS	93046	95199	.	+	0	ID=MPEAHAMD_00795;Name=apxIB_1;db_xref=COG:COG2274;gene=apxIB_1;inference=ab initio prediction:Prodigal:002006,similar to AA sequence:UniProtKB:P26760;locus_tag=MPEAHAMD_00795;product=Toxin RTX-I translocation ATP-binding protein
NODE_3_length_342336_cov_83.078807	Prodigal:002006	CDS	95492	95848	.	-	0	ID=MPEAHAMD_00796;inference=ab initio prediction:Prodigal:002006;locus_tag=MPEAHAMD_00796;product=hypothetical protein
NODE_3_length_342336_cov_83.078807	Prodigal:002006	CDS	95961	98051	.	-	0	ID=MPEAHAMD_00797;eC_number=1.8.99.-;Name=ynfE;db_xref=COG:COG0243;gene=ynfE;inference=ab initio prediction:Prodigal:002006,similar to AA sequence:UniProtKB:P77374;locus_tag=MPEAHAMD_00797;product=Putative dimethyl sulfoxide reductase chain YnfE
NODE_3_length_342336_cov_83.078807	Prodigal:002006	CDS	98136	98558	.	-	0	ID=MPEAHAMD_00798;eC_number=2.7.4.6;Name=ndk;gene=ndk;inference=ab initio prediction:Prodigal:002006,similar to AA sequence:UniProtKB:B4RMG0;locus_tag=MPEAHAMD_00798;product=Nucleoside diphosphate kinase
NODE_3_length_342336_cov_83.078807	Prodigal:002006	CDS	98909	99433	.	+	0	ID=MPEAHAMD_00799;inference=ab initio prediction:Prodigal:002006;locus_tag=MPEAHAMD_00799;product=hypothetical protein
NODE_3_length_342336_cov_83.078807	Prodigal:002006	CDS	99437	100108	.	-	0	ID=MPEAHAMD_00800;eC_number=1.8.4.-;Name=yfcG_1;db_xref=COG:COG0625;gene=yfcG_1;inference=ab initio prediction:Prodigal:002006,similar to AA sequence:UniProtKB:P77526;locus_tag=MPEAHAMD_00800;product=Disulfide-bond oxidoreductase YfcG
NODE_3_length_342336_cov_83.078807	Prodigal:002006	CDS	100392	100652	.	+	0	ID=MPEAHAMD_00801;inference=ab initio prediction:Prodigal:002006;locus_tag=MPEAHAMD_00801;product=hypothetical protein
NODE_3_length_342336_cov_83.078807	Prodigal:002006	CDS	101006	102652	.	-	0	ID=MPEAHAMD_00802;inference=ab initio prediction:Prodigal:002006;locus_tag=MPEAHAMD_00802;product=hypothetical protein
NODE_3_length_342336_cov_83.078807	Prodigal:002006	CDS	103077	103865	.	-	0	ID=MPEAHAMD_00803;inference=ab initio prediction:Prodigal:002006;locus_tag=MPEAHAMD_00803;product=hypothetical protein
NODE_3_length_342336_cov_83.078807	Prodigal:002006	CDS	103963	104172	.	+	0	ID=MPEAHAMD_00804;inference=ab initio prediction:Prodigal:002006;locus_tag=MPEAHAMD_00804;product=hypothetical protein
NODE_3_length_342336_cov_83.078807	Prodigal:002006	CDS	104313	104783	.	+	0	ID=MPEAHAMD_00805;inference=ab initio prediction:Prodigal:002006;locus_tag=MPEAHAMD_00805;product=hypothetical protein
NODE_3_length_342336_cov_83.078807	Prodigal:002006	CDS	104827	105087	.	+	0	ID=MPEAHAMD_00806;inference=ab initio prediction:Prodigal:002006;locus_tag=MPEAHAMD_00806;product=hypothetical protein
NODE_3_length_342336_cov_83.078807	Prodigal:002006	CDS	105165	107564	.	+	0	ID=MPEAHAMD_00807;eC_number=2.7.-.-;Name=sasA_3;gene=sasA_3;inference=ab initio prediction:Prodigal:002006,protein motif:HAMAP:MF_01837;locus_tag=MPEAHAMD_00807;product=Adaptive-response sensory-kinase SasA
NODE_3_length_342336_cov_83.078807	Prodigal:002006	CDS	107639	109381	.	+	0	ID=MPEAHAMD_00808;Name=dppA_1;db_xref=COG:COG0747;gene=dppA_1;inference=ab initio prediction:Prodigal:002006,similar to AA sequence:UniProtKB:P23847;locus_tag=MPEAHAMD_00808;product=Periplasmic dipeptide transport protein
NODE_3_length_342336_cov_83.078807	Prodigal:002006	CDS	109354	110787	.	-	0	ID=MPEAHAMD_00809;eC_number=2.7.7.-;Name=selO_1;gene=selO_1;inference=ab initio prediction:Prodigal:002006,protein motif:HAMAP:MF_00692;locus_tag=MPEAHAMD_00809;product=Protein adenylyltransferase SelO
NODE_3_length_342336_cov_83.078807	Prodigal:002006	CDS	111205	111975	.	+	0	ID=MPEAHAMD_00810;inference=ab initio prediction:Prodigal:002006;locus_tag=MPEAHAMD_00810;product=hypothetical protein
NODE_3_length_342336_cov_83.078807	Prodigal:002006	CDS	112030	112305	.	+	0	ID=MPEAHAMD_00811;inference=ab initio prediction:Prodigal:002006;locus_tag=MPEAHAMD_00811;product=hypothetical protein
NODE_3_length_342336_cov_83.078807	Prodigal:002006	CDS	112873	113073	.	+	0	ID=MPEAHAMD_00812;inference=ab initio prediction:Prodigal:002006;locus_tag=MPEAHAMD_00812;product=hypothetical protein
NODE_3_length_342336_cov_83.078807	Prodigal:002006	CDS	113225	113488	.	+	0	ID=MPEAHAMD_00813;inference=ab initio prediction:Prodigal:002006;locus_tag=MPEAHAMD_00813;product=hypothetical protein
NODE_3_length_342336_cov_83.078807	Prodigal:002006	CDS	113759	114292	.	-	0	ID=MPEAHAMD_00814;eC_number=3.6.1.1;Name=ppa_1;db_xref=COG:COG0221;gene=ppa_1;inference=ab initio prediction:Prodigal:002006,similar to AA sequence:UniProtKB:P0A7A9;locus_tag=MPEAHAMD_00814;product=Inorganic pyrophosphatase
NODE_3_length_342336_cov_83.078807	Prodigal:002006	CDS	114545	115051	.	-	0	ID=MPEAHAMD_00815;inference=ab initio prediction:Prodigal:002006;locus_tag=MPEAHAMD_00815;product=hypothetical protein
NODE_3_length_342336_cov_83.078807	Prodigal:002006	CDS	115247	115972	.	+	0	ID=MPEAHAMD_00816;inference=ab initio prediction:Prodigal:002006;locus_tag=MPEAHAMD_00816;product=hypothetical protein
NODE_3_length_342336_cov_83.078807	Prodigal:002006	CDS	115976	116881	.	-	0	ID=MPEAHAMD_00817;inference=ab initio prediction:Prodigal:002006;locus_tag=MPEAHAMD_00817;product=hypothetical protein
NODE_3_length_342336_cov_83.078807	Prodigal:002006	CDS	116878	118665	.	-	0	ID=MPEAHAMD_00818;eC_number=7.5.2.6;Name=msbA;db_xref=COG:COG1132;gene=msbA;inference=ab initio prediction:Prodigal:002006,similar to AA sequence:UniProtKB:Q9KQW9;locus_tag=MPEAHAMD_00818;product=Lipid A export ATP-binding/permease protein MsbA
NODE_3_length_342336_cov_83.078807	Prodigal:002006	CDS	118860	120389	.	+	0	ID=MPEAHAMD_00819;inference=ab initio prediction:Prodigal:002006;locus_tag=MPEAHAMD_00819;product=hypothetical protein
NODE_3_length_342336_cov_83.078807	Prodigal:002006	CDS	120402	120584	.	-	0	ID=MPEAHAMD_00820;inference=ab initio prediction:Prodigal:002006;locus_tag=MPEAHAMD_00820;product=hypothetical protein
NODE_3_length_342336_cov_83.078807	Prodigal:002006	CDS	120683	121156	.	-	0	ID=MPEAHAMD_00821;Name=smpB;gene=smpB;inference=ab initio prediction:Prodigal:002006,similar to AA sequence:UniProtKB:B8H482;locus_tag=MPEAHAMD_00821;product=SsrA-binding protein
NODE_3_length_342336_cov_83.078807	Prodigal:002006	CDS	121228	122130	.	-	0	ID=MPEAHAMD_00822;eC_number=4.3.3.7;Name=dapA_1;gene=dapA_1;inference=ab initio prediction:Prodigal:002006,similar to AA sequence:UniProtKB:Q07607;locus_tag=MPEAHAMD_00822;product=4-hydroxy-tetrahydrodipicolinate synthase
NODE_3_length_342336_cov_83.078807	Prodigal:002006	CDS	122443	124704	.	+	0	ID=MPEAHAMD_00823;eC_number=4.2.2.-;Name=mltF_1;gene=mltF_1;inference=ab initio prediction:Prodigal:002006,protein motif:HAMAP:MF_02016;locus_tag=MPEAHAMD_00823;product=Membrane-bound lytic murein transglycosylase F
NODE_3_length_342336_cov_83.078807	Prodigal:002006	CDS	124736	125473	.	-	0	ID=MPEAHAMD_00824;Name=fixK_1;db_xref=COG:COG0664;gene=fixK_1;inference=ab initio prediction:Prodigal:002006,similar to AA sequence:UniProtKB:P29286;locus_tag=MPEAHAMD_00824;product=Nitrogen fixation regulation protein FixK
NODE_3_length_342336_cov_83.078807	Prodigal:002006	CDS	125822	126616	.	-	0	ID=MPEAHAMD_00825;Name=xynR_1;db_xref=COG:COG1414;gene=xynR_1;inference=ab initio prediction:Prodigal:002006,similar to AA sequence:UniProtKB:P77300;locus_tag=MPEAHAMD_00825;product=HTH-type transcriptional regulator XynR
NODE_3_length_342336_cov_83.078807	Prodigal:002006	CDS	126768	127628	.	+	0	ID=MPEAHAMD_00826;eC_number=4.3.2.3;inference=ab initio prediction:Prodigal:002006,similar to AA sequence:UniProtKB:Q39BA7;locus_tag=MPEAHAMD_00826;product=Ureidoglycolate lyase
NODE_3_length_342336_cov_83.078807	Prodigal:002006	CDS	127632	128381	.	+	0	ID=MPEAHAMD_00827;eC_number=1.1.1.401;Name=LRA5;gene=LRA5;inference=ab initio prediction:Prodigal:002006,similar to AA sequence:UniProtKB:Q1NEI6;locus_tag=MPEAHAMD_00827;product=2-dehydro-3-deoxy-L-rhamnonate dehydrogenase (NAD(+))
NODE_3_length_342336_cov_83.078807	Prodigal:002006	CDS	128517	129266	.	-	0	ID=MPEAHAMD_00828;inference=ab initio prediction:Prodigal:002006;locus_tag=MPEAHAMD_00828;product=hypothetical protein
NODE_3_length_342336_cov_83.078807	Prodigal:002006	CDS	129437	130303	.	-	0	ID=MPEAHAMD_00829;db_xref=COG:COG1305;inference=ab initio prediction:Prodigal:002006,similar to AA sequence:UniProtKB:P9WL93;locus_tag=MPEAHAMD_00829;product=putative protein
NODE_3_length_342336_cov_83.078807	Prodigal:002006	CDS	130433	131377	.	-	0	ID=MPEAHAMD_00830;inference=ab initio prediction:Prodigal:002006;locus_tag=MPEAHAMD_00830;product=hypothetical protein
NODE_3_length_342336_cov_83.078807	Prodigal:002006	CDS	131464	132903	.	-	0	ID=MPEAHAMD_00831;db_xref=COG:COG2308;inference=ab initio prediction:Prodigal:002006,similar to AA sequence:UniProtKB:P9WLA9;locus_tag=MPEAHAMD_00831;product=putative protein
NODE_3_length_342336_cov_83.078807	Prodigal:002006	CDS	133093	134898	.	-	0	ID=MPEAHAMD_00832;eC_number=3.6.3.-;Name=bmrA;db_xref=COG:COG1132;gene=bmrA;inference=ab initio prediction:Prodigal:002006,similar to AA sequence:UniProtKB:O06967;locus_tag=MPEAHAMD_00832;product=Multidrug resistance ABC transporter ATP-binding/permease protein BmrA
NODE_3_length_342336_cov_83.078807	Prodigal:002006	CDS	135043	135351	.	+	0	ID=MPEAHAMD_00833;inference=ab initio prediction:Prodigal:002006;locus_tag=MPEAHAMD_00833;product=hypothetical protein
NODE_3_length_342336_cov_83.078807	Prodigal:002006	CDS	135460	135984	.	-	0	ID=MPEAHAMD_00834;inference=ab initio prediction:Prodigal:002006;locus_tag=MPEAHAMD_00834;product=hypothetical protein
NODE_3_length_342336_cov_83.078807	Prodigal:002006	CDS	136675	136866	.	-	0	ID=MPEAHAMD_00835;inference=ab initio prediction:Prodigal:002006;locus_tag=MPEAHAMD_00835;product=hypothetical protein
NODE_3_length_342336_cov_83.078807	Prodigal:002006	CDS	137077	137211	.	+	0	ID=MPEAHAMD_00836;Name=rpmH;gene=rpmH;inference=ab initio prediction:Prodigal:002006,similar to AA sequence:UniProtKB:P23376;locus_tag=MPEAHAMD_00836;product=50S ribosomal protein L34
NODE_3_length_342336_cov_83.078807	Prodigal:002006	CDS	137258	137746	.	+	0	ID=MPEAHAMD_00837;eC_number=3.1.26.5;Name=rnpA;gene=rnpA;inference=ab initio prediction:Prodigal:002006,protein motif:HAMAP:MF_00227;locus_tag=MPEAHAMD_00837;product=Ribonuclease P protein component
NODE_3_length_342336_cov_83.078807	Prodigal:002006	CDS	137860	139692	.	+	0	ID=MPEAHAMD_00838;Name=yidC;db_xref=COG:COG0706;gene=yidC;inference=ab initio prediction:Prodigal:002006,similar to AA sequence:UniProtKB:P25714;locus_tag=MPEAHAMD_00838;product=Membrane protein insertase YidC
NODE_3_length_342336_cov_83.078807	Prodigal:002006	CDS	139692	140360	.	+	0	ID=MPEAHAMD_00839;Name=engB;db_xref=COG:COG0218;gene=engB;inference=ab initio prediction:Prodigal:002006,similar to AA sequence:UniProtKB:Q9X1H7;locus_tag=MPEAHAMD_00839;product=putative GTP-binding protein EngB
NODE_3_length_342336_cov_83.078807	Prodigal:002006	CDS	140357	140749	.	+	0	ID=MPEAHAMD_00840;inference=ab initio prediction:Prodigal:002006;locus_tag=MPEAHAMD_00840;product=hypothetical protein
NODE_3_length_342336_cov_83.078807	Prodigal:002006	CDS	140863	143694	.	+	0	ID=MPEAHAMD_00841;eC_number=2.2.1.2;Name=tal;gene=tal;inference=ab initio prediction:Prodigal:002006,protein motif:HAMAP:MF_00493;locus_tag=MPEAHAMD_00841;product=Transaldolase
NODE_3_length_342336_cov_83.078807	Prodigal:002006	CDS	143806	144780	.	+	0	ID=MPEAHAMD_00842;eC_number=1.1.1.343;db_xref=COG:COG1023;inference=ab initio prediction:Prodigal:002006,similar to AA sequence:UniProtKB:G5EBD7;locus_tag=MPEAHAMD_00842;product=6-phosphogluconate dehydrogenase%2C NAD(+)-dependent%2C decarboxylating
NODE_3_length_342336_cov_83.078807	Prodigal:002006	CDS	144777	146309	.	+	0	ID=MPEAHAMD_00843;eC_number=1.1.1.49;Name=zwf2_1;db_xref=COG:COG0364;gene=zwf2_1;inference=ab initio prediction:Prodigal:002006,similar to AA sequence:UniProtKB:P9WN73;locus_tag=MPEAHAMD_00843;product=Glucose-6-phosphate 1-dehydrogenase 2
NODE_3_length_342336_cov_83.078807	Prodigal:002006	CDS	146306	147040	.	+	0	ID=MPEAHAMD_00844;eC_number=3.1.1.31;Name=pgl;gene=pgl;inference=ab initio prediction:Prodigal:002006,similar to AA sequence:UniProtKB:P74618;locus_tag=MPEAHAMD_00844;product=6-phosphogluconolactonase
NODE_3_length_342336_cov_83.078807	Prodigal:002006	CDS	147177	147386	.	-	0	ID=MPEAHAMD_00845;inference=ab initio prediction:Prodigal:002006;locus_tag=MPEAHAMD_00845;product=hypothetical protein
NODE_3_length_342336_cov_83.078807	Prodigal:002006	CDS	147573	148658	.	-	0	ID=MPEAHAMD_00846;eC_number=3.5.4.13;Name=dcd;gene=dcd;inference=ab initio prediction:Prodigal:002006,protein motif:HAMAP:MF_00146;locus_tag=MPEAHAMD_00846;product=dCTP deaminase%2C dUMP-forming
NODE_3_length_342336_cov_83.078807	Prodigal:002006	CDS	148719	149237	.	-	0	ID=MPEAHAMD_00847;inference=ab initio prediction:Prodigal:002006;locus_tag=MPEAHAMD_00847;product=hypothetical protein
NODE_3_length_342336_cov_83.078807	Prodigal:002006	CDS	149370	149762	.	+	0	ID=MPEAHAMD_00848;Name=apaG;db_xref=COG:COG2967;gene=apaG;inference=ab initio prediction:Prodigal:002006,similar to AA sequence:UniProtKB:Q7VU61;locus_tag=MPEAHAMD_00848;product=Protein ApaG
NODE_3_length_342336_cov_83.078807	Prodigal:002006	CDS	150394	151017	.	+	0	ID=MPEAHAMD_00849;inference=ab initio prediction:Prodigal:002006;locus_tag=MPEAHAMD_00849;product=hypothetical protein
NODE_3_length_342336_cov_83.078807	Prodigal:002006	CDS	151431	152654	.	+	0	ID=MPEAHAMD_00850;eC_number=3.5.1.16;Name=argE_1;gene=argE_1;inference=ab initio prediction:Prodigal:002006,similar to AA sequence:UniProtKB:Q9K4Z2;locus_tag=MPEAHAMD_00850;product=Acetylornithine deacetylase
NODE_3_length_342336_cov_83.078807	Prodigal:002006	CDS	152683	153294	.	-	0	ID=MPEAHAMD_00851;Name=rhtB_1;db_xref=COG:COG1280;gene=rhtB_1;inference=ab initio prediction:Prodigal:002006,similar to AA sequence:UniProtKB:P0AG34;locus_tag=MPEAHAMD_00851;product=Homoserine/homoserine lactone efflux protein
NODE_3_length_342336_cov_83.078807	Prodigal:002006	CDS	153363	153914	.	-	0	ID=MPEAHAMD_00852;inference=ab initio prediction:Prodigal:002006;locus_tag=MPEAHAMD_00852;product=hypothetical protein
NODE_3_length_342336_cov_83.078807	Prodigal:002006	CDS	154033	155034	.	-	0	ID=MPEAHAMD_00853;Name=hslO;db_xref=COG:COG1281;gene=hslO;inference=ab initio prediction:Prodigal:002006,similar to AA sequence:UniProtKB:P0A6Y5;locus_tag=MPEAHAMD_00853;product=33 kDa chaperonin
NODE_3_length_342336_cov_83.078807	Prodigal:002006	CDS	155407	156357	.	-	0	ID=MPEAHAMD_00854;eC_number=2.1.3.3;Name=argF;db_xref=COG:COG0078;gene=argF;inference=ab initio prediction:Prodigal:002006,similar to AA sequence:UniProtKB:P11724;locus_tag=MPEAHAMD_00854;product=Ornithine carbamoyltransferase%2C anabolic
NODE_3_length_342336_cov_83.078807	Prodigal:002006	CDS	156354	157547	.	-	0	ID=MPEAHAMD_00855;eC_number=2.6.1.11;Name=aruC;db_xref=COG:COG4992;gene=aruC;inference=ab initio prediction:Prodigal:002006,similar to AA sequence:UniProtKB:O30508;locus_tag=MPEAHAMD_00855;product=Succinylornithine transaminase/acetylornithine aminotransferase
NODE_3_length_342336_cov_83.078807	Prodigal:002006	CDS	157861	158334	.	+	0	ID=MPEAHAMD_00856;inference=ab initio prediction:Prodigal:002006;locus_tag=MPEAHAMD_00856;product=hypothetical protein
NODE_3_length_342336_cov_83.078807	Prodigal:002006	CDS	158338	159093	.	+	0	ID=MPEAHAMD_00857;inference=ab initio prediction:Prodigal:002006;locus_tag=MPEAHAMD_00857;product=hypothetical protein
NODE_3_length_342336_cov_83.078807	Prodigal:002006	CDS	159139	159387	.	-	0	ID=MPEAHAMD_00858;inference=ab initio prediction:Prodigal:002006;locus_tag=MPEAHAMD_00858;product=hypothetical protein
NODE_3_length_342336_cov_83.078807	Prodigal:002006	CDS	159677	159907	.	-	0	ID=MPEAHAMD_00859;inference=ab initio prediction:Prodigal:002006;locus_tag=MPEAHAMD_00859;product=hypothetical protein
NODE_3_length_342336_cov_83.078807	Prodigal:002006	CDS	160061	160948	.	-	0	ID=MPEAHAMD_00860;eC_number=3.-.-.-;Name=yflN;db_xref=COG:COG0491;gene=yflN;inference=ab initio prediction:Prodigal:002006,similar to AA sequence:UniProtKB:O34409;locus_tag=MPEAHAMD_00860;product=putative metallo-hydrolase YflN
NODE_3_length_342336_cov_83.078807	Prodigal:002006	CDS	161446	163464	.	-	0	ID=MPEAHAMD_00861;eC_number=5.4.99.63;Name=ecm;db_xref=COG:COG1884;gene=ecm;inference=ab initio prediction:Prodigal:002006,similar to AA sequence:UniProtKB:Q49115;locus_tag=MPEAHAMD_00861;product=Ethylmalonyl-CoA mutase
NODE_3_length_342336_cov_83.078807	Prodigal:002006	CDS	163650	164945	.	+	0	ID=MPEAHAMD_00862;eC_number=1.3.1.85;Name=ccr;db_xref=COG:COG0604;gene=ccr;inference=ab initio prediction:Prodigal:002006,similar to AA sequence:UniProtKB:Q3IZ91;locus_tag=MPEAHAMD_00862;product=Crotonyl-CoA carboxylase/reductase
NODE_3_length_342336_cov_83.078807	Prodigal:002006	CDS	165070	165672	.	+	0	ID=MPEAHAMD_00863;eC_number=4.2.1.33;Name=leuD1_2;db_xref=COG:COG0066;gene=leuD1_2;inference=ab initio prediction:Prodigal:002006,similar to AA sequence:UniProtKB:P04787;locus_tag=MPEAHAMD_00863;product=3-isopropylmalate dehydratase small subunit 1
NODE_3_length_342336_cov_83.078807	Prodigal:002006	CDS	165850	167049	.	+	0	ID=MPEAHAMD_00864;inference=ab initio prediction:Prodigal:002006,similar to AA sequence:ISfinder:TnXax1;locus_tag=MPEAHAMD_00864;product=Tn3 family transposase TnXax1
NODE_3_length_342336_cov_83.078807	Prodigal:002006	CDS	167096	168316	.	-	0	ID=MPEAHAMD_00865;Name=yycB;db_xref=COG:COG2807;gene=yycB;inference=ab initio prediction:Prodigal:002006,similar to AA sequence:UniProtKB:P37482;locus_tag=MPEAHAMD_00865;product=putative transporter YycB
NODE_3_length_342336_cov_83.078807	Prodigal:002006	CDS	168454	168879	.	-	0	ID=MPEAHAMD_00866;inference=ab initio prediction:Prodigal:002006;locus_tag=MPEAHAMD_00866;product=hypothetical protein
NODE_3_length_342336_cov_83.078807	Prodigal:002006	CDS	168876	170576	.	-	0	ID=MPEAHAMD_00867;eC_number=2.3.1.269;Name=lnt;db_xref=COG:COG0815;gene=lnt;inference=ab initio prediction:Prodigal:002006,similar to AA sequence:UniProtKB:P23930;locus_tag=MPEAHAMD_00867;product=Apolipoprotein N-acyltransferase
NODE_3_length_342336_cov_83.078807	Prodigal:002006	CDS	170732	171772	.	-	0	ID=MPEAHAMD_00868;Name=tlyC;db_xref=COG:COG1253;gene=tlyC;inference=ab initio prediction:Prodigal:002006,similar to AA sequence:UniProtKB:Q68W10;locus_tag=MPEAHAMD_00868;product=Hemolysin C
NODE_3_length_342336_cov_83.078807	Prodigal:002006	CDS	171806	172291	.	-	0	ID=MPEAHAMD_00869;eC_number=3.1.-.-;Name=ybeY;gene=ybeY;inference=ab initio prediction:Prodigal:002006,protein motif:HAMAP:MF_00009;locus_tag=MPEAHAMD_00869;product=Endoribonuclease YbeY
NODE_3_length_342336_cov_83.078807	Prodigal:002006	CDS	172288	173418	.	-	0	ID=MPEAHAMD_00870;db_xref=COG:COG1702;inference=ab initio prediction:Prodigal:002006,similar to AA sequence:UniProtKB:P9WIA3;locus_tag=MPEAHAMD_00870;product=PhoH-like protein
NODE_3_length_342336_cov_83.078807	Prodigal:002006	CDS	173430	174806	.	-	0	ID=MPEAHAMD_00871;eC_number=2.8.4.3;Name=miaB;db_xref=COG:COG0621;gene=miaB;inference=ab initio prediction:Prodigal:002006,similar to AA sequence:UniProtKB:Q9RCI2;locus_tag=MPEAHAMD_00871;product=tRNA-2-methylthio-N(6)-dimethylallyladenosine synthase
NODE_3_length_342336_cov_83.078807	Prodigal:002006	CDS	174874	175743	.	-	0	ID=MPEAHAMD_00872;inference=ab initio prediction:Prodigal:002006;locus_tag=MPEAHAMD_00872;product=hypothetical protein
NODE_3_length_342336_cov_83.078807	Prodigal:002006	CDS	175858	176280	.	-	0	ID=MPEAHAMD_00873;inference=ab initio prediction:Prodigal:002006;locus_tag=MPEAHAMD_00873;product=hypothetical protein
NODE_3_length_342336_cov_83.078807	Prodigal:002006	CDS	176368	176850	.	-	0	ID=MPEAHAMD_00874;eC_number=2.3.1.189;Name=mshD_1;gene=mshD_1;inference=ab initio prediction:Prodigal:002006,protein motif:HAMAP:MF_01698;locus_tag=MPEAHAMD_00874;product=Mycothiol acetyltransferase
NODE_3_length_342336_cov_83.078807	Prodigal:002006	CDS	176862	177560	.	-	0	ID=MPEAHAMD_00875;eC_number=2.3.1.234;Name=OSGEPL1;gene=OSGEPL1;inference=ab initio prediction:Prodigal:002006,protein motif:HAMAP:MF_01445;locus_tag=MPEAHAMD_00875;product=tRNA N6-adenosine threonylcarbamoyltransferase%2C mitochondrial
NODE_3_length_342336_cov_83.078807	Prodigal:002006	CDS	177777	178343	.	-	0	ID=MPEAHAMD_00876;Name=nfuA;gene=nfuA;inference=ab initio prediction:Prodigal:002006,protein motif:HAMAP:MF_01637;locus_tag=MPEAHAMD_00876;product=Fe/S biogenesis protein NfuA
NODE_3_length_342336_cov_83.078807	Prodigal:002006	CDS	178476	178979	.	-	0	ID=MPEAHAMD_00877;inference=ab initio prediction:Prodigal:002006;locus_tag=MPEAHAMD_00877;product=hypothetical protein
NODE_3_length_342336_cov_83.078807	Prodigal:002006	CDS	179436	179990	.	+	0	ID=MPEAHAMD_00878;inference=ab initio prediction:Prodigal:002006;locus_tag=MPEAHAMD_00878;product=hypothetical protein
NODE_3_length_342336_cov_83.078807	Prodigal:002006	CDS	180002	180388	.	+	0	ID=MPEAHAMD_00879;inference=ab initio prediction:Prodigal:002006,similar to AA sequence:UniProtKB:Q02UQ8;locus_tag=MPEAHAMD_00879;product=putative protein
NODE_3_length_342336_cov_83.078807	Prodigal:002006	CDS	180385	181317	.	+	0	ID=MPEAHAMD_00880;inference=ab initio prediction:Prodigal:002006;locus_tag=MPEAHAMD_00880;product=hypothetical protein
NODE_3_length_342336_cov_83.078807	Prodigal:002006	CDS	181314	182990	.	+	0	ID=MPEAHAMD_00881;inference=ab initio prediction:Prodigal:002006;locus_tag=MPEAHAMD_00881;product=hypothetical protein
NODE_3_length_342336_cov_83.078807	Prodigal:002006	CDS	183040	183336	.	-	0	ID=MPEAHAMD_00882;inference=ab initio prediction:Prodigal:002006;locus_tag=MPEAHAMD_00882;product=hypothetical protein
NODE_3_length_342336_cov_83.078807	Prodigal:002006	CDS	183601	183999	.	+	0	ID=MPEAHAMD_00883;Name=rplS;db_xref=COG:COG0335;gene=rplS;inference=ab initio prediction:Prodigal:002006,similar to AA sequence:UniProtKB:Q6ND68;locus_tag=MPEAHAMD_00883;product=50S ribosomal protein L19
NODE_3_length_342336_cov_83.078807	Prodigal:002006	CDS	184074	184886	.	-	0	ID=MPEAHAMD_00884;eC_number=2.4.1.187;inference=ab initio prediction:Prodigal:002006,protein motif:HAMAP:MF_02070;locus_tag=MPEAHAMD_00884;product=N-acetylglucosaminyldiphosphoundecaprenol N-acetyl-beta-D-mannosaminyltransferase
NODE_3_length_342336_cov_83.078807	Prodigal:002006	CDS	185135	185626	.	+	0	ID=MPEAHAMD_00885;eC_number=2.3.1.89;Name=dapH_1;gene=dapH_1;inference=ab initio prediction:Prodigal:002006,protein motif:HAMAP:MF_01691;locus_tag=MPEAHAMD_00885;product=2%2C3%2C4%2C5-tetrahydropyridine-2%2C6-dicarboxylate N-acetyltransferase
NODE_3_length_342336_cov_83.078807	Prodigal:002006	CDS	185623	186654	.	+	0	ID=MPEAHAMD_00886;eC_number=1.1.1.384;Name=spnN;gene=spnN;inference=ab initio prediction:Prodigal:002006,similar to AA sequence:UniProtKB:Q9ALN5;locus_tag=MPEAHAMD_00886;product=dTDP-3%2C4-didehydro-2%2C6-dideoxy-alpha-D-glucose 3-reductase
NODE_3_length_342336_cov_83.078807	Prodigal:002006	CDS	186654	187769	.	+	0	ID=MPEAHAMD_00887;eC_number=2.6.1.98;Name=wbpE;db_xref=COG:COG0399;gene=wbpE;inference=ab initio prediction:Prodigal:002006,similar to AA sequence:UniProtKB:Q9HZ76;locus_tag=MPEAHAMD_00887;product=UDP-2-acetamido-2-deoxy-3-oxo-D-glucuronate aminotransferase
NODE_3_length_342336_cov_83.078807	Prodigal:002006	CDS	187753	188778	.	+	0	ID=MPEAHAMD_00888;eC_number=5.1.3.2;Name=galE1;db_xref=COG:COG1088;gene=galE1;inference=ab initio prediction:Prodigal:002006,similar to AA sequence:UniProtKB:P9WN67;locus_tag=MPEAHAMD_00888;product=UDP-glucose 4-epimerase
NODE_3_length_342336_cov_83.078807	Prodigal:002006	CDS	188775	189935	.	+	0	ID=MPEAHAMD_00889;eC_number=2.6.1.102;Name=per;db_xref=COG:COG0399;gene=per;inference=ab initio prediction:Prodigal:002006,similar to AA sequence:UniProtKB:Q9A9H3;locus_tag=MPEAHAMD_00889;product=GDP-perosamine synthase
NODE_3_length_342336_cov_83.078807	Prodigal:002006	CDS	190795	191556	.	+	0	ID=MPEAHAMD_00890;Name=degU_1;db_xref=COG:COG2197;gene=degU_1;inference=ab initio prediction:Prodigal:002006,similar to AA sequence:UniProtKB:P13800;locus_tag=MPEAHAMD_00890;product=Transcriptional regulatory protein DegU
NODE_3_length_342336_cov_83.078807	Prodigal:002006	CDS	191982	193121	.	-	0	ID=MPEAHAMD_00891;inference=ab initio prediction:Prodigal:002006;locus_tag=MPEAHAMD_00891;product=hypothetical protein
NODE_3_length_342336_cov_83.078807	Prodigal:002006	CDS	193388	194461	.	+	0	ID=MPEAHAMD_00892;eC_number=2.4.1.250;Name=mshA_3;gene=mshA_3;inference=ab initio prediction:Prodigal:002006,protein motif:HAMAP:MF_01695;locus_tag=MPEAHAMD_00892;product=D-inositol-3-phosphate glycosyltransferase
NODE_3_length_342336_cov_83.078807	Prodigal:002006	CDS	194666	195865	.	-	0	ID=MPEAHAMD_00893;inference=ab initio prediction:Prodigal:002006;locus_tag=MPEAHAMD_00893;product=hypothetical protein
NODE_3_length_342336_cov_83.078807	Prodigal:002006	CDS	195943	196776	.	-	0	ID=MPEAHAMD_00894;eC_number=2.7.8.31;Name=wcaJ_1;db_xref=COG:COG2148;gene=wcaJ_1;inference=ab initio prediction:Prodigal:002006,similar to AA sequence:UniProtKB:P71241;locus_tag=MPEAHAMD_00894;product=UDP-glucose:undecaprenyl-phosphate glucose-1-phosphate transferase
NODE_3_length_342336_cov_83.078807	Prodigal:002006	CDS	197091	198476	.	+	0	ID=MPEAHAMD_00895;inference=ab initio prediction:Prodigal:002006;locus_tag=MPEAHAMD_00895;product=hypothetical protein
NODE_3_length_342336_cov_83.078807	Prodigal:002006	CDS	198628	199008	.	-	0	ID=MPEAHAMD_00896;inference=ab initio prediction:Prodigal:002006;locus_tag=MPEAHAMD_00896;product=hypothetical protein
NODE_3_length_342336_cov_83.078807	Prodigal:002006	CDS	199122	200342	.	+	0	ID=MPEAHAMD_00897;inference=ab initio prediction:Prodigal:002006;locus_tag=MPEAHAMD_00897;product=hypothetical protein
NODE_3_length_342336_cov_83.078807	Prodigal:002006	CDS	200428	201789	.	+	0	ID=MPEAHAMD_00898;db_xref=COG:COG1680;inference=ab initio prediction:Prodigal:002006,similar to AA sequence:UniProtKB:P9WLZ3;locus_tag=MPEAHAMD_00898;product=putative protein
NODE_3_length_342336_cov_83.078807	Prodigal:002006	CDS	201909	203078	.	+	0	ID=MPEAHAMD_00899;eC_number=3.5.1.32;Name=hipO_1;db_xref=COG:COG1473;gene=hipO_1;inference=ab initio prediction:Prodigal:002006,similar to AA sequence:UniProtKB:P45493;locus_tag=MPEAHAMD_00899;product=Hippurate hydrolase
NODE_3_length_342336_cov_83.078807	Prodigal:002006	CDS	203226	203657	.	+	0	ID=MPEAHAMD_00900;inference=ab initio prediction:Prodigal:002006;locus_tag=MPEAHAMD_00900;product=hypothetical protein
NODE_3_length_342336_cov_83.078807	Prodigal:002006	CDS	204058	206211	.	-	0	ID=MPEAHAMD_00901;inference=ab initio prediction:Prodigal:002006;locus_tag=MPEAHAMD_00901;product=hypothetical protein
NODE_3_length_342336_cov_83.078807	Prodigal:002006	CDS	206309	207679	.	-	0	ID=MPEAHAMD_00902;inference=ab initio prediction:Prodigal:002006;locus_tag=MPEAHAMD_00902;product=hypothetical protein
NODE_3_length_342336_cov_83.078807	Prodigal:002006	CDS	207673	208998	.	-	0	ID=MPEAHAMD_00903;inference=ab initio prediction:Prodigal:002006;locus_tag=MPEAHAMD_00903;product=hypothetical protein
NODE_3_length_342336_cov_83.078807	Prodigal:002006	CDS	208995	210008	.	-	0	ID=MPEAHAMD_00904;inference=ab initio prediction:Prodigal:002006;locus_tag=MPEAHAMD_00904;product=hypothetical protein
NODE_3_length_342336_cov_83.078807	Prodigal:002006	CDS	210208	211002	.	+	0	ID=MPEAHAMD_00905;inference=ab initio prediction:Prodigal:002006;locus_tag=MPEAHAMD_00905;product=hypothetical protein
NODE_3_length_342336_cov_83.078807	Prodigal:002006	CDS	210986	212107	.	+	0	ID=MPEAHAMD_00906;eC_number=2.4.1.250;Name=mshA_4;gene=mshA_4;inference=ab initio prediction:Prodigal:002006,protein motif:HAMAP:MF_01695;locus_tag=MPEAHAMD_00906;product=D-inositol-3-phosphate glycosyltransferase
NODE_3_length_342336_cov_83.078807	Prodigal:002006	CDS	212272	212529	.	+	0	ID=MPEAHAMD_00907;inference=ab initio prediction:Prodigal:002006;locus_tag=MPEAHAMD_00907;product=hypothetical protein
NODE_3_length_342336_cov_83.078807	Prodigal:002006	CDS	212774	214051	.	+	0	ID=MPEAHAMD_00908;eC_number=2.5.1.-;db_xref=COG:COG2873;inference=ab initio prediction:Prodigal:002006,similar to AA sequence:UniProtKB:Q9WZY4;locus_tag=MPEAHAMD_00908;product=O-acetyl-L-homoserine sulfhydrylase
NODE_3_length_342336_cov_83.078807	Prodigal:002006	CDS	214258	215457	.	+	0	ID=MPEAHAMD_00909;inference=ab initio prediction:Prodigal:002006;locus_tag=MPEAHAMD_00909;product=hypothetical protein
NODE_3_length_342336_cov_83.078807	Prodigal:002006	CDS	215608	216057	.	+	0	ID=MPEAHAMD_00910;eC_number=2.7.13.3;Name=rcsC_5;gene=rcsC_5;inference=ab initio prediction:Prodigal:002006,protein motif:HAMAP:MF_00979;locus_tag=MPEAHAMD_00910;product=Sensor histidine kinase RcsC
NODE_3_length_342336_cov_83.078807	Prodigal:002006	CDS	216083	217387	.	+	0	ID=MPEAHAMD_00911;eC_number=2.5.1.-;db_xref=COG:COG2873;inference=ab initio prediction:Prodigal:002006,similar to AA sequence:UniProtKB:Q9WZY4;locus_tag=MPEAHAMD_00911;product=O-acetyl-L-homoserine sulfhydrylase
NODE_3_length_342336_cov_83.078807	Prodigal:002006	CDS	217604	218164	.	+	0	ID=MPEAHAMD_00912;Name=ssb;gene=ssb;inference=ab initio prediction:Prodigal:002006,similar to AA sequence:UniProtKB:P25762;locus_tag=MPEAHAMD_00912;product=Single-stranded DNA-binding protein
NODE_3_length_342336_cov_83.078807	Prodigal:002006	CDS	218696	220870	.	-	0	ID=MPEAHAMD_00913;eC_number=2.3.3.9;Name=glcB;db_xref=COG:COG2225;gene=glcB;inference=ab initio prediction:Prodigal:002006,similar to AA sequence:UniProtKB:Q9I636;locus_tag=MPEAHAMD_00913;product=Malate synthase G
NODE_3_length_342336_cov_83.078807	Prodigal:002006	CDS	221137	221895	.	+	0	ID=MPEAHAMD_00914;inference=ab initio prediction:Prodigal:002006;locus_tag=MPEAHAMD_00914;product=hypothetical protein
NODE_3_length_342336_cov_83.078807	Prodigal:002006	CDS	221959	222900	.	-	0	ID=MPEAHAMD_00915;inference=ab initio prediction:Prodigal:002006;locus_tag=MPEAHAMD_00915;product=hypothetical protein
NODE_3_length_342336_cov_83.078807	Prodigal:002006	CDS	223156	223872	.	+	0	ID=MPEAHAMD_00916;inference=ab initio prediction:Prodigal:002006;locus_tag=MPEAHAMD_00916;product=hypothetical protein
NODE_3_length_342336_cov_83.078807	Prodigal:002006	CDS	224010	225119	.	-	0	ID=MPEAHAMD_00917;inference=ab initio prediction:Prodigal:002006;locus_tag=MPEAHAMD_00917;product=hypothetical protein
NODE_3_length_342336_cov_83.078807	Prodigal:002006	CDS	225257	227284	.	+	0	ID=MPEAHAMD_00918;Name=uvrC;db_xref=COG:COG0322;gene=uvrC;inference=ab initio prediction:Prodigal:002006,similar to AA sequence:UniProtKB:P0A8G0;locus_tag=MPEAHAMD_00918;product=UvrABC system protein C
NODE_3_length_342336_cov_83.078807	Prodigal:002006	CDS	227364	227963	.	+	0	ID=MPEAHAMD_00919;eC_number=2.7.8.5;Name=pgsA_2;db_xref=COG:COG0558;gene=pgsA_2;inference=ab initio prediction:Prodigal:002006,similar to AA sequence:UniProtKB:P0ABF8;locus_tag=MPEAHAMD_00919;product=CDP-diacylglycerol--glycerol-3-phosphate 3-phosphatidyltransferase
NODE_3_length_342336_cov_83.078807	Prodigal:002006	CDS	227974	228225	.	+	0	ID=MPEAHAMD_00920;Name=moaD;db_xref=COG:COG1977;gene=moaD;inference=ab initio prediction:Prodigal:002006,similar to AA sequence:UniProtKB:P30748;locus_tag=MPEAHAMD_00920;product=Molybdopterin synthase sulfur carrier subunit
NODE_3_length_342336_cov_83.078807	Prodigal:002006	CDS	228351	229397	.	+	0	ID=MPEAHAMD_00921;inference=ab initio prediction:Prodigal:002006;locus_tag=MPEAHAMD_00921;product=hypothetical protein
NODE_3_length_342336_cov_83.078807	Prodigal:002006	CDS	229407	230345	.	-	0	ID=MPEAHAMD_00922;Name=mntA;db_xref=COG:COG0803;gene=mntA;inference=ab initio prediction:Prodigal:002006,similar to AA sequence:UniProtKB:Q8Y653;locus_tag=MPEAHAMD_00922;product=Manganese-binding lipoprotein MntA
NODE_3_length_342336_cov_83.078807	Prodigal:002006	CDS	230584	231882	.	-	0	ID=MPEAHAMD_00923;db_xref=COG:COG2067;inference=ab initio prediction:Prodigal:002006,similar to AA sequence:UniProtKB:P80603;locus_tag=MPEAHAMD_00923;product=47 kDa outer membrane protein
NODE_3_length_342336_cov_83.078807	Prodigal:002006	CDS	232270	233154	.	+	0	ID=MPEAHAMD_00924;eC_number=4.3.2.3;inference=ab initio prediction:Prodigal:002006,similar to AA sequence:UniProtKB:Q39BA7;locus_tag=MPEAHAMD_00924;product=Ureidoglycolate lyase
NODE_3_length_342336_cov_83.078807	Prodigal:002006	CDS	233328	233954	.	+	0	ID=MPEAHAMD_00925;Name=narL;db_xref=COG:COG2197;gene=narL;inference=ab initio prediction:Prodigal:002006,similar to AA sequence:UniProtKB:P9WGM5;locus_tag=MPEAHAMD_00925;product=putative transcriptional regulatory protein NarL
NODE_3_length_342336_cov_83.078807	Prodigal:002006	CDS	234194	234559	.	+	0	ID=MPEAHAMD_00926;eC_number=4.2.2.-;Name=rlpA_1;gene=rlpA_1;inference=ab initio prediction:Prodigal:002006,protein motif:HAMAP:MF_02071;locus_tag=MPEAHAMD_00926;product=Endolytic peptidoglycan transglycosylase RlpA
NODE_3_length_342336_cov_83.078807	Prodigal:002006	CDS	235098	235337	.	+	0	ID=MPEAHAMD_00927;inference=ab initio prediction:Prodigal:002006;locus_tag=MPEAHAMD_00927;product=hypothetical protein
NODE_3_length_342336_cov_83.078807	Prodigal:002006	CDS	235817	237292	.	+	0	ID=MPEAHAMD_00928;Name=bdlA_2;db_xref=COG:COG0840;gene=bdlA_2;inference=ab initio prediction:Prodigal:002006,similar to AA sequence:UniProtKB:Q9I3S1;locus_tag=MPEAHAMD_00928;product=Biofilm dispersion protein BdlA
NODE_3_length_342336_cov_83.078807	Prodigal:002006	CDS	237628	237819	.	+	0	ID=MPEAHAMD_00929;inference=ab initio prediction:Prodigal:002006;locus_tag=MPEAHAMD_00929;product=hypothetical protein
NODE_3_length_342336_cov_83.078807	Prodigal:002006	CDS	238118	239152	.	+	0	ID=MPEAHAMD_00930;inference=ab initio prediction:Prodigal:002006;locus_tag=MPEAHAMD_00930;product=hypothetical protein
NODE_3_length_342336_cov_83.078807	Prodigal:002006	CDS	239204	239407	.	-	0	ID=MPEAHAMD_00931;inference=ab initio prediction:Prodigal:002006;locus_tag=MPEAHAMD_00931;product=hypothetical protein
NODE_3_length_342336_cov_83.078807	Prodigal:002006	CDS	239744	240694	.	+	0	ID=MPEAHAMD_00932;eC_number=2.4.2.53;Name=arnC_1;gene=arnC_1;inference=ab initio prediction:Prodigal:002006,protein motif:HAMAP:MF_01164;locus_tag=MPEAHAMD_00932;product=Undecaprenyl-phosphate 4-deoxy-4-formamido-L-arabinose transferase
NODE_3_length_342336_cov_83.078807	Prodigal:002006	CDS	240725	241858	.	-	0	ID=MPEAHAMD_00933;eC_number=2.7.1.170;Name=anmK;db_xref=COG:COG2377;gene=anmK;inference=ab initio prediction:Prodigal:002006,similar to AA sequence:UniProtKB:Q8EHB5;locus_tag=MPEAHAMD_00933;product=Anhydro-N-acetylmuramic acid kinase
NODE_3_length_342336_cov_83.078807	Prodigal:002006	CDS	242006	243280	.	+	0	ID=MPEAHAMD_00934;eC_number=6.1.1.1;Name=tyrS;db_xref=COG:COG0162;gene=tyrS;inference=ab initio prediction:Prodigal:002006,similar to AA sequence:UniProtKB:P0AGJ9;locus_tag=MPEAHAMD_00934;product=Tyrosine--tRNA ligase
NODE_3_length_342336_cov_83.078807	Prodigal:002006	CDS	243441	244253	.	-	0	ID=MPEAHAMD_00935;eC_number=4.3.1.17;Name=sdaA;db_xref=COG:COG1760;gene=sdaA;inference=ab initio prediction:Prodigal:002006,similar to AA sequence:UniProtKB:P9WGT5;locus_tag=MPEAHAMD_00935;product=L-serine dehydratase
NODE_3_length_342336_cov_83.078807	Prodigal:002006	CDS	244353	244571	.	-	0	ID=MPEAHAMD_00936;inference=ab initio prediction:Prodigal:002006;locus_tag=MPEAHAMD_00936;product=hypothetical protein
NODE_3_length_342336_cov_83.078807	Prodigal:002006	CDS	244733	245302	.	-	0	ID=MPEAHAMD_00937;inference=ab initio prediction:Prodigal:002006;locus_tag=MPEAHAMD_00937;product=hypothetical protein
NODE_3_length_342336_cov_83.078807	Prodigal:002006	CDS	245295	248279	.	-	0	ID=MPEAHAMD_00938;eC_number=1.5.3.1;Name=soxA_1;gene=soxA_1;inference=ab initio prediction:Prodigal:002006,similar to AA sequence:UniProtKB:Q46337;locus_tag=MPEAHAMD_00938;product=Sarcosine oxidase subunit alpha
NODE_3_length_342336_cov_83.078807	Prodigal:002006	CDS	248279	248569	.	-	0	ID=MPEAHAMD_00939;eC_number=1.5.3.1;Name=soxD;gene=soxD;inference=ab initio prediction:Prodigal:002006,similar to AA sequence:UniProtKB:Q46336;locus_tag=MPEAHAMD_00939;product=Sarcosine oxidase subunit delta
NODE_3_length_342336_cov_83.078807	Prodigal:002006	CDS	248602	249855	.	-	0	ID=MPEAHAMD_00940;eC_number=1.5.3.1;Name=soxB;gene=soxB;inference=ab initio prediction:Prodigal:002006,similar to AA sequence:UniProtKB:P40875;locus_tag=MPEAHAMD_00940;product=Sarcosine oxidase subunit beta
NODE_3_length_342336_cov_83.078807	Prodigal:002006	CDS	250100	251029	.	+	0	ID=MPEAHAMD_00941;inference=ab initio prediction:Prodigal:002006;locus_tag=MPEAHAMD_00941;product=hypothetical protein
NODE_3_length_342336_cov_83.078807	Prodigal:002006	CDS	251255	252331	.	-	0	ID=MPEAHAMD_00942;eC_number=1.3.1.-;Name=nemA_1;db_xref=COG:COG1902;gene=nemA_1;inference=ab initio prediction:Prodigal:002006,similar to AA sequence:UniProtKB:P77258;locus_tag=MPEAHAMD_00942;product=N-ethylmaleimide reductase
NODE_3_length_342336_cov_83.078807	Prodigal:002006	CDS	252371	253789	.	-	0	ID=MPEAHAMD_00943;inference=ab initio prediction:Prodigal:002006;locus_tag=MPEAHAMD_00943;product=hypothetical protein
NODE_3_length_342336_cov_83.078807	Prodigal:002006	CDS	254052	255284	.	-	0	ID=MPEAHAMD_00944;eC_number=1.4.3.19;Name=thiO_1;gene=thiO_1;inference=ab initio prediction:Prodigal:002006,similar to AA sequence:UniProtKB:Q88Q83;locus_tag=MPEAHAMD_00944;product=Glycine oxidase
NODE_3_length_342336_cov_83.078807	Prodigal:002006	CDS	255617	256129	.	+	0	ID=MPEAHAMD_00945;inference=ab initio prediction:Prodigal:002006;locus_tag=MPEAHAMD_00945;product=hypothetical protein
NODE_3_length_342336_cov_83.078807	Prodigal:002006	CDS	256305	256625	.	+	0	ID=MPEAHAMD_00946;inference=ab initio prediction:Prodigal:002006;locus_tag=MPEAHAMD_00946;product=hypothetical protein
NODE_3_length_342336_cov_83.078807	Prodigal:002006	CDS	256721	256864	.	+	0	ID=MPEAHAMD_00947;inference=ab initio prediction:Prodigal:002006;locus_tag=MPEAHAMD_00947;product=hypothetical protein
NODE_3_length_342336_cov_83.078807	Prodigal:002006	CDS	256911	257168	.	-	0	ID=MPEAHAMD_00948;inference=ab initio prediction:Prodigal:002006;locus_tag=MPEAHAMD_00948;product=hypothetical protein
NODE_3_length_342336_cov_83.078807	Prodigal:002006	CDS	257336	257701	.	+	0	ID=MPEAHAMD_00949;inference=ab initio prediction:Prodigal:002006;locus_tag=MPEAHAMD_00949;product=hypothetical protein
NODE_3_length_342336_cov_83.078807	Prodigal:002006	CDS	257996	258316	.	-	0	ID=MPEAHAMD_00950;inference=ab initio prediction:Prodigal:002006;locus_tag=MPEAHAMD_00950;product=hypothetical protein
NODE_3_length_342336_cov_83.078807	Prodigal:002006	CDS	258566	259036	.	-	0	ID=MPEAHAMD_00951;inference=ab initio prediction:Prodigal:002006;locus_tag=MPEAHAMD_00951;product=hypothetical protein
NODE_3_length_342336_cov_83.078807	Prodigal:002006	CDS	259175	259849	.	-	0	ID=MPEAHAMD_00952;inference=ab initio prediction:Prodigal:002006;locus_tag=MPEAHAMD_00952;product=hypothetical protein
NODE_3_length_342336_cov_83.078807	Prodigal:002006	CDS	260125	260955	.	+	0	ID=MPEAHAMD_00953;inference=ab initio prediction:Prodigal:002006;locus_tag=MPEAHAMD_00953;product=hypothetical protein
NODE_3_length_342336_cov_83.078807	Prodigal:002006	CDS	260945	261502	.	-	0	ID=MPEAHAMD_00954;eC_number=2.1.1.171;Name=rsmD;db_xref=COG:COG0742;gene=rsmD;inference=ab initio prediction:Prodigal:002006,similar to AA sequence:UniProtKB:P0ADX9;locus_tag=MPEAHAMD_00954;product=Ribosomal RNA small subunit methyltransferase D
NODE_3_length_342336_cov_83.078807	Prodigal:002006	CDS	261512	263527	.	-	0	ID=MPEAHAMD_00955;inference=ab initio prediction:Prodigal:002006;locus_tag=MPEAHAMD_00955;product=hypothetical protein
NODE_3_length_342336_cov_83.078807	Prodigal:002006	CDS	263572	264042	.	+	0	ID=MPEAHAMD_00956;eC_number=3.5.4.33;Name=tadA;db_xref=COG:COG0590;gene=tadA;inference=ab initio prediction:Prodigal:002006,similar to AA sequence:UniProtKB:A9CK16;locus_tag=MPEAHAMD_00956;product=tRNA-specific adenosine deaminase
NODE_3_length_342336_cov_83.078807	Prodigal:002006	CDS	264151	265485	.	+	0	ID=MPEAHAMD_00957;Name=mntH_1;gene=mntH_1;inference=ab initio prediction:Prodigal:002006,similar to AA sequence:UniProtKB:Q99UZ7;locus_tag=MPEAHAMD_00957;product=Divalent metal cation transporter MntH
NODE_3_length_342336_cov_83.078807	Prodigal:002006	CDS	265646	266503	.	+	0	ID=MPEAHAMD_00958;inference=ab initio prediction:Prodigal:002006;locus_tag=MPEAHAMD_00958;product=hypothetical protein
NODE_3_length_342336_cov_83.078807	Prodigal:002006	CDS	266785	268437	.	+	0	ID=MPEAHAMD_00959;eC_number=3.6.4.13;Name=dbpA;gene=dbpA;inference=ab initio prediction:Prodigal:002006,protein motif:HAMAP:MF_00965;locus_tag=MPEAHAMD_00959;product=ATP-dependent RNA helicase DbpA
NODE_3_length_342336_cov_83.078807	Prodigal:002006	CDS	268443	268781	.	-	0	ID=MPEAHAMD_00960;inference=ab initio prediction:Prodigal:002006;locus_tag=MPEAHAMD_00960;product=hypothetical protein
NODE_3_length_342336_cov_83.078807	Prodigal:002006	CDS	268931	269314	.	-	0	ID=MPEAHAMD_00961;inference=ab initio prediction:Prodigal:002006;locus_tag=MPEAHAMD_00961;product=hypothetical protein
NODE_3_length_342336_cov_83.078807	Prodigal:002006	CDS	269784	270230	.	-	0	ID=MPEAHAMD_00962;inference=ab initio prediction:Prodigal:002006;locus_tag=MPEAHAMD_00962;product=hypothetical protein
NODE_3_length_342336_cov_83.078807	Prodigal:002006	CDS	270439	270822	.	-	0	ID=MPEAHAMD_00963;inference=ab initio prediction:Prodigal:002006;locus_tag=MPEAHAMD_00963;product=hypothetical protein
NODE_3_length_342336_cov_83.078807	Prodigal:002006	CDS	270902	272347	.	-	0	ID=MPEAHAMD_00964;inference=ab initio prediction:Prodigal:002006;locus_tag=MPEAHAMD_00964;product=hypothetical protein
NODE_3_length_342336_cov_83.078807	Prodigal:002006	CDS	272348	273559	.	-	0	ID=MPEAHAMD_00965;inference=ab initio prediction:Prodigal:002006;locus_tag=MPEAHAMD_00965;product=hypothetical protein
NODE_3_length_342336_cov_83.078807	Prodigal:002006	CDS	273712	273921	.	+	0	ID=MPEAHAMD_00966;inference=ab initio prediction:Prodigal:002006;locus_tag=MPEAHAMD_00966;product=hypothetical protein
NODE_3_length_342336_cov_83.078807	Prodigal:002006	CDS	274100	275446	.	+	0	ID=MPEAHAMD_00967;eC_number=1.1.1.369;Name=iolG_1;gene=iolG_1;inference=ab initio prediction:Prodigal:002006,protein motif:HAMAP:MF_01671;locus_tag=MPEAHAMD_00967;product=Inositol 2-dehydrogenase/D-chiro-inositol 3-dehydrogenase
NODE_3_length_342336_cov_83.078807	Prodigal:002006	CDS	275484	275891	.	-	0	ID=MPEAHAMD_00968;eC_number=3.5.99.10;Name=yabJ_1;db_xref=COG:COG0251;gene=yabJ_1;inference=ab initio prediction:Prodigal:002006,similar to AA sequence:UniProtKB:P37552;locus_tag=MPEAHAMD_00968;product=2-iminobutanoate/2-iminopropanoate deaminase
NODE_3_length_342336_cov_83.078807	Prodigal:002006	CDS	275905	277056	.	-	0	ID=MPEAHAMD_00969;eC_number=4.3.1.27;Name=dthadh;gene=dthadh;inference=ab initio prediction:Prodigal:002006,similar to AA sequence:UniProtKB:B2DFG5;locus_tag=MPEAHAMD_00969;product=D-threo-3-hydroxyaspartate dehydratase
NODE_3_length_342336_cov_83.078807	Prodigal:002006	CDS	277161	278081	.	+	0	ID=MPEAHAMD_00970;Name=dmlR_2;gene=dmlR_2;inference=ab initio prediction:Prodigal:002006,similar to AA sequence:UniProtKB:P76250;locus_tag=MPEAHAMD_00970;product=HTH-type transcriptional regulator DmlR
NODE_3_length_342336_cov_83.078807	Prodigal:002006	CDS	278165	280345	.	+	0	ID=MPEAHAMD_00971;eC_number=1.8.1.8;Name=dsbD;gene=dsbD;inference=ab initio prediction:Prodigal:002006,protein motif:HAMAP:MF_00399;locus_tag=MPEAHAMD_00971;product=Thiol:disulfide interchange protein DsbD
NODE_3_length_342336_cov_83.078807	Prodigal:002006	CDS	280437	281627	.	+	0	ID=MPEAHAMD_00972;Name=ydhP_1;db_xref=COG:COG2814;gene=ydhP_1;inference=ab initio prediction:Prodigal:002006,similar to AA sequence:UniProtKB:P77389;locus_tag=MPEAHAMD_00972;product=Inner membrane transport protein YdhP
NODE_3_length_342336_cov_83.078807	Prodigal:002006	CDS	281692	282024	.	+	0	ID=MPEAHAMD_00973;Name=yhjQ_1;db_xref=COG:COG1145;gene=yhjQ_1;inference=ab initio prediction:Prodigal:002006,similar to AA sequence:UniProtKB:O07571;locus_tag=MPEAHAMD_00973;product=putative cysteine-rich protein YhjQ
NODE_3_length_342336_cov_83.078807	Prodigal:002006	CDS	282061	283068	.	-	0	ID=MPEAHAMD_00974;eC_number=1.3.1.87;Name=hcaB_1;gene=hcaB_1;inference=ab initio prediction:Prodigal:002006,protein motif:HAMAP:MF_01647;locus_tag=MPEAHAMD_00974;product=3-phenylpropionate-dihydrodiol/cinnamic acid-dihydrodiol dehydrogenase
NODE_3_length_342336_cov_83.078807	Prodigal:002006	CDS	283245	284186	.	+	0	ID=MPEAHAMD_00975;inference=ab initio prediction:Prodigal:002006;locus_tag=MPEAHAMD_00975;product=hypothetical protein
NODE_3_length_342336_cov_83.078807	Prodigal:002006	CDS	284183	284965	.	+	0	ID=MPEAHAMD_00976;Name=ssuC_2;db_xref=COG:COG0600;gene=ssuC_2;inference=ab initio prediction:Prodigal:002006,similar to AA sequence:UniProtKB:P40401;locus_tag=MPEAHAMD_00976;product=Putative aliphatic sulfonates transport permease protein SsuC
NODE_3_length_342336_cov_83.078807	Prodigal:002006	CDS	284965	285759	.	+	0	ID=MPEAHAMD_00977;eC_number=3.6.3.-;Name=ssuB_2;db_xref=COG:COG1116;gene=ssuB_2;inference=ab initio prediction:Prodigal:002006,similar to AA sequence:UniProtKB:P97027;locus_tag=MPEAHAMD_00977;product=Aliphatic sulfonates import ATP-binding protein SsuB
NODE_3_length_342336_cov_83.078807	Prodigal:002006	CDS	286471	287484	.	+	0	ID=MPEAHAMD_00978;eC_number=2.3.1.-;Name=pks5;db_xref=COG:COG3321;gene=pks5;inference=ab initio prediction:Prodigal:002006,similar to AA sequence:UniProtKB:A0R1E8;locus_tag=MPEAHAMD_00978;product=Mycocerosic acid synthase-like polyketide synthase
NODE_3_length_342336_cov_83.078807	Prodigal:002006	CDS	287529	288749	.	+	0	ID=MPEAHAMD_00979;eC_number=1.18.1.-;Name=thcD_1;gene=thcD_1;inference=ab initio prediction:Prodigal:002006,similar to AA sequence:UniProtKB:P43494;locus_tag=MPEAHAMD_00979;product=Rhodocoxin reductase
NODE_3_length_342336_cov_83.078807	Prodigal:002006	CDS	288799	289092	.	-	0	ID=MPEAHAMD_00980;inference=ab initio prediction:Prodigal:002006;locus_tag=MPEAHAMD_00980;product=hypothetical protein
NODE_3_length_342336_cov_83.078807	Prodigal:002006	CDS	289359	289847	.	+	0	ID=MPEAHAMD_00981;inference=ab initio prediction:Prodigal:002006;locus_tag=MPEAHAMD_00981;product=hypothetical protein
NODE_3_length_342336_cov_83.078807	Prodigal:002006	CDS	290044	291183	.	+	0	ID=MPEAHAMD_00982;Name=braC_2;db_xref=COG:COG0683;gene=braC_2;inference=ab initio prediction:Prodigal:002006,similar to AA sequence:UniProtKB:P21175;locus_tag=MPEAHAMD_00982;product=Leucine-%2C isoleucine-%2C valine-%2C threonine-%2C and alanine-binding protein
NODE_3_length_342336_cov_83.078807	Prodigal:002006	CDS	291400	292281	.	+	0	ID=MPEAHAMD_00983;Name=livH_4;db_xref=COG:COG0559;gene=livH_4;inference=ab initio prediction:Prodigal:002006,similar to AA sequence:UniProtKB:P0AEX7;locus_tag=MPEAHAMD_00983;product=High-affinity branched-chain amino acid transport system permease protein LivH
NODE_3_length_342336_cov_83.078807	Prodigal:002006	CDS	292287	293126	.	+	0	ID=MPEAHAMD_00984;inference=ab initio prediction:Prodigal:002006;locus_tag=MPEAHAMD_00984;product=hypothetical protein
NODE_3_length_342336_cov_83.078807	Prodigal:002006	CDS	293132	293926	.	+	0	ID=MPEAHAMD_00985;eC_number=3.6.3.-;Name=lptB_3;db_xref=COG:COG1137;gene=lptB_3;inference=ab initio prediction:Prodigal:002006,similar to AA sequence:UniProtKB:P45073;locus_tag=MPEAHAMD_00985;product=Lipopolysaccharide export system ATP-binding protein LptB
NODE_3_length_342336_cov_83.078807	Prodigal:002006	CDS	293923	294657	.	+	0	ID=MPEAHAMD_00986;Name=livF_4;db_xref=COG:COG0410;gene=livF_4;inference=ab initio prediction:Prodigal:002006,similar to AA sequence:UniProtKB:P22731;locus_tag=MPEAHAMD_00986;product=High-affinity branched-chain amino acid transport ATP-binding protein LivF
NODE_3_length_342336_cov_83.078807	Prodigal:002006	CDS	294671	296776	.	-	0	ID=MPEAHAMD_00987;eC_number=2.4.1.129;Name=mtgA_1;gene=mtgA_1;inference=ab initio prediction:Prodigal:002006,protein motif:HAMAP:MF_00766;locus_tag=MPEAHAMD_00987;product=Biosynthetic peptidoglycan transglycosylase
NODE_3_length_342336_cov_83.078807	Prodigal:002006	CDS	297103	298383	.	+	0	ID=MPEAHAMD_00988;inference=ab initio prediction:Prodigal:002006;locus_tag=MPEAHAMD_00988;product=hypothetical protein
NODE_3_length_342336_cov_83.078807	Prodigal:002006	CDS	298775	300409	.	+	0	ID=MPEAHAMD_00989;eC_number=2.7.-.-;Name=ubiB_1;db_xref=COG:COG0661;gene=ubiB_1;inference=ab initio prediction:Prodigal:002006,similar to AA sequence:UniProtKB:P0A6A0;locus_tag=MPEAHAMD_00989;product=putative protein kinase UbiB
NODE_3_length_342336_cov_83.078807	Prodigal:002006	CDS	300470	300667	.	-	0	ID=MPEAHAMD_00990;inference=ab initio prediction:Prodigal:002006;locus_tag=MPEAHAMD_00990;product=hypothetical protein
NODE_3_length_342336_cov_83.078807	Prodigal:002006	CDS	301238	301762	.	+	0	ID=MPEAHAMD_00991;inference=ab initio prediction:Prodigal:002006;locus_tag=MPEAHAMD_00991;product=hypothetical protein
NODE_3_length_342336_cov_83.078807	Prodigal:002006	CDS	302070	302414	.	+	0	ID=MPEAHAMD_00992;inference=ab initio prediction:Prodigal:002006;locus_tag=MPEAHAMD_00992;product=hypothetical protein
NODE_3_length_342336_cov_83.078807	Aragorn:001002	tRNA	302505	302594	.	+	.	ID=MPEAHAMD_00993;inference=COORDINATES:profile:Aragorn:001002;locus_tag=MPEAHAMD_00993;product=tRNA-Ser(cga)
NODE_3_length_342336_cov_83.078807	Prodigal:002006	CDS	302710	303552	.	+	0	ID=MPEAHAMD_00994;inference=ab initio prediction:Prodigal:002006;locus_tag=MPEAHAMD_00994;product=hypothetical protein
NODE_3_length_342336_cov_83.078807	Prodigal:002006	CDS	303937	306087	.	+	0	ID=MPEAHAMD_00995;eC_number=2.7.13.3;Name=rcsC_6;gene=rcsC_6;inference=ab initio prediction:Prodigal:002006,protein motif:HAMAP:MF_00979;locus_tag=MPEAHAMD_00995;product=Sensor histidine kinase RcsC
NODE_3_length_342336_cov_83.078807	Prodigal:002006	CDS	306137	306469	.	+	0	ID=MPEAHAMD_00996;inference=ab initio prediction:Prodigal:002006;locus_tag=MPEAHAMD_00996;product=hypothetical protein
NODE_3_length_342336_cov_83.078807	Prodigal:002006	CDS	306906	307139	.	+	0	ID=MPEAHAMD_00997;inference=ab initio prediction:Prodigal:002006;locus_tag=MPEAHAMD_00997;product=hypothetical protein
NODE_3_length_342336_cov_83.078807	Prodigal:002006	CDS	307064	307276	.	-	0	ID=MPEAHAMD_00998;inference=ab initio prediction:Prodigal:002006;locus_tag=MPEAHAMD_00998;product=hypothetical protein
NODE_3_length_342336_cov_83.078807	Prodigal:002006	CDS	307337	307690	.	+	0	ID=MPEAHAMD_00999;inference=ab initio prediction:Prodigal:002006;locus_tag=MPEAHAMD_00999;product=hypothetical protein
NODE_3_length_342336_cov_83.078807	Prodigal:002006	CDS	307880	308284	.	+	0	ID=MPEAHAMD_01000;Name=tmoT_1;gene=tmoT_1;inference=ab initio prediction:Prodigal:002006,similar to AA sequence:UniProtKB:Q8KR08;locus_tag=MPEAHAMD_01000;product=Response regulator protein TmoT
NODE_3_length_342336_cov_83.078807	Prodigal:002006	CDS	308349	308981	.	-	0	ID=MPEAHAMD_01001;Name=todT;gene=todT;inference=ab initio prediction:Prodigal:002006,similar to AA sequence:UniProtKB:I7CA98;locus_tag=MPEAHAMD_01001;product=Response regulator protein TodT
NODE_3_length_342336_cov_83.078807	Prodigal:002006	CDS	308978	310873	.	-	0	ID=MPEAHAMD_01002;eC_number=2.7.-.-;Name=sasA_4;gene=sasA_4;inference=ab initio prediction:Prodigal:002006,protein motif:HAMAP:MF_01837;locus_tag=MPEAHAMD_01002;product=Adaptive-response sensory-kinase SasA
NODE_3_length_342336_cov_83.078807	Prodigal:002006	CDS	310857	311192	.	-	0	ID=MPEAHAMD_01003;inference=ab initio prediction:Prodigal:002006;locus_tag=MPEAHAMD_01003;product=hypothetical protein
NODE_3_length_342336_cov_83.078807	Prodigal:002006	CDS	311786	312115	.	+	0	ID=MPEAHAMD_01004;inference=ab initio prediction:Prodigal:002006;locus_tag=MPEAHAMD_01004;product=hypothetical protein
NODE_3_length_342336_cov_83.078807	Prodigal:002006	CDS	312208	313365	.	+	0	ID=MPEAHAMD_01005;Name=mdtA_1;gene=mdtA_1;inference=ab initio prediction:Prodigal:002006,similar to AA sequence:UniProtKB:P76397;locus_tag=MPEAHAMD_01005;product=Multidrug resistance protein MdtA
NODE_3_length_342336_cov_83.078807	Prodigal:002006	CDS	313362	316487	.	+	0	ID=MPEAHAMD_01006;Name=mdtB_1;gene=mdtB_1;inference=ab initio prediction:Prodigal:002006,similar to AA sequence:UniProtKB:B7MWY8;locus_tag=MPEAHAMD_01006;product=Multidrug resistance protein MdtB
NODE_3_length_342336_cov_83.078807	Prodigal:002006	CDS	316565	317677	.	+	0	ID=MPEAHAMD_01007;eC_number=1.11.1.-;Name=srpA_1;db_xref=COG:COG0753;gene=srpA_1;inference=ab initio prediction:Prodigal:002006,similar to AA sequence:UniProtKB:Q55025;locus_tag=MPEAHAMD_01007;product=Catalase-related peroxidase
NODE_3_length_342336_cov_83.078807	Prodigal:002006	CDS	317674	318228	.	+	0	ID=MPEAHAMD_01008;Name=yceJ_2;db_xref=COG:COG3038;gene=yceJ_2;inference=ab initio prediction:Prodigal:002006,similar to AA sequence:UniProtKB:P75925;locus_tag=MPEAHAMD_01008;product=Cytochrome b561 
NODE_3_length_342336_cov_83.078807	Prodigal:002006	CDS	318277	320577	.	-	0	ID=MPEAHAMD_01009;Name=ydeP_3;db_xref=COG:COG0243;gene=ydeP_3;inference=ab initio prediction:Prodigal:002006,similar to AA sequence:UniProtKB:P77561;locus_tag=MPEAHAMD_01009;product=Protein YdeP
NODE_3_length_342336_cov_83.078807	Prodigal:002006	CDS	320614	321858	.	-	0	ID=MPEAHAMD_01010;eC_number=4.1.1.2;Name=oxdD_1;db_xref=COG:COG2140;gene=oxdD_1;inference=ab initio prediction:Prodigal:002006,similar to AA sequence:UniProtKB:O34767;locus_tag=MPEAHAMD_01010;product=Oxalate decarboxylase OxdD
NODE_3_length_342336_cov_83.078807	Prodigal:002006	CDS	321944	322750	.	-	0	ID=MPEAHAMD_01011;eC_number=4.1.1.4;Name=adc_1;gene=adc_1;inference=ab initio prediction:Prodigal:002006,protein motif:HAMAP:MF_00597;locus_tag=MPEAHAMD_01011;product=acetoacetate decarboxylase
NODE_3_length_342336_cov_83.078807	Prodigal:002006	CDS	322885	323886	.	-	0	ID=MPEAHAMD_01012;Name=aaeA_3;gene=aaeA_3;inference=ab initio prediction:Prodigal:002006,protein motif:HAMAP:MF_01544;locus_tag=MPEAHAMD_01012;product=p-hydroxybenzoic acid efflux pump subunit AaeA
NODE_3_length_342336_cov_83.078807	Prodigal:002006	CDS	323886	324209	.	-	0	ID=MPEAHAMD_01013;inference=ab initio prediction:Prodigal:002006;locus_tag=MPEAHAMD_01013;product=hypothetical protein
NODE_3_length_342336_cov_83.078807	Prodigal:002006	CDS	324348	325340	.	-	0	ID=MPEAHAMD_01014;eC_number=7.1.1.7;Name=cydB;db_xref=COG:COG1294;gene=cydB;inference=ab initio prediction:Prodigal:002006,similar to AA sequence:UniProtKB:P0ABK2;locus_tag=MPEAHAMD_01014;product=Cytochrome bd-I ubiquinol oxidase subunit 2
NODE_3_length_342336_cov_83.078807	Prodigal:002006	CDS	325337	326737	.	-	0	ID=MPEAHAMD_01015;eC_number=7.1.1.7;Name=cydA_1;db_xref=COG:COG1271;gene=cydA_1;inference=ab initio prediction:Prodigal:002006,similar to AA sequence:UniProtKB:P0ABJ9;locus_tag=MPEAHAMD_01015;product=Cytochrome bd-I ubiquinol oxidase subunit 1
NODE_3_length_342336_cov_83.078807	Prodigal:002006	CDS	326803	328539	.	-	0	ID=MPEAHAMD_01016;eC_number=1.2.5.1;Name=poxB_2;db_xref=COG:COG0028;gene=poxB_2;inference=ab initio prediction:Prodigal:002006,similar to AA sequence:UniProtKB:P07003;locus_tag=MPEAHAMD_01016;product=Pyruvate dehydrogenase [ubiquinone]
NODE_3_length_342336_cov_83.078807	Prodigal:002006	CDS	328982	329920	.	-	0	ID=MPEAHAMD_01017;inference=ab initio prediction:Prodigal:002006;locus_tag=MPEAHAMD_01017;product=hypothetical protein
NODE_3_length_342336_cov_83.078807	Prodigal:002006	CDS	330147	330443	.	+	0	ID=MPEAHAMD_01018;inference=ab initio prediction:Prodigal:002006;locus_tag=MPEAHAMD_01018;product=hypothetical protein
NODE_3_length_342336_cov_83.078807	Prodigal:002006	CDS	330512	333640	.	+	0	ID=MPEAHAMD_01019;Name=tolB_1;gene=tolB_1;inference=ab initio prediction:Prodigal:002006,protein motif:HAMAP:MF_00671;locus_tag=MPEAHAMD_01019;product=Tol-Pal system protein TolB
NODE_3_length_342336_cov_83.078807	Prodigal:002006	CDS	333782	335968	.	-	0	ID=MPEAHAMD_01020;eC_number=3.6.4.-;Name=priA;db_xref=COG:COG1198;gene=priA;inference=ab initio prediction:Prodigal:002006,similar to AA sequence:UniProtKB:P17888;locus_tag=MPEAHAMD_01020;product=Primosomal protein N'
NODE_3_length_342336_cov_83.078807	Prodigal:002006	CDS	336026	336409	.	-	0	ID=MPEAHAMD_01021;inference=ab initio prediction:Prodigal:002006;locus_tag=MPEAHAMD_01021;product=hypothetical protein
NODE_3_length_342336_cov_83.078807	Prodigal:002006	CDS	336576	337919	.	+	0	ID=MPEAHAMD_01022;Name=mntH_2;db_xref=COG:COG1914;gene=mntH_2;inference=ab initio prediction:Prodigal:002006,similar to AA sequence:UniProtKB:Q9RPF4;locus_tag=MPEAHAMD_01022;product=Divalent metal cation transporter MntH
NODE_3_length_342336_cov_83.078807	Prodigal:002006	CDS	337909	338532	.	-	0	ID=MPEAHAMD_01023;eC_number=2.3.1.89;Name=dapH_2;gene=dapH_2;inference=ab initio prediction:Prodigal:002006,protein motif:HAMAP:MF_01691;locus_tag=MPEAHAMD_01023;product=2%2C3%2C4%2C5-tetrahydropyridine-2%2C6-dicarboxylate N-acetyltransferase
NODE_3_length_342336_cov_83.078807	Prodigal:002006	CDS	338605	340938	.	+	0	ID=MPEAHAMD_01024;eC_number=1.1.1.39;Name=dme;db_xref=COG:COG0280;gene=dme;inference=ab initio prediction:Prodigal:002006,similar to AA sequence:UniProtKB:O30807;locus_tag=MPEAHAMD_01024;product=NAD-dependent malic enzyme
NODE_4_length_312233_cov_81.492507	Prodigal:002006	CDS	1035	1976	.	-	0	ID=MPEAHAMD_01025;Name=cynR_1;gene=cynR_1;inference=ab initio prediction:Prodigal:002006,similar to AA sequence:UniProtKB:P27111;locus_tag=MPEAHAMD_01025;product=HTH-type transcriptional regulator CynR
NODE_4_length_312233_cov_81.492507	Prodigal:002006	CDS	2177	3052	.	+	0	ID=MPEAHAMD_01026;eC_number=1.1.1.291;Name=Hgd_1;gene=Hgd_1;inference=ab initio prediction:Prodigal:002006,similar to AA sequence:UniProtKB:Q0QLF5;locus_tag=MPEAHAMD_01026;product=2-(hydroxymethyl)glutarate dehydrogenase
NODE_4_length_312233_cov_81.492507	Prodigal:002006	CDS	3069	4637	.	+	0	ID=MPEAHAMD_01027;eC_number=1.2.1.8;Name=gbsA;db_xref=COG:COG1012;gene=gbsA;inference=ab initio prediction:Prodigal:002006,similar to AA sequence:UniProtKB:P71016;locus_tag=MPEAHAMD_01027;product=Betaine aldehyde dehydrogenase
NODE_4_length_312233_cov_81.492507	Prodigal:002006	CDS	5021	5539	.	+	0	ID=MPEAHAMD_01028;inference=ab initio prediction:Prodigal:002006;locus_tag=MPEAHAMD_01028;product=hypothetical protein
NODE_4_length_312233_cov_81.492507	Prodigal:002006	CDS	5578	5784	.	+	0	ID=MPEAHAMD_01029;inference=ab initio prediction:Prodigal:002006;locus_tag=MPEAHAMD_01029;product=hypothetical protein
NODE_4_length_312233_cov_81.492507	Prodigal:002006	CDS	6009	6203	.	-	0	ID=MPEAHAMD_01030;inference=ab initio prediction:Prodigal:002006;locus_tag=MPEAHAMD_01030;product=hypothetical protein
NODE_4_length_312233_cov_81.492507	Prodigal:002006	CDS	6507	6725	.	+	0	ID=MPEAHAMD_01031;inference=ab initio prediction:Prodigal:002006;locus_tag=MPEAHAMD_01031;product=hypothetical protein
NODE_4_length_312233_cov_81.492507	Prodigal:002006	CDS	6821	9808	.	+	0	ID=MPEAHAMD_01032;inference=ab initio prediction:Prodigal:002006;locus_tag=MPEAHAMD_01032;product=hypothetical protein
NODE_4_length_312233_cov_81.492507	Prodigal:002006	CDS	9805	10251	.	+	0	ID=MPEAHAMD_01033;db_xref=COG:COG0664;inference=ab initio prediction:Prodigal:002006,similar to AA sequence:UniProtKB:P9WIY7;locus_tag=MPEAHAMD_01033;product=putative NTE family protein
NODE_4_length_312233_cov_81.492507	Prodigal:002006	CDS	10317	11078	.	+	0	ID=MPEAHAMD_01034;eC_number=1.1.1.100;Name=fabG_5;gene=fabG_5;inference=ab initio prediction:Prodigal:002006,similar to AA sequence:UniProtKB:P50941;locus_tag=MPEAHAMD_01034;product=3-oxoacyl-[acyl-carrier-protein] reductase FabG
NODE_4_length_312233_cov_81.492507	Prodigal:002006	CDS	11082	12356	.	-	0	ID=MPEAHAMD_01035;inference=ab initio prediction:Prodigal:002006;locus_tag=MPEAHAMD_01035;product=hypothetical protein
NODE_4_length_312233_cov_81.492507	Prodigal:002006	CDS	12516	12959	.	-	0	ID=MPEAHAMD_01036;db_xref=COG:COG0346;inference=ab initio prediction:Prodigal:002006,similar to AA sequence:UniProtKB:Q8ZM36;locus_tag=MPEAHAMD_01036;product=Virulence protein
NODE_4_length_312233_cov_81.492507	Prodigal:002006	CDS	13055	14293	.	-	0	ID=MPEAHAMD_01037;inference=ab initio prediction:Prodigal:002006;locus_tag=MPEAHAMD_01037;product=hypothetical protein
NODE_4_length_312233_cov_81.492507	Prodigal:002006	CDS	14519	15514	.	-	0	ID=MPEAHAMD_01038;inference=ab initio prediction:Prodigal:002006;locus_tag=MPEAHAMD_01038;product=hypothetical protein
NODE_4_length_312233_cov_81.492507	Prodigal:002006	CDS	15693	16838	.	-	0	ID=MPEAHAMD_01039;db_xref=COG:COG4307;inference=ab initio prediction:Prodigal:002006,similar to AA sequence:UniProtKB:P9WL95;locus_tag=MPEAHAMD_01039;product=putative protein
NODE_4_length_312233_cov_81.492507	Prodigal:002006	CDS	17417	19960	.	+	0	ID=MPEAHAMD_01040;inference=ab initio prediction:Prodigal:002006;locus_tag=MPEAHAMD_01040;product=hypothetical protein
NODE_4_length_312233_cov_81.492507	Prodigal:002006	CDS	20230	21897	.	+	0	ID=MPEAHAMD_01041;eC_number=2.2.1.6;Name=ilvX;db_xref=COG:COG0028;gene=ilvX;inference=ab initio prediction:Prodigal:002006,similar to AA sequence:UniProtKB:O53554;locus_tag=MPEAHAMD_01041;product=Putative acetolactate synthase large subunit IlvX
NODE_4_length_312233_cov_81.492507	Prodigal:002006	CDS	22425	23096	.	+	0	ID=MPEAHAMD_01042;inference=ab initio prediction:Prodigal:002006;locus_tag=MPEAHAMD_01042;product=hypothetical protein
NODE_4_length_312233_cov_81.492507	Prodigal:002006	CDS	23207	24010	.	-	0	ID=MPEAHAMD_01043;Name=phyR;gene=phyR;inference=ab initio prediction:Prodigal:002006,similar to AA sequence:UniProtKB:Q0PEV3;locus_tag=MPEAHAMD_01043;product=Phyllosphere-induced regulator PhyR
NODE_4_length_312233_cov_81.492507	Prodigal:002006	CDS	24200	24439	.	+	0	ID=MPEAHAMD_01044;inference=ab initio prediction:Prodigal:002006;locus_tag=MPEAHAMD_01044;product=hypothetical protein
NODE_4_length_312233_cov_81.492507	Prodigal:002006	CDS	24533	24709	.	-	0	ID=MPEAHAMD_01045;inference=ab initio prediction:Prodigal:002006;locus_tag=MPEAHAMD_01045;product=hypothetical protein
NODE_4_length_312233_cov_81.492507	Prodigal:002006	CDS	24914	25111	.	+	0	ID=MPEAHAMD_01046;inference=ab initio prediction:Prodigal:002006;locus_tag=MPEAHAMD_01046;product=hypothetical protein
NODE_4_length_312233_cov_81.492507	Prodigal:002006	CDS	25267	25470	.	-	0	ID=MPEAHAMD_01047;inference=ab initio prediction:Prodigal:002006;locus_tag=MPEAHAMD_01047;product=hypothetical protein
NODE_4_length_312233_cov_81.492507	Prodigal:002006	CDS	25685	27358	.	-	0	ID=MPEAHAMD_01048;Name=recN;db_xref=COG:COG0497;gene=recN;inference=ab initio prediction:Prodigal:002006,similar to AA sequence:UniProtKB:P05824;locus_tag=MPEAHAMD_01048;product=DNA repair protein RecN
NODE_4_length_312233_cov_81.492507	Prodigal:002006	CDS	27471	28373	.	-	0	ID=MPEAHAMD_01049;Name=bamD;db_xref=COG:COG4105;gene=bamD;inference=ab initio prediction:Prodigal:002006,similar to AA sequence:UniProtKB:Q9K0B1;locus_tag=MPEAHAMD_01049;product=Outer membrane protein assembly factor BamD
NODE_4_length_312233_cov_81.492507	Prodigal:002006	CDS	28626	29573	.	-	0	ID=MPEAHAMD_01050;eC_number=3.5.1.108;Name=lpxC_1;db_xref=COG:COG0774;gene=lpxC_1;inference=ab initio prediction:Prodigal:002006,similar to AA sequence:UniProtKB:P0A725;locus_tag=MPEAHAMD_01050;product=UDP-3-O-acyl-N-acetylglucosamine deacetylase
NODE_4_length_312233_cov_81.492507	Prodigal:002006	CDS	29980	31818	.	-	0	ID=MPEAHAMD_01051;Name=ftsZ;gene=ftsZ;inference=ab initio prediction:Prodigal:002006,protein motif:HAMAP:MF_00909;locus_tag=MPEAHAMD_01051;product=Cell division protein FtsZ
NODE_4_length_312233_cov_81.492507	Prodigal:002006	CDS	31934	33259	.	-	0	ID=MPEAHAMD_01052;Name=ftsA;db_xref=COG:COG0849;gene=ftsA;inference=ab initio prediction:Prodigal:002006,similar to AA sequence:UniProtKB:P0ABH0;locus_tag=MPEAHAMD_01052;product=Cell division protein FtsA
NODE_4_length_312233_cov_81.492507	Prodigal:002006	CDS	33363	34286	.	-	0	ID=MPEAHAMD_01053;Name=ftsQ;gene=ftsQ;inference=ab initio prediction:Prodigal:002006,protein motif:HAMAP:MF_00911;locus_tag=MPEAHAMD_01053;product=Cell division protein FtsQ
NODE_4_length_312233_cov_81.492507	Prodigal:002006	CDS	34861	35778	.	-	0	ID=MPEAHAMD_01054;eC_number=1.3.1.98;Name=murB;db_xref=COG:COG0812;gene=murB;inference=ab initio prediction:Prodigal:002006,similar to AA sequence:UniProtKB:Q65JX9;locus_tag=MPEAHAMD_01054;product=UDP-N-acetylenolpyruvoylglucosamine reductase
NODE_4_length_312233_cov_81.492507	Prodigal:002006	CDS	35853	36107	.	+	0	ID=MPEAHAMD_01055;inference=ab initio prediction:Prodigal:002006;locus_tag=MPEAHAMD_01055;product=hypothetical protein
NODE_4_length_312233_cov_81.492507	Prodigal:002006	CDS	36118	36501	.	+	0	ID=MPEAHAMD_01056;inference=ab initio prediction:Prodigal:002006;locus_tag=MPEAHAMD_01056;product=hypothetical protein
NODE_4_length_312233_cov_81.492507	Prodigal:002006	CDS	36512	37927	.	-	0	ID=MPEAHAMD_01057;eC_number=6.3.2.8;Name=murC;db_xref=COG:COG0773;gene=murC;inference=ab initio prediction:Prodigal:002006,similar to AA sequence:UniProtKB:Q9HW02;locus_tag=MPEAHAMD_01057;product=UDP-N-acetylmuramate--L-alanine ligase
NODE_4_length_312233_cov_81.492507	Prodigal:002006	CDS	38001	39116	.	-	0	ID=MPEAHAMD_01058;eC_number=2.4.1.227;Name=murG_1;db_xref=COG:COG0707;gene=murG_1;inference=ab initio prediction:Prodigal:002006,similar to AA sequence:UniProtKB:Q9HW01;locus_tag=MPEAHAMD_01058;product=UDP-N-acetylglucosamine--N-acetylmuramyl-(pentapeptide) pyrophosphoryl-undecaprenol N-acetylglucosamine transferase
NODE_4_length_312233_cov_81.492507	Prodigal:002006	CDS	39224	40363	.	-	0	ID=MPEAHAMD_01059;eC_number=2.4.1.129;Name=ftsW;gene=ftsW;inference=ab initio prediction:Prodigal:002006,similar to AA sequence:UniProtKB:B8H092;locus_tag=MPEAHAMD_01059;product=putative peptidoglycan glycosyltransferase FtsW
NODE_4_length_312233_cov_81.492507	Prodigal:002006	CDS	40517	40759	.	-	0	ID=MPEAHAMD_01060;inference=ab initio prediction:Prodigal:002006;locus_tag=MPEAHAMD_01060;product=hypothetical protein
NODE_4_length_312233_cov_81.492507	Prodigal:002006	CDS	41897	42535	.	-	0	ID=MPEAHAMD_01061;inference=ab initio prediction:Prodigal:002006;locus_tag=MPEAHAMD_01061;product=hypothetical protein
NODE_4_length_312233_cov_81.492507	Prodigal:002006	CDS	43065	44378	.	+	0	ID=MPEAHAMD_01062;Name=mdtA_2;gene=mdtA_2;inference=ab initio prediction:Prodigal:002006,protein motif:HAMAP:MF_01422;locus_tag=MPEAHAMD_01062;product=Multidrug resistance protein MdtA
NODE_4_length_312233_cov_81.492507	Prodigal:002006	CDS	44449	47586	.	+	0	ID=MPEAHAMD_01063;Name=czcA_1;gene=czcA_1;inference=ab initio prediction:Prodigal:002006,similar to AA sequence:UniProtKB:P13511;locus_tag=MPEAHAMD_01063;product=Cobalt-zinc-cadmium resistance protein CzcA
NODE_4_length_312233_cov_81.492507	Prodigal:002006	CDS	47592	49322	.	+	0	ID=MPEAHAMD_01064;Name=oprM_1;db_xref=COG:COG1538;gene=oprM_1;inference=ab initio prediction:Prodigal:002006,similar to AA sequence:UniProtKB:Q51487;locus_tag=MPEAHAMD_01064;product=Outer membrane protein OprM
NODE_4_length_312233_cov_81.492507	Prodigal:002006	CDS	49424	50431	.	+	0	ID=MPEAHAMD_01065;Name=yedI;db_xref=COG:COG2354;gene=yedI;inference=ab initio prediction:Prodigal:002006,similar to AA sequence:UniProtKB:P46125;locus_tag=MPEAHAMD_01065;product=Inner membrane protein YedI
NODE_4_length_312233_cov_81.492507	Prodigal:002006	CDS	50606	52687	.	+	0	ID=MPEAHAMD_01066;eC_number=2.4.1.129;Name=mtgA_2;gene=mtgA_2;inference=ab initio prediction:Prodigal:002006,protein motif:HAMAP:MF_00766;locus_tag=MPEAHAMD_01066;product=Biosynthetic peptidoglycan transglycosylase
NODE_4_length_312233_cov_81.492507	Prodigal:002006	CDS	52852	54843	.	+	0	ID=MPEAHAMD_01067;inference=ab initio prediction:Prodigal:002006;locus_tag=MPEAHAMD_01067;product=hypothetical protein
NODE_4_length_312233_cov_81.492507	Prodigal:002006	CDS	54955	55746	.	+	0	ID=MPEAHAMD_01068;eC_number=3.1.3.15;Name=hisN;db_xref=COG:COG0483;gene=hisN;inference=ab initio prediction:Prodigal:002006,similar to AA sequence:UniProtKB:Q8NS80;locus_tag=MPEAHAMD_01068;product=Histidinol-phosphatase
NODE_4_length_312233_cov_81.492507	Prodigal:002006	CDS	55842	56966	.	-	0	ID=MPEAHAMD_01069;eC_number=1.1.-.-;Name=yajO_1;db_xref=COG:COG0667;gene=yajO_1;inference=ab initio prediction:Prodigal:002006,similar to AA sequence:UniProtKB:P77735;locus_tag=MPEAHAMD_01069;product=1-deoxyxylulose-5-phosphate synthase YajO
NODE_4_length_312233_cov_81.492507	Prodigal:002006	CDS	57062	57949	.	+	0	ID=MPEAHAMD_01070;Name=pgrR_1;gene=pgrR_1;inference=ab initio prediction:Prodigal:002006,similar to AA sequence:UniProtKB:P77333;locus_tag=MPEAHAMD_01070;product=HTH-type transcriptional regulator PgrR
NODE_4_length_312233_cov_81.492507	Prodigal:002006	CDS	57965	58960	.	-	0	ID=MPEAHAMD_01071;inference=ab initio prediction:Prodigal:002006;locus_tag=MPEAHAMD_01071;product=hypothetical protein
NODE_4_length_312233_cov_81.492507	Prodigal:002006	CDS	59207	59671	.	+	0	ID=MPEAHAMD_01072;Name=ibpA_2;db_xref=COG:COG0071;gene=ibpA_2;inference=ab initio prediction:Prodigal:002006,similar to AA sequence:UniProtKB:P0C054;locus_tag=MPEAHAMD_01072;product=Small heat shock protein IbpA
NODE_4_length_312233_cov_81.492507	Prodigal:002006	CDS	59737	60051	.	-	0	ID=MPEAHAMD_01073;inference=ab initio prediction:Prodigal:002006;locus_tag=MPEAHAMD_01073;product=hypothetical protein
NODE_4_length_312233_cov_81.492507	Prodigal:002006	CDS	60178	60639	.	-	0	ID=MPEAHAMD_01074;inference=ab initio prediction:Prodigal:002006;locus_tag=MPEAHAMD_01074;product=hypothetical protein
NODE_4_length_312233_cov_81.492507	Prodigal:002006	CDS	60895	61194	.	+	0	ID=MPEAHAMD_01075;inference=ab initio prediction:Prodigal:002006;locus_tag=MPEAHAMD_01075;product=hypothetical protein
NODE_4_length_312233_cov_81.492507	Prodigal:002006	CDS	61247	61405	.	+	0	ID=MPEAHAMD_01076;inference=ab initio prediction:Prodigal:002006;locus_tag=MPEAHAMD_01076;product=hypothetical protein
NODE_4_length_312233_cov_81.492507	Prodigal:002006	CDS	61493	62428	.	+	0	ID=MPEAHAMD_01077;eC_number=2.5.1.61;Name=hemC;db_xref=COG:COG0181;gene=hemC;inference=ab initio prediction:Prodigal:002006,similar to AA sequence:UniProtKB:P06983;locus_tag=MPEAHAMD_01077;product=Porphobilinogen deaminase
NODE_4_length_312233_cov_81.492507	Prodigal:002006	CDS	62540	63694	.	-	0	ID=MPEAHAMD_01078;inference=ab initio prediction:Prodigal:002006;locus_tag=MPEAHAMD_01078;product=hypothetical protein
NODE_4_length_312233_cov_81.492507	Prodigal:002006	CDS	63856	65148	.	-	0	ID=MPEAHAMD_01079;eC_number=6.3.4.21;Name=pncB;db_xref=COG:COG1488;gene=pncB;inference=ab initio prediction:Prodigal:002006,similar to AA sequence:UniProtKB:Q8UIS9;locus_tag=MPEAHAMD_01079;product=Nicotinate phosphoribosyltransferase
NODE_4_length_312233_cov_81.492507	Prodigal:002006	CDS	65298	65807	.	-	0	ID=MPEAHAMD_01080;inference=ab initio prediction:Prodigal:002006;locus_tag=MPEAHAMD_01080;product=hypothetical protein
NODE_4_length_312233_cov_81.492507	Prodigal:002006	CDS	66021	66230	.	+	0	ID=MPEAHAMD_01081;Name=mopII;gene=mopII;inference=ab initio prediction:Prodigal:002006,similar to AA sequence:UniProtKB:P08854;locus_tag=MPEAHAMD_01081;product=Molybdenum-pterin-binding protein 2
NODE_4_length_312233_cov_81.492507	Prodigal:002006	CDS	66238	67260	.	+	0	ID=MPEAHAMD_01082;inference=ab initio prediction:Prodigal:002006;locus_tag=MPEAHAMD_01082;product=hypothetical protein
NODE_4_length_312233_cov_81.492507	Prodigal:002006	CDS	67257	68306	.	+	0	ID=MPEAHAMD_01083;db_xref=COG:COG0609;inference=ab initio prediction:Prodigal:002006,similar to AA sequence:UniProtKB:Q57130;locus_tag=MPEAHAMD_01083;product=putative ABC transporter permease protein
NODE_4_length_312233_cov_81.492507	Prodigal:002006	CDS	68303	69073	.	+	0	ID=MPEAHAMD_01084;db_xref=COG:COG1120;inference=ab initio prediction:Prodigal:002006,similar to AA sequence:UniProtKB:Q57399;locus_tag=MPEAHAMD_01084;product=putative ABC transporter ATP-binding protein
NODE_4_length_312233_cov_81.492507	Prodigal:002006	CDS	69077	71110	.	-	0	ID=MPEAHAMD_01085;inference=ab initio prediction:Prodigal:002006;locus_tag=MPEAHAMD_01085;product=hypothetical protein
NODE_4_length_312233_cov_81.492507	Prodigal:002006	CDS	71100	71723	.	-	0	ID=MPEAHAMD_01086;Name=sigE;db_xref=COG:COG1595;gene=sigE;inference=ab initio prediction:Prodigal:002006,similar to AA sequence:UniProtKB:P9WGG7;locus_tag=MPEAHAMD_01086;product=ECF RNA polymerase sigma factor SigE
NODE_4_length_312233_cov_81.492507	Prodigal:002006	CDS	72010	73143	.	+	0	ID=MPEAHAMD_01087;Name=apbC;db_xref=COG:COG0489;gene=apbC;inference=ab initio prediction:Prodigal:002006,similar to AA sequence:UniProtKB:Q8ZNN5;locus_tag=MPEAHAMD_01087;product=Iron-sulfur cluster carrier protein
NODE_4_length_312233_cov_81.492507	Prodigal:002006	CDS	73140	73778	.	+	0	ID=MPEAHAMD_01088;eC_number=2.7.7.77;Name=mobA;db_xref=COG:COG0746;gene=mobA;inference=ab initio prediction:Prodigal:002006,similar to AA sequence:UniProtKB:P32173;locus_tag=MPEAHAMD_01088;product=Molybdenum cofactor guanylyltransferase
NODE_4_length_312233_cov_81.492507	Prodigal:002006	CDS	73847	74302	.	-	0	ID=MPEAHAMD_01089;eC_number=5.2.1.8;Name=ppiB;db_xref=COG:COG0652;gene=ppiB;inference=ab initio prediction:Prodigal:002006,similar to AA sequence:UniProtKB:O66105;locus_tag=MPEAHAMD_01089;product=putative peptidyl-prolyl cis-trans isomerase
NODE_4_length_312233_cov_81.492507	Prodigal:002006	CDS	74299	74763	.	-	0	ID=MPEAHAMD_01090;inference=ab initio prediction:Prodigal:002006;locus_tag=MPEAHAMD_01090;product=hypothetical protein
NODE_4_length_312233_cov_81.492507	Prodigal:002006	CDS	74768	75316	.	-	0	ID=MPEAHAMD_01091;eC_number=5.2.1.8;Name=ppiA;db_xref=COG:COG0652;gene=ppiA;inference=ab initio prediction:Prodigal:002006,similar to AA sequence:UniProtKB:P0AFL3;locus_tag=MPEAHAMD_01091;product=Peptidyl-prolyl cis-trans isomerase A
NODE_4_length_312233_cov_81.492507	Prodigal:002006	CDS	75349	75852	.	-	0	ID=MPEAHAMD_01092;eC_number=2.7.7.3;Name=coaD;db_xref=COG:COG0669;gene=coaD;inference=ab initio prediction:Prodigal:002006,similar to AA sequence:UniProtKB:Q9I6D1;locus_tag=MPEAHAMD_01092;product=Phosphopantetheine adenylyltransferase
NODE_4_length_312233_cov_81.492507	Prodigal:002006	CDS	75911	76699	.	-	0	ID=MPEAHAMD_01093;inference=ab initio prediction:Prodigal:002006;locus_tag=MPEAHAMD_01093;product=hypothetical protein
NODE_4_length_312233_cov_81.492507	Prodigal:002006	CDS	76864	77358	.	+	0	ID=MPEAHAMD_01094;inference=ab initio prediction:Prodigal:002006;locus_tag=MPEAHAMD_01094;product=hypothetical protein
NODE_4_length_312233_cov_81.492507	Prodigal:002006	CDS	77443	77862	.	-	0	ID=MPEAHAMD_01095;inference=ab initio prediction:Prodigal:002006;locus_tag=MPEAHAMD_01095;product=hypothetical protein
NODE_4_length_312233_cov_81.492507	Prodigal:002006	CDS	78042	79055	.	+	0	ID=MPEAHAMD_01096;eC_number=1.3.1.-;Name=curA;db_xref=COG:COG2130;gene=curA;inference=ab initio prediction:Prodigal:002006,similar to AA sequence:UniProtKB:P76113;locus_tag=MPEAHAMD_01096;product=NADPH-dependent curcumin reductase
NODE_4_length_312233_cov_81.492507	Prodigal:002006	CDS	79077	79820	.	-	0	ID=MPEAHAMD_01097;eC_number=2.1.1.-;Name=trmJ;gene=trmJ;inference=ab initio prediction:Prodigal:002006,similar to AA sequence:UniProtKB:A0A0H2ZF87;locus_tag=MPEAHAMD_01097;product=tRNA (cytidine/uridine/adenosine-2'-O-)-methyltransferase TrmJ
NODE_4_length_312233_cov_81.492507	Prodigal:002006	CDS	80113	81327	.	+	0	ID=MPEAHAMD_01098;eC_number=1.1.1.42;Name=icd;db_xref=COG:COG0538;gene=icd;inference=ab initio prediction:Prodigal:002006,similar to AA sequence:UniProtKB:P9WKL1;locus_tag=MPEAHAMD_01098;product=Isocitrate dehydrogenase [NADP]
NODE_4_length_312233_cov_81.492507	Prodigal:002006	CDS	81526	82182	.	-	0	ID=MPEAHAMD_01099;inference=ab initio prediction:Prodigal:002006;locus_tag=MPEAHAMD_01099;product=hypothetical protein
NODE_4_length_312233_cov_81.492507	Prodigal:002006	CDS	82223	83839	.	-	0	ID=MPEAHAMD_01100;inference=ab initio prediction:Prodigal:002006,similar to AA sequence:UniProtKB:Q881J7;locus_tag=MPEAHAMD_01100;product=Blue-light-activated protein
NODE_4_length_312233_cov_81.492507	Prodigal:002006	CDS	84259	86178	.	-	0	ID=MPEAHAMD_01101;inference=ab initio prediction:Prodigal:002006;locus_tag=MPEAHAMD_01101;product=hypothetical protein
NODE_4_length_312233_cov_81.492507	Prodigal:002006	CDS	86316	86693	.	-	0	ID=MPEAHAMD_01102;Name=divK_1;gene=divK_1;inference=ab initio prediction:Prodigal:002006,similar to AA sequence:UniProtKB:Q7BBW0;locus_tag=MPEAHAMD_01102;product=Polar-differentiation response regulator DivK
NODE_4_length_312233_cov_81.492507	Prodigal:002006	CDS	86855	89137	.	-	0	ID=MPEAHAMD_01103;eC_number=3.2.1.-;Name=glgX_1;db_xref=COG:COG1523;gene=glgX_1;inference=ab initio prediction:Prodigal:002006,similar to AA sequence:UniProtKB:P9WQ25;locus_tag=MPEAHAMD_01103;product=Glycogen operon protein GlgX 
NODE_4_length_312233_cov_81.492507	Prodigal:002006	CDS	89328	89756	.	+	0	ID=MPEAHAMD_01104;Name=hrp1_1;db_xref=COG:COG0517;gene=hrp1_1;inference=ab initio prediction:Prodigal:002006,similar to AA sequence:UniProtKB:P9WJA3;locus_tag=MPEAHAMD_01104;product=Hypoxic response protein 1
NODE_4_length_312233_cov_81.492507	Prodigal:002006	CDS	89758	90039	.	-	0	ID=MPEAHAMD_01105;inference=ab initio prediction:Prodigal:002006;locus_tag=MPEAHAMD_01105;product=hypothetical protein
NODE_4_length_312233_cov_81.492507	Prodigal:002006	CDS	90259	91563	.	-	0	ID=MPEAHAMD_01106;inference=ab initio prediction:Prodigal:002006;locus_tag=MPEAHAMD_01106;product=hypothetical protein
NODE_4_length_312233_cov_81.492507	Prodigal:002006	CDS	91657	92655	.	-	0	ID=MPEAHAMD_01107;eC_number=2.6.1.9;Name=hisC_1;gene=hisC_1;inference=ab initio prediction:Prodigal:002006,protein motif:HAMAP:MF_01023;locus_tag=MPEAHAMD_01107;product=Histidinol-phosphate aminotransferase
NODE_4_length_312233_cov_81.492507	Prodigal:002006	CDS	92690	93649	.	+	0	ID=MPEAHAMD_01108;Name=cobD;db_xref=COG:COG1270;gene=cobD;inference=ab initio prediction:Prodigal:002006,similar to AA sequence:UniProtKB:P9WP93;locus_tag=MPEAHAMD_01108;product=Cobalamin biosynthesis protein CobD
NODE_4_length_312233_cov_81.492507	Prodigal:002006	CDS	93654	93965	.	-	0	ID=MPEAHAMD_01109;inference=ab initio prediction:Prodigal:002006;locus_tag=MPEAHAMD_01109;product=hypothetical protein
NODE_4_length_312233_cov_81.492507	Prodigal:002006	CDS	94177	95538	.	-	0	ID=MPEAHAMD_01110;Name=abaQ;gene=abaQ;inference=ab initio prediction:Prodigal:002006,similar to AA sequence:UniProtKB:P0DPR4;locus_tag=MPEAHAMD_01110;product=Quinolone resistance transporter
NODE_4_length_312233_cov_81.492507	Prodigal:002006	CDS	95640	96608	.	-	0	ID=MPEAHAMD_01111;Name=aaeA_4;db_xref=COG:COG1566;gene=aaeA_4;inference=ab initio prediction:Prodigal:002006,similar to AA sequence:UniProtKB:P46482;locus_tag=MPEAHAMD_01111;product=p-hydroxybenzoic acid efflux pump subunit AaeA
NODE_4_length_312233_cov_81.492507	Prodigal:002006	CDS	96621	96824	.	-	0	ID=MPEAHAMD_01112;Name=aaeX;gene=aaeX;inference=ab initio prediction:Prodigal:002006,protein motif:HAMAP:MF_01546;locus_tag=MPEAHAMD_01112;product=Protein AaeX
NODE_4_length_312233_cov_81.492507	Prodigal:002006	CDS	96824	98851	.	-	0	ID=MPEAHAMD_01113;Name=aaeB_2;db_xref=COG:COG1289;gene=aaeB_2;inference=ab initio prediction:Prodigal:002006,similar to AA sequence:UniProtKB:P46481;locus_tag=MPEAHAMD_01113;product=p-hydroxybenzoic acid efflux pump subunit AaeB
NODE_4_length_312233_cov_81.492507	Prodigal:002006	CDS	98851	99351	.	-	0	ID=MPEAHAMD_01114;Name=slyA_2;gene=slyA_2;inference=ab initio prediction:Prodigal:002006,protein motif:HAMAP:MF_01819;locus_tag=MPEAHAMD_01114;product=Transcriptional regulator SlyA
NODE_4_length_312233_cov_81.492507	Prodigal:002006	CDS	99457	99795	.	-	0	ID=MPEAHAMD_01115;inference=ab initio prediction:Prodigal:002006;locus_tag=MPEAHAMD_01115;product=hypothetical protein
NODE_4_length_312233_cov_81.492507	Prodigal:002006	CDS	99854	100120	.	-	0	ID=MPEAHAMD_01116;inference=ab initio prediction:Prodigal:002006;locus_tag=MPEAHAMD_01116;product=hypothetical protein
NODE_4_length_312233_cov_81.492507	Prodigal:002006	CDS	100630	101568	.	+	0	ID=MPEAHAMD_01117;eC_number=2.7.1.45;Name=kdgK;db_xref=COG:COG0524;gene=kdgK;inference=ab initio prediction:Prodigal:002006,similar to AA sequence:UniProtKB:P45416;locus_tag=MPEAHAMD_01117;product=2-dehydro-3-deoxygluconokinase
NODE_4_length_312233_cov_81.492507	Prodigal:002006	CDS	101565	102209	.	+	0	ID=MPEAHAMD_01118;Name=eda;db_xref=COG:COG0800;gene=eda;inference=ab initio prediction:Prodigal:002006,similar to AA sequence:UniProtKB:P0A955;locus_tag=MPEAHAMD_01118;product=KHG/KDPG aldolase
NODE_4_length_312233_cov_81.492507	Prodigal:002006	CDS	102415	103038	.	+	0	ID=MPEAHAMD_01119;inference=ab initio prediction:Prodigal:002006;locus_tag=MPEAHAMD_01119;product=hypothetical protein
NODE_4_length_312233_cov_81.492507	Prodigal:002006	CDS	103355	104149	.	-	0	ID=MPEAHAMD_01120;Name=nimR_1;gene=nimR_1;inference=ab initio prediction:Prodigal:002006,similar to AA sequence:UniProtKB:P76241;locus_tag=MPEAHAMD_01120;product=HTH-type transcriptional regulator NimR
NODE_4_length_312233_cov_81.492507	Prodigal:002006	CDS	104275	105594	.	+	0	ID=MPEAHAMD_01121;inference=ab initio prediction:Prodigal:002006;locus_tag=MPEAHAMD_01121;product=hypothetical protein
NODE_4_length_312233_cov_81.492507	Prodigal:002006	CDS	105606	106823	.	+	0	ID=MPEAHAMD_01122;Name=rfnT;gene=rfnT;inference=ab initio prediction:Prodigal:002006,similar to AA sequence:UniProtKB:A6X7E7;locus_tag=MPEAHAMD_01122;product=Riboflavin transporter RfnT
NODE_4_length_312233_cov_81.492507	Prodigal:002006	CDS	106824	107216	.	-	0	ID=MPEAHAMD_01123;inference=ab initio prediction:Prodigal:002006;locus_tag=MPEAHAMD_01123;product=hypothetical protein
NODE_4_length_312233_cov_81.492507	Prodigal:002006	CDS	107324	108373	.	+	0	ID=MPEAHAMD_01124;eC_number=4.1.99.22;Name=moaA_1;db_xref=COG:COG2896;gene=moaA_1;inference=ab initio prediction:Prodigal:002006,similar to AA sequence:UniProtKB:P69848;locus_tag=MPEAHAMD_01124;product=GTP 3'%2C8-cyclase
NODE_4_length_312233_cov_81.492507	Prodigal:002006	CDS	108392	110119	.	-	0	ID=MPEAHAMD_01125;inference=ab initio prediction:Prodigal:002006;locus_tag=MPEAHAMD_01125;product=hypothetical protein
NODE_4_length_312233_cov_81.492507	Prodigal:002006	CDS	110290	111072	.	+	0	ID=MPEAHAMD_01126;Name=nocT;gene=nocT;inference=ab initio prediction:Prodigal:002006,similar to AA sequence:UniProtKB:P35120;locus_tag=MPEAHAMD_01126;product=Nopaline-binding periplasmic protein
NODE_4_length_312233_cov_81.492507	Prodigal:002006	CDS	111256	112122	.	+	0	ID=MPEAHAMD_01127;eC_number=1.1.1.60;Name=glxR_1;db_xref=COG:COG2084;gene=glxR_1;inference=ab initio prediction:Prodigal:002006,similar to AA sequence:UniProtKB:P77161;locus_tag=MPEAHAMD_01127;product=2-hydroxy-3-oxopropionate reductase
NODE_4_length_312233_cov_81.492507	Prodigal:002006	CDS	112162	113655	.	-	0	ID=MPEAHAMD_01128;eC_number=2.7.1.30;Name=glpK;gene=glpK;inference=ab initio prediction:Prodigal:002006,similar to AA sequence:UniProtKB:O86033;locus_tag=MPEAHAMD_01128;product=Glycerol kinase
NODE_4_length_312233_cov_81.492507	Prodigal:002006	CDS	113682	114116	.	-	0	ID=MPEAHAMD_01129;eC_number=3.1.-.-;Name=vapC_1;gene=vapC_1;inference=ab initio prediction:Prodigal:002006,protein motif:HAMAP:MF_00265;locus_tag=MPEAHAMD_01129;product=tRNA(fMet)-specific endonuclease VapC
NODE_4_length_312233_cov_81.492507	Prodigal:002006	CDS	114113	114352	.	-	0	ID=MPEAHAMD_01130;inference=ab initio prediction:Prodigal:002006;locus_tag=MPEAHAMD_01130;product=hypothetical protein
NODE_4_length_312233_cov_81.492507	Prodigal:002006	CDS	114448	116193	.	-	0	ID=MPEAHAMD_01131;inference=ab initio prediction:Prodigal:002006;locus_tag=MPEAHAMD_01131;product=hypothetical protein
NODE_4_length_312233_cov_81.492507	Prodigal:002006	CDS	116316	116597	.	-	0	ID=MPEAHAMD_01132;inference=ab initio prediction:Prodigal:002006;locus_tag=MPEAHAMD_01132;product=hypothetical protein
NODE_4_length_312233_cov_81.492507	Prodigal:002006	CDS	116614	117411	.	-	0	ID=MPEAHAMD_01133;Name=sugB_1;db_xref=COG:COG0395;gene=sugB_1;inference=ab initio prediction:Prodigal:002006,similar to AA sequence:UniProtKB:P9WG01;locus_tag=MPEAHAMD_01133;product=Trehalose transport system permease protein SugB
NODE_4_length_312233_cov_81.492507	Prodigal:002006	CDS	117411	118385	.	-	0	ID=MPEAHAMD_01134;inference=ab initio prediction:Prodigal:002006;locus_tag=MPEAHAMD_01134;product=hypothetical protein
NODE_4_length_312233_cov_81.492507	Prodigal:002006	CDS	118382	119476	.	-	0	ID=MPEAHAMD_01135;eC_number=7.6.2.10;Name=ugpC_2;db_xref=COG:COG3839;gene=ugpC_2;inference=ab initio prediction:Prodigal:002006,similar to AA sequence:UniProtKB:P10907;locus_tag=MPEAHAMD_01135;product=sn-glycerol-3-phosphate import ATP-binding protein UgpC
NODE_4_length_312233_cov_81.492507	Prodigal:002006	CDS	119491	120576	.	-	0	ID=MPEAHAMD_01136;eC_number=7.6.2.10;Name=ugpC_3;db_xref=COG:COG3839;gene=ugpC_3;inference=ab initio prediction:Prodigal:002006,similar to AA sequence:UniProtKB:Q8ZLF4;locus_tag=MPEAHAMD_01136;product=sn-glycerol-3-phosphate import ATP-binding protein UgpC
NODE_4_length_312233_cov_81.492507	Prodigal:002006	CDS	120601	122190	.	-	0	ID=MPEAHAMD_01137;eC_number=1.1.1.402;Name=eryB;db_xref=COG:COG0578;gene=eryB;inference=ab initio prediction:Prodigal:002006,similar to AA sequence:UniProtKB:Q2YIQ2;locus_tag=MPEAHAMD_01137;product=D-erythritol 1-phosphate dehydrogenase
NODE_4_length_312233_cov_81.492507	Prodigal:002006	CDS	122283	123110	.	-	0	ID=MPEAHAMD_01138;Name=glpR;db_xref=COG:COG1349;gene=glpR;inference=ab initio prediction:Prodigal:002006,similar to AA sequence:UniProtKB:P0ACL0;locus_tag=MPEAHAMD_01138;product=Glycerol-3-phosphate regulon repressor
NODE_4_length_312233_cov_81.492507	Prodigal:002006	CDS	123355	124413	.	-	0	ID=MPEAHAMD_01139;inference=ab initio prediction:Prodigal:002006;locus_tag=MPEAHAMD_01139;product=hypothetical protein
NODE_4_length_312233_cov_81.492507	Prodigal:002006	CDS	124630	125601	.	+	0	ID=MPEAHAMD_01140;inference=ab initio prediction:Prodigal:002006;locus_tag=MPEAHAMD_01140;product=hypothetical protein
NODE_4_length_312233_cov_81.492507	Prodigal:002006	CDS	125598	126557	.	+	0	ID=MPEAHAMD_01141;eC_number=2.4.1.289;Name=wbbL;db_xref=COG:COG1216;gene=wbbL;inference=ab initio prediction:Prodigal:002006,similar to AA sequence:UniProtKB:P9WMY3;locus_tag=MPEAHAMD_01141;product=N-acetylglucosaminyl-diphospho-decaprenol L-rhamnosyltransferase
NODE_4_length_312233_cov_81.492507	Prodigal:002006	CDS	126600	128360	.	+	0	ID=MPEAHAMD_01142;eC_number=7.5.2.5;Name=pglK;db_xref=COG:COG1132;gene=pglK;inference=ab initio prediction:Prodigal:002006,similar to AA sequence:UniProtKB:Q0P9C4;locus_tag=MPEAHAMD_01142;product=Protein glycosylation K
NODE_4_length_312233_cov_81.492507	Prodigal:002006	CDS	128383	129348	.	-	0	ID=MPEAHAMD_01143;inference=ab initio prediction:Prodigal:002006;locus_tag=MPEAHAMD_01143;product=hypothetical protein
NODE_4_length_312233_cov_81.492507	Prodigal:002006	CDS	129420	130301	.	-	0	ID=MPEAHAMD_01144;Name=gcvA_1;gene=gcvA_1;inference=ab initio prediction:Prodigal:002006,similar to AA sequence:UniProtKB:P0A9F6;locus_tag=MPEAHAMD_01144;product=Glycine cleavage system transcriptional activator
NODE_4_length_312233_cov_81.492507	Prodigal:002006	CDS	130457	131284	.	+	0	ID=MPEAHAMD_01145;inference=ab initio prediction:Prodigal:002006;locus_tag=MPEAHAMD_01145;product=hypothetical protein
NODE_4_length_312233_cov_81.492507	Prodigal:002006	CDS	131289	131909	.	-	0	ID=MPEAHAMD_01146;inference=ab initio prediction:Prodigal:002006;locus_tag=MPEAHAMD_01146;product=hypothetical protein
NODE_4_length_312233_cov_81.492507	Prodigal:002006	CDS	132357	133577	.	+	0	ID=MPEAHAMD_01147;inference=ab initio prediction:Prodigal:002006;locus_tag=MPEAHAMD_01147;product=hypothetical protein
NODE_4_length_312233_cov_81.492507	Prodigal:002006	CDS	133574	134611	.	+	0	ID=MPEAHAMD_01148;Name=noc_2;gene=noc_2;inference=ab initio prediction:Prodigal:002006,protein motif:HAMAP:MF_02015;locus_tag=MPEAHAMD_01148;product=Nucleoid occlusion protein
NODE_4_length_312233_cov_81.492507	Prodigal:002006	CDS	134806	135945	.	+	0	ID=MPEAHAMD_01149;inference=ab initio prediction:Prodigal:002006;locus_tag=MPEAHAMD_01149;product=hypothetical protein
NODE_4_length_312233_cov_81.492507	Prodigal:002006	CDS	137924	138664	.	+	0	ID=MPEAHAMD_01150;Name=imuA;gene=imuA;inference=ab initio prediction:Prodigal:002006,similar to AA sequence:UniProtKB:B8H429;locus_tag=MPEAHAMD_01150;product=Protein ImuA
NODE_4_length_312233_cov_81.492507	Prodigal:002006	CDS	138669	140084	.	+	0	ID=MPEAHAMD_01151;Name=imuB;gene=imuB;inference=ab initio prediction:Prodigal:002006,similar to AA sequence:UniProtKB:B8H428;locus_tag=MPEAHAMD_01151;product=Protein ImuB
NODE_4_length_312233_cov_81.492507	Prodigal:002006	CDS	140104	143325	.	+	0	ID=MPEAHAMD_01152;eC_number=2.7.7.7;Name=dnaE2;gene=dnaE2;inference=ab initio prediction:Prodigal:002006,similar to AA sequence:UniProtKB:B8H427;locus_tag=MPEAHAMD_01152;product=Error-prone DNA polymerase
NODE_4_length_312233_cov_81.492507	Prodigal:002006	CDS	143443	143667	.	+	0	ID=MPEAHAMD_01153;inference=ab initio prediction:Prodigal:002006;locus_tag=MPEAHAMD_01153;product=hypothetical protein
NODE_4_length_312233_cov_81.492507	Prodigal:002006	CDS	143664	144053	.	+	0	ID=MPEAHAMD_01154;inference=ab initio prediction:Prodigal:002006;locus_tag=MPEAHAMD_01154;product=hypothetical protein
NODE_4_length_312233_cov_81.492507	Prodigal:002006	CDS	144071	144205	.	+	0	ID=MPEAHAMD_01155;inference=ab initio prediction:Prodigal:002006;locus_tag=MPEAHAMD_01155;product=hypothetical protein
NODE_4_length_312233_cov_81.492507	Prodigal:002006	CDS	144370	145533	.	-	0	ID=MPEAHAMD_01156;eC_number=1.14.14.5;Name=msuD_1;db_xref=COG:COG2141;gene=msuD_1;inference=ab initio prediction:Prodigal:002006,similar to AA sequence:UniProtKB:Q9I1C2;locus_tag=MPEAHAMD_01156;product=Methanesulfonate monooxygenase
NODE_4_length_312233_cov_81.492507	Prodigal:002006	CDS	145667	146494	.	-	0	ID=MPEAHAMD_01157;eC_number=3.6.3.-;Name=ssuB_3;db_xref=COG:COG1116;gene=ssuB_3;inference=ab initio prediction:Prodigal:002006,similar to AA sequence:UniProtKB:Q8KZQ6;locus_tag=MPEAHAMD_01157;product=Aliphatic sulfonates import ATP-binding protein SsuB
NODE_4_length_312233_cov_81.492507	Prodigal:002006	CDS	146525	147310	.	-	0	ID=MPEAHAMD_01158;Name=ssuC_3;db_xref=COG:COG0600;gene=ssuC_3;inference=ab initio prediction:Prodigal:002006,similar to AA sequence:UniProtKB:P75851;locus_tag=MPEAHAMD_01158;product=Putative aliphatic sulfonates transport permease protein SsuC
NODE_4_length_312233_cov_81.492507	Prodigal:002006	CDS	147315	148259	.	-	0	ID=MPEAHAMD_01159;Name=ssuA_1;gene=ssuA_1;inference=ab initio prediction:Prodigal:002006,similar to AA sequence:UniProtKB:P75853;locus_tag=MPEAHAMD_01159;product=Putative aliphatic sulfonates-binding protein
NODE_4_length_312233_cov_81.492507	Prodigal:002006	CDS	148256	148837	.	-	0	ID=MPEAHAMD_01160;eC_number=1.5.1.42;Name=sfnF_1;db_xref=COG:COG0431;gene=sfnF_1;inference=ab initio prediction:Prodigal:002006,similar to AA sequence:UniProtKB:Q3K9A2;locus_tag=MPEAHAMD_01160;product=NADH-dependent FMN reductase SfnF
NODE_4_length_312233_cov_81.492507	Prodigal:002006	CDS	149398	149817	.	+	0	ID=MPEAHAMD_01161;inference=ab initio prediction:Prodigal:002006;locus_tag=MPEAHAMD_01161;product=hypothetical protein
NODE_4_length_312233_cov_81.492507	Prodigal:002006	CDS	150100	150687	.	-	0	ID=MPEAHAMD_01162;inference=ab initio prediction:Prodigal:002006;locus_tag=MPEAHAMD_01162;product=hypothetical protein
NODE_4_length_312233_cov_81.492507	Prodigal:002006	CDS	150724	151287	.	-	0	ID=MPEAHAMD_01163;inference=ab initio prediction:Prodigal:002006;locus_tag=MPEAHAMD_01163;product=hypothetical protein
NODE_4_length_312233_cov_81.492507	Prodigal:002006	CDS	151758	152723	.	-	0	ID=MPEAHAMD_01164;eC_number=1.1.1.79;Name=ghrB;db_xref=COG:COG1052;gene=ghrB;inference=ab initio prediction:Prodigal:002006,similar to AA sequence:UniProtKB:P37666;locus_tag=MPEAHAMD_01164;product=Glyoxylate/hydroxypyruvate reductase B
NODE_4_length_312233_cov_81.492507	Prodigal:002006	CDS	153048	153317	.	-	0	ID=MPEAHAMD_01165;inference=ab initio prediction:Prodigal:002006;locus_tag=MPEAHAMD_01165;product=hypothetical protein
NODE_4_length_312233_cov_81.492507	Prodigal:002006	CDS	153480	154004	.	+	0	ID=MPEAHAMD_01166;eC_number=1.2.99.6;Name=paoA_2;db_xref=COG:COG2080;gene=paoA_2;inference=ab initio prediction:Prodigal:002006,similar to AA sequence:UniProtKB:P77165;locus_tag=MPEAHAMD_01166;product=Aldehyde oxidoreductase iron-sulfur-binding subunit PaoA
NODE_4_length_312233_cov_81.492507	Prodigal:002006	CDS	154001	155056	.	+	0	ID=MPEAHAMD_01167;eC_number=1.2.99.6;Name=paoB_2;db_xref=COG:COG1319;gene=paoB_2;inference=ab initio prediction:Prodigal:002006,similar to AA sequence:UniProtKB:P77324;locus_tag=MPEAHAMD_01167;product=Aldehyde oxidoreductase FAD-binding subunit PaoB
NODE_4_length_312233_cov_81.492507	Prodigal:002006	CDS	155049	157286	.	+	0	ID=MPEAHAMD_01168;eC_number=1.2.99.6;Name=paoC_2;db_xref=COG:COG1529;gene=paoC_2;inference=ab initio prediction:Prodigal:002006,similar to AA sequence:UniProtKB:P77489;locus_tag=MPEAHAMD_01168;product=Aldehyde oxidoreductase molybdenum-binding subunit PaoC
NODE_4_length_312233_cov_81.492507	Prodigal:002006	CDS	157506	159476	.	-	0	ID=MPEAHAMD_01169;inference=ab initio prediction:Prodigal:002006;locus_tag=MPEAHAMD_01169;product=hypothetical protein
NODE_4_length_312233_cov_81.492507	Prodigal:002006	CDS	159552	159827	.	-	0	ID=MPEAHAMD_01170;inference=ab initio prediction:Prodigal:002006;locus_tag=MPEAHAMD_01170;product=hypothetical protein
NODE_4_length_312233_cov_81.492507	Prodigal:002006	CDS	160054	160377	.	-	0	ID=MPEAHAMD_01171;inference=ab initio prediction:Prodigal:002006;locus_tag=MPEAHAMD_01171;product=hypothetical protein
NODE_4_length_312233_cov_81.492507	Prodigal:002006	CDS	160761	162185	.	+	0	ID=MPEAHAMD_01172;eC_number=4.1.1.105;db_xref=COG:COG0076;inference=ab initio prediction:Prodigal:002006,similar to AA sequence:UniProtKB:A7B1V0;locus_tag=MPEAHAMD_01172;product=Tryptophan decarboxylase
NODE_4_length_312233_cov_81.492507	Prodigal:002006	CDS	162201	162842	.	-	0	ID=MPEAHAMD_01173;Name=betI_2;gene=betI_2;inference=ab initio prediction:Prodigal:002006,protein motif:HAMAP:MF_00768;locus_tag=MPEAHAMD_01173;product=HTH-type transcriptional regulator BetI
NODE_4_length_312233_cov_81.492507	Prodigal:002006	CDS	162946	163860	.	+	0	ID=MPEAHAMD_01174;inference=ab initio prediction:Prodigal:002006;locus_tag=MPEAHAMD_01174;product=hypothetical protein
NODE_4_length_312233_cov_81.492507	Prodigal:002006	CDS	164196	164405	.	-	0	ID=MPEAHAMD_01175;inference=ab initio prediction:Prodigal:002006;locus_tag=MPEAHAMD_01175;product=hypothetical protein
NODE_4_length_312233_cov_81.492507	Prodigal:002006	CDS	164482	165597	.	-	0	ID=MPEAHAMD_01176;inference=ab initio prediction:Prodigal:002006;locus_tag=MPEAHAMD_01176;product=hypothetical protein
NODE_4_length_312233_cov_81.492507	Prodigal:002006	CDS	165617	166306	.	-	0	ID=MPEAHAMD_01177;eC_number=2.5.1.143;Name=larB;db_xref=COG:COG1691;gene=larB;inference=ab initio prediction:Prodigal:002006,similar to AA sequence:UniProtKB:F9UST0;locus_tag=MPEAHAMD_01177;product=Pyridinium-3%2C5-biscarboxylic acid mononucleotide synthase
NODE_4_length_312233_cov_81.492507	Prodigal:002006	CDS	166303	167112	.	-	0	ID=MPEAHAMD_01178;inference=ab initio prediction:Prodigal:002006;locus_tag=MPEAHAMD_01178;product=hypothetical protein
NODE_4_length_312233_cov_81.492507	Prodigal:002006	CDS	167109	168401	.	-	0	ID=MPEAHAMD_01179;eC_number=4.99.1.12;Name=larC;gene=larC;inference=ab initio prediction:Prodigal:002006,protein motif:HAMAP:MF_01074;locus_tag=MPEAHAMD_01179;product=Pyridinium-3%2C5-bisthiocarboxylic acid mononucleotide nickel insertion protein
NODE_4_length_312233_cov_81.492507	Prodigal:002006	CDS	168633	170216	.	+	0	ID=MPEAHAMD_01180;eC_number=1.2.1.26;Name=LhpG_1;gene=LhpG_1;inference=ab initio prediction:Prodigal:002006,similar to AA sequence:UniProtKB:Q08IB7;locus_tag=MPEAHAMD_01180;product=Alpha-ketoglutaric semialdehyde dehydrogenase 3
NODE_4_length_312233_cov_81.492507	Prodigal:002006	CDS	170331	170564	.	+	0	ID=MPEAHAMD_01181;inference=ab initio prediction:Prodigal:002006;locus_tag=MPEAHAMD_01181;product=hypothetical protein
NODE_4_length_312233_cov_81.492507	Prodigal:002006	CDS	170588	171061	.	+	0	ID=MPEAHAMD_01182;inference=ab initio prediction:Prodigal:002006;locus_tag=MPEAHAMD_01182;product=hypothetical protein
NODE_4_length_312233_cov_81.492507	Prodigal:002006	CDS	171508	172710	.	+	0	ID=MPEAHAMD_01183;eC_number=3.-.-.-;db_xref=COG:COG0624;inference=ab initio prediction:Prodigal:002006,similar to AA sequence:UniProtKB:Q57051;locus_tag=MPEAHAMD_01183;product=putative hydrolase
NODE_4_length_312233_cov_81.492507	Prodigal:002006	CDS	172752	173243	.	+	0	ID=MPEAHAMD_01184;eC_number=1.11.1.22;Name=gpx1_1;gene=gpx1_1;inference=ab initio prediction:Prodigal:002006,similar to AA sequence:UniProtKB:P74250;locus_tag=MPEAHAMD_01184;product=Hydroperoxy fatty acid reductase gpx1
NODE_4_length_312233_cov_81.492507	Prodigal:002006	CDS	173317	174021	.	+	0	ID=MPEAHAMD_01185;inference=ab initio prediction:Prodigal:002006;locus_tag=MPEAHAMD_01185;product=hypothetical protein
NODE_4_length_312233_cov_81.492507	Prodigal:002006	CDS	174405	174977	.	+	0	ID=MPEAHAMD_01186;Name=atpH;db_xref=COG:COG0712;gene=atpH;inference=ab initio prediction:Prodigal:002006,similar to AA sequence:UniProtKB:P72244;locus_tag=MPEAHAMD_01186;product=ATP synthase subunit delta
NODE_4_length_312233_cov_81.492507	Prodigal:002006	CDS	175045	176574	.	+	0	ID=MPEAHAMD_01187;eC_number=7.1.2.2;Name=atpA;db_xref=COG:COG0056;gene=atpA;inference=ab initio prediction:Prodigal:002006,similar to AA sequence:UniProtKB:P72245;locus_tag=MPEAHAMD_01187;product=ATP synthase subunit alpha
NODE_4_length_312233_cov_81.492507	Prodigal:002006	CDS	176606	177493	.	+	0	ID=MPEAHAMD_01188;Name=atpG_1;db_xref=COG:COG0224;gene=atpG_1;inference=ab initio prediction:Prodigal:002006,similar to AA sequence:UniProtKB:P72246;locus_tag=MPEAHAMD_01188;product=ATP synthase gamma chain
NODE_4_length_312233_cov_81.492507	Prodigal:002006	CDS	177519	178976	.	+	0	ID=MPEAHAMD_01189;eC_number=7.1.2.2;Name=atpD;db_xref=COG:COG0055;gene=atpD;inference=ab initio prediction:Prodigal:002006,similar to AA sequence:UniProtKB:A1B8P0;locus_tag=MPEAHAMD_01189;product=ATP synthase subunit beta
NODE_4_length_312233_cov_81.492507	Prodigal:002006	CDS	179069	179470	.	+	0	ID=MPEAHAMD_01190;Name=atpC;db_xref=COG:COG0355;gene=atpC;inference=ab initio prediction:Prodigal:002006,similar to AA sequence:UniProtKB:A1B8P1;locus_tag=MPEAHAMD_01190;product=ATP synthase epsilon chain
NODE_4_length_312233_cov_81.492507	Prodigal:002006	CDS	179541	180815	.	-	0	ID=MPEAHAMD_01191;inference=ab initio prediction:Prodigal:002006;locus_tag=MPEAHAMD_01191;product=hypothetical protein
NODE_4_length_312233_cov_81.492507	Prodigal:002006	CDS	181178	182791	.	-	0	ID=MPEAHAMD_01192;eC_number=6.2.1.1;Name=acsA_1;db_xref=COG:COG0365;gene=acsA_1;inference=ab initio prediction:Prodigal:002006,similar to AA sequence:UniProtKB:P39062;locus_tag=MPEAHAMD_01192;product=Acetyl-coenzyme A synthetase
NODE_4_length_312233_cov_81.492507	Prodigal:002006	CDS	182788	183387	.	-	0	ID=MPEAHAMD_01193;eC_number=1.1.1.298;Name=rutE;gene=rutE;inference=ab initio prediction:Prodigal:002006,protein motif:HAMAP:MF_01204;locus_tag=MPEAHAMD_01193;product=malonic semialdehyde reductase RutE
NODE_4_length_312233_cov_81.492507	Prodigal:002006	CDS	183550	183909	.	+	0	ID=MPEAHAMD_01194;inference=ab initio prediction:Prodigal:002006;locus_tag=MPEAHAMD_01194;product=hypothetical protein
NODE_4_length_312233_cov_81.492507	Prodigal:002006	CDS	183914	184207	.	+	0	ID=MPEAHAMD_01195;inference=ab initio prediction:Prodigal:002006;locus_tag=MPEAHAMD_01195;product=hypothetical protein
NODE_4_length_312233_cov_81.492507	Prodigal:002006	CDS	184231	184404	.	+	0	ID=MPEAHAMD_01196;inference=ab initio prediction:Prodigal:002006;locus_tag=MPEAHAMD_01196;product=hypothetical protein
NODE_4_length_312233_cov_81.492507	Prodigal:002006	CDS	184483	184725	.	+	0	ID=MPEAHAMD_01197;inference=ab initio prediction:Prodigal:002006;locus_tag=MPEAHAMD_01197;product=hypothetical protein
NODE_4_length_312233_cov_81.492507	Prodigal:002006	CDS	184841	186262	.	+	0	ID=MPEAHAMD_01198;inference=ab initio prediction:Prodigal:002006;locus_tag=MPEAHAMD_01198;product=hypothetical protein
NODE_4_length_312233_cov_81.492507	Prodigal:002006	CDS	186388	186993	.	+	0	ID=MPEAHAMD_01199;eC_number=1.8.5.-;Name=msrP_1;gene=msrP_1;inference=ab initio prediction:Prodigal:002006,protein motif:HAMAP:MF_01206;locus_tag=MPEAHAMD_01199;product=Protein-methionine-sulfoxide reductase catalytic subunit MsrP
NODE_4_length_312233_cov_81.492507	Prodigal:002006	CDS	186997	187704	.	+	0	ID=MPEAHAMD_01200;eC_number=1.18.1.-;Name=mimB;gene=mimB;inference=ab initio prediction:Prodigal:002006,similar to AA sequence:UniProtKB:E9RFT0;locus_tag=MPEAHAMD_01200;product=Propane 2-monooxygenase%2C reductase component
NODE_4_length_312233_cov_81.492507	Prodigal:002006	CDS	187714	188511	.	+	0	ID=MPEAHAMD_01201;eC_number=1.1.1.25;Name=aroE_1;db_xref=COG:COG0169;gene=aroE_1;inference=ab initio prediction:Prodigal:002006,similar to AA sequence:UniProtKB:Q8Y9N5;locus_tag=MPEAHAMD_01201;product=Shikimate dehydrogenase (NADP(+))
NODE_4_length_312233_cov_81.492507	Prodigal:002006	CDS	188518	189861	.	-	0	ID=MPEAHAMD_01202;inference=ab initio prediction:Prodigal:002006;locus_tag=MPEAHAMD_01202;product=hypothetical protein
NODE_4_length_312233_cov_81.492507	Prodigal:002006	CDS	190127	191536	.	+	0	ID=MPEAHAMD_01203;eC_number=1.-.-.-;db_xref=COG:COG0277;inference=ab initio prediction:Prodigal:002006,similar to AA sequence:UniProtKB:P9WIT1;locus_tag=MPEAHAMD_01203;product=putative FAD-linked oxidoreductase
NODE_4_length_312233_cov_81.492507	Prodigal:002006	CDS	191623	193218	.	+	0	ID=MPEAHAMD_01204;eC_number=1.1.99.-;Name=alkJ_2;gene=alkJ_2;inference=ab initio prediction:Prodigal:002006,similar to AA sequence:UniProtKB:Q00593;locus_tag=MPEAHAMD_01204;product=Alcohol dehydrogenase [acceptor]
NODE_4_length_312233_cov_81.492507	Prodigal:002006	CDS	193245	193712	.	+	0	ID=MPEAHAMD_01205;eC_number=4.3.2.3;Name=allA;db_xref=COG:COG3194;gene=allA;inference=ab initio prediction:Prodigal:002006,similar to AA sequence:UniProtKB:P59285;locus_tag=MPEAHAMD_01205;product=Ureidoglycolate lyase
NODE_4_length_312233_cov_81.492507	Prodigal:002006	CDS	193722	194495	.	-	0	ID=MPEAHAMD_01206;inference=ab initio prediction:Prodigal:002006;locus_tag=MPEAHAMD_01206;product=hypothetical protein
NODE_4_length_312233_cov_81.492507	Prodigal:002006	CDS	194700	194822	.	-	0	ID=MPEAHAMD_01207;inference=ab initio prediction:Prodigal:002006;locus_tag=MPEAHAMD_01207;product=hypothetical protein
NODE_4_length_312233_cov_81.492507	Prodigal:002006	CDS	194854	196143	.	-	0	ID=MPEAHAMD_01208;eC_number=2.7.7.72;Name=cca;gene=cca;inference=ab initio prediction:Prodigal:002006,protein motif:HAMAP:MF_01263;locus_tag=MPEAHAMD_01208;product=CCA-adding enzyme
NODE_4_length_312233_cov_81.492507	Prodigal:002006	CDS	196140	196397	.	-	0	ID=MPEAHAMD_01209;inference=ab initio prediction:Prodigal:002006;locus_tag=MPEAHAMD_01209;product=hypothetical protein
NODE_4_length_312233_cov_81.492507	Prodigal:002006	CDS	196404	197063	.	-	0	ID=MPEAHAMD_01210;eC_number=3.6.1.-;Name=nudL;gene=nudL;inference=ab initio prediction:Prodigal:002006,protein motif:HAMAP:MF_01592;locus_tag=MPEAHAMD_01210;product=putative Nudix hydrolase NudL
NODE_4_length_312233_cov_81.492507	Prodigal:002006	CDS	197060	197659	.	-	0	ID=MPEAHAMD_01211;inference=ab initio prediction:Prodigal:002006;locus_tag=MPEAHAMD_01211;product=hypothetical protein
NODE_4_length_312233_cov_81.492507	Prodigal:002006	CDS	197925	199391	.	+	0	ID=MPEAHAMD_01212;inference=ab initio prediction:Prodigal:002006;locus_tag=MPEAHAMD_01212;product=hypothetical protein
NODE_4_length_312233_cov_81.492507	Prodigal:002006	CDS	199413	199844	.	-	0	ID=MPEAHAMD_01213;inference=ab initio prediction:Prodigal:002006;locus_tag=MPEAHAMD_01213;product=hypothetical protein
NODE_4_length_312233_cov_81.492507	Prodigal:002006	CDS	199937	200410	.	+	0	ID=MPEAHAMD_01214;inference=ab initio prediction:Prodigal:002006;locus_tag=MPEAHAMD_01214;product=hypothetical protein
NODE_4_length_312233_cov_81.492507	Prodigal:002006	CDS	200953	201309	.	-	0	ID=MPEAHAMD_01215;Name=cycA;gene=cycA;inference=ab initio prediction:Prodigal:002006,similar to AA sequence:UniProtKB:P00083;locus_tag=MPEAHAMD_01215;product=Cytochrome c2
NODE_4_length_312233_cov_81.492507	Prodigal:002006	CDS	201565	202998	.	+	0	ID=MPEAHAMD_01216;eC_number=1.-.-.-;db_xref=COG:COG0277;inference=ab initio prediction:Prodigal:002006,similar to AA sequence:UniProtKB:P9WIT1;locus_tag=MPEAHAMD_01216;product=putative FAD-linked oxidoreductase
NODE_4_length_312233_cov_81.492507	Prodigal:002006	CDS	202995	204683	.	+	0	ID=MPEAHAMD_01217;inference=ab initio prediction:Prodigal:002006;locus_tag=MPEAHAMD_01217;product=hypothetical protein
NODE_4_length_312233_cov_81.492507	Prodigal:002006	CDS	204765	205610	.	-	0	ID=MPEAHAMD_01218;eC_number=2.1.1.266;Name=rlmJ;db_xref=COG:COG2961;gene=rlmJ;inference=ab initio prediction:Prodigal:002006,similar to AA sequence:UniProtKB:P31777;locus_tag=MPEAHAMD_01218;product=Ribosomal RNA large subunit methyltransferase J
NODE_4_length_312233_cov_81.492507	Prodigal:002006	CDS	205708	205878	.	+	0	ID=MPEAHAMD_01219;inference=ab initio prediction:Prodigal:002006;locus_tag=MPEAHAMD_01219;product=hypothetical protein
NODE_4_length_312233_cov_81.492507	Prodigal:002006	CDS	205986	206336	.	+	0	ID=MPEAHAMD_01220;inference=ab initio prediction:Prodigal:002006;locus_tag=MPEAHAMD_01220;product=hypothetical protein
NODE_4_length_312233_cov_81.492507	Prodigal:002006	CDS	206341	206994	.	-	0	ID=MPEAHAMD_01221;inference=ab initio prediction:Prodigal:002006;locus_tag=MPEAHAMD_01221;product=hypothetical protein
NODE_4_length_312233_cov_81.492507	Prodigal:002006	CDS	206994	207467	.	-	0	ID=MPEAHAMD_01222;inference=ab initio prediction:Prodigal:002006;locus_tag=MPEAHAMD_01222;product=hypothetical protein
NODE_4_length_312233_cov_81.492507	Prodigal:002006	CDS	207773	210835	.	+	0	ID=MPEAHAMD_01223;eC_number=2.7.7.7;Name=polA;db_xref=COG:COG0258;gene=polA;inference=ab initio prediction:Prodigal:002006,similar to AA sequence:UniProtKB:P00582;locus_tag=MPEAHAMD_01223;product=DNA polymerase I
NODE_4_length_312233_cov_81.492507	Prodigal:002006	CDS	210940	212823	.	-	0	ID=MPEAHAMD_01224;Name=acoR_1;db_xref=COG:COG3284;gene=acoR_1;inference=ab initio prediction:Prodigal:002006,similar to AA sequence:UniProtKB:P28614;locus_tag=MPEAHAMD_01224;product=Acetoin catabolism regulatory protein
NODE_4_length_312233_cov_81.492507	Prodigal:002006	CDS	213095	214618	.	+	0	ID=MPEAHAMD_01225;eC_number=1.2.1.3;Name=adh;db_xref=COG:COG1012;gene=adh;inference=ab initio prediction:Prodigal:002006,similar to AA sequence:UniProtKB:A1B4L2;locus_tag=MPEAHAMD_01225;product=Aldehyde dehydrogenase
NODE_4_length_312233_cov_81.492507	Prodigal:002006	CDS	214672	215037	.	+	0	ID=MPEAHAMD_01226;inference=ab initio prediction:Prodigal:002006;locus_tag=MPEAHAMD_01226;product=hypothetical protein
NODE_4_length_312233_cov_81.492507	Prodigal:002006	CDS	215135	215614	.	+	0	ID=MPEAHAMD_01227;eC_number=4.6.1.17;Name=moaC;db_xref=COG:COG0315;gene=moaC;inference=ab initio prediction:Prodigal:002006,similar to AA sequence:UniProtKB:P0A738;locus_tag=MPEAHAMD_01227;product=Cyclic pyranopterin monophosphate synthase
NODE_4_length_312233_cov_81.492507	Prodigal:002006	CDS	215611	216846	.	+	0	ID=MPEAHAMD_01228;eC_number=2.10.1.1;Name=moeA_1;db_xref=COG:COG0303;gene=moeA_1;inference=ab initio prediction:Prodigal:002006,similar to AA sequence:UniProtKB:P12281;locus_tag=MPEAHAMD_01228;product=Molybdopterin molybdenumtransferase
NODE_4_length_312233_cov_81.492507	Prodigal:002006	CDS	216981	217268	.	-	0	ID=MPEAHAMD_01229;inference=ab initio prediction:Prodigal:002006;locus_tag=MPEAHAMD_01229;product=hypothetical protein
NODE_4_length_312233_cov_81.492507	Prodigal:002006	CDS	217725	218054	.	+	0	ID=MPEAHAMD_01230;inference=ab initio prediction:Prodigal:002006;locus_tag=MPEAHAMD_01230;product=hypothetical protein
NODE_4_length_312233_cov_81.492507	Prodigal:002006	CDS	218051	218620	.	+	0	ID=MPEAHAMD_01231;Name=ecfG_1;gene=ecfG_1;inference=ab initio prediction:Prodigal:002006,similar to AA sequence:UniProtKB:B3Q6P8;locus_tag=MPEAHAMD_01231;product=ECF RNA polymerase sigma factor EcfG
NODE_4_length_312233_cov_81.492507	Prodigal:002006	CDS	218777	219013	.	+	0	ID=MPEAHAMD_01232;inference=ab initio prediction:Prodigal:002006;locus_tag=MPEAHAMD_01232;product=hypothetical protein
NODE_4_length_312233_cov_81.492507	Prodigal:002006	CDS	219114	222182	.	-	0	ID=MPEAHAMD_01233;inference=ab initio prediction:Prodigal:002006;locus_tag=MPEAHAMD_01233;product=hypothetical protein
NODE_4_length_312233_cov_81.492507	Prodigal:002006	CDS	222299	223273	.	-	0	ID=MPEAHAMD_01234;db_xref=COG:COG0596;inference=ab initio prediction:Prodigal:002006,similar to AA sequence:UniProtKB:P9WNH3;locus_tag=MPEAHAMD_01234;product=putative protein
NODE_4_length_312233_cov_81.492507	Prodigal:002006	CDS	223516	223611	.	-	0	ID=MPEAHAMD_01235;inference=ab initio prediction:Prodigal:002006;locus_tag=MPEAHAMD_01235;product=hypothetical protein
NODE_4_length_312233_cov_81.492507	Prodigal:002006	CDS	223799	224215	.	-	0	ID=MPEAHAMD_01236;inference=ab initio prediction:Prodigal:002006;locus_tag=MPEAHAMD_01236;product=hypothetical protein
NODE_4_length_312233_cov_81.492507	Prodigal:002006	CDS	224279	224482	.	-	0	ID=MPEAHAMD_01237;inference=ab initio prediction:Prodigal:002006;locus_tag=MPEAHAMD_01237;product=hypothetical protein
NODE_4_length_312233_cov_81.492507	Prodigal:002006	CDS	224550	225461	.	-	0	ID=MPEAHAMD_01238;inference=ab initio prediction:Prodigal:002006;locus_tag=MPEAHAMD_01238;product=hypothetical protein
NODE_4_length_312233_cov_81.492507	Prodigal:002006	CDS	225569	225970	.	-	0	ID=MPEAHAMD_01239;inference=ab initio prediction:Prodigal:002006;locus_tag=MPEAHAMD_01239;product=hypothetical protein
NODE_4_length_312233_cov_81.492507	Prodigal:002006	CDS	226039	226218	.	-	0	ID=MPEAHAMD_01240;inference=ab initio prediction:Prodigal:002006;locus_tag=MPEAHAMD_01240;product=hypothetical protein
NODE_4_length_312233_cov_81.492507	Prodigal:002006	CDS	226315	227775	.	-	0	ID=MPEAHAMD_01241;Name=malT_1;gene=malT_1;inference=ab initio prediction:Prodigal:002006,protein motif:HAMAP:MF_01247;locus_tag=MPEAHAMD_01241;product=HTH-type transcriptional regulator MalT
NODE_4_length_312233_cov_81.492507	Prodigal:002006	CDS	228334	228555	.	+	0	ID=MPEAHAMD_01242;inference=ab initio prediction:Prodigal:002006;locus_tag=MPEAHAMD_01242;product=hypothetical protein
NODE_4_length_312233_cov_81.492507	Prodigal:002006	CDS	228853	230073	.	-	0	ID=MPEAHAMD_01243;inference=ab initio prediction:Prodigal:002006;locus_tag=MPEAHAMD_01243;product=hypothetical protein
NODE_4_length_312233_cov_81.492507	Prodigal:002006	CDS	230516	232948	.	-	0	ID=MPEAHAMD_01244;eC_number=2.7.13.3;Name=rcsC_7;gene=rcsC_7;inference=ab initio prediction:Prodigal:002006,protein motif:HAMAP:MF_00979;locus_tag=MPEAHAMD_01244;product=Sensor histidine kinase RcsC
NODE_4_length_312233_cov_81.492507	Prodigal:002006	CDS	233082	233879	.	-	0	ID=MPEAHAMD_01245;Name=xynR_2;db_xref=COG:COG1414;gene=xynR_2;inference=ab initio prediction:Prodigal:002006,similar to AA sequence:UniProtKB:P77300;locus_tag=MPEAHAMD_01245;product=HTH-type transcriptional regulator XynR
NODE_4_length_312233_cov_81.492507	Prodigal:002006	CDS	233907	234662	.	-	0	ID=MPEAHAMD_01246;eC_number=1.1.1.127;Name=kduD;gene=kduD;inference=ab initio prediction:Prodigal:002006,similar to AA sequence:UniProtKB:P50842;locus_tag=MPEAHAMD_01246;product=2-dehydro-3-deoxy-D-gluconate 5-dehydrogenase
NODE_4_length_312233_cov_81.492507	Prodigal:002006	CDS	234659	235978	.	-	0	ID=MPEAHAMD_01247;Name=lgoT;gene=lgoT;inference=ab initio prediction:Prodigal:002006,similar to AA sequence:UniProtKB:P39398;locus_tag=MPEAHAMD_01247;product=putative L-galactonate transporter
NODE_4_length_312233_cov_81.492507	Prodigal:002006	CDS	236144	236701	.	-	0	ID=MPEAHAMD_01248;inference=ab initio prediction:Prodigal:002006;locus_tag=MPEAHAMD_01248;product=hypothetical protein
NODE_4_length_312233_cov_81.492507	Prodigal:002006	CDS	236793	237266	.	+	0	ID=MPEAHAMD_01249;Name=mdtJ;gene=mdtJ;inference=ab initio prediction:Prodigal:002006,protein motif:HAMAP:MF_01598;locus_tag=MPEAHAMD_01249;product=Spermidine export protein MdtJ
NODE_4_length_312233_cov_81.492507	Prodigal:002006	CDS	237312	238100	.	-	0	ID=MPEAHAMD_01250;inference=ab initio prediction:Prodigal:002006;locus_tag=MPEAHAMD_01250;product=hypothetical protein
NODE_4_length_312233_cov_81.492507	Prodigal:002006	CDS	239107	239844	.	-	0	ID=MPEAHAMD_01251;inference=ab initio prediction:Prodigal:002006;locus_tag=MPEAHAMD_01251;product=hypothetical protein
NODE_4_length_312233_cov_81.492507	Prodigal:002006	CDS	239982	240353	.	-	0	ID=MPEAHAMD_01252;inference=ab initio prediction:Prodigal:002006;locus_tag=MPEAHAMD_01252;product=hypothetical protein
NODE_4_length_312233_cov_81.492507	Prodigal:002006	CDS	240514	240717	.	-	0	ID=MPEAHAMD_01253;inference=ab initio prediction:Prodigal:002006;locus_tag=MPEAHAMD_01253;product=hypothetical protein
NODE_4_length_312233_cov_81.492507	Prodigal:002006	CDS	240901	242148	.	+	0	ID=MPEAHAMD_01254;Name=dnaK_1;db_xref=COG:COG0443;gene=dnaK_1;inference=ab initio prediction:Prodigal:002006,similar to AA sequence:UniProtKB:P19993;locus_tag=MPEAHAMD_01254;product=Chaperone protein DnaK
NODE_4_length_312233_cov_81.492507	Prodigal:002006	CDS	242388	244298	.	+	0	ID=MPEAHAMD_01255;eC_number=6.2.1.1;Name=acsA_2;db_xref=COG:COG0365;gene=acsA_2;inference=ab initio prediction:Prodigal:002006,similar to AA sequence:UniProtKB:Q89WV5;locus_tag=MPEAHAMD_01255;product=Acetyl-coenzyme A synthetase
NODE_4_length_312233_cov_81.492507	Prodigal:002006	CDS	244410	245654	.	-	0	ID=MPEAHAMD_01256;inference=ab initio prediction:Prodigal:002006;locus_tag=MPEAHAMD_01256;product=hypothetical protein
NODE_4_length_312233_cov_81.492507	Prodigal:002006	CDS	246068	246463	.	+	0	ID=MPEAHAMD_01257;inference=ab initio prediction:Prodigal:002006;locus_tag=MPEAHAMD_01257;product=hypothetical protein
NODE_4_length_312233_cov_81.492507	Prodigal:002006	CDS	246631	247752	.	+	0	ID=MPEAHAMD_01258;eC_number=1.6.99.1;Name=namA_1;db_xref=COG:COG1902;gene=namA_1;inference=ab initio prediction:Prodigal:002006,similar to AA sequence:UniProtKB:Q5KXG9;locus_tag=MPEAHAMD_01258;product=NADPH dehydrogenase
NODE_4_length_312233_cov_81.492507	Prodigal:002006	CDS	247792	250401	.	-	0	ID=MPEAHAMD_01259;inference=ab initio prediction:Prodigal:002006;locus_tag=MPEAHAMD_01259;product=hypothetical protein
NODE_4_length_312233_cov_81.492507	Prodigal:002006	CDS	250820	252322	.	-	0	ID=MPEAHAMD_01260;Name=amtB;gene=amtB;inference=ab initio prediction:Prodigal:002006,similar to AA sequence:UniProtKB:P69681;locus_tag=MPEAHAMD_01260;product=Ammonia channel
NODE_4_length_312233_cov_81.492507	Prodigal:002006	CDS	252409	252747	.	-	0	ID=MPEAHAMD_01261;Name=glnK;db_xref=COG:COG0347;gene=glnK;inference=ab initio prediction:Prodigal:002006,similar to AA sequence:UniProtKB:P0AC55;locus_tag=MPEAHAMD_01261;product=Nitrogen regulatory protein P-II 2
NODE_4_length_312233_cov_81.492507	Prodigal:002006	CDS	253004	253882	.	-	0	ID=MPEAHAMD_01262;eC_number=3.1.2.-;Name=tesB;db_xref=COG:COG1946;gene=tesB;inference=ab initio prediction:Prodigal:002006,similar to AA sequence:UniProtKB:P0AGG2;locus_tag=MPEAHAMD_01262;product=Acyl-CoA thioesterase 2
NODE_4_length_312233_cov_81.492507	Prodigal:002006	CDS	254008	255276	.	+	0	ID=MPEAHAMD_01263;eC_number=1.14.13.-;Name=ubiL_1;db_xref=COG:COG0654;gene=ubiL_1;inference=ab initio prediction:Prodigal:002006,similar to AA sequence:UniProtKB:Q2RMZ4;locus_tag=MPEAHAMD_01263;product=Ubiquinone hydroxylase UbiL
NODE_4_length_312233_cov_81.492507	Prodigal:002006	CDS	255570	256517	.	+	0	ID=MPEAHAMD_01264;inference=ab initio prediction:Prodigal:002006;locus_tag=MPEAHAMD_01264;product=hypothetical protein
NODE_4_length_312233_cov_81.492507	Prodigal:002006	CDS	256596	257228	.	-	0	ID=MPEAHAMD_01265;Name=nreC_1;db_xref=COG:COG2197;gene=nreC_1;inference=ab initio prediction:Prodigal:002006,similar to AA sequence:UniProtKB:Q7WZY4;locus_tag=MPEAHAMD_01265;product=Oxygen regulatory protein NreC
NODE_4_length_312233_cov_81.492507	Prodigal:002006	CDS	257225	258568	.	-	0	ID=MPEAHAMD_01266;inference=ab initio prediction:Prodigal:002006;locus_tag=MPEAHAMD_01266;product=hypothetical protein
NODE_4_length_312233_cov_81.492507	Prodigal:002006	CDS	259020	261485	.	-	0	ID=MPEAHAMD_01267;Name=btuB_1;gene=btuB_1;inference=ab initio prediction:Prodigal:002006,protein motif:HAMAP:MF_01531;locus_tag=MPEAHAMD_01267;product=Vitamin B12 transporter BtuB
NODE_4_length_312233_cov_81.492507	Prodigal:002006	CDS	261748	262410	.	-	0	ID=MPEAHAMD_01268;eC_number=2.3.2.6;Name=aat;db_xref=COG:COG2360;gene=aat;inference=ab initio prediction:Prodigal:002006,similar to AA sequence:UniProtKB:P0A8P1;locus_tag=MPEAHAMD_01268;product=Leucyl/phenylalanyl-tRNA--protein transferase
NODE_4_length_312233_cov_81.492507	Prodigal:002006	CDS	262566	262850	.	-	0	ID=MPEAHAMD_01269;inference=ab initio prediction:Prodigal:002006;locus_tag=MPEAHAMD_01269;product=hypothetical protein
NODE_4_length_312233_cov_81.492507	Prodigal:002006	CDS	263119	264474	.	-	0	ID=MPEAHAMD_01270;eC_number=6.3.4.14;Name=accC_1;db_xref=COG:COG0439;gene=accC_1;inference=ab initio prediction:Prodigal:002006,similar to AA sequence:UniProtKB:P43873;locus_tag=MPEAHAMD_01270;product=Biotin carboxylase
NODE_4_length_312233_cov_81.492507	Prodigal:002006	CDS	264591	265082	.	-	0	ID=MPEAHAMD_01271;Name=accB_1;db_xref=COG:COG0511;gene=accB_1;inference=ab initio prediction:Prodigal:002006,similar to AA sequence:UniProtKB:P0ABD8;locus_tag=MPEAHAMD_01271;product=Biotin carboxyl carrier protein of acetyl-CoA carboxylase
NODE_4_length_312233_cov_81.492507	Prodigal:002006	CDS	265246	266046	.	-	0	ID=MPEAHAMD_01272;inference=ab initio prediction:Prodigal:002006;locus_tag=MPEAHAMD_01272;product=hypothetical protein
NODE_4_length_312233_cov_81.492507	Prodigal:002006	CDS	266284	267450	.	+	0	ID=MPEAHAMD_01273;eC_number=2.6.1.1;Name=aspC_1;db_xref=COG:COG0436;gene=aspC_1;inference=ab initio prediction:Prodigal:002006,similar to AA sequence:UniProtKB:Q9X0Y2;locus_tag=MPEAHAMD_01273;product=Aspartate aminotransferase
NODE_4_length_312233_cov_81.492507	Prodigal:002006	CDS	267464	268234	.	+	0	ID=MPEAHAMD_01274;eC_number=2.1.1.-;db_xref=COG:COG0500;inference=ab initio prediction:Prodigal:002006,similar to AA sequence:UniProtKB:P9WK01;locus_tag=MPEAHAMD_01274;product=putative methyltransferase
NODE_4_length_312233_cov_81.492507	Prodigal:002006	CDS	268369	268974	.	-	0	ID=MPEAHAMD_01275;Name=betI_3;gene=betI_3;inference=ab initio prediction:Prodigal:002006,protein motif:HAMAP:MF_00768;locus_tag=MPEAHAMD_01275;product=HTH-type transcriptional regulator BetI
NODE_4_length_312233_cov_81.492507	Prodigal:002006	CDS	269106	269516	.	+	0	ID=MPEAHAMD_01276;Name=yjgH;db_xref=COG:COG0251;gene=yjgH;inference=ab initio prediction:Prodigal:002006,similar to AA sequence:UniProtKB:P39332;locus_tag=MPEAHAMD_01276;product=RutC family protein YjgH
NODE_4_length_312233_cov_81.492507	Prodigal:002006	CDS	269647	270687	.	-	0	ID=MPEAHAMD_01277;eC_number=3.6.-.-;Name=yjiA_2;db_xref=COG:COG0523;gene=yjiA_2;inference=ab initio prediction:Prodigal:002006,similar to AA sequence:UniProtKB:P24203;locus_tag=MPEAHAMD_01277;product=P-loop guanosine triphosphatase YjiA
NODE_4_length_312233_cov_81.492507	Prodigal:002006	CDS	270684	272294	.	-	0	ID=MPEAHAMD_01278;eC_number=3.5.2.7;Name=hutI_2;gene=hutI_2;inference=ab initio prediction:Prodigal:002006,protein motif:HAMAP:MF_00372;locus_tag=MPEAHAMD_01278;product=Imidazolonepropionase
NODE_4_length_312233_cov_81.492507	Prodigal:002006	CDS	272411	273316	.	-	0	ID=MPEAHAMD_01279;inference=ab initio prediction:Prodigal:002006;locus_tag=MPEAHAMD_01279;product=hypothetical protein
NODE_4_length_312233_cov_81.492507	Prodigal:002006	CDS	273381	274418	.	-	0	ID=MPEAHAMD_01280;inference=ab initio prediction:Prodigal:002006;locus_tag=MPEAHAMD_01280;product=hypothetical protein
NODE_4_length_312233_cov_81.492507	Prodigal:002006	CDS	274415	275476	.	-	0	ID=MPEAHAMD_01281;eC_number=7.6.2.11;Name=potA_2;db_xref=COG:COG3842;gene=potA_2;inference=ab initio prediction:Prodigal:002006,similar to AA sequence:UniProtKB:P69874;locus_tag=MPEAHAMD_01281;product=Spermidine/putrescine import ATP-binding protein PotA
NODE_4_length_312233_cov_81.492507	Prodigal:002006	CDS	275476	276318	.	-	0	ID=MPEAHAMD_01282;inference=ab initio prediction:Prodigal:002006;locus_tag=MPEAHAMD_01282;product=hypothetical protein
NODE_4_length_312233_cov_81.492507	Prodigal:002006	CDS	276471	277124	.	-	0	ID=MPEAHAMD_01283;Name=cymR_2;gene=cymR_2;inference=ab initio prediction:Prodigal:002006,similar to AA sequence:UniProtKB:O33453;locus_tag=MPEAHAMD_01283;product=HTH-type transcriptional regulator CymR
NODE_4_length_312233_cov_81.492507	Prodigal:002006	CDS	277255	278499	.	+	0	ID=MPEAHAMD_01284;eC_number=3.5.2.7;Name=hutI_3;gene=hutI_3;inference=ab initio prediction:Prodigal:002006,protein motif:HAMAP:MF_00372;locus_tag=MPEAHAMD_01284;product=Imidazolonepropionase
NODE_4_length_312233_cov_81.492507	Prodigal:002006	CDS	278544	280064	.	-	0	ID=MPEAHAMD_01285;eC_number=1.14.13.-;Name=hpyO_1;db_xref=COG:COG2072;gene=hpyO_1;inference=ab initio prediction:Prodigal:002006,similar to AA sequence:UniProtKB:Q8PDQ6;locus_tag=MPEAHAMD_01285;product=FAD-dependent urate hydroxylase
NODE_4_length_312233_cov_81.492507	Prodigal:002006	CDS	280090	280722	.	+	0	ID=MPEAHAMD_01286;eC_number=5.99.1.4;Name=nsaD_1;gene=nsaD_1;inference=ab initio prediction:Prodigal:002006,similar to AA sequence:UniProtKB:Q9X9Q7;locus_tag=MPEAHAMD_01286;product=2-hydroxychromene-2-carboxylate isomerase
NODE_4_length_312233_cov_81.492507	Prodigal:002006	CDS	280865	282280	.	+	0	ID=MPEAHAMD_01287;eC_number=3.5.1.-;Name=abgB_1;db_xref=COG:COG1473;gene=abgB_1;inference=ab initio prediction:Prodigal:002006,similar to AA sequence:UniProtKB:P76052;locus_tag=MPEAHAMD_01287;product=p-aminobenzoyl-glutamate hydrolase subunit B
NODE_4_length_312233_cov_81.492507	Prodigal:002006	CDS	282760	283023	.	-	0	ID=MPEAHAMD_01288;inference=ab initio prediction:Prodigal:002006;locus_tag=MPEAHAMD_01288;product=hypothetical protein
NODE_4_length_312233_cov_81.492507	Prodigal:002006	CDS	283223	283426	.	-	0	ID=MPEAHAMD_01289;inference=ab initio prediction:Prodigal:002006;locus_tag=MPEAHAMD_01289;product=hypothetical protein
NODE_4_length_312233_cov_81.492507	Prodigal:002006	CDS	283429	283740	.	-	0	ID=MPEAHAMD_01290;inference=ab initio prediction:Prodigal:002006;locus_tag=MPEAHAMD_01290;product=hypothetical protein
NODE_4_length_312233_cov_81.492507	Prodigal:002006	CDS	283770	284480	.	-	0	ID=MPEAHAMD_01291;eC_number=4.1.1.23;Name=pyrF;db_xref=COG:COG0284;gene=pyrF;inference=ab initio prediction:Prodigal:002006,similar to AA sequence:UniProtKB:Q5FJB3;locus_tag=MPEAHAMD_01291;product=Orotidine 5'-phosphate decarboxylase
NODE_4_length_312233_cov_81.492507	Prodigal:002006	CDS	284657	285034	.	+	0	ID=MPEAHAMD_01292;inference=ab initio prediction:Prodigal:002006;locus_tag=MPEAHAMD_01292;product=hypothetical protein
NODE_4_length_312233_cov_81.492507	Prodigal:002006	CDS	285052	285915	.	-	0	ID=MPEAHAMD_01293;inference=ab initio prediction:Prodigal:002006;locus_tag=MPEAHAMD_01293;product=hypothetical protein
NODE_4_length_312233_cov_81.492507	Prodigal:002006	CDS	286248	286553	.	+	0	ID=MPEAHAMD_01294;inference=ab initio prediction:Prodigal:002006;locus_tag=MPEAHAMD_01294;product=hypothetical protein
NODE_4_length_312233_cov_81.492507	Prodigal:002006	CDS	287076	288209	.	+	0	ID=MPEAHAMD_01295;eC_number=3.1.4.-;Name=rpfG_2;db_xref=COG:COG3437;gene=rpfG_2;inference=ab initio prediction:Prodigal:002006,similar to AA sequence:UniProtKB:Q4UU85;locus_tag=MPEAHAMD_01295;product=Cyclic di-GMP phosphodiesterase response regulator RpfG
NODE_4_length_312233_cov_81.492507	Prodigal:002006	CDS	288218	289159	.	-	0	ID=MPEAHAMD_01296;Name=cmpR_2;db_xref=COG:COG0583;gene=cmpR_2;inference=ab initio prediction:Prodigal:002006,similar to AA sequence:UniProtKB:Q9F1R2;locus_tag=MPEAHAMD_01296;product=HTH-type transcriptional activator CmpR
NODE_4_length_312233_cov_81.492507	Prodigal:002006	CDS	289342	290247	.	+	0	ID=MPEAHAMD_01297;eC_number=3.1.3.11;Name=fbp;db_xref=COG:COG0158;gene=fbp;inference=ab initio prediction:Prodigal:002006,similar to AA sequence:UniProtKB:P0A993;locus_tag=MPEAHAMD_01297;product=Fructose-1%2C6-bisphosphatase class 1
NODE_4_length_312233_cov_81.492507	Prodigal:002006	CDS	290254	291114	.	+	0	ID=MPEAHAMD_01298;eC_number=2.7.1.19;Name=prkA;db_xref=COG:COG3954;gene=prkA;inference=ab initio prediction:Prodigal:002006,similar to AA sequence:UniProtKB:P12033;locus_tag=MPEAHAMD_01298;product=Phosphoribulokinase 1
NODE_4_length_312233_cov_81.492507	Prodigal:002006	CDS	291221	292441	.	+	0	ID=MPEAHAMD_01299;eC_number=2.7.11.1;Name=rsbW;gene=rsbW;inference=ab initio prediction:Prodigal:002006,protein motif:HAMAP:MF_00638;locus_tag=MPEAHAMD_01299;product=Serine-protein kinase RsbW
NODE_4_length_312233_cov_81.492507	Prodigal:002006	CDS	292593	294155	.	-	0	ID=MPEAHAMD_01300;eC_number=2.7.13.3;Name=rcsC_8;gene=rcsC_8;inference=ab initio prediction:Prodigal:002006,protein motif:HAMAP:MF_00979;locus_tag=MPEAHAMD_01300;product=Sensor histidine kinase RcsC
NODE_4_length_312233_cov_81.492507	Prodigal:002006	CDS	294472	294927	.	+	0	ID=MPEAHAMD_01301;eC_number=1.3.99.16;Name=iorA_1;gene=iorA_1;inference=ab initio prediction:Prodigal:002006,similar to AA sequence:UniProtKB:Q51697;locus_tag=MPEAHAMD_01301;product=Isoquinoline 1-oxidoreductase subunit alpha
NODE_4_length_312233_cov_81.492507	Prodigal:002006	CDS	294941	297145	.	+	0	ID=MPEAHAMD_01302;eC_number=1.3.99.16;Name=iorB_1;gene=iorB_1;inference=ab initio prediction:Prodigal:002006,similar to AA sequence:UniProtKB:Q51698;locus_tag=MPEAHAMD_01302;product=Isoquinoline 1-oxidoreductase subunit beta
NODE_4_length_312233_cov_81.492507	Prodigal:002006	CDS	297186	297905	.	+	0	ID=MPEAHAMD_01303;inference=ab initio prediction:Prodigal:002006;locus_tag=MPEAHAMD_01303;product=hypothetical protein
NODE_4_length_312233_cov_81.492507	Prodigal:002006	CDS	298021	298650	.	-	0	ID=MPEAHAMD_01304;inference=ab initio prediction:Prodigal:002006;locus_tag=MPEAHAMD_01304;product=hypothetical protein
NODE_4_length_312233_cov_81.492507	Prodigal:002006	CDS	298760	300862	.	-	0	ID=MPEAHAMD_01305;inference=ab initio prediction:Prodigal:002006;locus_tag=MPEAHAMD_01305;product=hypothetical protein
NODE_4_length_312233_cov_81.492507	Prodigal:002006	CDS	301039	302190	.	+	0	ID=MPEAHAMD_01306;inference=ab initio prediction:Prodigal:002006;locus_tag=MPEAHAMD_01306;product=hypothetical protein
NODE_4_length_312233_cov_81.492507	Prodigal:002006	CDS	302647	303042	.	-	0	ID=MPEAHAMD_01307;inference=ab initio prediction:Prodigal:002006;locus_tag=MPEAHAMD_01307;product=hypothetical protein
NODE_4_length_312233_cov_81.492507	Prodigal:002006	CDS	303230	306034	.	+	0	ID=MPEAHAMD_01308;eC_number=2.7.13.3;Name=rcsC_9;gene=rcsC_9;inference=ab initio prediction:Prodigal:002006,protein motif:HAMAP:MF_00979;locus_tag=MPEAHAMD_01308;product=Sensor histidine kinase RcsC
NODE_4_length_312233_cov_81.492507	Prodigal:002006	CDS	306299	306766	.	+	0	ID=MPEAHAMD_01309;inference=ab initio prediction:Prodigal:002006;locus_tag=MPEAHAMD_01309;product=hypothetical protein
NODE_4_length_312233_cov_81.492507	Prodigal:002006	CDS	307012	308802	.	+	0	ID=MPEAHAMD_01310;inference=ab initio prediction:Prodigal:002006;locus_tag=MPEAHAMD_01310;product=hypothetical protein
NODE_4_length_312233_cov_81.492507	Prodigal:002006	CDS	309323	310078	.	+	0	ID=MPEAHAMD_01311;inference=ab initio prediction:Prodigal:002006;locus_tag=MPEAHAMD_01311;product=hypothetical protein
NODE_4_length_312233_cov_81.492507	Prodigal:002006	CDS	310812	311957	.	+	0	ID=MPEAHAMD_01312;inference=ab initio prediction:Prodigal:002006;locus_tag=MPEAHAMD_01312;product=hypothetical protein
NODE_5_length_303137_cov_83.635323	Prodigal:002006	CDS	111	515	.	-	0	ID=MPEAHAMD_01313;eC_number=1.11.1.15;Name=ahpD;gene=ahpD;inference=ab initio prediction:Prodigal:002006,protein motif:HAMAP:MF_01676;locus_tag=MPEAHAMD_01313;product=Alkyl hydroperoxide reductase AhpD
NODE_5_length_303137_cov_83.635323	Prodigal:002006	CDS	574	843	.	-	0	ID=MPEAHAMD_01314;inference=ab initio prediction:Prodigal:002006;locus_tag=MPEAHAMD_01314;product=hypothetical protein
NODE_5_length_303137_cov_83.635323	Prodigal:002006	CDS	1235	2734	.	-	0	ID=MPEAHAMD_01315;eC_number=3.5.2.-;inference=ab initio prediction:Prodigal:002006,similar to AA sequence:UniProtKB:Q45515;locus_tag=MPEAHAMD_01315;product=D-hydantoinase
NODE_5_length_303137_cov_83.635323	Prodigal:002006	CDS	3035	4018	.	+	0	ID=MPEAHAMD_01316;inference=ab initio prediction:Prodigal:002006;locus_tag=MPEAHAMD_01316;product=hypothetical protein
NODE_5_length_303137_cov_83.635323	Prodigal:002006	CDS	4157	4810	.	-	0	ID=MPEAHAMD_01317;eC_number=4.1.2.17;Name=fucA_1;db_xref=COG:COG0235;gene=fucA_1;inference=ab initio prediction:Prodigal:002006,similar to AA sequence:UniProtKB:P0AB87;locus_tag=MPEAHAMD_01317;product=L-fuculose phosphate aldolase
NODE_5_length_303137_cov_83.635323	Prodigal:002006	CDS	4803	6164	.	-	0	ID=MPEAHAMD_01318;inference=ab initio prediction:Prodigal:002006;locus_tag=MPEAHAMD_01318;product=hypothetical protein
NODE_5_length_303137_cov_83.635323	Prodigal:002006	CDS	6161	6889	.	-	0	ID=MPEAHAMD_01319;inference=ab initio prediction:Prodigal:002006;locus_tag=MPEAHAMD_01319;product=hypothetical protein
NODE_5_length_303137_cov_83.635323	Prodigal:002006	CDS	6879	7799	.	-	0	ID=MPEAHAMD_01320;inference=ab initio prediction:Prodigal:002006;locus_tag=MPEAHAMD_01320;product=hypothetical protein
NODE_5_length_303137_cov_83.635323	Prodigal:002006	CDS	8051	8263	.	+	0	ID=MPEAHAMD_01321;inference=ab initio prediction:Prodigal:002006;locus_tag=MPEAHAMD_01321;product=hypothetical protein
NODE_5_length_303137_cov_83.635323	Prodigal:002006	CDS	8260	8580	.	-	0	ID=MPEAHAMD_01322;inference=ab initio prediction:Prodigal:002006;locus_tag=MPEAHAMD_01322;product=hypothetical protein
NODE_5_length_303137_cov_83.635323	Prodigal:002006	CDS	8592	9971	.	-	0	ID=MPEAHAMD_01323;eC_number=6.1.1.16;Name=cysS;db_xref=COG:COG0215;gene=cysS;inference=ab initio prediction:Prodigal:002006,similar to AA sequence:UniProtKB:P21888;locus_tag=MPEAHAMD_01323;product=Cysteine--tRNA ligase
NODE_5_length_303137_cov_83.635323	Prodigal:002006	CDS	10319	10636	.	+	0	ID=MPEAHAMD_01324;inference=ab initio prediction:Prodigal:002006;locus_tag=MPEAHAMD_01324;product=hypothetical protein
NODE_5_length_303137_cov_83.635323	Prodigal:002006	CDS	10911	11255	.	+	0	ID=MPEAHAMD_01325;inference=ab initio prediction:Prodigal:002006;locus_tag=MPEAHAMD_01325;product=hypothetical protein
NODE_5_length_303137_cov_83.635323	Prodigal:002006	CDS	11262	12263	.	-	0	ID=MPEAHAMD_01326;inference=ab initio prediction:Prodigal:002006;locus_tag=MPEAHAMD_01326;product=hypothetical protein
NODE_5_length_303137_cov_83.635323	Prodigal:002006	CDS	12400	12648	.	-	0	ID=MPEAHAMD_01327;inference=ab initio prediction:Prodigal:002006;locus_tag=MPEAHAMD_01327;product=hypothetical protein
NODE_5_length_303137_cov_83.635323	Prodigal:002006	CDS	12727	13257	.	+	0	ID=MPEAHAMD_01328;Name=decR_2;db_xref=COG:COG1522;gene=decR_2;inference=ab initio prediction:Prodigal:002006,similar to AA sequence:UniProtKB:P0ACJ5;locus_tag=MPEAHAMD_01328;product=DNA-binding transcriptional activator DecR
NODE_5_length_303137_cov_83.635323	Prodigal:002006	CDS	13385	14848	.	+	0	ID=MPEAHAMD_01329;Name=bmr3_1;gene=bmr3_1;inference=ab initio prediction:Prodigal:002006,similar to AA sequence:UniProtKB:P96712;locus_tag=MPEAHAMD_01329;product=Multidrug resistance protein 3
NODE_5_length_303137_cov_83.635323	Prodigal:002006	CDS	14856	15821	.	-	0	ID=MPEAHAMD_01330;Name=xerC_2;db_xref=COG:COG4973;gene=xerC_2;inference=ab initio prediction:Prodigal:002006,similar to AA sequence:UniProtKB:P44818;locus_tag=MPEAHAMD_01330;product=Tyrosine recombinase XerC
NODE_5_length_303137_cov_83.635323	Prodigal:002006	CDS	15895	16773	.	-	0	ID=MPEAHAMD_01331;Name=lacX;gene=lacX;inference=ab initio prediction:Prodigal:002006,similar to AA sequence:UniProtKB:P23496;locus_tag=MPEAHAMD_01331;product=Protein LacX%2C plasmid
NODE_5_length_303137_cov_83.635323	Prodigal:002006	CDS	16834	18705	.	-	0	ID=MPEAHAMD_01332;eC_number=3.6.4.13;Name=deaD;db_xref=COG:COG0513;gene=deaD;inference=ab initio prediction:Prodigal:002006,similar to AA sequence:UniProtKB:P0A9P6;locus_tag=MPEAHAMD_01332;product=ATP-dependent RNA helicase DeaD
NODE_5_length_303137_cov_83.635323	Prodigal:002006	CDS	18742	22599	.	-	0	ID=MPEAHAMD_01333;eC_number=2.7.13.3;Name=rcsC_10;gene=rcsC_10;inference=ab initio prediction:Prodigal:002006,protein motif:HAMAP:MF_00979;locus_tag=MPEAHAMD_01333;product=Sensor histidine kinase RcsC
NODE_5_length_303137_cov_83.635323	Prodigal:002006	CDS	22760	23311	.	-	0	ID=MPEAHAMD_01334;eC_number=2.7.1.12;db_xref=COG:COG3265;inference=ab initio prediction:Prodigal:002006,similar to AA sequence:UniProtKB:Q5FQ97;locus_tag=MPEAHAMD_01334;product=Gluconokinase
NODE_5_length_303137_cov_83.635323	Prodigal:002006	CDS	23350	24330	.	-	0	ID=MPEAHAMD_01335;eC_number=1.1.1.81;db_xref=COG:COG0111;inference=ab initio prediction:Prodigal:002006,similar to AA sequence:UniProtKB:Q9X1C1;locus_tag=MPEAHAMD_01335;product=Hydroxypyruvate reductase
NODE_5_length_303137_cov_83.635323	Prodigal:002006	CDS	24387	25790	.	-	0	ID=MPEAHAMD_01336;eC_number=1.8.1.4;Name=lpd3;db_xref=COG:COG1249;gene=lpd3;inference=ab initio prediction:Prodigal:002006,similar to AA sequence:UniProtKB:P31046;locus_tag=MPEAHAMD_01336;product=Dihydrolipoyl dehydrogenase 3
NODE_5_length_303137_cov_83.635323	Prodigal:002006	CDS	25865	26611	.	-	0	ID=MPEAHAMD_01337;eC_number=1.-.-.-;Name=ygfF;gene=ygfF;inference=ab initio prediction:Prodigal:002006,similar to AA sequence:UniProtKB:P52037;locus_tag=MPEAHAMD_01337;product=putative oxidoreductase YgfF
NODE_5_length_303137_cov_83.635323	Prodigal:002006	CDS	26677	27951	.	-	0	ID=MPEAHAMD_01338;eC_number=2.3.1.61;Name=sucB;db_xref=COG:COG0508;gene=sucB;inference=ab initio prediction:Prodigal:002006,similar to AA sequence:UniProtKB:P0AFG6;locus_tag=MPEAHAMD_01338;product=Dihydrolipoyllysine-residue succinyltransferase component of 2-oxoglutarate dehydrogenase complex
NODE_5_length_303137_cov_83.635323	Prodigal:002006	CDS	28036	30990	.	-	0	ID=MPEAHAMD_01339;eC_number=1.2.4.2;Name=sucA;db_xref=COG:COG0567;gene=sucA;inference=ab initio prediction:Prodigal:002006,similar to AA sequence:UniProtKB:P0AFG3;locus_tag=MPEAHAMD_01339;product=2-oxoglutarate dehydrogenase E1 component
NODE_5_length_303137_cov_83.635323	Prodigal:002006	CDS	31221	32105	.	-	0	ID=MPEAHAMD_01340;eC_number=6.2.1.5;Name=sucD_1;db_xref=COG:COG0074;gene=sucD_1;inference=ab initio prediction:Prodigal:002006,similar to AA sequence:UniProtKB:P0AGE9;locus_tag=MPEAHAMD_01340;product=Succinate--CoA ligase [ADP-forming] subunit alpha
NODE_5_length_303137_cov_83.635323	Prodigal:002006	CDS	32129	32548	.	-	0	ID=MPEAHAMD_01341;eC_number=3.1.-.-;Name=vapC_2;gene=vapC_2;inference=ab initio prediction:Prodigal:002006,protein motif:HAMAP:MF_00265;locus_tag=MPEAHAMD_01341;product=tRNA(fMet)-specific endonuclease VapC
NODE_5_length_303137_cov_83.635323	Prodigal:002006	CDS	32538	32873	.	-	0	ID=MPEAHAMD_01342;inference=ab initio prediction:Prodigal:002006;locus_tag=MPEAHAMD_01342;product=hypothetical protein
NODE_5_length_303137_cov_83.635323	Prodigal:002006	CDS	32915	34111	.	-	0	ID=MPEAHAMD_01343;eC_number=6.2.1.5;Name=sucC_1;db_xref=COG:COG0045;gene=sucC_1;inference=ab initio prediction:Prodigal:002006,similar to AA sequence:UniProtKB:P80886;locus_tag=MPEAHAMD_01343;product=Succinate--CoA ligase [ADP-forming] subunit beta
NODE_5_length_303137_cov_83.635323	Prodigal:002006	CDS	34186	35148	.	-	0	ID=MPEAHAMD_01344;eC_number=1.1.1.37;Name=mdh;db_xref=COG:COG0039;gene=mdh;inference=ab initio prediction:Prodigal:002006,similar to AA sequence:UniProtKB:A9W386;locus_tag=MPEAHAMD_01344;product=Malate dehydrogenase
NODE_5_length_303137_cov_83.635323	Prodigal:002006	CDS	35398	36084	.	-	0	ID=MPEAHAMD_01345;Name=slmA_1;gene=slmA_1;inference=ab initio prediction:Prodigal:002006,protein motif:HAMAP:MF_01839;locus_tag=MPEAHAMD_01345;product=Nucleoid occlusion factor SlmA
NODE_5_length_303137_cov_83.635323	Prodigal:002006	CDS	36186	36743	.	-	0	ID=MPEAHAMD_01346;inference=ab initio prediction:Prodigal:002006;locus_tag=MPEAHAMD_01346;product=hypothetical protein
NODE_5_length_303137_cov_83.635323	Prodigal:002006	CDS	36807	37418	.	-	0	ID=MPEAHAMD_01347;inference=ab initio prediction:Prodigal:002006;locus_tag=MPEAHAMD_01347;product=hypothetical protein
NODE_5_length_303137_cov_83.635323	Prodigal:002006	CDS	37614	39380	.	+	0	ID=MPEAHAMD_01348;inference=ab initio prediction:Prodigal:002006;locus_tag=MPEAHAMD_01348;product=hypothetical protein
NODE_5_length_303137_cov_83.635323	Prodigal:002006	CDS	39492	40628	.	+	0	ID=MPEAHAMD_01349;inference=ab initio prediction:Prodigal:002006;locus_tag=MPEAHAMD_01349;product=hypothetical protein
NODE_5_length_303137_cov_83.635323	Prodigal:002006	CDS	40828	41346	.	+	0	ID=MPEAHAMD_01350;Name=ccmE;db_xref=COG:COG2332;gene=ccmE;inference=ab initio prediction:Prodigal:002006,similar to AA sequence:UniProtKB:Q9LA01;locus_tag=MPEAHAMD_01350;product=Cytochrome c-type biogenesis protein CcmE
NODE_5_length_303137_cov_83.635323	Prodigal:002006	CDS	41499	43496	.	+	0	ID=MPEAHAMD_01351;Name=ccmF;db_xref=COG:COG1138;gene=ccmF;inference=ab initio prediction:Prodigal:002006,similar to AA sequence:UniProtKB:P33927;locus_tag=MPEAHAMD_01351;product=Cytochrome c-type biogenesis protein CcmF
NODE_5_length_303137_cov_83.635323	Prodigal:002006	CDS	43514	43981	.	+	0	ID=MPEAHAMD_01352;Name=ccmH;db_xref=COG:COG3088;gene=ccmH;inference=ab initio prediction:Prodigal:002006,similar to AA sequence:UniProtKB:Q9I3N0;locus_tag=MPEAHAMD_01352;product=Cytochrome c-type biogenesis protein CcmH
NODE_5_length_303137_cov_83.635323	Prodigal:002006	CDS	43978	44973	.	+	0	ID=MPEAHAMD_01353;eC_number=3.4.11.-;db_xref=COG:COG3191;inference=ab initio prediction:Prodigal:002006,similar to AA sequence:UniProtKB:P9WM23;locus_tag=MPEAHAMD_01353;product=putative aminopeptidase
NODE_5_length_303137_cov_83.635323	Prodigal:002006	CDS	45198	45569	.	+	0	ID=MPEAHAMD_01354;Name=crcB;gene=crcB;inference=ab initio prediction:Prodigal:002006,protein motif:HAMAP:MF_00454;locus_tag=MPEAHAMD_01354;product=Putative fluoride ion transporter CrcB
NODE_5_length_303137_cov_83.635323	Prodigal:002006	CDS	45636	45941	.	+	0	ID=MPEAHAMD_01355;inference=ab initio prediction:Prodigal:002006;locus_tag=MPEAHAMD_01355;product=hypothetical protein
NODE_5_length_303137_cov_83.635323	Prodigal:002006	CDS	46062	48596	.	+	0	ID=MPEAHAMD_01356;inference=ab initio prediction:Prodigal:002006;locus_tag=MPEAHAMD_01356;product=hypothetical protein
NODE_5_length_303137_cov_83.635323	Prodigal:002006	CDS	48709	50022	.	+	0	ID=MPEAHAMD_01357;inference=ab initio prediction:Prodigal:002006;locus_tag=MPEAHAMD_01357;product=hypothetical protein
NODE_5_length_303137_cov_83.635323	Prodigal:002006	CDS	50090	50323	.	-	0	ID=MPEAHAMD_01358;inference=ab initio prediction:Prodigal:002006;locus_tag=MPEAHAMD_01358;product=hypothetical protein
NODE_5_length_303137_cov_83.635323	Prodigal:002006	CDS	50641	52287	.	+	0	ID=MPEAHAMD_01359;Name=pitA;db_xref=COG:COG0306;gene=pitA;inference=ab initio prediction:Prodigal:002006,similar to AA sequence:UniProtKB:P0AFJ7;locus_tag=MPEAHAMD_01359;product=Low-affinity inorganic phosphate transporter 1
NODE_5_length_303137_cov_83.635323	Prodigal:002006	CDS	52369	53382	.	+	0	ID=MPEAHAMD_01360;eC_number=5.1.3.2;db_xref=COG:COG1088;inference=ab initio prediction:Prodigal:002006,similar to AA sequence:UniProtKB:A0R5C5;locus_tag=MPEAHAMD_01360;product=UDP-glucose 4-epimerase
NODE_5_length_303137_cov_83.635323	Prodigal:002006	CDS	53411	54679	.	+	0	ID=MPEAHAMD_01361;Name=betI_4;gene=betI_4;inference=ab initio prediction:Prodigal:002006,protein motif:HAMAP:MF_00768;locus_tag=MPEAHAMD_01361;product=HTH-type transcriptional regulator BetI
NODE_5_length_303137_cov_83.635323	Prodigal:002006	CDS	54681	55931	.	-	0	ID=MPEAHAMD_01362;eC_number=3.4.11.4;Name=pepT;db_xref=COG:COG2195;gene=pepT;inference=ab initio prediction:Prodigal:002006,similar to AA sequence:UniProtKB:Q81WU4;locus_tag=MPEAHAMD_01362;product=Peptidase T
NODE_5_length_303137_cov_83.635323	Prodigal:002006	CDS	55949	56650	.	-	0	ID=MPEAHAMD_01363;eC_number=1.8.4.-;Name=yfcG_2;db_xref=COG:COG0625;gene=yfcG_2;inference=ab initio prediction:Prodigal:002006,similar to AA sequence:UniProtKB:P77526;locus_tag=MPEAHAMD_01363;product=Disulfide-bond oxidoreductase YfcG
NODE_5_length_303137_cov_83.635323	Prodigal:002006	CDS	56818	57126	.	-	0	ID=MPEAHAMD_01364;inference=ab initio prediction:Prodigal:002006;locus_tag=MPEAHAMD_01364;product=hypothetical protein
NODE_5_length_303137_cov_83.635323	Prodigal:002006	CDS	57409	57858	.	+	0	ID=MPEAHAMD_01365;inference=ab initio prediction:Prodigal:002006;locus_tag=MPEAHAMD_01365;product=hypothetical protein
NODE_5_length_303137_cov_83.635323	Prodigal:002006	CDS	57926	59215	.	+	0	ID=MPEAHAMD_01366;eC_number=1.1.1.23;Name=hisD;gene=hisD;inference=ab initio prediction:Prodigal:002006,similar to AA sequence:UniProtKB:Q8G2R2;locus_tag=MPEAHAMD_01366;product=Histidinol dehydrogenase
NODE_5_length_303137_cov_83.635323	Prodigal:002006	CDS	59316	59804	.	+	0	ID=MPEAHAMD_01367;inference=ab initio prediction:Prodigal:002006;locus_tag=MPEAHAMD_01367;product=hypothetical protein
NODE_5_length_303137_cov_83.635323	Prodigal:002006	CDS	59809	60330	.	+	0	ID=MPEAHAMD_01368;eC_number=1.20.4.4;Name=arsC_1;gene=arsC_1;inference=ab initio prediction:Prodigal:002006,protein motif:HAMAP:MF_01624;locus_tag=MPEAHAMD_01368;product=Arsenate reductase
NODE_5_length_303137_cov_83.635323	Prodigal:002006	CDS	60445	60765	.	-	0	ID=MPEAHAMD_01369;inference=ab initio prediction:Prodigal:002006;locus_tag=MPEAHAMD_01369;product=hypothetical protein
NODE_5_length_303137_cov_83.635323	Prodigal:002006	CDS	60762	61478	.	-	0	ID=MPEAHAMD_01370;inference=ab initio prediction:Prodigal:002006;locus_tag=MPEAHAMD_01370;product=hypothetical protein
NODE_5_length_303137_cov_83.635323	Prodigal:002006	CDS	61666	62655	.	-	0	ID=MPEAHAMD_01371;inference=ab initio prediction:Prodigal:002006;locus_tag=MPEAHAMD_01371;product=hypothetical protein
NODE_5_length_303137_cov_83.635323	Prodigal:002006	CDS	62645	63406	.	-	0	ID=MPEAHAMD_01372;inference=ab initio prediction:Prodigal:002006;locus_tag=MPEAHAMD_01372;product=hypothetical protein
NODE_5_length_303137_cov_83.635323	Prodigal:002006	CDS	63740	64030	.	+	0	ID=MPEAHAMD_01373;inference=ab initio prediction:Prodigal:002006;locus_tag=MPEAHAMD_01373;product=hypothetical protein
NODE_5_length_303137_cov_83.635323	Prodigal:002006	CDS	64038	64313	.	+	0	ID=MPEAHAMD_01374;inference=ab initio prediction:Prodigal:002006;locus_tag=MPEAHAMD_01374;product=hypothetical protein
NODE_5_length_303137_cov_83.635323	Prodigal:002006	CDS	64457	64717	.	-	0	ID=MPEAHAMD_01375;inference=ab initio prediction:Prodigal:002006;locus_tag=MPEAHAMD_01375;product=hypothetical protein
NODE_5_length_303137_cov_83.635323	Prodigal:002006	CDS	64820	65560	.	-	0	ID=MPEAHAMD_01376;inference=ab initio prediction:Prodigal:002006;locus_tag=MPEAHAMD_01376;product=hypothetical protein
NODE_5_length_303137_cov_83.635323	Prodigal:002006	CDS	65557	65946	.	-	0	ID=MPEAHAMD_01377;inference=ab initio prediction:Prodigal:002006;locus_tag=MPEAHAMD_01377;product=hypothetical protein
NODE_5_length_303137_cov_83.635323	Prodigal:002006	CDS	66035	66235	.	-	0	ID=MPEAHAMD_01378;inference=ab initio prediction:Prodigal:002006;locus_tag=MPEAHAMD_01378;product=hypothetical protein
NODE_5_length_303137_cov_83.635323	Prodigal:002006	CDS	66610	69468	.	+	0	ID=MPEAHAMD_01379;eC_number=4.1.1.31;Name=ppc_1;gene=ppc_1;inference=ab initio prediction:Prodigal:002006,similar to AA sequence:UniProtKB:P51060;locus_tag=MPEAHAMD_01379;product=Phosphoenolpyruvate carboxylase
NODE_5_length_303137_cov_83.635323	Prodigal:002006	CDS	69983	71071	.	+	0	ID=MPEAHAMD_01380;inference=ab initio prediction:Prodigal:002006;locus_tag=MPEAHAMD_01380;product=hypothetical protein
NODE_5_length_303137_cov_83.635323	Prodigal:002006	CDS	71106	72317	.	-	0	ID=MPEAHAMD_01381;inference=ab initio prediction:Prodigal:002006;locus_tag=MPEAHAMD_01381;product=hypothetical protein
NODE_5_length_303137_cov_83.635323	Prodigal:002006	CDS	72358	73161	.	-	0	ID=MPEAHAMD_01382;inference=ab initio prediction:Prodigal:002006;locus_tag=MPEAHAMD_01382;product=hypothetical protein
NODE_5_length_303137_cov_83.635323	Prodigal:002006	CDS	73561	74478	.	+	0	ID=MPEAHAMD_01383;eC_number=2.7.1.-;Name=bmrU;db_xref=COG:COG1597;gene=bmrU;inference=ab initio prediction:Prodigal:002006,similar to AA sequence:UniProtKB:P39074;locus_tag=MPEAHAMD_01383;product=Putative lipid kinase BmrU
NODE_5_length_303137_cov_83.635323	Prodigal:002006	CDS	74494	75234	.	+	0	ID=MPEAHAMD_01384;inference=ab initio prediction:Prodigal:002006,similar to AA sequence:UniProtKB:P0AEC0;locus_tag=MPEAHAMD_01384;note=UPF0053 inner membrane protein YoaE;product=hypothetical protein
NODE_5_length_303137_cov_83.635323	Prodigal:002006	CDS	75567	76676	.	-	0	ID=MPEAHAMD_01385;eC_number=2.7.-.-;Name=sasA_5;gene=sasA_5;inference=ab initio prediction:Prodigal:002006,protein motif:HAMAP:MF_01837;locus_tag=MPEAHAMD_01385;product=Adaptive-response sensory-kinase SasA
NODE_5_length_303137_cov_83.635323	Prodigal:002006	CDS	76682	77218	.	-	0	ID=MPEAHAMD_01386;inference=ab initio prediction:Prodigal:002006;locus_tag=MPEAHAMD_01386;product=hypothetical protein
NODE_5_length_303137_cov_83.635323	Prodigal:002006	CDS	77223	78959	.	-	0	ID=MPEAHAMD_01387;Name=pal_3;gene=pal_3;inference=ab initio prediction:Prodigal:002006,protein motif:HAMAP:MF_02204;locus_tag=MPEAHAMD_01387;product=Peptidoglycan-associated lipoprotein
NODE_5_length_303137_cov_83.635323	Prodigal:002006	CDS	78979	79314	.	-	0	ID=MPEAHAMD_01388;inference=ab initio prediction:Prodigal:002006;locus_tag=MPEAHAMD_01388;product=hypothetical protein
NODE_5_length_303137_cov_83.635323	Prodigal:002006	CDS	79311	79814	.	-	0	ID=MPEAHAMD_01389;inference=ab initio prediction:Prodigal:002006;locus_tag=MPEAHAMD_01389;product=hypothetical protein
NODE_5_length_303137_cov_83.635323	Prodigal:002006	CDS	80105	80863	.	-	0	ID=MPEAHAMD_01390;eC_number=3.1.3.2;Name=phoC;gene=phoC;inference=ab initio prediction:Prodigal:002006,similar to AA sequence:UniProtKB:P28581;locus_tag=MPEAHAMD_01390;product=Major phosphate-irrepressible acid phosphatase
NODE_5_length_303137_cov_83.635323	Prodigal:002006	CDS	80868	81740	.	-	0	ID=MPEAHAMD_01391;inference=ab initio prediction:Prodigal:002006;locus_tag=MPEAHAMD_01391;product=hypothetical protein
NODE_5_length_303137_cov_83.635323	Prodigal:002006	CDS	81752	82174	.	-	0	ID=MPEAHAMD_01392;inference=ab initio prediction:Prodigal:002006;locus_tag=MPEAHAMD_01392;product=hypothetical protein
NODE_5_length_303137_cov_83.635323	Prodigal:002006	CDS	82419	83636	.	-	0	ID=MPEAHAMD_01393;eC_number=4.1.1.37;Name=hemE;db_xref=COG:COG0407;gene=hemE;inference=ab initio prediction:Prodigal:002006,similar to AA sequence:UniProtKB:P32920;locus_tag=MPEAHAMD_01393;product=Uroporphyrinogen decarboxylase
NODE_5_length_303137_cov_83.635323	Prodigal:002006	CDS	84050	84880	.	+	0	ID=MPEAHAMD_01394;eC_number=2.7.11.32;Name=yqfL;db_xref=COG:COG1806;gene=yqfL;inference=ab initio prediction:Prodigal:002006,similar to AA sequence:UniProtKB:P54470;locus_tag=MPEAHAMD_01394;product=Putative pyruvate%2C phosphate dikinase regulatory protein
NODE_5_length_303137_cov_83.635323	Prodigal:002006	CDS	84887	85507	.	+	0	ID=MPEAHAMD_01395;eC_number=3.6.1.-;Name=yceF;db_xref=COG:COG0424;gene=yceF;inference=ab initio prediction:Prodigal:002006,similar to AA sequence:UniProtKB:P58627;locus_tag=MPEAHAMD_01395;product=7-methyl-GTP pyrophosphatase
NODE_5_length_303137_cov_83.635323	Prodigal:002006	CDS	85520	86383	.	+	0	ID=MPEAHAMD_01396;eC_number=1.1.1.25;Name=aroE_2;db_xref=COG:COG0169;gene=aroE_2;inference=ab initio prediction:Prodigal:002006,similar to AA sequence:UniProtKB:O67049;locus_tag=MPEAHAMD_01396;product=Shikimate dehydrogenase (NADP(+))
NODE_5_length_303137_cov_83.635323	Prodigal:002006	CDS	86380	86985	.	+	0	ID=MPEAHAMD_01397;eC_number=2.7.1.24;Name=coaE;db_xref=COG:COG0237;gene=coaE;inference=ab initio prediction:Prodigal:002006,similar to AA sequence:UniProtKB:O67792;locus_tag=MPEAHAMD_01397;product=Dephospho-CoA kinase
NODE_5_length_303137_cov_83.635323	Prodigal:002006	CDS	87035	87754	.	+	0	ID=MPEAHAMD_01398;eC_number=2.7.7.7;Name=dnaQ_1;db_xref=COG:COG0847;gene=dnaQ_1;inference=ab initio prediction:Prodigal:002006,similar to AA sequence:UniProtKB:P03007;locus_tag=MPEAHAMD_01398;product=DNA polymerase III subunit epsilon
NODE_5_length_303137_cov_83.635323	Prodigal:002006	CDS	87877	88665	.	-	0	ID=MPEAHAMD_01399;inference=ab initio prediction:Prodigal:002006;locus_tag=MPEAHAMD_01399;product=hypothetical protein
NODE_5_length_303137_cov_83.635323	Prodigal:002006	CDS	88854	91763	.	-	0	ID=MPEAHAMD_01400;eC_number=1.4.4.2;Name=gcvP;gene=gcvP;inference=ab initio prediction:Prodigal:002006,similar to AA sequence:UniProtKB:P74416;locus_tag=MPEAHAMD_01400;product=Glycine dehydrogenase (decarboxylating)
NODE_5_length_303137_cov_83.635323	Prodigal:002006	CDS	91796	92158	.	-	0	ID=MPEAHAMD_01401;Name=gcvH;db_xref=COG:COG0509;gene=gcvH;inference=ab initio prediction:Prodigal:002006,similar to AA sequence:UniProtKB:Q6G2F0;locus_tag=MPEAHAMD_01401;product=Glycine cleavage system H protein
NODE_5_length_303137_cov_83.635323	Prodigal:002006	CDS	92176	93327	.	-	0	ID=MPEAHAMD_01402;eC_number=2.1.2.10;Name=gcvT;db_xref=COG:COG0404;gene=gcvT;inference=ab initio prediction:Prodigal:002006,similar to AA sequence:UniProtKB:P9WN51;locus_tag=MPEAHAMD_01402;product=Aminomethyltransferase
NODE_5_length_303137_cov_83.635323	Prodigal:002006	CDS	93683	96427	.	+	0	ID=MPEAHAMD_01403;eC_number=1.2.4.1;Name=aceE_1;db_xref=COG:COG2609;gene=aceE_1;inference=ab initio prediction:Prodigal:002006,similar to AA sequence:UniProtKB:P0AFG8;locus_tag=MPEAHAMD_01403;product=Pyruvate dehydrogenase E1 component
NODE_5_length_303137_cov_83.635323	Prodigal:002006	CDS	96967	97995	.	+	0	ID=MPEAHAMD_01404;eC_number=3.6.3.-;Name=ravA;db_xref=COG:COG0714;gene=ravA;inference=ab initio prediction:Prodigal:002006,similar to AA sequence:UniProtKB:P31473;locus_tag=MPEAHAMD_01404;product=ATPase RavA
NODE_5_length_303137_cov_83.635323	Prodigal:002006	CDS	98079	98939	.	+	0	ID=MPEAHAMD_01405;inference=ab initio prediction:Prodigal:002006;locus_tag=MPEAHAMD_01405;product=hypothetical protein
NODE_5_length_303137_cov_83.635323	Prodigal:002006	CDS	98926	99360	.	+	0	ID=MPEAHAMD_01406;inference=ab initio prediction:Prodigal:002006;locus_tag=MPEAHAMD_01406;product=hypothetical protein
NODE_5_length_303137_cov_83.635323	Prodigal:002006	CDS	99364	100332	.	+	0	ID=MPEAHAMD_01407;inference=ab initio prediction:Prodigal:002006;locus_tag=MPEAHAMD_01407;product=hypothetical protein
NODE_5_length_303137_cov_83.635323	Prodigal:002006	CDS	100329	101249	.	+	0	ID=MPEAHAMD_01408;inference=ab initio prediction:Prodigal:002006;locus_tag=MPEAHAMD_01408;product=hypothetical protein
NODE_5_length_303137_cov_83.635323	Prodigal:002006	CDS	101249	102073	.	+	0	ID=MPEAHAMD_01409;inference=ab initio prediction:Prodigal:002006;locus_tag=MPEAHAMD_01409;product=hypothetical protein
NODE_5_length_303137_cov_83.635323	Prodigal:002006	CDS	102067	103299	.	+	0	ID=MPEAHAMD_01410;inference=ab initio prediction:Prodigal:002006;locus_tag=MPEAHAMD_01410;product=hypothetical protein
NODE_5_length_303137_cov_83.635323	Prodigal:002006	CDS	103390	104634	.	+	0	ID=MPEAHAMD_01411;eC_number=3.5.1.87;Name=amaB_2;gene=amaB_2;inference=ab initio prediction:Prodigal:002006,similar to AA sequence:UniProtKB:P37113;locus_tag=MPEAHAMD_01411;product=N-carbamoyl-L-amino acid hydrolase
NODE_5_length_303137_cov_83.635323	Prodigal:002006	CDS	104654	105931	.	+	0	ID=MPEAHAMD_01412;eC_number=1.4.5.1;Name=dadA;db_xref=COG:COG0665;gene=dadA;inference=ab initio prediction:Prodigal:002006,similar to AA sequence:UniProtKB:A3KEZ1;locus_tag=MPEAHAMD_01412;product=D-amino acid dehydrogenase
NODE_5_length_303137_cov_83.635323	Prodigal:002006	CDS	106143	107021	.	-	0	ID=MPEAHAMD_01413;eC_number=3.1.1.92;inference=ab initio prediction:Prodigal:002006,similar to AA sequence:UniProtKB:A6XIG7;locus_tag=MPEAHAMD_01413;product=4-sulfomuconolactone hydrolase
NODE_5_length_303137_cov_83.635323	Prodigal:002006	CDS	107014	108300	.	-	0	ID=MPEAHAMD_01414;Name=naiP_1;gene=naiP_1;inference=ab initio prediction:Prodigal:002006,similar to AA sequence:UniProtKB:O34691;locus_tag=MPEAHAMD_01414;product=Putative niacin/nicotinamide transporter NaiP
NODE_5_length_303137_cov_83.635323	Prodigal:002006	CDS	108460	110418	.	-	0	ID=MPEAHAMD_01415;inference=ab initio prediction:Prodigal:002006;locus_tag=MPEAHAMD_01415;product=hypothetical protein
NODE_5_length_303137_cov_83.635323	Prodigal:002006	CDS	110525	112666	.	-	0	ID=MPEAHAMD_01416;eC_number=2.7.13.3;Name=rcsC_11;gene=rcsC_11;inference=ab initio prediction:Prodigal:002006,protein motif:HAMAP:MF_00979;locus_tag=MPEAHAMD_01416;product=Sensor histidine kinase RcsC
NODE_5_length_303137_cov_83.635323	Prodigal:002006	CDS	113036	114682	.	+	0	ID=MPEAHAMD_01417;eC_number=2.7.1.29;Name=dhaK;gene=dhaK;inference=ab initio prediction:Prodigal:002006,similar to AA sequence:UniProtKB:P45510;locus_tag=MPEAHAMD_01417;product=Dihydroxyacetone kinase
NODE_5_length_303137_cov_83.635323	Prodigal:002006	CDS	114818	115360	.	-	0	ID=MPEAHAMD_01418;inference=ab initio prediction:Prodigal:002006;locus_tag=MPEAHAMD_01418;product=hypothetical protein
NODE_5_length_303137_cov_83.635323	Prodigal:002006	CDS	115508	115816	.	+	0	ID=MPEAHAMD_01419;inference=ab initio prediction:Prodigal:002006;locus_tag=MPEAHAMD_01419;product=hypothetical protein
NODE_5_length_303137_cov_83.635323	Prodigal:002006	CDS	115813	117090	.	+	0	ID=MPEAHAMD_01420;eC_number=1.18.1.-;Name=thcD_2;gene=thcD_2;inference=ab initio prediction:Prodigal:002006,similar to AA sequence:UniProtKB:P43494;locus_tag=MPEAHAMD_01420;product=Rhodocoxin reductase
NODE_5_length_303137_cov_83.635323	Prodigal:002006	CDS	117107	118357	.	+	0	ID=MPEAHAMD_01421;eC_number=1.14.-.-;db_xref=COG:COG2124;inference=ab initio prediction:Prodigal:002006,similar to AA sequence:UniProtKB:P33271;locus_tag=MPEAHAMD_01421;product=Cytochrome P450 107B1
NODE_5_length_303137_cov_83.635323	Prodigal:002006	CDS	118421	119971	.	+	0	ID=MPEAHAMD_01422;eC_number=1.18.1.3;Name=hcaD;gene=hcaD;inference=ab initio prediction:Prodigal:002006,protein motif:HAMAP:MF_01651;locus_tag=MPEAHAMD_01422;product=3-phenylpropionate/cinnamic acid dioxygenase ferredoxin--NAD(+) reductase component
NODE_5_length_303137_cov_83.635323	Prodigal:002006	CDS	120071	120553	.	+	0	ID=MPEAHAMD_01423;Name=slyA_3;db_xref=COG:COG1846;gene=slyA_3;inference=ab initio prediction:Prodigal:002006,similar to AA sequence:UniProtKB:P40676;locus_tag=MPEAHAMD_01423;product=Transcriptional regulator SlyA
NODE_5_length_303137_cov_83.635323	Prodigal:002006	CDS	120557	121018	.	-	0	ID=MPEAHAMD_01424;eC_number=3.1.2.23;inference=ab initio prediction:Prodigal:002006,similar to AA sequence:UniProtKB:P56653;locus_tag=MPEAHAMD_01424;product=4-hydroxybenzoyl-CoA thioesterase
NODE_5_length_303137_cov_83.635323	Prodigal:002006	CDS	121015	122823	.	-	0	ID=MPEAHAMD_01425;eC_number=6.2.1.26;Name=menE_2;gene=menE_2;inference=ab initio prediction:Prodigal:002006,protein motif:HAMAP:MF_00731;locus_tag=MPEAHAMD_01425;product=2-succinylbenzoate--CoA ligase
NODE_5_length_303137_cov_83.635323	Prodigal:002006	CDS	122828	124042	.	-	0	ID=MPEAHAMD_01426;inference=ab initio prediction:Prodigal:002006;locus_tag=MPEAHAMD_01426;product=hypothetical protein
NODE_5_length_303137_cov_83.635323	Prodigal:002006	CDS	124536	125327	.	-	0	ID=MPEAHAMD_01427;eC_number=4.2.1.155;Name=dmdD;db_xref=COG:COG1024;gene=dmdD;inference=ab initio prediction:Prodigal:002006,similar to AA sequence:UniProtKB:Q5LLW6;locus_tag=MPEAHAMD_01427;product=Methylthioacryloyl-CoA hydratase
NODE_5_length_303137_cov_83.635323	Prodigal:002006	CDS	125465	126436	.	+	0	ID=MPEAHAMD_01428;eC_number=1.1.1.108;Name=lcdH_1;gene=lcdH_1;inference=ab initio prediction:Prodigal:002006,similar to AA sequence:UniProtKB:D7URM0;locus_tag=MPEAHAMD_01428;product=L-carnitine dehydrogenase
NODE_5_length_303137_cov_83.635323	Prodigal:002006	CDS	126471	127352	.	+	0	ID=MPEAHAMD_01429;eC_number=2.3.1.247;Name=kce_3;db_xref=COG:COG3246;gene=kce_3;inference=ab initio prediction:Prodigal:002006,similar to AA sequence:UniProtKB:Q8RHX2;locus_tag=MPEAHAMD_01429;product=3-keto-5-aminohexanoate cleavage enzyme
NODE_5_length_303137_cov_83.635323	Prodigal:002006	CDS	127367	128587	.	+	0	ID=MPEAHAMD_01430;inference=ab initio prediction:Prodigal:002006;locus_tag=MPEAHAMD_01430;product=hypothetical protein
NODE_5_length_303137_cov_83.635323	Prodigal:002006	CDS	128584	129048	.	+	0	ID=MPEAHAMD_01431;inference=ab initio prediction:Prodigal:002006,similar to AA sequence:UniProtKB:P61167;locus_tag=MPEAHAMD_01431;note=UPF0311 protein RPA1785;product=hypothetical protein
NODE_5_length_303137_cov_83.635323	Prodigal:002006	CDS	129054	130115	.	-	0	ID=MPEAHAMD_01432;inference=ab initio prediction:Prodigal:002006;locus_tag=MPEAHAMD_01432;product=hypothetical protein
NODE_5_length_303137_cov_83.635323	Prodigal:002006	CDS	130657	130899	.	+	0	ID=MPEAHAMD_01433;inference=ab initio prediction:Prodigal:002006;locus_tag=MPEAHAMD_01433;product=hypothetical protein
NODE_5_length_303137_cov_83.635323	Prodigal:002006	CDS	131009	131668	.	+	0	ID=MPEAHAMD_01434;eC_number=1.8.4.11;Name=msrA;db_xref=COG:COG0225;gene=msrA;inference=ab initio prediction:Prodigal:002006,similar to AA sequence:UniProtKB:Q93S39;locus_tag=MPEAHAMD_01434;product=Peptide methionine sulfoxide reductase MsrA
NODE_5_length_303137_cov_83.635323	Prodigal:002006	CDS	131711	132631	.	-	0	ID=MPEAHAMD_01435;eC_number=3.4.24.-;Name=mepA;db_xref=COG:COG3770;gene=mepA;inference=ab initio prediction:Prodigal:002006,similar to AA sequence:UniProtKB:P0C0T5;locus_tag=MPEAHAMD_01435;product=Penicillin-insensitive murein endopeptidase
NODE_5_length_303137_cov_83.635323	Prodigal:002006	CDS	132822	133235	.	+	0	ID=MPEAHAMD_01436;inference=ab initio prediction:Prodigal:002006;locus_tag=MPEAHAMD_01436;product=hypothetical protein
NODE_5_length_303137_cov_83.635323	Prodigal:002006	CDS	133257	133622	.	-	0	ID=MPEAHAMD_01437;inference=ab initio prediction:Prodigal:002006;locus_tag=MPEAHAMD_01437;product=hypothetical protein
NODE_5_length_303137_cov_83.635323	Prodigal:002006	CDS	133648	134061	.	-	0	ID=MPEAHAMD_01438;inference=ab initio prediction:Prodigal:002006;locus_tag=MPEAHAMD_01438;product=hypothetical protein
NODE_5_length_303137_cov_83.635323	Prodigal:002006	CDS	134325	134933	.	+	0	ID=MPEAHAMD_01439;Name=eamB;db_xref=COG:COG1280;gene=eamB;inference=ab initio prediction:Prodigal:002006,similar to AA sequence:UniProtKB:P38101;locus_tag=MPEAHAMD_01439;product=Cysteine/O-acetylserine efflux protein
NODE_5_length_303137_cov_83.635323	Prodigal:002006	CDS	135003	135500	.	-	0	ID=MPEAHAMD_01440;Name=secB;gene=secB;inference=ab initio prediction:Prodigal:002006,protein motif:HAMAP:MF_00821;locus_tag=MPEAHAMD_01440;product=Protein-export protein SecB
NODE_5_length_303137_cov_83.635323	Prodigal:002006	CDS	135904	136623	.	+	0	ID=MPEAHAMD_01441;inference=ab initio prediction:Prodigal:002006;locus_tag=MPEAHAMD_01441;product=hypothetical protein
NODE_5_length_303137_cov_83.635323	Prodigal:002006	CDS	136753	138003	.	+	0	ID=MPEAHAMD_01442;inference=ab initio prediction:Prodigal:002006;locus_tag=MPEAHAMD_01442;product=hypothetical protein
NODE_5_length_303137_cov_83.635323	Prodigal:002006	CDS	138276	138593	.	+	0	ID=MPEAHAMD_01443;eC_number=3.1.-.-;Name=mutS2;gene=mutS2;inference=ab initio prediction:Prodigal:002006,protein motif:HAMAP:MF_00092;locus_tag=MPEAHAMD_01443;product=Endonuclease MutS2
NODE_5_length_303137_cov_83.635323	Prodigal:002006	CDS	139076	140428	.	+	0	ID=MPEAHAMD_01444;eC_number=3.6.4.-;Name=rho;db_xref=COG:COG1158;gene=rho;inference=ab initio prediction:Prodigal:002006,similar to AA sequence:UniProtKB:P0AG30;locus_tag=MPEAHAMD_01444;product=Transcription termination factor Rho
NODE_5_length_303137_cov_83.635323	Prodigal:002006	CDS	140622	141935	.	+	0	ID=MPEAHAMD_01445;eC_number=3.6.-.-;Name=mnmE;db_xref=COG:COG0486;gene=mnmE;inference=ab initio prediction:Prodigal:002006,similar to AA sequence:UniProtKB:P25522;locus_tag=MPEAHAMD_01445;product=tRNA modification GTPase MnmE
NODE_5_length_303137_cov_83.635323	Prodigal:002006	CDS	142023	143906	.	+	0	ID=MPEAHAMD_01446;Name=mnmG;db_xref=COG:COG0445;gene=mnmG;inference=ab initio prediction:Prodigal:002006,similar to AA sequence:UniProtKB:P0A6U3;locus_tag=MPEAHAMD_01446;product=tRNA uridine 5-carboxymethylaminomethyl modification enzyme MnmG
NODE_5_length_303137_cov_83.635323	Prodigal:002006	CDS	143903	144544	.	+	0	ID=MPEAHAMD_01447;eC_number=2.1.1.170;Name=rsmG;gene=rsmG;inference=ab initio prediction:Prodigal:002006,protein motif:HAMAP:MF_00074;locus_tag=MPEAHAMD_01447;product=Ribosomal RNA small subunit methyltransferase G
NODE_5_length_303137_cov_83.635323	Prodigal:002006	CDS	144541	145407	.	+	0	ID=MPEAHAMD_01448;Name=parA;gene=parA;inference=ab initio prediction:Prodigal:002006,similar to AA sequence:UniProtKB:B8GW31;locus_tag=MPEAHAMD_01448;product=Chromosome partitioning protein ParA
NODE_5_length_303137_cov_83.635323	Prodigal:002006	CDS	145443	146330	.	+	0	ID=MPEAHAMD_01449;Name=parB;gene=parB;inference=ab initio prediction:Prodigal:002006,similar to AA sequence:UniProtKB:B8GW30;locus_tag=MPEAHAMD_01449;product=Chromosome-partitioning protein ParB
NODE_5_length_303137_cov_83.635323	Prodigal:002006	CDS	146386	147414	.	-	0	ID=MPEAHAMD_01450;inference=ab initio prediction:Prodigal:002006;locus_tag=MPEAHAMD_01450;product=hypothetical protein
NODE_5_length_303137_cov_83.635323	Prodigal:002006	CDS	147442	147978	.	-	0	ID=MPEAHAMD_01451;inference=ab initio prediction:Prodigal:002006;locus_tag=MPEAHAMD_01451;product=hypothetical protein
NODE_5_length_303137_cov_83.635323	Prodigal:002006	CDS	148245	150836	.	-	0	ID=MPEAHAMD_01452;eC_number=6.1.1.4;Name=leuS;gene=leuS;inference=ab initio prediction:Prodigal:002006,similar to AA sequence:UniProtKB:B4RNT1;locus_tag=MPEAHAMD_01452;product=Leucine--tRNA ligase
NODE_5_length_303137_cov_83.635323	Prodigal:002006	CDS	151020	151703	.	+	0	ID=MPEAHAMD_01453;Name=yggS;db_xref=COG:COG0325;gene=yggS;inference=ab initio prediction:Prodigal:002006,similar to AA sequence:UniProtKB:P67080;locus_tag=MPEAHAMD_01453;product=Pyridoxal phosphate homeostasis protein
NODE_5_length_303137_cov_83.635323	Prodigal:002006	CDS	151728	151928	.	-	0	ID=MPEAHAMD_01454;inference=ab initio prediction:Prodigal:002006;locus_tag=MPEAHAMD_01454;product=hypothetical protein
NODE_5_length_303137_cov_83.635323	Prodigal:002006	CDS	152101	152745	.	-	0	ID=MPEAHAMD_01455;inference=ab initio prediction:Prodigal:002006;locus_tag=MPEAHAMD_01455;product=hypothetical protein
NODE_5_length_303137_cov_83.635323	Prodigal:002006	CDS	152772	153434	.	+	0	ID=MPEAHAMD_01456;eC_number=2.7.7.7;Name=dnaQ_2;db_xref=COG:COG0847;gene=dnaQ_2;inference=ab initio prediction:Prodigal:002006,similar to AA sequence:UniProtKB:P03007;locus_tag=MPEAHAMD_01456;product=DNA polymerase III subunit epsilon
NODE_5_length_303137_cov_83.635323	Prodigal:002006	CDS	153595	154281	.	+	0	ID=MPEAHAMD_01457;Name=kdpE_2;db_xref=COG:COG0745;gene=kdpE_2;inference=ab initio prediction:Prodigal:002006,similar to AA sequence:UniProtKB:P9WGN1;locus_tag=MPEAHAMD_01457;product=Transcriptional regulatory protein KdpE
NODE_5_length_303137_cov_83.635323	Prodigal:002006	CDS	154431	155522	.	-	0	ID=MPEAHAMD_01458;eC_number=4.1.2.42;inference=ab initio prediction:Prodigal:002006,similar to AA sequence:UniProtKB:O82872;locus_tag=MPEAHAMD_01458;product=D-threonine aldolase
NODE_5_length_303137_cov_83.635323	Prodigal:002006	CDS	155735	157258	.	+	0	ID=MPEAHAMD_01459;inference=ab initio prediction:Prodigal:002006;locus_tag=MPEAHAMD_01459;product=hypothetical protein
NODE_5_length_303137_cov_83.635323	Prodigal:002006	CDS	157424	157876	.	+	0	ID=MPEAHAMD_01460;inference=ab initio prediction:Prodigal:002006;locus_tag=MPEAHAMD_01460;product=hypothetical protein
NODE_5_length_303137_cov_83.635323	Prodigal:002006	CDS	157938	158783	.	+	0	ID=MPEAHAMD_01461;eC_number=2.3.1.117;Name=dapD;gene=dapD;inference=ab initio prediction:Prodigal:002006,similar to AA sequence:UniProtKB:Q8FV25;locus_tag=MPEAHAMD_01461;product=2%2C3%2C4%2C5-tetrahydropyridine-2%2C6-dicarboxylate N-succinyltransferase
NODE_5_length_303137_cov_83.635323	Prodigal:002006	CDS	158780	159688	.	-	0	ID=MPEAHAMD_01462;eC_number=6.3.2.1;Name=panC;db_xref=COG:COG0414;gene=panC;inference=ab initio prediction:Prodigal:002006,similar to AA sequence:UniProtKB:Q9X0G6;locus_tag=MPEAHAMD_01462;product=Pantothenate synthetase
NODE_5_length_303137_cov_83.635323	Prodigal:002006	CDS	159992	160330	.	+	0	ID=MPEAHAMD_01463;inference=ab initio prediction:Prodigal:002006;locus_tag=MPEAHAMD_01463;product=hypothetical protein
NODE_5_length_303137_cov_83.635323	Prodigal:002006	CDS	160330	160992	.	+	0	ID=MPEAHAMD_01464;inference=ab initio prediction:Prodigal:002006;locus_tag=MPEAHAMD_01464;product=hypothetical protein
NODE_5_length_303137_cov_83.635323	Prodigal:002006	CDS	160989	161561	.	+	0	ID=MPEAHAMD_01465;inference=ab initio prediction:Prodigal:002006;locus_tag=MPEAHAMD_01465;product=hypothetical protein
NODE_5_length_303137_cov_83.635323	Prodigal:002006	CDS	161579	162229	.	-	0	ID=MPEAHAMD_01466;inference=ab initio prediction:Prodigal:002006;locus_tag=MPEAHAMD_01466;product=hypothetical protein
NODE_5_length_303137_cov_83.635323	Prodigal:002006	CDS	162340	162687	.	-	0	ID=MPEAHAMD_01467;inference=ab initio prediction:Prodigal:002006;locus_tag=MPEAHAMD_01467;product=hypothetical protein
NODE_5_length_303137_cov_83.635323	Prodigal:002006	CDS	162765	163235	.	-	0	ID=MPEAHAMD_01468;eC_number=4.2.-.-;Name=ybaK;db_xref=COG:COG2606;gene=ybaK;inference=ab initio prediction:Prodigal:002006,similar to AA sequence:UniProtKB:P0AAR3;locus_tag=MPEAHAMD_01468;product=Cys-tRNA(Pro)/Cys-tRNA(Cys) deacylase YbaK
NODE_5_length_303137_cov_83.635323	Prodigal:002006	CDS	163260	164153	.	-	0	ID=MPEAHAMD_01469;eC_number=3.5.2.6;inference=ab initio prediction:Prodigal:002006,similar to AA sequence:UniProtKB:P80545;locus_tag=MPEAHAMD_01469;product=Beta-lactamase
NODE_5_length_303137_cov_83.635323	Prodigal:002006	CDS	164323	164544	.	-	0	ID=MPEAHAMD_01470;inference=ab initio prediction:Prodigal:002006;locus_tag=MPEAHAMD_01470;product=hypothetical protein
NODE_5_length_303137_cov_83.635323	Prodigal:002006	CDS	164549	164734	.	-	0	ID=MPEAHAMD_01471;inference=ab initio prediction:Prodigal:002006;locus_tag=MPEAHAMD_01471;product=hypothetical protein
NODE_5_length_303137_cov_83.635323	Prodigal:002006	CDS	164939	165448	.	+	0	ID=MPEAHAMD_01472;Name=yciE_1;db_xref=COG:COG3685;gene=yciE_1;inference=ab initio prediction:Prodigal:002006,similar to AA sequence:UniProtKB:P21363;locus_tag=MPEAHAMD_01472;product=Protein YciE
NODE_5_length_303137_cov_83.635323	Prodigal:002006	CDS	165452	166165	.	-	0	ID=MPEAHAMD_01473;eC_number=5.2.1.1;Name=maiA;db_xref=COG:COG3473;gene=maiA;inference=ab initio prediction:Prodigal:002006,similar to AA sequence:UniProtKB:Q88FY4;locus_tag=MPEAHAMD_01473;product=Maleate isomerase
NODE_5_length_303137_cov_83.635323	Prodigal:002006	CDS	166165	166935	.	-	0	ID=MPEAHAMD_01474;eC_number=7.6.2.7;Name=tauB_1;db_xref=COG:COG4525;gene=tauB_1;inference=ab initio prediction:Prodigal:002006,similar to AA sequence:UniProtKB:Q47538;locus_tag=MPEAHAMD_01474;product=Taurine import ATP-binding protein TauB
NODE_5_length_303137_cov_83.635323	Prodigal:002006	CDS	166997	167860	.	-	0	ID=MPEAHAMD_01475;Name=ssuC_4;db_xref=COG:COG0600;gene=ssuC_4;inference=ab initio prediction:Prodigal:002006,similar to AA sequence:UniProtKB:P40401;locus_tag=MPEAHAMD_01475;product=Putative aliphatic sulfonates transport permease protein SsuC
NODE_5_length_303137_cov_83.635323	Prodigal:002006	CDS	167844	168839	.	-	0	ID=MPEAHAMD_01476;inference=ab initio prediction:Prodigal:002006;locus_tag=MPEAHAMD_01476;product=hypothetical protein
NODE_5_length_303137_cov_83.635323	Prodigal:002006	CDS	169105	169824	.	+	0	ID=MPEAHAMD_01477;Name=rspR_2;db_xref=COG:COG1802;gene=rspR_2;inference=ab initio prediction:Prodigal:002006,similar to AA sequence:UniProtKB:P0ACM2;locus_tag=MPEAHAMD_01477;product=HTH-type transcriptional repressor RspR
NODE_5_length_303137_cov_83.635323	Prodigal:002006	CDS	169842	170585	.	+	0	ID=MPEAHAMD_01478;eC_number=5.1.99.5;Name=hyuA_1;gene=hyuA_1;inference=ab initio prediction:Prodigal:002006,similar to AA sequence:UniProtKB:Q9F466;locus_tag=MPEAHAMD_01478;product=Hydantoin racemase
NODE_5_length_303137_cov_83.635323	Prodigal:002006	CDS	170690	171388	.	-	0	ID=MPEAHAMD_01479;eC_number=4.2.1.1;Name=cynT_1;db_xref=COG:COG0288;gene=cynT_1;inference=ab initio prediction:Prodigal:002006,similar to AA sequence:UniProtKB:P0ABE9;locus_tag=MPEAHAMD_01479;product=Carbonic anhydrase 1
NODE_5_length_303137_cov_83.635323	Prodigal:002006	CDS	171426	171953	.	-	0	ID=MPEAHAMD_01480;eC_number=3.6.1.-;Name=rppH_2;gene=rppH_2;inference=ab initio prediction:Prodigal:002006,protein motif:HAMAP:MF_00298;locus_tag=MPEAHAMD_01480;product=RNA pyrophosphohydrolase
NODE_5_length_303137_cov_83.635323	Prodigal:002006	CDS	171950	172681	.	-	0	ID=MPEAHAMD_01481;inference=ab initio prediction:Prodigal:002006;locus_tag=MPEAHAMD_01481;product=hypothetical protein
NODE_5_length_303137_cov_83.635323	Prodigal:002006	CDS	172967	174232	.	-	0	ID=MPEAHAMD_01482;eC_number=1.4.99.-;Name=dadA1_2;db_xref=COG:COG0665;gene=dadA1_2;inference=ab initio prediction:Prodigal:002006,similar to AA sequence:UniProtKB:Q9HTQ0;locus_tag=MPEAHAMD_01482;product=D-amino acid dehydrogenase 1
NODE_5_length_303137_cov_83.635323	Prodigal:002006	CDS	174402	174869	.	+	0	ID=MPEAHAMD_01483;Name=lrp_2;db_xref=COG:COG1522;gene=lrp_2;inference=ab initio prediction:Prodigal:002006,similar to AA sequence:UniProtKB:P0ACJ0;locus_tag=MPEAHAMD_01483;product=Leucine-responsive regulatory protein
NODE_5_length_303137_cov_83.635323	Prodigal:002006	CDS	175340	176014	.	+	0	ID=MPEAHAMD_01484;inference=ab initio prediction:Prodigal:002006;locus_tag=MPEAHAMD_01484;product=hypothetical protein
NODE_5_length_303137_cov_83.635323	Prodigal:002006	CDS	176045	178531	.	-	0	ID=MPEAHAMD_01485;eC_number=2.4.1.129;Name=mtgA_3;gene=mtgA_3;inference=ab initio prediction:Prodigal:002006,protein motif:HAMAP:MF_00766;locus_tag=MPEAHAMD_01485;product=Biosynthetic peptidoglycan transglycosylase
NODE_5_length_303137_cov_83.635323	Prodigal:002006	CDS	178535	178894	.	-	0	ID=MPEAHAMD_01486;inference=ab initio prediction:Prodigal:002006;locus_tag=MPEAHAMD_01486;product=hypothetical protein
NODE_5_length_303137_cov_83.635323	Prodigal:002006	CDS	179100	179534	.	+	0	ID=MPEAHAMD_01487;inference=ab initio prediction:Prodigal:002006;locus_tag=MPEAHAMD_01487;product=hypothetical protein
NODE_5_length_303137_cov_83.635323	Aragorn:001002	tRNA	179616	179691	.	+	.	ID=MPEAHAMD_01488;inference=COORDINATES:profile:Aragorn:001002;locus_tag=MPEAHAMD_01488;product=tRNA-Asn(gtt)
NODE_5_length_303137_cov_83.635323	Prodigal:002006	CDS	179760	180665	.	-	0	ID=MPEAHAMD_01489;Name=rhaS_2;gene=rhaS_2;inference=ab initio prediction:Prodigal:002006,protein motif:HAMAP:MF_01534;locus_tag=MPEAHAMD_01489;product=HTH-type transcriptional activator RhaS
NODE_5_length_303137_cov_83.635323	Prodigal:002006	CDS	180961	182058	.	+	0	ID=MPEAHAMD_01490;eC_number=1.14.14.-;Name=tsaM1;gene=tsaM1;inference=ab initio prediction:Prodigal:002006,similar to AA sequence:UniProtKB:P94679;locus_tag=MPEAHAMD_01490;product=Toluene-4-sulfonate monooxygenase system iron-sulfur subunit TsaM1
NODE_5_length_303137_cov_83.635323	Prodigal:002006	CDS	182065	183036	.	+	0	ID=MPEAHAMD_01491;eC_number=1.-.-.-;Name=pobB;gene=pobB;inference=ab initio prediction:Prodigal:002006,similar to AA sequence:UniProtKB:Q52186;locus_tag=MPEAHAMD_01491;product=Phenoxybenzoate dioxygenase subunit beta
NODE_5_length_303137_cov_83.635323	Prodigal:002006	CDS	183299	184666	.	+	0	ID=MPEAHAMD_01492;Name=pcaK_1;db_xref=COG:COG0477;gene=pcaK_1;inference=ab initio prediction:Prodigal:002006,similar to AA sequence:UniProtKB:Q43975;locus_tag=MPEAHAMD_01492;product=4-hydroxybenzoate transporter PcaK
NODE_5_length_303137_cov_83.635323	Prodigal:002006	CDS	184671	185297	.	-	0	ID=MPEAHAMD_01493;eC_number=5.99.1.4;Name=nsaD_2;gene=nsaD_2;inference=ab initio prediction:Prodigal:002006,similar to AA sequence:UniProtKB:Q9X9Q7;locus_tag=MPEAHAMD_01493;product=2-hydroxychromene-2-carboxylate isomerase
NODE_5_length_303137_cov_83.635323	Prodigal:002006	CDS	185485	186726	.	+	0	ID=MPEAHAMD_01494;eC_number=6.3.4.5;Name=argG;db_xref=COG:COG0137;gene=argG;inference=ab initio prediction:Prodigal:002006,similar to AA sequence:UniProtKB:Q9PHK7;locus_tag=MPEAHAMD_01494;product=Argininosuccinate synthase
NODE_5_length_303137_cov_83.635323	Prodigal:002006	CDS	186808	187149	.	-	0	ID=MPEAHAMD_01495;inference=ab initio prediction:Prodigal:002006;locus_tag=MPEAHAMD_01495;product=hypothetical protein
NODE_5_length_303137_cov_83.635323	Prodigal:002006	CDS	187305	188303	.	-	0	ID=MPEAHAMD_01496;inference=ab initio prediction:Prodigal:002006;locus_tag=MPEAHAMD_01496;product=hypothetical protein
NODE_5_length_303137_cov_83.635323	Prodigal:002006	CDS	188813	189508	.	-	0	ID=MPEAHAMD_01497;Name=rspR_3;db_xref=COG:COG1802;gene=rspR_3;inference=ab initio prediction:Prodigal:002006,similar to AA sequence:UniProtKB:P0ACM2;locus_tag=MPEAHAMD_01497;product=HTH-type transcriptional repressor RspR
NODE_5_length_303137_cov_83.635323	Prodigal:002006	CDS	189681	190706	.	+	0	ID=MPEAHAMD_01498;inference=ab initio prediction:Prodigal:002006;locus_tag=MPEAHAMD_01498;product=hypothetical protein
NODE_5_length_303137_cov_83.635323	Prodigal:002006	CDS	190737	191501	.	+	0	ID=MPEAHAMD_01499;eC_number=3.6.3.-;Name=cmpD_1;gene=cmpD_1;inference=ab initio prediction:Prodigal:002006,similar to AA sequence:UniProtKB:Q55463;locus_tag=MPEAHAMD_01499;product=Bicarbonate transport ATP-binding protein CmpD
NODE_5_length_303137_cov_83.635323	Prodigal:002006	CDS	191546	192409	.	+	0	ID=MPEAHAMD_01500;inference=ab initio prediction:Prodigal:002006;locus_tag=MPEAHAMD_01500;product=hypothetical protein
NODE_5_length_303137_cov_83.635323	Prodigal:002006	CDS	192612	194408	.	+	0	ID=MPEAHAMD_01501;eC_number=4.2.1.162;inference=ab initio prediction:Prodigal:002006,similar to AA sequence:UniProtKB:P0DOV7;locus_tag=MPEAHAMD_01501;product=6-deoxy-6-sulfo-D-gluconate dehydratase
NODE_5_length_303137_cov_83.635323	Prodigal:002006	CDS	194441	195190	.	+	0	ID=MPEAHAMD_01502;inference=ab initio prediction:Prodigal:002006;locus_tag=MPEAHAMD_01502;product=hypothetical protein
NODE_5_length_303137_cov_83.635323	Prodigal:002006	CDS	195269	195487	.	+	0	ID=MPEAHAMD_01503;inference=ab initio prediction:Prodigal:002006;locus_tag=MPEAHAMD_01503;product=hypothetical protein
[truncated: 9,455,772 more chars]
