# Supplementary material for: Comprehensive Comparative Genomics and Phenotyping of Methylobacterium Species
Source: Front Microbiol. 2021 Oct 6;12:740610. doi: 10.3389/fmicb.2021.740610 (PMC8561711; doi:10.3389/fmicb.2021.740610)
Supplement: Supplementary file 8 [file Data_Sheet_2.ZIP › Mb_gossipicola.gff]

##gff-version 3
##sequence-region NZ_FOPM01000077.1 1 1075
##sequence-region NZ_FOPM01000076.1 1 1131
##sequence-region NZ_FOPM01000075.1 1 1133
##sequence-region NZ_FOPM01000074.1 1 1136
##sequence-region NZ_FOPM01000071.1 1 1262
##sequence-region NZ_FOPM01000070.1 1 1290
##sequence-region NZ_FOPM01000066.1 1 1783
##sequence-region NZ_FOPM01000064.1 1 2190
##sequence-region NZ_FOPM01000062.1 1 2754
##sequence-region NZ_FOPM01000061.1 1 2760
##sequence-region NZ_FOPM01000060.1 1 2888
##sequence-region NZ_FOPM01000059.1 1 3024
##sequence-region NZ_FOPM01000058.1 1 3094
##sequence-region NZ_FOPM01000056.1 1 4035
##sequence-region NZ_FOPM01000055.1 1 4584
##sequence-region NZ_FOPM01000052.1 1 5641
##sequence-region NZ_FOPM01000067.1 1 1670
##sequence-region NZ_FOPM01000051.1 1 7013
##sequence-region NZ_FOPM01000069.1 1 1478
##sequence-region NZ_FOPM01000050.1 1 8309
##sequence-region NZ_FOPM01000063.1 1 2486
##sequence-region NZ_FOPM01000049.1 1 8530
##sequence-region NZ_FOPM01000048.1 1 8994
##sequence-region NZ_FOPM01000065.1 1 2177
##sequence-region NZ_FOPM01000054.1 1 5001
##sequence-region NZ_FOPM01000025.1 1 56127
##sequence-region NZ_FOPM01000007.1 1 224427
##sequence-region NZ_FOPM01000021.1 1 72303
##sequence-region NZ_FOPM01000018.1 1 90764
##sequence-region NZ_FOPM01000072.1 1 1240
##sequence-region NZ_FOPM01000015.1 1 110653
##sequence-region NZ_FOPM01000013.1 1 123167
##sequence-region NZ_FOPM01000034.1 1 35610
##sequence-region NZ_FOPM01000014.1 1 114344
##sequence-region NZ_FOPM01000012.1 1 129559
##sequence-region NZ_FOPM01000022.1 1 67837
##sequence-region NZ_FOPM01000026.1 1 49485
##sequence-region NZ_FOPM01000016.1 1 108719
##sequence-region NZ_FOPM01000008.1 1 223997
##sequence-region NZ_FOPM01000001.1 1 353830
##sequence-region NZ_FOPM01000031.1 1 35875
##sequence-region NZ_FOPM01000003.1 1 305400
##sequence-region NZ_FOPM01000053.1 1 4901
##sequence-region NZ_FOPM01000011.1 1 131672
##sequence-region NZ_FOPM01000006.1 1 241816
##sequence-region NZ_FOPM01000009.1 1 141167
##sequence-region NZ_FOPM01000002.1 1 314393
##sequence-region NZ_FOPM01000020.1 1 75696
##sequence-region NZ_FOPM01000037.1 1 23477
##sequence-region NZ_FOPM01000004.1 1 248931
##sequence-region NZ_FOPM01000010.1 1 136202
##sequence-region NZ_FOPM01000023.1 1 65133
##sequence-region NZ_FOPM01000057.1 1 3102
##sequence-region NZ_FOPM01000019.1 1 81272
##sequence-region NZ_FOPM01000024.1 1 63198
##sequence-region NZ_FOPM01000030.1 1 41210
##sequence-region NZ_FOPM01000044.1 1 12892
##sequence-region NZ_FOPM01000047.1 1 10471
##sequence-region NZ_FOPM01000017.1 1 92655
##sequence-region NZ_FOPM01000027.1 1 48276
##sequence-region NZ_FOPM01000073.1 1 1154
##sequence-region NZ_FOPM01000036.1 1 26316
##sequence-region NZ_FOPM01000028.1 1 47083
##sequence-region NZ_FOPM01000040.1 1 20007
##sequence-region NZ_FOPM01000029.1 1 45077
##sequence-region NZ_FOPM01000032.1 1 35713
##sequence-region NZ_FOPM01000033.1 1 35598
##sequence-region NZ_FOPM01000035.1 1 29993
##sequence-region NZ_FOPM01000039.1 1 20259
##sequence-region NZ_FOPM01000038.1 1 20536
##sequence-region NZ_FOPM01000041.1 1 16419
##sequence-region NZ_FOPM01000068.1 1 1600
##sequence-region NZ_FOPM01000042.1 1 16164
##sequence-region NZ_FOPM01000043.1 1 16145
##sequence-region NZ_FOPM01000045.1 1 12159
##sequence-region NZ_FOPM01000005.1 1 244726
##sequence-region NZ_FOPM01000046.1 1 10467
NZ_FOPM01000077.1	Prodigal:002006	CDS	226	969	.	-	0	ID=ONEILPJJ_00001;inference=ab initio prediction:Prodigal:002006,similar to AA sequence:ISfinder:ISRel16;locus_tag=ONEILPJJ_00001;product=IS21 family transposase ISRel16
NZ_FOPM01000076.1	Prodigal:002006	CDS	205	1125	.	+	0	ID=ONEILPJJ_00002;eC_number=3.6.4.12;Name=recD2_1;db_xref=COG:COG0507;gene=recD2_1;inference=ab initio prediction:Prodigal:002006,similar to AA sequence:UniProtKB:Q9RT63;locus_tag=ONEILPJJ_00002;product=ATP-dependent RecD-like DNA helicase
NZ_FOPM01000075.1	Prodigal:002006	CDS	178	906	.	-	0	ID=ONEILPJJ_00003;inference=ab initio prediction:Prodigal:002006,similar to AA sequence:ISfinder:ISMno22;locus_tag=ONEILPJJ_00003;product=IS110 family transposase ISMno22
NZ_FOPM01000074.1	Prodigal:002006	CDS	105	788	.	-	0	ID=ONEILPJJ_00004;inference=ab initio prediction:Prodigal:002006,similar to AA sequence:ISfinder:ISAzba6;locus_tag=ONEILPJJ_00004;product=IS630 family transposase ISAzba6
NZ_FOPM01000071.1	Prodigal:002006	CDS	469	1221	.	+	0	ID=ONEILPJJ_00005;inference=ab initio prediction:Prodigal:002006,similar to AA sequence:ISfinder:ISMex33;locus_tag=ONEILPJJ_00005;product=IS3 family transposase ISMex33
NZ_FOPM01000070.1	Prodigal:002006	CDS	404	823	.	-	0	ID=ONEILPJJ_00006;inference=ab initio prediction:Prodigal:002006;locus_tag=ONEILPJJ_00006;product=hypothetical protein
NZ_FOPM01000066.1	Aragorn:001002	tRNA	2	78	.	-	.	ID=ONEILPJJ_00007;inference=COORDINATES:profile:Aragorn:001002;locus_tag=ONEILPJJ_00007;product=tRNA-Ile(gat)
NZ_FOPM01000066.1	barrnap:0.9	rRNA	259	1738	0	-	.	ID=ONEILPJJ_00008;locus_tag=ONEILPJJ_00008;product=16S ribosomal RNA
NZ_FOPM01000064.1	Prodigal:002006	CDS	633	1871	.	+	0	ID=ONEILPJJ_00009;inference=ab initio prediction:Prodigal:002006;locus_tag=ONEILPJJ_00009;product=hypothetical protein
NZ_FOPM01000062.1	Prodigal:002006	CDS	317	1000	.	-	0	ID=ONEILPJJ_00010;inference=ab initio prediction:Prodigal:002006;locus_tag=ONEILPJJ_00010;product=hypothetical protein
NZ_FOPM01000062.1	Prodigal:002006	CDS	1484	2701	.	+	0	ID=ONEILPJJ_00011;eC_number=3.6.4.12;Name=recD2_2;db_xref=COG:COG0507;gene=recD2_2;inference=ab initio prediction:Prodigal:002006,similar to AA sequence:UniProtKB:Q9RT63;locus_tag=ONEILPJJ_00011;product=ATP-dependent RecD-like DNA helicase
NZ_FOPM01000061.1	Prodigal:002006	CDS	221	733	.	+	0	ID=ONEILPJJ_00012;eC_number=4.1.2.20;Name=garL_1;gene=garL_1;inference=ab initio prediction:Prodigal:002006,protein motif:HAMAP:MF_01291;locus_tag=ONEILPJJ_00012;product=5-keto-4-deoxy-D-glucarate aldolase
NZ_FOPM01000061.1	Prodigal:002006	CDS	1129	2376	.	+	0	ID=ONEILPJJ_00013;inference=ab initio prediction:Prodigal:002006,similar to AA sequence:ISfinder:ISMno5;locus_tag=ONEILPJJ_00013;product=ISL3 family transposase ISMno5
NZ_FOPM01000061.1	Prodigal:002006	CDS	2417	2599	.	-	0	ID=ONEILPJJ_00014;db_xref=COG:COG3039;inference=ab initio prediction:Prodigal:002006,similar to AA sequence:ISfinder:ISMex15;locus_tag=ONEILPJJ_00014;product=IS5 family transposase ISMex15
NZ_FOPM01000060.1	barrnap:0.9	rRNA	68	2862	0	-	.	ID=ONEILPJJ_00015;locus_tag=ONEILPJJ_00015;product=23S ribosomal RNA
NZ_FOPM01000059.1	Prodigal:002006	CDS	223	2607	.	-	0	ID=ONEILPJJ_00016;inference=ab initio prediction:Prodigal:002006;locus_tag=ONEILPJJ_00016;product=hypothetical protein
NZ_FOPM01000058.1	Prodigal:002006	CDS	859	1098	.	-	0	ID=ONEILPJJ_00017;inference=ab initio prediction:Prodigal:002006;locus_tag=ONEILPJJ_00017;product=hypothetical protein
NZ_FOPM01000058.1	Prodigal:002006	CDS	1151	1909	.	-	0	ID=ONEILPJJ_00018;eC_number=2.5.1.-;Name=cmoB;gene=cmoB;inference=ab initio prediction:Prodigal:002006,protein motif:HAMAP:MF_01590;locus_tag=ONEILPJJ_00018;product=tRNA U34 carboxymethyltransferase
NZ_FOPM01000058.1	Prodigal:002006	CDS	2159	2542	.	+	0	ID=ONEILPJJ_00019;inference=ab initio prediction:Prodigal:002006,similar to AA sequence:ISfinder:ISMdi20;locus_tag=ONEILPJJ_00019;product=IS630 family transposase ISMdi20
NZ_FOPM01000058.1	Prodigal:002006	CDS	2539	3039	.	+	0	ID=ONEILPJJ_00020;inference=ab initio prediction:Prodigal:002006;locus_tag=ONEILPJJ_00020;product=hypothetical protein
NZ_FOPM01000056.1	Prodigal:002006	CDS	184	495	.	+	0	ID=ONEILPJJ_00021;inference=ab initio prediction:Prodigal:002006;locus_tag=ONEILPJJ_00021;product=hypothetical protein
NZ_FOPM01000056.1	Prodigal:002006	CDS	567	1628	.	-	0	ID=ONEILPJJ_00022;Name=xerC_1;gene=xerC_1;inference=ab initio prediction:Prodigal:002006,protein motif:HAMAP:MF_01808;locus_tag=ONEILPJJ_00022;product=Tyrosine recombinase XerC
NZ_FOPM01000056.1	Prodigal:002006	CDS	1871	2134	.	+	0	ID=ONEILPJJ_00023;inference=ab initio prediction:Prodigal:002006;locus_tag=ONEILPJJ_00023;product=hypothetical protein
NZ_FOPM01000056.1	Prodigal:002006	CDS	2131	2517	.	+	0	ID=ONEILPJJ_00024;eC_number=3.1.-.-;Name=vapC_1;gene=vapC_1;inference=ab initio prediction:Prodigal:002006,protein motif:HAMAP:MF_00265;locus_tag=ONEILPJJ_00024;product=tRNA(fMet)-specific endonuclease VapC
NZ_FOPM01000056.1	Prodigal:002006	CDS	2631	3071	.	+	0	ID=ONEILPJJ_00025;inference=ab initio prediction:Prodigal:002006;locus_tag=ONEILPJJ_00025;product=hypothetical protein
NZ_FOPM01000056.1	Prodigal:002006	CDS	3581	3859	.	+	0	ID=ONEILPJJ_00026;inference=ab initio prediction:Prodigal:002006,similar to AA sequence:ISfinder:ISMex5;locus_tag=ONEILPJJ_00026;product=IS3 family transposase ISMex5
NZ_FOPM01000055.1	Prodigal:002006	CDS	833	2524	.	+	0	ID=ONEILPJJ_00027;inference=ab initio prediction:Prodigal:002006;locus_tag=ONEILPJJ_00027;product=hypothetical protein
NZ_FOPM01000055.1	Prodigal:002006	CDS	2897	3163	.	+	0	ID=ONEILPJJ_00028;inference=ab initio prediction:Prodigal:002006;locus_tag=ONEILPJJ_00028;product=hypothetical protein
NZ_FOPM01000055.1	Prodigal:002006	CDS	3510	4169	.	-	0	ID=ONEILPJJ_00029;Name=gabR;db_xref=COG:COG1167;gene=gabR;inference=ab initio prediction:Prodigal:002006,similar to AA sequence:UniProtKB:P94426;locus_tag=ONEILPJJ_00029;product=HTH-type transcriptional regulatory protein GabR
NZ_FOPM01000052.1	Prodigal:002006	CDS	828	2156	.	+	0	ID=ONEILPJJ_00030;inference=ab initio prediction:Prodigal:002006;locus_tag=ONEILPJJ_00030;product=hypothetical protein
NZ_FOPM01000052.1	Prodigal:002006	CDS	2274	5081	.	+	0	ID=ONEILPJJ_00031;inference=ab initio prediction:Prodigal:002006;locus_tag=ONEILPJJ_00031;product=hypothetical protein
NZ_FOPM01000052.1	Prodigal:002006	CDS	5318	5629	.	-	0	ID=ONEILPJJ_00032;db_xref=COG:COG3039;inference=ab initio prediction:Prodigal:002006,similar to AA sequence:ISfinder:ISMex42;locus_tag=ONEILPJJ_00032;product=IS5 family transposase ISMex42
NZ_FOPM01000067.1	Prodigal:002006	CDS	44	1231	.	+	0	ID=ONEILPJJ_00033;inference=ab initio prediction:Prodigal:002006;locus_tag=ONEILPJJ_00033;product=hypothetical protein
NZ_FOPM01000067.1	Prodigal:002006	CDS	1258	1566	.	+	0	ID=ONEILPJJ_00034;inference=ab initio prediction:Prodigal:002006;locus_tag=ONEILPJJ_00034;product=hypothetical protein
NZ_FOPM01000051.1	Prodigal:002006	CDS	327	818	.	+	0	ID=ONEILPJJ_00035;inference=ab initio prediction:Prodigal:002006;locus_tag=ONEILPJJ_00035;product=hypothetical protein
NZ_FOPM01000051.1	Prodigal:002006	CDS	1254	2339	.	-	0	ID=ONEILPJJ_00036;eC_number=3.2.1.8;Name=xynZ;db_xref=COG:COG2382;gene=xynZ;inference=ab initio prediction:Prodigal:002006,similar to AA sequence:UniProtKB:P10478;locus_tag=ONEILPJJ_00036;product=Endo-1%2C4-beta-xylanase Z
NZ_FOPM01000051.1	Prodigal:002006	CDS	2339	3097	.	-	0	ID=ONEILPJJ_00037;eC_number=1.-.-.-;db_xref=COG:COG1028;inference=ab initio prediction:Prodigal:002006,similar to AA sequence:UniProtKB:P9WGR3;locus_tag=ONEILPJJ_00037;product=putative oxidoreductase
NZ_FOPM01000051.1	Prodigal:002006	CDS	3323	4663	.	-	0	ID=ONEILPJJ_00038;eC_number=1.1.98.3;Name=dprE1;db_xref=COG:COG0277;gene=dprE1;inference=ab initio prediction:Prodigal:002006,similar to AA sequence:UniProtKB:A0R607;locus_tag=ONEILPJJ_00038;product=Decaprenylphosphoryl-beta-D-ribose oxidase
NZ_FOPM01000051.1	Prodigal:002006	CDS	4660	5091	.	-	0	ID=ONEILPJJ_00039;inference=ab initio prediction:Prodigal:002006;locus_tag=ONEILPJJ_00039;product=hypothetical protein
NZ_FOPM01000051.1	Prodigal:002006	CDS	5088	6536	.	-	0	ID=ONEILPJJ_00040;eC_number=2.5.1.141;Name=cyoE;gene=cyoE;inference=ab initio prediction:Prodigal:002006,protein motif:HAMAP:MF_00154;locus_tag=ONEILPJJ_00040;product=Protoheme IX farnesyltransferase
NZ_FOPM01000051.1	barrnap:0.9	rRNA	6927	7012	2.3e-07	-	.	ID=ONEILPJJ_00041;locus_tag=ONEILPJJ_00041;note=aligned only 72 percent of the 5S ribosomal RNA;product=5S ribosomal RNA (partial)
NZ_FOPM01000069.1	Prodigal:002006	CDS	171	1007	.	+	0	ID=ONEILPJJ_00042;inference=ab initio prediction:Prodigal:002006;locus_tag=ONEILPJJ_00042;product=hypothetical protein
NZ_FOPM01000069.1	Prodigal:002006	CDS	1181	1390	.	+	0	ID=ONEILPJJ_00043;inference=ab initio prediction:Prodigal:002006;locus_tag=ONEILPJJ_00043;product=hypothetical protein
NZ_FOPM01000050.1	Prodigal:002006	CDS	148	1557	.	-	0	ID=ONEILPJJ_00044;inference=ab initio prediction:Prodigal:002006;locus_tag=ONEILPJJ_00044;product=hypothetical protein
NZ_FOPM01000050.1	Prodigal:002006	CDS	1945	2832	.	-	0	ID=ONEILPJJ_00045;inference=ab initio prediction:Prodigal:002006;locus_tag=ONEILPJJ_00045;product=hypothetical protein
NZ_FOPM01000050.1	Prodigal:002006	CDS	2882	4093	.	-	0	ID=ONEILPJJ_00046;inference=ab initio prediction:Prodigal:002006;locus_tag=ONEILPJJ_00046;product=hypothetical protein
NZ_FOPM01000050.1	Prodigal:002006	CDS	4115	5122	.	-	0	ID=ONEILPJJ_00047;inference=ab initio prediction:Prodigal:002006;locus_tag=ONEILPJJ_00047;product=hypothetical protein
NZ_FOPM01000050.1	Prodigal:002006	CDS	5412	7751	.	+	0	ID=ONEILPJJ_00048;inference=ab initio prediction:Prodigal:002006;locus_tag=ONEILPJJ_00048;product=hypothetical protein
NZ_FOPM01000050.1	Prodigal:002006	CDS	7981	8304	.	-	0	ID=ONEILPJJ_00049;inference=ab initio prediction:Prodigal:002006,similar to AA sequence:ISfinder:ISMno21;locus_tag=ONEILPJJ_00049;product=IS630 family transposase ISMno21
NZ_FOPM01000063.1	Prodigal:002006	CDS	131	1036	.	-	0	ID=ONEILPJJ_00050;inference=ab initio prediction:Prodigal:002006;locus_tag=ONEILPJJ_00050;product=hypothetical protein
NZ_FOPM01000063.1	Prodigal:002006	CDS	1140	2195	.	-	0	ID=ONEILPJJ_00051;eC_number=2.7.7.-;Name=dnaG_1;gene=dnaG_1;inference=ab initio prediction:Prodigal:002006,protein motif:HAMAP:MF_00974;locus_tag=ONEILPJJ_00051;product=DNA primase
NZ_FOPM01000049.1	Prodigal:002006	CDS	875	1684	.	-	0	ID=ONEILPJJ_00052;db_xref=COG:COG3039;inference=ab initio prediction:Prodigal:002006,similar to AA sequence:ISfinder:ISMdi26;locus_tag=ONEILPJJ_00052;product=IS5 family transposase ISMdi26
NZ_FOPM01000049.1	Prodigal:002006	CDS	1709	1915	.	-	0	ID=ONEILPJJ_00053;inference=ab initio prediction:Prodigal:002006,similar to AA sequence:ISfinder:ISMdi16;locus_tag=ONEILPJJ_00053;product=IS3 family transposase ISMdi16
NZ_FOPM01000049.1	Prodigal:002006	CDS	2297	3388	.	+	0	ID=ONEILPJJ_00054;inference=ab initio prediction:Prodigal:002006;locus_tag=ONEILPJJ_00054;product=hypothetical protein
NZ_FOPM01000049.1	Prodigal:002006	CDS	3449	4876	.	-	0	ID=ONEILPJJ_00055;inference=ab initio prediction:Prodigal:002006;locus_tag=ONEILPJJ_00055;product=hypothetical protein
NZ_FOPM01000049.1	Prodigal:002006	CDS	5001	6479	.	-	0	ID=ONEILPJJ_00056;Name=bdlA_1;db_xref=COG:COG0840;gene=bdlA_1;inference=ab initio prediction:Prodigal:002006,similar to AA sequence:UniProtKB:Q9I3S1;locus_tag=ONEILPJJ_00056;product=Biofilm dispersion protein BdlA
NZ_FOPM01000049.1	Prodigal:002006	CDS	6925	8043	.	+	0	ID=ONEILPJJ_00057;inference=ab initio prediction:Prodigal:002006;locus_tag=ONEILPJJ_00057;product=hypothetical protein
NZ_FOPM01000048.1	Prodigal:002006	CDS	3	305	.	+	0	ID=ONEILPJJ_00058;inference=ab initio prediction:Prodigal:002006,similar to AA sequence:ISfinder:ISMlo4;locus_tag=ONEILPJJ_00058;product=IS3 family transposase ISMlo4
NZ_FOPM01000048.1	Prodigal:002006	CDS	297	1304	.	-	0	ID=ONEILPJJ_00059;inference=ab initio prediction:Prodigal:002006;locus_tag=ONEILPJJ_00059;product=hypothetical protein
NZ_FOPM01000048.1	Aragorn:001002	tRNA	1394	1483	.	-	.	ID=ONEILPJJ_00060;inference=COORDINATES:profile:Aragorn:001002;locus_tag=ONEILPJJ_00060;product=tRNA-Ser(cga)
NZ_FOPM01000048.1	Prodigal:002006	CDS	2635	4044	.	-	0	ID=ONEILPJJ_00061;Name=bepC_1;gene=bepC_1;inference=ab initio prediction:Prodigal:002006,similar to AA sequence:UniProtKB:Q8G0Y6;locus_tag=ONEILPJJ_00061;product=Outer membrane efflux protein BepC
NZ_FOPM01000048.1	Prodigal:002006	CDS	4358	5404	.	-	0	ID=ONEILPJJ_00062;inference=ab initio prediction:Prodigal:002006;locus_tag=ONEILPJJ_00062;product=hypothetical protein
NZ_FOPM01000048.1	Prodigal:002006	CDS	5388	7091	.	-	0	ID=ONEILPJJ_00063;Name=apxIB_1;db_xref=COG:COG2274;gene=apxIB_1;inference=ab initio prediction:Prodigal:002006,similar to AA sequence:UniProtKB:P26760;locus_tag=ONEILPJJ_00063;product=Toxin RTX-I translocation ATP-binding protein
NZ_FOPM01000048.1	Prodigal:002006	CDS	7748	8698	.	+	0	ID=ONEILPJJ_00064;Name=yofA;db_xref=COG:COG0583;gene=yofA;inference=ab initio prediction:Prodigal:002006,similar to AA sequence:UniProtKB:O34685;locus_tag=ONEILPJJ_00064;product=HTH-type transcriptional regulator YofA
NZ_FOPM01000048.1	Prodigal:002006	CDS	8690	8992	.	-	0	ID=ONEILPJJ_00065;inference=ab initio prediction:Prodigal:002006,similar to AA sequence:ISfinder:ISMlo4;locus_tag=ONEILPJJ_00065;product=IS3 family transposase ISMlo4
NZ_FOPM01000065.1	Prodigal:002006	CDS	215	1438	.	+	0	ID=ONEILPJJ_00066;eC_number=2.4.1.250;Name=mshA_1;gene=mshA_1;inference=ab initio prediction:Prodigal:002006,protein motif:HAMAP:MF_01695;locus_tag=ONEILPJJ_00066;product=D-inositol-3-phosphate glycosyltransferase
NZ_FOPM01000054.1	Prodigal:002006	CDS	105	419	.	-	0	ID=ONEILPJJ_00067;inference=ab initio prediction:Prodigal:002006;locus_tag=ONEILPJJ_00067;product=hypothetical protein
NZ_FOPM01000054.1	Prodigal:002006	CDS	433	4398	.	-	0	ID=ONEILPJJ_00068;inference=ab initio prediction:Prodigal:002006;locus_tag=ONEILPJJ_00068;product=hypothetical protein
NZ_FOPM01000054.1	Prodigal:002006	CDS	4414	4815	.	-	0	ID=ONEILPJJ_00069;inference=ab initio prediction:Prodigal:002006;locus_tag=ONEILPJJ_00069;product=hypothetical protein
NZ_FOPM01000054.1	Prodigal:002006	CDS	4812	4964	.	-	0	ID=ONEILPJJ_00070;inference=ab initio prediction:Prodigal:002006;locus_tag=ONEILPJJ_00070;product=hypothetical protein
NZ_FOPM01000025.1	Prodigal:002006	CDS	49	243	.	+	0	ID=ONEILPJJ_00071;inference=ab initio prediction:Prodigal:002006;locus_tag=ONEILPJJ_00071;product=hypothetical protein
NZ_FOPM01000025.1	Prodigal:002006	CDS	525	827	.	-	0	ID=ONEILPJJ_00072;inference=ab initio prediction:Prodigal:002006;locus_tag=ONEILPJJ_00072;product=hypothetical protein
NZ_FOPM01000025.1	Prodigal:002006	CDS	1108	1518	.	+	0	ID=ONEILPJJ_00073;inference=ab initio prediction:Prodigal:002006;locus_tag=ONEILPJJ_00073;product=hypothetical protein
NZ_FOPM01000025.1	Prodigal:002006	CDS	1635	1886	.	+	0	ID=ONEILPJJ_00074;inference=ab initio prediction:Prodigal:002006;locus_tag=ONEILPJJ_00074;product=hypothetical protein
NZ_FOPM01000025.1	Prodigal:002006	CDS	1887	2309	.	-	0	ID=ONEILPJJ_00075;Name=mscL;db_xref=COG:COG1970;gene=mscL;inference=ab initio prediction:Prodigal:002006,similar to AA sequence:UniProtKB:P0A742;locus_tag=ONEILPJJ_00075;product=Large-conductance mechanosensitive channel
NZ_FOPM01000025.1	Prodigal:002006	CDS	2380	3249	.	-	0	ID=ONEILPJJ_00076;inference=ab initio prediction:Prodigal:002006;locus_tag=ONEILPJJ_00076;product=hypothetical protein
NZ_FOPM01000025.1	Prodigal:002006	CDS	3262	3999	.	-	0	ID=ONEILPJJ_00077;eC_number=4.1.1.65;Name=psd;db_xref=COG:COG0688;gene=psd;inference=ab initio prediction:Prodigal:002006,similar to AA sequence:UniProtKB:P9WHQ5;locus_tag=ONEILPJJ_00077;product=Phosphatidylserine decarboxylase proenzyme
NZ_FOPM01000025.1	Prodigal:002006	CDS	4183	6297	.	-	0	ID=ONEILPJJ_00078;Name=btuB_1;gene=btuB_1;inference=ab initio prediction:Prodigal:002006,protein motif:HAMAP:MF_01531;locus_tag=ONEILPJJ_00078;product=Vitamin B12 transporter BtuB
NZ_FOPM01000025.1	Prodigal:002006	CDS	6341	6712	.	-	0	ID=ONEILPJJ_00079;inference=ab initio prediction:Prodigal:002006;locus_tag=ONEILPJJ_00079;product=hypothetical protein
NZ_FOPM01000025.1	Prodigal:002006	CDS	7670	9379	.	-	0	ID=ONEILPJJ_00080;inference=ab initio prediction:Prodigal:002006;locus_tag=ONEILPJJ_00080;product=hypothetical protein
NZ_FOPM01000025.1	Prodigal:002006	CDS	9434	10582	.	-	0	ID=ONEILPJJ_00081;eC_number=2.1.1.37;Name=haeIIIM;gene=haeIIIM;inference=ab initio prediction:Prodigal:002006,similar to AA sequence:UniProtKB:P20589;locus_tag=ONEILPJJ_00081;product=Modification methylase HaeIII
NZ_FOPM01000025.1	Prodigal:002006	CDS	10841	12817	.	-	0	ID=ONEILPJJ_00082;Name=atm1;db_xref=COG:COG5265;gene=atm1;inference=ab initio prediction:Prodigal:002006,similar to AA sequence:UniProtKB:Q2G506;locus_tag=ONEILPJJ_00082;product=ATM1-type heavy metal exporter
NZ_FOPM01000025.1	Prodigal:002006	CDS	12902	14605	.	-	0	ID=ONEILPJJ_00083;inference=ab initio prediction:Prodigal:002006;locus_tag=ONEILPJJ_00083;product=hypothetical protein
NZ_FOPM01000025.1	Prodigal:002006	CDS	14827	15429	.	+	0	ID=ONEILPJJ_00084;inference=ab initio prediction:Prodigal:002006;locus_tag=ONEILPJJ_00084;product=hypothetical protein
NZ_FOPM01000025.1	Prodigal:002006	CDS	15481	16860	.	-	0	ID=ONEILPJJ_00085;eC_number=6.1.1.16;Name=cysS;db_xref=COG:COG0215;gene=cysS;inference=ab initio prediction:Prodigal:002006,similar to AA sequence:UniProtKB:P21888;locus_tag=ONEILPJJ_00085;product=Cysteine--tRNA ligase
NZ_FOPM01000025.1	Prodigal:002006	CDS	17182	17523	.	+	0	ID=ONEILPJJ_00086;inference=ab initio prediction:Prodigal:002006;locus_tag=ONEILPJJ_00086;product=hypothetical protein
NZ_FOPM01000025.1	Prodigal:002006	CDS	17597	18124	.	-	0	ID=ONEILPJJ_00087;inference=ab initio prediction:Prodigal:002006;locus_tag=ONEILPJJ_00087;product=hypothetical protein
NZ_FOPM01000025.1	Prodigal:002006	CDS	18264	19304	.	+	0	ID=ONEILPJJ_00088;inference=ab initio prediction:Prodigal:002006;locus_tag=ONEILPJJ_00088;product=hypothetical protein
NZ_FOPM01000025.1	Prodigal:002006	CDS	19474	19965	.	-	0	ID=ONEILPJJ_00089;inference=ab initio prediction:Prodigal:002006;locus_tag=ONEILPJJ_00089;product=hypothetical protein
NZ_FOPM01000025.1	Prodigal:002006	CDS	20611	21435	.	+	0	ID=ONEILPJJ_00090;Name=pal_1;gene=pal_1;inference=ab initio prediction:Prodigal:002006,protein motif:HAMAP:MF_02204;locus_tag=ONEILPJJ_00090;product=Peptidoglycan-associated lipoprotein
NZ_FOPM01000025.1	Prodigal:002006	CDS	21606	22820	.	+	0	ID=ONEILPJJ_00091;Name=ynfM;gene=ynfM;inference=ab initio prediction:Prodigal:002006,similar to AA sequence:UniProtKB:P43531;locus_tag=ONEILPJJ_00091;product=Inner membrane transport protein YnfM
NZ_FOPM01000025.1	Prodigal:002006	CDS	22846	24246	.	-	0	ID=ONEILPJJ_00092;eC_number=1.8.1.4;Name=lpd3;db_xref=COG:COG1249;gene=lpd3;inference=ab initio prediction:Prodigal:002006,similar to AA sequence:UniProtKB:P31046;locus_tag=ONEILPJJ_00092;product=Dihydrolipoyl dehydrogenase 3
NZ_FOPM01000025.1	Prodigal:002006	CDS	24360	25643	.	-	0	ID=ONEILPJJ_00093;eC_number=2.3.1.61;Name=sucB;db_xref=COG:COG0508;gene=sucB;inference=ab initio prediction:Prodigal:002006,similar to AA sequence:UniProtKB:P0AFG6;locus_tag=ONEILPJJ_00093;product=Dihydrolipoyllysine-residue succinyltransferase component of 2-oxoglutarate dehydrogenase complex
NZ_FOPM01000025.1	Prodigal:002006	CDS	25720	28692	.	-	0	ID=ONEILPJJ_00094;eC_number=1.2.4.2;Name=sucA;db_xref=COG:COG0567;gene=sucA;inference=ab initio prediction:Prodigal:002006,similar to AA sequence:UniProtKB:P0AFG3;locus_tag=ONEILPJJ_00094;product=2-oxoglutarate dehydrogenase E1 component
NZ_FOPM01000025.1	Prodigal:002006	CDS	28873	29757	.	-	0	ID=ONEILPJJ_00095;eC_number=6.2.1.5;Name=sucD_1;db_xref=COG:COG0074;gene=sucD_1;inference=ab initio prediction:Prodigal:002006,similar to AA sequence:UniProtKB:P0AGE9;locus_tag=ONEILPJJ_00095;product=Succinate--CoA ligase [ADP-forming] subunit alpha
NZ_FOPM01000025.1	Prodigal:002006	CDS	29766	30962	.	-	0	ID=ONEILPJJ_00096;eC_number=6.2.1.5;Name=sucC_1;db_xref=COG:COG0045;gene=sucC_1;inference=ab initio prediction:Prodigal:002006,similar to AA sequence:UniProtKB:P80886;locus_tag=ONEILPJJ_00096;product=Succinate--CoA ligase [ADP-forming] subunit beta
NZ_FOPM01000025.1	Prodigal:002006	CDS	31063	32025	.	-	0	ID=ONEILPJJ_00097;eC_number=1.1.1.37;Name=mdh;db_xref=COG:COG0039;gene=mdh;inference=ab initio prediction:Prodigal:002006,similar to AA sequence:UniProtKB:A9W386;locus_tag=ONEILPJJ_00097;product=Malate dehydrogenase
NZ_FOPM01000025.1	Prodigal:002006	CDS	32341	33072	.	-	0	ID=ONEILPJJ_00098;Name=slmA_1;gene=slmA_1;inference=ab initio prediction:Prodigal:002006,protein motif:HAMAP:MF_01839;locus_tag=ONEILPJJ_00098;product=Nucleoid occlusion factor SlmA
NZ_FOPM01000025.1	Prodigal:002006	CDS	33206	33985	.	-	0	ID=ONEILPJJ_00099;eC_number=3.1.2.6;Name=gloB_1;db_xref=COG:COG0491;gene=gloB_1;inference=ab initio prediction:Prodigal:002006,similar to AA sequence:UniProtKB:Q8ZRM2;locus_tag=ONEILPJJ_00099;product=Hydroxyacylglutathione hydrolase
NZ_FOPM01000025.1	Prodigal:002006	CDS	34155	34889	.	+	0	ID=ONEILPJJ_00100;inference=ab initio prediction:Prodigal:002006;locus_tag=ONEILPJJ_00100;product=hypothetical protein
NZ_FOPM01000025.1	Prodigal:002006	CDS	34894	35577	.	+	0	ID=ONEILPJJ_00101;inference=ab initio prediction:Prodigal:002006,similar to AA sequence:UniProtKB:P0AEY1;locus_tag=ONEILPJJ_00101;note=UPF0056 inner membrane protein MarC;product=hypothetical protein
NZ_FOPM01000025.1	Prodigal:002006	CDS	35654	36451	.	+	0	ID=ONEILPJJ_00102;eC_number=1.17.1.8;Name=dapB;db_xref=COG:COG0289;gene=dapB;inference=ab initio prediction:Prodigal:002006,similar to AA sequence:UniProtKB:Q6G2G3;locus_tag=ONEILPJJ_00102;product=4-hydroxy-tetrahydrodipicolinate reductase
NZ_FOPM01000025.1	Prodigal:002006	CDS	36556	37194	.	+	0	ID=ONEILPJJ_00103;eC_number=5.4.2.11;Name=gpmA_1;gene=gpmA_1;inference=ab initio prediction:Prodigal:002006,similar to AA sequence:UniProtKB:B4RIY7;locus_tag=ONEILPJJ_00103;product=2%2C3-bisphosphoglycerate-dependent phosphoglycerate mutase
NZ_FOPM01000025.1	Prodigal:002006	CDS	37196	37864	.	+	0	ID=ONEILPJJ_00104;eC_number=1.14.11.33;Name=alkB;db_xref=COG:COG3145;gene=alkB;inference=ab initio prediction:Prodigal:002006,similar to AA sequence:UniProtKB:P05050;locus_tag=ONEILPJJ_00104;product=Alpha-ketoglutarate-dependent dioxygenase AlkB
NZ_FOPM01000025.1	Prodigal:002006	CDS	37964	38923	.	+	0	ID=ONEILPJJ_00105;inference=ab initio prediction:Prodigal:002006;locus_tag=ONEILPJJ_00105;product=hypothetical protein
NZ_FOPM01000025.1	Prodigal:002006	CDS	39003	39584	.	-	0	ID=ONEILPJJ_00106;Name=grpE;db_xref=COG:COG0576;gene=grpE;inference=ab initio prediction:Prodigal:002006,similar to AA sequence:UniProtKB:Q5KWZ6;locus_tag=ONEILPJJ_00106;product=Protein GrpE
NZ_FOPM01000025.1	Prodigal:002006	CDS	39688	42495	.	-	0	ID=ONEILPJJ_00107;Name=glnD;db_xref=COG:COG2844;gene=glnD;inference=ab initio prediction:Prodigal:002006,similar to AA sequence:UniProtKB:Q9RAE4;locus_tag=ONEILPJJ_00107;product=Bifunctional uridylyltransferase/uridylyl-removing enzyme
NZ_FOPM01000025.1	Prodigal:002006	CDS	42635	43144	.	+	0	ID=ONEILPJJ_00108;inference=ab initio prediction:Prodigal:002006;locus_tag=ONEILPJJ_00108;product=hypothetical protein
NZ_FOPM01000025.1	Prodigal:002006	CDS	43301	44842	.	+	0	ID=ONEILPJJ_00109;Name=nhaK;db_xref=COG:COG0025;gene=nhaK;inference=ab initio prediction:Prodigal:002006,similar to AA sequence:UniProtKB:O32212;locus_tag=ONEILPJJ_00109;product=Sodium%2C potassium%2C lithium and rubidium/H(+) antiporter
NZ_FOPM01000025.1	Prodigal:002006	CDS	44849	45802	.	-	0	ID=ONEILPJJ_00110;eC_number=6.3.2.3;Name=gshB;db_xref=COG:COG0189;gene=gshB;inference=ab initio prediction:Prodigal:002006,similar to AA sequence:UniProtKB:P04425;locus_tag=ONEILPJJ_00110;product=Glutathione synthetase
NZ_FOPM01000025.1	Prodigal:002006	CDS	45853	46134	.	-	0	ID=ONEILPJJ_00111;inference=ab initio prediction:Prodigal:002006;locus_tag=ONEILPJJ_00111;product=hypothetical protein
NZ_FOPM01000025.1	Prodigal:002006	CDS	46659	46877	.	+	0	ID=ONEILPJJ_00112;inference=ab initio prediction:Prodigal:002006;locus_tag=ONEILPJJ_00112;product=hypothetical protein
NZ_FOPM01000025.1	Prodigal:002006	CDS	47006	47833	.	+	0	ID=ONEILPJJ_00113;inference=ab initio prediction:Prodigal:002006;locus_tag=ONEILPJJ_00113;product=hypothetical protein
NZ_FOPM01000025.1	Prodigal:002006	CDS	47921	49312	.	+	0	ID=ONEILPJJ_00114;inference=ab initio prediction:Prodigal:002006;locus_tag=ONEILPJJ_00114;product=hypothetical protein
NZ_FOPM01000025.1	Prodigal:002006	CDS	49349	49945	.	-	0	ID=ONEILPJJ_00115;inference=ab initio prediction:Prodigal:002006;locus_tag=ONEILPJJ_00115;product=hypothetical protein
NZ_FOPM01000025.1	Prodigal:002006	CDS	49942	50628	.	-	0	ID=ONEILPJJ_00116;inference=ab initio prediction:Prodigal:002006;locus_tag=ONEILPJJ_00116;product=hypothetical protein
NZ_FOPM01000025.1	Prodigal:002006	CDS	50660	52864	.	-	0	ID=ONEILPJJ_00117;eC_number=2.4.1.129;Name=mtgA_1;gene=mtgA_1;inference=ab initio prediction:Prodigal:002006,protein motif:HAMAP:MF_00766;locus_tag=ONEILPJJ_00117;product=Biosynthetic peptidoglycan transglycosylase
NZ_FOPM01000025.1	Prodigal:002006	CDS	53163	53678	.	+	0	ID=ONEILPJJ_00118;inference=ab initio prediction:Prodigal:002006;locus_tag=ONEILPJJ_00118;product=hypothetical protein
NZ_FOPM01000025.1	Prodigal:002006	CDS	53685	54467	.	-	0	ID=ONEILPJJ_00119;eC_number=3.5.2.10;Name=crnA;gene=crnA;inference=ab initio prediction:Prodigal:002006,similar to AA sequence:UniProtKB:P83772;locus_tag=ONEILPJJ_00119;product=Creatinine amidohydrolase
NZ_FOPM01000025.1	Prodigal:002006	CDS	54543	54947	.	-	0	ID=ONEILPJJ_00120;inference=ab initio prediction:Prodigal:002006;locus_tag=ONEILPJJ_00120;product=hypothetical protein
NZ_FOPM01000007.1	Prodigal:002006	CDS	4	522	.	+	0	ID=ONEILPJJ_00121;db_xref=COG:COG3039;inference=ab initio prediction:Prodigal:002006,similar to AA sequence:ISfinder:ISMex40;locus_tag=ONEILPJJ_00121;product=IS5 family transposase ISMex40
NZ_FOPM01000007.1	Prodigal:002006	CDS	594	737	.	-	0	ID=ONEILPJJ_00122;inference=ab initio prediction:Prodigal:002006;locus_tag=ONEILPJJ_00122;product=hypothetical protein
NZ_FOPM01000007.1	Prodigal:002006	CDS	864	1580	.	-	0	ID=ONEILPJJ_00123;inference=ab initio prediction:Prodigal:002006;locus_tag=ONEILPJJ_00123;product=hypothetical protein
NZ_FOPM01000007.1	Aragorn:001002	tRNA	2041	2116	.	-	.	ID=ONEILPJJ_00124;inference=COORDINATES:profile:Aragorn:001002;locus_tag=ONEILPJJ_00124;product=tRNA-Lys(ttt)
NZ_FOPM01000007.1	Prodigal:002006	CDS	2238	3305	.	+	0	ID=ONEILPJJ_00125;inference=ab initio prediction:Prodigal:002006;locus_tag=ONEILPJJ_00125;product=hypothetical protein
NZ_FOPM01000007.1	Prodigal:002006	CDS	3428	4585	.	-	0	ID=ONEILPJJ_00126;eC_number=2.4.2.29;Name=tgt;gene=tgt;inference=ab initio prediction:Prodigal:002006,similar to AA sequence:UniProtKB:P28720;locus_tag=ONEILPJJ_00126;product=Queuine tRNA-ribosyltransferase
NZ_FOPM01000007.1	Prodigal:002006	CDS	4630	5715	.	-	0	ID=ONEILPJJ_00127;eC_number=2.4.99.17;Name=queA;db_xref=COG:COG0809;gene=queA;inference=ab initio prediction:Prodigal:002006,similar to AA sequence:UniProtKB:O32054;locus_tag=ONEILPJJ_00127;product=S-adenosylmethionine:tRNA ribosyltransferase-isomerase
NZ_FOPM01000007.1	Prodigal:002006	CDS	5847	6098	.	+	0	ID=ONEILPJJ_00128;inference=ab initio prediction:Prodigal:002006;locus_tag=ONEILPJJ_00128;product=hypothetical protein
NZ_FOPM01000007.1	Prodigal:002006	CDS	6140	6394	.	+	0	ID=ONEILPJJ_00129;inference=ab initio prediction:Prodigal:002006;locus_tag=ONEILPJJ_00129;product=hypothetical protein
NZ_FOPM01000007.1	Prodigal:002006	CDS	6522	7409	.	+	0	ID=ONEILPJJ_00130;Name=fieF_1;db_xref=COG:COG0053;gene=fieF_1;inference=ab initio prediction:Prodigal:002006,similar to AA sequence:UniProtKB:P69380;locus_tag=ONEILPJJ_00130;product=Ferrous-iron efflux pump FieF
NZ_FOPM01000007.1	Prodigal:002006	CDS	7443	8351	.	-	0	ID=ONEILPJJ_00131;Name=hdfR_1;gene=hdfR_1;inference=ab initio prediction:Prodigal:002006,protein motif:HAMAP:MF_01233;locus_tag=ONEILPJJ_00131;product=HTH-type transcriptional regulator HdfR
NZ_FOPM01000007.1	Prodigal:002006	CDS	8441	8881	.	+	0	ID=ONEILPJJ_00132;inference=ab initio prediction:Prodigal:002006;locus_tag=ONEILPJJ_00132;product=hypothetical protein
NZ_FOPM01000007.1	Prodigal:002006	CDS	8824	9633	.	-	0	ID=ONEILPJJ_00133;eC_number=2.3.1.181;Name=lipB;gene=lipB;inference=ab initio prediction:Prodigal:002006,protein motif:HAMAP:MF_00013;locus_tag=ONEILPJJ_00133;product=Octanoyltransferase
NZ_FOPM01000007.1	Prodigal:002006	CDS	9701	10003	.	+	0	ID=ONEILPJJ_00134;inference=ab initio prediction:Prodigal:002006;locus_tag=ONEILPJJ_00134;product=hypothetical protein
NZ_FOPM01000007.1	Aragorn:001002	tRNA	10108	10192	.	+	.	ID=ONEILPJJ_00135;inference=COORDINATES:profile:Aragorn:001002;locus_tag=ONEILPJJ_00135;product=tRNA-Leu(gag)
NZ_FOPM01000007.1	Prodigal:002006	CDS	10275	11849	.	+	0	ID=ONEILPJJ_00136;Name=xerC_2;gene=xerC_2;inference=ab initio prediction:Prodigal:002006,protein motif:HAMAP:MF_01808;locus_tag=ONEILPJJ_00136;product=Tyrosine recombinase XerC
NZ_FOPM01000007.1	Prodigal:002006	CDS	12098	13015	.	-	0	ID=ONEILPJJ_00137;inference=ab initio prediction:Prodigal:002006;locus_tag=ONEILPJJ_00137;product=hypothetical protein
NZ_FOPM01000007.1	Prodigal:002006	CDS	13060	13530	.	-	0	ID=ONEILPJJ_00138;eC_number=3.1.26.4;Name=rnhA_1;db_xref=COG:COG0328;gene=rnhA_1;inference=ab initio prediction:Prodigal:002006,similar to AA sequence:UniProtKB:P0A7Y4;locus_tag=ONEILPJJ_00138;product=Ribonuclease HI
NZ_FOPM01000007.1	Prodigal:002006	CDS	13617	17696	.	-	0	ID=ONEILPJJ_00139;inference=ab initio prediction:Prodigal:002006;locus_tag=ONEILPJJ_00139;product=hypothetical protein
NZ_FOPM01000007.1	Prodigal:002006	CDS	18057	18284	.	-	0	ID=ONEILPJJ_00140;inference=ab initio prediction:Prodigal:002006;locus_tag=ONEILPJJ_00140;product=hypothetical protein
NZ_FOPM01000007.1	Prodigal:002006	CDS	18281	18631	.	-	0	ID=ONEILPJJ_00141;inference=ab initio prediction:Prodigal:002006;locus_tag=ONEILPJJ_00141;product=hypothetical protein
NZ_FOPM01000007.1	Prodigal:002006	CDS	19008	19619	.	-	0	ID=ONEILPJJ_00142;Name=bin3;gene=bin3;inference=ab initio prediction:Prodigal:002006,similar to AA sequence:UniProtKB:P20384;locus_tag=ONEILPJJ_00142;product=Putative transposon Tn552 DNA-invertase bin3
NZ_FOPM01000007.1	Prodigal:002006	CDS	20512	20643	.	-	0	ID=ONEILPJJ_00143;inference=ab initio prediction:Prodigal:002006;locus_tag=ONEILPJJ_00143;product=hypothetical protein
NZ_FOPM01000007.1	Prodigal:002006	CDS	21085	21630	.	-	0	ID=ONEILPJJ_00144;inference=ab initio prediction:Prodigal:002006;locus_tag=ONEILPJJ_00144;product=hypothetical protein
NZ_FOPM01000007.1	Prodigal:002006	CDS	21776	22015	.	-	0	ID=ONEILPJJ_00145;inference=ab initio prediction:Prodigal:002006;locus_tag=ONEILPJJ_00145;product=hypothetical protein
NZ_FOPM01000007.1	Prodigal:002006	CDS	22829	23278	.	-	0	ID=ONEILPJJ_00146;inference=ab initio prediction:Prodigal:002006;locus_tag=ONEILPJJ_00146;product=hypothetical protein
NZ_FOPM01000007.1	Prodigal:002006	CDS	23275	23736	.	-	0	ID=ONEILPJJ_00147;inference=ab initio prediction:Prodigal:002006;locus_tag=ONEILPJJ_00147;product=hypothetical protein
NZ_FOPM01000007.1	Prodigal:002006	CDS	24411	24617	.	+	0	ID=ONEILPJJ_00148;inference=ab initio prediction:Prodigal:002006;locus_tag=ONEILPJJ_00148;product=hypothetical protein
NZ_FOPM01000007.1	Prodigal:002006	CDS	24677	25129	.	-	0	ID=ONEILPJJ_00149;inference=ab initio prediction:Prodigal:002006;locus_tag=ONEILPJJ_00149;product=hypothetical protein
NZ_FOPM01000007.1	Prodigal:002006	CDS	25317	26201	.	+	0	ID=ONEILPJJ_00150;inference=ab initio prediction:Prodigal:002006;locus_tag=ONEILPJJ_00150;product=hypothetical protein
NZ_FOPM01000007.1	Prodigal:002006	CDS	26379	27059	.	-	0	ID=ONEILPJJ_00151;inference=ab initio prediction:Prodigal:002006,similar to AA sequence:UniProtKB:P67153;locus_tag=ONEILPJJ_00151;note=UPF0073 inner membrane protein YqfA;product=hypothetical protein
NZ_FOPM01000007.1	Prodigal:002006	CDS	27192	27374	.	-	0	ID=ONEILPJJ_00152;inference=ab initio prediction:Prodigal:002006;locus_tag=ONEILPJJ_00152;product=hypothetical protein
NZ_FOPM01000007.1	Prodigal:002006	CDS	27601	28731	.	-	0	ID=ONEILPJJ_00153;eC_number=1.3.-.-;Name=ctaA;db_xref=COG:COG1612;gene=ctaA;inference=ab initio prediction:Prodigal:002006,similar to AA sequence:UniProtKB:Q3IXW9;locus_tag=ONEILPJJ_00153;product=Heme A synthase
NZ_FOPM01000007.1	Prodigal:002006	CDS	29083	29412	.	-	0	ID=ONEILPJJ_00154;inference=ab initio prediction:Prodigal:002006;locus_tag=ONEILPJJ_00154;product=hypothetical protein
NZ_FOPM01000007.1	Prodigal:002006	CDS	29370	29555	.	-	0	ID=ONEILPJJ_00155;inference=ab initio prediction:Prodigal:002006;locus_tag=ONEILPJJ_00155;product=hypothetical protein
NZ_FOPM01000007.1	Prodigal:002006	CDS	29967	30224	.	+	0	ID=ONEILPJJ_00156;inference=ab initio prediction:Prodigal:002006;locus_tag=ONEILPJJ_00156;product=hypothetical protein
NZ_FOPM01000007.1	Prodigal:002006	CDS	30289	30504	.	-	0	ID=ONEILPJJ_00157;inference=ab initio prediction:Prodigal:002006;locus_tag=ONEILPJJ_00157;product=hypothetical protein
NZ_FOPM01000007.1	Prodigal:002006	CDS	30520	30723	.	-	0	ID=ONEILPJJ_00158;inference=ab initio prediction:Prodigal:002006;locus_tag=ONEILPJJ_00158;product=hypothetical protein
NZ_FOPM01000007.1	Prodigal:002006	CDS	30885	31622	.	-	0	ID=ONEILPJJ_00159;eC_number=3.4.-.-;Name=yedK;db_xref=COG:COG2135;gene=yedK;inference=ab initio prediction:Prodigal:002006,similar to AA sequence:UniProtKB:P76318;locus_tag=ONEILPJJ_00159;product=SOS response-associated protein YedK
NZ_FOPM01000007.1	Prodigal:002006	CDS	31665	32669	.	-	0	ID=ONEILPJJ_00160;Name=corA_1;db_xref=COG:COG0598;gene=corA_1;inference=ab initio prediction:Prodigal:002006,similar to AA sequence:UniProtKB:P0ABI4;locus_tag=ONEILPJJ_00160;product=Magnesium transport protein CorA
NZ_FOPM01000007.1	Prodigal:002006	CDS	32680	33534	.	-	0	ID=ONEILPJJ_00161;eC_number=1.3.1.87;Name=hcaB_1;gene=hcaB_1;inference=ab initio prediction:Prodigal:002006,protein motif:HAMAP:MF_01647;locus_tag=ONEILPJJ_00161;product=3-phenylpropionate-dihydrodiol/cinnamic acid-dihydrodiol dehydrogenase
NZ_FOPM01000007.1	Prodigal:002006	CDS	33544	34386	.	-	0	ID=ONEILPJJ_00162;eC_number=1.1.1.100;Name=fabG_1;gene=fabG_1;inference=ab initio prediction:Prodigal:002006,similar to AA sequence:UniProtKB:Q9KQH7;locus_tag=ONEILPJJ_00162;product=3-oxoacyl-[acyl-carrier-protein] reductase FabG
NZ_FOPM01000007.1	Prodigal:002006	CDS	34383	35138	.	-	0	ID=ONEILPJJ_00163;eC_number=4.2.1.17;Name=paaF;db_xref=COG:COG1024;gene=paaF;inference=ab initio prediction:Prodigal:002006,similar to AA sequence:UniProtKB:P76082;locus_tag=ONEILPJJ_00163;product=2%2C3-dehydroadipyl-CoA hydratase
NZ_FOPM01000007.1	Prodigal:002006	CDS	35209	36960	.	-	0	ID=ONEILPJJ_00164;eC_number=1.3.8.-;Name=dmdC_1;db_xref=COG:COG1960;gene=dmdC_1;inference=ab initio prediction:Prodigal:002006,similar to AA sequence:UniProtKB:Q5LLW7;locus_tag=ONEILPJJ_00164;product=3-methylmercaptopropionyl-CoA dehydrogenase
NZ_FOPM01000007.1	Prodigal:002006	CDS	37164	38141	.	+	0	ID=ONEILPJJ_00165;eC_number=2.7.7.87;Name=ywlC;db_xref=COG:COG0009;gene=ywlC;inference=ab initio prediction:Prodigal:002006,similar to AA sequence:UniProtKB:P39153;locus_tag=ONEILPJJ_00165;product=Threonylcarbamoyl-AMP synthase
NZ_FOPM01000007.1	Prodigal:002006	CDS	38270	38869	.	-	0	ID=ONEILPJJ_00166;eC_number=1.6.5.2;inference=ab initio prediction:Prodigal:002006,similar to AA sequence:UniProtKB:Q2YQ23;locus_tag=ONEILPJJ_00166;product=NAD(P)H dehydrogenase (quinone)
NZ_FOPM01000007.1	Aragorn:001002	tRNA	39369	39445	.	-	.	ID=ONEILPJJ_00167;inference=COORDINATES:profile:Aragorn:001002;locus_tag=ONEILPJJ_00167;product=tRNA-Ala(ggc)
NZ_FOPM01000007.1	Prodigal:002006	CDS	39881	40342	.	-	0	ID=ONEILPJJ_00168;Name=greA_1;gene=greA_1;inference=ab initio prediction:Prodigal:002006,protein motif:HAMAP:MF_00105;locus_tag=ONEILPJJ_00168;product=Transcription elongation factor GreA
NZ_FOPM01000007.1	Prodigal:002006	CDS	40380	41366	.	-	0	ID=ONEILPJJ_00169;eC_number=1.3.1.84;Name=acuI;db_xref=COG:COG0604;gene=acuI;inference=ab initio prediction:Prodigal:002006,similar to AA sequence:UniProtKB:Q3J6K9;locus_tag=ONEILPJJ_00169;product=Acrylyl-CoA reductase AcuI
NZ_FOPM01000007.1	Prodigal:002006	CDS	41459	42070	.	-	0	ID=ONEILPJJ_00170;inference=ab initio prediction:Prodigal:002006;locus_tag=ONEILPJJ_00170;product=hypothetical protein
NZ_FOPM01000007.1	Prodigal:002006	CDS	42261	43208	.	-	0	ID=ONEILPJJ_00171;inference=ab initio prediction:Prodigal:002006;locus_tag=ONEILPJJ_00171;product=hypothetical protein
NZ_FOPM01000007.1	Prodigal:002006	CDS	43349	43603	.	-	0	ID=ONEILPJJ_00172;inference=ab initio prediction:Prodigal:002006;locus_tag=ONEILPJJ_00172;product=hypothetical protein
NZ_FOPM01000007.1	Prodigal:002006	CDS	43781	46486	.	-	0	ID=ONEILPJJ_00173;eC_number=2.7.9.1;Name=ppdK;db_xref=COG:COG0574;gene=ppdK;inference=ab initio prediction:Prodigal:002006,similar to AA sequence:UniProtKB:P22983;locus_tag=ONEILPJJ_00173;product=Pyruvate%2C phosphate dikinase
NZ_FOPM01000007.1	Prodigal:002006	CDS	46697	47335	.	-	0	ID=ONEILPJJ_00174;inference=ab initio prediction:Prodigal:002006;locus_tag=ONEILPJJ_00174;product=hypothetical protein
NZ_FOPM01000007.1	Prodigal:002006	CDS	47526	47969	.	+	0	ID=ONEILPJJ_00175;db_xref=COG:COG0346;inference=ab initio prediction:Prodigal:002006,similar to AA sequence:UniProtKB:Q8ZM36;locus_tag=ONEILPJJ_00175;product=Virulence protein
NZ_FOPM01000007.1	Prodigal:002006	CDS	47970	48455	.	-	0	ID=ONEILPJJ_00176;Name=crp_1;db_xref=COG:COG0664;gene=crp_1;inference=ab initio prediction:Prodigal:002006,similar to AA sequence:UniProtKB:P9WMH3;locus_tag=ONEILPJJ_00176;product=CRP-like cAMP-activated global transcriptional regulator
NZ_FOPM01000007.1	Prodigal:002006	CDS	48706	48897	.	+	0	ID=ONEILPJJ_00177;inference=ab initio prediction:Prodigal:002006;locus_tag=ONEILPJJ_00177;product=hypothetical protein
NZ_FOPM01000007.1	Prodigal:002006	CDS	49100	49465	.	-	0	ID=ONEILPJJ_00178;inference=ab initio prediction:Prodigal:002006;locus_tag=ONEILPJJ_00178;product=hypothetical protein
NZ_FOPM01000007.1	Prodigal:002006	CDS	49871	50674	.	-	0	ID=ONEILPJJ_00179;Name=phyR;gene=phyR;inference=ab initio prediction:Prodigal:002006,similar to AA sequence:UniProtKB:Q0PEV3;locus_tag=ONEILPJJ_00179;product=Phyllosphere-induced regulator PhyR
NZ_FOPM01000007.1	Prodigal:002006	CDS	50860	51078	.	+	0	ID=ONEILPJJ_00180;inference=ab initio prediction:Prodigal:002006;locus_tag=ONEILPJJ_00180;product=hypothetical protein
NZ_FOPM01000007.1	Prodigal:002006	CDS	51220	51396	.	-	0	ID=ONEILPJJ_00181;inference=ab initio prediction:Prodigal:002006;locus_tag=ONEILPJJ_00181;product=hypothetical protein
NZ_FOPM01000007.1	Prodigal:002006	CDS	51836	51997	.	+	0	ID=ONEILPJJ_00182;inference=ab initio prediction:Prodigal:002006;locus_tag=ONEILPJJ_00182;product=hypothetical protein
NZ_FOPM01000007.1	Prodigal:002006	CDS	52034	53392	.	-	0	ID=ONEILPJJ_00183;Name=oprB_1;db_xref=COG:COG3659;gene=oprB_1;inference=ab initio prediction:Prodigal:002006,similar to AA sequence:UniProtKB:Q51485;locus_tag=ONEILPJJ_00183;product=Porin B
NZ_FOPM01000007.1	Prodigal:002006	CDS	53534	54874	.	-	0	ID=ONEILPJJ_00184;Name=mntH;gene=mntH;inference=ab initio prediction:Prodigal:002006,similar to AA sequence:UniProtKB:Q99UZ7;locus_tag=ONEILPJJ_00184;product=Divalent metal cation transporter MntH
NZ_FOPM01000007.1	Prodigal:002006	CDS	55066	55980	.	+	0	ID=ONEILPJJ_00185;eC_number=3.1.2.6;Name=gloB_2;gene=gloB_2;inference=ab initio prediction:Prodigal:002006,protein motif:HAMAP:MF_01374;locus_tag=ONEILPJJ_00185;product=Hydroxyacylglutathione hydrolase
NZ_FOPM01000007.1	Prodigal:002006	CDS	56128	56733	.	+	0	ID=ONEILPJJ_00186;inference=ab initio prediction:Prodigal:002006;locus_tag=ONEILPJJ_00186;product=hypothetical protein
NZ_FOPM01000007.1	Prodigal:002006	CDS	56708	57370	.	-	0	ID=ONEILPJJ_00187;inference=ab initio prediction:Prodigal:002006;locus_tag=ONEILPJJ_00187;product=hypothetical protein
NZ_FOPM01000007.1	Prodigal:002006	CDS	57452	58231	.	-	0	ID=ONEILPJJ_00188;inference=ab initio prediction:Prodigal:002006;locus_tag=ONEILPJJ_00188;product=hypothetical protein
NZ_FOPM01000007.1	Prodigal:002006	CDS	58381	58866	.	+	0	ID=ONEILPJJ_00189;inference=ab initio prediction:Prodigal:002006;locus_tag=ONEILPJJ_00189;product=hypothetical protein
NZ_FOPM01000007.1	Prodigal:002006	CDS	58982	60145	.	+	0	ID=ONEILPJJ_00190;inference=ab initio prediction:Prodigal:002006;locus_tag=ONEILPJJ_00190;product=hypothetical protein
NZ_FOPM01000007.1	Prodigal:002006	CDS	60255	61007	.	-	0	ID=ONEILPJJ_00191;eC_number=3.1.3.18;Name=gph_1;gene=gph_1;inference=ab initio prediction:Prodigal:002006,protein motif:HAMAP:MF_00495;locus_tag=ONEILPJJ_00191;product=Phosphoglycolate phosphatase
NZ_FOPM01000007.1	Prodigal:002006	CDS	61010	61564	.	-	0	ID=ONEILPJJ_00192;inference=ab initio prediction:Prodigal:002006;locus_tag=ONEILPJJ_00192;product=hypothetical protein
NZ_FOPM01000007.1	Prodigal:002006	CDS	61669	63066	.	+	0	ID=ONEILPJJ_00193;eC_number=2.6.1.113;Name=spuC;db_xref=COG:COG0161;gene=spuC;inference=ab initio prediction:Prodigal:002006,similar to AA sequence:UniProtKB:Q9I6J2;locus_tag=ONEILPJJ_00193;product=Putrescine--pyruvate aminotransferase
NZ_FOPM01000007.1	Prodigal:002006	CDS	63339	63548	.	+	0	ID=ONEILPJJ_00194;inference=ab initio prediction:Prodigal:002006;locus_tag=ONEILPJJ_00194;product=hypothetical protein
NZ_FOPM01000007.1	Prodigal:002006	CDS	63645	64604	.	+	0	ID=ONEILPJJ_00195;inference=ab initio prediction:Prodigal:002006;locus_tag=ONEILPJJ_00195;product=hypothetical protein
NZ_FOPM01000007.1	Prodigal:002006	CDS	64620	64748	.	-	0	ID=ONEILPJJ_00196;inference=ab initio prediction:Prodigal:002006;locus_tag=ONEILPJJ_00196;product=hypothetical protein
NZ_FOPM01000007.1	Prodigal:002006	CDS	65103	66635	.	-	0	ID=ONEILPJJ_00197;eC_number=6.4.1.3;Name=pccB;db_xref=COG:COG4799;gene=pccB;inference=ab initio prediction:Prodigal:002006,similar to AA sequence:UniProtKB:Q3J4E3;locus_tag=ONEILPJJ_00197;product=Propionyl-CoA carboxylase beta chain
NZ_FOPM01000007.1	Prodigal:002006	CDS	66878	67699	.	-	0	ID=ONEILPJJ_00198;inference=ab initio prediction:Prodigal:002006;locus_tag=ONEILPJJ_00198;product=hypothetical protein
NZ_FOPM01000007.1	Prodigal:002006	CDS	67840	68724	.	-	0	ID=ONEILPJJ_00199;inference=ab initio prediction:Prodigal:002006;locus_tag=ONEILPJJ_00199;product=hypothetical protein
NZ_FOPM01000007.1	Prodigal:002006	CDS	68980	70404	.	+	0	ID=ONEILPJJ_00200;inference=ab initio prediction:Prodigal:002006;locus_tag=ONEILPJJ_00200;product=hypothetical protein
NZ_FOPM01000007.1	Prodigal:002006	CDS	70516	70977	.	+	0	ID=ONEILPJJ_00201;inference=ab initio prediction:Prodigal:002006;locus_tag=ONEILPJJ_00201;product=hypothetical protein
NZ_FOPM01000007.1	Prodigal:002006	CDS	70991	71641	.	+	0	ID=ONEILPJJ_00202;eC_number=3.6.1.1;Name=ppaX;db_xref=COG:COG0546;gene=ppaX;inference=ab initio prediction:Prodigal:002006,similar to AA sequence:UniProtKB:Q9JMQ2;locus_tag=ONEILPJJ_00202;product=Pyrophosphatase PpaX
NZ_FOPM01000007.1	Prodigal:002006	CDS	71696	72484	.	+	0	ID=ONEILPJJ_00203;inference=ab initio prediction:Prodigal:002006;locus_tag=ONEILPJJ_00203;product=hypothetical protein
NZ_FOPM01000007.1	Prodigal:002006	CDS	72568	74343	.	-	0	ID=ONEILPJJ_00204;eC_number=7.5.2.3;Name=ndvA;gene=ndvA;inference=ab initio prediction:Prodigal:002006,similar to AA sequence:UniProtKB:Q2YQ73;locus_tag=ONEILPJJ_00204;product=Beta-(1-->2)glucan export ATP-binding/permease protein NdvA
NZ_FOPM01000007.1	Prodigal:002006	CDS	74573	75346	.	+	0	ID=ONEILPJJ_00205;Name=pomA;db_xref=COG:COG1291;gene=pomA;inference=ab initio prediction:Prodigal:002006,similar to AA sequence:UniProtKB:O06873;locus_tag=ONEILPJJ_00205;product=Chemotaxis protein PomA
NZ_FOPM01000007.1	Prodigal:002006	CDS	75371	76204	.	+	0	ID=ONEILPJJ_00206;Name=motB;db_xref=COG:COG1360;gene=motB;inference=ab initio prediction:Prodigal:002006,similar to AA sequence:UniProtKB:P55892;locus_tag=ONEILPJJ_00206;product=Motility protein B
NZ_FOPM01000007.1	Prodigal:002006	CDS	76340	77230	.	+	0	ID=ONEILPJJ_00207;Name=yijE;gene=yijE;inference=ab initio prediction:Prodigal:002006,similar to AA sequence:UniProtKB:P0ABT8;locus_tag=ONEILPJJ_00207;product=putative cystine transporter YijE
NZ_FOPM01000007.1	Prodigal:002006	CDS	77423	79105	.	+	0	ID=ONEILPJJ_00208;eC_number=1.3.8.12;Name=mcd_1;db_xref=COG:COG1960;gene=mcd_1;inference=ab initio prediction:Prodigal:002006,similar to AA sequence:UniProtKB:D3JV03;locus_tag=ONEILPJJ_00208;product=(2S)-methylsuccinyl-CoA dehydrogenase
NZ_FOPM01000007.1	Prodigal:002006	CDS	79275	79448	.	-	0	ID=ONEILPJJ_00209;inference=ab initio prediction:Prodigal:002006;locus_tag=ONEILPJJ_00209;product=hypothetical protein
NZ_FOPM01000007.1	Prodigal:002006	CDS	79539	80801	.	-	0	ID=ONEILPJJ_00210;eC_number=2.4.1.250;Name=mshA_2;gene=mshA_2;inference=ab initio prediction:Prodigal:002006,protein motif:HAMAP:MF_01695;locus_tag=ONEILPJJ_00210;product=D-inositol-3-phosphate glycosyltransferase
NZ_FOPM01000007.1	Prodigal:002006	CDS	80912	82129	.	+	0	ID=ONEILPJJ_00211;inference=ab initio prediction:Prodigal:002006;locus_tag=ONEILPJJ_00211;product=hypothetical protein
NZ_FOPM01000007.1	Prodigal:002006	CDS	82289	82651	.	+	0	ID=ONEILPJJ_00212;inference=ab initio prediction:Prodigal:002006;locus_tag=ONEILPJJ_00212;product=hypothetical protein
NZ_FOPM01000007.1	Prodigal:002006	CDS	82787	83617	.	+	0	ID=ONEILPJJ_00213;inference=ab initio prediction:Prodigal:002006;locus_tag=ONEILPJJ_00213;product=hypothetical protein
NZ_FOPM01000007.1	Prodigal:002006	CDS	83785	85245	.	+	0	ID=ONEILPJJ_00214;eC_number=3.4.21.107;Name=degP_1;db_xref=COG:COG0265;gene=degP_1;inference=ab initio prediction:Prodigal:002006,similar to AA sequence:UniProtKB:P0C0V0;locus_tag=ONEILPJJ_00214;product=Periplasmic serine endoprotease DegP
NZ_FOPM01000007.1	Prodigal:002006	CDS	85296	86612	.	+	0	ID=ONEILPJJ_00215;Name=rarA;db_xref=COG:COG2256;gene=rarA;inference=ab initio prediction:Prodigal:002006,similar to AA sequence:UniProtKB:P0AAZ4;locus_tag=ONEILPJJ_00215;product=Replication-associated recombination protein A
NZ_FOPM01000007.1	Prodigal:002006	CDS	86720	87967	.	+	0	ID=ONEILPJJ_00216;Name=dnaK_1;db_xref=COG:COG0443;gene=dnaK_1;inference=ab initio prediction:Prodigal:002006,similar to AA sequence:UniProtKB:P0A6Y8;locus_tag=ONEILPJJ_00216;product=Chaperone protein DnaK
NZ_FOPM01000007.1	Prodigal:002006	CDS	88074	88454	.	-	0	ID=ONEILPJJ_00217;inference=ab initio prediction:Prodigal:002006;locus_tag=ONEILPJJ_00217;product=hypothetical protein
NZ_FOPM01000007.1	Prodigal:002006	CDS	88523	88732	.	-	0	ID=ONEILPJJ_00218;inference=ab initio prediction:Prodigal:002006;locus_tag=ONEILPJJ_00218;product=hypothetical protein
NZ_FOPM01000007.1	Prodigal:002006	CDS	89137	90807	.	+	0	ID=ONEILPJJ_00219;inference=ab initio prediction:Prodigal:002006;locus_tag=ONEILPJJ_00219;product=hypothetical protein
NZ_FOPM01000007.1	Prodigal:002006	CDS	90985	92076	.	-	0	ID=ONEILPJJ_00220;Name=recA;gene=recA;inference=ab initio prediction:Prodigal:002006,similar to AA sequence:UniProtKB:Q2YRU7;locus_tag=ONEILPJJ_00220;product=Protein RecA
NZ_FOPM01000007.1	Prodigal:002006	CDS	92218	94872	.	-	0	ID=ONEILPJJ_00221;Name=cckA;gene=cckA;inference=ab initio prediction:Prodigal:002006,similar to AA sequence:UniProtKB:P0DOA0;locus_tag=ONEILPJJ_00221;product=Sensor kinase CckA
NZ_FOPM01000007.1	Prodigal:002006	CDS	95051	96118	.	-	0	ID=ONEILPJJ_00222;Name=flhB;db_xref=COG:COG1377;gene=flhB;inference=ab initio prediction:Prodigal:002006,similar to AA sequence:UniProtKB:P40727;locus_tag=ONEILPJJ_00222;product=Flagellar biosynthetic protein FlhB
NZ_FOPM01000007.1	Prodigal:002006	CDS	96343	97107	.	-	0	ID=ONEILPJJ_00223;Name=fliR;db_xref=COG:COG1684;gene=fliR;inference=ab initio prediction:Prodigal:002006,similar to AA sequence:UniProtKB:P54702;locus_tag=ONEILPJJ_00223;product=Flagellar biosynthetic protein FliR
NZ_FOPM01000007.1	Prodigal:002006	CDS	97196	97462	.	-	0	ID=ONEILPJJ_00224;inference=ab initio prediction:Prodigal:002006;locus_tag=ONEILPJJ_00224;product=hypothetical protein
NZ_FOPM01000007.1	Prodigal:002006	CDS	97692	98012	.	-	0	ID=ONEILPJJ_00225;Name=fliE;gene=fliE;inference=ab initio prediction:Prodigal:002006,protein motif:HAMAP:MF_00724;locus_tag=ONEILPJJ_00225;product=Flagellar hook-basal body complex protein FliE
NZ_FOPM01000007.1	Prodigal:002006	CDS	98066	98476	.	-	0	ID=ONEILPJJ_00226;Name=flgC;db_xref=COG:COG1558;gene=flgC;inference=ab initio prediction:Prodigal:002006,similar to AA sequence:UniProtKB:P0A1I7;locus_tag=ONEILPJJ_00226;product=Flagellar basal-body rod protein FlgC
NZ_FOPM01000007.1	Prodigal:002006	CDS	98611	99060	.	-	0	ID=ONEILPJJ_00227;inference=ab initio prediction:Prodigal:002006;locus_tag=ONEILPJJ_00227;product=hypothetical protein
NZ_FOPM01000007.1	Prodigal:002006	CDS	99400	100728	.	+	0	ID=ONEILPJJ_00228;inference=ab initio prediction:Prodigal:002006;locus_tag=ONEILPJJ_00228;product=hypothetical protein
NZ_FOPM01000007.1	Prodigal:002006	CDS	100824	101567	.	+	0	ID=ONEILPJJ_00229;Name=fliP;db_xref=COG:COG1338;gene=fliP;inference=ab initio prediction:Prodigal:002006,similar to AA sequence:UniProtKB:P54700;locus_tag=ONEILPJJ_00229;product=Flagellar biosynthetic protein FliP
NZ_FOPM01000007.1	Prodigal:002006	CDS	101644	104889	.	-	0	ID=ONEILPJJ_00230;inference=ab initio prediction:Prodigal:002006;locus_tag=ONEILPJJ_00230;product=hypothetical protein
NZ_FOPM01000007.1	Prodigal:002006	CDS	105122	105532	.	-	0	ID=ONEILPJJ_00231;inference=ab initio prediction:Prodigal:002006;locus_tag=ONEILPJJ_00231;product=hypothetical protein
NZ_FOPM01000007.1	Prodigal:002006	CDS	105614	105973	.	-	0	ID=ONEILPJJ_00232;inference=ab initio prediction:Prodigal:002006;locus_tag=ONEILPJJ_00232;product=hypothetical protein
NZ_FOPM01000007.1	Prodigal:002006	CDS	106434	107285	.	-	0	ID=ONEILPJJ_00233;inference=ab initio prediction:Prodigal:002006;locus_tag=ONEILPJJ_00233;product=hypothetical protein
NZ_FOPM01000007.1	Prodigal:002006	CDS	107282	107797	.	-	0	ID=ONEILPJJ_00234;inference=ab initio prediction:Prodigal:002006;locus_tag=ONEILPJJ_00234;product=hypothetical protein
NZ_FOPM01000007.1	Prodigal:002006	CDS	107805	109010	.	-	0	ID=ONEILPJJ_00235;inference=ab initio prediction:Prodigal:002006;locus_tag=ONEILPJJ_00235;product=hypothetical protein
NZ_FOPM01000007.1	Prodigal:002006	CDS	109048	109536	.	-	0	ID=ONEILPJJ_00236;inference=ab initio prediction:Prodigal:002006;locus_tag=ONEILPJJ_00236;product=hypothetical protein
NZ_FOPM01000007.1	Prodigal:002006	CDS	109806	110546	.	+	0	ID=ONEILPJJ_00237;Name=flgG_1;db_xref=COG:COG4786;gene=flgG_1;inference=ab initio prediction:Prodigal:002006,similar to AA sequence:UniProtKB:P0A1J3;locus_tag=ONEILPJJ_00237;product=Flagellar basal-body rod protein FlgG
NZ_FOPM01000007.1	Prodigal:002006	CDS	110559	111350	.	+	0	ID=ONEILPJJ_00238;Name=flgG_2;db_xref=COG:COG4786;gene=flgG_2;inference=ab initio prediction:Prodigal:002006,similar to AA sequence:UniProtKB:P0A1J3;locus_tag=ONEILPJJ_00238;product=Flagellar basal-body rod protein FlgG
NZ_FOPM01000007.1	Prodigal:002006	CDS	111368	112414	.	+	0	ID=ONEILPJJ_00239;inference=ab initio prediction:Prodigal:002006;locus_tag=ONEILPJJ_00239;product=hypothetical protein
NZ_FOPM01000007.1	Prodigal:002006	CDS	112450	113196	.	+	0	ID=ONEILPJJ_00240;Name=flgH;gene=flgH;inference=ab initio prediction:Prodigal:002006,protein motif:HAMAP:MF_00415;locus_tag=ONEILPJJ_00240;product=Flagellar L-ring protein
NZ_FOPM01000007.1	Prodigal:002006	CDS	113632	113808	.	-	0	ID=ONEILPJJ_00241;inference=ab initio prediction:Prodigal:002006;locus_tag=ONEILPJJ_00241;product=hypothetical protein
NZ_FOPM01000007.1	Prodigal:002006	CDS	114054	114473	.	-	0	ID=ONEILPJJ_00242;Name=dksA;db_xref=COG:COG1734;gene=dksA;inference=ab initio prediction:Prodigal:002006,similar to AA sequence:UniProtKB:P0ABS1;locus_tag=ONEILPJJ_00242;product=RNA polymerase-binding transcription factor DksA
NZ_FOPM01000007.1	Prodigal:002006	CDS	114907	116526	.	-	0	ID=ONEILPJJ_00243;Name=prfC;db_xref=COG:COG4108;gene=prfC;inference=ab initio prediction:Prodigal:002006,similar to AA sequence:UniProtKB:P0A7I4;locus_tag=ONEILPJJ_00243;product=Peptide chain release factor RF3
NZ_FOPM01000007.1	Prodigal:002006	CDS	116648	117400	.	-	0	ID=ONEILPJJ_00244;eC_number=1.3.1.87;Name=hcaB_2;gene=hcaB_2;inference=ab initio prediction:Prodigal:002006,protein motif:HAMAP:MF_01647;locus_tag=ONEILPJJ_00244;product=3-phenylpropionate-dihydrodiol/cinnamic acid-dihydrodiol dehydrogenase
NZ_FOPM01000007.1	Aragorn:001002	tRNA	117498	117572	.	+	.	ID=ONEILPJJ_00245;inference=COORDINATES:profile:Aragorn:001002;locus_tag=ONEILPJJ_00245;product=tRNA-Gln(ttg)
NZ_FOPM01000007.1	Prodigal:002006	CDS	118300	118470	.	-	0	ID=ONEILPJJ_00246;inference=ab initio prediction:Prodigal:002006;locus_tag=ONEILPJJ_00246;product=hypothetical protein
NZ_FOPM01000007.1	Prodigal:002006	CDS	118600	119892	.	-	0	ID=ONEILPJJ_00247;Name=umuC_1;db_xref=COG:COG0389;gene=umuC_1;inference=ab initio prediction:Prodigal:002006,similar to AA sequence:UniProtKB:P04152;locus_tag=ONEILPJJ_00247;product=Protein UmuC
NZ_FOPM01000007.1	Prodigal:002006	CDS	119889	120344	.	-	0	ID=ONEILPJJ_00248;eC_number=3.4.21.-;Name=umuD;db_xref=COG:COG1974;gene=umuD;inference=ab initio prediction:Prodigal:002006,similar to AA sequence:UniProtKB:P22493;locus_tag=ONEILPJJ_00248;product=Protein UmuD
NZ_FOPM01000007.1	Prodigal:002006	CDS	120473	120727	.	+	0	ID=ONEILPJJ_00249;inference=ab initio prediction:Prodigal:002006;locus_tag=ONEILPJJ_00249;product=hypothetical protein
NZ_FOPM01000007.1	Prodigal:002006	CDS	120790	121152	.	-	0	ID=ONEILPJJ_00250;inference=ab initio prediction:Prodigal:002006;locus_tag=ONEILPJJ_00250;product=hypothetical protein
NZ_FOPM01000007.1	Prodigal:002006	CDS	121156	121563	.	-	0	ID=ONEILPJJ_00251;inference=ab initio prediction:Prodigal:002006;locus_tag=ONEILPJJ_00251;product=hypothetical protein
NZ_FOPM01000007.1	Prodigal:002006	CDS	121563	121817	.	-	0	ID=ONEILPJJ_00252;inference=ab initio prediction:Prodigal:002006;locus_tag=ONEILPJJ_00252;product=hypothetical protein
NZ_FOPM01000007.1	Prodigal:002006	CDS	121822	122643	.	-	0	ID=ONEILPJJ_00253;inference=ab initio prediction:Prodigal:002006;locus_tag=ONEILPJJ_00253;product=hypothetical protein
NZ_FOPM01000007.1	Prodigal:002006	CDS	122709	123899	.	-	0	ID=ONEILPJJ_00254;inference=ab initio prediction:Prodigal:002006;locus_tag=ONEILPJJ_00254;product=hypothetical protein
NZ_FOPM01000007.1	Prodigal:002006	CDS	123899	124693	.	-	0	ID=ONEILPJJ_00255;inference=ab initio prediction:Prodigal:002006;locus_tag=ONEILPJJ_00255;product=hypothetical protein
NZ_FOPM01000007.1	Prodigal:002006	CDS	124709	125977	.	-	0	ID=ONEILPJJ_00256;inference=ab initio prediction:Prodigal:002006;locus_tag=ONEILPJJ_00256;product=hypothetical protein
NZ_FOPM01000007.1	Prodigal:002006	CDS	126065	126844	.	-	0	ID=ONEILPJJ_00257;inference=ab initio prediction:Prodigal:002006;locus_tag=ONEILPJJ_00257;product=hypothetical protein
NZ_FOPM01000007.1	Prodigal:002006	CDS	127143	128012	.	-	0	ID=ONEILPJJ_00258;inference=ab initio prediction:Prodigal:002006;locus_tag=ONEILPJJ_00258;product=hypothetical protein
NZ_FOPM01000007.1	Prodigal:002006	CDS	128117	128227	.	+	0	ID=ONEILPJJ_00259;inference=ab initio prediction:Prodigal:002006;locus_tag=ONEILPJJ_00259;product=hypothetical protein
NZ_FOPM01000007.1	Prodigal:002006	CDS	128379	128633	.	+	0	ID=ONEILPJJ_00260;inference=ab initio prediction:Prodigal:002006;locus_tag=ONEILPJJ_00260;product=hypothetical protein
NZ_FOPM01000007.1	Prodigal:002006	CDS	128630	128725	.	+	0	ID=ONEILPJJ_00261;inference=ab initio prediction:Prodigal:002006;locus_tag=ONEILPJJ_00261;product=hypothetical protein
NZ_FOPM01000007.1	Prodigal:002006	CDS	128776	129207	.	+	0	ID=ONEILPJJ_00262;inference=ab initio prediction:Prodigal:002006;locus_tag=ONEILPJJ_00262;product=hypothetical protein
NZ_FOPM01000007.1	Prodigal:002006	CDS	129204	129545	.	+	0	ID=ONEILPJJ_00263;inference=ab initio prediction:Prodigal:002006;locus_tag=ONEILPJJ_00263;product=hypothetical protein
NZ_FOPM01000007.1	Prodigal:002006	CDS	129396	132707	.	-	0	ID=ONEILPJJ_00264;inference=ab initio prediction:Prodigal:002006;locus_tag=ONEILPJJ_00264;product=hypothetical protein
NZ_FOPM01000007.1	Prodigal:002006	CDS	132704	135427	.	-	0	ID=ONEILPJJ_00265;inference=ab initio prediction:Prodigal:002006;locus_tag=ONEILPJJ_00265;product=hypothetical protein
NZ_FOPM01000007.1	Prodigal:002006	CDS	135437	136732	.	-	0	ID=ONEILPJJ_00266;inference=ab initio prediction:Prodigal:002006;locus_tag=ONEILPJJ_00266;product=hypothetical protein
NZ_FOPM01000007.1	Prodigal:002006	CDS	136729	137145	.	-	0	ID=ONEILPJJ_00267;inference=ab initio prediction:Prodigal:002006;locus_tag=ONEILPJJ_00267;product=hypothetical protein
NZ_FOPM01000007.1	Prodigal:002006	CDS	137145	137450	.	-	0	ID=ONEILPJJ_00268;inference=ab initio prediction:Prodigal:002006;locus_tag=ONEILPJJ_00268;product=hypothetical protein
NZ_FOPM01000007.1	Prodigal:002006	CDS	137447	138928	.	-	0	ID=ONEILPJJ_00269;inference=ab initio prediction:Prodigal:002006;locus_tag=ONEILPJJ_00269;product=hypothetical protein
NZ_FOPM01000007.1	Prodigal:002006	CDS	138941	139582	.	-	0	ID=ONEILPJJ_00270;inference=ab initio prediction:Prodigal:002006;locus_tag=ONEILPJJ_00270;product=hypothetical protein
NZ_FOPM01000007.1	Prodigal:002006	CDS	139692	140105	.	-	0	ID=ONEILPJJ_00271;inference=ab initio prediction:Prodigal:002006;locus_tag=ONEILPJJ_00271;product=hypothetical protein
NZ_FOPM01000007.1	Prodigal:002006	CDS	140190	141293	.	-	0	ID=ONEILPJJ_00272;inference=ab initio prediction:Prodigal:002006;locus_tag=ONEILPJJ_00272;product=hypothetical protein
NZ_FOPM01000007.1	Prodigal:002006	CDS	141709	142131	.	-	0	ID=ONEILPJJ_00273;inference=ab initio prediction:Prodigal:002006;locus_tag=ONEILPJJ_00273;product=hypothetical protein
NZ_FOPM01000007.1	Prodigal:002006	CDS	142131	143504	.	-	0	ID=ONEILPJJ_00274;inference=ab initio prediction:Prodigal:002006;locus_tag=ONEILPJJ_00274;product=hypothetical protein
NZ_FOPM01000007.1	Prodigal:002006	CDS	143504	144100	.	-	0	ID=ONEILPJJ_00275;inference=ab initio prediction:Prodigal:002006;locus_tag=ONEILPJJ_00275;product=hypothetical protein
NZ_FOPM01000007.1	Prodigal:002006	CDS	144105	145127	.	-	0	ID=ONEILPJJ_00276;inference=ab initio prediction:Prodigal:002006;locus_tag=ONEILPJJ_00276;product=hypothetical protein
NZ_FOPM01000007.1	Prodigal:002006	CDS	145189	147147	.	-	0	ID=ONEILPJJ_00277;inference=ab initio prediction:Prodigal:002006;locus_tag=ONEILPJJ_00277;product=hypothetical protein
NZ_FOPM01000007.1	Prodigal:002006	CDS	147135	148253	.	-	0	ID=ONEILPJJ_00278;inference=ab initio prediction:Prodigal:002006;locus_tag=ONEILPJJ_00278;product=hypothetical protein
NZ_FOPM01000007.1	Prodigal:002006	CDS	148426	148893	.	-	0	ID=ONEILPJJ_00279;inference=ab initio prediction:Prodigal:002006;locus_tag=ONEILPJJ_00279;product=hypothetical protein
NZ_FOPM01000007.1	Prodigal:002006	CDS	148918	149556	.	-	0	ID=ONEILPJJ_00280;inference=ab initio prediction:Prodigal:002006;locus_tag=ONEILPJJ_00280;product=hypothetical protein
NZ_FOPM01000007.1	Prodigal:002006	CDS	149553	149786	.	-	0	ID=ONEILPJJ_00281;inference=ab initio prediction:Prodigal:002006;locus_tag=ONEILPJJ_00281;product=hypothetical protein
NZ_FOPM01000007.1	Prodigal:002006	CDS	149800	149991	.	-	0	ID=ONEILPJJ_00282;inference=ab initio prediction:Prodigal:002006;locus_tag=ONEILPJJ_00282;product=hypothetical protein
NZ_FOPM01000007.1	Prodigal:002006	CDS	150044	150886	.	-	0	ID=ONEILPJJ_00283;inference=ab initio prediction:Prodigal:002006;locus_tag=ONEILPJJ_00283;product=hypothetical protein
NZ_FOPM01000007.1	Prodigal:002006	CDS	151144	151389	.	+	0	ID=ONEILPJJ_00284;inference=ab initio prediction:Prodigal:002006;locus_tag=ONEILPJJ_00284;product=hypothetical protein
NZ_FOPM01000007.1	Prodigal:002006	CDS	151390	151677	.	-	0	ID=ONEILPJJ_00285;inference=ab initio prediction:Prodigal:002006;locus_tag=ONEILPJJ_00285;product=hypothetical protein
NZ_FOPM01000007.1	Prodigal:002006	CDS	151933	152769	.	+	0	ID=ONEILPJJ_00286;inference=ab initio prediction:Prodigal:002006;locus_tag=ONEILPJJ_00286;product=hypothetical protein
NZ_FOPM01000007.1	Prodigal:002006	CDS	152777	153697	.	-	0	ID=ONEILPJJ_00287;inference=ab initio prediction:Prodigal:002006;locus_tag=ONEILPJJ_00287;product=hypothetical protein
NZ_FOPM01000007.1	Prodigal:002006	CDS	153803	154447	.	-	0	ID=ONEILPJJ_00288;inference=ab initio prediction:Prodigal:002006;locus_tag=ONEILPJJ_00288;product=hypothetical protein
NZ_FOPM01000007.1	Prodigal:002006	CDS	154444	155193	.	-	0	ID=ONEILPJJ_00289;Name=dprA;db_xref=COG:COG0758;gene=dprA;inference=ab initio prediction:Prodigal:002006,similar to AA sequence:UniProtKB:Q8DPI7;locus_tag=ONEILPJJ_00289;product=DNA processing protein DprA
NZ_FOPM01000007.1	Prodigal:002006	CDS	155355	155657	.	-	0	ID=ONEILPJJ_00290;inference=ab initio prediction:Prodigal:002006;locus_tag=ONEILPJJ_00290;product=hypothetical protein
NZ_FOPM01000007.1	Prodigal:002006	CDS	155755	156156	.	-	0	ID=ONEILPJJ_00291;inference=ab initio prediction:Prodigal:002006;locus_tag=ONEILPJJ_00291;product=hypothetical protein
NZ_FOPM01000007.1	Prodigal:002006	CDS	156153	156707	.	-	0	ID=ONEILPJJ_00292;inference=ab initio prediction:Prodigal:002006;locus_tag=ONEILPJJ_00292;product=hypothetical protein
NZ_FOPM01000007.1	Prodigal:002006	CDS	156814	157527	.	-	0	ID=ONEILPJJ_00293;inference=ab initio prediction:Prodigal:002006;locus_tag=ONEILPJJ_00293;product=hypothetical protein
NZ_FOPM01000007.1	Prodigal:002006	CDS	157524	158069	.	-	0	ID=ONEILPJJ_00294;inference=ab initio prediction:Prodigal:002006;locus_tag=ONEILPJJ_00294;product=hypothetical protein
NZ_FOPM01000007.1	Prodigal:002006	CDS	158075	158923	.	-	0	ID=ONEILPJJ_00295;inference=ab initio prediction:Prodigal:002006;locus_tag=ONEILPJJ_00295;product=hypothetical protein
NZ_FOPM01000007.1	Prodigal:002006	CDS	158920	159801	.	-	0	ID=ONEILPJJ_00296;inference=ab initio prediction:Prodigal:002006;locus_tag=ONEILPJJ_00296;product=hypothetical protein
NZ_FOPM01000007.1	Prodigal:002006	CDS	159798	160337	.	-	0	ID=ONEILPJJ_00297;inference=ab initio prediction:Prodigal:002006;locus_tag=ONEILPJJ_00297;product=hypothetical protein
NZ_FOPM01000007.1	Prodigal:002006	CDS	160341	160904	.	-	0	ID=ONEILPJJ_00298;inference=ab initio prediction:Prodigal:002006;locus_tag=ONEILPJJ_00298;product=hypothetical protein
NZ_FOPM01000007.1	Prodigal:002006	CDS	160986	161747	.	-	0	ID=ONEILPJJ_00299;inference=ab initio prediction:Prodigal:002006;locus_tag=ONEILPJJ_00299;product=hypothetical protein
NZ_FOPM01000007.1	Prodigal:002006	CDS	161750	162220	.	-	0	ID=ONEILPJJ_00300;inference=ab initio prediction:Prodigal:002006;locus_tag=ONEILPJJ_00300;product=hypothetical protein
NZ_FOPM01000007.1	Prodigal:002006	CDS	162267	163193	.	+	0	ID=ONEILPJJ_00301;inference=ab initio prediction:Prodigal:002006;locus_tag=ONEILPJJ_00301;product=hypothetical protein
NZ_FOPM01000007.1	Prodigal:002006	CDS	163190	163459	.	-	0	ID=ONEILPJJ_00302;inference=ab initio prediction:Prodigal:002006;locus_tag=ONEILPJJ_00302;product=hypothetical protein
NZ_FOPM01000007.1	Prodigal:002006	CDS	163749	164501	.	+	0	ID=ONEILPJJ_00303;eC_number=3.4.21.88;Name=lexA_1;gene=lexA_1;inference=ab initio prediction:Prodigal:002006,protein motif:HAMAP:MF_00015;locus_tag=ONEILPJJ_00303;product=LexA repressor
NZ_FOPM01000007.1	Prodigal:002006	CDS	165082	165957	.	+	0	ID=ONEILPJJ_00304;inference=ab initio prediction:Prodigal:002006;locus_tag=ONEILPJJ_00304;product=hypothetical protein
NZ_FOPM01000007.1	Prodigal:002006	CDS	166021	166533	.	+	0	ID=ONEILPJJ_00305;inference=ab initio prediction:Prodigal:002006;locus_tag=ONEILPJJ_00305;product=hypothetical protein
NZ_FOPM01000007.1	Prodigal:002006	CDS	166598	166903	.	+	0	ID=ONEILPJJ_00306;inference=ab initio prediction:Prodigal:002006;locus_tag=ONEILPJJ_00306;product=hypothetical protein
NZ_FOPM01000007.1	Prodigal:002006	CDS	166903	167061	.	+	0	ID=ONEILPJJ_00307;inference=ab initio prediction:Prodigal:002006;locus_tag=ONEILPJJ_00307;product=hypothetical protein
NZ_FOPM01000007.1	Prodigal:002006	CDS	167064	167279	.	+	0	ID=ONEILPJJ_00308;inference=ab initio prediction:Prodigal:002006;locus_tag=ONEILPJJ_00308;product=hypothetical protein
NZ_FOPM01000007.1	Prodigal:002006	CDS	167285	168004	.	+	0	ID=ONEILPJJ_00309;inference=ab initio prediction:Prodigal:002006;locus_tag=ONEILPJJ_00309;product=hypothetical protein
NZ_FOPM01000007.1	Prodigal:002006	CDS	168001	168654	.	+	0	ID=ONEILPJJ_00310;inference=ab initio prediction:Prodigal:002006;locus_tag=ONEILPJJ_00310;product=hypothetical protein
NZ_FOPM01000007.1	Prodigal:002006	CDS	168654	169364	.	+	0	ID=ONEILPJJ_00311;eC_number=3.1.11.-;Name=exoX;db_xref=COG:COG0847;gene=exoX;inference=ab initio prediction:Prodigal:002006,similar to AA sequence:UniProtKB:P0AEK0;locus_tag=ONEILPJJ_00311;product=Exodeoxyribonuclease 10
NZ_FOPM01000007.1	Prodigal:002006	CDS	169449	169898	.	+	0	ID=ONEILPJJ_00312;inference=ab initio prediction:Prodigal:002006;locus_tag=ONEILPJJ_00312;product=hypothetical protein
NZ_FOPM01000007.1	Prodigal:002006	CDS	169903	170415	.	+	0	ID=ONEILPJJ_00313;inference=ab initio prediction:Prodigal:002006;locus_tag=ONEILPJJ_00313;product=hypothetical protein
NZ_FOPM01000007.1	Prodigal:002006	CDS	170412	172355	.	+	0	ID=ONEILPJJ_00314;inference=ab initio prediction:Prodigal:002006;locus_tag=ONEILPJJ_00314;product=hypothetical protein
NZ_FOPM01000007.1	Prodigal:002006	CDS	172361	172789	.	+	0	ID=ONEILPJJ_00315;inference=ab initio prediction:Prodigal:002006;locus_tag=ONEILPJJ_00315;product=hypothetical protein
NZ_FOPM01000007.1	Prodigal:002006	CDS	172789	173946	.	+	0	ID=ONEILPJJ_00316;inference=ab initio prediction:Prodigal:002006;locus_tag=ONEILPJJ_00316;product=hypothetical protein
NZ_FOPM01000007.1	Prodigal:002006	CDS	173943	174302	.	+	0	ID=ONEILPJJ_00317;inference=ab initio prediction:Prodigal:002006;locus_tag=ONEILPJJ_00317;product=hypothetical protein
NZ_FOPM01000007.1	Prodigal:002006	CDS	174495	175679	.	+	0	ID=ONEILPJJ_00318;Name=xerC_3;gene=xerC_3;inference=ab initio prediction:Prodigal:002006,protein motif:HAMAP:MF_01808;locus_tag=ONEILPJJ_00318;product=Tyrosine recombinase XerC
NZ_FOPM01000007.1	Prodigal:002006	CDS	176075	178300	.	+	0	ID=ONEILPJJ_00319;inference=ab initio prediction:Prodigal:002006;locus_tag=ONEILPJJ_00319;product=hypothetical protein
NZ_FOPM01000007.1	Prodigal:002006	CDS	178696	179184	.	+	0	ID=ONEILPJJ_00320;Name=sigH;db_xref=COG:COG1595;gene=sigH;inference=ab initio prediction:Prodigal:002006,similar to AA sequence:UniProtKB:A0QTP2;locus_tag=ONEILPJJ_00320;product=ECF RNA polymerase sigma factor SigH
NZ_FOPM01000007.1	Prodigal:002006	CDS	179184	179900	.	+	0	ID=ONEILPJJ_00321;inference=ab initio prediction:Prodigal:002006;locus_tag=ONEILPJJ_00321;product=hypothetical protein
NZ_FOPM01000007.1	Prodigal:002006	CDS	180024	181235	.	+	0	ID=ONEILPJJ_00322;eC_number=1.8.5.-;Name=msrP_1;gene=msrP_1;inference=ab initio prediction:Prodigal:002006,protein motif:HAMAP:MF_01206;locus_tag=ONEILPJJ_00322;product=Protein-methionine-sulfoxide reductase catalytic subunit MsrP
NZ_FOPM01000007.1	Prodigal:002006	CDS	181249	181569	.	+	0	ID=ONEILPJJ_00323;inference=ab initio prediction:Prodigal:002006;locus_tag=ONEILPJJ_00323;product=hypothetical protein
NZ_FOPM01000007.1	Prodigal:002006	CDS	181619	183058	.	-	0	ID=ONEILPJJ_00324;inference=ab initio prediction:Prodigal:002006;locus_tag=ONEILPJJ_00324;product=hypothetical protein
NZ_FOPM01000007.1	Prodigal:002006	CDS	183108	183506	.	-	0	ID=ONEILPJJ_00325;inference=ab initio prediction:Prodigal:002006;locus_tag=ONEILPJJ_00325;product=hypothetical protein
NZ_FOPM01000007.1	Prodigal:002006	CDS	183704	184213	.	+	0	ID=ONEILPJJ_00326;Name=ecfG_1;gene=ecfG_1;inference=ab initio prediction:Prodigal:002006,similar to AA sequence:UniProtKB:B3Q6P8;locus_tag=ONEILPJJ_00326;product=ECF RNA polymerase sigma factor EcfG
NZ_FOPM01000007.1	Prodigal:002006	CDS	184210	185007	.	+	0	ID=ONEILPJJ_00327;inference=ab initio prediction:Prodigal:002006;locus_tag=ONEILPJJ_00327;product=hypothetical protein
NZ_FOPM01000007.1	Prodigal:002006	CDS	185069	185953	.	+	0	ID=ONEILPJJ_00328;Name=cysL_1;db_xref=COG:COG0583;gene=cysL_1;inference=ab initio prediction:Prodigal:002006,similar to AA sequence:UniProtKB:P39647;locus_tag=ONEILPJJ_00328;product=HTH-type transcriptional regulator CysL
NZ_FOPM01000007.1	Prodigal:002006	CDS	185967	187058	.	-	0	ID=ONEILPJJ_00329;eC_number=1.8.5.-;Name=msrP_2;gene=msrP_2;inference=ab initio prediction:Prodigal:002006,protein motif:HAMAP:MF_01206;locus_tag=ONEILPJJ_00329;product=Protein-methionine-sulfoxide reductase catalytic subunit MsrP
NZ_FOPM01000007.1	Prodigal:002006	CDS	187124	188206	.	-	0	ID=ONEILPJJ_00330;inference=ab initio prediction:Prodigal:002006,similar to AA sequence:UniProtKB:P62723;locus_tag=ONEILPJJ_00330;note=UPF0324 inner membrane protein YeiH;product=hypothetical protein
NZ_FOPM01000007.1	Prodigal:002006	CDS	188485	189285	.	-	0	ID=ONEILPJJ_00331;inference=ab initio prediction:Prodigal:002006;locus_tag=ONEILPJJ_00331;product=hypothetical protein
NZ_FOPM01000007.1	Prodigal:002006	CDS	189471	190145	.	+	0	ID=ONEILPJJ_00332;db_xref=COG:COG0664;inference=ab initio prediction:Prodigal:002006,similar to AA sequence:UniProtKB:Q5SID7;locus_tag=ONEILPJJ_00332;product=Cyclic AMP receptor protein
NZ_FOPM01000007.1	Prodigal:002006	CDS	190495	190716	.	+	0	ID=ONEILPJJ_00333;inference=ab initio prediction:Prodigal:002006;locus_tag=ONEILPJJ_00333;product=hypothetical protein
NZ_FOPM01000007.1	Prodigal:002006	CDS	190644	190850	.	-	0	ID=ONEILPJJ_00334;inference=ab initio prediction:Prodigal:002006;locus_tag=ONEILPJJ_00334;product=hypothetical protein
NZ_FOPM01000007.1	Prodigal:002006	CDS	190874	192328	.	-	0	ID=ONEILPJJ_00335;eC_number=3.1.11.6;Name=xseA_1;gene=xseA_1;inference=ab initio prediction:Prodigal:002006,protein motif:HAMAP:MF_00378;locus_tag=ONEILPJJ_00335;product=Exodeoxyribonuclease 7 large subunit
NZ_FOPM01000007.1	Prodigal:002006	CDS	192477	193430	.	-	0	ID=ONEILPJJ_00336;inference=ab initio prediction:Prodigal:002006;locus_tag=ONEILPJJ_00336;product=hypothetical protein
NZ_FOPM01000007.1	Prodigal:002006	CDS	193889	195043	.	-	0	ID=ONEILPJJ_00337;inference=ab initio prediction:Prodigal:002006;locus_tag=ONEILPJJ_00337;product=hypothetical protein
NZ_FOPM01000007.1	Prodigal:002006	CDS	195327	195656	.	-	0	ID=ONEILPJJ_00338;inference=ab initio prediction:Prodigal:002006;locus_tag=ONEILPJJ_00338;product=hypothetical protein
NZ_FOPM01000007.1	Prodigal:002006	CDS	195653	196297	.	-	0	ID=ONEILPJJ_00339;inference=ab initio prediction:Prodigal:002006,protein motif:HAMAP:MF_02040;locus_tag=ONEILPJJ_00339;product=Iron-sulfur cluster carrier protein
NZ_FOPM01000007.1	Prodigal:002006	CDS	196580	199705	.	-	0	ID=ONEILPJJ_00340;inference=ab initio prediction:Prodigal:002006;locus_tag=ONEILPJJ_00340;product=hypothetical protein
NZ_FOPM01000007.1	Prodigal:002006	CDS	200536	201609	.	+	0	ID=ONEILPJJ_00341;inference=ab initio prediction:Prodigal:002006;locus_tag=ONEILPJJ_00341;product=hypothetical protein
NZ_FOPM01000007.1	Prodigal:002006	CDS	201740	202162	.	+	0	ID=ONEILPJJ_00342;inference=ab initio prediction:Prodigal:002006;locus_tag=ONEILPJJ_00342;product=hypothetical protein
NZ_FOPM01000007.1	Prodigal:002006	CDS	202016	202423	.	-	0	ID=ONEILPJJ_00343;inference=ab initio prediction:Prodigal:002006;locus_tag=ONEILPJJ_00343;product=hypothetical protein
NZ_FOPM01000007.1	Prodigal:002006	CDS	202404	203024	.	-	0	ID=ONEILPJJ_00344;Name=xerD_1;gene=xerD_1;inference=ab initio prediction:Prodigal:002006,protein motif:HAMAP:MF_01807;locus_tag=ONEILPJJ_00344;product=Tyrosine recombinase XerD
NZ_FOPM01000007.1	Prodigal:002006	CDS	203733	203981	.	+	0	ID=ONEILPJJ_00345;inference=ab initio prediction:Prodigal:002006;locus_tag=ONEILPJJ_00345;product=hypothetical protein
NZ_FOPM01000007.1	Prodigal:002006	CDS	204185	207049	.	+	0	ID=ONEILPJJ_00346;inference=ab initio prediction:Prodigal:002006;locus_tag=ONEILPJJ_00346;product=hypothetical protein
NZ_FOPM01000007.1	Prodigal:002006	CDS	207474	207656	.	+	0	ID=ONEILPJJ_00347;inference=ab initio prediction:Prodigal:002006;locus_tag=ONEILPJJ_00347;product=hypothetical protein
NZ_FOPM01000007.1	Prodigal:002006	CDS	207665	209812	.	+	0	ID=ONEILPJJ_00348;Name=moaA_1;gene=moaA_1;inference=ab initio prediction:Prodigal:002006,protein motif:HAMAP:MF_01225_B;locus_tag=ONEILPJJ_00348;product=GTP 3'%2C8-cyclase
NZ_FOPM01000007.1	Prodigal:002006	CDS	209818	210816	.	+	0	ID=ONEILPJJ_00349;inference=ab initio prediction:Prodigal:002006;locus_tag=ONEILPJJ_00349;product=hypothetical protein
NZ_FOPM01000007.1	Prodigal:002006	CDS	210923	211282	.	+	0	ID=ONEILPJJ_00350;inference=ab initio prediction:Prodigal:002006;locus_tag=ONEILPJJ_00350;product=hypothetical protein
NZ_FOPM01000007.1	Prodigal:002006	CDS	211331	212407	.	+	0	ID=ONEILPJJ_00351;inference=ab initio prediction:Prodigal:002006;locus_tag=ONEILPJJ_00351;product=hypothetical protein
NZ_FOPM01000007.1	Prodigal:002006	CDS	212527	213621	.	-	0	ID=ONEILPJJ_00352;Name=mcrC;db_xref=COG:COG4268;gene=mcrC;inference=ab initio prediction:Prodigal:002006,similar to AA sequence:UniProtKB:P15006;locus_tag=ONEILPJJ_00352;product=Protein McrC
NZ_FOPM01000007.1	Prodigal:002006	CDS	213625	215769	.	-	0	ID=ONEILPJJ_00353;inference=ab initio prediction:Prodigal:002006;locus_tag=ONEILPJJ_00353;product=hypothetical protein
NZ_FOPM01000007.1	Prodigal:002006	CDS	216197	216418	.	-	0	ID=ONEILPJJ_00354;inference=ab initio prediction:Prodigal:002006,similar to AA sequence:ISfinder:ISMno24;locus_tag=ONEILPJJ_00354;product=IS91 family transposase ISMno24
NZ_FOPM01000007.1	Prodigal:002006	CDS	217083	218840	.	+	0	ID=ONEILPJJ_00355;Name=xerC_4;gene=xerC_4;inference=ab initio prediction:Prodigal:002006,protein motif:HAMAP:MF_01808;locus_tag=ONEILPJJ_00355;product=Tyrosine recombinase XerC
NZ_FOPM01000007.1	Prodigal:002006	CDS	219284	220534	.	+	0	ID=ONEILPJJ_00356;eC_number=3.1.-.-;Name=rnj_1;db_xref=COG:COG0595;gene=rnj_1;inference=ab initio prediction:Prodigal:002006,similar to AA sequence:UniProtKB:P9WGZ9;locus_tag=ONEILPJJ_00356;product=Ribonuclease J
NZ_FOPM01000007.1	Prodigal:002006	CDS	220513	221571	.	+	0	ID=ONEILPJJ_00357;inference=ab initio prediction:Prodigal:002006;locus_tag=ONEILPJJ_00357;product=hypothetical protein
NZ_FOPM01000007.1	Prodigal:002006	CDS	221701	222162	.	+	0	ID=ONEILPJJ_00358;inference=ab initio prediction:Prodigal:002006;locus_tag=ONEILPJJ_00358;product=hypothetical protein
NZ_FOPM01000007.1	Prodigal:002006	CDS	222242	222721	.	+	0	ID=ONEILPJJ_00359;inference=ab initio prediction:Prodigal:002006;locus_tag=ONEILPJJ_00359;product=hypothetical protein
NZ_FOPM01000007.1	Prodigal:002006	CDS	222734	223201	.	+	0	ID=ONEILPJJ_00360;inference=ab initio prediction:Prodigal:002006;locus_tag=ONEILPJJ_00360;product=hypothetical protein
NZ_FOPM01000007.1	Prodigal:002006	CDS	223198	223902	.	+	0	ID=ONEILPJJ_00361;inference=ab initio prediction:Prodigal:002006;locus_tag=ONEILPJJ_00361;product=hypothetical protein
NZ_FOPM01000021.1	Prodigal:002006	CDS	407	1174	.	-	0	ID=ONEILPJJ_00362;eC_number=1.10.3.-;Name=yfiH;db_xref=COG:COG1496;gene=yfiH;inference=ab initio prediction:Prodigal:002006,similar to AA sequence:UniProtKB:P33644;locus_tag=ONEILPJJ_00362;product=Polyphenol oxidase
NZ_FOPM01000021.1	Prodigal:002006	CDS	1395	2201	.	+	0	ID=ONEILPJJ_00363;inference=ab initio prediction:Prodigal:002006;locus_tag=ONEILPJJ_00363;product=hypothetical protein
NZ_FOPM01000021.1	Prodigal:002006	CDS	2549	3634	.	+	0	ID=ONEILPJJ_00364;eC_number=1.14.13.239;inference=ab initio prediction:Prodigal:002006,protein motif:HAMAP:MF_02097;locus_tag=ONEILPJJ_00364;product=Carnitine monooxygenase oxygenase subunit
NZ_FOPM01000021.1	Prodigal:002006	CDS	3685	4758	.	+	0	ID=ONEILPJJ_00365;inference=ab initio prediction:Prodigal:002006;locus_tag=ONEILPJJ_00365;product=hypothetical protein
NZ_FOPM01000021.1	Prodigal:002006	CDS	4902	6215	.	-	0	ID=ONEILPJJ_00366;Name=hslU;db_xref=COG:COG1220;gene=hslU;inference=ab initio prediction:Prodigal:002006,similar to AA sequence:UniProtKB:P0A6H5;locus_tag=ONEILPJJ_00366;product=ATP-dependent protease ATPase subunit HslU
NZ_FOPM01000021.1	Prodigal:002006	CDS	6215	7333	.	-	0	ID=ONEILPJJ_00367;inference=ab initio prediction:Prodigal:002006;locus_tag=ONEILPJJ_00367;product=hypothetical protein
NZ_FOPM01000021.1	Prodigal:002006	CDS	7400	9070	.	-	0	ID=ONEILPJJ_00368;inference=ab initio prediction:Prodigal:002006;locus_tag=ONEILPJJ_00368;product=hypothetical protein
NZ_FOPM01000021.1	Prodigal:002006	CDS	9133	9696	.	-	0	ID=ONEILPJJ_00369;eC_number=3.4.25.2;Name=hslV;db_xref=COG:COG5405;gene=hslV;inference=ab initio prediction:Prodigal:002006,similar to AA sequence:UniProtKB:P43772;locus_tag=ONEILPJJ_00369;product=ATP-dependent protease subunit HslV
NZ_FOPM01000021.1	Prodigal:002006	CDS	10212	12596	.	+	0	ID=ONEILPJJ_00370;db_xref=COG:COG2199;inference=ab initio prediction:Prodigal:002006,similar to AA sequence:UniProtKB:Q9ABX9;locus_tag=ONEILPJJ_00370;product=putative signaling protein
NZ_FOPM01000021.1	Prodigal:002006	CDS	12622	13239	.	-	0	ID=ONEILPJJ_00371;Name=eda;gene=eda;inference=ab initio prediction:Prodigal:002006,similar to AA sequence:UniProtKB:Q00384;locus_tag=ONEILPJJ_00371;product=KHG/KDPG aldolase
NZ_FOPM01000021.1	Prodigal:002006	CDS	13457	15280	.	-	0	ID=ONEILPJJ_00372;eC_number=4.2.1.12;Name=edd;gene=edd;inference=ab initio prediction:Prodigal:002006,similar to AA sequence:UniProtKB:P21909;locus_tag=ONEILPJJ_00372;product=Phosphogluconate dehydratase
NZ_FOPM01000021.1	Prodigal:002006	CDS	15395	16870	.	-	0	ID=ONEILPJJ_00373;Name=dauA;db_xref=COG:COG0659;gene=dauA;inference=ab initio prediction:Prodigal:002006,similar to AA sequence:UniProtKB:P0AFR2;locus_tag=ONEILPJJ_00373;product=C4-dicarboxylic acid transporter DauA
NZ_FOPM01000021.1	Prodigal:002006	CDS	17188	18444	.	+	0	ID=ONEILPJJ_00374;inference=ab initio prediction:Prodigal:002006;locus_tag=ONEILPJJ_00374;product=hypothetical protein
NZ_FOPM01000021.1	Prodigal:002006	CDS	18423	20303	.	-	0	ID=ONEILPJJ_00375;eC_number=3.6.3.-;db_xref=COG:COG1132;inference=ab initio prediction:Prodigal:002006,similar to AA sequence:UniProtKB:Q99T13;locus_tag=ONEILPJJ_00375;product=Putative multidrug export ATP-binding/permease protein
NZ_FOPM01000021.1	Prodigal:002006	CDS	20562	21026	.	+	0	ID=ONEILPJJ_00376;eC_number=2.1.1.207;Name=trmL;db_xref=COG:COG0219;gene=trmL;inference=ab initio prediction:Prodigal:002006,similar to AA sequence:UniProtKB:P0AGJ7;locus_tag=ONEILPJJ_00376;product=tRNA (cytidine(34)-2'-O)-methyltransferase
NZ_FOPM01000021.1	Prodigal:002006	CDS	21113	21787	.	+	0	ID=ONEILPJJ_00377;inference=ab initio prediction:Prodigal:002006;locus_tag=ONEILPJJ_00377;product=hypothetical protein
NZ_FOPM01000021.1	Prodigal:002006	CDS	21836	22108	.	+	0	ID=ONEILPJJ_00378;inference=ab initio prediction:Prodigal:002006;locus_tag=ONEILPJJ_00378;product=hypothetical protein
NZ_FOPM01000021.1	Prodigal:002006	CDS	22153	23079	.	+	0	ID=ONEILPJJ_00379;eC_number=1.3.3.3;Name=hemF;gene=hemF;inference=ab initio prediction:Prodigal:002006,similar to AA sequence:UniProtKB:P72848;locus_tag=ONEILPJJ_00379;product=Oxygen-dependent coproporphyrinogen-III oxidase
NZ_FOPM01000021.1	Prodigal:002006	CDS	23076	24197	.	+	0	ID=ONEILPJJ_00380;eC_number=3.6.4.12;Name=recD2_3;db_xref=COG:COG0507;gene=recD2_3;inference=ab initio prediction:Prodigal:002006,similar to AA sequence:UniProtKB:Q9RT63;locus_tag=ONEILPJJ_00380;product=ATP-dependent RecD-like DNA helicase
NZ_FOPM01000021.1	Prodigal:002006	CDS	24388	25413	.	+	0	ID=ONEILPJJ_00381;eC_number=3.1.4.-;Name=rpfG_1;db_xref=COG:COG3437;gene=rpfG_1;inference=ab initio prediction:Prodigal:002006,similar to AA sequence:UniProtKB:Q4UU85;locus_tag=ONEILPJJ_00381;product=Cyclic di-GMP phosphodiesterase response regulator RpfG
NZ_FOPM01000021.1	Aragorn:001002	tRNA	26967	27062	.	-	.	ID=ONEILPJJ_00382;inference=COORDINATES:profile:Aragorn:001002;locus_tag=ONEILPJJ_00382;product=tRNA-Val(gac)
NZ_FOPM01000021.1	Prodigal:002006	CDS	28024	28953	.	+	0	ID=ONEILPJJ_00383;Name=gltI;db_xref=COG:COG0834;gene=gltI;inference=ab initio prediction:Prodigal:002006,similar to AA sequence:UniProtKB:P37902;locus_tag=ONEILPJJ_00383;product=Glutamate/aspartate import solute-binding protein
NZ_FOPM01000021.1	Prodigal:002006	CDS	29145	29987	.	-	0	ID=ONEILPJJ_00384;Name=ureD;gene=ureD;inference=ab initio prediction:Prodigal:002006,similar to AA sequence:UniProtKB:Q09063;locus_tag=ONEILPJJ_00384;product=Urease accessory protein UreD
NZ_FOPM01000021.1	Prodigal:002006	CDS	30019	30864	.	-	0	ID=ONEILPJJ_00385;eC_number=2.8.1.2;Name=sseA;db_xref=COG:COG2897;gene=sseA;inference=ab initio prediction:Prodigal:002006,similar to AA sequence:UniProtKB:P31142;locus_tag=ONEILPJJ_00385;product=3-mercaptopyruvate sulfurtransferase
NZ_FOPM01000021.1	Prodigal:002006	CDS	31021	31269	.	+	0	ID=ONEILPJJ_00386;inference=ab initio prediction:Prodigal:002006;locus_tag=ONEILPJJ_00386;product=hypothetical protein
NZ_FOPM01000021.1	Prodigal:002006	CDS	31275	31631	.	+	0	ID=ONEILPJJ_00387;inference=ab initio prediction:Prodigal:002006;locus_tag=ONEILPJJ_00387;product=hypothetical protein
NZ_FOPM01000021.1	Prodigal:002006	CDS	31612	32796	.	-	0	ID=ONEILPJJ_00388;inference=ab initio prediction:Prodigal:002006;locus_tag=ONEILPJJ_00388;product=hypothetical protein
NZ_FOPM01000021.1	Prodigal:002006	CDS	32808	34220	.	-	0	ID=ONEILPJJ_00389;inference=ab initio prediction:Prodigal:002006;locus_tag=ONEILPJJ_00389;product=hypothetical protein
NZ_FOPM01000021.1	Prodigal:002006	CDS	34495	34947	.	+	0	ID=ONEILPJJ_00390;Name=mntR;db_xref=COG:COG1321;gene=mntR;inference=ab initio prediction:Prodigal:002006,similar to AA sequence:UniProtKB:P0A9F1;locus_tag=ONEILPJJ_00390;product=Transcriptional regulator MntR
NZ_FOPM01000021.1	Prodigal:002006	CDS	34973	36253	.	-	0	ID=ONEILPJJ_00391;eC_number=4.1.1.95;Name=btrK;gene=btrK;inference=ab initio prediction:Prodigal:002006,similar to AA sequence:UniProtKB:Q2L4H3;locus_tag=ONEILPJJ_00391;product=L-glutamyl-[BtrI acyl-carrier protein] decarboxylase
NZ_FOPM01000021.1	Prodigal:002006	CDS	36246	37739	.	-	0	ID=ONEILPJJ_00392;Name=tycA;gene=tycA;inference=ab initio prediction:Prodigal:002006,similar to AA sequence:UniProtKB:P09095;locus_tag=ONEILPJJ_00392;product=Tyrocidine synthase 1
NZ_FOPM01000021.1	Prodigal:002006	CDS	37744	38022	.	-	0	ID=ONEILPJJ_00393;Name=acpP_1;gene=acpP_1;inference=ab initio prediction:Prodigal:002006,protein motif:HAMAP:MF_01217;locus_tag=ONEILPJJ_00393;product=Acyl carrier protein
NZ_FOPM01000021.1	Prodigal:002006	CDS	38120	39037	.	-	0	ID=ONEILPJJ_00394;db_xref=COG:COG1305;inference=ab initio prediction:Prodigal:002006,similar to AA sequence:UniProtKB:P9WL93;locus_tag=ONEILPJJ_00394;product=putative protein
NZ_FOPM01000021.1	Prodigal:002006	CDS	39034	41553	.	-	0	ID=ONEILPJJ_00395;db_xref=COG:COG2307;inference=ab initio prediction:Prodigal:002006,similar to AA sequence:UniProtKB:P9WL97;locus_tag=ONEILPJJ_00395;product=putative protein
NZ_FOPM01000021.1	Prodigal:002006	CDS	41550	44840	.	-	0	ID=ONEILPJJ_00396;inference=ab initio prediction:Prodigal:002006;locus_tag=ONEILPJJ_00396;product=hypothetical protein
NZ_FOPM01000021.1	Prodigal:002006	CDS	45209	46369	.	+	0	ID=ONEILPJJ_00397;db_xref=COG:COG4307;inference=ab initio prediction:Prodigal:002006,similar to AA sequence:UniProtKB:P9WL95;locus_tag=ONEILPJJ_00397;product=putative protein
NZ_FOPM01000021.1	Prodigal:002006	CDS	46398	48020	.	-	0	ID=ONEILPJJ_00398;Name=yheS_1;db_xref=COG:COG0488;gene=yheS_1;inference=ab initio prediction:Prodigal:002006,similar to AA sequence:UniProtKB:P63389;locus_tag=ONEILPJJ_00398;product=putative ABC transporter ATP-binding protein YheS
NZ_FOPM01000021.1	Prodigal:002006	CDS	48090	48497	.	-	0	ID=ONEILPJJ_00399;eC_number=3.1.2.-;db_xref=COG:COG1607;inference=ab initio prediction:Prodigal:002006,similar to AA sequence:UniProtKB:P44886;locus_tag=ONEILPJJ_00399;product=putative acyl-CoA thioester hydrolase
NZ_FOPM01000021.1	Prodigal:002006	CDS	48572	48700	.	-	0	ID=ONEILPJJ_00400;inference=ab initio prediction:Prodigal:002006;locus_tag=ONEILPJJ_00400;product=hypothetical protein
NZ_FOPM01000021.1	Prodigal:002006	CDS	48893	49171	.	-	0	ID=ONEILPJJ_00401;inference=ab initio prediction:Prodigal:002006;locus_tag=ONEILPJJ_00401;product=hypothetical protein
NZ_FOPM01000021.1	Prodigal:002006	CDS	49332	49517	.	-	0	ID=ONEILPJJ_00402;inference=ab initio prediction:Prodigal:002006,similar to AA sequence:UniProtKB:Q7DDI1;locus_tag=ONEILPJJ_00402;note=UPF0339 protein NMB1088;product=hypothetical protein
NZ_FOPM01000021.1	Prodigal:002006	CDS	49643	51142	.	-	0	ID=ONEILPJJ_00403;eC_number=3.6.4.13;Name=rhlE_1;gene=rhlE_1;inference=ab initio prediction:Prodigal:002006,protein motif:HAMAP:MF_00968;locus_tag=ONEILPJJ_00403;product=ATP-dependent RNA helicase RhlE
NZ_FOPM01000021.1	Prodigal:002006	CDS	51416	52312	.	-	0	ID=ONEILPJJ_00404;Name=cysL_2;db_xref=COG:COG0583;gene=cysL_2;inference=ab initio prediction:Prodigal:002006,similar to AA sequence:UniProtKB:P39647;locus_tag=ONEILPJJ_00404;product=HTH-type transcriptional regulator CysL
NZ_FOPM01000021.1	Prodigal:002006	CDS	52379	52690	.	+	0	ID=ONEILPJJ_00405;inference=ab initio prediction:Prodigal:002006;locus_tag=ONEILPJJ_00405;product=hypothetical protein
NZ_FOPM01000021.1	Prodigal:002006	CDS	52813	53868	.	+	0	ID=ONEILPJJ_00406;eC_number=1.1.1.-;Name=acoA;db_xref=COG:COG1071;gene=acoA;inference=ab initio prediction:Prodigal:002006,similar to AA sequence:UniProtKB:O31404;locus_tag=ONEILPJJ_00406;product=Acetoin:2%2C6-dichlorophenolindophenol oxidoreductase subunit alpha
NZ_FOPM01000021.1	Prodigal:002006	CDS	53918	55354	.	+	0	ID=ONEILPJJ_00407;eC_number=2.2.1.7;Name=dxs_1;gene=dxs_1;inference=ab initio prediction:Prodigal:002006,protein motif:HAMAP:MF_00315;locus_tag=ONEILPJJ_00407;product=1-deoxy-D-xylulose-5-phosphate synthase
NZ_FOPM01000021.1	Prodigal:002006	CDS	55403	55678	.	+	0	ID=ONEILPJJ_00408;inference=ab initio prediction:Prodigal:002006;locus_tag=ONEILPJJ_00408;product=hypothetical protein
NZ_FOPM01000021.1	Prodigal:002006	CDS	55691	56290	.	+	0	ID=ONEILPJJ_00409;inference=ab initio prediction:Prodigal:002006;locus_tag=ONEILPJJ_00409;product=hypothetical protein
NZ_FOPM01000021.1	Prodigal:002006	CDS	56295	57677	.	+	0	ID=ONEILPJJ_00410;eC_number=2.3.1.12;Name=pdhC;gene=pdhC;inference=ab initio prediction:Prodigal:002006,similar to AA sequence:UniProtKB:P65636;locus_tag=ONEILPJJ_00410;product=Dihydrolipoyllysine-residue acetyltransferase component of pyruvate dehydrogenase complex
NZ_FOPM01000021.1	Prodigal:002006	CDS	57743	59182	.	+	0	ID=ONEILPJJ_00411;eC_number=1.8.1.4;Name=lpd;db_xref=COG:COG1249;gene=lpd;inference=ab initio prediction:Prodigal:002006,similar to AA sequence:UniProtKB:Q8NTE1;locus_tag=ONEILPJJ_00411;product=Dihydrolipoyl dehydrogenase
NZ_FOPM01000021.1	Prodigal:002006	CDS	59322	59783	.	-	0	ID=ONEILPJJ_00412;inference=ab initio prediction:Prodigal:002006;locus_tag=ONEILPJJ_00412;product=hypothetical protein
NZ_FOPM01000021.1	Prodigal:002006	CDS	60050	61024	.	+	0	ID=ONEILPJJ_00413;eC_number=2.8.1.8;Name=lipA;db_xref=COG:COG0320;gene=lipA;inference=ab initio prediction:Prodigal:002006,similar to AA sequence:UniProtKB:O32129;locus_tag=ONEILPJJ_00413;product=Lipoyl synthase
NZ_FOPM01000021.1	Prodigal:002006	CDS	61034	61501	.	+	0	ID=ONEILPJJ_00414;Name=pasT;db_xref=COG:COG2867;gene=pasT;inference=ab initio prediction:Prodigal:002006,similar to AA sequence:UniProtKB:Q8FEY4;locus_tag=ONEILPJJ_00414;product=Persistence and stress-resistance toxin PasT
NZ_FOPM01000021.1	Prodigal:002006	CDS	61536	63050	.	-	0	ID=ONEILPJJ_00415;eC_number=2.7.1.30;Name=glpK;gene=glpK;inference=ab initio prediction:Prodigal:002006,similar to AA sequence:UniProtKB:O86033;locus_tag=ONEILPJJ_00415;product=Glycerol kinase
NZ_FOPM01000021.1	Prodigal:002006	CDS	63117	64637	.	-	0	ID=ONEILPJJ_00416;eC_number=1.1.1.402;Name=eryB;db_xref=COG:COG0578;gene=eryB;inference=ab initio prediction:Prodigal:002006,similar to AA sequence:UniProtKB:Q2YIQ2;locus_tag=ONEILPJJ_00416;product=D-erythritol 1-phosphate dehydrogenase
NZ_FOPM01000021.1	Prodigal:002006	CDS	64726	64965	.	-	0	ID=ONEILPJJ_00417;inference=ab initio prediction:Prodigal:002006;locus_tag=ONEILPJJ_00417;product=hypothetical protein
NZ_FOPM01000021.1	Prodigal:002006	CDS	65225	66001	.	-	0	ID=ONEILPJJ_00418;inference=ab initio prediction:Prodigal:002006;locus_tag=ONEILPJJ_00418;product=hypothetical protein
NZ_FOPM01000021.1	Prodigal:002006	CDS	66264	66791	.	+	0	ID=ONEILPJJ_00419;inference=ab initio prediction:Prodigal:002006;locus_tag=ONEILPJJ_00419;product=hypothetical protein
NZ_FOPM01000021.1	Prodigal:002006	CDS	66855	67250	.	-	0	ID=ONEILPJJ_00420;inference=ab initio prediction:Prodigal:002006;locus_tag=ONEILPJJ_00420;product=hypothetical protein
NZ_FOPM01000021.1	Prodigal:002006	CDS	67355	68386	.	+	0	ID=ONEILPJJ_00421;eC_number=1.3.1.-;Name=curA;db_xref=COG:COG2130;gene=curA;inference=ab initio prediction:Prodigal:002006,similar to AA sequence:UniProtKB:P76113;locus_tag=ONEILPJJ_00421;product=NADPH-dependent curcumin reductase
NZ_FOPM01000021.1	Prodigal:002006	CDS	68598	69164	.	+	0	ID=ONEILPJJ_00422;Name=ssb;db_xref=COG:COG0629;gene=ssb;inference=ab initio prediction:Prodigal:002006,similar to AA sequence:UniProtKB:P0AGE0;locus_tag=ONEILPJJ_00422;product=Single-stranded DNA-binding protein
NZ_FOPM01000021.1	Prodigal:002006	CDS	69350	72049	.	-	0	ID=ONEILPJJ_00423;inference=ab initio prediction:Prodigal:002006;locus_tag=ONEILPJJ_00423;product=hypothetical protein
NZ_FOPM01000018.1	Prodigal:002006	CDS	39	332	.	+	0	ID=ONEILPJJ_00424;db_xref=COG:COG3039;inference=ab initio prediction:Prodigal:002006,similar to AA sequence:ISfinder:ISMex42;locus_tag=ONEILPJJ_00424;product=IS5 family transposase ISMex42
NZ_FOPM01000018.1	Prodigal:002006	CDS	339	932	.	-	0	ID=ONEILPJJ_00425;inference=ab initio prediction:Prodigal:002006;locus_tag=ONEILPJJ_00425;product=hypothetical protein
NZ_FOPM01000018.1	Prodigal:002006	CDS	1122	3395	.	+	0	ID=ONEILPJJ_00426;inference=ab initio prediction:Prodigal:002006;locus_tag=ONEILPJJ_00426;product=hypothetical protein
NZ_FOPM01000018.1	Prodigal:002006	CDS	3487	4668	.	-	0	ID=ONEILPJJ_00427;inference=ab initio prediction:Prodigal:002006;locus_tag=ONEILPJJ_00427;product=hypothetical protein
NZ_FOPM01000018.1	Prodigal:002006	CDS	4845	5894	.	+	0	ID=ONEILPJJ_00428;inference=ab initio prediction:Prodigal:002006;locus_tag=ONEILPJJ_00428;product=hypothetical protein
NZ_FOPM01000018.1	Prodigal:002006	CDS	5945	6319	.	-	0	ID=ONEILPJJ_00429;inference=ab initio prediction:Prodigal:002006;locus_tag=ONEILPJJ_00429;product=hypothetical protein
NZ_FOPM01000018.1	Prodigal:002006	CDS	6574	6786	.	-	0	ID=ONEILPJJ_00430;inference=ab initio prediction:Prodigal:002006;locus_tag=ONEILPJJ_00430;product=hypothetical protein
NZ_FOPM01000018.1	Prodigal:002006	CDS	6923	7687	.	-	0	ID=ONEILPJJ_00431;eC_number=7.6.2.8;Name=btuD_1;gene=btuD_1;inference=ab initio prediction:Prodigal:002006,protein motif:HAMAP:MF_01005;locus_tag=ONEILPJJ_00431;product=Vitamin B12 import ATP-binding protein BtuD
NZ_FOPM01000018.1	Prodigal:002006	CDS	7690	8442	.	-	0	ID=ONEILPJJ_00432;Name=ssuC_1;db_xref=COG:COG0600;gene=ssuC_1;inference=ab initio prediction:Prodigal:002006,similar to AA sequence:UniProtKB:P40401;locus_tag=ONEILPJJ_00432;product=Putative aliphatic sulfonates transport permease protein SsuC
NZ_FOPM01000018.1	Prodigal:002006	CDS	8449	9453	.	-	0	ID=ONEILPJJ_00433;Name=ssuA_1;db_xref=COG:COG0715;gene=ssuA_1;inference=ab initio prediction:Prodigal:002006,similar to AA sequence:UniProtKB:P40400;locus_tag=ONEILPJJ_00433;product=Putative aliphatic sulfonates-binding protein
NZ_FOPM01000018.1	Prodigal:002006	CDS	9816	10223	.	+	0	ID=ONEILPJJ_00434;inference=ab initio prediction:Prodigal:002006;locus_tag=ONEILPJJ_00434;product=hypothetical protein
NZ_FOPM01000018.1	Prodigal:002006	CDS	10918	12027	.	-	0	ID=ONEILPJJ_00435;Name=recF_1;gene=recF_1;inference=ab initio prediction:Prodigal:002006,protein motif:HAMAP:MF_00365;locus_tag=ONEILPJJ_00435;product=DNA replication and repair protein RecF
NZ_FOPM01000018.1	Prodigal:002006	CDS	12555	14180	.	-	0	ID=ONEILPJJ_00436;inference=ab initio prediction:Prodigal:002006,similar to AA sequence:UniProtKB:Q881J7;locus_tag=ONEILPJJ_00436;product=Blue-light-activated protein
NZ_FOPM01000018.1	Prodigal:002006	CDS	14323	15195	.	-	0	ID=ONEILPJJ_00437;inference=ab initio prediction:Prodigal:002006;locus_tag=ONEILPJJ_00437;product=hypothetical protein
NZ_FOPM01000018.1	Prodigal:002006	CDS	15410	15745	.	+	0	ID=ONEILPJJ_00438;Name=yajC;db_xref=COG:COG1862;gene=yajC;inference=ab initio prediction:Prodigal:002006,similar to AA sequence:UniProtKB:P0ADZ7;locus_tag=ONEILPJJ_00438;product=Sec translocon accessory complex subunit YajC
NZ_FOPM01000018.1	Prodigal:002006	CDS	15809	17416	.	+	0	ID=ONEILPJJ_00439;Name=secD;db_xref=COG:COG0342;gene=secD;inference=ab initio prediction:Prodigal:002006,similar to AA sequence:UniProtKB:P0AG90;locus_tag=ONEILPJJ_00439;product=Protein translocase subunit SecD
NZ_FOPM01000018.1	Prodigal:002006	CDS	17478	18443	.	+	0	ID=ONEILPJJ_00440;Name=secF;gene=secF;inference=ab initio prediction:Prodigal:002006,similar to AA sequence:UniProtKB:A8GQT5;locus_tag=ONEILPJJ_00440;product=Protein translocase subunit SecF
NZ_FOPM01000018.1	Prodigal:002006	CDS	18447	18833	.	+	0	ID=ONEILPJJ_00441;inference=ab initio prediction:Prodigal:002006;locus_tag=ONEILPJJ_00441;product=hypothetical protein
NZ_FOPM01000018.1	Prodigal:002006	CDS	18830	19711	.	+	0	ID=ONEILPJJ_00442;eC_number=2.5.1.32;Name=crtB;db_xref=COG:COG1562;gene=crtB;inference=ab initio prediction:Prodigal:002006,similar to AA sequence:UniProtKB:P37269;locus_tag=ONEILPJJ_00442;product=15-cis-phytoene synthase
NZ_FOPM01000018.1	Prodigal:002006	CDS	20081	21487	.	+	0	ID=ONEILPJJ_00443;inference=ab initio prediction:Prodigal:002006;locus_tag=ONEILPJJ_00443;product=hypothetical protein
NZ_FOPM01000018.1	Prodigal:002006	CDS	21542	22465	.	-	0	ID=ONEILPJJ_00444;inference=ab initio prediction:Prodigal:002006;locus_tag=ONEILPJJ_00444;product=hypothetical protein
NZ_FOPM01000018.1	Prodigal:002006	CDS	22747	24450	.	+	0	ID=ONEILPJJ_00445;Name=glcA;db_xref=COG:COG1620;gene=glcA;inference=ab initio prediction:Prodigal:002006,similar to AA sequence:UniProtKB:Q46839;locus_tag=ONEILPJJ_00445;product=Glycolate permease GlcA
NZ_FOPM01000018.1	Prodigal:002006	CDS	24563	25093	.	+	0	ID=ONEILPJJ_00446;inference=ab initio prediction:Prodigal:002006;locus_tag=ONEILPJJ_00446;product=hypothetical protein
NZ_FOPM01000018.1	Prodigal:002006	CDS	25464	25706	.	-	0	ID=ONEILPJJ_00447;inference=ab initio prediction:Prodigal:002006;locus_tag=ONEILPJJ_00447;product=hypothetical protein
NZ_FOPM01000018.1	Prodigal:002006	CDS	26066	27484	.	-	0	ID=ONEILPJJ_00448;eC_number=2.1.1.74;Name=trmFO;db_xref=COG:COG1206;gene=trmFO;inference=ab initio prediction:Prodigal:002006,similar to AA sequence:UniProtKB:P39815;locus_tag=ONEILPJJ_00448;product=Methylenetetrahydrofolate--tRNA-(uracil-5-)-methyltransferase TrmFO
NZ_FOPM01000018.1	Prodigal:002006	CDS	27530	28504	.	-	0	ID=ONEILPJJ_00449;inference=ab initio prediction:Prodigal:002006;locus_tag=ONEILPJJ_00449;product=hypothetical protein
NZ_FOPM01000018.1	Prodigal:002006	CDS	28610	30841	.	-	0	ID=ONEILPJJ_00450;eC_number=1.2.99.6;Name=paoC_1;db_xref=COG:COG1529;gene=paoC_1;inference=ab initio prediction:Prodigal:002006,similar to AA sequence:UniProtKB:P77489;locus_tag=ONEILPJJ_00450;product=Aldehyde oxidoreductase molybdenum-binding subunit PaoC
NZ_FOPM01000018.1	Prodigal:002006	CDS	30844	31875	.	-	0	ID=ONEILPJJ_00451;eC_number=1.2.99.6;Name=paoB_1;db_xref=COG:COG1319;gene=paoB_1;inference=ab initio prediction:Prodigal:002006,similar to AA sequence:UniProtKB:P77324;locus_tag=ONEILPJJ_00451;product=Aldehyde oxidoreductase FAD-binding subunit PaoB
NZ_FOPM01000018.1	Prodigal:002006	CDS	31872	32405	.	-	0	ID=ONEILPJJ_00452;eC_number=1.2.99.6;Name=paoA_1;db_xref=COG:COG2080;gene=paoA_1;inference=ab initio prediction:Prodigal:002006,similar to AA sequence:UniProtKB:P77165;locus_tag=ONEILPJJ_00452;product=Aldehyde oxidoreductase iron-sulfur-binding subunit PaoA
NZ_FOPM01000018.1	Prodigal:002006	CDS	32476	32871	.	-	0	ID=ONEILPJJ_00453;inference=ab initio prediction:Prodigal:002006;locus_tag=ONEILPJJ_00453;product=hypothetical protein
NZ_FOPM01000018.1	Prodigal:002006	CDS	32885	36013	.	-	0	ID=ONEILPJJ_00454;Name=czcA_1;gene=czcA_1;inference=ab initio prediction:Prodigal:002006,similar to AA sequence:UniProtKB:P13511;locus_tag=ONEILPJJ_00454;product=Cobalt-zinc-cadmium resistance protein CzcA
NZ_FOPM01000018.1	Prodigal:002006	CDS	36026	37717	.	-	0	ID=ONEILPJJ_00455;Name=mdtA_1;gene=mdtA_1;inference=ab initio prediction:Prodigal:002006,protein motif:HAMAP:MF_01422;locus_tag=ONEILPJJ_00455;product=Multidrug resistance protein MdtA
NZ_FOPM01000018.1	Prodigal:002006	CDS	37796	38194	.	-	0	ID=ONEILPJJ_00456;inference=ab initio prediction:Prodigal:002006;locus_tag=ONEILPJJ_00456;product=hypothetical protein
NZ_FOPM01000018.1	Prodigal:002006	CDS	38290	39051	.	+	0	ID=ONEILPJJ_00457;inference=ab initio prediction:Prodigal:002006;locus_tag=ONEILPJJ_00457;product=hypothetical protein
NZ_FOPM01000018.1	Prodigal:002006	CDS	39301	40530	.	+	0	ID=ONEILPJJ_00458;inference=ab initio prediction:Prodigal:002006;locus_tag=ONEILPJJ_00458;product=hypothetical protein
NZ_FOPM01000018.1	Prodigal:002006	CDS	40527	41093	.	-	0	ID=ONEILPJJ_00459;inference=ab initio prediction:Prodigal:002006;locus_tag=ONEILPJJ_00459;product=hypothetical protein
NZ_FOPM01000018.1	Prodigal:002006	CDS	41425	42063	.	+	0	ID=ONEILPJJ_00460;inference=ab initio prediction:Prodigal:002006;locus_tag=ONEILPJJ_00460;product=hypothetical protein
NZ_FOPM01000018.1	Prodigal:002006	CDS	42047	42373	.	+	0	ID=ONEILPJJ_00461;inference=ab initio prediction:Prodigal:002006;locus_tag=ONEILPJJ_00461;product=hypothetical protein
NZ_FOPM01000018.1	Prodigal:002006	CDS	42844	44253	.	+	0	ID=ONEILPJJ_00462;eC_number=4.2.2.-;Name=rlpA_1;gene=rlpA_1;inference=ab initio prediction:Prodigal:002006,protein motif:HAMAP:MF_02071;locus_tag=ONEILPJJ_00462;product=Endolytic peptidoglycan transglycosylase RlpA
NZ_FOPM01000018.1	Prodigal:002006	CDS	44428	45627	.	+	0	ID=ONEILPJJ_00463;eC_number=3.4.16.4;Name=dacA;db_xref=COG:COG1686;gene=dacA;inference=ab initio prediction:Prodigal:002006,similar to AA sequence:UniProtKB:P44466;locus_tag=ONEILPJJ_00463;product=D-alanyl-D-alanine carboxypeptidase DacA
NZ_FOPM01000018.1	Prodigal:002006	CDS	45638	46315	.	+	0	ID=ONEILPJJ_00464;eC_number=2.7.4.9;Name=tmk;db_xref=COG:COG0125;gene=tmk;inference=ab initio prediction:Prodigal:002006,similar to AA sequence:UniProtKB:Q9HZN8;locus_tag=ONEILPJJ_00464;product=Thymidylate kinase
NZ_FOPM01000018.1	Prodigal:002006	CDS	46305	47366	.	+	0	ID=ONEILPJJ_00465;inference=ab initio prediction:Prodigal:002006;locus_tag=ONEILPJJ_00465;product=hypothetical protein
NZ_FOPM01000018.1	Prodigal:002006	CDS	47435	49003	.	+	0	ID=ONEILPJJ_00466;eC_number=6.1.1.10;Name=metG;gene=metG;inference=ab initio prediction:Prodigal:002006,similar to AA sequence:UniProtKB:P59078;locus_tag=ONEILPJJ_00466;product=Methionine--tRNA ligase
NZ_FOPM01000018.1	Prodigal:002006	CDS	49048	49827	.	+	0	ID=ONEILPJJ_00467;eC_number=3.1.-.-;Name=ycfH;db_xref=COG:COG0084;gene=ycfH;inference=ab initio prediction:Prodigal:002006,similar to AA sequence:UniProtKB:P0AFQ7;locus_tag=ONEILPJJ_00467;product=putative metal-dependent hydrolase YcfH
NZ_FOPM01000018.1	Prodigal:002006	CDS	49906	50709	.	+	0	ID=ONEILPJJ_00468;inference=ab initio prediction:Prodigal:002006;locus_tag=ONEILPJJ_00468;product=hypothetical protein
NZ_FOPM01000018.1	Prodigal:002006	CDS	50731	51567	.	-	0	ID=ONEILPJJ_00469;inference=ab initio prediction:Prodigal:002006;locus_tag=ONEILPJJ_00469;product=hypothetical protein
NZ_FOPM01000018.1	Prodigal:002006	CDS	51987	52331	.	-	0	ID=ONEILPJJ_00470;inference=ab initio prediction:Prodigal:002006;locus_tag=ONEILPJJ_00470;product=hypothetical protein
NZ_FOPM01000018.1	Prodigal:002006	CDS	52436	53527	.	+	0	ID=ONEILPJJ_00471;Name=ada;db_xref=COG:COG0350;gene=ada;inference=ab initio prediction:Prodigal:002006,similar to AA sequence:UniProtKB:P06134;locus_tag=ONEILPJJ_00471;product=Bifunctional transcriptional activator/DNA repair enzyme Ada
NZ_FOPM01000018.1	Prodigal:002006	CDS	53532	54545	.	+	0	ID=ONEILPJJ_00472;inference=ab initio prediction:Prodigal:002006;locus_tag=ONEILPJJ_00472;product=hypothetical protein
NZ_FOPM01000018.1	Prodigal:002006	CDS	54550	55443	.	-	0	ID=ONEILPJJ_00473;inference=ab initio prediction:Prodigal:002006;locus_tag=ONEILPJJ_00473;product=hypothetical protein
NZ_FOPM01000018.1	Prodigal:002006	CDS	55797	57680	.	+	0	ID=ONEILPJJ_00474;eC_number=1.1.2.7;Name=moxF_1;db_xref=COG:COG4993;gene=moxF_1;inference=ab initio prediction:Prodigal:002006,similar to AA sequence:UniProtKB:P16027;locus_tag=ONEILPJJ_00474;product=Methanol dehydrogenase [cytochrome c] subunit 1
NZ_FOPM01000018.1	Prodigal:002006	CDS	57824	58699	.	+	0	ID=ONEILPJJ_00475;inference=ab initio prediction:Prodigal:002006;locus_tag=ONEILPJJ_00475;product=hypothetical protein
NZ_FOPM01000018.1	Prodigal:002006	CDS	58786	59391	.	+	0	ID=ONEILPJJ_00476;Name=moxG_1;gene=moxG_1;inference=ab initio prediction:Prodigal:002006,similar to AA sequence:UniProtKB:P14774;locus_tag=ONEILPJJ_00476;product=Cytochrome c-L
NZ_FOPM01000018.1	Prodigal:002006	CDS	59478	59768	.	+	0	ID=ONEILPJJ_00477;eC_number=1.1.2.7;Name=moxI;gene=moxI;inference=ab initio prediction:Prodigal:002006,similar to AA sequence:UniProtKB:P14775;locus_tag=ONEILPJJ_00477;product=Methanol dehydrogenase [cytochrome c] subunit 2
NZ_FOPM01000018.1	Prodigal:002006	CDS	60050	61081	.	+	0	ID=ONEILPJJ_00478;inference=ab initio prediction:Prodigal:002006;locus_tag=ONEILPJJ_00478;product=hypothetical protein
NZ_FOPM01000018.1	Prodigal:002006	CDS	61078	61953	.	+	0	ID=ONEILPJJ_00479;inference=ab initio prediction:Prodigal:002006;locus_tag=ONEILPJJ_00479;product=hypothetical protein
NZ_FOPM01000018.1	Prodigal:002006	CDS	61953	62894	.	+	0	ID=ONEILPJJ_00480;inference=ab initio prediction:Prodigal:002006;locus_tag=ONEILPJJ_00480;product=hypothetical protein
NZ_FOPM01000018.1	Prodigal:002006	CDS	62891	63958	.	+	0	ID=ONEILPJJ_00481;inference=ab initio prediction:Prodigal:002006;locus_tag=ONEILPJJ_00481;product=hypothetical protein
NZ_FOPM01000018.1	Prodigal:002006	CDS	63955	64605	.	+	0	ID=ONEILPJJ_00482;inference=ab initio prediction:Prodigal:002006;locus_tag=ONEILPJJ_00482;product=hypothetical protein
NZ_FOPM01000018.1	Prodigal:002006	CDS	64616	65608	.	+	0	ID=ONEILPJJ_00483;inference=ab initio prediction:Prodigal:002006;locus_tag=ONEILPJJ_00483;product=hypothetical protein
NZ_FOPM01000018.1	Prodigal:002006	CDS	65614	66147	.	+	0	ID=ONEILPJJ_00484;inference=ab initio prediction:Prodigal:002006;locus_tag=ONEILPJJ_00484;product=hypothetical protein
NZ_FOPM01000018.1	Prodigal:002006	CDS	66144	67085	.	+	0	ID=ONEILPJJ_00485;eC_number=4.2.99.-;Name=vgb_1;gene=vgb_1;inference=ab initio prediction:Prodigal:002006,protein motif:HAMAP:MF_01282;locus_tag=ONEILPJJ_00485;product=Virginiamycin B lyase
NZ_FOPM01000018.1	Prodigal:002006	CDS	67082	67681	.	+	0	ID=ONEILPJJ_00486;inference=ab initio prediction:Prodigal:002006;locus_tag=ONEILPJJ_00486;product=hypothetical protein
NZ_FOPM01000018.1	Prodigal:002006	CDS	67678	68319	.	+	0	ID=ONEILPJJ_00487;Name=degU;db_xref=COG:COG2197;gene=degU;inference=ab initio prediction:Prodigal:002006,similar to AA sequence:UniProtKB:P13800;locus_tag=ONEILPJJ_00487;product=Transcriptional regulatory protein DegU
NZ_FOPM01000018.1	Prodigal:002006	CDS	68324	68935	.	-	0	ID=ONEILPJJ_00488;inference=ab initio prediction:Prodigal:002006;locus_tag=ONEILPJJ_00488;product=hypothetical protein
NZ_FOPM01000018.1	Prodigal:002006	CDS	68941	69504	.	-	0	ID=ONEILPJJ_00489;eC_number=1.-.-.-;Name=ydjA;db_xref=COG:COG0778;gene=ydjA;inference=ab initio prediction:Prodigal:002006,similar to AA sequence:UniProtKB:P0ACY1;locus_tag=ONEILPJJ_00489;product=Putative NAD(P)H nitroreductase YdjA
NZ_FOPM01000018.1	Prodigal:002006	CDS	69657	70568	.	+	0	ID=ONEILPJJ_00490;inference=ab initio prediction:Prodigal:002006;locus_tag=ONEILPJJ_00490;product=hypothetical protein
NZ_FOPM01000018.1	Prodigal:002006	CDS	70565	70981	.	+	0	ID=ONEILPJJ_00491;inference=ab initio prediction:Prodigal:002006;locus_tag=ONEILPJJ_00491;product=hypothetical protein
NZ_FOPM01000018.1	Prodigal:002006	CDS	71054	73081	.	-	0	ID=ONEILPJJ_00492;eC_number=6.1.1.3;Name=thrS;db_xref=COG:COG0441;gene=thrS;inference=ab initio prediction:Prodigal:002006,similar to AA sequence:UniProtKB:P0A8M3;locus_tag=ONEILPJJ_00492;product=Threonine--tRNA ligase
NZ_FOPM01000018.1	Prodigal:002006	CDS	73435	74817	.	+	0	ID=ONEILPJJ_00493;Name=cimH;db_xref=COG:COG3493;gene=cimH;inference=ab initio prediction:Prodigal:002006,similar to AA sequence:UniProtKB:P94363;locus_tag=ONEILPJJ_00493;product=Citrate/malate transporter
NZ_FOPM01000018.1	Prodigal:002006	CDS	75157	75594	.	-	0	ID=ONEILPJJ_00494;inference=ab initio prediction:Prodigal:002006;locus_tag=ONEILPJJ_00494;product=hypothetical protein
NZ_FOPM01000018.1	Prodigal:002006	CDS	75823	76665	.	+	0	ID=ONEILPJJ_00495;eC_number=3.5.4.16;Name=folE;gene=folE;inference=ab initio prediction:Prodigal:002006,protein motif:HAMAP:MF_00223;locus_tag=ONEILPJJ_00495;product=GTP cyclohydrolase 1
NZ_FOPM01000018.1	Prodigal:002006	CDS	76671	77105	.	+	0	ID=ONEILPJJ_00496;eC_number=3.5.4.19;Name=hisI;gene=hisI;inference=ab initio prediction:Prodigal:002006,protein motif:HAMAP:MF_01021;locus_tag=ONEILPJJ_00496;product=Phosphoribosyl-AMP cyclohydrolase
NZ_FOPM01000018.1	Prodigal:002006	CDS	77130	78131	.	+	0	ID=ONEILPJJ_00497;db_xref=COG:COG1752;inference=ab initio prediction:Prodigal:002006,similar to AA sequence:UniProtKB:P9WIY9;locus_tag=ONEILPJJ_00497;product=putative NTE family protein
NZ_FOPM01000018.1	Prodigal:002006	CDS	78143	78574	.	-	0	ID=ONEILPJJ_00498;eC_number=1.1.1.205;Name=IMPDH_1;gene=IMPDH_1;inference=ab initio prediction:Prodigal:002006,protein motif:HAMAP:MF_01964;locus_tag=ONEILPJJ_00498;product=Inosine-5'-monophosphate dehydrogenase
NZ_FOPM01000018.1	Prodigal:002006	CDS	78763	79575	.	-	0	ID=ONEILPJJ_00499;eC_number=3.4.21.105;Name=glpG;gene=glpG;inference=ab initio prediction:Prodigal:002006,protein motif:HAMAP:MF_01594;locus_tag=ONEILPJJ_00499;product=Rhomboid protease GlpG
NZ_FOPM01000018.1	Prodigal:002006	CDS	79822	80427	.	+	0	ID=ONEILPJJ_00500;inference=ab initio prediction:Prodigal:002006;locus_tag=ONEILPJJ_00500;product=hypothetical protein
NZ_FOPM01000018.1	Prodigal:002006	CDS	80635	81261	.	+	0	ID=ONEILPJJ_00501;inference=ab initio prediction:Prodigal:002006;locus_tag=ONEILPJJ_00501;product=hypothetical protein
NZ_FOPM01000018.1	Prodigal:002006	CDS	81605	82246	.	+	0	ID=ONEILPJJ_00502;inference=ab initio prediction:Prodigal:002006;locus_tag=ONEILPJJ_00502;product=hypothetical protein
NZ_FOPM01000018.1	Prodigal:002006	CDS	82399	83100	.	+	0	ID=ONEILPJJ_00503;inference=ab initio prediction:Prodigal:002006;locus_tag=ONEILPJJ_00503;product=hypothetical protein
NZ_FOPM01000018.1	Prodigal:002006	CDS	83170	83499	.	-	0	ID=ONEILPJJ_00504;inference=ab initio prediction:Prodigal:002006;locus_tag=ONEILPJJ_00504;product=hypothetical protein
NZ_FOPM01000018.1	Prodigal:002006	CDS	83638	83850	.	-	0	ID=ONEILPJJ_00505;inference=ab initio prediction:Prodigal:002006;locus_tag=ONEILPJJ_00505;product=hypothetical protein
NZ_FOPM01000018.1	Prodigal:002006	CDS	83970	84845	.	-	0	ID=ONEILPJJ_00506;eC_number=2.3.1.30;Name=cysE_1;db_xref=COG:COG1045;gene=cysE_1;inference=ab initio prediction:Prodigal:002006,similar to AA sequence:UniProtKB:P29847;locus_tag=ONEILPJJ_00506;product=Serine acetyltransferase
NZ_FOPM01000018.1	Prodigal:002006	CDS	85004	85894	.	-	0	ID=ONEILPJJ_00507;eC_number=2.7.1.71;Name=aroK_1;gene=aroK_1;inference=ab initio prediction:Prodigal:002006,protein motif:HAMAP:MF_00109;locus_tag=ONEILPJJ_00507;product=Shikimate kinase
NZ_FOPM01000018.1	Prodigal:002006	CDS	86314	87210	.	-	0	ID=ONEILPJJ_00508;eC_number=4.2.2.-;Name=mltC;gene=mltC;inference=ab initio prediction:Prodigal:002006,protein motif:HAMAP:MF_01616;locus_tag=ONEILPJJ_00508;product=Membrane-bound lytic murein transglycosylase C
NZ_FOPM01000018.1	Prodigal:002006	CDS	87424	88248	.	-	0	ID=ONEILPJJ_00509;eC_number=3.1.3.-;inference=ab initio prediction:Prodigal:002006,similar to AA sequence:UniProtKB:Q5XD45;locus_tag=ONEILPJJ_00509;product=Putative phosphatase
NZ_FOPM01000018.1	Prodigal:002006	CDS	88276	88839	.	-	0	ID=ONEILPJJ_00510;eC_number=2.7.1.12;Name=gntK;db_xref=COG:COG3265;gene=gntK;inference=ab initio prediction:Prodigal:002006,similar to AA sequence:UniProtKB:P46859;locus_tag=ONEILPJJ_00510;product=Thermoresistant gluconokinase
NZ_FOPM01000018.1	Prodigal:002006	CDS	88836	90140	.	-	0	ID=ONEILPJJ_00511;inference=ab initio prediction:Prodigal:002006;locus_tag=ONEILPJJ_00511;product=hypothetical protein
NZ_FOPM01000072.1	Prodigal:002006	CDS	31	891	.	-	0	ID=ONEILPJJ_00512;inference=ab initio prediction:Prodigal:002006,similar to AA sequence:ISfinder:ISMch5;locus_tag=ONEILPJJ_00512;product=IS3 family transposase ISMch5
NZ_FOPM01000072.1	Prodigal:002006	CDS	888	1178	.	-	0	ID=ONEILPJJ_00513;inference=ab initio prediction:Prodigal:002006,similar to AA sequence:ISfinder:ISMch5;locus_tag=ONEILPJJ_00513;product=IS3 family transposase ISMch5
NZ_FOPM01000015.1	Prodigal:002006	CDS	2	364	.	+	0	ID=ONEILPJJ_00514;inference=ab initio prediction:Prodigal:002006;locus_tag=ONEILPJJ_00514;product=hypothetical protein
NZ_FOPM01000015.1	Prodigal:002006	CDS	361	1551	.	+	0	ID=ONEILPJJ_00515;inference=ab initio prediction:Prodigal:002006;locus_tag=ONEILPJJ_00515;product=hypothetical protein
NZ_FOPM01000015.1	Prodigal:002006	CDS	2202	3989	.	+	0	ID=ONEILPJJ_00516;inference=ab initio prediction:Prodigal:002006;locus_tag=ONEILPJJ_00516;product=hypothetical protein
NZ_FOPM01000015.1	Prodigal:002006	CDS	4089	4748	.	+	0	ID=ONEILPJJ_00517;inference=ab initio prediction:Prodigal:002006;locus_tag=ONEILPJJ_00517;product=hypothetical protein
NZ_FOPM01000015.1	Prodigal:002006	CDS	4805	5290	.	+	0	ID=ONEILPJJ_00518;inference=ab initio prediction:Prodigal:002006;locus_tag=ONEILPJJ_00518;product=hypothetical protein
NZ_FOPM01000015.1	Prodigal:002006	CDS	5352	5765	.	+	0	ID=ONEILPJJ_00519;inference=ab initio prediction:Prodigal:002006;locus_tag=ONEILPJJ_00519;product=hypothetical protein
NZ_FOPM01000015.1	Prodigal:002006	CDS	5813	6109	.	+	0	ID=ONEILPJJ_00520;Name=hlyD_1;gene=hlyD_1;inference=ab initio prediction:Prodigal:002006,similar to AA sequence:UniProtKB:P06739;locus_tag=ONEILPJJ_00520;product=Hemolysin secretion protein D%2C plasmid
NZ_FOPM01000015.1	Prodigal:002006	CDS	6921	7271	.	-	0	ID=ONEILPJJ_00521;inference=ab initio prediction:Prodigal:002006;locus_tag=ONEILPJJ_00521;product=hypothetical protein
NZ_FOPM01000015.1	Prodigal:002006	CDS	7271	7930	.	-	0	ID=ONEILPJJ_00522;Name=virC1;gene=virC1;inference=ab initio prediction:Prodigal:002006,similar to AA sequence:UniProtKB:P07165;locus_tag=ONEILPJJ_00522;product=Protein virC1
NZ_FOPM01000015.1	Prodigal:002006	CDS	8730	9293	.	+	0	ID=ONEILPJJ_00523;Name=hlyD_2;gene=hlyD_2;inference=ab initio prediction:Prodigal:002006,similar to AA sequence:UniProtKB:P09986;locus_tag=ONEILPJJ_00523;product=Hemolysin secretion protein D%2C chromosomal
NZ_FOPM01000015.1	Prodigal:002006	CDS	9290	9730	.	+	0	ID=ONEILPJJ_00524;Name=ltxD;gene=ltxD;inference=ab initio prediction:Prodigal:002006,similar to AA sequence:UniProtKB:P18790;locus_tag=ONEILPJJ_00524;product=Leukotoxin export protein LtxD
NZ_FOPM01000015.1	Prodigal:002006	CDS	10497	11567	.	-	0	ID=ONEILPJJ_00525;inference=ab initio prediction:Prodigal:002006,similar to AA sequence:ISfinder:ISAzba6;locus_tag=ONEILPJJ_00525;product=IS630 family transposase ISAzba6
NZ_FOPM01000015.1	Prodigal:002006	CDS	11842	12063	.	-	0	ID=ONEILPJJ_00526;inference=ab initio prediction:Prodigal:002006;locus_tag=ONEILPJJ_00526;product=hypothetical protein
NZ_FOPM01000015.1	Prodigal:002006	CDS	12145	12702	.	-	0	ID=ONEILPJJ_00527;inference=ab initio prediction:Prodigal:002006;locus_tag=ONEILPJJ_00527;product=hypothetical protein
NZ_FOPM01000015.1	Prodigal:002006	CDS	12883	13413	.	+	0	ID=ONEILPJJ_00528;inference=ab initio prediction:Prodigal:002006;locus_tag=ONEILPJJ_00528;product=hypothetical protein
NZ_FOPM01000015.1	Prodigal:002006	CDS	13445	13855	.	-	0	ID=ONEILPJJ_00529;Name=vhb;gene=vhb;inference=ab initio prediction:Prodigal:002006,similar to AA sequence:UniProtKB:P04252;locus_tag=ONEILPJJ_00529;product=Bacterial hemoglobin
NZ_FOPM01000015.1	Prodigal:002006	CDS	14020	15033	.	+	0	ID=ONEILPJJ_00530;inference=ab initio prediction:Prodigal:002006;locus_tag=ONEILPJJ_00530;product=hypothetical protein
NZ_FOPM01000015.1	Prodigal:002006	CDS	15037	15285	.	-	0	ID=ONEILPJJ_00531;inference=ab initio prediction:Prodigal:002006;locus_tag=ONEILPJJ_00531;product=hypothetical protein
NZ_FOPM01000015.1	Prodigal:002006	CDS	15492	15743	.	+	0	ID=ONEILPJJ_00532;inference=ab initio prediction:Prodigal:002006;locus_tag=ONEILPJJ_00532;product=hypothetical protein
NZ_FOPM01000015.1	Prodigal:002006	CDS	15959	16510	.	+	0	ID=ONEILPJJ_00533;eC_number=1.16.-.-;Name=dps;db_xref=COG:COG0783;gene=dps;inference=ab initio prediction:Prodigal:002006,similar to AA sequence:UniProtKB:Q8UCK6;locus_tag=ONEILPJJ_00533;product=DNA protection during starvation protein
NZ_FOPM01000015.1	Prodigal:002006	CDS	16632	18176	.	-	0	ID=ONEILPJJ_00534;Name=oprM_1;db_xref=COG:COG1538;gene=oprM_1;inference=ab initio prediction:Prodigal:002006,similar to AA sequence:UniProtKB:Q51487;locus_tag=ONEILPJJ_00534;product=Outer membrane protein OprM
NZ_FOPM01000015.1	Prodigal:002006	CDS	18290	21454	.	-	0	ID=ONEILPJJ_00535;Name=czcA_2;gene=czcA_2;inference=ab initio prediction:Prodigal:002006,similar to AA sequence:UniProtKB:P13511;locus_tag=ONEILPJJ_00535;product=Cobalt-zinc-cadmium resistance protein CzcA
NZ_FOPM01000015.1	Prodigal:002006	CDS	21645	22943	.	-	0	ID=ONEILPJJ_00536;Name=mdtA_2;gene=mdtA_2;inference=ab initio prediction:Prodigal:002006,protein motif:HAMAP:MF_01422;locus_tag=ONEILPJJ_00536;product=Multidrug resistance protein MdtA
NZ_FOPM01000015.1	Prodigal:002006	CDS	23300	25411	.	-	0	ID=ONEILPJJ_00537;inference=ab initio prediction:Prodigal:002006;locus_tag=ONEILPJJ_00537;product=hypothetical protein
NZ_FOPM01000015.1	Prodigal:002006	CDS	25660	26034	.	-	0	ID=ONEILPJJ_00538;inference=ab initio prediction:Prodigal:002006;locus_tag=ONEILPJJ_00538;product=hypothetical protein
NZ_FOPM01000015.1	Prodigal:002006	CDS	26244	26483	.	-	0	ID=ONEILPJJ_00539;inference=ab initio prediction:Prodigal:002006;locus_tag=ONEILPJJ_00539;product=hypothetical protein
NZ_FOPM01000015.1	Prodigal:002006	CDS	26710	27126	.	-	0	ID=ONEILPJJ_00540;Name=rhsIA;gene=rhsIA;inference=ab initio prediction:Prodigal:002006,similar to AA sequence:UniProtKB:E0SAK7;locus_tag=ONEILPJJ_00540;product=Immunity protein RhsIA
NZ_FOPM01000015.1	Prodigal:002006	CDS	27315	27911	.	+	0	ID=ONEILPJJ_00541;inference=ab initio prediction:Prodigal:002006;locus_tag=ONEILPJJ_00541;product=hypothetical protein
NZ_FOPM01000015.1	Aragorn:001002	tRNA	28098	28172	.	-	.	ID=ONEILPJJ_00542;inference=COORDINATES:profile:Aragorn:001002;locus_tag=ONEILPJJ_00542;product=tRNA-Val(cac)
NZ_FOPM01000015.1	Prodigal:002006	CDS	28312	29964	.	-	0	ID=ONEILPJJ_00543;inference=ab initio prediction:Prodigal:002006;locus_tag=ONEILPJJ_00543;product=hypothetical protein
NZ_FOPM01000015.1	Prodigal:002006	CDS	30086	31108	.	-	0	ID=ONEILPJJ_00544;Name=futA1;gene=futA1;inference=ab initio prediction:Prodigal:002006,similar to AA sequence:UniProtKB:P72827;locus_tag=ONEILPJJ_00544;product=Iron uptake protein A1
NZ_FOPM01000015.1	Prodigal:002006	CDS	31241	32281	.	-	0	ID=ONEILPJJ_00545;eC_number=7.6.2.8;Name=btuD_2;gene=btuD_2;inference=ab initio prediction:Prodigal:002006,protein motif:HAMAP:MF_01005;locus_tag=ONEILPJJ_00545;product=Vitamin B12 import ATP-binding protein BtuD
NZ_FOPM01000015.1	Prodigal:002006	CDS	32410	34773	.	+	0	ID=ONEILPJJ_00546;eC_number=3.6.4.-;Name=priA;gene=priA;inference=ab initio prediction:Prodigal:002006,protein motif:HAMAP:MF_00983;locus_tag=ONEILPJJ_00546;product=primosomal protein N'
NZ_FOPM01000015.1	Prodigal:002006	CDS	34960	36492	.	+	0	ID=ONEILPJJ_00547;inference=ab initio prediction:Prodigal:002006;locus_tag=ONEILPJJ_00547;product=hypothetical protein
NZ_FOPM01000015.1	Prodigal:002006	CDS	36602	36961	.	+	0	ID=ONEILPJJ_00548;inference=ab initio prediction:Prodigal:002006;locus_tag=ONEILPJJ_00548;product=hypothetical protein
NZ_FOPM01000015.1	Prodigal:002006	CDS	36965	37357	.	-	0	ID=ONEILPJJ_00549;inference=ab initio prediction:Prodigal:002006;locus_tag=ONEILPJJ_00549;product=hypothetical protein
NZ_FOPM01000015.1	Prodigal:002006	CDS	37578	38666	.	-	0	ID=ONEILPJJ_00550;eC_number=3.5.1.1;Name=ansA;db_xref=COG:COG0252;gene=ansA;inference=ab initio prediction:Prodigal:002006,similar to AA sequence:UniProtKB:Q9ZLB9;locus_tag=ONEILPJJ_00550;product=putative L-asparaginase
NZ_FOPM01000015.1	Prodigal:002006	CDS	38705	38908	.	-	0	ID=ONEILPJJ_00551;inference=ab initio prediction:Prodigal:002006;locus_tag=ONEILPJJ_00551;product=hypothetical protein
NZ_FOPM01000015.1	Prodigal:002006	CDS	38930	39598	.	-	0	ID=ONEILPJJ_00552;eC_number=3.4.21.53;Name=lon2;db_xref=COG:COG0466;gene=lon2;inference=ab initio prediction:Prodigal:002006,similar to AA sequence:UniProtKB:P36774;locus_tag=ONEILPJJ_00552;product=Lon protease 2
NZ_FOPM01000015.1	Prodigal:002006	CDS	39642	40535	.	-	0	ID=ONEILPJJ_00553;Name=cnoX;db_xref=COG:COG3118;gene=cnoX;inference=ab initio prediction:Prodigal:002006,similar to AA sequence:UniProtKB:P77395;locus_tag=ONEILPJJ_00553;product=Chaperedoxin
NZ_FOPM01000015.1	Prodigal:002006	CDS	40687	41172	.	-	0	ID=ONEILPJJ_00554;inference=ab initio prediction:Prodigal:002006;locus_tag=ONEILPJJ_00554;product=hypothetical protein
NZ_FOPM01000015.1	Prodigal:002006	CDS	41266	42168	.	-	0	ID=ONEILPJJ_00555;inference=ab initio prediction:Prodigal:002006;locus_tag=ONEILPJJ_00555;product=hypothetical protein
NZ_FOPM01000015.1	Prodigal:002006	CDS	42281	42811	.	+	0	ID=ONEILPJJ_00556;inference=ab initio prediction:Prodigal:002006;locus_tag=ONEILPJJ_00556;product=hypothetical protein
NZ_FOPM01000015.1	Prodigal:002006	CDS	42849	43613	.	+	0	ID=ONEILPJJ_00557;inference=ab initio prediction:Prodigal:002006;locus_tag=ONEILPJJ_00557;product=hypothetical protein
NZ_FOPM01000015.1	Prodigal:002006	CDS	43699	44061	.	+	0	ID=ONEILPJJ_00558;inference=ab initio prediction:Prodigal:002006;locus_tag=ONEILPJJ_00558;product=hypothetical protein
NZ_FOPM01000015.1	Prodigal:002006	CDS	44170	45525	.	+	0	ID=ONEILPJJ_00559;eC_number=1.1.1.369;Name=iolG_1;gene=iolG_1;inference=ab initio prediction:Prodigal:002006,protein motif:HAMAP:MF_01671;locus_tag=ONEILPJJ_00559;product=Inositol 2-dehydrogenase/D-chiro-inositol 3-dehydrogenase
NZ_FOPM01000015.1	Prodigal:002006	CDS	45561	47093	.	+	0	ID=ONEILPJJ_00560;Name=oprB_2;db_xref=COG:COG3659;gene=oprB_2;inference=ab initio prediction:Prodigal:002006,similar to AA sequence:UniProtKB:Q51485;locus_tag=ONEILPJJ_00560;product=Porin B
NZ_FOPM01000015.1	Prodigal:002006	CDS	47176	48597	.	-	0	ID=ONEILPJJ_00561;inference=ab initio prediction:Prodigal:002006;locus_tag=ONEILPJJ_00561;product=hypothetical protein
NZ_FOPM01000015.1	Prodigal:002006	CDS	48691	49284	.	+	0	ID=ONEILPJJ_00562;Name=recX;gene=recX;inference=ab initio prediction:Prodigal:002006,protein motif:HAMAP:MF_01114;locus_tag=ONEILPJJ_00562;product=Regulatory protein RecX
NZ_FOPM01000015.1	Prodigal:002006	CDS	49370	50584	.	+	0	ID=ONEILPJJ_00563;inference=ab initio prediction:Prodigal:002006;locus_tag=ONEILPJJ_00563;product=hypothetical protein
NZ_FOPM01000015.1	Prodigal:002006	CDS	50804	52249	.	+	0	ID=ONEILPJJ_00564;inference=ab initio prediction:Prodigal:002006;locus_tag=ONEILPJJ_00564;product=hypothetical protein
NZ_FOPM01000015.1	Prodigal:002006	CDS	52250	52570	.	-	0	ID=ONEILPJJ_00565;inference=ab initio prediction:Prodigal:002006;locus_tag=ONEILPJJ_00565;product=hypothetical protein
NZ_FOPM01000015.1	Prodigal:002006	CDS	52709	52918	.	+	0	ID=ONEILPJJ_00566;inference=ab initio prediction:Prodigal:002006;locus_tag=ONEILPJJ_00566;product=hypothetical protein
NZ_FOPM01000015.1	Prodigal:002006	CDS	53210	54025	.	+	0	ID=ONEILPJJ_00567;inference=ab initio prediction:Prodigal:002006;locus_tag=ONEILPJJ_00567;product=hypothetical protein
NZ_FOPM01000015.1	Prodigal:002006	CDS	54022	56775	.	+	0	ID=ONEILPJJ_00568;eC_number=1.17.1.4;Name=xdhA;db_xref=COG:COG1529;gene=xdhA;inference=ab initio prediction:Prodigal:002006,similar to AA sequence:UniProtKB:Q46799;locus_tag=ONEILPJJ_00568;product=Putative xanthine dehydrogenase molybdenum-binding subunit XdhA
NZ_FOPM01000015.1	Prodigal:002006	CDS	56772	58145	.	+	0	ID=ONEILPJJ_00569;eC_number=3.5.4.3;Name=guaD_1;db_xref=COG:COG0402;gene=guaD_1;inference=ab initio prediction:Prodigal:002006,similar to AA sequence:UniProtKB:P76641;locus_tag=ONEILPJJ_00569;product=Guanine deaminase
NZ_FOPM01000015.1	Prodigal:002006	CDS	58164	58412	.	-	0	ID=ONEILPJJ_00570;inference=ab initio prediction:Prodigal:002006;locus_tag=ONEILPJJ_00570;product=hypothetical protein
NZ_FOPM01000015.1	Prodigal:002006	CDS	58740	59669	.	-	0	ID=ONEILPJJ_00571;Name=hdfR_2;gene=hdfR_2;inference=ab initio prediction:Prodigal:002006,protein motif:HAMAP:MF_01233;locus_tag=ONEILPJJ_00571;product=HTH-type transcriptional regulator HdfR
NZ_FOPM01000015.1	Prodigal:002006	CDS	59836	60030	.	+	0	ID=ONEILPJJ_00572;inference=ab initio prediction:Prodigal:002006;locus_tag=ONEILPJJ_00572;product=hypothetical protein
NZ_FOPM01000015.1	Prodigal:002006	CDS	60063	60317	.	+	0	ID=ONEILPJJ_00573;inference=ab initio prediction:Prodigal:002006;locus_tag=ONEILPJJ_00573;product=hypothetical protein
NZ_FOPM01000015.1	Prodigal:002006	CDS	60370	61443	.	-	0	ID=ONEILPJJ_00574;inference=ab initio prediction:Prodigal:002006,similar to AA sequence:UniProtKB:Q2YKI6;locus_tag=ONEILPJJ_00574;product=Purine-binding protein
NZ_FOPM01000015.1	Prodigal:002006	CDS	61535	62461	.	-	0	ID=ONEILPJJ_00575;Name=rfuD;db_xref=COG:COG1079;gene=rfuD;inference=ab initio prediction:Prodigal:002006,similar to AA sequence:UniProtKB:O83324;locus_tag=ONEILPJJ_00575;product=putative riboflavin import permease protein RfuD
NZ_FOPM01000015.1	Prodigal:002006	CDS	62496	63602	.	-	0	ID=ONEILPJJ_00576;inference=ab initio prediction:Prodigal:002006;locus_tag=ONEILPJJ_00576;product=hypothetical protein
NZ_FOPM01000015.1	Prodigal:002006	CDS	63783	65378	.	-	0	ID=ONEILPJJ_00577;eC_number=7.5.2.11;Name=mglA;db_xref=COG:COG1129;gene=mglA;inference=ab initio prediction:Prodigal:002006,similar to AA sequence:UniProtKB:P23924;locus_tag=ONEILPJJ_00577;product=Galactose/methyl galactoside import ATP-binding protein MglA
NZ_FOPM01000015.1	Prodigal:002006	CDS	65378	66742	.	-	0	ID=ONEILPJJ_00578;eC_number=3.5.4.32;db_xref=COG:COG0402;inference=ab initio prediction:Prodigal:002006,similar to AA sequence:UniProtKB:Q9I6Z0;locus_tag=ONEILPJJ_00578;product=8-oxoguanine deaminase
NZ_FOPM01000015.1	Prodigal:002006	CDS	66787	67788	.	-	0	ID=ONEILPJJ_00579;inference=ab initio prediction:Prodigal:002006;locus_tag=ONEILPJJ_00579;product=hypothetical protein
NZ_FOPM01000015.1	Prodigal:002006	CDS	68111	68995	.	-	0	ID=ONEILPJJ_00580;inference=ab initio prediction:Prodigal:002006;locus_tag=ONEILPJJ_00580;product=hypothetical protein
NZ_FOPM01000015.1	Prodigal:002006	CDS	69323	70705	.	+	0	ID=ONEILPJJ_00581;Name=uacT;db_xref=COG:COG2233;gene=uacT;inference=ab initio prediction:Prodigal:002006,similar to AA sequence:UniProtKB:Q46821;locus_tag=ONEILPJJ_00581;product=Uric acid transporter UacT
NZ_FOPM01000015.1	Prodigal:002006	CDS	70741	71580	.	+	0	ID=ONEILPJJ_00582;eC_number=1.7.3.3;Name=uox;gene=uox;inference=ab initio prediction:Prodigal:002006,similar to AA sequence:UniProtKB:D0VWQ1;locus_tag=ONEILPJJ_00582;product=Uricase
NZ_FOPM01000015.1	Prodigal:002006	CDS	71659	73281	.	+	0	ID=ONEILPJJ_00583;Name=uvrB_1;gene=uvrB_1;inference=ab initio prediction:Prodigal:002006,protein motif:HAMAP:MF_00204;locus_tag=ONEILPJJ_00583;product=UvrABC system protein B
NZ_FOPM01000015.1	Prodigal:002006	CDS	73703	75238	.	+	0	ID=ONEILPJJ_00584;inference=ab initio prediction:Prodigal:002006;locus_tag=ONEILPJJ_00584;product=hypothetical protein
NZ_FOPM01000015.1	Prodigal:002006	CDS	75347	75802	.	+	0	ID=ONEILPJJ_00585;inference=ab initio prediction:Prodigal:002006;locus_tag=ONEILPJJ_00585;product=hypothetical protein
NZ_FOPM01000015.1	Prodigal:002006	CDS	75881	76789	.	+	0	ID=ONEILPJJ_00586;eC_number=3.1.2.30;Name=mcl2_1;db_xref=COG:COG2301;gene=mcl2_1;inference=ab initio prediction:Prodigal:002006,similar to AA sequence:UniProtKB:D3JV05;locus_tag=ONEILPJJ_00586;product=(3S)-malyl-CoA thioesterase
NZ_FOPM01000015.1	Prodigal:002006	CDS	76786	77265	.	+	0	ID=ONEILPJJ_00587;eC_number=3.6.1.23;Name=dut;gene=dut;inference=ab initio prediction:Prodigal:002006,similar to AA sequence:UniProtKB:Q2T0H6;locus_tag=ONEILPJJ_00587;product=Deoxyuridine 5'-triphosphate nucleotidohydrolase
NZ_FOPM01000015.1	Prodigal:002006	CDS	77375	77548	.	+	0	ID=ONEILPJJ_00588;inference=ab initio prediction:Prodigal:002006;locus_tag=ONEILPJJ_00588;product=hypothetical protein
NZ_FOPM01000015.1	Prodigal:002006	CDS	77571	77912	.	-	0	ID=ONEILPJJ_00589;inference=ab initio prediction:Prodigal:002006;locus_tag=ONEILPJJ_00589;product=hypothetical protein
NZ_FOPM01000015.1	Prodigal:002006	CDS	78087	80294	.	-	0	ID=ONEILPJJ_00590;Name=fcuA;gene=fcuA;inference=ab initio prediction:Prodigal:002006,similar to AA sequence:UniProtKB:Q05202;locus_tag=ONEILPJJ_00590;product=Ferrichrome receptor FcuA
NZ_FOPM01000015.1	Prodigal:002006	CDS	80874	81872	.	+	0	ID=ONEILPJJ_00591;eC_number=2.5.1.140;Name=sbnA;gene=sbnA;inference=ab initio prediction:Prodigal:002006,similar to AA sequence:UniProtKB:A6QDA0;locus_tag=ONEILPJJ_00591;product=N-(2-amino-2-carboxyethyl)-L-glutamate synthase
NZ_FOPM01000015.1	Prodigal:002006	CDS	81901	82911	.	+	0	ID=ONEILPJJ_00592;eC_number=1.5.1.51;Name=sbnB;db_xref=COG:COG2423;gene=sbnB;inference=ab initio prediction:Prodigal:002006,similar to AA sequence:UniProtKB:Q2G1N2;locus_tag=ONEILPJJ_00592;product=N-((2S)-2-amino-2-carboxyethyl)-L-glutamate dehydrogenase
NZ_FOPM01000015.1	Prodigal:002006	CDS	82935	84683	.	+	0	ID=ONEILPJJ_00593;inference=ab initio prediction:Prodigal:002006;locus_tag=ONEILPJJ_00593;product=hypothetical protein
NZ_FOPM01000015.1	Prodigal:002006	CDS	84680	85813	.	+	0	ID=ONEILPJJ_00594;Name=sbnD;gene=sbnD;inference=ab initio prediction:Prodigal:002006,similar to AA sequence:UniProtKB:Q2G1N0;locus_tag=ONEILPJJ_00594;product=Staphyloferrin B transporter
NZ_FOPM01000015.1	Prodigal:002006	CDS	85810	89211	.	+	0	ID=ONEILPJJ_00595;inference=ab initio prediction:Prodigal:002006;locus_tag=ONEILPJJ_00595;product=hypothetical protein
NZ_FOPM01000015.1	Prodigal:002006	CDS	89208	89981	.	+	0	ID=ONEILPJJ_00596;eC_number=4.1.2.20;Name=garL_2;gene=garL_2;inference=ab initio prediction:Prodigal:002006,protein motif:HAMAP:MF_01291;locus_tag=ONEILPJJ_00596;product=5-keto-4-deoxy-D-glucarate aldolase
NZ_FOPM01000015.1	Prodigal:002006	CDS	89978	91186	.	+	0	ID=ONEILPJJ_00597;eC_number=4.1.1.117;Name=sbnH;db_xref=COG:COG0019;gene=sbnH;inference=ab initio prediction:Prodigal:002006,similar to AA sequence:UniProtKB:Q2G1M6;locus_tag=ONEILPJJ_00597;product=2-[(L-alanin-3-ylcarbamoyl)methyl]-2-hydroxybutanedioate decarboxylase
NZ_FOPM01000015.1	Prodigal:002006	CDS	91183	91566	.	+	0	ID=ONEILPJJ_00598;inference=ab initio prediction:Prodigal:002006;locus_tag=ONEILPJJ_00598;product=hypothetical protein
NZ_FOPM01000015.1	Prodigal:002006	CDS	91784	92641	.	+	0	ID=ONEILPJJ_00599;eC_number=1.11.1.6;Name=ydbD;db_xref=COG:COG3546;gene=ydbD;inference=ab initio prediction:Prodigal:002006,similar to AA sequence:UniProtKB:P80878;locus_tag=ONEILPJJ_00599;product=putative manganese catalase
NZ_FOPM01000015.1	Prodigal:002006	CDS	92702	93082	.	-	0	ID=ONEILPJJ_00600;inference=ab initio prediction:Prodigal:002006;locus_tag=ONEILPJJ_00600;product=hypothetical protein
NZ_FOPM01000015.1	Prodigal:002006	CDS	93124	93861	.	-	0	ID=ONEILPJJ_00601;inference=ab initio prediction:Prodigal:002006;locus_tag=ONEILPJJ_00601;product=hypothetical protein
NZ_FOPM01000015.1	Prodigal:002006	CDS	93923	95035	.	-	0	ID=ONEILPJJ_00602;inference=ab initio prediction:Prodigal:002006;locus_tag=ONEILPJJ_00602;product=hypothetical protein
NZ_FOPM01000015.1	Prodigal:002006	CDS	95393	96475	.	+	0	ID=ONEILPJJ_00603;inference=ab initio prediction:Prodigal:002006;locus_tag=ONEILPJJ_00603;product=hypothetical protein
NZ_FOPM01000015.1	Prodigal:002006	CDS	96472	97179	.	+	0	ID=ONEILPJJ_00604;eC_number=3.8.1.3;Name=dehH2;gene=dehH2;inference=ab initio prediction:Prodigal:002006,similar to AA sequence:UniProtKB:Q01399;locus_tag=ONEILPJJ_00604;product=Haloacetate dehalogenase H-2
NZ_FOPM01000015.1	Prodigal:002006	CDS	97296	98381	.	-	0	ID=ONEILPJJ_00605;eC_number=3.5.1.44;Name=cheB_1;gene=cheB_1;inference=ab initio prediction:Prodigal:002006,protein motif:HAMAP:MF_00099;locus_tag=ONEILPJJ_00605;product=Protein-glutamate methylesterase/protein-glutamine glutaminase
NZ_FOPM01000015.1	Prodigal:002006	CDS	98378	98812	.	-	0	ID=ONEILPJJ_00606;Name=rcp1_1;gene=rcp1_1;inference=ab initio prediction:Prodigal:002006,similar to AA sequence:UniProtKB:Q55169;locus_tag=ONEILPJJ_00606;product=Response regulator rcp1
NZ_FOPM01000015.1	Prodigal:002006	CDS	98828	100723	.	-	0	ID=ONEILPJJ_00607;eC_number=2.7.-.-;Name=sasA_1;gene=sasA_1;inference=ab initio prediction:Prodigal:002006,protein motif:HAMAP:MF_01837;locus_tag=ONEILPJJ_00607;product=Adaptive-response sensory-kinase SasA
NZ_FOPM01000015.1	Prodigal:002006	CDS	100914	101849	.	+	0	ID=ONEILPJJ_00608;inference=ab initio prediction:Prodigal:002006;locus_tag=ONEILPJJ_00608;product=hypothetical protein
NZ_FOPM01000015.1	Prodigal:002006	CDS	101859	102194	.	-	0	ID=ONEILPJJ_00609;Name=mopA;db_xref=COG:COG2005;gene=mopA;inference=ab initio prediction:Prodigal:002006,similar to AA sequence:UniProtKB:Q08385;locus_tag=ONEILPJJ_00609;product=Molybdenum-pterin-binding protein MopA
NZ_FOPM01000015.1	Prodigal:002006	CDS	102335	103117	.	+	0	ID=ONEILPJJ_00610;Name=modA;db_xref=COG:COG0725;gene=modA;inference=ab initio prediction:Prodigal:002006,similar to AA sequence:UniProtKB:Q8PHA1;locus_tag=ONEILPJJ_00610;product=Molybdate-binding protein ModA
NZ_FOPM01000015.1	Prodigal:002006	CDS	103228	103437	.	+	0	ID=ONEILPJJ_00611;Name=mopII;gene=mopII;inference=ab initio prediction:Prodigal:002006,similar to AA sequence:UniProtKB:P08854;locus_tag=ONEILPJJ_00611;product=Molybdenum-pterin-binding protein 2
NZ_FOPM01000015.1	Prodigal:002006	CDS	103483	103968	.	-	0	ID=ONEILPJJ_00612;db_xref=COG:COG1720;inference=ab initio prediction:Prodigal:002006,similar to AA sequence:UniProtKB:Q6NDF6;locus_tag=ONEILPJJ_00612;product=S-adenosyl-L-methionine-binding protein
NZ_FOPM01000015.1	Prodigal:002006	CDS	103982	105010	.	-	0	ID=ONEILPJJ_00613;inference=ab initio prediction:Prodigal:002006;locus_tag=ONEILPJJ_00613;product=hypothetical protein
NZ_FOPM01000015.1	Prodigal:002006	CDS	105702	108242	.	+	0	ID=ONEILPJJ_00614;Name=btuB_2;gene=btuB_2;inference=ab initio prediction:Prodigal:002006,protein motif:HAMAP:MF_01531;locus_tag=ONEILPJJ_00614;product=Vitamin B12 transporter BtuB
NZ_FOPM01000015.1	Prodigal:002006	CDS	109191	109457	.	-	0	ID=ONEILPJJ_00615;inference=ab initio prediction:Prodigal:002006;locus_tag=ONEILPJJ_00615;product=hypothetical protein
NZ_FOPM01000015.1	Prodigal:002006	CDS	109512	109991	.	-	0	ID=ONEILPJJ_00616;inference=ab initio prediction:Prodigal:002006;locus_tag=ONEILPJJ_00616;product=hypothetical protein
NZ_FOPM01000013.1	Prodigal:002006	CDS	3	1193	.	-	0	ID=ONEILPJJ_00617;Name=tufA_1;db_xref=COG:COG0050;gene=tufA_1;inference=ab initio prediction:Prodigal:002006,similar to AA sequence:UniProtKB:P09591;locus_tag=ONEILPJJ_00617;product=Elongation factor Tu
NZ_FOPM01000013.1	Prodigal:002006	CDS	1362	1823	.	-	0	ID=ONEILPJJ_00618;inference=ab initio prediction:Prodigal:002006;locus_tag=ONEILPJJ_00618;product=hypothetical protein
NZ_FOPM01000013.1	Prodigal:002006	CDS	1947	2390	.	-	0	ID=ONEILPJJ_00619;inference=ab initio prediction:Prodigal:002006;locus_tag=ONEILPJJ_00619;product=hypothetical protein
NZ_FOPM01000013.1	Prodigal:002006	CDS	2505	3098	.	+	0	ID=ONEILPJJ_00620;inference=ab initio prediction:Prodigal:002006;locus_tag=ONEILPJJ_00620;product=hypothetical protein
NZ_FOPM01000013.1	Prodigal:002006	CDS	3281	4846	.	-	0	ID=ONEILPJJ_00621;inference=ab initio prediction:Prodigal:002006;locus_tag=ONEILPJJ_00621;product=hypothetical protein
NZ_FOPM01000013.1	Aragorn:001002	tRNA	5489	5562	.	-	.	ID=ONEILPJJ_00622;inference=COORDINATES:profile:Aragorn:001002;locus_tag=ONEILPJJ_00622;product=tRNA-Gly(tcc)
NZ_FOPM01000013.1	Aragorn:001002	tRNA	5631	5714	.	-	.	ID=ONEILPJJ_00623;inference=COORDINATES:profile:Aragorn:001002;locus_tag=ONEILPJJ_00623;product=tRNA-Tyr(gta)
NZ_FOPM01000013.1	Prodigal:002006	CDS	5830	7641	.	-	0	ID=ONEILPJJ_00624;eC_number=3.1.-.-;Name=recJ;db_xref=COG:COG0608;gene=recJ;inference=ab initio prediction:Prodigal:002006,similar to AA sequence:UniProtKB:P21893;locus_tag=ONEILPJJ_00624;product=Single-stranded-DNA-specific exonuclease RecJ
NZ_FOPM01000013.1	Prodigal:002006	CDS	7765	9162	.	-	0	ID=ONEILPJJ_00625;eC_number=7.1.1.1;Name=pntB;db_xref=COG:COG1282;gene=pntB;inference=ab initio prediction:Prodigal:002006,similar to AA sequence:UniProtKB:P0C188;locus_tag=ONEILPJJ_00625;product=NAD(P) transhydrogenase subunit beta
NZ_FOPM01000013.1	Prodigal:002006	CDS	9166	9615	.	-	0	ID=ONEILPJJ_00626;inference=ab initio prediction:Prodigal:002006;locus_tag=ONEILPJJ_00626;product=hypothetical protein
NZ_FOPM01000013.1	Prodigal:002006	CDS	9633	10772	.	-	0	ID=ONEILPJJ_00627;eC_number=7.1.1.1;Name=pntAA;db_xref=COG:COG3288;gene=pntAA;inference=ab initio prediction:Prodigal:002006,similar to AA sequence:UniProtKB:Q2RSB2;locus_tag=ONEILPJJ_00627;product=NAD(P) transhydrogenase subunit alpha part 1
NZ_FOPM01000013.1	Prodigal:002006	CDS	10890	11183	.	-	0	ID=ONEILPJJ_00628;inference=ab initio prediction:Prodigal:002006;locus_tag=ONEILPJJ_00628;product=hypothetical protein
NZ_FOPM01000013.1	Prodigal:002006	CDS	11341	12705	.	-	0	ID=ONEILPJJ_00629;eC_number=2.7.-.-;Name=ubiB_1;gene=ubiB_1;inference=ab initio prediction:Prodigal:002006,protein motif:HAMAP:MF_00414;locus_tag=ONEILPJJ_00629;product=protein kinase UbiB
NZ_FOPM01000013.1	Prodigal:002006	CDS	12861	14735	.	-	0	ID=ONEILPJJ_00630;eC_number=3.4.24.-;Name=pepF1;gene=pepF1;inference=ab initio prediction:Prodigal:002006,similar to AA sequence:UniProtKB:P54124;locus_tag=ONEILPJJ_00630;product=Oligoendopeptidase F%2C plasmid
NZ_FOPM01000013.1	Prodigal:002006	CDS	15037	16527	.	+	0	ID=ONEILPJJ_00631;Name=atoC_1;db_xref=COG:COG2204;gene=atoC_1;inference=ab initio prediction:Prodigal:002006,similar to AA sequence:UniProtKB:Q06065;locus_tag=ONEILPJJ_00631;product=Regulatory protein AtoC
NZ_FOPM01000013.1	Prodigal:002006	CDS	16652	18700	.	+	0	ID=ONEILPJJ_00632;inference=ab initio prediction:Prodigal:002006;locus_tag=ONEILPJJ_00632;product=hypothetical protein
NZ_FOPM01000013.1	Prodigal:002006	CDS	18919	20418	.	+	0	ID=ONEILPJJ_00633;inference=ab initio prediction:Prodigal:002006;locus_tag=ONEILPJJ_00633;product=hypothetical protein
NZ_FOPM01000013.1	Prodigal:002006	CDS	20512	21207	.	+	0	ID=ONEILPJJ_00634;eC_number=6.3.4.15;Name=birA_1;gene=birA_1;inference=ab initio prediction:Prodigal:002006,protein motif:HAMAP:MF_00978;locus_tag=ONEILPJJ_00634;product=Bifunctional ligase/repressor BirA
NZ_FOPM01000013.1	Prodigal:002006	CDS	21285	21659	.	+	0	ID=ONEILPJJ_00635;Name=ehpR;gene=ehpR;inference=ab initio prediction:Prodigal:002006,similar to AA sequence:UniProtKB:Q8GPH6;locus_tag=ONEILPJJ_00635;product=Phenazine antibiotic resistance protein EhpR
NZ_FOPM01000013.1	Prodigal:002006	CDS	21746	22012	.	-	0	ID=ONEILPJJ_00636;inference=ab initio prediction:Prodigal:002006,similar to AA sequence:UniProtKB:B8H4R9;locus_tag=ONEILPJJ_00636;note=UPF0335 protein CCNA_03428;product=hypothetical protein
NZ_FOPM01000013.1	Prodigal:002006	CDS	22168	22518	.	-	0	ID=ONEILPJJ_00637;inference=ab initio prediction:Prodigal:002006;locus_tag=ONEILPJJ_00637;product=hypothetical protein
NZ_FOPM01000013.1	Prodigal:002006	CDS	22998	23588	.	+	0	ID=ONEILPJJ_00638;inference=ab initio prediction:Prodigal:002006;locus_tag=ONEILPJJ_00638;product=hypothetical protein
NZ_FOPM01000013.1	Prodigal:002006	CDS	23630	24367	.	-	0	ID=ONEILPJJ_00639;inference=ab initio prediction:Prodigal:002006;locus_tag=ONEILPJJ_00639;product=hypothetical protein
NZ_FOPM01000013.1	Prodigal:002006	CDS	24604	25902	.	+	0	ID=ONEILPJJ_00640;eC_number=1.1.1.81;Name=ttuD;gene=ttuD;inference=ab initio prediction:Prodigal:002006,similar to AA sequence:UniProtKB:Q44472;locus_tag=ONEILPJJ_00640;product=Putative hydroxypyruvate reductase
NZ_FOPM01000013.1	Prodigal:002006	CDS	26159	26596	.	+	0	ID=ONEILPJJ_00641;inference=ab initio prediction:Prodigal:002006;locus_tag=ONEILPJJ_00641;product=hypothetical protein
NZ_FOPM01000013.1	Prodigal:002006	CDS	26603	27604	.	-	0	ID=ONEILPJJ_00642;eC_number=1.1.1.338;Name=comC;db_xref=COG:COG2055;gene=comC;inference=ab initio prediction:Prodigal:002006,similar to AA sequence:UniProtKB:Q1QWN5;locus_tag=ONEILPJJ_00642;product=(2R)-3-sulfolactate dehydrogenase (NADP(+))
NZ_FOPM01000013.1	Prodigal:002006	CDS	27607	27981	.	-	0	ID=ONEILPJJ_00643;inference=ab initio prediction:Prodigal:002006;locus_tag=ONEILPJJ_00643;product=hypothetical protein
NZ_FOPM01000013.1	Prodigal:002006	CDS	28319	29767	.	+	0	ID=ONEILPJJ_00644;eC_number=2.7.1.40;Name=ttuE;gene=ttuE;inference=ab initio prediction:Prodigal:002006,similar to AA sequence:UniProtKB:P70789;locus_tag=ONEILPJJ_00644;product=Pyruvate kinase
NZ_FOPM01000013.1	Prodigal:002006	CDS	29889	30887	.	-	0	ID=ONEILPJJ_00645;eC_number=3.7.1.14;Name=mhpC;gene=mhpC;inference=ab initio prediction:Prodigal:002006,protein motif:HAMAP:MF_01654;locus_tag=ONEILPJJ_00645;product=2-hydroxy-6-oxononadienedioate/2-hydroxy-6-oxononatrienedioate hydrolase
NZ_FOPM01000013.1	Prodigal:002006	CDS	30893	31504	.	-	0	ID=ONEILPJJ_00646;inference=ab initio prediction:Prodigal:002006;locus_tag=ONEILPJJ_00646;product=hypothetical protein
NZ_FOPM01000013.1	Prodigal:002006	CDS	31588	31755	.	-	0	ID=ONEILPJJ_00647;inference=ab initio prediction:Prodigal:002006;locus_tag=ONEILPJJ_00647;product=hypothetical protein
NZ_FOPM01000013.1	Prodigal:002006	CDS	32059	33183	.	-	0	ID=ONEILPJJ_00648;Name=pufC;gene=pufC;inference=ab initio prediction:Prodigal:002006,similar to AA sequence:UniProtKB:D2Z0P5;locus_tag=ONEILPJJ_00648;product=Photosynthetic reaction center cytochrome c subunit
NZ_FOPM01000013.1	Prodigal:002006	CDS	33180	34160	.	-	0	ID=ONEILPJJ_00649;Name=pufM;gene=pufM;inference=ab initio prediction:Prodigal:002006,similar to AA sequence:UniProtKB:P10718;locus_tag=ONEILPJJ_00649;product=Reaction center protein M chain
NZ_FOPM01000013.1	Prodigal:002006	CDS	34177	35001	.	-	0	ID=ONEILPJJ_00650;Name=pufL;gene=pufL;inference=ab initio prediction:Prodigal:002006,similar to AA sequence:UniProtKB:P10717;locus_tag=ONEILPJJ_00650;product=Reaction center protein L chain
NZ_FOPM01000013.1	Prodigal:002006	CDS	35113	35301	.	-	0	ID=ONEILPJJ_00651;inference=ab initio prediction:Prodigal:002006;locus_tag=ONEILPJJ_00651;product=hypothetical protein
NZ_FOPM01000013.1	Prodigal:002006	CDS	35314	35535	.	-	0	ID=ONEILPJJ_00652;inference=ab initio prediction:Prodigal:002006;locus_tag=ONEILPJJ_00652;product=hypothetical protein
NZ_FOPM01000013.1	Prodigal:002006	CDS	35696	35911	.	-	0	ID=ONEILPJJ_00653;inference=ab initio prediction:Prodigal:002006;locus_tag=ONEILPJJ_00653;product=hypothetical protein
NZ_FOPM01000013.1	Prodigal:002006	CDS	36009	37475	.	-	0	ID=ONEILPJJ_00654;eC_number=1.3.7.15;Name=bchZ;db_xref=COG:COG2710;gene=bchZ;inference=ab initio prediction:Prodigal:002006,similar to AA sequence:UniProtKB:P26179;locus_tag=ONEILPJJ_00654;product=Chlorophyllide reductase subunit Z
NZ_FOPM01000013.1	Prodigal:002006	CDS	37475	39046	.	-	0	ID=ONEILPJJ_00655;eC_number=1.3.7.15;Name=bchY;gene=bchY;inference=ab initio prediction:Prodigal:002006,similar to AA sequence:UniProtKB:P26178;locus_tag=ONEILPJJ_00655;product=Chlorophyllide reductase 52.5 kDa chain
NZ_FOPM01000013.1	Prodigal:002006	CDS	39051	40052	.	-	0	ID=ONEILPJJ_00656;eC_number=1.3.7.15;Name=bchX;db_xref=COG:COG1348;gene=bchX;inference=ab initio prediction:Prodigal:002006,similar to AA sequence:UniProtKB:P26177;locus_tag=ONEILPJJ_00656;product=Chlorophyllide reductase 35.5 kDa chain
NZ_FOPM01000013.1	Prodigal:002006	CDS	40049	40981	.	-	0	ID=ONEILPJJ_00657;eC_number=1.1.1.414;Name=lgoD;db_xref=COG:COG1063;gene=lgoD;inference=ab initio prediction:Prodigal:002006,similar to AA sequence:UniProtKB:P39400;locus_tag=ONEILPJJ_00657;product=L-galactonate-5-dehydrogenase
NZ_FOPM01000013.1	Prodigal:002006	CDS	41063	42262	.	-	0	ID=ONEILPJJ_00658;eC_number=2.1.1.210;Name=crtF;gene=crtF;inference=ab initio prediction:Prodigal:002006,similar to AA sequence:UniProtKB:D5AP78;locus_tag=ONEILPJJ_00658;product=Demethylspheroidene O-methyltransferase
NZ_FOPM01000013.1	Prodigal:002006	CDS	42276	43145	.	-	0	ID=ONEILPJJ_00659;eC_number=2.5.1.10;inference=ab initio prediction:Prodigal:002006,similar to AA sequence:UniProtKB:Q08291;locus_tag=ONEILPJJ_00659;product=Farnesyl diphosphate synthase
NZ_FOPM01000013.1	Prodigal:002006	CDS	43233	44780	.	+	0	ID=ONEILPJJ_00660;eC_number=1.3.99.27;Name=crtD;gene=crtD;inference=ab initio prediction:Prodigal:002006,similar to AA sequence:UniProtKB:Q9JPB5;locus_tag=ONEILPJJ_00660;product=Hydroxyneurosporene desaturase
NZ_FOPM01000013.1	Prodigal:002006	CDS	44828	45637	.	+	0	ID=ONEILPJJ_00661;eC_number=4.2.1.131;Name=crtC;gene=crtC;inference=ab initio prediction:Prodigal:002006,similar to AA sequence:UniProtKB:Q7X3G5;locus_tag=ONEILPJJ_00661;product=Acyclic carotenoid 1%2C2-hydratase
NZ_FOPM01000013.1	Prodigal:002006	CDS	45656	45820	.	-	0	ID=ONEILPJJ_00662;inference=ab initio prediction:Prodigal:002006;locus_tag=ONEILPJJ_00662;product=hypothetical protein
NZ_FOPM01000013.1	Prodigal:002006	CDS	45817	46938	.	-	0	ID=ONEILPJJ_00663;inference=ab initio prediction:Prodigal:002006;locus_tag=ONEILPJJ_00663;product=hypothetical protein
NZ_FOPM01000013.1	Prodigal:002006	CDS	46943	48469	.	-	0	ID=ONEILPJJ_00664;eC_number=1.3.99.28;Name=crtI;db_xref=COG:COG1233;gene=crtI;inference=ab initio prediction:Prodigal:002006,similar to AA sequence:UniProtKB:P17054;locus_tag=ONEILPJJ_00664;product=Phytoene desaturase (neurosporene-forming)
NZ_FOPM01000013.1	Prodigal:002006	CDS	48520	49413	.	-	0	ID=ONEILPJJ_00665;db_xref=COG:COG0596;inference=ab initio prediction:Prodigal:002006,similar to AA sequence:UniProtKB:P9WNH3;locus_tag=ONEILPJJ_00665;product=putative protein
NZ_FOPM01000013.1	Prodigal:002006	CDS	49422	51128	.	-	0	ID=ONEILPJJ_00666;eC_number=6.6.1.1;Name=bchD;db_xref=COG:COG1240;gene=bchD;inference=ab initio prediction:Prodigal:002006,similar to AA sequence:UniProtKB:P26175;locus_tag=ONEILPJJ_00666;product=Magnesium-chelatase 60 kDa subunit
NZ_FOPM01000013.1	Prodigal:002006	CDS	51125	52276	.	-	0	ID=ONEILPJJ_00667;eC_number=6.6.1.1;Name=bchI;db_xref=COG:COG1239;gene=bchI;inference=ab initio prediction:Prodigal:002006,similar to AA sequence:UniProtKB:P26239;locus_tag=ONEILPJJ_00667;product=Magnesium-chelatase 38 kDa subunit
NZ_FOPM01000013.1	Prodigal:002006	CDS	52347	53564	.	-	0	ID=ONEILPJJ_00668;eC_number=2.3.1.37;Name=hemA_1;db_xref=COG:COG0156;gene=hemA_1;inference=ab initio prediction:Prodigal:002006,similar to AA sequence:UniProtKB:P18079;locus_tag=ONEILPJJ_00668;product=5-aminolevulinate synthase
NZ_FOPM01000013.1	Prodigal:002006	CDS	53630	54496	.	-	0	ID=ONEILPJJ_00669;inference=ab initio prediction:Prodigal:002006;locus_tag=ONEILPJJ_00669;product=hypothetical protein
NZ_FOPM01000013.1	Prodigal:002006	CDS	54498	55580	.	-	0	ID=ONEILPJJ_00670;inference=ab initio prediction:Prodigal:002006;locus_tag=ONEILPJJ_00670;product=hypothetical protein
NZ_FOPM01000013.1	Prodigal:002006	CDS	55577	55879	.	-	0	ID=ONEILPJJ_00671;inference=ab initio prediction:Prodigal:002006;locus_tag=ONEILPJJ_00671;product=hypothetical protein
NZ_FOPM01000013.1	Prodigal:002006	CDS	55876	56340	.	-	0	ID=ONEILPJJ_00672;inference=ab initio prediction:Prodigal:002006;locus_tag=ONEILPJJ_00672;product=hypothetical protein
NZ_FOPM01000013.1	Prodigal:002006	CDS	56354	57046	.	-	0	ID=ONEILPJJ_00673;inference=ab initio prediction:Prodigal:002006;locus_tag=ONEILPJJ_00673;product=hypothetical protein
NZ_FOPM01000013.1	Prodigal:002006	CDS	57043	57819	.	-	0	ID=ONEILPJJ_00674;Name=puhA;gene=puhA;inference=ab initio prediction:Prodigal:002006,similar to AA sequence:UniProtKB:P06008;locus_tag=ONEILPJJ_00674;product=Reaction center protein H chain
NZ_FOPM01000013.1	Prodigal:002006	CDS	57837	59258	.	-	0	ID=ONEILPJJ_00675;Name=pucC_1;gene=pucC_1;inference=ab initio prediction:Prodigal:002006,similar to AA sequence:UniProtKB:P23462;locus_tag=ONEILPJJ_00675;product=Protein PucC
NZ_FOPM01000013.1	Prodigal:002006	CDS	59279	60004	.	-	0	ID=ONEILPJJ_00676;eC_number=2.1.1.11;Name=bchM;db_xref=COG:COG2227;gene=bchM;inference=ab initio prediction:Prodigal:002006,similar to AA sequence:UniProtKB:P26236;locus_tag=ONEILPJJ_00676;product=Magnesium-protoporphyrin O-methyltransferase
NZ_FOPM01000013.1	Prodigal:002006	CDS	60016	60909	.	-	0	ID=ONEILPJJ_00677;eC_number=1.3.7.7;Name=bchL;db_xref=COG:COG1348;gene=bchL;inference=ab initio prediction:Prodigal:002006,similar to AA sequence:UniProtKB:Q9RFD6;locus_tag=ONEILPJJ_00677;product=Light-independent protochlorophyllide reductase iron-sulfur ATP-binding protein
NZ_FOPM01000013.1	Prodigal:002006	CDS	60906	64667	.	-	0	ID=ONEILPJJ_00678;inference=ab initio prediction:Prodigal:002006;locus_tag=ONEILPJJ_00678;product=hypothetical protein
NZ_FOPM01000013.1	Prodigal:002006	CDS	64642	66201	.	-	0	ID=ONEILPJJ_00679;eC_number=1.3.7.7;Name=chlB;db_xref=COG:COG2710;gene=chlB;inference=ab initio prediction:Prodigal:002006,similar to AA sequence:UniProtKB:Q7VD38;locus_tag=ONEILPJJ_00679;product=Light-independent protochlorophyllide reductase subunit B
NZ_FOPM01000013.1	Prodigal:002006	CDS	66207	67490	.	-	0	ID=ONEILPJJ_00680;eC_number=1.3.7.7;Name=bchN;db_xref=COG:COG2710;gene=bchN;inference=ab initio prediction:Prodigal:002006,similar to AA sequence:UniProtKB:P26164;locus_tag=ONEILPJJ_00680;product=Light-independent protochlorophyllide reductase subunit N
NZ_FOPM01000013.1	Prodigal:002006	CDS	67487	67987	.	-	0	ID=ONEILPJJ_00681;inference=ab initio prediction:Prodigal:002006;locus_tag=ONEILPJJ_00681;product=hypothetical protein
NZ_FOPM01000013.1	Prodigal:002006	CDS	68294	69178	.	+	0	ID=ONEILPJJ_00682;inference=ab initio prediction:Prodigal:002006;locus_tag=ONEILPJJ_00682;product=hypothetical protein
NZ_FOPM01000013.1	Prodigal:002006	CDS	69214	70668	.	+	0	ID=ONEILPJJ_00683;inference=ab initio prediction:Prodigal:002006;locus_tag=ONEILPJJ_00683;product=hypothetical protein
NZ_FOPM01000013.1	Prodigal:002006	CDS	70796	72133	.	+	0	ID=ONEILPJJ_00684;Name=pucC_2;gene=pucC_2;inference=ab initio prediction:Prodigal:002006,similar to AA sequence:UniProtKB:P23462;locus_tag=ONEILPJJ_00684;product=Protein PucC
NZ_FOPM01000013.1	Prodigal:002006	CDS	72139	73344	.	+	0	ID=ONEILPJJ_00685;eC_number=2.4.2.59;Name=thi4;gene=thi4;inference=ab initio prediction:Prodigal:002006,protein motif:HAMAP:MF_00304;locus_tag=ONEILPJJ_00685;product=Thiamine thiazole synthase
NZ_FOPM01000013.1	Prodigal:002006	CDS	73344	73838	.	+	0	ID=ONEILPJJ_00686;Name=crtK-2;db_xref=COG:COG3476;gene=crtK-2;inference=ab initio prediction:Prodigal:002006,similar to AA sequence:UniProtKB:Q8KBX2;locus_tag=ONEILPJJ_00686;product=Tryptophan-rich protein TspO
NZ_FOPM01000013.1	Prodigal:002006	CDS	73841	74191	.	+	0	ID=ONEILPJJ_00687;inference=ab initio prediction:Prodigal:002006;locus_tag=ONEILPJJ_00687;product=hypothetical protein
NZ_FOPM01000013.1	Prodigal:002006	CDS	74226	75809	.	+	0	ID=ONEILPJJ_00688;eC_number=1.1.99.3;inference=ab initio prediction:Prodigal:002006,similar to AA sequence:UniProtKB:O34215;locus_tag=ONEILPJJ_00688;product=Gluconate 2-dehydrogenase cytochrome c subunit
NZ_FOPM01000013.1	Prodigal:002006	CDS	75880	77130	.	-	0	ID=ONEILPJJ_00689;inference=ab initio prediction:Prodigal:002006;locus_tag=ONEILPJJ_00689;product=hypothetical protein
NZ_FOPM01000013.1	Prodigal:002006	CDS	77231	78091	.	-	0	ID=ONEILPJJ_00690;inference=ab initio prediction:Prodigal:002006;locus_tag=ONEILPJJ_00690;product=hypothetical protein
NZ_FOPM01000013.1	Prodigal:002006	CDS	78202	79962	.	-	0	ID=ONEILPJJ_00691;eC_number=1.2.5.1;Name=poxB;db_xref=COG:COG0028;gene=poxB;inference=ab initio prediction:Prodigal:002006,similar to AA sequence:UniProtKB:P07003;locus_tag=ONEILPJJ_00691;product=Pyruvate dehydrogenase [ubiquinone]
NZ_FOPM01000013.1	Aragorn:001002	tRNA	80150	80226	.	+	.	ID=ONEILPJJ_00692;inference=COORDINATES:profile:Aragorn:001002;locus_tag=ONEILPJJ_00692;product=tRNA-Arg(tct)
NZ_FOPM01000013.1	Prodigal:002006	CDS	80582	81634	.	+	0	ID=ONEILPJJ_00693;inference=ab initio prediction:Prodigal:002006;locus_tag=ONEILPJJ_00693;product=hypothetical protein
NZ_FOPM01000013.1	Prodigal:002006	CDS	81926	82504	.	-	0	ID=ONEILPJJ_00694;inference=ab initio prediction:Prodigal:002006;locus_tag=ONEILPJJ_00694;product=hypothetical protein
NZ_FOPM01000013.1	Prodigal:002006	CDS	82730	83296	.	+	0	ID=ONEILPJJ_00695;Name=sigK;db_xref=COG:COG1595;gene=sigK;inference=ab initio prediction:Prodigal:002006,similar to AA sequence:UniProtKB:P9WGH7;locus_tag=ONEILPJJ_00695;product=ECF RNA polymerase sigma factor SigK
NZ_FOPM01000013.1	Prodigal:002006	CDS	83293	84009	.	+	0	ID=ONEILPJJ_00696;inference=ab initio prediction:Prodigal:002006;locus_tag=ONEILPJJ_00696;product=hypothetical protein
NZ_FOPM01000013.1	Prodigal:002006	CDS	84048	84539	.	+	0	ID=ONEILPJJ_00697;inference=ab initio prediction:Prodigal:002006;locus_tag=ONEILPJJ_00697;product=hypothetical protein
NZ_FOPM01000013.1	Prodigal:002006	CDS	84554	85102	.	-	0	ID=ONEILPJJ_00698;inference=ab initio prediction:Prodigal:002006;locus_tag=ONEILPJJ_00698;product=hypothetical protein
NZ_FOPM01000013.1	Prodigal:002006	CDS	85131	85370	.	-	0	ID=ONEILPJJ_00699;inference=ab initio prediction:Prodigal:002006;locus_tag=ONEILPJJ_00699;product=hypothetical protein
NZ_FOPM01000013.1	Prodigal:002006	CDS	85421	86461	.	-	0	ID=ONEILPJJ_00700;inference=ab initio prediction:Prodigal:002006;locus_tag=ONEILPJJ_00700;product=hypothetical protein
NZ_FOPM01000013.1	Prodigal:002006	CDS	86533	87129	.	-	0	ID=ONEILPJJ_00701;Name=fdhB1;db_xref=COG:COG0437;gene=fdhB1;inference=ab initio prediction:Prodigal:002006,similar to AA sequence:UniProtKB:P27273;locus_tag=ONEILPJJ_00701;product=Formate dehydrogenase iron-sulfur subunit
NZ_FOPM01000013.1	Prodigal:002006	CDS	87146	90088	.	-	0	ID=ONEILPJJ_00702;eC_number=1.9.6.1;Name=napA;gene=napA;inference=ab initio prediction:Prodigal:002006,protein motif:HAMAP:MF_01630;locus_tag=ONEILPJJ_00702;product=Periplasmic nitrate reductase
NZ_FOPM01000013.1	Prodigal:002006	CDS	90096	90350	.	-	0	ID=ONEILPJJ_00703;inference=ab initio prediction:Prodigal:002006;locus_tag=ONEILPJJ_00703;product=hypothetical protein
NZ_FOPM01000013.1	Prodigal:002006	CDS	90422	91069	.	-	0	ID=ONEILPJJ_00704;Name=torD;gene=torD;inference=ab initio prediction:Prodigal:002006,similar to AA sequence:UniProtKB:O87949;locus_tag=ONEILPJJ_00704;product=Chaperone protein TorD
NZ_FOPM01000013.1	Prodigal:002006	CDS	91169	91840	.	-	0	ID=ONEILPJJ_00705;inference=ab initio prediction:Prodigal:002006;locus_tag=ONEILPJJ_00705;product=hypothetical protein
NZ_FOPM01000013.1	Prodigal:002006	CDS	91837	92355	.	-	0	ID=ONEILPJJ_00706;inference=ab initio prediction:Prodigal:002006;locus_tag=ONEILPJJ_00706;product=hypothetical protein
NZ_FOPM01000013.1	Prodigal:002006	CDS	92367	93377	.	-	0	ID=ONEILPJJ_00707;inference=ab initio prediction:Prodigal:002006;locus_tag=ONEILPJJ_00707;product=hypothetical protein
NZ_FOPM01000013.1	Prodigal:002006	CDS	93415	93972	.	-	0	ID=ONEILPJJ_00708;inference=ab initio prediction:Prodigal:002006;locus_tag=ONEILPJJ_00708;product=hypothetical protein
NZ_FOPM01000013.1	Prodigal:002006	CDS	93969	94718	.	-	0	ID=ONEILPJJ_00709;inference=ab initio prediction:Prodigal:002006;locus_tag=ONEILPJJ_00709;product=hypothetical protein
NZ_FOPM01000013.1	Prodigal:002006	CDS	94917	96899	.	+	0	ID=ONEILPJJ_00710;eC_number=7.-.-.-;Name=rsxB_1;gene=rsxB_1;inference=ab initio prediction:Prodigal:002006,protein motif:HAMAP:MF_00463;locus_tag=ONEILPJJ_00710;product=Ion-translocating oxidoreductase complex subunit B
NZ_FOPM01000013.1	Prodigal:002006	CDS	97025	97513	.	+	0	ID=ONEILPJJ_00711;inference=ab initio prediction:Prodigal:002006;locus_tag=ONEILPJJ_00711;product=hypothetical protein
NZ_FOPM01000013.1	Prodigal:002006	CDS	97519	98868	.	-	0	ID=ONEILPJJ_00712;inference=ab initio prediction:Prodigal:002006;locus_tag=ONEILPJJ_00712;product=hypothetical protein
NZ_FOPM01000013.1	Prodigal:002006	CDS	99046	100134	.	+	0	ID=ONEILPJJ_00713;inference=ab initio prediction:Prodigal:002006;locus_tag=ONEILPJJ_00713;product=hypothetical protein
NZ_FOPM01000013.1	Prodigal:002006	CDS	100113	102104	.	+	0	ID=ONEILPJJ_00714;inference=ab initio prediction:Prodigal:002006;locus_tag=ONEILPJJ_00714;product=hypothetical protein
NZ_FOPM01000013.1	Prodigal:002006	CDS	102101	102652	.	+	0	ID=ONEILPJJ_00715;Name=mobB;db_xref=COG:COG1763;gene=mobB;inference=ab initio prediction:Prodigal:002006,similar to AA sequence:UniProtKB:P32125;locus_tag=ONEILPJJ_00715;product=Molybdopterin-guanine dinucleotide biosynthesis adapter protein
NZ_FOPM01000013.1	Prodigal:002006	CDS	102636	103889	.	+	0	ID=ONEILPJJ_00716;eC_number=2.10.1.1;Name=moeA_1;db_xref=COG:COG0303;gene=moeA_1;inference=ab initio prediction:Prodigal:002006,similar to AA sequence:UniProtKB:P12281;locus_tag=ONEILPJJ_00716;product=Molybdopterin molybdenumtransferase
NZ_FOPM01000013.1	Prodigal:002006	CDS	103973	104668	.	+	0	ID=ONEILPJJ_00717;Name=tupB;db_xref=COG:COG4662;gene=tupB;inference=ab initio prediction:Prodigal:002006,similar to AA sequence:UniProtKB:Q0P886;locus_tag=ONEILPJJ_00717;product=Tungstate uptake system permease protein TupB
NZ_FOPM01000013.1	Prodigal:002006	CDS	104674	105381	.	+	0	ID=ONEILPJJ_00718;eC_number=7.3.2.1;Name=pstB2;db_xref=COG:COG1117;gene=pstB2;inference=ab initio prediction:Prodigal:002006,similar to AA sequence:UniProtKB:P9WQK9;locus_tag=ONEILPJJ_00718;product=Phosphate import ATP-binding protein PstB 2
NZ_FOPM01000013.1	Prodigal:002006	CDS	105354	106187	.	+	0	ID=ONEILPJJ_00719;Name=tupA;gene=tupA;inference=ab initio prediction:Prodigal:002006,similar to AA sequence:UniProtKB:Q93KD6;locus_tag=ONEILPJJ_00719;product=Tungstate-binding protein TupA
NZ_FOPM01000013.1	Prodigal:002006	CDS	106191	106427	.	-	0	ID=ONEILPJJ_00720;inference=ab initio prediction:Prodigal:002006;locus_tag=ONEILPJJ_00720;product=hypothetical protein
NZ_FOPM01000013.1	Prodigal:002006	CDS	106445	107098	.	-	0	ID=ONEILPJJ_00721;inference=ab initio prediction:Prodigal:002006;locus_tag=ONEILPJJ_00721;product=hypothetical protein
NZ_FOPM01000013.1	Prodigal:002006	CDS	107287	110193	.	+	0	ID=ONEILPJJ_00722;eC_number=7.1.1.-;Name=ndhB_1;gene=ndhB_1;inference=ab initio prediction:Prodigal:002006,protein motif:HAMAP:MF_00445;locus_tag=ONEILPJJ_00722;product=NAD(P)H-quinone oxidoreductase subunit 2%2C chloroplastic
NZ_FOPM01000013.1	Prodigal:002006	CDS	110199	110567	.	+	0	ID=ONEILPJJ_00723;Name=mnhC1;db_xref=COG:COG1006;gene=mnhC1;inference=ab initio prediction:Prodigal:002006,similar to AA sequence:UniProtKB:P60682;locus_tag=ONEILPJJ_00723;product=Na(+)/H(+) antiporter subunit C1
NZ_FOPM01000013.1	Prodigal:002006	CDS	110564	112129	.	+	0	ID=ONEILPJJ_00724;eC_number=7.1.1.-;Name=ndhB_2;gene=ndhB_2;inference=ab initio prediction:Prodigal:002006,protein motif:HAMAP:MF_00445;locus_tag=ONEILPJJ_00724;product=NAD(P)H-quinone oxidoreductase subunit 2%2C chloroplastic
NZ_FOPM01000013.1	Prodigal:002006	CDS	112126	112614	.	+	0	ID=ONEILPJJ_00725;Name=mrpE;db_xref=COG:COG1863;gene=mrpE;inference=ab initio prediction:Prodigal:002006,similar to AA sequence:UniProtKB:Q9RGZ1;locus_tag=ONEILPJJ_00725;product=Na(+)/H(+) antiporter subunit E
NZ_FOPM01000013.1	Prodigal:002006	CDS	112611	112895	.	+	0	ID=ONEILPJJ_00726;inference=ab initio prediction:Prodigal:002006;locus_tag=ONEILPJJ_00726;product=hypothetical protein
NZ_FOPM01000013.1	Prodigal:002006	CDS	112892	113233	.	+	0	ID=ONEILPJJ_00727;inference=ab initio prediction:Prodigal:002006;locus_tag=ONEILPJJ_00727;product=hypothetical protein
NZ_FOPM01000013.1	Prodigal:002006	CDS	113299	115281	.	-	0	ID=ONEILPJJ_00728;eC_number=4.4.1.16;Name=sufS_1;gene=sufS_1;inference=ab initio prediction:Prodigal:002006,protein motif:HAMAP:MF_01831;locus_tag=ONEILPJJ_00728;product=Cysteine desulfurase
NZ_FOPM01000013.1	Prodigal:002006	CDS	115325	116716	.	-	0	ID=ONEILPJJ_00729;inference=ab initio prediction:Prodigal:002006;locus_tag=ONEILPJJ_00729;product=hypothetical protein
NZ_FOPM01000013.1	Prodigal:002006	CDS	117034	117897	.	-	0	ID=ONEILPJJ_00730;eC_number=2.3.1.30;Name=cysE_2;db_xref=COG:COG1045;gene=cysE_2;inference=ab initio prediction:Prodigal:002006,similar to AA sequence:UniProtKB:P29847;locus_tag=ONEILPJJ_00730;product=Serine acetyltransferase
NZ_FOPM01000013.1	Prodigal:002006	CDS	117936	118127	.	-	0	ID=ONEILPJJ_00731;inference=ab initio prediction:Prodigal:002006;locus_tag=ONEILPJJ_00731;product=hypothetical protein
NZ_FOPM01000013.1	Aragorn:001002	tRNA	118847	118922	.	+	.	ID=ONEILPJJ_00732;inference=COORDINATES:profile:Aragorn:001002;locus_tag=ONEILPJJ_00732;product=tRNA-Met(cat)
NZ_FOPM01000013.1	Prodigal:002006	CDS	119172	119882	.	-	0	ID=ONEILPJJ_00733;inference=ab initio prediction:Prodigal:002006;locus_tag=ONEILPJJ_00733;product=hypothetical protein
NZ_FOPM01000013.1	Prodigal:002006	CDS	119906	120346	.	-	0	ID=ONEILPJJ_00734;inference=ab initio prediction:Prodigal:002006;locus_tag=ONEILPJJ_00734;product=hypothetical protein
NZ_FOPM01000013.1	Prodigal:002006	CDS	120563	120934	.	+	0	ID=ONEILPJJ_00735;inference=ab initio prediction:Prodigal:002006;locus_tag=ONEILPJJ_00735;product=hypothetical protein
NZ_FOPM01000013.1	Prodigal:002006	CDS	120937	121188	.	+	0	ID=ONEILPJJ_00736;inference=ab initio prediction:Prodigal:002006;locus_tag=ONEILPJJ_00736;product=hypothetical protein
NZ_FOPM01000013.1	Prodigal:002006	CDS	121487	121747	.	-	0	ID=ONEILPJJ_00737;inference=ab initio prediction:Prodigal:002006;locus_tag=ONEILPJJ_00737;product=hypothetical protein
NZ_FOPM01000013.1	Prodigal:002006	CDS	121744	122268	.	-	0	ID=ONEILPJJ_00738;inference=ab initio prediction:Prodigal:002006;locus_tag=ONEILPJJ_00738;product=hypothetical protein
NZ_FOPM01000013.1	Prodigal:002006	CDS	122265	122786	.	-	0	ID=ONEILPJJ_00739;inference=ab initio prediction:Prodigal:002006;locus_tag=ONEILPJJ_00739;product=hypothetical protein
NZ_FOPM01000034.1	Aragorn:001002	tRNA	392	474	.	+	.	ID=ONEILPJJ_00740;inference=COORDINATES:profile:Aragorn:001002;locus_tag=ONEILPJJ_00740;product=tRNA-Gly(acc)
NZ_FOPM01000034.1	Prodigal:002006	CDS	1644	1868	.	-	0	ID=ONEILPJJ_00741;inference=ab initio prediction:Prodigal:002006,similar to AA sequence:ISfinder:ISGdi9;locus_tag=ONEILPJJ_00741;product=IS481 family transposase ISGdi9
NZ_FOPM01000034.1	Prodigal:002006	CDS	2389	5148	.	+	0	ID=ONEILPJJ_00742;eC_number=1.17.4.1;Name=nrdA;db_xref=COG:COG0209;gene=nrdA;inference=ab initio prediction:Prodigal:002006,similar to AA sequence:UniProtKB:P00452;locus_tag=ONEILPJJ_00742;product=Ribonucleoside-diphosphate reductase 1 subunit alpha
NZ_FOPM01000034.1	Prodigal:002006	CDS	5216	6346	.	+	0	ID=ONEILPJJ_00743;eC_number=1.17.4.1;Name=nrdB;db_xref=COG:COG0208;gene=nrdB;inference=ab initio prediction:Prodigal:002006,similar to AA sequence:UniProtKB:O84835;locus_tag=ONEILPJJ_00743;product=Ribonucleoside-diphosphate reductase subunit beta
NZ_FOPM01000034.1	Prodigal:002006	CDS	6333	7103	.	+	0	ID=ONEILPJJ_00744;inference=ab initio prediction:Prodigal:002006;locus_tag=ONEILPJJ_00744;product=hypothetical protein
NZ_FOPM01000034.1	Prodigal:002006	CDS	7428	7688	.	-	0	ID=ONEILPJJ_00745;inference=ab initio prediction:Prodigal:002006;locus_tag=ONEILPJJ_00745;product=hypothetical protein
NZ_FOPM01000034.1	Prodigal:002006	CDS	7685	7948	.	-	0	ID=ONEILPJJ_00746;inference=ab initio prediction:Prodigal:002006;locus_tag=ONEILPJJ_00746;product=hypothetical protein
NZ_FOPM01000034.1	Prodigal:002006	CDS	8015	9325	.	-	0	ID=ONEILPJJ_00747;eC_number=4.1.3.1;Name=icl;db_xref=COG:COG2224;gene=icl;inference=ab initio prediction:Prodigal:002006,similar to AA sequence:UniProtKB:P9WKK7;locus_tag=ONEILPJJ_00747;product=Isocitrate lyase
NZ_FOPM01000034.1	Prodigal:002006	CDS	9471	10877	.	+	0	ID=ONEILPJJ_00748;Name=ramB;db_xref=COG:COG1396;gene=ramB;inference=ab initio prediction:Prodigal:002006,similar to AA sequence:UniProtKB:P9WMI1;locus_tag=ONEILPJJ_00748;product=HTH-type transcriptional regulator RamB
NZ_FOPM01000034.1	Prodigal:002006	CDS	11561	12202	.	-	0	ID=ONEILPJJ_00749;eC_number=5.4.2.11;Name=gpmA_2;db_xref=COG:COG0588;gene=gpmA_2;inference=ab initio prediction:Prodigal:002006,similar to AA sequence:UniProtKB:P62707;locus_tag=ONEILPJJ_00749;product=2%2C3-bisphosphoglycerate-dependent phosphoglycerate mutase
NZ_FOPM01000034.1	Prodigal:002006	CDS	12293	13165	.	-	0	ID=ONEILPJJ_00750;eC_number=2.3.3.5;Name=prpC;db_xref=COG:COG0372;gene=prpC;inference=ab initio prediction:Prodigal:002006,similar to AA sequence:UniProtKB:Q937N9;locus_tag=ONEILPJJ_00750;product=2-methylcitrate synthase
NZ_FOPM01000034.1	Prodigal:002006	CDS	13192	14130	.	-	0	ID=ONEILPJJ_00751;inference=ab initio prediction:Prodigal:002006,similar to AA sequence:ISfinder:ISMdi8;locus_tag=ONEILPJJ_00751;product=IS481 family transposase ISMdi8
NZ_FOPM01000034.1	Prodigal:002006	CDS	14232	14360	.	+	0	ID=ONEILPJJ_00752;inference=ab initio prediction:Prodigal:002006;locus_tag=ONEILPJJ_00752;product=hypothetical protein
NZ_FOPM01000034.1	Prodigal:002006	CDS	14767	16458	.	+	0	ID=ONEILPJJ_00753;inference=ab initio prediction:Prodigal:002006;locus_tag=ONEILPJJ_00753;product=hypothetical protein
NZ_FOPM01000034.1	Prodigal:002006	CDS	16458	17348	.	+	0	ID=ONEILPJJ_00754;inference=ab initio prediction:Prodigal:002006;locus_tag=ONEILPJJ_00754;product=hypothetical protein
NZ_FOPM01000034.1	Prodigal:002006	CDS	17345	18661	.	+	0	ID=ONEILPJJ_00755;inference=ab initio prediction:Prodigal:002006;locus_tag=ONEILPJJ_00755;product=hypothetical protein
NZ_FOPM01000034.1	Prodigal:002006	CDS	18661	21765	.	+	0	ID=ONEILPJJ_00756;inference=ab initio prediction:Prodigal:002006;locus_tag=ONEILPJJ_00756;product=hypothetical protein
NZ_FOPM01000034.1	Prodigal:002006	CDS	21812	22393	.	-	0	ID=ONEILPJJ_00757;inference=ab initio prediction:Prodigal:002006,similar to AA sequence:ISfinder:ISMex21;locus_tag=ONEILPJJ_00757;product=IS630 family transposase ISMex21
NZ_FOPM01000034.1	Prodigal:002006	CDS	22390	22782	.	-	0	ID=ONEILPJJ_00758;inference=ab initio prediction:Prodigal:002006,similar to AA sequence:ISfinder:ISMex21;locus_tag=ONEILPJJ_00758;product=IS630 family transposase ISMex21
NZ_FOPM01000034.1	Prodigal:002006	CDS	23039	23851	.	+	0	ID=ONEILPJJ_00759;db_xref=COG:COG3039;inference=ab initio prediction:Prodigal:002006,similar to AA sequence:ISfinder:ISMex40;locus_tag=ONEILPJJ_00759;product=IS5 family transposase ISMex40
NZ_FOPM01000034.1	Prodigal:002006	CDS	23848	24060	.	+	0	ID=ONEILPJJ_00760;inference=ab initio prediction:Prodigal:002006,similar to AA sequence:ISfinder:ISMex1;locus_tag=ONEILPJJ_00760;product=IS3 family transposase ISMex1
NZ_FOPM01000034.1	Prodigal:002006	CDS	24496	24930	.	+	0	ID=ONEILPJJ_00761;inference=ab initio prediction:Prodigal:002006,similar to AA sequence:ISfinder:ISMex1;locus_tag=ONEILPJJ_00761;product=IS3 family transposase ISMex1
NZ_FOPM01000034.1	Prodigal:002006	CDS	25368	29222	.	+	0	ID=ONEILPJJ_00762;eC_number=2.4.1.250;Name=mshA_3;gene=mshA_3;inference=ab initio prediction:Prodigal:002006,protein motif:HAMAP:MF_01695;locus_tag=ONEILPJJ_00762;product=D-inositol-3-phosphate glycosyltransferase
NZ_FOPM01000034.1	Prodigal:002006	CDS	29249	31096	.	+	0	ID=ONEILPJJ_00763;eC_number=6.3.5.4;Name=asnB_1;db_xref=COG:COG0367;gene=asnB_1;inference=ab initio prediction:Prodigal:002006,similar to AA sequence:UniProtKB:P54420;locus_tag=ONEILPJJ_00763;product=Asparagine synthetase [glutamine-hydrolyzing] 1
NZ_FOPM01000034.1	Prodigal:002006	CDS	31113	32024	.	+	0	ID=ONEILPJJ_00764;eC_number=2.1.1.222;Name=COQ3_1;gene=COQ3_1;inference=ab initio prediction:Prodigal:002006,protein motif:HAMAP:MF_00472;locus_tag=ONEILPJJ_00764;product=Ubiquinone biosynthesis O-methyltransferase%2C mitochondrial
NZ_FOPM01000034.1	Prodigal:002006	CDS	32205	33191	.	+	0	ID=ONEILPJJ_00765;eC_number=5.1.3.7;Name=wbgU;gene=wbgU;inference=ab initio prediction:Prodigal:002006,similar to AA sequence:UniProtKB:Q7BJX9;locus_tag=ONEILPJJ_00765;product=UDP-N-acetylglucosamine 4-epimerase
NZ_FOPM01000034.1	Prodigal:002006	CDS	33369	34130	.	+	0	ID=ONEILPJJ_00766;inference=ab initio prediction:Prodigal:002006;locus_tag=ONEILPJJ_00766;product=hypothetical protein
NZ_FOPM01000034.1	Prodigal:002006	CDS	34147	34293	.	-	0	ID=ONEILPJJ_00767;inference=ab initio prediction:Prodigal:002006;locus_tag=ONEILPJJ_00767;product=hypothetical protein
NZ_FOPM01000034.1	Prodigal:002006	CDS	34471	34791	.	-	0	ID=ONEILPJJ_00768;db_xref=COG:COG3039;inference=ab initio prediction:Prodigal:002006,similar to AA sequence:ISfinder:ISMra2;locus_tag=ONEILPJJ_00768;product=IS5 family transposase ISMra2
NZ_FOPM01000034.1	Prodigal:002006	CDS	34943	35335	.	-	0	ID=ONEILPJJ_00769;db_xref=COG:COG3039;inference=ab initio prediction:Prodigal:002006,similar to AA sequence:ISfinder:ISMra2;locus_tag=ONEILPJJ_00769;product=IS5 family transposase ISMra2
NZ_FOPM01000014.1	Prodigal:002006	CDS	34	393	.	+	0	ID=ONEILPJJ_00770;inference=ab initio prediction:Prodigal:002006;locus_tag=ONEILPJJ_00770;product=hypothetical protein
NZ_FOPM01000014.1	Prodigal:002006	CDS	513	2702	.	+	0	ID=ONEILPJJ_00771;inference=ab initio prediction:Prodigal:002006;locus_tag=ONEILPJJ_00771;product=hypothetical protein
NZ_FOPM01000014.1	Prodigal:002006	CDS	3033	4964	.	+	0	ID=ONEILPJJ_00772;inference=ab initio prediction:Prodigal:002006;locus_tag=ONEILPJJ_00772;product=hypothetical protein
NZ_FOPM01000014.1	Prodigal:002006	CDS	5202	5675	.	+	0	ID=ONEILPJJ_00773;Name=cheW_1;db_xref=COG:COG0835;gene=cheW_1;inference=ab initio prediction:Prodigal:002006,similar to AA sequence:UniProtKB:P0A964;locus_tag=ONEILPJJ_00773;product=Chemotaxis protein CheW
NZ_FOPM01000014.1	Prodigal:002006	CDS	5682	6521	.	+	0	ID=ONEILPJJ_00774;eC_number=2.1.1.80;Name=cheR;gene=cheR;inference=ab initio prediction:Prodigal:002006,similar to AA sequence:UniProtKB:P07801;locus_tag=ONEILPJJ_00774;product=Chemotaxis protein methyltransferase
NZ_FOPM01000014.1	Prodigal:002006	CDS	6535	7638	.	+	0	ID=ONEILPJJ_00775;eC_number=3.1.1.61;Name=cheB3;db_xref=COG:COG2201;gene=cheB3;inference=ab initio prediction:Prodigal:002006,similar to AA sequence:UniProtKB:O33558;locus_tag=ONEILPJJ_00775;product=Protein-glutamate methylesterase/protein-glutamine glutaminase of group 3 operon
NZ_FOPM01000014.1	Prodigal:002006	CDS	7776	8075	.	+	0	ID=ONEILPJJ_00776;inference=ab initio prediction:Prodigal:002006;locus_tag=ONEILPJJ_00776;product=hypothetical protein
NZ_FOPM01000014.1	Prodigal:002006	CDS	8097	8279	.	+	0	ID=ONEILPJJ_00777;inference=ab initio prediction:Prodigal:002006;locus_tag=ONEILPJJ_00777;product=hypothetical protein
NZ_FOPM01000014.1	Prodigal:002006	CDS	8329	11259	.	-	0	ID=ONEILPJJ_00778;inference=ab initio prediction:Prodigal:002006;locus_tag=ONEILPJJ_00778;product=hypothetical protein
NZ_FOPM01000014.1	Prodigal:002006	CDS	11787	13046	.	+	0	ID=ONEILPJJ_00779;eC_number=1.14.13.239;inference=ab initio prediction:Prodigal:002006,protein motif:HAMAP:MF_02097;locus_tag=ONEILPJJ_00779;product=Carnitine monooxygenase oxygenase subunit
NZ_FOPM01000014.1	Prodigal:002006	CDS	13049	14182	.	+	0	ID=ONEILPJJ_00780;eC_number=1.14.15.30;Name=kshB;gene=kshB;inference=ab initio prediction:Prodigal:002006,similar to AA sequence:UniProtKB:B6V6V6;locus_tag=ONEILPJJ_00780;product=3-ketosteroid-9-alpha-monooxygenase%2C ferredoxin reductase component
NZ_FOPM01000014.1	Prodigal:002006	CDS	14260	16302	.	+	0	ID=ONEILPJJ_00781;eC_number=1.-.-.-;Name=stcD;gene=stcD;inference=ab initio prediction:Prodigal:002006,similar to AA sequence:UniProtKB:O87278;locus_tag=ONEILPJJ_00781;product=putative N-methylproline demethylase
NZ_FOPM01000014.1	Prodigal:002006	CDS	16363	18264	.	+	0	ID=ONEILPJJ_00782;eC_number=1.-.-.-;Name=fadF;db_xref=COG:COG0247;gene=fadF;inference=ab initio prediction:Prodigal:002006,similar to AA sequence:UniProtKB:P45866;locus_tag=ONEILPJJ_00782;product=putative iron-sulfur-binding oxidoreductase FadF
NZ_FOPM01000014.1	Prodigal:002006	CDS	18261	19493	.	+	0	ID=ONEILPJJ_00783;Name=fixB;gene=fixB;inference=ab initio prediction:Prodigal:002006,protein motif:HAMAP:MF_01056;locus_tag=ONEILPJJ_00783;product=Protein FixB
NZ_FOPM01000014.1	Prodigal:002006	CDS	19490	20281	.	+	0	ID=ONEILPJJ_00784;inference=ab initio prediction:Prodigal:002006;locus_tag=ONEILPJJ_00784;product=hypothetical protein
NZ_FOPM01000014.1	Prodigal:002006	CDS	20291	20800	.	+	0	ID=ONEILPJJ_00785;Name=proX;db_xref=COG:COG3760;gene=proX;inference=ab initio prediction:Prodigal:002006,similar to AA sequence:UniProtKB:Q9L4Q7;locus_tag=ONEILPJJ_00785;product=Prolyl-tRNA editing protein ProX
NZ_FOPM01000014.1	Prodigal:002006	CDS	20900	21238	.	-	0	ID=ONEILPJJ_00786;inference=ab initio prediction:Prodigal:002006;locus_tag=ONEILPJJ_00786;product=hypothetical protein
NZ_FOPM01000014.1	Prodigal:002006	CDS	21848	23200	.	-	0	ID=ONEILPJJ_00787;eC_number=4.3.1.17;Name=sdaA;db_xref=COG:COG1760;gene=sdaA;inference=ab initio prediction:Prodigal:002006,similar to AA sequence:UniProtKB:P9WGT5;locus_tag=ONEILPJJ_00787;product=L-serine dehydratase
NZ_FOPM01000014.1	Prodigal:002006	CDS	23200	23787	.	-	0	ID=ONEILPJJ_00788;inference=ab initio prediction:Prodigal:002006;locus_tag=ONEILPJJ_00788;product=hypothetical protein
NZ_FOPM01000014.1	Prodigal:002006	CDS	23780	26767	.	-	0	ID=ONEILPJJ_00789;eC_number=1.5.3.1;Name=soxA_1;gene=soxA_1;inference=ab initio prediction:Prodigal:002006,similar to AA sequence:UniProtKB:Q46337;locus_tag=ONEILPJJ_00789;product=Sarcosine oxidase subunit alpha
NZ_FOPM01000014.1	Prodigal:002006	CDS	26767	27099	.	-	0	ID=ONEILPJJ_00790;inference=ab initio prediction:Prodigal:002006;locus_tag=ONEILPJJ_00790;product=hypothetical protein
NZ_FOPM01000014.1	Prodigal:002006	CDS	27210	28463	.	-	0	ID=ONEILPJJ_00791;eC_number=1.5.3.1;Name=soxB;gene=soxB;inference=ab initio prediction:Prodigal:002006,similar to AA sequence:UniProtKB:P40875;locus_tag=ONEILPJJ_00791;product=Sarcosine oxidase subunit beta
NZ_FOPM01000014.1	Prodigal:002006	CDS	28761	29777	.	+	0	ID=ONEILPJJ_00792;Name=cdhR_1;db_xref=COG:COG4977;gene=cdhR_1;inference=ab initio prediction:Prodigal:002006,similar to AA sequence:UniProtKB:Q9HTH5;locus_tag=ONEILPJJ_00792;product=HTH-type transcriptional regulator CdhR
NZ_FOPM01000014.1	Prodigal:002006	CDS	29791	31833	.	-	0	ID=ONEILPJJ_00793;inference=ab initio prediction:Prodigal:002006;locus_tag=ONEILPJJ_00793;product=hypothetical protein
NZ_FOPM01000014.1	Prodigal:002006	CDS	32194	33513	.	-	0	ID=ONEILPJJ_00794;inference=ab initio prediction:Prodigal:002006;locus_tag=ONEILPJJ_00794;product=hypothetical protein
NZ_FOPM01000014.1	Prodigal:002006	CDS	33791	34627	.	-	0	ID=ONEILPJJ_00795;inference=ab initio prediction:Prodigal:002006;locus_tag=ONEILPJJ_00795;product=hypothetical protein
NZ_FOPM01000014.1	Prodigal:002006	CDS	34787	35506	.	-	0	ID=ONEILPJJ_00796;Name=gbuB;gene=gbuB;inference=ab initio prediction:Prodigal:002006,similar to AA sequence:UniProtKB:Q9RR45;locus_tag=ONEILPJJ_00796;product=Glycine betaine/carnitine transport permease protein GbuB
NZ_FOPM01000014.1	Prodigal:002006	CDS	35548	36864	.	-	0	ID=ONEILPJJ_00797;eC_number=7.6.2.9;Name=opuAA;db_xref=COG:COG4175;gene=opuAA;inference=ab initio prediction:Prodigal:002006,similar to AA sequence:UniProtKB:P46920;locus_tag=ONEILPJJ_00797;product=Glycine betaine transport ATP-binding protein OpuAA
NZ_FOPM01000014.1	Prodigal:002006	CDS	37215	38015	.	-	0	ID=ONEILPJJ_00798;Name=moeZ;db_xref=COG:COG0476;gene=moeZ;inference=ab initio prediction:Prodigal:002006,similar to AA sequence:UniProtKB:P9WMN7;locus_tag=ONEILPJJ_00798;product=putative adenylyltransferase/sulfurtransferase MoeZ
NZ_FOPM01000014.1	Prodigal:002006	CDS	38132	39328	.	+	0	ID=ONEILPJJ_00799;eC_number=3.5.1.18;Name=dapE_1;db_xref=COG:COG0624;gene=dapE_1;inference=ab initio prediction:Prodigal:002006,similar to AA sequence:UniProtKB:P0AED7;locus_tag=ONEILPJJ_00799;product=Succinyl-diaminopimelate desuccinylase
NZ_FOPM01000014.1	Prodigal:002006	CDS	39289	40773	.	-	0	ID=ONEILPJJ_00800;inference=ab initio prediction:Prodigal:002006;locus_tag=ONEILPJJ_00800;product=hypothetical protein
NZ_FOPM01000014.1	Prodigal:002006	CDS	40853	41629	.	-	0	ID=ONEILPJJ_00801;eC_number=5.4.99.12;Name=truA;db_xref=COG:COG0101;gene=truA;inference=ab initio prediction:Prodigal:002006,similar to AA sequence:UniProtKB:P07649;locus_tag=ONEILPJJ_00801;product=tRNA pseudouridine synthase A
NZ_FOPM01000014.1	Prodigal:002006	CDS	41629	42561	.	-	0	ID=ONEILPJJ_00802;eC_number=2.1.2.9;Name=fmt_1;db_xref=COG:COG0223;gene=fmt_1;inference=ab initio prediction:Prodigal:002006,similar to AA sequence:UniProtKB:O85732;locus_tag=ONEILPJJ_00802;product=Methionyl-tRNA formyltransferase
NZ_FOPM01000014.1	Prodigal:002006	CDS	42584	43099	.	-	0	ID=ONEILPJJ_00803;eC_number=3.5.1.88;Name=def1;gene=def1;inference=ab initio prediction:Prodigal:002006,similar to AA sequence:UniProtKB:A0A0H3KB98;locus_tag=ONEILPJJ_00803;product=Peptide deformylase 1
NZ_FOPM01000014.1	Prodigal:002006	CDS	43210	43815	.	-	0	ID=ONEILPJJ_00804;Name=recR;db_xref=COG:COG0353;gene=recR;inference=ab initio prediction:Prodigal:002006,similar to AA sequence:UniProtKB:Q8RDI4;locus_tag=ONEILPJJ_00804;product=Recombination protein RecR
NZ_FOPM01000014.1	Prodigal:002006	CDS	44144	45763	.	+	0	ID=ONEILPJJ_00805;eC_number=4.1.1.49;Name=pckA;db_xref=COG:COG1866;gene=pckA;inference=ab initio prediction:Prodigal:002006,similar to AA sequence:UniProtKB:Q9ZNH4;locus_tag=ONEILPJJ_00805;product=Phosphoenolpyruvate carboxykinase (ATP)
NZ_FOPM01000014.1	Prodigal:002006	CDS	45803	46123	.	-	0	ID=ONEILPJJ_00806;db_xref=COG:COG0718;inference=ab initio prediction:Prodigal:002006,similar to AA sequence:UniProtKB:P44711;locus_tag=ONEILPJJ_00806;product=Nucleoid-associated protein
NZ_FOPM01000014.1	Prodigal:002006	CDS	46184	48061	.	-	0	ID=ONEILPJJ_00807;eC_number=3.6.4.12;Name=ruvB_1;gene=ruvB_1;inference=ab initio prediction:Prodigal:002006,protein motif:HAMAP:MF_00016;locus_tag=ONEILPJJ_00807;product=Holliday junction ATP-dependent DNA helicase RuvB
NZ_FOPM01000014.1	Prodigal:002006	CDS	48303	48761	.	+	0	ID=ONEILPJJ_00808;inference=ab initio prediction:Prodigal:002006;locus_tag=ONEILPJJ_00808;product=hypothetical protein
NZ_FOPM01000014.1	Prodigal:002006	CDS	48778	49041	.	-	0	ID=ONEILPJJ_00809;inference=ab initio prediction:Prodigal:002006;locus_tag=ONEILPJJ_00809;product=hypothetical protein
NZ_FOPM01000014.1	Prodigal:002006	CDS	49194	50729	.	+	0	ID=ONEILPJJ_00810;Name=comM;db_xref=COG:COG0606;gene=comM;inference=ab initio prediction:Prodigal:002006,similar to AA sequence:UniProtKB:P45049;locus_tag=ONEILPJJ_00810;product=Competence protein ComM
NZ_FOPM01000014.1	Prodigal:002006	CDS	50743	51060	.	-	0	ID=ONEILPJJ_00811;inference=ab initio prediction:Prodigal:002006;locus_tag=ONEILPJJ_00811;product=hypothetical protein
NZ_FOPM01000014.1	Prodigal:002006	CDS	51147	52130	.	+	0	ID=ONEILPJJ_00812;inference=ab initio prediction:Prodigal:002006;locus_tag=ONEILPJJ_00812;product=hypothetical protein
NZ_FOPM01000014.1	Prodigal:002006	CDS	52099	53532	.	-	0	ID=ONEILPJJ_00813;Name=algA;db_xref=COG:COG0662;gene=algA;inference=ab initio prediction:Prodigal:002006,similar to AA sequence:UniProtKB:P07874;locus_tag=ONEILPJJ_00813;product=Alginate biosynthesis protein AlgA
NZ_FOPM01000014.1	Prodigal:002006	CDS	53589	55751	.	-	0	ID=ONEILPJJ_00814;eC_number=5.4.99.2;Name=mutB;db_xref=COG:COG1884;gene=mutB;inference=ab initio prediction:Prodigal:002006,similar to AA sequence:UniProtKB:P9WJK5;locus_tag=ONEILPJJ_00814;product=putative methylmalonyl-CoA mutase large subunit
NZ_FOPM01000014.1	Prodigal:002006	CDS	55916	56824	.	-	0	ID=ONEILPJJ_00815;inference=ab initio prediction:Prodigal:002006;locus_tag=ONEILPJJ_00815;product=hypothetical protein
NZ_FOPM01000014.1	Prodigal:002006	CDS	57046	57402	.	+	0	ID=ONEILPJJ_00816;Name=cpdR_1;gene=cpdR_1;inference=ab initio prediction:Prodigal:002006,similar to AA sequence:UniProtKB:Q2YIF7;locus_tag=ONEILPJJ_00816;product=Response regulator receiver protein CpdR
NZ_FOPM01000014.1	Prodigal:002006	CDS	57499	57759	.	+	0	ID=ONEILPJJ_00817;Name=grxC;db_xref=COG:COG0695;gene=grxC;inference=ab initio prediction:Prodigal:002006,similar to AA sequence:UniProtKB:P0AC62;locus_tag=ONEILPJJ_00817;product=Glutaredoxin 3
NZ_FOPM01000014.1	Prodigal:002006	CDS	57756	58604	.	+	0	ID=ONEILPJJ_00818;eC_number=3.5.1.128;Name=nit1;gene=nit1;inference=ab initio prediction:Prodigal:002006,similar to AA sequence:UniProtKB:P0DP68;locus_tag=ONEILPJJ_00818;product=Deaminated glutathione amidase
NZ_FOPM01000014.1	Prodigal:002006	CDS	58624	59115	.	+	0	ID=ONEILPJJ_00819;inference=ab initio prediction:Prodigal:002006;locus_tag=ONEILPJJ_00819;product=hypothetical protein
NZ_FOPM01000014.1	Prodigal:002006	CDS	59119	59607	.	-	0	ID=ONEILPJJ_00820;Name=dsbB;gene=dsbB;inference=ab initio prediction:Prodigal:002006,protein motif:HAMAP:MF_00286;locus_tag=ONEILPJJ_00820;product=Disulfide bond formation protein B
NZ_FOPM01000014.1	Prodigal:002006	CDS	59608	60189	.	-	0	ID=ONEILPJJ_00821;inference=ab initio prediction:Prodigal:002006;locus_tag=ONEILPJJ_00821;product=hypothetical protein
NZ_FOPM01000014.1	Prodigal:002006	CDS	60921	71147	.	+	0	ID=ONEILPJJ_00822;inference=ab initio prediction:Prodigal:002006;locus_tag=ONEILPJJ_00822;product=hypothetical protein
NZ_FOPM01000014.1	Prodigal:002006	CDS	71227	71862	.	+	0	ID=ONEILPJJ_00823;inference=ab initio prediction:Prodigal:002006;locus_tag=ONEILPJJ_00823;product=hypothetical protein
NZ_FOPM01000014.1	Prodigal:002006	CDS	71943	72749	.	+	0	ID=ONEILPJJ_00824;inference=ab initio prediction:Prodigal:002006;locus_tag=ONEILPJJ_00824;product=hypothetical protein
NZ_FOPM01000014.1	Aragorn:001002	tRNA	72916	73000	.	-	.	ID=ONEILPJJ_00825;inference=COORDINATES:profile:Aragorn:001002;locus_tag=ONEILPJJ_00825;product=tRNA-Leu(caa)
NZ_FOPM01000014.1	Prodigal:002006	CDS	73257	73763	.	-	0	ID=ONEILPJJ_00826;inference=ab initio prediction:Prodigal:002006;locus_tag=ONEILPJJ_00826;product=hypothetical protein
NZ_FOPM01000014.1	Prodigal:002006	CDS	73789	74115	.	-	0	ID=ONEILPJJ_00827;inference=ab initio prediction:Prodigal:002006;locus_tag=ONEILPJJ_00827;product=hypothetical protein
NZ_FOPM01000014.1	Prodigal:002006	CDS	74112	74792	.	-	0	ID=ONEILPJJ_00828;inference=ab initio prediction:Prodigal:002006;locus_tag=ONEILPJJ_00828;product=hypothetical protein
NZ_FOPM01000014.1	Prodigal:002006	CDS	75965	76627	.	+	0	ID=ONEILPJJ_00829;inference=ab initio prediction:Prodigal:002006;locus_tag=ONEILPJJ_00829;product=hypothetical protein
NZ_FOPM01000014.1	Prodigal:002006	CDS	76647	79589	.	+	0	ID=ONEILPJJ_00830;inference=ab initio prediction:Prodigal:002006;locus_tag=ONEILPJJ_00830;product=hypothetical protein
NZ_FOPM01000014.1	Prodigal:002006	CDS	79667	80338	.	+	0	ID=ONEILPJJ_00831;inference=ab initio prediction:Prodigal:002006;locus_tag=ONEILPJJ_00831;product=hypothetical protein
NZ_FOPM01000014.1	Prodigal:002006	CDS	80883	81272	.	-	0	ID=ONEILPJJ_00832;inference=ab initio prediction:Prodigal:002006;locus_tag=ONEILPJJ_00832;product=hypothetical protein
NZ_FOPM01000014.1	Prodigal:002006	CDS	81752	82441	.	+	0	ID=ONEILPJJ_00833;Name=rspR_1;db_xref=COG:COG1802;gene=rspR_1;inference=ab initio prediction:Prodigal:002006,similar to AA sequence:UniProtKB:P0ACM2;locus_tag=ONEILPJJ_00833;product=HTH-type transcriptional repressor RspR
NZ_FOPM01000014.1	Prodigal:002006	CDS	82458	82871	.	-	0	ID=ONEILPJJ_00834;inference=ab initio prediction:Prodigal:002006;locus_tag=ONEILPJJ_00834;product=hypothetical protein
NZ_FOPM01000014.1	Prodigal:002006	CDS	83085	84275	.	+	0	ID=ONEILPJJ_00835;db_xref=COG:COG0683;inference=ab initio prediction:Prodigal:002006,similar to AA sequence:UniProtKB:Q8YEE8;locus_tag=ONEILPJJ_00835;product=Leu/Ile/Val-binding protein 
NZ_FOPM01000014.1	Prodigal:002006	CDS	84301	85170	.	+	0	ID=ONEILPJJ_00836;Name=livH_1;db_xref=COG:COG0559;gene=livH_1;inference=ab initio prediction:Prodigal:002006,similar to AA sequence:UniProtKB:P0AEX7;locus_tag=ONEILPJJ_00836;product=High-affinity branched-chain amino acid transport system permease protein LivH
NZ_FOPM01000014.1	Prodigal:002006	CDS	85173	87644	.	+	0	ID=ONEILPJJ_00837;eC_number=7.6.2.8;Name=btuD_3;gene=btuD_3;inference=ab initio prediction:Prodigal:002006,protein motif:HAMAP:MF_01005;locus_tag=ONEILPJJ_00837;product=Vitamin B12 import ATP-binding protein BtuD
NZ_FOPM01000014.1	Prodigal:002006	CDS	87789	88724	.	+	0	ID=ONEILPJJ_00838;inference=ab initio prediction:Prodigal:002006;locus_tag=ONEILPJJ_00838;product=hypothetical protein
NZ_FOPM01000014.1	Prodigal:002006	CDS	88773	90377	.	+	0	ID=ONEILPJJ_00839;eC_number=2.3.2.2;Name=ywrD_1;db_xref=COG:COG0405;gene=ywrD_1;inference=ab initio prediction:Prodigal:002006,similar to AA sequence:UniProtKB:O05218;locus_tag=ONEILPJJ_00839;product=Glutathione hydrolase-like YwrD proenzyme
NZ_FOPM01000014.1	Prodigal:002006	CDS	90555	91100	.	-	0	ID=ONEILPJJ_00840;eC_number=2.4.2.7;Name=apt;db_xref=COG:COG0503;gene=apt;inference=ab initio prediction:Prodigal:002006,similar to AA sequence:UniProtKB:P69503;locus_tag=ONEILPJJ_00840;product=Adenine phosphoribosyltransferase
NZ_FOPM01000014.1	Prodigal:002006	CDS	91140	91934	.	-	0	ID=ONEILPJJ_00841;eC_number=3.1.3.25;Name=suhB;db_xref=COG:COG0483;gene=suhB;inference=ab initio prediction:Prodigal:002006,similar to AA sequence:UniProtKB:P0ADG4;locus_tag=ONEILPJJ_00841;product=Inositol-1-monophosphatase
NZ_FOPM01000014.1	Prodigal:002006	CDS	92080	93135	.	-	0	ID=ONEILPJJ_00842;inference=ab initio prediction:Prodigal:002006;locus_tag=ONEILPJJ_00842;product=hypothetical protein
NZ_FOPM01000014.1	Prodigal:002006	CDS	93132	93791	.	-	0	ID=ONEILPJJ_00843;eC_number=2.5.1.3;Name=thiE_1;gene=thiE_1;inference=ab initio prediction:Prodigal:002006,protein motif:HAMAP:MF_00097;locus_tag=ONEILPJJ_00843;product=Thiamine-phosphate synthase
NZ_FOPM01000014.1	Prodigal:002006	CDS	93818	94891	.	-	0	ID=ONEILPJJ_00844;eC_number=4.1.2.13;Name=fda;db_xref=COG:COG0191;gene=fda;inference=ab initio prediction:Prodigal:002006,similar to AA sequence:UniProtKB:Q8YNK2;locus_tag=ONEILPJJ_00844;product=Fructose-bisphosphate aldolase
NZ_FOPM01000014.1	Prodigal:002006	CDS	94978	96180	.	-	0	ID=ONEILPJJ_00845;eC_number=2.7.2.3;Name=pgk;db_xref=COG:COG0126;gene=pgk;inference=ab initio prediction:Prodigal:002006,similar to AA sequence:UniProtKB:Q81X75;locus_tag=ONEILPJJ_00845;product=Phosphoglycerate kinase
NZ_FOPM01000014.1	Prodigal:002006	CDS	96225	96656	.	-	0	ID=ONEILPJJ_00846;inference=ab initio prediction:Prodigal:002006;locus_tag=ONEILPJJ_00846;product=hypothetical protein
NZ_FOPM01000014.1	Prodigal:002006	CDS	96708	97715	.	-	0	ID=ONEILPJJ_00847;eC_number=1.2.1.12;Name=gap1;db_xref=COG:COG0057;gene=gap1;inference=ab initio prediction:Prodigal:002006,similar to AA sequence:UniProtKB:Q4MQ58;locus_tag=ONEILPJJ_00847;product=Glyceraldehyde-3-phosphate dehydrogenase 1
NZ_FOPM01000014.1	Prodigal:002006	CDS	98133	98414	.	+	0	ID=ONEILPJJ_00848;inference=ab initio prediction:Prodigal:002006;locus_tag=ONEILPJJ_00848;product=hypothetical protein
NZ_FOPM01000014.1	Prodigal:002006	CDS	98445	98804	.	+	0	ID=ONEILPJJ_00849;inference=ab initio prediction:Prodigal:002006;locus_tag=ONEILPJJ_00849;product=hypothetical protein
NZ_FOPM01000014.1	Prodigal:002006	CDS	99002	99592	.	+	0	ID=ONEILPJJ_00850;eC_number=6.3.3.2;Name=ygfA;db_xref=COG:COG0212;gene=ygfA;inference=ab initio prediction:Prodigal:002006,similar to AA sequence:UniProtKB:P0AC28;locus_tag=ONEILPJJ_00850;product=5-formyltetrahydrofolate cyclo-ligase
NZ_FOPM01000014.1	Prodigal:002006	CDS	99603	100424	.	+	0	ID=ONEILPJJ_00851;eC_number=3.1.4.16;Name=ymdB;db_xref=COG:COG1692;gene=ymdB;inference=ab initio prediction:Prodigal:002006,similar to AA sequence:UniProtKB:O31775;locus_tag=ONEILPJJ_00851;product=2'%2C3'-cyclic-nucleotide 2'-phosphodiesterase
NZ_FOPM01000014.1	Prodigal:002006	CDS	100547	101506	.	+	0	ID=ONEILPJJ_00852;inference=ab initio prediction:Prodigal:002006;locus_tag=ONEILPJJ_00852;product=hypothetical protein
NZ_FOPM01000014.1	Prodigal:002006	CDS	101508	102521	.	+	0	ID=ONEILPJJ_00853;Name=ompA;gene=ompA;inference=ab initio prediction:Prodigal:002006,protein motif:HAMAP:MF_00842;locus_tag=ONEILPJJ_00853;product=Outer membrane protein A
NZ_FOPM01000014.1	Prodigal:002006	CDS	102532	103545	.	-	0	ID=ONEILPJJ_00854;eC_number=4.4.1.15;Name=dcyD;db_xref=COG:COG2515;gene=dcyD;inference=ab initio prediction:Prodigal:002006,similar to AA sequence:UniProtKB:P76316;locus_tag=ONEILPJJ_00854;product=D-cysteine desulfhydrase
NZ_FOPM01000014.1	Prodigal:002006	CDS	103556	105400	.	-	0	ID=ONEILPJJ_00855;db_xref=COG:COG1132;inference=ab initio prediction:Prodigal:002006,similar to AA sequence:UniProtKB:Q9WYC4;locus_tag=ONEILPJJ_00855;product=putative ABC transporter ATP-binding protein
NZ_FOPM01000014.1	Prodigal:002006	CDS	105616	105870	.	+	0	ID=ONEILPJJ_00856;inference=ab initio prediction:Prodigal:002006;locus_tag=ONEILPJJ_00856;product=hypothetical protein
NZ_FOPM01000014.1	Prodigal:002006	CDS	106113	106637	.	+	0	ID=ONEILPJJ_00857;inference=ab initio prediction:Prodigal:002006;locus_tag=ONEILPJJ_00857;product=hypothetical protein
NZ_FOPM01000014.1	Prodigal:002006	CDS	106675	107313	.	+	0	ID=ONEILPJJ_00858;inference=ab initio prediction:Prodigal:002006;locus_tag=ONEILPJJ_00858;product=hypothetical protein
NZ_FOPM01000014.1	Prodigal:002006	CDS	107357	109381	.	+	0	ID=ONEILPJJ_00859;inference=ab initio prediction:Prodigal:002006;locus_tag=ONEILPJJ_00859;product=hypothetical protein
NZ_FOPM01000014.1	Prodigal:002006	CDS	109530	111089	.	+	0	ID=ONEILPJJ_00860;inference=ab initio prediction:Prodigal:002006;locus_tag=ONEILPJJ_00860;product=hypothetical protein
NZ_FOPM01000014.1	Prodigal:002006	CDS	111093	111887	.	-	0	ID=ONEILPJJ_00861;eC_number=6.3.2.6;Name=purC;db_xref=COG:COG0152;gene=purC;inference=ab initio prediction:Prodigal:002006,similar to AA sequence:UniProtKB:Q2GHH2;locus_tag=ONEILPJJ_00861;product=Phosphoribosylaminoimidazole-succinocarboxamide synthase
NZ_FOPM01000014.1	Prodigal:002006	CDS	112171	112893	.	-	0	ID=ONEILPJJ_00862;eC_number=4.2.99.18;Name=nth_1;db_xref=COG:COG0177;gene=nth_1;inference=ab initio prediction:Prodigal:002006,similar to AA sequence:UniProtKB:P0AB83;locus_tag=ONEILPJJ_00862;product=Endonuclease III
NZ_FOPM01000014.1	Prodigal:002006	CDS	112914	113435	.	+	0	ID=ONEILPJJ_00863;inference=ab initio prediction:Prodigal:002006;locus_tag=ONEILPJJ_00863;product=hypothetical protein
NZ_FOPM01000014.1	Prodigal:002006	CDS	113438	113932	.	+	0	ID=ONEILPJJ_00864;inference=ab initio prediction:Prodigal:002006;locus_tag=ONEILPJJ_00864;product=hypothetical protein
NZ_FOPM01000012.1	Prodigal:002006	CDS	1146	1625	.	+	0	ID=ONEILPJJ_00865;inference=ab initio prediction:Prodigal:002006;locus_tag=ONEILPJJ_00865;product=hypothetical protein
NZ_FOPM01000012.1	Prodigal:002006	CDS	1734	2936	.	-	0	ID=ONEILPJJ_00866;inference=ab initio prediction:Prodigal:002006;locus_tag=ONEILPJJ_00866;product=hypothetical protein
NZ_FOPM01000012.1	Prodigal:002006	CDS	2936	5080	.	-	0	ID=ONEILPJJ_00867;Name=cntO_1;db_xref=COG:COG1629;gene=cntO_1;inference=ab initio prediction:Prodigal:002006,similar to AA sequence:UniProtKB:Q9HUX3;locus_tag=ONEILPJJ_00867;product=Metal-pseudopaline receptor CntO
NZ_FOPM01000012.1	Prodigal:002006	CDS	5410	7971	.	+	0	ID=ONEILPJJ_00868;eC_number=2.7.13.3;Name=rcsC_1;gene=rcsC_1;inference=ab initio prediction:Prodigal:002006,protein motif:HAMAP:MF_00979;locus_tag=ONEILPJJ_00868;product=Sensor histidine kinase RcsC
NZ_FOPM01000012.1	Prodigal:002006	CDS	8005	8493	.	-	0	ID=ONEILPJJ_00869;inference=ab initio prediction:Prodigal:002006;locus_tag=ONEILPJJ_00869;product=hypothetical protein
NZ_FOPM01000012.1	Prodigal:002006	CDS	8557	10005	.	-	0	ID=ONEILPJJ_00870;inference=ab initio prediction:Prodigal:002006;locus_tag=ONEILPJJ_00870;product=hypothetical protein
NZ_FOPM01000012.1	Prodigal:002006	CDS	10086	10502	.	-	0	ID=ONEILPJJ_00871;inference=ab initio prediction:Prodigal:002006;locus_tag=ONEILPJJ_00871;product=hypothetical protein
NZ_FOPM01000012.1	Prodigal:002006	CDS	10576	10779	.	-	0	ID=ONEILPJJ_00872;inference=ab initio prediction:Prodigal:002006;locus_tag=ONEILPJJ_00872;product=hypothetical protein
NZ_FOPM01000012.1	Prodigal:002006	CDS	10871	11779	.	-	0	ID=ONEILPJJ_00873;inference=ab initio prediction:Prodigal:002006;locus_tag=ONEILPJJ_00873;product=hypothetical protein
NZ_FOPM01000012.1	Prodigal:002006	CDS	11946	12449	.	-	0	ID=ONEILPJJ_00874;inference=ab initio prediction:Prodigal:002006;locus_tag=ONEILPJJ_00874;product=hypothetical protein
NZ_FOPM01000012.1	Prodigal:002006	CDS	12518	12679	.	-	0	ID=ONEILPJJ_00875;inference=ab initio prediction:Prodigal:002006;locus_tag=ONEILPJJ_00875;product=hypothetical protein
NZ_FOPM01000012.1	Prodigal:002006	CDS	12770	14236	.	-	0	ID=ONEILPJJ_00876;Name=malT;gene=malT;inference=ab initio prediction:Prodigal:002006,protein motif:HAMAP:MF_01247;locus_tag=ONEILPJJ_00876;product=HTH-type transcriptional regulator MalT
NZ_FOPM01000012.1	Prodigal:002006	CDS	15049	17199	.	-	0	ID=ONEILPJJ_00877;inference=ab initio prediction:Prodigal:002006;locus_tag=ONEILPJJ_00877;product=hypothetical protein
NZ_FOPM01000012.1	Prodigal:002006	CDS	17592	18113	.	-	0	ID=ONEILPJJ_00878;inference=ab initio prediction:Prodigal:002006;locus_tag=ONEILPJJ_00878;product=hypothetical protein
NZ_FOPM01000012.1	Prodigal:002006	CDS	18149	19111	.	-	0	ID=ONEILPJJ_00879;inference=ab initio prediction:Prodigal:002006;locus_tag=ONEILPJJ_00879;product=hypothetical protein
NZ_FOPM01000012.1	Prodigal:002006	CDS	19086	19901	.	-	0	ID=ONEILPJJ_00880;eC_number=7.2.2.16;Name=fhuC;db_xref=COG:COG1120;gene=fhuC;inference=ab initio prediction:Prodigal:002006,similar to AA sequence:UniProtKB:P07821;locus_tag=ONEILPJJ_00880;product=Iron(3+)-hydroxamate import ATP-binding protein FhuC
NZ_FOPM01000012.1	Prodigal:002006	CDS	19898	20914	.	-	0	ID=ONEILPJJ_00881;Name=hmuU;db_xref=COG:COG0609;gene=hmuU;inference=ab initio prediction:Prodigal:002006,similar to AA sequence:UniProtKB:Q56992;locus_tag=ONEILPJJ_00881;product=Hemin transport system permease protein HmuU
NZ_FOPM01000012.1	Prodigal:002006	CDS	20911	21762	.	-	0	ID=ONEILPJJ_00882;inference=ab initio prediction:Prodigal:002006;locus_tag=ONEILPJJ_00882;product=hypothetical protein
NZ_FOPM01000012.1	Prodigal:002006	CDS	21771	23750	.	-	0	ID=ONEILPJJ_00883;Name=btuB_3;gene=btuB_3;inference=ab initio prediction:Prodigal:002006,protein motif:HAMAP:MF_01531;locus_tag=ONEILPJJ_00883;product=Vitamin B12 transporter BtuB
NZ_FOPM01000012.1	Prodigal:002006	CDS	24476	24808	.	+	0	ID=ONEILPJJ_00884;inference=ab initio prediction:Prodigal:002006;locus_tag=ONEILPJJ_00884;product=hypothetical protein
NZ_FOPM01000012.1	Prodigal:002006	CDS	25767	27308	.	+	0	ID=ONEILPJJ_00885;inference=ab initio prediction:Prodigal:002006;locus_tag=ONEILPJJ_00885;product=hypothetical protein
NZ_FOPM01000012.1	Prodigal:002006	CDS	27488	28066	.	+	0	ID=ONEILPJJ_00886;inference=ab initio prediction:Prodigal:002006;locus_tag=ONEILPJJ_00886;product=hypothetical protein
NZ_FOPM01000012.1	Prodigal:002006	CDS	28106	28771	.	-	0	ID=ONEILPJJ_00887;inference=ab initio prediction:Prodigal:002006;locus_tag=ONEILPJJ_00887;product=hypothetical protein
NZ_FOPM01000012.1	Prodigal:002006	CDS	28822	29331	.	-	0	ID=ONEILPJJ_00888;inference=ab initio prediction:Prodigal:002006;locus_tag=ONEILPJJ_00888;product=hypothetical protein
NZ_FOPM01000012.1	Prodigal:002006	CDS	29318	29611	.	-	0	ID=ONEILPJJ_00889;inference=ab initio prediction:Prodigal:002006;locus_tag=ONEILPJJ_00889;product=hypothetical protein
NZ_FOPM01000012.1	Prodigal:002006	CDS	29611	29937	.	-	0	ID=ONEILPJJ_00890;inference=ab initio prediction:Prodigal:002006;locus_tag=ONEILPJJ_00890;product=hypothetical protein
NZ_FOPM01000012.1	Prodigal:002006	CDS	30031	30927	.	-	0	ID=ONEILPJJ_00891;inference=ab initio prediction:Prodigal:002006;locus_tag=ONEILPJJ_00891;product=hypothetical protein
NZ_FOPM01000012.1	Prodigal:002006	CDS	31033	31752	.	-	0	ID=ONEILPJJ_00892;inference=ab initio prediction:Prodigal:002006;locus_tag=ONEILPJJ_00892;product=hypothetical protein
NZ_FOPM01000012.1	Prodigal:002006	CDS	31764	32306	.	-	0	ID=ONEILPJJ_00893;inference=ab initio prediction:Prodigal:002006;locus_tag=ONEILPJJ_00893;product=hypothetical protein
NZ_FOPM01000012.1	Prodigal:002006	CDS	32318	32662	.	-	0	ID=ONEILPJJ_00894;inference=ab initio prediction:Prodigal:002006;locus_tag=ONEILPJJ_00894;product=hypothetical protein
NZ_FOPM01000012.1	Prodigal:002006	CDS	32659	32904	.	-	0	ID=ONEILPJJ_00895;inference=ab initio prediction:Prodigal:002006;locus_tag=ONEILPJJ_00895;product=hypothetical protein
NZ_FOPM01000012.1	Prodigal:002006	CDS	33101	33949	.	+	0	ID=ONEILPJJ_00896;inference=ab initio prediction:Prodigal:002006;locus_tag=ONEILPJJ_00896;product=hypothetical protein
NZ_FOPM01000012.1	Prodigal:002006	CDS	33976	34548	.	+	0	ID=ONEILPJJ_00897;inference=ab initio prediction:Prodigal:002006;locus_tag=ONEILPJJ_00897;product=hypothetical protein
NZ_FOPM01000012.1	Prodigal:002006	CDS	34601	34915	.	-	0	ID=ONEILPJJ_00898;inference=ab initio prediction:Prodigal:002006;locus_tag=ONEILPJJ_00898;product=hypothetical protein
NZ_FOPM01000012.1	Prodigal:002006	CDS	35093	35500	.	-	0	ID=ONEILPJJ_00899;inference=ab initio prediction:Prodigal:002006;locus_tag=ONEILPJJ_00899;product=hypothetical protein
NZ_FOPM01000012.1	Prodigal:002006	CDS	35640	35996	.	+	0	ID=ONEILPJJ_00900;inference=ab initio prediction:Prodigal:002006;locus_tag=ONEILPJJ_00900;product=hypothetical protein
NZ_FOPM01000012.1	Prodigal:002006	CDS	36603	37841	.	-	0	ID=ONEILPJJ_00901;inference=ab initio prediction:Prodigal:002006;locus_tag=ONEILPJJ_00901;product=hypothetical protein
NZ_FOPM01000012.1	Prodigal:002006	CDS	38402	39211	.	+	0	ID=ONEILPJJ_00902;db_xref=COG:COG3039;inference=ab initio prediction:Prodigal:002006,similar to AA sequence:ISfinder:ISGdi2;locus_tag=ONEILPJJ_00902;product=IS5 family transposase ISGdi2
NZ_FOPM01000012.1	Prodigal:002006	CDS	39431	41356	.	-	0	ID=ONEILPJJ_00903;inference=ab initio prediction:Prodigal:002006;locus_tag=ONEILPJJ_00903;product=hypothetical protein
NZ_FOPM01000012.1	Prodigal:002006	CDS	41368	43335	.	-	0	ID=ONEILPJJ_00904;Name=smc_1;gene=smc_1;inference=ab initio prediction:Prodigal:002006,protein motif:HAMAP:MF_01894;locus_tag=ONEILPJJ_00904;product=Chromosome partition protein Smc
NZ_FOPM01000012.1	Prodigal:002006	CDS	43332	44018	.	-	0	ID=ONEILPJJ_00905;inference=ab initio prediction:Prodigal:002006;locus_tag=ONEILPJJ_00905;product=hypothetical protein
NZ_FOPM01000012.1	Prodigal:002006	CDS	46762	47484	.	+	0	ID=ONEILPJJ_00906;inference=ab initio prediction:Prodigal:002006;locus_tag=ONEILPJJ_00906;product=hypothetical protein
NZ_FOPM01000012.1	Prodigal:002006	CDS	48228	48467	.	+	0	ID=ONEILPJJ_00907;inference=ab initio prediction:Prodigal:002006;locus_tag=ONEILPJJ_00907;product=hypothetical protein
NZ_FOPM01000012.1	Prodigal:002006	CDS	48637	48996	.	-	0	ID=ONEILPJJ_00908;inference=ab initio prediction:Prodigal:002006;locus_tag=ONEILPJJ_00908;product=hypothetical protein
NZ_FOPM01000012.1	Prodigal:002006	CDS	49033	52173	.	-	0	ID=ONEILPJJ_00909;Name=czcA_3;gene=czcA_3;inference=ab initio prediction:Prodigal:002006,similar to AA sequence:UniProtKB:P13511;locus_tag=ONEILPJJ_00909;product=Cobalt-zinc-cadmium resistance protein CzcA
NZ_FOPM01000012.1	Prodigal:002006	CDS	52187	53905	.	-	0	ID=ONEILPJJ_00910;Name=mdtA_3;gene=mdtA_3;inference=ab initio prediction:Prodigal:002006,protein motif:HAMAP:MF_01422;locus_tag=ONEILPJJ_00910;product=Multidrug resistance protein MdtA
NZ_FOPM01000012.1	Prodigal:002006	CDS	54648	54905	.	-	0	ID=ONEILPJJ_00911;inference=ab initio prediction:Prodigal:002006;locus_tag=ONEILPJJ_00911;product=hypothetical protein
NZ_FOPM01000012.1	Prodigal:002006	CDS	55005	56333	.	-	0	ID=ONEILPJJ_00912;eC_number=2.7.13.3;Name=rcsC_2;gene=rcsC_2;inference=ab initio prediction:Prodigal:002006,protein motif:HAMAP:MF_00979;locus_tag=ONEILPJJ_00912;product=Sensor histidine kinase RcsC
NZ_FOPM01000012.1	Prodigal:002006	CDS	56330	57079	.	-	0	ID=ONEILPJJ_00913;Name=ompR_1;gene=ompR_1;inference=ab initio prediction:Prodigal:002006,similar to AA sequence:UniProtKB:P0AA16;locus_tag=ONEILPJJ_00913;product=Transcriptional regulatory protein OmpR
NZ_FOPM01000012.1	Prodigal:002006	CDS	57092	57337	.	-	0	ID=ONEILPJJ_00914;inference=ab initio prediction:Prodigal:002006;locus_tag=ONEILPJJ_00914;product=hypothetical protein
NZ_FOPM01000012.1	Prodigal:002006	CDS	57382	57777	.	-	0	ID=ONEILPJJ_00915;inference=ab initio prediction:Prodigal:002006;locus_tag=ONEILPJJ_00915;product=hypothetical protein
NZ_FOPM01000012.1	Prodigal:002006	CDS	57785	58762	.	-	0	ID=ONEILPJJ_00916;Name=czcD_1;db_xref=COG:COG1230;gene=czcD_1;inference=ab initio prediction:Prodigal:002006,similar to AA sequence:UniProtKB:O07084;locus_tag=ONEILPJJ_00916;product=Cadmium%2C cobalt and zinc/H(+)-K(+) antiporter
NZ_FOPM01000012.1	Prodigal:002006	CDS	59002	59424	.	+	0	ID=ONEILPJJ_00917;Name=hmrR_1;gene=hmrR_1;inference=ab initio prediction:Prodigal:002006,similar to AA sequence:UniProtKB:Q9X5X4;locus_tag=ONEILPJJ_00917;product=HTH-type transcriptional regulator HmrR
NZ_FOPM01000012.1	Prodigal:002006	CDS	59557	64512	.	+	0	ID=ONEILPJJ_00918;inference=ab initio prediction:Prodigal:002006;locus_tag=ONEILPJJ_00918;product=hypothetical protein
NZ_FOPM01000012.1	Prodigal:002006	CDS	64724	65269	.	+	0	ID=ONEILPJJ_00919;inference=ab initio prediction:Prodigal:002006;locus_tag=ONEILPJJ_00919;product=hypothetical protein
NZ_FOPM01000012.1	Prodigal:002006	CDS	65287	66120	.	+	0	ID=ONEILPJJ_00920;inference=ab initio prediction:Prodigal:002006;locus_tag=ONEILPJJ_00920;product=hypothetical protein
NZ_FOPM01000012.1	Prodigal:002006	CDS	66225	68621	.	-	0	ID=ONEILPJJ_00921;eC_number=7.2.2.15;Name=silP;gene=silP;inference=ab initio prediction:Prodigal:002006,similar to AA sequence:UniProtKB:Q9ZHC7;locus_tag=ONEILPJJ_00921;product=Silver exporting P-type ATPase
NZ_FOPM01000012.1	Prodigal:002006	CDS	68687	69184	.	+	0	ID=ONEILPJJ_00922;Name=hmrR_2;gene=hmrR_2;inference=ab initio prediction:Prodigal:002006,similar to AA sequence:UniProtKB:Q9X5X4;locus_tag=ONEILPJJ_00922;product=HTH-type transcriptional regulator HmrR
NZ_FOPM01000012.1	Prodigal:002006	CDS	69120	69551	.	-	0	ID=ONEILPJJ_00923;inference=ab initio prediction:Prodigal:002006;locus_tag=ONEILPJJ_00923;product=hypothetical protein
NZ_FOPM01000012.1	Prodigal:002006	CDS	69649	69891	.	-	0	ID=ONEILPJJ_00924;inference=ab initio prediction:Prodigal:002006;locus_tag=ONEILPJJ_00924;product=hypothetical protein
NZ_FOPM01000012.1	Prodigal:002006	CDS	70050	70415	.	-	0	ID=ONEILPJJ_00925;inference=ab initio prediction:Prodigal:002006;locus_tag=ONEILPJJ_00925;product=hypothetical protein
NZ_FOPM01000012.1	Prodigal:002006	CDS	70442	73588	.	-	0	ID=ONEILPJJ_00926;Name=czcA_4;gene=czcA_4;inference=ab initio prediction:Prodigal:002006,similar to AA sequence:UniProtKB:P13511;locus_tag=ONEILPJJ_00926;product=Cobalt-zinc-cadmium resistance protein CzcA
NZ_FOPM01000012.1	Prodigal:002006	CDS	73601	75340	.	-	0	ID=ONEILPJJ_00927;Name=mdtA_4;gene=mdtA_4;inference=ab initio prediction:Prodigal:002006,protein motif:HAMAP:MF_01422;locus_tag=ONEILPJJ_00927;product=Multidrug resistance protein MdtA
NZ_FOPM01000012.1	Prodigal:002006	CDS	75431	75904	.	-	0	ID=ONEILPJJ_00928;inference=ab initio prediction:Prodigal:002006;locus_tag=ONEILPJJ_00928;product=hypothetical protein
NZ_FOPM01000012.1	Prodigal:002006	CDS	75997	76206	.	-	0	ID=ONEILPJJ_00929;inference=ab initio prediction:Prodigal:002006;locus_tag=ONEILPJJ_00929;product=hypothetical protein
NZ_FOPM01000012.1	Prodigal:002006	CDS	76786	77034	.	+	0	ID=ONEILPJJ_00930;inference=ab initio prediction:Prodigal:002006;locus_tag=ONEILPJJ_00930;product=hypothetical protein
NZ_FOPM01000012.1	Prodigal:002006	CDS	77136	77369	.	+	0	ID=ONEILPJJ_00931;inference=ab initio prediction:Prodigal:002006;locus_tag=ONEILPJJ_00931;product=hypothetical protein
NZ_FOPM01000012.1	Prodigal:002006	CDS	77399	77797	.	+	0	ID=ONEILPJJ_00932;inference=ab initio prediction:Prodigal:002006;locus_tag=ONEILPJJ_00932;product=hypothetical protein
NZ_FOPM01000012.1	Prodigal:002006	CDS	77933	79357	.	+	0	ID=ONEILPJJ_00933;Name=mdtA_5;gene=mdtA_5;inference=ab initio prediction:Prodigal:002006,protein motif:HAMAP:MF_01422;locus_tag=ONEILPJJ_00933;product=Multidrug resistance protein MdtA
NZ_FOPM01000012.1	Prodigal:002006	CDS	79372	82629	.	+	0	ID=ONEILPJJ_00934;Name=cnrA;gene=cnrA;inference=ab initio prediction:Prodigal:002006,similar to AA sequence:UniProtKB:P37972;locus_tag=ONEILPJJ_00934;product=Nickel and cobalt resistance protein CnrA
NZ_FOPM01000012.1	Prodigal:002006	CDS	82658	83368	.	+	0	ID=ONEILPJJ_00935;inference=ab initio prediction:Prodigal:002006;locus_tag=ONEILPJJ_00935;product=hypothetical protein
NZ_FOPM01000012.1	Prodigal:002006	CDS	83368	83715	.	+	0	ID=ONEILPJJ_00936;inference=ab initio prediction:Prodigal:002006;locus_tag=ONEILPJJ_00936;product=hypothetical protein
NZ_FOPM01000012.1	Prodigal:002006	CDS	84081	84500	.	-	0	ID=ONEILPJJ_00937;Name=hmrR_3;gene=hmrR_3;inference=ab initio prediction:Prodigal:002006,similar to AA sequence:UniProtKB:Q9X5X4;locus_tag=ONEILPJJ_00937;product=HTH-type transcriptional regulator HmrR
NZ_FOPM01000012.1	Prodigal:002006	CDS	84582	86765	.	+	0	ID=ONEILPJJ_00938;eC_number=3.6.3.3;Name=zntA;gene=zntA;inference=ab initio prediction:Prodigal:002006,similar to AA sequence:UniProtKB:Q3YW59;locus_tag=ONEILPJJ_00938;product=Zinc/cadmium/lead-transporting P-type ATPase
NZ_FOPM01000012.1	Prodigal:002006	CDS	86765	87280	.	+	0	ID=ONEILPJJ_00939;eC_number=3.4.23.36;Name=lspA_1;db_xref=COG:COG0597;gene=lspA_1;inference=ab initio prediction:Prodigal:002006,similar to AA sequence:UniProtKB:P00804;locus_tag=ONEILPJJ_00939;product=Lipoprotein signal peptidase
NZ_FOPM01000012.1	Prodigal:002006	CDS	87369	88439	.	+	0	ID=ONEILPJJ_00940;inference=ab initio prediction:Prodigal:002006;locus_tag=ONEILPJJ_00940;product=hypothetical protein
NZ_FOPM01000012.1	Prodigal:002006	CDS	88500	89594	.	-	0	ID=ONEILPJJ_00941;inference=ab initio prediction:Prodigal:002006;locus_tag=ONEILPJJ_00941;product=hypothetical protein
NZ_FOPM01000012.1	Prodigal:002006	CDS	89613	89951	.	-	0	ID=ONEILPJJ_00942;inference=ab initio prediction:Prodigal:002006;locus_tag=ONEILPJJ_00942;product=hypothetical protein
NZ_FOPM01000012.1	Prodigal:002006	CDS	90103	90486	.	-	0	ID=ONEILPJJ_00943;inference=ab initio prediction:Prodigal:002006;locus_tag=ONEILPJJ_00943;product=hypothetical protein
NZ_FOPM01000012.1	Prodigal:002006	CDS	90952	92031	.	-	0	ID=ONEILPJJ_00944;Name=btuF;gene=btuF;inference=ab initio prediction:Prodigal:002006,protein motif:HAMAP:MF_01000;locus_tag=ONEILPJJ_00944;product=Vitamin B12-binding protein
NZ_FOPM01000012.1	Prodigal:002006	CDS	92087	92563	.	-	0	ID=ONEILPJJ_00945;inference=ab initio prediction:Prodigal:002006;locus_tag=ONEILPJJ_00945;product=hypothetical protein
NZ_FOPM01000012.1	Prodigal:002006	CDS	92580	95747	.	-	0	ID=ONEILPJJ_00946;Name=cusA;db_xref=COG:COG3696;gene=cusA;inference=ab initio prediction:Prodigal:002006,similar to AA sequence:UniProtKB:P38054;locus_tag=ONEILPJJ_00946;product=Cation efflux system protein CusA
NZ_FOPM01000012.1	Prodigal:002006	CDS	95744	97249	.	-	0	ID=ONEILPJJ_00947;Name=mdtA_6;gene=mdtA_6;inference=ab initio prediction:Prodigal:002006,protein motif:HAMAP:MF_01422;locus_tag=ONEILPJJ_00947;product=Multidrug resistance protein MdtA
NZ_FOPM01000012.1	Prodigal:002006	CDS	97246	97641	.	-	0	ID=ONEILPJJ_00948;inference=ab initio prediction:Prodigal:002006;locus_tag=ONEILPJJ_00948;product=hypothetical protein
NZ_FOPM01000012.1	Prodigal:002006	CDS	97724	98137	.	-	0	ID=ONEILPJJ_00949;inference=ab initio prediction:Prodigal:002006;locus_tag=ONEILPJJ_00949;product=hypothetical protein
NZ_FOPM01000012.1	Prodigal:002006	CDS	98313	98543	.	-	0	ID=ONEILPJJ_00950;inference=ab initio prediction:Prodigal:002006;locus_tag=ONEILPJJ_00950;product=hypothetical protein
NZ_FOPM01000012.1	Prodigal:002006	CDS	98552	98785	.	-	0	ID=ONEILPJJ_00951;inference=ab initio prediction:Prodigal:002006;locus_tag=ONEILPJJ_00951;product=hypothetical protein
NZ_FOPM01000012.1	Prodigal:002006	CDS	99034	99447	.	+	0	ID=ONEILPJJ_00952;Name=merR1;gene=merR1;inference=ab initio prediction:Prodigal:002006,similar to AA sequence:UniProtKB:P22853;locus_tag=ONEILPJJ_00952;product=Mercuric resistance operon regulatory protein
NZ_FOPM01000012.1	Prodigal:002006	CDS	99575	100552	.	-	0	ID=ONEILPJJ_00953;inference=ab initio prediction:Prodigal:002006;locus_tag=ONEILPJJ_00953;product=hypothetical protein
NZ_FOPM01000012.1	Prodigal:002006	CDS	100549	100935	.	-	0	ID=ONEILPJJ_00954;inference=ab initio prediction:Prodigal:002006;locus_tag=ONEILPJJ_00954;product=hypothetical protein
NZ_FOPM01000012.1	Prodigal:002006	CDS	101045	102217	.	-	0	ID=ONEILPJJ_00955;inference=ab initio prediction:Prodigal:002006;locus_tag=ONEILPJJ_00955;product=hypothetical protein
NZ_FOPM01000012.1	Prodigal:002006	CDS	102225	103520	.	-	0	ID=ONEILPJJ_00956;Name=arsB_1;db_xref=COG:COG1055;gene=arsB_1;inference=ab initio prediction:Prodigal:002006,similar to AA sequence:UniProtKB:P0AB93;locus_tag=ONEILPJJ_00956;product=Arsenical pump membrane protein
NZ_FOPM01000012.1	Prodigal:002006	CDS	103557	103982	.	-	0	ID=ONEILPJJ_00957;eC_number=1.20.4.1;Name=arsC_1;gene=arsC_1;inference=ab initio prediction:Prodigal:002006,similar to AA sequence:UniProtKB:P08692;locus_tag=ONEILPJJ_00957;product=Arsenate reductase
NZ_FOPM01000012.1	Prodigal:002006	CDS	103982	104509	.	-	0	ID=ONEILPJJ_00958;eC_number=1.20.4.4;Name=arsC_2;gene=arsC_2;inference=ab initio prediction:Prodigal:002006,protein motif:HAMAP:MF_01624;locus_tag=ONEILPJJ_00958;product=Arsenate reductase
NZ_FOPM01000012.1	Prodigal:002006	CDS	104502	104864	.	-	0	ID=ONEILPJJ_00959;inference=ab initio prediction:Prodigal:002006;locus_tag=ONEILPJJ_00959;product=hypothetical protein
NZ_FOPM01000012.1	Prodigal:002006	CDS	104912	105664	.	+	0	ID=ONEILPJJ_00960;eC_number=1.-.-.-;Name=arsH_1;db_xref=COG:COG0431;gene=arsH_1;inference=ab initio prediction:Prodigal:002006,similar to AA sequence:UniProtKB:Q92R45;locus_tag=ONEILPJJ_00960;product=NADPH-dependent FMN reductase ArsH
NZ_FOPM01000012.1	Prodigal:002006	CDS	106293	107123	.	-	0	ID=ONEILPJJ_00961;eC_number=3.1.4.53;Name=cpdA_1;gene=cpdA_1;inference=ab initio prediction:Prodigal:002006,protein motif:HAMAP:MF_00905;locus_tag=ONEILPJJ_00961;product=3'%2C5'-cyclic adenosine monophosphate phosphodiesterase CpdA
NZ_FOPM01000012.1	Prodigal:002006	CDS	107141	107452	.	-	0	ID=ONEILPJJ_00962;inference=ab initio prediction:Prodigal:002006;locus_tag=ONEILPJJ_00962;product=hypothetical protein
NZ_FOPM01000012.1	Prodigal:002006	CDS	107445	108059	.	-	0	ID=ONEILPJJ_00963;inference=ab initio prediction:Prodigal:002006;locus_tag=ONEILPJJ_00963;product=hypothetical protein
NZ_FOPM01000012.1	Prodigal:002006	CDS	108074	109714	.	-	0	ID=ONEILPJJ_00964;eC_number=3.4.21.53;Name=lon_1;gene=lon_1;inference=ab initio prediction:Prodigal:002006,protein motif:HAMAP:MF_01973;locus_tag=ONEILPJJ_00964;product=Lon protease
NZ_FOPM01000012.1	Prodigal:002006	CDS	110103	110696	.	+	0	ID=ONEILPJJ_00965;inference=ab initio prediction:Prodigal:002006;locus_tag=ONEILPJJ_00965;product=hypothetical protein
NZ_FOPM01000012.1	Prodigal:002006	CDS	110696	110926	.	+	0	ID=ONEILPJJ_00966;inference=ab initio prediction:Prodigal:002006;locus_tag=ONEILPJJ_00966;product=hypothetical protein
NZ_FOPM01000012.1	Prodigal:002006	CDS	110923	112062	.	+	0	ID=ONEILPJJ_00967;inference=ab initio prediction:Prodigal:002006;locus_tag=ONEILPJJ_00967;product=hypothetical protein
NZ_FOPM01000012.1	Prodigal:002006	CDS	112059	112301	.	+	0	ID=ONEILPJJ_00968;inference=ab initio prediction:Prodigal:002006;locus_tag=ONEILPJJ_00968;product=hypothetical protein
NZ_FOPM01000012.1	Prodigal:002006	CDS	112298	112516	.	+	0	ID=ONEILPJJ_00969;inference=ab initio prediction:Prodigal:002006;locus_tag=ONEILPJJ_00969;product=hypothetical protein
NZ_FOPM01000012.1	Prodigal:002006	CDS	112528	112806	.	+	0	ID=ONEILPJJ_00970;inference=ab initio prediction:Prodigal:002006;locus_tag=ONEILPJJ_00970;product=hypothetical protein
NZ_FOPM01000012.1	Prodigal:002006	CDS	112868	113278	.	+	0	ID=ONEILPJJ_00971;inference=ab initio prediction:Prodigal:002006;locus_tag=ONEILPJJ_00971;product=hypothetical protein
NZ_FOPM01000012.1	Prodigal:002006	CDS	113280	113492	.	+	0	ID=ONEILPJJ_00972;inference=ab initio prediction:Prodigal:002006;locus_tag=ONEILPJJ_00972;product=hypothetical protein
NZ_FOPM01000012.1	Prodigal:002006	CDS	113489	113629	.	+	0	ID=ONEILPJJ_00973;inference=ab initio prediction:Prodigal:002006;locus_tag=ONEILPJJ_00973;product=hypothetical protein
NZ_FOPM01000012.1	Prodigal:002006	CDS	113629	113889	.	+	0	ID=ONEILPJJ_00974;inference=ab initio prediction:Prodigal:002006;locus_tag=ONEILPJJ_00974;product=hypothetical protein
NZ_FOPM01000012.1	Prodigal:002006	CDS	113891	114235	.	+	0	ID=ONEILPJJ_00975;inference=ab initio prediction:Prodigal:002006;locus_tag=ONEILPJJ_00975;product=hypothetical protein
NZ_FOPM01000012.1	Prodigal:002006	CDS	114232	114552	.	+	0	ID=ONEILPJJ_00976;inference=ab initio prediction:Prodigal:002006;locus_tag=ONEILPJJ_00976;product=hypothetical protein
NZ_FOPM01000012.1	Prodigal:002006	CDS	114509	114712	.	+	0	ID=ONEILPJJ_00977;inference=ab initio prediction:Prodigal:002006;locus_tag=ONEILPJJ_00977;product=hypothetical protein
NZ_FOPM01000012.1	Prodigal:002006	CDS	114709	115056	.	-	0	ID=ONEILPJJ_00978;inference=ab initio prediction:Prodigal:002006;locus_tag=ONEILPJJ_00978;product=hypothetical protein
NZ_FOPM01000012.1	Prodigal:002006	CDS	115134	115688	.	-	0	ID=ONEILPJJ_00979;inference=ab initio prediction:Prodigal:002006;locus_tag=ONEILPJJ_00979;product=hypothetical protein
NZ_FOPM01000012.1	Aragorn:001002	tRNA	116014	116090	.	-	.	ID=ONEILPJJ_00980;inference=COORDINATES:profile:Aragorn:001002;locus_tag=ONEILPJJ_00980;product=tRNA-Met(cat)
NZ_FOPM01000012.1	Prodigal:002006	CDS	116212	117453	.	-	0	ID=ONEILPJJ_00981;eC_number=4.2.1.20;Name=trpB;db_xref=COG:COG0133;gene=trpB;inference=ab initio prediction:Prodigal:002006,similar to AA sequence:UniProtKB:Q2KE82;locus_tag=ONEILPJJ_00981;product=Tryptophan synthase beta chain
NZ_FOPM01000012.1	Prodigal:002006	CDS	117604	118251	.	-	0	ID=ONEILPJJ_00982;eC_number=5.3.1.24;Name=trpF;db_xref=COG:COG0135;gene=trpF;inference=ab initio prediction:Prodigal:002006,similar to AA sequence:UniProtKB:Q56320;locus_tag=ONEILPJJ_00982;product=N-(5'-phosphoribosyl)anthranilate isomerase
NZ_FOPM01000012.1	Prodigal:002006	CDS	118257	118628	.	-	0	ID=ONEILPJJ_00983;inference=ab initio prediction:Prodigal:002006;locus_tag=ONEILPJJ_00983;product=hypothetical protein
NZ_FOPM01000012.1	Prodigal:002006	CDS	118664	118981	.	-	0	ID=ONEILPJJ_00984;Name=ihfB;db_xref=COG:COG0776;gene=ihfB;inference=ab initio prediction:Prodigal:002006,similar to AA sequence:UniProtKB:Q06607;locus_tag=ONEILPJJ_00984;product=Integration host factor subunit beta
NZ_FOPM01000012.1	Prodigal:002006	CDS	119028	120038	.	-	0	ID=ONEILPJJ_00985;inference=ab initio prediction:Prodigal:002006;locus_tag=ONEILPJJ_00985;product=hypothetical protein
NZ_FOPM01000012.1	Prodigal:002006	CDS	120391	122121	.	-	0	ID=ONEILPJJ_00986;Name=rpsA;db_xref=COG:COG0539;gene=rpsA;inference=ab initio prediction:Prodigal:002006,similar to AA sequence:UniProtKB:Q6NDP1;locus_tag=ONEILPJJ_00986;product=30S ribosomal protein S1
NZ_FOPM01000012.1	Prodigal:002006	CDS	122404	122958	.	-	0	ID=ONEILPJJ_00987;inference=ab initio prediction:Prodigal:002006;locus_tag=ONEILPJJ_00987;product=hypothetical protein
NZ_FOPM01000012.1	Prodigal:002006	CDS	123172	123885	.	-	0	ID=ONEILPJJ_00988;inference=ab initio prediction:Prodigal:002006;locus_tag=ONEILPJJ_00988;product=hypothetical protein
NZ_FOPM01000012.1	Prodigal:002006	CDS	124107	125051	.	-	0	ID=ONEILPJJ_00989;eC_number=2.7.6.1;Name=prs_1;db_xref=COG:COG0462;gene=prs_1;inference=ab initio prediction:Prodigal:002006,similar to AA sequence:UniProtKB:Q63XL8;locus_tag=ONEILPJJ_00989;product=Ribose-phosphate pyrophosphokinase
NZ_FOPM01000012.1	Prodigal:002006	CDS	125188	125415	.	-	0	ID=ONEILPJJ_00990;inference=ab initio prediction:Prodigal:002006;locus_tag=ONEILPJJ_00990;product=hypothetical protein
NZ_FOPM01000012.1	Prodigal:002006	CDS	125566	127218	.	-	0	ID=ONEILPJJ_00991;eC_number=3.1.11.6;Name=xseA_2;db_xref=COG:COG1570;gene=xseA_2;inference=ab initio prediction:Prodigal:002006,similar to AA sequence:UniProtKB:P04994;locus_tag=ONEILPJJ_00991;product=Exodeoxyribonuclease 7 large subunit
NZ_FOPM01000012.1	Prodigal:002006	CDS	127314	127493	.	-	0	ID=ONEILPJJ_00992;inference=ab initio prediction:Prodigal:002006;locus_tag=ONEILPJJ_00992;product=hypothetical protein
NZ_FOPM01000012.1	Prodigal:002006	CDS	127685	128968	.	+	0	ID=ONEILPJJ_00993;eC_number=6.3.4.13;Name=purD;db_xref=COG:COG0151;gene=purD;inference=ab initio prediction:Prodigal:002006,similar to AA sequence:UniProtKB:P15640;locus_tag=ONEILPJJ_00993;product=Phosphoribosylamine--glycine ligase
NZ_FOPM01000012.1	Prodigal:002006	CDS	129272	129472	.	-	0	ID=ONEILPJJ_00994;inference=ab initio prediction:Prodigal:002006;locus_tag=ONEILPJJ_00994;product=hypothetical protein
NZ_FOPM01000022.1	Prodigal:002006	CDS	1	1191	.	+	0	ID=ONEILPJJ_00995;Name=tufA_2;db_xref=COG:COG0050;gene=tufA_2;inference=ab initio prediction:Prodigal:002006,similar to AA sequence:UniProtKB:P09591;locus_tag=ONEILPJJ_00995;product=Elongation factor Tu
NZ_FOPM01000022.1	Prodigal:002006	CDS	1279	1587	.	+	0	ID=ONEILPJJ_00996;Name=rpsJ;db_xref=COG:COG0051;gene=rpsJ;inference=ab initio prediction:Prodigal:002006,similar to AA sequence:UniProtKB:Q6N4T6;locus_tag=ONEILPJJ_00996;product=30S ribosomal protein S10
NZ_FOPM01000022.1	Prodigal:002006	CDS	1638	2378	.	+	0	ID=ONEILPJJ_00997;Name=rplC;db_xref=COG:COG0087;gene=rplC;inference=ab initio prediction:Prodigal:002006,similar to AA sequence:UniProtKB:P60456;locus_tag=ONEILPJJ_00997;product=50S ribosomal protein L3
NZ_FOPM01000022.1	Prodigal:002006	CDS	2378	2998	.	+	0	ID=ONEILPJJ_00998;Name=rplD;db_xref=COG:COG0088;gene=rplD;inference=ab initio prediction:Prodigal:002006,similar to AA sequence:UniProtKB:P61068;locus_tag=ONEILPJJ_00998;product=50S ribosomal protein L4
NZ_FOPM01000022.1	Prodigal:002006	CDS	2995	3291	.	+	0	ID=ONEILPJJ_00999;Name=rplW;db_xref=COG:COG0089;gene=rplW;inference=ab initio prediction:Prodigal:002006,similar to AA sequence:UniProtKB:Q6N4T7;locus_tag=ONEILPJJ_00999;product=50S ribosomal protein L23
NZ_FOPM01000022.1	Prodigal:002006	CDS	3319	4155	.	+	0	ID=ONEILPJJ_01000;Name=rplB;db_xref=COG:COG0090;gene=rplB;inference=ab initio prediction:Prodigal:002006,similar to AA sequence:UniProtKB:P60403;locus_tag=ONEILPJJ_01000;product=50S ribosomal protein L2
NZ_FOPM01000022.1	Prodigal:002006	CDS	4161	4439	.	+	0	ID=ONEILPJJ_01001;Name=rpsS;db_xref=COG:COG0185;gene=rpsS;inference=ab initio prediction:Prodigal:002006,similar to AA sequence:UniProtKB:Q6N4T8;locus_tag=ONEILPJJ_01001;product=30S ribosomal protein S19
NZ_FOPM01000022.1	Prodigal:002006	CDS	4442	4828	.	+	0	ID=ONEILPJJ_01002;Name=rplV;db_xref=COG:COG0091;gene=rplV;inference=ab initio prediction:Prodigal:002006,similar to AA sequence:UniProtKB:Q6N4T9;locus_tag=ONEILPJJ_01002;product=50S ribosomal protein L22
NZ_FOPM01000022.1	Prodigal:002006	CDS	4839	5579	.	+	0	ID=ONEILPJJ_01003;Name=rpsC;db_xref=COG:COG0092;gene=rpsC;inference=ab initio prediction:Prodigal:002006,similar to AA sequence:UniProtKB:Q6N4U0;locus_tag=ONEILPJJ_01003;product=30S ribosomal protein S3
NZ_FOPM01000022.1	Prodigal:002006	CDS	5628	6041	.	+	0	ID=ONEILPJJ_01004;Name=rplP;db_xref=COG:COG0197;gene=rplP;inference=ab initio prediction:Prodigal:002006,similar to AA sequence:UniProtKB:Q6N4U1;locus_tag=ONEILPJJ_01004;product=50S ribosomal protein L16
NZ_FOPM01000022.1	Prodigal:002006	CDS	6054	6269	.	+	0	ID=ONEILPJJ_01005;Name=rpmC;db_xref=COG:COG0255;gene=rpmC;inference=ab initio prediction:Prodigal:002006,similar to AA sequence:UniProtKB:Q6N4U2;locus_tag=ONEILPJJ_01005;product=50S ribosomal protein L29
NZ_FOPM01000022.1	Prodigal:002006	CDS	6280	6540	.	+	0	ID=ONEILPJJ_01006;Name=rpsQ;db_xref=COG:COG0186;gene=rpsQ;inference=ab initio prediction:Prodigal:002006,similar to AA sequence:UniProtKB:Q6N4U3;locus_tag=ONEILPJJ_01006;product=30S ribosomal protein S17
NZ_FOPM01000022.1	Prodigal:002006	CDS	6927	7286	.	+	0	ID=ONEILPJJ_01007;Name=rplN;db_xref=COG:COG0093;gene=rplN;inference=ab initio prediction:Prodigal:002006,similar to AA sequence:UniProtKB:Q6N4U4;locus_tag=ONEILPJJ_01007;product=50S ribosomal protein L14
NZ_FOPM01000022.1	Prodigal:002006	CDS	7286	7600	.	+	0	ID=ONEILPJJ_01008;Name=rplX;db_xref=COG:COG0198;gene=rplX;inference=ab initio prediction:Prodigal:002006,similar to AA sequence:UniProtKB:P60744;locus_tag=ONEILPJJ_01008;product=50S ribosomal protein L24
NZ_FOPM01000022.1	Prodigal:002006	CDS	7593	8159	.	+	0	ID=ONEILPJJ_01009;Name=rplE;db_xref=COG:COG0094;gene=rplE;inference=ab initio prediction:Prodigal:002006,similar to AA sequence:UniProtKB:Q6N4U5;locus_tag=ONEILPJJ_01009;product=50S ribosomal protein L5
NZ_FOPM01000022.1	Prodigal:002006	CDS	8200	8505	.	+	0	ID=ONEILPJJ_01010;Name=rpsN;db_xref=COG:COG0199;gene=rpsN;inference=ab initio prediction:Prodigal:002006,similar to AA sequence:UniProtKB:Q6N4U6;locus_tag=ONEILPJJ_01010;product=30S ribosomal protein S14
NZ_FOPM01000022.1	Prodigal:002006	CDS	8518	8913	.	+	0	ID=ONEILPJJ_01011;Name=rpsH;db_xref=COG:COG0096;gene=rpsH;inference=ab initio prediction:Prodigal:002006,similar to AA sequence:UniProtKB:Q6N4U7;locus_tag=ONEILPJJ_01011;product=30S ribosomal protein S8
NZ_FOPM01000022.1	Prodigal:002006	CDS	8938	9471	.	+	0	ID=ONEILPJJ_01012;Name=rplF;db_xref=COG:COG0097;gene=rplF;inference=ab initio prediction:Prodigal:002006,similar to AA sequence:UniProtKB:Q6N4U8;locus_tag=ONEILPJJ_01012;product=50S ribosomal protein L6
NZ_FOPM01000022.1	Prodigal:002006	CDS	9484	9846	.	+	0	ID=ONEILPJJ_01013;Name=rplR;db_xref=COG:COG0256;gene=rplR;inference=ab initio prediction:Prodigal:002006,similar to AA sequence:UniProtKB:Q6N4U9;locus_tag=ONEILPJJ_01013;product=50S ribosomal protein L18
NZ_FOPM01000022.1	Prodigal:002006	CDS	9994	10581	.	+	0	ID=ONEILPJJ_01014;Name=rpsE;db_xref=COG:COG0098;gene=rpsE;inference=ab initio prediction:Prodigal:002006,similar to AA sequence:UniProtKB:Q6N4V0;locus_tag=ONEILPJJ_01014;product=30S ribosomal protein S5
NZ_FOPM01000022.1	Prodigal:002006	CDS	10593	10784	.	+	0	ID=ONEILPJJ_01015;Name=rpmD;db_xref=COG:COG1841;gene=rpmD;inference=ab initio prediction:Prodigal:002006,similar to AA sequence:UniProtKB:Q6N4V1;locus_tag=ONEILPJJ_01015;product=50S ribosomal protein L30
NZ_FOPM01000022.1	Prodigal:002006	CDS	10796	11299	.	+	0	ID=ONEILPJJ_01016;Name=rplO;db_xref=COG:COG0200;gene=rplO;inference=ab initio prediction:Prodigal:002006,similar to AA sequence:UniProtKB:Q6N4V2;locus_tag=ONEILPJJ_01016;product=50S ribosomal protein L15
NZ_FOPM01000022.1	Prodigal:002006	CDS	11422	12759	.	+	0	ID=ONEILPJJ_01017;Name=secY;db_xref=COG:COG0201;gene=secY;inference=ab initio prediction:Prodigal:002006,similar to AA sequence:UniProtKB:P0AGA2;locus_tag=ONEILPJJ_01017;product=Protein translocase subunit SecY
NZ_FOPM01000022.1	Prodigal:002006	CDS	12844	13446	.	+	0	ID=ONEILPJJ_01018;eC_number=2.7.4.3;Name=adk;db_xref=COG:COG0563;gene=adk;inference=ab initio prediction:Prodigal:002006,similar to AA sequence:UniProtKB:A0QSH8;locus_tag=ONEILPJJ_01018;product=Adenylate kinase
NZ_FOPM01000022.1	Prodigal:002006	CDS	13633	14031	.	+	0	ID=ONEILPJJ_01019;Name=rpsM;db_xref=COG:COG0099;gene=rpsM;inference=ab initio prediction:Prodigal:002006,similar to AA sequence:UniProtKB:Q6N4V5;locus_tag=ONEILPJJ_01019;product=30S ribosomal protein S13
NZ_FOPM01000022.1	Prodigal:002006	CDS	14200	14589	.	+	0	ID=ONEILPJJ_01020;Name=rpsK;db_xref=COG:COG0100;gene=rpsK;inference=ab initio prediction:Prodigal:002006,similar to AA sequence:UniProtKB:Q6N4V6;locus_tag=ONEILPJJ_01020;product=30S ribosomal protein S11
NZ_FOPM01000022.1	Prodigal:002006	CDS	14662	15537	.	+	0	ID=ONEILPJJ_01021;inference=ab initio prediction:Prodigal:002006;locus_tag=ONEILPJJ_01021;product=hypothetical protein
NZ_FOPM01000022.1	Prodigal:002006	CDS	15659	16678	.	+	0	ID=ONEILPJJ_01022;eC_number=2.7.7.6;Name=rpoA;db_xref=COG:COG0202;gene=rpoA;inference=ab initio prediction:Prodigal:002006,similar to AA sequence:UniProtKB:Q925Z2;locus_tag=ONEILPJJ_01022;product=DNA-directed RNA polymerase subunit alpha
NZ_FOPM01000022.1	Prodigal:002006	CDS	16859	17269	.	+	0	ID=ONEILPJJ_01023;Name=rplQ;db_xref=COG:COG0203;gene=rplQ;inference=ab initio prediction:Prodigal:002006,similar to AA sequence:UniProtKB:Q6N4V8;locus_tag=ONEILPJJ_01023;product=50S ribosomal protein L17
NZ_FOPM01000022.1	Prodigal:002006	CDS	17386	17688	.	+	0	ID=ONEILPJJ_01024;inference=ab initio prediction:Prodigal:002006;locus_tag=ONEILPJJ_01024;product=hypothetical protein
NZ_FOPM01000022.1	Prodigal:002006	CDS	17737	18804	.	-	0	ID=ONEILPJJ_01025;eC_number=6.1.1.2;Name=trpS;db_xref=COG:COG0180;gene=trpS;inference=ab initio prediction:Prodigal:002006,similar to AA sequence:UniProtKB:P43835;locus_tag=ONEILPJJ_01025;product=Tryptophan--tRNA ligase
NZ_FOPM01000022.1	Prodigal:002006	CDS	18929	19711	.	-	0	ID=ONEILPJJ_01026;eC_number=4.2.99.18;Name=nth_2;db_xref=COG:COG0177;gene=nth_2;inference=ab initio prediction:Prodigal:002006,similar to AA sequence:UniProtKB:P0AB83;locus_tag=ONEILPJJ_01026;product=Endonuclease III
NZ_FOPM01000022.1	Prodigal:002006	CDS	20080	21213	.	+	0	ID=ONEILPJJ_01027;eC_number=2.1.2.10;Name=gcvT;db_xref=COG:COG0404;gene=gcvT;inference=ab initio prediction:Prodigal:002006,similar to AA sequence:UniProtKB:P54378;locus_tag=ONEILPJJ_01027;product=Aminomethyltransferase
NZ_FOPM01000022.1	Prodigal:002006	CDS	21268	21630	.	+	0	ID=ONEILPJJ_01028;Name=gcvH;db_xref=COG:COG0509;gene=gcvH;inference=ab initio prediction:Prodigal:002006,similar to AA sequence:UniProtKB:Q9WY55;locus_tag=ONEILPJJ_01028;product=Glycine cleavage system H protein
NZ_FOPM01000022.1	Prodigal:002006	CDS	21687	24533	.	+	0	ID=ONEILPJJ_01029;eC_number=1.4.4.2;Name=gcvP;gene=gcvP;inference=ab initio prediction:Prodigal:002006,similar to AA sequence:UniProtKB:P74416;locus_tag=ONEILPJJ_01029;product=Glycine dehydrogenase (decarboxylating)
NZ_FOPM01000022.1	Prodigal:002006	CDS	24765	24941	.	+	0	ID=ONEILPJJ_01030;inference=ab initio prediction:Prodigal:002006;locus_tag=ONEILPJJ_01030;product=hypothetical protein
NZ_FOPM01000022.1	Prodigal:002006	CDS	25073	26362	.	-	0	ID=ONEILPJJ_01031;Name=oxlT_1;gene=oxlT_1;inference=ab initio prediction:Prodigal:002006,similar to AA sequence:UniProtKB:Q51330;locus_tag=ONEILPJJ_01031;product=Oxalate:formate antiporter
NZ_FOPM01000022.1	Prodigal:002006	CDS	26669	28855	.	+	0	ID=ONEILPJJ_01032;inference=ab initio prediction:Prodigal:002006;locus_tag=ONEILPJJ_01032;product=hypothetical protein
NZ_FOPM01000022.1	Prodigal:002006	CDS	28891	29400	.	+	0	ID=ONEILPJJ_01033;eC_number=2.1.1.63;Name=ogt;db_xref=COG:COG0350;gene=ogt;inference=ab initio prediction:Prodigal:002006,similar to AA sequence:UniProtKB:P9WJW5;locus_tag=ONEILPJJ_01033;product=Methylated-DNA--protein-cysteine methyltransferase
NZ_FOPM01000022.1	Prodigal:002006	CDS	29407	30144	.	-	0	ID=ONEILPJJ_01034;inference=ab initio prediction:Prodigal:002006;locus_tag=ONEILPJJ_01034;product=hypothetical protein
NZ_FOPM01000022.1	Prodigal:002006	CDS	30338	31225	.	+	0	ID=ONEILPJJ_01035;eC_number=5.1.1.7;Name=dapF;db_xref=COG:COG0253;gene=dapF;inference=ab initio prediction:Prodigal:002006,similar to AA sequence:UniProtKB:P44859;locus_tag=ONEILPJJ_01035;product=Diaminopimelate epimerase
NZ_FOPM01000022.1	Prodigal:002006	CDS	31225	32463	.	+	0	ID=ONEILPJJ_01036;eC_number=2.8.4.5;Name=mtaB;db_xref=COG:COG0621;gene=mtaB;inference=ab initio prediction:Prodigal:002006,similar to AA sequence:UniProtKB:P54462;locus_tag=ONEILPJJ_01036;product=Threonylcarbamoyladenosine tRNA methylthiotransferase MtaB
NZ_FOPM01000022.1	Prodigal:002006	CDS	32575	33291	.	-	0	ID=ONEILPJJ_01037;eC_number=5.4.99.24;Name=rluC;db_xref=COG:COG0564;gene=rluC;inference=ab initio prediction:Prodigal:002006,similar to AA sequence:UniProtKB:P0AA39;locus_tag=ONEILPJJ_01037;product=Ribosomal large subunit pseudouridine synthase C
NZ_FOPM01000022.1	Prodigal:002006	CDS	33589	35010	.	+	0	ID=ONEILPJJ_01038;Name=ftsY;gene=ftsY;inference=ab initio prediction:Prodigal:002006,protein motif:HAMAP:MF_00920;locus_tag=ONEILPJJ_01038;product=Signal recognition particle receptor FtsY
NZ_FOPM01000022.1	Prodigal:002006	CDS	35147	35770	.	+	0	ID=ONEILPJJ_01039;Name=yciB;db_xref=COG:COG2917;gene=yciB;inference=ab initio prediction:Prodigal:002006,similar to AA sequence:UniProtKB:P95745;locus_tag=ONEILPJJ_01039;product=Intracellular septation protein
NZ_FOPM01000022.1	Prodigal:002006	CDS	35805	36467	.	-	0	ID=ONEILPJJ_01040;inference=ab initio prediction:Prodigal:002006;locus_tag=ONEILPJJ_01040;product=hypothetical protein
NZ_FOPM01000022.1	Prodigal:002006	CDS	37147	37743	.	-	0	ID=ONEILPJJ_01041;Name=cycY;db_xref=COG:COG0526;gene=cycY;inference=ab initio prediction:Prodigal:002006,similar to AA sequence:UniProtKB:P30960;locus_tag=ONEILPJJ_01041;product=Thiol:disulfide interchange protein CycY
NZ_FOPM01000022.1	Prodigal:002006	CDS	37740	37943	.	-	0	ID=ONEILPJJ_01042;inference=ab initio prediction:Prodigal:002006;locus_tag=ONEILPJJ_01042;product=hypothetical protein
NZ_FOPM01000022.1	Prodigal:002006	CDS	37949	38710	.	-	0	ID=ONEILPJJ_01043;Name=ccmC;db_xref=COG:COG0755;gene=ccmC;inference=ab initio prediction:Prodigal:002006,similar to AA sequence:UniProtKB:P0ABM1;locus_tag=ONEILPJJ_01043;product=Heme exporter protein C
NZ_FOPM01000022.1	Prodigal:002006	CDS	38770	41097	.	-	0	ID=ONEILPJJ_01044;inference=ab initio prediction:Prodigal:002006;locus_tag=ONEILPJJ_01044;product=hypothetical protein
NZ_FOPM01000022.1	Prodigal:002006	CDS	41150	41956	.	-	0	ID=ONEILPJJ_01045;inference=ab initio prediction:Prodigal:002006;locus_tag=ONEILPJJ_01045;product=hypothetical protein
NZ_FOPM01000022.1	Prodigal:002006	CDS	42243	42491	.	-	0	ID=ONEILPJJ_01046;inference=ab initio prediction:Prodigal:002006;locus_tag=ONEILPJJ_01046;product=hypothetical protein
NZ_FOPM01000022.1	Prodigal:002006	CDS	42761	42979	.	+	0	ID=ONEILPJJ_01047;inference=ab initio prediction:Prodigal:002006;locus_tag=ONEILPJJ_01047;product=hypothetical protein
NZ_FOPM01000022.1	Prodigal:002006	CDS	43023	43799	.	-	0	ID=ONEILPJJ_01048;inference=ab initio prediction:Prodigal:002006;locus_tag=ONEILPJJ_01048;product=hypothetical protein
NZ_FOPM01000022.1	Prodigal:002006	CDS	43868	44950	.	-	0	ID=ONEILPJJ_01049;inference=ab initio prediction:Prodigal:002006;locus_tag=ONEILPJJ_01049;product=hypothetical protein
NZ_FOPM01000022.1	Prodigal:002006	CDS	44998	48045	.	-	0	ID=ONEILPJJ_01050;eC_number=2.4.1.129;Name=mtgA_2;gene=mtgA_2;inference=ab initio prediction:Prodigal:002006,protein motif:HAMAP:MF_00766;locus_tag=ONEILPJJ_01050;product=Biosynthetic peptidoglycan transglycosylase
NZ_FOPM01000022.1	Prodigal:002006	CDS	48174	49808	.	-	0	ID=ONEILPJJ_01051;eC_number=2.7.-.-;Name=ubiB_2;db_xref=COG:COG0661;gene=ubiB_2;inference=ab initio prediction:Prodigal:002006,similar to AA sequence:UniProtKB:P0A6A0;locus_tag=ONEILPJJ_01051;product=putative protein kinase UbiB
NZ_FOPM01000022.1	Prodigal:002006	CDS	50009	50653	.	+	0	ID=ONEILPJJ_01052;eC_number=3.1.2.6;Name=gloC;db_xref=COG:COG0491;gene=gloC;inference=ab initio prediction:Prodigal:002006,similar to AA sequence:UniProtKB:P75849;locus_tag=ONEILPJJ_01052;product=Hydroxyacylglutathione hydrolase GloC
NZ_FOPM01000022.1	Prodigal:002006	CDS	50837	53302	.	+	0	ID=ONEILPJJ_01053;eC_number=5.6.2.2;Name=gyrB_1;gene=gyrB_1;inference=ab initio prediction:Prodigal:002006,similar to AA sequence:UniProtKB:B8GXQ0;locus_tag=ONEILPJJ_01053;product=DNA gyrase subunit B
NZ_FOPM01000022.1	Prodigal:002006	CDS	53414	55366	.	+	0	ID=ONEILPJJ_01054;inference=ab initio prediction:Prodigal:002006;locus_tag=ONEILPJJ_01054;product=hypothetical protein
NZ_FOPM01000022.1	Prodigal:002006	CDS	55383	56693	.	+	0	ID=ONEILPJJ_01055;Name=proP_1;gene=proP_1;inference=ab initio prediction:Prodigal:002006,similar to AA sequence:UniProtKB:P0C0L7;locus_tag=ONEILPJJ_01055;product=Proline/betaine transporter
NZ_FOPM01000022.1	Prodigal:002006	CDS	56784	57083	.	-	0	ID=ONEILPJJ_01056;inference=ab initio prediction:Prodigal:002006;locus_tag=ONEILPJJ_01056;product=hypothetical protein
NZ_FOPM01000022.1	Prodigal:002006	CDS	57395	58843	.	-	0	ID=ONEILPJJ_01057;inference=ab initio prediction:Prodigal:002006;locus_tag=ONEILPJJ_01057;product=hypothetical protein
NZ_FOPM01000022.1	Prodigal:002006	CDS	58850	61030	.	-	0	ID=ONEILPJJ_01058;Name=cntO_2;gene=cntO_2;inference=ab initio prediction:Prodigal:002006,similar to AA sequence:UniProtKB:A0A0H2ZI93;locus_tag=ONEILPJJ_01058;product=Metal-pseudopaline receptor CntO
NZ_FOPM01000022.1	Prodigal:002006	CDS	61737	61943	.	+	0	ID=ONEILPJJ_01059;inference=ab initio prediction:Prodigal:002006;locus_tag=ONEILPJJ_01059;product=hypothetical protein
NZ_FOPM01000022.1	Prodigal:002006	CDS	62191	62817	.	+	0	ID=ONEILPJJ_01060;inference=ab initio prediction:Prodigal:002006;locus_tag=ONEILPJJ_01060;product=hypothetical protein
NZ_FOPM01000022.1	Prodigal:002006	CDS	62954	64180	.	-	0	ID=ONEILPJJ_01061;db_xref=COG:COG1680;inference=ab initio prediction:Prodigal:002006,similar to AA sequence:UniProtKB:P9WLZ3;locus_tag=ONEILPJJ_01061;product=putative protein
NZ_FOPM01000022.1	Prodigal:002006	CDS	64247	64741	.	-	0	ID=ONEILPJJ_01062;inference=ab initio prediction:Prodigal:002006;locus_tag=ONEILPJJ_01062;product=hypothetical protein
NZ_FOPM01000022.1	Prodigal:002006	CDS	64937	65692	.	+	0	ID=ONEILPJJ_01063;eC_number=3.1.3.12;Name=otsB;db_xref=COG:COG1877;gene=otsB;inference=ab initio prediction:Prodigal:002006,similar to AA sequence:UniProtKB:P31678;locus_tag=ONEILPJJ_01063;product=Trehalose-6-phosphate phosphatase
NZ_FOPM01000022.1	Prodigal:002006	CDS	65747	66757	.	+	0	ID=ONEILPJJ_01064;eC_number=2.7.1.2;Name=glk;db_xref=COG:COG0837;gene=glk;inference=ab initio prediction:Prodigal:002006,similar to AA sequence:UniProtKB:P0A6V8;locus_tag=ONEILPJJ_01064;product=Glucokinase
NZ_FOPM01000022.1	Prodigal:002006	CDS	66765	67292	.	+	0	ID=ONEILPJJ_01065;inference=ab initio prediction:Prodigal:002006;locus_tag=ONEILPJJ_01065;product=hypothetical protein
NZ_FOPM01000026.1	Prodigal:002006	CDS	460	795	.	+	0	ID=ONEILPJJ_01066;inference=ab initio prediction:Prodigal:002006;locus_tag=ONEILPJJ_01066;product=hypothetical protein
NZ_FOPM01000026.1	Prodigal:002006	CDS	833	3916	.	-	0	ID=ONEILPJJ_01067;eC_number=2.7.7.7;Name=polA;db_xref=COG:COG0258;gene=polA;inference=ab initio prediction:Prodigal:002006,similar to AA sequence:UniProtKB:P00582;locus_tag=ONEILPJJ_01067;product=DNA polymerase I
NZ_FOPM01000026.1	Prodigal:002006	CDS	3977	5128	.	-	0	ID=ONEILPJJ_01068;inference=ab initio prediction:Prodigal:002006;locus_tag=ONEILPJJ_01068;product=hypothetical protein
NZ_FOPM01000026.1	Prodigal:002006	CDS	5490	7310	.	+	0	ID=ONEILPJJ_01069;Name=ybaL;db_xref=COG:COG1226;gene=ybaL;inference=ab initio prediction:Prodigal:002006,similar to AA sequence:UniProtKB:P39830;locus_tag=ONEILPJJ_01069;product=Putative cation/proton antiporter YbaL
NZ_FOPM01000026.1	Prodigal:002006	CDS	7444	8934	.	-	0	ID=ONEILPJJ_01070;inference=ab initio prediction:Prodigal:002006;locus_tag=ONEILPJJ_01070;product=hypothetical protein
NZ_FOPM01000026.1	Prodigal:002006	CDS	9054	10760	.	-	0	ID=ONEILPJJ_01071;Name=fruA;db_xref=COG:COG1299;gene=fruA;inference=ab initio prediction:Prodigal:002006,similar to AA sequence:UniProtKB:P23355;locus_tag=ONEILPJJ_01071;product=PTS system fructose-specific EIIB'BC component
NZ_FOPM01000026.1	Prodigal:002006	CDS	10791	11741	.	-	0	ID=ONEILPJJ_01072;eC_number=2.7.1.144;Name=lacC;db_xref=COG:COG1105;gene=lacC;inference=ab initio prediction:Prodigal:002006,similar to AA sequence:UniProtKB:Q5HE12;locus_tag=ONEILPJJ_01072;product=Tagatose-6-phosphate kinase
NZ_FOPM01000026.1	Prodigal:002006	CDS	11738	14278	.	-	0	ID=ONEILPJJ_01073;inference=ab initio prediction:Prodigal:002006;locus_tag=ONEILPJJ_01073;product=hypothetical protein
NZ_FOPM01000026.1	Prodigal:002006	CDS	14451	15434	.	+	0	ID=ONEILPJJ_01074;Name=ccpA;db_xref=COG:COG1609;gene=ccpA;inference=ab initio prediction:Prodigal:002006,similar to AA sequence:UniProtKB:P46828;locus_tag=ONEILPJJ_01074;product=Catabolite control protein A
NZ_FOPM01000026.1	Prodigal:002006	CDS	15508	15759	.	-	0	ID=ONEILPJJ_01075;inference=ab initio prediction:Prodigal:002006;locus_tag=ONEILPJJ_01075;product=hypothetical protein
NZ_FOPM01000026.1	Prodigal:002006	CDS	15763	16098	.	-	0	ID=ONEILPJJ_01076;inference=ab initio prediction:Prodigal:002006;locus_tag=ONEILPJJ_01076;product=hypothetical protein
NZ_FOPM01000026.1	Prodigal:002006	CDS	16204	17544	.	-	0	ID=ONEILPJJ_01077;inference=ab initio prediction:Prodigal:002006;locus_tag=ONEILPJJ_01077;product=hypothetical protein
NZ_FOPM01000026.1	Prodigal:002006	CDS	17549	18523	.	-	0	ID=ONEILPJJ_01078;eC_number=2.5.1.47;Name=cysK1;db_xref=COG:COG0031;gene=cysK1;inference=ab initio prediction:Prodigal:002006,similar to AA sequence:UniProtKB:P9WP55;locus_tag=ONEILPJJ_01078;product=O-acetylserine sulfhydrylase
NZ_FOPM01000026.1	Prodigal:002006	CDS	18709	19824	.	-	0	ID=ONEILPJJ_01079;eC_number=2.4.1.250;Name=mshA_4;gene=mshA_4;inference=ab initio prediction:Prodigal:002006,protein motif:HAMAP:MF_01695;locus_tag=ONEILPJJ_01079;product=D-inositol-3-phosphate glycosyltransferase
NZ_FOPM01000026.1	Prodigal:002006	CDS	19843	20016	.	-	0	ID=ONEILPJJ_01080;inference=ab initio prediction:Prodigal:002006;locus_tag=ONEILPJJ_01080;product=hypothetical protein
NZ_FOPM01000026.1	Prodigal:002006	CDS	20133	20636	.	-	0	ID=ONEILPJJ_01081;inference=ab initio prediction:Prodigal:002006;locus_tag=ONEILPJJ_01081;product=hypothetical protein
NZ_FOPM01000026.1	Prodigal:002006	CDS	20947	21234	.	+	0	ID=ONEILPJJ_01082;inference=ab initio prediction:Prodigal:002006;locus_tag=ONEILPJJ_01082;product=hypothetical protein
NZ_FOPM01000026.1	Prodigal:002006	CDS	21350	22570	.	-	0	ID=ONEILPJJ_01083;eC_number=1.18.1.-;Name=thcD;gene=thcD;inference=ab initio prediction:Prodigal:002006,similar to AA sequence:UniProtKB:P43494;locus_tag=ONEILPJJ_01083;product=Rhodocoxin reductase
NZ_FOPM01000026.1	Prodigal:002006	CDS	22567	23523	.	-	0	ID=ONEILPJJ_01084;Name=cmpR;db_xref=COG:COG0583;gene=cmpR;inference=ab initio prediction:Prodigal:002006,similar to AA sequence:UniProtKB:Q9F1R2;locus_tag=ONEILPJJ_01084;product=HTH-type transcriptional activator CmpR
NZ_FOPM01000026.1	Prodigal:002006	CDS	23740	24792	.	+	0	ID=ONEILPJJ_01085;eC_number=3.1.3.11;Name=fbp;db_xref=COG:COG0158;gene=fbp;inference=ab initio prediction:Prodigal:002006,similar to AA sequence:UniProtKB:P0A993;locus_tag=ONEILPJJ_01085;product=Fructose-1%2C6-bisphosphatase class 1
NZ_FOPM01000026.1	Prodigal:002006	CDS	24819	25679	.	+	0	ID=ONEILPJJ_01086;eC_number=2.7.1.19;Name=prkA;db_xref=COG:COG3954;gene=prkA;inference=ab initio prediction:Prodigal:002006,similar to AA sequence:UniProtKB:P12033;locus_tag=ONEILPJJ_01086;product=Phosphoribulokinase 1
NZ_FOPM01000026.1	Prodigal:002006	CDS	25691	26404	.	+	0	ID=ONEILPJJ_01087;eC_number=5.1.3.1;Name=rpe;gene=rpe;inference=ab initio prediction:Prodigal:002006,similar to AA sequence:UniProtKB:P74061;locus_tag=ONEILPJJ_01087;product=Ribulose-phosphate 3-epimerase
NZ_FOPM01000026.1	Prodigal:002006	CDS	26398	27156	.	+	0	ID=ONEILPJJ_01088;eC_number=3.1.3.-;Name=cbbY;db_xref=COG:COG0637;gene=cbbY;inference=ab initio prediction:Prodigal:002006,similar to AA sequence:UniProtKB:P95649;locus_tag=ONEILPJJ_01088;product=Protein CbbY
NZ_FOPM01000026.1	Prodigal:002006	CDS	27173	27436	.	-	0	ID=ONEILPJJ_01089;inference=ab initio prediction:Prodigal:002006;locus_tag=ONEILPJJ_01089;product=hypothetical protein
NZ_FOPM01000026.1	Aragorn:001002	tRNA	27492	27567	.	-	.	ID=ONEILPJJ_01090;inference=COORDINATES:profile:Aragorn:001002;locus_tag=ONEILPJJ_01090;product=tRNA-Thr(tgt)
NZ_FOPM01000026.1	Prodigal:002006	CDS	27901	28197	.	+	0	ID=ONEILPJJ_01091;inference=ab initio prediction:Prodigal:002006;locus_tag=ONEILPJJ_01091;product=hypothetical protein
NZ_FOPM01000026.1	Prodigal:002006	CDS	28194	28772	.	+	0	ID=ONEILPJJ_01092;Name=ecfG_2;gene=ecfG_2;inference=ab initio prediction:Prodigal:002006,similar to AA sequence:UniProtKB:B3Q6P8;locus_tag=ONEILPJJ_01092;product=ECF RNA polymerase sigma factor EcfG
NZ_FOPM01000026.1	Prodigal:002006	CDS	28920	30692	.	+	0	ID=ONEILPJJ_01093;eC_number=7.5.2.5;Name=pglK;db_xref=COG:COG1132;gene=pglK;inference=ab initio prediction:Prodigal:002006,similar to AA sequence:UniProtKB:Q0P9C4;locus_tag=ONEILPJJ_01093;product=Protein glycosylation K
NZ_FOPM01000026.1	Prodigal:002006	CDS	30878	31345	.	+	0	ID=ONEILPJJ_01094;Name=ohrR;gene=ohrR;inference=ab initio prediction:Prodigal:002006,similar to AA sequence:UniProtKB:O34777;locus_tag=ONEILPJJ_01094;product=Organic hydroperoxide resistance transcriptional regulator
NZ_FOPM01000026.1	Prodigal:002006	CDS	31698	32156	.	+	0	ID=ONEILPJJ_01095;inference=ab initio prediction:Prodigal:002006;locus_tag=ONEILPJJ_01095;product=hypothetical protein
NZ_FOPM01000026.1	Aragorn:001002	tRNA	32290	32364	.	+	.	ID=ONEILPJJ_01096;inference=COORDINATES:profile:Aragorn:001002;locus_tag=ONEILPJJ_01096;product=tRNA-Thr(ggt)
NZ_FOPM01000026.1	Prodigal:002006	CDS	32482	33813	.	-	0	ID=ONEILPJJ_01097;inference=ab initio prediction:Prodigal:002006;locus_tag=ONEILPJJ_01097;product=hypothetical protein
NZ_FOPM01000026.1	Prodigal:002006	CDS	33810	34556	.	-	0	ID=ONEILPJJ_01098;eC_number=1.5.1.2;Name=proC_1;gene=proC_1;inference=ab initio prediction:Prodigal:002006,protein motif:HAMAP:MF_01925;locus_tag=ONEILPJJ_01098;product=Pyrroline-5-carboxylate reductase
NZ_FOPM01000026.1	Prodigal:002006	CDS	34546	35475	.	-	0	ID=ONEILPJJ_01099;inference=ab initio prediction:Prodigal:002006;locus_tag=ONEILPJJ_01099;product=hypothetical protein
NZ_FOPM01000026.1	Prodigal:002006	CDS	35547	39125	.	-	0	ID=ONEILPJJ_01100;eC_number=2.4.1.250;Name=mshA_5;gene=mshA_5;inference=ab initio prediction:Prodigal:002006,protein motif:HAMAP:MF_01695;locus_tag=ONEILPJJ_01100;product=D-inositol-3-phosphate glycosyltransferase
NZ_FOPM01000026.1	Prodigal:002006	CDS	39142	40179	.	-	0	ID=ONEILPJJ_01101;inference=ab initio prediction:Prodigal:002006;locus_tag=ONEILPJJ_01101;product=hypothetical protein
NZ_FOPM01000026.1	Prodigal:002006	CDS	40325	42040	.	+	0	ID=ONEILPJJ_01102;inference=ab initio prediction:Prodigal:002006;locus_tag=ONEILPJJ_01102;product=hypothetical protein
NZ_FOPM01000026.1	Prodigal:002006	CDS	42037	43908	.	+	0	ID=ONEILPJJ_01103;inference=ab initio prediction:Prodigal:002006;locus_tag=ONEILPJJ_01103;product=hypothetical protein
NZ_FOPM01000026.1	Prodigal:002006	CDS	43905	44645	.	+	0	ID=ONEILPJJ_01104;inference=ab initio prediction:Prodigal:002006;locus_tag=ONEILPJJ_01104;product=hypothetical protein
NZ_FOPM01000026.1	Prodigal:002006	CDS	44669	46243	.	+	0	ID=ONEILPJJ_01105;eC_number=2.7.4.25;Name=cmk_1;gene=cmk_1;inference=ab initio prediction:Prodigal:002006,protein motif:HAMAP:MF_00238;locus_tag=ONEILPJJ_01105;product=Cytidylate kinase
NZ_FOPM01000026.1	Prodigal:002006	CDS	46383	47000	.	-	0	ID=ONEILPJJ_01106;inference=ab initio prediction:Prodigal:002006;locus_tag=ONEILPJJ_01106;product=hypothetical protein
NZ_FOPM01000026.1	Prodigal:002006	CDS	47077	49461	.	-	0	ID=ONEILPJJ_01107;inference=ab initio prediction:Prodigal:002006;locus_tag=ONEILPJJ_01107;product=hypothetical protein
NZ_FOPM01000016.1	barrnap:0.9	rRNA	240	328	4.1e-08	+	.	ID=ONEILPJJ_01108;locus_tag=ONEILPJJ_01108;note=aligned only 74 percent of the 5S ribosomal RNA;product=5S ribosomal RNA (partial)
NZ_FOPM01000016.1	Prodigal:002006	CDS	627	1373	.	+	0	ID=ONEILPJJ_01109;Name=cusR;db_xref=COG:COG0745;gene=cusR;inference=ab initio prediction:Prodigal:002006,similar to AA sequence:UniProtKB:P0ACZ8;locus_tag=ONEILPJJ_01109;product=Transcriptional regulatory protein CusR
NZ_FOPM01000016.1	Prodigal:002006	CDS	1373	2797	.	+	0	ID=ONEILPJJ_01110;eC_number=2.7.-.-;Name=sasA_2;gene=sasA_2;inference=ab initio prediction:Prodigal:002006,protein motif:HAMAP:MF_01837;locus_tag=ONEILPJJ_01110;product=Adaptive-response sensory-kinase SasA
NZ_FOPM01000016.1	Prodigal:002006	CDS	2794	5694	.	+	0	ID=ONEILPJJ_01111;Name=glnE;db_xref=COG:COG1391;gene=glnE;inference=ab initio prediction:Prodigal:002006,similar to AA sequence:UniProtKB:P30870;locus_tag=ONEILPJJ_01111;product=Bifunctional glutamine synthetase adenylyltransferase/adenylyl-removing enzyme
NZ_FOPM01000016.1	Prodigal:002006	CDS	5704	8073	.	-	0	ID=ONEILPJJ_01112;eC_number=2.7.13.3;Name=rcsC_3;gene=rcsC_3;inference=ab initio prediction:Prodigal:002006,protein motif:HAMAP:MF_00979;locus_tag=ONEILPJJ_01112;product=Sensor histidine kinase RcsC
NZ_FOPM01000016.1	Prodigal:002006	CDS	8251	10923	.	-	0	ID=ONEILPJJ_01113;eC_number=3.4.11.2;Name=pepN;db_xref=COG:COG0308;gene=pepN;inference=ab initio prediction:Prodigal:002006,similar to AA sequence:UniProtKB:P04825;locus_tag=ONEILPJJ_01113;product=Aminopeptidase N
NZ_FOPM01000016.1	Prodigal:002006	CDS	11069	11509	.	+	0	ID=ONEILPJJ_01114;eC_number=4.4.1.5;Name=gloA;db_xref=COG:COG0346;gene=gloA;inference=ab initio prediction:Prodigal:002006,similar to AA sequence:UniProtKB:P44638;locus_tag=ONEILPJJ_01114;product=Lactoylglutathione lyase
NZ_FOPM01000016.1	Prodigal:002006	CDS	12445	13488	.	+	0	ID=ONEILPJJ_01115;eC_number=2.1.1.199;Name=rsmH;db_xref=COG:COG0275;gene=rsmH;inference=ab initio prediction:Prodigal:002006,similar to AA sequence:UniProtKB:P60390;locus_tag=ONEILPJJ_01115;product=Ribosomal RNA small subunit methyltransferase H
NZ_FOPM01000016.1	Prodigal:002006	CDS	13485	13916	.	+	0	ID=ONEILPJJ_01116;inference=ab initio prediction:Prodigal:002006;locus_tag=ONEILPJJ_01116;product=hypothetical protein
NZ_FOPM01000016.1	Prodigal:002006	CDS	13922	15760	.	+	0	ID=ONEILPJJ_01117;eC_number=3.4.16.4;Name=ftsI;gene=ftsI;inference=ab initio prediction:Prodigal:002006,similar to AA sequence:UniProtKB:B8H0A0;locus_tag=ONEILPJJ_01117;product=putative peptidoglycan D%2CD-transpeptidase FtsI
NZ_FOPM01000016.1	Prodigal:002006	CDS	15757	17226	.	+	0	ID=ONEILPJJ_01118;eC_number=6.3.2.13;Name=murE;db_xref=COG:COG0769;gene=murE;inference=ab initio prediction:Prodigal:002006,similar to AA sequence:UniProtKB:Q819Q0;locus_tag=ONEILPJJ_01118;product=UDP-N-acetylmuramoyl-L-alanyl-D-glutamate--2%2C6-diaminopimelate ligase
NZ_FOPM01000016.1	Prodigal:002006	CDS	17223	18686	.	+	0	ID=ONEILPJJ_01119;eC_number=6.3.2.10;Name=murF;db_xref=COG:COG0770;gene=murF;inference=ab initio prediction:Prodigal:002006,similar to AA sequence:UniProtKB:P11880;locus_tag=ONEILPJJ_01119;product=UDP-N-acetylmuramoyl-tripeptide--D-alanyl-D-alanine ligase
NZ_FOPM01000016.1	Prodigal:002006	CDS	18768	19853	.	+	0	ID=ONEILPJJ_01120;eC_number=2.7.8.13;Name=mraY;db_xref=COG:COG0472;gene=mraY;inference=ab initio prediction:Prodigal:002006,similar to AA sequence:UniProtKB:P0A6W3;locus_tag=ONEILPJJ_01120;product=Phospho-N-acetylmuramoyl-pentapeptide-transferase
NZ_FOPM01000016.1	Prodigal:002006	CDS	19853	21211	.	+	0	ID=ONEILPJJ_01121;eC_number=6.3.2.9;Name=murD;db_xref=COG:COG0771;gene=murD;inference=ab initio prediction:Prodigal:002006,similar to AA sequence:UniProtKB:P14900;locus_tag=ONEILPJJ_01121;product=UDP-N-acetylmuramoylalanine--D-glutamate ligase
NZ_FOPM01000016.1	Prodigal:002006	CDS	21307	22590	.	+	0	ID=ONEILPJJ_01122;inference=ab initio prediction:Prodigal:002006;locus_tag=ONEILPJJ_01122;product=hypothetical protein
NZ_FOPM01000016.1	Prodigal:002006	CDS	22887	25034	.	+	0	ID=ONEILPJJ_01123;eC_number=7.1.3.1;Name=hppA;db_xref=COG:COG3808;gene=hppA;inference=ab initio prediction:Prodigal:002006,similar to AA sequence:UniProtKB:Q8UG67;locus_tag=ONEILPJJ_01123;product=K(+)-insensitive pyrophosphate-energized proton pump
NZ_FOPM01000016.1	Prodigal:002006	CDS	25077	27482	.	-	0	ID=ONEILPJJ_01124;eC_number=2.7.13.3;Name=rcsC_4;gene=rcsC_4;inference=ab initio prediction:Prodigal:002006,protein motif:HAMAP:MF_00979;locus_tag=ONEILPJJ_01124;product=Sensor histidine kinase RcsC
NZ_FOPM01000016.1	Prodigal:002006	CDS	27826	30069	.	+	0	ID=ONEILPJJ_01125;eC_number=2.7.13.3;Name=cph1_1;gene=cph1_1;inference=ab initio prediction:Prodigal:002006,similar to AA sequence:UniProtKB:Q55168;locus_tag=ONEILPJJ_01125;product=Phytochrome-like protein cph1
NZ_FOPM01000016.1	Prodigal:002006	CDS	30071	30532	.	+	0	ID=ONEILPJJ_01126;Name=rcp1_2;gene=rcp1_2;inference=ab initio prediction:Prodigal:002006,similar to AA sequence:UniProtKB:Q55169;locus_tag=ONEILPJJ_01126;product=Response regulator rcp1
NZ_FOPM01000016.1	Prodigal:002006	CDS	30529	32253	.	+	0	ID=ONEILPJJ_01127;eC_number=2.7.13.3;Name=rcsC_5;gene=rcsC_5;inference=ab initio prediction:Prodigal:002006,protein motif:HAMAP:MF_00979;locus_tag=ONEILPJJ_01127;product=Sensor histidine kinase RcsC
NZ_FOPM01000016.1	Prodigal:002006	CDS	32553	33644	.	+	0	ID=ONEILPJJ_01128;eC_number=1.3.1.-;Name=nemA;db_xref=COG:COG1902;gene=nemA;inference=ab initio prediction:Prodigal:002006,similar to AA sequence:UniProtKB:P77258;locus_tag=ONEILPJJ_01128;product=N-ethylmaleimide reductase
NZ_FOPM01000016.1	Prodigal:002006	CDS	33798	35717	.	+	0	ID=ONEILPJJ_01129;inference=ab initio prediction:Prodigal:002006;locus_tag=ONEILPJJ_01129;product=hypothetical protein
NZ_FOPM01000016.1	Prodigal:002006	CDS	35714	36403	.	+	0	ID=ONEILPJJ_01130;db_xref=COG:COG0546;inference=ab initio prediction:Prodigal:002006,similar to AA sequence:UniProtKB:P9WPI9;locus_tag=ONEILPJJ_01130;product=putative protein
NZ_FOPM01000016.1	Prodigal:002006	CDS	36482	37579	.	+	0	ID=ONEILPJJ_01131;inference=ab initio prediction:Prodigal:002006;locus_tag=ONEILPJJ_01131;product=hypothetical protein
NZ_FOPM01000016.1	Prodigal:002006	CDS	37798	38295	.	-	0	ID=ONEILPJJ_01132;Name=bamE;gene=bamE;inference=ab initio prediction:Prodigal:002006,protein motif:HAMAP:MF_00925;locus_tag=ONEILPJJ_01132;product=Outer membrane protein assembly factor BamE
NZ_FOPM01000016.1	Prodigal:002006	CDS	38505	39074	.	+	0	ID=ONEILPJJ_01133;inference=ab initio prediction:Prodigal:002006;locus_tag=ONEILPJJ_01133;product=hypothetical protein
NZ_FOPM01000016.1	Prodigal:002006	CDS	39071	39580	.	+	0	ID=ONEILPJJ_01134;inference=ab initio prediction:Prodigal:002006;locus_tag=ONEILPJJ_01134;product=hypothetical protein
NZ_FOPM01000016.1	Prodigal:002006	CDS	39727	40761	.	+	0	ID=ONEILPJJ_01135;eC_number=2.3.1.274;Name=plsX;db_xref=COG:COG0416;gene=plsX;inference=ab initio prediction:Prodigal:002006,similar to AA sequence:UniProtKB:P27247;locus_tag=ONEILPJJ_01135;product=Phosphate acyltransferase
NZ_FOPM01000016.1	Prodigal:002006	CDS	40787	41764	.	+	0	ID=ONEILPJJ_01136;eC_number=2.3.1.180;Name=fabH;gene=fabH;inference=ab initio prediction:Prodigal:002006,similar to AA sequence:UniProtKB:A1KRY9;locus_tag=ONEILPJJ_01136;product=3-oxoacyl-[acyl-carrier-protein] synthase 3
NZ_FOPM01000016.1	Prodigal:002006	CDS	41860	42183	.	+	0	ID=ONEILPJJ_01137;Name=ihfA;db_xref=COG:COG0776;gene=ihfA;inference=ab initio prediction:Prodigal:002006,similar to AA sequence:UniProtKB:P30787;locus_tag=ONEILPJJ_01137;product=Integration host factor subunit alpha
NZ_FOPM01000016.1	Prodigal:002006	CDS	42180	42680	.	+	0	ID=ONEILPJJ_01138;inference=ab initio prediction:Prodigal:002006;locus_tag=ONEILPJJ_01138;product=hypothetical protein
NZ_FOPM01000016.1	Prodigal:002006	CDS	42786	43241	.	+	0	ID=ONEILPJJ_01139;inference=ab initio prediction:Prodigal:002006;locus_tag=ONEILPJJ_01139;product=hypothetical protein
NZ_FOPM01000016.1	Prodigal:002006	CDS	43442	45394	.	+	0	ID=ONEILPJJ_01140;inference=ab initio prediction:Prodigal:002006;locus_tag=ONEILPJJ_01140;product=hypothetical protein
NZ_FOPM01000016.1	Prodigal:002006	CDS	45485	46786	.	+	0	ID=ONEILPJJ_01141;inference=ab initio prediction:Prodigal:002006,similar to AA sequence:UniProtKB:P45742;locus_tag=ONEILPJJ_01141;note=Stress response UPF0229 protein YhbH;product=hypothetical protein
NZ_FOPM01000016.1	Prodigal:002006	CDS	46783	48345	.	+	0	ID=ONEILPJJ_01142;inference=ab initio prediction:Prodigal:002006;locus_tag=ONEILPJJ_01142;product=hypothetical protein
NZ_FOPM01000016.1	Aragorn:001002	tRNA	48458	48534	.	-	.	ID=ONEILPJJ_01143;inference=COORDINATES:profile:Aragorn:001002;locus_tag=ONEILPJJ_01143;product=tRNA-Pro(ggg)
NZ_FOPM01000016.1	Prodigal:002006	CDS	48732	51941	.	-	0	ID=ONEILPJJ_01144;Name=oqxB23;gene=oqxB23;inference=ab initio prediction:Prodigal:002006,similar to AA sequence:BARRGD:NG_050442.1;locus_tag=ONEILPJJ_01144;product=multidrug efflux RND transporter permease subunit OqxB23
NZ_FOPM01000016.1	Prodigal:002006	CDS	52113	53249	.	-	0	ID=ONEILPJJ_01145;Name=bepF_1;gene=bepF_1;inference=ab initio prediction:Prodigal:002006,similar to AA sequence:UniProtKB:Q8FWV8;locus_tag=ONEILPJJ_01145;product=Efflux pump periplasmic linker BepF
NZ_FOPM01000016.1	Prodigal:002006	CDS	53377	53700	.	-	0	ID=ONEILPJJ_01146;inference=ab initio prediction:Prodigal:002006;locus_tag=ONEILPJJ_01146;product=hypothetical protein
NZ_FOPM01000016.1	Prodigal:002006	CDS	53752	55086	.	-	0	ID=ONEILPJJ_01147;eC_number=2.4.1.250;Name=mshA_6;gene=mshA_6;inference=ab initio prediction:Prodigal:002006,protein motif:HAMAP:MF_01695;locus_tag=ONEILPJJ_01147;product=D-inositol-3-phosphate glycosyltransferase
NZ_FOPM01000016.1	Prodigal:002006	CDS	55212	56081	.	+	0	ID=ONEILPJJ_01148;inference=ab initio prediction:Prodigal:002006;locus_tag=ONEILPJJ_01148;product=hypothetical protein
NZ_FOPM01000016.1	Prodigal:002006	CDS	56085	56789	.	-	0	ID=ONEILPJJ_01149;eC_number=1.8.4.-;Name=yfcG_1;db_xref=COG:COG0625;gene=yfcG_1;inference=ab initio prediction:Prodigal:002006,similar to AA sequence:UniProtKB:P77526;locus_tag=ONEILPJJ_01149;product=Disulfide-bond oxidoreductase YfcG
NZ_FOPM01000016.1	Prodigal:002006	CDS	56984	57217	.	+	0	ID=ONEILPJJ_01150;inference=ab initio prediction:Prodigal:002006;locus_tag=ONEILPJJ_01150;product=hypothetical protein
NZ_FOPM01000016.1	Prodigal:002006	CDS	57335	57883	.	-	0	ID=ONEILPJJ_01151;eC_number=1.8.4.11;Name=msrA;db_xref=COG:COG0225;gene=msrA;inference=ab initio prediction:Prodigal:002006,similar to AA sequence:UniProtKB:P9WJM5;locus_tag=ONEILPJJ_01151;product=Peptide methionine sulfoxide reductase MsrA
NZ_FOPM01000016.1	Prodigal:002006	CDS	57967	58674	.	-	0	ID=ONEILPJJ_01152;eC_number=2.1.1.166;Name=rlmE;db_xref=COG:COG0293;gene=rlmE;inference=ab initio prediction:Prodigal:002006,similar to AA sequence:UniProtKB:P0C0R7;locus_tag=ONEILPJJ_01152;product=Ribosomal RNA large subunit methyltransferase E
NZ_FOPM01000016.1	Prodigal:002006	CDS	58671	59780	.	-	0	ID=ONEILPJJ_01153;eC_number=3.6.1.40;Name=gppA_1;db_xref=COG:COG0248;gene=gppA_1;inference=ab initio prediction:Prodigal:002006,similar to AA sequence:UniProtKB:P25552;locus_tag=ONEILPJJ_01153;product=Guanosine-5'-triphosphate%2C3'-diphosphate pyrophosphatase
NZ_FOPM01000016.1	Prodigal:002006	CDS	59961	60431	.	-	0	ID=ONEILPJJ_01154;Name=rssB;gene=rssB;inference=ab initio prediction:Prodigal:002006,protein motif:HAMAP:MF_00958;locus_tag=ONEILPJJ_01154;product=Regulator of RpoS
NZ_FOPM01000016.1	Prodigal:002006	CDS	60807	61556	.	+	0	ID=ONEILPJJ_01155;inference=ab initio prediction:Prodigal:002006;locus_tag=ONEILPJJ_01155;product=hypothetical protein
NZ_FOPM01000016.1	Prodigal:002006	CDS	61664	61936	.	+	0	ID=ONEILPJJ_01156;inference=ab initio prediction:Prodigal:002006;locus_tag=ONEILPJJ_01156;product=hypothetical protein
NZ_FOPM01000016.1	Prodigal:002006	CDS	62047	62664	.	-	0	ID=ONEILPJJ_01157;Name=rpsD;db_xref=COG:COG0522;gene=rpsD;inference=ab initio prediction:Prodigal:002006,similar to AA sequence:UniProtKB:Q6N9G0;locus_tag=ONEILPJJ_01157;product=30S ribosomal protein S4
NZ_FOPM01000016.1	Prodigal:002006	CDS	62878	63738	.	-	0	ID=ONEILPJJ_01158;eC_number=5.1.1.3;Name=murI;db_xref=COG:COG0796;gene=murI;inference=ab initio prediction:Prodigal:002006,similar to AA sequence:UniProtKB:P22634;locus_tag=ONEILPJJ_01158;product=Glutamate racemase
NZ_FOPM01000016.1	Prodigal:002006	CDS	63939	65210	.	+	0	ID=ONEILPJJ_01159;eC_number=1.14.99.50;Name=egtB;db_xref=COG:COG1262;gene=egtB;inference=ab initio prediction:Prodigal:002006,similar to AA sequence:UniProtKB:A0R5N0;locus_tag=ONEILPJJ_01159;product=Hercynine oxygenase
NZ_FOPM01000016.1	Prodigal:002006	CDS	65226	66200	.	+	0	ID=ONEILPJJ_01160;eC_number=2.1.1.44;Name=egtD;db_xref=COG:COG4301;gene=egtD;inference=ab initio prediction:Prodigal:002006,similar to AA sequence:UniProtKB:A0R5M8;locus_tag=ONEILPJJ_01160;product=Histidine N-alpha-methyltransferase
NZ_FOPM01000016.1	Prodigal:002006	CDS	66255	66512	.	-	0	ID=ONEILPJJ_01161;inference=ab initio prediction:Prodigal:002006;locus_tag=ONEILPJJ_01161;product=hypothetical protein
NZ_FOPM01000016.1	Prodigal:002006	CDS	66802	69261	.	-	0	ID=ONEILPJJ_01162;Name=clpA;db_xref=COG:COG0542;gene=clpA;inference=ab initio prediction:Prodigal:002006,similar to AA sequence:UniProtKB:P0ABH9;locus_tag=ONEILPJJ_01162;product=ATP-dependent Clp protease ATP-binding subunit ClpA
NZ_FOPM01000016.1	Prodigal:002006	CDS	69287	69709	.	-	0	ID=ONEILPJJ_01163;Name=clpS;gene=clpS;inference=ab initio prediction:Prodigal:002006,protein motif:HAMAP:MF_00302;locus_tag=ONEILPJJ_01163;product=ATP-dependent Clp protease adapter protein ClpS
NZ_FOPM01000016.1	Prodigal:002006	CDS	70015	71676	.	-	0	ID=ONEILPJJ_01164;inference=ab initio prediction:Prodigal:002006;locus_tag=ONEILPJJ_01164;product=hypothetical protein
NZ_FOPM01000016.1	Prodigal:002006	CDS	72117	72983	.	+	0	ID=ONEILPJJ_01165;eC_number=1.1.1.373;Name=yihU;db_xref=COG:COG2084;gene=yihU;inference=ab initio prediction:Prodigal:002006,similar to AA sequence:UniProtKB:P0A9V8;locus_tag=ONEILPJJ_01165;product=3-sulfolactaldehyde reductase
NZ_FOPM01000016.1	Prodigal:002006	CDS	73124	74410	.	+	0	ID=ONEILPJJ_01166;Name=yhjE_1;gene=yhjE_1;inference=ab initio prediction:Prodigal:002006,similar to AA sequence:UniProtKB:P37643;locus_tag=ONEILPJJ_01166;product=Inner membrane metabolite transport protein YhjE
NZ_FOPM01000016.1	Prodigal:002006	CDS	74738	76465	.	+	0	ID=ONEILPJJ_01167;inference=ab initio prediction:Prodigal:002006;locus_tag=ONEILPJJ_01167;product=hypothetical protein
NZ_FOPM01000016.1	Prodigal:002006	CDS	76486	76902	.	-	0	ID=ONEILPJJ_01168;Name=yccU;db_xref=COG:COG1832;gene=yccU;inference=ab initio prediction:Prodigal:002006,similar to AA sequence:UniProtKB:P75874;locus_tag=ONEILPJJ_01168;product=putative protein YccU
NZ_FOPM01000016.1	Prodigal:002006	CDS	76945	77376	.	+	0	ID=ONEILPJJ_01169;inference=ab initio prediction:Prodigal:002006;locus_tag=ONEILPJJ_01169;product=hypothetical protein
NZ_FOPM01000016.1	Prodigal:002006	CDS	77575	78048	.	+	0	ID=ONEILPJJ_01170;Name=rplM;db_xref=COG:COG0102;gene=rplM;inference=ab initio prediction:Prodigal:002006,similar to AA sequence:UniProtKB:Q6N651;locus_tag=ONEILPJJ_01170;product=50S ribosomal protein L13
NZ_FOPM01000016.1	Prodigal:002006	CDS	78051	78530	.	+	0	ID=ONEILPJJ_01171;Name=rpsI;db_xref=COG:COG0103;gene=rpsI;inference=ab initio prediction:Prodigal:002006,similar to AA sequence:UniProtKB:Q6N650;locus_tag=ONEILPJJ_01171;product=30S ribosomal protein S9
NZ_FOPM01000016.1	Prodigal:002006	CDS	78606	78857	.	+	0	ID=ONEILPJJ_01172;inference=ab initio prediction:Prodigal:002006;locus_tag=ONEILPJJ_01172;product=hypothetical protein
NZ_FOPM01000016.1	Prodigal:002006	CDS	78863	81835	.	-	0	ID=ONEILPJJ_01173;eC_number=2.7.13.3;Name=rcsC_6;gene=rcsC_6;inference=ab initio prediction:Prodigal:002006,protein motif:HAMAP:MF_00979;locus_tag=ONEILPJJ_01173;product=Sensor histidine kinase RcsC
NZ_FOPM01000016.1	Prodigal:002006	CDS	81828	82523	.	-	0	ID=ONEILPJJ_01174;inference=ab initio prediction:Prodigal:002006,similar to AA sequence:UniProtKB:P0AEC0;locus_tag=ONEILPJJ_01174;note=UPF0053 inner membrane protein YoaE;product=hypothetical protein
NZ_FOPM01000016.1	Prodigal:002006	CDS	82777	83574	.	+	0	ID=ONEILPJJ_01175;eC_number=5.3.1.35;Name=otnI;db_xref=COG:COG3622;gene=otnI;inference=ab initio prediction:Prodigal:002006,similar to AA sequence:UniProtKB:Q0KBD1;locus_tag=ONEILPJJ_01175;product=2-oxo-tetronate isomerase
NZ_FOPM01000016.1	Prodigal:002006	CDS	83559	84530	.	-	0	ID=ONEILPJJ_01176;inference=ab initio prediction:Prodigal:002006;locus_tag=ONEILPJJ_01176;product=hypothetical protein
NZ_FOPM01000016.1	Prodigal:002006	CDS	84570	85526	.	-	0	ID=ONEILPJJ_01177;inference=ab initio prediction:Prodigal:002006;locus_tag=ONEILPJJ_01177;product=hypothetical protein
NZ_FOPM01000016.1	Prodigal:002006	CDS	85621	87066	.	-	0	ID=ONEILPJJ_01178;inference=ab initio prediction:Prodigal:002006;locus_tag=ONEILPJJ_01178;product=hypothetical protein
NZ_FOPM01000016.1	Prodigal:002006	CDS	87100	88344	.	-	0	ID=ONEILPJJ_01179;inference=ab initio prediction:Prodigal:002006,protein motif:HAMAP:MF_02040;locus_tag=ONEILPJJ_01179;product=Iron-sulfur cluster carrier protein
NZ_FOPM01000016.1	Prodigal:002006	CDS	88457	89185	.	-	0	ID=ONEILPJJ_01180;inference=ab initio prediction:Prodigal:002006;locus_tag=ONEILPJJ_01180;product=hypothetical protein
NZ_FOPM01000016.1	Prodigal:002006	CDS	89332	90846	.	-	0	ID=ONEILPJJ_01181;Name=sctC_1;gene=sctC_1;inference=ab initio prediction:Prodigal:002006,protein motif:HAMAP:MF_02219;locus_tag=ONEILPJJ_01181;product=Type 3 secretion system secretin
NZ_FOPM01000016.1	Prodigal:002006	CDS	90882	91688	.	-	0	ID=ONEILPJJ_01182;inference=ab initio prediction:Prodigal:002006;locus_tag=ONEILPJJ_01182;product=hypothetical protein
NZ_FOPM01000016.1	Prodigal:002006	CDS	91879	92397	.	-	0	ID=ONEILPJJ_01183;inference=ab initio prediction:Prodigal:002006;locus_tag=ONEILPJJ_01183;product=hypothetical protein
NZ_FOPM01000016.1	Prodigal:002006	CDS	92535	92705	.	-	0	ID=ONEILPJJ_01184;inference=ab initio prediction:Prodigal:002006;locus_tag=ONEILPJJ_01184;product=hypothetical protein
NZ_FOPM01000016.1	Prodigal:002006	CDS	93072	93566	.	+	0	ID=ONEILPJJ_01185;inference=ab initio prediction:Prodigal:002006;locus_tag=ONEILPJJ_01185;product=hypothetical protein
NZ_FOPM01000016.1	Prodigal:002006	CDS	93753	94433	.	+	0	ID=ONEILPJJ_01186;Name=rplY;db_xref=COG:COG1825;gene=rplY;inference=ab initio prediction:Prodigal:002006,similar to AA sequence:UniProtKB:Q6N1P8;locus_tag=ONEILPJJ_01186;product=50S ribosomal protein L25
NZ_FOPM01000016.1	Prodigal:002006	CDS	94536	95144	.	+	0	ID=ONEILPJJ_01187;eC_number=3.1.1.29;Name=pth;gene=pth;inference=ab initio prediction:Prodigal:002006,similar to AA sequence:UniProtKB:B5XIP6;locus_tag=ONEILPJJ_01187;product=Peptidyl-tRNA hydrolase
NZ_FOPM01000016.1	Prodigal:002006	CDS	95191	95424	.	+	0	ID=ONEILPJJ_01188;inference=ab initio prediction:Prodigal:002006;locus_tag=ONEILPJJ_01188;product=hypothetical protein
NZ_FOPM01000016.1	Prodigal:002006	CDS	95414	95863	.	+	0	ID=ONEILPJJ_01189;eC_number=3.1.-.-;Name=vapC_2;gene=vapC_2;inference=ab initio prediction:Prodigal:002006,protein motif:HAMAP:MF_00265;locus_tag=ONEILPJJ_01189;product=tRNA(fMet)-specific endonuclease VapC
NZ_FOPM01000016.1	Prodigal:002006	CDS	95874	96971	.	+	0	ID=ONEILPJJ_01190;Name=ychF;db_xref=COG:COG0012;gene=ychF;inference=ab initio prediction:Prodigal:002006,similar to AA sequence:UniProtKB:P44681;locus_tag=ONEILPJJ_01190;product=Ribosome-binding ATPase YchF
NZ_FOPM01000016.1	Prodigal:002006	CDS	96980	97975	.	+	0	ID=ONEILPJJ_01191;inference=ab initio prediction:Prodigal:002006;locus_tag=ONEILPJJ_01191;product=hypothetical protein
NZ_FOPM01000016.1	Prodigal:002006	CDS	98029	98490	.	-	0	ID=ONEILPJJ_01192;Name=ptsN_1;db_xref=COG:COG1762;gene=ptsN_1;inference=ab initio prediction:Prodigal:002006,similar to AA sequence:UniProtKB:P69829;locus_tag=ONEILPJJ_01192;product=Nitrogen regulatory protein
NZ_FOPM01000016.1	Prodigal:002006	CDS	98648	99343	.	-	0	ID=ONEILPJJ_01193;Name=kdpE;db_xref=COG:COG0745;gene=kdpE;inference=ab initio prediction:Prodigal:002006,similar to AA sequence:UniProtKB:P9WGN1;locus_tag=ONEILPJJ_01193;product=Transcriptional regulatory protein KdpE
NZ_FOPM01000016.1	Prodigal:002006	CDS	99340	102075	.	-	0	ID=ONEILPJJ_01194;eC_number=2.7.13.3;Name=kdpD;db_xref=COG:COG2205;gene=kdpD;inference=ab initio prediction:Prodigal:002006,similar to AA sequence:UniProtKB:P21865;locus_tag=ONEILPJJ_01194;product=Sensor protein KdpD
NZ_FOPM01000016.1	Prodigal:002006	CDS	102168	102773	.	-	0	ID=ONEILPJJ_01195;Name=kdpC;db_xref=COG:COG2156;gene=kdpC;inference=ab initio prediction:Prodigal:002006,similar to AA sequence:UniProtKB:P9WKF1;locus_tag=ONEILPJJ_01195;product=Potassium-transporting ATPase KdpC subunit
NZ_FOPM01000016.1	Prodigal:002006	CDS	102807	104900	.	-	0	ID=ONEILPJJ_01196;eC_number=7.2.2.6;Name=kdpB;db_xref=COG:COG2216;gene=kdpB;inference=ab initio prediction:Prodigal:002006,similar to AA sequence:UniProtKB:P03960;locus_tag=ONEILPJJ_01196;product=Potassium-transporting ATPase ATP-binding subunit
NZ_FOPM01000016.1	Prodigal:002006	CDS	104961	105176	.	-	0	ID=ONEILPJJ_01197;inference=ab initio prediction:Prodigal:002006;locus_tag=ONEILPJJ_01197;product=hypothetical protein
NZ_FOPM01000016.1	Prodigal:002006	CDS	105178	106893	.	-	0	ID=ONEILPJJ_01198;Name=kdpA;db_xref=COG:COG2060;gene=kdpA;inference=ab initio prediction:Prodigal:002006,similar to AA sequence:UniProtKB:P9WKF3;locus_tag=ONEILPJJ_01198;product=Potassium-transporting ATPase potassium-binding subunit
NZ_FOPM01000016.1	Prodigal:002006	CDS	106907	106996	.	-	0	ID=ONEILPJJ_01199;inference=ab initio prediction:Prodigal:002006;locus_tag=ONEILPJJ_01199;product=hypothetical protein
NZ_FOPM01000016.1	Prodigal:002006	CDS	107004	107120	.	-	0	ID=ONEILPJJ_01200;inference=ab initio prediction:Prodigal:002006;locus_tag=ONEILPJJ_01200;product=hypothetical protein
NZ_FOPM01000016.1	Prodigal:002006	CDS	107421	108155	.	-	0	ID=ONEILPJJ_01201;inference=ab initio prediction:Prodigal:002006;locus_tag=ONEILPJJ_01201;product=hypothetical protein
NZ_FOPM01000016.1	Prodigal:002006	CDS	108375	108575	.	-	0	ID=ONEILPJJ_01202;inference=ab initio prediction:Prodigal:002006;locus_tag=ONEILPJJ_01202;product=hypothetical protein
NZ_FOPM01000008.1	Prodigal:002006	CDS	46	462	.	+	0	ID=ONEILPJJ_01203;Name=ftsK_1;db_xref=COG:COG1674;gene=ftsK_1;inference=ab initio prediction:Prodigal:002006,similar to AA sequence:UniProtKB:P46889;locus_tag=ONEILPJJ_01203;product=DNA translocase FtsK
NZ_FOPM01000008.1	Prodigal:002006	CDS	584	1471	.	+	0	ID=ONEILPJJ_01204;Name=lolA;gene=lolA;inference=ab initio prediction:Prodigal:002006,protein motif:HAMAP:MF_00240;locus_tag=ONEILPJJ_01204;product=Outer-membrane lipoprotein carrier protein
NZ_FOPM01000008.1	Prodigal:002006	CDS	1844	2596	.	-	0	ID=ONEILPJJ_01205;eC_number=2.3.1.51;Name=plsC;db_xref=COG:COG0204;gene=plsC;inference=ab initio prediction:Prodigal:002006,similar to AA sequence:UniProtKB:P26647;locus_tag=ONEILPJJ_01205;product=1-acyl-sn-glycerol-3-phosphate acyltransferase
NZ_FOPM01000008.1	Prodigal:002006	CDS	2764	3573	.	+	0	ID=ONEILPJJ_01206;eC_number=3.1.11.2;Name=xthA_1;db_xref=COG:COG0708;gene=xthA_1;inference=ab initio prediction:Prodigal:002006,similar to AA sequence:UniProtKB:P09030;locus_tag=ONEILPJJ_01206;product=Exodeoxyribonuclease III
NZ_FOPM01000008.1	Prodigal:002006	CDS	3654	3746	.	+	0	ID=ONEILPJJ_01207;inference=ab initio prediction:Prodigal:002006;locus_tag=ONEILPJJ_01207;product=hypothetical protein
NZ_FOPM01000008.1	Prodigal:002006	CDS	4024	5085	.	+	0	ID=ONEILPJJ_01208;eC_number=4.1.2.48;Name=ltaE;gene=ltaE;inference=ab initio prediction:Prodigal:002006,similar to AA sequence:UniProtKB:O50584;locus_tag=ONEILPJJ_01208;product=Low specificity L-threonine aldolase
NZ_FOPM01000008.1	Prodigal:002006	CDS	5153	5353	.	-	0	ID=ONEILPJJ_01209;inference=ab initio prediction:Prodigal:002006;locus_tag=ONEILPJJ_01209;product=hypothetical protein
NZ_FOPM01000008.1	Prodigal:002006	CDS	5761	6030	.	+	0	ID=ONEILPJJ_01210;Name=rpsO;db_xref=COG:COG0184;gene=rpsO;inference=ab initio prediction:Prodigal:002006,similar to AA sequence:UniProtKB:Q6NCN7;locus_tag=ONEILPJJ_01210;product=30S ribosomal protein S15
NZ_FOPM01000008.1	Prodigal:002006	CDS	6248	8419	.	+	0	ID=ONEILPJJ_01211;eC_number=2.7.7.8;Name=pnp;db_xref=COG:COG1185;gene=pnp;inference=ab initio prediction:Prodigal:002006,similar to AA sequence:UniProtKB:Q9AC32;locus_tag=ONEILPJJ_01211;product=Polyribonucleotide nucleotidyltransferase
NZ_FOPM01000008.1	Prodigal:002006	CDS	8803	9702	.	+	0	ID=ONEILPJJ_01212;inference=ab initio prediction:Prodigal:002006;locus_tag=ONEILPJJ_01212;product=hypothetical protein
NZ_FOPM01000008.1	Prodigal:002006	CDS	9710	11026	.	+	0	ID=ONEILPJJ_01213;inference=ab initio prediction:Prodigal:002006;locus_tag=ONEILPJJ_01213;product=hypothetical protein
NZ_FOPM01000008.1	Prodigal:002006	CDS	11231	11452	.	+	0	ID=ONEILPJJ_01214;inference=ab initio prediction:Prodigal:002006;locus_tag=ONEILPJJ_01214;product=hypothetical protein
NZ_FOPM01000008.1	Prodigal:002006	CDS	11522	11788	.	-	0	ID=ONEILPJJ_01215;inference=ab initio prediction:Prodigal:002006;locus_tag=ONEILPJJ_01215;product=hypothetical protein
NZ_FOPM01000008.1	Prodigal:002006	CDS	11997	12356	.	+	0	ID=ONEILPJJ_01216;eC_number=3.5.99.10;Name=yabJ;db_xref=COG:COG0251;gene=yabJ;inference=ab initio prediction:Prodigal:002006,similar to AA sequence:UniProtKB:P37552;locus_tag=ONEILPJJ_01216;product=2-iminobutanoate/2-iminopropanoate deaminase
NZ_FOPM01000008.1	Prodigal:002006	CDS	12353	13489	.	+	0	ID=ONEILPJJ_01217;Name=spuD;db_xref=COG:COG0687;gene=spuD;inference=ab initio prediction:Prodigal:002006,similar to AA sequence:UniProtKB:Q9I6J1;locus_tag=ONEILPJJ_01217;product=Putrescine-binding periplasmic protein SpuD
NZ_FOPM01000008.1	Prodigal:002006	CDS	13493	13693	.	-	0	ID=ONEILPJJ_01218;inference=ab initio prediction:Prodigal:002006;locus_tag=ONEILPJJ_01218;product=hypothetical protein
NZ_FOPM01000008.1	Prodigal:002006	CDS	13717	14769	.	-	0	ID=ONEILPJJ_01219;inference=ab initio prediction:Prodigal:002006;locus_tag=ONEILPJJ_01219;product=hypothetical protein
NZ_FOPM01000008.1	Prodigal:002006	CDS	14796	15479	.	+	0	ID=ONEILPJJ_01220;eC_number=5.3.1.16;Name=hisA_1;db_xref=COG:COG0106;gene=hisA_1;inference=ab initio prediction:Prodigal:002006,similar to AA sequence:UniProtKB:Q9PM74;locus_tag=ONEILPJJ_01220;product=1-(5-phosphoribosyl)-5-[(5-phosphoribosylamino)methylideneamino] imidazole-4-carboxamide isomerase
NZ_FOPM01000008.1	Prodigal:002006	CDS	15608	16120	.	-	0	ID=ONEILPJJ_01221;eC_number=4.2.1.147;Name=fae_1;db_xref=COG:COG1795;gene=fae_1;inference=ab initio prediction:Prodigal:002006,similar to AA sequence:UniProtKB:Q9FA38;locus_tag=ONEILPJJ_01221;product=5%2C6%2C7%2C8-tetrahydromethanopterin hydro-lyase
NZ_FOPM01000008.1	Prodigal:002006	CDS	16386	17219	.	-	0	ID=ONEILPJJ_01222;eC_number=2.4.2.52;Name=mdcB;gene=mdcB;inference=ab initio prediction:Prodigal:002006,protein motif:HAMAP:MF_01883;locus_tag=ONEILPJJ_01222;product=2-(5''-triphosphoribosyl)-3'-dephosphocoenzyme-A synthase
NZ_FOPM01000008.1	Prodigal:002006	CDS	17219	18133	.	-	0	ID=ONEILPJJ_01223;inference=ab initio prediction:Prodigal:002006;locus_tag=ONEILPJJ_01223;product=hypothetical protein
NZ_FOPM01000008.1	Prodigal:002006	CDS	18379	19365	.	-	0	ID=ONEILPJJ_01224;eC_number=3.5.4.27;Name=mch_1;db_xref=COG:COG3252;gene=mch_1;inference=ab initio prediction:Prodigal:002006,similar to AA sequence:UniProtKB:O85014;locus_tag=ONEILPJJ_01224;product=Methenyltetrahydromethanopterin cyclohydrolase
NZ_FOPM01000008.1	Prodigal:002006	CDS	19362	20435	.	-	0	ID=ONEILPJJ_01225;inference=ab initio prediction:Prodigal:002006;locus_tag=ONEILPJJ_01225;product=hypothetical protein
NZ_FOPM01000008.1	Prodigal:002006	CDS	20510	21403	.	-	0	ID=ONEILPJJ_01226;eC_number=1.5.1.-;Name=mtdB;gene=mtdB;inference=ab initio prediction:Prodigal:002006,similar to AA sequence:UniProtKB:O85012;locus_tag=ONEILPJJ_01226;product=NAD(P)-dependent methylenetetrahydromethanopterin dehydrogenase
NZ_FOPM01000008.1	Prodigal:002006	CDS	21529	22458	.	-	0	ID=ONEILPJJ_01227;inference=ab initio prediction:Prodigal:002006;locus_tag=ONEILPJJ_01227;product=hypothetical protein
NZ_FOPM01000008.1	Prodigal:002006	CDS	22813	23892	.	+	0	ID=ONEILPJJ_01228;Name=fhcB;db_xref=COG:COG1029;gene=fhcB;inference=ab initio prediction:Prodigal:002006,similar to AA sequence:UniProtKB:C5B138;locus_tag=ONEILPJJ_01228;product=Formyltransferase/hydrolase complex Fhc subunit B
NZ_FOPM01000008.1	Prodigal:002006	CDS	23886	25529	.	+	0	ID=ONEILPJJ_01229;eC_number=3.5.1.-;Name=fhcA;db_xref=COG:COG1229;gene=fhcA;inference=ab initio prediction:Prodigal:002006,similar to AA sequence:UniProtKB:C5B137;locus_tag=ONEILPJJ_01229;product=Formyltransferase/hydrolase complex Fhc subunit A
NZ_FOPM01000008.1	Prodigal:002006	CDS	25563	26519	.	+	0	ID=ONEILPJJ_01230;eC_number=2.3.1.101;Name=fhcD;db_xref=COG:COG2037;gene=fhcD;inference=ab initio prediction:Prodigal:002006,similar to AA sequence:UniProtKB:Q49118;locus_tag=ONEILPJJ_01230;product=Formyltransferase/hydrolase complex subunit D
NZ_FOPM01000008.1	Prodigal:002006	CDS	26516	27313	.	+	0	ID=ONEILPJJ_01231;Name=fhcC;db_xref=COG:COG2218;gene=fhcC;inference=ab initio prediction:Prodigal:002006,similar to AA sequence:UniProtKB:C5B135;locus_tag=ONEILPJJ_01231;product=Formyltransferase/hydrolase complex Fhc subunit C
NZ_FOPM01000008.1	Prodigal:002006	CDS	27456	27662	.	+	0	ID=ONEILPJJ_01232;inference=ab initio prediction:Prodigal:002006;locus_tag=ONEILPJJ_01232;product=hypothetical protein
NZ_FOPM01000008.1	Prodigal:002006	CDS	27790	29400	.	+	0	ID=ONEILPJJ_01233;eC_number=2.7.-.-;Name=sasA_3;gene=sasA_3;inference=ab initio prediction:Prodigal:002006,protein motif:HAMAP:MF_01837;locus_tag=ONEILPJJ_01233;product=Adaptive-response sensory-kinase SasA
NZ_FOPM01000008.1	Prodigal:002006	CDS	29397	30101	.	+	0	ID=ONEILPJJ_01234;Name=arlR;db_xref=COG:COG0745;gene=arlR;inference=ab initio prediction:Prodigal:002006,similar to AA sequence:UniProtKB:Q9KJN4;locus_tag=ONEILPJJ_01234;product=Response regulator ArlR
NZ_FOPM01000008.1	Prodigal:002006	CDS	30283	30372	.	+	0	ID=ONEILPJJ_01235;Name=pqqA_1;gene=pqqA_1;inference=ab initio prediction:Prodigal:002006,protein motif:HAMAP:MF_00656;locus_tag=ONEILPJJ_01235;product=Coenzyme PQQ synthesis protein A
NZ_FOPM01000008.1	Prodigal:002006	CDS	30418	31317	.	+	0	ID=ONEILPJJ_01236;Name=pqqB;db_xref=COG:COG1235;gene=pqqB;inference=ab initio prediction:Prodigal:002006,similar to AA sequence:UniProtKB:Q49149;locus_tag=ONEILPJJ_01236;product=Coenzyme PQQ synthesis protein B
NZ_FOPM01000008.1	Prodigal:002006	CDS	31477	32559	.	+	0	ID=ONEILPJJ_01237;Name=pqqCD;db_xref=COG:COG5424;gene=pqqCD;inference=ab initio prediction:Prodigal:002006,similar to AA sequence:UniProtKB:Q49150;locus_tag=ONEILPJJ_01237;product=Bifunctional coenzyme PQQ synthesis protein C/D
NZ_FOPM01000008.1	Prodigal:002006	CDS	32556	33713	.	+	0	ID=ONEILPJJ_01238;eC_number=1.21.98.4;Name=pqqE;db_xref=COG:COG0535;gene=pqqE;inference=ab initio prediction:Prodigal:002006,similar to AA sequence:UniProtKB:P71517;locus_tag=ONEILPJJ_01238;product=PqqA peptide cyclase
NZ_FOPM01000008.1	Prodigal:002006	CDS	33710	34420	.	+	0	ID=ONEILPJJ_01239;inference=ab initio prediction:Prodigal:002006;locus_tag=ONEILPJJ_01239;product=hypothetical protein
NZ_FOPM01000008.1	Prodigal:002006	CDS	34401	34787	.	+	0	ID=ONEILPJJ_01240;inference=ab initio prediction:Prodigal:002006;locus_tag=ONEILPJJ_01240;product=hypothetical protein
NZ_FOPM01000008.1	Prodigal:002006	CDS	34885	35538	.	-	0	ID=ONEILPJJ_01241;inference=ab initio prediction:Prodigal:002006;locus_tag=ONEILPJJ_01241;product=hypothetical protein
NZ_FOPM01000008.1	Prodigal:002006	CDS	35749	36768	.	-	0	ID=ONEILPJJ_01242;eC_number=1.1.1.86;Name=ilvC;db_xref=COG:COG0059;gene=ilvC;inference=ab initio prediction:Prodigal:002006,similar to AA sequence:UniProtKB:Q9HVA2;locus_tag=ONEILPJJ_01242;product=Ketol-acid reductoisomerase (NADP(+))
NZ_FOPM01000008.1	Prodigal:002006	CDS	36927	37565	.	-	0	ID=ONEILPJJ_01243;eC_number=2.5.1.18;Name=gstB_1;db_xref=COG:COG0625;gene=gstB_1;inference=ab initio prediction:Prodigal:002006,similar to AA sequence:UniProtKB:P15214;locus_tag=ONEILPJJ_01243;product=Glutathione S-transferase GST-6.0
NZ_FOPM01000008.1	Prodigal:002006	CDS	37593	38171	.	-	0	ID=ONEILPJJ_01244;eC_number=2.2.1.6;Name=ilvH;db_xref=COG:COG0440;gene=ilvH;inference=ab initio prediction:Prodigal:002006,similar to AA sequence:UniProtKB:P00894;locus_tag=ONEILPJJ_01244;product=Acetolactate synthase isozyme 3 small subunit
NZ_FOPM01000008.1	Prodigal:002006	CDS	38281	39171	.	+	0	ID=ONEILPJJ_01245;inference=ab initio prediction:Prodigal:002006;locus_tag=ONEILPJJ_01245;product=hypothetical protein
NZ_FOPM01000008.1	Prodigal:002006	CDS	39209	41002	.	-	0	ID=ONEILPJJ_01246;eC_number=2.2.1.6;Name=ilvI;db_xref=COG:COG0028;gene=ilvI;inference=ab initio prediction:Prodigal:002006,similar to AA sequence:UniProtKB:P00893;locus_tag=ONEILPJJ_01246;product=Acetolactate synthase isozyme 3 large subunit
NZ_FOPM01000008.1	Prodigal:002006	CDS	41260	41514	.	-	0	ID=ONEILPJJ_01247;inference=ab initio prediction:Prodigal:002006;locus_tag=ONEILPJJ_01247;product=hypothetical protein
NZ_FOPM01000008.1	Prodigal:002006	CDS	41690	42217	.	+	0	ID=ONEILPJJ_01248;inference=ab initio prediction:Prodigal:002006;locus_tag=ONEILPJJ_01248;product=hypothetical protein
NZ_FOPM01000008.1	Prodigal:002006	CDS	42214	43695	.	+	0	ID=ONEILPJJ_01249;inference=ab initio prediction:Prodigal:002006;locus_tag=ONEILPJJ_01249;product=hypothetical protein
NZ_FOPM01000008.1	Prodigal:002006	CDS	43692	44270	.	+	0	ID=ONEILPJJ_01250;inference=ab initio prediction:Prodigal:002006;locus_tag=ONEILPJJ_01250;product=hypothetical protein
NZ_FOPM01000008.1	Prodigal:002006	CDS	44319	45989	.	+	0	ID=ONEILPJJ_01251;inference=ab initio prediction:Prodigal:002006;locus_tag=ONEILPJJ_01251;product=hypothetical protein
NZ_FOPM01000008.1	Prodigal:002006	CDS	46107	48296	.	+	0	ID=ONEILPJJ_01252;eC_number=2.7.13.3;Name=rcsC_7;gene=rcsC_7;inference=ab initio prediction:Prodigal:002006,protein motif:HAMAP:MF_00979;locus_tag=ONEILPJJ_01252;product=Sensor histidine kinase RcsC
NZ_FOPM01000008.1	Prodigal:002006	CDS	48293	49381	.	+	0	ID=ONEILPJJ_01253;eC_number=3.1.1.61;Name=cheB_2;db_xref=COG:COG2201;gene=cheB_2;inference=ab initio prediction:Prodigal:002006,similar to AA sequence:UniProtKB:P07330;locus_tag=ONEILPJJ_01253;product=Protein-glutamate methylesterase/protein-glutamine glutaminase
NZ_FOPM01000008.1	Prodigal:002006	CDS	49378	51123	.	+	0	ID=ONEILPJJ_01254;eC_number=2.7.13.3;Name=rcsC_8;gene=rcsC_8;inference=ab initio prediction:Prodigal:002006,protein motif:HAMAP:MF_00979;locus_tag=ONEILPJJ_01254;product=Sensor histidine kinase RcsC
NZ_FOPM01000008.1	Prodigal:002006	CDS	51126	52997	.	+	0	ID=ONEILPJJ_01255;eC_number=2.7.13.3;Name=rcsC_9;gene=rcsC_9;inference=ab initio prediction:Prodigal:002006,protein motif:HAMAP:MF_00979;locus_tag=ONEILPJJ_01255;product=Sensor histidine kinase RcsC
NZ_FOPM01000008.1	Prodigal:002006	CDS	53100	53936	.	+	0	ID=ONEILPJJ_01256;eC_number=2.5.1.15;Name=folP;gene=folP;inference=ab initio prediction:Prodigal:002006,similar to AA sequence:UniProtKB:Q5XCA8;locus_tag=ONEILPJJ_01256;product=Dihydropteroate synthase
NZ_FOPM01000008.1	Prodigal:002006	CDS	53933	54310	.	+	0	ID=ONEILPJJ_01257;eC_number=4.1.2.25;Name=folB;db_xref=COG:COG1539;gene=folB;inference=ab initio prediction:Prodigal:002006,similar to AA sequence:UniProtKB:P56740;locus_tag=ONEILPJJ_01257;product=Dihydroneopterin aldolase
NZ_FOPM01000008.1	Prodigal:002006	CDS	54307	54786	.	+	0	ID=ONEILPJJ_01258;Name=sulD;db_xref=COG:COG0801;gene=sulD;inference=ab initio prediction:Prodigal:002006,similar to AA sequence:UniProtKB:P59657;locus_tag=ONEILPJJ_01258;product=Bifunctional folate synthesis protein
NZ_FOPM01000008.1	Prodigal:002006	CDS	54832	55686	.	-	0	ID=ONEILPJJ_01259;inference=ab initio prediction:Prodigal:002006;locus_tag=ONEILPJJ_01259;product=hypothetical protein
NZ_FOPM01000008.1	Prodigal:002006	CDS	55686	56291	.	-	0	ID=ONEILPJJ_01260;inference=ab initio prediction:Prodigal:002006;locus_tag=ONEILPJJ_01260;product=hypothetical protein
NZ_FOPM01000008.1	Prodigal:002006	CDS	56426	58228	.	-	0	ID=ONEILPJJ_01261;eC_number=1.1.2.7;Name=moxF_2;db_xref=COG:COG4993;gene=moxF_2;inference=ab initio prediction:Prodigal:002006,similar to AA sequence:UniProtKB:P12293;locus_tag=ONEILPJJ_01261;product=Methanol dehydrogenase [cytochrome c] subunit 1
NZ_FOPM01000008.1	Prodigal:002006	CDS	59087	59857	.	-	0	ID=ONEILPJJ_01262;eC_number=3.6.3.-;Name=cmpD;gene=cmpD;inference=ab initio prediction:Prodigal:002006,similar to AA sequence:UniProtKB:Q55463;locus_tag=ONEILPJJ_01262;product=Bicarbonate transport ATP-binding protein CmpD
NZ_FOPM01000008.1	Prodigal:002006	CDS	59838	60575	.	-	0	ID=ONEILPJJ_01263;Name=ssuC_2;db_xref=COG:COG0600;gene=ssuC_2;inference=ab initio prediction:Prodigal:002006,similar to AA sequence:UniProtKB:P40401;locus_tag=ONEILPJJ_01263;product=Putative aliphatic sulfonates transport permease protein SsuC
NZ_FOPM01000008.1	Prodigal:002006	CDS	60612	61595	.	-	0	ID=ONEILPJJ_01264;inference=ab initio prediction:Prodigal:002006;locus_tag=ONEILPJJ_01264;product=hypothetical protein
NZ_FOPM01000008.1	Prodigal:002006	CDS	61806	62183	.	+	0	ID=ONEILPJJ_01265;eC_number=4.2.1.96;inference=ab initio prediction:Prodigal:002006,protein motif:HAMAP:MF_00434;locus_tag=ONEILPJJ_01265;product=Putative pterin-4-alpha-carbinolamine dehydratase
NZ_FOPM01000008.1	Prodigal:002006	CDS	62371	62592	.	-	0	ID=ONEILPJJ_01266;inference=ab initio prediction:Prodigal:002006;locus_tag=ONEILPJJ_01266;product=hypothetical protein
NZ_FOPM01000008.1	Prodigal:002006	CDS	62647	63492	.	-	0	ID=ONEILPJJ_01267;inference=ab initio prediction:Prodigal:002006;locus_tag=ONEILPJJ_01267;product=hypothetical protein
NZ_FOPM01000008.1	Prodigal:002006	CDS	63512	64114	.	-	0	ID=ONEILPJJ_01268;inference=ab initio prediction:Prodigal:002006;locus_tag=ONEILPJJ_01268;product=hypothetical protein
NZ_FOPM01000008.1	Prodigal:002006	CDS	64247	64714	.	-	0	ID=ONEILPJJ_01269;inference=ab initio prediction:Prodigal:002006;locus_tag=ONEILPJJ_01269;product=hypothetical protein
NZ_FOPM01000008.1	Prodigal:002006	CDS	64907	65386	.	+	0	ID=ONEILPJJ_01270;eC_number=4.2.1.119;Name=phaJ;db_xref=COG:COG2030;gene=phaJ;inference=ab initio prediction:Prodigal:002006,similar to AA sequence:UniProtKB:Q2RQ36;locus_tag=ONEILPJJ_01270;product=(R)-specific enoyl-CoA hydratase
NZ_FOPM01000008.1	Prodigal:002006	CDS	65394	66197	.	+	0	ID=ONEILPJJ_01271;eC_number=2.1.1.185;Name=rlmB;gene=rlmB;inference=ab initio prediction:Prodigal:002006,protein motif:HAMAP:MF_01887;locus_tag=ONEILPJJ_01271;product=23S rRNA (guanosine-2'-O-)-methyltransferase RlmB
NZ_FOPM01000008.1	Prodigal:002006	CDS	66530	68110	.	+	0	ID=ONEILPJJ_01272;eC_number=1.3.8.2;Name=crtN;gene=crtN;inference=ab initio prediction:Prodigal:002006,similar to AA sequence:UniProtKB:Q4VKV1;locus_tag=ONEILPJJ_01272;product=4%2C4'-diapophytoene desaturase (4%2C4'-diapolycopene-forming)
NZ_FOPM01000008.1	Prodigal:002006	CDS	68284	68739	.	+	0	ID=ONEILPJJ_01273;inference=ab initio prediction:Prodigal:002006;locus_tag=ONEILPJJ_01273;product=hypothetical protein
NZ_FOPM01000008.1	Prodigal:002006	CDS	68748	69722	.	+	0	ID=ONEILPJJ_01274;eC_number=7.6.2.8;Name=btuD_4;gene=btuD_4;inference=ab initio prediction:Prodigal:002006,protein motif:HAMAP:MF_01005;locus_tag=ONEILPJJ_01274;product=Vitamin B12 import ATP-binding protein BtuD
NZ_FOPM01000008.1	Prodigal:002006	CDS	69719	70918	.	+	0	ID=ONEILPJJ_01275;Name=lnrM;db_xref=COG:COG0842;gene=lnrM;inference=ab initio prediction:Prodigal:002006,similar to AA sequence:UniProtKB:P94441;locus_tag=ONEILPJJ_01275;product=Linearmycin resistance permease protein LnrM
NZ_FOPM01000008.1	Prodigal:002006	CDS	71016	72542	.	+	0	ID=ONEILPJJ_01276;eC_number=1.14.99.44;Name=crtNb;gene=crtNb;inference=ab initio prediction:Prodigal:002006,similar to AA sequence:UniProtKB:Q4VKU9;locus_tag=ONEILPJJ_01276;product=4%2C4'-diapolycopene oxygenase
NZ_FOPM01000008.1	Prodigal:002006	CDS	72549	73361	.	+	0	ID=ONEILPJJ_01277;inference=ab initio prediction:Prodigal:002006;locus_tag=ONEILPJJ_01277;product=hypothetical protein
NZ_FOPM01000008.1	Prodigal:002006	CDS	73358	74638	.	+	0	ID=ONEILPJJ_01278;inference=ab initio prediction:Prodigal:002006;locus_tag=ONEILPJJ_01278;product=hypothetical protein
NZ_FOPM01000008.1	Prodigal:002006	CDS	74617	74958	.	-	0	ID=ONEILPJJ_01279;Name=cutA;db_xref=COG:COG1324;gene=cutA;inference=ab initio prediction:Prodigal:002006,similar to AA sequence:UniProtKB:Q7SIA8;locus_tag=ONEILPJJ_01279;product=Divalent-cation tolerance protein CutA
NZ_FOPM01000008.1	Prodigal:002006	CDS	75062	75832	.	+	0	ID=ONEILPJJ_01280;eC_number=2.7.1.23;Name=nadK;gene=nadK;inference=ab initio prediction:Prodigal:002006,protein motif:HAMAP:MF_00361;locus_tag=ONEILPJJ_01280;product=NAD kinase
NZ_FOPM01000008.1	Prodigal:002006	CDS	75847	77574	.	-	0	ID=ONEILPJJ_01281;inference=ab initio prediction:Prodigal:002006;locus_tag=ONEILPJJ_01281;product=hypothetical protein
NZ_FOPM01000008.1	Prodigal:002006	CDS	77571	78686	.	-	0	ID=ONEILPJJ_01282;inference=ab initio prediction:Prodigal:002006;locus_tag=ONEILPJJ_01282;product=hypothetical protein
NZ_FOPM01000008.1	Prodigal:002006	CDS	78819	79172	.	-	0	ID=ONEILPJJ_01283;inference=ab initio prediction:Prodigal:002006;locus_tag=ONEILPJJ_01283;product=hypothetical protein
NZ_FOPM01000008.1	Prodigal:002006	CDS	79172	79939	.	-	0	ID=ONEILPJJ_01284;eC_number=1.1.1.100;Name=fabG_2;gene=fabG_2;inference=ab initio prediction:Prodigal:002006,similar to AA sequence:UniProtKB:P0A2C9;locus_tag=ONEILPJJ_01284;product=3-oxoacyl-[acyl-carrier-protein] reductase FabG
NZ_FOPM01000008.1	Prodigal:002006	CDS	79936	81219	.	-	0	ID=ONEILPJJ_01285;eC_number=2.3.1.179;Name=fabF_1;db_xref=COG:COG0304;gene=fabF_1;inference=ab initio prediction:Prodigal:002006,similar to AA sequence:UniProtKB:Q83E37;locus_tag=ONEILPJJ_01285;product=3-oxoacyl-[acyl-carrier-protein] synthase 2
NZ_FOPM01000008.1	Prodigal:002006	CDS	81250	82380	.	-	0	ID=ONEILPJJ_01286;inference=ab initio prediction:Prodigal:002006;locus_tag=ONEILPJJ_01286;product=hypothetical protein
NZ_FOPM01000008.1	Prodigal:002006	CDS	82377	82862	.	-	0	ID=ONEILPJJ_01287;inference=ab initio prediction:Prodigal:002006;locus_tag=ONEILPJJ_01287;product=hypothetical protein
NZ_FOPM01000008.1	Prodigal:002006	CDS	82883	83185	.	-	0	ID=ONEILPJJ_01288;Name=acpXL;db_xref=COG:COG0236;gene=acpXL;inference=ab initio prediction:Prodigal:002006,similar to AA sequence:UniProtKB:P0A2W5;locus_tag=ONEILPJJ_01288;product=Acyl carrier protein AcpXL
NZ_FOPM01000008.1	Prodigal:002006	CDS	83513	84628	.	+	0	ID=ONEILPJJ_01289;Name=ydiK;db_xref=COG:COG0628;gene=ydiK;inference=ab initio prediction:Prodigal:002006,similar to AA sequence:UniProtKB:P0AFS7;locus_tag=ONEILPJJ_01289;product=Putative transport protein YdiK
NZ_FOPM01000008.1	Prodigal:002006	CDS	84733	84975	.	-	0	ID=ONEILPJJ_01290;inference=ab initio prediction:Prodigal:002006;locus_tag=ONEILPJJ_01290;product=hypothetical protein
NZ_FOPM01000008.1	Prodigal:002006	CDS	85564	85758	.	-	0	ID=ONEILPJJ_01291;inference=ab initio prediction:Prodigal:002006;locus_tag=ONEILPJJ_01291;product=hypothetical protein
NZ_FOPM01000008.1	Prodigal:002006	CDS	86456	89155	.	-	0	ID=ONEILPJJ_01292;eC_number=4.2.1.3;Name=acnA;db_xref=COG:COG1048;gene=acnA;inference=ab initio prediction:Prodigal:002006,similar to AA sequence:UniProtKB:P70920;locus_tag=ONEILPJJ_01292;product=Aconitate hydratase A
NZ_FOPM01000008.1	Prodigal:002006	CDS	89404	90219	.	+	0	ID=ONEILPJJ_01293;eC_number=7.6.2.8;Name=btuD_5;gene=btuD_5;inference=ab initio prediction:Prodigal:002006,protein motif:HAMAP:MF_01005;locus_tag=ONEILPJJ_01293;product=Vitamin B12 import ATP-binding protein BtuD
NZ_FOPM01000008.1	Prodigal:002006	CDS	90213	90884	.	+	0	ID=ONEILPJJ_01294;Name=ccmB;db_xref=COG:COG2386;gene=ccmB;inference=ab initio prediction:Prodigal:002006,similar to AA sequence:UniProtKB:P0ABL8;locus_tag=ONEILPJJ_01294;product=Heme exporter protein B
NZ_FOPM01000008.1	Prodigal:002006	CDS	90994	91851	.	+	0	ID=ONEILPJJ_01295;eC_number=1.-.-.-;Name=ydaD_1;gene=ydaD_1;inference=ab initio prediction:Prodigal:002006,similar to AA sequence:UniProtKB:P80873;locus_tag=ONEILPJJ_01295;product=General stress protein 39
NZ_FOPM01000008.1	Prodigal:002006	CDS	91841	93010	.	-	0	ID=ONEILPJJ_01296;inference=ab initio prediction:Prodigal:002006;locus_tag=ONEILPJJ_01296;product=hypothetical protein
NZ_FOPM01000008.1	Prodigal:002006	CDS	93138	94316	.	-	0	ID=ONEILPJJ_01297;inference=ab initio prediction:Prodigal:002006;locus_tag=ONEILPJJ_01297;product=hypothetical protein
NZ_FOPM01000008.1	Prodigal:002006	CDS	94342	95319	.	-	0	ID=ONEILPJJ_01298;eC_number=3.1.1.17;Name=gnl_1;gene=gnl_1;inference=ab initio prediction:Prodigal:002006,similar to AA sequence:UniProtKB:Q01578;locus_tag=ONEILPJJ_01298;product=Gluconolactonase
NZ_FOPM01000008.1	Prodigal:002006	CDS	95381	96589	.	-	0	ID=ONEILPJJ_01299;inference=ab initio prediction:Prodigal:002006;locus_tag=ONEILPJJ_01299;product=hypothetical protein
NZ_FOPM01000008.1	Prodigal:002006	CDS	97209	98678	.	+	0	ID=ONEILPJJ_01300;Name=bdlA_2;db_xref=COG:COG0840;gene=bdlA_2;inference=ab initio prediction:Prodigal:002006,similar to AA sequence:UniProtKB:Q9I3S1;locus_tag=ONEILPJJ_01300;product=Biofilm dispersion protein BdlA
NZ_FOPM01000008.1	Prodigal:002006	CDS	98694	99599	.	-	0	ID=ONEILPJJ_01301;eC_number=3.5.1.44;Name=cheB_3;gene=cheB_3;inference=ab initio prediction:Prodigal:002006,protein motif:HAMAP:MF_00099;locus_tag=ONEILPJJ_01301;product=Protein-glutamate methylesterase/protein-glutamine glutaminase
NZ_FOPM01000008.1	Prodigal:002006	CDS	99592	102999	.	-	0	ID=ONEILPJJ_01302;eC_number=2.7.13.3;Name=rcsC_10;gene=rcsC_10;inference=ab initio prediction:Prodigal:002006,protein motif:HAMAP:MF_00979;locus_tag=ONEILPJJ_01302;product=Sensor histidine kinase RcsC
NZ_FOPM01000008.1	Prodigal:002006	CDS	103206	104465	.	+	0	ID=ONEILPJJ_01303;Name=amiC_1;gene=amiC_1;inference=ab initio prediction:Prodigal:002006,similar to AA sequence:UniProtKB:P27017;locus_tag=ONEILPJJ_01303;product=Aliphatic amidase expression-regulating protein
NZ_FOPM01000008.1	Prodigal:002006	CDS	104621	105547	.	+	0	ID=ONEILPJJ_01304;Name=livH_2;db_xref=COG:COG0559;gene=livH_2;inference=ab initio prediction:Prodigal:002006,similar to AA sequence:UniProtKB:P0AEX7;locus_tag=ONEILPJJ_01304;product=High-affinity branched-chain amino acid transport system permease protein LivH
NZ_FOPM01000008.1	Prodigal:002006	CDS	105561	106709	.	+	0	ID=ONEILPJJ_01305;inference=ab initio prediction:Prodigal:002006;locus_tag=ONEILPJJ_01305;product=hypothetical protein
NZ_FOPM01000008.1	Prodigal:002006	CDS	106718	107503	.	+	0	ID=ONEILPJJ_01306;eC_number=3.6.3.-;Name=lptB_1;db_xref=COG:COG1137;gene=lptB_1;inference=ab initio prediction:Prodigal:002006,similar to AA sequence:UniProtKB:P45073;locus_tag=ONEILPJJ_01306;product=Lipopolysaccharide export system ATP-binding protein LptB
NZ_FOPM01000008.1	Prodigal:002006	CDS	107519	108274	.	+	0	ID=ONEILPJJ_01307;Name=livF_1;db_xref=COG:COG0410;gene=livF_1;inference=ab initio prediction:Prodigal:002006,similar to AA sequence:UniProtKB:P22731;locus_tag=ONEILPJJ_01307;product=High-affinity branched-chain amino acid transport ATP-binding protein LivF
NZ_FOPM01000008.1	Prodigal:002006	CDS	108392	109621	.	+	0	ID=ONEILPJJ_01308;eC_number=3.5.1.49;Name=fmdA;gene=fmdA;inference=ab initio prediction:Prodigal:002006,similar to AA sequence:UniProtKB:Q50228;locus_tag=ONEILPJJ_01308;product=Formamidase
NZ_FOPM01000008.1	Prodigal:002006	CDS	109624	109941	.	+	0	ID=ONEILPJJ_01309;inference=ab initio prediction:Prodigal:002006;locus_tag=ONEILPJJ_01309;product=hypothetical protein
NZ_FOPM01000008.1	Prodigal:002006	CDS	110183	111235	.	+	0	ID=ONEILPJJ_01310;eC_number=3.5.1.4;inference=ab initio prediction:Prodigal:002006,similar to AA sequence:UniProtKB:Q9RQ17;locus_tag=ONEILPJJ_01310;product=Aliphatic amidase
NZ_FOPM01000008.1	Prodigal:002006	CDS	111448	113139	.	+	0	ID=ONEILPJJ_01311;inference=ab initio prediction:Prodigal:002006;locus_tag=ONEILPJJ_01311;product=hypothetical protein
NZ_FOPM01000008.1	Prodigal:002006	CDS	113172	114371	.	-	0	ID=ONEILPJJ_01312;Name=ydhP;db_xref=COG:COG2814;gene=ydhP;inference=ab initio prediction:Prodigal:002006,similar to AA sequence:UniProtKB:P77389;locus_tag=ONEILPJJ_01312;product=Inner membrane transport protein YdhP
NZ_FOPM01000008.1	Prodigal:002006	CDS	114631	115170	.	-	0	ID=ONEILPJJ_01313;inference=ab initio prediction:Prodigal:002006;locus_tag=ONEILPJJ_01313;product=hypothetical protein
NZ_FOPM01000008.1	Prodigal:002006	CDS	115924	118089	.	+	0	ID=ONEILPJJ_01314;Name=flhA_1;db_xref=COG:COG1298;gene=flhA_1;inference=ab initio prediction:Prodigal:002006,similar to AA sequence:UniProtKB:Q8YDK9;locus_tag=ONEILPJJ_01314;product=Flagellar biosynthesis protein FlhA
NZ_FOPM01000008.1	Prodigal:002006	CDS	118212	119261	.	-	0	ID=ONEILPJJ_01315;inference=ab initio prediction:Prodigal:002006;locus_tag=ONEILPJJ_01315;product=hypothetical protein
NZ_FOPM01000008.1	Prodigal:002006	CDS	119429	119836	.	-	0	ID=ONEILPJJ_01316;inference=ab initio prediction:Prodigal:002006;locus_tag=ONEILPJJ_01316;product=hypothetical protein
NZ_FOPM01000008.1	Prodigal:002006	CDS	119914	121269	.	-	0	ID=ONEILPJJ_01317;eC_number=7.1.2.2;Name=yscN;gene=yscN;inference=ab initio prediction:Prodigal:002006,similar to AA sequence:UniProtKB:P40291;locus_tag=ONEILPJJ_01317;product=putative ATP synthase YscN
NZ_FOPM01000008.1	Prodigal:002006	CDS	121694	122395	.	+	0	ID=ONEILPJJ_01318;Name=ctrA;gene=ctrA;inference=ab initio prediction:Prodigal:002006,similar to AA sequence:UniProtKB:Q8FZ93;locus_tag=ONEILPJJ_01318;product=Cell cycle response regulator CtrA
NZ_FOPM01000008.1	Prodigal:002006	CDS	122645	123496	.	-	0	ID=ONEILPJJ_01319;eC_number=2.1.1.80;Name=cheR1;gene=cheR1;inference=ab initio prediction:Prodigal:002006,similar to AA sequence:UniProtKB:O87131;locus_tag=ONEILPJJ_01319;product=Chemotaxis protein methyltransferase 1
NZ_FOPM01000008.1	Prodigal:002006	CDS	123493	124668	.	-	0	ID=ONEILPJJ_01320;eC_number=3.1.1.61;Name=cheB_4;db_xref=COG:COG2201;gene=cheB_4;inference=ab initio prediction:Prodigal:002006,similar to AA sequence:UniProtKB:Q9WYN9;locus_tag=ONEILPJJ_01320;product=Protein-glutamate methylesterase/protein-glutamine glutaminase
NZ_FOPM01000008.1	Prodigal:002006	CDS	124744	125127	.	-	0	ID=ONEILPJJ_01321;Name=cheY_1;db_xref=COG:COG0784;gene=cheY_1;inference=ab initio prediction:Prodigal:002006,similar to AA sequence:UniProtKB:P0A2D5;locus_tag=ONEILPJJ_01321;product=Chemotaxis protein CheY
NZ_FOPM01000008.1	Prodigal:002006	CDS	125177	125668	.	-	0	ID=ONEILPJJ_01322;Name=cheW_2;db_xref=COG:COG0835;gene=cheW_2;inference=ab initio prediction:Prodigal:002006,similar to AA sequence:UniProtKB:P0A964;locus_tag=ONEILPJJ_01322;product=Chemotaxis protein CheW
NZ_FOPM01000008.1	Prodigal:002006	CDS	125703	128438	.	-	0	ID=ONEILPJJ_01323;eC_number=2.7.13.3;Name=rcsC_11;gene=rcsC_11;inference=ab initio prediction:Prodigal:002006,protein motif:HAMAP:MF_00979;locus_tag=ONEILPJJ_01323;product=Sensor histidine kinase RcsC
NZ_FOPM01000008.1	Prodigal:002006	CDS	128684	129397	.	-	0	ID=ONEILPJJ_01324;eC_number=2.7.99.-;Name=chpT;gene=chpT;inference=ab initio prediction:Prodigal:002006,similar to AA sequence:UniProtKB:Q2YQA5;locus_tag=ONEILPJJ_01324;product=Protein phosphotransferase ChpT
NZ_FOPM01000008.1	Prodigal:002006	CDS	129596	130474	.	+	0	ID=ONEILPJJ_01325;eC_number=3.1.3.7;Name=cysQ_1;gene=cysQ_1;inference=ab initio prediction:Prodigal:002006,protein motif:HAMAP:MF_02095;locus_tag=ONEILPJJ_01325;product=3'(2')%2C5'-bisphosphate nucleotidase CysQ
NZ_FOPM01000008.1	Prodigal:002006	CDS	130594	131229	.	+	0	ID=ONEILPJJ_01326;inference=ab initio prediction:Prodigal:002006;locus_tag=ONEILPJJ_01326;product=hypothetical protein
NZ_FOPM01000008.1	Prodigal:002006	CDS	131364	132077	.	+	0	ID=ONEILPJJ_01327;inference=ab initio prediction:Prodigal:002006;locus_tag=ONEILPJJ_01327;product=hypothetical protein
NZ_FOPM01000008.1	Prodigal:002006	CDS	132246	132515	.	+	0	ID=ONEILPJJ_01328;inference=ab initio prediction:Prodigal:002006;locus_tag=ONEILPJJ_01328;product=hypothetical protein
NZ_FOPM01000008.1	Prodigal:002006	CDS	132646	133008	.	+	0	ID=ONEILPJJ_01329;inference=ab initio prediction:Prodigal:002006;locus_tag=ONEILPJJ_01329;product=hypothetical protein
NZ_FOPM01000008.1	Prodigal:002006	CDS	133095	134372	.	+	0	ID=ONEILPJJ_01330;eC_number=4.1.1.20;Name=lysA;db_xref=COG:COG0019;gene=lysA;inference=ab initio prediction:Prodigal:002006,similar to AA sequence:UniProtKB:Q9KVL7;locus_tag=ONEILPJJ_01330;product=Diaminopimelate decarboxylase
NZ_FOPM01000008.1	Prodigal:002006	CDS	134432	134956	.	-	0	ID=ONEILPJJ_01331;inference=ab initio prediction:Prodigal:002006;locus_tag=ONEILPJJ_01331;product=hypothetical protein
NZ_FOPM01000008.1	Prodigal:002006	CDS	135167	137851	.	+	0	ID=ONEILPJJ_01332;inference=ab initio prediction:Prodigal:002006;locus_tag=ONEILPJJ_01332;product=hypothetical protein
NZ_FOPM01000008.1	Prodigal:002006	CDS	137931	138119	.	+	0	ID=ONEILPJJ_01333;inference=ab initio prediction:Prodigal:002006;locus_tag=ONEILPJJ_01333;product=hypothetical protein
NZ_FOPM01000008.1	Prodigal:002006	CDS	138263	138895	.	+	0	ID=ONEILPJJ_01334;inference=ab initio prediction:Prodigal:002006;locus_tag=ONEILPJJ_01334;product=hypothetical protein
NZ_FOPM01000008.1	Prodigal:002006	CDS	138952	139524	.	+	0	ID=ONEILPJJ_01335;eC_number=2.5.1.17;db_xref=COG:COG2096;inference=ab initio prediction:Prodigal:002006,similar to AA sequence:UniProtKB:P9WP99;locus_tag=ONEILPJJ_01335;product=Corrinoid adenosyltransferase
NZ_FOPM01000008.1	Prodigal:002006	CDS	139754	140503	.	+	0	ID=ONEILPJJ_01336;Name=etfB;gene=etfB;inference=ab initio prediction:Prodigal:002006,similar to AA sequence:UniProtKB:P38975;locus_tag=ONEILPJJ_01336;product=Electron transfer flavoprotein subunit beta
NZ_FOPM01000008.1	Prodigal:002006	CDS	140601	141554	.	+	0	ID=ONEILPJJ_01337;Name=etfA;db_xref=COG:COG2025;gene=etfA;inference=ab initio prediction:Prodigal:002006,similar to AA sequence:UniProtKB:P38974;locus_tag=ONEILPJJ_01337;product=Electron transfer flavoprotein subunit alpha
NZ_FOPM01000008.1	Prodigal:002006	CDS	141742	142623	.	+	0	ID=ONEILPJJ_01338;eC_number=1.1.1.157;Name=mmgB;db_xref=COG:COG1250;gene=mmgB;inference=ab initio prediction:Prodigal:002006,similar to AA sequence:UniProtKB:P45856;locus_tag=ONEILPJJ_01338;product=putative 3-hydroxybutyryl-CoA dehydrogenase
NZ_FOPM01000008.1	Prodigal:002006	CDS	142701	142985	.	-	0	ID=ONEILPJJ_01339;inference=ab initio prediction:Prodigal:002006;locus_tag=ONEILPJJ_01339;product=hypothetical protein
NZ_FOPM01000008.1	Prodigal:002006	CDS	143083	144093	.	-	0	ID=ONEILPJJ_01340;eC_number=1.6.5.5;Name=qorA_1;db_xref=COG:COG0604;gene=qorA_1;inference=ab initio prediction:Prodigal:002006,similar to AA sequence:UniProtKB:P28304;locus_tag=ONEILPJJ_01340;product=Quinone oxidoreductase 1
NZ_FOPM01000008.1	Prodigal:002006	CDS	144176	144811	.	-	0	ID=ONEILPJJ_01341;eC_number=2.4.2.9;Name=upp;gene=upp;inference=ab initio prediction:Prodigal:002006,similar to AA sequence:UniProtKB:P67396;locus_tag=ONEILPJJ_01341;product=Uracil phosphoribosyltransferase
NZ_FOPM01000008.1	Prodigal:002006	CDS	145073	145546	.	-	0	ID=ONEILPJJ_01342;inference=ab initio prediction:Prodigal:002006;locus_tag=ONEILPJJ_01342;product=hypothetical protein
NZ_FOPM01000008.1	Prodigal:002006	CDS	145634	146269	.	-	0	ID=ONEILPJJ_01343;Name=slmA_2;gene=slmA_2;inference=ab initio prediction:Prodigal:002006,protein motif:HAMAP:MF_01839;locus_tag=ONEILPJJ_01343;product=Nucleoid occlusion factor SlmA
NZ_FOPM01000008.1	Prodigal:002006	CDS	146431	146619	.	-	0	ID=ONEILPJJ_01344;inference=ab initio prediction:Prodigal:002006;locus_tag=ONEILPJJ_01344;product=hypothetical protein
NZ_FOPM01000008.1	Prodigal:002006	CDS	146634	147851	.	-	0	ID=ONEILPJJ_01345;eC_number=5.4.2.7;Name=deoB;db_xref=COG:COG1015;gene=deoB;inference=ab initio prediction:Prodigal:002006,similar to AA sequence:UniProtKB:P0A6K6;locus_tag=ONEILPJJ_01345;product=Phosphopentomutase
NZ_FOPM01000008.1	Prodigal:002006	CDS	147860	149488	.	-	0	ID=ONEILPJJ_01346;Name=yejF;db_xref=COG:COG4172;gene=yejF;inference=ab initio prediction:Prodigal:002006,similar to AA sequence:UniProtKB:P33916;locus_tag=ONEILPJJ_01346;product=putative ABC transporter ATP-binding protein YejF
NZ_FOPM01000008.1	Prodigal:002006	CDS	149619	150497	.	+	0	ID=ONEILPJJ_01347;inference=ab initio prediction:Prodigal:002006;locus_tag=ONEILPJJ_01347;product=hypothetical protein
NZ_FOPM01000008.1	Prodigal:002006	CDS	150594	151502	.	+	0	ID=ONEILPJJ_01348;eC_number=3.1.1.-;Name=aes_1;gene=aes_1;inference=ab initio prediction:Prodigal:002006,protein motif:HAMAP:MF_01958;locus_tag=ONEILPJJ_01348;product=Acetyl esterase
NZ_FOPM01000008.1	Prodigal:002006	CDS	151519	152661	.	-	0	ID=ONEILPJJ_01349;inference=ab initio prediction:Prodigal:002006;locus_tag=ONEILPJJ_01349;product=hypothetical protein
NZ_FOPM01000008.1	Prodigal:002006	CDS	152658	153077	.	-	0	ID=ONEILPJJ_01350;eC_number=3.1.2.-;db_xref=COG:COG1607;inference=ab initio prediction:Prodigal:002006,similar to AA sequence:UniProtKB:P44886;locus_tag=ONEILPJJ_01350;product=putative acyl-CoA thioester hydrolase
NZ_FOPM01000008.1	Prodigal:002006	CDS	153148	154917	.	-	0	ID=ONEILPJJ_01351;eC_number=1.1.9.1;Name=qheDH;db_xref=COG:COG4993;gene=qheDH;inference=ab initio prediction:Prodigal:002006,similar to AA sequence:UniProtKB:Q46444;locus_tag=ONEILPJJ_01351;product=Quinohemoprotein alcohol dehydrogenase
NZ_FOPM01000008.1	Prodigal:002006	CDS	155238	157403	.	+	0	ID=ONEILPJJ_01352;Name=cntO_3;gene=cntO_3;inference=ab initio prediction:Prodigal:002006,similar to AA sequence:UniProtKB:A0A0H2ZI93;locus_tag=ONEILPJJ_01352;product=Metal-pseudopaline receptor CntO
NZ_FOPM01000008.1	Prodigal:002006	CDS	157463	159010	.	-	0	ID=ONEILPJJ_01353;eC_number=2.7.-.-;Name=ubiB_3;gene=ubiB_3;inference=ab initio prediction:Prodigal:002006,protein motif:HAMAP:MF_00414;locus_tag=ONEILPJJ_01353;product=protein kinase UbiB
NZ_FOPM01000008.1	Prodigal:002006	CDS	159027	159800	.	-	0	ID=ONEILPJJ_01354;eC_number=2.1.1.163;Name=ubiE;db_xref=COG:COG2226;gene=ubiE;inference=ab initio prediction:Prodigal:002006,similar to AA sequence:UniProtKB:P0A887;locus_tag=ONEILPJJ_01354;product=Ubiquinone/menaquinone biosynthesis C-methyltransferase UbiE
NZ_FOPM01000008.1	Prodigal:002006	CDS	159912	160811	.	+	0	ID=ONEILPJJ_01355;eC_number=3.2.2.23;Name=mutM;db_xref=COG:COG0266;gene=mutM;inference=ab initio prediction:Prodigal:002006,similar to AA sequence:UniProtKB:P05523;locus_tag=ONEILPJJ_01355;product=Formamidopyrimidine-DNA glycosylase
NZ_FOPM01000008.1	Prodigal:002006	CDS	160974	162398	.	+	0	ID=ONEILPJJ_01356;inference=ab initio prediction:Prodigal:002006;locus_tag=ONEILPJJ_01356;product=hypothetical protein
NZ_FOPM01000008.1	Prodigal:002006	CDS	162427	163104	.	-	0	ID=ONEILPJJ_01357;inference=ab initio prediction:Prodigal:002006;locus_tag=ONEILPJJ_01357;product=hypothetical protein
NZ_FOPM01000008.1	Prodigal:002006	CDS	163153	163509	.	-	0	ID=ONEILPJJ_01358;inference=ab initio prediction:Prodigal:002006;locus_tag=ONEILPJJ_01358;product=hypothetical protein
NZ_FOPM01000008.1	Prodigal:002006	CDS	163598	166414	.	-	0	ID=ONEILPJJ_01359;Name=uvrB_2;gene=uvrB_2;inference=ab initio prediction:Prodigal:002006,protein motif:HAMAP:MF_00204;locus_tag=ONEILPJJ_01359;product=UvrABC system protein B
NZ_FOPM01000008.1	Prodigal:002006	CDS	166529	167587	.	+	0	ID=ONEILPJJ_01360;inference=ab initio prediction:Prodigal:002006;locus_tag=ONEILPJJ_01360;product=hypothetical protein
NZ_FOPM01000008.1	Prodigal:002006	CDS	167665	168198	.	+	0	ID=ONEILPJJ_01361;inference=ab initio prediction:Prodigal:002006;locus_tag=ONEILPJJ_01361;product=hypothetical protein
NZ_FOPM01000008.1	Prodigal:002006	CDS	168296	169558	.	+	0	ID=ONEILPJJ_01362;Name=coaBC;db_xref=COG:COG0452;gene=coaBC;inference=ab initio prediction:Prodigal:002006,similar to AA sequence:UniProtKB:P0ABQ0;locus_tag=ONEILPJJ_01362;product=Coenzyme A biosynthesis bifunctional protein CoaBC
NZ_FOPM01000008.1	Prodigal:002006	CDS	169823	170152	.	+	0	ID=ONEILPJJ_01363;inference=ab initio prediction:Prodigal:002006;locus_tag=ONEILPJJ_01363;product=hypothetical protein
NZ_FOPM01000008.1	Prodigal:002006	CDS	170172	170813	.	-	0	ID=ONEILPJJ_01364;eC_number=2.5.1.18;Name=gstB_2;db_xref=COG:COG0625;gene=gstB_2;inference=ab initio prediction:Prodigal:002006,similar to AA sequence:UniProtKB:P15214;locus_tag=ONEILPJJ_01364;product=Glutathione S-transferase GST-6.0
NZ_FOPM01000008.1	Prodigal:002006	CDS	170868	171860	.	-	0	ID=ONEILPJJ_01365;eC_number=3.5.3.17;Name=gpuA;db_xref=COG:COG0010;gene=gpuA;inference=ab initio prediction:Prodigal:002006,similar to AA sequence:UniProtKB:Q9I6K2;locus_tag=ONEILPJJ_01365;product=Guanidinopropionase
NZ_FOPM01000008.1	Prodigal:002006	CDS	172119	172385	.	+	0	ID=ONEILPJJ_01366;Name=rpsT;db_xref=COG:COG0268;gene=rpsT;inference=ab initio prediction:Prodigal:002006,similar to AA sequence:UniProtKB:Q6N0C7;locus_tag=ONEILPJJ_01366;product=30S ribosomal protein S20
NZ_FOPM01000008.1	Prodigal:002006	CDS	172914	174422	.	+	0	ID=ONEILPJJ_01367;Name=dnaA;db_xref=COG:COG0593;gene=dnaA;inference=ab initio prediction:Prodigal:002006,similar to AA sequence:UniProtKB:P05648;locus_tag=ONEILPJJ_01367;product=Chromosomal replication initiator protein DnaA
NZ_FOPM01000008.1	Prodigal:002006	CDS	174609	175730	.	+	0	ID=ONEILPJJ_01368;Name=dnaN;gene=dnaN;inference=ab initio prediction:Prodigal:002006,similar to AA sequence:UniProtKB:B8GXP6;locus_tag=ONEILPJJ_01368;product=Beta sliding clamp
NZ_FOPM01000008.1	Prodigal:002006	CDS	175727	176920	.	+	0	ID=ONEILPJJ_01369;Name=recF_2;db_xref=COG:COG1195;gene=recF_2;inference=ab initio prediction:Prodigal:002006,similar to AA sequence:UniProtKB:Q9RVE0;locus_tag=ONEILPJJ_01369;product=DNA replication and repair protein RecF
NZ_FOPM01000008.1	Prodigal:002006	CDS	176936	177547	.	+	0	ID=ONEILPJJ_01370;inference=ab initio prediction:Prodigal:002006;locus_tag=ONEILPJJ_01370;product=hypothetical protein
NZ_FOPM01000008.1	Prodigal:002006	CDS	177657	178061	.	-	0	ID=ONEILPJJ_01371;eC_number=3.1.-.-;db_xref=COG:COG3742;inference=ab initio prediction:Prodigal:002006,similar to AA sequence:UniProtKB:P9WF57;locus_tag=ONEILPJJ_01371;product=Ribonuclease VapC42
NZ_FOPM01000008.1	Prodigal:002006	CDS	178061	178300	.	-	0	ID=ONEILPJJ_01372;inference=ab initio prediction:Prodigal:002006;locus_tag=ONEILPJJ_01372;product=hypothetical protein
NZ_FOPM01000008.1	Prodigal:002006	CDS	178391	180244	.	+	0	ID=ONEILPJJ_01373;eC_number=3.6.4.12;Name=recQ;db_xref=COG:COG0514;gene=recQ;inference=ab initio prediction:Prodigal:002006,similar to AA sequence:UniProtKB:P15043;locus_tag=ONEILPJJ_01373;product=ATP-dependent DNA helicase RecQ
NZ_FOPM01000008.1	Prodigal:002006	CDS	180472	181647	.	+	0	ID=ONEILPJJ_01374;inference=ab initio prediction:Prodigal:002006;locus_tag=ONEILPJJ_01374;product=hypothetical protein
NZ_FOPM01000008.1	Prodigal:002006	CDS	181775	184000	.	+	0	ID=ONEILPJJ_01375;eC_number=6.3.5.3;Name=purL;db_xref=COG:COG0046;gene=purL;inference=ab initio prediction:Prodigal:002006,similar to AA sequence:UniProtKB:P12042;locus_tag=ONEILPJJ_01375;product=Phosphoribosylformylglycinamidine synthase subunit PurL
NZ_FOPM01000008.1	Prodigal:002006	CDS	184043	184279	.	+	0	ID=ONEILPJJ_01376;db_xref=COG:COG0271;inference=ab initio prediction:Prodigal:002006,similar to AA sequence:UniProtKB:Q9ZCE4;locus_tag=ONEILPJJ_01376;product=putative protein RP812
NZ_FOPM01000008.1	Prodigal:002006	CDS	184279	184821	.	+	0	ID=ONEILPJJ_01377;inference=ab initio prediction:Prodigal:002006;locus_tag=ONEILPJJ_01377;product=hypothetical protein
NZ_FOPM01000008.1	Prodigal:002006	CDS	184864	185208	.	+	0	ID=ONEILPJJ_01378;Name=grxD;db_xref=COG:COG0278;gene=grxD;inference=ab initio prediction:Prodigal:002006,similar to AA sequence:UniProtKB:P0AC69;locus_tag=ONEILPJJ_01378;product=Glutaredoxin 4
NZ_FOPM01000008.1	Prodigal:002006	CDS	185322	186236	.	+	0	ID=ONEILPJJ_01379;eC_number=1.8.1.9;Name=trxB_1;db_xref=COG:COG0492;gene=trxB_1;inference=ab initio prediction:Prodigal:002006,similar to AA sequence:UniProtKB:P9WHH1;locus_tag=ONEILPJJ_01379;product=Thioredoxin reductase
NZ_FOPM01000008.1	Prodigal:002006	CDS	186517	186813	.	+	0	ID=ONEILPJJ_01380;inference=ab initio prediction:Prodigal:002006;locus_tag=ONEILPJJ_01380;product=hypothetical protein
NZ_FOPM01000008.1	Prodigal:002006	CDS	186838	187662	.	-	0	ID=ONEILPJJ_01381;inference=ab initio prediction:Prodigal:002006;locus_tag=ONEILPJJ_01381;product=hypothetical protein
NZ_FOPM01000008.1	Prodigal:002006	CDS	187770	189839	.	-	0	ID=ONEILPJJ_01382;eC_number=3.4.15.5;Name=dcp;db_xref=COG:COG0339;gene=dcp;inference=ab initio prediction:Prodigal:002006,similar to AA sequence:UniProtKB:P27236;locus_tag=ONEILPJJ_01382;product=Dipeptidyl carboxypeptidase
NZ_FOPM01000008.1	Prodigal:002006	CDS	190034	190927	.	+	0	ID=ONEILPJJ_01383;inference=ab initio prediction:Prodigal:002006;locus_tag=ONEILPJJ_01383;product=hypothetical protein
NZ_FOPM01000008.1	Prodigal:002006	CDS	191069	192208	.	+	0	ID=ONEILPJJ_01384;inference=ab initio prediction:Prodigal:002006;locus_tag=ONEILPJJ_01384;product=hypothetical protein
NZ_FOPM01000008.1	Prodigal:002006	CDS	192189	192923	.	-	0	ID=ONEILPJJ_01385;Name=yehW;db_xref=COG:COG1174;gene=yehW;inference=ab initio prediction:Prodigal:002006,similar to AA sequence:UniProtKB:P33359;locus_tag=ONEILPJJ_01385;product=Glycine betaine uptake system permease protein YehW
NZ_FOPM01000008.1	Prodigal:002006	CDS	192920	194110	.	-	0	ID=ONEILPJJ_01386;inference=ab initio prediction:Prodigal:002006;locus_tag=ONEILPJJ_01386;product=hypothetical protein
NZ_FOPM01000008.1	Prodigal:002006	CDS	194107	195003	.	-	0	ID=ONEILPJJ_01387;Name=yehZ;db_xref=COG:COG1732;gene=yehZ;inference=ab initio prediction:Prodigal:002006,similar to AA sequence:UniProtKB:P33362;locus_tag=ONEILPJJ_01387;product=Glycine betaine-binding protein YehZ
NZ_FOPM01000008.1	Prodigal:002006	CDS	195435	195749	.	+	0	ID=ONEILPJJ_01388;inference=ab initio prediction:Prodigal:002006;locus_tag=ONEILPJJ_01388;product=hypothetical protein
NZ_FOPM01000008.1	Prodigal:002006	CDS	195753	196145	.	-	0	ID=ONEILPJJ_01389;inference=ab initio prediction:Prodigal:002006,similar to AA sequence:UniProtKB:Q6NCZ4;locus_tag=ONEILPJJ_01389;note=UPF0102 protein RPA0323;product=hypothetical protein
NZ_FOPM01000008.1	Prodigal:002006	CDS	196135	197112	.	-	0	ID=ONEILPJJ_01390;eC_number=2.1.1.198;Name=rsmI;gene=rsmI;inference=ab initio prediction:Prodigal:002006,protein motif:HAMAP:MF_01877;locus_tag=ONEILPJJ_01390;product=Ribosomal RNA small subunit methyltransferase I
NZ_FOPM01000008.1	Prodigal:002006	CDS	197220	198467	.	+	0	ID=ONEILPJJ_01391;Name=lpoA;gene=lpoA;inference=ab initio prediction:Prodigal:002006,protein motif:HAMAP:MF_01890;locus_tag=ONEILPJJ_01391;product=Penicillin-binding protein activator LpoA
NZ_FOPM01000008.1	Prodigal:002006	CDS	198471	199649	.	-	0	ID=ONEILPJJ_01392;Name=hemW;db_xref=COG:COG0635;gene=hemW;inference=ab initio prediction:Prodigal:002006,similar to AA sequence:UniProtKB:P52062;locus_tag=ONEILPJJ_01392;product=Heme chaperone HemW
NZ_FOPM01000008.1	Prodigal:002006	CDS	199944	201086	.	+	0	ID=ONEILPJJ_01393;inference=ab initio prediction:Prodigal:002006;locus_tag=ONEILPJJ_01393;product=hypothetical protein
NZ_FOPM01000008.1	Prodigal:002006	CDS	201088	201723	.	-	0	ID=ONEILPJJ_01394;eC_number=3.6.1.66;db_xref=COG:COG0127;inference=ab initio prediction:Prodigal:002006,similar to AA sequence:UniProtKB:P44598;locus_tag=ONEILPJJ_01394;product=dITP/XTP pyrophosphatase
NZ_FOPM01000008.1	Prodigal:002006	CDS	201826	202569	.	-	0	ID=ONEILPJJ_01395;eC_number=2.7.7.56;Name=rph;db_xref=COG:COG0689;gene=rph;inference=ab initio prediction:Prodigal:002006,similar to AA sequence:UniProtKB:P50597;locus_tag=ONEILPJJ_01395;product=Ribonuclease PH
NZ_FOPM01000008.1	Prodigal:002006	CDS	202675	202995	.	-	0	ID=ONEILPJJ_01396;inference=ab initio prediction:Prodigal:002006;locus_tag=ONEILPJJ_01396;product=hypothetical protein
NZ_FOPM01000008.1	Prodigal:002006	CDS	203218	204315	.	+	0	ID=ONEILPJJ_01397;Name=hrcA;db_xref=COG:COG1420;gene=hrcA;inference=ab initio prediction:Prodigal:002006,similar to AA sequence:UniProtKB:P30727;locus_tag=ONEILPJJ_01397;product=Heat-inducible transcription repressor HrcA
NZ_FOPM01000008.1	Prodigal:002006	CDS	204373	204870	.	-	0	ID=ONEILPJJ_01398;inference=ab initio prediction:Prodigal:002006;locus_tag=ONEILPJJ_01398;product=hypothetical protein
NZ_FOPM01000008.1	Prodigal:002006	CDS	205609	206967	.	+	0	ID=ONEILPJJ_01399;Name=kgtP;gene=kgtP;inference=ab initio prediction:Prodigal:002006,similar to AA sequence:UniProtKB:P0AEX3;locus_tag=ONEILPJJ_01399;product=Alpha-ketoglutarate permease
NZ_FOPM01000008.1	Prodigal:002006	CDS	207090	207914	.	-	0	ID=ONEILPJJ_01400;eC_number=2.3.1.247;Name=kce;gene=kce;inference=ab initio prediction:Prodigal:002006,similar to AA sequence:UniProtKB:B0VHH0;locus_tag=ONEILPJJ_01400;product=3-keto-5-aminohexanoate cleavage enzyme
NZ_FOPM01000008.1	Prodigal:002006	CDS	208069	209889	.	-	0	ID=ONEILPJJ_01401;Name=clcB;gene=clcB;inference=ab initio prediction:Prodigal:002006,protein motif:HAMAP:MF_01203;locus_tag=ONEILPJJ_01401;product=Voltage-gated ClC-type chloride channel ClcB
NZ_FOPM01000008.1	Aragorn:001002	tRNA	210029	210105	.	+	.	ID=ONEILPJJ_01402;inference=COORDINATES:profile:Aragorn:001002;locus_tag=ONEILPJJ_01402;product=tRNA-His(gtg)
NZ_FOPM01000008.1	Aragorn:001002	tRNA	210286	210360	.	-	.	ID=ONEILPJJ_01403;inference=COORDINATES:profile:Aragorn:001002;locus_tag=ONEILPJJ_01403;product=tRNA-Val(gac)
NZ_FOPM01000008.1	Prodigal:002006	CDS	210597	211643	.	+	0	ID=ONEILPJJ_01404;inference=ab initio prediction:Prodigal:002006;locus_tag=ONEILPJJ_01404;product=hypothetical protein
NZ_FOPM01000008.1	Prodigal:002006	CDS	211646	213799	.	+	0	ID=ONEILPJJ_01405;inference=ab initio prediction:Prodigal:002006;locus_tag=ONEILPJJ_01405;product=hypothetical protein
NZ_FOPM01000008.1	Prodigal:002006	CDS	214355	221776	.	+	0	ID=ONEILPJJ_01406;eC_number=1.1.1.103;Name=tdh;gene=tdh;inference=ab initio prediction:Prodigal:002006,protein motif:HAMAP:MF_00627;locus_tag=ONEILPJJ_01406;product=L-threonine 3-dehydrogenase
NZ_FOPM01000008.1	Prodigal:002006	CDS	221773	223149	.	+	0	ID=ONEILPJJ_01407;eC_number=2.3.1.47;Name=bioF_1;gene=bioF_1;inference=ab initio prediction:Prodigal:002006,protein motif:HAMAP:MF_01693;locus_tag=ONEILPJJ_01407;product=8-amino-7-oxononanoate synthase
NZ_FOPM01000008.1	Prodigal:002006	CDS	223225	223887	.	-	0	ID=ONEILPJJ_01408;inference=ab initio prediction:Prodigal:002006;locus_tag=ONEILPJJ_01408;product=hypothetical protein
NZ_FOPM01000001.1	Prodigal:002006	CDS	725	1321	.	+	0	ID=ONEILPJJ_01409;Name=betI_1;gene=betI_1;inference=ab initio prediction:Prodigal:002006,protein motif:HAMAP:MF_00768;locus_tag=ONEILPJJ_01409;product=HTH-type transcriptional regulator BetI
NZ_FOPM01000001.1	Prodigal:002006	CDS	1570	2739	.	+	0	ID=ONEILPJJ_01410;Name=srpA;gene=srpA;inference=ab initio prediction:Prodigal:002006,similar to AA sequence:UniProtKB:O31099;locus_tag=ONEILPJJ_01410;product=Solvent efflux pump periplasmic linker SrpA
NZ_FOPM01000001.1	Prodigal:002006	CDS	2776	5928	.	+	0	ID=ONEILPJJ_01411;Name=mexB;db_xref=COG:COG0841;gene=mexB;inference=ab initio prediction:Prodigal:002006,similar to AA sequence:UniProtKB:P52002;locus_tag=ONEILPJJ_01411;product=Multidrug resistance protein MexB
NZ_FOPM01000001.1	Prodigal:002006	CDS	6061	8034	.	-	0	ID=ONEILPJJ_01412;inference=ab initio prediction:Prodigal:002006;locus_tag=ONEILPJJ_01412;product=hypothetical protein
NZ_FOPM01000001.1	Prodigal:002006	CDS	8038	9297	.	-	0	ID=ONEILPJJ_01413;inference=ab initio prediction:Prodigal:002006;locus_tag=ONEILPJJ_01413;product=hypothetical protein
NZ_FOPM01000001.1	Prodigal:002006	CDS	9294	10787	.	-	0	ID=ONEILPJJ_01414;inference=ab initio prediction:Prodigal:002006;locus_tag=ONEILPJJ_01414;product=hypothetical protein
NZ_FOPM01000001.1	Prodigal:002006	CDS	11773	12870	.	-	0	ID=ONEILPJJ_01415;eC_number=5.3.1.23;Name=mtnA;db_xref=COG:COG0182;gene=mtnA;inference=ab initio prediction:Prodigal:002006,similar to AA sequence:UniProtKB:Q2RXI0;locus_tag=ONEILPJJ_01415;product=Methylthioribose-1-phosphate isomerase
NZ_FOPM01000001.1	Prodigal:002006	CDS	12911	13057	.	-	0	ID=ONEILPJJ_01416;inference=ab initio prediction:Prodigal:002006;locus_tag=ONEILPJJ_01416;product=hypothetical protein
NZ_FOPM01000001.1	Prodigal:002006	CDS	13172	14764	.	-	0	ID=ONEILPJJ_01417;eC_number=1.1.1.95;Name=serA;db_xref=COG:COG0111;gene=serA;inference=ab initio prediction:Prodigal:002006,similar to AA sequence:UniProtKB:P9WNX3;locus_tag=ONEILPJJ_01417;product=D-3-phosphoglycerate dehydrogenase
NZ_FOPM01000001.1	Prodigal:002006	CDS	15151	16317	.	-	0	ID=ONEILPJJ_01418;eC_number=2.6.1.52;Name=serC;gene=serC;inference=ab initio prediction:Prodigal:002006,protein motif:HAMAP:MF_00160;locus_tag=ONEILPJJ_01418;product=Phosphoserine aminotransferase
NZ_FOPM01000001.1	Prodigal:002006	CDS	16464	17198	.	-	0	ID=ONEILPJJ_01419;eC_number=2.1.1.228;Name=trmD;db_xref=COG:COG0336;gene=trmD;inference=ab initio prediction:Prodigal:002006,similar to AA sequence:UniProtKB:Q6G1R9;locus_tag=ONEILPJJ_01419;product=tRNA (guanine-N(1)-)-methyltransferase
NZ_FOPM01000001.1	Prodigal:002006	CDS	17311	18066	.	+	0	ID=ONEILPJJ_01420;eC_number=2.1.1.329;Name=MENG;gene=MENG;inference=ab initio prediction:Prodigal:002006,protein motif:HAMAP:MF_01982;locus_tag=ONEILPJJ_01420;product=2-phytyl-1%2C4-beta-naphthoquinone methyltransferase%2C chloroplastic
NZ_FOPM01000001.1	Prodigal:002006	CDS	18159	18947	.	+	0	ID=ONEILPJJ_01421;inference=ab initio prediction:Prodigal:002006;locus_tag=ONEILPJJ_01421;product=hypothetical protein
NZ_FOPM01000001.1	Prodigal:002006	CDS	18994	20268	.	-	0	ID=ONEILPJJ_01422;eC_number=1.4.99.-;Name=dadA;db_xref=COG:COG0665;gene=dadA;inference=ab initio prediction:Prodigal:002006,similar to AA sequence:UniProtKB:P0A6J5;locus_tag=ONEILPJJ_01422;product=D-amino acid dehydrogenase
NZ_FOPM01000001.1	Prodigal:002006	CDS	20357	21040	.	-	0	ID=ONEILPJJ_01423;Name=rimM;gene=rimM;inference=ab initio prediction:Prodigal:002006,protein motif:HAMAP:MF_00014;locus_tag=ONEILPJJ_01423;product=Ribosome maturation factor RimM
NZ_FOPM01000001.1	Prodigal:002006	CDS	21052	21414	.	-	0	ID=ONEILPJJ_01424;Name=rpsP;db_xref=COG:COG0228;gene=rpsP;inference=ab initio prediction:Prodigal:002006,similar to AA sequence:UniProtKB:P62236;locus_tag=ONEILPJJ_01424;product=30S ribosomal protein S16
NZ_FOPM01000001.1	Prodigal:002006	CDS	21420	21737	.	-	0	ID=ONEILPJJ_01425;inference=ab initio prediction:Prodigal:002006;locus_tag=ONEILPJJ_01425;product=hypothetical protein
NZ_FOPM01000001.1	Prodigal:002006	CDS	21755	23305	.	-	0	ID=ONEILPJJ_01426;Name=ffh;db_xref=COG:COG0541;gene=ffh;inference=ab initio prediction:Prodigal:002006,similar to AA sequence:UniProtKB:P0AGD7;locus_tag=ONEILPJJ_01426;product=Signal recognition particle protein
NZ_FOPM01000001.1	Prodigal:002006	CDS	23347	23580	.	-	0	ID=ONEILPJJ_01427;inference=ab initio prediction:Prodigal:002006;locus_tag=ONEILPJJ_01427;product=hypothetical protein
NZ_FOPM01000001.1	Prodigal:002006	CDS	23792	24892	.	-	0	ID=ONEILPJJ_01428;inference=ab initio prediction:Prodigal:002006;locus_tag=ONEILPJJ_01428;product=hypothetical protein
NZ_FOPM01000001.1	Prodigal:002006	CDS	24892	25770	.	-	0	ID=ONEILPJJ_01429;eC_number=2.5.1.145;Name=lgt;db_xref=COG:COG0682;gene=lgt;inference=ab initio prediction:Prodigal:002006,similar to AA sequence:UniProtKB:P60959;locus_tag=ONEILPJJ_01429;product=Phosphatidylglycerol--prolipoprotein diacylglyceryl transferase
NZ_FOPM01000001.1	Prodigal:002006	CDS	25952	26854	.	-	0	ID=ONEILPJJ_01430;inference=ab initio prediction:Prodigal:002006;locus_tag=ONEILPJJ_01430;product=hypothetical protein
NZ_FOPM01000001.1	Prodigal:002006	CDS	26851	27753	.	-	0	ID=ONEILPJJ_01431;eC_number=3.1.1.17;Name=gnl_2;gene=gnl_2;inference=ab initio prediction:Prodigal:002006,similar to AA sequence:UniProtKB:Q01578;locus_tag=ONEILPJJ_01431;product=Gluconolactonase
NZ_FOPM01000001.1	Prodigal:002006	CDS	27766	28212	.	-	0	ID=ONEILPJJ_01432;inference=ab initio prediction:Prodigal:002006;locus_tag=ONEILPJJ_01432;product=hypothetical protein
NZ_FOPM01000001.1	Prodigal:002006	CDS	28231	28692	.	-	0	ID=ONEILPJJ_01433;Name=yphA;db_xref=COG:COG2259;gene=yphA;inference=ab initio prediction:Prodigal:002006,similar to AA sequence:UniProtKB:P0AD47;locus_tag=ONEILPJJ_01433;product=Inner membrane protein YphA
NZ_FOPM01000001.1	Prodigal:002006	CDS	28939	30507	.	+	0	ID=ONEILPJJ_01434;eC_number=1.1.3.-;Name=livQ;gene=livQ;inference=ab initio prediction:Prodigal:002006,similar to AA sequence:UniProtKB:Q2MF66;locus_tag=ONEILPJJ_01434;product=6'''-hydroxyparomomycin C oxidase
NZ_FOPM01000001.1	Prodigal:002006	CDS	30686	32836	.	-	0	ID=ONEILPJJ_01435;inference=ab initio prediction:Prodigal:002006;locus_tag=ONEILPJJ_01435;product=hypothetical protein
NZ_FOPM01000001.1	Prodigal:002006	CDS	33043	34620	.	-	0	ID=ONEILPJJ_01436;eC_number=4.3.1.19;Name=ilvA;db_xref=COG:COG1171;gene=ilvA;inference=ab initio prediction:Prodigal:002006,similar to AA sequence:UniProtKB:P04968;locus_tag=ONEILPJJ_01436;product=L-threonine dehydratase biosynthetic IlvA
NZ_FOPM01000001.1	Prodigal:002006	CDS	34739	35068	.	-	0	ID=ONEILPJJ_01437;inference=ab initio prediction:Prodigal:002006;locus_tag=ONEILPJJ_01437;product=hypothetical protein
NZ_FOPM01000001.1	Prodigal:002006	CDS	35338	35892	.	-	0	ID=ONEILPJJ_01438;inference=ab initio prediction:Prodigal:002006;locus_tag=ONEILPJJ_01438;product=hypothetical protein
NZ_FOPM01000001.1	Prodigal:002006	CDS	35949	36296	.	-	0	ID=ONEILPJJ_01439;eC_number=2.7.1.107;Name=dgkA;db_xref=COG:COG0818;gene=dgkA;inference=ab initio prediction:Prodigal:002006,similar to AA sequence:UniProtKB:P0ABN1;locus_tag=ONEILPJJ_01439;product=Diacylglycerol kinase
NZ_FOPM01000001.1	Prodigal:002006	CDS	36299	37345	.	-	0	ID=ONEILPJJ_01440;inference=ab initio prediction:Prodigal:002006;locus_tag=ONEILPJJ_01440;product=hypothetical protein
NZ_FOPM01000001.1	Prodigal:002006	CDS	37387	38379	.	-	0	ID=ONEILPJJ_01441;Name=oxyR;gene=oxyR;inference=ab initio prediction:Prodigal:002006,similar to AA sequence:UniProtKB:P0ACQ4;locus_tag=ONEILPJJ_01441;product=Hydrogen peroxide-inducible genes activator
NZ_FOPM01000001.1	Prodigal:002006	CDS	38534	40123	.	+	0	ID=ONEILPJJ_01442;eC_number=1.11.1.6;Name=katA;db_xref=COG:COG0753;gene=katA;inference=ab initio prediction:Prodigal:002006,similar to AA sequence:UniProtKB:Q59337;locus_tag=ONEILPJJ_01442;product=Catalase
NZ_FOPM01000001.1	Prodigal:002006	CDS	40246	41418	.	-	0	ID=ONEILPJJ_01443;Name=yycB;db_xref=COG:COG2807;gene=yycB;inference=ab initio prediction:Prodigal:002006,similar to AA sequence:UniProtKB:P37482;locus_tag=ONEILPJJ_01443;product=putative transporter YycB
NZ_FOPM01000001.1	Prodigal:002006	CDS	41415	43085	.	-	0	ID=ONEILPJJ_01444;eC_number=2.3.1.269;Name=lnt;db_xref=COG:COG0815;gene=lnt;inference=ab initio prediction:Prodigal:002006,similar to AA sequence:UniProtKB:Q8FJY4;locus_tag=ONEILPJJ_01444;product=Apolipoprotein N-acyltransferase
NZ_FOPM01000001.1	Prodigal:002006	CDS	43111	44217	.	-	0	ID=ONEILPJJ_01445;inference=ab initio prediction:Prodigal:002006;locus_tag=ONEILPJJ_01445;product=hypothetical protein
NZ_FOPM01000001.1	Prodigal:002006	CDS	44254	44742	.	-	0	ID=ONEILPJJ_01446;eC_number=3.1.-.-;Name=ybeY;gene=ybeY;inference=ab initio prediction:Prodigal:002006,protein motif:HAMAP:MF_00009;locus_tag=ONEILPJJ_01446;product=Endoribonuclease YbeY
NZ_FOPM01000001.1	Prodigal:002006	CDS	44739	45782	.	-	0	ID=ONEILPJJ_01447;db_xref=COG:COG1702;inference=ab initio prediction:Prodigal:002006,similar to AA sequence:UniProtKB:P9WIA3;locus_tag=ONEILPJJ_01447;product=PhoH-like protein
NZ_FOPM01000001.1	Prodigal:002006	CDS	45890	47230	.	-	0	ID=ONEILPJJ_01448;eC_number=2.8.4.3;Name=miaB;db_xref=COG:COG0621;gene=miaB;inference=ab initio prediction:Prodigal:002006,similar to AA sequence:UniProtKB:Q9RCI2;locus_tag=ONEILPJJ_01448;product=tRNA-2-methylthio-N(6)-dimethylallyladenosine synthase
NZ_FOPM01000001.1	Prodigal:002006	CDS	47307	48188	.	-	0	ID=ONEILPJJ_01449;inference=ab initio prediction:Prodigal:002006;locus_tag=ONEILPJJ_01449;product=hypothetical protein
NZ_FOPM01000001.1	Prodigal:002006	CDS	48205	48726	.	-	0	ID=ONEILPJJ_01450;eC_number=2.3.1.189;Name=mshD_1;gene=mshD_1;inference=ab initio prediction:Prodigal:002006,protein motif:HAMAP:MF_01698;locus_tag=ONEILPJJ_01450;product=Mycothiol acetyltransferase
NZ_FOPM01000001.1	Prodigal:002006	CDS	48723	49400	.	-	0	ID=ONEILPJJ_01451;Name=tsaB;db_xref=COG:COG1214;gene=tsaB;inference=ab initio prediction:Prodigal:002006,similar to AA sequence:UniProtKB:Q7CQE0;locus_tag=ONEILPJJ_01451;product=tRNA threonylcarbamoyladenosine biosynthesis protein TsaB
NZ_FOPM01000001.1	Prodigal:002006	CDS	49655	50221	.	-	0	ID=ONEILPJJ_01452;Name=nfuA;gene=nfuA;inference=ab initio prediction:Prodigal:002006,protein motif:HAMAP:MF_01637;locus_tag=ONEILPJJ_01452;product=Fe/S biogenesis protein NfuA
NZ_FOPM01000001.1	Prodigal:002006	CDS	50480	50938	.	+	0	ID=ONEILPJJ_01453;Name=rplS;db_xref=COG:COG0335;gene=rplS;inference=ab initio prediction:Prodigal:002006,similar to AA sequence:UniProtKB:Q6ND68;locus_tag=ONEILPJJ_01453;product=50S ribosomal protein L19
NZ_FOPM01000001.1	Prodigal:002006	CDS	51036	51491	.	+	0	ID=ONEILPJJ_01454;inference=ab initio prediction:Prodigal:002006;locus_tag=ONEILPJJ_01454;product=hypothetical protein
NZ_FOPM01000001.1	Prodigal:002006	CDS	51510	52700	.	-	0	ID=ONEILPJJ_01455;inference=ab initio prediction:Prodigal:002006,similar to AA sequence:ISfinder:TnXax1;locus_tag=ONEILPJJ_01455;product=Tn3 family transposase TnXax1
NZ_FOPM01000001.1	Prodigal:002006	CDS	52820	53422	.	-	0	ID=ONEILPJJ_01456;eC_number=4.2.1.33;Name=leuD1;db_xref=COG:COG0066;gene=leuD1;inference=ab initio prediction:Prodigal:002006,similar to AA sequence:UniProtKB:P04787;locus_tag=ONEILPJJ_01456;product=3-isopropylmalate dehydratase small subunit 1
NZ_FOPM01000001.1	Prodigal:002006	CDS	53501	53737	.	+	0	ID=ONEILPJJ_01457;inference=ab initio prediction:Prodigal:002006;locus_tag=ONEILPJJ_01457;product=hypothetical protein
NZ_FOPM01000001.1	Prodigal:002006	CDS	53800	55080	.	-	0	ID=ONEILPJJ_01458;eC_number=1.3.1.85;Name=ccr;db_xref=COG:COG0604;gene=ccr;inference=ab initio prediction:Prodigal:002006,similar to AA sequence:UniProtKB:Q3IZ91;locus_tag=ONEILPJJ_01458;product=Crotonyl-CoA carboxylase/reductase
NZ_FOPM01000001.1	Prodigal:002006	CDS	55475	57520	.	+	0	ID=ONEILPJJ_01459;eC_number=5.4.99.63;Name=ecm;db_xref=COG:COG1884;gene=ecm;inference=ab initio prediction:Prodigal:002006,similar to AA sequence:UniProtKB:Q49115;locus_tag=ONEILPJJ_01459;product=Ethylmalonyl-CoA mutase
NZ_FOPM01000001.1	Prodigal:002006	CDS	57701	58696	.	+	0	ID=ONEILPJJ_01460;eC_number=2.7.8.33;Name=tagO;db_xref=COG:COG0472;gene=tagO;inference=ab initio prediction:Prodigal:002006,similar to AA sequence:UniProtKB:O34753;locus_tag=ONEILPJJ_01460;product=putative undecaprenyl-phosphate N-acetylglucosaminyl 1-phosphate transferase
NZ_FOPM01000001.1	Prodigal:002006	CDS	58767	59693	.	+	0	ID=ONEILPJJ_01461;eC_number=5.1.3.20;Name=hldD;gene=hldD;inference=ab initio prediction:Prodigal:002006,protein motif:HAMAP:MF_01601;locus_tag=ONEILPJJ_01461;product=ADP-L-glycero-D-manno-heptose-6-epimerase
NZ_FOPM01000001.1	Prodigal:002006	CDS	59748	60083	.	-	0	ID=ONEILPJJ_01462;inference=ab initio prediction:Prodigal:002006;locus_tag=ONEILPJJ_01462;product=hypothetical protein
NZ_FOPM01000001.1	Prodigal:002006	CDS	60158	62164	.	-	0	ID=ONEILPJJ_01463;eC_number=4.2.1.135;Name=pglF;db_xref=COG:COG1086;gene=pglF;inference=ab initio prediction:Prodigal:002006,similar to AA sequence:UniProtKB:Q0P9D4;locus_tag=ONEILPJJ_01463;product=UDP-N-acetyl-alpha-D-glucosamine C6 dehydratase
NZ_FOPM01000001.1	Prodigal:002006	CDS	62234	63079	.	-	0	ID=ONEILPJJ_01464;inference=ab initio prediction:Prodigal:002006;locus_tag=ONEILPJJ_01464;product=hypothetical protein
NZ_FOPM01000001.1	Prodigal:002006	CDS	63106	63492	.	-	0	ID=ONEILPJJ_01465;inference=ab initio prediction:Prodigal:002006;locus_tag=ONEILPJJ_01465;product=hypothetical protein
NZ_FOPM01000001.1	Prodigal:002006	CDS	63542	64771	.	-	0	ID=ONEILPJJ_01466;eC_number=2.10.1.1;Name=moeA_2;db_xref=COG:COG0303;gene=moeA_2;inference=ab initio prediction:Prodigal:002006,similar to AA sequence:UniProtKB:P12281;locus_tag=ONEILPJJ_01466;product=Molybdopterin molybdenumtransferase
NZ_FOPM01000001.1	Prodigal:002006	CDS	64768	65253	.	-	0	ID=ONEILPJJ_01467;eC_number=4.6.1.17;Name=moaC;db_xref=COG:COG0315;gene=moaC;inference=ab initio prediction:Prodigal:002006,similar to AA sequence:UniProtKB:P0A738;locus_tag=ONEILPJJ_01467;product=Cyclic pyranopterin monophosphate synthase
NZ_FOPM01000001.1	Prodigal:002006	CDS	65264	66100	.	-	0	ID=ONEILPJJ_01468;eC_number=4.1.1.48;Name=trpC;gene=trpC;inference=ab initio prediction:Prodigal:002006,similar to AA sequence:UniProtKB:Q2YRR4;locus_tag=ONEILPJJ_01468;product=Indole-3-glycerol phosphate synthase
NZ_FOPM01000001.1	Prodigal:002006	CDS	66111	67124	.	-	0	ID=ONEILPJJ_01469;eC_number=2.4.2.18;Name=trpD;db_xref=COG:COG0547;gene=trpD;inference=ab initio prediction:Prodigal:002006,similar to AA sequence:UniProtKB:A0R048;locus_tag=ONEILPJJ_01469;product=Anthranilate phosphoribosyltransferase
NZ_FOPM01000001.1	Prodigal:002006	CDS	67178	67792	.	-	0	ID=ONEILPJJ_01470;eC_number=4.1.3.27;Name=trpG;db_xref=COG:COG0512;gene=trpG;inference=ab initio prediction:Prodigal:002006,similar to AA sequence:UniProtKB:P26922;locus_tag=ONEILPJJ_01470;product=Anthranilate synthase component 2
NZ_FOPM01000001.1	Prodigal:002006	CDS	67856	69379	.	-	0	ID=ONEILPJJ_01471;eC_number=4.1.3.27;Name=trpE;db_xref=COG:COG0147;gene=trpE;inference=ab initio prediction:Prodigal:002006,similar to AA sequence:UniProtKB:P20580;locus_tag=ONEILPJJ_01471;product=Anthranilate synthase component 1
NZ_FOPM01000001.1	Prodigal:002006	CDS	69387	71339	.	-	0	ID=ONEILPJJ_01472;eC_number=5.2.1.8;Name=prsA_1;gene=prsA_1;inference=ab initio prediction:Prodigal:002006,protein motif:HAMAP:MF_01145;locus_tag=ONEILPJJ_01472;product=Foldase protein PrsA
NZ_FOPM01000001.1	Prodigal:002006	CDS	71477	72241	.	+	0	ID=ONEILPJJ_01473;eC_number=5.3.1.1;Name=tpiA;db_xref=COG:COG0149;gene=tpiA;inference=ab initio prediction:Prodigal:002006,similar to AA sequence:UniProtKB:Q8L1Z5;locus_tag=ONEILPJJ_01473;product=Triosephosphate isomerase
NZ_FOPM01000001.1	Prodigal:002006	CDS	72371	72772	.	+	0	ID=ONEILPJJ_01474;inference=ab initio prediction:Prodigal:002006;locus_tag=ONEILPJJ_01474;product=hypothetical protein
NZ_FOPM01000001.1	Prodigal:002006	CDS	72978	74606	.	+	0	ID=ONEILPJJ_01475;eC_number=6.3.4.2;Name=pyrG;db_xref=COG:COG0504;gene=pyrG;inference=ab initio prediction:Prodigal:002006,similar to AA sequence:UniProtKB:P0A7E5;locus_tag=ONEILPJJ_01475;product=CTP synthase
NZ_FOPM01000001.1	Prodigal:002006	CDS	74615	75013	.	+	0	ID=ONEILPJJ_01476;inference=ab initio prediction:Prodigal:002006,similar to AA sequence:UniProtKB:P0AF80;locus_tag=ONEILPJJ_01476;note=UPF0719 inner membrane protein YjfL;product=hypothetical protein
NZ_FOPM01000001.1	Prodigal:002006	CDS	75147	75773	.	+	0	ID=ONEILPJJ_01477;inference=ab initio prediction:Prodigal:002006;locus_tag=ONEILPJJ_01477;product=hypothetical protein
NZ_FOPM01000001.1	Prodigal:002006	CDS	75773	76936	.	+	0	ID=ONEILPJJ_01478;eC_number=6.3.1.-;Name=yjfC;db_xref=COG:COG0754;gene=yjfC;inference=ab initio prediction:Prodigal:002006,similar to AA sequence:UniProtKB:P33222;locus_tag=ONEILPJJ_01478;product=Putative acid--amine ligase YjfC
NZ_FOPM01000001.1	Prodigal:002006	CDS	77040	77492	.	+	0	ID=ONEILPJJ_01479;inference=ab initio prediction:Prodigal:002006;locus_tag=ONEILPJJ_01479;product=hypothetical protein
NZ_FOPM01000001.1	Prodigal:002006	CDS	77516	79084	.	+	0	ID=ONEILPJJ_01480;inference=ab initio prediction:Prodigal:002006;locus_tag=ONEILPJJ_01480;product=hypothetical protein
NZ_FOPM01000001.1	Prodigal:002006	CDS	79081	79461	.	+	0	ID=ONEILPJJ_01481;inference=ab initio prediction:Prodigal:002006;locus_tag=ONEILPJJ_01481;product=hypothetical protein
NZ_FOPM01000001.1	Prodigal:002006	CDS	79535	80575	.	-	0	ID=ONEILPJJ_01482;inference=ab initio prediction:Prodigal:002006;locus_tag=ONEILPJJ_01482;product=hypothetical protein
NZ_FOPM01000001.1	Prodigal:002006	CDS	80562	82097	.	-	0	ID=ONEILPJJ_01483;eC_number=2.7.11.1;Name=kaiC;gene=kaiC;inference=ab initio prediction:Prodigal:002006,similar to AA sequence:UniProtKB:Q8GGL1;locus_tag=ONEILPJJ_01483;product=Circadian clock protein kinase KaiC
NZ_FOPM01000001.1	Prodigal:002006	CDS	82455	83555	.	+	0	ID=ONEILPJJ_01484;inference=ab initio prediction:Prodigal:002006;locus_tag=ONEILPJJ_01484;product=hypothetical protein
NZ_FOPM01000001.1	Prodigal:002006	CDS	83513	84448	.	+	0	ID=ONEILPJJ_01485;inference=ab initio prediction:Prodigal:002006;locus_tag=ONEILPJJ_01485;product=hypothetical protein
NZ_FOPM01000001.1	Prodigal:002006	CDS	84535	85890	.	+	0	ID=ONEILPJJ_01486;inference=ab initio prediction:Prodigal:002006;locus_tag=ONEILPJJ_01486;product=hypothetical protein
NZ_FOPM01000001.1	Prodigal:002006	CDS	85887	87068	.	+	0	ID=ONEILPJJ_01487;inference=ab initio prediction:Prodigal:002006;locus_tag=ONEILPJJ_01487;product=hypothetical protein
NZ_FOPM01000001.1	Prodigal:002006	CDS	87127	87549	.	+	0	ID=ONEILPJJ_01488;inference=ab initio prediction:Prodigal:002006;locus_tag=ONEILPJJ_01488;product=hypothetical protein
NZ_FOPM01000001.1	Prodigal:002006	CDS	87819	90839	.	-	0	ID=ONEILPJJ_01489;eC_number=3.1.26.12;Name=rne;gene=rne;inference=ab initio prediction:Prodigal:002006,protein motif:HAMAP:MF_00970;locus_tag=ONEILPJJ_01489;product=Ribonuclease E
NZ_FOPM01000001.1	Prodigal:002006	CDS	91614	92879	.	+	0	ID=ONEILPJJ_01490;eC_number=3.5.1.28;Name=amiC_2;db_xref=COG:COG0860;gene=amiC_2;inference=ab initio prediction:Prodigal:002006,similar to AA sequence:UniProtKB:Q9K0V3;locus_tag=ONEILPJJ_01490;product=N-acetylmuramoyl-L-alanine amidase AmiC
NZ_FOPM01000001.1	Prodigal:002006	CDS	93060	95486	.	+	0	ID=ONEILPJJ_01491;Name=mrcA;db_xref=COG:COG5009;gene=mrcA;inference=ab initio prediction:Prodigal:002006,similar to AA sequence:UniProtKB:O05131;locus_tag=ONEILPJJ_01491;product=Penicillin-binding protein 1A
NZ_FOPM01000001.1	Prodigal:002006	CDS	95591	96553	.	-	0	ID=ONEILPJJ_01492;inference=ab initio prediction:Prodigal:002006;locus_tag=ONEILPJJ_01492;product=hypothetical protein
NZ_FOPM01000001.1	Prodigal:002006	CDS	96619	97140	.	-	0	ID=ONEILPJJ_01493;inference=ab initio prediction:Prodigal:002006;locus_tag=ONEILPJJ_01493;product=hypothetical protein
NZ_FOPM01000001.1	Prodigal:002006	CDS	97686	98993	.	+	0	ID=ONEILPJJ_01494;inference=ab initio prediction:Prodigal:002006;locus_tag=ONEILPJJ_01494;product=hypothetical protein
NZ_FOPM01000001.1	Prodigal:002006	CDS	99484	100788	.	+	0	ID=ONEILPJJ_01495;eC_number=2.1.2.1;Name=glyA2;gene=glyA2;inference=ab initio prediction:Prodigal:002006,similar to AA sequence:UniProtKB:Q3JGP5;locus_tag=ONEILPJJ_01495;product=Serine hydroxymethyltransferase 2
NZ_FOPM01000001.1	Prodigal:002006	CDS	100902	101417	.	+	0	ID=ONEILPJJ_01496;Name=nrdR;db_xref=COG:COG1327;gene=nrdR;inference=ab initio prediction:Prodigal:002006,similar to AA sequence:UniProtKB:P67318;locus_tag=ONEILPJJ_01496;product=Transcriptional repressor NrdR
NZ_FOPM01000001.1	Prodigal:002006	CDS	101429	102529	.	+	0	ID=ONEILPJJ_01497;Name=ribD;db_xref=COG:COG0117;gene=ribD;inference=ab initio prediction:Prodigal:002006,similar to AA sequence:UniProtKB:P25539;locus_tag=ONEILPJJ_01497;product=Riboflavin biosynthesis protein RibD
NZ_FOPM01000001.1	Prodigal:002006	CDS	102530	103174	.	+	0	ID=ONEILPJJ_01498;eC_number=2.5.1.9;Name=ribE;gene=ribE;inference=ab initio prediction:Prodigal:002006,similar to AA sequence:UniProtKB:Q2YN92;locus_tag=ONEILPJJ_01498;product=Riboflavin synthase
NZ_FOPM01000001.1	Prodigal:002006	CDS	103336	103842	.	+	0	ID=ONEILPJJ_01499;eC_number=2.5.1.78;Name=ribH1;db_xref=COG:COG0054;gene=ribH1;inference=ab initio prediction:Prodigal:002006,similar to AA sequence:UniProtKB:Q8YGH2;locus_tag=ONEILPJJ_01499;product=6%2C7-dimethyl-8-ribityllumazine synthase 1
NZ_FOPM01000001.1	Prodigal:002006	CDS	103848	104342	.	+	0	ID=ONEILPJJ_01500;Name=nusB;db_xref=COG:COG0781;gene=nusB;inference=ab initio prediction:Prodigal:002006,similar to AA sequence:UniProtKB:P9WIV1;locus_tag=ONEILPJJ_01500;product=Transcription antitermination protein NusB
NZ_FOPM01000001.1	Prodigal:002006	CDS	104339	105334	.	+	0	ID=ONEILPJJ_01501;eC_number=2.7.4.16;Name=thiL;db_xref=COG:COG0611;gene=thiL;inference=ab initio prediction:Prodigal:002006,similar to AA sequence:UniProtKB:P0AGG0;locus_tag=ONEILPJJ_01501;product=Thiamine-monophosphate kinase
NZ_FOPM01000001.1	Prodigal:002006	CDS	105293	105640	.	-	0	ID=ONEILPJJ_01502;inference=ab initio prediction:Prodigal:002006;locus_tag=ONEILPJJ_01502;product=hypothetical protein
NZ_FOPM01000001.1	Prodigal:002006	CDS	105810	107141	.	-	0	ID=ONEILPJJ_01503;eC_number=1.6.99.3;Name=ndh;db_xref=COG:COG1252;gene=ndh;inference=ab initio prediction:Prodigal:002006,similar to AA sequence:UniProtKB:P00393;locus_tag=ONEILPJJ_01503;product=NADH dehydrogenase
NZ_FOPM01000001.1	Prodigal:002006	CDS	107297	107935	.	-	0	ID=ONEILPJJ_01504;eC_number=5.2.1.4;Name=nagL;gene=nagL;inference=ab initio prediction:Prodigal:002006,similar to AA sequence:UniProtKB:O86043;locus_tag=ONEILPJJ_01504;product=Maleylpyruvate isomerase
NZ_FOPM01000001.1	Prodigal:002006	CDS	108143	109162	.	+	0	ID=ONEILPJJ_01505;inference=ab initio prediction:Prodigal:002006;locus_tag=ONEILPJJ_01505;product=hypothetical protein
NZ_FOPM01000001.1	Prodigal:002006	CDS	109159	110145	.	+	0	ID=ONEILPJJ_01506;eC_number=5.1.1.20;Name=ycjG;db_xref=COG:COG4948;gene=ycjG;inference=ab initio prediction:Prodigal:002006,similar to AA sequence:UniProtKB:P51981;locus_tag=ONEILPJJ_01506;product=L-Ala-D/L-Glu epimerase
NZ_FOPM01000001.1	Prodigal:002006	CDS	110154	111698	.	-	0	ID=ONEILPJJ_01507;inference=ab initio prediction:Prodigal:002006;locus_tag=ONEILPJJ_01507;product=hypothetical protein
NZ_FOPM01000001.1	Prodigal:002006	CDS	112191	112511	.	-	0	ID=ONEILPJJ_01508;inference=ab initio prediction:Prodigal:002006;locus_tag=ONEILPJJ_01508;product=hypothetical protein
NZ_FOPM01000001.1	Prodigal:002006	CDS	112887	114809	.	+	0	ID=ONEILPJJ_01509;eC_number=2.7.13.3;Name=rcsC_12;gene=rcsC_12;inference=ab initio prediction:Prodigal:002006,protein motif:HAMAP:MF_00979;locus_tag=ONEILPJJ_01509;product=Sensor histidine kinase RcsC
NZ_FOPM01000001.1	Prodigal:002006	CDS	114960	115688	.	+	0	ID=ONEILPJJ_01510;inference=ab initio prediction:Prodigal:002006;locus_tag=ONEILPJJ_01510;product=hypothetical protein
NZ_FOPM01000001.1	Prodigal:002006	CDS	115843	116184	.	+	0	ID=ONEILPJJ_01511;inference=ab initio prediction:Prodigal:002006;locus_tag=ONEILPJJ_01511;product=hypothetical protein
NZ_FOPM01000001.1	Prodigal:002006	CDS	116212	117339	.	-	0	ID=ONEILPJJ_01512;inference=ab initio prediction:Prodigal:002006;locus_tag=ONEILPJJ_01512;product=hypothetical protein
NZ_FOPM01000001.1	Prodigal:002006	CDS	117563	119113	.	-	0	ID=ONEILPJJ_01513;Name=lapB_1;gene=lapB_1;inference=ab initio prediction:Prodigal:002006,protein motif:HAMAP:MF_00994;locus_tag=ONEILPJJ_01513;product=Lipopolysaccharide assembly protein B
NZ_FOPM01000001.1	Prodigal:002006	CDS	119219	121303	.	-	0	ID=ONEILPJJ_01514;inference=ab initio prediction:Prodigal:002006;locus_tag=ONEILPJJ_01514;product=hypothetical protein
NZ_FOPM01000001.1	Prodigal:002006	CDS	121436	122152	.	-	0	ID=ONEILPJJ_01515;inference=ab initio prediction:Prodigal:002006;locus_tag=ONEILPJJ_01515;product=hypothetical protein
NZ_FOPM01000001.1	Prodigal:002006	CDS	122332	123375	.	+	0	ID=ONEILPJJ_01516;eC_number=2.3.1.234;Name=tsaD;db_xref=COG:COG0533;gene=tsaD;inference=ab initio prediction:Prodigal:002006,similar to AA sequence:UniProtKB:P40731;locus_tag=ONEILPJJ_01516;product=tRNA N6-adenosine threonylcarbamoyltransferase
NZ_FOPM01000001.1	Prodigal:002006	CDS	123368	124249	.	+	0	ID=ONEILPJJ_01517;inference=ab initio prediction:Prodigal:002006;locus_tag=ONEILPJJ_01517;product=hypothetical protein
NZ_FOPM01000001.1	Prodigal:002006	CDS	124246	125253	.	+	0	ID=ONEILPJJ_01518;eC_number=1.1.1.94;Name=gpsA;db_xref=COG:COG0240;gene=gpsA;inference=ab initio prediction:Prodigal:002006,similar to AA sequence:UniProtKB:Q83BJ0;locus_tag=ONEILPJJ_01518;product=Glycerol-3-phosphate dehydrogenase [NAD(P)+]
NZ_FOPM01000001.1	Prodigal:002006	CDS	125250	125714	.	+	0	ID=ONEILPJJ_01519;inference=ab initio prediction:Prodigal:002006;locus_tag=ONEILPJJ_01519;product=hypothetical protein
NZ_FOPM01000001.1	Prodigal:002006	CDS	125765	126181	.	+	0	ID=ONEILPJJ_01520;inference=ab initio prediction:Prodigal:002006;locus_tag=ONEILPJJ_01520;product=hypothetical protein
NZ_FOPM01000001.1	Prodigal:002006	CDS	126190	126852	.	-	0	ID=ONEILPJJ_01521;Name=exaE;gene=exaE;inference=ab initio prediction:Prodigal:002006,similar to AA sequence:UniProtKB:A8R3S7;locus_tag=ONEILPJJ_01521;product=Transcriptional activator protein ExaE
NZ_FOPM01000001.1	Prodigal:002006	CDS	126849	128285	.	-	0	ID=ONEILPJJ_01522;inference=ab initio prediction:Prodigal:002006;locus_tag=ONEILPJJ_01522;product=hypothetical protein
NZ_FOPM01000001.1	Prodigal:002006	CDS	128392	129321	.	+	0	ID=ONEILPJJ_01523;inference=ab initio prediction:Prodigal:002006;locus_tag=ONEILPJJ_01523;product=hypothetical protein
NZ_FOPM01000001.1	Prodigal:002006	CDS	129484	130425	.	+	0	ID=ONEILPJJ_01524;inference=ab initio prediction:Prodigal:002006;locus_tag=ONEILPJJ_01524;product=hypothetical protein
NZ_FOPM01000001.1	Prodigal:002006	CDS	130527	132236	.	-	0	ID=ONEILPJJ_01525;eC_number=3.6.4.13;Name=deaD;gene=deaD;inference=ab initio prediction:Prodigal:002006,protein motif:HAMAP:MF_00964;locus_tag=ONEILPJJ_01525;product=ATP-dependent RNA helicase DeaD
NZ_FOPM01000001.1	Prodigal:002006	CDS	132506	133594	.	+	0	ID=ONEILPJJ_01526;eC_number=1.1.5.-;Name=lhgD;db_xref=COG:COG0579;gene=lhgD;inference=ab initio prediction:Prodigal:002006,similar to AA sequence:UniProtKB:P37339;locus_tag=ONEILPJJ_01526;product=L-2-hydroxyglutarate dehydrogenase
NZ_FOPM01000001.1	Prodigal:002006	CDS	133601	134317	.	-	0	ID=ONEILPJJ_01527;eC_number=1.18.1.-;Name=mimB;gene=mimB;inference=ab initio prediction:Prodigal:002006,similar to AA sequence:UniProtKB:E9RFT0;locus_tag=ONEILPJJ_01527;product=Propane 2-monooxygenase%2C reductase component
NZ_FOPM01000001.1	Prodigal:002006	CDS	134310	134915	.	-	0	ID=ONEILPJJ_01528;eC_number=1.8.5.-;Name=msrP_3;gene=msrP_3;inference=ab initio prediction:Prodigal:002006,protein motif:HAMAP:MF_01206;locus_tag=ONEILPJJ_01528;product=Protein-methionine-sulfoxide reductase catalytic subunit MsrP
NZ_FOPM01000001.1	Prodigal:002006	CDS	134949	135113	.	-	0	ID=ONEILPJJ_01529;inference=ab initio prediction:Prodigal:002006;locus_tag=ONEILPJJ_01529;product=hypothetical protein
NZ_FOPM01000001.1	Prodigal:002006	CDS	135246	136193	.	+	0	ID=ONEILPJJ_01530;inference=ab initio prediction:Prodigal:002006;locus_tag=ONEILPJJ_01530;product=hypothetical protein
NZ_FOPM01000001.1	Prodigal:002006	CDS	136237	136980	.	+	0	ID=ONEILPJJ_01531;inference=ab initio prediction:Prodigal:002006;locus_tag=ONEILPJJ_01531;product=hypothetical protein
NZ_FOPM01000001.1	Prodigal:002006	CDS	137033	138241	.	-	0	ID=ONEILPJJ_01532;inference=ab initio prediction:Prodigal:002006;locus_tag=ONEILPJJ_01532;product=hypothetical protein
NZ_FOPM01000001.1	Prodigal:002006	CDS	138713	139573	.	-	0	ID=ONEILPJJ_01533;eC_number=2.1.1.297;Name=prmC_1;db_xref=COG:COG2890;gene=prmC_1;inference=ab initio prediction:Prodigal:002006,similar to AA sequence:UniProtKB:P0ACC1;locus_tag=ONEILPJJ_01533;product=Release factor glutamine methyltransferase
NZ_FOPM01000001.1	Prodigal:002006	CDS	139579	140664	.	-	0	ID=ONEILPJJ_01534;Name=prfA;db_xref=COG:COG0216;gene=prfA;inference=ab initio prediction:Prodigal:002006,similar to AA sequence:UniProtKB:P0A7I0;locus_tag=ONEILPJJ_01534;product=Peptide chain release factor RF1
NZ_FOPM01000001.1	Prodigal:002006	CDS	140732	142993	.	-	0	ID=ONEILPJJ_01535;eC_number=2.7.3.9;Name=ptsP;db_xref=COG:COG3605;gene=ptsP;inference=ab initio prediction:Prodigal:002006,similar to AA sequence:UniProtKB:P37177;locus_tag=ONEILPJJ_01535;product=Phosphoenolpyruvate-dependent phosphotransferase system
NZ_FOPM01000001.1	Prodigal:002006	CDS	143144	144379	.	-	0	ID=ONEILPJJ_01536;eC_number=2.7.2.4;db_xref=COG:COG0527;inference=ab initio prediction:Prodigal:002006,similar to AA sequence:UniProtKB:Q88EI9;locus_tag=ONEILPJJ_01536;product=Aspartate kinase
NZ_FOPM01000001.1	Prodigal:002006	CDS	144617	145360	.	+	0	ID=ONEILPJJ_01537;eC_number=2.1.1.222;Name=ubiG;db_xref=COG:COG2227;gene=ubiG;inference=ab initio prediction:Prodigal:002006,similar to AA sequence:UniProtKB:P17993;locus_tag=ONEILPJJ_01537;product=Ubiquinone biosynthesis O-methyltransferase
NZ_FOPM01000001.1	Prodigal:002006	CDS	145408	145980	.	+	0	ID=ONEILPJJ_01538;inference=ab initio prediction:Prodigal:002006,similar to AA sequence:UniProtKB:O84741;locus_tag=ONEILPJJ_01538;note=UPF0098 protein CT_736;product=hypothetical protein
NZ_FOPM01000001.1	Prodigal:002006	CDS	146073	147047	.	+	0	ID=ONEILPJJ_01539;eC_number=1.6.5.5;Name=qorA_2;db_xref=COG:COG0604;gene=qorA_2;inference=ab initio prediction:Prodigal:002006,similar to AA sequence:UniProtKB:P28304;locus_tag=ONEILPJJ_01539;product=Quinone oxidoreductase 1
NZ_FOPM01000001.1	Prodigal:002006	CDS	147179	148192	.	-	0	ID=ONEILPJJ_01540;eC_number=2.7.1.45;Name=kdgK;gene=kdgK;inference=ab initio prediction:Prodigal:002006,similar to AA sequence:UniProtKB:Q53W83;locus_tag=ONEILPJJ_01540;product=2-dehydro-3-deoxygluconokinase
NZ_FOPM01000001.1	Prodigal:002006	CDS	148284	148598	.	-	0	ID=ONEILPJJ_01541;inference=ab initio prediction:Prodigal:002006;locus_tag=ONEILPJJ_01541;product=hypothetical protein
NZ_FOPM01000001.1	Prodigal:002006	CDS	148669	149562	.	-	0	ID=ONEILPJJ_01542;Name=msrQ;gene=msrQ;inference=ab initio prediction:Prodigal:002006,protein motif:HAMAP:MF_01207;locus_tag=ONEILPJJ_01542;product=Protein-methionine-sulfoxide reductase heme-binding subunit MsrQ
NZ_FOPM01000001.1	Prodigal:002006	CDS	149758	152220	.	+	0	ID=ONEILPJJ_01543;eC_number=6.5.1.2;Name=ligA;gene=ligA;inference=ab initio prediction:Prodigal:002006,protein motif:HAMAP:MF_01588;locus_tag=ONEILPJJ_01543;product=DNA ligase
NZ_FOPM01000001.1	Prodigal:002006	CDS	152257	153096	.	+	0	ID=ONEILPJJ_01544;eC_number=3.1.-.-;Name=dinG;gene=dinG;inference=ab initio prediction:Prodigal:002006,protein motif:HAMAP:MF_02206;locus_tag=ONEILPJJ_01544;product=3'-5' exonuclease DinG
NZ_FOPM01000001.1	Prodigal:002006	CDS	153139	153660	.	-	0	ID=ONEILPJJ_01545;inference=ab initio prediction:Prodigal:002006;locus_tag=ONEILPJJ_01545;product=hypothetical protein
NZ_FOPM01000001.1	Prodigal:002006	CDS	153824	154924	.	+	0	ID=ONEILPJJ_01546;inference=ab initio prediction:Prodigal:002006;locus_tag=ONEILPJJ_01546;product=hypothetical protein
NZ_FOPM01000001.1	Prodigal:002006	CDS	155295	155909	.	-	0	ID=ONEILPJJ_01547;eC_number=3.1.26.4;Name=rnhB;db_xref=COG:COG0164;gene=rnhB;inference=ab initio prediction:Prodigal:002006,similar to AA sequence:UniProtKB:P10442;locus_tag=ONEILPJJ_01547;product=Ribonuclease HII
NZ_FOPM01000001.1	Prodigal:002006	CDS	155967	157064	.	-	0	ID=ONEILPJJ_01548;eC_number=2.4.1.-;Name=mgtA;db_xref=COG:COG0438;gene=mgtA;inference=ab initio prediction:Prodigal:002006,similar to AA sequence:UniProtKB:P9WMY5;locus_tag=ONEILPJJ_01548;product=GDP-mannose-dependent alpha-mannosyltransferase
NZ_FOPM01000001.1	Prodigal:002006	CDS	157075	157899	.	-	0	ID=ONEILPJJ_01549;eC_number=3.6.1.54;Name=lpxH;gene=lpxH;inference=ab initio prediction:Prodigal:002006,protein motif:HAMAP:MF_00575;locus_tag=ONEILPJJ_01549;product=UDP-2%2C3-diacylglucosamine hydrolase
NZ_FOPM01000001.1	Prodigal:002006	CDS	158579	159787	.	+	0	ID=ONEILPJJ_01550;eC_number=2.6.1.45;Name=sgaA;db_xref=COG:COG0075;gene=sgaA;inference=ab initio prediction:Prodigal:002006,similar to AA sequence:UniProtKB:P55819;locus_tag=ONEILPJJ_01550;product=Serine--glyoxylate aminotransferase
NZ_FOPM01000001.1	Prodigal:002006	CDS	159910	160848	.	+	0	ID=ONEILPJJ_01551;eC_number=1.1.1.29;Name=hprA;db_xref=COG:COG1052;gene=hprA;inference=ab initio prediction:Prodigal:002006,similar to AA sequence:UniProtKB:Q59516;locus_tag=ONEILPJJ_01551;product=Glycerate dehydrogenase
NZ_FOPM01000001.1	Prodigal:002006	CDS	160928	161788	.	+	0	ID=ONEILPJJ_01552;Name=mtdA;gene=mtdA;inference=ab initio prediction:Prodigal:002006,similar to AA sequence:UniProtKB:P55818;locus_tag=ONEILPJJ_01552;product=Bifunctional protein MdtA
NZ_FOPM01000001.1	Prodigal:002006	CDS	161792	162418	.	+	0	ID=ONEILPJJ_01553;eC_number=3.5.4.9;Name=fchA;db_xref=COG:COG3404;gene=fchA;inference=ab initio prediction:Prodigal:002006,similar to AA sequence:UniProtKB:Q49135;locus_tag=ONEILPJJ_01553;product=Methenyltetrahydrofolate cyclohydrolase
NZ_FOPM01000001.1	Prodigal:002006	CDS	162667	163845	.	+	0	ID=ONEILPJJ_01554;eC_number=6.2.1.5;Name=sucC_2;db_xref=COG:COG0045;gene=sucC_2;inference=ab initio prediction:Prodigal:002006,similar to AA sequence:UniProtKB:P80886;locus_tag=ONEILPJJ_01554;product=Succinate--CoA ligase [ADP-forming] subunit beta
NZ_FOPM01000001.1	Prodigal:002006	CDS	163864	164757	.	+	0	ID=ONEILPJJ_01555;eC_number=6.2.1.5;Name=sucD_2;db_xref=COG:COG0074;gene=sucD_2;inference=ab initio prediction:Prodigal:002006,similar to AA sequence:UniProtKB:P80865;locus_tag=ONEILPJJ_01555;product=Succinate--CoA ligase [ADP-forming] subunit alpha
NZ_FOPM01000001.1	Prodigal:002006	CDS	165008	167767	.	+	0	ID=ONEILPJJ_01556;eC_number=4.1.1.31;Name=ppc_1;db_xref=COG:COG2352;gene=ppc_1;inference=ab initio prediction:Prodigal:002006,similar to AA sequence:UniProtKB:Q59757;locus_tag=ONEILPJJ_01556;product=Phosphoenolpyruvate carboxylase
NZ_FOPM01000001.1	Prodigal:002006	CDS	167893	168867	.	+	0	ID=ONEILPJJ_01557;eC_number=4.1.3.24;Name=mcl1;db_xref=COG:COG2301;gene=mcl1;inference=ab initio prediction:Prodigal:002006,similar to AA sequence:UniProtKB:Q3J5L6;locus_tag=ONEILPJJ_01557;product=L-malyl-CoA/beta-methylmalyl-CoA lyase
NZ_FOPM01000001.1	Prodigal:002006	CDS	169037	169471	.	+	0	ID=ONEILPJJ_01558;inference=ab initio prediction:Prodigal:002006;locus_tag=ONEILPJJ_01558;product=hypothetical protein
NZ_FOPM01000001.1	Prodigal:002006	CDS	169579	170463	.	-	0	ID=ONEILPJJ_01559;inference=ab initio prediction:Prodigal:002006;locus_tag=ONEILPJJ_01559;product=hypothetical protein
NZ_FOPM01000001.1	Prodigal:002006	CDS	170748	170927	.	+	0	ID=ONEILPJJ_01560;inference=ab initio prediction:Prodigal:002006;locus_tag=ONEILPJJ_01560;product=hypothetical protein
NZ_FOPM01000001.1	Prodigal:002006	CDS	170934	171671	.	-	0	ID=ONEILPJJ_01561;Name=cinA;gene=cinA;inference=ab initio prediction:Prodigal:002006,protein motif:HAMAP:MF_00226_A;locus_tag=ONEILPJJ_01561;product=Putative competence-damage inducible protein
NZ_FOPM01000001.1	Prodigal:002006	CDS	171818	171994	.	-	0	ID=ONEILPJJ_01562;inference=ab initio prediction:Prodigal:002006;locus_tag=ONEILPJJ_01562;product=hypothetical protein
NZ_FOPM01000001.1	Prodigal:002006	CDS	172120	173550	.	-	0	ID=ONEILPJJ_01563;Name=mepA_1;gene=mepA_1;inference=ab initio prediction:Prodigal:002006,similar to AA sequence:UniProtKB:Q7A7N0;locus_tag=ONEILPJJ_01563;product=Multidrug export protein MepA
NZ_FOPM01000001.1	Prodigal:002006	CDS	173543	175432	.	-	0	ID=ONEILPJJ_01564;Name=kefC_1;db_xref=COG:COG0475;gene=kefC_1;inference=ab initio prediction:Prodigal:002006,similar to AA sequence:UniProtKB:P03819;locus_tag=ONEILPJJ_01564;product=Glutathione-regulated potassium-efflux system protein KefC
NZ_FOPM01000001.1	Prodigal:002006	CDS	175676	175972	.	-	0	ID=ONEILPJJ_01565;inference=ab initio prediction:Prodigal:002006;locus_tag=ONEILPJJ_01565;product=hypothetical protein
NZ_FOPM01000001.1	Prodigal:002006	CDS	176097	177497	.	+	0	ID=ONEILPJJ_01566;Name=norG;db_xref=COG:COG1167;gene=norG;inference=ab initio prediction:Prodigal:002006,similar to AA sequence:UniProtKB:Q2G1P1;locus_tag=ONEILPJJ_01566;product=HTH-type transcriptional regulator NorG
NZ_FOPM01000001.1	Prodigal:002006	CDS	177484	178599	.	+	0	ID=ONEILPJJ_01567;eC_number=1.17.7.4;Name=ispH;db_xref=COG:COG0761;gene=ispH;inference=ab initio prediction:Prodigal:002006,similar to AA sequence:UniProtKB:P62623;locus_tag=ONEILPJJ_01567;product=4-hydroxy-3-methylbut-2-enyl diphosphate reductase
NZ_FOPM01000001.1	Prodigal:002006	CDS	178684	179649	.	+	0	ID=ONEILPJJ_01568;eC_number=2.7.1.39;Name=thrB;db_xref=COG:COG2334;gene=thrB;inference=ab initio prediction:Prodigal:002006,similar to AA sequence:UniProtKB:Q8UHA8;locus_tag=ONEILPJJ_01568;product=Homoserine kinase
NZ_FOPM01000001.1	Prodigal:002006	CDS	179848	180330	.	-	0	ID=ONEILPJJ_01569;eC_number=1.11.1.15;Name=PGdx;db_xref=COG:COG0678;gene=PGdx;inference=ab initio prediction:Prodigal:002006,similar to AA sequence:UniProtKB:P44758;locus_tag=ONEILPJJ_01569;product=Hybrid peroxiredoxin hyPrx5
NZ_FOPM01000001.1	Prodigal:002006	CDS	180520	181128	.	+	0	ID=ONEILPJJ_01570;inference=ab initio prediction:Prodigal:002006,similar to AA sequence:UniProtKB:Q9KUP8;locus_tag=ONEILPJJ_01570;note=UPF0301 protein VC_0467;product=hypothetical protein
NZ_FOPM01000001.1	Prodigal:002006	CDS	181188	182171	.	-	0	ID=ONEILPJJ_01571;inference=ab initio prediction:Prodigal:002006;locus_tag=ONEILPJJ_01571;product=hypothetical protein
NZ_FOPM01000001.1	Prodigal:002006	CDS	182574	184487	.	+	0	ID=ONEILPJJ_01572;Name=dnaK_2;gene=dnaK_2;inference=ab initio prediction:Prodigal:002006,similar to AA sequence:UniProtKB:Q05981;locus_tag=ONEILPJJ_01572;product=Chaperone protein DnaK
NZ_FOPM01000001.1	Prodigal:002006	CDS	184588	185754	.	+	0	ID=ONEILPJJ_01573;Name=dnaJ_1;db_xref=COG:COG0484;gene=dnaJ_1;inference=ab initio prediction:Prodigal:002006,similar to AA sequence:UniProtKB:P50018;locus_tag=ONEILPJJ_01573;product=Chaperone protein DnaJ
NZ_FOPM01000001.1	Prodigal:002006	CDS	185926	186576	.	+	0	ID=ONEILPJJ_01574;eC_number=2.1.1.182;Name=rsmA_1;gene=rsmA_1;inference=ab initio prediction:Prodigal:002006,protein motif:HAMAP:MF_00607;locus_tag=ONEILPJJ_01574;product=Ribosomal RNA small subunit methyltransferase A
NZ_FOPM01000001.1	Prodigal:002006	CDS	186728	187429	.	-	0	ID=ONEILPJJ_01575;eC_number=6.3.5.5;Name=carA_1;gene=carA_1;inference=ab initio prediction:Prodigal:002006,protein motif:HAMAP:MF_01209;locus_tag=ONEILPJJ_01575;product=Carbamoyl-phosphate synthase small chain
NZ_FOPM01000001.1	Prodigal:002006	CDS	187466	188626	.	-	0	ID=ONEILPJJ_01576;inference=ab initio prediction:Prodigal:002006;locus_tag=ONEILPJJ_01576;product=hypothetical protein
NZ_FOPM01000001.1	Prodigal:002006	CDS	188748	189650	.	+	0	ID=ONEILPJJ_01577;Name=acuC;gene=acuC;inference=ab initio prediction:Prodigal:002006,similar to AA sequence:UniProtKB:P64376;locus_tag=ONEILPJJ_01577;product=Acetoin utilization protein AcuC
NZ_FOPM01000001.1	Prodigal:002006	CDS	189692	190276	.	-	0	ID=ONEILPJJ_01578;inference=ab initio prediction:Prodigal:002006;locus_tag=ONEILPJJ_01578;product=hypothetical protein
NZ_FOPM01000001.1	Prodigal:002006	CDS	190371	191492	.	+	0	ID=ONEILPJJ_01579;Name=mdtA_7;gene=mdtA_7;inference=ab initio prediction:Prodigal:002006,similar to AA sequence:UniProtKB:P76397;locus_tag=ONEILPJJ_01579;product=Multidrug resistance protein MdtA
NZ_FOPM01000001.1	Prodigal:002006	CDS	191489	192574	.	+	0	ID=ONEILPJJ_01580;Name=bepF_2;gene=bepF_2;inference=ab initio prediction:Prodigal:002006,similar to AA sequence:UniProtKB:Q8FWV8;locus_tag=ONEILPJJ_01580;product=Efflux pump periplasmic linker BepF
NZ_FOPM01000001.1	Prodigal:002006	CDS	192597	195689	.	+	0	ID=ONEILPJJ_01581;Name=acrF;db_xref=COG:COG0841;gene=acrF;inference=ab initio prediction:Prodigal:002006,similar to AA sequence:UniProtKB:P24181;locus_tag=ONEILPJJ_01581;product=Multidrug export protein AcrF
NZ_FOPM01000001.1	Prodigal:002006	CDS	195740	196231	.	-	0	ID=ONEILPJJ_01582;db_xref=COG:COG1720;inference=ab initio prediction:Prodigal:002006,similar to AA sequence:UniProtKB:Q6NDF6;locus_tag=ONEILPJJ_01582;product=S-adenosyl-L-methionine-binding protein
NZ_FOPM01000001.1	Prodigal:002006	CDS	196352	197845	.	+	0	ID=ONEILPJJ_01583;eC_number=3.2.2.4;Name=amn;db_xref=COG:COG0775;gene=amn;inference=ab initio prediction:Prodigal:002006,similar to AA sequence:UniProtKB:P0AE12;locus_tag=ONEILPJJ_01583;product=AMP nucleosidase
NZ_FOPM01000001.1	Prodigal:002006	CDS	197855	200299	.	-	0	ID=ONEILPJJ_01584;eC_number=2.4.1.129;Name=mtgA_3;gene=mtgA_3;inference=ab initio prediction:Prodigal:002006,protein motif:HAMAP:MF_00766;locus_tag=ONEILPJJ_01584;product=Biosynthetic peptidoglycan transglycosylase
NZ_FOPM01000001.1	Prodigal:002006	CDS	200575	201759	.	+	0	ID=ONEILPJJ_01585;Name=emrA_1;gene=emrA_1;inference=ab initio prediction:Prodigal:002006,similar to AA sequence:UniProtKB:P0DPR6;locus_tag=ONEILPJJ_01585;product=Colistin resistance protein EmrA
NZ_FOPM01000001.1	Prodigal:002006	CDS	201756	203363	.	+	0	ID=ONEILPJJ_01586;Name=emrB_1;gene=emrB_1;inference=ab initio prediction:Prodigal:002006,similar to AA sequence:UniProtKB:P0AEJ0;locus_tag=ONEILPJJ_01586;product=Multidrug export protein EmrB
NZ_FOPM01000001.1	Prodigal:002006	CDS	203404	204561	.	-	0	ID=ONEILPJJ_01587;inference=ab initio prediction:Prodigal:002006;locus_tag=ONEILPJJ_01587;product=hypothetical protein
NZ_FOPM01000001.1	Prodigal:002006	CDS	204879	206069	.	+	0	ID=ONEILPJJ_01588;inference=ab initio prediction:Prodigal:002006;locus_tag=ONEILPJJ_01588;product=hypothetical protein
NZ_FOPM01000001.1	Prodigal:002006	CDS	206069	206989	.	+	0	ID=ONEILPJJ_01589;inference=ab initio prediction:Prodigal:002006;locus_tag=ONEILPJJ_01589;product=hypothetical protein
NZ_FOPM01000001.1	Prodigal:002006	CDS	207021	208205	.	+	0	ID=ONEILPJJ_01590;inference=ab initio prediction:Prodigal:002006;locus_tag=ONEILPJJ_01590;product=hypothetical protein
NZ_FOPM01000001.1	Prodigal:002006	CDS	208205	209203	.	+	0	ID=ONEILPJJ_01591;eC_number=1.1.1.292;Name=afr;gene=afr;inference=ab initio prediction:Prodigal:002006,similar to AA sequence:UniProtKB:Q2I8V6;locus_tag=ONEILPJJ_01591;product=1%2C5-anhydro-D-fructose reductase
NZ_FOPM01000001.1	Prodigal:002006	CDS	209218	210807	.	+	0	ID=ONEILPJJ_01592;inference=ab initio prediction:Prodigal:002006;locus_tag=ONEILPJJ_01592;product=hypothetical protein
NZ_FOPM01000001.1	Prodigal:002006	CDS	210804	211649	.	+	0	ID=ONEILPJJ_01593;inference=ab initio prediction:Prodigal:002006;locus_tag=ONEILPJJ_01593;product=hypothetical protein
NZ_FOPM01000001.1	Prodigal:002006	CDS	211646	212869	.	+	0	ID=ONEILPJJ_01594;eC_number=2.4.1.11;db_xref=COG:COG0438;inference=ab initio prediction:Prodigal:002006,similar to AA sequence:UniProtKB:P9WMY9;locus_tag=ONEILPJJ_01594;product=Glycogen synthase
NZ_FOPM01000001.1	Prodigal:002006	CDS	212869	213633	.	+	0	ID=ONEILPJJ_01595;eC_number=3.5.1.112;Name=neoL;gene=neoL;inference=ab initio prediction:Prodigal:002006,similar to AA sequence:UniProtKB:Q53U10;locus_tag=ONEILPJJ_01595;product=2'-N-acetylparomamine deacetylase
NZ_FOPM01000001.1	Prodigal:002006	CDS	213623	214225	.	+	0	ID=ONEILPJJ_01596;inference=ab initio prediction:Prodigal:002006;locus_tag=ONEILPJJ_01596;product=hypothetical protein
NZ_FOPM01000001.1	Prodigal:002006	CDS	214386	215441	.	+	0	ID=ONEILPJJ_01597;Name=ybhN;db_xref=COG:COG0392;gene=ybhN;inference=ab initio prediction:Prodigal:002006,similar to AA sequence:UniProtKB:P75770;locus_tag=ONEILPJJ_01597;product=Inner membrane protein YbhN
NZ_FOPM01000001.1	Prodigal:002006	CDS	215480	216742	.	+	0	ID=ONEILPJJ_01598;eC_number=2.7.-.-;Name=sasA_4;gene=sasA_4;inference=ab initio prediction:Prodigal:002006,protein motif:HAMAP:MF_01837;locus_tag=ONEILPJJ_01598;product=Adaptive-response sensory-kinase SasA
NZ_FOPM01000001.1	Prodigal:002006	CDS	216835	219294	.	+	0	ID=ONEILPJJ_01599;eC_number=7.2.2.9;Name=actP_1;gene=actP_1;inference=ab initio prediction:Prodigal:002006,similar to AA sequence:UniProtKB:Q9X5X3;locus_tag=ONEILPJJ_01599;product=Copper-transporting P-type ATPase
NZ_FOPM01000001.1	Prodigal:002006	CDS	219547	220716	.	+	0	ID=ONEILPJJ_01600;eC_number=3.5.1.32;Name=hipO;db_xref=COG:COG1473;gene=hipO;inference=ab initio prediction:Prodigal:002006,similar to AA sequence:UniProtKB:P45493;locus_tag=ONEILPJJ_01600;product=Hippurate hydrolase
NZ_FOPM01000001.1	Prodigal:002006	CDS	220864	221910	.	-	0	ID=ONEILPJJ_01601;eC_number=5.4.99.25;Name=truB;db_xref=COG:COG0130;gene=truB;inference=ab initio prediction:Prodigal:002006,similar to AA sequence:UniProtKB:P60340;locus_tag=ONEILPJJ_01601;product=tRNA pseudouridine synthase B
NZ_FOPM01000001.1	Prodigal:002006	CDS	222047	222475	.	-	0	ID=ONEILPJJ_01602;Name=rbfA;db_xref=COG:COG0858;gene=rbfA;inference=ab initio prediction:Prodigal:002006,similar to AA sequence:UniProtKB:P0A7G2;locus_tag=ONEILPJJ_01602;product=30S ribosome-binding factor
NZ_FOPM01000001.1	Prodigal:002006	CDS	222646	223521	.	-	0	ID=ONEILPJJ_01603;inference=ab initio prediction:Prodigal:002006;locus_tag=ONEILPJJ_01603;product=hypothetical protein
NZ_FOPM01000001.1	Prodigal:002006	CDS	223710	226607	.	-	0	ID=ONEILPJJ_01604;Name=infB;gene=infB;inference=ab initio prediction:Prodigal:002006,protein motif:HAMAP:MF_00100_B;locus_tag=ONEILPJJ_01604;product=Translation initiation factor IF-2
NZ_FOPM01000001.1	Prodigal:002006	CDS	226608	227426	.	-	0	ID=ONEILPJJ_01605;inference=ab initio prediction:Prodigal:002006;locus_tag=ONEILPJJ_01605;product=hypothetical protein
NZ_FOPM01000001.1	Prodigal:002006	CDS	227513	229123	.	-	0	ID=ONEILPJJ_01606;Name=nusA;db_xref=COG:COG0195;gene=nusA;inference=ab initio prediction:Prodigal:002006,similar to AA sequence:UniProtKB:P0AFF6;locus_tag=ONEILPJJ_01606;product=Transcription termination/antitermination protein NusA
NZ_FOPM01000001.1	Prodigal:002006	CDS	229274	230062	.	-	0	ID=ONEILPJJ_01607;Name=rimP;gene=rimP;inference=ab initio prediction:Prodigal:002006,protein motif:HAMAP:MF_01077;locus_tag=ONEILPJJ_01607;product=Ribosome maturation factor RimP
NZ_FOPM01000001.1	Prodigal:002006	CDS	230317	230676	.	-	0	ID=ONEILPJJ_01608;inference=ab initio prediction:Prodigal:002006;locus_tag=ONEILPJJ_01608;product=hypothetical protein
NZ_FOPM01000001.1	Prodigal:002006	CDS	230907	232358	.	+	0	ID=ONEILPJJ_01609;Name=atoE;db_xref=COG:COG2031;gene=atoE;inference=ab initio prediction:Prodigal:002006,similar to AA sequence:UniProtKB:P76460;locus_tag=ONEILPJJ_01609;product=Putative short-chain fatty acid transporter
NZ_FOPM01000001.1	Prodigal:002006	CDS	232389	233012	.	+	0	ID=ONEILPJJ_01610;inference=ab initio prediction:Prodigal:002006;locus_tag=ONEILPJJ_01610;product=hypothetical protein
NZ_FOPM01000001.1	Prodigal:002006	CDS	233152	233532	.	-	0	ID=ONEILPJJ_01611;inference=ab initio prediction:Prodigal:002006;locus_tag=ONEILPJJ_01611;product=hypothetical protein
NZ_FOPM01000001.1	Prodigal:002006	CDS	233532	234179	.	-	0	ID=ONEILPJJ_01612;Name=engB;db_xref=COG:COG0218;gene=engB;inference=ab initio prediction:Prodigal:002006,similar to AA sequence:UniProtKB:P0A6P7;locus_tag=ONEILPJJ_01612;product=putative GTP-binding protein EngB
NZ_FOPM01000001.1	Prodigal:002006	CDS	234307	236160	.	-	0	ID=ONEILPJJ_01613;Name=yidC;db_xref=COG:COG0706;gene=yidC;inference=ab initio prediction:Prodigal:002006,similar to AA sequence:UniProtKB:P25714;locus_tag=ONEILPJJ_01613;product=Membrane protein insertase YidC
NZ_FOPM01000001.1	Prodigal:002006	CDS	236153	236752	.	-	0	ID=ONEILPJJ_01614;eC_number=3.1.26.5;Name=rnpA;gene=rnpA;inference=ab initio prediction:Prodigal:002006,protein motif:HAMAP:MF_00227;locus_tag=ONEILPJJ_01614;product=Ribonuclease P protein component
NZ_FOPM01000001.1	Prodigal:002006	CDS	236831	236965	.	-	0	ID=ONEILPJJ_01615;Name=rpmH;gene=rpmH;inference=ab initio prediction:Prodigal:002006,similar to AA sequence:UniProtKB:P23376;locus_tag=ONEILPJJ_01615;product=50S ribosomal protein L34
NZ_FOPM01000001.1	Prodigal:002006	CDS	237292	237819	.	+	0	ID=ONEILPJJ_01616;inference=ab initio prediction:Prodigal:002006;locus_tag=ONEILPJJ_01616;product=hypothetical protein
NZ_FOPM01000001.1	Prodigal:002006	CDS	237898	240453	.	-	0	ID=ONEILPJJ_01617;eC_number=2.4.1.1;Name=malP;db_xref=COG:COG0058;gene=malP;inference=ab initio prediction:Prodigal:002006,similar to AA sequence:UniProtKB:P00490;locus_tag=ONEILPJJ_01617;product=Maltodextrin phosphorylase
NZ_FOPM01000001.1	Prodigal:002006	CDS	241158	242666	.	+	0	ID=ONEILPJJ_01618;eC_number=2.4.1.21;Name=glgA;db_xref=COG:COG0297;gene=glgA;inference=ab initio prediction:Prodigal:002006,similar to AA sequence:UniProtKB:P0A6U8;locus_tag=ONEILPJJ_01618;product=Glycogen synthase
NZ_FOPM01000001.1	Prodigal:002006	CDS	242787	244625	.	+	0	ID=ONEILPJJ_01619;eC_number=4.2.1.9;Name=ilvD_1;db_xref=COG:COG0129;gene=ilvD_1;inference=ab initio prediction:Prodigal:002006,similar to AA sequence:UniProtKB:P55186;locus_tag=ONEILPJJ_01619;product=Dihydroxy-acid dehydratase
NZ_FOPM01000001.1	Prodigal:002006	CDS	244673	245620	.	-	0	ID=ONEILPJJ_01620;Name=pyrK;gene=pyrK;inference=ab initio prediction:Prodigal:002006,protein motif:HAMAP:MF_01211;locus_tag=ONEILPJJ_01620;product=Dihydroorotate dehydrogenase B (NAD(+))%2C electron transfer subunit
NZ_FOPM01000001.1	Prodigal:002006	CDS	245673	246032	.	-	0	ID=ONEILPJJ_01621;inference=ab initio prediction:Prodigal:002006;locus_tag=ONEILPJJ_01621;product=hypothetical protein
NZ_FOPM01000001.1	Prodigal:002006	CDS	246168	249053	.	-	0	ID=ONEILPJJ_01622;inference=ab initio prediction:Prodigal:002006;locus_tag=ONEILPJJ_01622;product=hypothetical protein
NZ_FOPM01000001.1	Prodigal:002006	CDS	249249	250544	.	-	0	ID=ONEILPJJ_01623;eC_number=3.4.24.-;db_xref=COG:COG0612;inference=ab initio prediction:Prodigal:002006,similar to AA sequence:UniProtKB:P9WHT5;locus_tag=ONEILPJJ_01623;product=putative zinc protease
NZ_FOPM01000001.1	Prodigal:002006	CDS	250549	251961	.	-	0	ID=ONEILPJJ_01624;eC_number=4.2.3.1;Name=thrC;db_xref=COG:COG0498;gene=thrC;inference=ab initio prediction:Prodigal:002006,similar to AA sequence:UniProtKB:P23669;locus_tag=ONEILPJJ_01624;product=Threonine synthase
NZ_FOPM01000001.1	Prodigal:002006	CDS	252042	252458	.	-	0	ID=ONEILPJJ_01625;inference=ab initio prediction:Prodigal:002006;locus_tag=ONEILPJJ_01625;product=hypothetical protein
NZ_FOPM01000001.1	Prodigal:002006	CDS	252535	253290	.	-	0	ID=ONEILPJJ_01626;inference=ab initio prediction:Prodigal:002006;locus_tag=ONEILPJJ_01626;product=hypothetical protein
NZ_FOPM01000001.1	Prodigal:002006	CDS	253290	253580	.	-	0	ID=ONEILPJJ_01627;inference=ab initio prediction:Prodigal:002006;locus_tag=ONEILPJJ_01627;product=hypothetical protein
NZ_FOPM01000001.1	Prodigal:002006	CDS	253787	254644	.	-	0	ID=ONEILPJJ_01628;eC_number=1.9.3.1;Name=ctaE;db_xref=COG:COG1845;gene=ctaE;inference=ab initio prediction:Prodigal:002006,similar to AA sequence:UniProtKB:P06030;locus_tag=ONEILPJJ_01628;product=Cytochrome c oxidase subunit 3
NZ_FOPM01000001.1	Prodigal:002006	CDS	254803	255402	.	-	0	ID=ONEILPJJ_01629;Name=ctaG;db_xref=COG:COG3175;gene=ctaG;inference=ab initio prediction:Prodigal:002006,similar to AA sequence:UniProtKB:Q92RG6;locus_tag=ONEILPJJ_01629;product=Cytochrome c oxidase assembly protein CtaG
NZ_FOPM01000001.1	Prodigal:002006	CDS	255423	255581	.	-	0	ID=ONEILPJJ_01630;inference=ab initio prediction:Prodigal:002006;locus_tag=ONEILPJJ_01630;product=hypothetical protein
NZ_FOPM01000001.1	Prodigal:002006	CDS	255578	256531	.	-	0	ID=ONEILPJJ_01631;eC_number=2.5.1.141;Name=ctaB;db_xref=COG:COG0109;gene=ctaB;inference=ab initio prediction:Prodigal:002006,similar to AA sequence:UniProtKB:Q3J5F9;locus_tag=ONEILPJJ_01631;product=Protoheme IX farnesyltransferase
NZ_FOPM01000001.1	Prodigal:002006	CDS	256698	258326	.	-	0	ID=ONEILPJJ_01632;eC_number=1.9.3.1;Name=ctaD;db_xref=COG:COG0843;gene=ctaD;inference=ab initio prediction:Prodigal:002006,similar to AA sequence:UniProtKB:P31833;locus_tag=ONEILPJJ_01632;product=Cytochrome c oxidase subunit 1
NZ_FOPM01000001.1	Prodigal:002006	CDS	258404	259129	.	-	0	ID=ONEILPJJ_01633;eC_number=1.9.3.1;Name=ctaC;db_xref=COG:COG1622;gene=ctaC;inference=ab initio prediction:Prodigal:002006,similar to AA sequence:UniProtKB:P08306;locus_tag=ONEILPJJ_01633;product=Cytochrome c oxidase subunit 2
NZ_FOPM01000001.1	Prodigal:002006	CDS	259535	260443	.	+	0	ID=ONEILPJJ_01634;Name=cynR;gene=cynR;inference=ab initio prediction:Prodigal:002006,similar to AA sequence:UniProtKB:P27111;locus_tag=ONEILPJJ_01634;product=HTH-type transcriptional regulator CynR
NZ_FOPM01000001.1	Prodigal:002006	CDS	260595	261068	.	+	0	ID=ONEILPJJ_01635;eC_number=7.1.1.-;Name=nuoE;db_xref=COG:COG1905;gene=nuoE;inference=ab initio prediction:Prodigal:002006,similar to AA sequence:UniProtKB:P0AFD1;locus_tag=ONEILPJJ_01635;product=NADH-quinone oxidoreductase subunit E
NZ_FOPM01000001.1	Prodigal:002006	CDS	261065	262624	.	+	0	ID=ONEILPJJ_01636;inference=ab initio prediction:Prodigal:002006;locus_tag=ONEILPJJ_01636;product=hypothetical protein
NZ_FOPM01000001.1	Prodigal:002006	CDS	262638	265499	.	+	0	ID=ONEILPJJ_01637;eC_number=1.17.1.9;inference=ab initio prediction:Prodigal:002006,similar to AA sequence:UniProtKB:Q99RW4;locus_tag=ONEILPJJ_01637;product=Putative formate dehydrogenase
NZ_FOPM01000001.1	Prodigal:002006	CDS	265486	266337	.	+	0	ID=ONEILPJJ_01638;Name=fdhD;db_xref=COG:COG1526;gene=fdhD;inference=ab initio prediction:Prodigal:002006,similar to AA sequence:UniProtKB:O87816;locus_tag=ONEILPJJ_01638;product=Sulfur carrier protein FdhD
NZ_FOPM01000001.1	Prodigal:002006	CDS	266368	266661	.	+	0	ID=ONEILPJJ_01639;inference=ab initio prediction:Prodigal:002006;locus_tag=ONEILPJJ_01639;product=hypothetical protein
NZ_FOPM01000001.1	Prodigal:002006	CDS	266669	267544	.	-	0	ID=ONEILPJJ_01640;inference=ab initio prediction:Prodigal:002006;locus_tag=ONEILPJJ_01640;product=hypothetical protein
NZ_FOPM01000001.1	Prodigal:002006	CDS	268137	272852	.	+	0	ID=ONEILPJJ_01641;eC_number=1.4.7.1;Name=gltB;gene=gltB;inference=ab initio prediction:Prodigal:002006,similar to AA sequence:UniProtKB:P55037;locus_tag=ONEILPJJ_01641;product=Ferredoxin-dependent glutamate synthase 1
NZ_FOPM01000001.1	Prodigal:002006	CDS	273107	274537	.	+	0	ID=ONEILPJJ_01642;eC_number=1.4.1.13;Name=gltD;db_xref=COG:COG0493;gene=gltD;inference=ab initio prediction:Prodigal:002006,similar to AA sequence:UniProtKB:P9WN19;locus_tag=ONEILPJJ_01642;product=Glutamate synthase [NADPH] small chain
NZ_FOPM01000001.1	Prodigal:002006	CDS	274571	275923	.	-	0	ID=ONEILPJJ_01643;inference=ab initio prediction:Prodigal:002006;locus_tag=ONEILPJJ_01643;product=hypothetical protein
NZ_FOPM01000001.1	Prodigal:002006	CDS	276370	278061	.	+	0	ID=ONEILPJJ_01644;inference=ab initio prediction:Prodigal:002006;locus_tag=ONEILPJJ_01644;product=hypothetical protein
NZ_FOPM01000001.1	Prodigal:002006	CDS	278190	279395	.	-	0	ID=ONEILPJJ_01645;inference=ab initio prediction:Prodigal:002006,similar to AA sequence:ISfinder:TnXax1;locus_tag=ONEILPJJ_01645;product=Tn3 family transposase TnXax1
NZ_FOPM01000001.1	Prodigal:002006	CDS	279392	280381	.	-	0	ID=ONEILPJJ_01646;eC_number=5.1.3.2;Name=galE;db_xref=COG:COG1087;gene=galE;inference=ab initio prediction:Prodigal:002006,similar to AA sequence:UniProtKB:Q7WTB1;locus_tag=ONEILPJJ_01646;product=UDP-glucose 4-epimerase
NZ_FOPM01000001.1	Prodigal:002006	CDS	280537	281403	.	+	0	ID=ONEILPJJ_01647;eC_number=2.7.7.9;Name=gtaB;db_xref=COG:COG1210;gene=gtaB;inference=ab initio prediction:Prodigal:002006,similar to AA sequence:UniProtKB:Q05852;locus_tag=ONEILPJJ_01647;product=UTP--glucose-1-phosphate uridylyltransferase
NZ_FOPM01000001.1	Prodigal:002006	CDS	281761	282693	.	+	0	ID=ONEILPJJ_01648;inference=ab initio prediction:Prodigal:002006;locus_tag=ONEILPJJ_01648;product=hypothetical protein
NZ_FOPM01000001.1	Prodigal:002006	CDS	282681	282896	.	-	0	ID=ONEILPJJ_01649;inference=ab initio prediction:Prodigal:002006;locus_tag=ONEILPJJ_01649;product=hypothetical protein
NZ_FOPM01000001.1	Prodigal:002006	CDS	283323	284459	.	+	0	ID=ONEILPJJ_01650;inference=ab initio prediction:Prodigal:002006;locus_tag=ONEILPJJ_01650;product=hypothetical protein
NZ_FOPM01000001.1	Prodigal:002006	CDS	284777	285034	.	+	0	ID=ONEILPJJ_01651;inference=ab initio prediction:Prodigal:002006;locus_tag=ONEILPJJ_01651;product=hypothetical protein
NZ_FOPM01000001.1	Prodigal:002006	CDS	285031	285570	.	+	0	ID=ONEILPJJ_01652;Name=dnaJ_2;gene=dnaJ_2;inference=ab initio prediction:Prodigal:002006,protein motif:HAMAP:MF_01152;locus_tag=ONEILPJJ_01652;product=Chaperone protein DnaJ
NZ_FOPM01000001.1	Prodigal:002006	CDS	285673	287259	.	-	0	ID=ONEILPJJ_01653;inference=ab initio prediction:Prodigal:002006;locus_tag=ONEILPJJ_01653;product=hypothetical protein
NZ_FOPM01000001.1	Prodigal:002006	CDS	287449	287784	.	+	0	ID=ONEILPJJ_01654;inference=ab initio prediction:Prodigal:002006;locus_tag=ONEILPJJ_01654;product=hypothetical protein
NZ_FOPM01000001.1	Prodigal:002006	CDS	288075	288332	.	+	0	ID=ONEILPJJ_01655;inference=ab initio prediction:Prodigal:002006;locus_tag=ONEILPJJ_01655;product=hypothetical protein
NZ_FOPM01000001.1	Prodigal:002006	CDS	288326	288454	.	+	0	ID=ONEILPJJ_01656;inference=ab initio prediction:Prodigal:002006;locus_tag=ONEILPJJ_01656;product=hypothetical protein
NZ_FOPM01000001.1	Prodigal:002006	CDS	289107	289337	.	-	0	ID=ONEILPJJ_01657;inference=ab initio prediction:Prodigal:002006;locus_tag=ONEILPJJ_01657;product=hypothetical protein
NZ_FOPM01000001.1	Prodigal:002006	CDS	289569	290702	.	+	0	ID=ONEILPJJ_01658;inference=ab initio prediction:Prodigal:002006;locus_tag=ONEILPJJ_01658;product=hypothetical protein
NZ_FOPM01000001.1	Prodigal:002006	CDS	290705	293860	.	+	0	ID=ONEILPJJ_01659;Name=czcA_5;gene=czcA_5;inference=ab initio prediction:Prodigal:002006,similar to AA sequence:UniProtKB:P13511;locus_tag=ONEILPJJ_01659;product=Cobalt-zinc-cadmium resistance protein CzcA
NZ_FOPM01000001.1	Aragorn:001002	tRNA	293958	294034	.	+	.	ID=ONEILPJJ_01660;inference=COORDINATES:profile:Aragorn:001002;locus_tag=ONEILPJJ_01660;product=tRNA-Pro(tgg)
NZ_FOPM01000001.1	Prodigal:002006	CDS	294074	294385	.	+	0	ID=ONEILPJJ_01661;inference=ab initio prediction:Prodigal:002006;locus_tag=ONEILPJJ_01661;product=hypothetical protein
NZ_FOPM01000001.1	Prodigal:002006	CDS	294404	294511	.	-	0	ID=ONEILPJJ_01662;inference=ab initio prediction:Prodigal:002006;locus_tag=ONEILPJJ_01662;product=hypothetical protein
NZ_FOPM01000001.1	Prodigal:002006	CDS	294551	295015	.	-	0	ID=ONEILPJJ_01663;eC_number=3.5.4.3;Name=guaD_2;db_xref=COG:COG0590;gene=guaD_2;inference=ab initio prediction:Prodigal:002006,similar to AA sequence:UniProtKB:O34598;locus_tag=ONEILPJJ_01663;product=Guanine deaminase
NZ_FOPM01000001.1	Prodigal:002006	CDS	295036	296103	.	-	0	ID=ONEILPJJ_01664;inference=ab initio prediction:Prodigal:002006;locus_tag=ONEILPJJ_01664;product=hypothetical protein
NZ_FOPM01000001.1	Prodigal:002006	CDS	296179	296922	.	-	0	ID=ONEILPJJ_01665;inference=ab initio prediction:Prodigal:002006;locus_tag=ONEILPJJ_01665;product=hypothetical protein
NZ_FOPM01000001.1	Prodigal:002006	CDS	297132	299411	.	+	0	ID=ONEILPJJ_01666;eC_number=3.2.1.-;Name=glgX_1;db_xref=COG:COG1523;gene=glgX_1;inference=ab initio prediction:Prodigal:002006,similar to AA sequence:UniProtKB:P9WQ25;locus_tag=ONEILPJJ_01666;product=Glycogen operon protein GlgX 
NZ_FOPM01000001.1	Prodigal:002006	CDS	299547	299858	.	+	0	ID=ONEILPJJ_01667;inference=ab initio prediction:Prodigal:002006;locus_tag=ONEILPJJ_01667;product=hypothetical protein
NZ_FOPM01000001.1	Prodigal:002006	CDS	299890	301101	.	-	0	ID=ONEILPJJ_01668;eC_number=1.1.1.42;Name=icd;db_xref=COG:COG0538;gene=icd;inference=ab initio prediction:Prodigal:002006,similar to AA sequence:UniProtKB:P9WKL1;locus_tag=ONEILPJJ_01668;product=Isocitrate dehydrogenase [NADP]
NZ_FOPM01000001.1	Prodigal:002006	CDS	301323	301871	.	+	0	ID=ONEILPJJ_01669;eC_number=4.2.1.147;Name=fae_2;db_xref=COG:COG1795;gene=fae_2;inference=ab initio prediction:Prodigal:002006,similar to AA sequence:UniProtKB:Q9FA38;locus_tag=ONEILPJJ_01669;product=5%2C6%2C7%2C8-tetrahydromethanopterin hydro-lyase
NZ_FOPM01000001.1	Prodigal:002006	CDS	301877	302617	.	+	0	ID=ONEILPJJ_01670;eC_number=2.1.1.-;Name=trmJ;gene=trmJ;inference=ab initio prediction:Prodigal:002006,similar to AA sequence:UniProtKB:A0A0H2ZF87;locus_tag=ONEILPJJ_01670;product=tRNA (cytidine/uridine/adenosine-2'-O-)-methyltransferase TrmJ
NZ_FOPM01000001.1	Prodigal:002006	CDS	302655	304970	.	+	0	ID=ONEILPJJ_01671;inference=ab initio prediction:Prodigal:002006;locus_tag=ONEILPJJ_01671;product=hypothetical protein
NZ_FOPM01000001.1	Prodigal:002006	CDS	305111	306406	.	-	0	ID=ONEILPJJ_01672;eC_number=2.5.1.-;db_xref=COG:COG2873;inference=ab initio prediction:Prodigal:002006,similar to AA sequence:UniProtKB:Q9WZY4;locus_tag=ONEILPJJ_01672;product=O-acetyl-L-homoserine sulfhydrylase
NZ_FOPM01000001.1	Prodigal:002006	CDS	306427	306810	.	-	0	ID=ONEILPJJ_01673;Name=dctD_1;gene=dctD_1;inference=ab initio prediction:Prodigal:002006,similar to AA sequence:UniProtKB:P13632;locus_tag=ONEILPJJ_01673;product=C4-dicarboxylate transport transcriptional regulatory protein DctD
NZ_FOPM01000001.1	Prodigal:002006	CDS	306973	308253	.	-	0	ID=ONEILPJJ_01674;eC_number=2.5.1.-;db_xref=COG:COG2873;inference=ab initio prediction:Prodigal:002006,similar to AA sequence:UniProtKB:Q9WZY4;locus_tag=ONEILPJJ_01674;product=O-acetyl-L-homoserine sulfhydrylase
NZ_FOPM01000001.1	Prodigal:002006	CDS	308391	308810	.	+	0	ID=ONEILPJJ_01675;inference=ab initio prediction:Prodigal:002006;locus_tag=ONEILPJJ_01675;product=hypothetical protein
NZ_FOPM01000001.1	Prodigal:002006	CDS	308873	309895	.	-	0	ID=ONEILPJJ_01676;Name=virS;gene=virS;inference=ab initio prediction:Prodigal:002006,similar to AA sequence:UniProtKB:P9WMJ3;locus_tag=ONEILPJJ_01676;product=HTH-type transcriptional regulator VirS
NZ_FOPM01000001.1	Prodigal:002006	CDS	310057	310500	.	+	0	ID=ONEILPJJ_01677;inference=ab initio prediction:Prodigal:002006;locus_tag=ONEILPJJ_01677;product=hypothetical protein
NZ_FOPM01000001.1	Prodigal:002006	CDS	310514	311077	.	+	0	ID=ONEILPJJ_01678;inference=ab initio prediction:Prodigal:002006;locus_tag=ONEILPJJ_01678;product=hypothetical protein
NZ_FOPM01000001.1	Prodigal:002006	CDS	311203	311466	.	+	0	ID=ONEILPJJ_01679;inference=ab initio prediction:Prodigal:002006;locus_tag=ONEILPJJ_01679;product=hypothetical protein
NZ_FOPM01000001.1	Prodigal:002006	CDS	311463	312101	.	+	0	ID=ONEILPJJ_01680;Name=betI_2;gene=betI_2;inference=ab initio prediction:Prodigal:002006,protein motif:HAMAP:MF_00768;locus_tag=ONEILPJJ_01680;product=HTH-type transcriptional regulator BetI
NZ_FOPM01000001.1	Prodigal:002006	CDS	312098	313294	.	+	0	ID=ONEILPJJ_01681;Name=macA_1;db_xref=COG:COG0845;gene=macA_1;inference=ab initio prediction:Prodigal:002006,similar to AA sequence:UniProtKB:P75830;locus_tag=ONEILPJJ_01681;product=Macrolide export protein MacA
NZ_FOPM01000001.1	Prodigal:002006	CDS	313447	316536	.	+	0	ID=ONEILPJJ_01682;Name=mdtB_1;gene=mdtB_1;inference=ab initio prediction:Prodigal:002006,similar to AA sequence:UniProtKB:B7LV39;locus_tag=ONEILPJJ_01682;product=Multidrug resistance protein MdtB
NZ_FOPM01000001.1	Prodigal:002006	CDS	316793	317218	.	+	0	ID=ONEILPJJ_01683;inference=ab initio prediction:Prodigal:002006;locus_tag=ONEILPJJ_01683;product=hypothetical protein
NZ_FOPM01000001.1	Prodigal:002006	CDS	317237	317827	.	-	0	ID=ONEILPJJ_01684;Name=moxG_2;gene=moxG_2;inference=ab initio prediction:Prodigal:002006,similar to AA sequence:UniProtKB:P14774;locus_tag=ONEILPJJ_01684;product=Cytochrome c-L
NZ_FOPM01000001.1	Prodigal:002006	CDS	317978	319012	.	-	0	ID=ONEILPJJ_01685;eC_number=2.5.1.47;Name=cysK;gene=cysK;inference=ab initio prediction:Prodigal:002006,similar to AA sequence:UniProtKB:P63871;locus_tag=ONEILPJJ_01685;product=Cysteine synthase
NZ_FOPM01000001.1	Prodigal:002006	CDS	319203	319631	.	-	0	ID=ONEILPJJ_01686;inference=ab initio prediction:Prodigal:002006;locus_tag=ONEILPJJ_01686;product=hypothetical protein
NZ_FOPM01000001.1	Prodigal:002006	CDS	319855	320922	.	+	0	ID=ONEILPJJ_01687;Name=yedI;db_xref=COG:COG2354;gene=yedI;inference=ab initio prediction:Prodigal:002006,similar to AA sequence:UniProtKB:P46125;locus_tag=ONEILPJJ_01687;product=Inner membrane protein YedI
NZ_FOPM01000001.1	Prodigal:002006	CDS	321195	321446	.	+	0	ID=ONEILPJJ_01688;inference=ab initio prediction:Prodigal:002006;locus_tag=ONEILPJJ_01688;product=hypothetical protein
NZ_FOPM01000001.1	Prodigal:002006	CDS	321443	321739	.	+	0	ID=ONEILPJJ_01689;inference=ab initio prediction:Prodigal:002006;locus_tag=ONEILPJJ_01689;product=hypothetical protein
NZ_FOPM01000001.1	Prodigal:002006	CDS	321742	322431	.	+	0	ID=ONEILPJJ_01690;inference=ab initio prediction:Prodigal:002006;locus_tag=ONEILPJJ_01690;product=hypothetical protein
NZ_FOPM01000001.1	Prodigal:002006	CDS	322444	323889	.	+	0	ID=ONEILPJJ_01691;inference=ab initio prediction:Prodigal:002006;locus_tag=ONEILPJJ_01691;product=hypothetical protein
NZ_FOPM01000001.1	Prodigal:002006	CDS	324094	324768	.	-	0	ID=ONEILPJJ_01692;eC_number=3.1.3.-;db_xref=COG:COG0637;inference=ab initio prediction:Prodigal:002006,similar to AA sequence:UniProtKB:Q9X0Y1;locus_tag=ONEILPJJ_01692;product=Phosphorylated carbohydrates phosphatase
NZ_FOPM01000001.1	Prodigal:002006	CDS	325134	325934	.	+	0	ID=ONEILPJJ_01693;Name=metQ;db_xref=COG:COG1464;gene=metQ;inference=ab initio prediction:Prodigal:002006,similar to AA sequence:UniProtKB:P28635;locus_tag=ONEILPJJ_01693;product=D-methionine-binding lipoprotein MetQ
NZ_FOPM01000001.1	Prodigal:002006	CDS	325922	327061	.	+	0	ID=ONEILPJJ_01694;eC_number=3.6.3.-;Name=metN;db_xref=COG:COG1135;gene=metN;inference=ab initio prediction:Prodigal:002006,similar to AA sequence:UniProtKB:Q87RS1;locus_tag=ONEILPJJ_01694;product=Methionine import ATP-binding protein MetN
NZ_FOPM01000001.1	Prodigal:002006	CDS	327042	327695	.	+	0	ID=ONEILPJJ_01695;Name=metI;db_xref=COG:COG2011;gene=metI;inference=ab initio prediction:Prodigal:002006,similar to AA sequence:UniProtKB:P31547;locus_tag=ONEILPJJ_01695;product=D-methionine transport system permease protein MetI
NZ_FOPM01000001.1	Prodigal:002006	CDS	327728	328960	.	+	0	ID=ONEILPJJ_01696;eC_number=1.14.14.-;Name=sfnC_1;gene=sfnC_1;inference=ab initio prediction:Prodigal:002006,similar to AA sequence:UniProtKB:Q845S8;locus_tag=ONEILPJJ_01696;product=putative FMNH2-dependent monooxygenase SfnC
NZ_FOPM01000001.1	Prodigal:002006	CDS	328963	330201	.	+	0	ID=ONEILPJJ_01697;Name=soxC_1;gene=soxC_1;inference=ab initio prediction:Prodigal:002006,similar to AA sequence:UniProtKB:P54998;locus_tag=ONEILPJJ_01697;product=Dibenzothiophene desulfurization enzyme C
NZ_FOPM01000001.1	Prodigal:002006	CDS	330219	331580	.	+	0	ID=ONEILPJJ_01698;eC_number=1.14.13.131;Name=dmoA_1;gene=dmoA_1;inference=ab initio prediction:Prodigal:002006,similar to AA sequence:UniProtKB:E9JFX9;locus_tag=ONEILPJJ_01698;product=Dimethyl-sulfide monooxygenase
NZ_FOPM01000001.1	Prodigal:002006	CDS	331673	331930	.	+	0	ID=ONEILPJJ_01699;inference=ab initio prediction:Prodigal:002006;locus_tag=ONEILPJJ_01699;product=hypothetical protein
NZ_FOPM01000001.1	Prodigal:002006	CDS	332040	332540	.	-	0	ID=ONEILPJJ_01700;inference=ab initio prediction:Prodigal:002006;locus_tag=ONEILPJJ_01700;product=hypothetical protein
NZ_FOPM01000001.1	Prodigal:002006	CDS	332660	332875	.	-	0	ID=ONEILPJJ_01701;inference=ab initio prediction:Prodigal:002006;locus_tag=ONEILPJJ_01701;product=hypothetical protein
NZ_FOPM01000001.1	Aragorn:001002	tRNA	333054	333130	.	-	.	ID=ONEILPJJ_01702;inference=COORDINATES:profile:Aragorn:001002;locus_tag=ONEILPJJ_01702;product=tRNA-Asp(gtc)
NZ_FOPM01000001.1	Aragorn:001002	tRNA	333206	333282	.	-	.	ID=ONEILPJJ_01703;inference=COORDINATES:profile:Aragorn:001002;locus_tag=ONEILPJJ_01703;product=tRNA-Asp(gtc)
NZ_FOPM01000001.1	Prodigal:002006	CDS	333536	334765	.	+	0	ID=ONEILPJJ_01704;inference=ab initio prediction:Prodigal:002006;locus_tag=ONEILPJJ_01704;product=hypothetical protein
NZ_FOPM01000001.1	Prodigal:002006	CDS	334782	335192	.	-	0	ID=ONEILPJJ_01705;inference=ab initio prediction:Prodigal:002006;locus_tag=ONEILPJJ_01705;product=hypothetical protein
NZ_FOPM01000001.1	Prodigal:002006	CDS	335189	335908	.	-	0	ID=ONEILPJJ_01706;inference=ab initio prediction:Prodigal:002006;locus_tag=ONEILPJJ_01706;product=hypothetical protein
NZ_FOPM01000001.1	Prodigal:002006	CDS	336047	336943	.	-	0	ID=ONEILPJJ_01707;eC_number=2.7.2.8;Name=argB;db_xref=COG:COG0548;gene=argB;inference=ab initio prediction:Prodigal:002006,similar to AA sequence:UniProtKB:Q9HTN2;locus_tag=ONEILPJJ_01707;product=Acetylglutamate kinase
NZ_FOPM01000001.1	Prodigal:002006	CDS	337089	337658	.	-	0	ID=ONEILPJJ_01708;inference=ab initio prediction:Prodigal:002006;locus_tag=ONEILPJJ_01708;product=hypothetical protein
NZ_FOPM01000001.1	Prodigal:002006	CDS	337898	338107	.	+	0	ID=ONEILPJJ_01709;inference=ab initio prediction:Prodigal:002006;locus_tag=ONEILPJJ_01709;product=hypothetical protein
NZ_FOPM01000001.1	Prodigal:002006	CDS	338292	338567	.	+	0	ID=ONEILPJJ_01710;inference=ab initio prediction:Prodigal:002006;locus_tag=ONEILPJJ_01710;product=hypothetical protein
NZ_FOPM01000001.1	Prodigal:002006	CDS	338620	339402	.	-	0	ID=ONEILPJJ_01711;inference=ab initio prediction:Prodigal:002006;locus_tag=ONEILPJJ_01711;product=hypothetical protein
NZ_FOPM01000001.1	Prodigal:002006	CDS	339655	342282	.	+	0	ID=ONEILPJJ_01712;Name=clpB;gene=clpB;inference=ab initio prediction:Prodigal:002006,similar to AA sequence:UniProtKB:Q7CEG6;locus_tag=ONEILPJJ_01712;product=Chaperone protein ClpB
NZ_FOPM01000001.1	Prodigal:002006	CDS	342476	342853	.	+	0	ID=ONEILPJJ_01713;inference=ab initio prediction:Prodigal:002006;locus_tag=ONEILPJJ_01713;product=hypothetical protein
NZ_FOPM01000001.1	Prodigal:002006	CDS	342857	343591	.	-	0	ID=ONEILPJJ_01714;inference=ab initio prediction:Prodigal:002006;locus_tag=ONEILPJJ_01714;product=hypothetical protein
NZ_FOPM01000001.1	Prodigal:002006	CDS	343661	344929	.	-	0	ID=ONEILPJJ_01715;inference=ab initio prediction:Prodigal:002006;locus_tag=ONEILPJJ_01715;product=hypothetical protein
NZ_FOPM01000001.1	Prodigal:002006	CDS	345224	346618	.	+	0	ID=ONEILPJJ_01716;eC_number=2.7.13.3;Name=regB;gene=regB;inference=ab initio prediction:Prodigal:002006,similar to AA sequence:UniProtKB:Q3J6C1;locus_tag=ONEILPJJ_01716;product=Sensor histidine kinase RegB
NZ_FOPM01000001.1	Prodigal:002006	CDS	346663	347265	.	+	0	ID=ONEILPJJ_01717;Name=regA;db_xref=COG:COG4567;gene=regA;inference=ab initio prediction:Prodigal:002006,similar to AA sequence:UniProtKB:Q53228;locus_tag=ONEILPJJ_01717;product=Photosynthetic apparatus regulatory protein RegA
NZ_FOPM01000001.1	Prodigal:002006	CDS	347369	347608	.	+	0	ID=ONEILPJJ_01718;inference=ab initio prediction:Prodigal:002006;locus_tag=ONEILPJJ_01718;product=hypothetical protein
NZ_FOPM01000001.1	Prodigal:002006	CDS	347692	347931	.	+	0	ID=ONEILPJJ_01719;eC_number=6.3.5.3;Name=purS;db_xref=COG:COG1828;gene=purS;inference=ab initio prediction:Prodigal:002006,similar to AA sequence:UniProtKB:P12049;locus_tag=ONEILPJJ_01719;product=Phosphoribosylformylglycinamidine synthase subunit PurS
NZ_FOPM01000001.1	Prodigal:002006	CDS	347931	348611	.	+	0	ID=ONEILPJJ_01720;eC_number=6.3.5.3;Name=purQ;db_xref=COG:COG0047;gene=purQ;inference=ab initio prediction:Prodigal:002006,similar to AA sequence:UniProtKB:P9WHL5;locus_tag=ONEILPJJ_01720;product=Phosphoribosylformylglycinamidine synthase subunit PurQ
NZ_FOPM01000001.1	Prodigal:002006	CDS	348883	351435	.	-	0	ID=ONEILPJJ_01721;inference=ab initio prediction:Prodigal:002006;locus_tag=ONEILPJJ_01721;product=hypothetical protein
NZ_FOPM01000001.1	Prodigal:002006	CDS	351529	353088	.	-	0	ID=ONEILPJJ_01722;eC_number=4.1.99.13;Name=phrB;db_xref=COG:COG3046;gene=phrB;inference=ab initio prediction:Prodigal:002006,similar to AA sequence:UniProtKB:A9CH39;locus_tag=ONEILPJJ_01722;product=(6-4) photolyase
NZ_FOPM01000031.1	Prodigal:002006	CDS	504	1370	.	-	0	ID=ONEILPJJ_01723;inference=ab initio prediction:Prodigal:002006;locus_tag=ONEILPJJ_01723;product=hypothetical protein
NZ_FOPM01000031.1	Prodigal:002006	CDS	1622	2227	.	-	0	ID=ONEILPJJ_01724;inference=ab initio prediction:Prodigal:002006;locus_tag=ONEILPJJ_01724;product=hypothetical protein
NZ_FOPM01000031.1	Prodigal:002006	CDS	2220	2600	.	-	0	ID=ONEILPJJ_01725;inference=ab initio prediction:Prodigal:002006;locus_tag=ONEILPJJ_01725;product=hypothetical protein
NZ_FOPM01000031.1	Prodigal:002006	CDS	2597	3031	.	-	0	ID=ONEILPJJ_01726;inference=ab initio prediction:Prodigal:002006;locus_tag=ONEILPJJ_01726;product=hypothetical protein
NZ_FOPM01000031.1	Prodigal:002006	CDS	3031	3483	.	-	0	ID=ONEILPJJ_01727;Name=xcpT;db_xref=COG:COG2165;gene=xcpT;inference=ab initio prediction:Prodigal:002006,similar to AA sequence:UniProtKB:Q00514;locus_tag=ONEILPJJ_01727;product=Type II secretion system protein G
NZ_FOPM01000031.1	Prodigal:002006	CDS	3564	4778	.	-	0	ID=ONEILPJJ_01728;Name=epsF;db_xref=COG:COG1459;gene=epsF;inference=ab initio prediction:Prodigal:002006,similar to AA sequence:UniProtKB:P45780;locus_tag=ONEILPJJ_01728;product=Type II secretion system protein F
NZ_FOPM01000031.1	Prodigal:002006	CDS	4778	6517	.	-	0	ID=ONEILPJJ_01729;Name=xpsE;db_xref=COG:COG2804;gene=xpsE;inference=ab initio prediction:Prodigal:002006,similar to AA sequence:UniProtKB:P31742;locus_tag=ONEILPJJ_01729;product=Type II secretion system protein E
NZ_FOPM01000031.1	Prodigal:002006	CDS	6646	7755	.	+	0	ID=ONEILPJJ_01730;inference=ab initio prediction:Prodigal:002006;locus_tag=ONEILPJJ_01730;product=hypothetical protein
NZ_FOPM01000031.1	Prodigal:002006	CDS	7752	8285	.	+	0	ID=ONEILPJJ_01731;inference=ab initio prediction:Prodigal:002006;locus_tag=ONEILPJJ_01731;product=hypothetical protein
NZ_FOPM01000031.1	Prodigal:002006	CDS	8282	8911	.	+	0	ID=ONEILPJJ_01732;inference=ab initio prediction:Prodigal:002006;locus_tag=ONEILPJJ_01732;product=hypothetical protein
NZ_FOPM01000031.1	Prodigal:002006	CDS	8952	11426	.	-	0	ID=ONEILPJJ_01733;Name=sctC_2;gene=sctC_2;inference=ab initio prediction:Prodigal:002006,protein motif:HAMAP:MF_02219;locus_tag=ONEILPJJ_01733;product=Type 3 secretion system secretin
NZ_FOPM01000031.1	Prodigal:002006	CDS	11833	12312	.	-	0	ID=ONEILPJJ_01734;Name=gspO;db_xref=COG:COG1989;gene=gspO;inference=ab initio prediction:Prodigal:002006,similar to AA sequence:UniProtKB:P25960;locus_tag=ONEILPJJ_01734;product=Type 4 prepilin-like proteins leader peptide-processing enzyme
NZ_FOPM01000031.1	Prodigal:002006	CDS	12386	15085	.	-	0	ID=ONEILPJJ_01735;inference=ab initio prediction:Prodigal:002006;locus_tag=ONEILPJJ_01735;product=hypothetical protein
NZ_FOPM01000031.1	Prodigal:002006	CDS	15154	15774	.	-	0	ID=ONEILPJJ_01736;inference=ab initio prediction:Prodigal:002006;locus_tag=ONEILPJJ_01736;product=hypothetical protein
NZ_FOPM01000031.1	Prodigal:002006	CDS	16097	16945	.	+	0	ID=ONEILPJJ_01737;inference=ab initio prediction:Prodigal:002006;locus_tag=ONEILPJJ_01737;product=hypothetical protein
NZ_FOPM01000031.1	Prodigal:002006	CDS	17911	18549	.	-	0	ID=ONEILPJJ_01738;inference=ab initio prediction:Prodigal:002006,similar to AA sequence:ISfinder:ISHne4;locus_tag=ONEILPJJ_01738;product=IS110 family transposase ISHne4
NZ_FOPM01000031.1	Prodigal:002006	CDS	18498	18776	.	-	0	ID=ONEILPJJ_01739;inference=ab initio prediction:Prodigal:002006;locus_tag=ONEILPJJ_01739;product=hypothetical protein
NZ_FOPM01000031.1	Prodigal:002006	CDS	19377	19757	.	+	0	ID=ONEILPJJ_01740;inference=ab initio prediction:Prodigal:002006,similar to AA sequence:ISfinder:ISMex33;locus_tag=ONEILPJJ_01740;product=IS3 family transposase ISMex33
NZ_FOPM01000031.1	Prodigal:002006	CDS	19891	20211	.	+	0	ID=ONEILPJJ_01741;inference=ab initio prediction:Prodigal:002006;locus_tag=ONEILPJJ_01741;product=hypothetical protein
NZ_FOPM01000031.1	Prodigal:002006	CDS	20284	21387	.	+	0	ID=ONEILPJJ_01742;inference=ab initio prediction:Prodigal:002006;locus_tag=ONEILPJJ_01742;product=hypothetical protein
NZ_FOPM01000031.1	Prodigal:002006	CDS	21508	21972	.	+	0	ID=ONEILPJJ_01743;inference=ab initio prediction:Prodigal:002006;locus_tag=ONEILPJJ_01743;product=hypothetical protein
NZ_FOPM01000031.1	Prodigal:002006	CDS	22027	22779	.	+	0	ID=ONEILPJJ_01744;inference=ab initio prediction:Prodigal:002006;locus_tag=ONEILPJJ_01744;product=hypothetical protein
NZ_FOPM01000031.1	Prodigal:002006	CDS	22950	24755	.	-	0	ID=ONEILPJJ_01745;inference=ab initio prediction:Prodigal:002006;locus_tag=ONEILPJJ_01745;product=hypothetical protein
NZ_FOPM01000031.1	Prodigal:002006	CDS	25183	26847	.	-	0	ID=ONEILPJJ_01746;inference=ab initio prediction:Prodigal:002006;locus_tag=ONEILPJJ_01746;product=hypothetical protein
NZ_FOPM01000031.1	Prodigal:002006	CDS	26844	29939	.	-	0	ID=ONEILPJJ_01747;inference=ab initio prediction:Prodigal:002006;locus_tag=ONEILPJJ_01747;product=hypothetical protein
NZ_FOPM01000031.1	Prodigal:002006	CDS	30346	32577	.	+	0	ID=ONEILPJJ_01748;eC_number=3.4.24.-;Name=htpX;gene=htpX;inference=ab initio prediction:Prodigal:002006,protein motif:HAMAP:MF_00188;locus_tag=ONEILPJJ_01748;product=Protease HtpX
NZ_FOPM01000031.1	Prodigal:002006	CDS	32584	33093	.	+	0	ID=ONEILPJJ_01749;inference=ab initio prediction:Prodigal:002006;locus_tag=ONEILPJJ_01749;product=hypothetical protein
NZ_FOPM01000031.1	Prodigal:002006	CDS	33228	33728	.	+	0	ID=ONEILPJJ_01750;inference=ab initio prediction:Prodigal:002006;locus_tag=ONEILPJJ_01750;product=hypothetical protein
NZ_FOPM01000031.1	Prodigal:002006	CDS	33841	34497	.	+	0	ID=ONEILPJJ_01751;inference=ab initio prediction:Prodigal:002006;locus_tag=ONEILPJJ_01751;product=hypothetical protein
NZ_FOPM01000031.1	Prodigal:002006	CDS	34557	35081	.	+	0	ID=ONEILPJJ_01752;eC_number=2.7.4.25;Name=cmk_2;gene=cmk_2;inference=ab initio prediction:Prodigal:002006,protein motif:HAMAP:MF_00239;locus_tag=ONEILPJJ_01752;product=Cytidylate kinase
NZ_FOPM01000031.1	Prodigal:002006	CDS	35118	35465	.	-	0	ID=ONEILPJJ_01753;inference=ab initio prediction:Prodigal:002006,similar to AA sequence:ISfinder:ISMno21;locus_tag=ONEILPJJ_01753;product=IS630 family transposase ISMno21
NZ_FOPM01000003.1	Prodigal:002006	CDS	11	514	.	-	0	ID=ONEILPJJ_01754;db_xref=COG:COG3039;inference=ab initio prediction:Prodigal:002006,similar to AA sequence:ISfinder:ISMex32;locus_tag=ONEILPJJ_01754;product=IS5 family transposase ISMex32
NZ_FOPM01000003.1	Prodigal:002006	CDS	886	1158	.	-	0	ID=ONEILPJJ_01755;inference=ab initio prediction:Prodigal:002006;locus_tag=ONEILPJJ_01755;product=hypothetical protein
NZ_FOPM01000003.1	Prodigal:002006	CDS	1426	2316	.	+	0	ID=ONEILPJJ_01756;eC_number=5.2.1.8;Name=prsA_2;gene=prsA_2;inference=ab initio prediction:Prodigal:002006,protein motif:HAMAP:MF_01145;locus_tag=ONEILPJJ_01756;product=Foldase protein PrsA
NZ_FOPM01000003.1	Prodigal:002006	CDS	2440	3000	.	+	0	ID=ONEILPJJ_01757;inference=ab initio prediction:Prodigal:002006;locus_tag=ONEILPJJ_01757;product=hypothetical protein
NZ_FOPM01000003.1	Prodigal:002006	CDS	3122	3628	.	+	0	ID=ONEILPJJ_01758;inference=ab initio prediction:Prodigal:002006;locus_tag=ONEILPJJ_01758;product=hypothetical protein
NZ_FOPM01000003.1	Prodigal:002006	CDS	3718	6039	.	-	0	ID=ONEILPJJ_01759;Name=yhgF;db_xref=COG:COG2183;gene=yhgF;inference=ab initio prediction:Prodigal:002006,similar to AA sequence:UniProtKB:P46837;locus_tag=ONEILPJJ_01759;product=Protein YhgF
NZ_FOPM01000003.1	Prodigal:002006	CDS	6110	7780	.	-	0	ID=ONEILPJJ_01760;Name=mdoG_1;db_xref=COG:COG3131;gene=mdoG_1;inference=ab initio prediction:Prodigal:002006,similar to AA sequence:UniProtKB:P33136;locus_tag=ONEILPJJ_01760;product=Glucans biosynthesis protein G
NZ_FOPM01000003.1	Prodigal:002006	CDS	7814	9724	.	+	0	ID=ONEILPJJ_01761;eC_number=2.4.1.-;Name=opgH;db_xref=COG:COG2943;gene=opgH;inference=ab initio prediction:Prodigal:002006,similar to AA sequence:UniProtKB:P20401;locus_tag=ONEILPJJ_01761;product=Glucans biosynthesis glucosyltransferase H
NZ_FOPM01000003.1	Prodigal:002006	CDS	9731	10147	.	-	0	ID=ONEILPJJ_01762;inference=ab initio prediction:Prodigal:002006;locus_tag=ONEILPJJ_01762;product=hypothetical protein
NZ_FOPM01000003.1	Prodigal:002006	CDS	10354	10875	.	+	0	ID=ONEILPJJ_01763;inference=ab initio prediction:Prodigal:002006;locus_tag=ONEILPJJ_01763;product=hypothetical protein
NZ_FOPM01000003.1	Prodigal:002006	CDS	10882	12222	.	-	0	ID=ONEILPJJ_01764;eC_number=2.3.1.37;Name=hemA_2;db_xref=COG:COG0156;gene=hemA_2;inference=ab initio prediction:Prodigal:002006,similar to AA sequence:UniProtKB:P18079;locus_tag=ONEILPJJ_01764;product=5-aminolevulinate synthase
NZ_FOPM01000003.1	Prodigal:002006	CDS	12606	12794	.	+	0	ID=ONEILPJJ_01765;inference=ab initio prediction:Prodigal:002006;locus_tag=ONEILPJJ_01765;product=hypothetical protein
NZ_FOPM01000003.1	Prodigal:002006	CDS	12924	14213	.	+	0	ID=ONEILPJJ_01766;eC_number=2.5.1.7;Name=murA;db_xref=COG:COG0766;gene=murA;inference=ab initio prediction:Prodigal:002006,similar to AA sequence:UniProtKB:Q9HVW7;locus_tag=ONEILPJJ_01766;product=UDP-N-acetylglucosamine 1-carboxyvinyltransferase
NZ_FOPM01000003.1	Prodigal:002006	CDS	14258	14578	.	-	0	ID=ONEILPJJ_01767;inference=ab initio prediction:Prodigal:002006;locus_tag=ONEILPJJ_01767;product=hypothetical protein
NZ_FOPM01000003.1	Prodigal:002006	CDS	14856	15323	.	+	0	ID=ONEILPJJ_01768;inference=ab initio prediction:Prodigal:002006;locus_tag=ONEILPJJ_01768;product=hypothetical protein
NZ_FOPM01000003.1	Prodigal:002006	CDS	15320	16615	.	+	0	ID=ONEILPJJ_01769;eC_number=1.1.1.23;Name=hisD;gene=hisD;inference=ab initio prediction:Prodigal:002006,similar to AA sequence:UniProtKB:Q8G2R2;locus_tag=ONEILPJJ_01769;product=Histidinol dehydrogenase
NZ_FOPM01000003.1	Prodigal:002006	CDS	16623	17120	.	+	0	ID=ONEILPJJ_01770;inference=ab initio prediction:Prodigal:002006;locus_tag=ONEILPJJ_01770;product=hypothetical protein
NZ_FOPM01000003.1	Prodigal:002006	CDS	17179	17640	.	+	0	ID=ONEILPJJ_01771;eC_number=1.20.4.4;Name=arsC_3;db_xref=COG:COG0394;gene=arsC_3;inference=ab initio prediction:Prodigal:002006,similar to AA sequence:UniProtKB:P45947;locus_tag=ONEILPJJ_01771;product=Arsenate reductase
NZ_FOPM01000003.1	Prodigal:002006	CDS	17687	18553	.	-	0	ID=ONEILPJJ_01772;inference=ab initio prediction:Prodigal:002006;locus_tag=ONEILPJJ_01772;product=hypothetical protein
NZ_FOPM01000003.1	Prodigal:002006	CDS	18790	19119	.	+	0	ID=ONEILPJJ_01773;inference=ab initio prediction:Prodigal:002006;locus_tag=ONEILPJJ_01773;product=hypothetical protein
NZ_FOPM01000003.1	Prodigal:002006	CDS	19162	19845	.	-	0	ID=ONEILPJJ_01774;inference=ab initio prediction:Prodigal:002006;locus_tag=ONEILPJJ_01774;product=hypothetical protein
NZ_FOPM01000003.1	Prodigal:002006	CDS	19949	20656	.	-	0	ID=ONEILPJJ_01775;Name=mgtC;db_xref=COG:COG1285;gene=mgtC;inference=ab initio prediction:Prodigal:002006,similar to AA sequence:UniProtKB:P0CI70;locus_tag=ONEILPJJ_01775;product=Protein MgtC
NZ_FOPM01000003.1	Prodigal:002006	CDS	20702	21601	.	-	0	ID=ONEILPJJ_01776;eC_number=3.8.1.3;db_xref=COG:COG0596;inference=ab initio prediction:Prodigal:002006,similar to AA sequence:UniProtKB:Q6NAM1;locus_tag=ONEILPJJ_01776;product=Fluoroacetate dehalogenase
NZ_FOPM01000003.1	Prodigal:002006	CDS	21819	22823	.	+	0	ID=ONEILPJJ_01777;eC_number=3.6.3.-;Name=ravA;db_xref=COG:COG0714;gene=ravA;inference=ab initio prediction:Prodigal:002006,similar to AA sequence:UniProtKB:P31473;locus_tag=ONEILPJJ_01777;product=ATPase RavA
NZ_FOPM01000003.1	Prodigal:002006	CDS	22832	23764	.	+	0	ID=ONEILPJJ_01778;inference=ab initio prediction:Prodigal:002006;locus_tag=ONEILPJJ_01778;product=hypothetical protein
NZ_FOPM01000003.1	Prodigal:002006	CDS	23912	24376	.	+	0	ID=ONEILPJJ_01779;inference=ab initio prediction:Prodigal:002006;locus_tag=ONEILPJJ_01779;product=hypothetical protein
NZ_FOPM01000003.1	Prodigal:002006	CDS	24380	25396	.	+	0	ID=ONEILPJJ_01780;inference=ab initio prediction:Prodigal:002006;locus_tag=ONEILPJJ_01780;product=hypothetical protein
NZ_FOPM01000003.1	Prodigal:002006	CDS	25393	26322	.	+	0	ID=ONEILPJJ_01781;inference=ab initio prediction:Prodigal:002006;locus_tag=ONEILPJJ_01781;product=hypothetical protein
NZ_FOPM01000003.1	Prodigal:002006	CDS	26322	27230	.	+	0	ID=ONEILPJJ_01782;inference=ab initio prediction:Prodigal:002006;locus_tag=ONEILPJJ_01782;product=hypothetical protein
NZ_FOPM01000003.1	Prodigal:002006	CDS	27224	28552	.	+	0	ID=ONEILPJJ_01783;inference=ab initio prediction:Prodigal:002006;locus_tag=ONEILPJJ_01783;product=hypothetical protein
NZ_FOPM01000003.1	Prodigal:002006	CDS	28615	29004	.	+	0	ID=ONEILPJJ_01784;inference=ab initio prediction:Prodigal:002006;locus_tag=ONEILPJJ_01784;product=hypothetical protein
NZ_FOPM01000003.1	Prodigal:002006	CDS	29075	29935	.	+	0	ID=ONEILPJJ_01785;eC_number=6.3.2.1;Name=panC;db_xref=COG:COG0414;gene=panC;inference=ab initio prediction:Prodigal:002006,similar to AA sequence:UniProtKB:Q9X0G6;locus_tag=ONEILPJJ_01785;product=Pantothenate synthetase
NZ_FOPM01000003.1	Prodigal:002006	CDS	29925	31055	.	-	0	ID=ONEILPJJ_01786;inference=ab initio prediction:Prodigal:002006;locus_tag=ONEILPJJ_01786;product=hypothetical protein
NZ_FOPM01000003.1	Prodigal:002006	CDS	31677	33929	.	-	0	ID=ONEILPJJ_01787;eC_number=1.2.99.6;Name=paoC_2;db_xref=COG:COG1529;gene=paoC_2;inference=ab initio prediction:Prodigal:002006,similar to AA sequence:UniProtKB:P77489;locus_tag=ONEILPJJ_01787;product=Aldehyde oxidoreductase molybdenum-binding subunit PaoC
NZ_FOPM01000003.1	Prodigal:002006	CDS	33940	34950	.	-	0	ID=ONEILPJJ_01788;eC_number=1.2.99.6;Name=paoB_2;db_xref=COG:COG1319;gene=paoB_2;inference=ab initio prediction:Prodigal:002006,similar to AA sequence:UniProtKB:P77324;locus_tag=ONEILPJJ_01788;product=Aldehyde oxidoreductase FAD-binding subunit PaoB
NZ_FOPM01000003.1	Prodigal:002006	CDS	34947	35453	.	-	0	ID=ONEILPJJ_01789;eC_number=1.2.99.6;Name=paoA_2;db_xref=COG:COG2080;gene=paoA_2;inference=ab initio prediction:Prodigal:002006,similar to AA sequence:UniProtKB:P77165;locus_tag=ONEILPJJ_01789;product=Aldehyde oxidoreductase iron-sulfur-binding subunit PaoA
NZ_FOPM01000003.1	Prodigal:002006	CDS	35661	37049	.	+	0	ID=ONEILPJJ_01790;eC_number=3.5.1.18;Name=dapE_2;db_xref=COG:COG0624;gene=dapE_2;inference=ab initio prediction:Prodigal:002006,similar to AA sequence:UniProtKB:Q9JYL2;locus_tag=ONEILPJJ_01790;product=Succinyl-diaminopimelate desuccinylase
NZ_FOPM01000003.1	Prodigal:002006	CDS	37064	37735	.	+	0	ID=ONEILPJJ_01791;inference=ab initio prediction:Prodigal:002006;locus_tag=ONEILPJJ_01791;product=hypothetical protein
[truncated: 5,147,233 more chars]
