# Supplementary material for: Comprehensive Comparative Genomics and Phenotyping of Methylobacterium Species
Source: Front Microbiol. 2021 Oct 6;12:740610. doi: 10.3389/fmicb.2021.740610 (PMC8561711; doi:10.3389/fmicb.2021.740610)
Supplement: Supplementary file 8 [file Data_Sheet_2.ZIP › Mb_goesingense.gff]

##gff-version 3
##sequence-region M-goesingense_contig_1_1 1 39207
##sequence-region M-goesingense_contig_2_1 1 21037
##sequence-region M-goesingense_contig_3_1 1 4469
##sequence-region M-goesingense_contig_4_1 1 54970
##sequence-region M-goesingense_contig_5_1 1 42555
##sequence-region M-goesingense_contig_6_1 1 42463
##sequence-region M-goesingense_contig_7_1 1 71972
##sequence-region M-goesingense_contig_8_1 1 27589
##sequence-region M-goesingense_contig_9_1 1 35687
##sequence-region M-goesingense_contig_10_1 1 49108
##sequence-region M-goesingense_contig_11_1 1 83756
##sequence-region M-goesingense_contig_12_1 1 18742
##sequence-region M-goesingense_contig_13_1 1 3418
##sequence-region M-goesingense_contig_14_1 1 91825
##sequence-region M-goesingense_contig_15_1 1 37414
##sequence-region M-goesingense_contig_16_1 1 88066
##sequence-region M-goesingense_contig_17_1 1 108376
##sequence-region M-goesingense_contig_18_1 1 25188
##sequence-region M-goesingense_contig_19_1 1 107784
##sequence-region M-goesingense_contig_20_1 1 58880
##sequence-region M-goesingense_contig_21_1 1 52841
##sequence-region M-goesingense_contig_22_1 1 29878
##sequence-region M-goesingense_contig_23_1 1 80714
##sequence-region M-goesingense_contig_24_1 1 38529
##sequence-region M-goesingense_contig_25_1 1 93450
##sequence-region M-goesingense_contig_26_1 1 6498
##sequence-region M-goesingense_contig_27_1 1 58304
##sequence-region M-goesingense_contig_28_1 1 15302
##sequence-region M-goesingense_contig_29_1 1 60676
##sequence-region M-goesingense_contig_30_1 1 25664
##sequence-region M-goesingense_contig_31_1 1 9874
##sequence-region M-goesingense_contig_32_1 1 2833
##sequence-region M-goesingense_contig_33_1 1 8588
##sequence-region M-goesingense_contig_34_1 1 30844
##sequence-region M-goesingense_contig_35_1 1 29272
##sequence-region M-goesingense_contig_36_1 1 75125
##sequence-region M-goesingense_contig_37_1 1 29221
##sequence-region M-goesingense_contig_38_1 1 26692
##sequence-region M-goesingense_contig_39_1 1 7666
##sequence-region M-goesingense_contig_40_1 1 8302
##sequence-region M-goesingense_contig_41_1 1 24830
##sequence-region M-goesingense_contig_42_1 1 8848
##sequence-region M-goesingense_contig_43_1 1 86814
##sequence-region M-goesingense_contig_44_1 1 25658
##sequence-region M-goesingense_contig_45_1 1 25074
##sequence-region M-goesingense_contig_46_1 1 26345
##sequence-region M-goesingense_contig_47_1 1 14261
##sequence-region M-goesingense_contig_48_1 1 50114
##sequence-region M-goesingense_contig_49_1 1 26497
##sequence-region M-goesingense_contig_50_1 1 20179
##sequence-region M-goesingense_contig_51_1 1 27750
##sequence-region M-goesingense_contig_52_1 1 54142
##sequence-region M-goesingense_contig_53_1 1 51996
##sequence-region M-goesingense_contig_54_1 1 32762
##sequence-region M-goesingense_contig_55_1 1 42375
##sequence-region M-goesingense_contig_56_1 1 22475
##sequence-region M-goesingense_contig_57_1 1 10328
##sequence-region M-goesingense_contig_58_1 1 88490
##sequence-region M-goesingense_contig_59_1 1 8195
##sequence-region M-goesingense_contig_60_1 1 34547
##sequence-region M-goesingense_contig_61_1 1 50625
##sequence-region M-goesingense_contig_62_1 1 65062
##sequence-region M-goesingense_contig_63_1 1 18707
##sequence-region M-goesingense_contig_64_1 1 3416
##sequence-region M-goesingense_contig_65_1 1 39929
##sequence-region M-goesingense_contig_66_1 1 81016
##sequence-region M-goesingense_contig_67_1 1 53572
##sequence-region M-goesingense_contig_68_1 1 60714
##sequence-region M-goesingense_contig_69_1 1 94294
##sequence-region M-goesingense_contig_70_1 1 38257
##sequence-region M-goesingense_contig_71_1 1 31234
##sequence-region M-goesingense_contig_72_1 1 1149
##sequence-region M-goesingense_contig_73_1 1 12039
##sequence-region M-goesingense_contig_74_1 1 42236
##sequence-region M-goesingense_contig_75_1 1 13607
##sequence-region M-goesingense_contig_76_1 1 17200
##sequence-region M-goesingense_contig_77_1 1 13180
##sequence-region M-goesingense_contig_78_1 1 41558
##sequence-region M-goesingense_contig_79_1 1 1365
##sequence-region M-goesingense_contig_80_1 1 67616
##sequence-region M-goesingense_contig_81_1 1 38480
##sequence-region M-goesingense_contig_82_1 1 35016
##sequence-region M-goesingense_contig_83_1 1 26877
##sequence-region M-goesingense_contig_84_1 1 50329
##sequence-region M-goesingense_contig_85_1 1 20534
##sequence-region M-goesingense_contig_86_1 1 57786
##sequence-region M-goesingense_contig_87_1 1 31968
##sequence-region M-goesingense_contig_88_1 1 21075
##sequence-region M-goesingense_contig_89_1 1 24281
##sequence-region M-goesingense_contig_90_1 1 9416
##sequence-region M-goesingense_contig_91_1 1 1511
##sequence-region M-goesingense_contig_92_1 1 5408
##sequence-region M-goesingense_contig_93_1 1 15984
##sequence-region M-goesingense_contig_94_1 1 12839
##sequence-region M-goesingense_contig_95_1 1 26616
##sequence-region M-goesingense_contig_96_1 1 5783
##sequence-region M-goesingense_contig_97_1 1 17658
##sequence-region M-goesingense_contig_98_1 1 24484
##sequence-region M-goesingense_contig_99_1 1 3172
##sequence-region M-goesingense_contig_100_1 1 34657
##sequence-region M-goesingense_contig_101_1 1 76697
##sequence-region M-goesingense_contig_102_1 1 29578
##sequence-region M-goesingense_contig_103_1 1 14811
##sequence-region M-goesingense_contig_104_1 1 27636
##sequence-region M-goesingense_contig_105_1 1 33957
##sequence-region M-goesingense_contig_106_1 1 7614
##sequence-region M-goesingense_contig_107_1 1 38448
##sequence-region M-goesingense_contig_108_1 1 14938
##sequence-region M-goesingense_contig_109_1 1 5582
##sequence-region M-goesingense_contig_110_1 1 5598
##sequence-region M-goesingense_contig_111_1 1 12561
##sequence-region M-goesingense_contig_112_1 1 13412
##sequence-region M-goesingense_contig_113_1 1 11757
##sequence-region M-goesingense_contig_114_1 1 9587
##sequence-region M-goesingense_contig_115_1 1 47067
##sequence-region M-goesingense_contig_116_1 1 8039
##sequence-region M-goesingense_contig_117_1 1 45072
##sequence-region M-goesingense_contig_118_1 1 11010
##sequence-region M-goesingense_contig_119_1 1 2829
##sequence-region M-goesingense_contig_120_1 1 18763
##sequence-region M-goesingense_contig_121_1 1 8419
##sequence-region M-goesingense_contig_122_1 1 54051
##sequence-region M-goesingense_contig_123_1 1 39405
##sequence-region M-goesingense_contig_124_1 1 2921
##sequence-region M-goesingense_contig_125_1 1 11078
##sequence-region M-goesingense_contig_126_1 1 32296
##sequence-region M-goesingense_contig_127_1 1 3192
##sequence-region M-goesingense_contig_128_1 1 16898
##sequence-region M-goesingense_contig_129_1 1 4814
##sequence-region M-goesingense_contig_130_1 1 12243
##sequence-region M-goesingense_contig_131_1 1 30194
##sequence-region M-goesingense_contig_132_1 1 15202
##sequence-region M-goesingense_contig_133_1 1 2343
##sequence-region M-goesingense_contig_134_1 1 13696
##sequence-region M-goesingense_contig_135_1 1 4598
##sequence-region M-goesingense_contig_136_1 1 5487
##sequence-region M-goesingense_contig_137_1 1 12892
##sequence-region M-goesingense_contig_138_1 1 10278
##sequence-region M-goesingense_contig_139_1 1 5386
##sequence-region M-goesingense_contig_140_1 1 15082
##sequence-region M-goesingense_contig_141_1 1 10221
##sequence-region M-goesingense_contig_142_1 1 16742
##sequence-region M-goesingense_contig_143_1 1 9476
##sequence-region M-goesingense_contig_144_1 1 17177
##sequence-region M-goesingense_contig_145_1 1 21964
##sequence-region M-goesingense_contig_146_1 1 18984
##sequence-region M-goesingense_contig_147_1 1 29973
##sequence-region M-goesingense_contig_148_1 1 4234
##sequence-region M-goesingense_contig_149_1 1 11862
##sequence-region M-goesingense_contig_150_1 1 12261
##sequence-region M-goesingense_contig_151_1 1 1038
##sequence-region M-goesingense_contig_152_1 1 16052
##sequence-region M-goesingense_contig_153_1 1 12173
##sequence-region M-goesingense_contig_154_1 1 5049
##sequence-region M-goesingense_contig_155_1 1 52689
##sequence-region M-goesingense_contig_156_1 1 13496
##sequence-region M-goesingense_contig_157_1 1 18369
##sequence-region M-goesingense_contig_158_1 1 6098
##sequence-region M-goesingense_contig_159_1 1 27825
##sequence-region M-goesingense_contig_160_1 1 2214
##sequence-region M-goesingense_contig_161_1 1 25686
##sequence-region M-goesingense_contig_162_1 1 26135
##sequence-region M-goesingense_contig_163_1 1 3259
##sequence-region M-goesingense_contig_164_1 1 5119
##sequence-region M-goesingense_contig_165_1 1 5390
##sequence-region M-goesingense_contig_166_1 1 3817
##sequence-region M-goesingense_contig_167_1 1 18210
##sequence-region M-goesingense_contig_168_1 1 10181
##sequence-region M-goesingense_contig_169_1 1 11505
##sequence-region M-goesingense_contig_170_1 1 13948
##sequence-region M-goesingense_contig_171_1 1 12075
##sequence-region M-goesingense_contig_172_1 1 26231
##sequence-region M-goesingense_contig_173_1 1 6153
##sequence-region M-goesingense_contig_174_1 1 6939
##sequence-region M-goesingense_contig_175_1 1 13842
##sequence-region M-goesingense_contig_176_1 1 15465
##sequence-region M-goesingense_contig_177_1 1 2781
##sequence-region M-goesingense_contig_178_1 1 26352
##sequence-region M-goesingense_contig_179_1 1 20181
##sequence-region M-goesingense_contig_180_1 1 13616
##sequence-region M-goesingense_contig_181_1 1 2387
##sequence-region M-goesingense_contig_182_1 1 7715
##sequence-region M-goesingense_contig_183_1 1 10284
##sequence-region M-goesingense_contig_184_1 1 6995
##sequence-region M-goesingense_contig_185_1 1 10423
##sequence-region M-goesingense_contig_186_1 1 3423
##sequence-region M-goesingense_contig_187_1 1 2719
##sequence-region M-goesingense_contig_188_1 1 13952
##sequence-region M-goesingense_contig_189_1 1 18215
##sequence-region M-goesingense_contig_190_1 1 14196
##sequence-region M-goesingense_contig_191_1 1 1058
##sequence-region M-goesingense_contig_192_1 1 9618
##sequence-region M-goesingense_contig_193_1 1 16849
##sequence-region M-goesingense_contig_194_1 1 1107
##sequence-region M-goesingense_contig_195_1 1 1190
##sequence-region M-goesingense_contig_196_1 1 6392
##sequence-region M-goesingense_contig_197_1 1 10034
##sequence-region M-goesingense_contig_198_1 1 8330
##sequence-region M-goesingense_contig_199_1 1 4171
##sequence-region M-goesingense_contig_200_1 1 19750
##sequence-region M-goesingense_contig_201_1 1 1883
##sequence-region M-goesingense_contig_202_1 1 10216
##sequence-region M-goesingense_contig_203_1 1 6959
##sequence-region M-goesingense_contig_204_1 1 3419
##sequence-region M-goesingense_contig_205_1 1 2502
##sequence-region M-goesingense_contig_206_1 1 1367
##sequence-region M-goesingense_contig_207_1 1 4095
##sequence-region M-goesingense_contig_208_1 1 13801
##sequence-region M-goesingense_contig_209_1 1 2168
##sequence-region M-goesingense_contig_210_1 1 9314
##sequence-region M-goesingense_contig_211_1 1 3328
##sequence-region M-goesingense_contig_212_1 1 7113
##sequence-region M-goesingense_contig_213_1 1 1988
##sequence-region M-goesingense_contig_214_1 1 8092
##sequence-region M-goesingense_contig_215_1 1 10884
##sequence-region M-goesingense_contig_216_1 1 12318
##sequence-region M-goesingense_contig_217_1 1 1085
##sequence-region M-goesingense_contig_218_1 1 8220
##sequence-region M-goesingense_contig_219_1 1 9027
##sequence-region M-goesingense_contig_220_1 1 5985
##sequence-region M-goesingense_contig_221_1 1 2465
##sequence-region M-goesingense_contig_222_1 1 3041
##sequence-region M-goesingense_contig_223_1 1 7696
##sequence-region M-goesingense_contig_224_1 1 16590
##sequence-region M-goesingense_contig_225_1 1 3827
##sequence-region M-goesingense_contig_226_1 1 2849
##sequence-region M-goesingense_contig_227_1 1 2983
##sequence-region M-goesingense_contig_228_1 1 2043
##sequence-region M-goesingense_contig_229_1 1 2678
##sequence-region M-goesingense_contig_230_1 1 1498
##sequence-region M-goesingense_contig_231_1 1 11615
##sequence-region M-goesingense_contig_232_1 1 1166
##sequence-region M-goesingense_contig_233_1 1 2414
##sequence-region M-goesingense_contig_234_1 1 3794
##sequence-region M-goesingense_contig_235_1 1 1390
##sequence-region M-goesingense_contig_236_1 1 1022
##sequence-region M-goesingense_contig_237_1 1 4353
##sequence-region M-goesingense_contig_238_1 1 1490
##sequence-region M-goesingense_contig_239_1 1 1318
##sequence-region M-goesingense_contig_240_1 1 1780
##sequence-region M-goesingense_contig_241_1 1 3950
##sequence-region M-goesingense_contig_242_1 1 4562
##sequence-region M-goesingense_contig_243_1 1 3552
##sequence-region M-goesingense_contig_244_1 1 1463
##sequence-region M-goesingense_contig_245_1 1 1651
##sequence-region M-goesingense_contig_246_1 1 3897
##sequence-region M-goesingense_contig_247_1 1 1826
##sequence-region M-goesingense_contig_248_1 1 1044
##sequence-region M-goesingense_contig_249_1 1 5934
##sequence-region M-goesingense_contig_250_1 1 3186
##sequence-region M-goesingense_contig_251_1 1 3141
##sequence-region M-goesingense_contig_252_1 1 2747
##sequence-region M-goesingense_contig_253_1 1 3039
##sequence-region M-goesingense_contig_254_1 1 1064
##sequence-region M-goesingense_contig_255_1 1 2815
##sequence-region M-goesingense_contig_256_1 1 1685
##sequence-region M-goesingense_contig_257_1 1 1601
##sequence-region M-goesingense_contig_258_1 1 3733
##sequence-region M-goesingense_contig_259_1 1 2105
##sequence-region M-goesingense_contig_260_1 1 1241
##sequence-region M-goesingense_contig_261_1 1 3838
##sequence-region M-goesingense_contig_262_1 1 1198
##sequence-region M-goesingense_contig_263_1 1 1084
M-goesingense_contig_1_1	Prodigal:002006	CDS	94	219	.	+	0	ID=CFIICLFH_00001;inference=ab initio prediction:Prodigal:002006;locus_tag=CFIICLFH_00001;product=hypothetical protein
M-goesingense_contig_1_1	Prodigal:002006	CDS	216	1298	.	+	0	ID=CFIICLFH_00002;eC_number=1.2.99.6;Name=paoB_1;db_xref=COG:COG1319;gene=paoB_1;inference=ab initio prediction:Prodigal:002006,similar to AA sequence:UniProtKB:P77324;locus_tag=CFIICLFH_00002;product=Aldehyde oxidoreductase FAD-binding subunit PaoB
M-goesingense_contig_1_1	Prodigal:002006	CDS	1291	3522	.	+	0	ID=CFIICLFH_00003;eC_number=1.2.99.6;Name=paoC_1;db_xref=COG:COG1529;gene=paoC_1;inference=ab initio prediction:Prodigal:002006,similar to AA sequence:UniProtKB:P77489;locus_tag=CFIICLFH_00003;product=Aldehyde oxidoreductase molybdenum-binding subunit PaoC
M-goesingense_contig_1_1	Prodigal:002006	CDS	3670	6321	.	+	0	ID=CFIICLFH_00004;eC_number=2.7.13.3;Name=rcsC_1;gene=rcsC_1;inference=ab initio prediction:Prodigal:002006,protein motif:HAMAP:MF_00979;locus_tag=CFIICLFH_00004;product=Sensor histidine kinase RcsC
M-goesingense_contig_1_1	Prodigal:002006	CDS	6318	7064	.	-	0	ID=CFIICLFH_00005;inference=ab initio prediction:Prodigal:002006;locus_tag=CFIICLFH_00005;product=hypothetical protein
M-goesingense_contig_1_1	Prodigal:002006	CDS	7061	7657	.	-	0	ID=CFIICLFH_00006;Name=sigK_1;db_xref=COG:COG1595;gene=sigK_1;inference=ab initio prediction:Prodigal:002006,similar to AA sequence:UniProtKB:P9WGH7;locus_tag=CFIICLFH_00006;product=ECF RNA polymerase sigma factor SigK
M-goesingense_contig_1_1	Prodigal:002006	CDS	7774	9021	.	-	0	ID=CFIICLFH_00007;eC_number=1.1.1.95;Name=serA_1;db_xref=COG:COG0111;gene=serA_1;inference=ab initio prediction:Prodigal:002006,similar to AA sequence:UniProtKB:P0A9T0;locus_tag=CFIICLFH_00007;product=D-3-phosphoglycerate dehydrogenase
M-goesingense_contig_1_1	Prodigal:002006	CDS	9309	10712	.	+	0	ID=CFIICLFH_00008;eC_number=1.-.-.-;db_xref=COG:COG0277;inference=ab initio prediction:Prodigal:002006,similar to AA sequence:UniProtKB:P9WIT1;locus_tag=CFIICLFH_00008;product=putative FAD-linked oxidoreductase
M-goesingense_contig_1_1	Prodigal:002006	CDS	10799	11773	.	+	0	ID=CFIICLFH_00009;eC_number=3.4.21.107;Name=degS;db_xref=COG:COG0265;gene=degS;inference=ab initio prediction:Prodigal:002006,similar to AA sequence:UniProtKB:P0AEE3;locus_tag=CFIICLFH_00009;product=Serine endoprotease DegS
M-goesingense_contig_1_1	Prodigal:002006	CDS	11837	13267	.	+	0	ID=CFIICLFH_00010;eC_number=2.1.1.74;Name=trmFO;db_xref=COG:COG1206;gene=trmFO;inference=ab initio prediction:Prodigal:002006,similar to AA sequence:UniProtKB:P39815;locus_tag=CFIICLFH_00010;product=Methylenetetrahydrofolate--tRNA-(uracil-5-)-methyltransferase TrmFO
M-goesingense_contig_1_1	Prodigal:002006	CDS	13406	14719	.	+	0	ID=CFIICLFH_00011;Name=proP_1;gene=proP_1;inference=ab initio prediction:Prodigal:002006,similar to AA sequence:UniProtKB:P0C0L7;locus_tag=CFIICLFH_00011;product=Proline/betaine transporter
M-goesingense_contig_1_1	Prodigal:002006	CDS	14700	15224	.	-	0	ID=CFIICLFH_00012;inference=ab initio prediction:Prodigal:002006;locus_tag=CFIICLFH_00012;product=hypothetical protein
M-goesingense_contig_1_1	Prodigal:002006	CDS	15309	16169	.	-	0	ID=CFIICLFH_00013;inference=ab initio prediction:Prodigal:002006;locus_tag=CFIICLFH_00013;product=hypothetical protein
M-goesingense_contig_1_1	Prodigal:002006	CDS	16368	18095	.	-	0	ID=CFIICLFH_00014;Name=glcA;db_xref=COG:COG1620;gene=glcA;inference=ab initio prediction:Prodigal:002006,similar to AA sequence:UniProtKB:Q46839;locus_tag=CFIICLFH_00014;product=Glycolate permease GlcA
M-goesingense_contig_1_1	Prodigal:002006	CDS	18367	19290	.	+	0	ID=CFIICLFH_00015;inference=ab initio prediction:Prodigal:002006;locus_tag=CFIICLFH_00015;product=hypothetical protein
M-goesingense_contig_1_1	Prodigal:002006	CDS	19972	20859	.	-	0	ID=CFIICLFH_00016;eC_number=2.5.1.32;Name=crtB;db_xref=COG:COG1562;gene=crtB;inference=ab initio prediction:Prodigal:002006,similar to AA sequence:UniProtKB:P37269;locus_tag=CFIICLFH_00016;product=15-cis-phytoene synthase
M-goesingense_contig_1_1	Prodigal:002006	CDS	20873	21262	.	-	0	ID=CFIICLFH_00017;inference=ab initio prediction:Prodigal:002006;locus_tag=CFIICLFH_00017;product=hypothetical protein
M-goesingense_contig_1_1	Prodigal:002006	CDS	21272	22219	.	-	0	ID=CFIICLFH_00018;Name=secF;gene=secF;inference=ab initio prediction:Prodigal:002006,similar to AA sequence:UniProtKB:A8GQT5;locus_tag=CFIICLFH_00018;product=Protein translocase subunit SecF
M-goesingense_contig_1_1	Prodigal:002006	CDS	22295	23902	.	-	0	ID=CFIICLFH_00019;Name=secD;db_xref=COG:COG0342;gene=secD;inference=ab initio prediction:Prodigal:002006,similar to AA sequence:UniProtKB:P0AG90;locus_tag=CFIICLFH_00019;product=Protein translocase subunit SecD
M-goesingense_contig_1_1	Prodigal:002006	CDS	23982	24317	.	-	0	ID=CFIICLFH_00020;Name=yajC;db_xref=COG:COG1862;gene=yajC;inference=ab initio prediction:Prodigal:002006,similar to AA sequence:UniProtKB:P0ADZ7;locus_tag=CFIICLFH_00020;product=Sec translocon accessory complex subunit YajC
M-goesingense_contig_1_1	Prodigal:002006	CDS	24576	25499	.	+	0	ID=CFIICLFH_00021;inference=ab initio prediction:Prodigal:002006;locus_tag=CFIICLFH_00021;product=hypothetical protein
M-goesingense_contig_1_1	Prodigal:002006	CDS	25648	26061	.	-	0	ID=CFIICLFH_00022;inference=ab initio prediction:Prodigal:002006;locus_tag=CFIICLFH_00022;product=hypothetical protein
M-goesingense_contig_1_1	Prodigal:002006	CDS	26437	28158	.	+	0	ID=CFIICLFH_00023;eC_number=2.4.2.43;Name=arnT;gene=arnT;inference=ab initio prediction:Prodigal:002006,protein motif:HAMAP:MF_01165;locus_tag=CFIICLFH_00023;product=Undecaprenyl phosphate-alpha-4-amino-4-deoxy-L-arabinose arabinosyl transferase
M-goesingense_contig_1_1	Prodigal:002006	CDS	28179	28904	.	+	0	ID=CFIICLFH_00024;eC_number=2.4.1.-;Name=rgtE;db_xref=COG:COG0463;gene=rgtE;inference=ab initio prediction:Prodigal:002006,similar to AA sequence:UniProtKB:Q1MJ95;locus_tag=CFIICLFH_00024;product=Dodecaprenyl-phosphate galacturonate synthase
M-goesingense_contig_1_1	Prodigal:002006	CDS	28908	29249	.	+	0	ID=CFIICLFH_00025;inference=ab initio prediction:Prodigal:002006;locus_tag=CFIICLFH_00025;product=hypothetical protein
M-goesingense_contig_1_1	Prodigal:002006	CDS	29246	29839	.	+	0	ID=CFIICLFH_00026;eC_number=1.4.3.5;Name=pdxH_1;gene=pdxH_1;inference=ab initio prediction:Prodigal:002006,protein motif:HAMAP:MF_01629;locus_tag=CFIICLFH_00026;product=Pyridoxine/pyridoxamine 5'-phosphate oxidase
M-goesingense_contig_1_1	Prodigal:002006	CDS	29853	31040	.	-	0	ID=CFIICLFH_00027;eC_number=4.4.1.13;Name=metC;db_xref=COG:COG0626;gene=metC;inference=ab initio prediction:Prodigal:002006,similar to AA sequence:UniProtKB:P06721;locus_tag=CFIICLFH_00027;product=Cystathionine beta-lyase MetC
M-goesingense_contig_1_1	Prodigal:002006	CDS	31146	32219	.	+	0	ID=CFIICLFH_00028;Name=yhdW;gene=yhdW;inference=ab initio prediction:Prodigal:002006,similar to AA sequence:UniProtKB:P45766;locus_tag=CFIICLFH_00028;product=Putative amino-acid ABC transporter-binding protein YhdW
M-goesingense_contig_1_1	Prodigal:002006	CDS	32216	33400	.	+	0	ID=CFIICLFH_00029;inference=ab initio prediction:Prodigal:002006;locus_tag=CFIICLFH_00029;product=hypothetical protein
M-goesingense_contig_1_1	Prodigal:002006	CDS	33397	34533	.	+	0	ID=CFIICLFH_00030;Name=yhdY;db_xref=COG:COG0765;gene=yhdY;inference=ab initio prediction:Prodigal:002006,similar to AA sequence:UniProtKB:P45768;locus_tag=CFIICLFH_00030;product=Inner membrane amino-acid ABC transporter permease protein YhdY
M-goesingense_contig_1_1	Prodigal:002006	CDS	34530	35285	.	+	0	ID=CFIICLFH_00031;Name=glnQ_1;gene=glnQ_1;inference=ab initio prediction:Prodigal:002006,similar to AA sequence:UniProtKB:P27675;locus_tag=CFIICLFH_00031;product=Glutamine transport ATP-binding protein GlnQ
M-goesingense_contig_1_1	Prodigal:002006	CDS	35393	35815	.	+	0	ID=CFIICLFH_00032;inference=ab initio prediction:Prodigal:002006;locus_tag=CFIICLFH_00032;product=hypothetical protein
M-goesingense_contig_1_1	Prodigal:002006	CDS	35954	36811	.	+	0	ID=CFIICLFH_00033;Name=rarD;db_xref=COG:COG2962;gene=rarD;inference=ab initio prediction:Prodigal:002006,similar to AA sequence:UniProtKB:P27844;locus_tag=CFIICLFH_00033;product=Protein RarD
M-goesingense_contig_1_1	Prodigal:002006	CDS	36873	37436	.	+	0	ID=CFIICLFH_00034;inference=ab initio prediction:Prodigal:002006;locus_tag=CFIICLFH_00034;product=hypothetical protein
M-goesingense_contig_1_1	Prodigal:002006	CDS	37499	38518	.	+	0	ID=CFIICLFH_00035;eC_number=3.4.11.-;db_xref=COG:COG3191;inference=ab initio prediction:Prodigal:002006,similar to AA sequence:UniProtKB:P9WM23;locus_tag=CFIICLFH_00035;product=putative aminopeptidase
M-goesingense_contig_1_1	Prodigal:002006	CDS	38544	38822	.	-	0	ID=CFIICLFH_00036;inference=ab initio prediction:Prodigal:002006;locus_tag=CFIICLFH_00036;product=hypothetical protein
M-goesingense_contig_1_1	Prodigal:002006	CDS	38845	39051	.	-	0	ID=CFIICLFH_00037;inference=ab initio prediction:Prodigal:002006;locus_tag=CFIICLFH_00037;product=hypothetical protein
M-goesingense_contig_2_1	Prodigal:002006	CDS	89	2164	.	-	0	ID=CFIICLFH_00038;Name=fusA;db_xref=COG:COG0480;gene=fusA;inference=ab initio prediction:Prodigal:002006,similar to AA sequence:UniProtKB:P41084;locus_tag=CFIICLFH_00038;product=Elongation factor G
M-goesingense_contig_2_1	Prodigal:002006	CDS	2195	2665	.	-	0	ID=CFIICLFH_00039;Name=rpsG;db_xref=COG:COG0049;gene=rpsG;inference=ab initio prediction:Prodigal:002006,similar to AA sequence:UniProtKB:Q6N4T3;locus_tag=CFIICLFH_00039;product=30S ribosomal protein S7
M-goesingense_contig_2_1	Prodigal:002006	CDS	2769	3140	.	-	0	ID=CFIICLFH_00040;Name=rpsL;db_xref=COG:COG0048;gene=rpsL;inference=ab initio prediction:Prodigal:002006,similar to AA sequence:UniProtKB:Q6N4T2;locus_tag=CFIICLFH_00040;product=30S ribosomal protein S12
M-goesingense_contig_2_1	Prodigal:002006	CDS	3581	4195	.	-	0	ID=CFIICLFH_00041;inference=ab initio prediction:Prodigal:002006;locus_tag=CFIICLFH_00041;product=hypothetical protein
M-goesingense_contig_2_1	Prodigal:002006	CDS	4392	8600	.	-	0	ID=CFIICLFH_00042;eC_number=2.7.7.6;Name=rpoC;gene=rpoC;inference=ab initio prediction:Prodigal:002006,similar to AA sequence:UniProtKB:Q8KTH8;locus_tag=CFIICLFH_00042;product=DNA-directed RNA polymerase subunit beta'
M-goesingense_contig_2_1	Prodigal:002006	CDS	8774	12898	.	-	0	ID=CFIICLFH_00043;eC_number=2.7.7.6;Name=rpoB;gene=rpoB;inference=ab initio prediction:Prodigal:002006,similar to AA sequence:UniProtKB:B2SQQ1;locus_tag=CFIICLFH_00043;product=DNA-directed RNA polymerase subunit beta
M-goesingense_contig_2_1	Prodigal:002006	CDS	13149	13523	.	-	0	ID=CFIICLFH_00044;Name=rplL;db_xref=COG:COG0222;gene=rplL;inference=ab initio prediction:Prodigal:002006,similar to AA sequence:UniProtKB:Q6N4R8;locus_tag=CFIICLFH_00044;product=50S ribosomal protein L7/L12
M-goesingense_contig_2_1	Prodigal:002006	CDS	13581	14111	.	-	0	ID=CFIICLFH_00045;Name=rplJ;db_xref=COG:COG0244;gene=rplJ;inference=ab initio prediction:Prodigal:002006,similar to AA sequence:UniProtKB:Q6N4R7;locus_tag=CFIICLFH_00045;product=50S ribosomal protein L10
M-goesingense_contig_2_1	Prodigal:002006	CDS	14726	16351	.	-	0	ID=CFIICLFH_00046;eC_number=2.1.1.-;Name=hpnP;gene=hpnP;inference=ab initio prediction:Prodigal:002006,similar to AA sequence:UniProtKB:B3QHD1;locus_tag=CFIICLFH_00046;product=Hopanoid C-2 methylase
M-goesingense_contig_2_1	Prodigal:002006	CDS	16488	17816	.	-	0	ID=CFIICLFH_00047;Name=ptsJ;db_xref=COG:COG1167;gene=ptsJ;inference=ab initio prediction:Prodigal:002006,similar to AA sequence:UniProtKB:P40193;locus_tag=CFIICLFH_00047;product=Vitamin B6 salvage pathway transcriptional repressor PtsJ
M-goesingense_contig_2_1	Prodigal:002006	CDS	17908	18147	.	+	0	ID=CFIICLFH_00048;inference=ab initio prediction:Prodigal:002006;locus_tag=CFIICLFH_00048;product=hypothetical protein
M-goesingense_contig_2_1	Prodigal:002006	CDS	18213	18911	.	-	0	ID=CFIICLFH_00049;Name=rplA;db_xref=COG:COG0081;gene=rplA;inference=ab initio prediction:Prodigal:002006,similar to AA sequence:UniProtKB:Q6N4R5;locus_tag=CFIICLFH_00049;product=50S ribosomal protein L1
M-goesingense_contig_2_1	Prodigal:002006	CDS	18924	19373	.	-	0	ID=CFIICLFH_00050;Name=rplK;db_xref=COG:COG0080;gene=rplK;inference=ab initio prediction:Prodigal:002006,similar to AA sequence:UniProtKB:P62441;locus_tag=CFIICLFH_00050;product=50S ribosomal protein L11
M-goesingense_contig_2_1	Prodigal:002006	CDS	19592	20134	.	-	0	ID=CFIICLFH_00051;Name=nusG;db_xref=COG:COG0250;gene=nusG;inference=ab initio prediction:Prodigal:002006,similar to AA sequence:UniProtKB:P0AFG0;locus_tag=CFIICLFH_00051;product=Transcription termination/antitermination protein NusG
M-goesingense_contig_2_1	Prodigal:002006	CDS	20192	20494	.	-	0	ID=CFIICLFH_00052;Name=secE;gene=secE;inference=ab initio prediction:Prodigal:002006,protein motif:HAMAP:MF_00422;locus_tag=CFIICLFH_00052;product=Protein translocase subunit SecE
M-goesingense_contig_2_1	Aragorn:001002	tRNA	20725	20801	.	-	.	ID=CFIICLFH_00053;inference=COORDINATES:profile:Aragorn:001002;locus_tag=CFIICLFH_00053;product=tRNA-Trp(cca)
M-goesingense_contig_3_1	Prodigal:002006	CDS	73	636	.	+	0	ID=CFIICLFH_00054;Name=livH_1;db_xref=COG:COG0559;gene=livH_1;inference=ab initio prediction:Prodigal:002006,similar to AA sequence:UniProtKB:P0AEX7;locus_tag=CFIICLFH_00054;product=High-affinity branched-chain amino acid transport system permease protein LivH
M-goesingense_contig_3_1	Aragorn:001002	tRNA	1645	1736	.	-	.	ID=CFIICLFH_00055;inference=COORDINATES:profile:Aragorn:001002;locus_tag=CFIICLFH_00055;product=tRNA-Leu(caa)
M-goesingense_contig_3_1	Prodigal:002006	CDS	2453	3166	.	+	0	ID=CFIICLFH_00056;Name=livF_1;db_xref=COG:COG0410;gene=livF_1;inference=ab initio prediction:Prodigal:002006,similar to AA sequence:UniProtKB:P22731;locus_tag=CFIICLFH_00056;product=High-affinity branched-chain amino acid transport ATP-binding protein LivF
M-goesingense_contig_3_1	Prodigal:002006	CDS	3192	4439	.	+	0	ID=CFIICLFH_00057;eC_number=3.5.1.87;Name=hyuC;db_xref=COG:COG0624;gene=hyuC;inference=ab initio prediction:Prodigal:002006,similar to AA sequence:UniProtKB:Q6DTN4;locus_tag=CFIICLFH_00057;product=N-carbamoyl-L-amino-acid hydrolase
M-goesingense_contig_4_1	Prodigal:002006	CDS	1	2304	.	+	0	ID=CFIICLFH_00058;inference=ab initio prediction:Prodigal:002006;locus_tag=CFIICLFH_00058;product=hypothetical protein
M-goesingense_contig_4_1	Prodigal:002006	CDS	2214	3704	.	-	0	ID=CFIICLFH_00059;inference=ab initio prediction:Prodigal:002006;locus_tag=CFIICLFH_00059;product=hypothetical protein
M-goesingense_contig_4_1	Prodigal:002006	CDS	4278	5909	.	+	0	ID=CFIICLFH_00060;eC_number=5.4.2.2;Name=pgm;db_xref=COG:COG0033;gene=pgm;inference=ab initio prediction:Prodigal:002006,similar to AA sequence:UniProtKB:P39671;locus_tag=CFIICLFH_00060;product=Phosphoglucomutase
M-goesingense_contig_4_1	Prodigal:002006	CDS	5990	6982	.	+	0	ID=CFIICLFH_00061;eC_number=1.1.1.79;Name=ghrB;db_xref=COG:COG1052;gene=ghrB;inference=ab initio prediction:Prodigal:002006,similar to AA sequence:UniProtKB:P37666;locus_tag=CFIICLFH_00061;product=Glyoxylate/hydroxypyruvate reductase B
M-goesingense_contig_4_1	Prodigal:002006	CDS	7019	7954	.	+	0	ID=CFIICLFH_00062;eC_number=4.2.1.43;Name=araD;gene=araD;inference=ab initio prediction:Prodigal:002006,similar to AA sequence:UniProtKB:Q1JUQ0;locus_tag=CFIICLFH_00062;product=L-2-keto-3-deoxyarabonate dehydratase
M-goesingense_contig_4_1	Prodigal:002006	CDS	8048	8824	.	+	0	ID=CFIICLFH_00063;eC_number=4.2.1.80;Name=mhpD;gene=mhpD;inference=ab initio prediction:Prodigal:002006,protein motif:HAMAP:MF_01655;locus_tag=CFIICLFH_00063;product=2-keto-4-pentenoate hydratase
M-goesingense_contig_4_1	Prodigal:002006	CDS	8925	9719	.	-	0	ID=CFIICLFH_00064;eC_number=3.6.3.-;Name=cmpD_1;gene=cmpD_1;inference=ab initio prediction:Prodigal:002006,similar to AA sequence:UniProtKB:Q55463;locus_tag=CFIICLFH_00064;product=Bicarbonate transport ATP-binding protein CmpD
M-goesingense_contig_4_1	Prodigal:002006	CDS	9736	10539	.	-	0	ID=CFIICLFH_00065;Name=ssuC_1;db_xref=COG:COG0600;gene=ssuC_1;inference=ab initio prediction:Prodigal:002006,similar to AA sequence:UniProtKB:P40401;locus_tag=CFIICLFH_00065;product=Putative aliphatic sulfonates transport permease protein SsuC
M-goesingense_contig_4_1	Prodigal:002006	CDS	10548	11540	.	-	0	ID=CFIICLFH_00066;inference=ab initio prediction:Prodigal:002006;locus_tag=CFIICLFH_00066;product=hypothetical protein
M-goesingense_contig_4_1	Prodigal:002006	CDS	11655	12602	.	+	0	ID=CFIICLFH_00067;eC_number=1.1.1.108;Name=lcdH;db_xref=COG:COG1250;gene=lcdH;inference=ab initio prediction:Prodigal:002006,similar to AA sequence:UniProtKB:Q9HTH8;locus_tag=CFIICLFH_00067;product=L-carnitine dehydrogenase
M-goesingense_contig_4_1	Prodigal:002006	CDS	12723	13118	.	-	0	ID=CFIICLFH_00068;inference=ab initio prediction:Prodigal:002006;locus_tag=CFIICLFH_00068;product=hypothetical protein
M-goesingense_contig_4_1	Prodigal:002006	CDS	13286	14587	.	-	0	ID=CFIICLFH_00069;inference=ab initio prediction:Prodigal:002006;locus_tag=CFIICLFH_00069;product=hypothetical protein
M-goesingense_contig_4_1	Prodigal:002006	CDS	14859	15965	.	+	0	ID=CFIICLFH_00070;inference=ab initio prediction:Prodigal:002006,similar to AA sequence:UniProtKB:Q2YKI6;locus_tag=CFIICLFH_00070;product=Purine-binding protein
M-goesingense_contig_4_1	Prodigal:002006	CDS	15989	17170	.	+	0	ID=CFIICLFH_00071;Name=rfuC;db_xref=COG:COG4603;gene=rfuC;inference=ab initio prediction:Prodigal:002006,similar to AA sequence:UniProtKB:O83323;locus_tag=CFIICLFH_00071;product=putative riboflavin import permease protein RfuC
M-goesingense_contig_4_1	Prodigal:002006	CDS	17167	18105	.	+	0	ID=CFIICLFH_00072;Name=rfuD;db_xref=COG:COG1079;gene=rfuD;inference=ab initio prediction:Prodigal:002006,similar to AA sequence:UniProtKB:O83324;locus_tag=CFIICLFH_00072;product=putative riboflavin import permease protein RfuD
M-goesingense_contig_4_1	Prodigal:002006	CDS	18129	19157	.	+	0	ID=CFIICLFH_00073;eC_number=3.5.1.49;Name=amiF;db_xref=COG:COG0388;gene=amiF;inference=ab initio prediction:Prodigal:002006,similar to AA sequence:UniProtKB:P59701;locus_tag=CFIICLFH_00073;product=Formamidase
M-goesingense_contig_4_1	Prodigal:002006	CDS	19166	19510	.	-	0	ID=CFIICLFH_00074;inference=ab initio prediction:Prodigal:002006;locus_tag=CFIICLFH_00074;product=hypothetical protein
M-goesingense_contig_4_1	Prodigal:002006	CDS	19458	19769	.	-	0	ID=CFIICLFH_00075;inference=ab initio prediction:Prodigal:002006;locus_tag=CFIICLFH_00075;product=hypothetical protein
M-goesingense_contig_4_1	Prodigal:002006	CDS	19821	20531	.	+	0	ID=CFIICLFH_00076;eC_number=3.5.1.110;Name=rutB_1;db_xref=COG:COG1335;gene=rutB_1;inference=ab initio prediction:Prodigal:002006,similar to AA sequence:UniProtKB:P75897;locus_tag=CFIICLFH_00076;product=Peroxyureidoacrylate/ureidoacrylate amidohydrolase RutB
M-goesingense_contig_4_1	Prodigal:002006	CDS	20528	22093	.	+	0	ID=CFIICLFH_00077;eC_number=7.5.2.7;Name=rbsA;db_xref=COG:COG1129;gene=rbsA;inference=ab initio prediction:Prodigal:002006,similar to AA sequence:UniProtKB:P04983;locus_tag=CFIICLFH_00077;product=Ribose import ATP-binding protein RbsA
M-goesingense_contig_4_1	Prodigal:002006	CDS	22150	22425	.	-	0	ID=CFIICLFH_00078;inference=ab initio prediction:Prodigal:002006;locus_tag=CFIICLFH_00078;product=hypothetical protein
M-goesingense_contig_4_1	Prodigal:002006	CDS	22571	22816	.	+	0	ID=CFIICLFH_00079;inference=ab initio prediction:Prodigal:002006;locus_tag=CFIICLFH_00079;product=hypothetical protein
M-goesingense_contig_4_1	Prodigal:002006	CDS	23012	23911	.	+	0	ID=CFIICLFH_00080;Name=pleD_1;gene=pleD_1;inference=ab initio prediction:Prodigal:002006,similar to AA sequence:UniProtKB:B8GZM2;locus_tag=CFIICLFH_00080;product=Response regulator PleD
M-goesingense_contig_4_1	Prodigal:002006	CDS	24017	24409	.	+	0	ID=CFIICLFH_00081;inference=ab initio prediction:Prodigal:002006;locus_tag=CFIICLFH_00081;product=hypothetical protein
M-goesingense_contig_4_1	Prodigal:002006	CDS	24413	25723	.	+	0	ID=CFIICLFH_00082;inference=ab initio prediction:Prodigal:002006;locus_tag=CFIICLFH_00082;product=hypothetical protein
M-goesingense_contig_4_1	Prodigal:002006	CDS	25773	26189	.	+	0	ID=CFIICLFH_00083;db_xref=COG:COG2764;inference=ab initio prediction:Prodigal:002006,similar to AA sequence:UniProtKB:P9WKQ3;locus_tag=CFIICLFH_00083;product=putative protein
M-goesingense_contig_4_1	Prodigal:002006	CDS	26275	26739	.	+	0	ID=CFIICLFH_00084;inference=ab initio prediction:Prodigal:002006;locus_tag=CFIICLFH_00084;product=hypothetical protein
M-goesingense_contig_4_1	Prodigal:002006	CDS	26783	27265	.	+	0	ID=CFIICLFH_00085;inference=ab initio prediction:Prodigal:002006;locus_tag=CFIICLFH_00085;product=hypothetical protein
M-goesingense_contig_4_1	Prodigal:002006	CDS	27434	28825	.	+	0	ID=CFIICLFH_00086;eC_number=4.3.1.17;Name=sdaB;db_xref=COG:COG1760;gene=sdaB;inference=ab initio prediction:Prodigal:002006,similar to AA sequence:UniProtKB:P30744;locus_tag=CFIICLFH_00086;product=L-serine dehydratase 2
M-goesingense_contig_4_1	Prodigal:002006	CDS	28842	31235	.	-	0	ID=CFIICLFH_00087;eC_number=1.2.4.1;Name=aceE_1;db_xref=COG:COG2609;gene=aceE_1;inference=ab initio prediction:Prodigal:002006,similar to AA sequence:UniProtKB:A0R0B0;locus_tag=CFIICLFH_00087;product=Pyruvate dehydrogenase E1 component
M-goesingense_contig_4_1	Prodigal:002006	CDS	31342	31866	.	+	0	ID=CFIICLFH_00088;Name=decR_1;db_xref=COG:COG1522;gene=decR_1;inference=ab initio prediction:Prodigal:002006,similar to AA sequence:UniProtKB:P0ACJ5;locus_tag=CFIICLFH_00088;product=DNA-binding transcriptional activator DecR
M-goesingense_contig_4_1	Prodigal:002006	CDS	31874	33823	.	-	0	ID=CFIICLFH_00089;eC_number=4.2.1.33;Name=leuC_1;gene=leuC_1;inference=ab initio prediction:Prodigal:002006,protein motif:HAMAP:MF_01027;locus_tag=CFIICLFH_00089;product=3-isopropylmalate dehydratase large subunit
M-goesingense_contig_4_1	Prodigal:002006	CDS	33898	35223	.	-	0	ID=CFIICLFH_00090;Name=ttuB_1;gene=ttuB_1;inference=ab initio prediction:Prodigal:002006,similar to AA sequence:UniProtKB:Q44470;locus_tag=CFIICLFH_00090;product=Putative tartrate transporter
M-goesingense_contig_4_1	Prodigal:002006	CDS	35355	36293	.	-	0	ID=CFIICLFH_00091;eC_number=4.1.3.4;Name=yngG;db_xref=COG:COG0119;gene=yngG;inference=ab initio prediction:Prodigal:002006,similar to AA sequence:UniProtKB:O34873;locus_tag=CFIICLFH_00091;product=Hydroxymethylglutaryl-CoA lyase YngG
M-goesingense_contig_4_1	Prodigal:002006	CDS	36290	37507	.	-	0	ID=CFIICLFH_00092;eC_number=2.8.3.22;Name=smtB;db_xref=COG:COG1804;gene=smtB;inference=ab initio prediction:Prodigal:002006,similar to AA sequence:UniProtKB:Q1KLK0;locus_tag=CFIICLFH_00092;product=Succinyl-CoA--L-malate CoA-transferase beta subunit
M-goesingense_contig_4_1	Prodigal:002006	CDS	37622	38539	.	-	0	ID=CFIICLFH_00093;Name=argP;gene=argP;inference=ab initio prediction:Prodigal:002006,protein motif:HAMAP:MF_00513;locus_tag=CFIICLFH_00093;product=HTH-type transcriptional regulator ArgP
M-goesingense_contig_4_1	Prodigal:002006	CDS	38605	39234	.	-	0	ID=CFIICLFH_00094;inference=ab initio prediction:Prodigal:002006;locus_tag=CFIICLFH_00094;product=hypothetical protein
M-goesingense_contig_4_1	Prodigal:002006	CDS	39383	39718	.	+	0	ID=CFIICLFH_00095;inference=ab initio prediction:Prodigal:002006;locus_tag=CFIICLFH_00095;product=hypothetical protein
M-goesingense_contig_4_1	Prodigal:002006	CDS	39885	40373	.	+	0	ID=CFIICLFH_00096;inference=ab initio prediction:Prodigal:002006;locus_tag=CFIICLFH_00096;product=hypothetical protein
M-goesingense_contig_4_1	Prodigal:002006	CDS	40537	40860	.	-	0	ID=CFIICLFH_00097;inference=ab initio prediction:Prodigal:002006;locus_tag=CFIICLFH_00097;product=hypothetical protein
M-goesingense_contig_4_1	Prodigal:002006	CDS	40853	41557	.	-	0	ID=CFIICLFH_00098;Name=livF_2;db_xref=COG:COG0410;gene=livF_2;inference=ab initio prediction:Prodigal:002006,similar to AA sequence:UniProtKB:P22731;locus_tag=CFIICLFH_00098;product=High-affinity branched-chain amino acid transport ATP-binding protein LivF
M-goesingense_contig_4_1	Prodigal:002006	CDS	41550	42383	.	-	0	ID=CFIICLFH_00099;eC_number=3.6.3.-;Name=lptB_1;db_xref=COG:COG1137;gene=lptB_1;inference=ab initio prediction:Prodigal:002006,similar to AA sequence:UniProtKB:P45073;locus_tag=CFIICLFH_00099;product=Lipopolysaccharide export system ATP-binding protein LptB
M-goesingense_contig_4_1	Prodigal:002006	CDS	42404	43414	.	-	0	ID=CFIICLFH_00100;Name=livH_2;db_xref=COG:COG0559;gene=livH_2;inference=ab initio prediction:Prodigal:002006,similar to AA sequence:UniProtKB:P0AEX7;locus_tag=CFIICLFH_00100;product=High-affinity branched-chain amino acid transport system permease protein LivH
M-goesingense_contig_4_1	Prodigal:002006	CDS	43411	44283	.	-	0	ID=CFIICLFH_00101;Name=livH_3;db_xref=COG:COG0559;gene=livH_3;inference=ab initio prediction:Prodigal:002006,similar to AA sequence:UniProtKB:P0AEX7;locus_tag=CFIICLFH_00101;product=High-affinity branched-chain amino acid transport system permease protein LivH
M-goesingense_contig_4_1	Prodigal:002006	CDS	44352	45500	.	-	0	ID=CFIICLFH_00102;Name=braC_1;db_xref=COG:COG0683;gene=braC_1;inference=ab initio prediction:Prodigal:002006,similar to AA sequence:UniProtKB:P21175;locus_tag=CFIICLFH_00102;product=Leucine-%2C isoleucine-%2C valine-%2C threonine-%2C and alanine-binding protein
M-goesingense_contig_4_1	Prodigal:002006	CDS	45538	46737	.	-	0	ID=CFIICLFH_00103;inference=ab initio prediction:Prodigal:002006;locus_tag=CFIICLFH_00103;product=hypothetical protein
M-goesingense_contig_4_1	Prodigal:002006	CDS	46734	47600	.	-	0	ID=CFIICLFH_00104;inference=ab initio prediction:Prodigal:002006;locus_tag=CFIICLFH_00104;product=hypothetical protein
M-goesingense_contig_4_1	Prodigal:002006	CDS	47597	49981	.	-	0	ID=CFIICLFH_00105;eC_number=1.17.5.2;Name=cdhA_1;gene=cdhA_1;inference=ab initio prediction:Prodigal:002006,similar to AA sequence:UniProtKB:D7REY3;locus_tag=CFIICLFH_00105;product=Caffeine dehydrogenase subunit alpha
M-goesingense_contig_4_1	Prodigal:002006	CDS	49978	50868	.	-	0	ID=CFIICLFH_00106;inference=ab initio prediction:Prodigal:002006;locus_tag=CFIICLFH_00106;product=hypothetical protein
M-goesingense_contig_4_1	Prodigal:002006	CDS	50879	52168	.	-	0	ID=CFIICLFH_00107;eC_number=3.1.1.-;db_xref=COG:COG3964;inference=ab initio prediction:Prodigal:002006,similar to AA sequence:UniProtKB:Q7CS13;locus_tag=CFIICLFH_00107;product=Deacetylase
M-goesingense_contig_4_1	Prodigal:002006	CDS	52307	52825	.	+	0	ID=CFIICLFH_00108;Name=nicR;db_xref=COG:COG1846;gene=nicR;inference=ab initio prediction:Prodigal:002006,similar to AA sequence:UniProtKB:Q88FY0;locus_tag=CFIICLFH_00108;product=HTH-type transcriptional repressor NicR
M-goesingense_contig_4_1	Prodigal:002006	CDS	52904	54085	.	-	0	ID=CFIICLFH_00109;inference=ab initio prediction:Prodigal:002006;locus_tag=CFIICLFH_00109;product=hypothetical protein
M-goesingense_contig_4_1	Prodigal:002006	CDS	54176	54409	.	-	0	ID=CFIICLFH_00110;inference=ab initio prediction:Prodigal:002006;locus_tag=CFIICLFH_00110;product=hypothetical protein
M-goesingense_contig_4_1	Prodigal:002006	CDS	54594	54692	.	-	0	ID=CFIICLFH_00111;inference=ab initio prediction:Prodigal:002006;locus_tag=CFIICLFH_00111;product=hypothetical protein
M-goesingense_contig_4_1	Prodigal:002006	CDS	54716	54916	.	-	0	ID=CFIICLFH_00112;inference=ab initio prediction:Prodigal:002006;locus_tag=CFIICLFH_00112;product=hypothetical protein
M-goesingense_contig_5_1	Prodigal:002006	CDS	42	986	.	+	0	ID=CFIICLFH_00113;inference=ab initio prediction:Prodigal:002006;locus_tag=CFIICLFH_00113;product=hypothetical protein
M-goesingense_contig_5_1	Prodigal:002006	CDS	983	1360	.	+	0	ID=CFIICLFH_00114;inference=ab initio prediction:Prodigal:002006;locus_tag=CFIICLFH_00114;product=hypothetical protein
M-goesingense_contig_5_1	Prodigal:002006	CDS	1367	1696	.	-	0	ID=CFIICLFH_00115;inference=ab initio prediction:Prodigal:002006;locus_tag=CFIICLFH_00115;product=hypothetical protein
M-goesingense_contig_5_1	Prodigal:002006	CDS	2039	2614	.	+	0	ID=CFIICLFH_00116;inference=ab initio prediction:Prodigal:002006;locus_tag=CFIICLFH_00116;product=hypothetical protein
M-goesingense_contig_5_1	Prodigal:002006	CDS	2637	2864	.	-	0	ID=CFIICLFH_00117;inference=ab initio prediction:Prodigal:002006;locus_tag=CFIICLFH_00117;product=hypothetical protein
M-goesingense_contig_5_1	Prodigal:002006	CDS	3041	4258	.	-	0	ID=CFIICLFH_00118;eC_number=2.6.1.2;Name=alaC;db_xref=COG:COG0436;gene=alaC;inference=ab initio prediction:Prodigal:002006,similar to AA sequence:UniProtKB:P77434;locus_tag=CFIICLFH_00118;product=Glutamate-pyruvate aminotransferase AlaC
M-goesingense_contig_5_1	Prodigal:002006	CDS	4502	4840	.	-	0	ID=CFIICLFH_00119;inference=ab initio prediction:Prodigal:002006;locus_tag=CFIICLFH_00119;product=hypothetical protein
M-goesingense_contig_5_1	Prodigal:002006	CDS	4985	6790	.	+	0	ID=CFIICLFH_00120;eC_number=2.3.1.-;Name=phaC;db_xref=COG:COG3243;gene=phaC;inference=ab initio prediction:Prodigal:002006,similar to AA sequence:UniProtKB:P23608;locus_tag=CFIICLFH_00120;product=Poly(3-hydroxyalkanoate) polymerase subunit PhaC
M-goesingense_contig_5_1	Prodigal:002006	CDS	6787	7233	.	+	0	ID=CFIICLFH_00121;eC_number=2.3.1.-;inference=ab initio prediction:Prodigal:002006,similar to AA sequence:UniProtKB:Q7CXI0;locus_tag=CFIICLFH_00121;product=Acetyltransferase
M-goesingense_contig_5_1	Prodigal:002006	CDS	7363	8601	.	+	0	ID=CFIICLFH_00122;Name=fsr;gene=fsr;inference=ab initio prediction:Prodigal:002006,similar to AA sequence:UniProtKB:P52067;locus_tag=CFIICLFH_00122;product=Fosmidomycin resistance protein
M-goesingense_contig_5_1	Prodigal:002006	CDS	9274	9606	.	-	0	ID=CFIICLFH_00123;inference=ab initio prediction:Prodigal:002006;locus_tag=CFIICLFH_00123;product=hypothetical protein
M-goesingense_contig_5_1	Prodigal:002006	CDS	9606	10421	.	-	0	ID=CFIICLFH_00124;inference=ab initio prediction:Prodigal:002006;locus_tag=CFIICLFH_00124;product=hypothetical protein
M-goesingense_contig_5_1	Prodigal:002006	CDS	10919	11566	.	-	0	ID=CFIICLFH_00125;inference=ab initio prediction:Prodigal:002006;locus_tag=CFIICLFH_00125;product=hypothetical protein
M-goesingense_contig_5_1	Prodigal:002006	CDS	11587	11802	.	-	0	ID=CFIICLFH_00126;inference=ab initio prediction:Prodigal:002006;locus_tag=CFIICLFH_00126;product=hypothetical protein
M-goesingense_contig_5_1	Prodigal:002006	CDS	11921	15049	.	-	0	ID=CFIICLFH_00127;Name=czcA_1;gene=czcA_1;inference=ab initio prediction:Prodigal:002006,similar to AA sequence:UniProtKB:P13511;locus_tag=CFIICLFH_00127;product=Cobalt-zinc-cadmium resistance protein CzcA
M-goesingense_contig_5_1	Prodigal:002006	CDS	15057	16436	.	-	0	ID=CFIICLFH_00128;Name=mdtA_1;gene=mdtA_1;inference=ab initio prediction:Prodigal:002006,protein motif:HAMAP:MF_01422;locus_tag=CFIICLFH_00128;product=Multidrug resistance protein MdtA
M-goesingense_contig_5_1	Prodigal:002006	CDS	16594	17271	.	+	0	ID=CFIICLFH_00129;Name=mprA_1;db_xref=COG:COG0745;gene=mprA_1;inference=ab initio prediction:Prodigal:002006,similar to AA sequence:UniProtKB:P9WGM9;locus_tag=CFIICLFH_00129;product=Response regulator MprA
M-goesingense_contig_5_1	Prodigal:002006	CDS	17264	18667	.	+	0	ID=CFIICLFH_00130;eC_number=2.7.-.-;Name=sasA_1;gene=sasA_1;inference=ab initio prediction:Prodigal:002006,protein motif:HAMAP:MF_01837;locus_tag=CFIICLFH_00130;product=Adaptive-response sensory-kinase SasA
M-goesingense_contig_5_1	Prodigal:002006	CDS	18956	19183	.	+	0	ID=CFIICLFH_00131;inference=ab initio prediction:Prodigal:002006;locus_tag=CFIICLFH_00131;product=hypothetical protein
M-goesingense_contig_5_1	Prodigal:002006	CDS	19255	20070	.	-	0	ID=CFIICLFH_00132;inference=ab initio prediction:Prodigal:002006;locus_tag=CFIICLFH_00132;product=hypothetical protein
M-goesingense_contig_5_1	Prodigal:002006	CDS	20146	22092	.	-	0	ID=CFIICLFH_00133;eC_number=7.2.2.12;Name=ziaA;gene=ziaA;inference=ab initio prediction:Prodigal:002006,similar to AA sequence:UniProtKB:Q59998;locus_tag=CFIICLFH_00133;product=Zinc-transporting ATPase
M-goesingense_contig_5_1	Prodigal:002006	CDS	22372	23850	.	-	0	ID=CFIICLFH_00134;inference=ab initio prediction:Prodigal:002006;locus_tag=CFIICLFH_00134;product=hypothetical protein
M-goesingense_contig_5_1	Prodigal:002006	CDS	24197	25360	.	+	0	ID=CFIICLFH_00135;eC_number=1.3.99.-;Name=ydbM_1;gene=ydbM_1;inference=ab initio prediction:Prodigal:002006,similar to AA sequence:UniProtKB:P96608;locus_tag=CFIICLFH_00135;product=Putative acyl-CoA dehydrogenase YdbM
M-goesingense_contig_5_1	Prodigal:002006	CDS	25387	26490	.	+	0	ID=CFIICLFH_00136;eC_number=1.14.14.5;Name=msuD_1;db_xref=COG:COG2141;gene=msuD_1;inference=ab initio prediction:Prodigal:002006,similar to AA sequence:UniProtKB:Q9I1C2;locus_tag=CFIICLFH_00136;product=Methanesulfonate monooxygenase
M-goesingense_contig_5_1	Prodigal:002006	CDS	26490	27446	.	+	0	ID=CFIICLFH_00137;Name=ssuA_1;gene=ssuA_1;inference=ab initio prediction:Prodigal:002006,similar to AA sequence:UniProtKB:P75853;locus_tag=CFIICLFH_00137;product=Putative aliphatic sulfonates-binding protein
M-goesingense_contig_5_1	Prodigal:002006	CDS	27476	28012	.	+	0	ID=CFIICLFH_00138;inference=ab initio prediction:Prodigal:002006;locus_tag=CFIICLFH_00138;product=hypothetical protein
M-goesingense_contig_5_1	Prodigal:002006	CDS	28027	28989	.	+	0	ID=CFIICLFH_00139;Name=ssuA_2;gene=ssuA_2;inference=ab initio prediction:Prodigal:002006,similar to AA sequence:UniProtKB:P75853;locus_tag=CFIICLFH_00139;product=Putative aliphatic sulfonates-binding protein
M-goesingense_contig_5_1	Prodigal:002006	CDS	29311	29412	.	+	0	ID=CFIICLFH_00140;inference=ab initio prediction:Prodigal:002006;locus_tag=CFIICLFH_00140;product=hypothetical protein
M-goesingense_contig_5_1	Prodigal:002006	CDS	30071	30340	.	+	0	ID=CFIICLFH_00141;Name=hisP;db_xref=COG:COG4598;gene=hisP;inference=ab initio prediction:Prodigal:002006,similar to AA sequence:UniProtKB:P02915;locus_tag=CFIICLFH_00141;product=Histidine transport ATP-binding protein HisP
M-goesingense_contig_5_1	Prodigal:002006	CDS	30368	31630	.	-	0	ID=CFIICLFH_00142;eC_number=4.3.1.18;Name=dsdA;db_xref=COG:COG3048;gene=dsdA;inference=ab initio prediction:Prodigal:002006,similar to AA sequence:UniProtKB:P00926;locus_tag=CFIICLFH_00142;product=D-serine dehydratase
M-goesingense_contig_5_1	Prodigal:002006	CDS	31669	32133	.	-	0	ID=CFIICLFH_00143;Name=lrp;db_xref=COG:COG1522;gene=lrp;inference=ab initio prediction:Prodigal:002006,similar to AA sequence:UniProtKB:P0ACJ0;locus_tag=CFIICLFH_00143;product=Leucine-responsive regulatory protein
M-goesingense_contig_5_1	Prodigal:002006	CDS	32289	33299	.	+	0	ID=CFIICLFH_00144;eC_number=3.5.99.7;Name=acdS;gene=acdS;inference=ab initio prediction:Prodigal:002006,similar to AA sequence:UniProtKB:Q00740;locus_tag=CFIICLFH_00144;product=1-aminocyclopropane-1-carboxylate deaminase
M-goesingense_contig_5_1	Prodigal:002006	CDS	33306	34214	.	-	0	ID=CFIICLFH_00145;inference=ab initio prediction:Prodigal:002006;locus_tag=CFIICLFH_00145;product=hypothetical protein
M-goesingense_contig_5_1	Prodigal:002006	CDS	34367	35893	.	+	0	ID=CFIICLFH_00146;Name=sgrR_1;gene=sgrR_1;inference=ab initio prediction:Prodigal:002006,protein motif:HAMAP:MF_01449;locus_tag=CFIICLFH_00146;product=HTH-type transcriptional regulator SgrR
M-goesingense_contig_5_1	Prodigal:002006	CDS	36141	37055	.	+	0	ID=CFIICLFH_00147;Name=gsiC_1;db_xref=COG:COG0601;gene=gsiC_1;inference=ab initio prediction:Prodigal:002006,similar to AA sequence:UniProtKB:P75798;locus_tag=CFIICLFH_00147;product=Glutathione transport system permease protein GsiC
M-goesingense_contig_5_1	Prodigal:002006	CDS	37052	38005	.	+	0	ID=CFIICLFH_00148;Name=dppC_1;db_xref=COG:COG1173;gene=dppC_1;inference=ab initio prediction:Prodigal:002006,similar to AA sequence:UniProtKB:P0AEG1;locus_tag=CFIICLFH_00148;product=Dipeptide transport system permease protein DppC
M-goesingense_contig_5_1	Prodigal:002006	CDS	38048	39469	.	+	0	ID=CFIICLFH_00149;eC_number=3.5.1.16;Name=argE_1;gene=argE_1;inference=ab initio prediction:Prodigal:002006,protein motif:HAMAP:MF_01108;locus_tag=CFIICLFH_00149;product=Acetylornithine deacetylase
M-goesingense_contig_5_1	Prodigal:002006	CDS	39472	41082	.	+	0	ID=CFIICLFH_00150;eC_number=7.4.2.10;Name=gsiA;db_xref=COG:COG1123;gene=gsiA;inference=ab initio prediction:Prodigal:002006,similar to AA sequence:UniProtKB:P75796;locus_tag=CFIICLFH_00150;product=Glutathione import ATP-binding protein GsiA
M-goesingense_contig_6_1	Prodigal:002006	CDS	138	1412	.	-	0	ID=CFIICLFH_00151;Name=oxlT_1;gene=oxlT_1;inference=ab initio prediction:Prodigal:002006,similar to AA sequence:UniProtKB:Q51330;locus_tag=CFIICLFH_00151;product=Oxalate:formate antiporter
M-goesingense_contig_6_1	Prodigal:002006	CDS	1507	3105	.	-	0	ID=CFIICLFH_00152;eC_number=3.5.1.126;Name=hpxW;db_xref=COG:COG0405;gene=hpxW;inference=ab initio prediction:Prodigal:002006,similar to AA sequence:UniProtKB:A6T9C8;locus_tag=CFIICLFH_00152;product=Oxamate amidohydrolase proenzyme
M-goesingense_contig_6_1	Prodigal:002006	CDS	3395	5797	.	+	0	ID=CFIICLFH_00153;eC_number=2.7.-.-;Name=sasA_2;gene=sasA_2;inference=ab initio prediction:Prodigal:002006,protein motif:HAMAP:MF_01837;locus_tag=CFIICLFH_00153;product=Adaptive-response sensory-kinase SasA
M-goesingense_contig_6_1	Prodigal:002006	CDS	5794	7164	.	+	0	ID=CFIICLFH_00154;Name=glnG;db_xref=COG:COG2204;gene=glnG;inference=ab initio prediction:Prodigal:002006,similar to AA sequence:UniProtKB:P41789;locus_tag=CFIICLFH_00154;product=DNA-binding transcriptional regulator NtrC
M-goesingense_contig_6_1	Prodigal:002006	CDS	7322	7576	.	+	0	ID=CFIICLFH_00155;Name=hfq;db_xref=COG:COG1923;gene=hfq;inference=ab initio prediction:Prodigal:002006,similar to AA sequence:UniProtKB:Q9A7H8;locus_tag=CFIICLFH_00155;product=RNA-binding protein Hfq
M-goesingense_contig_6_1	Prodigal:002006	CDS	7703	9106	.	+	0	ID=CFIICLFH_00156;Name=hflX;db_xref=COG:COG2262;gene=hflX;inference=ab initio prediction:Prodigal:002006,similar to AA sequence:UniProtKB:P25519;locus_tag=CFIICLFH_00156;product=GTPase HflX
M-goesingense_contig_6_1	Prodigal:002006	CDS	9202	9765	.	-	0	ID=CFIICLFH_00157;inference=ab initio prediction:Prodigal:002006;locus_tag=CFIICLFH_00157;product=hypothetical protein
M-goesingense_contig_6_1	Prodigal:002006	CDS	9979	10959	.	-	0	ID=CFIICLFH_00158;inference=ab initio prediction:Prodigal:002006;locus_tag=CFIICLFH_00158;product=hypothetical protein
M-goesingense_contig_6_1	Prodigal:002006	CDS	11469	14450	.	-	0	ID=CFIICLFH_00159;Name=uvrA;db_xref=COG:COG0178;gene=uvrA;inference=ab initio prediction:Prodigal:002006,similar to AA sequence:UniProtKB:P0A698;locus_tag=CFIICLFH_00159;product=UvrABC system protein A
M-goesingense_contig_6_1	Prodigal:002006	CDS	14910	16955	.	+	0	ID=CFIICLFH_00160;inference=ab initio prediction:Prodigal:002006;locus_tag=CFIICLFH_00160;product=hypothetical protein
M-goesingense_contig_6_1	Prodigal:002006	CDS	16997	17641	.	-	0	ID=CFIICLFH_00161;inference=ab initio prediction:Prodigal:002006;locus_tag=CFIICLFH_00161;product=hypothetical protein
M-goesingense_contig_6_1	Prodigal:002006	CDS	17833	19263	.	+	0	ID=CFIICLFH_00162;inference=ab initio prediction:Prodigal:002006;locus_tag=CFIICLFH_00162;product=hypothetical protein
M-goesingense_contig_6_1	Prodigal:002006	CDS	19365	19757	.	+	0	ID=CFIICLFH_00163;inference=ab initio prediction:Prodigal:002006;locus_tag=CFIICLFH_00163;product=hypothetical protein
M-goesingense_contig_6_1	Prodigal:002006	CDS	19761	20210	.	-	0	ID=CFIICLFH_00164;inference=ab initio prediction:Prodigal:002006;locus_tag=CFIICLFH_00164;product=hypothetical protein
M-goesingense_contig_6_1	Prodigal:002006	CDS	20282	21364	.	-	0	ID=CFIICLFH_00165;eC_number=5.4.3.2;Name=kamA;gene=kamA;inference=ab initio prediction:Prodigal:002006,similar to AA sequence:UniProtKB:Q9XBQ8;locus_tag=CFIICLFH_00165;product=L-lysine 2%2C3-aminomutase
M-goesingense_contig_6_1	Prodigal:002006	CDS	21361	22413	.	-	0	ID=CFIICLFH_00166;eC_number=6.3.1.-;Name=epmA;db_xref=COG:COG2269;gene=epmA;inference=ab initio prediction:Prodigal:002006,similar to AA sequence:UniProtKB:Q9ZJ12;locus_tag=CFIICLFH_00166;product=Elongation factor P--(R)-beta-lysine ligase
M-goesingense_contig_6_1	Prodigal:002006	CDS	22599	23165	.	+	0	ID=CFIICLFH_00167;Name=efp;db_xref=COG:COG0231;gene=efp;inference=ab initio prediction:Prodigal:002006,similar to AA sequence:UniProtKB:P9WNM3;locus_tag=CFIICLFH_00167;product=Elongation factor P
M-goesingense_contig_6_1	Prodigal:002006	CDS	23193	24170	.	-	0	ID=CFIICLFH_00168;inference=ab initio prediction:Prodigal:002006;locus_tag=CFIICLFH_00168;product=hypothetical protein
M-goesingense_contig_6_1	Prodigal:002006	CDS	24453	25070	.	+	0	ID=CFIICLFH_00169;inference=ab initio prediction:Prodigal:002006;locus_tag=CFIICLFH_00169;product=hypothetical protein
M-goesingense_contig_6_1	Prodigal:002006	CDS	25097	25579	.	+	0	ID=CFIICLFH_00170;inference=ab initio prediction:Prodigal:002006;locus_tag=CFIICLFH_00170;product=hypothetical protein
M-goesingense_contig_6_1	Prodigal:002006	CDS	25717	26196	.	+	0	ID=CFIICLFH_00171;inference=ab initio prediction:Prodigal:002006;locus_tag=CFIICLFH_00171;product=hypothetical protein
M-goesingense_contig_6_1	Prodigal:002006	CDS	26273	27169	.	+	0	ID=CFIICLFH_00172;inference=ab initio prediction:Prodigal:002006;locus_tag=CFIICLFH_00172;product=hypothetical protein
M-goesingense_contig_6_1	Prodigal:002006	CDS	27324	27764	.	+	0	ID=CFIICLFH_00173;inference=ab initio prediction:Prodigal:002006,similar to AA sequence:UniProtKB:Q881J7;locus_tag=CFIICLFH_00173;product=Blue-light-activated protein
M-goesingense_contig_6_1	Prodigal:002006	CDS	27840	28061	.	+	0	ID=CFIICLFH_00174;inference=ab initio prediction:Prodigal:002006;locus_tag=CFIICLFH_00174;product=hypothetical protein
M-goesingense_contig_6_1	Prodigal:002006	CDS	28150	29397	.	+	0	ID=CFIICLFH_00175;inference=ab initio prediction:Prodigal:002006;locus_tag=CFIICLFH_00175;product=hypothetical protein
M-goesingense_contig_6_1	Prodigal:002006	CDS	29439	30050	.	+	0	ID=CFIICLFH_00176;Name=yibF;db_xref=COG:COG0625;gene=yibF;inference=ab initio prediction:Prodigal:002006,similar to AA sequence:UniProtKB:P0ACA1;locus_tag=CFIICLFH_00176;product=putative GST-like protein YibF
M-goesingense_contig_6_1	Prodigal:002006	CDS	30107	30304	.	+	0	ID=CFIICLFH_00177;inference=ab initio prediction:Prodigal:002006;locus_tag=CFIICLFH_00177;product=hypothetical protein
M-goesingense_contig_6_1	Prodigal:002006	CDS	30453	30629	.	+	0	ID=CFIICLFH_00178;inference=ab initio prediction:Prodigal:002006;locus_tag=CFIICLFH_00178;product=hypothetical protein
M-goesingense_contig_6_1	Prodigal:002006	CDS	30757	30981	.	-	0	ID=CFIICLFH_00179;inference=ab initio prediction:Prodigal:002006;locus_tag=CFIICLFH_00179;product=hypothetical protein
M-goesingense_contig_6_1	Prodigal:002006	CDS	31162	31965	.	+	0	ID=CFIICLFH_00180;Name=phyR;gene=phyR;inference=ab initio prediction:Prodigal:002006,similar to AA sequence:UniProtKB:Q0PEV3;locus_tag=CFIICLFH_00180;product=Phyllosphere-induced regulator PhyR
M-goesingense_contig_6_1	Prodigal:002006	CDS	32408	32746	.	+	0	ID=CFIICLFH_00181;inference=ab initio prediction:Prodigal:002006;locus_tag=CFIICLFH_00181;product=hypothetical protein
M-goesingense_contig_6_1	Prodigal:002006	CDS	32874	33026	.	-	0	ID=CFIICLFH_00182;inference=ab initio prediction:Prodigal:002006;locus_tag=CFIICLFH_00182;product=hypothetical protein
M-goesingense_contig_6_1	Prodigal:002006	CDS	33368	33811	.	+	0	ID=CFIICLFH_00183;db_xref=COG:COG0664;inference=ab initio prediction:Prodigal:002006,similar to AA sequence:UniProtKB:P9WIY7;locus_tag=CFIICLFH_00183;product=putative NTE family protein
M-goesingense_contig_6_1	Prodigal:002006	CDS	33818	34261	.	-	0	ID=CFIICLFH_00184;db_xref=COG:COG0346;inference=ab initio prediction:Prodigal:002006,similar to AA sequence:UniProtKB:Q8ZM36;locus_tag=CFIICLFH_00184;product=Virulence protein
M-goesingense_contig_6_1	Prodigal:002006	CDS	34475	35116	.	+	0	ID=CFIICLFH_00185;inference=ab initio prediction:Prodigal:002006;locus_tag=CFIICLFH_00185;product=hypothetical protein
M-goesingense_contig_6_1	Prodigal:002006	CDS	35196	35348	.	+	0	ID=CFIICLFH_00186;inference=ab initio prediction:Prodigal:002006;locus_tag=CFIICLFH_00186;product=hypothetical protein
M-goesingense_contig_6_1	Prodigal:002006	CDS	35496	38180	.	+	0	ID=CFIICLFH_00187;eC_number=2.7.9.1;Name=ppdK;db_xref=COG:COG0574;gene=ppdK;inference=ab initio prediction:Prodigal:002006,similar to AA sequence:UniProtKB:P22983;locus_tag=CFIICLFH_00187;product=Pyruvate%2C phosphate dikinase
M-goesingense_contig_6_1	Prodigal:002006	CDS	38387	38650	.	+	0	ID=CFIICLFH_00188;inference=ab initio prediction:Prodigal:002006;locus_tag=CFIICLFH_00188;product=hypothetical protein
M-goesingense_contig_6_1	Prodigal:002006	CDS	38821	39822	.	+	0	ID=CFIICLFH_00189;inference=ab initio prediction:Prodigal:002006;locus_tag=CFIICLFH_00189;product=hypothetical protein
M-goesingense_contig_6_1	Prodigal:002006	CDS	40018	40605	.	+	0	ID=CFIICLFH_00190;inference=ab initio prediction:Prodigal:002006;locus_tag=CFIICLFH_00190;product=hypothetical protein
M-goesingense_contig_6_1	Prodigal:002006	CDS	40692	41678	.	+	0	ID=CFIICLFH_00191;eC_number=1.3.1.84;Name=acuI;db_xref=COG:COG0604;gene=acuI;inference=ab initio prediction:Prodigal:002006,similar to AA sequence:UniProtKB:Q3J6K9;locus_tag=CFIICLFH_00191;product=Acrylyl-CoA reductase AcuI
M-goesingense_contig_6_1	Prodigal:002006	CDS	41755	42177	.	+	0	ID=CFIICLFH_00192;Name=greA_1;gene=greA_1;inference=ab initio prediction:Prodigal:002006,protein motif:HAMAP:MF_00105;locus_tag=CFIICLFH_00192;product=Transcription elongation factor GreA
M-goesingense_contig_7_1	Prodigal:002006	CDS	99	314	.	+	0	ID=CFIICLFH_00193;inference=ab initio prediction:Prodigal:002006;locus_tag=CFIICLFH_00193;product=hypothetical protein
M-goesingense_contig_7_1	Prodigal:002006	CDS	527	991	.	+	0	ID=CFIICLFH_00194;inference=ab initio prediction:Prodigal:002006;locus_tag=CFIICLFH_00194;product=hypothetical protein
M-goesingense_contig_7_1	Prodigal:002006	CDS	1007	1663	.	-	0	ID=CFIICLFH_00195;inference=ab initio prediction:Prodigal:002006;locus_tag=CFIICLFH_00195;product=hypothetical protein
M-goesingense_contig_7_1	Prodigal:002006	CDS	1801	2088	.	-	0	ID=CFIICLFH_00196;inference=ab initio prediction:Prodigal:002006;locus_tag=CFIICLFH_00196;product=hypothetical protein
M-goesingense_contig_7_1	Prodigal:002006	CDS	2229	2711	.	-	0	ID=CFIICLFH_00197;inference=ab initio prediction:Prodigal:002006;locus_tag=CFIICLFH_00197;product=hypothetical protein
M-goesingense_contig_7_1	Prodigal:002006	CDS	2708	4450	.	-	0	ID=CFIICLFH_00198;eC_number=6.5.1.1;Name=lig;gene=lig;inference=ab initio prediction:Prodigal:002006,protein motif:HAMAP:MF_00407;locus_tag=CFIICLFH_00198;product=DNA ligase
M-goesingense_contig_7_1	Prodigal:002006	CDS	4447	5490	.	-	0	ID=CFIICLFH_00199;inference=ab initio prediction:Prodigal:002006;locus_tag=CFIICLFH_00199;product=hypothetical protein
M-goesingense_contig_7_1	Prodigal:002006	CDS	5532	6494	.	+	0	ID=CFIICLFH_00200;eC_number=2.1.1.144;Name=tam_1;gene=tam_1;inference=ab initio prediction:Prodigal:002006,protein motif:HAMAP:MF_00560;locus_tag=CFIICLFH_00200;product=Trans-aconitate 2-methyltransferase
M-goesingense_contig_7_1	Prodigal:002006	CDS	6659	7396	.	+	0	ID=CFIICLFH_00201;inference=ab initio prediction:Prodigal:002006;locus_tag=CFIICLFH_00201;product=hypothetical protein
M-goesingense_contig_7_1	Prodigal:002006	CDS	7422	7841	.	-	0	ID=CFIICLFH_00202;eC_number=3.1.1.29;Name=arfB;db_xref=COG:COG1186;gene=arfB;inference=ab initio prediction:Prodigal:002006,similar to AA sequence:UniProtKB:P40711;locus_tag=CFIICLFH_00202;product=Peptidyl-tRNA hydrolase ArfB
M-goesingense_contig_7_1	Prodigal:002006	CDS	7854	8138	.	-	0	ID=CFIICLFH_00203;Name=bolA;db_xref=COG:COG0271;gene=bolA;inference=ab initio prediction:Prodigal:002006,similar to AA sequence:UniProtKB:P0ABE2;locus_tag=CFIICLFH_00203;product=DNA-binding transcriptional regulator BolA
M-goesingense_contig_7_1	Prodigal:002006	CDS	8267	8896	.	+	0	ID=CFIICLFH_00204;Name=dnaJ_1;gene=dnaJ_1;inference=ab initio prediction:Prodigal:002006,protein motif:HAMAP:MF_01152;locus_tag=CFIICLFH_00204;product=Chaperone protein DnaJ
M-goesingense_contig_7_1	Prodigal:002006	CDS	9135	10118	.	+	0	ID=CFIICLFH_00205;eC_number=6.6.1.2;Name=cobS;gene=cobS;inference=ab initio prediction:Prodigal:002006,similar to AA sequence:UniProtKB:P29933;locus_tag=CFIICLFH_00205;product=Aerobic cobaltochelatase subunit CobS
M-goesingense_contig_7_1	Prodigal:002006	CDS	10156	12057	.	+	0	ID=CFIICLFH_00206;eC_number=6.6.1.2;Name=cobT;gene=cobT;inference=ab initio prediction:Prodigal:002006,similar to AA sequence:UniProtKB:P29934;locus_tag=CFIICLFH_00206;product=Aerobic cobaltochelatase subunit CobT
M-goesingense_contig_7_1	Prodigal:002006	CDS	12166	15525	.	-	0	ID=CFIICLFH_00207;eC_number=3.1.11.5;Name=recB;gene=recB;inference=ab initio prediction:Prodigal:002006,protein motif:HAMAP:MF_01485;locus_tag=CFIICLFH_00207;product=RecBCD enzyme subunit RecB
M-goesingense_contig_7_1	Prodigal:002006	CDS	15656	18796	.	-	0	ID=CFIICLFH_00208;inference=ab initio prediction:Prodigal:002006;locus_tag=CFIICLFH_00208;product=hypothetical protein
M-goesingense_contig_7_1	Prodigal:002006	CDS	18863	19603	.	-	0	ID=CFIICLFH_00209;eC_number=2.7.7.99;Name=murU;db_xref=COG:COG1208;gene=murU;inference=ab initio prediction:Prodigal:002006,similar to AA sequence:UniProtKB:Q88QT2;locus_tag=CFIICLFH_00209;product=N-acetylmuramate alpha-1-phosphate uridylyltransferase
M-goesingense_contig_7_1	Prodigal:002006	CDS	19684	21270	.	-	0	ID=CFIICLFH_00210;inference=ab initio prediction:Prodigal:002006;locus_tag=CFIICLFH_00210;product=hypothetical protein
M-goesingense_contig_7_1	Prodigal:002006	CDS	21406	23904	.	-	0	ID=CFIICLFH_00211;eC_number=2.7.13.3;Name=rcsC_2;gene=rcsC_2;inference=ab initio prediction:Prodigal:002006,protein motif:HAMAP:MF_00979;locus_tag=CFIICLFH_00211;product=Sensor histidine kinase RcsC
M-goesingense_contig_7_1	Prodigal:002006	CDS	24270	25670	.	-	0	ID=CFIICLFH_00212;eC_number=3.3.1.1;Name=ahcY;gene=ahcY;inference=ab initio prediction:Prodigal:002006,similar to AA sequence:UniProtKB:A0A087WNH6;locus_tag=CFIICLFH_00212;product=Adenosylhomocysteinase
M-goesingense_contig_7_1	Prodigal:002006	CDS	25842	27458	.	-	0	ID=CFIICLFH_00213;eC_number=6.2.1.1;Name=acsA_1;db_xref=COG:COG0365;gene=acsA_1;inference=ab initio prediction:Prodigal:002006,similar to AA sequence:UniProtKB:P39062;locus_tag=CFIICLFH_00213;product=Acetyl-coenzyme A synthetase
M-goesingense_contig_7_1	Prodigal:002006	CDS	27469	28068	.	-	0	ID=CFIICLFH_00214;eC_number=1.1.1.298;Name=rutE;gene=rutE;inference=ab initio prediction:Prodigal:002006,protein motif:HAMAP:MF_01204;locus_tag=CFIICLFH_00214;product=malonic semialdehyde reductase RutE
M-goesingense_contig_7_1	Prodigal:002006	CDS	28273	28512	.	-	0	ID=CFIICLFH_00215;inference=ab initio prediction:Prodigal:002006;locus_tag=CFIICLFH_00215;product=hypothetical protein
M-goesingense_contig_7_1	Prodigal:002006	CDS	28582	28809	.	-	0	ID=CFIICLFH_00216;inference=ab initio prediction:Prodigal:002006;locus_tag=CFIICLFH_00216;product=hypothetical protein
M-goesingense_contig_7_1	Prodigal:002006	CDS	28910	29176	.	+	0	ID=CFIICLFH_00217;inference=ab initio prediction:Prodigal:002006;locus_tag=CFIICLFH_00217;product=hypothetical protein
M-goesingense_contig_7_1	Prodigal:002006	CDS	29181	29801	.	-	0	ID=CFIICLFH_00218;eC_number=1.11.1.15;Name=btuE;gene=btuE;inference=ab initio prediction:Prodigal:002006,protein motif:HAMAP:MF_02061;locus_tag=CFIICLFH_00218;product=Thioredoxin/glutathione peroxidase BtuE
M-goesingense_contig_7_1	Prodigal:002006	CDS	29988	30497	.	+	0	ID=CFIICLFH_00219;inference=ab initio prediction:Prodigal:002006;locus_tag=CFIICLFH_00219;product=hypothetical protein
M-goesingense_contig_7_1	Prodigal:002006	CDS	30659	31123	.	-	0	ID=CFIICLFH_00220;inference=ab initio prediction:Prodigal:002006;locus_tag=CFIICLFH_00220;product=hypothetical protein
M-goesingense_contig_7_1	Prodigal:002006	CDS	31413	32663	.	+	0	ID=CFIICLFH_00221;Name=argJ;gene=argJ;inference=ab initio prediction:Prodigal:002006,similar to AA sequence:UniProtKB:Q07908;locus_tag=CFIICLFH_00221;product=Arginine biosynthesis bifunctional protein ArgJ
M-goesingense_contig_7_1	Prodigal:002006	CDS	32660	33394	.	+	0	ID=CFIICLFH_00222;db_xref=COG:COG2968;inference=ab initio prediction:Prodigal:002006,similar to AA sequence:UniProtKB:Q44642;locus_tag=CFIICLFH_00222;product=26 kDa periplasmic immunogenic protein
M-goesingense_contig_7_1	Prodigal:002006	CDS	33391	33807	.	+	0	ID=CFIICLFH_00223;eC_number=3.6.1.65;Name=nudG;db_xref=COG:COG0494;gene=nudG;inference=ab initio prediction:Prodigal:002006,similar to AA sequence:UniProtKB:P77788;locus_tag=CFIICLFH_00223;product=CTP pyrophosphohydrolase
M-goesingense_contig_7_1	Prodigal:002006	CDS	33907	35475	.	+	0	ID=CFIICLFH_00224;inference=ab initio prediction:Prodigal:002006;locus_tag=CFIICLFH_00224;product=hypothetical protein
M-goesingense_contig_7_1	Prodigal:002006	CDS	35509	35868	.	-	0	ID=CFIICLFH_00225;inference=ab initio prediction:Prodigal:002006;locus_tag=CFIICLFH_00225;product=hypothetical protein
M-goesingense_contig_7_1	Prodigal:002006	CDS	35865	36755	.	-	0	ID=CFIICLFH_00226;inference=ab initio prediction:Prodigal:002006;locus_tag=CFIICLFH_00226;product=hypothetical protein
M-goesingense_contig_7_1	Prodigal:002006	CDS	36884	37105	.	+	0	ID=CFIICLFH_00227;inference=ab initio prediction:Prodigal:002006;locus_tag=CFIICLFH_00227;product=hypothetical protein
M-goesingense_contig_7_1	Prodigal:002006	CDS	37155	37919	.	+	0	ID=CFIICLFH_00228;Name=prs_1;gene=prs_1;inference=ab initio prediction:Prodigal:002006,protein motif:HAMAP:MF_00583_A;locus_tag=CFIICLFH_00228;product=Putative ribose-phosphate pyrophosphokinase
M-goesingense_contig_7_1	Prodigal:002006	CDS	37993	39249	.	-	0	ID=CFIICLFH_00229;Name=nasA_1;gene=nasA_1;inference=ab initio prediction:Prodigal:002006,similar to AA sequence:UniProtKB:P42432;locus_tag=CFIICLFH_00229;product=Nitrate transporter
M-goesingense_contig_7_1	Prodigal:002006	CDS	39533	42283	.	-	0	ID=CFIICLFH_00230;inference=ab initio prediction:Prodigal:002006;locus_tag=CFIICLFH_00230;product=hypothetical protein
M-goesingense_contig_7_1	Prodigal:002006	CDS	43026	43946	.	+	0	ID=CFIICLFH_00231;inference=ab initio prediction:Prodigal:002006;locus_tag=CFIICLFH_00231;product=hypothetical protein
M-goesingense_contig_7_1	Prodigal:002006	CDS	44036	44230	.	-	0	ID=CFIICLFH_00232;inference=ab initio prediction:Prodigal:002006;locus_tag=CFIICLFH_00232;product=hypothetical protein
M-goesingense_contig_7_1	Prodigal:002006	CDS	44385	44747	.	-	0	ID=CFIICLFH_00233;inference=ab initio prediction:Prodigal:002006;locus_tag=CFIICLFH_00233;product=hypothetical protein
M-goesingense_contig_7_1	Prodigal:002006	CDS	44889	45098	.	-	0	ID=CFIICLFH_00234;Name=cspA_1;db_xref=COG:COG1278;gene=cspA_1;inference=ab initio prediction:Prodigal:002006,similar to AA sequence:UniProtKB:Q9Z3S6;locus_tag=CFIICLFH_00234;product=Cold shock protein CspA
M-goesingense_contig_7_1	Prodigal:002006	CDS	45445	46488	.	+	0	ID=CFIICLFH_00235;inference=ab initio prediction:Prodigal:002006;locus_tag=CFIICLFH_00235;product=hypothetical protein
M-goesingense_contig_7_1	Prodigal:002006	CDS	46675	47763	.	-	0	ID=CFIICLFH_00236;inference=ab initio prediction:Prodigal:002006;locus_tag=CFIICLFH_00236;product=hypothetical protein
M-goesingense_contig_7_1	Prodigal:002006	CDS	48366	49844	.	+	0	ID=CFIICLFH_00237;Name=bdlA_1;db_xref=COG:COG0840;gene=bdlA_1;inference=ab initio prediction:Prodigal:002006,similar to AA sequence:UniProtKB:Q9I3S1;locus_tag=CFIICLFH_00237;product=Biofilm dispersion protein BdlA
M-goesingense_contig_7_1	Prodigal:002006	CDS	49877	52120	.	+	0	ID=CFIICLFH_00238;inference=ab initio prediction:Prodigal:002006;locus_tag=CFIICLFH_00238;product=hypothetical protein
M-goesingense_contig_7_1	Prodigal:002006	CDS	52137	52613	.	+	0	ID=CFIICLFH_00239;Name=cheW;db_xref=COG:COG0835;gene=cheW;inference=ab initio prediction:Prodigal:002006,similar to AA sequence:UniProtKB:P0A964;locus_tag=CFIICLFH_00239;product=Chemotaxis protein CheW
M-goesingense_contig_7_1	Prodigal:002006	CDS	52868	54769	.	-	0	ID=CFIICLFH_00240;eC_number=2.7.13.3;Name=rcsC_3;gene=rcsC_3;inference=ab initio prediction:Prodigal:002006,protein motif:HAMAP:MF_00979;locus_tag=CFIICLFH_00240;product=Sensor histidine kinase RcsC
M-goesingense_contig_7_1	Prodigal:002006	CDS	54766	55773	.	-	0	ID=CFIICLFH_00241;inference=ab initio prediction:Prodigal:002006;locus_tag=CFIICLFH_00241;product=hypothetical protein
M-goesingense_contig_7_1	Prodigal:002006	CDS	55776	56180	.	-	0	ID=CFIICLFH_00242;eC_number=2.7.11.1;Name=rsbT;db_xref=COG:COG2172;gene=rsbT;inference=ab initio prediction:Prodigal:002006,similar to AA sequence:UniProtKB:P42411;locus_tag=CFIICLFH_00242;product=Serine/threonine-protein kinase RsbT
M-goesingense_contig_7_1	Prodigal:002006	CDS	56161	56565	.	-	0	ID=CFIICLFH_00243;Name=rsbS;db_xref=COG:COG1366;gene=rsbS;inference=ab initio prediction:Prodigal:002006,similar to AA sequence:UniProtKB:P42410;locus_tag=CFIICLFH_00243;product=RsbT antagonist protein RsbS
M-goesingense_contig_7_1	Prodigal:002006	CDS	56570	57451	.	-	0	ID=CFIICLFH_00244;inference=ab initio prediction:Prodigal:002006;locus_tag=CFIICLFH_00244;product=hypothetical protein
M-goesingense_contig_7_1	Prodigal:002006	CDS	57910	58404	.	-	0	ID=CFIICLFH_00245;inference=ab initio prediction:Prodigal:002006;locus_tag=CFIICLFH_00245;product=hypothetical protein
M-goesingense_contig_7_1	Prodigal:002006	CDS	58862	59740	.	-	0	ID=CFIICLFH_00246;inference=ab initio prediction:Prodigal:002006;locus_tag=CFIICLFH_00246;product=hypothetical protein
M-goesingense_contig_7_1	Prodigal:002006	CDS	59765	59902	.	+	0	ID=CFIICLFH_00247;inference=ab initio prediction:Prodigal:002006;locus_tag=CFIICLFH_00247;product=hypothetical protein
M-goesingense_contig_7_1	Aragorn:001002	tRNA	61093	61167	.	-	.	ID=CFIICLFH_00248;inference=COORDINATES:profile:Aragorn:001002;locus_tag=CFIICLFH_00248;product=tRNA-Gly(ccc)
M-goesingense_contig_7_1	Prodigal:002006	CDS	61410	62105	.	-	0	ID=CFIICLFH_00249;inference=ab initio prediction:Prodigal:002006;locus_tag=CFIICLFH_00249;product=hypothetical protein
M-goesingense_contig_7_1	Prodigal:002006	CDS	62523	63785	.	+	0	ID=CFIICLFH_00250;inference=ab initio prediction:Prodigal:002006;locus_tag=CFIICLFH_00250;product=hypothetical protein
M-goesingense_contig_7_1	Prodigal:002006	CDS	64171	64791	.	+	0	ID=CFIICLFH_00251;inference=ab initio prediction:Prodigal:002006;locus_tag=CFIICLFH_00251;product=hypothetical protein
M-goesingense_contig_7_1	Prodigal:002006	CDS	64881	67847	.	-	0	ID=CFIICLFH_00252;eC_number=1.17.1.9;inference=ab initio prediction:Prodigal:002006,similar to AA sequence:UniProtKB:Q99RW4;locus_tag=CFIICLFH_00252;product=Putative formate dehydrogenase
M-goesingense_contig_7_1	Prodigal:002006	CDS	67935	69653	.	-	0	ID=CFIICLFH_00253;eC_number=7.-.-.-;Name=rsxC_1;gene=rsxC_1;inference=ab initio prediction:Prodigal:002006,protein motif:HAMAP:MF_00461;locus_tag=CFIICLFH_00253;product=Ion-translocating oxidoreductase complex subunit C
M-goesingense_contig_7_1	Prodigal:002006	CDS	69747	70070	.	-	0	ID=CFIICLFH_00254;inference=ab initio prediction:Prodigal:002006;locus_tag=CFIICLFH_00254;product=hypothetical protein
M-goesingense_contig_7_1	Prodigal:002006	CDS	70252	71628	.	-	0	ID=CFIICLFH_00255;eC_number=5.1.1.21;db_xref=COG:COG0160;inference=ab initio prediction:Prodigal:002006,similar to AA sequence:UniProtKB:M1GRN3;locus_tag=CFIICLFH_00255;product=Isoleucine 2-epimerase
M-goesingense_contig_7_1	Prodigal:002006	CDS	71625	71936	.	-	0	ID=CFIICLFH_00256;inference=ab initio prediction:Prodigal:002006;locus_tag=CFIICLFH_00256;product=hypothetical protein
M-goesingense_contig_8_1	Prodigal:002006	CDS	58	543	.	+	0	ID=CFIICLFH_00257;inference=ab initio prediction:Prodigal:002006;locus_tag=CFIICLFH_00257;product=hypothetical protein
M-goesingense_contig_8_1	Prodigal:002006	CDS	540	1595	.	+	0	ID=CFIICLFH_00258;inference=ab initio prediction:Prodigal:002006;locus_tag=CFIICLFH_00258;product=hypothetical protein
M-goesingense_contig_8_1	Prodigal:002006	CDS	1599	2453	.	-	0	ID=CFIICLFH_00259;inference=ab initio prediction:Prodigal:002006;locus_tag=CFIICLFH_00259;product=hypothetical protein
M-goesingense_contig_8_1	Prodigal:002006	CDS	2450	3196	.	-	0	ID=CFIICLFH_00260;eC_number=3.5.1.103;Name=mshB;gene=mshB;inference=ab initio prediction:Prodigal:002006,protein motif:HAMAP:MF_01696;locus_tag=CFIICLFH_00260;product=1D-myo-inositol 2-acetamido-2-deoxy-alpha-D-glucopyranoside deacetylase
M-goesingense_contig_8_1	Prodigal:002006	CDS	3289	4182	.	-	0	ID=CFIICLFH_00261;inference=ab initio prediction:Prodigal:002006;locus_tag=CFIICLFH_00261;product=hypothetical protein
M-goesingense_contig_8_1	Prodigal:002006	CDS	4217	5710	.	-	0	ID=CFIICLFH_00262;eC_number=3.5.1.13;Name=aam;db_xref=COG:COG0154;gene=aam;inference=ab initio prediction:Prodigal:002006,similar to AA sequence:UniProtKB:K9NBS6;locus_tag=CFIICLFH_00262;product=Acylamidase
M-goesingense_contig_8_1	Prodigal:002006	CDS	5750	6781	.	-	0	ID=CFIICLFH_00263;eC_number=7.6.2.8;Name=btuD_1;gene=btuD_1;inference=ab initio prediction:Prodigal:002006,protein motif:HAMAP:MF_01005;locus_tag=CFIICLFH_00263;product=Vitamin B12 import ATP-binding protein BtuD
M-goesingense_contig_8_1	Prodigal:002006	CDS	6778	7761	.	-	0	ID=CFIICLFH_00264;Name=oppD_1;db_xref=COG:COG0444;gene=oppD_1;inference=ab initio prediction:Prodigal:002006,similar to AA sequence:UniProtKB:P24136;locus_tag=CFIICLFH_00264;product=Oligopeptide transport ATP-binding protein OppD
M-goesingense_contig_8_1	Prodigal:002006	CDS	7758	8720	.	-	0	ID=CFIICLFH_00265;Name=dppC_2;db_xref=COG:COG1173;gene=dppC_2;inference=ab initio prediction:Prodigal:002006,similar to AA sequence:UniProtKB:P0AEG1;locus_tag=CFIICLFH_00265;product=Dipeptide transport system permease protein DppC
M-goesingense_contig_8_1	Prodigal:002006	CDS	8717	9697	.	-	0	ID=CFIICLFH_00266;Name=gsiC_2;db_xref=COG:COG0601;gene=gsiC_2;inference=ab initio prediction:Prodigal:002006,similar to AA sequence:UniProtKB:P75798;locus_tag=CFIICLFH_00266;product=Glutathione transport system permease protein GsiC
M-goesingense_contig_8_1	Prodigal:002006	CDS	9927	11582	.	-	0	ID=CFIICLFH_00267;Name=sgrR_2;gene=sgrR_2;inference=ab initio prediction:Prodigal:002006,protein motif:HAMAP:MF_01449;locus_tag=CFIICLFH_00267;product=HTH-type transcriptional regulator SgrR
M-goesingense_contig_8_1	Prodigal:002006	CDS	12052	12867	.	+	0	ID=CFIICLFH_00268;inference=ab initio prediction:Prodigal:002006;locus_tag=CFIICLFH_00268;product=hypothetical protein
M-goesingense_contig_8_1	Prodigal:002006	CDS	12819	15041	.	-	0	ID=CFIICLFH_00269;eC_number=2.7.8.-;Name=clsB;gene=clsB;inference=ab initio prediction:Prodigal:002006,protein motif:HAMAP:MF_01917;locus_tag=CFIICLFH_00269;product=Cardiolipin synthase B
M-goesingense_contig_8_1	Prodigal:002006	CDS	15788	16756	.	+	0	ID=CFIICLFH_00270;inference=ab initio prediction:Prodigal:002006;locus_tag=CFIICLFH_00270;product=hypothetical protein
M-goesingense_contig_8_1	Prodigal:002006	CDS	16753	17007	.	+	0	ID=CFIICLFH_00271;inference=ab initio prediction:Prodigal:002006;locus_tag=CFIICLFH_00271;product=hypothetical protein
M-goesingense_contig_8_1	Prodigal:002006	CDS	17336	18349	.	-	0	ID=CFIICLFH_00272;eC_number=3.1.4.-;Name=rpfG;db_xref=COG:COG3437;gene=rpfG;inference=ab initio prediction:Prodigal:002006,similar to AA sequence:UniProtKB:Q4UU85;locus_tag=CFIICLFH_00272;product=Cyclic di-GMP phosphodiesterase response regulator RpfG
M-goesingense_contig_8_1	Prodigal:002006	CDS	18574	19125	.	-	0	ID=CFIICLFH_00273;inference=ab initio prediction:Prodigal:002006;locus_tag=CFIICLFH_00273;product=hypothetical protein
M-goesingense_contig_8_1	Prodigal:002006	CDS	19369	19506	.	-	0	ID=CFIICLFH_00274;inference=ab initio prediction:Prodigal:002006;locus_tag=CFIICLFH_00274;product=hypothetical protein
M-goesingense_contig_8_1	Prodigal:002006	CDS	19506	19781	.	-	0	ID=CFIICLFH_00275;inference=ab initio prediction:Prodigal:002006;locus_tag=CFIICLFH_00275;product=hypothetical protein
M-goesingense_contig_8_1	Prodigal:002006	CDS	19921	20754	.	+	0	ID=CFIICLFH_00276;inference=ab initio prediction:Prodigal:002006;locus_tag=CFIICLFH_00276;product=hypothetical protein
M-goesingense_contig_8_1	Prodigal:002006	CDS	20766	22025	.	+	0	ID=CFIICLFH_00277;inference=ab initio prediction:Prodigal:002006;locus_tag=CFIICLFH_00277;product=hypothetical protein
M-goesingense_contig_8_1	Prodigal:002006	CDS	22055	22750	.	-	0	ID=CFIICLFH_00278;eC_number=3.2.2.26;Name=mqnB;gene=mqnB;inference=ab initio prediction:Prodigal:002006,protein motif:HAMAP:MF_00991;locus_tag=CFIICLFH_00278;product=Futalosine hydrolase
M-goesingense_contig_8_1	Prodigal:002006	CDS	22769	24766	.	-	0	ID=CFIICLFH_00279;eC_number=4.2.1.129;Name=shc;db_xref=COG:COG1657;gene=shc;inference=ab initio prediction:Prodigal:002006,similar to AA sequence:UniProtKB:P33247;locus_tag=CFIICLFH_00279;product=Squalene--hopene cyclase
M-goesingense_contig_8_1	Prodigal:002006	CDS	24806	26110	.	-	0	ID=CFIICLFH_00280;eC_number=1.17.8.1;Name=hpnE;db_xref=COG:COG2907;gene=hpnE;inference=ab initio prediction:Prodigal:002006,similar to AA sequence:UniProtKB:Q6N3F3;locus_tag=CFIICLFH_00280;product=Hydroxysqualene dehydroxylase
M-goesingense_contig_8_1	Prodigal:002006	CDS	26110	26844	.	-	0	ID=CFIICLFH_00281;eC_number=2.5.1.103;Name=hpnD;db_xref=COG:COG1562;gene=hpnD;inference=ab initio prediction:Prodigal:002006,similar to AA sequence:UniProtKB:Q6N3F2;locus_tag=CFIICLFH_00281;product=Presqualene diphosphate synthase
M-goesingense_contig_8_1	Prodigal:002006	CDS	26961	27485	.	-	0	ID=CFIICLFH_00282;eC_number=4.2.3.156;Name=hpnC;db_xref=COG:COG1562;gene=hpnC;inference=ab initio prediction:Prodigal:002006,similar to AA sequence:UniProtKB:Q6N3F1;locus_tag=CFIICLFH_00282;product=Hydroxysqualene synthase
M-goesingense_contig_9_1	Prodigal:002006	CDS	56	343	.	+	0	ID=CFIICLFH_00283;inference=ab initio prediction:Prodigal:002006;locus_tag=CFIICLFH_00283;product=hypothetical protein
M-goesingense_contig_9_1	Prodigal:002006	CDS	333	965	.	+	0	ID=CFIICLFH_00284;inference=ab initio prediction:Prodigal:002006;locus_tag=CFIICLFH_00284;product=hypothetical protein
M-goesingense_contig_9_1	Prodigal:002006	CDS	1121	3187	.	+	0	ID=CFIICLFH_00285;Name=cstA;db_xref=COG:COG1966;gene=cstA;inference=ab initio prediction:Prodigal:002006,similar to AA sequence:UniProtKB:P15078;locus_tag=CFIICLFH_00285;product=Peptide transporter CstA
M-goesingense_contig_9_1	Prodigal:002006	CDS	3193	3417	.	+	0	ID=CFIICLFH_00286;inference=ab initio prediction:Prodigal:002006;locus_tag=CFIICLFH_00286;product=hypothetical protein
M-goesingense_contig_9_1	Prodigal:002006	CDS	3593	6817	.	+	0	ID=CFIICLFH_00287;Name=czcA_2;gene=czcA_2;inference=ab initio prediction:Prodigal:002006,similar to AA sequence:UniProtKB:P13511;locus_tag=CFIICLFH_00287;product=Cobalt-zinc-cadmium resistance protein CzcA
M-goesingense_contig_9_1	Prodigal:002006	CDS	6879	8156	.	+	0	ID=CFIICLFH_00288;Name=macA;db_xref=COG:COG0845;gene=macA;inference=ab initio prediction:Prodigal:002006,similar to AA sequence:UniProtKB:P75830;locus_tag=CFIICLFH_00288;product=Macrolide export protein MacA
M-goesingense_contig_9_1	Prodigal:002006	CDS	8238	9410	.	+	0	ID=CFIICLFH_00289;Name=ycaD;gene=ycaD;inference=ab initio prediction:Prodigal:002006,similar to AA sequence:UniProtKB:P21503;locus_tag=CFIICLFH_00289;product=putative MFS-type transporter YcaD
M-goesingense_contig_9_1	Prodigal:002006	CDS	9528	9695	.	+	0	ID=CFIICLFH_00290;Name=rpmG;db_xref=COG:COG0267;gene=rpmG;inference=ab initio prediction:Prodigal:002006,similar to AA sequence:UniProtKB:Q6N554;locus_tag=CFIICLFH_00290;product=50S ribosomal protein L33
M-goesingense_contig_9_1	Prodigal:002006	CDS	9858	11255	.	+	0	ID=CFIICLFH_00291;eC_number=1.8.1.16;Name=garB;gene=garB;inference=ab initio prediction:Prodigal:002006,similar to AA sequence:UniProtKB:D0VWY5;locus_tag=CFIICLFH_00291;product=Glutathione amide reductase
M-goesingense_contig_9_1	Prodigal:002006	CDS	11280	12692	.	-	0	ID=CFIICLFH_00292;inference=ab initio prediction:Prodigal:002006;locus_tag=CFIICLFH_00292;product=hypothetical protein
M-goesingense_contig_9_1	Prodigal:002006	CDS	12762	13988	.	-	0	ID=CFIICLFH_00293;inference=ab initio prediction:Prodigal:002006,similar to AA sequence:ISfinder:TnXax1;locus_tag=CFIICLFH_00293;product=Tn3 family transposase TnXax1
M-goesingense_contig_9_1	Prodigal:002006	CDS	13985	14974	.	-	0	ID=CFIICLFH_00294;eC_number=5.1.3.2;Name=galE;db_xref=COG:COG1087;gene=galE;inference=ab initio prediction:Prodigal:002006,similar to AA sequence:UniProtKB:Q7WTB1;locus_tag=CFIICLFH_00294;product=UDP-glucose 4-epimerase
M-goesingense_contig_9_1	Prodigal:002006	CDS	15142	16008	.	+	0	ID=CFIICLFH_00295;eC_number=2.7.7.9;Name=gtaB;db_xref=COG:COG1210;gene=gtaB;inference=ab initio prediction:Prodigal:002006,similar to AA sequence:UniProtKB:Q05852;locus_tag=CFIICLFH_00295;product=UTP--glucose-1-phosphate uridylyltransferase
M-goesingense_contig_9_1	Prodigal:002006	CDS	16276	17214	.	+	0	ID=CFIICLFH_00296;inference=ab initio prediction:Prodigal:002006;locus_tag=CFIICLFH_00296;product=hypothetical protein
M-goesingense_contig_9_1	Prodigal:002006	CDS	17202	17417	.	-	0	ID=CFIICLFH_00297;inference=ab initio prediction:Prodigal:002006;locus_tag=CFIICLFH_00297;product=hypothetical protein
M-goesingense_contig_9_1	Prodigal:002006	CDS	17857	19017	.	+	0	ID=CFIICLFH_00298;Name=htrA;gene=htrA;inference=ab initio prediction:Prodigal:002006,similar to AA sequence:UniProtKB:P73354;locus_tag=CFIICLFH_00298;product=Putative serine protease HtrA
M-goesingense_contig_9_1	Prodigal:002006	CDS	19341	20018	.	+	0	ID=CFIICLFH_00299;inference=ab initio prediction:Prodigal:002006;locus_tag=CFIICLFH_00299;product=hypothetical protein
M-goesingense_contig_9_1	Prodigal:002006	CDS	20141	21625	.	-	0	ID=CFIICLFH_00300;inference=ab initio prediction:Prodigal:002006;locus_tag=CFIICLFH_00300;product=hypothetical protein
M-goesingense_contig_9_1	Prodigal:002006	CDS	21930	22382	.	+	0	ID=CFIICLFH_00301;inference=ab initio prediction:Prodigal:002006;locus_tag=CFIICLFH_00301;product=hypothetical protein
M-goesingense_contig_9_1	Prodigal:002006	CDS	22619	23077	.	+	0	ID=CFIICLFH_00302;Name=clpS;gene=clpS;inference=ab initio prediction:Prodigal:002006,protein motif:HAMAP:MF_00302;locus_tag=CFIICLFH_00302;product=ATP-dependent Clp protease adapter protein ClpS
M-goesingense_contig_9_1	Prodigal:002006	CDS	23101	25587	.	+	0	ID=CFIICLFH_00303;Name=clpA;db_xref=COG:COG0542;gene=clpA;inference=ab initio prediction:Prodigal:002006,similar to AA sequence:UniProtKB:P0ABH9;locus_tag=CFIICLFH_00303;product=ATP-dependent Clp protease ATP-binding subunit ClpA
M-goesingense_contig_9_1	Prodigal:002006	CDS	25792	26058	.	+	0	ID=CFIICLFH_00304;inference=ab initio prediction:Prodigal:002006;locus_tag=CFIICLFH_00304;product=hypothetical protein
M-goesingense_contig_9_1	Prodigal:002006	CDS	26063	27037	.	-	0	ID=CFIICLFH_00305;eC_number=2.1.1.44;Name=egtD;db_xref=COG:COG4301;gene=egtD;inference=ab initio prediction:Prodigal:002006,similar to AA sequence:UniProtKB:A0R5M8;locus_tag=CFIICLFH_00305;product=Histidine N-alpha-methyltransferase
M-goesingense_contig_9_1	Prodigal:002006	CDS	27072	28340	.	-	0	ID=CFIICLFH_00306;eC_number=1.14.99.50;Name=egtB;gene=egtB;inference=ab initio prediction:Prodigal:002006,protein motif:HAMAP:MF_02035;locus_tag=CFIICLFH_00306;product=Hercynine oxygenase
M-goesingense_contig_9_1	Prodigal:002006	CDS	28603	29478	.	+	0	ID=CFIICLFH_00307;eC_number=5.1.1.3;Name=murI;db_xref=COG:COG0796;gene=murI;inference=ab initio prediction:Prodigal:002006,similar to AA sequence:UniProtKB:P22634;locus_tag=CFIICLFH_00307;product=Glutamate racemase
M-goesingense_contig_9_1	Prodigal:002006	CDS	29687	30001	.	+	0	ID=CFIICLFH_00308;inference=ab initio prediction:Prodigal:002006;locus_tag=CFIICLFH_00308;product=hypothetical protein
M-goesingense_contig_9_1	Prodigal:002006	CDS	30205	30822	.	+	0	ID=CFIICLFH_00309;Name=rpsD;db_xref=COG:COG0522;gene=rpsD;inference=ab initio prediction:Prodigal:002006,similar to AA sequence:UniProtKB:Q6N9G0;locus_tag=CFIICLFH_00309;product=30S ribosomal protein S4
M-goesingense_contig_9_1	Prodigal:002006	CDS	31027	33186	.	-	0	ID=CFIICLFH_00310;Name=flhA_1;db_xref=COG:COG1298;gene=flhA_1;inference=ab initio prediction:Prodigal:002006,similar to AA sequence:UniProtKB:Q8YDK9;locus_tag=CFIICLFH_00310;product=Flagellar biosynthesis protein FlhA
M-goesingense_contig_9_1	Prodigal:002006	CDS	33339	34583	.	-	0	ID=CFIICLFH_00311;inference=ab initio prediction:Prodigal:002006;locus_tag=CFIICLFH_00311;product=hypothetical protein
M-goesingense_contig_9_1	Prodigal:002006	CDS	34691	35344	.	-	0	ID=CFIICLFH_00312;Name=kpsT_1;gene=kpsT_1;inference=ab initio prediction:Prodigal:002006,similar to AA sequence:UniProtKB:P23888;locus_tag=CFIICLFH_00312;product=Polysialic acid transport ATP-binding protein KpsT
M-goesingense_contig_9_1	Aragorn:001002	tRNA	35597	35686	.	+	.	ID=CFIICLFH_00313;inference=COORDINATES:profile:Aragorn:001002;locus_tag=CFIICLFH_00313;product=tRNA-Ser(gga)
M-goesingense_contig_10_1	Prodigal:002006	CDS	72	596	.	-	0	ID=CFIICLFH_00314;eC_number=1.17.5.2;Name=cdhC;gene=cdhC;inference=ab initio prediction:Prodigal:002006,similar to AA sequence:UniProtKB:D7REY5;locus_tag=CFIICLFH_00314;product=Caffeine dehydrogenase subunit gamma
M-goesingense_contig_10_1	Prodigal:002006	CDS	593	1471	.	-	0	ID=CFIICLFH_00315;eC_number=1.5.99.14;Name=kdhA;gene=kdhA;inference=ab initio prediction:Prodigal:002006,similar to AA sequence:UniProtKB:O87681;locus_tag=CFIICLFH_00315;product=6-hydroxypseudooxynicotine dehydrogenase complex subunit alpha
M-goesingense_contig_10_1	Prodigal:002006	CDS	1588	2295	.	+	0	ID=CFIICLFH_00316;inference=ab initio prediction:Prodigal:002006;locus_tag=CFIICLFH_00316;product=hypothetical protein
M-goesingense_contig_10_1	Prodigal:002006	CDS	2655	3635	.	+	0	ID=CFIICLFH_00317;eC_number=1.6.5.5;Name=qorA_1;db_xref=COG:COG0604;gene=qorA_1;inference=ab initio prediction:Prodigal:002006,similar to AA sequence:UniProtKB:P28304;locus_tag=CFIICLFH_00317;product=Quinone oxidoreductase 1
M-goesingense_contig_10_1	Prodigal:002006	CDS	3790	4719	.	+	0	ID=CFIICLFH_00318;inference=ab initio prediction:Prodigal:002006;locus_tag=CFIICLFH_00318;product=hypothetical protein
M-goesingense_contig_10_1	Prodigal:002006	CDS	4709	5491	.	+	0	ID=CFIICLFH_00319;eC_number=1.5.1.2;Name=proC_1;gene=proC_1;inference=ab initio prediction:Prodigal:002006,protein motif:HAMAP:MF_01925;locus_tag=CFIICLFH_00319;product=Pyrroline-5-carboxylate reductase
M-goesingense_contig_10_1	Prodigal:002006	CDS	5488	6864	.	+	0	ID=CFIICLFH_00320;inference=ab initio prediction:Prodigal:002006;locus_tag=CFIICLFH_00320;product=hypothetical protein
M-goesingense_contig_10_1	Prodigal:002006	CDS	7262	8014	.	-	0	ID=CFIICLFH_00321;Name=glnQ_2;gene=glnQ_2;inference=ab initio prediction:Prodigal:002006,similar to AA sequence:UniProtKB:P27675;locus_tag=CFIICLFH_00321;product=Glutamine transport ATP-binding protein GlnQ
M-goesingense_contig_10_1	Prodigal:002006	CDS	8043	8894	.	-	0	ID=CFIICLFH_00322;inference=ab initio prediction:Prodigal:002006;locus_tag=CFIICLFH_00322;product=hypothetical protein
M-goesingense_contig_10_1	Prodigal:002006	CDS	8891	9637	.	-	0	ID=CFIICLFH_00323;Name=hisM;db_xref=COG:COG4160;gene=hisM;inference=ab initio prediction:Prodigal:002006,similar to AA sequence:UniProtKB:P0A2I7;locus_tag=CFIICLFH_00323;product=Histidine transport system permease protein HisM
M-goesingense_contig_10_1	Prodigal:002006	CDS	9677	10507	.	-	0	ID=CFIICLFH_00324;Name=glnH;db_xref=COG:COG0834;gene=glnH;inference=ab initio prediction:Prodigal:002006,similar to AA sequence:UniProtKB:O34563;locus_tag=CFIICLFH_00324;product=ABC transporter glutamine-binding protein GlnH
M-goesingense_contig_10_1	Prodigal:002006	CDS	10639	11808	.	-	0	ID=CFIICLFH_00325;eC_number=1.5.3.1;Name=soxA_1;gene=soxA_1;inference=ab initio prediction:Prodigal:002006,similar to AA sequence:UniProtKB:P40859;locus_tag=CFIICLFH_00325;product=Monomeric sarcosine oxidase
M-goesingense_contig_10_1	Prodigal:002006	CDS	12572	13057	.	+	0	ID=CFIICLFH_00326;inference=ab initio prediction:Prodigal:002006;locus_tag=CFIICLFH_00326;product=hypothetical protein
M-goesingense_contig_10_1	Prodigal:002006	CDS	12967	13845	.	-	0	ID=CFIICLFH_00327;inference=ab initio prediction:Prodigal:002006;locus_tag=CFIICLFH_00327;product=hypothetical protein
M-goesingense_contig_10_1	Prodigal:002006	CDS	13951	14310	.	+	0	ID=CFIICLFH_00328;Name=yybR;db_xref=COG:COG1733;gene=yybR;inference=ab initio prediction:Prodigal:002006,similar to AA sequence:UniProtKB:P37486;locus_tag=CFIICLFH_00328;product=putative HTH-type transcriptional regulator YybR
M-goesingense_contig_10_1	Prodigal:002006	CDS	14568	14864	.	+	0	ID=CFIICLFH_00329;inference=ab initio prediction:Prodigal:002006;locus_tag=CFIICLFH_00329;product=hypothetical protein
M-goesingense_contig_10_1	Prodigal:002006	CDS	15104	16462	.	+	0	ID=CFIICLFH_00330;inference=ab initio prediction:Prodigal:002006;locus_tag=CFIICLFH_00330;product=hypothetical protein
M-goesingense_contig_10_1	Prodigal:002006	CDS	16449	17021	.	+	0	ID=CFIICLFH_00331;inference=ab initio prediction:Prodigal:002006;locus_tag=CFIICLFH_00331;product=hypothetical protein
M-goesingense_contig_10_1	Prodigal:002006	CDS	18185	18646	.	-	0	ID=CFIICLFH_00332;Name=mexB_1;db_xref=COG:COG0841;gene=mexB_1;inference=ab initio prediction:Prodigal:002006,similar to AA sequence:UniProtKB:P52002;locus_tag=CFIICLFH_00332;product=Multidrug resistance protein MexB
M-goesingense_contig_10_1	Prodigal:002006	CDS	18704	19060	.	+	0	ID=CFIICLFH_00333;Name=mdtA_2;gene=mdtA_2;inference=ab initio prediction:Prodigal:002006,protein motif:HAMAP:MF_01422;locus_tag=CFIICLFH_00333;product=Multidrug resistance protein MdtA
M-goesingense_contig_10_1	Prodigal:002006	CDS	19124	19429	.	+	0	ID=CFIICLFH_00334;inference=ab initio prediction:Prodigal:002006;locus_tag=CFIICLFH_00334;product=hypothetical protein
M-goesingense_contig_10_1	Prodigal:002006	CDS	19520	19945	.	-	0	ID=CFIICLFH_00335;inference=ab initio prediction:Prodigal:002006;locus_tag=CFIICLFH_00335;product=hypothetical protein
M-goesingense_contig_10_1	Prodigal:002006	CDS	19958	20941	.	-	0	ID=CFIICLFH_00336;inference=ab initio prediction:Prodigal:002006;locus_tag=CFIICLFH_00336;product=hypothetical protein
M-goesingense_contig_10_1	Prodigal:002006	CDS	21226	22479	.	-	0	ID=CFIICLFH_00337;eC_number=1.14.15.33;Name=pikC;gene=pikC;inference=ab initio prediction:Prodigal:002006,similar to AA sequence:UniProtKB:O87605;locus_tag=CFIICLFH_00337;product=Cytochrome P450 monooxygenase PikC
M-goesingense_contig_10_1	Prodigal:002006	CDS	22472	23791	.	-	0	ID=CFIICLFH_00338;eC_number=1.18.1.3;Name=ddmA1;gene=ddmA1;inference=ab initio prediction:Prodigal:002006,similar to AA sequence:UniProtKB:Q5S3I2;locus_tag=CFIICLFH_00338;product=Dicamba O-demethylase 1%2C ferredoxin reductase component
M-goesingense_contig_10_1	Prodigal:002006	CDS	23788	24036	.	-	0	ID=CFIICLFH_00339;inference=ab initio prediction:Prodigal:002006;locus_tag=CFIICLFH_00339;product=hypothetical protein
M-goesingense_contig_10_1	Prodigal:002006	CDS	24056	24265	.	-	0	ID=CFIICLFH_00340;inference=ab initio prediction:Prodigal:002006;locus_tag=CFIICLFH_00340;product=hypothetical protein
M-goesingense_contig_10_1	Prodigal:002006	CDS	24262	25551	.	-	0	ID=CFIICLFH_00341;eC_number=4.3.3.5;Name=rebG;gene=rebG;inference=ab initio prediction:Prodigal:002006,similar to AA sequence:UniProtKB:Q8KHE4;locus_tag=CFIICLFH_00341;product=4'-demethylrebeccamycin synthase
M-goesingense_contig_10_1	Prodigal:002006	CDS	25668	27413	.	-	0	ID=CFIICLFH_00342;db_xref=COG:COG0664;inference=ab initio prediction:Prodigal:002006,similar to AA sequence:UniProtKB:P9WIY7;locus_tag=CFIICLFH_00342;product=putative NTE family protein
M-goesingense_contig_10_1	Prodigal:002006	CDS	27410	28627	.	-	0	ID=CFIICLFH_00343;inference=ab initio prediction:Prodigal:002006;locus_tag=CFIICLFH_00343;product=hypothetical protein
M-goesingense_contig_10_1	Prodigal:002006	CDS	28940	29515	.	-	0	ID=CFIICLFH_00344;inference=ab initio prediction:Prodigal:002006;locus_tag=CFIICLFH_00344;product=hypothetical protein
M-goesingense_contig_10_1	Prodigal:002006	CDS	29837	30532	.	+	0	ID=CFIICLFH_00345;inference=ab initio prediction:Prodigal:002006;locus_tag=CFIICLFH_00345;product=hypothetical protein
M-goesingense_contig_10_1	Prodigal:002006	CDS	30536	31204	.	+	0	ID=CFIICLFH_00346;inference=ab initio prediction:Prodigal:002006;locus_tag=CFIICLFH_00346;product=hypothetical protein
M-goesingense_contig_10_1	Prodigal:002006	CDS	31207	33300	.	+	0	ID=CFIICLFH_00347;eC_number=1.8.1.8;Name=dsbD_1;gene=dsbD_1;inference=ab initio prediction:Prodigal:002006,protein motif:HAMAP:MF_00399;locus_tag=CFIICLFH_00347;product=Thiol:disulfide interchange protein DsbD
M-goesingense_contig_10_1	Prodigal:002006	CDS	33383	33640	.	+	0	ID=CFIICLFH_00348;Name=mrpX;gene=mrpX;inference=ab initio prediction:Prodigal:002006,similar to AA sequence:UniProtKB:G8QM64;locus_tag=CFIICLFH_00348;product=Methionine-rich peptide X
M-goesingense_contig_10_1	Prodigal:002006	CDS	33744	34334	.	+	0	ID=CFIICLFH_00349;Name=sigF;gene=sigF;inference=ab initio prediction:Prodigal:002006,similar to AA sequence:UniProtKB:A0A0H3CCX2;locus_tag=CFIICLFH_00349;product=ECF RNA polymerase sigma factor SigF
M-goesingense_contig_10_1	Prodigal:002006	CDS	34327	35040	.	+	0	ID=CFIICLFH_00350;inference=ab initio prediction:Prodigal:002006;locus_tag=CFIICLFH_00350;product=hypothetical protein
M-goesingense_contig_10_1	Prodigal:002006	CDS	35000	35593	.	+	0	ID=CFIICLFH_00351;eC_number=1.8.4.12;Name=msrB_1;gene=msrB_1;inference=ab initio prediction:Prodigal:002006,protein motif:HAMAP:MF_01400;locus_tag=CFIICLFH_00351;product=Peptide methionine sulfoxide reductase MsrB
M-goesingense_contig_10_1	Prodigal:002006	CDS	35631	36374	.	+	0	ID=CFIICLFH_00352;eC_number=1.8.4.11;Name=msrA_1;gene=msrA_1;inference=ab initio prediction:Prodigal:002006,protein motif:HAMAP:MF_01401;locus_tag=CFIICLFH_00352;product=Peptide methionine sulfoxide reductase MsrA
M-goesingense_contig_10_1	Prodigal:002006	CDS	36433	37077	.	+	0	ID=CFIICLFH_00353;Name=yedZ1_1;db_xref=COG:COG4117;gene=yedZ1_1;inference=ab initio prediction:Prodigal:002006,similar to AA sequence:UniProtKB:G8QM62;locus_tag=CFIICLFH_00353;product=Putative protein-methionine-sulfoxide reductase subunit YedZ1
M-goesingense_contig_10_1	Prodigal:002006	CDS	37074	37844	.	+	0	ID=CFIICLFH_00354;Name=yedY1_1;db_xref=COG:COG2041;gene=yedY1_1;inference=ab initio prediction:Prodigal:002006,similar to AA sequence:UniProtKB:G8QM63;locus_tag=CFIICLFH_00354;product=Putative protein-methionine-sulfoxide reductase subunit YedZ1
M-goesingense_contig_10_1	Prodigal:002006	CDS	37909	38583	.	+	0	ID=CFIICLFH_00355;eC_number=1.8.4.-;Name=yfcG_1;db_xref=COG:COG0625;gene=yfcG_1;inference=ab initio prediction:Prodigal:002006,similar to AA sequence:UniProtKB:P77526;locus_tag=CFIICLFH_00355;product=Disulfide-bond oxidoreductase YfcG
M-goesingense_contig_10_1	Prodigal:002006	CDS	38910	39434	.	+	0	ID=CFIICLFH_00356;inference=ab initio prediction:Prodigal:002006;locus_tag=CFIICLFH_00356;product=hypothetical protein
M-goesingense_contig_10_1	Prodigal:002006	CDS	39659	40396	.	+	0	ID=CFIICLFH_00357;inference=ab initio prediction:Prodigal:002006;locus_tag=CFIICLFH_00357;product=hypothetical protein
M-goesingense_contig_10_1	Prodigal:002006	CDS	41275	42369	.	+	0	ID=CFIICLFH_00358;inference=ab initio prediction:Prodigal:002006,similar to AA sequence:UniProtKB:P60108;locus_tag=CFIICLFH_00358;product=TelA-like protein
M-goesingense_contig_10_1	Prodigal:002006	CDS	42366	43931	.	+	0	ID=CFIICLFH_00359;inference=ab initio prediction:Prodigal:002006;locus_tag=CFIICLFH_00359;product=hypothetical protein
M-goesingense_contig_10_1	Prodigal:002006	CDS	43928	44638	.	+	0	ID=CFIICLFH_00360;inference=ab initio prediction:Prodigal:002006;locus_tag=CFIICLFH_00360;product=hypothetical protein
M-goesingense_contig_10_1	Prodigal:002006	CDS	44629	45744	.	+	0	ID=CFIICLFH_00361;inference=ab initio prediction:Prodigal:002006;locus_tag=CFIICLFH_00361;product=hypothetical protein
M-goesingense_contig_10_1	Aragorn:001002	tRNA	46471	46544	.	-	.	ID=CFIICLFH_00362;inference=COORDINATES:profile:Aragorn:001002;locus_tag=CFIICLFH_00362;product=tRNA-Gln(ctg)
M-goesingense_contig_10_1	Prodigal:002006	CDS	46717	47034	.	-	0	ID=CFIICLFH_00363;inference=ab initio prediction:Prodigal:002006;locus_tag=CFIICLFH_00363;product=hypothetical protein
M-goesingense_contig_10_1	Prodigal:002006	CDS	47160	48050	.	-	0	ID=CFIICLFH_00364;eC_number=2.7.7.24;Name=rfbA;db_xref=COG:COG1209;gene=rfbA;inference=ab initio prediction:Prodigal:002006,similar to AA sequence:UniProtKB:P37744;locus_tag=CFIICLFH_00364;product=Glucose-1-phosphate thymidylyltransferase 1
M-goesingense_contig_10_1	Prodigal:002006	CDS	48047	48967	.	-	0	ID=CFIICLFH_00365;eC_number=1.1.1.133;Name=rmlD;gene=rmlD;inference=ab initio prediction:Prodigal:002006,similar to AA sequence:UniProtKB:O66251;locus_tag=CFIICLFH_00365;product=dTDP-4-dehydrorhamnose reductase
M-goesingense_contig_10_1	Prodigal:002006	CDS	48975	49076	.	-	0	ID=CFIICLFH_00366;inference=ab initio prediction:Prodigal:002006;locus_tag=CFIICLFH_00366;product=hypothetical protein
M-goesingense_contig_11_1	Prodigal:002006	CDS	109	2058	.	-	0	ID=CFIICLFH_00367;eC_number=6.2.1.1;Name=acsA_2;db_xref=COG:COG0365;gene=acsA_2;inference=ab initio prediction:Prodigal:002006,similar to AA sequence:UniProtKB:Q89WV5;locus_tag=CFIICLFH_00367;product=Acetyl-coenzyme A synthetase
M-goesingense_contig_11_1	Prodigal:002006	CDS	2206	2460	.	-	0	ID=CFIICLFH_00368;inference=ab initio prediction:Prodigal:002006;locus_tag=CFIICLFH_00368;product=hypothetical protein
M-goesingense_contig_11_1	Prodigal:002006	CDS	2530	5157	.	-	0	ID=CFIICLFH_00369;eC_number=2.7.13.3;Name=rcsC_4;gene=rcsC_4;inference=ab initio prediction:Prodigal:002006,protein motif:HAMAP:MF_00979;locus_tag=CFIICLFH_00369;product=Sensor histidine kinase RcsC
M-goesingense_contig_11_1	Prodigal:002006	CDS	5359	5850	.	+	0	ID=CFIICLFH_00370;inference=ab initio prediction:Prodigal:002006;locus_tag=CFIICLFH_00370;product=hypothetical protein
M-goesingense_contig_11_1	Prodigal:002006	CDS	6030	6383	.	+	0	ID=CFIICLFH_00371;inference=ab initio prediction:Prodigal:002006;locus_tag=CFIICLFH_00371;product=hypothetical protein
M-goesingense_contig_11_1	Prodigal:002006	CDS	6568	7227	.	-	0	ID=CFIICLFH_00372;inference=ab initio prediction:Prodigal:002006;locus_tag=CFIICLFH_00372;product=hypothetical protein
M-goesingense_contig_11_1	Prodigal:002006	CDS	7400	8206	.	-	0	ID=CFIICLFH_00373;inference=ab initio prediction:Prodigal:002006;locus_tag=CFIICLFH_00373;product=hypothetical protein
M-goesingense_contig_11_1	Prodigal:002006	CDS	8281	9201	.	-	0	ID=CFIICLFH_00374;db_xref=COG:COG1305;inference=ab initio prediction:Prodigal:002006,similar to AA sequence:UniProtKB:P9WL93;locus_tag=CFIICLFH_00374;product=putative protein
M-goesingense_contig_11_1	Prodigal:002006	CDS	9340	9927	.	-	0	ID=CFIICLFH_00375;inference=ab initio prediction:Prodigal:002006;locus_tag=CFIICLFH_00375;product=hypothetical protein
M-goesingense_contig_11_1	Prodigal:002006	CDS	10084	11265	.	-	0	ID=CFIICLFH_00376;inference=ab initio prediction:Prodigal:002006;locus_tag=CFIICLFH_00376;product=hypothetical protein
M-goesingense_contig_11_1	Aragorn:001002	tRNA	11479	11555	.	-	.	ID=CFIICLFH_00377;inference=COORDINATES:profile:Aragorn:001002;locus_tag=CFIICLFH_00377;product=tRNA-His(gtg)
M-goesingense_contig_11_1	Prodigal:002006	CDS	11800	13593	.	+	0	ID=CFIICLFH_00378;Name=clcB_1;gene=clcB_1;inference=ab initio prediction:Prodigal:002006,protein motif:HAMAP:MF_01203;locus_tag=CFIICLFH_00378;product=Voltage-gated ClC-type chloride channel ClcB
M-goesingense_contig_11_1	Prodigal:002006	CDS	13743	15080	.	-	0	ID=CFIICLFH_00379;Name=kgtP;gene=kgtP;inference=ab initio prediction:Prodigal:002006,similar to AA sequence:UniProtKB:P0AEX3;locus_tag=CFIICLFH_00379;product=Alpha-ketoglutarate permease
M-goesingense_contig_11_1	Prodigal:002006	CDS	15644	16342	.	+	0	ID=CFIICLFH_00380;inference=ab initio prediction:Prodigal:002006;locus_tag=CFIICLFH_00380;product=hypothetical protein
M-goesingense_contig_11_1	Prodigal:002006	CDS	16402	17496	.	-	0	ID=CFIICLFH_00381;Name=hrcA;db_xref=COG:COG1420;gene=hrcA;inference=ab initio prediction:Prodigal:002006,similar to AA sequence:UniProtKB:P30727;locus_tag=CFIICLFH_00381;product=Heat-inducible transcription repressor HrcA
M-goesingense_contig_11_1	Prodigal:002006	CDS	17750	18037	.	-	0	ID=CFIICLFH_00382;inference=ab initio prediction:Prodigal:002006;locus_tag=CFIICLFH_00382;product=hypothetical protein
M-goesingense_contig_11_1	Prodigal:002006	CDS	18175	18891	.	+	0	ID=CFIICLFH_00383;eC_number=2.7.7.56;Name=rph;db_xref=COG:COG0689;gene=rph;inference=ab initio prediction:Prodigal:002006,similar to AA sequence:UniProtKB:P50597;locus_tag=CFIICLFH_00383;product=Ribonuclease PH
M-goesingense_contig_11_1	Prodigal:002006	CDS	18888	19520	.	+	0	ID=CFIICLFH_00384;eC_number=3.6.1.66;db_xref=COG:COG0127;inference=ab initio prediction:Prodigal:002006,similar to AA sequence:UniProtKB:P44598;locus_tag=CFIICLFH_00384;product=dITP/XTP pyrophosphatase
M-goesingense_contig_11_1	Prodigal:002006	CDS	19584	20762	.	+	0	ID=CFIICLFH_00385;Name=hemW;db_xref=COG:COG0635;gene=hemW;inference=ab initio prediction:Prodigal:002006,similar to AA sequence:UniProtKB:P52062;locus_tag=CFIICLFH_00385;product=Heme chaperone HemW
M-goesingense_contig_11_1	Prodigal:002006	CDS	20789	22033	.	-	0	ID=CFIICLFH_00386;Name=lpoA;gene=lpoA;inference=ab initio prediction:Prodigal:002006,protein motif:HAMAP:MF_01890;locus_tag=CFIICLFH_00386;product=Penicillin-binding protein activator LpoA
M-goesingense_contig_11_1	Prodigal:002006	CDS	22154	23113	.	+	0	ID=CFIICLFH_00387;eC_number=2.1.1.198;Name=rsmI;gene=rsmI;inference=ab initio prediction:Prodigal:002006,protein motif:HAMAP:MF_01877;locus_tag=CFIICLFH_00387;product=Ribosomal RNA small subunit methyltransferase I
M-goesingense_contig_11_1	Prodigal:002006	CDS	23106	23477	.	+	0	ID=CFIICLFH_00388;inference=ab initio prediction:Prodigal:002006,similar to AA sequence:UniProtKB:Q6NCZ4;locus_tag=CFIICLFH_00388;note=UPF0102 protein RPA0323;product=hypothetical protein
M-goesingense_contig_11_1	Prodigal:002006	CDS	23494	23808	.	-	0	ID=CFIICLFH_00389;inference=ab initio prediction:Prodigal:002006;locus_tag=CFIICLFH_00389;product=hypothetical protein
M-goesingense_contig_11_1	Prodigal:002006	CDS	24187	25128	.	+	0	ID=CFIICLFH_00390;Name=yehZ;db_xref=COG:COG1732;gene=yehZ;inference=ab initio prediction:Prodigal:002006,similar to AA sequence:UniProtKB:P33362;locus_tag=CFIICLFH_00390;product=Glycine betaine-binding protein YehZ
M-goesingense_contig_11_1	Prodigal:002006	CDS	25131	26318	.	+	0	ID=CFIICLFH_00391;Name=yehY;db_xref=COG:COG1174;gene=yehY;inference=ab initio prediction:Prodigal:002006,similar to AA sequence:UniProtKB:P33361;locus_tag=CFIICLFH_00391;product=Glycine betaine uptake system permease protein YehY
M-goesingense_contig_11_1	Prodigal:002006	CDS	26318	27067	.	+	0	ID=CFIICLFH_00392;Name=yehW;db_xref=COG:COG1174;gene=yehW;inference=ab initio prediction:Prodigal:002006,similar to AA sequence:UniProtKB:P33359;locus_tag=CFIICLFH_00392;product=Glycine betaine uptake system permease protein YehW
M-goesingense_contig_11_1	Prodigal:002006	CDS	27054	28169	.	-	0	ID=CFIICLFH_00393;inference=ab initio prediction:Prodigal:002006;locus_tag=CFIICLFH_00393;product=hypothetical protein
M-goesingense_contig_11_1	Prodigal:002006	CDS	28221	29231	.	-	0	ID=CFIICLFH_00394;inference=ab initio prediction:Prodigal:002006;locus_tag=CFIICLFH_00394;product=hypothetical protein
M-goesingense_contig_11_1	Prodigal:002006	CDS	29430	31520	.	+	0	ID=CFIICLFH_00395;eC_number=3.4.15.5;Name=dcp;db_xref=COG:COG0339;gene=dcp;inference=ab initio prediction:Prodigal:002006,similar to AA sequence:UniProtKB:P27236;locus_tag=CFIICLFH_00395;product=Dipeptidyl carboxypeptidase
M-goesingense_contig_11_1	Prodigal:002006	CDS	31605	32414	.	+	0	ID=CFIICLFH_00396;inference=ab initio prediction:Prodigal:002006;locus_tag=CFIICLFH_00396;product=hypothetical protein
M-goesingense_contig_11_1	Prodigal:002006	CDS	32543	32767	.	+	0	ID=CFIICLFH_00397;inference=ab initio prediction:Prodigal:002006;locus_tag=CFIICLFH_00397;product=hypothetical protein
M-goesingense_contig_11_1	Prodigal:002006	CDS	32928	33827	.	-	0	ID=CFIICLFH_00398;eC_number=1.8.1.9;Name=trxB_1;db_xref=COG:COG0492;gene=trxB_1;inference=ab initio prediction:Prodigal:002006,similar to AA sequence:UniProtKB:P56431;locus_tag=CFIICLFH_00398;product=Thioredoxin reductase
M-goesingense_contig_11_1	Prodigal:002006	CDS	33959	34300	.	-	0	ID=CFIICLFH_00399;Name=grxD;db_xref=COG:COG0278;gene=grxD;inference=ab initio prediction:Prodigal:002006,similar to AA sequence:UniProtKB:P0AC69;locus_tag=CFIICLFH_00399;product=Glutaredoxin 4
M-goesingense_contig_11_1	Prodigal:002006	CDS	34331	34837	.	-	0	ID=CFIICLFH_00400;inference=ab initio prediction:Prodigal:002006;locus_tag=CFIICLFH_00400;product=hypothetical protein
M-goesingense_contig_11_1	Prodigal:002006	CDS	34863	35099	.	-	0	ID=CFIICLFH_00401;db_xref=COG:COG0271;inference=ab initio prediction:Prodigal:002006,similar to AA sequence:UniProtKB:Q9ZCE4;locus_tag=CFIICLFH_00401;product=putative protein RP812
M-goesingense_contig_11_1	Prodigal:002006	CDS	35133	37358	.	-	0	ID=CFIICLFH_00402;eC_number=6.3.5.3;Name=purL;db_xref=COG:COG0046;gene=purL;inference=ab initio prediction:Prodigal:002006,similar to AA sequence:UniProtKB:P12042;locus_tag=CFIICLFH_00402;product=Phosphoribosylformylglycinamidine synthase subunit PurL
M-goesingense_contig_11_1	Prodigal:002006	CDS	37467	38630	.	-	0	ID=CFIICLFH_00403;inference=ab initio prediction:Prodigal:002006;locus_tag=CFIICLFH_00403;product=hypothetical protein
M-goesingense_contig_11_1	Prodigal:002006	CDS	38808	40658	.	-	0	ID=CFIICLFH_00404;eC_number=3.6.4.12;Name=recQ;db_xref=COG:COG0514;gene=recQ;inference=ab initio prediction:Prodigal:002006,similar to AA sequence:UniProtKB:P15043;locus_tag=CFIICLFH_00404;product=ATP-dependent DNA helicase RecQ
M-goesingense_contig_11_1	Prodigal:002006	CDS	40983	42110	.	-	0	ID=CFIICLFH_00405;Name=recF_1;db_xref=COG:COG1195;gene=recF_1;inference=ab initio prediction:Prodigal:002006,similar to AA sequence:UniProtKB:P0A7H0;locus_tag=CFIICLFH_00405;product=DNA replication and repair protein RecF
M-goesingense_contig_11_1	Prodigal:002006	CDS	42172	43293	.	-	0	ID=CFIICLFH_00406;Name=dnaN;gene=dnaN;inference=ab initio prediction:Prodigal:002006,similar to AA sequence:UniProtKB:B8GXP6;locus_tag=CFIICLFH_00406;product=Beta sliding clamp
M-goesingense_contig_11_1	Prodigal:002006	CDS	43483	45003	.	-	0	ID=CFIICLFH_00407;Name=dnaA;db_xref=COG:COG0593;gene=dnaA;inference=ab initio prediction:Prodigal:002006,similar to AA sequence:UniProtKB:P05648;locus_tag=CFIICLFH_00407;product=Chromosomal replication initiator protein DnaA
M-goesingense_contig_11_1	Prodigal:002006	CDS	45596	45862	.	-	0	ID=CFIICLFH_00408;Name=rpsT;db_xref=COG:COG0268;gene=rpsT;inference=ab initio prediction:Prodigal:002006,similar to AA sequence:UniProtKB:Q6N0C7;locus_tag=CFIICLFH_00408;product=30S ribosomal protein S20
M-goesingense_contig_11_1	Prodigal:002006	CDS	46104	47093	.	+	0	ID=CFIICLFH_00409;eC_number=3.5.3.17;Name=gpuA;db_xref=COG:COG0010;gene=gpuA;inference=ab initio prediction:Prodigal:002006,similar to AA sequence:UniProtKB:Q9I6K2;locus_tag=CFIICLFH_00409;product=Guanidinopropionase
M-goesingense_contig_11_1	Prodigal:002006	CDS	47148	47783	.	+	0	ID=CFIICLFH_00410;eC_number=2.5.1.18;Name=gstB;db_xref=COG:COG0625;gene=gstB;inference=ab initio prediction:Prodigal:002006,similar to AA sequence:UniProtKB:P15214;locus_tag=CFIICLFH_00410;product=Glutathione S-transferase GST-6.0
M-goesingense_contig_11_1	Prodigal:002006	CDS	47818	48105	.	-	0	ID=CFIICLFH_00411;inference=ab initio prediction:Prodigal:002006;locus_tag=CFIICLFH_00411;product=hypothetical protein
M-goesingense_contig_11_1	Prodigal:002006	CDS	48376	49659	.	-	0	ID=CFIICLFH_00412;Name=coaBC;db_xref=COG:COG0452;gene=coaBC;inference=ab initio prediction:Prodigal:002006,similar to AA sequence:UniProtKB:P0ABQ0;locus_tag=CFIICLFH_00412;product=Coenzyme A biosynthesis bifunctional protein CoaBC
M-goesingense_contig_11_1	Prodigal:002006	CDS	49707	51263	.	-	0	ID=CFIICLFH_00413;eC_number=2.7.-.-;Name=ubiB_1;db_xref=COG:COG0661;gene=ubiB_1;inference=ab initio prediction:Prodigal:002006,similar to AA sequence:UniProtKB:O07443;locus_tag=CFIICLFH_00413;product=putative protein kinase UbiB
M-goesingense_contig_11_1	Prodigal:002006	CDS	51280	52095	.	-	0	ID=CFIICLFH_00414;eC_number=2.1.1.163;Name=ubiE;db_xref=COG:COG2226;gene=ubiE;inference=ab initio prediction:Prodigal:002006,similar to AA sequence:UniProtKB:P0A887;locus_tag=CFIICLFH_00414;product=Ubiquinone/menaquinone biosynthesis C-methyltransferase UbiE
M-goesingense_contig_11_1	Prodigal:002006	CDS	52230	53156	.	+	0	ID=CFIICLFH_00415;eC_number=3.2.2.23;Name=mutM;db_xref=COG:COG0266;gene=mutM;inference=ab initio prediction:Prodigal:002006,similar to AA sequence:UniProtKB:P05523;locus_tag=CFIICLFH_00415;product=Formamidopyrimidine-DNA glycosylase
M-goesingense_contig_11_1	Prodigal:002006	CDS	53584	54303	.	-	0	ID=CFIICLFH_00416;inference=ab initio prediction:Prodigal:002006;locus_tag=CFIICLFH_00416;product=hypothetical protein
M-goesingense_contig_11_1	Prodigal:002006	CDS	54376	54735	.	-	0	ID=CFIICLFH_00417;inference=ab initio prediction:Prodigal:002006;locus_tag=CFIICLFH_00417;product=hypothetical protein
M-goesingense_contig_11_1	Prodigal:002006	CDS	54816	57611	.	-	0	ID=CFIICLFH_00418;Name=uvrB;gene=uvrB;inference=ab initio prediction:Prodigal:002006,protein motif:HAMAP:MF_00204;locus_tag=CFIICLFH_00418;product=UvrABC system protein B
M-goesingense_contig_11_1	Prodigal:002006	CDS	57613	59301	.	+	0	ID=CFIICLFH_00419;inference=ab initio prediction:Prodigal:002006;locus_tag=CFIICLFH_00419;product=hypothetical protein
M-goesingense_contig_11_1	Prodigal:002006	CDS	59402	59938	.	+	0	ID=CFIICLFH_00420;inference=ab initio prediction:Prodigal:002006;locus_tag=CFIICLFH_00420;product=hypothetical protein
M-goesingense_contig_11_1	Prodigal:002006	CDS	60078	61760	.	+	0	ID=CFIICLFH_00421;eC_number=1.1.9.1;Name=qbdA;gene=qbdA;inference=ab initio prediction:Prodigal:002006,similar to AA sequence:UniProtKB:Q8GR64;locus_tag=CFIICLFH_00421;product=Quinohemoprotein alcohol dehydrogenase ADH IIB
M-goesingense_contig_11_1	Prodigal:002006	CDS	61950	63629	.	+	0	ID=CFIICLFH_00422;inference=ab initio prediction:Prodigal:002006;locus_tag=CFIICLFH_00422;product=hypothetical protein
M-goesingense_contig_11_1	Prodigal:002006	CDS	63795	64217	.	+	0	ID=CFIICLFH_00423;eC_number=3.1.2.-;db_xref=COG:COG1607;inference=ab initio prediction:Prodigal:002006,similar to AA sequence:UniProtKB:P44886;locus_tag=CFIICLFH_00423;product=putative acyl-CoA thioester hydrolase
M-goesingense_contig_11_1	Prodigal:002006	CDS	64214	65359	.	+	0	ID=CFIICLFH_00424;inference=ab initio prediction:Prodigal:002006;locus_tag=CFIICLFH_00424;product=hypothetical protein
M-goesingense_contig_11_1	Prodigal:002006	CDS	65399	66307	.	-	0	ID=CFIICLFH_00425;eC_number=3.1.1.-;Name=aes_1;gene=aes_1;inference=ab initio prediction:Prodigal:002006,protein motif:HAMAP:MF_01958;locus_tag=CFIICLFH_00425;product=Acetyl esterase
M-goesingense_contig_11_1	Prodigal:002006	CDS	66401	67330	.	-	0	ID=CFIICLFH_00426;inference=ab initio prediction:Prodigal:002006;locus_tag=CFIICLFH_00426;product=hypothetical protein
M-goesingense_contig_11_1	Prodigal:002006	CDS	67490	69130	.	+	0	ID=CFIICLFH_00427;Name=yejF;db_xref=COG:COG4172;gene=yejF;inference=ab initio prediction:Prodigal:002006,similar to AA sequence:UniProtKB:P33916;locus_tag=CFIICLFH_00427;product=putative ABC transporter ATP-binding protein YejF
M-goesingense_contig_11_1	Prodigal:002006	CDS	69141	70361	.	+	0	ID=CFIICLFH_00428;eC_number=5.4.2.7;Name=deoB;db_xref=COG:COG1015;gene=deoB;inference=ab initio prediction:Prodigal:002006,similar to AA sequence:UniProtKB:P0A6K6;locus_tag=CFIICLFH_00428;product=Phosphopentomutase
M-goesingense_contig_11_1	Prodigal:002006	CDS	70380	70571	.	+	0	ID=CFIICLFH_00429;inference=ab initio prediction:Prodigal:002006;locus_tag=CFIICLFH_00429;product=hypothetical protein
M-goesingense_contig_11_1	Prodigal:002006	CDS	70704	70934	.	+	0	ID=CFIICLFH_00430;inference=ab initio prediction:Prodigal:002006;locus_tag=CFIICLFH_00430;product=hypothetical protein
M-goesingense_contig_11_1	Prodigal:002006	CDS	70953	72047	.	-	0	ID=CFIICLFH_00431;inference=ab initio prediction:Prodigal:002006;locus_tag=CFIICLFH_00431;product=hypothetical protein
M-goesingense_contig_11_1	Prodigal:002006	CDS	72237	72941	.	+	0	ID=CFIICLFH_00432;Name=slmA_1;gene=slmA_1;inference=ab initio prediction:Prodigal:002006,protein motif:HAMAP:MF_01839;locus_tag=CFIICLFH_00432;product=Nucleoid occlusion factor SlmA
M-goesingense_contig_11_1	Prodigal:002006	CDS	73025	73483	.	+	0	ID=CFIICLFH_00433;inference=ab initio prediction:Prodigal:002006;locus_tag=CFIICLFH_00433;product=hypothetical protein
M-goesingense_contig_11_1	Prodigal:002006	CDS	73669	74310	.	+	0	ID=CFIICLFH_00434;eC_number=2.4.2.9;Name=upp;gene=upp;inference=ab initio prediction:Prodigal:002006,similar to AA sequence:UniProtKB:P67396;locus_tag=CFIICLFH_00434;product=Uracil phosphoribosyltransferase
M-goesingense_contig_11_1	Prodigal:002006	CDS	74389	75399	.	+	0	ID=CFIICLFH_00435;eC_number=2.3.1.41;Name=ppsC;gene=ppsC;inference=ab initio prediction:Prodigal:002006,similar to AA sequence:UniProtKB:P96202;locus_tag=CFIICLFH_00435;product=Phthiocerol synthesis polyketide synthase type I PpsC
M-goesingense_contig_11_1	Prodigal:002006	CDS	75532	75834	.	+	0	ID=CFIICLFH_00436;inference=ab initio prediction:Prodigal:002006;locus_tag=CFIICLFH_00436;product=hypothetical protein
M-goesingense_contig_11_1	Prodigal:002006	CDS	75860	76741	.	-	0	ID=CFIICLFH_00437;eC_number=1.1.1.157;Name=mmgB;db_xref=COG:COG1250;gene=mmgB;inference=ab initio prediction:Prodigal:002006,similar to AA sequence:UniProtKB:P45856;locus_tag=CFIICLFH_00437;product=putative 3-hydroxybutyryl-CoA dehydrogenase
M-goesingense_contig_11_1	Prodigal:002006	CDS	76963	77913	.	-	0	ID=CFIICLFH_00438;Name=etfA;db_xref=COG:COG2025;gene=etfA;inference=ab initio prediction:Prodigal:002006,similar to AA sequence:UniProtKB:P38974;locus_tag=CFIICLFH_00438;product=Electron transfer flavoprotein subunit alpha
M-goesingense_contig_11_1	Prodigal:002006	CDS	78004	78753	.	-	0	ID=CFIICLFH_00439;Name=etfB;gene=etfB;inference=ab initio prediction:Prodigal:002006,similar to AA sequence:UniProtKB:P38975;locus_tag=CFIICLFH_00439;product=Electron transfer flavoprotein subunit beta
M-goesingense_contig_11_1	Prodigal:002006	CDS	78961	79533	.	-	0	ID=CFIICLFH_00440;eC_number=2.5.1.17;db_xref=COG:COG2096;inference=ab initio prediction:Prodigal:002006,similar to AA sequence:UniProtKB:P9WP99;locus_tag=CFIICLFH_00440;product=Corrinoid adenosyltransferase
M-goesingense_contig_11_1	Prodigal:002006	CDS	79708	80373	.	-	0	ID=CFIICLFH_00441;inference=ab initio prediction:Prodigal:002006;locus_tag=CFIICLFH_00441;product=hypothetical protein
M-goesingense_contig_11_1	Prodigal:002006	CDS	80501	81796	.	-	0	ID=CFIICLFH_00442;Name=ampG_1;db_xref=COG:COG0477;gene=ampG_1;inference=ab initio prediction:Prodigal:002006,similar to AA sequence:UniProtKB:P0AE16;locus_tag=CFIICLFH_00442;product=Anhydromuropeptide permease
M-goesingense_contig_11_1	Prodigal:002006	CDS	81807	81995	.	-	0	ID=CFIICLFH_00443;inference=ab initio prediction:Prodigal:002006;locus_tag=CFIICLFH_00443;product=hypothetical protein
M-goesingense_contig_11_1	Prodigal:002006	CDS	82099	83697	.	-	0	ID=CFIICLFH_00444;inference=ab initio prediction:Prodigal:002006;locus_tag=CFIICLFH_00444;product=hypothetical protein
M-goesingense_contig_12_1	Prodigal:002006	CDS	47	958	.	+	0	ID=CFIICLFH_00445;inference=ab initio prediction:Prodigal:002006;locus_tag=CFIICLFH_00445;product=hypothetical protein
M-goesingense_contig_12_1	Prodigal:002006	CDS	1178	2272	.	+	0	ID=CFIICLFH_00446;inference=ab initio prediction:Prodigal:002006;locus_tag=CFIICLFH_00446;product=hypothetical protein
M-goesingense_contig_12_1	Prodigal:002006	CDS	2262	5423	.	+	0	ID=CFIICLFH_00447;Name=czcA_3;gene=czcA_3;inference=ab initio prediction:Prodigal:002006,similar to AA sequence:UniProtKB:P13511;locus_tag=CFIICLFH_00447;product=Cobalt-zinc-cadmium resistance protein CzcA
M-goesingense_contig_12_1	Prodigal:002006	CDS	5526	5987	.	+	0	ID=CFIICLFH_00448;inference=ab initio prediction:Prodigal:002006;locus_tag=CFIICLFH_00448;product=hypothetical protein
M-goesingense_contig_12_1	Prodigal:002006	CDS	6084	6176	.	+	0	ID=CFIICLFH_00449;inference=ab initio prediction:Prodigal:002006;locus_tag=CFIICLFH_00449;product=hypothetical protein
M-goesingense_contig_12_1	Prodigal:002006	CDS	6307	7524	.	+	0	ID=CFIICLFH_00450;Name=hcaT_1;gene=hcaT_1;inference=ab initio prediction:Prodigal:002006,similar to AA sequence:UniProtKB:Q47142;locus_tag=CFIICLFH_00450;product=putative 3-phenylpropionic acid transporter
M-goesingense_contig_12_1	Prodigal:002006	CDS	7651	9387	.	-	0	ID=CFIICLFH_00451;eC_number=3.6.3.-;db_xref=COG:COG1132;inference=ab initio prediction:Prodigal:002006,similar to AA sequence:UniProtKB:Q99T13;locus_tag=CFIICLFH_00451;product=Putative multidrug export ATP-binding/permease protein
M-goesingense_contig_12_1	Prodigal:002006	CDS	9788	10636	.	-	0	ID=CFIICLFH_00452;inference=ab initio prediction:Prodigal:002006;locus_tag=CFIICLFH_00452;product=hypothetical protein
M-goesingense_contig_12_1	Prodigal:002006	CDS	10731	11027	.	-	0	ID=CFIICLFH_00453;inference=ab initio prediction:Prodigal:002006;locus_tag=CFIICLFH_00453;product=hypothetical protein
M-goesingense_contig_12_1	Prodigal:002006	CDS	11128	11814	.	-	0	ID=CFIICLFH_00454;inference=ab initio prediction:Prodigal:002006;locus_tag=CFIICLFH_00454;product=hypothetical protein
M-goesingense_contig_12_1	Prodigal:002006	CDS	11891	12196	.	-	0	ID=CFIICLFH_00455;inference=ab initio prediction:Prodigal:002006;locus_tag=CFIICLFH_00455;product=hypothetical protein
M-goesingense_contig_12_1	Prodigal:002006	CDS	12260	12592	.	-	0	ID=CFIICLFH_00456;inference=ab initio prediction:Prodigal:002006;locus_tag=CFIICLFH_00456;product=hypothetical protein
M-goesingense_contig_12_1	Prodigal:002006	CDS	12681	14054	.	-	0	ID=CFIICLFH_00457;eC_number=2.7.-.-;Name=sasA_3;gene=sasA_3;inference=ab initio prediction:Prodigal:002006,protein motif:HAMAP:MF_01837;locus_tag=CFIICLFH_00457;product=Adaptive-response sensory-kinase SasA
M-goesingense_contig_12_1	Prodigal:002006	CDS	14054	14785	.	-	0	ID=CFIICLFH_00458;Name=ompR_1;gene=ompR_1;inference=ab initio prediction:Prodigal:002006,similar to AA sequence:UniProtKB:P0AA16;locus_tag=CFIICLFH_00458;product=Transcriptional regulatory protein OmpR
M-goesingense_contig_12_1	Prodigal:002006	CDS	15059	15631	.	-	0	ID=CFIICLFH_00459;inference=ab initio prediction:Prodigal:002006;locus_tag=CFIICLFH_00459;product=hypothetical protein
M-goesingense_contig_12_1	Prodigal:002006	CDS	15828	16523	.	-	0	ID=CFIICLFH_00460;inference=ab initio prediction:Prodigal:002006;locus_tag=CFIICLFH_00460;product=hypothetical protein
M-goesingense_contig_12_1	Prodigal:002006	CDS	16746	17549	.	+	0	ID=CFIICLFH_00461;inference=ab initio prediction:Prodigal:002006;locus_tag=CFIICLFH_00461;product=hypothetical protein
M-goesingense_contig_12_1	Prodigal:002006	CDS	17696	18718	.	-	0	ID=CFIICLFH_00462;inference=ab initio prediction:Prodigal:002006;locus_tag=CFIICLFH_00462;product=hypothetical protein
M-goesingense_contig_13_1	Prodigal:002006	CDS	77	1948	.	+	0	ID=CFIICLFH_00463;eC_number=7.6.2.8;Name=btuD_2;gene=btuD_2;inference=ab initio prediction:Prodigal:002006,protein motif:HAMAP:MF_01005;locus_tag=CFIICLFH_00463;product=Vitamin B12 import ATP-binding protein BtuD
M-goesingense_contig_13_1	Prodigal:002006	CDS	2281	2490	.	+	0	ID=CFIICLFH_00464;inference=ab initio prediction:Prodigal:002006;locus_tag=CFIICLFH_00464;product=hypothetical protein
M-goesingense_contig_14_1	Prodigal:002006	CDS	86	2041	.	-	0	ID=CFIICLFH_00465;eC_number=2.4.1.129;Name=mtgA_1;gene=mtgA_1;inference=ab initio prediction:Prodigal:002006,protein motif:HAMAP:MF_00766;locus_tag=CFIICLFH_00465;product=Biosynthetic peptidoglycan transglycosylase
M-goesingense_contig_14_1	Prodigal:002006	CDS	2322	7655	.	-	0	ID=CFIICLFH_00466;Name=yfhM;db_xref=COG:COG2373;gene=yfhM;inference=ab initio prediction:Prodigal:002006,similar to AA sequence:UniProtKB:P76578;locus_tag=CFIICLFH_00466;product=Alpha-2-macroglobulin
M-goesingense_contig_14_1	Prodigal:002006	CDS	7931	9343	.	+	0	ID=CFIICLFH_00467;inference=ab initio prediction:Prodigal:002006;locus_tag=CFIICLFH_00467;product=hypothetical protein
M-goesingense_contig_14_1	Prodigal:002006	CDS	9351	9506	.	-	0	ID=CFIICLFH_00468;inference=ab initio prediction:Prodigal:002006;locus_tag=CFIICLFH_00468;product=hypothetical protein
M-goesingense_contig_14_1	Prodigal:002006	CDS	9770	10804	.	-	0	ID=CFIICLFH_00469;eC_number=2.5.1.47;Name=cysK;gene=cysK;inference=ab initio prediction:Prodigal:002006,similar to AA sequence:UniProtKB:P63871;locus_tag=CFIICLFH_00469;product=Cysteine synthase
M-goesingense_contig_14_1	Prodigal:002006	CDS	10858	11223	.	-	0	ID=CFIICLFH_00470;Name=cpdR_1;gene=cpdR_1;inference=ab initio prediction:Prodigal:002006,similar to AA sequence:UniProtKB:Q2YIF7;locus_tag=CFIICLFH_00470;product=Response regulator receiver protein CpdR
M-goesingense_contig_14_1	Prodigal:002006	CDS	11394	11963	.	-	0	ID=CFIICLFH_00471;eC_number=2.4.2.8;Name=hpt;db_xref=COG:COG0634;gene=hpt;inference=ab initio prediction:Prodigal:002006,similar to AA sequence:UniProtKB:P0A9M2;locus_tag=CFIICLFH_00471;product=Hypoxanthine phosphoribosyltransferase
M-goesingense_contig_14_1	Prodigal:002006	CDS	11976	12785	.	-	0	ID=CFIICLFH_00472;inference=ab initio prediction:Prodigal:002006;locus_tag=CFIICLFH_00472;product=hypothetical protein
M-goesingense_contig_14_1	Prodigal:002006	CDS	12989	13702	.	+	0	ID=CFIICLFH_00473;Name=ftsE;db_xref=COG:COG2884;gene=ftsE;inference=ab initio prediction:Prodigal:002006,similar to AA sequence:UniProtKB:P0A9R7;locus_tag=CFIICLFH_00473;product=Cell division ATP-binding protein FtsE
M-goesingense_contig_14_1	Prodigal:002006	CDS	13705	14772	.	+	0	ID=CFIICLFH_00474;inference=ab initio prediction:Prodigal:002006;locus_tag=CFIICLFH_00474;product=hypothetical protein
M-goesingense_contig_14_1	Prodigal:002006	CDS	14897	15697	.	+	0	ID=CFIICLFH_00475;inference=ab initio prediction:Prodigal:002006;locus_tag=CFIICLFH_00475;product=hypothetical protein
M-goesingense_contig_14_1	Prodigal:002006	CDS	15780	16130	.	-	0	ID=CFIICLFH_00476;inference=ab initio prediction:Prodigal:002006;locus_tag=CFIICLFH_00476;product=hypothetical protein
M-goesingense_contig_14_1	Prodigal:002006	CDS	16133	16600	.	-	0	ID=CFIICLFH_00477;Name=ptsN;db_xref=COG:COG1762;gene=ptsN;inference=ab initio prediction:Prodigal:002006,similar to AA sequence:UniProtKB:P69829;locus_tag=CFIICLFH_00477;product=Nitrogen regulatory protein
M-goesingense_contig_14_1	Prodigal:002006	CDS	16720	17331	.	-	0	ID=CFIICLFH_00478;Name=yvyD;db_xref=COG:COG1544;gene=yvyD;inference=ab initio prediction:Prodigal:002006,similar to AA sequence:UniProtKB:P28368;locus_tag=CFIICLFH_00478;product=Ribosome hibernation promotion factor
M-goesingense_contig_14_1	Prodigal:002006	CDS	17467	19020	.	-	0	ID=CFIICLFH_00479;Name=rpoN2;db_xref=COG:COG1508;gene=rpoN2;inference=ab initio prediction:Prodigal:002006,similar to AA sequence:UniProtKB:P30333;locus_tag=CFIICLFH_00479;product=RNA polymerase sigma-54 factor 2
M-goesingense_contig_14_1	Prodigal:002006	CDS	19390	20262	.	-	0	ID=CFIICLFH_00480;eC_number=3.6.3.-;Name=lptB_2;db_xref=COG:COG1137;gene=lptB_2;inference=ab initio prediction:Prodigal:002006,similar to AA sequence:UniProtKB:P45073;locus_tag=CFIICLFH_00480;product=Lipopolysaccharide export system ATP-binding protein LptB
M-goesingense_contig_14_1	Prodigal:002006	CDS	20259	21011	.	-	0	ID=CFIICLFH_00481;Name=lptA;gene=lptA;inference=ab initio prediction:Prodigal:002006,protein motif:HAMAP:MF_01914;locus_tag=CFIICLFH_00481;product=Lipopolysaccharide export system protein LptA
M-goesingense_contig_14_1	Prodigal:002006	CDS	21008	21775	.	-	0	ID=CFIICLFH_00482;inference=ab initio prediction:Prodigal:002006;locus_tag=CFIICLFH_00482;product=hypothetical protein
M-goesingense_contig_14_1	Prodigal:002006	CDS	22015	22674	.	-	0	ID=CFIICLFH_00483;eC_number=3.1.13.5;Name=rnd_1;gene=rnd_1;inference=ab initio prediction:Prodigal:002006,protein motif:HAMAP:MF_01899;locus_tag=CFIICLFH_00483;product=Ribonuclease D
M-goesingense_contig_14_1	Prodigal:002006	CDS	22786	23157	.	-	0	ID=CFIICLFH_00484;inference=ab initio prediction:Prodigal:002006;locus_tag=CFIICLFH_00484;product=hypothetical protein
M-goesingense_contig_14_1	Prodigal:002006	CDS	23539	23727	.	+	0	ID=CFIICLFH_00485;Name=rpmF;db_xref=COG:COG0333;gene=rpmF;inference=ab initio prediction:Prodigal:002006,similar to AA sequence:UniProtKB:Q6NCE6;locus_tag=CFIICLFH_00485;product=50S ribosomal protein L32
M-goesingense_contig_14_1	Prodigal:002006	CDS	23871	24107	.	-	0	ID=CFIICLFH_00486;inference=ab initio prediction:Prodigal:002006;locus_tag=CFIICLFH_00486;product=hypothetical protein
M-goesingense_contig_14_1	Prodigal:002006	CDS	24203	24826	.	-	0	ID=CFIICLFH_00487;inference=ab initio prediction:Prodigal:002006;locus_tag=CFIICLFH_00487;product=hypothetical protein
M-goesingense_contig_14_1	Prodigal:002006	CDS	25141	26322	.	+	0	ID=CFIICLFH_00488;eC_number=2.3.1.9;Name=phaA;gene=phaA;inference=ab initio prediction:Prodigal:002006,similar to AA sequence:UniProtKB:P07097;locus_tag=CFIICLFH_00488;product=Acetyl-CoA acetyltransferase
M-goesingense_contig_14_1	Prodigal:002006	CDS	26456	27187	.	+	0	ID=CFIICLFH_00489;eC_number=1.1.1.36;Name=phaB;gene=phaB;inference=ab initio prediction:Prodigal:002006,similar to AA sequence:UniProtKB:P14697;locus_tag=CFIICLFH_00489;product=Acetoacetyl-CoA reductase
M-goesingense_contig_14_1	Prodigal:002006	CDS	27221	27349	.	-	0	ID=CFIICLFH_00490;inference=ab initio prediction:Prodigal:002006;locus_tag=CFIICLFH_00490;product=hypothetical protein
M-goesingense_contig_14_1	Prodigal:002006	CDS	27346	28476	.	-	0	ID=CFIICLFH_00491;inference=ab initio prediction:Prodigal:002006;locus_tag=CFIICLFH_00491;product=hypothetical protein
M-goesingense_contig_14_1	Prodigal:002006	CDS	28630	29496	.	+	0	ID=CFIICLFH_00492;Name=yddG;db_xref=COG:COG0697;gene=yddG;inference=ab initio prediction:Prodigal:002006,similar to AA sequence:UniProtKB:P46136;locus_tag=CFIICLFH_00492;product=Aromatic amino acid exporter YddG
M-goesingense_contig_14_1	Prodigal:002006	CDS	29610	30059	.	-	0	ID=CFIICLFH_00493;inference=ab initio prediction:Prodigal:002006;locus_tag=CFIICLFH_00493;product=hypothetical protein
M-goesingense_contig_14_1	Prodigal:002006	CDS	30145	30963	.	-	0	ID=CFIICLFH_00494;inference=ab initio prediction:Prodigal:002006;locus_tag=CFIICLFH_00494;product=hypothetical protein
M-goesingense_contig_14_1	Prodigal:002006	CDS	30963	31238	.	-	0	ID=CFIICLFH_00495;inference=ab initio prediction:Prodigal:002006;locus_tag=CFIICLFH_00495;product=hypothetical protein
M-goesingense_contig_14_1	Prodigal:002006	CDS	31510	34431	.	+	0	ID=CFIICLFH_00496;eC_number=4.1.1.31;Name=ppc_1;gene=ppc_1;inference=ab initio prediction:Prodigal:002006,protein motif:HAMAP:MF_00595;locus_tag=CFIICLFH_00496;product=Phosphoenolpyruvate carboxylase
M-goesingense_contig_14_1	Prodigal:002006	CDS	34534	35979	.	-	0	ID=CFIICLFH_00497;eC_number=5.4.2.10;Name=glmM_1;db_xref=COG:COG1109;gene=glmM_1;inference=ab initio prediction:Prodigal:002006,similar to AA sequence:UniProtKB:Q81VN7;locus_tag=CFIICLFH_00497;product=Phosphoglucosamine mutase
M-goesingense_contig_14_1	Prodigal:002006	CDS	36148	36375	.	+	0	ID=CFIICLFH_00498;inference=ab initio prediction:Prodigal:002006;locus_tag=CFIICLFH_00498;product=hypothetical protein
M-goesingense_contig_14_1	Prodigal:002006	CDS	36576	37010	.	-	0	ID=CFIICLFH_00499;Name=ybbJ;db_xref=COG:COG1585;gene=ybbJ;inference=ab initio prediction:Prodigal:002006,similar to AA sequence:UniProtKB:P0AAS3;locus_tag=CFIICLFH_00499;product=Inner membrane protein YbbJ
M-goesingense_contig_14_1	Prodigal:002006	CDS	37007	37987	.	-	0	ID=CFIICLFH_00500;Name=qmcA;db_xref=COG:COG0330;gene=qmcA;inference=ab initio prediction:Prodigal:002006,similar to AA sequence:UniProtKB:P0AA53;locus_tag=CFIICLFH_00500;product=Protein QmcA
M-goesingense_contig_14_1	Prodigal:002006	CDS	38123	39433	.	-	0	ID=CFIICLFH_00501;inference=ab initio prediction:Prodigal:002006;locus_tag=CFIICLFH_00501;product=hypothetical protein
M-goesingense_contig_14_1	Prodigal:002006	CDS	39496	40380	.	-	0	ID=CFIICLFH_00502;inference=ab initio prediction:Prodigal:002006;locus_tag=CFIICLFH_00502;product=hypothetical protein
M-goesingense_contig_14_1	Prodigal:002006	CDS	40827	41759	.	+	0	ID=CFIICLFH_00503;eC_number=2.7.1.-;Name=yegS;gene=yegS;inference=ab initio prediction:Prodigal:002006,protein motif:HAMAP:MF_01377;locus_tag=CFIICLFH_00503;product=lipid kinase YegS
M-goesingense_contig_14_1	Prodigal:002006	CDS	41880	42629	.	+	0	ID=CFIICLFH_00504;inference=ab initio prediction:Prodigal:002006,similar to AA sequence:UniProtKB:P0AEC0;locus_tag=CFIICLFH_00504;note=UPF0053 inner membrane protein YoaE;product=hypothetical protein
M-goesingense_contig_14_1	Prodigal:002006	CDS	42793	43638	.	-	0	ID=CFIICLFH_00505;inference=ab initio prediction:Prodigal:002006;locus_tag=CFIICLFH_00505;product=hypothetical protein
M-goesingense_contig_14_1	Prodigal:002006	CDS	43799	44590	.	-	0	ID=CFIICLFH_00506;inference=ab initio prediction:Prodigal:002006;locus_tag=CFIICLFH_00506;product=hypothetical protein
M-goesingense_contig_14_1	Prodigal:002006	CDS	44703	45335	.	-	0	ID=CFIICLFH_00507;inference=ab initio prediction:Prodigal:002006;locus_tag=CFIICLFH_00507;product=hypothetical protein
M-goesingense_contig_14_1	Prodigal:002006	CDS	45461	46573	.	-	0	ID=CFIICLFH_00508;inference=ab initio prediction:Prodigal:002006;locus_tag=CFIICLFH_00508;product=hypothetical protein
M-goesingense_contig_14_1	Prodigal:002006	CDS	46927	48234	.	+	0	ID=CFIICLFH_00509;eC_number=1.17.7.3;Name=ispG;db_xref=COG:COG0821;gene=ispG;inference=ab initio prediction:Prodigal:002006,similar to AA sequence:UniProtKB:Q5SLI8;locus_tag=CFIICLFH_00509;product=4-hydroxy-3-methylbut-2-en-1-yl diphosphate synthase (flavodoxin)
M-goesingense_contig_14_1	Prodigal:002006	CDS	48433	50385	.	+	0	ID=CFIICLFH_00510;Name=kup_1;gene=kup_1;inference=ab initio prediction:Prodigal:002006,protein motif:HAMAP:MF_01522;locus_tag=CFIICLFH_00510;product=Low affinity potassium transport system protein kup
M-goesingense_contig_14_1	Prodigal:002006	CDS	50465	50731	.	-	0	ID=CFIICLFH_00511;inference=ab initio prediction:Prodigal:002006;locus_tag=CFIICLFH_00511;product=hypothetical protein
M-goesingense_contig_14_1	Prodigal:002006	CDS	50915	51757	.	-	0	ID=CFIICLFH_00512;inference=ab initio prediction:Prodigal:002006;locus_tag=CFIICLFH_00512;product=hypothetical protein
M-goesingense_contig_14_1	Prodigal:002006	CDS	51852	52274	.	-	0	ID=CFIICLFH_00513;inference=ab initio prediction:Prodigal:002006;locus_tag=CFIICLFH_00513;product=hypothetical protein
M-goesingense_contig_14_1	Prodigal:002006	CDS	52277	55171	.	-	0	ID=CFIICLFH_00514;Name=secA;db_xref=COG:COG0653;gene=secA;inference=ab initio prediction:Prodigal:002006,similar to AA sequence:UniProtKB:P52966;locus_tag=CFIICLFH_00514;product=Protein translocase subunit SecA
M-goesingense_contig_14_1	Prodigal:002006	CDS	55401	55715	.	-	0	ID=CFIICLFH_00515;inference=ab initio prediction:Prodigal:002006;locus_tag=CFIICLFH_00515;product=hypothetical protein
M-goesingense_contig_14_1	Prodigal:002006	CDS	55986	56906	.	+	0	ID=CFIICLFH_00516;eC_number=5.2.1.8;db_xref=COG:COG0760;inference=ab initio prediction:Prodigal:002006,similar to AA sequence:UniProtKB:P40415;locus_tag=CFIICLFH_00516;product=putative parvulin-type peptidyl-prolyl cis-trans isomerase
M-goesingense_contig_14_1	Prodigal:002006	CDS	56970	58181	.	-	0	ID=CFIICLFH_00517;inference=ab initio prediction:Prodigal:002006;locus_tag=CFIICLFH_00517;product=hypothetical protein
M-goesingense_contig_14_1	Prodigal:002006	CDS	58331	59632	.	-	0	ID=CFIICLFH_00518;inference=ab initio prediction:Prodigal:002006,similar to AA sequence:UniProtKB:P37908;locus_tag=CFIICLFH_00518;note=UPF0053 inner membrane protein YfjD;product=hypothetical protein
M-goesingense_contig_14_1	Prodigal:002006	CDS	59700	62585	.	-	0	ID=CFIICLFH_00519;eC_number=2.7.13.3;Name=rcsC_5;gene=rcsC_5;inference=ab initio prediction:Prodigal:002006,protein motif:HAMAP:MF_00979;locus_tag=CFIICLFH_00519;product=Sensor histidine kinase RcsC
M-goesingense_contig_14_1	Prodigal:002006	CDS	62626	63762	.	-	0	ID=CFIICLFH_00520;eC_number=4.2.3.4;Name=aroB;db_xref=COG:COG0337;gene=aroB;inference=ab initio prediction:Prodigal:002006,similar to AA sequence:UniProtKB:Q9KNV2;locus_tag=CFIICLFH_00520;product=3-dehydroquinate synthase
M-goesingense_contig_14_1	Prodigal:002006	CDS	63795	64433	.	-	0	ID=CFIICLFH_00521;eC_number=2.7.1.71;Name=aroK_1;gene=aroK_1;inference=ab initio prediction:Prodigal:002006,protein motif:HAMAP:MF_00109;locus_tag=CFIICLFH_00521;product=Shikimate kinase
M-goesingense_contig_14_1	Prodigal:002006	CDS	64669	64821	.	+	0	ID=CFIICLFH_00522;inference=ab initio prediction:Prodigal:002006;locus_tag=CFIICLFH_00522;product=hypothetical protein
M-goesingense_contig_14_1	Prodigal:002006	CDS	64839	65786	.	+	0	ID=CFIICLFH_00523;Name=xerD_1;gene=xerD_1;inference=ab initio prediction:Prodigal:002006,similar to AA sequence:UniProtKB:Q2YR40;locus_tag=CFIICLFH_00523;product=Tyrosine recombinase XerD
M-goesingense_contig_14_1	Prodigal:002006	CDS	65809	67023	.	-	0	ID=CFIICLFH_00524;inference=ab initio prediction:Prodigal:002006;locus_tag=CFIICLFH_00524;product=hypothetical protein
M-goesingense_contig_14_1	Prodigal:002006	CDS	67266	67742	.	-	0	ID=CFIICLFH_00525;eC_number=2.8.1.12;Name=moaE;db_xref=COG:COG0314;gene=moaE;inference=ab initio prediction:Prodigal:002006,similar to AA sequence:UniProtKB:P30749;locus_tag=CFIICLFH_00525;product=Molybdopterin synthase catalytic subunit
M-goesingense_contig_14_1	Prodigal:002006	CDS	67902	68921	.	+	0	ID=CFIICLFH_00526;Name=caiE;gene=caiE;inference=ab initio prediction:Prodigal:002006,protein motif:HAMAP:MF_01525;locus_tag=CFIICLFH_00526;product=Carnitine operon protein CaiE
M-goesingense_contig_14_1	Prodigal:002006	CDS	69129	69383	.	+	0	ID=CFIICLFH_00527;inference=ab initio prediction:Prodigal:002006;locus_tag=CFIICLFH_00527;product=hypothetical protein
M-goesingense_contig_14_1	Prodigal:002006	CDS	69571	70191	.	-	0	ID=CFIICLFH_00528;inference=ab initio prediction:Prodigal:002006;locus_tag=CFIICLFH_00528;product=hypothetical protein
M-goesingense_contig_14_1	Prodigal:002006	CDS	70378	73791	.	+	0	ID=CFIICLFH_00529;eC_number=6.2.1.20;Name=aas;gene=aas;inference=ab initio prediction:Prodigal:002006,protein motif:HAMAP:MF_01162;locus_tag=CFIICLFH_00529;product=Bifunctional protein Aas
M-goesingense_contig_14_1	Prodigal:002006	CDS	74003	74398	.	+	0	ID=CFIICLFH_00530;inference=ab initio prediction:Prodigal:002006;locus_tag=CFIICLFH_00530;product=hypothetical protein
M-goesingense_contig_14_1	Prodigal:002006	CDS	74466	75656	.	-	0	ID=CFIICLFH_00531;eC_number=2.3.1.47;Name=bioF_1;gene=bioF_1;inference=ab initio prediction:Prodigal:002006,similar to AA sequence:UniProtKB:P22806;locus_tag=CFIICLFH_00531;product=8-amino-7-oxononanoate synthase
M-goesingense_contig_14_1	Prodigal:002006	CDS	75886	76269	.	+	0	ID=CFIICLFH_00532;Name=cheY_1;db_xref=COG:COG0784;gene=cheY_1;inference=ab initio prediction:Prodigal:002006,similar to AA sequence:UniProtKB:P0AE67;locus_tag=CFIICLFH_00532;product=Chemotaxis protein CheY
M-goesingense_contig_14_1	Prodigal:002006	CDS	76319	76852	.	+	0	ID=CFIICLFH_00533;inference=ab initio prediction:Prodigal:002006;locus_tag=CFIICLFH_00533;product=hypothetical protein
M-goesingense_contig_14_1	Prodigal:002006	CDS	76869	77783	.	-	0	ID=CFIICLFH_00534;eC_number=3.1.3.21;db_xref=COG:COG0647;inference=ab initio prediction:Prodigal:002006,similar to AA sequence:UniProtKB:O33194;locus_tag=CFIICLFH_00534;product=D%2CL-glycerol 3-phosphate phosphatase
M-goesingense_contig_14_1	Prodigal:002006	CDS	77875	79335	.	-	0	ID=CFIICLFH_00535;inference=ab initio prediction:Prodigal:002006;locus_tag=CFIICLFH_00535;product=hypothetical protein
M-goesingense_contig_14_1	Prodigal:002006	CDS	79606	79827	.	+	0	ID=CFIICLFH_00536;inference=ab initio prediction:Prodigal:002006;locus_tag=CFIICLFH_00536;product=hypothetical protein
M-goesingense_contig_14_1	Prodigal:002006	CDS	80059	81732	.	+	0	ID=CFIICLFH_00537;eC_number=6.3.4.3;Name=fhs;db_xref=COG:COG2759;gene=fhs;inference=ab initio prediction:Prodigal:002006,similar to AA sequence:UniProtKB:Q83WS0;locus_tag=CFIICLFH_00537;product=Formate--tetrahydrofolate ligase
M-goesingense_contig_14_1	Prodigal:002006	CDS	81848	82525	.	+	0	ID=CFIICLFH_00538;eC_number=2.5.1.16;Name=speE_1;gene=speE_1;inference=ab initio prediction:Prodigal:002006,protein motif:HAMAP:MF_00198;locus_tag=CFIICLFH_00538;product=Polyamine aminopropyltransferase
M-goesingense_contig_14_1	Prodigal:002006	CDS	82533	82748	.	-	0	ID=CFIICLFH_00539;inference=ab initio prediction:Prodigal:002006;locus_tag=CFIICLFH_00539;product=hypothetical protein
M-goesingense_contig_14_1	Prodigal:002006	CDS	82892	83206	.	-	0	ID=CFIICLFH_00540;inference=ab initio prediction:Prodigal:002006;locus_tag=CFIICLFH_00540;product=hypothetical protein
M-goesingense_contig_14_1	Prodigal:002006	CDS	83305	83874	.	-	0	ID=CFIICLFH_00541;inference=ab initio prediction:Prodigal:002006;locus_tag=CFIICLFH_00541;product=hypothetical protein
M-goesingense_contig_14_1	Prodigal:002006	CDS	84122	85357	.	+	0	ID=CFIICLFH_00542;Name=zapE;db_xref=COG:COG1485;gene=zapE;inference=ab initio prediction:Prodigal:002006,similar to AA sequence:UniProtKB:P64612;locus_tag=CFIICLFH_00542;product=Cell division protein ZapE
M-goesingense_contig_14_1	Prodigal:002006	CDS	85758	86252	.	+	0	ID=CFIICLFH_00543;eC_number=1.3.99.16;Name=iorA_1;gene=iorA_1;inference=ab initio prediction:Prodigal:002006,similar to AA sequence:UniProtKB:Q51697;locus_tag=CFIICLFH_00543;product=Isoquinoline 1-oxidoreductase subunit alpha
M-goesingense_contig_14_1	Prodigal:002006	CDS	86249	88591	.	+	0	ID=CFIICLFH_00544;eC_number=1.2.5.2;inference=ab initio prediction:Prodigal:002006,similar to AA sequence:UniProtKB:P17201;locus_tag=CFIICLFH_00544;product=Membrane-bound aldehyde dehydrogenase [pyrroloquinoline-quinone]
M-goesingense_contig_14_1	Prodigal:002006	CDS	88848	89240	.	+	0	ID=CFIICLFH_00545;inference=ab initio prediction:Prodigal:002006;locus_tag=CFIICLFH_00545;product=hypothetical protein
M-goesingense_contig_14_1	Prodigal:002006	CDS	89390	89680	.	+	0	ID=CFIICLFH_00546;inference=ab initio prediction:Prodigal:002006;locus_tag=CFIICLFH_00546;product=hypothetical protein
M-goesingense_contig_14_1	Prodigal:002006	CDS	89982	90170	.	+	0	ID=CFIICLFH_00547;inference=ab initio prediction:Prodigal:002006;locus_tag=CFIICLFH_00547;product=hypothetical protein
M-goesingense_contig_14_1	Prodigal:002006	CDS	90235	90444	.	+	0	ID=CFIICLFH_00548;inference=ab initio prediction:Prodigal:002006;locus_tag=CFIICLFH_00548;product=hypothetical protein
M-goesingense_contig_15_1	Prodigal:002006	CDS	7	1365	.	-	0	ID=CFIICLFH_00549;Name=dctD_1;gene=dctD_1;inference=ab initio prediction:Prodigal:002006,similar to AA sequence:UniProtKB:P13632;locus_tag=CFIICLFH_00549;product=C4-dicarboxylate transport transcriptional regulatory protein DctD
M-goesingense_contig_15_1	Prodigal:002006	CDS	1362	3260	.	-	0	ID=CFIICLFH_00550;eC_number=2.7.13.3;Name=dctB;gene=dctB;inference=ab initio prediction:Prodigal:002006,similar to AA sequence:UniProtKB:P13633;locus_tag=CFIICLFH_00550;product=C4-dicarboxylate transport sensor protein DctB
M-goesingense_contig_15_1	Prodigal:002006	CDS	3622	4965	.	+	0	ID=CFIICLFH_00551;Name=dctA_1;gene=dctA_1;inference=ab initio prediction:Prodigal:002006,similar to AA sequence:UniProtKB:P20672;locus_tag=CFIICLFH_00551;product=C4-dicarboxylate transport protein
M-goesingense_contig_15_1	Prodigal:002006	CDS	5319	5744	.	+	0	ID=CFIICLFH_00552;inference=ab initio prediction:Prodigal:002006;locus_tag=CFIICLFH_00552;product=hypothetical protein
M-goesingense_contig_15_1	Prodigal:002006	CDS	5782	6279	.	+	0	ID=CFIICLFH_00553;inference=ab initio prediction:Prodigal:002006;locus_tag=CFIICLFH_00553;product=hypothetical protein
M-goesingense_contig_15_1	Prodigal:002006	CDS	6538	7539	.	+	0	ID=CFIICLFH_00554;eC_number=1.11.1.-;Name=srpA_1;db_xref=COG:COG0753;gene=srpA_1;inference=ab initio prediction:Prodigal:002006,similar to AA sequence:UniProtKB:Q55025;locus_tag=CFIICLFH_00554;product=Catalase-related peroxidase
M-goesingense_contig_15_1	Prodigal:002006	CDS	7771	9216	.	+	0	ID=CFIICLFH_00555;eC_number=2.7.8.-;Name=clsA;db_xref=COG:COG1502;gene=clsA;inference=ab initio prediction:Prodigal:002006,similar to AA sequence:UniProtKB:P71040;locus_tag=CFIICLFH_00555;product=Major cardiolipin synthase ClsA
M-goesingense_contig_15_1	Prodigal:002006	CDS	9134	9943	.	-	0	ID=CFIICLFH_00556;inference=ab initio prediction:Prodigal:002006;locus_tag=CFIICLFH_00556;product=hypothetical protein
M-goesingense_contig_15_1	Prodigal:002006	CDS	10006	10932	.	-	0	ID=CFIICLFH_00557;eC_number=3.5.1.-;db_xref=COG:COG0123;inference=ab initio prediction:Prodigal:002006,similar to AA sequence:UniProtKB:Q9HXM1;locus_tag=CFIICLFH_00557;product=Histone deacetylase-like amidohydrolase
M-goesingense_contig_15_1	Prodigal:002006	CDS	11292	12143	.	+	0	ID=CFIICLFH_00558;inference=ab initio prediction:Prodigal:002006;locus_tag=CFIICLFH_00558;product=hypothetical protein
M-goesingense_contig_15_1	Prodigal:002006	CDS	12182	12409	.	-	0	ID=CFIICLFH_00559;inference=ab initio prediction:Prodigal:002006;locus_tag=CFIICLFH_00559;product=hypothetical protein
M-goesingense_contig_15_1	Prodigal:002006	CDS	12624	12875	.	+	0	ID=CFIICLFH_00560;inference=ab initio prediction:Prodigal:002006;locus_tag=CFIICLFH_00560;product=hypothetical protein
M-goesingense_contig_15_1	Prodigal:002006	CDS	13204	13407	.	-	0	ID=CFIICLFH_00561;inference=ab initio prediction:Prodigal:002006;locus_tag=CFIICLFH_00561;product=hypothetical protein
M-goesingense_contig_15_1	Prodigal:002006	CDS	13571	13747	.	-	0	ID=CFIICLFH_00562;inference=ab initio prediction:Prodigal:002006;locus_tag=CFIICLFH_00562;product=hypothetical protein
M-goesingense_contig_15_1	Prodigal:002006	CDS	13913	14026	.	+	0	ID=CFIICLFH_00563;inference=ab initio prediction:Prodigal:002006;locus_tag=CFIICLFH_00563;product=hypothetical protein
M-goesingense_contig_15_1	Aragorn:001002	tRNA	14111	14195	.	-	.	ID=CFIICLFH_00564;inference=COORDINATES:profile:Aragorn:001002;locus_tag=CFIICLFH_00564;product=tRNA-Leu(cag)
M-goesingense_contig_15_1	Prodigal:002006	CDS	14303	15718	.	-	0	ID=CFIICLFH_00565;eC_number=4.2.1.33;Name=leuC_2;db_xref=COG:COG0065;gene=leuC_2;inference=ab initio prediction:Prodigal:002006,similar to AA sequence:UniProtKB:P0A6A6;locus_tag=CFIICLFH_00565;product=3-isopropylmalate dehydratase large subunit
M-goesingense_contig_15_1	Prodigal:002006	CDS	15945	16940	.	+	0	ID=CFIICLFH_00566;eC_number=1.1.1.215;db_xref=COG:COG1052;inference=ab initio prediction:Prodigal:002006,similar to AA sequence:UniProtKB:Q5FTU6;locus_tag=CFIICLFH_00566;product=2-ketogluconate reductase
M-goesingense_contig_15_1	Prodigal:002006	CDS	16937	17791	.	+	0	ID=CFIICLFH_00567;inference=ab initio prediction:Prodigal:002006;locus_tag=CFIICLFH_00567;product=hypothetical protein
M-goesingense_contig_15_1	Prodigal:002006	CDS	17851	18630	.	+	0	ID=CFIICLFH_00568;inference=ab initio prediction:Prodigal:002006,similar to AA sequence:UniProtKB:Q5ZRP2;locus_tag=CFIICLFH_00568;note=UPF0176 protein lpg2838;product=hypothetical protein
M-goesingense_contig_15_1	Prodigal:002006	CDS	18627	18836	.	+	0	ID=CFIICLFH_00569;Name=slyX;gene=slyX;inference=ab initio prediction:Prodigal:002006,protein motif:HAMAP:MF_00715;locus_tag=CFIICLFH_00569;product=Protein SlyX
M-goesingense_contig_15_1	Prodigal:002006	CDS	18928	20370	.	-	0	ID=CFIICLFH_00570;eC_number=1.2.1.26;Name=araE;gene=araE;inference=ab initio prediction:Prodigal:002006,similar to AA sequence:UniProtKB:Q1JUP4;locus_tag=CFIICLFH_00570;product=Alpha-ketoglutaric semialdehyde dehydrogenase 1
M-goesingense_contig_15_1	Prodigal:002006	CDS	20459	21250	.	-	0	ID=CFIICLFH_00571;eC_number=3.5.1.118;Name=egtC;db_xref=COG:COG0121;gene=egtC;inference=ab initio prediction:Prodigal:002006,similar to AA sequence:UniProtKB:A0R5M9;locus_tag=CFIICLFH_00571;product=Gamma-glutamyl-hercynylcysteine sulfoxide hydrolase
M-goesingense_contig_15_1	Prodigal:002006	CDS	21762	22154	.	+	0	ID=CFIICLFH_00572;inference=ab initio prediction:Prodigal:002006;locus_tag=CFIICLFH_00572;product=hypothetical protein
M-goesingense_contig_15_1	Prodigal:002006	CDS	22401	22721	.	-	0	ID=CFIICLFH_00573;Name=rpsU;db_xref=COG:COG0828;gene=rpsU;inference=ab initio prediction:Prodigal:002006,similar to AA sequence:UniProtKB:Q6N274;locus_tag=CFIICLFH_00573;product=30S ribosomal protein S21
M-goesingense_contig_15_1	Prodigal:002006	CDS	23305	24786	.	+	0	ID=CFIICLFH_00574;Name=bdlA_2;db_xref=COG:COG0840;gene=bdlA_2;inference=ab initio prediction:Prodigal:002006,similar to AA sequence:UniProtKB:Q9I3S1;locus_tag=CFIICLFH_00574;product=Biofilm dispersion protein BdlA
M-goesingense_contig_15_1	Prodigal:002006	CDS	24796	29667	.	-	0	ID=CFIICLFH_00575;eC_number=1.4.1.2;Name=gdh;db_xref=COG:COG2902;gene=gdh;inference=ab initio prediction:Prodigal:002006,similar to AA sequence:UniProtKB:E1V4J5;locus_tag=CFIICLFH_00575;product=NAD-specific glutamate dehydrogenase
M-goesingense_contig_15_1	Prodigal:002006	CDS	30816	31838	.	+	0	ID=CFIICLFH_00576;inference=ab initio prediction:Prodigal:002006;locus_tag=CFIICLFH_00576;product=hypothetical protein
M-goesingense_contig_15_1	Prodigal:002006	CDS	31871	32290	.	-	0	ID=CFIICLFH_00577;inference=ab initio prediction:Prodigal:002006;locus_tag=CFIICLFH_00577;product=hypothetical protein
M-goesingense_contig_15_1	Prodigal:002006	CDS	32350	33588	.	-	0	ID=CFIICLFH_00578;inference=ab initio prediction:Prodigal:002006;locus_tag=CFIICLFH_00578;product=hypothetical protein
M-goesingense_contig_15_1	Prodigal:002006	CDS	33585	34943	.	-	0	ID=CFIICLFH_00579;inference=ab initio prediction:Prodigal:002006;locus_tag=CFIICLFH_00579;product=hypothetical protein
M-goesingense_contig_15_1	Prodigal:002006	CDS	35051	36124	.	-	0	ID=CFIICLFH_00580;inference=ab initio prediction:Prodigal:002006;locus_tag=CFIICLFH_00580;product=hypothetical protein
M-goesingense_contig_15_1	Prodigal:002006	CDS	36088	37182	.	-	0	ID=CFIICLFH_00581;inference=ab initio prediction:Prodigal:002006;locus_tag=CFIICLFH_00581;product=hypothetical protein
M-goesingense_contig_16_1	Prodigal:002006	CDS	308	964	.	+	0	ID=CFIICLFH_00582;inference=ab initio prediction:Prodigal:002006;locus_tag=CFIICLFH_00582;product=hypothetical protein
M-goesingense_contig_16_1	Prodigal:002006	CDS	969	1976	.	+	0	ID=CFIICLFH_00583;inference=ab initio prediction:Prodigal:002006;locus_tag=CFIICLFH_00583;product=hypothetical protein
M-goesingense_contig_16_1	Prodigal:002006	CDS	1992	2399	.	+	0	ID=CFIICLFH_00584;inference=ab initio prediction:Prodigal:002006;locus_tag=CFIICLFH_00584;product=hypothetical protein
M-goesingense_contig_16_1	Prodigal:002006	CDS	2523	4328	.	-	0	ID=CFIICLFH_00585;eC_number=3.6.5.-;Name=lepA;db_xref=COG:COG0481;gene=lepA;inference=ab initio prediction:Prodigal:002006,similar to AA sequence:UniProtKB:Q2FXY7;locus_tag=CFIICLFH_00585;product=Elongation factor 4
M-goesingense_contig_16_1	Prodigal:002006	CDS	4878	5891	.	+	0	ID=CFIICLFH_00586;eC_number=1.11.1.5;Name=ccp_1;db_xref=COG:COG1858;gene=ccp_1;inference=ab initio prediction:Prodigal:002006,similar to AA sequence:UniProtKB:P55929;locus_tag=CFIICLFH_00586;product=Cytochrome c551 peroxidase
M-goesingense_contig_16_1	Prodigal:002006	CDS	5915	7576	.	+	0	ID=CFIICLFH_00587;inference=ab initio prediction:Prodigal:002006;locus_tag=CFIICLFH_00587;product=hypothetical protein
M-goesingense_contig_16_1	Prodigal:002006	CDS	7603	8394	.	-	0	ID=CFIICLFH_00588;inference=ab initio prediction:Prodigal:002006;locus_tag=CFIICLFH_00588;product=hypothetical protein
M-goesingense_contig_16_1	Prodigal:002006	CDS	8736	9446	.	+	0	ID=CFIICLFH_00589;Name=baeR;db_xref=COG:COG0745;gene=baeR;inference=ab initio prediction:Prodigal:002006,similar to AA sequence:UniProtKB:P69228;locus_tag=CFIICLFH_00589;product=Transcriptional regulatory protein BaeR
M-goesingense_contig_16_1	Prodigal:002006	CDS	9509	11260	.	+	0	ID=CFIICLFH_00590;eC_number=2.7.-.-;Name=sasA_4;gene=sasA_4;inference=ab initio prediction:Prodigal:002006,protein motif:HAMAP:MF_01837;locus_tag=CFIICLFH_00590;product=Adaptive-response sensory-kinase SasA
M-goesingense_contig_16_1	Prodigal:002006	CDS	11278	11790	.	+	0	ID=CFIICLFH_00591;eC_number=2.7.11.-;Name=hprK;gene=hprK;inference=ab initio prediction:Prodigal:002006,similar to AA sequence:UniProtKB:P75548;locus_tag=CFIICLFH_00591;product=HPr kinase/phosphorylase
M-goesingense_contig_16_1	Prodigal:002006	CDS	11916	12317	.	+	0	ID=CFIICLFH_00592;eC_number=2.7.1.191;Name=manX;db_xref=COG:COG2893;gene=manX;inference=ab initio prediction:Prodigal:002006,similar to AA sequence:UniProtKB:P69797;locus_tag=CFIICLFH_00592;product=PTS system mannose-specific EIIAB component
M-goesingense_contig_16_1	Prodigal:002006	CDS	12433	12747	.	+	0	ID=CFIICLFH_00593;inference=ab initio prediction:Prodigal:002006;locus_tag=CFIICLFH_00593;product=hypothetical protein
M-goesingense_contig_16_1	Prodigal:002006	CDS	12754	13647	.	-	0	ID=CFIICLFH_00594;inference=ab initio prediction:Prodigal:002006;locus_tag=CFIICLFH_00594;product=hypothetical protein
M-goesingense_contig_16_1	Prodigal:002006	CDS	13763	14887	.	-	0	ID=CFIICLFH_00595;eC_number=3.6.-.-;Name=yjiA_1;db_xref=COG:COG0523;gene=yjiA_1;inference=ab initio prediction:Prodigal:002006,similar to AA sequence:UniProtKB:P24203;locus_tag=CFIICLFH_00595;product=P-loop guanosine triphosphatase YjiA
M-goesingense_contig_16_1	Prodigal:002006	CDS	14985	16538	.	-	0	ID=CFIICLFH_00596;inference=ab initio prediction:Prodigal:002006;locus_tag=CFIICLFH_00596;product=hypothetical protein
M-goesingense_contig_16_1	Prodigal:002006	CDS	16893	17525	.	+	0	ID=CFIICLFH_00597;eC_number=4.3.99.3;Name=queE;gene=queE;inference=ab initio prediction:Prodigal:002006,similar to AA sequence:UniProtKB:A0A0H3KB22;locus_tag=CFIICLFH_00597;product=7-carboxy-7-deazaguanine synthase
M-goesingense_contig_16_1	Prodigal:002006	CDS	17562	17927	.	+	0	ID=CFIICLFH_00598;eC_number=4.1.2.50;Name=queD;db_xref=COG:COG0720;gene=queD;inference=ab initio prediction:Prodigal:002006,similar to AA sequence:UniProtKB:P65870;locus_tag=CFIICLFH_00598;product=6-carboxy-5%2C6%2C7%2C8-tetrahydropterin synthase
M-goesingense_contig_16_1	Prodigal:002006	CDS	17924	18652	.	+	0	ID=CFIICLFH_00599;eC_number=6.3.4.20;Name=queC;db_xref=COG:COG0603;gene=queC;inference=ab initio prediction:Prodigal:002006,similar to AA sequence:UniProtKB:O31675;locus_tag=CFIICLFH_00599;product=7-cyano-7-deazaguanine synthase
M-goesingense_contig_16_1	Prodigal:002006	CDS	18828	19565	.	+	0	ID=CFIICLFH_00600;inference=ab initio prediction:Prodigal:002006;locus_tag=CFIICLFH_00600;product=hypothetical protein
M-goesingense_contig_16_1	Prodigal:002006	CDS	19489	20364	.	-	0	ID=CFIICLFH_00601;eC_number=3.1.-.-;Name=dinG;gene=dinG;inference=ab initio prediction:Prodigal:002006,protein motif:HAMAP:MF_02206;locus_tag=CFIICLFH_00601;product=3'-5' exonuclease DinG
M-goesingense_contig_16_1	Prodigal:002006	CDS	20455	22914	.	-	0	ID=CFIICLFH_00602;eC_number=6.5.1.2;Name=ligA;gene=ligA;inference=ab initio prediction:Prodigal:002006,protein motif:HAMAP:MF_01588;locus_tag=CFIICLFH_00602;product=DNA ligase
M-goesingense_contig_16_1	Prodigal:002006	CDS	23166	24074	.	+	0	ID=CFIICLFH_00603;Name=msrQ;gene=msrQ;inference=ab initio prediction:Prodigal:002006,protein motif:HAMAP:MF_01207;locus_tag=CFIICLFH_00603;product=Protein-methionine-sulfoxide reductase heme-binding subunit MsrQ
M-goesingense_contig_16_1	Prodigal:002006	CDS	24153	24479	.	+	0	ID=CFIICLFH_00604;inference=ab initio prediction:Prodigal:002006;locus_tag=CFIICLFH_00604;product=hypothetical protein
M-goesingense_contig_16_1	Prodigal:002006	CDS	24566	25579	.	+	0	ID=CFIICLFH_00605;eC_number=2.7.1.45;Name=kdgK;gene=kdgK;inference=ab initio prediction:Prodigal:002006,similar to AA sequence:UniProtKB:Q53W83;locus_tag=CFIICLFH_00605;product=2-dehydro-3-deoxygluconokinase
M-goesingense_contig_16_1	Prodigal:002006	CDS	25653	26627	.	-	0	ID=CFIICLFH_00606;eC_number=2.3.1.111;Name=mas;gene=mas;inference=ab initio prediction:Prodigal:002006,similar to AA sequence:UniProtKB:Q02251;locus_tag=CFIICLFH_00606;product=Mycocerosic acid synthase
M-goesingense_contig_16_1	Prodigal:002006	CDS	26703	27263	.	-	0	ID=CFIICLFH_00607;inference=ab initio prediction:Prodigal:002006,similar to AA sequence:UniProtKB:O84741;locus_tag=CFIICLFH_00607;note=UPF0098 protein CT_736;product=hypothetical protein
M-goesingense_contig_16_1	Prodigal:002006	CDS	27314	28078	.	-	0	ID=CFIICLFH_00608;eC_number=2.1.1.222;Name=ubiG;db_xref=COG:COG2227;gene=ubiG;inference=ab initio prediction:Prodigal:002006,similar to AA sequence:UniProtKB:P17993;locus_tag=CFIICLFH_00608;product=Ubiquinone biosynthesis O-methyltransferase
M-goesingense_contig_16_1	Prodigal:002006	CDS	28297	29532	.	+	0	ID=CFIICLFH_00609;eC_number=2.7.2.4;db_xref=COG:COG0527;inference=ab initio prediction:Prodigal:002006,similar to AA sequence:UniProtKB:Q88EI9;locus_tag=CFIICLFH_00609;product=Aspartate kinase
M-goesingense_contig_16_1	Prodigal:002006	CDS	29600	31864	.	+	0	ID=CFIICLFH_00610;eC_number=2.7.3.9;Name=ptsP;db_xref=COG:COG3605;gene=ptsP;inference=ab initio prediction:Prodigal:002006,similar to AA sequence:UniProtKB:P37177;locus_tag=CFIICLFH_00610;product=Phosphoenolpyruvate-dependent phosphotransferase system
M-goesingense_contig_16_1	Prodigal:002006	CDS	31965	33050	.	+	0	ID=CFIICLFH_00611;Name=prfA;db_xref=COG:COG0216;gene=prfA;inference=ab initio prediction:Prodigal:002006,similar to AA sequence:UniProtKB:P0A7I0;locus_tag=CFIICLFH_00611;product=Peptide chain release factor RF1
M-goesingense_contig_16_1	Prodigal:002006	CDS	33071	33946	.	+	0	ID=CFIICLFH_00612;eC_number=2.1.1.297;Name=prmC_1;db_xref=COG:COG2890;gene=prmC_1;inference=ab initio prediction:Prodigal:002006,similar to AA sequence:UniProtKB:P0ACC1;locus_tag=CFIICLFH_00612;product=Release factor glutamine methyltransferase
M-goesingense_contig_16_1	Prodigal:002006	CDS	34392	35708	.	+	0	ID=CFIICLFH_00613;inference=ab initio prediction:Prodigal:002006;locus_tag=CFIICLFH_00613;product=hypothetical protein
M-goesingense_contig_16_1	Prodigal:002006	CDS	35730	36500	.	-	0	ID=CFIICLFH_00614;inference=ab initio prediction:Prodigal:002006;locus_tag=CFIICLFH_00614;product=hypothetical protein
M-goesingense_contig_16_1	Prodigal:002006	CDS	36608	36772	.	+	0	ID=CFIICLFH_00615;inference=ab initio prediction:Prodigal:002006;locus_tag=CFIICLFH_00615;product=hypothetical protein
M-goesingense_contig_16_1	Prodigal:002006	CDS	36845	37450	.	+	0	ID=CFIICLFH_00616;eC_number=1.8.5.-;Name=msrP_1;gene=msrP_1;inference=ab initio prediction:Prodigal:002006,protein motif:HAMAP:MF_01206;locus_tag=CFIICLFH_00616;product=Protein-methionine-sulfoxide reductase catalytic subunit MsrP
M-goesingense_contig_16_1	Prodigal:002006	CDS	37443	38165	.	+	0	ID=CFIICLFH_00617;eC_number=1.18.1.-;Name=mimB;gene=mimB;inference=ab initio prediction:Prodigal:002006,similar to AA sequence:UniProtKB:E9RFT0;locus_tag=CFIICLFH_00617;product=Propane 2-monooxygenase%2C reductase component
M-goesingense_contig_16_1	Prodigal:002006	CDS	38236	38661	.	+	0	ID=CFIICLFH_00618;inference=ab initio prediction:Prodigal:002006;locus_tag=CFIICLFH_00618;product=hypothetical protein
M-goesingense_contig_16_1	Prodigal:002006	CDS	38658	39797	.	-	0	ID=CFIICLFH_00619;eC_number=1.1.5.-;Name=lhgD;db_xref=COG:COG0579;gene=lhgD;inference=ab initio prediction:Prodigal:002006,similar to AA sequence:UniProtKB:P37339;locus_tag=CFIICLFH_00619;product=L-2-hydroxyglutarate dehydrogenase
M-goesingense_contig_16_1	Prodigal:002006	CDS	40087	41802	.	+	0	ID=CFIICLFH_00620;eC_number=3.6.4.13;Name=deaD;gene=deaD;inference=ab initio prediction:Prodigal:002006,protein motif:HAMAP:MF_00964;locus_tag=CFIICLFH_00620;product=ATP-dependent RNA helicase DeaD
M-goesingense_contig_16_1	Prodigal:002006	CDS	41857	42744	.	-	0	ID=CFIICLFH_00621;inference=ab initio prediction:Prodigal:002006;locus_tag=CFIICLFH_00621;product=hypothetical protein
M-goesingense_contig_16_1	Prodigal:002006	CDS	42961	43899	.	-	0	ID=CFIICLFH_00622;inference=ab initio prediction:Prodigal:002006;locus_tag=CFIICLFH_00622;product=hypothetical protein
M-goesingense_contig_16_1	Prodigal:002006	CDS	44040	45533	.	+	0	ID=CFIICLFH_00623;inference=ab initio prediction:Prodigal:002006;locus_tag=CFIICLFH_00623;product=hypothetical protein
M-goesingense_contig_16_1	Prodigal:002006	CDS	45530	46204	.	+	0	ID=CFIICLFH_00624;Name=exaE;gene=exaE;inference=ab initio prediction:Prodigal:002006,similar to AA sequence:UniProtKB:A8R3S7;locus_tag=CFIICLFH_00624;product=Transcriptional activator protein ExaE
M-goesingense_contig_16_1	Prodigal:002006	CDS	46209	46625	.	-	0	ID=CFIICLFH_00625;inference=ab initio prediction:Prodigal:002006;locus_tag=CFIICLFH_00625;product=hypothetical protein
M-goesingense_contig_16_1	Prodigal:002006	CDS	46676	47140	.	-	0	ID=CFIICLFH_00626;inference=ab initio prediction:Prodigal:002006;locus_tag=CFIICLFH_00626;product=hypothetical protein
M-goesingense_contig_16_1	Prodigal:002006	CDS	47137	48147	.	-	0	ID=CFIICLFH_00627;eC_number=1.1.1.94;Name=gpsA;db_xref=COG:COG0240;gene=gpsA;inference=ab initio prediction:Prodigal:002006,similar to AA sequence:UniProtKB:P9WN77;locus_tag=CFIICLFH_00627;product=Glycerol-3-phosphate dehydrogenase [NAD(P)+]
M-goesingense_contig_16_1	Prodigal:002006	CDS	48144	49022	.	-	0	ID=CFIICLFH_00628;inference=ab initio prediction:Prodigal:002006;locus_tag=CFIICLFH_00628;product=hypothetical protein
M-goesingense_contig_16_1	Prodigal:002006	CDS	49015	50058	.	-	0	ID=CFIICLFH_00629;eC_number=2.3.1.234;Name=tsaD;db_xref=COG:COG0533;gene=tsaD;inference=ab initio prediction:Prodigal:002006,similar to AA sequence:UniProtKB:O05518;locus_tag=CFIICLFH_00629;product=tRNA N6-adenosine threonylcarbamoyltransferase
M-goesingense_contig_16_1	Prodigal:002006	CDS	50204	50926	.	+	0	ID=CFIICLFH_00630;inference=ab initio prediction:Prodigal:002006;locus_tag=CFIICLFH_00630;product=hypothetical protein
M-goesingense_contig_16_1	Prodigal:002006	CDS	51063	53285	.	+	0	ID=CFIICLFH_00631;inference=ab initio prediction:Prodigal:002006;locus_tag=CFIICLFH_00631;product=hypothetical protein
M-goesingense_contig_16_1	Prodigal:002006	CDS	53424	55076	.	+	0	ID=CFIICLFH_00632;Name=lapB_1;gene=lapB_1;inference=ab initio prediction:Prodigal:002006,protein motif:HAMAP:MF_00994;locus_tag=CFIICLFH_00632;product=Lipopolysaccharide assembly protein B
M-goesingense_contig_16_1	Prodigal:002006	CDS	55246	56373	.	+	0	ID=CFIICLFH_00633;inference=ab initio prediction:Prodigal:002006;locus_tag=CFIICLFH_00633;product=hypothetical protein
M-goesingense_contig_16_1	Prodigal:002006	CDS	56411	56752	.	-	0	ID=CFIICLFH_00634;inference=ab initio prediction:Prodigal:002006;locus_tag=CFIICLFH_00634;product=hypothetical protein
M-goesingense_contig_16_1	Prodigal:002006	CDS	56821	57495	.	-	0	ID=CFIICLFH_00635;inference=ab initio prediction:Prodigal:002006;locus_tag=CFIICLFH_00635;product=hypothetical protein
M-goesingense_contig_16_1	Prodigal:002006	CDS	57559	59478	.	-	0	ID=CFIICLFH_00636;eC_number=2.7.13.3;Name=rcsC_6;gene=rcsC_6;inference=ab initio prediction:Prodigal:002006,protein motif:HAMAP:MF_00979;locus_tag=CFIICLFH_00636;product=Sensor histidine kinase RcsC
M-goesingense_contig_16_1	Prodigal:002006	CDS	59834	60160	.	+	0	ID=CFIICLFH_00637;inference=ab initio prediction:Prodigal:002006;locus_tag=CFIICLFH_00637;product=hypothetical protein
M-goesingense_contig_16_1	Prodigal:002006	CDS	60283	60501	.	+	0	ID=CFIICLFH_00638;eC_number=7.1.1.7;Name=cydB_1;db_xref=COG:COG1294;gene=cydB_1;inference=ab initio prediction:Prodigal:002006,similar to AA sequence:UniProtKB:P0ABK2;locus_tag=CFIICLFH_00638;product=Cytochrome bd-I ubiquinol oxidase subunit 2
M-goesingense_contig_16_1	Prodigal:002006	CDS	60495	60815	.	+	0	ID=CFIICLFH_00639;inference=ab initio prediction:Prodigal:002006;locus_tag=CFIICLFH_00639;product=hypothetical protein
M-goesingense_contig_16_1	Prodigal:002006	CDS	60939	61925	.	-	0	ID=CFIICLFH_00640;eC_number=5.1.1.20;Name=ycjG;db_xref=COG:COG4948;gene=ycjG;inference=ab initio prediction:Prodigal:002006,similar to AA sequence:UniProtKB:P51981;locus_tag=CFIICLFH_00640;product=L-Ala-D/L-Glu epimerase
M-goesingense_contig_16_1	Prodigal:002006	CDS	61922	62953	.	-	0	ID=CFIICLFH_00641;inference=ab initio prediction:Prodigal:002006;locus_tag=CFIICLFH_00641;product=hypothetical protein
M-goesingense_contig_16_1	Prodigal:002006	CDS	63138	63782	.	+	0	ID=CFIICLFH_00642;eC_number=5.2.1.4;Name=nagL_1;gene=nagL_1;inference=ab initio prediction:Prodigal:002006,similar to AA sequence:UniProtKB:O86043;locus_tag=CFIICLFH_00642;product=Maleylpyruvate isomerase
M-goesingense_contig_16_1	Prodigal:002006	CDS	63896	65227	.	+	0	ID=CFIICLFH_00643;eC_number=1.6.99.3;Name=ndh;db_xref=COG:COG1252;gene=ndh;inference=ab initio prediction:Prodigal:002006,similar to AA sequence:UniProtKB:P00393;locus_tag=CFIICLFH_00643;product=NADH dehydrogenase
M-goesingense_contig_16_1	Prodigal:002006	CDS	65249	65584	.	+	0	ID=CFIICLFH_00644;inference=ab initio prediction:Prodigal:002006;locus_tag=CFIICLFH_00644;product=hypothetical protein
M-goesingense_contig_16_1	Prodigal:002006	CDS	65595	66854	.	-	0	ID=CFIICLFH_00645;inference=ab initio prediction:Prodigal:002006;locus_tag=CFIICLFH_00645;product=hypothetical protein
M-goesingense_contig_16_1	Prodigal:002006	CDS	66950	68311	.	-	0	ID=CFIICLFH_00646;eC_number=6.3.2.9;Name=murD;db_xref=COG:COG0771;gene=murD;inference=ab initio prediction:Prodigal:002006,similar to AA sequence:UniProtKB:P14900;locus_tag=CFIICLFH_00646;product=UDP-N-acetylmuramoylalanine--D-glutamate ligase
M-goesingense_contig_16_1	Prodigal:002006	CDS	68323	69408	.	-	0	ID=CFIICLFH_00647;eC_number=2.7.8.13;Name=mraY;db_xref=COG:COG0472;gene=mraY;inference=ab initio prediction:Prodigal:002006,similar to AA sequence:UniProtKB:P0A6W3;locus_tag=CFIICLFH_00647;product=Phospho-N-acetylmuramoyl-pentapeptide-transferase
M-goesingense_contig_16_1	Prodigal:002006	CDS	69490	70950	.	-	0	ID=CFIICLFH_00648;eC_number=6.3.2.10;Name=murF;db_xref=COG:COG0770;gene=murF;inference=ab initio prediction:Prodigal:002006,similar to AA sequence:UniProtKB:P11880;locus_tag=CFIICLFH_00648;product=UDP-N-acetylmuramoyl-tripeptide--D-alanyl-D-alanine ligase
M-goesingense_contig_16_1	Prodigal:002006	CDS	70947	72425	.	-	0	ID=CFIICLFH_00649;eC_number=6.3.2.13;Name=murE;db_xref=COG:COG0769;gene=murE;inference=ab initio prediction:Prodigal:002006,similar to AA sequence:UniProtKB:Q819Q0;locus_tag=CFIICLFH_00649;product=UDP-N-acetylmuramoyl-L-alanyl-D-glutamate--2%2C6-diaminopimelate ligase
M-goesingense_contig_16_1	Prodigal:002006	CDS	72422	74341	.	-	0	ID=CFIICLFH_00650;eC_number=3.4.16.4;Name=ftsI;gene=ftsI;inference=ab initio prediction:Prodigal:002006,protein motif:HAMAP:MF_02080;locus_tag=CFIICLFH_00650;product=Peptidoglycan D%2CD-transpeptidase FtsI
M-goesingense_contig_16_1	Prodigal:002006	CDS	74347	74775	.	-	0	ID=CFIICLFH_00651;inference=ab initio prediction:Prodigal:002006;locus_tag=CFIICLFH_00651;product=hypothetical protein
M-goesingense_contig_16_1	Prodigal:002006	CDS	74772	75821	.	-	0	ID=CFIICLFH_00652;eC_number=2.1.1.199;Name=rsmH;db_xref=COG:COG0275;gene=rsmH;inference=ab initio prediction:Prodigal:002006,similar to AA sequence:UniProtKB:P60390;locus_tag=CFIICLFH_00652;product=Ribosomal RNA small subunit methyltransferase H
M-goesingense_contig_16_1	Prodigal:002006	CDS	76820	76993	.	+	0	ID=CFIICLFH_00653;inference=ab initio prediction:Prodigal:002006;locus_tag=CFIICLFH_00653;product=hypothetical protein
M-goesingense_contig_16_1	Prodigal:002006	CDS	77037	77477	.	-	0	ID=CFIICLFH_00654;eC_number=4.4.1.5;Name=gloA;db_xref=COG:COG0346;gene=gloA;inference=ab initio prediction:Prodigal:002006,similar to AA sequence:UniProtKB:P44638;locus_tag=CFIICLFH_00654;product=Lactoylglutathione lyase
M-goesingense_contig_16_1	Prodigal:002006	CDS	77610	80237	.	+	0	ID=CFIICLFH_00655;eC_number=3.4.11.2;Name=pepN;db_xref=COG:COG0308;gene=pepN;inference=ab initio prediction:Prodigal:002006,similar to AA sequence:UniProtKB:P04825;locus_tag=CFIICLFH_00655;product=Aminopeptidase N
M-goesingense_contig_16_1	Prodigal:002006	CDS	80431	82821	.	+	0	ID=CFIICLFH_00656;eC_number=2.7.13.3;Name=rcsC_7;gene=rcsC_7;inference=ab initio prediction:Prodigal:002006,protein motif:HAMAP:MF_00979;locus_tag=CFIICLFH_00656;product=Sensor histidine kinase RcsC
M-goesingense_contig_16_1	Prodigal:002006	CDS	82854	85772	.	-	0	ID=CFIICLFH_00657;Name=glnE;db_xref=COG:COG1391;gene=glnE;inference=ab initio prediction:Prodigal:002006,similar to AA sequence:UniProtKB:P30870;locus_tag=CFIICLFH_00657;product=Bifunctional glutamine synthetase adenylyltransferase/adenylyl-removing enzyme
M-goesingense_contig_16_1	Prodigal:002006	CDS	85777	87186	.	-	0	ID=CFIICLFH_00658;eC_number=2.7.-.-;Name=sasA_5;gene=sasA_5;inference=ab initio prediction:Prodigal:002006,protein motif:HAMAP:MF_01837;locus_tag=CFIICLFH_00658;product=Adaptive-response sensory-kinase SasA
M-goesingense_contig_16_1	Prodigal:002006	CDS	87183	87953	.	-	0	ID=CFIICLFH_00659;Name=cusR_1;db_xref=COG:COG0745;gene=cusR_1;inference=ab initio prediction:Prodigal:002006,similar to AA sequence:UniProtKB:P0ACZ8;locus_tag=CFIICLFH_00659;product=Transcriptional regulatory protein CusR
M-goesingense_contig_17_1	Prodigal:002006	CDS	241	1050	.	-	0	ID=CFIICLFH_00660;inference=ab initio prediction:Prodigal:002006;locus_tag=CFIICLFH_00660;product=hypothetical protein
M-goesingense_contig_17_1	Prodigal:002006	CDS	1277	1711	.	-	0	ID=CFIICLFH_00661;Name=ros_1;db_xref=COG:COG4957;gene=ros_1;inference=ab initio prediction:Prodigal:002006,similar to AA sequence:UniProtKB:Q04152;locus_tag=CFIICLFH_00661;product=Transcriptional regulatory protein ros
M-goesingense_contig_17_1	Prodigal:002006	CDS	2301	4508	.	+	0	ID=CFIICLFH_00662;eC_number=3.4.14.-;Name=dapb1;gene=dapb1;inference=ab initio prediction:Prodigal:002006,similar to AA sequence:UniProtKB:O07834;locus_tag=CFIICLFH_00662;product=Dipeptidyl aminopeptidase BI
M-goesingense_contig_17_1	Prodigal:002006	CDS	5106	7472	.	+	0	ID=CFIICLFH_00663;inference=ab initio prediction:Prodigal:002006;locus_tag=CFIICLFH_00663;product=hypothetical protein
M-goesingense_contig_17_1	Prodigal:002006	CDS	7709	11368	.	-	0	ID=CFIICLFH_00664;inference=ab initio prediction:Prodigal:002006;locus_tag=CFIICLFH_00664;product=hypothetical protein
M-goesingense_contig_17_1	Prodigal:002006	CDS	11638	11940	.	+	0	ID=CFIICLFH_00665;inference=ab initio prediction:Prodigal:002006;locus_tag=CFIICLFH_00665;product=hypothetical protein
M-goesingense_contig_17_1	Prodigal:002006	CDS	11993	12247	.	-	0	ID=CFIICLFH_00666;inference=ab initio prediction:Prodigal:002006;locus_tag=CFIICLFH_00666;product=hypothetical protein
M-goesingense_contig_17_1	Prodigal:002006	CDS	12406	13299	.	-	0	ID=CFIICLFH_00667;Name=dmlR_1;gene=dmlR_1;inference=ab initio prediction:Prodigal:002006,similar to AA sequence:UniProtKB:P76250;locus_tag=CFIICLFH_00667;product=HTH-type transcriptional regulator DmlR
M-goesingense_contig_17_1	Prodigal:002006	CDS	13393	14265	.	+	0	ID=CFIICLFH_00668;inference=ab initio prediction:Prodigal:002006;locus_tag=CFIICLFH_00668;product=hypothetical protein
M-goesingense_contig_17_1	Prodigal:002006	CDS	14447	16813	.	+	0	ID=CFIICLFH_00669;eC_number=3.6.4.12;Name=uvrD;db_xref=COG:COG0210;gene=uvrD;inference=ab initio prediction:Prodigal:002006,similar to AA sequence:UniProtKB:P03018;locus_tag=CFIICLFH_00669;product=DNA helicase II
M-goesingense_contig_17_1	Prodigal:002006	CDS	17215	17931	.	+	0	ID=CFIICLFH_00670;Name=phoH;db_xref=COG:COG1702;gene=phoH;inference=ab initio prediction:Prodigal:002006,similar to AA sequence:UniProtKB:P0A9K1;locus_tag=CFIICLFH_00670;product=Protein PhoH
M-goesingense_contig_17_1	Prodigal:002006	CDS	18051	18314	.	+	0	ID=CFIICLFH_00671;inference=ab initio prediction:Prodigal:002006;locus_tag=CFIICLFH_00671;product=hypothetical protein
M-goesingense_contig_17_1	Prodigal:002006	CDS	18490	19113	.	+	0	ID=CFIICLFH_00672;Name=rhtB;db_xref=COG:COG1280;gene=rhtB;inference=ab initio prediction:Prodigal:002006,similar to AA sequence:UniProtKB:P0AG34;locus_tag=CFIICLFH_00672;product=Homoserine/homoserine lactone efflux protein
M-goesingense_contig_17_1	Prodigal:002006	CDS	19191	20729	.	-	0	ID=CFIICLFH_00673;inference=ab initio prediction:Prodigal:002006;locus_tag=CFIICLFH_00673;product=hypothetical protein
M-goesingense_contig_17_1	Prodigal:002006	CDS	21078	22040	.	-	0	ID=CFIICLFH_00674;eC_number=2.1.3.15;Name=accA;db_xref=COG:COG0825;gene=accA;inference=ab initio prediction:Prodigal:002006,similar to AA sequence:UniProtKB:P0ABD5;locus_tag=CFIICLFH_00674;product=Acetyl-coenzyme A carboxylase carboxyl transferase subunit alpha
M-goesingense_contig_17_1	Prodigal:002006	CDS	22217	23146	.	-	0	ID=CFIICLFH_00675;inference=ab initio prediction:Prodigal:002006;locus_tag=CFIICLFH_00675;product=hypothetical protein
M-goesingense_contig_17_1	Prodigal:002006	CDS	23405	24190	.	+	0	ID=CFIICLFH_00676;eC_number=1.1.1.30;Name=bdhA_1;gene=bdhA_1;inference=ab initio prediction:Prodigal:002006,similar to AA sequence:UniProtKB:O86034;locus_tag=CFIICLFH_00676;product=D-beta-hydroxybutyrate dehydrogenase
M-goesingense_contig_17_1	Prodigal:002006	CDS	24281	24625	.	-	0	ID=CFIICLFH_00677;inference=ab initio prediction:Prodigal:002006;locus_tag=CFIICLFH_00677;product=hypothetical protein
M-goesingense_contig_17_1	Prodigal:002006	CDS	24770	25399	.	-	0	ID=CFIICLFH_00678;eC_number=3.4.19.3;Name=pcp;gene=pcp;inference=ab initio prediction:Prodigal:002006,protein motif:HAMAP:MF_00417;locus_tag=CFIICLFH_00678;product=Pyrrolidone-carboxylate peptidase
M-goesingense_contig_17_1	Prodigal:002006	CDS	25406	26410	.	-	0	ID=CFIICLFH_00679;eC_number=3.6.-.-;db_xref=COG:COG1703;inference=ab initio prediction:Prodigal:002006,similar to AA sequence:UniProtKB:P9WPZ1;locus_tag=CFIICLFH_00679;product=putative GTPase
M-goesingense_contig_17_1	Prodigal:002006	CDS	26581	27726	.	+	0	ID=CFIICLFH_00680;inference=ab initio prediction:Prodigal:002006;locus_tag=CFIICLFH_00680;product=hypothetical protein
M-goesingense_contig_17_1	Prodigal:002006	CDS	27836	28210	.	+	0	ID=CFIICLFH_00681;inference=ab initio prediction:Prodigal:002006;locus_tag=CFIICLFH_00681;product=hypothetical protein
M-goesingense_contig_17_1	Prodigal:002006	CDS	28311	30017	.	-	0	ID=CFIICLFH_00682;inference=ab initio prediction:Prodigal:002006;locus_tag=CFIICLFH_00682;product=hypothetical protein
M-goesingense_contig_17_1	Prodigal:002006	CDS	30147	30995	.	+	0	ID=CFIICLFH_00683;eC_number=1.3.1.87;Name=hcaB_1;gene=hcaB_1;inference=ab initio prediction:Prodigal:002006,protein motif:HAMAP:MF_01647;locus_tag=CFIICLFH_00683;product=3-phenylpropionate-dihydrodiol/cinnamic acid-dihydrodiol dehydrogenase
M-goesingense_contig_17_1	Prodigal:002006	CDS	31241	32281	.	+	0	ID=CFIICLFH_00684;inference=ab initio prediction:Prodigal:002006;locus_tag=CFIICLFH_00684;product=hypothetical protein
M-goesingense_contig_17_1	Prodigal:002006	CDS	32585	34063	.	+	0	ID=CFIICLFH_00685;eC_number=1.1.1.49;Name=zwf_1;db_xref=COG:COG0364;gene=zwf_1;inference=ab initio prediction:Prodigal:002006,similar to AA sequence:UniProtKB:A0QP90;locus_tag=CFIICLFH_00685;product=Glucose-6-phosphate 1-dehydrogenase
M-goesingense_contig_17_1	Prodigal:002006	CDS	34183	34878	.	+	0	ID=CFIICLFH_00686;inference=ab initio prediction:Prodigal:002006;locus_tag=CFIICLFH_00686;product=hypothetical protein
M-goesingense_contig_17_1	Prodigal:002006	CDS	34997	36673	.	-	0	ID=CFIICLFH_00687;inference=ab initio prediction:Prodigal:002006;locus_tag=CFIICLFH_00687;product=hypothetical protein
M-goesingense_contig_17_1	Prodigal:002006	CDS	36818	37474	.	-	0	ID=CFIICLFH_00688;Name=gntR_1;gene=gntR_1;inference=ab initio prediction:Prodigal:002006,similar to AA sequence:UniProtKB:Q8GAL4;locus_tag=CFIICLFH_00688;product=putative D-xylose utilization operon transcriptional repressor
M-goesingense_contig_17_1	Prodigal:002006	CDS	37655	38674	.	+	0	ID=CFIICLFH_00689;db_xref=COG:COG1638;inference=ab initio prediction:Prodigal:002006,similar to AA sequence:UniProtKB:Q21XD7;locus_tag=CFIICLFH_00689;product=Solute-binding protein
M-goesingense_contig_17_1	Prodigal:002006	CDS	38671	39402	.	+	0	ID=CFIICLFH_00690;inference=ab initio prediction:Prodigal:002006;locus_tag=CFIICLFH_00690;product=hypothetical protein
M-goesingense_contig_17_1	Prodigal:002006	CDS	39399	40751	.	+	0	ID=CFIICLFH_00691;Name=dctM;db_xref=COG:COG1593;gene=dctM;inference=ab initio prediction:Prodigal:002006,similar to AA sequence:UniProtKB:Q9HU16;locus_tag=CFIICLFH_00691;product=C4-dicarboxylate TRAP transporter large permease protein DctM
M-goesingense_contig_17_1	Prodigal:002006	CDS	40856	41833	.	+	0	ID=CFIICLFH_00692;inference=ab initio prediction:Prodigal:002006;locus_tag=CFIICLFH_00692;product=hypothetical protein
M-goesingense_contig_17_1	Prodigal:002006	CDS	41861	42196	.	-	0	ID=CFIICLFH_00693;inference=ab initio prediction:Prodigal:002006;locus_tag=CFIICLFH_00693;product=hypothetical protein
M-goesingense_contig_17_1	Prodigal:002006	CDS	42632	43339	.	+	0	ID=CFIICLFH_00694;Name=minC_1;db_xref=COG:COG0850;gene=minC_1;inference=ab initio prediction:Prodigal:002006,similar to AA sequence:UniProtKB:P65359;locus_tag=CFIICLFH_00694;product=Septum site-determining protein MinC
M-goesingense_contig_17_1	Prodigal:002006	CDS	43354	44169	.	+	0	ID=CFIICLFH_00695;Name=minD;db_xref=COG:COG2894;gene=minD;inference=ab initio prediction:Prodigal:002006,similar to AA sequence:UniProtKB:P0AEZ3;locus_tag=CFIICLFH_00695;product=Septum site-determining protein MinD
M-goesingense_contig_17_1	Prodigal:002006	CDS	44166	44474	.	+	0	ID=CFIICLFH_00696;Name=minE;gene=minE;inference=ab initio prediction:Prodigal:002006,protein motif:HAMAP:MF_00262;locus_tag=CFIICLFH_00696;product=Cell division topological specificity factor
M-goesingense_contig_17_1	Prodigal:002006	CDS	44520	45770	.	-	0	ID=CFIICLFH_00697;Name=nupX;db_xref=COG:COG1972;gene=nupX;inference=ab initio prediction:Prodigal:002006,similar to AA sequence:UniProtKB:P33021;locus_tag=CFIICLFH_00697;product=Putative nucleoside permease NupX
M-goesingense_contig_17_1	Prodigal:002006	CDS	46172	46654	.	-	0	ID=CFIICLFH_00698;eC_number=3.1.-.-;Name=yhaV;gene=yhaV;inference=ab initio prediction:Prodigal:002006,similar to AA sequence:UniProtKB:P64594;locus_tag=CFIICLFH_00698;product=Ribonuclease toxin YhaV
M-goesingense_contig_17_1	Prodigal:002006	CDS	46658	46981	.	-	0	ID=CFIICLFH_00699;Name=prlF;db_xref=COG:COG2002;gene=prlF;inference=ab initio prediction:Prodigal:002006,similar to AA sequence:UniProtKB:P15373;locus_tag=CFIICLFH_00699;product=Antitoxin PrlF
M-goesingense_contig_17_1	Prodigal:002006	CDS	47269	48291	.	+	0	ID=CFIICLFH_00700;Name=zntB;db_xref=COG:COG0598;gene=zntB;inference=ab initio prediction:Prodigal:002006,similar to AA sequence:UniProtKB:P64423;locus_tag=CFIICLFH_00700;product=Zinc transport protein ZntB
M-goesingense_contig_17_1	Prodigal:002006	CDS	48417	50759	.	+	0	ID=CFIICLFH_00701;eC_number=4.1.1.17;Name=speF;db_xref=COG:COG1982;gene=speF;inference=ab initio prediction:Prodigal:002006,similar to AA sequence:UniProtKB:P24169;locus_tag=CFIICLFH_00701;product=Inducible ornithine decarboxylase
M-goesingense_contig_17_1	Prodigal:002006	CDS	50759	51367	.	+	0	ID=CFIICLFH_00702;inference=ab initio prediction:Prodigal:002006;locus_tag=CFIICLFH_00702;product=hypothetical protein
M-goesingense_contig_17_1	Prodigal:002006	CDS	51415	51630	.	-	0	ID=CFIICLFH_00703;inference=ab initio prediction:Prodigal:002006;locus_tag=CFIICLFH_00703;product=hypothetical protein
M-goesingense_contig_17_1	Prodigal:002006	CDS	51719	52333	.	-	0	ID=CFIICLFH_00704;inference=ab initio prediction:Prodigal:002006;locus_tag=CFIICLFH_00704;product=hypothetical protein
M-goesingense_contig_17_1	Prodigal:002006	CDS	52519	54375	.	+	0	ID=CFIICLFH_00705;eC_number=3.6.3.-;db_xref=COG:COG1132;inference=ab initio prediction:Prodigal:002006,similar to AA sequence:UniProtKB:Q99T13;locus_tag=CFIICLFH_00705;product=Putative multidrug export ATP-binding/permease protein
M-goesingense_contig_17_1	Prodigal:002006	CDS	54588	56945	.	-	0	ID=CFIICLFH_00706;eC_number=2.7.13.3;Name=rcsC_8;gene=rcsC_8;inference=ab initio prediction:Prodigal:002006,protein motif:HAMAP:MF_00979;locus_tag=CFIICLFH_00706;product=Sensor histidine kinase RcsC
M-goesingense_contig_17_1	Prodigal:002006	CDS	57082	57279	.	-	0	ID=CFIICLFH_00707;inference=ab initio prediction:Prodigal:002006;locus_tag=CFIICLFH_00707;product=hypothetical protein
M-goesingense_contig_17_1	Prodigal:002006	CDS	57560	59038	.	-	0	ID=CFIICLFH_00708;inference=ab initio prediction:Prodigal:002006;locus_tag=CFIICLFH_00708;product=hypothetical protein
M-goesingense_contig_17_1	Prodigal:002006	CDS	59144	60436	.	-	0	ID=CFIICLFH_00709;eC_number=3.5.1.-;Name=ylmB;db_xref=COG:COG0624;gene=ylmB;inference=ab initio prediction:Prodigal:002006,similar to AA sequence:UniProtKB:Q9K9G9;locus_tag=CFIICLFH_00709;product=N-formyl-4-amino-5-aminomethyl-2-methylpyrimidine deformylase
M-goesingense_contig_17_1	Prodigal:002006	CDS	60484	60822	.	-	0	ID=CFIICLFH_00710;inference=ab initio prediction:Prodigal:002006;locus_tag=CFIICLFH_00710;product=hypothetical protein
M-goesingense_contig_17_1	Prodigal:002006	CDS	60819	62357	.	-	0	ID=CFIICLFH_00711;inference=ab initio prediction:Prodigal:002006;locus_tag=CFIICLFH_00711;product=hypothetical protein
M-goesingense_contig_17_1	Prodigal:002006	CDS	62354	62689	.	-	0	ID=CFIICLFH_00712;inference=ab initio prediction:Prodigal:002006;locus_tag=CFIICLFH_00712;product=hypothetical protein
M-goesingense_contig_17_1	Prodigal:002006	CDS	63037	68742	.	+	0	ID=CFIICLFH_00713;eC_number=3.6.4.12;Name=recD2_1;gene=recD2_1;inference=ab initio prediction:Prodigal:002006,protein motif:HAMAP:MF_01488;locus_tag=CFIICLFH_00713;product=ATP-dependent RecD-like DNA helicase
M-goesingense_contig_17_1	Prodigal:002006	CDS	68940	69593	.	+	0	ID=CFIICLFH_00714;Name=minC_2;db_xref=COG:COG0850;gene=minC_2;inference=ab initio prediction:Prodigal:002006,similar to AA sequence:UniProtKB:P18196;locus_tag=CFIICLFH_00714;product=Septum site-determining protein MinC
M-goesingense_contig_17_1	Prodigal:002006	CDS	69943	74211	.	-	0	ID=CFIICLFH_00715;eC_number=2.7.13.3;Name=rcsC_9;gene=rcsC_9;inference=ab initio prediction:Prodigal:002006,protein motif:HAMAP:MF_00979;locus_tag=CFIICLFH_00715;product=Sensor histidine kinase RcsC
M-goesingense_contig_17_1	Prodigal:002006	CDS	74675	74968	.	-	0	ID=CFIICLFH_00716;inference=ab initio prediction:Prodigal:002006;locus_tag=CFIICLFH_00716;product=hypothetical protein
M-goesingense_contig_17_1	Prodigal:002006	CDS	75108	75917	.	-	0	ID=CFIICLFH_00717;eC_number=4.2.1.150;Name=crt_1;db_xref=COG:COG1024;gene=crt_1;inference=ab initio prediction:Prodigal:002006,similar to AA sequence:UniProtKB:P52046;locus_tag=CFIICLFH_00717;product=Short-chain-enoyl-CoA hydratase
M-goesingense_contig_17_1	Prodigal:002006	CDS	76007	76924	.	-	0	ID=CFIICLFH_00718;eC_number=2.7.4.1;db_xref=COG:COG2326;inference=ab initio prediction:Prodigal:002006,similar to AA sequence:UniProtKB:Q9I154;locus_tag=CFIICLFH_00718;product=Polyphosphate:ADP phosphotransferase
M-goesingense_contig_17_1	Prodigal:002006	CDS	77116	77244	.	+	0	ID=CFIICLFH_00719;inference=ab initio prediction:Prodigal:002006;locus_tag=CFIICLFH_00719;product=hypothetical protein
M-goesingense_contig_17_1	Prodigal:002006	CDS	77300	78925	.	-	0	ID=CFIICLFH_00720;Name=yheS_1;db_xref=COG:COG0488;gene=yheS_1;inference=ab initio prediction:Prodigal:002006,similar to AA sequence:UniProtKB:P63389;locus_tag=CFIICLFH_00720;product=putative ABC transporter ATP-binding protein YheS
M-goesingense_contig_17_1	Prodigal:002006	CDS	79055	80239	.	-	0	ID=CFIICLFH_00721;inference=ab initio prediction:Prodigal:002006;locus_tag=CFIICLFH_00721;product=hypothetical protein
M-goesingense_contig_17_1	Prodigal:002006	CDS	80691	81812	.	+	0	ID=CFIICLFH_00722;eC_number=2.7.13.3;Name=lov;gene=lov;inference=ab initio prediction:Prodigal:002006,similar to AA sequence:UniProtKB:Q1M667;locus_tag=CFIICLFH_00722;product=Blue-light-activated histidine kinase
M-goesingense_contig_17_1	Prodigal:002006	CDS	81809	82264	.	+	0	ID=CFIICLFH_00723;eC_number=3.5.1.44;Name=cheB_1;gene=cheB_1;inference=ab initio prediction:Prodigal:002006,protein motif:HAMAP:MF_00099;locus_tag=CFIICLFH_00723;product=Protein-glutamate methylesterase/protein-glutamine glutaminase
M-goesingense_contig_17_1	Prodigal:002006	CDS	82311	83654	.	-	0	ID=CFIICLFH_00724;Name=gltT_1;gene=gltT_1;inference=ab initio prediction:Prodigal:002006,similar to AA sequence:UniProtKB:P24944;locus_tag=CFIICLFH_00724;product=Proton/sodium-glutamate symport protein
M-goesingense_contig_17_1	Prodigal:002006	CDS	84005	85495	.	-	0	ID=CFIICLFH_00725;eC_number=4.3.1.1;Name=aspA;db_xref=COG:COG1027;gene=aspA;inference=ab initio prediction:Prodigal:002006,similar to AA sequence:UniProtKB:P0AC38;locus_tag=CFIICLFH_00725;product=Aspartate ammonia-lyase
M-goesingense_contig_17_1	Prodigal:002006	CDS	85664	86563	.	-	0	ID=CFIICLFH_00726;Name=yjiE_1;gene=yjiE_1;inference=ab initio prediction:Prodigal:002006,similar to AA sequence:UniProtKB:P39376;locus_tag=CFIICLFH_00726;product=HTH-type transcriptional regulator YjiE
M-goesingense_contig_17_1	Prodigal:002006	CDS	86657	88396	.	-	0	ID=CFIICLFH_00727;eC_number=2.7.11.1;Name=pknD_1;gene=pknD_1;inference=ab initio prediction:Prodigal:002006,protein motif:HAMAP:MF_01957;locus_tag=CFIICLFH_00727;product=Serine/threonine-protein kinase PknD
M-goesingense_contig_17_1	Prodigal:002006	CDS	88456	89292	.	-	0	ID=CFIICLFH_00728;Name=focA;db_xref=COG:COG2116;gene=focA;inference=ab initio prediction:Prodigal:002006,similar to AA sequence:UniProtKB:P0AC23;locus_tag=CFIICLFH_00728;product=putative formate transporter 1
M-goesingense_contig_17_1	Prodigal:002006	CDS	89636	90964	.	+	0	ID=CFIICLFH_00729;Name=gudP_1;gene=gudP_1;inference=ab initio prediction:Prodigal:002006,similar to AA sequence:UniProtKB:Q46916;locus_tag=CFIICLFH_00729;product=putative glucarate transporter
M-goesingense_contig_17_1	Prodigal:002006	CDS	90977	92542	.	+	0	ID=CFIICLFH_00730;eC_number=4.2.1.42;Name=garD_1;db_xref=COG:COG2721;gene=garD_1;inference=ab initio prediction:Prodigal:002006,similar to AA sequence:UniProtKB:P39829;locus_tag=CFIICLFH_00730;product=Galactarate dehydratase (L-threo-forming)
M-goesingense_contig_17_1	Prodigal:002006	CDS	92647	93942	.	+	0	ID=CFIICLFH_00731;Name=abaF;gene=abaF;inference=ab initio prediction:Prodigal:002006,similar to AA sequence:UniProtKB:P0DPR5;locus_tag=CFIICLFH_00731;product=Fosfomycin resistance protein AbaF
M-goesingense_contig_17_1	Prodigal:002006	CDS	94100	95920	.	+	0	ID=CFIICLFH_00732;Name=typA;db_xref=COG:COG1217;gene=typA;inference=ab initio prediction:Prodigal:002006,similar to AA sequence:UniProtKB:P32132;locus_tag=CFIICLFH_00732;product=GTP-binding protein TypA/BipA
M-goesingense_contig_17_1	Prodigal:002006	CDS	96084	97739	.	-	0	ID=CFIICLFH_00733;eC_number=6.2.1.3;db_xref=COG:COG0318;inference=ab initio prediction:Prodigal:002006,similar to AA sequence:UniProtKB:Q5SKN9;locus_tag=CFIICLFH_00733;product=Long-chain-fatty-acid--CoA ligase
M-goesingense_contig_17_1	Prodigal:002006	CDS	97946	98335	.	+	0	ID=CFIICLFH_00734;inference=ab initio prediction:Prodigal:002006;locus_tag=CFIICLFH_00734;product=hypothetical protein
M-goesingense_contig_17_1	Prodigal:002006	CDS	98474	98824	.	-	0	ID=CFIICLFH_00735;inference=ab initio prediction:Prodigal:002006;locus_tag=CFIICLFH_00735;product=hypothetical protein
M-goesingense_contig_17_1	Prodigal:002006	CDS	98832	99182	.	-	0	ID=CFIICLFH_00736;inference=ab initio prediction:Prodigal:002006;locus_tag=CFIICLFH_00736;product=hypothetical protein
M-goesingense_contig_17_1	Prodigal:002006	CDS	99283	100098	.	-	0	ID=CFIICLFH_00737;inference=ab initio prediction:Prodigal:002006;locus_tag=CFIICLFH_00737;product=hypothetical protein
M-goesingense_contig_17_1	Prodigal:002006	CDS	100194	100457	.	-	0	ID=CFIICLFH_00738;inference=ab initio prediction:Prodigal:002006;locus_tag=CFIICLFH_00738;product=hypothetical protein
M-goesingense_contig_17_1	Prodigal:002006	CDS	100732	100923	.	-	0	ID=CFIICLFH_00739;inference=ab initio prediction:Prodigal:002006;locus_tag=CFIICLFH_00739;product=hypothetical protein
M-goesingense_contig_17_1	Prodigal:002006	CDS	100948	101166	.	-	0	ID=CFIICLFH_00740;inference=ab initio prediction:Prodigal:002006;locus_tag=CFIICLFH_00740;product=hypothetical protein
M-goesingense_contig_17_1	Aragorn:001002	tRNA	101481	101557	.	-	.	ID=CFIICLFH_00741;inference=COORDINATES:profile:Aragorn:001002;locus_tag=CFIICLFH_00741;product=tRNA-Arg(ccg)
M-goesingense_contig_17_1	Prodigal:002006	CDS	101815	102513	.	+	0	ID=CFIICLFH_00742;inference=ab initio prediction:Prodigal:002006;locus_tag=CFIICLFH_00742;product=hypothetical protein
M-goesingense_contig_17_1	Prodigal:002006	CDS	102795	104138	.	-	0	ID=CFIICLFH_00743;Name=xerC_1;gene=xerC_1;inference=ab initio prediction:Prodigal:002006,protein motif:HAMAP:MF_01808;locus_tag=CFIICLFH_00743;product=Tyrosine recombinase XerC
M-goesingense_contig_17_1	Prodigal:002006	CDS	104275	104922	.	+	0	ID=CFIICLFH_00744;inference=ab initio prediction:Prodigal:002006;locus_tag=CFIICLFH_00744;product=hypothetical protein
M-goesingense_contig_17_1	Prodigal:002006	CDS	104937	105182	.	+	0	ID=CFIICLFH_00745;inference=ab initio prediction:Prodigal:002006;locus_tag=CFIICLFH_00745;product=hypothetical protein
M-goesingense_contig_17_1	Prodigal:002006	CDS	106742	107401	.	-	0	ID=CFIICLFH_00746;inference=ab initio prediction:Prodigal:002006,similar to AA sequence:ISfinder:ISMdi5;locus_tag=CFIICLFH_00746;product=IS3 family transposase ISMdi5
M-goesingense_contig_17_1	Prodigal:002006	CDS	107411	108271	.	+	0	ID=CFIICLFH_00747;Name=nphR_1;gene=nphR_1;inference=ab initio prediction:Prodigal:002006,similar to AA sequence:UniProtKB:B1Q2A8;locus_tag=CFIICLFH_00747;product=Transcriptional activator NphR
M-goesingense_contig_18_1	Prodigal:002006	CDS	45	665	.	-	0	ID=CFIICLFH_00748;inference=ab initio prediction:Prodigal:002006;locus_tag=CFIICLFH_00748;product=hypothetical protein
M-goesingense_contig_18_1	Prodigal:002006	CDS	804	1889	.	+	0	ID=CFIICLFH_00749;Name=umuC_1;db_xref=COG:COG0389;gene=umuC_1;inference=ab initio prediction:Prodigal:002006,similar to AA sequence:UniProtKB:P04152;locus_tag=CFIICLFH_00749;product=Protein UmuC
M-goesingense_contig_18_1	Prodigal:002006	CDS	1886	2062	.	-	0	ID=CFIICLFH_00750;inference=ab initio prediction:Prodigal:002006;locus_tag=CFIICLFH_00750;product=hypothetical protein
M-goesingense_contig_18_1	Prodigal:002006	CDS	2074	2979	.	-	0	ID=CFIICLFH_00751;eC_number=3.1.3.7;Name=cysQ_1;gene=cysQ_1;inference=ab initio prediction:Prodigal:002006,protein motif:HAMAP:MF_02095;locus_tag=CFIICLFH_00751;product=3'(2')%2C5'-bisphosphate nucleotidase CysQ
M-goesingense_contig_18_1	Prodigal:002006	CDS	3231	3461	.	-	0	ID=CFIICLFH_00752;inference=ab initio prediction:Prodigal:002006;locus_tag=CFIICLFH_00752;product=hypothetical protein
M-goesingense_contig_18_1	Prodigal:002006	CDS	3525	3896	.	-	0	ID=CFIICLFH_00753;inference=ab initio prediction:Prodigal:002006;locus_tag=CFIICLFH_00753;product=hypothetical protein
M-goesingense_contig_18_1	Aragorn:001002	tRNA	4068	4143	.	-	.	ID=CFIICLFH_00754;inference=COORDINATES:profile:Aragorn:001002;locus_tag=CFIICLFH_00754;product=tRNA-Val(tac)
M-goesingense_contig_18_1	Prodigal:002006	CDS	4299	6725	.	-	0	ID=CFIICLFH_00755;eC_number=3.4.21.53;Name=lon_1;gene=lon_1;inference=ab initio prediction:Prodigal:002006,similar to AA sequence:UniProtKB:Q2YPX3;locus_tag=CFIICLFH_00755;product=Lon protease
M-goesingense_contig_18_1	Prodigal:002006	CDS	6996	8267	.	-	0	ID=CFIICLFH_00756;Name=clpX;gene=clpX;inference=ab initio prediction:Prodigal:002006,similar to AA sequence:UniProtKB:B8GX14;locus_tag=CFIICLFH_00756;product=ATP-dependent Clp protease ATP-binding subunit ClpX
M-goesingense_contig_18_1	Prodigal:002006	CDS	8486	9115	.	-	0	ID=CFIICLFH_00757;eC_number=3.4.21.92;Name=clpP;gene=clpP;inference=ab initio prediction:Prodigal:002006,similar to AA sequence:UniProtKB:B8GX16;locus_tag=CFIICLFH_00757;product=ATP-dependent Clp protease proteolytic subunit
M-goesingense_contig_18_1	Prodigal:002006	CDS	9244	10680	.	-	0	ID=CFIICLFH_00758;eC_number=5.2.1.8;Name=tig;db_xref=COG:COG0544;gene=tig;inference=ab initio prediction:Prodigal:002006,similar to AA sequence:UniProtKB:Q9KQS5;locus_tag=CFIICLFH_00758;product=Trigger factor
M-goesingense_contig_18_1	Aragorn:001002	tRNA	10857	10941	.	-	.	ID=CFIICLFH_00759;inference=COORDINATES:profile:Aragorn:001002;locus_tag=CFIICLFH_00759;product=tRNA-Leu(tag)
M-goesingense_contig_18_1	Prodigal:002006	CDS	11151	12617	.	+	0	ID=CFIICLFH_00760;eC_number=1.16.3.1;Name=mmcO;db_xref=COG:COG2132;gene=mmcO;inference=ab initio prediction:Prodigal:002006,similar to AA sequence:UniProtKB:I6WZK7;locus_tag=CFIICLFH_00760;product=Multicopper oxidase MmcO
M-goesingense_contig_18_1	Prodigal:002006	CDS	12633	14138	.	-	0	ID=CFIICLFH_00761;Name=nnr;db_xref=COG:COG0062;gene=nnr;inference=ab initio prediction:Prodigal:002006,similar to AA sequence:UniProtKB:P31806;locus_tag=CFIICLFH_00761;product=Bifunctional NAD(P)H-hydrate repair enzyme Nnr
M-goesingense_contig_18_1	Prodigal:002006	CDS	14333	14671	.	+	0	ID=CFIICLFH_00762;Name=glnB;db_xref=COG:COG0347;gene=glnB;inference=ab initio prediction:Prodigal:002006,similar to AA sequence:UniProtKB:O66513;locus_tag=CFIICLFH_00762;product=Nitrogen regulatory protein P-II
M-goesingense_contig_18_1	Prodigal:002006	CDS	14984	15139	.	+	0	ID=CFIICLFH_00763;inference=ab initio prediction:Prodigal:002006;locus_tag=CFIICLFH_00763;product=hypothetical protein
M-goesingense_contig_18_1	Prodigal:002006	CDS	15396	16808	.	+	0	ID=CFIICLFH_00764;eC_number=6.3.1.2;Name=glnA;db_xref=COG:COG0174;gene=glnA;inference=ab initio prediction:Prodigal:002006,similar to AA sequence:UniProtKB:P0A9C5;locus_tag=CFIICLFH_00764;product=Glutamine synthetase
M-goesingense_contig_18_1	Prodigal:002006	CDS	17239	17454	.	+	0	ID=CFIICLFH_00765;inference=ab initio prediction:Prodigal:002006;locus_tag=CFIICLFH_00765;product=hypothetical protein
M-goesingense_contig_18_1	Prodigal:002006	CDS	17561	18271	.	+	0	ID=CFIICLFH_00766;inference=ab initio prediction:Prodigal:002006;locus_tag=CFIICLFH_00766;product=hypothetical protein
M-goesingense_contig_18_1	Prodigal:002006	CDS	18519	18965	.	+	0	ID=CFIICLFH_00767;inference=ab initio prediction:Prodigal:002006;locus_tag=CFIICLFH_00767;product=hypothetical protein
M-goesingense_contig_18_1	Prodigal:002006	CDS	18975	19694	.	+	0	ID=CFIICLFH_00768;Name=dipZ;db_xref=COG:COG0785;gene=dipZ;inference=ab initio prediction:Prodigal:002006,similar to AA sequence:UniProtKB:P9WG63;locus_tag=CFIICLFH_00768;product=Protein DipZ
M-goesingense_contig_18_1	Prodigal:002006	CDS	19839	20417	.	+	0	ID=CFIICLFH_00769;eC_number=1.7.-.-;Name=azr;db_xref=COG:COG0431;gene=azr;inference=ab initio prediction:Prodigal:002006,similar to AA sequence:UniProtKB:O07529;locus_tag=CFIICLFH_00769;product=FMN-dependent NADPH-azoreductase
M-goesingense_contig_18_1	Prodigal:002006	CDS	20517	20858	.	+	0	ID=CFIICLFH_00770;inference=ab initio prediction:Prodigal:002006;locus_tag=CFIICLFH_00770;product=hypothetical protein
M-goesingense_contig_18_1	Prodigal:002006	CDS	21025	23337	.	+	0	ID=CFIICLFH_00771;eC_number=3.1.13.1;Name=rnr;db_xref=COG:COG0557;gene=rnr;inference=ab initio prediction:Prodigal:002006,similar to AA sequence:UniProtKB:P21499;locus_tag=CFIICLFH_00771;product=Ribonuclease R
M-goesingense_contig_18_1	Prodigal:002006	CDS	23383	23853	.	+	0	ID=CFIICLFH_00772;inference=ab initio prediction:Prodigal:002006;locus_tag=CFIICLFH_00772;product=hypothetical protein
M-goesingense_contig_18_1	Prodigal:002006	CDS	23810	24553	.	+	0	ID=CFIICLFH_00773;inference=ab initio prediction:Prodigal:002006;locus_tag=CFIICLFH_00773;product=hypothetical protein
M-goesingense_contig_19_1	Prodigal:002006	CDS	528	1193	.	-	0	ID=CFIICLFH_00774;inference=ab initio prediction:Prodigal:002006;locus_tag=CFIICLFH_00774;product=hypothetical protein
M-goesingense_contig_19_1	Prodigal:002006	CDS	1209	1850	.	-	0	ID=CFIICLFH_00775;inference=ab initio prediction:Prodigal:002006;locus_tag=CFIICLFH_00775;product=hypothetical protein
M-goesingense_contig_19_1	Prodigal:002006	CDS	1959	2372	.	-	0	ID=CFIICLFH_00776;inference=ab initio prediction:Prodigal:002006;locus_tag=CFIICLFH_00776;product=hypothetical protein
M-goesingense_contig_19_1	Prodigal:002006	CDS	2468	3571	.	-	0	ID=CFIICLFH_00777;inference=ab initio prediction:Prodigal:002006;locus_tag=CFIICLFH_00777;product=hypothetical protein
M-goesingense_contig_19_1	Prodigal:002006	CDS	3925	4575	.	-	0	ID=CFIICLFH_00778;inference=ab initio prediction:Prodigal:002006;locus_tag=CFIICLFH_00778;product=hypothetical protein
M-goesingense_contig_19_1	Prodigal:002006	CDS	4575	5114	.	-	0	ID=CFIICLFH_00779;inference=ab initio prediction:Prodigal:002006;locus_tag=CFIICLFH_00779;product=hypothetical protein
M-goesingense_contig_19_1	Prodigal:002006	CDS	5119	6153	.	-	0	ID=CFIICLFH_00780;inference=ab initio prediction:Prodigal:002006;locus_tag=CFIICLFH_00780;product=hypothetical protein
M-goesingense_contig_19_1	Prodigal:002006	CDS	6219	8192	.	-	0	ID=CFIICLFH_00781;inference=ab initio prediction:Prodigal:002006;locus_tag=CFIICLFH_00781;product=hypothetical protein
M-goesingense_contig_19_1	Prodigal:002006	CDS	8180	9487	.	-	0	ID=CFIICLFH_00782;inference=ab initio prediction:Prodigal:002006;locus_tag=CFIICLFH_00782;product=hypothetical protein
M-goesingense_contig_19_1	Prodigal:002006	CDS	9477	9950	.	-	0	ID=CFIICLFH_00783;inference=ab initio prediction:Prodigal:002006;locus_tag=CFIICLFH_00783;product=hypothetical protein
M-goesingense_contig_19_1	Prodigal:002006	CDS	9958	10599	.	-	0	ID=CFIICLFH_00784;inference=ab initio prediction:Prodigal:002006;locus_tag=CFIICLFH_00784;product=hypothetical protein
M-goesingense_contig_19_1	Prodigal:002006	CDS	10599	10928	.	-	0	ID=CFIICLFH_00785;inference=ab initio prediction:Prodigal:002006;locus_tag=CFIICLFH_00785;product=hypothetical protein
M-goesingense_contig_19_1	Prodigal:002006	CDS	10928	11080	.	-	0	ID=CFIICLFH_00786;inference=ab initio prediction:Prodigal:002006;locus_tag=CFIICLFH_00786;product=hypothetical protein
M-goesingense_contig_19_1	Prodigal:002006	CDS	11080	11196	.	-	0	ID=CFIICLFH_00787;inference=ab initio prediction:Prodigal:002006;locus_tag=CFIICLFH_00787;product=hypothetical protein
M-goesingense_contig_19_1	Prodigal:002006	CDS	11193	11417	.	-	0	ID=CFIICLFH_00788;inference=ab initio prediction:Prodigal:002006;locus_tag=CFIICLFH_00788;product=hypothetical protein
M-goesingense_contig_19_1	Prodigal:002006	CDS	11414	11617	.	-	0	ID=CFIICLFH_00789;inference=ab initio prediction:Prodigal:002006;locus_tag=CFIICLFH_00789;product=hypothetical protein
M-goesingense_contig_19_1	Prodigal:002006	CDS	11751	11918	.	-	0	ID=CFIICLFH_00790;inference=ab initio prediction:Prodigal:002006;locus_tag=CFIICLFH_00790;product=hypothetical protein
M-goesingense_contig_19_1	Prodigal:002006	CDS	11934	12794	.	-	0	ID=CFIICLFH_00791;inference=ab initio prediction:Prodigal:002006;locus_tag=CFIICLFH_00791;product=hypothetical protein
M-goesingense_contig_19_1	Prodigal:002006	CDS	12901	13188	.	-	0	ID=CFIICLFH_00792;inference=ab initio prediction:Prodigal:002006;locus_tag=CFIICLFH_00792;product=hypothetical protein
M-goesingense_contig_19_1	Prodigal:002006	CDS	13673	13921	.	-	0	ID=CFIICLFH_00793;inference=ab initio prediction:Prodigal:002006;locus_tag=CFIICLFH_00793;product=hypothetical protein
M-goesingense_contig_19_1	Prodigal:002006	CDS	13976	14713	.	-	0	ID=CFIICLFH_00794;inference=ab initio prediction:Prodigal:002006;locus_tag=CFIICLFH_00794;product=hypothetical protein
M-goesingense_contig_19_1	Prodigal:002006	CDS	15693	15929	.	-	0	ID=CFIICLFH_00795;inference=ab initio prediction:Prodigal:002006;locus_tag=CFIICLFH_00795;product=hypothetical protein
M-goesingense_contig_19_1	Prodigal:002006	CDS	15926	16651	.	-	0	ID=CFIICLFH_00796;inference=ab initio prediction:Prodigal:002006;locus_tag=CFIICLFH_00796;product=hypothetical protein
M-goesingense_contig_19_1	Prodigal:002006	CDS	17428	18282	.	-	0	ID=CFIICLFH_00797;inference=ab initio prediction:Prodigal:002006;locus_tag=CFIICLFH_00797;product=hypothetical protein
M-goesingense_contig_19_1	Prodigal:002006	CDS	18279	18740	.	-	0	ID=CFIICLFH_00798;inference=ab initio prediction:Prodigal:002006;locus_tag=CFIICLFH_00798;product=hypothetical protein
M-goesingense_contig_19_1	Prodigal:002006	CDS	18756	19388	.	-	0	ID=CFIICLFH_00799;inference=ab initio prediction:Prodigal:002006;locus_tag=CFIICLFH_00799;product=hypothetical protein
M-goesingense_contig_19_1	Prodigal:002006	CDS	19480	19887	.	-	0	ID=CFIICLFH_00800;inference=ab initio prediction:Prodigal:002006;locus_tag=CFIICLFH_00800;product=hypothetical protein
M-goesingense_contig_19_1	Prodigal:002006	CDS	19890	20357	.	-	0	ID=CFIICLFH_00801;inference=ab initio prediction:Prodigal:002006;locus_tag=CFIICLFH_00801;product=hypothetical protein
M-goesingense_contig_19_1	Prodigal:002006	CDS	20673	20825	.	-	0	ID=CFIICLFH_00802;inference=ab initio prediction:Prodigal:002006;locus_tag=CFIICLFH_00802;product=hypothetical protein
M-goesingense_contig_19_1	Prodigal:002006	CDS	20827	21201	.	-	0	ID=CFIICLFH_00803;inference=ab initio prediction:Prodigal:002006;locus_tag=CFIICLFH_00803;product=hypothetical protein
M-goesingense_contig_19_1	Prodigal:002006	CDS	21198	21632	.	-	0	ID=CFIICLFH_00804;inference=ab initio prediction:Prodigal:002006;locus_tag=CFIICLFH_00804;product=hypothetical protein
M-goesingense_contig_19_1	Prodigal:002006	CDS	21633	21908	.	-	0	ID=CFIICLFH_00805;inference=ab initio prediction:Prodigal:002006;locus_tag=CFIICLFH_00805;product=hypothetical protein
M-goesingense_contig_19_1	Prodigal:002006	CDS	21908	22126	.	-	0	ID=CFIICLFH_00806;inference=ab initio prediction:Prodigal:002006;locus_tag=CFIICLFH_00806;product=hypothetical protein
M-goesingense_contig_19_1	Prodigal:002006	CDS	22218	22922	.	+	0	ID=CFIICLFH_00807;eC_number=3.4.21.88;Name=lexA_1;gene=lexA_1;inference=ab initio prediction:Prodigal:002006,protein motif:HAMAP:MF_00015;locus_tag=CFIICLFH_00807;product=LexA repressor
M-goesingense_contig_19_1	Prodigal:002006	CDS	23036	23269	.	+	0	ID=CFIICLFH_00808;inference=ab initio prediction:Prodigal:002006;locus_tag=CFIICLFH_00808;product=hypothetical protein
M-goesingense_contig_19_1	Prodigal:002006	CDS	23374	23829	.	+	0	ID=CFIICLFH_00809;inference=ab initio prediction:Prodigal:002006;locus_tag=CFIICLFH_00809;product=hypothetical protein
M-goesingense_contig_19_1	Prodigal:002006	CDS	23829	24098	.	+	0	ID=CFIICLFH_00810;inference=ab initio prediction:Prodigal:002006;locus_tag=CFIICLFH_00810;product=hypothetical protein
M-goesingense_contig_19_1	Prodigal:002006	CDS	24098	24331	.	+	0	ID=CFIICLFH_00811;inference=ab initio prediction:Prodigal:002006;locus_tag=CFIICLFH_00811;product=hypothetical protein
M-goesingense_contig_19_1	Prodigal:002006	CDS	24328	24489	.	+	0	ID=CFIICLFH_00812;inference=ab initio prediction:Prodigal:002006;locus_tag=CFIICLFH_00812;product=hypothetical protein
M-goesingense_contig_19_1	Prodigal:002006	CDS	24486	24704	.	+	0	ID=CFIICLFH_00813;inference=ab initio prediction:Prodigal:002006;locus_tag=CFIICLFH_00813;product=hypothetical protein
M-goesingense_contig_19_1	Prodigal:002006	CDS	24713	26026	.	+	0	ID=CFIICLFH_00814;Name=recF_2;gene=recF_2;inference=ab initio prediction:Prodigal:002006,protein motif:HAMAP:MF_00365;locus_tag=CFIICLFH_00814;product=DNA replication and repair protein RecF
M-goesingense_contig_19_1	Prodigal:002006	CDS	26032	27006	.	+	0	ID=CFIICLFH_00815;inference=ab initio prediction:Prodigal:002006;locus_tag=CFIICLFH_00815;product=hypothetical protein
M-goesingense_contig_19_1	Prodigal:002006	CDS	27003	27956	.	+	0	ID=CFIICLFH_00816;inference=ab initio prediction:Prodigal:002006;locus_tag=CFIICLFH_00816;product=hypothetical protein
M-goesingense_contig_19_1	Prodigal:002006	CDS	28018	28434	.	+	0	ID=CFIICLFH_00817;inference=ab initio prediction:Prodigal:002006;locus_tag=CFIICLFH_00817;product=hypothetical protein
M-goesingense_contig_19_1	Prodigal:002006	CDS	28434	29741	.	+	0	ID=CFIICLFH_00818;inference=ab initio prediction:Prodigal:002006;locus_tag=CFIICLFH_00818;product=hypothetical protein
M-goesingense_contig_19_1	Prodigal:002006	CDS	29738	30562	.	+	0	ID=CFIICLFH_00819;inference=ab initio prediction:Prodigal:002006;locus_tag=CFIICLFH_00819;product=hypothetical protein
M-goesingense_contig_19_1	Prodigal:002006	CDS	30562	30990	.	+	0	ID=CFIICLFH_00820;inference=ab initio prediction:Prodigal:002006;locus_tag=CFIICLFH_00820;product=hypothetical protein
M-goesingense_contig_19_1	Prodigal:002006	CDS	30987	31205	.	+	0	ID=CFIICLFH_00821;inference=ab initio prediction:Prodigal:002006;locus_tag=CFIICLFH_00821;product=hypothetical protein
M-goesingense_contig_19_1	Prodigal:002006	CDS	31202	31498	.	+	0	ID=CFIICLFH_00822;inference=ab initio prediction:Prodigal:002006;locus_tag=CFIICLFH_00822;product=hypothetical protein
M-goesingense_contig_19_1	Prodigal:002006	CDS	31742	32215	.	+	0	ID=CFIICLFH_00823;inference=ab initio prediction:Prodigal:002006;locus_tag=CFIICLFH_00823;product=hypothetical protein
M-goesingense_contig_19_1	Prodigal:002006	CDS	32208	32363	.	+	0	ID=CFIICLFH_00824;inference=ab initio prediction:Prodigal:002006;locus_tag=CFIICLFH_00824;product=hypothetical protein
M-goesingense_contig_19_1	Aragorn:001002	tRNA	33954	34029	.	-	.	ID=CFIICLFH_00825;inference=COORDINATES:profile:Aragorn:001002;locus_tag=CFIICLFH_00825;product=tRNA-Thr(cgt)
M-goesingense_contig_19_1	Prodigal:002006	CDS	34257	34730	.	+	0	ID=CFIICLFH_00826;inference=ab initio prediction:Prodigal:002006;locus_tag=CFIICLFH_00826;product=hypothetical protein
M-goesingense_contig_19_1	Prodigal:002006	CDS	34744	35160	.	+	0	ID=CFIICLFH_00827;Name=cidA;gene=cidA;inference=ab initio prediction:Prodigal:002006,protein motif:HAMAP:MF_01143;locus_tag=CFIICLFH_00827;product=Holin-like protein CidA
M-goesingense_contig_19_1	Prodigal:002006	CDS	35157	35873	.	+	0	ID=CFIICLFH_00828;Name=yohK;db_xref=COG:COG1346;gene=yohK;inference=ab initio prediction:Prodigal:002006,similar to AA sequence:UniProtKB:P0AD19;locus_tag=CFIICLFH_00828;product=Inner membrane protein YohK
M-goesingense_contig_19_1	Prodigal:002006	CDS	35907	38021	.	-	0	ID=CFIICLFH_00829;eC_number=7.6.2.8;Name=btuD_3;gene=btuD_3;inference=ab initio prediction:Prodigal:002006,protein motif:HAMAP:MF_01005;locus_tag=CFIICLFH_00829;product=Vitamin B12 import ATP-binding protein BtuD
M-goesingense_contig_19_1	Prodigal:002006	CDS	38146	38484	.	-	0	ID=CFIICLFH_00830;inference=ab initio prediction:Prodigal:002006;locus_tag=CFIICLFH_00830;product=hypothetical protein
M-goesingense_contig_19_1	Prodigal:002006	CDS	38633	39265	.	+	0	ID=CFIICLFH_00831;inference=ab initio prediction:Prodigal:002006;locus_tag=CFIICLFH_00831;product=hypothetical protein
M-goesingense_contig_19_1	Prodigal:002006	CDS	39473	40366	.	+	0	ID=CFIICLFH_00832;inference=ab initio prediction:Prodigal:002006,protein motif:HAMAP:MF_02040;locus_tag=CFIICLFH_00832;product=Iron-sulfur cluster carrier protein
M-goesingense_contig_19_1	Prodigal:002006	CDS	40356	40844	.	+	0	ID=CFIICLFH_00833;inference=ab initio prediction:Prodigal:002006;locus_tag=CFIICLFH_00833;product=hypothetical protein
M-goesingense_contig_19_1	Prodigal:002006	CDS	41094	42749	.	-	0	ID=CFIICLFH_00834;Name=groL5;gene=groL5;inference=ab initio prediction:Prodigal:002006,similar to AA sequence:UniProtKB:P35471;locus_tag=CFIICLFH_00834;product=60 kDa chaperonin 5
M-goesingense_contig_19_1	Prodigal:002006	CDS	42848	43135	.	-	0	ID=CFIICLFH_00835;Name=groS1;db_xref=COG:COG0234;gene=groS1;inference=ab initio prediction:Prodigal:002006,similar to AA sequence:UniProtKB:P35473;locus_tag=CFIICLFH_00835;product=10 kDa chaperonin 1
M-goesingense_contig_19_1	Prodigal:002006	CDS	43349	44371	.	+	0	ID=CFIICLFH_00836;Name=corA_1;db_xref=COG:COG0598;gene=corA_1;inference=ab initio prediction:Prodigal:002006,similar to AA sequence:UniProtKB:P0ABI4;locus_tag=CFIICLFH_00836;product=Magnesium transport protein CorA
M-goesingense_contig_19_1	Prodigal:002006	CDS	44462	45925	.	+	0	ID=CFIICLFH_00837;inference=ab initio prediction:Prodigal:002006;locus_tag=CFIICLFH_00837;product=hypothetical protein
M-goesingense_contig_19_1	Prodigal:002006	CDS	46028	47215	.	+	0	ID=CFIICLFH_00838;inference=ab initio prediction:Prodigal:002006;locus_tag=CFIICLFH_00838;product=hypothetical protein
M-goesingense_contig_19_1	Prodigal:002006	CDS	47398	48780	.	+	0	ID=CFIICLFH_00839;Name=lutA_1;gene=lutA_1;inference=ab initio prediction:Prodigal:002006,protein motif:HAMAP:MF_02105;locus_tag=CFIICLFH_00839;product=Lactate utilization protein A
M-goesingense_contig_19_1	Prodigal:002006	CDS	48790	49761	.	-	0	ID=CFIICLFH_00840;inference=ab initio prediction:Prodigal:002006;locus_tag=CFIICLFH_00840;product=hypothetical protein
M-goesingense_contig_19_1	Prodigal:002006	CDS	49850	50689	.	+	0	ID=CFIICLFH_00841;inference=ab initio prediction:Prodigal:002006;locus_tag=CFIICLFH_00841;product=hypothetical protein
M-goesingense_contig_19_1	Prodigal:002006	CDS	50639	50857	.	-	0	ID=CFIICLFH_00842;inference=ab initio prediction:Prodigal:002006;locus_tag=CFIICLFH_00842;product=hypothetical protein
M-goesingense_contig_19_1	Prodigal:002006	CDS	50913	51104	.	-	0	ID=CFIICLFH_00843;inference=ab initio prediction:Prodigal:002006;locus_tag=CFIICLFH_00843;product=hypothetical protein
M-goesingense_contig_19_1	Prodigal:002006	CDS	51119	52531	.	-	0	ID=CFIICLFH_00844;eC_number=4.2.1.2;Name=fumC;db_xref=COG:COG0114;gene=fumC;inference=ab initio prediction:Prodigal:002006,similar to AA sequence:UniProtKB:Q92PB6;locus_tag=CFIICLFH_00844;product=Fumarate hydratase class II
M-goesingense_contig_19_1	Prodigal:002006	CDS	52673	54088	.	+	0	ID=CFIICLFH_00845;eC_number=1.14.-.-;inference=ab initio prediction:Prodigal:002006,similar to AA sequence:UniProtKB:P9WPN3;locus_tag=CFIICLFH_00845;product=Putative cytochrome P450 132
M-goesingense_contig_19_1	Prodigal:002006	CDS	54129	54803	.	-	0	ID=CFIICLFH_00846;inference=ab initio prediction:Prodigal:002006;locus_tag=CFIICLFH_00846;product=hypothetical protein
M-goesingense_contig_19_1	Aragorn:001002	tRNA	54913	55008	.	-	.	ID=CFIICLFH_00847;inference=COORDINATES:profile:Aragorn:001002;locus_tag=CFIICLFH_00847;product=tRNA-Ser(tga)
M-goesingense_contig_19_1	Prodigal:002006	CDS	55267	56052	.	+	0	ID=CFIICLFH_00848;inference=ab initio prediction:Prodigal:002006;locus_tag=CFIICLFH_00848;product=hypothetical protein
M-goesingense_contig_19_1	Prodigal:002006	CDS	56225	57025	.	+	0	ID=CFIICLFH_00849;eC_number=2.1.1.45;Name=thyA;db_xref=COG:COG0207;gene=thyA;inference=ab initio prediction:Prodigal:002006,similar to AA sequence:UniProtKB:P67042;locus_tag=CFIICLFH_00849;product=Thymidylate synthase
M-goesingense_contig_19_1	Prodigal:002006	CDS	57043	57537	.	+	0	ID=CFIICLFH_00850;eC_number=1.5.1.3;Name=dhfrIII;gene=dhfrIII;inference=ab initio prediction:Prodigal:002006,similar to AA sequence:UniProtKB:P12833;locus_tag=CFIICLFH_00850;product=Dihydrofolate reductase type 3
M-goesingense_contig_19_1	Prodigal:002006	CDS	57794	58960	.	+	0	ID=CFIICLFH_00851;Name=hflK;db_xref=COG:COG0330;gene=hflK;inference=ab initio prediction:Prodigal:002006,similar to AA sequence:UniProtKB:P0ABC7;locus_tag=CFIICLFH_00851;product=Modulator of FtsH protease HflK
M-goesingense_contig_19_1	Prodigal:002006	CDS	58957	59925	.	+	0	ID=CFIICLFH_00852;Name=hflC;db_xref=COG:COG0330;gene=hflC;inference=ab initio prediction:Prodigal:002006,similar to AA sequence:UniProtKB:P0ABC3;locus_tag=CFIICLFH_00852;product=Modulator of FtsH protease HflC
M-goesingense_contig_19_1	Prodigal:002006	CDS	60051	61586	.	+	0	ID=CFIICLFH_00853;eC_number=3.4.21.107;Name=degP_1;db_xref=COG:COG0265;gene=degP_1;inference=ab initio prediction:Prodigal:002006,similar to AA sequence:UniProtKB:P0C0V0;locus_tag=CFIICLFH_00853;product=Periplasmic serine endoprotease DegP
M-goesingense_contig_19_1	Prodigal:002006	CDS	61743	62639	.	-	0	ID=CFIICLFH_00854;inference=ab initio prediction:Prodigal:002006;locus_tag=CFIICLFH_00854;product=hypothetical protein
M-goesingense_contig_19_1	Prodigal:002006	CDS	62659	63621	.	+	0	ID=CFIICLFH_00855;eC_number=2.5.1.75;Name=miaA;db_xref=COG:COG0324;gene=miaA;inference=ab initio prediction:Prodigal:002006,similar to AA sequence:UniProtKB:P16384;locus_tag=CFIICLFH_00855;product=tRNA dimethylallyltransferase
M-goesingense_contig_19_1	Prodigal:002006	CDS	63599	64465	.	-	0	ID=CFIICLFH_00856;eC_number=1.1.1.60;Name=garR;db_xref=COG:COG2084;gene=garR;inference=ab initio prediction:Prodigal:002006,similar to AA sequence:UniProtKB:P0ABQ2;locus_tag=CFIICLFH_00856;product=2-hydroxy-3-oxopropionate reductase
M-goesingense_contig_19_1	Prodigal:002006	CDS	64542	65579	.	-	0	ID=CFIICLFH_00857;eC_number=4.1.99.22;Name=moaA_1;db_xref=COG:COG2896;gene=moaA_1;inference=ab initio prediction:Prodigal:002006,similar to AA sequence:UniProtKB:P69848;locus_tag=CFIICLFH_00857;product=GTP 3'%2C8-cyclase
M-goesingense_contig_19_1	Prodigal:002006	CDS	65757	66230	.	+	0	ID=CFIICLFH_00858;inference=ab initio prediction:Prodigal:002006;locus_tag=CFIICLFH_00858;product=hypothetical protein
M-goesingense_contig_19_1	Prodigal:002006	CDS	66262	67635	.	+	0	ID=CFIICLFH_00859;Name=dinF;db_xref=COG:COG0534;gene=dinF;inference=ab initio prediction:Prodigal:002006,similar to AA sequence:UniProtKB:P28303;locus_tag=CFIICLFH_00859;product=DNA damage-inducible protein F
M-goesingense_contig_19_1	Prodigal:002006	CDS	67834	68397	.	+	0	ID=CFIICLFH_00860;Name=tpd;db_xref=COG:COG3470;gene=tpd;inference=ab initio prediction:Prodigal:002006,similar to AA sequence:UniProtKB:P19478;locus_tag=CFIICLFH_00860;product=34 kDa membrane antigen
M-goesingense_contig_19_1	Prodigal:002006	CDS	68402	68746	.	+	0	ID=CFIICLFH_00861;inference=ab initio prediction:Prodigal:002006;locus_tag=CFIICLFH_00861;product=hypothetical protein
M-goesingense_contig_19_1	Prodigal:002006	CDS	68780	70210	.	+	0	ID=CFIICLFH_00862;inference=ab initio prediction:Prodigal:002006;locus_tag=CFIICLFH_00862;product=hypothetical protein
M-goesingense_contig_19_1	Prodigal:002006	CDS	70263	71087	.	+	0	ID=CFIICLFH_00863;Name=efeU;db_xref=COG:COG0672;gene=efeU;inference=ab initio prediction:Prodigal:002006,similar to AA sequence:UniProtKB:Q8XAS8;locus_tag=CFIICLFH_00863;product=Ferrous iron permease EfeU
M-goesingense_contig_19_1	Prodigal:002006	CDS	71092	71463	.	+	0	ID=CFIICLFH_00864;Name=csaA;db_xref=COG:COG0073;gene=csaA;inference=ab initio prediction:Prodigal:002006,similar to AA sequence:UniProtKB:P37584;locus_tag=CFIICLFH_00864;product=putative chaperone CsaA
M-goesingense_contig_19_1	Prodigal:002006	CDS	71524	71862	.	+	0	ID=CFIICLFH_00865;inference=ab initio prediction:Prodigal:002006;locus_tag=CFIICLFH_00865;product=hypothetical protein
M-goesingense_contig_19_1	Prodigal:002006	CDS	71875	72231	.	-	0	ID=CFIICLFH_00866;inference=ab initio prediction:Prodigal:002006;locus_tag=CFIICLFH_00866;product=hypothetical protein
M-goesingense_contig_19_1	Prodigal:002006	CDS	72384	73268	.	+	0	ID=CFIICLFH_00867;eC_number=3.1.2.30;Name=mcl2_1;db_xref=COG:COG2301;gene=mcl2_1;inference=ab initio prediction:Prodigal:002006,similar to AA sequence:UniProtKB:D3JV05;locus_tag=CFIICLFH_00867;product=(3S)-malyl-CoA thioesterase
M-goesingense_contig_19_1	Prodigal:002006	CDS	73493	74401	.	-	0	ID=CFIICLFH_00868;inference=ab initio prediction:Prodigal:002006;locus_tag=CFIICLFH_00868;product=hypothetical protein
M-goesingense_contig_19_1	Prodigal:002006	CDS	74499	76004	.	-	0	ID=CFIICLFH_00869;eC_number=2.7.1.30;Name=glpK;db_xref=COG:COG0554;gene=glpK;inference=ab initio prediction:Prodigal:002006,similar to AA sequence:UniProtKB:P9WPK1;locus_tag=CFIICLFH_00869;product=Glycerol kinase
M-goesingense_contig_19_1	Aragorn:001002	tRNA	76188	76264	.	-	.	ID=CFIICLFH_00870;inference=COORDINATES:profile:Aragorn:001002;locus_tag=CFIICLFH_00870;product=tRNA-Arg(tct)
M-goesingense_contig_19_1	Prodigal:002006	CDS	76377	77957	.	-	0	ID=CFIICLFH_00871;inference=ab initio prediction:Prodigal:002006;locus_tag=CFIICLFH_00871;product=hypothetical protein
M-goesingense_contig_19_1	Prodigal:002006	CDS	78042	78347	.	-	0	ID=CFIICLFH_00872;inference=ab initio prediction:Prodigal:002006;locus_tag=CFIICLFH_00872;product=hypothetical protein
M-goesingense_contig_19_1	Prodigal:002006	CDS	78353	78850	.	-	0	ID=CFIICLFH_00873;Name=crtK-2;db_xref=COG:COG3476;gene=crtK-2;inference=ab initio prediction:Prodigal:002006,similar to AA sequence:UniProtKB:Q8KBX2;locus_tag=CFIICLFH_00873;product=Tryptophan-rich protein TspO
M-goesingense_contig_19_1	Prodigal:002006	CDS	78847	80079	.	-	0	ID=CFIICLFH_00874;eC_number=2.4.2.59;Name=thi4_1;gene=thi4_1;inference=ab initio prediction:Prodigal:002006,protein motif:HAMAP:MF_00304;locus_tag=CFIICLFH_00874;product=Thiamine thiazole synthase
M-goesingense_contig_19_1	Prodigal:002006	CDS	80101	81447	.	-	0	ID=CFIICLFH_00875;Name=pucC_1;gene=pucC_1;inference=ab initio prediction:Prodigal:002006,similar to AA sequence:UniProtKB:P23462;locus_tag=CFIICLFH_00875;product=Protein PucC
M-goesingense_contig_19_1	Prodigal:002006	CDS	81447	82331	.	-	0	ID=CFIICLFH_00876;eC_number=2.5.1.74;Name=menA;gene=menA;inference=ab initio prediction:Prodigal:002006,protein motif:HAMAP:MF_01937;locus_tag=CFIICLFH_00876;product=1%2C4-dihydroxy-2-naphthoate octaprenyltransferase
M-goesingense_contig_19_1	Prodigal:002006	CDS	82443	83891	.	-	0	ID=CFIICLFH_00877;inference=ab initio prediction:Prodigal:002006;locus_tag=CFIICLFH_00877;product=hypothetical protein
M-goesingense_contig_19_1	Prodigal:002006	CDS	83963	84847	.	-	0	ID=CFIICLFH_00878;inference=ab initio prediction:Prodigal:002006;locus_tag=CFIICLFH_00878;product=hypothetical protein
M-goesingense_contig_19_1	Prodigal:002006	CDS	85153	85656	.	+	0	ID=CFIICLFH_00879;inference=ab initio prediction:Prodigal:002006;locus_tag=CFIICLFH_00879;product=hypothetical protein
M-goesingense_contig_19_1	Prodigal:002006	CDS	85653	86930	.	+	0	ID=CFIICLFH_00880;eC_number=1.3.7.7;Name=bchN;db_xref=COG:COG2710;gene=bchN;inference=ab initio prediction:Prodigal:002006,similar to AA sequence:UniProtKB:P26164;locus_tag=CFIICLFH_00880;product=Light-independent protochlorophyllide reductase subunit N
M-goesingense_contig_19_1	Prodigal:002006	CDS	86935	88479	.	+	0	ID=CFIICLFH_00881;eC_number=1.3.7.7;Name=chlB;db_xref=COG:COG2710;gene=chlB;inference=ab initio prediction:Prodigal:002006,similar to AA sequence:UniProtKB:Q7VD38;locus_tag=CFIICLFH_00881;product=Light-independent protochlorophyllide reductase subunit B
M-goesingense_contig_19_1	Prodigal:002006	CDS	88454	92164	.	+	0	ID=CFIICLFH_00882;inference=ab initio prediction:Prodigal:002006;locus_tag=CFIICLFH_00882;product=hypothetical protein
M-goesingense_contig_19_1	Prodigal:002006	CDS	92161	93054	.	+	0	ID=CFIICLFH_00883;eC_number=1.3.7.7;Name=bchL;db_xref=COG:COG1348;gene=bchL;inference=ab initio prediction:Prodigal:002006,similar to AA sequence:UniProtKB:Q9RFD6;locus_tag=CFIICLFH_00883;product=Light-independent protochlorophyllide reductase iron-sulfur ATP-binding protein
M-goesingense_contig_19_1	Prodigal:002006	CDS	93069	93770	.	+	0	ID=CFIICLFH_00884;eC_number=2.1.1.11;Name=bchM;db_xref=COG:COG2227;gene=bchM;inference=ab initio prediction:Prodigal:002006,similar to AA sequence:UniProtKB:P26236;locus_tag=CFIICLFH_00884;product=Magnesium-protoporphyrin O-methyltransferase
M-goesingense_contig_19_1	Prodigal:002006	CDS	93767	95185	.	+	0	ID=CFIICLFH_00885;Name=pucC_2;gene=pucC_2;inference=ab initio prediction:Prodigal:002006,similar to AA sequence:UniProtKB:P23462;locus_tag=CFIICLFH_00885;product=Protein PucC
M-goesingense_contig_19_1	Prodigal:002006	CDS	95198	95974	.	+	0	ID=CFIICLFH_00886;Name=puhA;gene=puhA;inference=ab initio prediction:Prodigal:002006,similar to AA sequence:UniProtKB:P06008;locus_tag=CFIICLFH_00886;product=Reaction center protein H chain
M-goesingense_contig_19_1	Prodigal:002006	CDS	95971	96672	.	+	0	ID=CFIICLFH_00887;inference=ab initio prediction:Prodigal:002006;locus_tag=CFIICLFH_00887;product=hypothetical protein
M-goesingense_contig_19_1	Prodigal:002006	CDS	96677	97276	.	+	0	ID=CFIICLFH_00888;inference=ab initio prediction:Prodigal:002006;locus_tag=CFIICLFH_00888;product=hypothetical protein
M-goesingense_contig_19_1	Prodigal:002006	CDS	97273	97575	.	+	0	ID=CFIICLFH_00889;inference=ab initio prediction:Prodigal:002006;locus_tag=CFIICLFH_00889;product=hypothetical protein
M-goesingense_contig_19_1	Prodigal:002006	CDS	97572	98648	.	+	0	ID=CFIICLFH_00890;inference=ab initio prediction:Prodigal:002006;locus_tag=CFIICLFH_00890;product=hypothetical protein
M-goesingense_contig_19_1	Prodigal:002006	CDS	98650	99465	.	+	0	ID=CFIICLFH_00891;inference=ab initio prediction:Prodigal:002006;locus_tag=CFIICLFH_00891;product=hypothetical protein
M-goesingense_contig_19_1	Prodigal:002006	CDS	99466	100788	.	+	0	ID=CFIICLFH_00892;eC_number=2.3.1.37;Name=hemA_1;db_xref=COG:COG0156;gene=hemA_1;inference=ab initio prediction:Prodigal:002006,similar to AA sequence:UniProtKB:P18079;locus_tag=CFIICLFH_00892;product=5-aminolevulinate synthase
M-goesingense_contig_19_1	Prodigal:002006	CDS	100844	102010	.	+	0	ID=CFIICLFH_00893;eC_number=6.6.1.1;Name=bchI;db_xref=COG:COG1239;gene=bchI;inference=ab initio prediction:Prodigal:002006,similar to AA sequence:UniProtKB:P26239;locus_tag=CFIICLFH_00893;product=Magnesium-chelatase 38 kDa subunit
M-goesingense_contig_19_1	Prodigal:002006	CDS	102007	103710	.	+	0	ID=CFIICLFH_00894;eC_number=6.6.1.1;Name=bchD;db_xref=COG:COG1240;gene=bchD;inference=ab initio prediction:Prodigal:002006,similar to AA sequence:UniProtKB:O34845;locus_tag=CFIICLFH_00894;product=Magnesium-chelatase 60 kDa subunit
M-goesingense_contig_19_1	Prodigal:002006	CDS	103721	104626	.	+	0	ID=CFIICLFH_00895;eC_number=3.1.1.10;inference=ab initio prediction:Prodigal:002006,similar to AA sequence:UniProtKB:P07383;locus_tag=CFIICLFH_00895;product=Tropinesterase
M-goesingense_contig_19_1	Prodigal:002006	CDS	104682	106208	.	+	0	ID=CFIICLFH_00896;eC_number=1.3.99.31;Name=crtI;db_xref=COG:COG1233;gene=crtI;inference=ab initio prediction:Prodigal:002006,similar to AA sequence:UniProtKB:P21685;locus_tag=CFIICLFH_00896;product=Phytoene desaturase (lycopene-forming)
M-goesingense_contig_19_1	Prodigal:002006	CDS	106201	107265	.	+	0	ID=CFIICLFH_00897;inference=ab initio prediction:Prodigal:002006;locus_tag=CFIICLFH_00897;product=hypothetical protein
M-goesingense_contig_19_1	Prodigal:002006	CDS	107262	107423	.	+	0	ID=CFIICLFH_00898;inference=ab initio prediction:Prodigal:002006;locus_tag=CFIICLFH_00898;product=hypothetical protein
M-goesingense_contig_19_1	Prodigal:002006	CDS	107452	107754	.	-	0	ID=CFIICLFH_00899;eC_number=1.-.-.-;db_xref=COG:COG0277;inference=ab initio prediction:Prodigal:002006,similar to AA sequence:UniProtKB:P9WIT1;locus_tag=CFIICLFH_00899;product=putative FAD-linked oxidoreductase
M-goesingense_contig_20_1	Prodigal:002006	CDS	50	1138	.	+	0	ID=CFIICLFH_00900;inference=ab initio prediction:Prodigal:002006;locus_tag=CFIICLFH_00900;product=hypothetical protein
M-goesingense_contig_20_1	Prodigal:002006	CDS	1021	1416	.	-	0	ID=CFIICLFH_00901;inference=ab initio prediction:Prodigal:002006;locus_tag=CFIICLFH_00901;product=hypothetical protein
M-goesingense_contig_20_1	Prodigal:002006	CDS	1499	1912	.	-	0	ID=CFIICLFH_00902;inference=ab initio prediction:Prodigal:002006;locus_tag=CFIICLFH_00902;product=hypothetical protein
M-goesingense_contig_20_1	Prodigal:002006	CDS	1891	2151	.	-	0	ID=CFIICLFH_00903;inference=ab initio prediction:Prodigal:002006;locus_tag=CFIICLFH_00903;product=hypothetical protein
M-goesingense_contig_20_1	Prodigal:002006	CDS	2183	3163	.	-	0	ID=CFIICLFH_00904;inference=ab initio prediction:Prodigal:002006;locus_tag=CFIICLFH_00904;product=hypothetical protein
M-goesingense_contig_20_1	Prodigal:002006	CDS	3160	3546	.	-	0	ID=CFIICLFH_00905;inference=ab initio prediction:Prodigal:002006;locus_tag=CFIICLFH_00905;product=hypothetical protein
M-goesingense_contig_20_1	Prodigal:002006	CDS	3626	4831	.	-	0	ID=CFIICLFH_00906;inference=ab initio prediction:Prodigal:002006;locus_tag=CFIICLFH_00906;product=hypothetical protein
M-goesingense_contig_20_1	Prodigal:002006	CDS	4839	6134	.	-	0	ID=CFIICLFH_00907;Name=arsB_1;db_xref=COG:COG1055;gene=arsB_1;inference=ab initio prediction:Prodigal:002006,similar to AA sequence:UniProtKB:P0AB93;locus_tag=CFIICLFH_00907;product=Arsenical pump membrane protein
M-goesingense_contig_20_1	Prodigal:002006	CDS	6170	6595	.	-	0	ID=CFIICLFH_00908;eC_number=1.20.4.1;Name=arsC_1;gene=arsC_1;inference=ab initio prediction:Prodigal:002006,similar to AA sequence:UniProtKB:P08692;locus_tag=CFIICLFH_00908;product=Arsenate reductase
M-goesingense_contig_20_1	Prodigal:002006	CDS	6595	6942	.	-	0	ID=CFIICLFH_00909;inference=ab initio prediction:Prodigal:002006;locus_tag=CFIICLFH_00909;product=hypothetical protein
M-goesingense_contig_20_1	Prodigal:002006	CDS	6990	7742	.	+	0	ID=CFIICLFH_00910;eC_number=1.-.-.-;Name=arsH_1;db_xref=COG:COG0431;gene=arsH_1;inference=ab initio prediction:Prodigal:002006,similar to AA sequence:UniProtKB:Q92R45;locus_tag=CFIICLFH_00910;product=NADPH-dependent FMN reductase ArsH
M-goesingense_contig_20_1	Prodigal:002006	CDS	8153	8383	.	-	0	ID=CFIICLFH_00911;inference=ab initio prediction:Prodigal:002006;locus_tag=CFIICLFH_00911;product=hypothetical protein
M-goesingense_contig_20_1	Prodigal:002006	CDS	8403	8756	.	+	0	ID=CFIICLFH_00912;Name=pgrR_1;gene=pgrR_1;inference=ab initio prediction:Prodigal:002006,similar to AA sequence:UniProtKB:P77333;locus_tag=CFIICLFH_00912;product=HTH-type transcriptional regulator PgrR
M-goesingense_contig_20_1	Prodigal:002006	CDS	8762	9493	.	-	0	ID=CFIICLFH_00913;eC_number=3.1.11.-;Name=tatD;db_xref=COG:COG0084;gene=tatD;inference=ab initio prediction:Prodigal:002006,similar to AA sequence:UniProtKB:P27859;locus_tag=CFIICLFH_00913;product=3'-5' ssDNA/RNA exonuclease TatD
M-goesingense_contig_20_1	Prodigal:002006	CDS	9514	10869	.	-	0	ID=CFIICLFH_00914;inference=ab initio prediction:Prodigal:002006;locus_tag=CFIICLFH_00914;product=hypothetical protein
M-goesingense_contig_20_1	Prodigal:002006	CDS	10866	11420	.	-	0	ID=CFIICLFH_00915;inference=ab initio prediction:Prodigal:002006;locus_tag=CFIICLFH_00915;product=hypothetical protein
M-goesingense_contig_20_1	Prodigal:002006	CDS	11786	13762	.	-	0	ID=CFIICLFH_00916;inference=ab initio prediction:Prodigal:002006;locus_tag=CFIICLFH_00916;product=hypothetical protein
M-goesingense_contig_20_1	Prodigal:002006	CDS	13995	14399	.	-	0	ID=CFIICLFH_00917;inference=ab initio prediction:Prodigal:002006;locus_tag=CFIICLFH_00917;product=hypothetical protein
M-goesingense_contig_20_1	Prodigal:002006	CDS	14763	15077	.	+	0	ID=CFIICLFH_00918;inference=ab initio prediction:Prodigal:002006;locus_tag=CFIICLFH_00918;product=hypothetical protein
M-goesingense_contig_20_1	Prodigal:002006	CDS	15288	15917	.	-	0	ID=CFIICLFH_00919;inference=ab initio prediction:Prodigal:002006;locus_tag=CFIICLFH_00919;product=hypothetical protein
M-goesingense_contig_20_1	Prodigal:002006	CDS	16007	16816	.	-	0	ID=CFIICLFH_00920;inference=ab initio prediction:Prodigal:002006;locus_tag=CFIICLFH_00920;product=hypothetical protein
M-goesingense_contig_20_1	Prodigal:002006	CDS	16816	17748	.	-	0	ID=CFIICLFH_00921;inference=ab initio prediction:Prodigal:002006;locus_tag=CFIICLFH_00921;product=hypothetical protein
M-goesingense_contig_20_1	Prodigal:002006	CDS	17937	18179	.	+	0	ID=CFIICLFH_00922;inference=ab initio prediction:Prodigal:002006;locus_tag=CFIICLFH_00922;product=hypothetical protein
M-goesingense_contig_20_1	Prodigal:002006	CDS	18176	18580	.	+	0	ID=CFIICLFH_00923;inference=ab initio prediction:Prodigal:002006;locus_tag=CFIICLFH_00923;product=hypothetical protein
M-goesingense_contig_20_1	Prodigal:002006	CDS	18577	18867	.	+	0	ID=CFIICLFH_00924;inference=ab initio prediction:Prodigal:002006;locus_tag=CFIICLFH_00924;product=hypothetical protein
M-goesingense_contig_20_1	Prodigal:002006	CDS	18864	19085	.	+	0	ID=CFIICLFH_00925;inference=ab initio prediction:Prodigal:002006;locus_tag=CFIICLFH_00925;product=hypothetical protein
M-goesingense_contig_20_1	Prodigal:002006	CDS	19152	19493	.	+	0	ID=CFIICLFH_00926;inference=ab initio prediction:Prodigal:002006;locus_tag=CFIICLFH_00926;product=hypothetical protein
M-goesingense_contig_20_1	Prodigal:002006	CDS	19571	20851	.	+	0	ID=CFIICLFH_00927;inference=ab initio prediction:Prodigal:002006;locus_tag=CFIICLFH_00927;product=hypothetical protein
M-goesingense_contig_20_1	Prodigal:002006	CDS	20851	21108	.	+	0	ID=CFIICLFH_00928;inference=ab initio prediction:Prodigal:002006;locus_tag=CFIICLFH_00928;product=hypothetical protein
M-goesingense_contig_20_1	Prodigal:002006	CDS	21095	21289	.	+	0	ID=CFIICLFH_00929;inference=ab initio prediction:Prodigal:002006;locus_tag=CFIICLFH_00929;product=hypothetical protein
M-goesingense_contig_20_1	Prodigal:002006	CDS	21282	21479	.	+	0	ID=CFIICLFH_00930;inference=ab initio prediction:Prodigal:002006;locus_tag=CFIICLFH_00930;product=hypothetical protein
M-goesingense_contig_20_1	Prodigal:002006	CDS	21709	22251	.	+	0	ID=CFIICLFH_00931;inference=ab initio prediction:Prodigal:002006;locus_tag=CFIICLFH_00931;product=hypothetical protein
M-goesingense_contig_20_1	Prodigal:002006	CDS	22248	22811	.	-	0	ID=CFIICLFH_00932;inference=ab initio prediction:Prodigal:002006;locus_tag=CFIICLFH_00932;product=hypothetical protein
M-goesingense_contig_20_1	Prodigal:002006	CDS	23134	23400	.	-	0	ID=CFIICLFH_00933;inference=ab initio prediction:Prodigal:002006;locus_tag=CFIICLFH_00933;product=hypothetical protein
M-goesingense_contig_20_1	Prodigal:002006	CDS	23462	23659	.	+	0	ID=CFIICLFH_00934;inference=ab initio prediction:Prodigal:002006;locus_tag=CFIICLFH_00934;product=hypothetical protein
M-goesingense_contig_20_1	Aragorn:001002	tRNA	23842	23918	.	-	.	ID=CFIICLFH_00935;inference=COORDINATES:profile:Aragorn:001002;locus_tag=CFIICLFH_00935;product=tRNA-Met(cat)
M-goesingense_contig_20_1	Prodigal:002006	CDS	24030	25271	.	-	0	ID=CFIICLFH_00936;eC_number=4.2.1.20;Name=trpB;db_xref=COG:COG0133;gene=trpB;inference=ab initio prediction:Prodigal:002006,similar to AA sequence:UniProtKB:Q2KE82;locus_tag=CFIICLFH_00936;product=Tryptophan synthase beta chain
M-goesingense_contig_20_1	Prodigal:002006	CDS	25459	26100	.	-	0	ID=CFIICLFH_00937;eC_number=5.3.1.24;Name=trpF;db_xref=COG:COG0135;gene=trpF;inference=ab initio prediction:Prodigal:002006,similar to AA sequence:UniProtKB:Q56320;locus_tag=CFIICLFH_00937;product=N-(5'-phosphoribosyl)anthranilate isomerase
M-goesingense_contig_20_1	Prodigal:002006	CDS	26130	26504	.	-	0	ID=CFIICLFH_00938;inference=ab initio prediction:Prodigal:002006;locus_tag=CFIICLFH_00938;product=hypothetical protein
M-goesingense_contig_20_1	Prodigal:002006	CDS	26545	26856	.	-	0	ID=CFIICLFH_00939;Name=ihfB_1;db_xref=COG:COG0776;gene=ihfB_1;inference=ab initio prediction:Prodigal:002006,similar to AA sequence:UniProtKB:Q06607;locus_tag=CFIICLFH_00939;product=Integration host factor subunit beta
M-goesingense_contig_20_1	Prodigal:002006	CDS	26904	27890	.	-	0	ID=CFIICLFH_00940;inference=ab initio prediction:Prodigal:002006;locus_tag=CFIICLFH_00940;product=hypothetical protein
M-goesingense_contig_20_1	Prodigal:002006	CDS	28249	29979	.	-	0	ID=CFIICLFH_00941;Name=rpsA;db_xref=COG:COG0539;gene=rpsA;inference=ab initio prediction:Prodigal:002006,similar to AA sequence:UniProtKB:Q6NDP1;locus_tag=CFIICLFH_00941;product=30S ribosomal protein S1
M-goesingense_contig_20_1	Prodigal:002006	CDS	30283	33408	.	-	0	ID=CFIICLFH_00942;inference=ab initio prediction:Prodigal:002006;locus_tag=CFIICLFH_00942;product=hypothetical protein
M-goesingense_contig_20_1	Prodigal:002006	CDS	33818	34525	.	-	0	ID=CFIICLFH_00943;inference=ab initio prediction:Prodigal:002006;locus_tag=CFIICLFH_00943;product=hypothetical protein
M-goesingense_contig_20_1	Prodigal:002006	CDS	34747	35691	.	-	0	ID=CFIICLFH_00944;eC_number=2.7.6.1;Name=prs_2;db_xref=COG:COG0462;gene=prs_2;inference=ab initio prediction:Prodigal:002006,similar to AA sequence:UniProtKB:Q63XL8;locus_tag=CFIICLFH_00944;product=Ribose-phosphate pyrophosphokinase
M-goesingense_contig_20_1	Prodigal:002006	CDS	35827	36054	.	-	0	ID=CFIICLFH_00945;inference=ab initio prediction:Prodigal:002006;locus_tag=CFIICLFH_00945;product=hypothetical protein
M-goesingense_contig_20_1	Prodigal:002006	CDS	36261	37964	.	-	0	ID=CFIICLFH_00946;eC_number=3.1.11.6;Name=xseA;db_xref=COG:COG1570;gene=xseA;inference=ab initio prediction:Prodigal:002006,similar to AA sequence:UniProtKB:P04994;locus_tag=CFIICLFH_00946;product=Exodeoxyribonuclease 7 large subunit
M-goesingense_contig_20_1	Prodigal:002006	CDS	38044	38265	.	-	0	ID=CFIICLFH_00947;inference=ab initio prediction:Prodigal:002006;locus_tag=CFIICLFH_00947;product=hypothetical protein
M-goesingense_contig_20_1	Prodigal:002006	CDS	38436	39719	.	+	0	ID=CFIICLFH_00948;eC_number=6.3.4.13;Name=purD;db_xref=COG:COG0151;gene=purD;inference=ab initio prediction:Prodigal:002006,similar to AA sequence:UniProtKB:P15640;locus_tag=CFIICLFH_00948;product=Phosphoribosylamine--glycine ligase
M-goesingense_contig_20_1	Prodigal:002006	CDS	39812	40810	.	-	0	ID=CFIICLFH_00949;eC_number=3.6.1.-;Name=rsgA;gene=rsgA;inference=ab initio prediction:Prodigal:002006,protein motif:HAMAP:MF_01820;locus_tag=CFIICLFH_00949;product=Small ribosomal subunit biogenesis GTPase RsgA
M-goesingense_contig_20_1	Prodigal:002006	CDS	40818	43553	.	-	0	ID=CFIICLFH_00950;eC_number=6.1.1.9;Name=valS;db_xref=COG:COG0525;gene=valS;inference=ab initio prediction:Prodigal:002006,similar to AA sequence:UniProtKB:Q9HXH0;locus_tag=CFIICLFH_00950;product=Valine--tRNA ligase
M-goesingense_contig_20_1	Prodigal:002006	CDS	43659	44210	.	-	0	ID=CFIICLFH_00951;inference=ab initio prediction:Prodigal:002006;locus_tag=CFIICLFH_00951;product=hypothetical protein
M-goesingense_contig_20_1	Prodigal:002006	CDS	44428	45795	.	-	0	ID=CFIICLFH_00952;Name=bepC;gene=bepC;inference=ab initio prediction:Prodigal:002006,similar to AA sequence:UniProtKB:Q8G0Y6;locus_tag=CFIICLFH_00952;product=Outer membrane efflux protein BepC
M-goesingense_contig_20_1	Prodigal:002006	CDS	46120	46770	.	-	0	ID=CFIICLFH_00953;eC_number=2.1.1.77;Name=pcm_1;gene=pcm_1;inference=ab initio prediction:Prodigal:002006,protein motif:HAMAP:MF_00090;locus_tag=CFIICLFH_00953;product=Protein-L-isoaspartate O-methyltransferase
M-goesingense_contig_20_1	Aragorn:001002	tRNA	47019	47092	.	-	.	ID=CFIICLFH_00954;inference=COORDINATES:profile:Aragorn:001002;locus_tag=CFIICLFH_00954;product=tRNA-Cys(gca)
M-goesingense_contig_20_1	Aragorn:001002	tRNA	47380	47455	.	+	.	ID=CFIICLFH_00955;inference=COORDINATES:profile:Aragorn:001002;locus_tag=CFIICLFH_00955;product=tRNA-Asn(gtt)
M-goesingense_contig_20_1	Prodigal:002006	CDS	47694	48350	.	-	0	ID=CFIICLFH_00956;db_xref=COG:COG0586;inference=ab initio prediction:Prodigal:002006,similar to AA sequence:UniProtKB:P9WP07;locus_tag=CFIICLFH_00956;product=putative membrane protein
M-goesingense_contig_20_1	Prodigal:002006	CDS	48509	48697	.	-	0	ID=CFIICLFH_00957;inference=ab initio prediction:Prodigal:002006;locus_tag=CFIICLFH_00957;product=hypothetical protein
M-goesingense_contig_20_1	Prodigal:002006	CDS	49028	50149	.	-	0	ID=CFIICLFH_00958;db_xref=COG:COG0683;inference=ab initio prediction:Prodigal:002006,similar to AA sequence:UniProtKB:Q8YEE8;locus_tag=CFIICLFH_00958;product=Leu/Ile/Val-binding protein 
M-goesingense_contig_20_1	Prodigal:002006	CDS	50235	50600	.	-	0	ID=CFIICLFH_00959;inference=ab initio prediction:Prodigal:002006;locus_tag=CFIICLFH_00959;product=hypothetical protein
M-goesingense_contig_20_1	Prodigal:002006	CDS	50603	51400	.	-	0	ID=CFIICLFH_00960;Name=livF_3;db_xref=COG:COG0410;gene=livF_3;inference=ab initio prediction:Prodigal:002006,similar to AA sequence:UniProtKB:P22731;locus_tag=CFIICLFH_00960;product=High-affinity branched-chain amino acid transport ATP-binding protein LivF
M-goesingense_contig_20_1	Prodigal:002006	CDS	51397	52317	.	-	0	ID=CFIICLFH_00961;eC_number=3.6.3.-;Name=lptB_3;db_xref=COG:COG1137;gene=lptB_3;inference=ab initio prediction:Prodigal:002006,similar to AA sequence:UniProtKB:P45073;locus_tag=CFIICLFH_00961;product=Lipopolysaccharide export system ATP-binding protein LptB
M-goesingense_contig_20_1	Prodigal:002006	CDS	52314	53714	.	-	0	ID=CFIICLFH_00962;inference=ab initio prediction:Prodigal:002006;locus_tag=CFIICLFH_00962;product=hypothetical protein
M-goesingense_contig_20_1	Prodigal:002006	CDS	53718	54635	.	-	0	ID=CFIICLFH_00963;Name=livH_4;db_xref=COG:COG0559;gene=livH_4;inference=ab initio prediction:Prodigal:002006,similar to AA sequence:UniProtKB:P0AEX7;locus_tag=CFIICLFH_00963;product=High-affinity branched-chain amino acid transport system permease protein LivH
M-goesingense_contig_20_1	Prodigal:002006	CDS	54851	55264	.	-	0	ID=CFIICLFH_00964;inference=ab initio prediction:Prodigal:002006;locus_tag=CFIICLFH_00964;product=hypothetical protein
M-goesingense_contig_20_1	Prodigal:002006	CDS	55541	55873	.	-	0	ID=CFIICLFH_00965;inference=ab initio prediction:Prodigal:002006;locus_tag=CFIICLFH_00965;product=hypothetical protein
M-goesingense_contig_20_1	Prodigal:002006	CDS	55917	56561	.	-	0	ID=CFIICLFH_00966;inference=ab initio prediction:Prodigal:002006;locus_tag=CFIICLFH_00966;product=hypothetical protein
M-goesingense_contig_20_1	Prodigal:002006	CDS	56715	57383	.	+	0	ID=CFIICLFH_00967;Name=basR;gene=basR;inference=ab initio prediction:Prodigal:002006,similar to AA sequence:UniProtKB:P36556;locus_tag=CFIICLFH_00967;product=Transcriptional regulatory protein BasR
M-goesingense_contig_20_1	Prodigal:002006	CDS	57383	58786	.	+	0	ID=CFIICLFH_00968;eC_number=2.7.-.-;Name=sasA_6;gene=sasA_6;inference=ab initio prediction:Prodigal:002006,protein motif:HAMAP:MF_01837;locus_tag=CFIICLFH_00968;product=Adaptive-response sensory-kinase SasA
M-goesingense_contig_21_1	Prodigal:002006	CDS	312	1352	.	-	0	ID=CFIICLFH_00969;inference=ab initio prediction:Prodigal:002006;locus_tag=CFIICLFH_00969;product=hypothetical protein
M-goesingense_contig_21_1	Prodigal:002006	CDS	1349	2005	.	-	0	ID=CFIICLFH_00970;eC_number=2.5.1.3;Name=thiE_1;gene=thiE_1;inference=ab initio prediction:Prodigal:002006,protein motif:HAMAP:MF_00097;locus_tag=CFIICLFH_00970;product=Thiamine-phosphate synthase
M-goesingense_contig_21_1	Prodigal:002006	CDS	2018	3091	.	-	0	ID=CFIICLFH_00971;eC_number=4.1.2.13;Name=fda;db_xref=COG:COG0191;gene=fda;inference=ab initio prediction:Prodigal:002006,similar to AA sequence:UniProtKB:Q8YNK2;locus_tag=CFIICLFH_00971;product=Fructose-bisphosphate aldolase
M-goesingense_contig_21_1	Prodigal:002006	CDS	3208	4410	.	-	0	ID=CFIICLFH_00972;eC_number=2.7.2.3;Name=pgk;db_xref=COG:COG0126;gene=pgk;inference=ab initio prediction:Prodigal:002006,similar to AA sequence:UniProtKB:Q81X75;locus_tag=CFIICLFH_00972;product=Phosphoglycerate kinase
M-goesingense_contig_21_1	Prodigal:002006	CDS	4445	4936	.	-	0	ID=CFIICLFH_00973;inference=ab initio prediction:Prodigal:002006;locus_tag=CFIICLFH_00973;product=hypothetical protein
M-goesingense_contig_21_1	Prodigal:002006	CDS	5009	6016	.	-	0	ID=CFIICLFH_00974;eC_number=1.2.1.12;Name=gapA;db_xref=COG:COG0057;gene=gapA;inference=ab initio prediction:Prodigal:002006,similar to AA sequence:UniProtKB:P09124;locus_tag=CFIICLFH_00974;product=Glyceraldehyde-3-phosphate dehydrogenase 1
M-goesingense_contig_21_1	Prodigal:002006	CDS	6494	6775	.	+	0	ID=CFIICLFH_00975;inference=ab initio prediction:Prodigal:002006;locus_tag=CFIICLFH_00975;product=hypothetical protein
M-goesingense_contig_21_1	Prodigal:002006	CDS	6806	7165	.	+	0	ID=CFIICLFH_00976;inference=ab initio prediction:Prodigal:002006;locus_tag=CFIICLFH_00976;product=hypothetical protein
M-goesingense_contig_21_1	Prodigal:002006	CDS	7409	7969	.	+	0	ID=CFIICLFH_00977;eC_number=6.3.3.2;Name=ygfA;db_xref=COG:COG0212;gene=ygfA;inference=ab initio prediction:Prodigal:002006,similar to AA sequence:UniProtKB:P0AC28;locus_tag=CFIICLFH_00977;product=5-formyltetrahydrofolate cyclo-ligase
M-goesingense_contig_21_1	Prodigal:002006	CDS	7997	8818	.	+	0	ID=CFIICLFH_00978;eC_number=3.1.4.16;Name=ymdB;db_xref=COG:COG1692;gene=ymdB;inference=ab initio prediction:Prodigal:002006,similar to AA sequence:UniProtKB:O31775;locus_tag=CFIICLFH_00978;product=2'%2C3'-cyclic-nucleotide 2'-phosphodiesterase
M-goesingense_contig_21_1	Prodigal:002006	CDS	8963	9943	.	+	0	ID=CFIICLFH_00979;inference=ab initio prediction:Prodigal:002006;locus_tag=CFIICLFH_00979;product=hypothetical protein
M-goesingense_contig_21_1	Prodigal:002006	CDS	9945	10958	.	+	0	ID=CFIICLFH_00980;Name=pal_1;gene=pal_1;inference=ab initio prediction:Prodigal:002006,protein motif:HAMAP:MF_02204;locus_tag=CFIICLFH_00980;product=Peptidoglycan-associated lipoprotein
M-goesingense_contig_21_1	Prodigal:002006	CDS	10966	11343	.	-	0	ID=CFIICLFH_00981;inference=ab initio prediction:Prodigal:002006;locus_tag=CFIICLFH_00981;product=hypothetical protein
M-goesingense_contig_21_1	Prodigal:002006	CDS	11356	12909	.	-	0	ID=CFIICLFH_00982;inference=ab initio prediction:Prodigal:002006;locus_tag=CFIICLFH_00982;product=hypothetical protein
M-goesingense_contig_21_1	Prodigal:002006	CDS	12951	13433	.	-	0	ID=CFIICLFH_00983;inference=ab initio prediction:Prodigal:002006;locus_tag=CFIICLFH_00983;product=hypothetical protein
M-goesingense_contig_21_1	Prodigal:002006	CDS	13977	14201	.	+	0	ID=CFIICLFH_00984;inference=ab initio prediction:Prodigal:002006;locus_tag=CFIICLFH_00984;product=hypothetical protein
M-goesingense_contig_21_1	Prodigal:002006	CDS	14280	15443	.	-	0	ID=CFIICLFH_00985;eC_number=6.3.1.-;Name=ygiC;db_xref=COG:COG0754;gene=ygiC;inference=ab initio prediction:Prodigal:002006,similar to AA sequence:UniProtKB:P0ADT5;locus_tag=CFIICLFH_00985;product=Putative acid--amine ligase YgiC
M-goesingense_contig_21_1	Prodigal:002006	CDS	15443	16096	.	-	0	ID=CFIICLFH_00986;inference=ab initio prediction:Prodigal:002006;locus_tag=CFIICLFH_00986;product=hypothetical protein
M-goesingense_contig_21_1	Prodigal:002006	CDS	16173	16571	.	-	0	ID=CFIICLFH_00987;inference=ab initio prediction:Prodigal:002006,similar to AA sequence:UniProtKB:P0AF80;locus_tag=CFIICLFH_00987;note=UPF0719 inner membrane protein YjfL;product=hypothetical protein
M-goesingense_contig_21_1	Prodigal:002006	CDS	16590	18218	.	-	0	ID=CFIICLFH_00988;eC_number=6.3.4.2;Name=pyrG;db_xref=COG:COG0504;gene=pyrG;inference=ab initio prediction:Prodigal:002006,similar to AA sequence:UniProtKB:P0A7E5;locus_tag=CFIICLFH_00988;product=CTP synthase
M-goesingense_contig_21_1	Prodigal:002006	CDS	18490	18906	.	-	0	ID=CFIICLFH_00989;Name=secG;db_xref=COG:COG1314;gene=secG;inference=ab initio prediction:Prodigal:002006,similar to AA sequence:UniProtKB:P0AG99;locus_tag=CFIICLFH_00989;product=Protein-export membrane protein SecG
M-goesingense_contig_21_1	Prodigal:002006	CDS	19182	19637	.	+	0	ID=CFIICLFH_00990;inference=ab initio prediction:Prodigal:002006;locus_tag=CFIICLFH_00990;product=hypothetical protein
M-goesingense_contig_21_1	Prodigal:002006	CDS	19643	20425	.	-	0	ID=CFIICLFH_00991;inference=ab initio prediction:Prodigal:002006;locus_tag=CFIICLFH_00991;product=hypothetical protein
M-goesingense_contig_21_1	Prodigal:002006	CDS	20446	21210	.	-	0	ID=CFIICLFH_00992;eC_number=5.3.1.1;Name=tpiA;db_xref=COG:COG0149;gene=tpiA;inference=ab initio prediction:Prodigal:002006,similar to AA sequence:UniProtKB:Q8L1Z5;locus_tag=CFIICLFH_00992;product=Triosephosphate isomerase
M-goesingense_contig_21_1	Prodigal:002006	CDS	21406	23310	.	+	0	ID=CFIICLFH_00993;eC_number=5.2.1.8;Name=prsA;gene=prsA;inference=ab initio prediction:Prodigal:002006,protein motif:HAMAP:MF_01145;locus_tag=CFIICLFH_00993;product=Foldase protein PrsA
M-goesingense_contig_21_1	Prodigal:002006	CDS	23318	24886	.	+	0	ID=CFIICLFH_00994;eC_number=4.1.3.27;Name=trpE;db_xref=COG:COG0147;gene=trpE;inference=ab initio prediction:Prodigal:002006,similar to AA sequence:UniProtKB:P20580;locus_tag=CFIICLFH_00994;product=Anthranilate synthase component 1
M-goesingense_contig_21_1	Prodigal:002006	CDS	24950	25564	.	+	0	ID=CFIICLFH_00995;eC_number=4.1.3.27;Name=trpG_1;db_xref=COG:COG0512;gene=trpG_1;inference=ab initio prediction:Prodigal:002006,similar to AA sequence:UniProtKB:P26922;locus_tag=CFIICLFH_00995;product=Anthranilate synthase component 2
M-goesingense_contig_21_1	Prodigal:002006	CDS	25628	26653	.	+	0	ID=CFIICLFH_00996;eC_number=2.4.2.18;Name=trpD;db_xref=COG:COG0547;gene=trpD;inference=ab initio prediction:Prodigal:002006,similar to AA sequence:UniProtKB:A0R048;locus_tag=CFIICLFH_00996;product=Anthranilate phosphoribosyltransferase
M-goesingense_contig_21_1	Prodigal:002006	CDS	26663	27529	.	+	0	ID=CFIICLFH_00997;eC_number=4.1.1.48;Name=trpC;gene=trpC;inference=ab initio prediction:Prodigal:002006,similar to AA sequence:UniProtKB:Q2YRR4;locus_tag=CFIICLFH_00997;product=Indole-3-glycerol phosphate synthase
M-goesingense_contig_21_1	Prodigal:002006	CDS	27538	28023	.	+	0	ID=CFIICLFH_00998;eC_number=4.6.1.17;Name=moaC;db_xref=COG:COG0315;gene=moaC;inference=ab initio prediction:Prodigal:002006,similar to AA sequence:UniProtKB:P0A738;locus_tag=CFIICLFH_00998;product=Cyclic pyranopterin monophosphate synthase
M-goesingense_contig_21_1	Prodigal:002006	CDS	28020	29279	.	+	0	ID=CFIICLFH_00999;eC_number=2.10.1.1;Name=moeA_1;db_xref=COG:COG0303;gene=moeA_1;inference=ab initio prediction:Prodigal:002006,similar to AA sequence:UniProtKB:P12281;locus_tag=CFIICLFH_00999;product=Molybdopterin molybdenumtransferase
M-goesingense_contig_21_1	Prodigal:002006	CDS	29385	29519	.	-	0	ID=CFIICLFH_01000;inference=ab initio prediction:Prodigal:002006;locus_tag=CFIICLFH_01000;product=hypothetical protein
M-goesingense_contig_21_1	Prodigal:002006	CDS	29592	30746	.	-	0	ID=CFIICLFH_01001;inference=ab initio prediction:Prodigal:002006;locus_tag=CFIICLFH_01001;product=hypothetical protein
M-goesingense_contig_21_1	Prodigal:002006	CDS	30750	32120	.	-	0	ID=CFIICLFH_01002;eC_number=2.1.1.176;Name=rsmB_1;db_xref=COG:COG0144;gene=rsmB_1;inference=ab initio prediction:Prodigal:002006,similar to AA sequence:UniProtKB:P36929;locus_tag=CFIICLFH_01002;product=Ribosomal RNA small subunit methyltransferase B
M-goesingense_contig_21_1	Prodigal:002006	CDS	32203	32436	.	+	0	ID=CFIICLFH_01003;inference=ab initio prediction:Prodigal:002006;locus_tag=CFIICLFH_01003;product=hypothetical protein
M-goesingense_contig_21_1	Prodigal:002006	CDS	32499	32807	.	+	0	ID=CFIICLFH_01004;inference=ab initio prediction:Prodigal:002006;locus_tag=CFIICLFH_01004;product=hypothetical protein
M-goesingense_contig_21_1	Prodigal:002006	CDS	33165	34241	.	-	0	ID=CFIICLFH_01005;inference=ab initio prediction:Prodigal:002006;locus_tag=CFIICLFH_01005;product=hypothetical protein
M-goesingense_contig_21_1	Prodigal:002006	CDS	34616	35971	.	+	0	ID=CFIICLFH_01006;Name=yjhB;gene=yjhB;inference=ab initio prediction:Prodigal:002006,similar to AA sequence:UniProtKB:P39352;locus_tag=CFIICLFH_01006;product=Putative metabolite transport protein YjhB
M-goesingense_contig_21_1	Prodigal:002006	CDS	36129	36437	.	-	0	ID=CFIICLFH_01007;inference=ab initio prediction:Prodigal:002006;locus_tag=CFIICLFH_01007;product=hypothetical protein
M-goesingense_contig_21_1	Prodigal:002006	CDS	36903	37625	.	-	0	ID=CFIICLFH_01008;Name=livF_4;db_xref=COG:COG0410;gene=livF_4;inference=ab initio prediction:Prodigal:002006,similar to AA sequence:UniProtKB:P22731;locus_tag=CFIICLFH_01008;product=High-affinity branched-chain amino acid transport ATP-binding protein LivF
M-goesingense_contig_21_1	Prodigal:002006	CDS	37618	39663	.	-	0	ID=CFIICLFH_01009;eC_number=7.6.2.8;Name=btuD_4;gene=btuD_4;inference=ab initio prediction:Prodigal:002006,protein motif:HAMAP:MF_01005;locus_tag=CFIICLFH_01009;product=Vitamin B12 import ATP-binding protein BtuD
M-goesingense_contig_21_1	Prodigal:002006	CDS	39730	40602	.	-	0	ID=CFIICLFH_01010;Name=livH_5;db_xref=COG:COG0559;gene=livH_5;inference=ab initio prediction:Prodigal:002006,similar to AA sequence:UniProtKB:P0AEX7;locus_tag=CFIICLFH_01010;product=High-affinity branched-chain amino acid transport system permease protein LivH
M-goesingense_contig_21_1	Prodigal:002006	CDS	40805	42022	.	-	0	ID=CFIICLFH_01011;Name=braC_2;db_xref=COG:COG0683;gene=braC_2;inference=ab initio prediction:Prodigal:002006,similar to AA sequence:UniProtKB:P21175;locus_tag=CFIICLFH_01011;product=Leucine-%2C isoleucine-%2C valine-%2C threonine-%2C and alanine-binding protein
M-goesingense_contig_21_1	Prodigal:002006	CDS	42829	45450	.	-	0	ID=CFIICLFH_01012;eC_number=2.3.1.-;Name=pat;db_xref=COG:COG0454;gene=pat;inference=ab initio prediction:Prodigal:002006,similar to AA sequence:UniProtKB:Q8ZMX2;locus_tag=CFIICLFH_01012;product=Peptidyl-lysine N-acetyltransferase Pat
M-goesingense_contig_21_1	Prodigal:002006	CDS	45569	46288	.	+	0	ID=CFIICLFH_01013;eC_number=4.1.2.-;Name=ald2;db_xref=COG:COG0235;gene=ald2;inference=ab initio prediction:Prodigal:002006,similar to AA sequence:UniProtKB:Q2RXI1;locus_tag=CFIICLFH_01013;product=5-(methylthio)ribulose-1-phosphate aldolase
M-goesingense_contig_21_1	Prodigal:002006	CDS	46850	47374	.	+	0	ID=CFIICLFH_01014;inference=ab initio prediction:Prodigal:002006;locus_tag=CFIICLFH_01014;product=hypothetical protein
M-goesingense_contig_21_1	Prodigal:002006	CDS	47745	48551	.	+	0	ID=CFIICLFH_01015;inference=ab initio prediction:Prodigal:002006;locus_tag=CFIICLFH_01015;product=hypothetical protein
M-goesingense_contig_21_1	Prodigal:002006	CDS	48531	50042	.	-	0	ID=CFIICLFH_01016;eC_number=1.1.1.49;Name=zwf_2;db_xref=COG:COG0364;gene=zwf_2;inference=ab initio prediction:Prodigal:002006,similar to AA sequence:UniProtKB:A0QP90;locus_tag=CFIICLFH_01016;product=Glucose-6-phosphate 1-dehydrogenase
M-goesingense_contig_21_1	Prodigal:002006	CDS	50228	51724	.	-	0	ID=CFIICLFH_01017;Name=oprM;db_xref=COG:COG1538;gene=oprM;inference=ab initio prediction:Prodigal:002006,similar to AA sequence:UniProtKB:Q51487;locus_tag=CFIICLFH_01017;product=Outer membrane protein OprM
M-goesingense_contig_21_1	Prodigal:002006	CDS	51721	52770	.	-	0	ID=CFIICLFH_01018;Name=mdtC_1;gene=mdtC_1;inference=ab initio prediction:Prodigal:002006,protein motif:HAMAP:MF_01424;locus_tag=CFIICLFH_01018;product=Multidrug resistance protein MdtC
M-goesingense_contig_22_1	Prodigal:002006	CDS	65	442	.	+	0	ID=CFIICLFH_01019;Name=ytcD;db_xref=COG:COG1733;gene=ytcD;inference=ab initio prediction:Prodigal:002006,similar to AA sequence:UniProtKB:O34533;locus_tag=CFIICLFH_01019;product=putative HTH-type transcriptional regulator YtcD
M-goesingense_contig_22_1	Prodigal:002006	CDS	439	1392	.	-	0	ID=CFIICLFH_01020;eC_number=1.1.1.79;Name=ghrA;db_xref=COG:COG0111;gene=ghrA;inference=ab initio prediction:Prodigal:002006,similar to AA sequence:UniProtKB:P75913;locus_tag=CFIICLFH_01020;product=Glyoxylate/hydroxypyruvate reductase A
M-goesingense_contig_22_1	Aragorn:001002	tRNA	1512	1587	.	-	.	ID=CFIICLFH_01021;inference=COORDINATES:profile:Aragorn:001002;locus_tag=CFIICLFH_01021;product=tRNA-Phe(gaa)
M-goesingense_contig_22_1	Prodigal:002006	CDS	1694	1915	.	-	0	ID=CFIICLFH_01022;Name=yacG;gene=yacG;inference=ab initio prediction:Prodigal:002006,protein motif:HAMAP:MF_00649;locus_tag=CFIICLFH_01022;product=DNA gyrase inhibitor YacG
M-goesingense_contig_22_1	Prodigal:002006	CDS	1912	2667	.	-	0	ID=CFIICLFH_01023;eC_number=3.6.1.9;inference=ab initio prediction:Prodigal:002006,protein motif:HAMAP:MF_00528;locus_tag=CFIICLFH_01023;product=dTTP/UTP pyrophosphatase
M-goesingense_contig_22_1	Prodigal:002006	CDS	2780	3427	.	-	0	ID=CFIICLFH_01024;inference=ab initio prediction:Prodigal:002006;locus_tag=CFIICLFH_01024;product=hypothetical protein
M-goesingense_contig_22_1	Prodigal:002006	CDS	3432	4043	.	-	0	ID=CFIICLFH_01025;inference=ab initio prediction:Prodigal:002006;locus_tag=CFIICLFH_01025;product=hypothetical protein
M-goesingense_contig_22_1	Prodigal:002006	CDS	4266	7049	.	+	0	ID=CFIICLFH_01026;eC_number=2.7.13.3;Name=barA;db_xref=COG:COG0784;gene=barA;inference=ab initio prediction:Prodigal:002006,similar to AA sequence:UniProtKB:P0AEC5;locus_tag=CFIICLFH_01026;product=Signal transduction histidine-protein kinase BarA
M-goesingense_contig_22_1	Prodigal:002006	CDS	7224	8609	.	+	0	ID=CFIICLFH_01027;inference=ab initio prediction:Prodigal:002006;locus_tag=CFIICLFH_01027;product=hypothetical protein
M-goesingense_contig_22_1	Prodigal:002006	CDS	8658	8864	.	-	0	ID=CFIICLFH_01028;inference=ab initio prediction:Prodigal:002006;locus_tag=CFIICLFH_01028;product=hypothetical protein
M-goesingense_contig_22_1	Prodigal:002006	CDS	9123	9311	.	-	0	ID=CFIICLFH_01029;inference=ab initio prediction:Prodigal:002006;locus_tag=CFIICLFH_01029;product=hypothetical protein
M-goesingense_contig_22_1	Prodigal:002006	CDS	9714	9890	.	+	0	ID=CFIICLFH_01030;inference=ab initio prediction:Prodigal:002006;locus_tag=CFIICLFH_01030;product=hypothetical protein
M-goesingense_contig_22_1	Prodigal:002006	CDS	10023	11012	.	+	0	ID=CFIICLFH_01031;eC_number=6.3.2.6;Name=purC_1;db_xref=COG:COG0152;gene=purC_1;inference=ab initio prediction:Prodigal:002006,similar to AA sequence:UniProtKB:A0R4I0;locus_tag=CFIICLFH_01031;product=Phosphoribosylaminoimidazole-succinocarboxamide synthase
M-goesingense_contig_22_1	Prodigal:002006	CDS	11115	11399	.	+	0	ID=CFIICLFH_01032;inference=ab initio prediction:Prodigal:002006;locus_tag=CFIICLFH_01032;product=hypothetical protein
M-goesingense_contig_22_1	Prodigal:002006	CDS	11410	13530	.	-	0	ID=CFIICLFH_01033;inference=ab initio prediction:Prodigal:002006;locus_tag=CFIICLFH_01033;product=hypothetical protein
M-goesingense_contig_22_1	Prodigal:002006	CDS	13754	13972	.	-	0	ID=CFIICLFH_01034;inference=ab initio prediction:Prodigal:002006;locus_tag=CFIICLFH_01034;product=hypothetical protein
M-goesingense_contig_22_1	Prodigal:002006	CDS	14465	16156	.	+	0	ID=CFIICLFH_01035;inference=ab initio prediction:Prodigal:002006;locus_tag=CFIICLFH_01035;product=hypothetical protein
M-goesingense_contig_22_1	Prodigal:002006	CDS	16122	16742	.	-	0	ID=CFIICLFH_01036;eC_number=3.2.2.-;db_xref=COG:COG2094;inference=ab initio prediction:Prodigal:002006,similar to AA sequence:UniProtKB:P9WJP7;locus_tag=CFIICLFH_01036;product=Putative 3-methyladenine DNA glycosylase
M-goesingense_contig_22_1	Prodigal:002006	CDS	16739	17509	.	-	0	ID=CFIICLFH_01037;eC_number=3.1.26.4;Name=rnhA;gene=rnhA;inference=ab initio prediction:Prodigal:002006,protein motif:HAMAP:MF_00042;locus_tag=CFIICLFH_01037;product=Ribonuclease H
M-goesingense_contig_22_1	Prodigal:002006	CDS	17616	18224	.	-	0	ID=CFIICLFH_01038;inference=ab initio prediction:Prodigal:002006;locus_tag=CFIICLFH_01038;product=hypothetical protein
M-goesingense_contig_22_1	Prodigal:002006	CDS	18214	18912	.	-	0	ID=CFIICLFH_01039;inference=ab initio prediction:Prodigal:002006;locus_tag=CFIICLFH_01039;product=hypothetical protein
M-goesingense_contig_22_1	Prodigal:002006	CDS	19112	20347	.	+	0	ID=CFIICLFH_01040;inference=ab initio prediction:Prodigal:002006;locus_tag=CFIICLFH_01040;product=hypothetical protein
M-goesingense_contig_22_1	Prodigal:002006	CDS	20393	20770	.	+	0	ID=CFIICLFH_01041;inference=ab initio prediction:Prodigal:002006;locus_tag=CFIICLFH_01041;product=hypothetical protein
M-goesingense_contig_22_1	Prodigal:002006	CDS	20883	21251	.	+	0	ID=CFIICLFH_01042;inference=ab initio prediction:Prodigal:002006;locus_tag=CFIICLFH_01042;product=hypothetical protein
M-goesingense_contig_22_1	Prodigal:002006	CDS	21248	22048	.	-	0	ID=CFIICLFH_01043;inference=ab initio prediction:Prodigal:002006;locus_tag=CFIICLFH_01043;product=hypothetical protein
M-goesingense_contig_22_1	Prodigal:002006	CDS	22115	22948	.	-	0	ID=CFIICLFH_01044;eC_number=1.5.1.2;Name=proC_2;db_xref=COG:COG0345;gene=proC_2;inference=ab initio prediction:Prodigal:002006,similar to AA sequence:UniProtKB:P22008;locus_tag=CFIICLFH_01044;product=Pyrroline-5-carboxylate reductase
M-goesingense_contig_22_1	Prodigal:002006	CDS	22945	23448	.	-	0	ID=CFIICLFH_01045;inference=ab initio prediction:Prodigal:002006;locus_tag=CFIICLFH_01045;product=hypothetical protein
M-goesingense_contig_22_1	Prodigal:002006	CDS	23775	24068	.	-	0	ID=CFIICLFH_01046;Name=ubiK;gene=ubiK;inference=ab initio prediction:Prodigal:002006,protein motif:HAMAP:MF_02216;locus_tag=CFIICLFH_01046;product=Ubiquinone biosynthesis accessory factor UbiK
M-goesingense_contig_22_1	Prodigal:002006	CDS	24342	25082	.	+	0	ID=CFIICLFH_01047;Name=ompR_2;gene=ompR_2;inference=ab initio prediction:Prodigal:002006,similar to AA sequence:UniProtKB:P0AA16;locus_tag=CFIICLFH_01047;product=Transcriptional regulatory protein OmpR
M-goesingense_contig_22_1	Prodigal:002006	CDS	25079	26503	.	+	0	ID=CFIICLFH_01048;eC_number=2.7.-.-;Name=sasA_7;gene=sasA_7;inference=ab initio prediction:Prodigal:002006,protein motif:HAMAP:MF_01837;locus_tag=CFIICLFH_01048;product=Adaptive-response sensory-kinase SasA
M-goesingense_contig_22_1	Prodigal:002006	CDS	26528	27184	.	-	0	ID=CFIICLFH_01049;inference=ab initio prediction:Prodigal:002006;locus_tag=CFIICLFH_01049;product=hypothetical protein
M-goesingense_contig_22_1	Prodigal:002006	CDS	27590	28804	.	+	0	ID=CFIICLFH_01050;inference=ab initio prediction:Prodigal:002006;locus_tag=CFIICLFH_01050;product=hypothetical protein
M-goesingense_contig_22_1	Prodigal:002006	CDS	28885	29868	.	-	0	ID=CFIICLFH_01051;eC_number=3.6.3.-;db_xref=COG:COG1132;inference=ab initio prediction:Prodigal:002006,similar to AA sequence:UniProtKB:Q99T13;locus_tag=CFIICLFH_01051;product=Putative multidrug export ATP-binding/permease protein
M-goesingense_contig_23_1	Prodigal:002006	CDS	25	1338	.	+	0	ID=CFIICLFH_01052;eC_number=2.4.2.4;Name=deoA;db_xref=COG:COG0213;gene=deoA;inference=ab initio prediction:Prodigal:002006,similar to AA sequence:UniProtKB:P07650;locus_tag=CFIICLFH_01052;product=Thymidine phosphorylase
M-goesingense_contig_23_1	Prodigal:002006	CDS	1351	1704	.	-	0	ID=CFIICLFH_01053;inference=ab initio prediction:Prodigal:002006;locus_tag=CFIICLFH_01053;product=hypothetical protein
M-goesingense_contig_23_1	Prodigal:002006	CDS	1818	2453	.	-	0	ID=CFIICLFH_01054;eC_number=2.1.1.182;Name=rsmA_1;gene=rsmA_1;inference=ab initio prediction:Prodigal:002006,protein motif:HAMAP:MF_00607;locus_tag=CFIICLFH_01054;product=Ribosomal RNA small subunit methyltransferase A
M-goesingense_contig_23_1	Prodigal:002006	CDS	2648	3808	.	-	0	ID=CFIICLFH_01055;Name=dnaJ_2;db_xref=COG:COG0484;gene=dnaJ_2;inference=ab initio prediction:Prodigal:002006,similar to AA sequence:UniProtKB:Q6RSN5;locus_tag=CFIICLFH_01055;product=Chaperone protein DnaJ
M-goesingense_contig_23_1	Prodigal:002006	CDS	3977	5890	.	-	0	ID=CFIICLFH_01056;Name=dnaK_1;gene=dnaK_1;inference=ab initio prediction:Prodigal:002006,similar to AA sequence:UniProtKB:Q05981;locus_tag=CFIICLFH_01056;product=Chaperone protein DnaK
M-goesingense_contig_23_1	Prodigal:002006	CDS	6327	7298	.	+	0	ID=CFIICLFH_01057;inference=ab initio prediction:Prodigal:002006;locus_tag=CFIICLFH_01057;product=hypothetical protein
M-goesingense_contig_23_1	Prodigal:002006	CDS	7330	7875	.	-	0	ID=CFIICLFH_01058;inference=ab initio prediction:Prodigal:002006,similar to AA sequence:UniProtKB:Q9KUP8;locus_tag=CFIICLFH_01058;note=UPF0301 protein VC_0467;product=hypothetical protein
M-goesingense_contig_23_1	Prodigal:002006	CDS	8140	8622	.	+	0	ID=CFIICLFH_01059;eC_number=1.11.1.15;Name=PGdx;db_xref=COG:COG0678;gene=PGdx;inference=ab initio prediction:Prodigal:002006,similar to AA sequence:UniProtKB:P44758;locus_tag=CFIICLFH_01059;product=Hybrid peroxiredoxin hyPrx5
M-goesingense_contig_23_1	Prodigal:002006	CDS	8902	9867	.	-	0	ID=CFIICLFH_01060;eC_number=2.7.1.39;Name=thrB;db_xref=COG:COG2334;gene=thrB;inference=ab initio prediction:Prodigal:002006,similar to AA sequence:UniProtKB:Q8UHA8;locus_tag=CFIICLFH_01060;product=Homoserine kinase
M-goesingense_contig_23_1	Prodigal:002006	CDS	9955	10971	.	-	0	ID=CFIICLFH_01061;eC_number=1.17.7.4;Name=ispH;db_xref=COG:COG0761;gene=ispH;inference=ab initio prediction:Prodigal:002006,similar to AA sequence:UniProtKB:P62623;locus_tag=CFIICLFH_01061;product=4-hydroxy-3-methylbut-2-enyl diphosphate reductase
M-goesingense_contig_23_1	Prodigal:002006	CDS	11129	12544	.	-	0	ID=CFIICLFH_01062;Name=norG;db_xref=COG:COG1167;gene=norG;inference=ab initio prediction:Prodigal:002006,similar to AA sequence:UniProtKB:Q2G1P1;locus_tag=CFIICLFH_01062;product=HTH-type transcriptional regulator NorG
M-goesingense_contig_23_1	Prodigal:002006	CDS	12675	13016	.	+	0	ID=CFIICLFH_01063;inference=ab initio prediction:Prodigal:002006;locus_tag=CFIICLFH_01063;product=hypothetical protein
M-goesingense_contig_23_1	Prodigal:002006	CDS	13198	15117	.	+	0	ID=CFIICLFH_01064;Name=kefC_1;db_xref=COG:COG0475;gene=kefC_1;inference=ab initio prediction:Prodigal:002006,similar to AA sequence:UniProtKB:P03819;locus_tag=CFIICLFH_01064;product=Glutathione-regulated potassium-efflux system protein KefC
M-goesingense_contig_23_1	Prodigal:002006	CDS	15110	16546	.	+	0	ID=CFIICLFH_01065;Name=mepA_1;gene=mepA_1;inference=ab initio prediction:Prodigal:002006,similar to AA sequence:UniProtKB:Q7A7N0;locus_tag=CFIICLFH_01065;product=Multidrug export protein MepA
M-goesingense_contig_23_1	Prodigal:002006	CDS	16665	17363	.	+	0	ID=CFIICLFH_01066;eC_number=2.5.1.16;Name=speE_2;gene=speE_2;inference=ab initio prediction:Prodigal:002006,protein motif:HAMAP:MF_00198;locus_tag=CFIICLFH_01066;product=Polyamine aminopropyltransferase
M-goesingense_contig_23_1	Prodigal:002006	CDS	17404	17691	.	-	0	ID=CFIICLFH_01067;inference=ab initio prediction:Prodigal:002006;locus_tag=CFIICLFH_01067;product=hypothetical protein
M-goesingense_contig_23_1	Prodigal:002006	CDS	17976	18962	.	+	0	ID=CFIICLFH_01068;inference=ab initio prediction:Prodigal:002006;locus_tag=CFIICLFH_01068;product=hypothetical protein
M-goesingense_contig_23_1	Prodigal:002006	CDS	18975	19229	.	-	0	ID=CFIICLFH_01069;inference=ab initio prediction:Prodigal:002006;locus_tag=CFIICLFH_01069;product=hypothetical protein
M-goesingense_contig_23_1	Prodigal:002006	CDS	19589	20857	.	+	0	ID=CFIICLFH_01070;Name=czcB_1;gene=czcB_1;inference=ab initio prediction:Prodigal:002006,similar to AA sequence:UniProtKB:P13510;locus_tag=CFIICLFH_01070;product=Cobalt-zinc-cadmium resistance protein CzcB
M-goesingense_contig_23_1	Prodigal:002006	CDS	20892	24059	.	+	0	ID=CFIICLFH_01071;Name=czcA_4;gene=czcA_4;inference=ab initio prediction:Prodigal:002006,similar to AA sequence:UniProtKB:P13511;locus_tag=CFIICLFH_01071;product=Cobalt-zinc-cadmium resistance protein CzcA
M-goesingense_contig_23_1	Prodigal:002006	CDS	24066	25061	.	-	0	ID=CFIICLFH_01072;eC_number=2.4.1.250;Name=mshA_1;gene=mshA_1;inference=ab initio prediction:Prodigal:002006,protein motif:HAMAP:MF_01695;locus_tag=CFIICLFH_01072;product=D-inositol-3-phosphate glycosyltransferase
M-goesingense_contig_23_1	Prodigal:002006	CDS	25105	25929	.	-	0	ID=CFIICLFH_01073;inference=ab initio prediction:Prodigal:002006;locus_tag=CFIICLFH_01073;product=hypothetical protein
M-goesingense_contig_23_1	Prodigal:002006	CDS	26053	27249	.	-	0	ID=CFIICLFH_01074;inference=ab initio prediction:Prodigal:002006,similar to AA sequence:UniProtKB:P33015;locus_tag=CFIICLFH_01074;note=UPF0394 inner membrane protein YeeE;product=hypothetical protein
M-goesingense_contig_23_1	Prodigal:002006	CDS	27350	28300	.	-	0	ID=CFIICLFH_01075;eC_number=2.8.1.1;db_xref=COG:COG2897;inference=ab initio prediction:Prodigal:002006,similar to AA sequence:UniProtKB:A0R4C9;locus_tag=CFIICLFH_01075;product=Putative thiosulfate sulfurtransferase
M-goesingense_contig_23_1	Prodigal:002006	CDS	28608	30443	.	-	0	ID=CFIICLFH_01076;inference=ab initio prediction:Prodigal:002006;locus_tag=CFIICLFH_01076;product=hypothetical protein
M-goesingense_contig_23_1	Prodigal:002006	CDS	30637	31353	.	+	0	ID=CFIICLFH_01077;inference=ab initio prediction:Prodigal:002006;locus_tag=CFIICLFH_01077;product=hypothetical protein
M-goesingense_contig_23_1	Prodigal:002006	CDS	31501	31755	.	-	0	ID=CFIICLFH_01078;inference=ab initio prediction:Prodigal:002006;locus_tag=CFIICLFH_01078;product=hypothetical protein
M-goesingense_contig_23_1	Aragorn:001002	tRNA	32171	32245	.	-	.	ID=CFIICLFH_01079;inference=COORDINATES:profile:Aragorn:001002;locus_tag=CFIICLFH_01079;product=tRNA-Val(gac)
M-goesingense_contig_23_1	Prodigal:002006	CDS	32522	33568	.	+	0	ID=CFIICLFH_01080;inference=ab initio prediction:Prodigal:002006;locus_tag=CFIICLFH_01080;product=hypothetical protein
M-goesingense_contig_23_1	Prodigal:002006	CDS	33571	35745	.	+	0	ID=CFIICLFH_01081;inference=ab initio prediction:Prodigal:002006;locus_tag=CFIICLFH_01081;product=hypothetical protein
M-goesingense_contig_23_1	Prodigal:002006	CDS	36200	43621	.	+	0	ID=CFIICLFH_01082;eC_number=1.1.1.103;Name=tdh;gene=tdh;inference=ab initio prediction:Prodigal:002006,protein motif:HAMAP:MF_00627;locus_tag=CFIICLFH_01082;product=L-threonine 3-dehydrogenase
M-goesingense_contig_23_1	Prodigal:002006	CDS	43644	45020	.	+	0	ID=CFIICLFH_01083;eC_number=2.3.1.47;Name=bioF_2;gene=bioF_2;inference=ab initio prediction:Prodigal:002006,protein motif:HAMAP:MF_01693;locus_tag=CFIICLFH_01083;product=8-amino-7-oxononanoate synthase
M-goesingense_contig_23_1	Prodigal:002006	CDS	45231	45383	.	+	0	ID=CFIICLFH_01084;inference=ab initio prediction:Prodigal:002006;locus_tag=CFIICLFH_01084;product=hypothetical protein
M-goesingense_contig_23_1	Prodigal:002006	CDS	45432	46808	.	-	0	ID=CFIICLFH_01085;Name=mntH_1;gene=mntH_1;inference=ab initio prediction:Prodigal:002006,similar to AA sequence:UniProtKB:Q99UZ7;locus_tag=CFIICLFH_01085;product=Divalent metal cation transporter MntH
M-goesingense_contig_23_1	Prodigal:002006	CDS	47007	48704	.	-	0	ID=CFIICLFH_01086;inference=ab initio prediction:Prodigal:002006;locus_tag=CFIICLFH_01086;product=hypothetical protein
M-goesingense_contig_23_1	Prodigal:002006	CDS	49438	51036	.	-	0	ID=CFIICLFH_01087;inference=ab initio prediction:Prodigal:002006;locus_tag=CFIICLFH_01087;product=hypothetical protein
M-goesingense_contig_23_1	Prodigal:002006	CDS	51209	52216	.	+	0	ID=CFIICLFH_01088;inference=ab initio prediction:Prodigal:002006;locus_tag=CFIICLFH_01088;product=hypothetical protein
M-goesingense_contig_23_1	Prodigal:002006	CDS	52294	53247	.	+	0	ID=CFIICLFH_01089;eC_number=3.1.2.6;Name=gloB_1;gene=gloB_1;inference=ab initio prediction:Prodigal:002006,protein motif:HAMAP:MF_01374;locus_tag=CFIICLFH_01089;product=Hydroxyacylglutathione hydrolase
M-goesingense_contig_23_1	Prodigal:002006	CDS	53255	54034	.	-	0	ID=CFIICLFH_01090;inference=ab initio prediction:Prodigal:002006;locus_tag=CFIICLFH_01090;product=hypothetical protein
M-goesingense_contig_23_1	Prodigal:002006	CDS	54202	54684	.	+	0	ID=CFIICLFH_01091;db_xref=COG:COG1846;inference=ab initio prediction:Prodigal:002006,similar to AA sequence:UniProtKB:Q81RU6;locus_tag=CFIICLFH_01091;product=putative HTH-type transcriptional regulator/GBAA_1941/BAS1801
M-goesingense_contig_23_1	Prodigal:002006	CDS	54744	55472	.	-	0	ID=CFIICLFH_01092;eC_number=3.1.3.18;Name=gph_1;db_xref=COG:COG0546;gene=gph_1;inference=ab initio prediction:Prodigal:002006,similar to AA sequence:UniProtKB:P32662;locus_tag=CFIICLFH_01092;product=Phosphoglycolate phosphatase
M-goesingense_contig_23_1	Prodigal:002006	CDS	55462	56001	.	-	0	ID=CFIICLFH_01093;inference=ab initio prediction:Prodigal:002006;locus_tag=CFIICLFH_01093;product=hypothetical protein
M-goesingense_contig_23_1	Prodigal:002006	CDS	56131	57525	.	+	0	ID=CFIICLFH_01094;eC_number=2.6.1.113;Name=spuC_1;db_xref=COG:COG0161;gene=spuC_1;inference=ab initio prediction:Prodigal:002006,similar to AA sequence:UniProtKB:Q9I6J2;locus_tag=CFIICLFH_01094;product=Putrescine--pyruvate aminotransferase
M-goesingense_contig_23_1	Prodigal:002006	CDS	57817	58032	.	+	0	ID=CFIICLFH_01095;inference=ab initio prediction:Prodigal:002006;locus_tag=CFIICLFH_01095;product=hypothetical protein
M-goesingense_contig_23_1	Prodigal:002006	CDS	58191	59141	.	+	0	ID=CFIICLFH_01096;inference=ab initio prediction:Prodigal:002006;locus_tag=CFIICLFH_01096;product=hypothetical protein
M-goesingense_contig_23_1	Prodigal:002006	CDS	59183	59311	.	-	0	ID=CFIICLFH_01097;inference=ab initio prediction:Prodigal:002006;locus_tag=CFIICLFH_01097;product=hypothetical protein
M-goesingense_contig_23_1	Prodigal:002006	CDS	59686	61218	.	-	0	ID=CFIICLFH_01098;eC_number=6.4.1.3;Name=pccB;db_xref=COG:COG4799;gene=pccB;inference=ab initio prediction:Prodigal:002006,similar to AA sequence:UniProtKB:Q3J4E3;locus_tag=CFIICLFH_01098;product=Propionyl-CoA carboxylase beta chain
M-goesingense_contig_23_1	Prodigal:002006	CDS	61320	62147	.	-	0	ID=CFIICLFH_01099;inference=ab initio prediction:Prodigal:002006;locus_tag=CFIICLFH_01099;product=hypothetical protein
M-goesingense_contig_23_1	Prodigal:002006	CDS	62179	62844	.	-	0	ID=CFIICLFH_01100;eC_number=3.6.1.1;Name=ppaX;db_xref=COG:COG0546;gene=ppaX;inference=ab initio prediction:Prodigal:002006,similar to AA sequence:UniProtKB:Q9JMQ2;locus_tag=CFIICLFH_01100;product=Pyrophosphatase PpaX
M-goesingense_contig_23_1	Prodigal:002006	CDS	62948	63370	.	-	0	ID=CFIICLFH_01101;inference=ab initio prediction:Prodigal:002006;locus_tag=CFIICLFH_01101;product=hypothetical protein
M-goesingense_contig_23_1	Prodigal:002006	CDS	63518	64948	.	-	0	ID=CFIICLFH_01102;inference=ab initio prediction:Prodigal:002006;locus_tag=CFIICLFH_01102;product=hypothetical protein
M-goesingense_contig_23_1	Prodigal:002006	CDS	65031	66278	.	-	0	ID=CFIICLFH_01103;Name=dnaK_2;db_xref=COG:COG0443;gene=dnaK_2;inference=ab initio prediction:Prodigal:002006,similar to AA sequence:UniProtKB:P30721;locus_tag=CFIICLFH_01103;product=Chaperone protein DnaK
M-goesingense_contig_23_1	Prodigal:002006	CDS	66437	67933	.	-	0	ID=CFIICLFH_01104;eC_number=3.4.17.19;db_xref=COG:COG2317;inference=ab initio prediction:Prodigal:002006,similar to AA sequence:UniProtKB:Q5SLM3;locus_tag=CFIICLFH_01104;product=Thermostable carboxypeptidase 1
M-goesingense_contig_23_1	Prodigal:002006	CDS	68041	68370	.	-	0	ID=CFIICLFH_01105;Name=ydgC;db_xref=COG:COG3136;gene=ydgC;inference=ab initio prediction:Prodigal:002006,similar to AA sequence:UniProtKB:P0ACX0;locus_tag=CFIICLFH_01105;product=Inner membrane protein YdgC
M-goesingense_contig_23_1	Prodigal:002006	CDS	68374	69690	.	-	0	ID=CFIICLFH_01106;Name=rarA;db_xref=COG:COG2256;gene=rarA;inference=ab initio prediction:Prodigal:002006,similar to AA sequence:UniProtKB:P0AAZ4;locus_tag=CFIICLFH_01106;product=Replication-associated recombination protein A
M-goesingense_contig_23_1	Prodigal:002006	CDS	69801	71270	.	-	0	ID=CFIICLFH_01107;eC_number=3.4.21.107;Name=degP_2;db_xref=COG:COG0265;gene=degP_2;inference=ab initio prediction:Prodigal:002006,similar to AA sequence:UniProtKB:P0C0V0;locus_tag=CFIICLFH_01107;product=Periplasmic serine endoprotease DegP
M-goesingense_contig_23_1	Prodigal:002006	CDS	71385	72089	.	-	0	ID=CFIICLFH_01108;inference=ab initio prediction:Prodigal:002006;locus_tag=CFIICLFH_01108;product=hypothetical protein
M-goesingense_contig_23_1	Prodigal:002006	CDS	72278	72640	.	-	0	ID=CFIICLFH_01109;inference=ab initio prediction:Prodigal:002006;locus_tag=CFIICLFH_01109;product=hypothetical protein
M-goesingense_contig_23_1	Prodigal:002006	CDS	72767	74020	.	-	0	ID=CFIICLFH_01110;eC_number=2.4.1.250;Name=mshA_2;gene=mshA_2;inference=ab initio prediction:Prodigal:002006,protein motif:HAMAP:MF_01695;locus_tag=CFIICLFH_01110;product=D-inositol-3-phosphate glycosyltransferase
M-goesingense_contig_23_1	Prodigal:002006	CDS	74139	75413	.	+	0	ID=CFIICLFH_01111;eC_number=2.4.1.250;Name=mshA_3;gene=mshA_3;inference=ab initio prediction:Prodigal:002006,protein motif:HAMAP:MF_01695;locus_tag=CFIICLFH_01111;product=D-inositol-3-phosphate glycosyltransferase
M-goesingense_contig_23_1	Prodigal:002006	CDS	75693	77531	.	+	0	ID=CFIICLFH_01112;inference=ab initio prediction:Prodigal:002006;locus_tag=CFIICLFH_01112;product=hypothetical protein
M-goesingense_contig_23_1	Prodigal:002006	CDS	77622	77804	.	+	0	ID=CFIICLFH_01113;inference=ab initio prediction:Prodigal:002006;locus_tag=CFIICLFH_01113;product=hypothetical protein
M-goesingense_contig_23_1	Prodigal:002006	CDS	77938	79620	.	-	0	ID=CFIICLFH_01114;eC_number=1.3.8.12;Name=mcd_1;db_xref=COG:COG1960;gene=mcd_1;inference=ab initio prediction:Prodigal:002006,similar to AA sequence:UniProtKB:D3JV03;locus_tag=CFIICLFH_01114;product=(2S)-methylsuccinyl-CoA dehydrogenase
M-goesingense_contig_23_1	Prodigal:002006	CDS	79811	80677	.	-	0	ID=CFIICLFH_01115;Name=yijE_1;gene=yijE_1;inference=ab initio prediction:Prodigal:002006,similar to AA sequence:UniProtKB:P0ABT8;locus_tag=CFIICLFH_01115;product=putative cystine transporter YijE
M-goesingense_contig_24_1	Prodigal:002006	CDS	756	1247	.	-	0	ID=CFIICLFH_01116;Name=yceI_1;db_xref=COG:COG2353;gene=yceI_1;inference=ab initio prediction:Prodigal:002006,similar to AA sequence:UniProtKB:P0A8X2;locus_tag=CFIICLFH_01116;product=Protein YceI
M-goesingense_contig_24_1	Prodigal:002006	CDS	1244	1846	.	-	0	ID=CFIICLFH_01117;Name=yceJ;db_xref=COG:COG3038;gene=yceJ;inference=ab initio prediction:Prodigal:002006,similar to AA sequence:UniProtKB:P75925;locus_tag=CFIICLFH_01117;product=Cytochrome b561 
M-goesingense_contig_24_1	Prodigal:002006	CDS	1881	2492	.	-	0	ID=CFIICLFH_01118;Name=yceI_2;gene=yceI_2;inference=ab initio prediction:Prodigal:002006,protein motif:HAMAP:MF_00780;locus_tag=CFIICLFH_01118;product=Protein YceI
M-goesingense_contig_24_1	Prodigal:002006	CDS	2605	3609	.	+	0	ID=CFIICLFH_01119;Name=dmlR_2;gene=dmlR_2;inference=ab initio prediction:Prodigal:002006,similar to AA sequence:UniProtKB:P76250;locus_tag=CFIICLFH_01119;product=HTH-type transcriptional regulator DmlR
M-goesingense_contig_24_1	Prodigal:002006	CDS	3675	4748	.	+	0	ID=CFIICLFH_01120;inference=ab initio prediction:Prodigal:002006;locus_tag=CFIICLFH_01120;product=hypothetical protein
M-goesingense_contig_24_1	Prodigal:002006	CDS	4766	5818	.	-	0	ID=CFIICLFH_01121;Name=xerC_2;db_xref=COG:COG4973;gene=xerC_2;inference=ab initio prediction:Prodigal:002006,similar to AA sequence:UniProtKB:P44818;locus_tag=CFIICLFH_01121;product=Tyrosine recombinase XerC
M-goesingense_contig_24_1	Prodigal:002006	CDS	5867	6700	.	-	0	ID=CFIICLFH_01122;eC_number=3.1.2.12;Name=fghA;db_xref=COG:COG0627;gene=fghA;inference=ab initio prediction:Prodigal:002006,similar to AA sequence:UniProtKB:A1AXZ2;locus_tag=CFIICLFH_01122;product=S-formylglutathione hydrolase
M-goesingense_contig_24_1	Prodigal:002006	CDS	6868	8004	.	-	0	ID=CFIICLFH_01123;eC_number=1.1.1.284;Name=flhA_2;db_xref=COG:COG1062;gene=flhA_2;inference=ab initio prediction:Prodigal:002006,similar to AA sequence:UniProtKB:P45382;locus_tag=CFIICLFH_01123;product=S-(hydroxymethyl)glutathione dehydrogenase
M-goesingense_contig_24_1	Prodigal:002006	CDS	8026	8187	.	+	0	ID=CFIICLFH_01124;inference=ab initio prediction:Prodigal:002006;locus_tag=CFIICLFH_01124;product=hypothetical protein
M-goesingense_contig_24_1	Prodigal:002006	CDS	8221	8838	.	+	0	ID=CFIICLFH_01125;inference=ab initio prediction:Prodigal:002006;locus_tag=CFIICLFH_01125;product=hypothetical protein
M-goesingense_contig_24_1	Prodigal:002006	CDS	8851	9750	.	-	0	ID=CFIICLFH_01126;inference=ab initio prediction:Prodigal:002006;locus_tag=CFIICLFH_01126;product=hypothetical protein
M-goesingense_contig_24_1	Prodigal:002006	CDS	9747	11309	.	-	0	ID=CFIICLFH_01127;eC_number=1.1.3.-;Name=livQ;gene=livQ;inference=ab initio prediction:Prodigal:002006,similar to AA sequence:UniProtKB:Q2MF66;locus_tag=CFIICLFH_01127;product=6'''-hydroxyparomomycin C oxidase
M-goesingense_contig_24_1	Prodigal:002006	CDS	11543	12037	.	+	0	ID=CFIICLFH_01128;inference=ab initio prediction:Prodigal:002006;locus_tag=CFIICLFH_01128;product=hypothetical protein
M-goesingense_contig_24_1	Prodigal:002006	CDS	12034	12504	.	+	0	ID=CFIICLFH_01129;inference=ab initio prediction:Prodigal:002006;locus_tag=CFIICLFH_01129;product=hypothetical protein
M-goesingense_contig_24_1	Prodigal:002006	CDS	12509	13429	.	+	0	ID=CFIICLFH_01130;eC_number=3.1.1.17;Name=gnl_1;gene=gnl_1;inference=ab initio prediction:Prodigal:002006,similar to AA sequence:UniProtKB:Q01578;locus_tag=CFIICLFH_01130;product=Gluconolactonase
M-goesingense_contig_24_1	Prodigal:002006	CDS	13426	14229	.	+	0	ID=CFIICLFH_01131;inference=ab initio prediction:Prodigal:002006;locus_tag=CFIICLFH_01131;product=hypothetical protein
M-goesingense_contig_24_1	Prodigal:002006	CDS	14276	15019	.	-	0	ID=CFIICLFH_01132;Name=fnr;db_xref=COG:COG0664;gene=fnr;inference=ab initio prediction:Prodigal:002006,similar to AA sequence:UniProtKB:Q9EXQ1;locus_tag=CFIICLFH_01132;product=Anaerobic regulatory protein
M-goesingense_contig_24_1	Prodigal:002006	CDS	15550	16011	.	+	0	ID=CFIICLFH_01133;eC_number=1.3.99.16;Name=iorA_2;gene=iorA_2;inference=ab initio prediction:Prodigal:002006,similar to AA sequence:UniProtKB:Q51697;locus_tag=CFIICLFH_01133;product=Isoquinoline 1-oxidoreductase subunit alpha
M-goesingense_contig_24_1	Prodigal:002006	CDS	16022	18205	.	+	0	ID=CFIICLFH_01134;eC_number=1.2.5.2;inference=ab initio prediction:Prodigal:002006,similar to AA sequence:UniProtKB:P17201;locus_tag=CFIICLFH_01134;product=Membrane-bound aldehyde dehydrogenase [pyrroloquinoline-quinone]
M-goesingense_contig_24_1	Prodigal:002006	CDS	18217	18489	.	+	0	ID=CFIICLFH_01135;inference=ab initio prediction:Prodigal:002006;locus_tag=CFIICLFH_01135;product=hypothetical protein
M-goesingense_contig_24_1	Prodigal:002006	CDS	18486	19736	.	+	0	ID=CFIICLFH_01136;eC_number=1.8.2.3;Name=fccB;db_xref=COG:COG0446;gene=fccB;inference=ab initio prediction:Prodigal:002006,similar to AA sequence:UniProtKB:Q06530;locus_tag=CFIICLFH_01136;product=Sulfide dehydrogenase [flavocytochrome c] flavoprotein chain
M-goesingense_contig_24_1	Prodigal:002006	CDS	19733	20227	.	+	0	ID=CFIICLFH_01137;inference=ab initio prediction:Prodigal:002006;locus_tag=CFIICLFH_01137;product=hypothetical protein
M-goesingense_contig_24_1	Prodigal:002006	CDS	20224	20700	.	+	0	ID=CFIICLFH_01138;inference=ab initio prediction:Prodigal:002006;locus_tag=CFIICLFH_01138;product=hypothetical protein
M-goesingense_contig_24_1	Prodigal:002006	CDS	20707	21027	.	+	0	ID=CFIICLFH_01139;inference=ab initio prediction:Prodigal:002006;locus_tag=CFIICLFH_01139;product=hypothetical protein
M-goesingense_contig_24_1	Prodigal:002006	CDS	21024	21812	.	+	0	ID=CFIICLFH_01140;eC_number=2.8.5.2;Name=soxA_2;gene=soxA_2;inference=ab initio prediction:Prodigal:002006,similar to AA sequence:UniProtKB:Q9K4M4;locus_tag=CFIICLFH_01140;product=L-cysteine S-thiosulfotransferase subunit SoxA
M-goesingense_contig_24_1	Prodigal:002006	CDS	21949	23205	.	+	0	ID=CFIICLFH_01141;eC_number=1.4.99.-;Name=dadA1;db_xref=COG:COG0665;gene=dadA1;inference=ab initio prediction:Prodigal:002006,similar to AA sequence:UniProtKB:Q9HTQ0;locus_tag=CFIICLFH_01141;product=D-amino acid dehydrogenase 1
M-goesingense_contig_24_1	Prodigal:002006	CDS	23734	27108	.	+	0	ID=CFIICLFH_01142;inference=ab initio prediction:Prodigal:002006;locus_tag=CFIICLFH_01142;product=hypothetical protein
M-goesingense_contig_24_1	Prodigal:002006	CDS	27179	28078	.	-	0	ID=CFIICLFH_01143;Name=pgrR_2;gene=pgrR_2;inference=ab initio prediction:Prodigal:002006,similar to AA sequence:UniProtKB:P77333;locus_tag=CFIICLFH_01143;product=HTH-type transcriptional regulator PgrR
M-goesingense_contig_24_1	Prodigal:002006	CDS	28256	29089	.	+	0	ID=CFIICLFH_01144;eC_number=1.1.1.-;Name=lvr;gene=lvr;inference=ab initio prediction:Prodigal:002006,similar to AA sequence:UniProtKB:Q9LBG2;locus_tag=CFIICLFH_01144;product=Levodione reductase
M-goesingense_contig_24_1	Prodigal:002006	CDS	29101	29994	.	-	0	ID=CFIICLFH_01145;Name=pgrR_3;gene=pgrR_3;inference=ab initio prediction:Prodigal:002006,similar to AA sequence:UniProtKB:P77333;locus_tag=CFIICLFH_01145;product=HTH-type transcriptional regulator PgrR
M-goesingense_contig_24_1	Prodigal:002006	CDS	30159	30809	.	+	0	ID=CFIICLFH_01146;eC_number=1.2.99.6;Name=paoA_1;db_xref=COG:COG2080;gene=paoA_1;inference=ab initio prediction:Prodigal:002006,similar to AA sequence:UniProtKB:P77165;locus_tag=CFIICLFH_01146;product=Aldehyde oxidoreductase iron-sulfur-binding subunit PaoA
M-goesingense_contig_24_1	Prodigal:002006	CDS	30806	31756	.	+	0	ID=CFIICLFH_01147;eC_number=1.2.99.6;Name=paoB_2;db_xref=COG:COG1319;gene=paoB_2;inference=ab initio prediction:Prodigal:002006,similar to AA sequence:UniProtKB:P77324;locus_tag=CFIICLFH_01147;product=Aldehyde oxidoreductase FAD-binding subunit PaoB
M-goesingense_contig_24_1	Prodigal:002006	CDS	31761	33980	.	+	0	ID=CFIICLFH_01148;eC_number=1.2.99.6;Name=paoC_2;db_xref=COG:COG1529;gene=paoC_2;inference=ab initio prediction:Prodigal:002006,similar to AA sequence:UniProtKB:P77489;locus_tag=CFIICLFH_01148;product=Aldehyde oxidoreductase molybdenum-binding subunit PaoC
M-goesingense_contig_24_1	Prodigal:002006	CDS	33992	34726	.	+	0	ID=CFIICLFH_01149;inference=ab initio prediction:Prodigal:002006;locus_tag=CFIICLFH_01149;product=hypothetical protein
M-goesingense_contig_24_1	Prodigal:002006	CDS	34876	35454	.	+	0	ID=CFIICLFH_01150;inference=ab initio prediction:Prodigal:002006;locus_tag=CFIICLFH_01150;product=hypothetical protein
M-goesingense_contig_24_1	Prodigal:002006	CDS	35451	36284	.	-	0	ID=CFIICLFH_01151;eC_number=1.3.1.9;Name=fabI_1;db_xref=COG:COG0623;gene=fabI_1;inference=ab initio prediction:Prodigal:002006,similar to AA sequence:UniProtKB:P16657;locus_tag=CFIICLFH_01151;product=Enoyl-[acyl-carrier-protein] reductase [NADH] FabI
M-goesingense_contig_24_1	Prodigal:002006	CDS	36490	36606	.	-	0	ID=CFIICLFH_01152;inference=ab initio prediction:Prodigal:002006;locus_tag=CFIICLFH_01152;product=hypothetical protein
M-goesingense_contig_24_1	Prodigal:002006	CDS	36708	37934	.	-	0	ID=CFIICLFH_01153;eC_number=2.3.1.41;Name=fabB;gene=fabB;inference=ab initio prediction:Prodigal:002006,similar to AA sequence:UniProtKB:Q02K94;locus_tag=CFIICLFH_01153;product=3-oxoacyl-[acyl-carrier-protein] synthase 1
M-goesingense_contig_24_1	Prodigal:002006	CDS	38049	38477	.	-	0	ID=CFIICLFH_01154;eC_number=4.2.1.59;Name=fabA;gene=fabA;inference=ab initio prediction:Prodigal:002006,similar to AA sequence:UniProtKB:Q66CF3;locus_tag=CFIICLFH_01154;product=3-hydroxydecanoyl-[acyl-carrier-protein] dehydratase
M-goesingense_contig_25_1	Prodigal:002006	CDS	123	302	.	+	0	ID=CFIICLFH_01155;inference=ab initio prediction:Prodigal:002006;locus_tag=CFIICLFH_01155;product=hypothetical protein
M-goesingense_contig_25_1	Prodigal:002006	CDS	383	604	.	+	0	ID=CFIICLFH_01156;inference=ab initio prediction:Prodigal:002006;locus_tag=CFIICLFH_01156;product=hypothetical protein
M-goesingense_contig_25_1	Prodigal:002006	CDS	633	1010	.	-	0	ID=CFIICLFH_01157;eC_number=4.2.1.96;inference=ab initio prediction:Prodigal:002006,protein motif:HAMAP:MF_00434;locus_tag=CFIICLFH_01157;product=Putative pterin-4-alpha-carbinolamine dehydratase
M-goesingense_contig_25_1	Prodigal:002006	CDS	1261	2256	.	+	0	ID=CFIICLFH_01158;inference=ab initio prediction:Prodigal:002006;locus_tag=CFIICLFH_01158;product=hypothetical protein
M-goesingense_contig_25_1	Prodigal:002006	CDS	2302	3039	.	+	0	ID=CFIICLFH_01159;Name=ssuC_2;db_xref=COG:COG0600;gene=ssuC_2;inference=ab initio prediction:Prodigal:002006,similar to AA sequence:UniProtKB:P40401;locus_tag=CFIICLFH_01159;product=Putative aliphatic sulfonates transport permease protein SsuC
M-goesingense_contig_25_1	Prodigal:002006	CDS	3047	3802	.	+	0	ID=CFIICLFH_01160;eC_number=7.6.2.8;Name=btuD_5;gene=btuD_5;inference=ab initio prediction:Prodigal:002006,protein motif:HAMAP:MF_01005;locus_tag=CFIICLFH_01160;product=Vitamin B12 import ATP-binding protein BtuD
M-goesingense_contig_25_1	Prodigal:002006	CDS	4474	6276	.	+	0	ID=CFIICLFH_01161;eC_number=1.1.2.7;inference=ab initio prediction:Prodigal:002006,similar to AA sequence:UniProtKB:P38539;locus_tag=CFIICLFH_01161;product=Methanol dehydrogenase [cytochrome c] subunit 1
M-goesingense_contig_25_1	Prodigal:002006	CDS	6388	7017	.	+	0	ID=CFIICLFH_01162;inference=ab initio prediction:Prodigal:002006;locus_tag=CFIICLFH_01162;product=hypothetical protein
M-goesingense_contig_25_1	Prodigal:002006	CDS	7017	7871	.	+	0	ID=CFIICLFH_01163;inference=ab initio prediction:Prodigal:002006;locus_tag=CFIICLFH_01163;product=hypothetical protein
M-goesingense_contig_25_1	Prodigal:002006	CDS	7873	8445	.	+	0	ID=CFIICLFH_01164;inference=ab initio prediction:Prodigal:002006;locus_tag=CFIICLFH_01164;product=hypothetical protein
M-goesingense_contig_25_1	Prodigal:002006	CDS	8446	8937	.	-	0	ID=CFIICLFH_01165;Name=sulD;db_xref=COG:COG0801;gene=sulD;inference=ab initio prediction:Prodigal:002006,similar to AA sequence:UniProtKB:P22291;locus_tag=CFIICLFH_01165;product=Bifunctional folate synthesis protein
M-goesingense_contig_25_1	Prodigal:002006	CDS	8934	9308	.	-	0	ID=CFIICLFH_01166;eC_number=4.1.2.25;Name=folB;db_xref=COG:COG1539;gene=folB;inference=ab initio prediction:Prodigal:002006,similar to AA sequence:UniProtKB:P56740;locus_tag=CFIICLFH_01166;product=Dihydroneopterin aldolase
M-goesingense_contig_25_1	Prodigal:002006	CDS	9305	10147	.	-	0	ID=CFIICLFH_01167;eC_number=2.5.1.15;Name=folP;gene=folP;inference=ab initio prediction:Prodigal:002006,similar to AA sequence:UniProtKB:Q5XCA8;locus_tag=CFIICLFH_01167;product=Dihydropteroate synthase
M-goesingense_contig_25_1	Prodigal:002006	CDS	10316	10702	.	-	0	ID=CFIICLFH_01168;inference=ab initio prediction:Prodigal:002006;locus_tag=CFIICLFH_01168;product=hypothetical protein
M-goesingense_contig_25_1	Prodigal:002006	CDS	10683	11399	.	-	0	ID=CFIICLFH_01169;inference=ab initio prediction:Prodigal:002006;locus_tag=CFIICLFH_01169;product=hypothetical protein
M-goesingense_contig_25_1	Prodigal:002006	CDS	11396	12553	.	-	0	ID=CFIICLFH_01170;eC_number=1.21.98.4;Name=pqqE;db_xref=COG:COG0535;gene=pqqE;inference=ab initio prediction:Prodigal:002006,similar to AA sequence:UniProtKB:P71517;locus_tag=CFIICLFH_01170;product=PqqA peptide cyclase
M-goesingense_contig_25_1	Prodigal:002006	CDS	12550	13632	.	-	0	ID=CFIICLFH_01171;Name=pqqCD;db_xref=COG:COG5424;gene=pqqCD;inference=ab initio prediction:Prodigal:002006,similar to AA sequence:UniProtKB:Q49150;locus_tag=CFIICLFH_01171;product=Bifunctional coenzyme PQQ synthesis protein C/D
M-goesingense_contig_25_1	Prodigal:002006	CDS	13776	14678	.	-	0	ID=CFIICLFH_01172;Name=pqqB;db_xref=COG:COG1235;gene=pqqB;inference=ab initio prediction:Prodigal:002006,similar to AA sequence:UniProtKB:Q49149;locus_tag=CFIICLFH_01172;product=Coenzyme PQQ synthesis protein B
M-goesingense_contig_25_1	Prodigal:002006	CDS	14722	14811	.	-	0	ID=CFIICLFH_01173;Name=pqqA_1;gene=pqqA_1;inference=ab initio prediction:Prodigal:002006,protein motif:HAMAP:MF_00656;locus_tag=CFIICLFH_01173;product=Coenzyme PQQ synthesis protein A
M-goesingense_contig_25_1	Prodigal:002006	CDS	15032	15736	.	-	0	ID=CFIICLFH_01174;Name=mprA_2;gene=mprA_2;inference=ab initio prediction:Prodigal:002006,similar to AA sequence:UniProtKB:Q7U0X4;locus_tag=CFIICLFH_01174;product=Response regulator MprA
M-goesingense_contig_25_1	Prodigal:002006	CDS	15733	17385	.	-	0	ID=CFIICLFH_01175;eC_number=2.7.-.-;Name=sasA_8;gene=sasA_8;inference=ab initio prediction:Prodigal:002006,protein motif:HAMAP:MF_01837;locus_tag=CFIICLFH_01175;product=Adaptive-response sensory-kinase SasA
M-goesingense_contig_25_1	Prodigal:002006	CDS	17608	17814	.	-	0	ID=CFIICLFH_01176;inference=ab initio prediction:Prodigal:002006;locus_tag=CFIICLFH_01176;product=hypothetical protein
M-goesingense_contig_25_1	Prodigal:002006	CDS	18007	18804	.	-	0	ID=CFIICLFH_01177;Name=fhcC;db_xref=COG:COG2218;gene=fhcC;inference=ab initio prediction:Prodigal:002006,similar to AA sequence:UniProtKB:C5B135;locus_tag=CFIICLFH_01177;product=Formyltransferase/hydrolase complex Fhc subunit C
M-goesingense_contig_25_1	Prodigal:002006	CDS	18801	19760	.	-	0	ID=CFIICLFH_01178;eC_number=2.3.1.101;Name=fhcD;db_xref=COG:COG2037;gene=fhcD;inference=ab initio prediction:Prodigal:002006,similar to AA sequence:UniProtKB:Q49118;locus_tag=CFIICLFH_01178;product=Formyltransferase/hydrolase complex subunit D
M-goesingense_contig_25_1	Prodigal:002006	CDS	19809	21452	.	-	0	ID=CFIICLFH_01179;eC_number=3.5.1.-;Name=fhcA;db_xref=COG:COG1229;gene=fhcA;inference=ab initio prediction:Prodigal:002006,similar to AA sequence:UniProtKB:C5B137;locus_tag=CFIICLFH_01179;product=Formyltransferase/hydrolase complex Fhc subunit A
M-goesingense_contig_25_1	Prodigal:002006	CDS	21446	22525	.	-	0	ID=CFIICLFH_01180;Name=fhcB;db_xref=COG:COG1029;gene=fhcB;inference=ab initio prediction:Prodigal:002006,similar to AA sequence:UniProtKB:C5B138;locus_tag=CFIICLFH_01180;product=Formyltransferase/hydrolase complex Fhc subunit B
M-goesingense_contig_25_1	Prodigal:002006	CDS	22793	23785	.	+	0	ID=CFIICLFH_01181;inference=ab initio prediction:Prodigal:002006;locus_tag=CFIICLFH_01181;product=hypothetical protein
M-goesingense_contig_25_1	Prodigal:002006	CDS	23897	24790	.	+	0	ID=CFIICLFH_01182;eC_number=1.5.1.-;Name=mtdB;gene=mtdB;inference=ab initio prediction:Prodigal:002006,similar to AA sequence:UniProtKB:O85012;locus_tag=CFIICLFH_01182;product=NAD(P)-dependent methylenetetrahydromethanopterin dehydrogenase
M-goesingense_contig_25_1	Prodigal:002006	CDS	24919	25989	.	+	0	ID=CFIICLFH_01183;inference=ab initio prediction:Prodigal:002006;locus_tag=CFIICLFH_01183;product=hypothetical protein
M-goesingense_contig_25_1	Prodigal:002006	CDS	25986	26972	.	+	0	ID=CFIICLFH_01184;eC_number=3.5.4.27;Name=mch_1;db_xref=COG:COG3252;gene=mch_1;inference=ab initio prediction:Prodigal:002006,similar to AA sequence:UniProtKB:O85014;locus_tag=CFIICLFH_01184;product=Methenyltetrahydromethanopterin cyclohydrolase
M-goesingense_contig_25_1	Prodigal:002006	CDS	27199	28110	.	+	0	ID=CFIICLFH_01185;inference=ab initio prediction:Prodigal:002006;locus_tag=CFIICLFH_01185;product=hypothetical protein
M-goesingense_contig_25_1	Prodigal:002006	CDS	28107	28937	.	+	0	ID=CFIICLFH_01186;eC_number=2.4.2.52;Name=citG_1;gene=citG_1;inference=ab initio prediction:Prodigal:002006,protein motif:HAMAP:MF_00397;locus_tag=CFIICLFH_01186;product=2-(5''-triphosphoribosyl)-3'-dephosphocoenzyme-A synthase
M-goesingense_contig_25_1	Prodigal:002006	CDS	29183	29695	.	+	0	ID=CFIICLFH_01187;eC_number=4.2.1.147;Name=fae_1;db_xref=COG:COG1795;gene=fae_1;inference=ab initio prediction:Prodigal:002006,similar to AA sequence:UniProtKB:Q9FA38;locus_tag=CFIICLFH_01187;product=5%2C6%2C7%2C8-tetrahydromethanopterin hydro-lyase
M-goesingense_contig_25_1	Prodigal:002006	CDS	29832	30515	.	-	0	ID=CFIICLFH_01188;inference=ab initio prediction:Prodigal:002006;locus_tag=CFIICLFH_01188;product=hypothetical protein
M-goesingense_contig_25_1	Prodigal:002006	CDS	30605	31630	.	+	0	ID=CFIICLFH_01189;inference=ab initio prediction:Prodigal:002006;locus_tag=CFIICLFH_01189;product=hypothetical protein
M-goesingense_contig_25_1	Prodigal:002006	CDS	31654	31854	.	+	0	ID=CFIICLFH_01190;inference=ab initio prediction:Prodigal:002006;locus_tag=CFIICLFH_01190;product=hypothetical protein
M-goesingense_contig_25_1	Prodigal:002006	CDS	31865	32839	.	-	0	ID=CFIICLFH_01191;eC_number=4.2.99.-;Name=vgb_1;gene=vgb_1;inference=ab initio prediction:Prodigal:002006,protein motif:HAMAP:MF_01282;locus_tag=CFIICLFH_01191;product=Virginiamycin B lyase
M-goesingense_contig_25_1	Prodigal:002006	CDS	32836	33372	.	-	0	ID=CFIICLFH_01192;inference=ab initio prediction:Prodigal:002006;locus_tag=CFIICLFH_01192;product=hypothetical protein
M-goesingense_contig_25_1	Prodigal:002006	CDS	33403	33999	.	-	0	ID=CFIICLFH_01193;inference=ab initio prediction:Prodigal:002006;locus_tag=CFIICLFH_01193;product=hypothetical protein
M-goesingense_contig_25_1	Prodigal:002006	CDS	34004	35611	.	-	0	ID=CFIICLFH_01194;inference=ab initio prediction:Prodigal:002006;locus_tag=CFIICLFH_01194;product=hypothetical protein
M-goesingense_contig_25_1	Prodigal:002006	CDS	35608	36219	.	-	0	ID=CFIICLFH_01195;eC_number=2.7.2.8;Name=argB_1;gene=argB_1;inference=ab initio prediction:Prodigal:002006,protein motif:HAMAP:MF_00082;locus_tag=CFIICLFH_01195;product=Acetylglutamate kinase
M-goesingense_contig_25_1	Prodigal:002006	CDS	36216	36959	.	-	0	ID=CFIICLFH_01196;inference=ab initio prediction:Prodigal:002006;locus_tag=CFIICLFH_01196;product=hypothetical protein
M-goesingense_contig_25_1	Prodigal:002006	CDS	37146	37670	.	-	0	ID=CFIICLFH_01197;inference=ab initio prediction:Prodigal:002006;locus_tag=CFIICLFH_01197;product=hypothetical protein
M-goesingense_contig_25_1	Prodigal:002006	CDS	37906	39135	.	+	0	ID=CFIICLFH_01198;inference=ab initio prediction:Prodigal:002006;locus_tag=CFIICLFH_01198;product=hypothetical protein
M-goesingense_contig_25_1	Prodigal:002006	CDS	39323	40333	.	+	0	ID=CFIICLFH_01199;inference=ab initio prediction:Prodigal:002006,similar to AA sequence:UniProtKB:Q1Q0T4;locus_tag=CFIICLFH_01199;product=Hydrazine synthase subunit beta
M-goesingense_contig_25_1	Prodigal:002006	CDS	40523	40966	.	+	0	ID=CFIICLFH_01200;inference=ab initio prediction:Prodigal:002006;locus_tag=CFIICLFH_01200;product=hypothetical protein
M-goesingense_contig_25_1	Prodigal:002006	CDS	40994	41245	.	+	0	ID=CFIICLFH_01201;inference=ab initio prediction:Prodigal:002006;locus_tag=CFIICLFH_01201;product=hypothetical protein
M-goesingense_contig_25_1	Prodigal:002006	CDS	41242	41994	.	+	0	ID=CFIICLFH_01202;eC_number=3.6.3.-;Name=lnrL;db_xref=COG:COG1131;gene=lnrL;inference=ab initio prediction:Prodigal:002006,similar to AA sequence:UniProtKB:P94440;locus_tag=CFIICLFH_01202;product=Linearmycin resistance ATP-binding protein LnrL
M-goesingense_contig_25_1	Prodigal:002006	CDS	41991	42911	.	+	0	ID=CFIICLFH_01203;inference=ab initio prediction:Prodigal:002006;locus_tag=CFIICLFH_01203;product=hypothetical protein
M-goesingense_contig_25_1	Prodigal:002006	CDS	42911	43546	.	+	0	ID=CFIICLFH_01204;inference=ab initio prediction:Prodigal:002006;locus_tag=CFIICLFH_01204;product=hypothetical protein
M-goesingense_contig_25_1	Prodigal:002006	CDS	43761	46340	.	+	0	ID=CFIICLFH_01205;Name=btuB_1;gene=btuB_1;inference=ab initio prediction:Prodigal:002006,protein motif:HAMAP:MF_01531;locus_tag=CFIICLFH_01205;product=Vitamin B12 transporter BtuB
M-goesingense_contig_25_1	Prodigal:002006	CDS	46644	47030	.	+	0	ID=CFIICLFH_01206;inference=ab initio prediction:Prodigal:002006;locus_tag=CFIICLFH_01206;product=hypothetical protein
M-goesingense_contig_25_1	Prodigal:002006	CDS	47074	47433	.	+	0	ID=CFIICLFH_01207;inference=ab initio prediction:Prodigal:002006;locus_tag=CFIICLFH_01207;product=hypothetical protein
M-goesingense_contig_25_1	Prodigal:002006	CDS	47595	49148	.	-	0	ID=CFIICLFH_01208;eC_number=2.7.8.31;Name=gumD;db_xref=COG:COG2148;gene=gumD;inference=ab initio prediction:Prodigal:002006,similar to AA sequence:UniProtKB:Q56770;locus_tag=CFIICLFH_01208;product=UDP-glucose:undecaprenyl-phosphate glucose-1-phosphate transferase
M-goesingense_contig_25_1	Prodigal:002006	CDS	49200	50435	.	-	0	ID=CFIICLFH_01209;eC_number=2.4.1.250;Name=mshA_4;gene=mshA_4;inference=ab initio prediction:Prodigal:002006,protein motif:HAMAP:MF_01695;locus_tag=CFIICLFH_01209;product=D-inositol-3-phosphate glycosyltransferase
M-goesingense_contig_25_1	Prodigal:002006	CDS	50764	51366	.	-	0	ID=CFIICLFH_01210;inference=ab initio prediction:Prodigal:002006;locus_tag=CFIICLFH_01210;product=hypothetical protein
M-goesingense_contig_25_1	Prodigal:002006	CDS	51524	53833	.	+	0	ID=CFIICLFH_01211;inference=ab initio prediction:Prodigal:002006;locus_tag=CFIICLFH_01211;product=hypothetical protein
M-goesingense_contig_25_1	Prodigal:002006	CDS	53853	55058	.	-	0	ID=CFIICLFH_01212;inference=ab initio prediction:Prodigal:002006;locus_tag=CFIICLFH_01212;product=hypothetical protein
M-goesingense_contig_25_1	Prodigal:002006	CDS	55236	56300	.	+	0	ID=CFIICLFH_01213;inference=ab initio prediction:Prodigal:002006;locus_tag=CFIICLFH_01213;product=hypothetical protein
M-goesingense_contig_25_1	Prodigal:002006	CDS	56419	56919	.	-	0	ID=CFIICLFH_01214;inference=ab initio prediction:Prodigal:002006;locus_tag=CFIICLFH_01214;product=hypothetical protein
M-goesingense_contig_25_1	Prodigal:002006	CDS	56931	57173	.	-	0	ID=CFIICLFH_01215;inference=ab initio prediction:Prodigal:002006;locus_tag=CFIICLFH_01215;product=hypothetical protein
M-goesingense_contig_25_1	Prodigal:002006	CDS	57293	58066	.	-	0	ID=CFIICLFH_01216;eC_number=7.6.2.8;Name=btuD_6;gene=btuD_6;inference=ab initio prediction:Prodigal:002006,protein motif:HAMAP:MF_01005;locus_tag=CFIICLFH_01216;product=Vitamin B12 import ATP-binding protein BtuD
M-goesingense_contig_25_1	Prodigal:002006	CDS	58068	58820	.	-	0	ID=CFIICLFH_01217;Name=ssuC_3;db_xref=COG:COG0600;gene=ssuC_3;inference=ab initio prediction:Prodigal:002006,similar to AA sequence:UniProtKB:P40401;locus_tag=CFIICLFH_01217;product=Putative aliphatic sulfonates transport permease protein SsuC
M-goesingense_contig_25_1	Prodigal:002006	CDS	58990	60003	.	-	0	ID=CFIICLFH_01218;eC_number=1.1.1.271;Name=fcl_1;gene=fcl_1;inference=ab initio prediction:Prodigal:002006,protein motif:HAMAP:MF_00956;locus_tag=CFIICLFH_01218;product=GDP-L-fucose synthase
M-goesingense_contig_25_1	Prodigal:002006	CDS	60416	60649	.	+	0	ID=CFIICLFH_01219;inference=ab initio prediction:Prodigal:002006;locus_tag=CFIICLFH_01219;product=hypothetical protein
M-goesingense_contig_25_1	Prodigal:002006	CDS	60723	61355	.	-	0	ID=CFIICLFH_01220;inference=ab initio prediction:Prodigal:002006;locus_tag=CFIICLFH_01220;product=hypothetical protein
M-goesingense_contig_25_1	Prodigal:002006	CDS	61708	62274	.	+	0	ID=CFIICLFH_01221;eC_number=1.15.1.1;Name=sodC;db_xref=COG:COG2032;gene=sodC;inference=ab initio prediction:Prodigal:002006,similar to AA sequence:UniProtKB:P20379;locus_tag=CFIICLFH_01221;product=Superoxide dismutase [Cu-Zn]
M-goesingense_contig_25_1	Prodigal:002006	CDS	62328	64337	.	-	0	ID=CFIICLFH_01222;eC_number=2.2.1.7;Name=dxs_1;db_xref=COG:COG1154;gene=dxs_1;inference=ab initio prediction:Prodigal:002006,similar to AA sequence:UniProtKB:Q9KGU7;locus_tag=CFIICLFH_01222;product=1-deoxy-D-xylulose-5-phosphate synthase
M-goesingense_contig_25_1	Prodigal:002006	CDS	64409	64702	.	-	0	ID=CFIICLFH_01223;eC_number=3.1.11.6;Name=xseB;gene=xseB;inference=ab initio prediction:Prodigal:002006,protein motif:HAMAP:MF_00337;locus_tag=CFIICLFH_01223;product=Exodeoxyribonuclease 7 small subunit
M-goesingense_contig_25_1	Prodigal:002006	CDS	64884	65417	.	-	0	ID=CFIICLFH_01224;inference=ab initio prediction:Prodigal:002006;locus_tag=CFIICLFH_01224;product=hypothetical protein
M-goesingense_contig_25_1	Prodigal:002006	CDS	65417	66019	.	-	0	ID=CFIICLFH_01225;inference=ab initio prediction:Prodigal:002006;locus_tag=CFIICLFH_01225;product=hypothetical protein
M-goesingense_contig_25_1	Prodigal:002006	CDS	66016	66636	.	-	0	ID=CFIICLFH_01226;eC_number=3.2.2.20;Name=tag;db_xref=COG:COG2818;gene=tag;inference=ab initio prediction:Prodigal:002006,similar to AA sequence:UniProtKB:P05100;locus_tag=CFIICLFH_01226;product=DNA-3-methyladenine glycosylase 1
M-goesingense_contig_25_1	Prodigal:002006	CDS	66675	67526	.	-	0	ID=CFIICLFH_01227;Name=ygfZ;gene=ygfZ;inference=ab initio prediction:Prodigal:002006,protein motif:HAMAP:MF_01175;locus_tag=CFIICLFH_01227;product=tRNA-modifying protein YgfZ
M-goesingense_contig_25_1	Prodigal:002006	CDS	67644	68981	.	+	0	ID=CFIICLFH_01228;eC_number=3.5.2.-;Name=lhyD;gene=lhyD;inference=ab initio prediction:Prodigal:002006,similar to AA sequence:UniProtKB:P81006;locus_tag=CFIICLFH_01228;product=L-hydantoinase
M-goesingense_contig_25_1	Prodigal:002006	CDS	69101	69355	.	-	0	ID=CFIICLFH_01229;inference=ab initio prediction:Prodigal:002006;locus_tag=CFIICLFH_01229;product=hypothetical protein
M-goesingense_contig_25_1	Prodigal:002006	CDS	69607	70068	.	-	0	ID=CFIICLFH_01230;inference=ab initio prediction:Prodigal:002006;locus_tag=CFIICLFH_01230;product=hypothetical protein
M-goesingense_contig_25_1	Prodigal:002006	CDS	70065	70571	.	-	0	ID=CFIICLFH_01231;eC_number=3.6.1.-;Name=rppH_1;gene=rppH_1;inference=ab initio prediction:Prodigal:002006,protein motif:HAMAP:MF_00298;locus_tag=CFIICLFH_01231;product=RNA pyrophosphohydrolase
M-goesingense_contig_25_1	Prodigal:002006	CDS	70568	71782	.	-	0	ID=CFIICLFH_01232;inference=ab initio prediction:Prodigal:002006;locus_tag=CFIICLFH_01232;product=hypothetical protein
M-goesingense_contig_25_1	Prodigal:002006	CDS	71775	72527	.	-	0	ID=CFIICLFH_01233;eC_number=1.1.1.100;Name=fabG_1;gene=fabG_1;inference=ab initio prediction:Prodigal:002006,similar to AA sequence:UniProtKB:O67610;locus_tag=CFIICLFH_01233;product=3-oxoacyl-[acyl-carrier-protein] reductase FabG
M-goesingense_contig_25_1	Prodigal:002006	CDS	72667	73329	.	-	0	ID=CFIICLFH_01234;eC_number=1.4.3.5;Name=pdxH_2;db_xref=COG:COG0259;gene=pdxH_2;inference=ab initio prediction:Prodigal:002006,similar to AA sequence:UniProtKB:P21159;locus_tag=CFIICLFH_01234;product=Pyridoxine/pyridoxamine 5'-phosphate oxidase
M-goesingense_contig_25_1	Prodigal:002006	CDS	73421	73975	.	+	0	ID=CFIICLFH_01235;inference=ab initio prediction:Prodigal:002006;locus_tag=CFIICLFH_01235;product=hypothetical protein
M-goesingense_contig_25_1	Prodigal:002006	CDS	74161	75090	.	+	0	ID=CFIICLFH_01236;Name=cbpA;db_xref=COG:COG2214;gene=cbpA;inference=ab initio prediction:Prodigal:002006,similar to AA sequence:UniProtKB:P36659;locus_tag=CFIICLFH_01236;product=Curved DNA-binding protein
M-goesingense_contig_25_1	Prodigal:002006	CDS	75246	76088	.	+	0	ID=CFIICLFH_01237;eC_number=1.3.1.9;Name=fabI_2;db_xref=COG:COG0623;gene=fabI_2;inference=ab initio prediction:Prodigal:002006,similar to AA sequence:UniProtKB:O24990;locus_tag=CFIICLFH_01237;product=Enoyl-[acyl-carrier-protein] reductase [NADH] FabI
M-goesingense_contig_25_1	Prodigal:002006	CDS	76131	77297	.	-	0	ID=CFIICLFH_01238;inference=ab initio prediction:Prodigal:002006;locus_tag=CFIICLFH_01238;product=hypothetical protein
M-goesingense_contig_25_1	Prodigal:002006	CDS	77379	78425	.	-	0	ID=CFIICLFH_01239;inference=ab initio prediction:Prodigal:002006;locus_tag=CFIICLFH_01239;product=hypothetical protein
M-goesingense_contig_25_1	Prodigal:002006	CDS	78538	79143	.	+	0	ID=CFIICLFH_01240;eC_number=5.4.2.11;Name=gpmA_1;gene=gpmA_1;inference=ab initio prediction:Prodigal:002006,protein motif:HAMAP:MF_01039;locus_tag=CFIICLFH_01240;product=2%2C3-bisphosphoglycerate-dependent phosphoglycerate mutase
M-goesingense_contig_25_1	Prodigal:002006	CDS	79283	83371	.	+	0	ID=CFIICLFH_01241;eC_number=6.2.1.54;Name=dltA;gene=dltA;inference=ab initio prediction:Prodigal:002006,protein motif:HAMAP:MF_00593;locus_tag=CFIICLFH_01241;product=D-alanine--D-alanyl carrier protein ligase
M-goesingense_contig_25_1	Prodigal:002006	CDS	83522	83761	.	+	0	ID=CFIICLFH_01242;inference=ab initio prediction:Prodigal:002006;locus_tag=CFIICLFH_01242;product=hypothetical protein
M-goesingense_contig_25_1	Prodigal:002006	CDS	83758	84204	.	+	0	ID=CFIICLFH_01243;eC_number=3.1.-.-;Name=fitB;gene=fitB;inference=ab initio prediction:Prodigal:002006,similar to AA sequence:UniProtKB:Q5F882;locus_tag=CFIICLFH_01243;product=Toxin FitB
M-goesingense_contig_25_1	Prodigal:002006	CDS	84324	84980	.	-	0	ID=CFIICLFH_01244;inference=ab initio prediction:Prodigal:002006;locus_tag=CFIICLFH_01244;product=hypothetical protein
M-goesingense_contig_25_1	Prodigal:002006	CDS	85306	86466	.	+	0	ID=CFIICLFH_01245;eC_number=2.8.1.7;Name=iscS;db_xref=COG:COG1104;gene=iscS;inference=ab initio prediction:Prodigal:002006,similar to AA sequence:UniProtKB:P9WQ71;locus_tag=CFIICLFH_01245;product=IscS-like cysteine desulfurase
M-goesingense_contig_25_1	Prodigal:002006	CDS	86534	88003	.	+	0	ID=CFIICLFH_01246;Name=sufB;db_xref=COG:COG0719;gene=sufB;inference=ab initio prediction:Prodigal:002006,similar to AA sequence:UniProtKB:P77522;locus_tag=CFIICLFH_01246;product=FeS cluster assembly protein SufB
M-goesingense_contig_25_1	Prodigal:002006	CDS	88218	88970	.	+	0	ID=CFIICLFH_01247;Name=sufC;db_xref=COG:COG0396;gene=sufC;inference=ab initio prediction:Prodigal:002006,similar to AA sequence:UniProtKB:P77499;locus_tag=CFIICLFH_01247;product=putative ATP-dependent transporter SufC
M-goesingense_contig_25_1	Prodigal:002006	CDS	88972	90294	.	+	0	ID=CFIICLFH_01248;Name=sufD;db_xref=COG:COG0719;gene=sufD;inference=ab initio prediction:Prodigal:002006,similar to AA sequence:UniProtKB:P77689;locus_tag=CFIICLFH_01248;product=FeS cluster assembly protein SufD
M-goesingense_contig_25_1	Prodigal:002006	CDS	90370	91614	.	+	0	ID=CFIICLFH_01249;eC_number=2.8.1.7;Name=sufS_1;db_xref=COG:COG0520;gene=sufS_1;inference=ab initio prediction:Prodigal:002006,similar to AA sequence:UniProtKB:Q9EXP2;locus_tag=CFIICLFH_01249;product=Cysteine desulfurase
M-goesingense_contig_25_1	Prodigal:002006	CDS	91625	92005	.	+	0	ID=CFIICLFH_01250;inference=ab initio prediction:Prodigal:002006;locus_tag=CFIICLFH_01250;product=hypothetical protein
M-goesingense_contig_25_1	Prodigal:002006	CDS	92013	92609	.	-	0	ID=CFIICLFH_01251;inference=ab initio prediction:Prodigal:002006;locus_tag=CFIICLFH_01251;product=hypothetical protein
M-goesingense_contig_25_1	Prodigal:002006	CDS	92765	93142	.	+	0	ID=CFIICLFH_01252;Name=iscA;db_xref=COG:COG0316;gene=iscA;inference=ab initio prediction:Prodigal:002006,similar to AA sequence:UniProtKB:P0AAC8;locus_tag=CFIICLFH_01252;product=Iron-binding protein IscA
M-goesingense_contig_25_1	Prodigal:002006	CDS	93155	93424	.	-	0	ID=CFIICLFH_01253;eC_number=2.7.7.65;Name=vdcA;gene=vdcA;inference=ab initio prediction:Prodigal:002006,similar to AA sequence:UniProtKB:Q9KKZ4;locus_tag=CFIICLFH_01253;product=Diguanylate cyclase VdcA
M-goesingense_contig_26_1	Prodigal:002006	CDS	206	451	.	+	0	ID=CFIICLFH_01254;inference=ab initio prediction:Prodigal:002006;locus_tag=CFIICLFH_01254;product=hypothetical protein
M-goesingense_contig_26_1	Prodigal:002006	CDS	862	1731	.	-	0	ID=CFIICLFH_01255;eC_number=2.4.2.1;Name=xapA;db_xref=COG:COG0005;gene=xapA;inference=ab initio prediction:Prodigal:002006,similar to AA sequence:UniProtKB:P45563;locus_tag=CFIICLFH_01255;product=Purine nucleoside phosphorylase 2
M-goesingense_contig_26_1	Prodigal:002006	CDS	1724	2134	.	-	0	ID=CFIICLFH_01256;eC_number=3.5.4.5;Name=cdd;db_xref=COG:COG0295;gene=cdd;inference=ab initio prediction:Prodigal:002006,similar to AA sequence:UniProtKB:P19079;locus_tag=CFIICLFH_01256;product=Cytidine deaminase
M-goesingense_contig_26_1	Prodigal:002006	CDS	2330	2551	.	+	0	ID=CFIICLFH_01257;inference=ab initio prediction:Prodigal:002006;locus_tag=CFIICLFH_01257;product=hypothetical protein
M-goesingense_contig_26_1	Prodigal:002006	CDS	2565	3545	.	-	0	ID=CFIICLFH_01258;eC_number=2.7.1.130;Name=lpxK;db_xref=COG:COG1663;gene=lpxK;inference=ab initio prediction:Prodigal:002006,similar to AA sequence:UniProtKB:P27300;locus_tag=CFIICLFH_01258;product=Tetraacyldisaccharide 4'-kinase
M-goesingense_contig_26_1	Prodigal:002006	CDS	3556	4863	.	-	0	ID=CFIICLFH_01259;eC_number=2.4.99.12;Name=waaA;db_xref=COG:COG1519;gene=waaA;inference=ab initio prediction:Prodigal:002006,similar to AA sequence:UniProtKB:P44806;locus_tag=CFIICLFH_01259;product=3-deoxy-D-manno-octulosonic acid transferase
M-goesingense_contig_26_1	Prodigal:002006	CDS	4869	5627	.	-	0	ID=CFIICLFH_01260;inference=ab initio prediction:Prodigal:002006;locus_tag=CFIICLFH_01260;product=hypothetical protein
M-goesingense_contig_26_1	Prodigal:002006	CDS	5891	6448	.	+	0	ID=CFIICLFH_01261;inference=ab initio prediction:Prodigal:002006;locus_tag=CFIICLFH_01261;product=hypothetical protein
M-goesingense_contig_27_1	Prodigal:002006	CDS	325	1758	.	+	0	ID=CFIICLFH_01262;eC_number=1.-.-.-;db_xref=COG:COG0277;inference=ab initio prediction:Prodigal:002006,similar to AA sequence:UniProtKB:P9WIT1;locus_tag=CFIICLFH_01262;product=putative FAD-linked oxidoreductase
M-goesingense_contig_27_1	Prodigal:002006	CDS	1780	2100	.	-	0	ID=CFIICLFH_01263;Name=gdx;db_xref=COG:COG2076;gene=gdx;inference=ab initio prediction:Prodigal:002006,similar to AA sequence:UniProtKB:P69937;locus_tag=CFIICLFH_01263;product=Guanidinium exporter
M-goesingense_contig_27_1	Prodigal:002006	CDS	2398	3165	.	+	0	ID=CFIICLFH_01264;eC_number=2.7.7.33;Name=rfbF;db_xref=COG:COG1208;gene=rfbF;inference=ab initio prediction:Prodigal:002006,similar to AA sequence:UniProtKB:Q8Z5I4;locus_tag=CFIICLFH_01264;product=Glucose-1-phosphate cytidylyltransferase
M-goesingense_contig_27_1	Prodigal:002006	CDS	3211	4317	.	+	0	ID=CFIICLFH_01265;eC_number=4.2.1.45;Name=rfbG;db_xref=COG:COG0451;gene=rfbG;inference=ab initio prediction:Prodigal:002006,similar to AA sequence:UniProtKB:P26397;locus_tag=CFIICLFH_01265;product=CDP-glucose 4%2C6-dehydratase
M-goesingense_contig_27_1	Prodigal:002006	CDS	4314	5555	.	+	0	ID=CFIICLFH_01266;inference=ab initio prediction:Prodigal:002006;locus_tag=CFIICLFH_01266;product=hypothetical protein
M-goesingense_contig_27_1	Prodigal:002006	CDS	5560	6090	.	+	0	ID=CFIICLFH_01267;eC_number=5.1.3.-;Name=novW;gene=novW;inference=ab initio prediction:Prodigal:002006,similar to AA sequence:UniProtKB:Q9L9E5;locus_tag=CFIICLFH_01267;product=dTDP-4-dehydrorhamnose 3-epimerase
M-goesingense_contig_27_1	Prodigal:002006	CDS	6087	6992	.	+	0	ID=CFIICLFH_01268;eC_number=1.1.1.339;Name=tll;gene=tll;inference=ab initio prediction:Prodigal:002006,similar to AA sequence:UniProtKB:O66256;locus_tag=CFIICLFH_01268;product=dTDP-6-deoxy-L-talose 4-dehydrogenase (NAD(+))
M-goesingense_contig_27_1	Prodigal:002006	CDS	7006	7395	.	-	0	ID=CFIICLFH_01269;inference=ab initio prediction:Prodigal:002006;locus_tag=CFIICLFH_01269;product=hypothetical protein
M-goesingense_contig_27_1	Prodigal:002006	CDS	7578	8843	.	-	0	ID=CFIICLFH_01270;eC_number=2.6.1.62;Name=bioA;db_xref=COG:COG0161;gene=bioA;inference=ab initio prediction:Prodigal:002006,similar to AA sequence:UniProtKB:P12995;locus_tag=CFIICLFH_01270;product=Adenosylmethionine-8-amino-7-oxononanoate aminotransferase
M-goesingense_contig_27_1	Prodigal:002006	CDS	9081	11258	.	+	0	ID=CFIICLFH_01271;Name=cntO_1;db_xref=COG:COG1629;gene=cntO_1;inference=ab initio prediction:Prodigal:002006,similar to AA sequence:UniProtKB:Q9HUX3;locus_tag=CFIICLFH_01271;product=Metal-pseudopaline receptor CntO
M-goesingense_contig_27_1	Prodigal:002006	CDS	11255	12505	.	+	0	ID=CFIICLFH_01272;inference=ab initio prediction:Prodigal:002006;locus_tag=CFIICLFH_01272;product=hypothetical protein
M-goesingense_contig_27_1	Prodigal:002006	CDS	12578	13612	.	+	0	ID=CFIICLFH_01273;Name=ribF;db_xref=COG:COG0196;gene=ribF;inference=ab initio prediction:Prodigal:002006,similar to AA sequence:UniProtKB:P0AG40;locus_tag=CFIICLFH_01273;product=Bifunctional riboflavin kinase/FMN adenylyltransferase
M-goesingense_contig_27_1	Prodigal:002006	CDS	13673	14218	.	-	0	ID=CFIICLFH_01274;inference=ab initio prediction:Prodigal:002006;locus_tag=CFIICLFH_01274;product=hypothetical protein
M-goesingense_contig_27_1	Prodigal:002006	CDS	14518	16749	.	+	0	ID=CFIICLFH_01275;eC_number=2.4.1.129;Name=mtgA_2;gene=mtgA_2;inference=ab initio prediction:Prodigal:002006,protein motif:HAMAP:MF_00766;locus_tag=CFIICLFH_01275;product=Biosynthetic peptidoglycan transglycosylase
M-goesingense_contig_27_1	Prodigal:002006	CDS	16755	17489	.	+	0	ID=CFIICLFH_01276;inference=ab initio prediction:Prodigal:002006;locus_tag=CFIICLFH_01276;product=hypothetical protein
M-goesingense_contig_27_1	Prodigal:002006	CDS	17486	18121	.	+	0	ID=CFIICLFH_01277;inference=ab initio prediction:Prodigal:002006;locus_tag=CFIICLFH_01277;product=hypothetical protein
M-goesingense_contig_27_1	Prodigal:002006	CDS	18135	18965	.	-	0	ID=CFIICLFH_01278;inference=ab initio prediction:Prodigal:002006;locus_tag=CFIICLFH_01278;product=hypothetical protein
M-goesingense_contig_27_1	Prodigal:002006	CDS	18989	19201	.	-	0	ID=CFIICLFH_01279;inference=ab initio prediction:Prodigal:002006;locus_tag=CFIICLFH_01279;product=hypothetical protein
M-goesingense_contig_27_1	Prodigal:002006	CDS	19705	19998	.	+	0	ID=CFIICLFH_01280;inference=ab initio prediction:Prodigal:002006;locus_tag=CFIICLFH_01280;product=hypothetical protein
M-goesingense_contig_27_1	Prodigal:002006	CDS	20068	21018	.	+	0	ID=CFIICLFH_01281;eC_number=6.3.2.3;Name=gshB;db_xref=COG:COG0189;gene=gshB;inference=ab initio prediction:Prodigal:002006,similar to AA sequence:UniProtKB:P04425;locus_tag=CFIICLFH_01281;product=Glutathione synthetase
M-goesingense_contig_27_1	Prodigal:002006	CDS	21097	21282	.	+	0	ID=CFIICLFH_01282;inference=ab initio prediction:Prodigal:002006;locus_tag=CFIICLFH_01282;product=hypothetical protein
M-goesingense_contig_27_1	Prodigal:002006	CDS	21347	21472	.	+	0	ID=CFIICLFH_01283;inference=ab initio prediction:Prodigal:002006;locus_tag=CFIICLFH_01283;product=hypothetical protein
M-goesingense_contig_27_1	Prodigal:002006	CDS	21539	23083	.	-	0	ID=CFIICLFH_01284;Name=nhaK;db_xref=COG:COG0025;gene=nhaK;inference=ab initio prediction:Prodigal:002006,similar to AA sequence:UniProtKB:O32212;locus_tag=CFIICLFH_01284;product=Sodium%2C potassium%2C lithium and rubidium/H(+) antiporter
M-goesingense_contig_27_1	Prodigal:002006	CDS	23176	23718	.	-	0	ID=CFIICLFH_01285;inference=ab initio prediction:Prodigal:002006;locus_tag=CFIICLFH_01285;product=hypothetical protein
M-goesingense_contig_27_1	Prodigal:002006	CDS	23893	24792	.	+	0	ID=CFIICLFH_01286;inference=ab initio prediction:Prodigal:002006;locus_tag=CFIICLFH_01286;product=hypothetical protein
M-goesingense_contig_27_1	Prodigal:002006	CDS	25068	25643	.	+	0	ID=CFIICLFH_01287;inference=ab initio prediction:Prodigal:002006;locus_tag=CFIICLFH_01287;product=hypothetical protein
M-goesingense_contig_27_1	Prodigal:002006	CDS	25948	28434	.	+	0	ID=CFIICLFH_01288;inference=ab initio prediction:Prodigal:002006;locus_tag=CFIICLFH_01288;product=hypothetical protein
M-goesingense_contig_27_1	Prodigal:002006	CDS	28409	29800	.	-	0	ID=CFIICLFH_01289;eC_number=1.4.3.24;Name=pao;gene=pao;inference=ab initio prediction:Prodigal:002006,similar to AA sequence:UniProtKB:H8ZPX1;locus_tag=CFIICLFH_01289;product=Pseudooxynicotine oxidase
M-goesingense_contig_27_1	Prodigal:002006	CDS	30100	30816	.	+	0	ID=CFIICLFH_01290;inference=ab initio prediction:Prodigal:002006;locus_tag=CFIICLFH_01290;product=hypothetical protein
M-goesingense_contig_27_1	Prodigal:002006	CDS	30987	32126	.	+	0	ID=CFIICLFH_01291;inference=ab initio prediction:Prodigal:002006;locus_tag=CFIICLFH_01291;product=hypothetical protein
M-goesingense_contig_27_1	Prodigal:002006	CDS	32172	33278	.	-	0	ID=CFIICLFH_01292;inference=ab initio prediction:Prodigal:002006;locus_tag=CFIICLFH_01292;product=hypothetical protein
M-goesingense_contig_27_1	Prodigal:002006	CDS	33551	33736	.	+	0	ID=CFIICLFH_01293;inference=ab initio prediction:Prodigal:002006;locus_tag=CFIICLFH_01293;product=hypothetical protein
M-goesingense_contig_27_1	Prodigal:002006	CDS	34149	34697	.	+	0	ID=CFIICLFH_01294;inference=ab initio prediction:Prodigal:002006;locus_tag=CFIICLFH_01294;product=hypothetical protein
M-goesingense_contig_27_1	Prodigal:002006	CDS	34999	36345	.	+	0	ID=CFIICLFH_01295;eC_number=6.1.1.17;Name=gltX1;db_xref=COG:COG0008;gene=gltX1;inference=ab initio prediction:Prodigal:002006,similar to AA sequence:UniProtKB:Q9X172;locus_tag=CFIICLFH_01295;product=Glutamate--tRNA ligase 1
M-goesingense_contig_27_1	Prodigal:002006	CDS	36466	38379	.	+	0	ID=CFIICLFH_01296;Name=atm1;db_xref=COG:COG5265;gene=atm1;inference=ab initio prediction:Prodigal:002006,similar to AA sequence:UniProtKB:Q2G506;locus_tag=CFIICLFH_01296;product=ATM1-type heavy metal exporter
M-goesingense_contig_27_1	Prodigal:002006	CDS	38571	39944	.	-	0	ID=CFIICLFH_01297;inference=ab initio prediction:Prodigal:002006;locus_tag=CFIICLFH_01297;product=hypothetical protein
M-goesingense_contig_27_1	Prodigal:002006	CDS	40628	42388	.	-	0	ID=CFIICLFH_01298;inference=ab initio prediction:Prodigal:002006;locus_tag=CFIICLFH_01298;product=hypothetical protein
M-goesingense_contig_27_1	Prodigal:002006	CDS	42628	43230	.	+	0	ID=CFIICLFH_01299;inference=ab initio prediction:Prodigal:002006;locus_tag=CFIICLFH_01299;product=hypothetical protein
M-goesingense_contig_27_1	Prodigal:002006	CDS	43241	44221	.	-	0	ID=CFIICLFH_01300;inference=ab initio prediction:Prodigal:002006;locus_tag=CFIICLFH_01300;product=hypothetical protein
M-goesingense_contig_27_1	Prodigal:002006	CDS	44334	46025	.	-	0	ID=CFIICLFH_01301;Name=tolB_1;gene=tolB_1;inference=ab initio prediction:Prodigal:002006,protein motif:HAMAP:MF_00671;locus_tag=CFIICLFH_01301;product=Tol-Pal system protein TolB
M-goesingense_contig_27_1	Prodigal:002006	CDS	46394	46681	.	+	0	ID=CFIICLFH_01302;inference=ab initio prediction:Prodigal:002006;locus_tag=CFIICLFH_01302;product=hypothetical protein
M-goesingense_contig_27_1	Prodigal:002006	CDS	46829	47347	.	-	0	ID=CFIICLFH_01303;Name=pucL;db_xref=COG:COG3195;gene=pucL;inference=ab initio prediction:Prodigal:002006,similar to AA sequence:UniProtKB:O32141;locus_tag=CFIICLFH_01303;product=Uric acid degradation bifunctional protein PucL
M-goesingense_contig_27_1	Prodigal:002006	CDS	47359	47712	.	-	0	ID=CFIICLFH_01304;eC_number=3.5.2.17;Name=pucM_1;db_xref=COG:COG2351;gene=pucM_1;inference=ab initio prediction:Prodigal:002006,similar to AA sequence:UniProtKB:O32142;locus_tag=CFIICLFH_01304;product=5-hydroxyisourate hydrolase
M-goesingense_contig_27_1	Prodigal:002006	CDS	47767	48285	.	-	0	ID=CFIICLFH_01305;inference=ab initio prediction:Prodigal:002006;locus_tag=CFIICLFH_01305;product=hypothetical protein
M-goesingense_contig_27_1	Prodigal:002006	CDS	48383	49750	.	-	0	ID=CFIICLFH_01306;Name=ttuB_2;gene=ttuB_2;inference=ab initio prediction:Prodigal:002006,similar to AA sequence:UniProtKB:Q44470;locus_tag=CFIICLFH_01306;product=Putative tartrate transporter
M-goesingense_contig_27_1	Prodigal:002006	CDS	50414	50725	.	-	0	ID=CFIICLFH_01307;Name=petJ;db_xref=COG:COG2010;gene=petJ;inference=ab initio prediction:Prodigal:002006,similar to AA sequence:UniProtKB:P0A3X7;locus_tag=CFIICLFH_01307;product=Cytochrome c6
M-goesingense_contig_27_1	Prodigal:002006	CDS	50737	51981	.	-	0	ID=CFIICLFH_01308;eC_number=1.8.5.-;Name=msrP_2;gene=msrP_2;inference=ab initio prediction:Prodigal:002006,protein motif:HAMAP:MF_01206;locus_tag=CFIICLFH_01308;product=Protein-methionine-sulfoxide reductase catalytic subunit MsrP
M-goesingense_contig_27_1	Prodigal:002006	CDS	52844	53116	.	+	0	ID=CFIICLFH_01309;inference=ab initio prediction:Prodigal:002006;locus_tag=CFIICLFH_01309;product=hypothetical protein
M-goesingense_contig_27_1	Prodigal:002006	CDS	53282	54034	.	-	0	ID=CFIICLFH_01310;eC_number=3.4.11.18;Name=map_1;gene=map_1;inference=ab initio prediction:Prodigal:002006,similar to AA sequence:UniProtKB:P99121;locus_tag=CFIICLFH_01310;product=Methionine aminopeptidase
M-goesingense_contig_27_1	Prodigal:002006	CDS	54066	55445	.	-	0	ID=CFIICLFH_01311;eC_number=6.1.1.16;Name=cysS;db_xref=COG:COG0215;gene=cysS;inference=ab initio prediction:Prodigal:002006,similar to AA sequence:UniProtKB:P21888;locus_tag=CFIICLFH_01311;product=Cysteine--tRNA ligase
M-goesingense_contig_27_1	Prodigal:002006	CDS	55759	56112	.	+	0	ID=CFIICLFH_01312;inference=ab initio prediction:Prodigal:002006;locus_tag=CFIICLFH_01312;product=hypothetical protein
M-goesingense_contig_27_1	Prodigal:002006	CDS	56157	56675	.	-	0	ID=CFIICLFH_01313;inference=ab initio prediction:Prodigal:002006;locus_tag=CFIICLFH_01313;product=hypothetical protein
M-goesingense_contig_27_1	Prodigal:002006	CDS	56708	57853	.	+	0	ID=CFIICLFH_01314;inference=ab initio prediction:Prodigal:002006;locus_tag=CFIICLFH_01314;product=hypothetical protein
M-goesingense_contig_28_1	Prodigal:002006	CDS	528	1316	.	-	0	ID=CFIICLFH_01315;eC_number=1.10.3.-;Name=yfiH;db_xref=COG:COG1496;gene=yfiH;inference=ab initio prediction:Prodigal:002006,similar to AA sequence:UniProtKB:P33644;locus_tag=CFIICLFH_01315;product=Polyphenol oxidase
M-goesingense_contig_28_1	Prodigal:002006	CDS	1492	2076	.	+	0	ID=CFIICLFH_01316;inference=ab initio prediction:Prodigal:002006;locus_tag=CFIICLFH_01316;product=hypothetical protein
M-goesingense_contig_28_1	Prodigal:002006	CDS	2490	3575	.	+	0	ID=CFIICLFH_01317;eC_number=1.14.13.239;inference=ab initio prediction:Prodigal:002006,protein motif:HAMAP:MF_02097;locus_tag=CFIICLFH_01317;product=Carnitine monooxygenase oxygenase subunit
M-goesingense_contig_28_1	Prodigal:002006	CDS	3689	4765	.	+	0	ID=CFIICLFH_01318;inference=ab initio prediction:Prodigal:002006;locus_tag=CFIICLFH_01318;product=hypothetical protein
M-goesingense_contig_28_1	Prodigal:002006	CDS	4817	6244	.	-	0	ID=CFIICLFH_01319;inference=ab initio prediction:Prodigal:002006;locus_tag=CFIICLFH_01319;product=hypothetical protein
M-goesingense_contig_28_1	Prodigal:002006	CDS	6406	7719	.	-	0	ID=CFIICLFH_01320;Name=hslU;db_xref=COG:COG1220;gene=hslU;inference=ab initio prediction:Prodigal:002006,similar to AA sequence:UniProtKB:P0A6H5;locus_tag=CFIICLFH_01320;product=ATP-dependent protease ATPase subunit HslU
M-goesingense_contig_28_1	Prodigal:002006	CDS	8154	9824	.	-	0	ID=CFIICLFH_01321;inference=ab initio prediction:Prodigal:002006;locus_tag=CFIICLFH_01321;product=hypothetical protein
M-goesingense_contig_28_1	Prodigal:002006	CDS	9904	10473	.	-	0	ID=CFIICLFH_01322;eC_number=3.4.25.2;Name=hslV;db_xref=COG:COG5405;gene=hslV;inference=ab initio prediction:Prodigal:002006,similar to AA sequence:UniProtKB:P43772;locus_tag=CFIICLFH_01322;product=ATP-dependent protease subunit HslV
M-goesingense_contig_28_1	Prodigal:002006	CDS	10566	10961	.	-	0	ID=CFIICLFH_01323;inference=ab initio prediction:Prodigal:002006;locus_tag=CFIICLFH_01323;product=hypothetical protein
M-goesingense_contig_28_1	Prodigal:002006	CDS	11021	12142	.	-	0	ID=CFIICLFH_01324;eC_number=3.6.4.12;Name=recD2_2;db_xref=COG:COG0507;gene=recD2_2;inference=ab initio prediction:Prodigal:002006,similar to AA sequence:UniProtKB:Q9RT63;locus_tag=CFIICLFH_01324;product=ATP-dependent RecD-like DNA helicase
M-goesingense_contig_28_1	Prodigal:002006	CDS	12142	12732	.	-	0	ID=CFIICLFH_01325;Name=yqcF;gene=yqcF;inference=ab initio prediction:Prodigal:002006,similar to AA sequence:UniProtKB:P45941;locus_tag=CFIICLFH_01325;product=Antitoxin YqcF
M-goesingense_contig_28_1	Prodigal:002006	CDS	12729	13655	.	-	0	ID=CFIICLFH_01326;eC_number=1.3.3.3;Name=hemF;db_xref=COG:COG0408;gene=hemF;inference=ab initio prediction:Prodigal:002006,similar to AA sequence:UniProtKB:P36553;locus_tag=CFIICLFH_01326;product=Oxygen-dependent coproporphyrinogen-III oxidase
M-goesingense_contig_28_1	Prodigal:002006	CDS	13707	13976	.	-	0	ID=CFIICLFH_01327;inference=ab initio prediction:Prodigal:002006;locus_tag=CFIICLFH_01327;product=hypothetical protein
M-goesingense_contig_28_1	Prodigal:002006	CDS	14013	14702	.	-	0	ID=CFIICLFH_01328;inference=ab initio prediction:Prodigal:002006;locus_tag=CFIICLFH_01328;product=hypothetical protein
M-goesingense_contig_28_1	Prodigal:002006	CDS	14787	15254	.	-	0	ID=CFIICLFH_01329;eC_number=2.1.1.207;Name=trmL;db_xref=COG:COG0219;gene=trmL;inference=ab initio prediction:Prodigal:002006,similar to AA sequence:UniProtKB:P0AGJ7;locus_tag=CFIICLFH_01329;product=tRNA (cytidine(34)-2'-O)-methyltransferase
M-goesingense_contig_29_1	Prodigal:002006	CDS	255	1598	.	+	0	ID=CFIICLFH_01330;inference=ab initio prediction:Prodigal:002006;locus_tag=CFIICLFH_01330;product=hypothetical protein
M-goesingense_contig_29_1	Prodigal:002006	CDS	1549	2193	.	-	0	ID=CFIICLFH_01331;inference=ab initio prediction:Prodigal:002006;locus_tag=CFIICLFH_01331;product=hypothetical protein
M-goesingense_contig_29_1	Prodigal:002006	CDS	2403	3530	.	+	0	ID=CFIICLFH_01332;inference=ab initio prediction:Prodigal:002006;locus_tag=CFIICLFH_01332;product=hypothetical protein
M-goesingense_contig_29_1	Prodigal:002006	CDS	3806	4048	.	+	0	ID=CFIICLFH_01333;inference=ab initio prediction:Prodigal:002006;locus_tag=CFIICLFH_01333;product=hypothetical protein
M-goesingense_contig_29_1	Prodigal:002006	CDS	4883	5155	.	+	0	ID=CFIICLFH_01334;inference=ab initio prediction:Prodigal:002006;locus_tag=CFIICLFH_01334;product=hypothetical protein
M-goesingense_contig_29_1	Prodigal:002006	CDS	5231	5491	.	+	0	ID=CFIICLFH_01335;inference=ab initio prediction:Prodigal:002006;locus_tag=CFIICLFH_01335;product=hypothetical protein
M-goesingense_contig_29_1	Prodigal:002006	CDS	5488	6081	.	+	0	ID=CFIICLFH_01336;inference=ab initio prediction:Prodigal:002006;locus_tag=CFIICLFH_01336;product=hypothetical protein
M-goesingense_contig_29_1	Prodigal:002006	CDS	6078	6848	.	+	0	ID=CFIICLFH_01337;inference=ab initio prediction:Prodigal:002006;locus_tag=CFIICLFH_01337;product=hypothetical protein
M-goesingense_contig_29_1	Prodigal:002006	CDS	6931	7200	.	+	0	ID=CFIICLFH_01338;inference=ab initio prediction:Prodigal:002006;locus_tag=CFIICLFH_01338;product=hypothetical protein
M-goesingense_contig_29_1	Prodigal:002006	CDS	7835	8551	.	-	0	ID=CFIICLFH_01339;Name=rfaH;gene=rfaH;inference=ab initio prediction:Prodigal:002006,protein motif:HAMAP:MF_00951;locus_tag=CFIICLFH_01339;product=Transcription antitermination protein RfaH
M-goesingense_contig_29_1	Prodigal:002006	CDS	8595	10136	.	-	0	ID=CFIICLFH_01340;inference=ab initio prediction:Prodigal:002006;locus_tag=CFIICLFH_01340;product=hypothetical protein
M-goesingense_contig_29_1	Prodigal:002006	CDS	10344	11174	.	-	0	ID=CFIICLFH_01341;inference=ab initio prediction:Prodigal:002006;locus_tag=CFIICLFH_01341;product=hypothetical protein
M-goesingense_contig_29_1	Prodigal:002006	CDS	11171	11455	.	-	0	ID=CFIICLFH_01342;inference=ab initio prediction:Prodigal:002006;locus_tag=CFIICLFH_01342;product=hypothetical protein
M-goesingense_contig_29_1	Prodigal:002006	CDS	11563	11709	.	-	0	ID=CFIICLFH_01343;inference=ab initio prediction:Prodigal:002006;locus_tag=CFIICLFH_01343;product=hypothetical protein
M-goesingense_contig_29_1	Prodigal:002006	CDS	12119	12343	.	-	0	ID=CFIICLFH_01344;inference=ab initio prediction:Prodigal:002006;locus_tag=CFIICLFH_01344;product=hypothetical protein
M-goesingense_contig_29_1	Prodigal:002006	CDS	12402	12584	.	+	0	ID=CFIICLFH_01345;inference=ab initio prediction:Prodigal:002006;locus_tag=CFIICLFH_01345;product=hypothetical protein
M-goesingense_contig_29_1	Prodigal:002006	CDS	12639	12899	.	+	0	ID=CFIICLFH_01346;inference=ab initio prediction:Prodigal:002006;locus_tag=CFIICLFH_01346;product=hypothetical protein
M-goesingense_contig_29_1	Prodigal:002006	CDS	13303	13965	.	+	0	ID=CFIICLFH_01347;inference=ab initio prediction:Prodigal:002006;locus_tag=CFIICLFH_01347;product=hypothetical protein
M-goesingense_contig_29_1	Prodigal:002006	CDS	14241	15431	.	+	0	ID=CFIICLFH_01348;inference=ab initio prediction:Prodigal:002006;locus_tag=CFIICLFH_01348;product=hypothetical protein
M-goesingense_contig_29_1	Prodigal:002006	CDS	15436	15888	.	+	0	ID=CFIICLFH_01349;inference=ab initio prediction:Prodigal:002006;locus_tag=CFIICLFH_01349;product=hypothetical protein
M-goesingense_contig_29_1	Prodigal:002006	CDS	15885	16151	.	+	0	ID=CFIICLFH_01350;inference=ab initio prediction:Prodigal:002006;locus_tag=CFIICLFH_01350;product=hypothetical protein
M-goesingense_contig_29_1	Prodigal:002006	CDS	16138	16881	.	+	0	ID=CFIICLFH_01351;inference=ab initio prediction:Prodigal:002006;locus_tag=CFIICLFH_01351;product=hypothetical protein
M-goesingense_contig_29_1	Prodigal:002006	CDS	17015	17215	.	+	0	ID=CFIICLFH_01352;inference=ab initio prediction:Prodigal:002006;locus_tag=CFIICLFH_01352;product=hypothetical protein
M-goesingense_contig_29_1	Prodigal:002006	CDS	17132	18334	.	-	0	ID=CFIICLFH_01353;Name=intA_1;db_xref=COG:COG0582;gene=intA_1;inference=ab initio prediction:Prodigal:002006,similar to AA sequence:UniProtKB:P32053;locus_tag=CFIICLFH_01353;product=Prophage integrase IntA
M-goesingense_contig_29_1	Prodigal:002006	CDS	18964	19770	.	+	0	ID=CFIICLFH_01354;inference=ab initio prediction:Prodigal:002006;locus_tag=CFIICLFH_01354;product=hypothetical protein
M-goesingense_contig_29_1	Prodigal:002006	CDS	20747	21850	.	+	0	ID=CFIICLFH_01355;eC_number=4.2.3.5;Name=aroC;db_xref=COG:COG0082;gene=aroC;inference=ab initio prediction:Prodigal:002006,similar to AA sequence:UniProtKB:P12008;locus_tag=CFIICLFH_01355;product=Chorismate synthase
M-goesingense_contig_29_1	Prodigal:002006	CDS	21902	22978	.	+	0	ID=CFIICLFH_01356;Name=ribBA;db_xref=COG:COG0108;gene=ribBA;inference=ab initio prediction:Prodigal:002006,similar to AA sequence:UniProtKB:P9WHF1;locus_tag=CFIICLFH_01356;product=Riboflavin biosynthesis protein RibBA
M-goesingense_contig_29_1	Prodigal:002006	CDS	22981	23877	.	-	0	ID=CFIICLFH_01357;eC_number=4.2.1.131;Name=crtC;gene=crtC;inference=ab initio prediction:Prodigal:002006,similar to AA sequence:UniProtKB:Q7X3G5;locus_tag=CFIICLFH_01357;product=Acyclic carotenoid 1%2C2-hydratase
M-goesingense_contig_29_1	Prodigal:002006	CDS	23835	25358	.	-	0	ID=CFIICLFH_01358;eC_number=1.3.99.27;Name=crtD;gene=crtD;inference=ab initio prediction:Prodigal:002006,similar to AA sequence:UniProtKB:Q9JPB5;locus_tag=CFIICLFH_01358;product=Hydroxyneurosporene desaturase
M-goesingense_contig_29_1	Prodigal:002006	CDS	25454	26323	.	+	0	ID=CFIICLFH_01359;eC_number=2.5.1.10;inference=ab initio prediction:Prodigal:002006,similar to AA sequence:UniProtKB:Q08291;locus_tag=CFIICLFH_01359;product=Farnesyl diphosphate synthase
M-goesingense_contig_29_1	Prodigal:002006	CDS	26325	27473	.	+	0	ID=CFIICLFH_01360;eC_number=2.1.1.210;Name=crtF;gene=crtF;inference=ab initio prediction:Prodigal:002006,similar to AA sequence:UniProtKB:D5AP78;locus_tag=CFIICLFH_01360;product=Demethylspheroidene O-methyltransferase
M-goesingense_contig_29_1	Prodigal:002006	CDS	27604	28539	.	+	0	ID=CFIICLFH_01361;eC_number=1.1.1.414;Name=lgoD;db_xref=COG:COG1063;gene=lgoD;inference=ab initio prediction:Prodigal:002006,similar to AA sequence:UniProtKB:P39400;locus_tag=CFIICLFH_01361;product=L-galactonate-5-dehydrogenase
M-goesingense_contig_29_1	Prodigal:002006	CDS	28536	29552	.	+	0	ID=CFIICLFH_01362;eC_number=1.3.7.15;Name=bchX;db_xref=COG:COG1348;gene=bchX;inference=ab initio prediction:Prodigal:002006,similar to AA sequence:UniProtKB:P26177;locus_tag=CFIICLFH_01362;product=Chlorophyllide reductase 35.5 kDa chain
M-goesingense_contig_29_1	Prodigal:002006	CDS	29559	31154	.	+	0	ID=CFIICLFH_01363;eC_number=1.3.7.15;Name=bchY;gene=bchY;inference=ab initio prediction:Prodigal:002006,similar to AA sequence:UniProtKB:P26178;locus_tag=CFIICLFH_01363;product=Chlorophyllide reductase 52.5 kDa chain
M-goesingense_contig_29_1	Prodigal:002006	CDS	31154	32620	.	+	0	ID=CFIICLFH_01364;eC_number=1.3.7.15;Name=bchZ;db_xref=COG:COG2710;gene=bchZ;inference=ab initio prediction:Prodigal:002006,similar to AA sequence:UniProtKB:P26179;locus_tag=CFIICLFH_01364;product=Chlorophyllide reductase subunit Z
M-goesingense_contig_29_1	Prodigal:002006	CDS	32740	32955	.	+	0	ID=CFIICLFH_01365;inference=ab initio prediction:Prodigal:002006;locus_tag=CFIICLFH_01365;product=hypothetical protein
M-goesingense_contig_29_1	Prodigal:002006	CDS	33156	33377	.	+	0	ID=CFIICLFH_01366;inference=ab initio prediction:Prodigal:002006;locus_tag=CFIICLFH_01366;product=hypothetical protein
M-goesingense_contig_29_1	Prodigal:002006	CDS	33392	33580	.	+	0	ID=CFIICLFH_01367;inference=ab initio prediction:Prodigal:002006;locus_tag=CFIICLFH_01367;product=hypothetical protein
M-goesingense_contig_29_1	Prodigal:002006	CDS	33689	34513	.	+	0	ID=CFIICLFH_01368;Name=pufL;gene=pufL;inference=ab initio prediction:Prodigal:002006,similar to AA sequence:UniProtKB:P10717;locus_tag=CFIICLFH_01368;product=Reaction center protein L chain
M-goesingense_contig_29_1	Prodigal:002006	CDS	34541	35533	.	+	0	ID=CFIICLFH_01369;Name=pufM;gene=pufM;inference=ab initio prediction:Prodigal:002006,similar to AA sequence:UniProtKB:P10718;locus_tag=CFIICLFH_01369;product=Reaction center protein M chain
M-goesingense_contig_29_1	Prodigal:002006	CDS	35530	36651	.	+	0	ID=CFIICLFH_01370;Name=pufC;gene=pufC;inference=ab initio prediction:Prodigal:002006,similar to AA sequence:UniProtKB:D2Z0P5;locus_tag=CFIICLFH_01370;product=Photosynthetic reaction center cytochrome c subunit
M-goesingense_contig_29_1	Prodigal:002006	CDS	36537	36785	.	-	0	ID=CFIICLFH_01371;inference=ab initio prediction:Prodigal:002006;locus_tag=CFIICLFH_01371;product=hypothetical protein
M-goesingense_contig_29_1	Prodigal:002006	CDS	37140	38576	.	-	0	ID=CFIICLFH_01372;inference=ab initio prediction:Prodigal:002006,similar to AA sequence:ISfinder:ISMpo6;locus_tag=CFIICLFH_01372;product=IS1182 family transposase ISMpo6
M-goesingense_contig_29_1	Prodigal:002006	CDS	38677	39015	.	-	0	ID=CFIICLFH_01373;eC_number=2.3.1.82;Name=aacA4;gene=aacA4;inference=ab initio prediction:Prodigal:002006,similar to AA sequence:UniProtKB:P20092;locus_tag=CFIICLFH_01373;product=Aminoglycoside N(6')-acetyltransferase type 1
M-goesingense_contig_29_1	Prodigal:002006	CDS	39247	40221	.	-	0	ID=CFIICLFH_01374;inference=ab initio prediction:Prodigal:002006;locus_tag=CFIICLFH_01374;product=hypothetical protein
M-goesingense_contig_29_1	Prodigal:002006	CDS	40986	41735	.	+	0	ID=CFIICLFH_01375;eC_number=1.1.1.-;Name=linC;db_xref=COG:COG1028;gene=linC;inference=ab initio prediction:Prodigal:002006,similar to AA sequence:UniProtKB:D4YYG1;locus_tag=CFIICLFH_01375;product=2%2C5-dichloro-2%2C5-cyclohexadiene-1%2C4-diol dehydrogenase
M-goesingense_contig_29_1	Prodigal:002006	CDS	41747	42748	.	+	0	ID=CFIICLFH_01376;Name=virS_1;gene=virS_1;inference=ab initio prediction:Prodigal:002006,similar to AA sequence:UniProtKB:P9WMJ3;locus_tag=CFIICLFH_01376;product=HTH-type transcriptional regulator VirS
M-goesingense_contig_29_1	Prodigal:002006	CDS	42759	43451	.	+	0	ID=CFIICLFH_01377;inference=ab initio prediction:Prodigal:002006;locus_tag=CFIICLFH_01377;product=hypothetical protein
M-goesingense_contig_29_1	Prodigal:002006	CDS	43703	44164	.	+	0	ID=CFIICLFH_01378;Name=rplM;db_xref=COG:COG0102;gene=rplM;inference=ab initio prediction:Prodigal:002006,similar to AA sequence:UniProtKB:Q6N651;locus_tag=CFIICLFH_01378;product=50S ribosomal protein L13
M-goesingense_contig_29_1	Prodigal:002006	CDS	44167	44646	.	+	0	ID=CFIICLFH_01379;Name=rpsI;db_xref=COG:COG0103;gene=rpsI;inference=ab initio prediction:Prodigal:002006,similar to AA sequence:UniProtKB:Q6N650;locus_tag=CFIICLFH_01379;product=30S ribosomal protein S9
M-goesingense_contig_29_1	Prodigal:002006	CDS	44727	44978	.	+	0	ID=CFIICLFH_01380;inference=ab initio prediction:Prodigal:002006;locus_tag=CFIICLFH_01380;product=hypothetical protein
M-goesingense_contig_29_1	Prodigal:002006	CDS	45014	45514	.	-	0	ID=CFIICLFH_01381;inference=ab initio prediction:Prodigal:002006;locus_tag=CFIICLFH_01381;product=hypothetical protein
M-goesingense_contig_29_1	Prodigal:002006	CDS	45732	46670	.	+	0	ID=CFIICLFH_01382;eC_number=1.2.1.38;Name=argC;db_xref=COG:COG0002;gene=argC;inference=ab initio prediction:Prodigal:002006,similar to AA sequence:UniProtKB:Q9X2A2;locus_tag=CFIICLFH_01382;product=N-acetyl-gamma-glutamyl-phosphate reductase
M-goesingense_contig_29_1	Prodigal:002006	CDS	47570	48268	.	+	0	ID=CFIICLFH_01383;inference=ab initio prediction:Prodigal:002006;locus_tag=CFIICLFH_01383;product=hypothetical protein
M-goesingense_contig_29_1	Prodigal:002006	CDS	48832	50115	.	-	0	ID=CFIICLFH_01384;inference=ab initio prediction:Prodigal:002006,similar to AA sequence:UniProtKB:P0AE45;locus_tag=CFIICLFH_01384;note=UPF0053 inner membrane protein YtfL;product=hypothetical protein
M-goesingense_contig_29_1	Prodigal:002006	CDS	50240	50749	.	-	0	ID=CFIICLFH_01385;Name=yciE;db_xref=COG:COG3685;gene=yciE;inference=ab initio prediction:Prodigal:002006,similar to AA sequence:UniProtKB:P21363;locus_tag=CFIICLFH_01385;product=Protein YciE
M-goesingense_contig_29_1	Prodigal:002006	CDS	50922	51131	.	-	0	ID=CFIICLFH_01386;inference=ab initio prediction:Prodigal:002006;locus_tag=CFIICLFH_01386;product=hypothetical protein
M-goesingense_contig_29_1	Prodigal:002006	CDS	51253	52818	.	-	0	ID=CFIICLFH_01387;Name=ttgC;db_xref=COG:COG1538;gene=ttgC;inference=ab initio prediction:Prodigal:002006,similar to AA sequence:UniProtKB:Q88N32;locus_tag=CFIICLFH_01387;product=putative efflux pump outer membrane protein TtgC
M-goesingense_contig_29_1	Prodigal:002006	CDS	52917	56078	.	-	0	ID=CFIICLFH_01388;Name=czcA_5;gene=czcA_5;inference=ab initio prediction:Prodigal:002006,similar to AA sequence:UniProtKB:P13511;locus_tag=CFIICLFH_01388;product=Cobalt-zinc-cadmium resistance protein CzcA
M-goesingense_contig_29_1	Aragorn:001002	tRNA	56788	56872	.	+	.	ID=CFIICLFH_01389;inference=COORDINATES:profile:Aragorn:001002;locus_tag=CFIICLFH_01389;product=tRNA-Lys(ctt)
M-goesingense_contig_29_1	Prodigal:002006	CDS	57775	58101	.	-	0	ID=CFIICLFH_01390;Name=qacC;gene=qacC;inference=ab initio prediction:Prodigal:002006,similar to AA sequence:UniProtKB:P14319;locus_tag=CFIICLFH_01390;product=Quaternary ammonium compound-resistance protein QacC
M-goesingense_contig_29_1	Prodigal:002006	CDS	58098	59252	.	-	0	ID=CFIICLFH_01391;inference=ab initio prediction:Prodigal:002006;locus_tag=CFIICLFH_01391;product=hypothetical protein
M-goesingense_contig_29_1	Prodigal:002006	CDS	59510	59719	.	-	0	ID=CFIICLFH_01392;inference=ab initio prediction:Prodigal:002006;locus_tag=CFIICLFH_01392;product=hypothetical protein
M-goesingense_contig_29_1	Prodigal:002006	CDS	59923	60282	.	+	0	ID=CFIICLFH_01393;db_xref=COG:COG3474;inference=ab initio prediction:Prodigal:002006,similar to AA sequence:UniProtKB:D5QVH0;locus_tag=CFIICLFH_01393;product=Cytochrome c-554
M-goesingense_contig_30_1	Prodigal:002006	CDS	74	697	.	+	0	ID=CFIICLFH_01394;eC_number=1.13.11.-;Name=mhqA;db_xref=COG:COG0346;gene=mhqA;inference=ab initio prediction:Prodigal:002006,similar to AA sequence:UniProtKB:O34689;locus_tag=CFIICLFH_01394;product=Putative ring-cleaving dioxygenase MhqA
M-goesingense_contig_30_1	Prodigal:002006	CDS	926	1699	.	+	0	ID=CFIICLFH_01395;eC_number=1.18.1.2;Name=fpr;db_xref=COG:COG1018;gene=fpr;inference=ab initio prediction:Prodigal:002006,similar to AA sequence:UniProtKB:Q44532;locus_tag=CFIICLFH_01395;product=Ferredoxin--NADP reductase
M-goesingense_contig_30_1	Prodigal:002006	CDS	1696	2424	.	+	0	ID=CFIICLFH_01396;eC_number=6.3.3.3;Name=bioD;gene=bioD;inference=ab initio prediction:Prodigal:002006,protein motif:HAMAP:MF_00336;locus_tag=CFIICLFH_01396;product=ATP-dependent dethiobiotin synthetase BioD
M-goesingense_contig_30_1	Prodigal:002006	CDS	2387	3877	.	-	0	ID=CFIICLFH_01397;inference=ab initio prediction:Prodigal:002006;locus_tag=CFIICLFH_01397;product=hypothetical protein
M-goesingense_contig_30_1	Prodigal:002006	CDS	3955	5661	.	-	0	ID=CFIICLFH_01398;Name=fruA;db_xref=COG:COG1299;gene=fruA;inference=ab initio prediction:Prodigal:002006,similar to AA sequence:UniProtKB:P23355;locus_tag=CFIICLFH_01398;product=PTS system fructose-specific EIIB'BC component
M-goesingense_contig_30_1	Prodigal:002006	CDS	5745	6716	.	-	0	ID=CFIICLFH_01399;eC_number=2.7.1.144;Name=lacC;db_xref=COG:COG1105;gene=lacC;inference=ab initio prediction:Prodigal:002006,similar to AA sequence:UniProtKB:Q833W9;locus_tag=CFIICLFH_01399;product=Tagatose-6-phosphate kinase
M-goesingense_contig_30_1	Prodigal:002006	CDS	6713	9265	.	-	0	ID=CFIICLFH_01400;inference=ab initio prediction:Prodigal:002006;locus_tag=CFIICLFH_01400;product=hypothetical protein
M-goesingense_contig_30_1	Prodigal:002006	CDS	9481	10464	.	+	0	ID=CFIICLFH_01401;Name=kdgR_1;db_xref=COG:COG1609;gene=kdgR_1;inference=ab initio prediction:Prodigal:002006,similar to AA sequence:UniProtKB:P50844;locus_tag=CFIICLFH_01401;product=HTH-type transcriptional regulator KdgR
M-goesingense_contig_30_1	Prodigal:002006	CDS	10838	13501	.	+	0	ID=CFIICLFH_01402;eC_number=1.2.4.1;Name=aceE_2;db_xref=COG:COG2609;gene=aceE_2;inference=ab initio prediction:Prodigal:002006,similar to AA sequence:UniProtKB:P0AFG8;locus_tag=CFIICLFH_01402;product=Pyruvate dehydrogenase E1 component
M-goesingense_contig_30_1	Prodigal:002006	CDS	13621	14925	.	+	0	ID=CFIICLFH_01403;eC_number=2.3.1.12;Name=aceF;db_xref=COG:COG0508;gene=aceF;inference=ab initio prediction:Prodigal:002006,similar to AA sequence:UniProtKB:P06959;locus_tag=CFIICLFH_01403;product=Dihydrolipoyllysine-residue acetyltransferase component of pyruvate dehydrogenase complex
M-goesingense_contig_30_1	Prodigal:002006	CDS	14970	16820	.	+	0	ID=CFIICLFH_01404;eC_number=1.6.1.1;Name=sthA;gene=sthA;inference=ab initio prediction:Prodigal:002006,protein motif:HAMAP:MF_00247;locus_tag=CFIICLFH_01404;product=Soluble pyridine nucleotide transhydrogenase
M-goesingense_contig_30_1	Prodigal:002006	CDS	16962	17408	.	+	0	ID=CFIICLFH_01405;inference=ab initio prediction:Prodigal:002006;locus_tag=CFIICLFH_01405;product=hypothetical protein
M-goesingense_contig_30_1	Prodigal:002006	CDS	17514	19760	.	+	0	ID=CFIICLFH_01406;eC_number=1.1.1.40;Name=maeB;db_xref=COG:COG0280;gene=maeB;inference=ab initio prediction:Prodigal:002006,similar to AA sequence:UniProtKB:P76558;locus_tag=CFIICLFH_01406;product=NADP-dependent malic enzyme
M-goesingense_contig_30_1	Prodigal:002006	CDS	19980	20864	.	-	0	ID=CFIICLFH_01407;Name=hdfR_1;gene=hdfR_1;inference=ab initio prediction:Prodigal:002006,protein motif:HAMAP:MF_01233;locus_tag=CFIICLFH_01407;product=HTH-type transcriptional regulator HdfR
M-goesingense_contig_30_1	Prodigal:002006	CDS	20987	21937	.	+	0	ID=CFIICLFH_01408;inference=ab initio prediction:Prodigal:002006;locus_tag=CFIICLFH_01408;product=hypothetical protein
M-goesingense_contig_30_1	Prodigal:002006	CDS	21944	22516	.	-	0	ID=CFIICLFH_01409;inference=ab initio prediction:Prodigal:002006;locus_tag=CFIICLFH_01409;product=hypothetical protein
M-goesingense_contig_30_1	Prodigal:002006	CDS	22806	23492	.	+	0	ID=CFIICLFH_01410;Name=walR;db_xref=COG:COG0745;gene=walR;inference=ab initio prediction:Prodigal:002006,similar to AA sequence:UniProtKB:P37478;locus_tag=CFIICLFH_01410;product=Transcriptional regulatory protein WalR
M-goesingense_contig_30_1	Prodigal:002006	CDS	23590	24048	.	+	0	ID=CFIICLFH_01411;inference=ab initio prediction:Prodigal:002006;locus_tag=CFIICLFH_01411;product=hypothetical protein
M-goesingense_contig_30_1	Prodigal:002006	CDS	24176	24604	.	+	0	ID=CFIICLFH_01412;inference=ab initio prediction:Prodigal:002006;locus_tag=CFIICLFH_01412;product=hypothetical protein
M-goesingense_contig_30_1	Prodigal:002006	CDS	24722	25576	.	+	0	ID=CFIICLFH_01413;eC_number=2.3.1.117;Name=dapD;gene=dapD;inference=ab initio prediction:Prodigal:002006,similar to AA sequence:UniProtKB:Q8FV25;locus_tag=CFIICLFH_01413;product=2%2C3%2C4%2C5-tetrahydropyridine-2%2C6-dicarboxylate N-succinyltransferase
M-goesingense_contig_31_1	Prodigal:002006	CDS	20	1729	.	-	0	ID=CFIICLFH_01414;eC_number=4.2.1.162;inference=ab initio prediction:Prodigal:002006,similar to AA sequence:UniProtKB:P0DOV7;locus_tag=CFIICLFH_01414;product=6-deoxy-6-sulfo-D-gluconate dehydratase
M-goesingense_contig_31_1	Prodigal:002006	CDS	1925	2599	.	+	0	ID=CFIICLFH_01415;eC_number=2.1.1.222;Name=COQ3_1;gene=COQ3_1;inference=ab initio prediction:Prodigal:002006,protein motif:HAMAP:MF_00472;locus_tag=CFIICLFH_01415;product=Ubiquinone biosynthesis O-methyltransferase%2C mitochondrial
M-goesingense_contig_31_1	Prodigal:002006	CDS	2609	2866	.	-	0	ID=CFIICLFH_01416;eC_number=4.3.1.16;Name=thadh_1;gene=thadh_1;inference=ab initio prediction:Prodigal:002006,similar to AA sequence:UniProtKB:A4F2N8;locus_tag=CFIICLFH_01416;product=L-threo-3-hydroxyaspartate ammonia-lyase
M-goesingense_contig_31_1	Prodigal:002006	CDS	2812	3231	.	-	0	ID=CFIICLFH_01417;eC_number=4.3.1.16;Name=thadh_2;gene=thadh_2;inference=ab initio prediction:Prodigal:002006,similar to AA sequence:UniProtKB:A4F2N8;locus_tag=CFIICLFH_01417;product=L-threo-3-hydroxyaspartate ammonia-lyase
M-goesingense_contig_31_1	Prodigal:002006	CDS	3244	3591	.	-	0	ID=CFIICLFH_01418;eC_number=4.3.1.16;Name=thadh_3;gene=thadh_3;inference=ab initio prediction:Prodigal:002006,similar to AA sequence:UniProtKB:A4F2N8;locus_tag=CFIICLFH_01418;product=L-threo-3-hydroxyaspartate ammonia-lyase
M-goesingense_contig_31_1	Prodigal:002006	CDS	3607	4956	.	-	0	ID=CFIICLFH_01419;Name=proP_2;gene=proP_2;inference=ab initio prediction:Prodigal:002006,similar to AA sequence:UniProtKB:P0C0L7;locus_tag=CFIICLFH_01419;product=Proline/betaine transporter
M-goesingense_contig_31_1	Prodigal:002006	CDS	4953	6905	.	-	0	ID=CFIICLFH_01420;inference=ab initio prediction:Prodigal:002006;locus_tag=CFIICLFH_01420;product=hypothetical protein
M-goesingense_contig_31_1	Prodigal:002006	CDS	7007	7786	.	-	0	ID=CFIICLFH_01421;eC_number=2.1.1.163;Name=COQ5_1;gene=COQ5_1;inference=ab initio prediction:Prodigal:002006,protein motif:HAMAP:MF_01813;locus_tag=CFIICLFH_01421;product=2-methoxy-6-polyprenyl-1%2C4-benzoquinol methylase%2C mitochondrial
M-goesingense_contig_31_1	Prodigal:002006	CDS	7872	8321	.	+	0	ID=CFIICLFH_01422;Name=ywnA;db_xref=COG:COG1959;gene=ywnA;inference=ab initio prediction:Prodigal:002006,similar to AA sequence:UniProtKB:P71036;locus_tag=CFIICLFH_01422;product=Putative HTH-type transcriptional regulator YwnA
M-goesingense_contig_31_1	Prodigal:002006	CDS	8318	9823	.	-	0	ID=CFIICLFH_01423;eC_number=1.1.1.402;Name=eryB;db_xref=COG:COG0578;gene=eryB;inference=ab initio prediction:Prodigal:002006,similar to AA sequence:UniProtKB:Q2YIQ2;locus_tag=CFIICLFH_01423;product=D-erythritol 1-phosphate dehydrogenase
M-goesingense_contig_32_1	Prodigal:002006	CDS	227	949	.	-	0	ID=CFIICLFH_01424;inference=ab initio prediction:Prodigal:002006;locus_tag=CFIICLFH_01424;product=hypothetical protein
M-goesingense_contig_32_1	Prodigal:002006	CDS	1436	1753	.	-	0	ID=CFIICLFH_01425;inference=ab initio prediction:Prodigal:002006;locus_tag=CFIICLFH_01425;product=hypothetical protein
M-goesingense_contig_32_1	Prodigal:002006	CDS	1750	2403	.	-	0	ID=CFIICLFH_01426;inference=ab initio prediction:Prodigal:002006;locus_tag=CFIICLFH_01426;product=hypothetical protein
M-goesingense_contig_33_1	Prodigal:002006	CDS	289	1623	.	-	0	ID=CFIICLFH_01427;Name=yhjE_1;gene=yhjE_1;inference=ab initio prediction:Prodigal:002006,similar to AA sequence:UniProtKB:P37643;locus_tag=CFIICLFH_01427;product=Inner membrane metabolite transport protein YhjE
M-goesingense_contig_33_1	Prodigal:002006	CDS	1984	3186	.	+	0	ID=CFIICLFH_01428;inference=ab initio prediction:Prodigal:002006;locus_tag=CFIICLFH_01428;product=hypothetical protein
M-goesingense_contig_33_1	Prodigal:002006	CDS	3252	5255	.	+	0	ID=CFIICLFH_01429;eC_number=7.1.1.3;Name=cyoB;db_xref=COG:COG0843;gene=cyoB;inference=ab initio prediction:Prodigal:002006,similar to AA sequence:UniProtKB:P0ABI8;locus_tag=CFIICLFH_01429;product=Cytochrome bo(3) ubiquinol oxidase subunit 1
M-goesingense_contig_33_1	Prodigal:002006	CDS	5260	5916	.	+	0	ID=CFIICLFH_01430;Name=cyoC;db_xref=COG:COG1845;gene=cyoC;inference=ab initio prediction:Prodigal:002006,similar to AA sequence:UniProtKB:P0ABJ3;locus_tag=CFIICLFH_01430;product=Cytochrome bo(3) ubiquinol oxidase subunit 3
M-goesingense_contig_33_1	Prodigal:002006	CDS	5913	6311	.	+	0	ID=CFIICLFH_01431;inference=ab initio prediction:Prodigal:002006;locus_tag=CFIICLFH_01431;product=hypothetical protein
M-goesingense_contig_33_1	Prodigal:002006	CDS	6311	7066	.	+	0	ID=CFIICLFH_01432;inference=ab initio prediction:Prodigal:002006;locus_tag=CFIICLFH_01432;product=hypothetical protein
M-goesingense_contig_33_1	Prodigal:002006	CDS	7085	7345	.	-	0	ID=CFIICLFH_01433;inference=ab initio prediction:Prodigal:002006;locus_tag=CFIICLFH_01433;product=hypothetical protein
M-goesingense_contig_33_1	Prodigal:002006	CDS	7850	8464	.	-	0	ID=CFIICLFH_01434;eC_number=3.1.-.-;Name=mhqD;db_xref=COG:COG0400;gene=mhqD;inference=ab initio prediction:Prodigal:002006,similar to AA sequence:UniProtKB:O34842;locus_tag=CFIICLFH_01434;product=Putative hydrolase MhqD
M-goesingense_contig_34_1	Prodigal:002006	CDS	28	558	.	+	0	ID=CFIICLFH_01435;inference=ab initio prediction:Prodigal:002006;locus_tag=CFIICLFH_01435;product=hypothetical protein
M-goesingense_contig_34_1	Prodigal:002006	CDS	755	1534	.	+	0	ID=CFIICLFH_01436;inference=ab initio prediction:Prodigal:002006;locus_tag=CFIICLFH_01436;product=hypothetical protein
M-goesingense_contig_34_1	Prodigal:002006	CDS	1595	2134	.	+	0	ID=CFIICLFH_01437;Name=sigK_2;db_xref=COG:COG1595;gene=sigK_2;inference=ab initio prediction:Prodigal:002006,similar to AA sequence:UniProtKB:P9WGH7;locus_tag=CFIICLFH_01437;product=ECF RNA polymerase sigma factor SigK
M-goesingense_contig_34_1	Prodigal:002006	CDS	2131	2898	.	+	0	ID=CFIICLFH_01438;inference=ab initio prediction:Prodigal:002006;locus_tag=CFIICLFH_01438;product=hypothetical protein
M-goesingense_contig_34_1	Prodigal:002006	CDS	3480	3713	.	+	0	ID=CFIICLFH_01439;inference=ab initio prediction:Prodigal:002006;locus_tag=CFIICLFH_01439;product=hypothetical protein
M-goesingense_contig_34_1	Prodigal:002006	CDS	3854	4672	.	+	0	ID=CFIICLFH_01440;Name=yedZ1_2;db_xref=COG:COG4117;gene=yedZ1_2;inference=ab initio prediction:Prodigal:002006,similar to AA sequence:UniProtKB:G8QM62;locus_tag=CFIICLFH_01440;product=Putative protein-methionine-sulfoxide reductase subunit YedZ1
M-goesingense_contig_34_1	Prodigal:002006	CDS	4717	5592	.	+	0	ID=CFIICLFH_01441;eC_number=1.8.5.-;Name=msrP_3;gene=msrP_3;inference=ab initio prediction:Prodigal:002006,protein motif:HAMAP:MF_01206;locus_tag=CFIICLFH_01441;product=Protein-methionine-sulfoxide reductase catalytic subunit MsrP
M-goesingense_contig_34_1	Prodigal:002006	CDS	5866	6654	.	+	0	ID=CFIICLFH_01442;db_xref=COG:COG0596;inference=ab initio prediction:Prodigal:002006,similar to AA sequence:UniProtKB:P9WNH3;locus_tag=CFIICLFH_01442;product=putative protein
M-goesingense_contig_34_1	Prodigal:002006	CDS	6801	7412	.	+	0	ID=CFIICLFH_01443;eC_number=3.1.2.-;Name=yhbO;db_xref=COG:COG0693;gene=yhbO;inference=ab initio prediction:Prodigal:002006,similar to AA sequence:UniProtKB:P45470;locus_tag=CFIICLFH_01443;product=Protein/nucleic acid deglycase 2
M-goesingense_contig_34_1	Prodigal:002006	CDS	7524	7937	.	-	0	ID=CFIICLFH_01444;eC_number=5.5.1.23;Name=dnrD;gene=dnrD;inference=ab initio prediction:Prodigal:002006,similar to AA sequence:UniProtKB:Q54808;locus_tag=CFIICLFH_01444;product=Aklanonic acid methyl ester cyclase DnrD
M-goesingense_contig_34_1	Prodigal:002006	CDS	8083	8229	.	-	0	ID=CFIICLFH_01445;inference=ab initio prediction:Prodigal:002006;locus_tag=CFIICLFH_01445;product=hypothetical protein
M-goesingense_contig_34_1	Prodigal:002006	CDS	8868	10376	.	+	0	ID=CFIICLFH_01446;eC_number=1.13.11.82;inference=ab initio prediction:Prodigal:002006,similar to AA sequence:UniProtKB:A4XES9;locus_tag=CFIICLFH_01446;product=8'-apo-carotenoid 13%2C14-cleaving dioxygenase
M-goesingense_contig_34_1	Prodigal:002006	CDS	10466	10771	.	+	0	ID=CFIICLFH_01447;eC_number=4.1.2.-;inference=ab initio prediction:Prodigal:002006,protein motif:HAMAP:MF_01403;locus_tag=CFIICLFH_01447;product=phosphoketolase
M-goesingense_contig_34_1	Prodigal:002006	CDS	10734	11180	.	-	0	ID=CFIICLFH_01448;inference=ab initio prediction:Prodigal:002006;locus_tag=CFIICLFH_01448;product=hypothetical protein
M-goesingense_contig_34_1	Prodigal:002006	CDS	11221	12135	.	-	0	ID=CFIICLFH_01449;inference=ab initio prediction:Prodigal:002006;locus_tag=CFIICLFH_01449;product=hypothetical protein
M-goesingense_contig_34_1	Prodigal:002006	CDS	12385	12861	.	-	0	ID=CFIICLFH_01450;inference=ab initio prediction:Prodigal:002006;locus_tag=CFIICLFH_01450;product=hypothetical protein
M-goesingense_contig_34_1	Prodigal:002006	CDS	13737	15887	.	+	0	ID=CFIICLFH_01451;eC_number=3.4.24.-;Name=htpX_1;gene=htpX_1;inference=ab initio prediction:Prodigal:002006,protein motif:HAMAP:MF_00188;locus_tag=CFIICLFH_01451;product=Protease HtpX
M-goesingense_contig_34_1	Prodigal:002006	CDS	15898	16401	.	+	0	ID=CFIICLFH_01452;inference=ab initio prediction:Prodigal:002006;locus_tag=CFIICLFH_01452;product=hypothetical protein
M-goesingense_contig_34_1	Prodigal:002006	CDS	16456	16806	.	+	0	ID=CFIICLFH_01453;inference=ab initio prediction:Prodigal:002006;locus_tag=CFIICLFH_01453;product=hypothetical protein
M-goesingense_contig_34_1	Prodigal:002006	CDS	16810	17502	.	-	0	ID=CFIICLFH_01454;inference=ab initio prediction:Prodigal:002006;locus_tag=CFIICLFH_01454;product=hypothetical protein
M-goesingense_contig_34_1	Prodigal:002006	CDS	17555	18073	.	-	0	ID=CFIICLFH_01455;inference=ab initio prediction:Prodigal:002006;locus_tag=CFIICLFH_01455;product=hypothetical protein
M-goesingense_contig_34_1	Prodigal:002006	CDS	18060	18386	.	-	0	ID=CFIICLFH_01456;inference=ab initio prediction:Prodigal:002006;locus_tag=CFIICLFH_01456;product=hypothetical protein
M-goesingense_contig_34_1	Prodigal:002006	CDS	18441	19205	.	+	0	ID=CFIICLFH_01457;inference=ab initio prediction:Prodigal:002006;locus_tag=CFIICLFH_01457;product=hypothetical protein
M-goesingense_contig_34_1	Prodigal:002006	CDS	19314	19820	.	+	0	ID=CFIICLFH_01458;inference=ab initio prediction:Prodigal:002006;locus_tag=CFIICLFH_01458;product=hypothetical protein
M-goesingense_contig_34_1	Prodigal:002006	CDS	19823	20431	.	+	0	ID=CFIICLFH_01459;inference=ab initio prediction:Prodigal:002006;locus_tag=CFIICLFH_01459;product=hypothetical protein
M-goesingense_contig_34_1	Prodigal:002006	CDS	20486	20764	.	+	0	ID=CFIICLFH_01460;inference=ab initio prediction:Prodigal:002006;locus_tag=CFIICLFH_01460;product=hypothetical protein
M-goesingense_contig_34_1	Prodigal:002006	CDS	20775	21428	.	+	0	ID=CFIICLFH_01461;inference=ab initio prediction:Prodigal:002006;locus_tag=CFIICLFH_01461;product=hypothetical protein
M-goesingense_contig_34_1	Prodigal:002006	CDS	21457	21972	.	+	0	ID=CFIICLFH_01462;inference=ab initio prediction:Prodigal:002006;locus_tag=CFIICLFH_01462;product=hypothetical protein
M-goesingense_contig_34_1	Prodigal:002006	CDS	22230	22586	.	+	0	ID=CFIICLFH_01463;inference=ab initio prediction:Prodigal:002006;locus_tag=CFIICLFH_01463;product=hypothetical protein
M-goesingense_contig_34_1	Prodigal:002006	CDS	22601	22999	.	-	0	ID=CFIICLFH_01464;inference=ab initio prediction:Prodigal:002006;locus_tag=CFIICLFH_01464;product=hypothetical protein
M-goesingense_contig_34_1	Prodigal:002006	CDS	23144	23410	.	+	0	ID=CFIICLFH_01465;inference=ab initio prediction:Prodigal:002006;locus_tag=CFIICLFH_01465;product=hypothetical protein
M-goesingense_contig_34_1	Prodigal:002006	CDS	23407	24000	.	+	0	ID=CFIICLFH_01466;inference=ab initio prediction:Prodigal:002006;locus_tag=CFIICLFH_01466;product=hypothetical protein
M-goesingense_contig_34_1	Prodigal:002006	CDS	24206	25492	.	-	0	ID=CFIICLFH_01467;inference=ab initio prediction:Prodigal:002006;locus_tag=CFIICLFH_01467;product=hypothetical protein
M-goesingense_contig_34_1	Prodigal:002006	CDS	25890	26522	.	-	0	ID=CFIICLFH_01468;Name=xerC_3;gene=xerC_3;inference=ab initio prediction:Prodigal:002006,protein motif:HAMAP:MF_01808;locus_tag=CFIICLFH_01468;product=Tyrosine recombinase XerC
M-goesingense_contig_34_1	Prodigal:002006	CDS	26809	29979	.	-	0	ID=CFIICLFH_01469;Name=mexB_2;db_xref=COG:COG0841;gene=mexB_2;inference=ab initio prediction:Prodigal:002006,similar to AA sequence:UniProtKB:P52002;locus_tag=CFIICLFH_01469;product=Multidrug resistance protein MexB
M-goesingense_contig_34_1	Prodigal:002006	CDS	30031	30825	.	-	0	ID=CFIICLFH_01470;Name=srpA_2;gene=srpA_2;inference=ab initio prediction:Prodigal:002006,similar to AA sequence:UniProtKB:O31099;locus_tag=CFIICLFH_01470;product=Solvent efflux pump periplasmic linker SrpA
M-goesingense_contig_35_1	Prodigal:002006	CDS	18	125	.	-	0	ID=CFIICLFH_01471;inference=ab initio prediction:Prodigal:002006;locus_tag=CFIICLFH_01471;product=hypothetical protein
M-goesingense_contig_35_1	Prodigal:002006	CDS	184	1755	.	-	0	ID=CFIICLFH_01472;inference=ab initio prediction:Prodigal:002006;locus_tag=CFIICLFH_01472;product=hypothetical protein
M-goesingense_contig_35_1	Prodigal:002006	CDS	1819	3120	.	-	0	ID=CFIICLFH_01473;inference=ab initio prediction:Prodigal:002006,similar to AA sequence:UniProtKB:P45742;locus_tag=CFIICLFH_01473;note=Stress response UPF0229 protein YhbH;product=hypothetical protein
M-goesingense_contig_35_1	Prodigal:002006	CDS	3224	5170	.	-	0	ID=CFIICLFH_01474;inference=ab initio prediction:Prodigal:002006;locus_tag=CFIICLFH_01474;product=hypothetical protein
M-goesingense_contig_35_1	Prodigal:002006	CDS	5431	5874	.	-	0	ID=CFIICLFH_01475;inference=ab initio prediction:Prodigal:002006;locus_tag=CFIICLFH_01475;product=hypothetical protein
M-goesingense_contig_35_1	Prodigal:002006	CDS	6007	6555	.	-	0	ID=CFIICLFH_01476;inference=ab initio prediction:Prodigal:002006;locus_tag=CFIICLFH_01476;product=hypothetical protein
M-goesingense_contig_35_1	Prodigal:002006	CDS	6564	6884	.	-	0	ID=CFIICLFH_01477;Name=ihfA;db_xref=COG:COG0776;gene=ihfA;inference=ab initio prediction:Prodigal:002006,similar to AA sequence:UniProtKB:P30787;locus_tag=CFIICLFH_01477;product=Integration host factor subunit alpha
M-goesingense_contig_35_1	Prodigal:002006	CDS	7027	8019	.	-	0	ID=CFIICLFH_01478;eC_number=2.3.1.180;Name=fabH;gene=fabH;inference=ab initio prediction:Prodigal:002006,similar to AA sequence:UniProtKB:A1KRY9;locus_tag=CFIICLFH_01478;product=3-oxoacyl-[acyl-carrier-protein] synthase 3
M-goesingense_contig_35_1	Prodigal:002006	CDS	8066	9100	.	-	0	ID=CFIICLFH_01479;eC_number=2.3.1.274;Name=plsX;db_xref=COG:COG0416;gene=plsX;inference=ab initio prediction:Prodigal:002006,similar to AA sequence:UniProtKB:P27247;locus_tag=CFIICLFH_01479;product=Phosphate acyltransferase
M-goesingense_contig_35_1	Prodigal:002006	CDS	9288	9797	.	-	0	ID=CFIICLFH_01480;inference=ab initio prediction:Prodigal:002006;locus_tag=CFIICLFH_01480;product=hypothetical protein
M-goesingense_contig_35_1	Prodigal:002006	CDS	9794	10417	.	-	0	ID=CFIICLFH_01481;inference=ab initio prediction:Prodigal:002006;locus_tag=CFIICLFH_01481;product=hypothetical protein
M-goesingense_contig_35_1	Prodigal:002006	CDS	10621	11118	.	+	0	ID=CFIICLFH_01482;Name=bamE;gene=bamE;inference=ab initio prediction:Prodigal:002006,protein motif:HAMAP:MF_00925;locus_tag=CFIICLFH_01482;product=Outer membrane protein assembly factor BamE
M-goesingense_contig_35_1	Prodigal:002006	CDS	11268	13718	.	+	0	ID=CFIICLFH_01483;eC_number=2.7.13.3;Name=rcsC_10;gene=rcsC_10;inference=ab initio prediction:Prodigal:002006,protein motif:HAMAP:MF_00979;locus_tag=CFIICLFH_01483;product=Sensor histidine kinase RcsC
M-goesingense_contig_35_1	Prodigal:002006	CDS	13723	13944	.	-	0	ID=CFIICLFH_01484;inference=ab initio prediction:Prodigal:002006;locus_tag=CFIICLFH_01484;product=hypothetical protein
M-goesingense_contig_35_1	Prodigal:002006	CDS	14021	14707	.	-	0	ID=CFIICLFH_01485;eC_number=3.1.3.18;Name=gph_2;db_xref=COG:COG0546;gene=gph_2;inference=ab initio prediction:Prodigal:002006,similar to AA sequence:UniProtKB:O67359;locus_tag=CFIICLFH_01485;product=Phosphoglycolate phosphatase
M-goesingense_contig_35_1	Prodigal:002006	CDS	14704	16632	.	-	0	ID=CFIICLFH_01486;inference=ab initio prediction:Prodigal:002006;locus_tag=CFIICLFH_01486;product=hypothetical protein
M-goesingense_contig_35_1	Prodigal:002006	CDS	16783	17874	.	-	0	ID=CFIICLFH_01487;eC_number=1.3.1.-;Name=nemA_1;db_xref=COG:COG1902;gene=nemA_1;inference=ab initio prediction:Prodigal:002006,similar to AA sequence:UniProtKB:P77258;locus_tag=CFIICLFH_01487;product=N-ethylmaleimide reductase
M-goesingense_contig_35_1	Prodigal:002006	CDS	18120	19217	.	-	0	ID=CFIICLFH_01488;inference=ab initio prediction:Prodigal:002006;locus_tag=CFIICLFH_01488;product=hypothetical protein
M-goesingense_contig_35_1	Prodigal:002006	CDS	19389	19535	.	-	0	ID=CFIICLFH_01489;inference=ab initio prediction:Prodigal:002006;locus_tag=CFIICLFH_01489;product=hypothetical protein
M-goesingense_contig_35_1	Aragorn:001002	tRNA	19970	20047	.	-	.	ID=CFIICLFH_01490;inference=COORDINATES:profile:Aragorn:001002;locus_tag=CFIICLFH_01490;product=tRNA-Pro(ggg)
M-goesingense_contig_35_1	Prodigal:002006	CDS	20469	20696	.	+	0	ID=CFIICLFH_01491;inference=ab initio prediction:Prodigal:002006;locus_tag=CFIICLFH_01491;product=hypothetical protein
M-goesingense_contig_35_1	Prodigal:002006	CDS	20914	21615	.	+	0	ID=CFIICLFH_01492;eC_number=1.13.11.-;Name=mhqO;db_xref=COG:COG0346;gene=mhqO;inference=ab initio prediction:Prodigal:002006,similar to AA sequence:UniProtKB:P96693;locus_tag=CFIICLFH_01492;product=Putative ring-cleaving dioxygenase MhqO
M-goesingense_contig_35_1	Prodigal:002006	CDS	21653	22198	.	+	0	ID=CFIICLFH_01493;eC_number=2.4.2.7;Name=apt;db_xref=COG:COG0503;gene=apt;inference=ab initio prediction:Prodigal:002006,similar to AA sequence:UniProtKB:P69503;locus_tag=CFIICLFH_01493;product=Adenine phosphoribosyltransferase
M-goesingense_contig_35_1	Prodigal:002006	CDS	22345	23025	.	-	0	ID=CFIICLFH_01494;eC_number=6.3.5.3;Name=purQ;db_xref=COG:COG0047;gene=purQ;inference=ab initio prediction:Prodigal:002006,similar to AA sequence:UniProtKB:P12041;locus_tag=CFIICLFH_01494;product=Phosphoribosylformylglycinamidine synthase subunit PurQ
M-goesingense_contig_35_1	Prodigal:002006	CDS	23025	23264	.	-	0	ID=CFIICLFH_01495;eC_number=6.3.5.3;Name=purS;db_xref=COG:COG1828;gene=purS;inference=ab initio prediction:Prodigal:002006,similar to AA sequence:UniProtKB:P12049;locus_tag=CFIICLFH_01495;product=Phosphoribosylformylglycinamidine synthase subunit PurS
M-goesingense_contig_35_1	Prodigal:002006	CDS	23406	23642	.	-	0	ID=CFIICLFH_01496;inference=ab initio prediction:Prodigal:002006;locus_tag=CFIICLFH_01496;product=hypothetical protein
M-goesingense_contig_35_1	Prodigal:002006	CDS	23767	24369	.	-	0	ID=CFIICLFH_01497;Name=regA;db_xref=COG:COG4567;gene=regA;inference=ab initio prediction:Prodigal:002006,similar to AA sequence:UniProtKB:Q53228;locus_tag=CFIICLFH_01497;product=Photosynthetic apparatus regulatory protein RegA
M-goesingense_contig_35_1	Prodigal:002006	CDS	24424	25800	.	-	0	ID=CFIICLFH_01498;eC_number=2.7.13.3;Name=regB;gene=regB;inference=ab initio prediction:Prodigal:002006,similar to AA sequence:UniProtKB:Q3J6C1;locus_tag=CFIICLFH_01498;product=Sensor histidine kinase RegB
M-goesingense_contig_35_1	Prodigal:002006	CDS	25984	27279	.	+	0	ID=CFIICLFH_01499;inference=ab initio prediction:Prodigal:002006;locus_tag=CFIICLFH_01499;product=hypothetical protein
M-goesingense_contig_35_1	Prodigal:002006	CDS	27336	28070	.	+	0	ID=CFIICLFH_01500;inference=ab initio prediction:Prodigal:002006;locus_tag=CFIICLFH_01500;product=hypothetical protein
M-goesingense_contig_35_1	Prodigal:002006	CDS	28078	28455	.	-	0	ID=CFIICLFH_01501;inference=ab initio prediction:Prodigal:002006;locus_tag=CFIICLFH_01501;product=hypothetical protein
M-goesingense_contig_35_1	Prodigal:002006	CDS	28632	29177	.	+	0	ID=CFIICLFH_01502;inference=ab initio prediction:Prodigal:002006;locus_tag=CFIICLFH_01502;product=hypothetical protein
M-goesingense_contig_36_1	Prodigal:002006	CDS	95	2395	.	-	0	ID=CFIICLFH_01503;eC_number=2.4.1.18;Name=glgB_1;db_xref=COG:COG0296;gene=glgB_1;inference=ab initio prediction:Prodigal:002006,similar to AA sequence:UniProtKB:P07762;locus_tag=CFIICLFH_01503;product=1%2C4-alpha-glucan branching enzyme GlgB
M-goesingense_contig_36_1	Prodigal:002006	CDS	2399	5656	.	-	0	ID=CFIICLFH_01504;eC_number=2.7.1.8;inference=ab initio prediction:Prodigal:002006,protein motif:HAMAP:MF_02218;locus_tag=CFIICLFH_01504;product=Glucosamine kinase
M-goesingense_contig_36_1	Prodigal:002006	CDS	5829	9209	.	-	0	ID=CFIICLFH_01505;eC_number=2.4.99.16;Name=glgE;gene=glgE;inference=ab initio prediction:Prodigal:002006,protein motif:HAMAP:MF_02124;locus_tag=CFIICLFH_01505;product=Alpha-1%2C4-glucan:maltose-1-phosphate maltosyltransferase
M-goesingense_contig_36_1	Prodigal:002006	CDS	9364	14265	.	-	0	ID=CFIICLFH_01506;eC_number=2.4.1.18;Name=glgB_2;gene=glgB_2;inference=ab initio prediction:Prodigal:002006,protein motif:HAMAP:MF_00685;locus_tag=CFIICLFH_01506;product=1%2C4-alpha-glucan branching enzyme GlgB
M-goesingense_contig_36_1	Prodigal:002006	CDS	14265	16067	.	-	0	ID=CFIICLFH_01507;eC_number=3.2.1.141;Name=treZ;db_xref=COG:COG0296;gene=treZ;inference=ab initio prediction:Prodigal:002006,similar to AA sequence:UniProtKB:Q9RX51;locus_tag=CFIICLFH_01507;product=Malto-oligosyltrehalose trehalohydrolase
M-goesingense_contig_36_1	Prodigal:002006	CDS	16303	16512	.	+	0	ID=CFIICLFH_01508;inference=ab initio prediction:Prodigal:002006;locus_tag=CFIICLFH_01508;product=hypothetical protein
M-goesingense_contig_36_1	Prodigal:002006	CDS	16520	18637	.	-	0	ID=CFIICLFH_01509;eC_number=3.2.1.-;Name=glgX_1;db_xref=COG:COG1523;gene=glgX_1;inference=ab initio prediction:Prodigal:002006,similar to AA sequence:UniProtKB:P9WQ25;locus_tag=CFIICLFH_01509;product=Glycogen operon protein GlgX 
M-goesingense_contig_36_1	Prodigal:002006	CDS	18686	20128	.	-	0	ID=CFIICLFH_01510;eC_number=2.4.1.15;Name=otsA;db_xref=COG:COG0380;gene=otsA;inference=ab initio prediction:Prodigal:002006,similar to AA sequence:UniProtKB:P31677;locus_tag=CFIICLFH_01510;product=Trehalose-6-phosphate synthase
M-goesingense_contig_36_1	Prodigal:002006	CDS	20519	20995	.	+	0	ID=CFIICLFH_01511;inference=ab initio prediction:Prodigal:002006;locus_tag=CFIICLFH_01511;product=hypothetical protein
M-goesingense_contig_36_1	Prodigal:002006	CDS	21009	21404	.	+	0	ID=CFIICLFH_01512;inference=ab initio prediction:Prodigal:002006;locus_tag=CFIICLFH_01512;product=hypothetical protein
M-goesingense_contig_36_1	Prodigal:002006	CDS	21401	21706	.	+	0	ID=CFIICLFH_01513;inference=ab initio prediction:Prodigal:002006;locus_tag=CFIICLFH_01513;product=hypothetical protein
M-goesingense_contig_36_1	Prodigal:002006	CDS	21855	22604	.	+	0	ID=CFIICLFH_01514;inference=ab initio prediction:Prodigal:002006;locus_tag=CFIICLFH_01514;product=hypothetical protein
M-goesingense_contig_36_1	Prodigal:002006	CDS	22734	23285	.	+	0	ID=CFIICLFH_01515;inference=ab initio prediction:Prodigal:002006;locus_tag=CFIICLFH_01515;product=hypothetical protein
M-goesingense_contig_36_1	Prodigal:002006	CDS	23304	24335	.	-	0	ID=CFIICLFH_01516;inference=ab initio prediction:Prodigal:002006;locus_tag=CFIICLFH_01516;product=hypothetical protein
M-goesingense_contig_36_1	Prodigal:002006	CDS	24358	25797	.	-	0	ID=CFIICLFH_01517;Name=ycjX;db_xref=COG:COG3106;gene=ycjX;inference=ab initio prediction:Prodigal:002006,similar to AA sequence:UniProtKB:P76046;locus_tag=CFIICLFH_01517;product=putative protein YcjX
M-goesingense_contig_36_1	Prodigal:002006	CDS	25924	27189	.	-	0	ID=CFIICLFH_01518;inference=ab initio prediction:Prodigal:002006;locus_tag=CFIICLFH_01518;product=hypothetical protein
M-goesingense_contig_36_1	Prodigal:002006	CDS	27258	27773	.	-	0	ID=CFIICLFH_01519;eC_number=3.1.3.-;db_xref=COG:COG2062;inference=ab initio prediction:Prodigal:002006,similar to AA sequence:UniProtKB:P9WGF9;locus_tag=CFIICLFH_01519;product=putative protein
M-goesingense_contig_36_1	Prodigal:002006	CDS	27812	28792	.	-	0	ID=CFIICLFH_01520;eC_number=1.1.-.-;Name=yajO_1;db_xref=COG:COG0667;gene=yajO_1;inference=ab initio prediction:Prodigal:002006,similar to AA sequence:UniProtKB:P77735;locus_tag=CFIICLFH_01520;product=1-deoxyxylulose-5-phosphate synthase YajO
M-goesingense_contig_36_1	Prodigal:002006	CDS	28877	29728	.	-	0	ID=CFIICLFH_01521;inference=ab initio prediction:Prodigal:002006;locus_tag=CFIICLFH_01521;product=hypothetical protein
M-goesingense_contig_36_1	Prodigal:002006	CDS	29952	30869	.	+	0	ID=CFIICLFH_01522;inference=ab initio prediction:Prodigal:002006;locus_tag=CFIICLFH_01522;product=hypothetical protein
M-goesingense_contig_36_1	Prodigal:002006	CDS	30879	31529	.	-	0	ID=CFIICLFH_01523;inference=ab initio prediction:Prodigal:002006;locus_tag=CFIICLFH_01523;product=hypothetical protein
M-goesingense_contig_36_1	Prodigal:002006	CDS	31526	32779	.	-	0	ID=CFIICLFH_01524;inference=ab initio prediction:Prodigal:002006;locus_tag=CFIICLFH_01524;product=hypothetical protein
M-goesingense_contig_36_1	Prodigal:002006	CDS	33040	34896	.	+	0	ID=CFIICLFH_01525;Name=kefC_2;db_xref=COG:COG0475;gene=kefC_2;inference=ab initio prediction:Prodigal:002006,similar to AA sequence:UniProtKB:P03819;locus_tag=CFIICLFH_01525;product=Glutathione-regulated potassium-efflux system protein KefC
M-goesingense_contig_36_1	Prodigal:002006	CDS	34930	35448	.	-	0	ID=CFIICLFH_01526;inference=ab initio prediction:Prodigal:002006;locus_tag=CFIICLFH_01526;product=hypothetical protein
M-goesingense_contig_36_1	Prodigal:002006	CDS	35698	36873	.	+	0	ID=CFIICLFH_01527;inference=ab initio prediction:Prodigal:002006;locus_tag=CFIICLFH_01527;product=hypothetical protein
M-goesingense_contig_36_1	Prodigal:002006	CDS	36938	37390	.	+	0	ID=CFIICLFH_01528;Name=ble;db_xref=COG:COG0346;gene=ble;inference=ab initio prediction:Prodigal:002006,similar to AA sequence:UniProtKB:Q7DJ53;locus_tag=CFIICLFH_01528;product=Bleomycin resistance protein
M-goesingense_contig_36_1	Prodigal:002006	CDS	37365	37685	.	-	0	ID=CFIICLFH_01529;Name=fdxE;db_xref=COG:COG0633;gene=fdxE;inference=ab initio prediction:Prodigal:002006,similar to AA sequence:UniProtKB:P80306;locus_tag=CFIICLFH_01529;product=Ferredoxin-6
M-goesingense_contig_36_1	Prodigal:002006	CDS	37944	38300	.	-	0	ID=CFIICLFH_01530;inference=ab initio prediction:Prodigal:002006;locus_tag=CFIICLFH_01530;product=hypothetical protein
M-goesingense_contig_36_1	Prodigal:002006	CDS	38576	46870	.	+	0	ID=CFIICLFH_01531;inference=ab initio prediction:Prodigal:002006;locus_tag=CFIICLFH_01531;product=hypothetical protein
M-goesingense_contig_36_1	Prodigal:002006	CDS	46959	47411	.	-	0	ID=CFIICLFH_01532;inference=ab initio prediction:Prodigal:002006;locus_tag=CFIICLFH_01532;product=hypothetical protein
M-goesingense_contig_36_1	Prodigal:002006	CDS	47489	48706	.	-	0	ID=CFIICLFH_01533;inference=ab initio prediction:Prodigal:002006;locus_tag=CFIICLFH_01533;product=hypothetical protein
M-goesingense_contig_36_1	Prodigal:002006	CDS	48856	50088	.	+	0	ID=CFIICLFH_01534;Name=hcaT_2;gene=hcaT_2;inference=ab initio prediction:Prodigal:002006,similar to AA sequence:UniProtKB:Q47142;locus_tag=CFIICLFH_01534;product=putative 3-phenylpropionic acid transporter
M-goesingense_contig_36_1	Prodigal:002006	CDS	50143	51285	.	+	0	ID=CFIICLFH_01535;inference=ab initio prediction:Prodigal:002006;locus_tag=CFIICLFH_01535;product=hypothetical protein
M-goesingense_contig_36_1	Prodigal:002006	CDS	51305	52162	.	+	0	ID=CFIICLFH_01536;Name=mkl;db_xref=COG:COG1127;gene=mkl;inference=ab initio prediction:Prodigal:002006,similar to AA sequence:UniProtKB:P9WQL5;locus_tag=CFIICLFH_01536;product=putative ribonucleotide transport ATP-binding protein mkl
M-goesingense_contig_36_1	Prodigal:002006	CDS	52222	53304	.	+	0	ID=CFIICLFH_01537;inference=ab initio prediction:Prodigal:002006;locus_tag=CFIICLFH_01537;product=hypothetical protein
M-goesingense_contig_36_1	Prodigal:002006	CDS	53414	54001	.	+	0	ID=CFIICLFH_01538;inference=ab initio prediction:Prodigal:002006;locus_tag=CFIICLFH_01538;product=hypothetical protein
M-goesingense_contig_36_1	Prodigal:002006	CDS	54007	54636	.	-	0	ID=CFIICLFH_01539;Name=sutR;db_xref=COG:COG1396;gene=sutR;inference=ab initio prediction:Prodigal:002006,similar to AA sequence:UniProtKB:P77626;locus_tag=CFIICLFH_01539;product=HTH-type transcriptional regulator SutR
M-goesingense_contig_36_1	Prodigal:002006	CDS	54723	55529	.	-	0	ID=CFIICLFH_01540;eC_number=2.7.1.49;Name=thiD;db_xref=COG:COG0351;gene=thiD;inference=ab initio prediction:Prodigal:002006,similar to AA sequence:UniProtKB:P55882;locus_tag=CFIICLFH_01540;product=Hydroxymethylpyrimidine/phosphomethylpyrimidine kinase
M-goesingense_contig_36_1	Prodigal:002006	CDS	55557	56267	.	-	0	ID=CFIICLFH_01541;eC_number=2.5.1.3;Name=thiE_2;db_xref=COG:COG0352;gene=thiE_2;inference=ab initio prediction:Prodigal:002006,similar to AA sequence:UniProtKB:P39594;locus_tag=CFIICLFH_01541;product=Thiamine-phosphate synthase
M-goesingense_contig_36_1	Prodigal:002006	CDS	56422	57000	.	+	0	ID=CFIICLFH_01542;eC_number=2.3.1.79;Name=maa;db_xref=COG:COG0110;gene=maa;inference=ab initio prediction:Prodigal:002006,similar to AA sequence:UniProtKB:P77791;locus_tag=CFIICLFH_01542;product=Maltose O-acetyltransferase
M-goesingense_contig_36_1	Prodigal:002006	CDS	57097	58095	.	+	0	ID=CFIICLFH_01543;inference=ab initio prediction:Prodigal:002006;locus_tag=CFIICLFH_01543;product=hypothetical protein
M-goesingense_contig_36_1	Prodigal:002006	CDS	58257	59282	.	+	0	ID=CFIICLFH_01544;eC_number=2.5.1.72;Name=nadA;db_xref=COG:COG0379;gene=nadA;inference=ab initio prediction:Prodigal:002006,similar to AA sequence:UniProtKB:Q9X1X7;locus_tag=CFIICLFH_01544;product=Quinolinate synthase A
M-goesingense_contig_36_1	Prodigal:002006	CDS	59279	60823	.	+	0	ID=CFIICLFH_01545;eC_number=1.4.3.16;Name=nadB;db_xref=COG:COG0029;gene=nadB;inference=ab initio prediction:Prodigal:002006,similar to AA sequence:UniProtKB:P9WJJ9;locus_tag=CFIICLFH_01545;product=L-aspartate oxidase
M-goesingense_contig_36_1	Prodigal:002006	CDS	60889	61752	.	+	0	ID=CFIICLFH_01546;eC_number=2.4.2.19;Name=nadC;db_xref=COG:COG0157;gene=nadC;inference=ab initio prediction:Prodigal:002006,similar to AA sequence:UniProtKB:P39666;locus_tag=CFIICLFH_01546;product=putative nicotinate-nucleotide pyrophosphorylase [carboxylating]
M-goesingense_contig_36_1	Prodigal:002006	CDS	61966	62628	.	+	0	ID=CFIICLFH_01547;inference=ab initio prediction:Prodigal:002006;locus_tag=CFIICLFH_01547;product=hypothetical protein
M-goesingense_contig_36_1	Prodigal:002006	CDS	62698	63057	.	-	0	ID=CFIICLFH_01548;inference=ab initio prediction:Prodigal:002006;locus_tag=CFIICLFH_01548;product=hypothetical protein
M-goesingense_contig_36_1	Prodigal:002006	CDS	63304	64266	.	+	0	ID=CFIICLFH_01549;eC_number=3.1.1.-;Name=aes_2;db_xref=COG:COG0657;gene=aes_2;inference=ab initio prediction:Prodigal:002006,similar to AA sequence:UniProtKB:Q8ZRA1;locus_tag=CFIICLFH_01549;product=Acetyl esterase
M-goesingense_contig_36_1	Prodigal:002006	CDS	64380	66833	.	+	0	ID=CFIICLFH_01550;eC_number=3.6.4.13;Name=rhlB;gene=rhlB;inference=ab initio prediction:Prodigal:002006,protein motif:HAMAP:MF_00661;locus_tag=CFIICLFH_01550;product=ATP-dependent RNA helicase RhlB
M-goesingense_contig_36_1	Prodigal:002006	CDS	66876	67589	.	+	0	ID=CFIICLFH_01551;inference=ab initio prediction:Prodigal:002006;locus_tag=CFIICLFH_01551;product=hypothetical protein
M-goesingense_contig_36_1	Prodigal:002006	CDS	67605	68042	.	-	0	ID=CFIICLFH_01552;inference=ab initio prediction:Prodigal:002006;locus_tag=CFIICLFH_01552;product=hypothetical protein
M-goesingense_contig_36_1	Prodigal:002006	CDS	68202	71600	.	-	0	ID=CFIICLFH_01553;inference=ab initio prediction:Prodigal:002006;locus_tag=CFIICLFH_01553;product=hypothetical protein
M-goesingense_contig_36_1	Prodigal:002006	CDS	71878	73665	.	+	0	ID=CFIICLFH_01554;eC_number=1.3.8.-;Name=dmdC_1;db_xref=COG:COG1960;gene=dmdC_1;inference=ab initio prediction:Prodigal:002006,similar to AA sequence:UniProtKB:Q5LLW7;locus_tag=CFIICLFH_01554;product=3-methylmercaptopropionyl-CoA dehydrogenase
M-goesingense_contig_36_1	Prodigal:002006	CDS	73836	75044	.	+	0	ID=CFIICLFH_01555;eC_number=2.3.1.-;Name=fadA;db_xref=COG:COG0183;gene=fadA;inference=ab initio prediction:Prodigal:002006,similar to AA sequence:UniProtKB:O53871;locus_tag=CFIICLFH_01555;product=Putative acyltransferase
M-goesingense_contig_37_1	Prodigal:002006	CDS	1083	1541	.	-	0	ID=CFIICLFH_01556;inference=ab initio prediction:Prodigal:002006;locus_tag=CFIICLFH_01556;product=hypothetical protein
M-goesingense_contig_37_1	Prodigal:002006	CDS	1538	2011	.	-	0	ID=CFIICLFH_01557;inference=ab initio prediction:Prodigal:002006;locus_tag=CFIICLFH_01557;product=hypothetical protein
M-goesingense_contig_37_1	Prodigal:002006	CDS	2054	2548	.	-	0	ID=CFIICLFH_01558;inference=ab initio prediction:Prodigal:002006;locus_tag=CFIICLFH_01558;product=hypothetical protein
M-goesingense_contig_37_1	Prodigal:002006	CDS	2673	2822	.	-	0	ID=CFIICLFH_01559;inference=ab initio prediction:Prodigal:002006;locus_tag=CFIICLFH_01559;product=hypothetical protein
M-goesingense_contig_37_1	Prodigal:002006	CDS	2834	3559	.	-	0	ID=CFIICLFH_01560;inference=ab initio prediction:Prodigal:002006;locus_tag=CFIICLFH_01560;product=hypothetical protein
M-goesingense_contig_37_1	Prodigal:002006	CDS	4166	4984	.	-	0	ID=CFIICLFH_01561;inference=ab initio prediction:Prodigal:002006;locus_tag=CFIICLFH_01561;product=hypothetical protein
M-goesingense_contig_37_1	Prodigal:002006	CDS	5007	8447	.	-	0	ID=CFIICLFH_01562;inference=ab initio prediction:Prodigal:002006;locus_tag=CFIICLFH_01562;product=hypothetical protein
M-goesingense_contig_37_1	Prodigal:002006	CDS	8449	10737	.	-	0	ID=CFIICLFH_01563;inference=ab initio prediction:Prodigal:002006;locus_tag=CFIICLFH_01563;product=hypothetical protein
M-goesingense_contig_37_1	Prodigal:002006	CDS	10820	13753	.	-	0	ID=CFIICLFH_01564;inference=ab initio prediction:Prodigal:002006;locus_tag=CFIICLFH_01564;product=hypothetical protein
M-goesingense_contig_37_1	Prodigal:002006	CDS	13743	14174	.	-	0	ID=CFIICLFH_01565;inference=ab initio prediction:Prodigal:002006;locus_tag=CFIICLFH_01565;product=hypothetical protein
M-goesingense_contig_37_1	Prodigal:002006	CDS	14171	14686	.	-	0	ID=CFIICLFH_01566;inference=ab initio prediction:Prodigal:002006;locus_tag=CFIICLFH_01566;product=hypothetical protein
M-goesingense_contig_37_1	Prodigal:002006	CDS	14686	15114	.	-	0	ID=CFIICLFH_01567;inference=ab initio prediction:Prodigal:002006;locus_tag=CFIICLFH_01567;product=hypothetical protein
M-goesingense_contig_37_1	Prodigal:002006	CDS	15111	18620	.	-	0	ID=CFIICLFH_01568;inference=ab initio prediction:Prodigal:002006;locus_tag=CFIICLFH_01568;product=hypothetical protein
M-goesingense_contig_37_1	Prodigal:002006	CDS	18610	18759	.	-	0	ID=CFIICLFH_01569;inference=ab initio prediction:Prodigal:002006;locus_tag=CFIICLFH_01569;product=hypothetical protein
M-goesingense_contig_37_1	Prodigal:002006	CDS	18837	19277	.	-	0	ID=CFIICLFH_01570;inference=ab initio prediction:Prodigal:002006;locus_tag=CFIICLFH_01570;product=hypothetical protein
M-goesingense_contig_37_1	Prodigal:002006	CDS	19288	20229	.	-	0	ID=CFIICLFH_01571;inference=ab initio prediction:Prodigal:002006;locus_tag=CFIICLFH_01571;product=hypothetical protein
M-goesingense_contig_37_1	Prodigal:002006	CDS	20250	20684	.	-	0	ID=CFIICLFH_01572;inference=ab initio prediction:Prodigal:002006;locus_tag=CFIICLFH_01572;product=hypothetical protein
M-goesingense_contig_37_1	Prodigal:002006	CDS	20716	20952	.	+	0	ID=CFIICLFH_01573;inference=ab initio prediction:Prodigal:002006;locus_tag=CFIICLFH_01573;product=hypothetical protein
M-goesingense_contig_37_1	Prodigal:002006	CDS	20987	21241	.	-	0	ID=CFIICLFH_01574;inference=ab initio prediction:Prodigal:002006;locus_tag=CFIICLFH_01574;product=hypothetical protein
M-goesingense_contig_37_1	Prodigal:002006	CDS	21290	21613	.	-	0	ID=CFIICLFH_01575;inference=ab initio prediction:Prodigal:002006;locus_tag=CFIICLFH_01575;product=hypothetical protein
M-goesingense_contig_37_1	Prodigal:002006	CDS	21722	22297	.	-	0	ID=CFIICLFH_01576;inference=ab initio prediction:Prodigal:002006;locus_tag=CFIICLFH_01576;product=hypothetical protein
M-goesingense_contig_37_1	Prodigal:002006	CDS	22313	22978	.	-	0	ID=CFIICLFH_01577;inference=ab initio prediction:Prodigal:002006;locus_tag=CFIICLFH_01577;product=hypothetical protein
M-goesingense_contig_37_1	Prodigal:002006	CDS	22975	23331	.	-	0	ID=CFIICLFH_01578;inference=ab initio prediction:Prodigal:002006;locus_tag=CFIICLFH_01578;product=hypothetical protein
M-goesingense_contig_37_1	Prodigal:002006	CDS	23328	23606	.	-	0	ID=CFIICLFH_01579;inference=ab initio prediction:Prodigal:002006;locus_tag=CFIICLFH_01579;product=hypothetical protein
M-goesingense_contig_37_1	Prodigal:002006	CDS	23618	24673	.	-	0	ID=CFIICLFH_01580;inference=ab initio prediction:Prodigal:002006;locus_tag=CFIICLFH_01580;product=hypothetical protein
M-goesingense_contig_37_1	Prodigal:002006	CDS	24678	25058	.	-	0	ID=CFIICLFH_01581;inference=ab initio prediction:Prodigal:002006;locus_tag=CFIICLFH_01581;product=hypothetical protein
M-goesingense_contig_37_1	Prodigal:002006	CDS	25061	25645	.	-	0	ID=CFIICLFH_01582;inference=ab initio prediction:Prodigal:002006;locus_tag=CFIICLFH_01582;product=hypothetical protein
M-goesingense_contig_37_1	Prodigal:002006	CDS	25722	26624	.	-	0	ID=CFIICLFH_01583;inference=ab initio prediction:Prodigal:002006;locus_tag=CFIICLFH_01583;product=hypothetical protein
M-goesingense_contig_37_1	Prodigal:002006	CDS	26621	28237	.	-	0	ID=CFIICLFH_01584;inference=ab initio prediction:Prodigal:002006;locus_tag=CFIICLFH_01584;product=hypothetical protein
M-goesingense_contig_37_1	Prodigal:002006	CDS	28239	28493	.	-	0	ID=CFIICLFH_01585;inference=ab initio prediction:Prodigal:002006;locus_tag=CFIICLFH_01585;product=hypothetical protein
M-goesingense_contig_37_1	Prodigal:002006	CDS	28496	29176	.	-	0	ID=CFIICLFH_01586;inference=ab initio prediction:Prodigal:002006;locus_tag=CFIICLFH_01586;product=hypothetical protein
M-goesingense_contig_38_1	Prodigal:002006	CDS	157	807	.	-	0	ID=CFIICLFH_01587;inference=ab initio prediction:Prodigal:002006;locus_tag=CFIICLFH_01587;product=hypothetical protein
M-goesingense_contig_38_1	Prodigal:002006	CDS	800	1504	.	-	0	ID=CFIICLFH_01588;inference=ab initio prediction:Prodigal:002006;locus_tag=CFIICLFH_01588;product=hypothetical protein
M-goesingense_contig_38_1	Prodigal:002006	CDS	1628	2407	.	-	0	ID=CFIICLFH_01589;eC_number=3.5.2.10;Name=crnA;gene=crnA;inference=ab initio prediction:Prodigal:002006,similar to AA sequence:UniProtKB:P83772;locus_tag=CFIICLFH_01589;product=Creatinine amidohydrolase
M-goesingense_contig_38_1	Prodigal:002006	CDS	2540	3604	.	+	0	ID=CFIICLFH_01590;inference=ab initio prediction:Prodigal:002006;locus_tag=CFIICLFH_01590;product=hypothetical protein
M-goesingense_contig_38_1	Prodigal:002006	CDS	3570	3953	.	-	0	ID=CFIICLFH_01591;inference=ab initio prediction:Prodigal:002006;locus_tag=CFIICLFH_01591;product=hypothetical protein
M-goesingense_contig_38_1	Prodigal:002006	CDS	4083	4295	.	-	0	ID=CFIICLFH_01592;inference=ab initio prediction:Prodigal:002006;locus_tag=CFIICLFH_01592;product=hypothetical protein
M-goesingense_contig_38_1	Prodigal:002006	CDS	4652	5962	.	+	0	ID=CFIICLFH_01593;Name=oxlT_2;gene=oxlT_2;inference=ab initio prediction:Prodigal:002006,similar to AA sequence:UniProtKB:Q51330;locus_tag=CFIICLFH_01593;product=Oxalate:formate antiporter
M-goesingense_contig_38_1	Prodigal:002006	CDS	5969	6733	.	+	0	ID=CFIICLFH_01594;Name=yisK_1;db_xref=COG:COG0179;gene=yisK_1;inference=ab initio prediction:Prodigal:002006,similar to AA sequence:UniProtKB:O06724;locus_tag=CFIICLFH_01594;product=putative protein YisK
M-goesingense_contig_38_1	Prodigal:002006	CDS	6791	7801	.	+	0	ID=CFIICLFH_01595;eC_number=1.1.1.169;Name=panE_1;db_xref=COG:COG1893;gene=panE_1;inference=ab initio prediction:Prodigal:002006,similar to AA sequence:UniProtKB:Q9HW09;locus_tag=CFIICLFH_01595;product=2-dehydropantoate 2-reductase
M-goesingense_contig_38_1	Prodigal:002006	CDS	7831	9381	.	+	0	ID=CFIICLFH_01596;eC_number=6.2.1.-;Name=sauT;db_xref=COG:COG0318;gene=sauT;inference=ab initio prediction:Prodigal:002006,similar to AA sequence:UniProtKB:Q0K844;locus_tag=CFIICLFH_01596;product=putative sulfoacetate--CoA ligase
M-goesingense_contig_38_1	Prodigal:002006	CDS	9410	10561	.	-	0	ID=CFIICLFH_01597;inference=ab initio prediction:Prodigal:002006;locus_tag=CFIICLFH_01597;product=hypothetical protein
M-goesingense_contig_38_1	Prodigal:002006	CDS	10689	12608	.	-	0	ID=CFIICLFH_01598;Name=kup_2;gene=kup_2;inference=ab initio prediction:Prodigal:002006,protein motif:HAMAP:MF_01522;locus_tag=CFIICLFH_01598;product=Low affinity potassium transport system protein kup
M-goesingense_contig_38_1	Prodigal:002006	CDS	12742	14037	.	-	0	ID=CFIICLFH_01599;inference=ab initio prediction:Prodigal:002006;locus_tag=CFIICLFH_01599;product=hypothetical protein
M-goesingense_contig_38_1	Prodigal:002006	CDS	14140	15519	.	-	0	ID=CFIICLFH_01600;eC_number=3.4.24.-;db_xref=COG:COG0612;inference=ab initio prediction:Prodigal:002006,similar to AA sequence:UniProtKB:P9WHT5;locus_tag=CFIICLFH_01600;product=putative zinc protease
M-goesingense_contig_38_1	Prodigal:002006	CDS	15671	16306	.	-	0	ID=CFIICLFH_01601;inference=ab initio prediction:Prodigal:002006;locus_tag=CFIICLFH_01601;product=hypothetical protein
M-goesingense_contig_38_1	Prodigal:002006	CDS	16513	17007	.	-	0	ID=CFIICLFH_01602;eC_number=3.4.23.36;Name=lspA;db_xref=COG:COG0597;gene=lspA;inference=ab initio prediction:Prodigal:002006,similar to AA sequence:UniProtKB:Q9HVM5;locus_tag=CFIICLFH_01602;product=Lipoprotein signal peptidase
M-goesingense_contig_38_1	Prodigal:002006	CDS	17057	20047	.	-	0	ID=CFIICLFH_01603;eC_number=6.1.1.5;Name=ileS;db_xref=COG:COG0060;gene=ileS;inference=ab initio prediction:Prodigal:002006,similar to AA sequence:UniProtKB:P00956;locus_tag=CFIICLFH_01603;product=Isoleucine--tRNA ligase
M-goesingense_contig_38_1	Prodigal:002006	CDS	20453	20713	.	+	0	ID=CFIICLFH_01604;inference=ab initio prediction:Prodigal:002006;locus_tag=CFIICLFH_01604;product=hypothetical protein
M-goesingense_contig_38_1	Prodigal:002006	CDS	20704	21555	.	-	0	ID=CFIICLFH_01605;Name=ribN;gene=ribN;inference=ab initio prediction:Prodigal:002006,similar to AA sequence:UniProtKB:Q9KKU0;locus_tag=CFIICLFH_01605;product=Riboflavin transporter
M-goesingense_contig_38_1	Prodigal:002006	CDS	21852	22196	.	+	0	ID=CFIICLFH_01606;inference=ab initio prediction:Prodigal:002006;locus_tag=CFIICLFH_01606;product=hypothetical protein
M-goesingense_contig_38_1	Prodigal:002006	CDS	22230	22934	.	-	0	ID=CFIICLFH_01607;Name=slyA;gene=slyA;inference=ab initio prediction:Prodigal:002006,protein motif:HAMAP:MF_01819;locus_tag=CFIICLFH_01607;product=Transcriptional regulator SlyA
M-goesingense_contig_38_1	Prodigal:002006	CDS	23074	24465	.	-	0	ID=CFIICLFH_01608;eC_number=3.1.4.-;db_xref=COG:COG2206;inference=ab initio prediction:Prodigal:002006,similar to AA sequence:UniProtKB:Q9KL18;locus_tag=CFIICLFH_01608;product=3'3'-cGAMP-specific phosphodiesterase 3
M-goesingense_contig_38_1	Prodigal:002006	CDS	24785	25630	.	-	0	ID=CFIICLFH_01609;eC_number=2.1.1.266;Name=rlmJ;db_xref=COG:COG2961;gene=rlmJ;inference=ab initio prediction:Prodigal:002006,similar to AA sequence:UniProtKB:P31777;locus_tag=CFIICLFH_01609;product=Ribosomal RNA large subunit methyltransferase J
M-goesingense_contig_38_1	Prodigal:002006	CDS	25695	26378	.	-	0	ID=CFIICLFH_01610;inference=ab initio prediction:Prodigal:002006;locus_tag=CFIICLFH_01610;product=hypothetical protein
M-goesingense_contig_38_1	Prodigal:002006	CDS	26375	26662	.	-	0	ID=CFIICLFH_01611;inference=ab initio prediction:Prodigal:002006;locus_tag=CFIICLFH_01611;product=hypothetical protein
M-goesingense_contig_39_1	Prodigal:002006	CDS	3	707	.	+	0	ID=CFIICLFH_01612;eC_number=1.1.1.22;Name=rkpK_1;db_xref=COG:COG1004;gene=rkpK_1;inference=ab initio prediction:Prodigal:002006,similar to AA sequence:UniProtKB:O54068;locus_tag=CFIICLFH_01612;product=UDP-glucose 6-dehydrogenase
M-goesingense_contig_39_1	Prodigal:002006	CDS	700	2022	.	+	0	ID=CFIICLFH_01613;eC_number=1.1.1.136;Name=wbpA;db_xref=COG:COG0677;gene=wbpA;inference=ab initio prediction:Prodigal:002006,similar to AA sequence:UniProtKB:G3XD94;locus_tag=CFIICLFH_01613;product=UDP-N-acetyl-D-glucosamine 6-dehydrogenase
M-goesingense_contig_39_1	Prodigal:002006	CDS	2094	4556	.	+	0	ID=CFIICLFH_01614;eC_number=3.4.-.-;Name=bepA_1;gene=bepA_1;inference=ab initio prediction:Prodigal:002006,protein motif:HAMAP:MF_00997;locus_tag=CFIICLFH_01614;product=Beta-barrel assembly-enhancing protease
M-goesingense_contig_39_1	Prodigal:002006	CDS	4553	4852	.	+	0	ID=CFIICLFH_01615;inference=ab initio prediction:Prodigal:002006;locus_tag=CFIICLFH_01615;product=hypothetical protein
M-goesingense_contig_39_1	Prodigal:002006	CDS	5521	7419	.	+	0	ID=CFIICLFH_01616;inference=ab initio prediction:Prodigal:002006;locus_tag=CFIICLFH_01616;product=hypothetical protein
M-goesingense_contig_40_1	Prodigal:002006	CDS	87	1502	.	+	0	ID=CFIICLFH_01617;inference=ab initio prediction:Prodigal:002006;locus_tag=CFIICLFH_01617;product=hypothetical protein
M-goesingense_contig_40_1	Prodigal:002006	CDS	2648	3319	.	-	0	ID=CFIICLFH_01618;Name=slmA_2;gene=slmA_2;inference=ab initio prediction:Prodigal:002006,protein motif:HAMAP:MF_01839;locus_tag=CFIICLFH_01618;product=Nucleoid occlusion factor SlmA
M-goesingense_contig_40_1	Prodigal:002006	CDS	3462	4994	.	+	0	ID=CFIICLFH_01619;eC_number=1.14.13.-;Name=ethA;db_xref=COG:COG2072;gene=ethA;inference=ab initio prediction:Prodigal:002006,similar to AA sequence:UniProtKB:P9WNF9;locus_tag=CFIICLFH_01619;product=FAD-containing monooxygenase EthA
M-goesingense_contig_40_1	Prodigal:002006	CDS	5125	5940	.	+	0	ID=CFIICLFH_01620;eC_number=1.-.-.-;Name=sadH;gene=sadH;inference=ab initio prediction:Prodigal:002006,similar to AA sequence:UniProtKB:P9WGP9;locus_tag=CFIICLFH_01620;product=Putative oxidoreductase SadH
M-goesingense_contig_40_1	Prodigal:002006	CDS	5937	6944	.	+	0	ID=CFIICLFH_01621;eC_number=3.5.1.-;Name=rutD_1;gene=rutD_1;inference=ab initio prediction:Prodigal:002006,protein motif:HAMAP:MF_00832;locus_tag=CFIICLFH_01621;product=Putative aminoacrylate hydrolase RutD
M-goesingense_contig_40_1	Prodigal:002006	CDS	7339	8259	.	+	0	ID=CFIICLFH_01622;eC_number=3.5.1.-;Name=rutD_2;gene=rutD_2;inference=ab initio prediction:Prodigal:002006,protein motif:HAMAP:MF_00832;locus_tag=CFIICLFH_01622;product=Putative aminoacrylate hydrolase RutD
M-goesingense_contig_41_1	Prodigal:002006	CDS	800	2716	.	-	0	ID=CFIICLFH_01623;eC_number=3.4.24.-;Name=ftsH_1;gene=ftsH_1;inference=ab initio prediction:Prodigal:002006,similar to AA sequence:UniProtKB:B8H444;locus_tag=CFIICLFH_01623;product=ATP-dependent zinc metalloprotease FtsH
M-goesingense_contig_41_1	Prodigal:002006	CDS	2868	3812	.	-	0	ID=CFIICLFH_01624;eC_number=6.3.4.19;Name=tilS;db_xref=COG:COG0037;gene=tilS;inference=ab initio prediction:Prodigal:002006,similar to AA sequence:UniProtKB:P37563;locus_tag=CFIICLFH_01624;product=tRNA(Ile)-lysidine synthase
M-goesingense_contig_41_1	Prodigal:002006	CDS	3890	4852	.	-	0	ID=CFIICLFH_01625;Name=cpoB;gene=cpoB;inference=ab initio prediction:Prodigal:002006,protein motif:HAMAP:MF_02066;locus_tag=CFIICLFH_01625;product=Cell division coordinator CpoB
M-goesingense_contig_41_1	Prodigal:002006	CDS	4950	5465	.	-	0	ID=CFIICLFH_01626;Name=pal_2;gene=pal_2;inference=ab initio prediction:Prodigal:002006,similar to AA sequence:UniProtKB:P0A3S8;locus_tag=CFIICLFH_01626;product=Peptidoglycan-associated lipoprotein
M-goesingense_contig_41_1	Prodigal:002006	CDS	5805	6236	.	-	0	ID=CFIICLFH_01627;inference=ab initio prediction:Prodigal:002006;locus_tag=CFIICLFH_01627;product=hypothetical protein
M-goesingense_contig_41_1	Prodigal:002006	CDS	6375	6821	.	+	0	ID=CFIICLFH_01628;inference=ab initio prediction:Prodigal:002006;locus_tag=CFIICLFH_01628;product=hypothetical protein
M-goesingense_contig_41_1	Prodigal:002006	CDS	6877	7800	.	-	0	ID=CFIICLFH_01629;eC_number=2.5.1.61;Name=hemC;db_xref=COG:COG0181;gene=hemC;inference=ab initio prediction:Prodigal:002006,similar to AA sequence:UniProtKB:Q9KVM1;locus_tag=CFIICLFH_01629;product=Porphobilinogen deaminase
M-goesingense_contig_41_1	Prodigal:002006	CDS	7987	8295	.	+	0	ID=CFIICLFH_01630;inference=ab initio prediction:Prodigal:002006;locus_tag=CFIICLFH_01630;product=hypothetical protein
M-goesingense_contig_41_1	Prodigal:002006	CDS	8490	9080	.	+	0	ID=CFIICLFH_01631;inference=ab initio prediction:Prodigal:002006;locus_tag=CFIICLFH_01631;product=hypothetical protein
M-goesingense_contig_41_1	Prodigal:002006	CDS	9615	9995	.	+	0	ID=CFIICLFH_01632;inference=ab initio prediction:Prodigal:002006;locus_tag=CFIICLFH_01632;product=hypothetical protein
M-goesingense_contig_41_1	Prodigal:002006	CDS	10180	10644	.	+	0	ID=CFIICLFH_01633;inference=ab initio prediction:Prodigal:002006;locus_tag=CFIICLFH_01633;product=hypothetical protein
M-goesingense_contig_41_1	Prodigal:002006	CDS	10703	11002	.	-	0	ID=CFIICLFH_01634;inference=ab initio prediction:Prodigal:002006;locus_tag=CFIICLFH_01634;product=hypothetical protein
M-goesingense_contig_41_1	Prodigal:002006	CDS	11033	11899	.	-	0	ID=CFIICLFH_01635;inference=ab initio prediction:Prodigal:002006;locus_tag=CFIICLFH_01635;product=hypothetical protein
M-goesingense_contig_41_1	Prodigal:002006	CDS	12191	12649	.	+	0	ID=CFIICLFH_01636;inference=ab initio prediction:Prodigal:002006;locus_tag=CFIICLFH_01636;product=hypothetical protein
M-goesingense_contig_41_1	Prodigal:002006	CDS	13733	14047	.	+	0	ID=CFIICLFH_01637;inference=ab initio prediction:Prodigal:002006;locus_tag=CFIICLFH_01637;product=hypothetical protein
M-goesingense_contig_41_1	Prodigal:002006	CDS	14131	14604	.	-	0	ID=CFIICLFH_01638;Name=ibpA_1;db_xref=COG:COG0071;gene=ibpA_1;inference=ab initio prediction:Prodigal:002006,similar to AA sequence:UniProtKB:P0C054;locus_tag=CFIICLFH_01638;product=Small heat shock protein IbpA
M-goesingense_contig_41_1	Prodigal:002006	CDS	14784	15764	.	+	0	ID=CFIICLFH_01639;inference=ab initio prediction:Prodigal:002006;locus_tag=CFIICLFH_01639;product=hypothetical protein
M-goesingense_contig_41_1	Prodigal:002006	CDS	15768	16556	.	-	0	ID=CFIICLFH_01640;eC_number=3.1.3.15;Name=hisN;db_xref=COG:COG0483;gene=hisN;inference=ab initio prediction:Prodigal:002006,similar to AA sequence:UniProtKB:Q8NS80;locus_tag=CFIICLFH_01640;product=Histidinol-phosphatase
M-goesingense_contig_41_1	Prodigal:002006	CDS	16675	18633	.	-	0	ID=CFIICLFH_01641;inference=ab initio prediction:Prodigal:002006;locus_tag=CFIICLFH_01641;product=hypothetical protein
M-goesingense_contig_41_1	Prodigal:002006	CDS	19197	20261	.	+	0	ID=CFIICLFH_01642;inference=ab initio prediction:Prodigal:002006;locus_tag=CFIICLFH_01642;product=hypothetical protein
M-goesingense_contig_41_1	Prodigal:002006	CDS	20269	21561	.	-	0	ID=CFIICLFH_01643;eC_number=6.3.4.21;Name=pncB;db_xref=COG:COG1488;gene=pncB;inference=ab initio prediction:Prodigal:002006,similar to AA sequence:UniProtKB:Q8UIS9;locus_tag=CFIICLFH_01643;product=Nicotinate phosphoribosyltransferase
M-goesingense_contig_41_1	Prodigal:002006	CDS	21753	22256	.	-	0	ID=CFIICLFH_01644;eC_number=1.4.3.5;Name=pdxH_3;gene=pdxH_3;inference=ab initio prediction:Prodigal:002006,protein motif:HAMAP:MF_01629;locus_tag=CFIICLFH_01644;product=Pyridoxine/pyridoxamine 5'-phosphate oxidase
M-goesingense_contig_41_1	Prodigal:002006	CDS	22323	23684	.	-	0	ID=CFIICLFH_01645;inference=ab initio prediction:Prodigal:002006;locus_tag=CFIICLFH_01645;product=hypothetical protein
M-goesingense_contig_41_1	Prodigal:002006	CDS	24503	24763	.	-	0	ID=CFIICLFH_01646;inference=ab initio prediction:Prodigal:002006;locus_tag=CFIICLFH_01646;product=hypothetical protein
M-goesingense_contig_42_1	Prodigal:002006	CDS	449	1480	.	+	0	ID=CFIICLFH_01647;inference=ab initio prediction:Prodigal:002006;locus_tag=CFIICLFH_01647;product=hypothetical protein
M-goesingense_contig_42_1	Prodigal:002006	CDS	1491	2402	.	+	0	ID=CFIICLFH_01648;eC_number=7.6.2.8;Name=btuD_7;gene=btuD_7;inference=ab initio prediction:Prodigal:002006,protein motif:HAMAP:MF_01005;locus_tag=CFIICLFH_01648;product=Vitamin B12 import ATP-binding protein BtuD
M-goesingense_contig_42_1	Prodigal:002006	CDS	2399	3316	.	+	0	ID=CFIICLFH_01649;inference=ab initio prediction:Prodigal:002006;locus_tag=CFIICLFH_01649;product=hypothetical protein
M-goesingense_contig_42_1	Prodigal:002006	CDS	3373	3786	.	+	0	ID=CFIICLFH_01650;inference=ab initio prediction:Prodigal:002006,similar to AA sequence:UniProtKB:Q9PFB2;locus_tag=CFIICLFH_01650;note=UPF0394 membrane protein XF_0766;product=hypothetical protein
M-goesingense_contig_42_1	Prodigal:002006	CDS	3783	4226	.	+	0	ID=CFIICLFH_01651;inference=ab initio prediction:Prodigal:002006,similar to AA sequence:UniProtKB:Q9PFB3;locus_tag=CFIICLFH_01651;note=UPF0394 membrane protein XF_0765;product=hypothetical protein
M-goesingense_contig_42_1	Prodigal:002006	CDS	5123	5314	.	+	0	ID=CFIICLFH_01652;inference=ab initio prediction:Prodigal:002006;locus_tag=CFIICLFH_01652;product=hypothetical protein
M-goesingense_contig_42_1	Prodigal:002006	CDS	5773	7167	.	-	0	ID=CFIICLFH_01653;eC_number=2.6.1.113;Name=spuC_2;db_xref=COG:COG0161;gene=spuC_2;inference=ab initio prediction:Prodigal:002006,similar to AA sequence:UniProtKB:Q9I6J2;locus_tag=CFIICLFH_01653;product=Putrescine--pyruvate aminotransferase
M-goesingense_contig_42_1	Prodigal:002006	CDS	7296	8246	.	-	0	ID=CFIICLFH_01654;Name=nphR_2;gene=nphR_2;inference=ab initio prediction:Prodigal:002006,similar to AA sequence:UniProtKB:B1Q2A8;locus_tag=CFIICLFH_01654;product=Transcriptional activator NphR
M-goesingense_contig_43_1	Prodigal:002006	CDS	225	938	.	+	0	ID=CFIICLFH_01655;inference=ab initio prediction:Prodigal:002006;locus_tag=CFIICLFH_01655;product=hypothetical protein
M-goesingense_contig_43_1	Prodigal:002006	CDS	943	1488	.	+	0	ID=CFIICLFH_01656;eC_number=3.1.4.58;Name=thpR;gene=thpR;inference=ab initio prediction:Prodigal:002006,protein motif:HAMAP:MF_01940;locus_tag=CFIICLFH_01656;product=RNA 2'%2C3'-cyclic phosphodiesterase
M-goesingense_contig_43_1	Prodigal:002006	CDS	1816	2154	.	+	0	ID=CFIICLFH_01657;eC_number=1.11.1.15;Name=ahpD_1;gene=ahpD_1;inference=ab initio prediction:Prodigal:002006,protein motif:HAMAP:MF_01676;locus_tag=CFIICLFH_01657;product=Alkyl hydroperoxide reductase AhpD
M-goesingense_contig_43_1	Prodigal:002006	CDS	2500	3507	.	-	0	ID=CFIICLFH_01658;eC_number=2.7.1.33;Name=coaA;db_xref=COG:COG1072;gene=coaA;inference=ab initio prediction:Prodigal:002006,similar to AA sequence:UniProtKB:P0A6I3;locus_tag=CFIICLFH_01658;product=Pantothenate kinase
M-goesingense_contig_43_1	Prodigal:002006	CDS	3516	3839	.	-	0	ID=CFIICLFH_01659;eC_number=3.6.1.31;Name=hisE;db_xref=COG:COG0140;gene=hisE;inference=ab initio prediction:Prodigal:002006,similar to AA sequence:UniProtKB:Q7P0E6;locus_tag=CFIICLFH_01659;product=Phosphoribosyl-ATP pyrophosphatase
M-goesingense_contig_43_1	Prodigal:002006	CDS	3934	4710	.	-	0	ID=CFIICLFH_01660;eC_number=4.3.2.10;Name=hisF;db_xref=COG:COG0107;gene=hisF;inference=ab initio prediction:Prodigal:002006,similar to AA sequence:UniProtKB:P62450;locus_tag=CFIICLFH_01660;product=Imidazole glycerol phosphate synthase subunit HisF
M-goesingense_contig_43_1	Prodigal:002006	CDS	4729	5487	.	-	0	ID=CFIICLFH_01661;eC_number=5.3.1.16;Name=hisA;db_xref=COG:COG0106;gene=hisA;inference=ab initio prediction:Prodigal:002006,similar to AA sequence:UniProtKB:A1R562;locus_tag=CFIICLFH_01661;product=1-(5-phosphoribosyl)-5-[(5-phosphoribosylamino)methylideneamino] imidazole-4-carboxamide isomerase
M-goesingense_contig_43_1	Prodigal:002006	CDS	5532	6194	.	-	0	ID=CFIICLFH_01662;eC_number=4.3.2.10;Name=hisH;gene=hisH;inference=ab initio prediction:Prodigal:002006,similar to AA sequence:UniProtKB:P59957;locus_tag=CFIICLFH_01662;product=Imidazole glycerol phosphate synthase subunit HisH
M-goesingense_contig_43_1	Prodigal:002006	CDS	6191	6676	.	-	0	ID=CFIICLFH_01663;inference=ab initio prediction:Prodigal:002006;locus_tag=CFIICLFH_01663;product=hypothetical protein
M-goesingense_contig_43_1	Prodigal:002006	CDS	6714	7316	.	-	0	ID=CFIICLFH_01664;eC_number=4.2.1.19;Name=hisB;db_xref=COG:COG0131;gene=hisB;inference=ab initio prediction:Prodigal:002006,similar to AA sequence:UniProtKB:A0QX83;locus_tag=CFIICLFH_01664;product=Imidazoleglycerol-phosphate dehydratase
M-goesingense_contig_43_1	Prodigal:002006	CDS	7408	8283	.	-	0	ID=CFIICLFH_01665;eC_number=2.4.2.28;Name=mtnP;db_xref=COG:COG0005;gene=mtnP;inference=ab initio prediction:Prodigal:002006,similar to AA sequence:UniProtKB:Q2RXH9;locus_tag=CFIICLFH_01665;product=S-methyl-5'-thioadenosine phosphorylase
M-goesingense_contig_43_1	Prodigal:002006	CDS	8428	9318	.	-	0	ID=CFIICLFH_01666;Name=fbcH_1;db_xref=COG:COG1290;gene=fbcH_1;inference=ab initio prediction:Prodigal:002006,similar to AA sequence:UniProtKB:P51131;locus_tag=CFIICLFH_01666;product=Cytochrome b/c1
M-goesingense_contig_43_1	Prodigal:002006	CDS	9341	10627	.	-	0	ID=CFIICLFH_01667;Name=fbcH_2;db_xref=COG:COG1290;gene=fbcH_2;inference=ab initio prediction:Prodigal:002006,similar to AA sequence:UniProtKB:P51131;locus_tag=CFIICLFH_01667;product=Cytochrome b/c1
M-goesingense_contig_43_1	Prodigal:002006	CDS	10661	11236	.	-	0	ID=CFIICLFH_01668;eC_number=7.1.1.8;Name=petA;db_xref=COG:COG0723;gene=petA;inference=ab initio prediction:Prodigal:002006,similar to AA sequence:UniProtKB:P51130;locus_tag=CFIICLFH_01668;product=Ubiquinol-cytochrome c reductase iron-sulfur subunit
M-goesingense_contig_43_1	Prodigal:002006	CDS	11787	12479	.	+	0	ID=CFIICLFH_01669;inference=ab initio prediction:Prodigal:002006;locus_tag=CFIICLFH_01669;product=hypothetical protein
M-goesingense_contig_43_1	Prodigal:002006	CDS	12472	15438	.	+	0	ID=CFIICLFH_01670;eC_number=2.7.13.3;Name=rcsC_11;gene=rcsC_11;inference=ab initio prediction:Prodigal:002006,protein motif:HAMAP:MF_00979;locus_tag=CFIICLFH_01670;product=Sensor histidine kinase RcsC
M-goesingense_contig_43_1	Prodigal:002006	CDS	15546	16475	.	-	0	ID=CFIICLFH_01671;Name=gltI_1;db_xref=COG:COG0834;gene=gltI_1;inference=ab initio prediction:Prodigal:002006,similar to AA sequence:UniProtKB:P37902;locus_tag=CFIICLFH_01671;product=Glutamate/aspartate import solute-binding protein
M-goesingense_contig_43_1	Prodigal:002006	CDS	16841	18499	.	-	0	ID=CFIICLFH_01672;inference=ab initio prediction:Prodigal:002006;locus_tag=CFIICLFH_01672;product=hypothetical protein
M-goesingense_contig_43_1	Prodigal:002006	CDS	19047	19961	.	-	0	ID=CFIICLFH_01673;Name=gltI_2;db_xref=COG:COG0834;gene=gltI_2;inference=ab initio prediction:Prodigal:002006,similar to AA sequence:UniProtKB:P37902;locus_tag=CFIICLFH_01673;product=Glutamate/aspartate import solute-binding protein
M-goesingense_contig_43_1	Prodigal:002006	CDS	19985	21262	.	-	0	ID=CFIICLFH_01674;Name=gltT_2;gene=gltT_2;inference=ab initio prediction:Prodigal:002006,similar to AA sequence:UniProtKB:P24944;locus_tag=CFIICLFH_01674;product=Proton/sodium-glutamate symport protein
M-goesingense_contig_43_1	Prodigal:002006	CDS	21500	22117	.	-	0	ID=CFIICLFH_01675;Name=eda;gene=eda;inference=ab initio prediction:Prodigal:002006,similar to AA sequence:UniProtKB:Q00384;locus_tag=CFIICLFH_01675;product=KHG/KDPG aldolase
M-goesingense_contig_43_1	Prodigal:002006	CDS	22279	24102	.	-	0	ID=CFIICLFH_01676;eC_number=4.2.1.12;Name=edd;gene=edd;inference=ab initio prediction:Prodigal:002006,similar to AA sequence:UniProtKB:P21909;locus_tag=CFIICLFH_01676;product=Phosphogluconate dehydratase
M-goesingense_contig_43_1	Prodigal:002006	CDS	24359	25837	.	-	0	ID=CFIICLFH_01677;Name=dauA;db_xref=COG:COG0659;gene=dauA;inference=ab initio prediction:Prodigal:002006,similar to AA sequence:UniProtKB:P0AFR2;locus_tag=CFIICLFH_01677;product=C4-dicarboxylic acid transporter DauA
M-goesingense_contig_43_1	Prodigal:002006	CDS	26222	27481	.	+	0	ID=CFIICLFH_01678;inference=ab initio prediction:Prodigal:002006;locus_tag=CFIICLFH_01678;product=hypothetical protein
M-goesingense_contig_43_1	Prodigal:002006	CDS	27466	28425	.	-	0	ID=CFIICLFH_01679;Name=nphR_3;gene=nphR_3;inference=ab initio prediction:Prodigal:002006,similar to AA sequence:UniProtKB:B1Q2A8;locus_tag=CFIICLFH_01679;product=Transcriptional activator NphR
M-goesingense_contig_43_1	Prodigal:002006	CDS	28849	29169	.	+	0	ID=CFIICLFH_01680;inference=ab initio prediction:Prodigal:002006;locus_tag=CFIICLFH_01680;product=hypothetical protein
M-goesingense_contig_43_1	Aragorn:001002	tRNA	29221	29306	.	-	.	ID=CFIICLFH_01681;inference=COORDINATES:profile:Aragorn:001002;locus_tag=CFIICLFH_01681;product=tRNA-Leu(taa)
M-goesingense_contig_43_1	Prodigal:002006	CDS	29344	30534	.	-	0	ID=CFIICLFH_01682;eC_number=1.14.13.24;Name=nagX;db_xref=COG:COG0654;gene=nagX;inference=ab initio prediction:Prodigal:002006,similar to AA sequence:UniProtKB:Q3S4B7;locus_tag=CFIICLFH_01682;product=3-hydroxybenzoate 6-hydroxylase
[truncated: 6,194,962 more chars]
