# Supplementary material for: Comprehensive Comparative Genomics and Phenotyping of Methylobacterium Species
Source: Front Microbiol. 2021 Oct 6;12:740610. doi: 10.3389/fmicb.2021.740610 (PMC8561711; doi:10.3389/fmicb.2021.740610)
Supplement: Supplementary file 8 [file Data_Sheet_2.ZIP › Mb_haplocladii.gff]

##gff-version 3
##sequence-region M-haplocladii_contig_1_1 1 13744
##sequence-region M-haplocladii_contig_2_1 1 21455
##sequence-region M-haplocladii_contig_3_1 1 16704
##sequence-region M-haplocladii_contig_4_1 1 121696
##sequence-region M-haplocladii_contig_5_1 1 118304
##sequence-region M-haplocladii_contig_6_1 1 56490
##sequence-region M-haplocladii_contig_7_1 1 114635
##sequence-region M-haplocladii_contig_8_1 1 147094
##sequence-region M-haplocladii_contig_9_1 1 50363
##sequence-region M-haplocladii_contig_10_1 1 65374
##sequence-region M-haplocladii_contig_11_1 1 7461
##sequence-region M-haplocladii_contig_12_1 1 89121
##sequence-region M-haplocladii_contig_13_1 1 137705
##sequence-region M-haplocladii_contig_14_1 1 69314
##sequence-region M-haplocladii_contig_15_1 1 8765
##sequence-region M-haplocladii_contig_16_1 1 40487
##sequence-region M-haplocladii_contig_17_1 1 120944
##sequence-region M-haplocladii_contig_18_1 1 83552
##sequence-region M-haplocladii_contig_19_1 1 25610
##sequence-region M-haplocladii_contig_20_1 1 164162
##sequence-region M-haplocladii_contig_21_1 1 19286
##sequence-region M-haplocladii_contig_22_1 1 65203
##sequence-region M-haplocladii_contig_23_1 1 15980
##sequence-region M-haplocladii_contig_24_1 1 44735
##sequence-region M-haplocladii_contig_25_1 1 37904
##sequence-region M-haplocladii_contig_26_1 1 52009
##sequence-region M-haplocladii_contig_27_1 1 61197
##sequence-region M-haplocladii_contig_28_1 1 35796
##sequence-region M-haplocladii_contig_29_1 1 24232
##sequence-region M-haplocladii_contig_30_1 1 119791
##sequence-region M-haplocladii_contig_31_1 1 46708
##sequence-region M-haplocladii_contig_32_1 1 189906
##sequence-region M-haplocladii_contig_33_1 1 62625
##sequence-region M-haplocladii_contig_34_1 1 23137
##sequence-region M-haplocladii_contig_35_1 1 119342
##sequence-region M-haplocladii_contig_36_1 1 106932
##sequence-region M-haplocladii_contig_37_1 1 27936
##sequence-region M-haplocladii_contig_38_1 1 26858
##sequence-region M-haplocladii_contig_39_1 1 123570
##sequence-region M-haplocladii_contig_40_1 1 69537
##sequence-region M-haplocladii_contig_41_1 1 10101
##sequence-region M-haplocladii_contig_42_1 1 47577
##sequence-region M-haplocladii_contig_43_1 1 57355
##sequence-region M-haplocladii_contig_44_1 1 41950
##sequence-region M-haplocladii_contig_45_1 1 15827
##sequence-region M-haplocladii_contig_46_1 1 77585
##sequence-region M-haplocladii_contig_47_1 1 106636
##sequence-region M-haplocladii_contig_48_1 1 8718
##sequence-region M-haplocladii_contig_49_1 1 83548
##sequence-region M-haplocladii_contig_50_1 1 28519
##sequence-region M-haplocladii_contig_51_1 1 11696
##sequence-region M-haplocladii_contig_52_1 1 31742
##sequence-region M-haplocladii_contig_53_1 1 47938
##sequence-region M-haplocladii_contig_54_1 1 40759
##sequence-region M-haplocladii_contig_55_1 1 15653
##sequence-region M-haplocladii_contig_56_1 1 33030
##sequence-region M-haplocladii_contig_57_1 1 55349
##sequence-region M-haplocladii_contig_58_1 1 23280
##sequence-region M-haplocladii_contig_59_1 1 105263
##sequence-region M-haplocladii_contig_60_1 1 6676
##sequence-region M-haplocladii_contig_61_1 1 13208
##sequence-region M-haplocladii_contig_62_1 1 49267
##sequence-region M-haplocladii_contig_63_1 1 32450
##sequence-region M-haplocladii_contig_64_1 1 68019
##sequence-region M-haplocladii_contig_65_1 1 12264
##sequence-region M-haplocladii_contig_66_1 1 38521
##sequence-region M-haplocladii_contig_67_1 1 27842
##sequence-region M-haplocladii_contig_68_1 1 53116
##sequence-region M-haplocladii_contig_69_1 1 26668
##sequence-region M-haplocladii_contig_70_1 1 58594
##sequence-region M-haplocladii_contig_71_1 1 4318
##sequence-region M-haplocladii_contig_72_1 1 38052
##sequence-region M-haplocladii_contig_73_1 1 25434
##sequence-region M-haplocladii_contig_74_1 1 29984
##sequence-region M-haplocladii_contig_75_1 1 7248
##sequence-region M-haplocladii_contig_76_1 1 71249
##sequence-region M-haplocladii_contig_77_1 1 28342
##sequence-region M-haplocladii_contig_78_1 1 34891
##sequence-region M-haplocladii_contig_79_1 1 42179
##sequence-region M-haplocladii_contig_80_1 1 5720
##sequence-region M-haplocladii_contig_81_1 1 7723
##sequence-region M-haplocladii_contig_82_1 1 12889
##sequence-region M-haplocladii_contig_83_1 1 21243
##sequence-region M-haplocladii_contig_84_1 1 5713
##sequence-region M-haplocladii_contig_85_1 1 36957
##sequence-region M-haplocladii_contig_86_1 1 15207
##sequence-region M-haplocladii_contig_87_1 1 18964
##sequence-region M-haplocladii_contig_88_1 1 4208
##sequence-region M-haplocladii_contig_89_1 1 5386
##sequence-region M-haplocladii_contig_90_1 1 49846
##sequence-region M-haplocladii_contig_91_1 1 12550
##sequence-region M-haplocladii_contig_92_1 1 20959
##sequence-region M-haplocladii_contig_93_1 1 5323
##sequence-region M-haplocladii_contig_94_1 1 11782
##sequence-region M-haplocladii_contig_95_1 1 1492
##sequence-region M-haplocladii_contig_96_1 1 15654
##sequence-region M-haplocladii_contig_97_1 1 2086
##sequence-region M-haplocladii_contig_98_1 1 6264
##sequence-region M-haplocladii_contig_99_1 1 3235
##sequence-region M-haplocladii_contig_100_1 1 1304
##sequence-region M-haplocladii_contig_101_1 1 8310
##sequence-region M-haplocladii_contig_102_1 1 2558
##sequence-region M-haplocladii_contig_103_1 1 3438
##sequence-region M-haplocladii_contig_104_1 1 1316
##sequence-region M-haplocladii_contig_105_1 1 9817
##sequence-region M-haplocladii_contig_106_1 1 1590
##sequence-region M-haplocladii_contig_107_1 1 1017
##sequence-region M-haplocladii_contig_108_1 1 7383
##sequence-region M-haplocladii_contig_109_1 1 1151
##sequence-region M-haplocladii_contig_110_1 1 1145
##sequence-region M-haplocladii_contig_111_1 1 2085
##sequence-region M-haplocladii_contig_112_1 1 1127
##sequence-region M-haplocladii_contig_113_1 1 10044
##sequence-region M-haplocladii_contig_114_1 1 1131
##sequence-region M-haplocladii_contig_115_1 1 3742
##sequence-region M-haplocladii_contig_116_1 1 1434
##sequence-region M-haplocladii_contig_117_1 1 1228
##sequence-region M-haplocladii_contig_118_1 1 11348
##sequence-region M-haplocladii_contig_119_1 1 1782
##sequence-region M-haplocladii_contig_120_1 1 1809
##sequence-region M-haplocladii_contig_121_1 1 2957
##sequence-region M-haplocladii_contig_122_1 1 1090
##sequence-region M-haplocladii_contig_123_1 1 5430
##sequence-region M-haplocladii_contig_124_1 1 1314
##sequence-region M-haplocladii_contig_125_1 1 1661
##sequence-region M-haplocladii_contig_126_1 1 1059
##sequence-region M-haplocladii_contig_127_1 1 1085
##sequence-region M-haplocladii_contig_128_1 1 1241
##sequence-region M-haplocladii_contig_129_1 1 1545
##sequence-region M-haplocladii_contig_130_1 1 1105
##sequence-region M-haplocladii_contig_131_1 1 1710
##sequence-region M-haplocladii_contig_132_1 1 1142
M-haplocladii_contig_1_1	Prodigal:002006	CDS	179	535	.	+	0	ID=HPGCJGGD_00001;inference=ab initio prediction:Prodigal:002006;locus_tag=HPGCJGGD_00001;product=hypothetical protein
M-haplocladii_contig_1_1	Prodigal:002006	CDS	690	1286	.	+	0	ID=HPGCJGGD_00002;eC_number=1.17.1.9;Name=fdoG_1;db_xref=COG:COG0243;gene=fdoG_1;inference=ab initio prediction:Prodigal:002006,similar to AA sequence:UniProtKB:P32176;locus_tag=HPGCJGGD_00002;product=Formate dehydrogenase-O major subunit
M-haplocladii_contig_1_1	Prodigal:002006	CDS	1335	3770	.	+	0	ID=HPGCJGGD_00003;eC_number=1.17.1.9;Name=fdoG_2;db_xref=COG:COG0243;gene=fdoG_2;inference=ab initio prediction:Prodigal:002006,similar to AA sequence:UniProtKB:P32176;locus_tag=HPGCJGGD_00003;product=Formate dehydrogenase-O major subunit
M-haplocladii_contig_1_1	Prodigal:002006	CDS	3786	4718	.	+	0	ID=HPGCJGGD_00004;Name=fdoH;db_xref=COG:COG0437;gene=fdoH;inference=ab initio prediction:Prodigal:002006,similar to AA sequence:UniProtKB:P0AAJ5;locus_tag=HPGCJGGD_00004;product=Formate dehydrogenase-O iron-sulfur subunit
M-haplocladii_contig_1_1	Prodigal:002006	CDS	4780	5508	.	+	0	ID=HPGCJGGD_00005;Name=fdoI;db_xref=COG:COG2864;gene=fdoI;inference=ab initio prediction:Prodigal:002006,similar to AA sequence:UniProtKB:P0AEL0;locus_tag=HPGCJGGD_00005;product=Formate dehydrogenase%2C cytochrome b556(fdo) subunit
M-haplocladii_contig_1_1	Prodigal:002006	CDS	5512	6510	.	+	0	ID=HPGCJGGD_00006;Name=fdhE;db_xref=COG:COG3058;gene=fdhE;inference=ab initio prediction:Prodigal:002006,similar to AA sequence:UniProtKB:Q9HV00;locus_tag=HPGCJGGD_00006;product=Protein FdhE 
M-haplocladii_contig_1_1	Prodigal:002006	CDS	6634	8541	.	+	0	ID=HPGCJGGD_00007;Name=selB;db_xref=COG:COG3276;gene=selB;inference=ab initio prediction:Prodigal:002006,similar to AA sequence:UniProtKB:Q46455;locus_tag=HPGCJGGD_00007;product=Selenocysteine-specific elongation factor
M-haplocladii_contig_1_1	Prodigal:002006	CDS	8538	9830	.	-	0	ID=HPGCJGGD_00008;eC_number=3.4.24.-;db_xref=COG:COG0612;inference=ab initio prediction:Prodigal:002006,similar to AA sequence:UniProtKB:P9WHT5;locus_tag=HPGCJGGD_00008;product=putative zinc protease
M-haplocladii_contig_1_1	Prodigal:002006	CDS	9835	11247	.	-	0	ID=HPGCJGGD_00009;eC_number=4.2.3.1;Name=thrC;db_xref=COG:COG0498;gene=thrC;inference=ab initio prediction:Prodigal:002006,similar to AA sequence:UniProtKB:P23669;locus_tag=HPGCJGGD_00009;product=Threonine synthase
M-haplocladii_contig_1_1	Prodigal:002006	CDS	11326	11742	.	-	0	ID=HPGCJGGD_00010;inference=ab initio prediction:Prodigal:002006;locus_tag=HPGCJGGD_00010;product=hypothetical protein
M-haplocladii_contig_1_1	Prodigal:002006	CDS	11822	12595	.	-	0	ID=HPGCJGGD_00011;inference=ab initio prediction:Prodigal:002006;locus_tag=HPGCJGGD_00011;product=hypothetical protein
M-haplocladii_contig_1_1	Prodigal:002006	CDS	12595	12885	.	-	0	ID=HPGCJGGD_00012;inference=ab initio prediction:Prodigal:002006;locus_tag=HPGCJGGD_00012;product=hypothetical protein
M-haplocladii_contig_1_1	Prodigal:002006	CDS	13085	13672	.	-	0	ID=HPGCJGGD_00013;eC_number=1.9.3.1;Name=ctaE_1;db_xref=COG:COG1845;gene=ctaE_1;inference=ab initio prediction:Prodigal:002006,similar to AA sequence:UniProtKB:P06030;locus_tag=HPGCJGGD_00013;product=Cytochrome c oxidase subunit 3
M-haplocladii_contig_2_1	Prodigal:002006	CDS	9	659	.	+	0	ID=HPGCJGGD_00014;eC_number=3.1.4.16;Name=ymdB;db_xref=COG:COG1692;gene=ymdB;inference=ab initio prediction:Prodigal:002006,similar to AA sequence:UniProtKB:O31775;locus_tag=HPGCJGGD_00014;product=2'%2C3'-cyclic-nucleotide 2'-phosphodiesterase
M-haplocladii_contig_2_1	Prodigal:002006	CDS	783	1766	.	+	0	ID=HPGCJGGD_00015;inference=ab initio prediction:Prodigal:002006;locus_tag=HPGCJGGD_00015;product=hypothetical protein
M-haplocladii_contig_2_1	Prodigal:002006	CDS	1768	2781	.	+	0	ID=HPGCJGGD_00016;Name=pal_1;gene=pal_1;inference=ab initio prediction:Prodigal:002006,protein motif:HAMAP:MF_02204;locus_tag=HPGCJGGD_00016;product=Peptidoglycan-associated lipoprotein
M-haplocladii_contig_2_1	Prodigal:002006	CDS	2786	3799	.	-	0	ID=HPGCJGGD_00017;eC_number=4.4.1.25;Name=cuyA;db_xref=COG:COG2515;gene=cuyA;inference=ab initio prediction:Prodigal:002006,similar to AA sequence:UniProtKB:A3SQG3;locus_tag=HPGCJGGD_00017;product=L-cysteate sulfo-lyase
M-haplocladii_contig_2_1	Prodigal:002006	CDS	3803	5695	.	-	0	ID=HPGCJGGD_00018;db_xref=COG:COG1132;inference=ab initio prediction:Prodigal:002006,similar to AA sequence:UniProtKB:Q9WYC4;locus_tag=HPGCJGGD_00018;product=putative ABC transporter ATP-binding protein
M-haplocladii_contig_2_1	Prodigal:002006	CDS	5864	6118	.	+	0	ID=HPGCJGGD_00019;inference=ab initio prediction:Prodigal:002006;locus_tag=HPGCJGGD_00019;product=hypothetical protein
M-haplocladii_contig_2_1	Prodigal:002006	CDS	6215	6748	.	-	0	ID=HPGCJGGD_00020;inference=ab initio prediction:Prodigal:002006;locus_tag=HPGCJGGD_00020;product=hypothetical protein
M-haplocladii_contig_2_1	Prodigal:002006	CDS	7081	7746	.	+	0	ID=HPGCJGGD_00021;eC_number=2.3.1.79;Name=maa;db_xref=COG:COG0110;gene=maa;inference=ab initio prediction:Prodigal:002006,similar to AA sequence:UniProtKB:P77791;locus_tag=HPGCJGGD_00021;product=Maltose O-acetyltransferase
M-haplocladii_contig_2_1	Prodigal:002006	CDS	7904	8038	.	+	0	ID=HPGCJGGD_00022;Name=rpmH;gene=rpmH;inference=ab initio prediction:Prodigal:002006,similar to AA sequence:UniProtKB:P23376;locus_tag=HPGCJGGD_00022;product=50S ribosomal protein L34
M-haplocladii_contig_2_1	Prodigal:002006	CDS	8094	8573	.	+	0	ID=HPGCJGGD_00023;eC_number=3.1.26.5;Name=rnpA;gene=rnpA;inference=ab initio prediction:Prodigal:002006,protein motif:HAMAP:MF_00227;locus_tag=HPGCJGGD_00023;product=Ribonuclease P protein component
M-haplocladii_contig_2_1	Prodigal:002006	CDS	8593	10440	.	+	0	ID=HPGCJGGD_00024;Name=yidC;db_xref=COG:COG0706;gene=yidC;inference=ab initio prediction:Prodigal:002006,similar to AA sequence:UniProtKB:P25714;locus_tag=HPGCJGGD_00024;product=Membrane protein insertase YidC
M-haplocladii_contig_2_1	Prodigal:002006	CDS	10456	11109	.	+	0	ID=HPGCJGGD_00025;Name=engB;db_xref=COG:COG0218;gene=engB;inference=ab initio prediction:Prodigal:002006,similar to AA sequence:UniProtKB:P0A6P7;locus_tag=HPGCJGGD_00025;product=putative GTP-binding protein EngB
M-haplocladii_contig_2_1	Prodigal:002006	CDS	11106	11477	.	+	0	ID=HPGCJGGD_00026;inference=ab initio prediction:Prodigal:002006;locus_tag=HPGCJGGD_00026;product=hypothetical protein
M-haplocladii_contig_2_1	Prodigal:002006	CDS	11491	12114	.	-	0	ID=HPGCJGGD_00027;inference=ab initio prediction:Prodigal:002006;locus_tag=HPGCJGGD_00027;product=hypothetical protein
M-haplocladii_contig_2_1	Prodigal:002006	CDS	12137	13606	.	-	0	ID=HPGCJGGD_00028;Name=atoE;db_xref=COG:COG2031;gene=atoE;inference=ab initio prediction:Prodigal:002006,similar to AA sequence:UniProtKB:P76460;locus_tag=HPGCJGGD_00028;product=Putative short-chain fatty acid transporter
M-haplocladii_contig_2_1	Prodigal:002006	CDS	13669	14343	.	-	0	ID=HPGCJGGD_00029;eC_number=3.1.3.16;Name=pphA;db_xref=COG:COG0639;gene=pphA;inference=ab initio prediction:Prodigal:002006,similar to AA sequence:UniProtKB:P55798;locus_tag=HPGCJGGD_00029;product=Serine/threonine-protein phosphatase 1
M-haplocladii_contig_2_1	Prodigal:002006	CDS	14340	14651	.	-	0	ID=HPGCJGGD_00030;inference=ab initio prediction:Prodigal:002006;locus_tag=HPGCJGGD_00030;product=hypothetical protein
M-haplocladii_contig_2_1	Prodigal:002006	CDS	14648	14911	.	-	0	ID=HPGCJGGD_00031;inference=ab initio prediction:Prodigal:002006;locus_tag=HPGCJGGD_00031;product=hypothetical protein
M-haplocladii_contig_2_1	Prodigal:002006	CDS	15051	17681	.	-	0	ID=HPGCJGGD_00032;Name=clpB;gene=clpB;inference=ab initio prediction:Prodigal:002006,similar to AA sequence:UniProtKB:Q7CEG6;locus_tag=HPGCJGGD_00032;product=Chaperone protein ClpB
M-haplocladii_contig_2_1	Prodigal:002006	CDS	17916	18695	.	+	0	ID=HPGCJGGD_00033;inference=ab initio prediction:Prodigal:002006;locus_tag=HPGCJGGD_00033;product=hypothetical protein
M-haplocladii_contig_2_1	Prodigal:002006	CDS	18717	18968	.	-	0	ID=HPGCJGGD_00034;inference=ab initio prediction:Prodigal:002006;locus_tag=HPGCJGGD_00034;product=hypothetical protein
M-haplocladii_contig_2_1	Prodigal:002006	CDS	19160	19369	.	-	0	ID=HPGCJGGD_00035;inference=ab initio prediction:Prodigal:002006;locus_tag=HPGCJGGD_00035;product=hypothetical protein
M-haplocladii_contig_2_1	Prodigal:002006	CDS	19488	20240	.	-	0	ID=HPGCJGGD_00036;eC_number=2.3.1.181;Name=lipB;gene=lipB;inference=ab initio prediction:Prodigal:002006,protein motif:HAMAP:MF_00013;locus_tag=HPGCJGGD_00036;product=Octanoyltransferase
M-haplocladii_contig_2_1	Prodigal:002006	CDS	20391	20696	.	+	0	ID=HPGCJGGD_00037;inference=ab initio prediction:Prodigal:002006;locus_tag=HPGCJGGD_00037;product=hypothetical protein
M-haplocladii_contig_2_1	Aragorn:001002	tRNA	20846	20930	.	+	.	ID=HPGCJGGD_00038;inference=COORDINATES:profile:Aragorn:001002;locus_tag=HPGCJGGD_00038;product=tRNA-Leu(gag)
M-haplocladii_contig_2_1	Aragorn:001002	tRNA	20999	21074	.	+	.	ID=HPGCJGGD_00039;inference=COORDINATES:profile:Aragorn:001002;locus_tag=HPGCJGGD_00039;product=tRNA-Lys(ttt)
M-haplocladii_contig_3_1	Prodigal:002006	CDS	1521	3026	.	+	0	ID=HPGCJGGD_00040;Name=hxuB;db_xref=COG:COG2831;gene=hxuB;inference=ab initio prediction:Prodigal:002006,similar to AA sequence:UniProtKB:P45356;locus_tag=HPGCJGGD_00040;product=Heme/hemopexin transporter protein HuxB
M-haplocladii_contig_3_1	Prodigal:002006	CDS	3461	3685	.	+	0	ID=HPGCJGGD_00041;inference=ab initio prediction:Prodigal:002006;locus_tag=HPGCJGGD_00041;product=hypothetical protein
M-haplocladii_contig_3_1	Prodigal:002006	CDS	4167	4277	.	+	0	ID=HPGCJGGD_00042;inference=ab initio prediction:Prodigal:002006;locus_tag=HPGCJGGD_00042;product=hypothetical protein
M-haplocladii_contig_3_1	Prodigal:002006	CDS	4308	5060	.	-	0	ID=HPGCJGGD_00043;inference=ab initio prediction:Prodigal:002006,similar to AA sequence:ISfinder:ISMdi3;locus_tag=HPGCJGGD_00043;product=IS3 family transposase ISMdi3
M-haplocladii_contig_3_1	Prodigal:002006	CDS	5168	5470	.	-	0	ID=HPGCJGGD_00044;inference=ab initio prediction:Prodigal:002006,similar to AA sequence:ISfinder:ISMdi3;locus_tag=HPGCJGGD_00044;product=IS3 family transposase ISMdi3
M-haplocladii_contig_3_1	Aragorn:001002	tRNA	6126	6201	.	-	.	ID=HPGCJGGD_00045;inference=COORDINATES:profile:Aragorn:001002;locus_tag=HPGCJGGD_00045;product=tRNA-Thr(cgt)
M-haplocladii_contig_3_1	Prodigal:002006	CDS	6417	6965	.	-	0	ID=HPGCJGGD_00046;inference=ab initio prediction:Prodigal:002006;locus_tag=HPGCJGGD_00046;product=hypothetical protein
M-haplocladii_contig_3_1	Prodigal:002006	CDS	7306	8529	.	+	0	ID=HPGCJGGD_00047;eC_number=1.4.3.19;Name=thiO;db_xref=COG:COG0665;gene=thiO;inference=ab initio prediction:Prodigal:002006,similar to AA sequence:UniProtKB:O31616;locus_tag=HPGCJGGD_00047;product=Glycine oxidase
M-haplocladii_contig_3_1	Prodigal:002006	CDS	8526	8735	.	+	0	ID=HPGCJGGD_00048;inference=ab initio prediction:Prodigal:002006;locus_tag=HPGCJGGD_00048;product=hypothetical protein
M-haplocladii_contig_3_1	Prodigal:002006	CDS	8761	9564	.	+	0	ID=HPGCJGGD_00049;eC_number=2.8.1.10;Name=thiG;db_xref=COG:COG2022;gene=thiG;inference=ab initio prediction:Prodigal:002006,similar to AA sequence:UniProtKB:A0QQL0;locus_tag=HPGCJGGD_00049;product=Thiazole synthase
M-haplocladii_contig_3_1	Prodigal:002006	CDS	9561	10331	.	+	0	ID=HPGCJGGD_00050;eC_number=2.5.1.3;Name=thiE_1;gene=thiE_1;inference=ab initio prediction:Prodigal:002006,protein motif:HAMAP:MF_00097;locus_tag=HPGCJGGD_00050;product=Thiamine-phosphate synthase
M-haplocladii_contig_3_1	Prodigal:002006	CDS	10324	10845	.	-	0	ID=HPGCJGGD_00051;inference=ab initio prediction:Prodigal:002006;locus_tag=HPGCJGGD_00051;product=hypothetical protein
M-haplocladii_contig_3_1	Prodigal:002006	CDS	11029	11835	.	+	0	ID=HPGCJGGD_00052;eC_number=3.1.3.25;Name=suhB_1;db_xref=COG:COG0483;gene=suhB_1;inference=ab initio prediction:Prodigal:002006,similar to AA sequence:UniProtKB:P0ADG4;locus_tag=HPGCJGGD_00052;product=Inositol-1-monophosphatase
M-haplocladii_contig_3_1	Prodigal:002006	CDS	11893	12129	.	+	0	ID=HPGCJGGD_00053;inference=ab initio prediction:Prodigal:002006;locus_tag=HPGCJGGD_00053;product=hypothetical protein
M-haplocladii_contig_3_1	Prodigal:002006	CDS	12201	12746	.	+	0	ID=HPGCJGGD_00054;eC_number=2.4.2.7;Name=apt;gene=apt;inference=ab initio prediction:Prodigal:002006,similar to AA sequence:UniProtKB:Q66DQ2;locus_tag=HPGCJGGD_00054;product=Adenine phosphoribosyltransferase
M-haplocladii_contig_3_1	Prodigal:002006	CDS	12851	13531	.	-	0	ID=HPGCJGGD_00055;eC_number=6.3.5.3;Name=purQ;db_xref=COG:COG0047;gene=purQ;inference=ab initio prediction:Prodigal:002006,similar to AA sequence:UniProtKB:P12041;locus_tag=HPGCJGGD_00055;product=Phosphoribosylformylglycinamidine synthase subunit PurQ
M-haplocladii_contig_3_1	Prodigal:002006	CDS	13531	13773	.	-	0	ID=HPGCJGGD_00056;eC_number=6.3.5.3;Name=purS;db_xref=COG:COG1828;gene=purS;inference=ab initio prediction:Prodigal:002006,similar to AA sequence:UniProtKB:P12049;locus_tag=HPGCJGGD_00056;product=Phosphoribosylformylglycinamidine synthase subunit PurS
M-haplocladii_contig_3_1	Prodigal:002006	CDS	13909	15480	.	-	0	ID=HPGCJGGD_00057;eC_number=6.3.5.2;Name=guaA;db_xref=COG:COG0518;gene=guaA;inference=ab initio prediction:Prodigal:002006,similar to AA sequence:UniProtKB:P04079;locus_tag=HPGCJGGD_00057;product=GMP synthase [glutamine-hydrolyzing]
M-haplocladii_contig_3_1	Prodigal:002006	CDS	15585	16586	.	-	0	ID=HPGCJGGD_00058;eC_number=6.3.4.21;Name=pncB_1;db_xref=COG:COG1488;gene=pncB_1;inference=ab initio prediction:Prodigal:002006,similar to AA sequence:UniProtKB:Q8UIS9;locus_tag=HPGCJGGD_00058;product=Nicotinate phosphoribosyltransferase
M-haplocladii_contig_4_1	Prodigal:002006	CDS	120	1100	.	+	0	ID=HPGCJGGD_00059;eC_number=2.5.1.39;Name=ubiA;db_xref=COG:COG0382;gene=ubiA;inference=ab initio prediction:Prodigal:002006,similar to AA sequence:UniProtKB:P0AGK1;locus_tag=HPGCJGGD_00059;product=4-hydroxybenzoate octaprenyltransferase
M-haplocladii_contig_4_1	Prodigal:002006	CDS	1104	1616	.	-	0	ID=HPGCJGGD_00060;inference=ab initio prediction:Prodigal:002006;locus_tag=HPGCJGGD_00060;product=hypothetical protein
M-haplocladii_contig_4_1	Prodigal:002006	CDS	2019	3710	.	-	0	ID=HPGCJGGD_00061;inference=ab initio prediction:Prodigal:002006;locus_tag=HPGCJGGD_00061;product=hypothetical protein
M-haplocladii_contig_4_1	Prodigal:002006	CDS	3939	4538	.	+	0	ID=HPGCJGGD_00062;inference=ab initio prediction:Prodigal:002006;locus_tag=HPGCJGGD_00062;product=hypothetical protein
M-haplocladii_contig_4_1	Prodigal:002006	CDS	4583	4885	.	-	0	ID=HPGCJGGD_00063;inference=ab initio prediction:Prodigal:002006;locus_tag=HPGCJGGD_00063;product=hypothetical protein
M-haplocladii_contig_4_1	Prodigal:002006	CDS	5046	5858	.	-	0	ID=HPGCJGGD_00064;eC_number=2.1.1.-;inference=ab initio prediction:Prodigal:002006,similar to AA sequence:UniProtKB:Q7A794;locus_tag=HPGCJGGD_00064;product=Putative TrmH family tRNA/rRNA methyltransferase
M-haplocladii_contig_4_1	Aragorn:001002	tRNA	5999	6073	.	+	.	ID=HPGCJGGD_00065;inference=COORDINATES:profile:Aragorn:001002;locus_tag=HPGCJGGD_00065;product=tRNA-Glu(ttc)
M-haplocladii_contig_4_1	Prodigal:002006	CDS	6339	9050	.	-	0	ID=HPGCJGGD_00066;Name=cckA;gene=cckA;inference=ab initio prediction:Prodigal:002006,similar to AA sequence:UniProtKB:P0DOA0;locus_tag=HPGCJGGD_00066;product=Sensor kinase CckA
M-haplocladii_contig_4_1	Prodigal:002006	CDS	9185	10252	.	-	0	ID=HPGCJGGD_00067;Name=flhB;db_xref=COG:COG1377;gene=flhB;inference=ab initio prediction:Prodigal:002006,similar to AA sequence:UniProtKB:P40727;locus_tag=HPGCJGGD_00067;product=Flagellar biosynthetic protein FlhB
M-haplocladii_contig_4_1	Prodigal:002006	CDS	10450	11214	.	-	0	ID=HPGCJGGD_00068;Name=fliR;db_xref=COG:COG1684;gene=fliR;inference=ab initio prediction:Prodigal:002006,similar to AA sequence:UniProtKB:P54702;locus_tag=HPGCJGGD_00068;product=Flagellar biosynthetic protein FliR
M-haplocladii_contig_4_1	Prodigal:002006	CDS	11239	11505	.	-	0	ID=HPGCJGGD_00069;inference=ab initio prediction:Prodigal:002006;locus_tag=HPGCJGGD_00069;product=hypothetical protein
M-haplocladii_contig_4_1	Prodigal:002006	CDS	11653	11967	.	-	0	ID=HPGCJGGD_00070;Name=fliE;gene=fliE;inference=ab initio prediction:Prodigal:002006,protein motif:HAMAP:MF_00724;locus_tag=HPGCJGGD_00070;product=Flagellar hook-basal body complex protein FliE
M-haplocladii_contig_4_1	Prodigal:002006	CDS	11973	12383	.	-	0	ID=HPGCJGGD_00071;Name=flgC;db_xref=COG:COG1558;gene=flgC;inference=ab initio prediction:Prodigal:002006,similar to AA sequence:UniProtKB:P0A1I7;locus_tag=HPGCJGGD_00071;product=Flagellar basal-body rod protein FlgC
M-haplocladii_contig_4_1	Prodigal:002006	CDS	12405	12827	.	-	0	ID=HPGCJGGD_00072;inference=ab initio prediction:Prodigal:002006;locus_tag=HPGCJGGD_00072;product=hypothetical protein
M-haplocladii_contig_4_1	Prodigal:002006	CDS	13190	14365	.	+	0	ID=HPGCJGGD_00073;inference=ab initio prediction:Prodigal:002006;locus_tag=HPGCJGGD_00073;product=hypothetical protein
M-haplocladii_contig_4_1	Prodigal:002006	CDS	14494	15237	.	+	0	ID=HPGCJGGD_00074;Name=fliP;db_xref=COG:COG1338;gene=fliP;inference=ab initio prediction:Prodigal:002006,similar to AA sequence:UniProtKB:P54700;locus_tag=HPGCJGGD_00074;product=Flagellar biosynthetic protein FliP
M-haplocladii_contig_4_1	Prodigal:002006	CDS	15234	16313	.	-	0	ID=HPGCJGGD_00075;eC_number=1.13.12.-;Name=pnoA;gene=pnoA;inference=ab initio prediction:Prodigal:002006,similar to AA sequence:UniProtKB:D0V3Y4;locus_tag=HPGCJGGD_00075;product=Nitronate monooxygenase
M-haplocladii_contig_4_1	Prodigal:002006	CDS	16432	16839	.	+	0	ID=HPGCJGGD_00076;inference=ab initio prediction:Prodigal:002006;locus_tag=HPGCJGGD_00076;product=hypothetical protein
M-haplocladii_contig_4_1	Prodigal:002006	CDS	16842	17273	.	-	0	ID=HPGCJGGD_00077;inference=ab initio prediction:Prodigal:002006;locus_tag=HPGCJGGD_00077;product=hypothetical protein
M-haplocladii_contig_4_1	Prodigal:002006	CDS	17270	17734	.	-	0	ID=HPGCJGGD_00078;Name=badR;gene=badR;inference=ab initio prediction:Prodigal:002006,similar to AA sequence:UniProtKB:O07458;locus_tag=HPGCJGGD_00078;product=Transcriptional activatory protein BadR
M-haplocladii_contig_4_1	Prodigal:002006	CDS	17845	19134	.	-	0	ID=HPGCJGGD_00079;db_xref=COG:COG2067;inference=ab initio prediction:Prodigal:002006,similar to AA sequence:UniProtKB:P80603;locus_tag=HPGCJGGD_00079;product=47 kDa outer membrane protein
M-haplocladii_contig_4_1	Prodigal:002006	CDS	19531	20415	.	+	0	ID=HPGCJGGD_00080;eC_number=4.3.2.3;inference=ab initio prediction:Prodigal:002006,similar to AA sequence:UniProtKB:Q39BA7;locus_tag=HPGCJGGD_00080;product=Ureidoglycolate lyase
M-haplocladii_contig_4_1	Prodigal:002006	CDS	20422	21207	.	-	0	ID=HPGCJGGD_00081;eC_number=1.1.1.30;Name=bdhA;gene=bdhA;inference=ab initio prediction:Prodigal:002006,similar to AA sequence:UniProtKB:O86034;locus_tag=HPGCJGGD_00081;product=D-beta-hydroxybutyrate dehydrogenase
M-haplocladii_contig_4_1	Prodigal:002006	CDS	21418	22377	.	+	0	ID=HPGCJGGD_00082;eC_number=2.1.3.15;Name=accA;db_xref=COG:COG0825;gene=accA;inference=ab initio prediction:Prodigal:002006,similar to AA sequence:UniProtKB:P0ABD5;locus_tag=HPGCJGGD_00082;product=Acetyl-coenzyme A carboxylase carboxyl transferase subunit alpha
M-haplocladii_contig_4_1	Prodigal:002006	CDS	22643	24136	.	+	0	ID=HPGCJGGD_00083;inference=ab initio prediction:Prodigal:002006;locus_tag=HPGCJGGD_00083;product=hypothetical protein
M-haplocladii_contig_4_1	Prodigal:002006	CDS	24149	24622	.	-	0	ID=HPGCJGGD_00084;eC_number=1.20.4.4;Name=arsC_1;db_xref=COG:COG0394;gene=arsC_1;inference=ab initio prediction:Prodigal:002006,similar to AA sequence:UniProtKB:P45947;locus_tag=HPGCJGGD_00084;product=Arsenate reductase
M-haplocladii_contig_4_1	Prodigal:002006	CDS	24644	25168	.	-	0	ID=HPGCJGGD_00085;inference=ab initio prediction:Prodigal:002006;locus_tag=HPGCJGGD_00085;product=hypothetical protein
M-haplocladii_contig_4_1	Prodigal:002006	CDS	25194	26489	.	-	0	ID=HPGCJGGD_00086;eC_number=1.1.1.23;Name=hisD;gene=hisD;inference=ab initio prediction:Prodigal:002006,similar to AA sequence:UniProtKB:Q8G2R2;locus_tag=HPGCJGGD_00086;product=Histidinol dehydrogenase
M-haplocladii_contig_4_1	Prodigal:002006	CDS	26486	26965	.	-	0	ID=HPGCJGGD_00087;inference=ab initio prediction:Prodigal:002006;locus_tag=HPGCJGGD_00087;product=hypothetical protein
M-haplocladii_contig_4_1	Prodigal:002006	CDS	27146	28768	.	-	0	ID=HPGCJGGD_00088;Name=yheS_1;db_xref=COG:COG0488;gene=yheS_1;inference=ab initio prediction:Prodigal:002006,similar to AA sequence:UniProtKB:P63389;locus_tag=HPGCJGGD_00088;product=putative ABC transporter ATP-binding protein YheS
M-haplocladii_contig_4_1	Prodigal:002006	CDS	29084	30469	.	-	0	ID=HPGCJGGD_00089;eC_number=1.8.1.16;Name=garB;gene=garB;inference=ab initio prediction:Prodigal:002006,similar to AA sequence:UniProtKB:D0VWY5;locus_tag=HPGCJGGD_00089;product=Glutathione amide reductase
M-haplocladii_contig_4_1	Prodigal:002006	CDS	30466	31674	.	-	0	ID=HPGCJGGD_00090;inference=ab initio prediction:Prodigal:002006;locus_tag=HPGCJGGD_00090;product=hypothetical protein
M-haplocladii_contig_4_1	Prodigal:002006	CDS	31679	32266	.	-	0	ID=HPGCJGGD_00091;inference=ab initio prediction:Prodigal:002006;locus_tag=HPGCJGGD_00091;product=hypothetical protein
M-haplocladii_contig_4_1	Prodigal:002006	CDS	32314	33024	.	-	0	ID=HPGCJGGD_00092;eC_number=5.3.1.6;Name=rpiA;db_xref=COG:COG0120;gene=rpiA;inference=ab initio prediction:Prodigal:002006,similar to AA sequence:UniProtKB:Q6G3V6;locus_tag=HPGCJGGD_00092;product=Ribose-5-phosphate isomerase A
M-haplocladii_contig_4_1	Prodigal:002006	CDS	33198	33668	.	-	0	ID=HPGCJGGD_00093;inference=ab initio prediction:Prodigal:002006;locus_tag=HPGCJGGD_00093;product=hypothetical protein
M-haplocladii_contig_4_1	Prodigal:002006	CDS	33718	33942	.	+	0	ID=HPGCJGGD_00094;inference=ab initio prediction:Prodigal:002006;locus_tag=HPGCJGGD_00094;product=hypothetical protein
M-haplocladii_contig_4_1	Prodigal:002006	CDS	33939	35261	.	+	0	ID=HPGCJGGD_00095;eC_number=2.6.1.18;Name=bauA;db_xref=COG:COG0161;gene=bauA;inference=ab initio prediction:Prodigal:002006,similar to AA sequence:UniProtKB:Q9I700;locus_tag=HPGCJGGD_00095;product=Beta-alanine--pyruvate aminotransferase
M-haplocladii_contig_4_1	Prodigal:002006	CDS	35290	35454	.	-	0	ID=HPGCJGGD_00096;inference=ab initio prediction:Prodigal:002006;locus_tag=HPGCJGGD_00096;product=hypothetical protein
M-haplocladii_contig_4_1	Prodigal:002006	CDS	35795	37468	.	+	0	ID=HPGCJGGD_00097;eC_number=6.3.4.3;Name=fhs;db_xref=COG:COG2759;gene=fhs;inference=ab initio prediction:Prodigal:002006,similar to AA sequence:UniProtKB:Q83WS0;locus_tag=HPGCJGGD_00097;product=Formate--tetrahydrofolate ligase
M-haplocladii_contig_4_1	Prodigal:002006	CDS	37637	38503	.	-	0	ID=HPGCJGGD_00098;eC_number=2.7.7.9;Name=gtaB;db_xref=COG:COG1210;gene=gtaB;inference=ab initio prediction:Prodigal:002006,similar to AA sequence:UniProtKB:Q05852;locus_tag=HPGCJGGD_00098;product=UTP--glucose-1-phosphate uridylyltransferase
M-haplocladii_contig_4_1	Prodigal:002006	CDS	38820	39812	.	+	0	ID=HPGCJGGD_00099;eC_number=5.1.3.2;Name=galE_1;db_xref=COG:COG1087;gene=galE_1;inference=ab initio prediction:Prodigal:002006,similar to AA sequence:UniProtKB:Q7WTB1;locus_tag=HPGCJGGD_00099;product=UDP-glucose 4-epimerase
M-haplocladii_contig_4_1	Prodigal:002006	CDS	39812	41167	.	+	0	ID=HPGCJGGD_00100;inference=ab initio prediction:Prodigal:002006;locus_tag=HPGCJGGD_00100;product=hypothetical protein
M-haplocladii_contig_4_1	Prodigal:002006	CDS	41300	42760	.	+	0	ID=HPGCJGGD_00101;inference=ab initio prediction:Prodigal:002006;locus_tag=HPGCJGGD_00101;product=hypothetical protein
M-haplocladii_contig_4_1	Prodigal:002006	CDS	42821	44254	.	-	0	ID=HPGCJGGD_00102;eC_number=1.4.1.13;Name=gltD;db_xref=COG:COG0493;gene=gltD;inference=ab initio prediction:Prodigal:002006,similar to AA sequence:UniProtKB:P9WN19;locus_tag=HPGCJGGD_00102;product=Glutamate synthase [NADPH] small chain
M-haplocladii_contig_4_1	Prodigal:002006	CDS	44356	49056	.	-	0	ID=HPGCJGGD_00103;eC_number=1.4.7.1;Name=gltB;gene=gltB;inference=ab initio prediction:Prodigal:002006,similar to AA sequence:UniProtKB:P55037;locus_tag=HPGCJGGD_00103;product=Ferredoxin-dependent glutamate synthase 1
M-haplocladii_contig_4_1	Prodigal:002006	CDS	49714	50808	.	+	0	ID=HPGCJGGD_00104;inference=ab initio prediction:Prodigal:002006;locus_tag=HPGCJGGD_00104;product=hypothetical protein
M-haplocladii_contig_4_1	Prodigal:002006	CDS	50903	51763	.	-	0	ID=HPGCJGGD_00105;Name=fdhD;db_xref=COG:COG1526;gene=fdhD;inference=ab initio prediction:Prodigal:002006,similar to AA sequence:UniProtKB:O87816;locus_tag=HPGCJGGD_00105;product=Sulfur carrier protein FdhD
M-haplocladii_contig_4_1	Prodigal:002006	CDS	52050	52889	.	+	0	ID=HPGCJGGD_00106;eC_number=1.9.3.1;Name=ctaC;db_xref=COG:COG1622;gene=ctaC;inference=ab initio prediction:Prodigal:002006,similar to AA sequence:UniProtKB:P08306;locus_tag=HPGCJGGD_00106;product=Cytochrome c oxidase subunit 2
M-haplocladii_contig_4_1	Prodigal:002006	CDS	52968	54593	.	+	0	ID=HPGCJGGD_00107;eC_number=1.9.3.1;Name=ctaD;db_xref=COG:COG0843;gene=ctaD;inference=ab initio prediction:Prodigal:002006,similar to AA sequence:UniProtKB:P31833;locus_tag=HPGCJGGD_00107;product=Cytochrome c oxidase subunit 1
M-haplocladii_contig_4_1	Prodigal:002006	CDS	54764	55720	.	+	0	ID=HPGCJGGD_00108;eC_number=2.5.1.141;Name=ctaB;db_xref=COG:COG0109;gene=ctaB;inference=ab initio prediction:Prodigal:002006,similar to AA sequence:UniProtKB:Q3J5F9;locus_tag=HPGCJGGD_00108;product=Protoheme IX farnesyltransferase
M-haplocladii_contig_4_1	Prodigal:002006	CDS	55727	55894	.	+	0	ID=HPGCJGGD_00109;inference=ab initio prediction:Prodigal:002006;locus_tag=HPGCJGGD_00109;product=hypothetical protein
M-haplocladii_contig_4_1	Prodigal:002006	CDS	55908	56516	.	+	0	ID=HPGCJGGD_00110;Name=ctaG;db_xref=COG:COG3175;gene=ctaG;inference=ab initio prediction:Prodigal:002006,similar to AA sequence:UniProtKB:Q92RG6;locus_tag=HPGCJGGD_00110;product=Cytochrome c oxidase assembly protein CtaG
M-haplocladii_contig_4_1	Prodigal:002006	CDS	56670	56936	.	+	0	ID=HPGCJGGD_00111;eC_number=1.9.3.1;Name=ctaE_2;db_xref=COG:COG1845;gene=ctaE_2;inference=ab initio prediction:Prodigal:002006,similar to AA sequence:UniProtKB:P06030;locus_tag=HPGCJGGD_00111;product=Cytochrome c oxidase subunit 3
M-haplocladii_contig_4_1	Prodigal:002006	CDS	57193	57624	.	-	0	ID=HPGCJGGD_00112;Name=hmrR_1;gene=hmrR_1;inference=ab initio prediction:Prodigal:002006,similar to AA sequence:UniProtKB:Q9X5X4;locus_tag=HPGCJGGD_00112;product=HTH-type transcriptional regulator HmrR
M-haplocladii_contig_4_1	Prodigal:002006	CDS	57695	58435	.	+	0	ID=HPGCJGGD_00113;Name=zitB_1;gene=zitB_1;inference=ab initio prediction:Prodigal:002006,protein motif:HAMAP:MF_00552;locus_tag=HPGCJGGD_00113;product=Zinc transporter ZitB
M-haplocladii_contig_4_1	Prodigal:002006	CDS	58472	59443	.	+	0	ID=HPGCJGGD_00114;Name=czcD_1;db_xref=COG:COG1230;gene=czcD_1;inference=ab initio prediction:Prodigal:002006,similar to AA sequence:UniProtKB:O07084;locus_tag=HPGCJGGD_00114;product=Cadmium%2C cobalt and zinc/H(+)-K(+) antiporter
M-haplocladii_contig_4_1	Prodigal:002006	CDS	59452	60138	.	+	0	ID=HPGCJGGD_00115;inference=ab initio prediction:Prodigal:002006;locus_tag=HPGCJGGD_00115;product=hypothetical protein
M-haplocladii_contig_4_1	Prodigal:002006	CDS	60152	60901	.	+	0	ID=HPGCJGGD_00116;Name=arcA;db_xref=COG:COG0745;gene=arcA;inference=ab initio prediction:Prodigal:002006,similar to AA sequence:UniProtKB:P0A9Q1;locus_tag=HPGCJGGD_00116;product=Aerobic respiration control protein ArcA
M-haplocladii_contig_4_1	Prodigal:002006	CDS	60898	62232	.	+	0	ID=HPGCJGGD_00117;eC_number=2.7.13.3;Name=rcsC_1;gene=rcsC_1;inference=ab initio prediction:Prodigal:002006,protein motif:HAMAP:MF_00979;locus_tag=HPGCJGGD_00117;product=Sensor histidine kinase RcsC
M-haplocladii_contig_4_1	Prodigal:002006	CDS	62331	62588	.	+	0	ID=HPGCJGGD_00118;inference=ab initio prediction:Prodigal:002006;locus_tag=HPGCJGGD_00118;product=hypothetical protein
M-haplocladii_contig_4_1	Prodigal:002006	CDS	62548	62697	.	+	0	ID=HPGCJGGD_00119;inference=ab initio prediction:Prodigal:002006;locus_tag=HPGCJGGD_00119;product=hypothetical protein
M-haplocladii_contig_4_1	Prodigal:002006	CDS	62830	63099	.	+	0	ID=HPGCJGGD_00120;inference=ab initio prediction:Prodigal:002006;locus_tag=HPGCJGGD_00120;product=hypothetical protein
M-haplocladii_contig_4_1	Prodigal:002006	CDS	63196	63576	.	+	0	ID=HPGCJGGD_00121;inference=ab initio prediction:Prodigal:002006;locus_tag=HPGCJGGD_00121;product=hypothetical protein
M-haplocladii_contig_4_1	Prodigal:002006	CDS	63701	65068	.	+	0	ID=HPGCJGGD_00122;Name=czcB;gene=czcB;inference=ab initio prediction:Prodigal:002006,similar to AA sequence:UniProtKB:P13510;locus_tag=HPGCJGGD_00122;product=Cobalt-zinc-cadmium resistance protein CzcB
M-haplocladii_contig_4_1	Prodigal:002006	CDS	65078	68326	.	+	0	ID=HPGCJGGD_00123;Name=cnrA;gene=cnrA;inference=ab initio prediction:Prodigal:002006,similar to AA sequence:UniProtKB:P37972;locus_tag=HPGCJGGD_00123;product=Nickel and cobalt resistance protein CnrA
M-haplocladii_contig_4_1	Prodigal:002006	CDS	68331	68939	.	+	0	ID=HPGCJGGD_00124;inference=ab initio prediction:Prodigal:002006;locus_tag=HPGCJGGD_00124;product=hypothetical protein
M-haplocladii_contig_4_1	Prodigal:002006	CDS	68948	69142	.	+	0	ID=HPGCJGGD_00125;inference=ab initio prediction:Prodigal:002006;locus_tag=HPGCJGGD_00125;product=hypothetical protein
M-haplocladii_contig_4_1	Prodigal:002006	CDS	69165	69377	.	+	0	ID=HPGCJGGD_00126;inference=ab initio prediction:Prodigal:002006;locus_tag=HPGCJGGD_00126;product=hypothetical protein
M-haplocladii_contig_4_1	Prodigal:002006	CDS	69524	71944	.	-	0	ID=HPGCJGGD_00127;eC_number=7.2.2.15;Name=silP;gene=silP;inference=ab initio prediction:Prodigal:002006,similar to AA sequence:UniProtKB:Q9ZHC7;locus_tag=HPGCJGGD_00127;product=Silver exporting P-type ATPase
M-haplocladii_contig_4_1	Prodigal:002006	CDS	72009	72506	.	+	0	ID=HPGCJGGD_00128;inference=ab initio prediction:Prodigal:002006;locus_tag=HPGCJGGD_00128;product=hypothetical protein
M-haplocladii_contig_4_1	Prodigal:002006	CDS	72442	72840	.	-	0	ID=HPGCJGGD_00129;inference=ab initio prediction:Prodigal:002006;locus_tag=HPGCJGGD_00129;product=hypothetical protein
M-haplocladii_contig_4_1	Prodigal:002006	CDS	72882	73247	.	-	0	ID=HPGCJGGD_00130;inference=ab initio prediction:Prodigal:002006;locus_tag=HPGCJGGD_00130;product=hypothetical protein
M-haplocladii_contig_4_1	Prodigal:002006	CDS	73275	76421	.	-	0	ID=HPGCJGGD_00131;Name=czcA_1;gene=czcA_1;inference=ab initio prediction:Prodigal:002006,similar to AA sequence:UniProtKB:P13511;locus_tag=HPGCJGGD_00131;product=Cobalt-zinc-cadmium resistance protein CzcA
M-haplocladii_contig_4_1	Prodigal:002006	CDS	76434	78155	.	-	0	ID=HPGCJGGD_00132;Name=mdtA_1;gene=mdtA_1;inference=ab initio prediction:Prodigal:002006,protein motif:HAMAP:MF_01422;locus_tag=HPGCJGGD_00132;product=Multidrug resistance protein MdtA
M-haplocladii_contig_4_1	Prodigal:002006	CDS	78371	78601	.	+	0	ID=HPGCJGGD_00133;inference=ab initio prediction:Prodigal:002006;locus_tag=HPGCJGGD_00133;product=hypothetical protein
M-haplocladii_contig_4_1	Prodigal:002006	CDS	78812	79027	.	-	0	ID=HPGCJGGD_00134;inference=ab initio prediction:Prodigal:002006;locus_tag=HPGCJGGD_00134;product=hypothetical protein
M-haplocladii_contig_4_1	Prodigal:002006	CDS	79396	80010	.	+	0	ID=HPGCJGGD_00135;inference=ab initio prediction:Prodigal:002006;locus_tag=HPGCJGGD_00135;product=hypothetical protein
M-haplocladii_contig_4_1	Prodigal:002006	CDS	80104	80580	.	-	0	ID=HPGCJGGD_00136;inference=ab initio prediction:Prodigal:002006;locus_tag=HPGCJGGD_00136;product=hypothetical protein
M-haplocladii_contig_4_1	Prodigal:002006	CDS	80597	83764	.	-	0	ID=HPGCJGGD_00137;Name=cusA_1;db_xref=COG:COG3696;gene=cusA_1;inference=ab initio prediction:Prodigal:002006,similar to AA sequence:UniProtKB:P38054;locus_tag=HPGCJGGD_00137;product=Cation efflux system protein CusA
M-haplocladii_contig_4_1	Prodigal:002006	CDS	83761	85227	.	-	0	ID=HPGCJGGD_00138;Name=mdtA_2;gene=mdtA_2;inference=ab initio prediction:Prodigal:002006,protein motif:HAMAP:MF_01422;locus_tag=HPGCJGGD_00138;product=Multidrug resistance protein MdtA
M-haplocladii_contig_4_1	Prodigal:002006	CDS	85224	85619	.	-	0	ID=HPGCJGGD_00139;inference=ab initio prediction:Prodigal:002006;locus_tag=HPGCJGGD_00139;product=hypothetical protein
M-haplocladii_contig_4_1	Prodigal:002006	CDS	86231	87409	.	-	0	ID=HPGCJGGD_00140;inference=ab initio prediction:Prodigal:002006;locus_tag=HPGCJGGD_00140;product=hypothetical protein
M-haplocladii_contig_4_1	Prodigal:002006	CDS	87399	88463	.	-	0	ID=HPGCJGGD_00141;Name=acr3_1;db_xref=COG:COG0798;gene=acr3_1;inference=ab initio prediction:Prodigal:002006,similar to AA sequence:UniProtKB:A6TP80;locus_tag=HPGCJGGD_00141;product=Arsenical-resistance protein Acr3
M-haplocladii_contig_4_1	Prodigal:002006	CDS	88473	88898	.	-	0	ID=HPGCJGGD_00142;eC_number=1.20.4.1;Name=arsC_2;gene=arsC_2;inference=ab initio prediction:Prodigal:002006,similar to AA sequence:UniProtKB:P08692;locus_tag=HPGCJGGD_00142;product=Arsenate reductase
M-haplocladii_contig_4_1	Prodigal:002006	CDS	88898	89425	.	-	0	ID=HPGCJGGD_00143;eC_number=1.20.4.4;Name=arsC_3;gene=arsC_3;inference=ab initio prediction:Prodigal:002006,protein motif:HAMAP:MF_01624;locus_tag=HPGCJGGD_00143;product=Arsenate reductase
M-haplocladii_contig_4_1	Prodigal:002006	CDS	89418	89777	.	-	0	ID=HPGCJGGD_00144;inference=ab initio prediction:Prodigal:002006;locus_tag=HPGCJGGD_00144;product=hypothetical protein
M-haplocladii_contig_4_1	Prodigal:002006	CDS	89828	90466	.	+	0	ID=HPGCJGGD_00145;inference=ab initio prediction:Prodigal:002006;locus_tag=HPGCJGGD_00145;product=hypothetical protein
M-haplocladii_contig_4_1	Prodigal:002006	CDS	90524	90922	.	-	0	ID=HPGCJGGD_00146;inference=ab initio prediction:Prodigal:002006;locus_tag=HPGCJGGD_00146;product=hypothetical protein
M-haplocladii_contig_4_1	Prodigal:002006	CDS	90915	91109	.	-	0	ID=HPGCJGGD_00147;inference=ab initio prediction:Prodigal:002006;locus_tag=HPGCJGGD_00147;product=hypothetical protein
M-haplocladii_contig_4_1	Prodigal:002006	CDS	91109	93253	.	-	0	ID=HPGCJGGD_00148;eC_number=3.4.24.-;Name=ftsH_1;gene=ftsH_1;inference=ab initio prediction:Prodigal:002006,protein motif:HAMAP:MF_01458;locus_tag=HPGCJGGD_00148;product=ATP-dependent zinc metalloprotease FtsH
M-haplocladii_contig_4_1	Prodigal:002006	CDS	93521	94477	.	-	0	ID=HPGCJGGD_00149;inference=ab initio prediction:Prodigal:002006;locus_tag=HPGCJGGD_00149;product=hypothetical protein
M-haplocladii_contig_4_1	Prodigal:002006	CDS	94742	95074	.	+	0	ID=HPGCJGGD_00150;inference=ab initio prediction:Prodigal:002006;locus_tag=HPGCJGGD_00150;product=hypothetical protein
M-haplocladii_contig_4_1	Prodigal:002006	CDS	95395	96045	.	+	0	ID=HPGCJGGD_00151;inference=ab initio prediction:Prodigal:002006;locus_tag=HPGCJGGD_00151;product=hypothetical protein
M-haplocladii_contig_4_1	Prodigal:002006	CDS	96719	96886	.	+	0	ID=HPGCJGGD_00152;inference=ab initio prediction:Prodigal:002006;locus_tag=HPGCJGGD_00152;product=hypothetical protein
M-haplocladii_contig_4_1	Prodigal:002006	CDS	96966	97751	.	+	0	ID=HPGCJGGD_00153;inference=ab initio prediction:Prodigal:002006;locus_tag=HPGCJGGD_00153;product=hypothetical protein
M-haplocladii_contig_4_1	Prodigal:002006	CDS	97961	98683	.	+	0	ID=HPGCJGGD_00154;inference=ab initio prediction:Prodigal:002006;locus_tag=HPGCJGGD_00154;product=hypothetical protein
M-haplocladii_contig_4_1	Prodigal:002006	CDS	98787	99626	.	+	0	ID=HPGCJGGD_00155;inference=ab initio prediction:Prodigal:002006;locus_tag=HPGCJGGD_00155;product=hypothetical protein
M-haplocladii_contig_4_1	Prodigal:002006	CDS	99752	99925	.	+	0	ID=HPGCJGGD_00156;inference=ab initio prediction:Prodigal:002006;locus_tag=HPGCJGGD_00156;product=hypothetical protein
M-haplocladii_contig_4_1	Prodigal:002006	CDS	100092	100787	.	+	0	ID=HPGCJGGD_00157;inference=ab initio prediction:Prodigal:002006;locus_tag=HPGCJGGD_00157;product=hypothetical protein
M-haplocladii_contig_4_1	Prodigal:002006	CDS	100898	101233	.	+	0	ID=HPGCJGGD_00158;inference=ab initio prediction:Prodigal:002006;locus_tag=HPGCJGGD_00158;product=hypothetical protein
M-haplocladii_contig_4_1	Prodigal:002006	CDS	101384	101575	.	+	0	ID=HPGCJGGD_00159;inference=ab initio prediction:Prodigal:002006;locus_tag=HPGCJGGD_00159;product=hypothetical protein
M-haplocladii_contig_4_1	Prodigal:002006	CDS	101700	101975	.	+	0	ID=HPGCJGGD_00160;inference=ab initio prediction:Prodigal:002006;locus_tag=HPGCJGGD_00160;product=hypothetical protein
M-haplocladii_contig_4_1	Prodigal:002006	CDS	102121	104412	.	+	0	ID=HPGCJGGD_00161;inference=ab initio prediction:Prodigal:002006;locus_tag=HPGCJGGD_00161;product=hypothetical protein
M-haplocladii_contig_4_1	Prodigal:002006	CDS	104396	105472	.	+	0	ID=HPGCJGGD_00162;inference=ab initio prediction:Prodigal:002006;locus_tag=HPGCJGGD_00162;product=hypothetical protein
M-haplocladii_contig_4_1	Prodigal:002006	CDS	105469	107364	.	+	0	ID=HPGCJGGD_00163;inference=ab initio prediction:Prodigal:002006;locus_tag=HPGCJGGD_00163;product=hypothetical protein
M-haplocladii_contig_4_1	Prodigal:002006	CDS	107352	109499	.	-	0	ID=HPGCJGGD_00164;inference=ab initio prediction:Prodigal:002006;locus_tag=HPGCJGGD_00164;product=hypothetical protein
M-haplocladii_contig_4_1	Prodigal:002006	CDS	109700	109828	.	-	0	ID=HPGCJGGD_00165;inference=ab initio prediction:Prodigal:002006;locus_tag=HPGCJGGD_00165;product=hypothetical protein
M-haplocladii_contig_4_1	Prodigal:002006	CDS	110004	110654	.	-	0	ID=HPGCJGGD_00166;inference=ab initio prediction:Prodigal:002006;locus_tag=HPGCJGGD_00166;product=hypothetical protein
M-haplocladii_contig_4_1	Prodigal:002006	CDS	112119	113225	.	+	0	ID=HPGCJGGD_00167;eC_number=3.4.24.-;Name=ftsH_2;gene=ftsH_2;inference=ab initio prediction:Prodigal:002006,protein motif:HAMAP:MF_01458;locus_tag=HPGCJGGD_00167;product=ATP-dependent zinc metalloprotease FtsH
M-haplocladii_contig_4_1	Prodigal:002006	CDS	113296	115704	.	+	0	ID=HPGCJGGD_00168;inference=ab initio prediction:Prodigal:002006;locus_tag=HPGCJGGD_00168;product=hypothetical protein
M-haplocladii_contig_4_1	Prodigal:002006	CDS	115725	116657	.	+	0	ID=HPGCJGGD_00169;inference=ab initio prediction:Prodigal:002006;locus_tag=HPGCJGGD_00169;product=hypothetical protein
M-haplocladii_contig_4_1	Prodigal:002006	CDS	116820	117857	.	-	0	ID=HPGCJGGD_00170;inference=ab initio prediction:Prodigal:002006;locus_tag=HPGCJGGD_00170;product=hypothetical protein
M-haplocladii_contig_4_1	Prodigal:002006	CDS	117917	118612	.	-	0	ID=HPGCJGGD_00171;inference=ab initio prediction:Prodigal:002006;locus_tag=HPGCJGGD_00171;product=hypothetical protein
M-haplocladii_contig_4_1	Prodigal:002006	CDS	119279	120577	.	+	0	ID=HPGCJGGD_00172;inference=ab initio prediction:Prodigal:002006;locus_tag=HPGCJGGD_00172;product=hypothetical protein
M-haplocladii_contig_4_1	Prodigal:002006	CDS	120590	121414	.	+	0	ID=HPGCJGGD_00173;inference=ab initio prediction:Prodigal:002006;locus_tag=HPGCJGGD_00173;product=hypothetical protein
M-haplocladii_contig_5_1	Prodigal:002006	CDS	393	626	.	+	0	ID=HPGCJGGD_00174;inference=ab initio prediction:Prodigal:002006;locus_tag=HPGCJGGD_00174;product=hypothetical protein
M-haplocladii_contig_5_1	Prodigal:002006	CDS	623	742	.	+	0	ID=HPGCJGGD_00175;inference=ab initio prediction:Prodigal:002006;locus_tag=HPGCJGGD_00175;product=hypothetical protein
M-haplocladii_contig_5_1	Prodigal:002006	CDS	806	901	.	+	0	ID=HPGCJGGD_00176;inference=ab initio prediction:Prodigal:002006;locus_tag=HPGCJGGD_00176;product=hypothetical protein
M-haplocladii_contig_5_1	Prodigal:002006	CDS	1148	1645	.	-	0	ID=HPGCJGGD_00177;inference=ab initio prediction:Prodigal:002006;locus_tag=HPGCJGGD_00177;product=hypothetical protein
M-haplocladii_contig_5_1	Prodigal:002006	CDS	1697	2884	.	-	0	ID=HPGCJGGD_00178;inference=ab initio prediction:Prodigal:002006;locus_tag=HPGCJGGD_00178;product=hypothetical protein
M-haplocladii_contig_5_1	Prodigal:002006	CDS	3009	4235	.	-	0	ID=HPGCJGGD_00179;Name=nhaP;db_xref=COG:COG0025;gene=nhaP;inference=ab initio prediction:Prodigal:002006,similar to AA sequence:UniProtKB:G3XD29;locus_tag=HPGCJGGD_00179;product=Na(+)/H(+) antiporter NhaP
M-haplocladii_contig_5_1	Prodigal:002006	CDS	4364	4525	.	+	0	ID=HPGCJGGD_00180;inference=ab initio prediction:Prodigal:002006;locus_tag=HPGCJGGD_00180;product=hypothetical protein
M-haplocladii_contig_5_1	Prodigal:002006	CDS	4649	5665	.	+	0	ID=HPGCJGGD_00181;db_xref=COG:COG4325;inference=ab initio prediction:Prodigal:002006,similar to AA sequence:UniProtKB:P9WM35;locus_tag=HPGCJGGD_00181;product=putative protein
M-haplocladii_contig_5_1	Prodigal:002006	CDS	5751	6140	.	+	0	ID=HPGCJGGD_00182;inference=ab initio prediction:Prodigal:002006;locus_tag=HPGCJGGD_00182;product=hypothetical protein
M-haplocladii_contig_5_1	Prodigal:002006	CDS	6604	7005	.	+	0	ID=HPGCJGGD_00183;inference=ab initio prediction:Prodigal:002006;locus_tag=HPGCJGGD_00183;product=hypothetical protein
M-haplocladii_contig_5_1	Prodigal:002006	CDS	7097	7423	.	+	0	ID=HPGCJGGD_00184;inference=ab initio prediction:Prodigal:002006;locus_tag=HPGCJGGD_00184;product=hypothetical protein
M-haplocladii_contig_5_1	Prodigal:002006	CDS	7884	8384	.	+	0	ID=HPGCJGGD_00185;inference=ab initio prediction:Prodigal:002006;locus_tag=HPGCJGGD_00185;product=hypothetical protein
M-haplocladii_contig_5_1	Prodigal:002006	CDS	8563	8991	.	-	0	ID=HPGCJGGD_00186;inference=ab initio prediction:Prodigal:002006;locus_tag=HPGCJGGD_00186;product=hypothetical protein
M-haplocladii_contig_5_1	Prodigal:002006	CDS	9620	9904	.	+	0	ID=HPGCJGGD_00187;inference=ab initio prediction:Prodigal:002006;locus_tag=HPGCJGGD_00187;product=hypothetical protein
M-haplocladii_contig_5_1	Prodigal:002006	CDS	10283	10933	.	+	0	ID=HPGCJGGD_00188;inference=ab initio prediction:Prodigal:002006;locus_tag=HPGCJGGD_00188;product=hypothetical protein
M-haplocladii_contig_5_1	Prodigal:002006	CDS	11742	12743	.	-	0	ID=HPGCJGGD_00189;inference=ab initio prediction:Prodigal:002006;locus_tag=HPGCJGGD_00189;product=hypothetical protein
M-haplocladii_contig_5_1	Prodigal:002006	CDS	12989	14371	.	-	0	ID=HPGCJGGD_00190;eC_number=2.6.1.9;Name=hisC_1;gene=hisC_1;inference=ab initio prediction:Prodigal:002006,protein motif:HAMAP:MF_01023;locus_tag=HPGCJGGD_00190;product=Histidinol-phosphate aminotransferase
M-haplocladii_contig_5_1	Prodigal:002006	CDS	14743	15225	.	+	0	ID=HPGCJGGD_00191;inference=ab initio prediction:Prodigal:002006;locus_tag=HPGCJGGD_00191;product=hypothetical protein
M-haplocladii_contig_5_1	Prodigal:002006	CDS	15331	16434	.	+	0	ID=HPGCJGGD_00192;eC_number=3.5.5.7;Name=nitA;gene=nitA;inference=ab initio prediction:Prodigal:002006,similar to AA sequence:UniProtKB:Q03217;locus_tag=HPGCJGGD_00192;product=Aliphatic nitrilase
M-haplocladii_contig_5_1	Prodigal:002006	CDS	16388	17491	.	+	0	ID=HPGCJGGD_00193;inference=ab initio prediction:Prodigal:002006;locus_tag=HPGCJGGD_00193;product=hypothetical protein
M-haplocladii_contig_5_1	Prodigal:002006	CDS	17488	18036	.	+	0	ID=HPGCJGGD_00194;inference=ab initio prediction:Prodigal:002006;locus_tag=HPGCJGGD_00194;product=hypothetical protein
M-haplocladii_contig_5_1	Prodigal:002006	CDS	18038	19024	.	+	0	ID=HPGCJGGD_00195;eC_number=2.7.4.16;Name=thiL_1;gene=thiL_1;inference=ab initio prediction:Prodigal:002006,protein motif:HAMAP:MF_02128;locus_tag=HPGCJGGD_00195;product=Thiamine-monophosphate kinase
M-haplocladii_contig_5_1	Prodigal:002006	CDS	19021	20184	.	+	0	ID=HPGCJGGD_00196;eC_number=2.4.1.250;Name=mshA_1;db_xref=COG:COG0438;gene=mshA_1;inference=ab initio prediction:Prodigal:002006,similar to AA sequence:UniProtKB:Q8NTA6;locus_tag=HPGCJGGD_00196;product=D-inositol 3-phosphate glycosyltransferase
M-haplocladii_contig_5_1	Prodigal:002006	CDS	20177	20458	.	+	0	ID=HPGCJGGD_00197;inference=ab initio prediction:Prodigal:002006;locus_tag=HPGCJGGD_00197;product=hypothetical protein
M-haplocladii_contig_5_1	Prodigal:002006	CDS	20496	21764	.	+	0	ID=HPGCJGGD_00198;eC_number=1.-.-.-;Name=czcO;db_xref=COG:COG2072;gene=czcO;inference=ab initio prediction:Prodigal:002006,similar to AA sequence:UniProtKB:O07085;locus_tag=HPGCJGGD_00198;product=putative oxidoreductase CzcO
M-haplocladii_contig_5_1	Prodigal:002006	CDS	22089	22709	.	-	0	ID=HPGCJGGD_00199;Name=hin;db_xref=COG:COG1961;gene=hin;inference=ab initio prediction:Prodigal:002006,similar to AA sequence:UniProtKB:P03013;locus_tag=HPGCJGGD_00199;product=DNA-invertase hin
M-haplocladii_contig_5_1	Prodigal:002006	CDS	22911	23117	.	+	0	ID=HPGCJGGD_00200;inference=ab initio prediction:Prodigal:002006;locus_tag=HPGCJGGD_00200;product=hypothetical protein
M-haplocladii_contig_5_1	Prodigal:002006	CDS	23121	23447	.	+	0	ID=HPGCJGGD_00201;inference=ab initio prediction:Prodigal:002006;locus_tag=HPGCJGGD_00201;product=hypothetical protein
M-haplocladii_contig_5_1	Prodigal:002006	CDS	23476	24009	.	-	0	ID=HPGCJGGD_00202;Name=yceJ;db_xref=COG:COG3038;gene=yceJ;inference=ab initio prediction:Prodigal:002006,similar to AA sequence:UniProtKB:P75925;locus_tag=HPGCJGGD_00202;product=Cytochrome b561 
M-haplocladii_contig_5_1	Prodigal:002006	CDS	24090	25115	.	+	0	ID=HPGCJGGD_00203;inference=ab initio prediction:Prodigal:002006;locus_tag=HPGCJGGD_00203;product=hypothetical protein
M-haplocladii_contig_5_1	Prodigal:002006	CDS	25216	26130	.	+	0	ID=HPGCJGGD_00204;inference=ab initio prediction:Prodigal:002006;locus_tag=HPGCJGGD_00204;product=hypothetical protein
M-haplocladii_contig_5_1	Prodigal:002006	CDS	26127	27281	.	-	0	ID=HPGCJGGD_00205;eC_number=2.4.1.345;Name=pimA;db_xref=COG:COG0438;gene=pimA;inference=ab initio prediction:Prodigal:002006,similar to AA sequence:UniProtKB:D7GDZ9;locus_tag=HPGCJGGD_00205;product=Phosphatidyl-myo-inositol mannosyltransferase
M-haplocladii_contig_5_1	Prodigal:002006	CDS	27468	28499	.	+	0	ID=HPGCJGGD_00206;eC_number=1.3.1.87;Name=hcaB_1;gene=hcaB_1;inference=ab initio prediction:Prodigal:002006,protein motif:HAMAP:MF_01647;locus_tag=HPGCJGGD_00206;product=3-phenylpropionate-dihydrodiol/cinnamic acid-dihydrodiol dehydrogenase
M-haplocladii_contig_5_1	Prodigal:002006	CDS	28607	28984	.	+	0	ID=HPGCJGGD_00207;inference=ab initio prediction:Prodigal:002006;locus_tag=HPGCJGGD_00207;product=hypothetical protein
M-haplocladii_contig_5_1	Prodigal:002006	CDS	29080	29589	.	-	0	ID=HPGCJGGD_00208;Name=yciE;db_xref=COG:COG3685;gene=yciE;inference=ab initio prediction:Prodigal:002006,similar to AA sequence:UniProtKB:P21363;locus_tag=HPGCJGGD_00208;product=Protein YciE
M-haplocladii_contig_5_1	Prodigal:002006	CDS	30080	30358	.	+	0	ID=HPGCJGGD_00209;inference=ab initio prediction:Prodigal:002006;locus_tag=HPGCJGGD_00209;product=hypothetical protein
M-haplocladii_contig_5_1	Prodigal:002006	CDS	30394	30759	.	+	0	ID=HPGCJGGD_00210;inference=ab initio prediction:Prodigal:002006;locus_tag=HPGCJGGD_00210;product=hypothetical protein
M-haplocladii_contig_5_1	Prodigal:002006	CDS	30927	31166	.	+	0	ID=HPGCJGGD_00211;inference=ab initio prediction:Prodigal:002006;locus_tag=HPGCJGGD_00211;product=hypothetical protein
M-haplocladii_contig_5_1	Prodigal:002006	CDS	31373	31852	.	+	0	ID=HPGCJGGD_00212;Name=ibpA_1;db_xref=COG:COG0071;gene=ibpA_1;inference=ab initio prediction:Prodigal:002006,similar to AA sequence:UniProtKB:P0C054;locus_tag=HPGCJGGD_00212;product=Small heat shock protein IbpA
M-haplocladii_contig_5_1	Prodigal:002006	CDS	33224	33793	.	+	0	ID=HPGCJGGD_00213;inference=ab initio prediction:Prodigal:002006;locus_tag=HPGCJGGD_00213;product=hypothetical protein
M-haplocladii_contig_5_1	Prodigal:002006	CDS	33790	34272	.	+	0	ID=HPGCJGGD_00214;inference=ab initio prediction:Prodigal:002006;locus_tag=HPGCJGGD_00214;product=hypothetical protein
M-haplocladii_contig_5_1	Prodigal:002006	CDS	34312	37134	.	+	0	ID=HPGCJGGD_00215;eC_number=2.7.13.3;Name=rcsC_2;gene=rcsC_2;inference=ab initio prediction:Prodigal:002006,protein motif:HAMAP:MF_00979;locus_tag=HPGCJGGD_00215;product=Sensor histidine kinase RcsC
M-haplocladii_contig_5_1	Prodigal:002006	CDS	37628	41161	.	-	0	ID=HPGCJGGD_00216;inference=ab initio prediction:Prodigal:002006;locus_tag=HPGCJGGD_00216;product=hypothetical protein
M-haplocladii_contig_5_1	Prodigal:002006	CDS	41338	42030	.	-	0	ID=HPGCJGGD_00217;inference=ab initio prediction:Prodigal:002006;locus_tag=HPGCJGGD_00217;product=hypothetical protein
M-haplocladii_contig_5_1	Prodigal:002006	CDS	42390	42563	.	+	0	ID=HPGCJGGD_00218;inference=ab initio prediction:Prodigal:002006;locus_tag=HPGCJGGD_00218;product=hypothetical protein
M-haplocladii_contig_5_1	Prodigal:002006	CDS	42612	43286	.	+	0	ID=HPGCJGGD_00219;inference=ab initio prediction:Prodigal:002006;locus_tag=HPGCJGGD_00219;product=hypothetical protein
M-haplocladii_contig_5_1	Prodigal:002006	CDS	43383	43634	.	+	0	ID=HPGCJGGD_00220;inference=ab initio prediction:Prodigal:002006;locus_tag=HPGCJGGD_00220;product=hypothetical protein
M-haplocladii_contig_5_1	Prodigal:002006	CDS	43624	44847	.	+	0	ID=HPGCJGGD_00221;inference=ab initio prediction:Prodigal:002006;locus_tag=HPGCJGGD_00221;product=hypothetical protein
M-haplocladii_contig_5_1	Aragorn:001002	tRNA	44946	45019	.	-	.	ID=HPGCJGGD_00222;inference=COORDINATES:profile:Aragorn:001002;locus_tag=HPGCJGGD_00222;product=tRNA-Gly(ccc)
M-haplocladii_contig_5_1	Prodigal:002006	CDS	45219	45929	.	+	0	ID=HPGCJGGD_00223;eC_number=3.6.1.9;Name=yhdE;db_xref=COG:COG0424;gene=yhdE;inference=ab initio prediction:Prodigal:002006,similar to AA sequence:UniProtKB:P25536;locus_tag=HPGCJGGD_00223;product=dTTP/UTP pyrophosphatase
M-haplocladii_contig_5_1	Prodigal:002006	CDS	45926	46129	.	+	0	ID=HPGCJGGD_00224;Name=yacG;gene=yacG;inference=ab initio prediction:Prodigal:002006,protein motif:HAMAP:MF_00649;locus_tag=HPGCJGGD_00224;product=DNA gyrase inhibitor YacG
M-haplocladii_contig_5_1	Aragorn:001002	tRNA	46211	46286	.	+	.	ID=HPGCJGGD_00225;inference=COORDINATES:profile:Aragorn:001002;locus_tag=HPGCJGGD_00225;product=tRNA-Phe(gaa)
M-haplocladii_contig_5_1	Prodigal:002006	CDS	46485	46748	.	-	0	ID=HPGCJGGD_00226;inference=ab initio prediction:Prodigal:002006;locus_tag=HPGCJGGD_00226;product=hypothetical protein
M-haplocladii_contig_5_1	Prodigal:002006	CDS	46903	47130	.	-	0	ID=HPGCJGGD_00227;inference=ab initio prediction:Prodigal:002006;locus_tag=HPGCJGGD_00227;product=hypothetical protein
M-haplocladii_contig_5_1	Prodigal:002006	CDS	47656	51639	.	+	0	ID=HPGCJGGD_00228;inference=ab initio prediction:Prodigal:002006;locus_tag=HPGCJGGD_00228;product=hypothetical protein
M-haplocladii_contig_5_1	Prodigal:002006	CDS	51838	52104	.	+	0	ID=HPGCJGGD_00229;inference=ab initio prediction:Prodigal:002006;locus_tag=HPGCJGGD_00229;product=hypothetical protein
M-haplocladii_contig_5_1	Prodigal:002006	CDS	52118	53308	.	+	0	ID=HPGCJGGD_00230;eC_number=1.14.13.24;Name=nagX;db_xref=COG:COG0654;gene=nagX;inference=ab initio prediction:Prodigal:002006,similar to AA sequence:UniProtKB:Q3S4B7;locus_tag=HPGCJGGD_00230;product=3-hydroxybenzoate 6-hydroxylase
M-haplocladii_contig_5_1	Prodigal:002006	CDS	53373	54323	.	+	0	ID=HPGCJGGD_00231;eC_number=3.5.1.-;db_xref=COG:COG0123;inference=ab initio prediction:Prodigal:002006,similar to AA sequence:UniProtKB:Q9HXM1;locus_tag=HPGCJGGD_00231;product=Histone deacetylase-like amidohydrolase
M-haplocladii_contig_5_1	Prodigal:002006	CDS	54330	54785	.	-	0	ID=HPGCJGGD_00232;inference=ab initio prediction:Prodigal:002006;locus_tag=HPGCJGGD_00232;product=hypothetical protein
M-haplocladii_contig_5_1	Prodigal:002006	CDS	54930	55607	.	-	0	ID=HPGCJGGD_00233;eC_number=1.3.99.16;Name=iorB_1;gene=iorB_1;inference=ab initio prediction:Prodigal:002006,similar to AA sequence:UniProtKB:Q51698;locus_tag=HPGCJGGD_00233;product=Isoquinoline 1-oxidoreductase subunit beta
M-haplocladii_contig_5_1	Prodigal:002006	CDS	55802	56752	.	+	0	ID=HPGCJGGD_00234;Name=alkA;db_xref=COG:COG0122;gene=alkA;inference=ab initio prediction:Prodigal:002006,similar to AA sequence:UniProtKB:P9WJW3;locus_tag=HPGCJGGD_00234;product=putative bifunctional transcriptional activator/DNA repair enzyme AlkA
M-haplocladii_contig_5_1	Prodigal:002006	CDS	56749	57942	.	+	0	ID=HPGCJGGD_00235;Name=ada;db_xref=COG:COG0350;gene=ada;inference=ab initio prediction:Prodigal:002006,similar to AA sequence:UniProtKB:P06134;locus_tag=HPGCJGGD_00235;product=Bifunctional transcriptional activator/DNA repair enzyme Ada
M-haplocladii_contig_5_1	Prodigal:002006	CDS	58106	59062	.	+	0	ID=HPGCJGGD_00236;eC_number=4.1.1.114;Name=oleB;db_xref=COG:COG0596;gene=oleB;inference=ab initio prediction:Prodigal:002006,similar to AA sequence:UniProtKB:Q8PDW8;locus_tag=HPGCJGGD_00236;product=Cis-3-alkyl-4-alkyloxetan-2-one decarboxylase
M-haplocladii_contig_5_1	Prodigal:002006	CDS	59135	60946	.	+	0	ID=HPGCJGGD_00237;eC_number=1.8.1.8;Name=dsbD_1;gene=dsbD_1;inference=ab initio prediction:Prodigal:002006,protein motif:HAMAP:MF_00399;locus_tag=HPGCJGGD_00237;product=Thiol:disulfide interchange protein DsbD
M-haplocladii_contig_5_1	Prodigal:002006	CDS	61203	61457	.	+	0	ID=HPGCJGGD_00238;inference=ab initio prediction:Prodigal:002006;locus_tag=HPGCJGGD_00238;product=hypothetical protein
M-haplocladii_contig_5_1	Prodigal:002006	CDS	61576	62517	.	+	0	ID=HPGCJGGD_00239;inference=ab initio prediction:Prodigal:002006;locus_tag=HPGCJGGD_00239;product=hypothetical protein
M-haplocladii_contig_5_1	Prodigal:002006	CDS	62514	63299	.	+	0	ID=HPGCJGGD_00240;inference=ab initio prediction:Prodigal:002006;locus_tag=HPGCJGGD_00240;product=hypothetical protein
M-haplocladii_contig_5_1	Prodigal:002006	CDS	63339	64319	.	+	0	ID=HPGCJGGD_00241;inference=ab initio prediction:Prodigal:002006;locus_tag=HPGCJGGD_00241;product=hypothetical protein
M-haplocladii_contig_5_1	Prodigal:002006	CDS	64611	65018	.	+	0	ID=HPGCJGGD_00242;inference=ab initio prediction:Prodigal:002006;locus_tag=HPGCJGGD_00242;product=hypothetical protein
M-haplocladii_contig_5_1	Prodigal:002006	CDS	65390	71800	.	-	0	ID=HPGCJGGD_00243;inference=ab initio prediction:Prodigal:002006;locus_tag=HPGCJGGD_00243;product=hypothetical protein
M-haplocladii_contig_5_1	Prodigal:002006	CDS	71911	72057	.	+	0	ID=HPGCJGGD_00244;inference=ab initio prediction:Prodigal:002006;locus_tag=HPGCJGGD_00244;product=hypothetical protein
M-haplocladii_contig_5_1	Prodigal:002006	CDS	72090	72422	.	+	0	ID=HPGCJGGD_00245;inference=ab initio prediction:Prodigal:002006;locus_tag=HPGCJGGD_00245;product=hypothetical protein
M-haplocladii_contig_5_1	Prodigal:002006	CDS	72585	72905	.	+	0	ID=HPGCJGGD_00246;Name=fdxE;db_xref=COG:COG0633;gene=fdxE;inference=ab initio prediction:Prodigal:002006,similar to AA sequence:UniProtKB:P80306;locus_tag=HPGCJGGD_00246;product=Ferredoxin-6
M-haplocladii_contig_5_1	Prodigal:002006	CDS	72874	73332	.	-	0	ID=HPGCJGGD_00247;inference=ab initio prediction:Prodigal:002006;locus_tag=HPGCJGGD_00247;product=hypothetical protein
M-haplocladii_contig_5_1	Prodigal:002006	CDS	73329	74504	.	-	0	ID=HPGCJGGD_00248;inference=ab initio prediction:Prodigal:002006;locus_tag=HPGCJGGD_00248;product=hypothetical protein
M-haplocladii_contig_5_1	Prodigal:002006	CDS	74774	75181	.	+	0	ID=HPGCJGGD_00249;inference=ab initio prediction:Prodigal:002006;locus_tag=HPGCJGGD_00249;product=hypothetical protein
M-haplocladii_contig_5_1	Prodigal:002006	CDS	75315	77270	.	-	0	ID=HPGCJGGD_00250;Name=kefC_1;db_xref=COG:COG0475;gene=kefC_1;inference=ab initio prediction:Prodigal:002006,similar to AA sequence:UniProtKB:P03819;locus_tag=HPGCJGGD_00250;product=Glutathione-regulated potassium-efflux system protein KefC
M-haplocladii_contig_5_1	Prodigal:002006	CDS	77641	78873	.	+	0	ID=HPGCJGGD_00251;inference=ab initio prediction:Prodigal:002006;locus_tag=HPGCJGGD_00251;product=hypothetical protein
M-haplocladii_contig_5_1	Prodigal:002006	CDS	78870	79523	.	+	0	ID=HPGCJGGD_00252;inference=ab initio prediction:Prodigal:002006;locus_tag=HPGCJGGD_00252;product=hypothetical protein
M-haplocladii_contig_5_1	Prodigal:002006	CDS	79594	80436	.	+	0	ID=HPGCJGGD_00253;inference=ab initio prediction:Prodigal:002006;locus_tag=HPGCJGGD_00253;product=hypothetical protein
M-haplocladii_contig_5_1	Prodigal:002006	CDS	80493	80834	.	-	0	ID=HPGCJGGD_00254;inference=ab initio prediction:Prodigal:002006;locus_tag=HPGCJGGD_00254;product=hypothetical protein
M-haplocladii_contig_5_1	Prodigal:002006	CDS	81247	82206	.	+	0	ID=HPGCJGGD_00255;Name=nphR_1;gene=nphR_1;inference=ab initio prediction:Prodigal:002006,similar to AA sequence:UniProtKB:B1Q2A8;locus_tag=HPGCJGGD_00255;product=Transcriptional activator NphR
M-haplocladii_contig_5_1	Prodigal:002006	CDS	82152	82598	.	-	0	ID=HPGCJGGD_00256;inference=ab initio prediction:Prodigal:002006;locus_tag=HPGCJGGD_00256;product=hypothetical protein
M-haplocladii_contig_5_1	Prodigal:002006	CDS	82591	83271	.	-	0	ID=HPGCJGGD_00257;eC_number=2.3.1.-;Name=vat;gene=vat;inference=ab initio prediction:Prodigal:002006,similar to AA sequence:UniProtKB:P26839;locus_tag=HPGCJGGD_00257;product=Virginiamycin A acetyltransferase
M-haplocladii_contig_5_1	Prodigal:002006	CDS	83379	84359	.	+	0	ID=HPGCJGGD_00258;eC_number=1.1.-.-;Name=yajO_1;db_xref=COG:COG0667;gene=yajO_1;inference=ab initio prediction:Prodigal:002006,similar to AA sequence:UniProtKB:P77735;locus_tag=HPGCJGGD_00258;product=1-deoxyxylulose-5-phosphate synthase YajO
M-haplocladii_contig_5_1	Prodigal:002006	CDS	84356	84889	.	+	0	ID=HPGCJGGD_00259;eC_number=3.1.3.-;db_xref=COG:COG2062;inference=ab initio prediction:Prodigal:002006,similar to AA sequence:UniProtKB:P9WGF9;locus_tag=HPGCJGGD_00259;product=putative protein
M-haplocladii_contig_5_1	Prodigal:002006	CDS	85283	87448	.	+	0	ID=HPGCJGGD_00260;inference=ab initio prediction:Prodigal:002006;locus_tag=HPGCJGGD_00260;product=hypothetical protein
M-haplocladii_contig_5_1	Prodigal:002006	CDS	87622	88899	.	+	0	ID=HPGCJGGD_00261;inference=ab initio prediction:Prodigal:002006;locus_tag=HPGCJGGD_00261;product=hypothetical protein
M-haplocladii_contig_5_1	Prodigal:002006	CDS	89070	89279	.	-	0	ID=HPGCJGGD_00262;inference=ab initio prediction:Prodigal:002006;locus_tag=HPGCJGGD_00262;product=hypothetical protein
M-haplocladii_contig_5_1	Prodigal:002006	CDS	89519	90967	.	+	0	ID=HPGCJGGD_00263;Name=ycjX;db_xref=COG:COG3106;gene=ycjX;inference=ab initio prediction:Prodigal:002006,similar to AA sequence:UniProtKB:P76046;locus_tag=HPGCJGGD_00263;product=putative protein YcjX
M-haplocladii_contig_5_1	Prodigal:002006	CDS	90964	91977	.	+	0	ID=HPGCJGGD_00264;inference=ab initio prediction:Prodigal:002006;locus_tag=HPGCJGGD_00264;product=hypothetical protein
M-haplocladii_contig_5_1	Prodigal:002006	CDS	92024	92686	.	+	0	ID=HPGCJGGD_00265;eC_number=2.3.2.6;Name=aat;db_xref=COG:COG2360;gene=aat;inference=ab initio prediction:Prodigal:002006,similar to AA sequence:UniProtKB:P0A8P1;locus_tag=HPGCJGGD_00265;product=Leucyl/phenylalanyl-tRNA--protein transferase
M-haplocladii_contig_5_1	Prodigal:002006	CDS	92698	93297	.	-	0	ID=HPGCJGGD_00266;Name=fabR;gene=fabR;inference=ab initio prediction:Prodigal:002006,protein motif:HAMAP:MF_01190;locus_tag=HPGCJGGD_00266;product=HTH-type transcriptional repressor FabR
M-haplocladii_contig_5_1	Prodigal:002006	CDS	93336	93809	.	+	0	ID=HPGCJGGD_00267;inference=ab initio prediction:Prodigal:002006;locus_tag=HPGCJGGD_00267;product=hypothetical protein
M-haplocladii_contig_5_1	Prodigal:002006	CDS	93828	94487	.	-	0	ID=HPGCJGGD_00268;inference=ab initio prediction:Prodigal:002006;locus_tag=HPGCJGGD_00268;product=hypothetical protein
M-haplocladii_contig_5_1	Prodigal:002006	CDS	94602	95018	.	-	0	ID=HPGCJGGD_00269;inference=ab initio prediction:Prodigal:002006;locus_tag=HPGCJGGD_00269;product=hypothetical protein
M-haplocladii_contig_5_1	Prodigal:002006	CDS	95567	99322	.	+	0	ID=HPGCJGGD_00270;inference=ab initio prediction:Prodigal:002006;locus_tag=HPGCJGGD_00270;product=hypothetical protein
M-haplocladii_contig_5_1	Prodigal:002006	CDS	99628	100776	.	+	0	ID=HPGCJGGD_00271;inference=ab initio prediction:Prodigal:002006;locus_tag=HPGCJGGD_00271;product=hypothetical protein
M-haplocladii_contig_5_1	Prodigal:002006	CDS	100783	103011	.	+	0	ID=HPGCJGGD_00272;inference=ab initio prediction:Prodigal:002006;locus_tag=HPGCJGGD_00272;product=hypothetical protein
M-haplocladii_contig_5_1	Prodigal:002006	CDS	103074	103709	.	+	0	ID=HPGCJGGD_00273;inference=ab initio prediction:Prodigal:002006;locus_tag=HPGCJGGD_00273;product=hypothetical protein
M-haplocladii_contig_5_1	Prodigal:002006	CDS	103706	104629	.	+	0	ID=HPGCJGGD_00274;inference=ab initio prediction:Prodigal:002006;locus_tag=HPGCJGGD_00274;product=hypothetical protein
M-haplocladii_contig_5_1	Prodigal:002006	CDS	104760	105323	.	-	0	ID=HPGCJGGD_00275;inference=ab initio prediction:Prodigal:002006;locus_tag=HPGCJGGD_00275;product=hypothetical protein
M-haplocladii_contig_5_1	Prodigal:002006	CDS	105430	106044	.	+	0	ID=HPGCJGGD_00276;eC_number=3.5.1.110;Name=rutB_1;db_xref=COG:COG1335;gene=rutB_1;inference=ab initio prediction:Prodigal:002006,similar to AA sequence:UniProtKB:P75897;locus_tag=HPGCJGGD_00276;product=Peroxyureidoacrylate/ureidoacrylate amidohydrolase RutB
M-haplocladii_contig_5_1	Prodigal:002006	CDS	106048	106665	.	+	0	ID=HPGCJGGD_00277;eC_number=3.5.1.110;Name=rutB_2;db_xref=COG:COG1335;gene=rutB_2;inference=ab initio prediction:Prodigal:002006,similar to AA sequence:UniProtKB:P75897;locus_tag=HPGCJGGD_00277;product=Peroxyureidoacrylate/ureidoacrylate amidohydrolase RutB
M-haplocladii_contig_5_1	Prodigal:002006	CDS	106662	107075	.	+	0	ID=HPGCJGGD_00278;eC_number=1.1.1.103;Name=tdh_1;db_xref=COG:COG1063;gene=tdh_1;inference=ab initio prediction:Prodigal:002006,similar to AA sequence:UniProtKB:Q5SKS4;locus_tag=HPGCJGGD_00278;product=L-threonine 3-dehydrogenase
M-haplocladii_contig_5_1	Prodigal:002006	CDS	107178	107720	.	+	0	ID=HPGCJGGD_00279;inference=ab initio prediction:Prodigal:002006;locus_tag=HPGCJGGD_00279;product=hypothetical protein
M-haplocladii_contig_5_1	Prodigal:002006	CDS	107789	108022	.	+	0	ID=HPGCJGGD_00280;inference=ab initio prediction:Prodigal:002006;locus_tag=HPGCJGGD_00280;product=hypothetical protein
M-haplocladii_contig_5_1	Prodigal:002006	CDS	108484	108753	.	+	0	ID=HPGCJGGD_00281;inference=ab initio prediction:Prodigal:002006;locus_tag=HPGCJGGD_00281;product=hypothetical protein
M-haplocladii_contig_5_1	Prodigal:002006	CDS	108985	109191	.	+	0	ID=HPGCJGGD_00282;inference=ab initio prediction:Prodigal:002006;locus_tag=HPGCJGGD_00282;product=hypothetical protein
M-haplocladii_contig_5_1	Prodigal:002006	CDS	109791	110792	.	-	0	ID=HPGCJGGD_00283;inference=ab initio prediction:Prodigal:002006,similar to AA sequence:UniProtKB:P99173;locus_tag=HPGCJGGD_00283;product=Zinc-type alcohol dehydrogenase-like protein
M-haplocladii_contig_5_1	Aragorn:001002	tRNA	111042	111127	.	+	.	ID=HPGCJGGD_00284;inference=COORDINATES:profile:Aragorn:001002;locus_tag=HPGCJGGD_00284;product=tRNA-Thr(cgt)
M-haplocladii_contig_5_1	Prodigal:002006	CDS	111779	112312	.	+	0	ID=HPGCJGGD_00285;inference=ab initio prediction:Prodigal:002006;locus_tag=HPGCJGGD_00285;product=hypothetical protein
M-haplocladii_contig_5_1	Prodigal:002006	CDS	112354	113616	.	+	0	ID=HPGCJGGD_00286;inference=ab initio prediction:Prodigal:002006,similar to AA sequence:UniProtKB:A0LNN5;locus_tag=HPGCJGGD_00286;product=L-lactate transporter
M-haplocladii_contig_5_1	Prodigal:002006	CDS	113863	114564	.	-	0	ID=HPGCJGGD_00287;eC_number=1.-.-.-;inference=ab initio prediction:Prodigal:002006,similar to AA sequence:UniProtKB:Q7A3L9;locus_tag=HPGCJGGD_00287;product=putative oxidoreductase
M-haplocladii_contig_5_1	Prodigal:002006	CDS	114608	115006	.	-	0	ID=HPGCJGGD_00288;inference=ab initio prediction:Prodigal:002006;locus_tag=HPGCJGGD_00288;product=hypothetical protein
M-haplocladii_contig_5_1	Prodigal:002006	CDS	114999	115193	.	-	0	ID=HPGCJGGD_00289;inference=ab initio prediction:Prodigal:002006;locus_tag=HPGCJGGD_00289;product=hypothetical protein
M-haplocladii_contig_5_1	Prodigal:002006	CDS	115193	117337	.	-	0	ID=HPGCJGGD_00290;eC_number=3.4.24.-;Name=ftsH_3;gene=ftsH_3;inference=ab initio prediction:Prodigal:002006,protein motif:HAMAP:MF_01458;locus_tag=HPGCJGGD_00290;product=ATP-dependent zinc metalloprotease FtsH
M-haplocladii_contig_6_1	Prodigal:002006	CDS	33	1448	.	+	0	ID=HPGCJGGD_00291;eC_number=2.2.1.7;Name=dxs_1;db_xref=COG:COG1154;gene=dxs_1;inference=ab initio prediction:Prodigal:002006,similar to AA sequence:UniProtKB:P77488;locus_tag=HPGCJGGD_00291;product=1-deoxy-D-xylulose-5-phosphate synthase
M-haplocladii_contig_6_1	Prodigal:002006	CDS	1549	2574	.	+	0	ID=HPGCJGGD_00292;eC_number=1.1.1.394;Name=auaH;gene=auaH;inference=ab initio prediction:Prodigal:002006,similar to AA sequence:UniProtKB:H1ZZB0;locus_tag=HPGCJGGD_00292;product=Aurachin B dehydrogenase
M-haplocladii_contig_6_1	Prodigal:002006	CDS	2571	3470	.	+	0	ID=HPGCJGGD_00293;eC_number=4.2.3.156;Name=hpnC;db_xref=COG:COG1562;gene=hpnC;inference=ab initio prediction:Prodigal:002006,similar to AA sequence:UniProtKB:Q6N3F1;locus_tag=HPGCJGGD_00293;product=Hydroxysqualene synthase
M-haplocladii_contig_6_1	Prodigal:002006	CDS	3467	4306	.	+	0	ID=HPGCJGGD_00294;eC_number=2.5.1.103;Name=hpnD;db_xref=COG:COG1562;gene=hpnD;inference=ab initio prediction:Prodigal:002006,similar to AA sequence:UniProtKB:Q6N3F2;locus_tag=HPGCJGGD_00294;product=Presqualene diphosphate synthase
M-haplocladii_contig_6_1	Prodigal:002006	CDS	4306	5625	.	+	0	ID=HPGCJGGD_00295;eC_number=1.17.8.1;Name=hpnE;db_xref=COG:COG2907;gene=hpnE;inference=ab initio prediction:Prodigal:002006,similar to AA sequence:UniProtKB:Q6N3F3;locus_tag=HPGCJGGD_00295;product=Hydroxysqualene dehydroxylase
M-haplocladii_contig_6_1	Prodigal:002006	CDS	5629	7680	.	+	0	ID=HPGCJGGD_00296;eC_number=4.2.1.129;Name=shc_1;db_xref=COG:COG1657;gene=shc_1;inference=ab initio prediction:Prodigal:002006,similar to AA sequence:UniProtKB:P33247;locus_tag=HPGCJGGD_00296;product=Squalene--hopene cyclase
M-haplocladii_contig_6_1	Prodigal:002006	CDS	7756	9129	.	-	0	ID=HPGCJGGD_00297;eC_number=2.3.1.47;Name=bioF_1;gene=bioF_1;inference=ab initio prediction:Prodigal:002006,protein motif:HAMAP:MF_01693;locus_tag=HPGCJGGD_00297;product=8-amino-7-oxononanoate synthase
M-haplocladii_contig_6_1	Prodigal:002006	CDS	9126	16610	.	-	0	ID=HPGCJGGD_00298;eC_number=1.1.1.103;Name=tdh_2;gene=tdh_2;inference=ab initio prediction:Prodigal:002006,protein motif:HAMAP:MF_00627;locus_tag=HPGCJGGD_00298;product=L-threonine 3-dehydrogenase
M-haplocladii_contig_6_1	Prodigal:002006	CDS	16915	18219	.	-	0	ID=HPGCJGGD_00299;eC_number=1.1.1.22;Name=rkpK;db_xref=COG:COG1004;gene=rkpK;inference=ab initio prediction:Prodigal:002006,similar to AA sequence:UniProtKB:O54068;locus_tag=HPGCJGGD_00299;product=UDP-glucose 6-dehydrogenase
M-haplocladii_contig_6_1	Prodigal:002006	CDS	18335	20545	.	-	0	ID=HPGCJGGD_00300;inference=ab initio prediction:Prodigal:002006;locus_tag=HPGCJGGD_00300;product=hypothetical protein
M-haplocladii_contig_6_1	Aragorn:001002	tRNA	20854	20928	.	+	.	ID=HPGCJGGD_00301;inference=COORDINATES:profile:Aragorn:001002;locus_tag=HPGCJGGD_00301;product=tRNA-Val(gac)
M-haplocladii_contig_6_1	Prodigal:002006	CDS	21014	21865	.	-	0	ID=HPGCJGGD_00302;inference=ab initio prediction:Prodigal:002006;locus_tag=HPGCJGGD_00302;product=hypothetical protein
M-haplocladii_contig_6_1	Prodigal:002006	CDS	22240	22998	.	-	0	ID=HPGCJGGD_00303;inference=ab initio prediction:Prodigal:002006;locus_tag=HPGCJGGD_00303;product=hypothetical protein
M-haplocladii_contig_6_1	Prodigal:002006	CDS	23012	23413	.	-	0	ID=HPGCJGGD_00304;Name=cyoD;db_xref=COG:COG3125;gene=cyoD;inference=ab initio prediction:Prodigal:002006,similar to AA sequence:UniProtKB:P0ABJ6;locus_tag=HPGCJGGD_00304;product=Cytochrome bo(3) ubiquinol oxidase subunit 4
M-haplocladii_contig_6_1	Prodigal:002006	CDS	23410	24036	.	-	0	ID=HPGCJGGD_00305;Name=cyoC;db_xref=COG:COG1845;gene=cyoC;inference=ab initio prediction:Prodigal:002006,similar to AA sequence:UniProtKB:P0ABJ3;locus_tag=HPGCJGGD_00305;product=Cytochrome bo(3) ubiquinol oxidase subunit 3
M-haplocladii_contig_6_1	Prodigal:002006	CDS	24042	26045	.	-	0	ID=HPGCJGGD_00306;eC_number=7.1.1.3;Name=cyoB;db_xref=COG:COG0843;gene=cyoB;inference=ab initio prediction:Prodigal:002006,similar to AA sequence:UniProtKB:P0ABI8;locus_tag=HPGCJGGD_00306;product=Cytochrome bo(3) ubiquinol oxidase subunit 1
M-haplocladii_contig_6_1	Prodigal:002006	CDS	26101	27210	.	-	0	ID=HPGCJGGD_00307;inference=ab initio prediction:Prodigal:002006;locus_tag=HPGCJGGD_00307;product=hypothetical protein
M-haplocladii_contig_6_1	Prodigal:002006	CDS	27377	28696	.	-	0	ID=HPGCJGGD_00308;Name=yhjE_1;gene=yhjE_1;inference=ab initio prediction:Prodigal:002006,similar to AA sequence:UniProtKB:P37643;locus_tag=HPGCJGGD_00308;product=Inner membrane metabolite transport protein YhjE
M-haplocladii_contig_6_1	Prodigal:002006	CDS	28914	31205	.	-	0	ID=HPGCJGGD_00309;eC_number=1.1.1.40;Name=maeB;db_xref=COG:COG0280;gene=maeB;inference=ab initio prediction:Prodigal:002006,similar to AA sequence:UniProtKB:P76558;locus_tag=HPGCJGGD_00309;product=NADP-dependent malic enzyme
M-haplocladii_contig_6_1	Prodigal:002006	CDS	31322	33148	.	-	0	ID=HPGCJGGD_00310;eC_number=1.6.1.1;Name=sthA;gene=sthA;inference=ab initio prediction:Prodigal:002006,protein motif:HAMAP:MF_00247;locus_tag=HPGCJGGD_00310;product=Soluble pyridine nucleotide transhydrogenase
M-haplocladii_contig_6_1	Prodigal:002006	CDS	33202	34512	.	-	0	ID=HPGCJGGD_00311;eC_number=2.3.1.12;Name=aceF;db_xref=COG:COG0508;gene=aceF;inference=ab initio prediction:Prodigal:002006,similar to AA sequence:UniProtKB:P06959;locus_tag=HPGCJGGD_00311;product=Dihydrolipoyllysine-residue acetyltransferase component of pyruvate dehydrogenase complex
M-haplocladii_contig_6_1	Prodigal:002006	CDS	34615	37275	.	-	0	ID=HPGCJGGD_00312;eC_number=1.2.4.1;Name=aceE;db_xref=COG:COG2609;gene=aceE;inference=ab initio prediction:Prodigal:002006,similar to AA sequence:UniProtKB:P0AFG8;locus_tag=HPGCJGGD_00312;product=Pyruvate dehydrogenase E1 component
M-haplocladii_contig_6_1	Prodigal:002006	CDS	38354	41683	.	+	0	ID=HPGCJGGD_00313;inference=ab initio prediction:Prodigal:002006;locus_tag=HPGCJGGD_00313;product=hypothetical protein
M-haplocladii_contig_6_1	Prodigal:002006	CDS	41899	42321	.	-	0	ID=HPGCJGGD_00314;inference=ab initio prediction:Prodigal:002006;locus_tag=HPGCJGGD_00314;product=hypothetical protein
M-haplocladii_contig_6_1	Prodigal:002006	CDS	42831	43577	.	+	0	ID=HPGCJGGD_00315;eC_number=1.1.1.100;Name=fabG_1;gene=fabG_1;inference=ab initio prediction:Prodigal:002006,similar to AA sequence:UniProtKB:P99093;locus_tag=HPGCJGGD_00315;product=3-oxoacyl-[acyl-carrier-protein] reductase FabG
M-haplocladii_contig_6_1	Prodigal:002006	CDS	43574	43903	.	-	0	ID=HPGCJGGD_00316;inference=ab initio prediction:Prodigal:002006;locus_tag=HPGCJGGD_00316;product=hypothetical protein
M-haplocladii_contig_6_1	Prodigal:002006	CDS	44236	45756	.	+	0	ID=HPGCJGGD_00317;inference=ab initio prediction:Prodigal:002006;locus_tag=HPGCJGGD_00317;product=hypothetical protein
M-haplocladii_contig_6_1	Prodigal:002006	CDS	45960	46853	.	-	0	ID=HPGCJGGD_00318;Name=pgrR_1;gene=pgrR_1;inference=ab initio prediction:Prodigal:002006,similar to AA sequence:UniProtKB:P77333;locus_tag=HPGCJGGD_00318;product=HTH-type transcriptional regulator PgrR
M-haplocladii_contig_6_1	Prodigal:002006	CDS	46950	48062	.	+	0	ID=HPGCJGGD_00319;eC_number=1.1.-.-;Name=yajO_2;db_xref=COG:COG0667;gene=yajO_2;inference=ab initio prediction:Prodigal:002006,similar to AA sequence:UniProtKB:P77735;locus_tag=HPGCJGGD_00319;product=1-deoxyxylulose-5-phosphate synthase YajO
M-haplocladii_contig_6_1	Prodigal:002006	CDS	48267	48536	.	+	0	ID=HPGCJGGD_00320;inference=ab initio prediction:Prodigal:002006;locus_tag=HPGCJGGD_00320;product=hypothetical protein
M-haplocladii_contig_6_1	Prodigal:002006	CDS	48593	49705	.	-	0	ID=HPGCJGGD_00321;inference=ab initio prediction:Prodigal:002006;locus_tag=HPGCJGGD_00321;product=hypothetical protein
M-haplocladii_contig_6_1	Prodigal:002006	CDS	50475	51113	.	-	0	ID=HPGCJGGD_00322;inference=ab initio prediction:Prodigal:002006;locus_tag=HPGCJGGD_00322;product=hypothetical protein
M-haplocladii_contig_6_1	Prodigal:002006	CDS	51141	51386	.	+	0	ID=HPGCJGGD_00323;inference=ab initio prediction:Prodigal:002006;locus_tag=HPGCJGGD_00323;product=hypothetical protein
M-haplocladii_contig_6_1	Prodigal:002006	CDS	51878	52168	.	-	0	ID=HPGCJGGD_00324;inference=ab initio prediction:Prodigal:002006;locus_tag=HPGCJGGD_00324;product=hypothetical protein
M-haplocladii_contig_6_1	Prodigal:002006	CDS	52168	52374	.	-	0	ID=HPGCJGGD_00325;inference=ab initio prediction:Prodigal:002006;locus_tag=HPGCJGGD_00325;product=hypothetical protein
M-haplocladii_contig_6_1	Prodigal:002006	CDS	52787	53242	.	+	0	ID=HPGCJGGD_00326;eC_number=3.4.21.-;Name=umuD_1;db_xref=COG:COG1974;gene=umuD_1;inference=ab initio prediction:Prodigal:002006,similar to AA sequence:UniProtKB:P22493;locus_tag=HPGCJGGD_00326;product=Protein UmuD
M-haplocladii_contig_6_1	Prodigal:002006	CDS	53239	54558	.	+	0	ID=HPGCJGGD_00327;Name=umuC;db_xref=COG:COG0389;gene=umuC;inference=ab initio prediction:Prodigal:002006,similar to AA sequence:UniProtKB:P04152;locus_tag=HPGCJGGD_00327;product=Protein UmuC
M-haplocladii_contig_6_1	Prodigal:002006	CDS	54569	55447	.	-	0	ID=HPGCJGGD_00328;eC_number=1.-.-.-;Name=ydaD;gene=ydaD;inference=ab initio prediction:Prodigal:002006,similar to AA sequence:UniProtKB:P80873;locus_tag=HPGCJGGD_00328;product=General stress protein 39
M-haplocladii_contig_6_1	Prodigal:002006	CDS	55518	56165	.	+	0	ID=HPGCJGGD_00329;inference=ab initio prediction:Prodigal:002006;locus_tag=HPGCJGGD_00329;product=hypothetical protein
M-haplocladii_contig_7_1	Prodigal:002006	CDS	362	799	.	+	0	ID=HPGCJGGD_00330;inference=ab initio prediction:Prodigal:002006;locus_tag=HPGCJGGD_00330;product=hypothetical protein
M-haplocladii_contig_7_1	Prodigal:002006	CDS	718	1446	.	-	0	ID=HPGCJGGD_00331;eC_number=3.4.19.3;Name=pcp;gene=pcp;inference=ab initio prediction:Prodigal:002006,protein motif:HAMAP:MF_00417;locus_tag=HPGCJGGD_00331;product=Pyrrolidone-carboxylate peptidase
M-haplocladii_contig_7_1	Prodigal:002006	CDS	1443	2432	.	-	0	ID=HPGCJGGD_00332;eC_number=3.6.-.-;db_xref=COG:COG1703;inference=ab initio prediction:Prodigal:002006,similar to AA sequence:UniProtKB:P9WPZ1;locus_tag=HPGCJGGD_00332;product=putative GTPase
M-haplocladii_contig_7_1	Prodigal:002006	CDS	2486	2626	.	+	0	ID=HPGCJGGD_00333;inference=ab initio prediction:Prodigal:002006;locus_tag=HPGCJGGD_00333;product=hypothetical protein
M-haplocladii_contig_7_1	Prodigal:002006	CDS	2623	3687	.	+	0	ID=HPGCJGGD_00334;inference=ab initio prediction:Prodigal:002006;locus_tag=HPGCJGGD_00334;product=hypothetical protein
M-haplocladii_contig_7_1	Prodigal:002006	CDS	3823	4203	.	+	0	ID=HPGCJGGD_00335;inference=ab initio prediction:Prodigal:002006;locus_tag=HPGCJGGD_00335;product=hypothetical protein
M-haplocladii_contig_7_1	Prodigal:002006	CDS	4256	5188	.	-	0	ID=HPGCJGGD_00336;inference=ab initio prediction:Prodigal:002006;locus_tag=HPGCJGGD_00336;product=hypothetical protein
M-haplocladii_contig_7_1	Prodigal:002006	CDS	5557	5853	.	+	0	ID=HPGCJGGD_00337;inference=ab initio prediction:Prodigal:002006;locus_tag=HPGCJGGD_00337;product=hypothetical protein
M-haplocladii_contig_7_1	Prodigal:002006	CDS	6704	7960	.	+	0	ID=HPGCJGGD_00338;Name=nasA_1;gene=nasA_1;inference=ab initio prediction:Prodigal:002006,similar to AA sequence:UniProtKB:P42432;locus_tag=HPGCJGGD_00338;product=Nitrate transporter
M-haplocladii_contig_7_1	Prodigal:002006	CDS	8018	8785	.	-	0	ID=HPGCJGGD_00339;Name=prs_1;gene=prs_1;inference=ab initio prediction:Prodigal:002006,protein motif:HAMAP:MF_00583_A;locus_tag=HPGCJGGD_00339;product=Putative ribose-phosphate pyrophosphokinase
M-haplocladii_contig_7_1	Prodigal:002006	CDS	8782	8997	.	-	0	ID=HPGCJGGD_00340;inference=ab initio prediction:Prodigal:002006;locus_tag=HPGCJGGD_00340;product=hypothetical protein
M-haplocladii_contig_7_1	Prodigal:002006	CDS	9136	10038	.	+	0	ID=HPGCJGGD_00341;inference=ab initio prediction:Prodigal:002006;locus_tag=HPGCJGGD_00341;product=hypothetical protein
M-haplocladii_contig_7_1	Prodigal:002006	CDS	10035	10400	.	+	0	ID=HPGCJGGD_00342;inference=ab initio prediction:Prodigal:002006;locus_tag=HPGCJGGD_00342;product=hypothetical protein
M-haplocladii_contig_7_1	Prodigal:002006	CDS	10407	11915	.	-	0	ID=HPGCJGGD_00343;inference=ab initio prediction:Prodigal:002006;locus_tag=HPGCJGGD_00343;product=hypothetical protein
M-haplocladii_contig_7_1	Prodigal:002006	CDS	11945	12256	.	-	0	ID=HPGCJGGD_00344;inference=ab initio prediction:Prodigal:002006;locus_tag=HPGCJGGD_00344;product=hypothetical protein
M-haplocladii_contig_7_1	Prodigal:002006	CDS	12338	12742	.	-	0	ID=HPGCJGGD_00345;eC_number=3.6.1.65;Name=nudG;db_xref=COG:COG0494;gene=nudG;inference=ab initio prediction:Prodigal:002006,similar to AA sequence:UniProtKB:P77788;locus_tag=HPGCJGGD_00345;product=CTP pyrophosphohydrolase
M-haplocladii_contig_7_1	Prodigal:002006	CDS	12757	13485	.	-	0	ID=HPGCJGGD_00346;db_xref=COG:COG2968;inference=ab initio prediction:Prodigal:002006,similar to AA sequence:UniProtKB:Q44642;locus_tag=HPGCJGGD_00346;product=26 kDa periplasmic immunogenic protein
M-haplocladii_contig_7_1	Prodigal:002006	CDS	13482	14738	.	-	0	ID=HPGCJGGD_00347;Name=argJ;db_xref=COG:COG1364;gene=argJ;inference=ab initio prediction:Prodigal:002006,similar to AA sequence:UniProtKB:Q9Z4S1;locus_tag=HPGCJGGD_00347;product=Arginine biosynthesis bifunctional protein ArgJ
M-haplocladii_contig_7_1	Prodigal:002006	CDS	14980	15429	.	+	0	ID=HPGCJGGD_00348;inference=ab initio prediction:Prodigal:002006;locus_tag=HPGCJGGD_00348;product=hypothetical protein
M-haplocladii_contig_7_1	Prodigal:002006	CDS	15515	16075	.	+	0	ID=HPGCJGGD_00349;eC_number=1.11.1.22;Name=gpx1_1;gene=gpx1_1;inference=ab initio prediction:Prodigal:002006,similar to AA sequence:UniProtKB:P74250;locus_tag=HPGCJGGD_00349;product=Hydroperoxy fatty acid reductase gpx1
M-haplocladii_contig_7_1	Prodigal:002006	CDS	16076	16168	.	-	0	ID=HPGCJGGD_00350;inference=ab initio prediction:Prodigal:002006;locus_tag=HPGCJGGD_00350;product=hypothetical protein
M-haplocladii_contig_7_1	Prodigal:002006	CDS	16560	16787	.	+	0	ID=HPGCJGGD_00351;inference=ab initio prediction:Prodigal:002006;locus_tag=HPGCJGGD_00351;product=hypothetical protein
M-haplocladii_contig_7_1	Prodigal:002006	CDS	16855	17094	.	+	0	ID=HPGCJGGD_00352;inference=ab initio prediction:Prodigal:002006;locus_tag=HPGCJGGD_00352;product=hypothetical protein
M-haplocladii_contig_7_1	Prodigal:002006	CDS	17365	17688	.	+	0	ID=HPGCJGGD_00353;inference=ab initio prediction:Prodigal:002006;locus_tag=HPGCJGGD_00353;product=hypothetical protein
M-haplocladii_contig_7_1	Prodigal:002006	CDS	17883	18278	.	-	0	ID=HPGCJGGD_00354;inference=ab initio prediction:Prodigal:002006;locus_tag=HPGCJGGD_00354;product=hypothetical protein
M-haplocladii_contig_7_1	Prodigal:002006	CDS	18672	19460	.	+	0	ID=HPGCJGGD_00355;eC_number=3.5.1.118;Name=egtC;db_xref=COG:COG0121;gene=egtC;inference=ab initio prediction:Prodigal:002006,similar to AA sequence:UniProtKB:A0R5M9;locus_tag=HPGCJGGD_00355;product=Gamma-glutamyl-hercynylcysteine sulfoxide hydrolase
M-haplocladii_contig_7_1	Prodigal:002006	CDS	19532	20965	.	+	0	ID=HPGCJGGD_00356;eC_number=1.2.1.26;Name=araE;gene=araE;inference=ab initio prediction:Prodigal:002006,similar to AA sequence:UniProtKB:Q1JUP4;locus_tag=HPGCJGGD_00356;product=Alpha-ketoglutaric semialdehyde dehydrogenase 1
M-haplocladii_contig_7_1	Prodigal:002006	CDS	21395	22798	.	+	0	ID=HPGCJGGD_00357;inference=ab initio prediction:Prodigal:002006;locus_tag=HPGCJGGD_00357;product=hypothetical protein
M-haplocladii_contig_7_1	Prodigal:002006	CDS	22806	23303	.	-	0	ID=HPGCJGGD_00358;eC_number=2.1.1.63;Name=ogt;db_xref=COG:COG0350;gene=ogt;inference=ab initio prediction:Prodigal:002006,similar to AA sequence:UniProtKB:P9WJW5;locus_tag=HPGCJGGD_00358;product=Methylated-DNA--protein-cysteine methyltransferase
M-haplocladii_contig_7_1	Aragorn:001002	tRNA	23564	23637	.	-	.	ID=HPGCJGGD_00359;inference=COORDINATES:profile:Aragorn:001002;locus_tag=HPGCJGGD_00359;product=tRNA-Gln(ctg)
M-haplocladii_contig_7_1	Prodigal:002006	CDS	23924	24184	.	-	0	ID=HPGCJGGD_00360;inference=ab initio prediction:Prodigal:002006;locus_tag=HPGCJGGD_00360;product=hypothetical protein
M-haplocladii_contig_7_1	Prodigal:002006	CDS	24435	24641	.	+	0	ID=HPGCJGGD_00361;inference=ab initio prediction:Prodigal:002006;locus_tag=HPGCJGGD_00361;product=hypothetical protein
M-haplocladii_contig_7_1	Prodigal:002006	CDS	24777	24968	.	+	0	ID=HPGCJGGD_00362;inference=ab initio prediction:Prodigal:002006;locus_tag=HPGCJGGD_00362;product=hypothetical protein
M-haplocladii_contig_7_1	Prodigal:002006	CDS	24980	25276	.	+	0	ID=HPGCJGGD_00363;inference=ab initio prediction:Prodigal:002006;locus_tag=HPGCJGGD_00363;product=hypothetical protein
M-haplocladii_contig_7_1	Prodigal:002006	CDS	25291	25539	.	-	0	ID=HPGCJGGD_00364;inference=ab initio prediction:Prodigal:002006;locus_tag=HPGCJGGD_00364;product=hypothetical protein
M-haplocladii_contig_7_1	Prodigal:002006	CDS	25816	26337	.	-	0	ID=HPGCJGGD_00365;inference=ab initio prediction:Prodigal:002006;locus_tag=HPGCJGGD_00365;product=hypothetical protein
M-haplocladii_contig_7_1	Prodigal:002006	CDS	26532	27305	.	+	0	ID=HPGCJGGD_00366;inference=ab initio prediction:Prodigal:002006;locus_tag=HPGCJGGD_00366;product=hypothetical protein
M-haplocladii_contig_7_1	Prodigal:002006	CDS	27348	28466	.	-	0	ID=HPGCJGGD_00367;eC_number=1.6.99.1;Name=namA;db_xref=COG:COG1902;gene=namA;inference=ab initio prediction:Prodigal:002006,similar to AA sequence:UniProtKB:Q5KXG9;locus_tag=HPGCJGGD_00367;product=NADPH dehydrogenase
M-haplocladii_contig_7_1	Prodigal:002006	CDS	28536	28925	.	-	0	ID=HPGCJGGD_00368;inference=ab initio prediction:Prodigal:002006;locus_tag=HPGCJGGD_00368;product=hypothetical protein
M-haplocladii_contig_7_1	Prodigal:002006	CDS	29004	30920	.	-	0	ID=HPGCJGGD_00369;eC_number=6.2.1.1;Name=acsA_1;db_xref=COG:COG0365;gene=acsA_1;inference=ab initio prediction:Prodigal:002006,similar to AA sequence:UniProtKB:Q89WV5;locus_tag=HPGCJGGD_00369;product=Acetyl-coenzyme A synthetase
M-haplocladii_contig_7_1	Prodigal:002006	CDS	31088	31270	.	-	0	ID=HPGCJGGD_00370;inference=ab initio prediction:Prodigal:002006;locus_tag=HPGCJGGD_00370;product=hypothetical protein
M-haplocladii_contig_7_1	Prodigal:002006	CDS	31504	31764	.	+	0	ID=HPGCJGGD_00371;inference=ab initio prediction:Prodigal:002006;locus_tag=HPGCJGGD_00371;product=hypothetical protein
M-haplocladii_contig_7_1	Prodigal:002006	CDS	31826	32002	.	-	0	ID=HPGCJGGD_00372;inference=ab initio prediction:Prodigal:002006;locus_tag=HPGCJGGD_00372;product=hypothetical protein
M-haplocladii_contig_7_1	Prodigal:002006	CDS	32237	32734	.	+	0	ID=HPGCJGGD_00373;eC_number=5.4.99.18;Name=purE;db_xref=COG:COG0041;gene=purE;inference=ab initio prediction:Prodigal:002006,similar to AA sequence:UniProtKB:P0AG18;locus_tag=HPGCJGGD_00373;product=N5-carboxyaminoimidazole ribonucleotide mutase
M-haplocladii_contig_7_1	Prodigal:002006	CDS	32746	33864	.	+	0	ID=HPGCJGGD_00374;eC_number=6.3.4.18;Name=purK;db_xref=COG:COG0026;gene=purK;inference=ab initio prediction:Prodigal:002006,similar to AA sequence:UniProtKB:O66608;locus_tag=HPGCJGGD_00374;product=N5-carboxyaminoimidazole ribonucleotide synthase
M-haplocladii_contig_7_1	Prodigal:002006	CDS	34109	34969	.	+	0	ID=HPGCJGGD_00375;Name=lapB_1;gene=lapB_1;inference=ab initio prediction:Prodigal:002006,protein motif:HAMAP:MF_00994;locus_tag=HPGCJGGD_00375;product=Lipopolysaccharide assembly protein B
M-haplocladii_contig_7_1	Prodigal:002006	CDS	35158	36153	.	-	0	ID=HPGCJGGD_00376;eC_number=3.1.3.11;Name=glpX;db_xref=COG:COG1494;gene=glpX;inference=ab initio prediction:Prodigal:002006,similar to AA sequence:UniProtKB:Q03224;locus_tag=HPGCJGGD_00376;product=Fructose-1%2C6-bisphosphatase class 2
M-haplocladii_contig_7_1	Prodigal:002006	CDS	36207	37580	.	-	0	ID=HPGCJGGD_00377;eC_number=1.1.1.3;Name=hom;db_xref=COG:COG0460;gene=hom;inference=ab initio prediction:Prodigal:002006,similar to AA sequence:UniProtKB:P19582;locus_tag=HPGCJGGD_00377;product=Homoserine dehydrogenase
M-haplocladii_contig_7_1	Prodigal:002006	CDS	37764	37985	.	+	0	ID=HPGCJGGD_00378;inference=ab initio prediction:Prodigal:002006;locus_tag=HPGCJGGD_00378;product=hypothetical protein
M-haplocladii_contig_7_1	Prodigal:002006	CDS	38079	40712	.	+	0	ID=HPGCJGGD_00379;inference=ab initio prediction:Prodigal:002006;locus_tag=HPGCJGGD_00379;product=hypothetical protein
M-haplocladii_contig_7_1	Prodigal:002006	CDS	41025	42140	.	-	0	ID=HPGCJGGD_00380;inference=ab initio prediction:Prodigal:002006;locus_tag=HPGCJGGD_00380;product=hypothetical protein
M-haplocladii_contig_7_1	Prodigal:002006	CDS	42220	42522	.	-	0	ID=HPGCJGGD_00381;inference=ab initio prediction:Prodigal:002006;locus_tag=HPGCJGGD_00381;product=hypothetical protein
M-haplocladii_contig_7_1	Prodigal:002006	CDS	42519	44828	.	-	0	ID=HPGCJGGD_00382;Name=ydeP_1;db_xref=COG:COG0243;gene=ydeP_1;inference=ab initio prediction:Prodigal:002006,similar to AA sequence:UniProtKB:P77561;locus_tag=HPGCJGGD_00382;product=Protein YdeP
M-haplocladii_contig_7_1	Prodigal:002006	CDS	45094	46260	.	-	0	ID=HPGCJGGD_00383;inference=ab initio prediction:Prodigal:002006;locus_tag=HPGCJGGD_00383;product=hypothetical protein
M-haplocladii_contig_7_1	Prodigal:002006	CDS	46468	47232	.	-	0	ID=HPGCJGGD_00384;eC_number=2.1.1.197;Name=bioC;gene=bioC;inference=ab initio prediction:Prodigal:002006,similar to AA sequence:UniProtKB:P36571;locus_tag=HPGCJGGD_00384;product=Malonyl-[acyl-carrier protein] O-methyltransferase
M-haplocladii_contig_7_1	Prodigal:002006	CDS	47348	48292	.	-	0	ID=HPGCJGGD_00385;Name=xerD;gene=xerD;inference=ab initio prediction:Prodigal:002006,similar to AA sequence:UniProtKB:Q2YR40;locus_tag=HPGCJGGD_00385;product=Tyrosine recombinase XerD
M-haplocladii_contig_7_1	Prodigal:002006	CDS	48346	48498	.	-	0	ID=HPGCJGGD_00386;inference=ab initio prediction:Prodigal:002006;locus_tag=HPGCJGGD_00386;product=hypothetical protein
M-haplocladii_contig_7_1	Prodigal:002006	CDS	48549	49283	.	+	0	ID=HPGCJGGD_00387;eC_number=2.7.1.71;Name=aroK_1;gene=aroK_1;inference=ab initio prediction:Prodigal:002006,protein motif:HAMAP:MF_00109;locus_tag=HPGCJGGD_00387;product=Shikimate kinase
M-haplocladii_contig_7_1	Prodigal:002006	CDS	49310	50428	.	+	0	ID=HPGCJGGD_00388;eC_number=4.2.3.4;Name=aroB;db_xref=COG:COG0337;gene=aroB;inference=ab initio prediction:Prodigal:002006,similar to AA sequence:UniProtKB:Q9KNV2;locus_tag=HPGCJGGD_00388;product=3-dehydroquinate synthase
M-haplocladii_contig_7_1	Prodigal:002006	CDS	50446	51045	.	-	0	ID=HPGCJGGD_00389;eC_number=2.7.1.25;Name=cysC;db_xref=COG:COG0529;gene=cysC;inference=ab initio prediction:Prodigal:002006,similar to AA sequence:UniProtKB:P0A6J1;locus_tag=HPGCJGGD_00389;product=Adenylyl-sulfate kinase
M-haplocladii_contig_7_1	Prodigal:002006	CDS	51250	51837	.	-	0	ID=HPGCJGGD_00390;Name=ecfG;gene=ecfG;inference=ab initio prediction:Prodigal:002006,similar to AA sequence:UniProtKB:B3Q6P8;locus_tag=HPGCJGGD_00390;product=ECF RNA polymerase sigma factor EcfG
M-haplocladii_contig_7_1	Prodigal:002006	CDS	51837	52067	.	-	0	ID=HPGCJGGD_00391;inference=ab initio prediction:Prodigal:002006;locus_tag=HPGCJGGD_00391;product=hypothetical protein
M-haplocladii_contig_7_1	Prodigal:002006	CDS	52397	53311	.	+	0	ID=HPGCJGGD_00392;eC_number=2.7.1.15;Name=rbsK;db_xref=COG:COG0524;gene=rbsK;inference=ab initio prediction:Prodigal:002006,similar to AA sequence:UniProtKB:P0A9J6;locus_tag=HPGCJGGD_00392;product=Ribokinase
M-haplocladii_contig_7_1	Aragorn:001002	tRNA	53367	53442	.	+	.	ID=HPGCJGGD_00393;inference=COORDINATES:profile:Aragorn:001002;locus_tag=HPGCJGGD_00393;product=tRNA-Thr(tgt)
M-haplocladii_contig_7_1	Prodigal:002006	CDS	53464	53715	.	-	0	ID=HPGCJGGD_00394;Name=moaD;db_xref=COG:COG1977;gene=moaD;inference=ab initio prediction:Prodigal:002006,similar to AA sequence:UniProtKB:P30748;locus_tag=HPGCJGGD_00394;product=Molybdopterin synthase sulfur carrier subunit
M-haplocladii_contig_7_1	Prodigal:002006	CDS	53732	54328	.	-	0	ID=HPGCJGGD_00395;eC_number=2.7.8.5;Name=pgsA;db_xref=COG:COG0558;gene=pgsA;inference=ab initio prediction:Prodigal:002006,similar to AA sequence:UniProtKB:P0ABF8;locus_tag=HPGCJGGD_00395;product=CDP-diacylglycerol--glycerol-3-phosphate 3-phosphatidyltransferase
M-haplocladii_contig_7_1	Prodigal:002006	CDS	54387	56441	.	-	0	ID=HPGCJGGD_00396;Name=uvrC;db_xref=COG:COG0322;gene=uvrC;inference=ab initio prediction:Prodigal:002006,similar to AA sequence:UniProtKB:P0A8G0;locus_tag=HPGCJGGD_00396;product=UvrABC system protein C
M-haplocladii_contig_7_1	Prodigal:002006	CDS	56495	57217	.	-	0	ID=HPGCJGGD_00397;inference=ab initio prediction:Prodigal:002006;locus_tag=HPGCJGGD_00397;product=hypothetical protein
M-haplocladii_contig_7_1	Prodigal:002006	CDS	57580	58368	.	+	0	ID=HPGCJGGD_00398;inference=ab initio prediction:Prodigal:002006;locus_tag=HPGCJGGD_00398;product=hypothetical protein
M-haplocladii_contig_7_1	Prodigal:002006	CDS	58447	59193	.	-	0	ID=HPGCJGGD_00399;inference=ab initio prediction:Prodigal:002006;locus_tag=HPGCJGGD_00399;product=hypothetical protein
M-haplocladii_contig_7_1	Prodigal:002006	CDS	59506	60411	.	-	0	ID=HPGCJGGD_00400;inference=ab initio prediction:Prodigal:002006;locus_tag=HPGCJGGD_00400;product=hypothetical protein
M-haplocladii_contig_7_1	Prodigal:002006	CDS	60759	61529	.	-	0	ID=HPGCJGGD_00401;eC_number=1.10.3.-;db_xref=COG:COG1496;inference=ab initio prediction:Prodigal:002006,similar to AA sequence:UniProtKB:Q89ZI8;locus_tag=HPGCJGGD_00401;product=Polyphenol oxidase
M-haplocladii_contig_7_1	Prodigal:002006	CDS	61568	62776	.	-	0	ID=HPGCJGGD_00402;inference=ab initio prediction:Prodigal:002006;locus_tag=HPGCJGGD_00402;product=hypothetical protein
M-haplocladii_contig_7_1	Prodigal:002006	CDS	62784	63674	.	-	0	ID=HPGCJGGD_00403;eC_number=2.5.1.145;Name=lgt;db_xref=COG:COG0682;gene=lgt;inference=ab initio prediction:Prodigal:002006,similar to AA sequence:UniProtKB:P60959;locus_tag=HPGCJGGD_00403;product=Phosphatidylglycerol--prolipoprotein diacylglyceryl transferase
M-haplocladii_contig_7_1	Prodigal:002006	CDS	63869	64546	.	+	0	ID=HPGCJGGD_00404;inference=ab initio prediction:Prodigal:002006;locus_tag=HPGCJGGD_00404;product=hypothetical protein
M-haplocladii_contig_7_1	Prodigal:002006	CDS	64722	66248	.	-	0	ID=HPGCJGGD_00405;eC_number=4.3.1.19;Name=ilvA;db_xref=COG:COG1171;gene=ilvA;inference=ab initio prediction:Prodigal:002006,similar to AA sequence:UniProtKB:P04968;locus_tag=HPGCJGGD_00405;product=L-threonine dehydratase biosynthetic IlvA
M-haplocladii_contig_7_1	Prodigal:002006	CDS	66332	66676	.	-	0	ID=HPGCJGGD_00406;eC_number=2.7.1.107;Name=dgkA;db_xref=COG:COG0818;gene=dgkA;inference=ab initio prediction:Prodigal:002006,similar to AA sequence:UniProtKB:P0ABN1;locus_tag=HPGCJGGD_00406;product=Diacylglycerol kinase
M-haplocladii_contig_7_1	Prodigal:002006	CDS	66673	67809	.	-	0	ID=HPGCJGGD_00407;inference=ab initio prediction:Prodigal:002006;locus_tag=HPGCJGGD_00407;product=hypothetical protein
M-haplocladii_contig_7_1	Prodigal:002006	CDS	67784	68764	.	-	0	ID=HPGCJGGD_00408;Name=oxyR_1;gene=oxyR_1;inference=ab initio prediction:Prodigal:002006,similar to AA sequence:UniProtKB:P0ACQ4;locus_tag=HPGCJGGD_00408;product=Hydrogen peroxide-inducible genes activator
M-haplocladii_contig_7_1	Prodigal:002006	CDS	68890	70479	.	+	0	ID=HPGCJGGD_00409;eC_number=1.11.1.6;Name=katA_1;db_xref=COG:COG0753;gene=katA_1;inference=ab initio prediction:Prodigal:002006,similar to AA sequence:UniProtKB:Q59337;locus_tag=HPGCJGGD_00409;product=Catalase
M-haplocladii_contig_7_1	Prodigal:002006	CDS	70932	71126	.	+	0	ID=HPGCJGGD_00410;inference=ab initio prediction:Prodigal:002006;locus_tag=HPGCJGGD_00410;product=hypothetical protein
M-haplocladii_contig_7_1	Prodigal:002006	CDS	71343	72029	.	-	0	ID=HPGCJGGD_00411;inference=ab initio prediction:Prodigal:002006;locus_tag=HPGCJGGD_00411;product=hypothetical protein
M-haplocladii_contig_7_1	Prodigal:002006	CDS	72175	72501	.	+	0	ID=HPGCJGGD_00412;inference=ab initio prediction:Prodigal:002006,similar to AA sequence:UniProtKB:P76169;locus_tag=HPGCJGGD_00412;note=UPF0060 membrane protein YnfA;product=hypothetical protein
M-haplocladii_contig_7_1	Prodigal:002006	CDS	72480	73685	.	-	0	ID=HPGCJGGD_00413;Name=yycB;db_xref=COG:COG2807;gene=yycB;inference=ab initio prediction:Prodigal:002006,similar to AA sequence:UniProtKB:P37482;locus_tag=HPGCJGGD_00413;product=putative transporter YycB
M-haplocladii_contig_7_1	Prodigal:002006	CDS	73682	75355	.	-	0	ID=HPGCJGGD_00414;eC_number=2.3.1.269;Name=lnt;db_xref=COG:COG0815;gene=lnt;inference=ab initio prediction:Prodigal:002006,similar to AA sequence:UniProtKB:Q8FJY4;locus_tag=HPGCJGGD_00414;product=Apolipoprotein N-acyltransferase
M-haplocladii_contig_7_1	Prodigal:002006	CDS	75662	76792	.	-	0	ID=HPGCJGGD_00415;inference=ab initio prediction:Prodigal:002006;locus_tag=HPGCJGGD_00415;product=hypothetical protein
M-haplocladii_contig_7_1	Prodigal:002006	CDS	76838	77323	.	-	0	ID=HPGCJGGD_00416;eC_number=3.1.-.-;Name=ybeY;db_xref=COG:COG0319;gene=ybeY;inference=ab initio prediction:Prodigal:002006,similar to AA sequence:UniProtKB:P71335;locus_tag=HPGCJGGD_00416;product=Endoribonuclease YbeY
M-haplocladii_contig_7_1	Prodigal:002006	CDS	77348	78142	.	-	0	ID=HPGCJGGD_00417;Name=bluF;gene=bluF;inference=ab initio prediction:Prodigal:002006,similar to AA sequence:UniProtKB:P75990;locus_tag=HPGCJGGD_00417;product=Blue light- and temperature-regulated antirepressor BluF
M-haplocladii_contig_7_1	Prodigal:002006	CDS	78589	79695	.	+	0	ID=HPGCJGGD_00418;eC_number=1.14.14.35;Name=sfnG;gene=sfnG;inference=ab initio prediction:Prodigal:002006,similar to AA sequence:UniProtKB:Q65YW9;locus_tag=HPGCJGGD_00418;product=FMNH(2)-dependent dimethylsulfone monooxygenase
M-haplocladii_contig_7_1	Prodigal:002006	CDS	79912	81171	.	+	0	ID=HPGCJGGD_00419;Name=soxC;gene=soxC;inference=ab initio prediction:Prodigal:002006,similar to AA sequence:UniProtKB:P54998;locus_tag=HPGCJGGD_00419;product=Dibenzothiophene desulfurization enzyme C
M-haplocladii_contig_7_1	Prodigal:002006	CDS	81381	82607	.	-	0	ID=HPGCJGGD_00420;eC_number=2.1.1.61;Name=mnmC;gene=mnmC;inference=ab initio prediction:Prodigal:002006,protein motif:HAMAP:MF_01102;locus_tag=HPGCJGGD_00420;product=tRNA 5-methylaminomethyl-2-thiouridine biosynthesis bifunctional protein MnmC
M-haplocladii_contig_7_1	Prodigal:002006	CDS	82722	84014	.	+	0	ID=HPGCJGGD_00421;inference=ab initio prediction:Prodigal:002006;locus_tag=HPGCJGGD_00421;product=hypothetical protein
M-haplocladii_contig_7_1	Prodigal:002006	CDS	84021	84467	.	-	0	ID=HPGCJGGD_00422;inference=ab initio prediction:Prodigal:002006;locus_tag=HPGCJGGD_00422;product=hypothetical protein
M-haplocladii_contig_7_1	Prodigal:002006	CDS	84650	85888	.	-	0	ID=HPGCJGGD_00423;eC_number=3.5.1.4;Name=amiD_1;db_xref=COG:COG0154;gene=amiD_1;inference=ab initio prediction:Prodigal:002006,similar to AA sequence:UniProtKB:P9WQ93;locus_tag=HPGCJGGD_00423;product=Putative amidase AmiD
M-haplocladii_contig_7_1	Prodigal:002006	CDS	86002	86952	.	+	0	ID=HPGCJGGD_00424;inference=ab initio prediction:Prodigal:002006;locus_tag=HPGCJGGD_00424;product=hypothetical protein
M-haplocladii_contig_7_1	Prodigal:002006	CDS	87100	87582	.	+	0	ID=HPGCJGGD_00425;inference=ab initio prediction:Prodigal:002006;locus_tag=HPGCJGGD_00425;product=hypothetical protein
M-haplocladii_contig_7_1	Prodigal:002006	CDS	87582	88265	.	+	0	ID=HPGCJGGD_00426;inference=ab initio prediction:Prodigal:002006;locus_tag=HPGCJGGD_00426;product=hypothetical protein
M-haplocladii_contig_7_1	Prodigal:002006	CDS	88360	88794	.	+	0	ID=HPGCJGGD_00427;inference=ab initio prediction:Prodigal:002006;locus_tag=HPGCJGGD_00427;product=hypothetical protein
M-haplocladii_contig_7_1	Prodigal:002006	CDS	88868	89671	.	+	0	ID=HPGCJGGD_00428;eC_number=2.1.1.266;Name=rlmJ;db_xref=COG:COG2961;gene=rlmJ;inference=ab initio prediction:Prodigal:002006,similar to AA sequence:UniProtKB:P31777;locus_tag=HPGCJGGD_00428;product=Ribosomal RNA large subunit methyltransferase J
M-haplocladii_contig_7_1	Prodigal:002006	CDS	89675	89794	.	-	0	ID=HPGCJGGD_00429;inference=ab initio prediction:Prodigal:002006;locus_tag=HPGCJGGD_00429;product=hypothetical protein
M-haplocladii_contig_7_1	Prodigal:002006	CDS	89791	90021	.	-	0	ID=HPGCJGGD_00430;inference=ab initio prediction:Prodigal:002006;locus_tag=HPGCJGGD_00430;product=hypothetical protein
M-haplocladii_contig_7_1	Prodigal:002006	CDS	90034	91467	.	-	0	ID=HPGCJGGD_00431;eC_number=1.-.-.-;db_xref=COG:COG0277;inference=ab initio prediction:Prodigal:002006,similar to AA sequence:UniProtKB:P9WIT1;locus_tag=HPGCJGGD_00431;product=putative FAD-linked oxidoreductase
M-haplocladii_contig_7_1	Prodigal:002006	CDS	91776	92135	.	+	0	ID=HPGCJGGD_00432;db_xref=COG:COG3474;inference=ab initio prediction:Prodigal:002006,similar to AA sequence:UniProtKB:P00082;locus_tag=HPGCJGGD_00432;product=Cytochrome c2
M-haplocladii_contig_7_1	Prodigal:002006	CDS	92262	92744	.	-	0	ID=HPGCJGGD_00433;Name=ohrR_1;gene=ohrR_1;inference=ab initio prediction:Prodigal:002006,similar to AA sequence:UniProtKB:O34777;locus_tag=HPGCJGGD_00433;product=Organic hydroperoxide resistance transcriptional regulator
M-haplocladii_contig_7_1	Prodigal:002006	CDS	93090	94391	.	-	0	ID=HPGCJGGD_00434;inference=ab initio prediction:Prodigal:002006,similar to AA sequence:UniProtKB:P37908;locus_tag=HPGCJGGD_00434;note=UPF0053 inner membrane protein YfjD;product=hypothetical protein
M-haplocladii_contig_7_1	Prodigal:002006	CDS	94681	96195	.	-	0	ID=HPGCJGGD_00435;Name=yodF_1;db_xref=COG:COG0591;gene=yodF_1;inference=ab initio prediction:Prodigal:002006,similar to AA sequence:UniProtKB:O34745;locus_tag=HPGCJGGD_00435;product=putative symporter YodF
M-haplocladii_contig_7_1	Prodigal:002006	CDS	96192	96428	.	-	0	ID=HPGCJGGD_00436;inference=ab initio prediction:Prodigal:002006;locus_tag=HPGCJGGD_00436;product=hypothetical protein
M-haplocladii_contig_7_1	Prodigal:002006	CDS	96453	96905	.	-	0	ID=HPGCJGGD_00437;inference=ab initio prediction:Prodigal:002006;locus_tag=HPGCJGGD_00437;product=hypothetical protein
M-haplocladii_contig_7_1	Prodigal:002006	CDS	96886	97344	.	-	0	ID=HPGCJGGD_00438;inference=ab initio prediction:Prodigal:002006;locus_tag=HPGCJGGD_00438;product=hypothetical protein
M-haplocladii_contig_7_1	Prodigal:002006	CDS	97376	98992	.	-	0	ID=HPGCJGGD_00439;eC_number=1.18.1.2;inference=ab initio prediction:Prodigal:002006,protein motif:HAMAP:MF_01685;locus_tag=HPGCJGGD_00439;product=Ferredoxin--NADP reductase
M-haplocladii_contig_7_1	Prodigal:002006	CDS	99144	100154	.	-	0	ID=HPGCJGGD_00440;Name=tehA;db_xref=COG:COG1275;gene=tehA;inference=ab initio prediction:Prodigal:002006,similar to AA sequence:UniProtKB:P25396;locus_tag=HPGCJGGD_00440;product=Tellurite resistance protein TehA
M-haplocladii_contig_7_1	Prodigal:002006	CDS	100200	102449	.	-	0	ID=HPGCJGGD_00441;eC_number=1.3.99.16;Name=iorB_2;gene=iorB_2;inference=ab initio prediction:Prodigal:002006,similar to AA sequence:UniProtKB:Q51698;locus_tag=HPGCJGGD_00441;product=Isoquinoline 1-oxidoreductase subunit beta
M-haplocladii_contig_7_1	Prodigal:002006	CDS	102464	102910	.	-	0	ID=HPGCJGGD_00442;eC_number=1.3.99.16;Name=iorA_1;gene=iorA_1;inference=ab initio prediction:Prodigal:002006,similar to AA sequence:UniProtKB:Q51697;locus_tag=HPGCJGGD_00442;product=Isoquinoline 1-oxidoreductase subunit alpha
M-haplocladii_contig_7_1	Prodigal:002006	CDS	103014	103961	.	-	0	ID=HPGCJGGD_00443;Name=cdhR;db_xref=COG:COG4977;gene=cdhR;inference=ab initio prediction:Prodigal:002006,similar to AA sequence:UniProtKB:Q9HTH5;locus_tag=HPGCJGGD_00443;product=HTH-type transcriptional regulator CdhR
M-haplocladii_contig_7_1	Prodigal:002006	CDS	104245	104445	.	+	0	ID=HPGCJGGD_00444;Name=xerC_1;gene=xerC_1;inference=ab initio prediction:Prodigal:002006,protein motif:HAMAP:MF_01808;locus_tag=HPGCJGGD_00444;product=Tyrosine recombinase XerC
M-haplocladii_contig_7_1	Prodigal:002006	CDS	104516	105277	.	-	0	ID=HPGCJGGD_00445;eC_number=2.1.1.334;Name=mddA;db_xref=COG:COG2020;gene=mddA;inference=ab initio prediction:Prodigal:002006,similar to AA sequence:UniProtKB:B1WZQ6;locus_tag=HPGCJGGD_00445;product=Methanethiol S-methyltransferase
M-haplocladii_contig_7_1	Prodigal:002006	CDS	105814	106614	.	-	0	ID=HPGCJGGD_00446;inference=ab initio prediction:Prodigal:002006;locus_tag=HPGCJGGD_00446;product=hypothetical protein
M-haplocladii_contig_7_1	Prodigal:002006	CDS	106611	107330	.	-	0	ID=HPGCJGGD_00447;inference=ab initio prediction:Prodigal:002006;locus_tag=HPGCJGGD_00447;product=hypothetical protein
M-haplocladii_contig_7_1	Prodigal:002006	CDS	107414	107782	.	-	0	ID=HPGCJGGD_00448;Name=petE;gene=petE;inference=ab initio prediction:Prodigal:002006,protein motif:HAMAP:MF_00566;locus_tag=HPGCJGGD_00448;product=Plastocyanin
M-haplocladii_contig_7_1	Prodigal:002006	CDS	107816	108769	.	-	0	ID=HPGCJGGD_00449;eC_number=3.1.4.53;Name=cpdA_1;gene=cpdA_1;inference=ab initio prediction:Prodigal:002006,protein motif:HAMAP:MF_00905;locus_tag=HPGCJGGD_00449;product=3'%2C5'-cyclic adenosine monophosphate phosphodiesterase CpdA
M-haplocladii_contig_7_1	Prodigal:002006	CDS	109120	109434	.	+	0	ID=HPGCJGGD_00450;inference=ab initio prediction:Prodigal:002006;locus_tag=HPGCJGGD_00450;product=hypothetical protein
M-haplocladii_contig_7_1	Prodigal:002006	CDS	109553	110239	.	-	0	ID=HPGCJGGD_00451;db_xref=COG:COG0664;inference=ab initio prediction:Prodigal:002006,similar to AA sequence:UniProtKB:Q5SID7;locus_tag=HPGCJGGD_00451;product=Cyclic AMP receptor protein
M-haplocladii_contig_7_1	Prodigal:002006	CDS	110628	112370	.	+	0	ID=HPGCJGGD_00452;inference=ab initio prediction:Prodigal:002006;locus_tag=HPGCJGGD_00452;product=hypothetical protein
M-haplocladii_contig_7_1	Prodigal:002006	CDS	112390	113433	.	-	0	ID=HPGCJGGD_00453;inference=ab initio prediction:Prodigal:002006;locus_tag=HPGCJGGD_00453;product=hypothetical protein
M-haplocladii_contig_7_1	Prodigal:002006	CDS	114272	114571	.	-	0	ID=HPGCJGGD_00454;inference=ab initio prediction:Prodigal:002006;locus_tag=HPGCJGGD_00454;product=hypothetical protein
M-haplocladii_contig_8_1	Prodigal:002006	CDS	83	1288	.	+	0	ID=HPGCJGGD_00455;inference=ab initio prediction:Prodigal:002006;locus_tag=HPGCJGGD_00455;product=hypothetical protein
M-haplocladii_contig_8_1	Prodigal:002006	CDS	1285	1731	.	+	0	ID=HPGCJGGD_00456;inference=ab initio prediction:Prodigal:002006;locus_tag=HPGCJGGD_00456;product=hypothetical protein
M-haplocladii_contig_8_1	Prodigal:002006	CDS	2645	3358	.	+	0	ID=HPGCJGGD_00457;inference=ab initio prediction:Prodigal:002006;locus_tag=HPGCJGGD_00457;product=hypothetical protein
M-haplocladii_contig_8_1	Prodigal:002006	CDS	3845	4075	.	-	0	ID=HPGCJGGD_00458;inference=ab initio prediction:Prodigal:002006;locus_tag=HPGCJGGD_00458;product=hypothetical protein
M-haplocladii_contig_8_1	Prodigal:002006	CDS	4289	4921	.	-	0	ID=HPGCJGGD_00459;eC_number=2.7.4.25;Name=cmk_1;db_xref=COG:COG0283;gene=cmk_1;inference=ab initio prediction:Prodigal:002006,similar to AA sequence:UniProtKB:Q97PK6;locus_tag=HPGCJGGD_00459;product=Cytidylate kinase
M-haplocladii_contig_8_1	Prodigal:002006	CDS	4926	6344	.	-	0	ID=HPGCJGGD_00460;eC_number=2.5.1.19;Name=aroA;gene=aroA;inference=ab initio prediction:Prodigal:002006,similar to AA sequence:UniProtKB:P0A2Y4;locus_tag=HPGCJGGD_00460;product=3-phosphoshikimate 1-carboxyvinyltransferase
M-haplocladii_contig_8_1	Prodigal:002006	CDS	6500	6877	.	+	0	ID=HPGCJGGD_00461;inference=ab initio prediction:Prodigal:002006;locus_tag=HPGCJGGD_00461;product=hypothetical protein
M-haplocladii_contig_8_1	Aragorn:001002	tRNA	7048	7123	.	+	.	ID=HPGCJGGD_00462;inference=COORDINATES:profile:Aragorn:001002;locus_tag=HPGCJGGD_00462;product=tRNA-Ala(ggc)
M-haplocladii_contig_8_1	Prodigal:002006	CDS	7200	7559	.	+	0	ID=HPGCJGGD_00463;eC_number=4.1.2.50;Name=queD;db_xref=COG:COG0720;gene=queD;inference=ab initio prediction:Prodigal:002006,similar to AA sequence:UniProtKB:P65870;locus_tag=HPGCJGGD_00463;product=6-carboxy-5%2C6%2C7%2C8-tetrahydropterin synthase
M-haplocladii_contig_8_1	Prodigal:002006	CDS	7546	8268	.	+	0	ID=HPGCJGGD_00464;eC_number=6.3.4.20;Name=queC;db_xref=COG:COG0603;gene=queC;inference=ab initio prediction:Prodigal:002006,similar to AA sequence:UniProtKB:O31675;locus_tag=HPGCJGGD_00464;product=7-cyano-7-deazaguanine synthase
M-haplocladii_contig_8_1	Prodigal:002006	CDS	8381	8851	.	-	0	ID=HPGCJGGD_00465;inference=ab initio prediction:Prodigal:002006,similar to AA sequence:UniProtKB:P9WFP9;locus_tag=HPGCJGGD_00465;note=UPF0047 protein Rv2556c;product=hypothetical protein
M-haplocladii_contig_8_1	Prodigal:002006	CDS	8848	10692	.	-	0	ID=HPGCJGGD_00466;eC_number=6.5.1.1;Name=lig;gene=lig;inference=ab initio prediction:Prodigal:002006,protein motif:HAMAP:MF_00407;locus_tag=HPGCJGGD_00466;product=DNA ligase
M-haplocladii_contig_8_1	Prodigal:002006	CDS	10689	11747	.	-	0	ID=HPGCJGGD_00467;inference=ab initio prediction:Prodigal:002006;locus_tag=HPGCJGGD_00467;product=hypothetical protein
M-haplocladii_contig_8_1	Prodigal:002006	CDS	11798	12736	.	+	0	ID=HPGCJGGD_00468;eC_number=2.1.1.144;Name=tam_1;gene=tam_1;inference=ab initio prediction:Prodigal:002006,protein motif:HAMAP:MF_00560;locus_tag=HPGCJGGD_00468;product=Trans-aconitate 2-methyltransferase
M-haplocladii_contig_8_1	Prodigal:002006	CDS	12873	13613	.	+	0	ID=HPGCJGGD_00469;inference=ab initio prediction:Prodigal:002006;locus_tag=HPGCJGGD_00469;product=hypothetical protein
M-haplocladii_contig_8_1	Prodigal:002006	CDS	13618	14040	.	-	0	ID=HPGCJGGD_00470;eC_number=3.1.1.29;Name=arfB;db_xref=COG:COG1186;gene=arfB;inference=ab initio prediction:Prodigal:002006,similar to AA sequence:UniProtKB:P40711;locus_tag=HPGCJGGD_00470;product=Peptidyl-tRNA hydrolase ArfB
M-haplocladii_contig_8_1	Prodigal:002006	CDS	14050	14334	.	-	0	ID=HPGCJGGD_00471;Name=bolA;db_xref=COG:COG0271;gene=bolA;inference=ab initio prediction:Prodigal:002006,similar to AA sequence:UniProtKB:P0ABE2;locus_tag=HPGCJGGD_00471;product=DNA-binding transcriptional regulator BolA
M-haplocladii_contig_8_1	Prodigal:002006	CDS	14458	15135	.	+	0	ID=HPGCJGGD_00472;Name=dnaJ_1;gene=dnaJ_1;inference=ab initio prediction:Prodigal:002006,protein motif:HAMAP:MF_01152;locus_tag=HPGCJGGD_00472;product=Chaperone protein DnaJ
M-haplocladii_contig_8_1	Prodigal:002006	CDS	15377	16360	.	+	0	ID=HPGCJGGD_00473;eC_number=6.6.1.2;Name=cobS;gene=cobS;inference=ab initio prediction:Prodigal:002006,similar to AA sequence:UniProtKB:P29933;locus_tag=HPGCJGGD_00473;product=Aerobic cobaltochelatase subunit CobS
M-haplocladii_contig_8_1	Prodigal:002006	CDS	16379	16876	.	+	0	ID=HPGCJGGD_00474;inference=ab initio prediction:Prodigal:002006;locus_tag=HPGCJGGD_00474;product=hypothetical protein
M-haplocladii_contig_8_1	Prodigal:002006	CDS	16883	18796	.	+	0	ID=HPGCJGGD_00475;eC_number=6.6.1.2;Name=cobT;gene=cobT;inference=ab initio prediction:Prodigal:002006,similar to AA sequence:UniProtKB:P29934;locus_tag=HPGCJGGD_00475;product=Aerobic cobaltochelatase subunit CobT
M-haplocladii_contig_8_1	Prodigal:002006	CDS	18800	19729	.	-	0	ID=HPGCJGGD_00476;inference=ab initio prediction:Prodigal:002006;locus_tag=HPGCJGGD_00476;product=hypothetical protein
M-haplocladii_contig_8_1	Prodigal:002006	CDS	19886	20227	.	-	0	ID=HPGCJGGD_00477;Name=rpmB;db_xref=COG:COG0227;gene=rpmB;inference=ab initio prediction:Prodigal:002006,similar to AA sequence:UniProtKB:Q6NCH9;locus_tag=HPGCJGGD_00477;product=50S ribosomal protein L28
M-haplocladii_contig_8_1	Prodigal:002006	CDS	20386	21045	.	-	0	ID=HPGCJGGD_00478;Name=ligF;gene=ligF;inference=ab initio prediction:Prodigal:002006,similar to AA sequence:UniProtKB:P30347;locus_tag=HPGCJGGD_00478;product=Protein LigF
M-haplocladii_contig_8_1	Prodigal:002006	CDS	21216	22268	.	+	0	ID=HPGCJGGD_00479;eC_number=4.2.1.24;Name=hemB;db_xref=COG:COG0113;gene=hemB;inference=ab initio prediction:Prodigal:002006,similar to AA sequence:UniProtKB:P45622;locus_tag=HPGCJGGD_00479;product=Delta-aminolevulinic acid dehydratase
M-haplocladii_contig_8_1	Prodigal:002006	CDS	22288	22650	.	+	0	ID=HPGCJGGD_00480;inference=ab initio prediction:Prodigal:002006;locus_tag=HPGCJGGD_00480;product=hypothetical protein
M-haplocladii_contig_8_1	Prodigal:002006	CDS	22724	23212	.	+	0	ID=HPGCJGGD_00481;inference=ab initio prediction:Prodigal:002006;locus_tag=HPGCJGGD_00481;product=hypothetical protein
M-haplocladii_contig_8_1	Prodigal:002006	CDS	23346	24092	.	+	0	ID=HPGCJGGD_00482;eC_number=2.3.2.29;Name=bpt;db_xref=COG:COG2935;gene=bpt;inference=ab initio prediction:Prodigal:002006,similar to AA sequence:UniProtKB:Q983E4;locus_tag=HPGCJGGD_00482;product=Aspartate/glutamate leucyltransferase
M-haplocladii_contig_8_1	Prodigal:002006	CDS	24329	25240	.	-	0	ID=HPGCJGGD_00483;inference=ab initio prediction:Prodigal:002006;locus_tag=HPGCJGGD_00483;product=hypothetical protein
M-haplocladii_contig_8_1	Prodigal:002006	CDS	25341	26228	.	-	0	ID=HPGCJGGD_00484;inference=ab initio prediction:Prodigal:002006;locus_tag=HPGCJGGD_00484;product=hypothetical protein
M-haplocladii_contig_8_1	Prodigal:002006	CDS	26454	28127	.	+	0	ID=HPGCJGGD_00485;eC_number=1.5.5.1;db_xref=COG:COG0644;inference=ab initio prediction:Prodigal:002006,similar to AA sequence:UniProtKB:Q9HZP5;locus_tag=HPGCJGGD_00485;product=Electron transfer flavoprotein-ubiquinone oxidoreductase
M-haplocladii_contig_8_1	Prodigal:002006	CDS	28273	30171	.	+	0	ID=HPGCJGGD_00486;eC_number=3.4.-.-;Name=bepA_1;gene=bepA_1;inference=ab initio prediction:Prodigal:002006,protein motif:HAMAP:MF_00997;locus_tag=HPGCJGGD_00486;product=Beta-barrel assembly-enhancing protease
M-haplocladii_contig_8_1	Prodigal:002006	CDS	30253	31128	.	+	0	ID=HPGCJGGD_00487;eC_number=2.7.1.148;Name=ispE;db_xref=COG:COG1947;gene=ispE;inference=ab initio prediction:Prodigal:002006,similar to AA sequence:UniProtKB:P83700;locus_tag=HPGCJGGD_00487;product=4-diphosphocytidyl-2-C-methyl-D-erythritol kinase
M-haplocladii_contig_8_1	Prodigal:002006	CDS	31138	32181	.	-	0	ID=HPGCJGGD_00488;eC_number=2.5.1.90;Name=ispB;db_xref=COG:COG0142;gene=ispB;inference=ab initio prediction:Prodigal:002006,similar to AA sequence:UniProtKB:P44916;locus_tag=HPGCJGGD_00488;product=Octaprenyl diphosphate synthase
M-haplocladii_contig_8_1	Prodigal:002006	CDS	32264	32575	.	+	0	ID=HPGCJGGD_00489;inference=ab initio prediction:Prodigal:002006;locus_tag=HPGCJGGD_00489;product=hypothetical protein
M-haplocladii_contig_8_1	Prodigal:002006	CDS	32559	33314	.	+	0	ID=HPGCJGGD_00490;eC_number=2.1.1.223;Name=yfiC;gene=yfiC;inference=ab initio prediction:Prodigal:002006,protein motif:HAMAP:MF_01872;locus_tag=HPGCJGGD_00490;product=tRNA1(Val) (adenine(37)-N6)-methyltransferase
M-haplocladii_contig_8_1	Prodigal:002006	CDS	33357	33644	.	-	0	ID=HPGCJGGD_00491;inference=ab initio prediction:Prodigal:002006;locus_tag=HPGCJGGD_00491;product=hypothetical protein
M-haplocladii_contig_8_1	Prodigal:002006	CDS	34021	34314	.	-	0	ID=HPGCJGGD_00492;inference=ab initio prediction:Prodigal:002006;locus_tag=HPGCJGGD_00492;product=hypothetical protein
M-haplocladii_contig_8_1	Prodigal:002006	CDS	34504	35370	.	+	0	ID=HPGCJGGD_00493;inference=ab initio prediction:Prodigal:002006;locus_tag=HPGCJGGD_00493;product=hypothetical protein
M-haplocladii_contig_8_1	Prodigal:002006	CDS	35413	35667	.	-	0	ID=HPGCJGGD_00494;inference=ab initio prediction:Prodigal:002006;locus_tag=HPGCJGGD_00494;product=hypothetical protein
M-haplocladii_contig_8_1	Prodigal:002006	CDS	36048	36857	.	+	0	ID=HPGCJGGD_00495;Name=glpR;db_xref=COG:COG1349;gene=glpR;inference=ab initio prediction:Prodigal:002006,similar to AA sequence:UniProtKB:P0ACL0;locus_tag=HPGCJGGD_00495;product=Glycerol-3-phosphate regulon repressor
M-haplocladii_contig_8_1	Prodigal:002006	CDS	36951	38459	.	+	0	ID=HPGCJGGD_00496;eC_number=1.1.1.402;Name=eryB;db_xref=COG:COG0578;gene=eryB;inference=ab initio prediction:Prodigal:002006,similar to AA sequence:UniProtKB:Q2YIQ2;locus_tag=HPGCJGGD_00496;product=D-erythritol 1-phosphate dehydrogenase
M-haplocladii_contig_8_1	Prodigal:002006	CDS	38537	40042	.	+	0	ID=HPGCJGGD_00497;eC_number=2.7.1.30;Name=glpK;db_xref=COG:COG0554;gene=glpK;inference=ab initio prediction:Prodigal:002006,similar to AA sequence:UniProtKB:P9WPK1;locus_tag=HPGCJGGD_00497;product=Glycerol kinase
M-haplocladii_contig_8_1	Prodigal:002006	CDS	40230	40961	.	+	0	ID=HPGCJGGD_00498;Name=glpF;db_xref=COG:COG0580;gene=glpF;inference=ab initio prediction:Prodigal:002006,similar to AA sequence:UniProtKB:P18156;locus_tag=HPGCJGGD_00498;product=Glycerol uptake facilitator protein
M-haplocladii_contig_8_1	Prodigal:002006	CDS	40984	41916	.	-	0	ID=HPGCJGGD_00499;Name=gltI_1;db_xref=COG:COG0834;gene=gltI_1;inference=ab initio prediction:Prodigal:002006,similar to AA sequence:UniProtKB:P37902;locus_tag=HPGCJGGD_00499;product=Glutamate/aspartate import solute-binding protein
M-haplocladii_contig_8_1	Prodigal:002006	CDS	41922	43202	.	-	0	ID=HPGCJGGD_00500;Name=gltT;gene=gltT;inference=ab initio prediction:Prodigal:002006,similar to AA sequence:UniProtKB:P24944;locus_tag=HPGCJGGD_00500;product=Proton/sodium-glutamate symport protein
M-haplocladii_contig_8_1	Prodigal:002006	CDS	43683	45377	.	+	0	ID=HPGCJGGD_00501;inference=ab initio prediction:Prodigal:002006;locus_tag=HPGCJGGD_00501;product=hypothetical protein
M-haplocladii_contig_8_1	Prodigal:002006	CDS	45510	46421	.	+	0	ID=HPGCJGGD_00502;Name=gltI_2;db_xref=COG:COG0834;gene=gltI_2;inference=ab initio prediction:Prodigal:002006,similar to AA sequence:UniProtKB:P37902;locus_tag=HPGCJGGD_00502;product=Glutamate/aspartate import solute-binding protein
M-haplocladii_contig_8_1	Prodigal:002006	CDS	46432	47154	.	+	0	ID=HPGCJGGD_00503;Name=gltJ;db_xref=COG:COG0765;gene=gltJ;inference=ab initio prediction:Prodigal:002006,similar to AA sequence:UniProtKB:P0AER3;locus_tag=HPGCJGGD_00503;product=Glutamate/aspartate import permease protein GltJ
M-haplocladii_contig_8_1	Prodigal:002006	CDS	47154	47846	.	+	0	ID=HPGCJGGD_00504;Name=gltK;db_xref=COG:COG0765;gene=gltK;inference=ab initio prediction:Prodigal:002006,similar to AA sequence:UniProtKB:P0AER5;locus_tag=HPGCJGGD_00504;product=Glutamate/aspartate import permease protein GltK
M-haplocladii_contig_8_1	Prodigal:002006	CDS	47854	48714	.	+	0	ID=HPGCJGGD_00505;Name=glnQ_1;gene=glnQ_1;inference=ab initio prediction:Prodigal:002006,similar to AA sequence:UniProtKB:P27675;locus_tag=HPGCJGGD_00505;product=Glutamine transport ATP-binding protein GlnQ
M-haplocladii_contig_8_1	Prodigal:002006	CDS	48787	49110	.	-	0	ID=HPGCJGGD_00506;Name=acpP_1;gene=acpP_1;inference=ab initio prediction:Prodigal:002006,protein motif:HAMAP:MF_01217;locus_tag=HPGCJGGD_00506;product=Acyl carrier protein
M-haplocladii_contig_8_1	Prodigal:002006	CDS	49391	50593	.	+	0	ID=HPGCJGGD_00507;eC_number=1.3.8.10;db_xref=COG:COG1960;inference=ab initio prediction:Prodigal:002006,similar to AA sequence:UniProtKB:Q2LQN9;locus_tag=HPGCJGGD_00507;product=Cyclohex-1-ene-1-carbonyl-CoA dehydrogenase
M-haplocladii_contig_8_1	Prodigal:002006	CDS	50619	51551	.	+	0	ID=HPGCJGGD_00508;eC_number=6.2.1.-;db_xref=COG:COG0172;inference=ab initio prediction:Prodigal:002006,similar to AA sequence:UniProtKB:Q89VT8;locus_tag=HPGCJGGD_00508;product=Amino acid--[acyl-carrier-protein] ligase 1
M-haplocladii_contig_8_1	Prodigal:002006	CDS	51589	52563	.	+	0	ID=HPGCJGGD_00509;eC_number=3.1.1.1;Name=nlhH;db_xref=COG:COG0657;gene=nlhH;inference=ab initio prediction:Prodigal:002006,similar to AA sequence:UniProtKB:P9WK87;locus_tag=HPGCJGGD_00509;product=Carboxylesterase NlhH
M-haplocladii_contig_8_1	Prodigal:002006	CDS	52560	52817	.	+	0	ID=HPGCJGGD_00510;inference=ab initio prediction:Prodigal:002006;locus_tag=HPGCJGGD_00510;product=hypothetical protein
M-haplocladii_contig_8_1	Prodigal:002006	CDS	52822	54192	.	+	0	ID=HPGCJGGD_00511;eC_number=6.2.1.26;Name=menE;gene=menE;inference=ab initio prediction:Prodigal:002006,protein motif:HAMAP:MF_00731;locus_tag=HPGCJGGD_00511;product=2-succinylbenzoate--CoA ligase
M-haplocladii_contig_8_1	Prodigal:002006	CDS	54189	54923	.	+	0	ID=HPGCJGGD_00512;eC_number=1.1.1.100;Name=fabG_2;gene=fabG_2;inference=ab initio prediction:Prodigal:002006,similar to AA sequence:UniProtKB:P0AEK2;locus_tag=HPGCJGGD_00512;product=3-oxoacyl-[acyl-carrier-protein] reductase FabG
M-haplocladii_contig_8_1	Prodigal:002006	CDS	54927	56453	.	-	0	ID=HPGCJGGD_00513;inference=ab initio prediction:Prodigal:002006;locus_tag=HPGCJGGD_00513;product=hypothetical protein
M-haplocladii_contig_8_1	Prodigal:002006	CDS	56899	58977	.	+	0	ID=HPGCJGGD_00514;inference=ab initio prediction:Prodigal:002006;locus_tag=HPGCJGGD_00514;product=hypothetical protein
M-haplocladii_contig_8_1	Prodigal:002006	CDS	58974	60257	.	+	0	ID=HPGCJGGD_00515;inference=ab initio prediction:Prodigal:002006;locus_tag=HPGCJGGD_00515;product=hypothetical protein
M-haplocladii_contig_8_1	Prodigal:002006	CDS	60258	61532	.	-	0	ID=HPGCJGGD_00516;inference=ab initio prediction:Prodigal:002006;locus_tag=HPGCJGGD_00516;product=hypothetical protein
M-haplocladii_contig_8_1	Prodigal:002006	CDS	61532	62743	.	-	0	ID=HPGCJGGD_00517;inference=ab initio prediction:Prodigal:002006;locus_tag=HPGCJGGD_00517;product=hypothetical protein
M-haplocladii_contig_8_1	Prodigal:002006	CDS	62926	64101	.	+	0	ID=HPGCJGGD_00518;eC_number=2.4.1.250;Name=mshA_2;gene=mshA_2;inference=ab initio prediction:Prodigal:002006,protein motif:HAMAP:MF_01695;locus_tag=HPGCJGGD_00518;product=D-inositol-3-phosphate glycosyltransferase
M-haplocladii_contig_8_1	Prodigal:002006	CDS	64062	64586	.	-	0	ID=HPGCJGGD_00519;eC_number=1.5.1.37;Name=hpaC;db_xref=COG:COG1853;gene=hpaC;inference=ab initio prediction:Prodigal:002006,similar to AA sequence:UniProtKB:Q9HWT6;locus_tag=HPGCJGGD_00519;product=4-hydroxyphenylacetate 3-monooxygenase reductase component
M-haplocladii_contig_8_1	Prodigal:002006	CDS	64748	66190	.	-	0	ID=HPGCJGGD_00520;inference=ab initio prediction:Prodigal:002006;locus_tag=HPGCJGGD_00520;product=hypothetical protein
M-haplocladii_contig_8_1	Prodigal:002006	CDS	66456	67364	.	+	0	ID=HPGCJGGD_00521;inference=ab initio prediction:Prodigal:002006;locus_tag=HPGCJGGD_00521;product=hypothetical protein
M-haplocladii_contig_8_1	Prodigal:002006	CDS	67526	69223	.	+	0	ID=HPGCJGGD_00522;eC_number=2.2.1.6;Name=ilvG;gene=ilvG;inference=ab initio prediction:Prodigal:002006,similar to AA sequence:UniProtKB:P0DP90;locus_tag=HPGCJGGD_00522;product=Acetolactate synthase isozyme 2 large subunit
M-haplocladii_contig_8_1	Prodigal:002006	CDS	69607	70542	.	+	0	ID=HPGCJGGD_00523;inference=ab initio prediction:Prodigal:002006;locus_tag=HPGCJGGD_00523;product=hypothetical protein
M-haplocladii_contig_8_1	Prodigal:002006	CDS	70575	71432	.	-	0	ID=HPGCJGGD_00524;eC_number=2.6.1.42;Name=ilvE_1;db_xref=COG:COG0115;gene=ilvE_1;inference=ab initio prediction:Prodigal:002006,similar to AA sequence:UniProtKB:O86428;locus_tag=HPGCJGGD_00524;product=Branched-chain-amino-acid aminotransferase
M-haplocladii_contig_8_1	Prodigal:002006	CDS	71544	71993	.	-	0	ID=HPGCJGGD_00525;inference=ab initio prediction:Prodigal:002006;locus_tag=HPGCJGGD_00525;product=hypothetical protein
M-haplocladii_contig_8_1	Prodigal:002006	CDS	72432	73724	.	+	0	ID=HPGCJGGD_00526;eC_number=2.5.1.-;db_xref=COG:COG2873;inference=ab initio prediction:Prodigal:002006,similar to AA sequence:UniProtKB:Q9WZY4;locus_tag=HPGCJGGD_00526;product=O-acetyl-L-homoserine sulfhydrylase
M-haplocladii_contig_8_1	Prodigal:002006	CDS	73763	74764	.	+	0	ID=HPGCJGGD_00527;eC_number=2.3.1.46;Name=metAS;gene=metAS;inference=ab initio prediction:Prodigal:002006,similar to AA sequence:UniProtKB:C7C8V4;locus_tag=HPGCJGGD_00527;product=Homoserine O-succinyltransferase
M-haplocladii_contig_8_1	Prodigal:002006	CDS	75129	76916	.	+	0	ID=HPGCJGGD_00528;eC_number=6.2.1.3;Name=lcfB_1;db_xref=COG:COG0318;gene=lcfB_1;inference=ab initio prediction:Prodigal:002006,similar to AA sequence:UniProtKB:O07610;locus_tag=HPGCJGGD_00528;product=Long-chain-fatty-acid--CoA ligase
M-haplocladii_contig_8_1	Prodigal:002006	CDS	76941	77906	.	-	0	ID=HPGCJGGD_00529;eC_number=1.1.1.281;Name=rmd_1;db_xref=COG:COG1089;gene=rmd_1;inference=ab initio prediction:Prodigal:002006,similar to AA sequence:UniProtKB:Q9HTB6;locus_tag=HPGCJGGD_00529;product=GDP-6-deoxy-D-mannose reductase
M-haplocladii_contig_8_1	Prodigal:002006	CDS	78290	78571	.	+	0	ID=HPGCJGGD_00530;inference=ab initio prediction:Prodigal:002006,similar to AA sequence:UniProtKB:B8H4R9;locus_tag=HPGCJGGD_00530;note=UPF0335 protein CCNA_03428;product=hypothetical protein
M-haplocladii_contig_8_1	Prodigal:002006	CDS	78775	79296	.	+	0	ID=HPGCJGGD_00531;eC_number=1.8.4.11;Name=msrA_1;db_xref=COG:COG0225;gene=msrA_1;inference=ab initio prediction:Prodigal:002006,similar to AA sequence:UniProtKB:P9WJM5;locus_tag=HPGCJGGD_00531;product=Peptide methionine sulfoxide reductase MsrA
M-haplocladii_contig_8_1	Prodigal:002006	CDS	79958	80764	.	+	0	ID=HPGCJGGD_00532;Name=rsbQ;gene=rsbQ;inference=ab initio prediction:Prodigal:002006,similar to AA sequence:UniProtKB:O07015;locus_tag=HPGCJGGD_00532;product=Sigma factor SigB regulation protein RsbQ
M-haplocladii_contig_8_1	Prodigal:002006	CDS	80757	82754	.	+	0	ID=HPGCJGGD_00533;eC_number=2.7.13.3;Name=rcsC_3;gene=rcsC_3;inference=ab initio prediction:Prodigal:002006,protein motif:HAMAP:MF_00979;locus_tag=HPGCJGGD_00533;product=Sensor histidine kinase RcsC
M-haplocladii_contig_8_1	Prodigal:002006	CDS	83563	84996	.	+	0	ID=HPGCJGGD_00534;inference=ab initio prediction:Prodigal:002006;locus_tag=HPGCJGGD_00534;product=hypothetical protein
M-haplocladii_contig_8_1	Prodigal:002006	CDS	85444	86046	.	+	0	ID=HPGCJGGD_00535;inference=ab initio prediction:Prodigal:002006;locus_tag=HPGCJGGD_00535;product=hypothetical protein
M-haplocladii_contig_8_1	Prodigal:002006	CDS	86489	89065	.	+	0	ID=HPGCJGGD_00536;inference=ab initio prediction:Prodigal:002006;locus_tag=HPGCJGGD_00536;product=hypothetical protein
M-haplocladii_contig_8_1	Prodigal:002006	CDS	89339	90352	.	-	0	ID=HPGCJGGD_00537;inference=ab initio prediction:Prodigal:002006;locus_tag=HPGCJGGD_00537;product=hypothetical protein
M-haplocladii_contig_8_1	Prodigal:002006	CDS	90699	90983	.	+	0	ID=HPGCJGGD_00538;inference=ab initio prediction:Prodigal:002006;locus_tag=HPGCJGGD_00538;product=hypothetical protein
M-haplocladii_contig_8_1	Prodigal:002006	CDS	91080	92525	.	+	0	ID=HPGCJGGD_00539;inference=ab initio prediction:Prodigal:002006,similar to AA sequence:ISfinder:ISPpu16;locus_tag=HPGCJGGD_00539;product=IS1182 family transposase ISPpu16
M-haplocladii_contig_8_1	Prodigal:002006	CDS	95235	95564	.	+	0	ID=HPGCJGGD_00540;inference=ab initio prediction:Prodigal:002006;locus_tag=HPGCJGGD_00540;product=hypothetical protein
M-haplocladii_contig_8_1	Prodigal:002006	CDS	95619	96566	.	+	0	ID=HPGCJGGD_00541;inference=ab initio prediction:Prodigal:002006;locus_tag=HPGCJGGD_00541;product=hypothetical protein
M-haplocladii_contig_8_1	Prodigal:002006	CDS	96596	97357	.	+	0	ID=HPGCJGGD_00542;inference=ab initio prediction:Prodigal:002006;locus_tag=HPGCJGGD_00542;product=hypothetical protein
M-haplocladii_contig_8_1	Prodigal:002006	CDS	97354	98073	.	+	0	ID=HPGCJGGD_00543;inference=ab initio prediction:Prodigal:002006;locus_tag=HPGCJGGD_00543;product=hypothetical protein
M-haplocladii_contig_8_1	Prodigal:002006	CDS	98666	98803	.	-	0	ID=HPGCJGGD_00544;inference=ab initio prediction:Prodigal:002006;locus_tag=HPGCJGGD_00544;product=hypothetical protein
M-haplocladii_contig_8_1	Prodigal:002006	CDS	98819	99982	.	-	0	ID=HPGCJGGD_00545;inference=ab initio prediction:Prodigal:002006;locus_tag=HPGCJGGD_00545;product=hypothetical protein
M-haplocladii_contig_8_1	Prodigal:002006	CDS	100038	101150	.	-	0	ID=HPGCJGGD_00546;inference=ab initio prediction:Prodigal:002006;locus_tag=HPGCJGGD_00546;product=hypothetical protein
M-haplocladii_contig_8_1	Prodigal:002006	CDS	101533	102285	.	-	0	ID=HPGCJGGD_00547;eC_number=1.-.-.-;Name=arsH_1;db_xref=COG:COG0431;gene=arsH_1;inference=ab initio prediction:Prodigal:002006,similar to AA sequence:UniProtKB:Q92R45;locus_tag=HPGCJGGD_00547;product=NADPH-dependent FMN reductase ArsH
M-haplocladii_contig_8_1	Prodigal:002006	CDS	102333	102695	.	+	0	ID=HPGCJGGD_00548;inference=ab initio prediction:Prodigal:002006;locus_tag=HPGCJGGD_00548;product=hypothetical protein
M-haplocladii_contig_8_1	Prodigal:002006	CDS	102688	103215	.	+	0	ID=HPGCJGGD_00549;eC_number=1.20.4.4;Name=arsC_4;gene=arsC_4;inference=ab initio prediction:Prodigal:002006,protein motif:HAMAP:MF_01624;locus_tag=HPGCJGGD_00549;product=Arsenate reductase
M-haplocladii_contig_8_1	Prodigal:002006	CDS	103212	103640	.	+	0	ID=HPGCJGGD_00550;eC_number=1.20.4.1;Name=arsC_5;gene=arsC_5;inference=ab initio prediction:Prodigal:002006,similar to AA sequence:UniProtKB:P08692;locus_tag=HPGCJGGD_00550;product=Arsenate reductase
M-haplocladii_contig_8_1	Prodigal:002006	CDS	103677	104972	.	+	0	ID=HPGCJGGD_00551;Name=arsB_1;db_xref=COG:COG1055;gene=arsB_1;inference=ab initio prediction:Prodigal:002006,similar to AA sequence:UniProtKB:P0AB93;locus_tag=HPGCJGGD_00551;product=Arsenical pump membrane protein
M-haplocladii_contig_8_1	Prodigal:002006	CDS	104980	106143	.	+	0	ID=HPGCJGGD_00552;inference=ab initio prediction:Prodigal:002006;locus_tag=HPGCJGGD_00552;product=hypothetical protein
M-haplocladii_contig_8_1	Prodigal:002006	CDS	106171	106584	.	+	0	ID=HPGCJGGD_00553;inference=ab initio prediction:Prodigal:002006;locus_tag=HPGCJGGD_00553;product=hypothetical protein
M-haplocladii_contig_8_1	Prodigal:002006	CDS	106667	107062	.	+	0	ID=HPGCJGGD_00554;inference=ab initio prediction:Prodigal:002006;locus_tag=HPGCJGGD_00554;product=hypothetical protein
M-haplocladii_contig_8_1	Prodigal:002006	CDS	107059	108555	.	+	0	ID=HPGCJGGD_00555;Name=mdtA_3;gene=mdtA_3;inference=ab initio prediction:Prodigal:002006,protein motif:HAMAP:MF_01422;locus_tag=HPGCJGGD_00555;product=Multidrug resistance protein MdtA
M-haplocladii_contig_8_1	Prodigal:002006	CDS	108552	111725	.	+	0	ID=HPGCJGGD_00556;Name=cusA_2;db_xref=COG:COG3696;gene=cusA_2;inference=ab initio prediction:Prodigal:002006,similar to AA sequence:UniProtKB:P38054;locus_tag=HPGCJGGD_00556;product=Cation efflux system protein CusA
M-haplocladii_contig_8_1	Prodigal:002006	CDS	111772	112518	.	+	0	ID=HPGCJGGD_00557;inference=ab initio prediction:Prodigal:002006;locus_tag=HPGCJGGD_00557;product=hypothetical protein
M-haplocladii_contig_8_1	Prodigal:002006	CDS	112674	112946	.	-	0	ID=HPGCJGGD_00558;inference=ab initio prediction:Prodigal:002006;locus_tag=HPGCJGGD_00558;product=hypothetical protein
M-haplocladii_contig_8_1	Prodigal:002006	CDS	113140	114465	.	-	0	ID=HPGCJGGD_00559;inference=ab initio prediction:Prodigal:002006;locus_tag=HPGCJGGD_00559;product=hypothetical protein
M-haplocladii_contig_8_1	Prodigal:002006	CDS	114476	114742	.	-	0	ID=HPGCJGGD_00560;Name=csoR;db_xref=COG:COG1937;gene=csoR;inference=ab initio prediction:Prodigal:002006,similar to AA sequence:UniProtKB:O32222;locus_tag=HPGCJGGD_00560;product=Copper-sensing transcriptional repressor CsoR
M-haplocladii_contig_8_1	Prodigal:002006	CDS	115048	115596	.	-	0	ID=HPGCJGGD_00561;inference=ab initio prediction:Prodigal:002006;locus_tag=HPGCJGGD_00561;product=hypothetical protein
M-haplocladii_contig_8_1	Prodigal:002006	CDS	115601	118858	.	-	0	ID=HPGCJGGD_00562;Name=czcA_2;gene=czcA_2;inference=ab initio prediction:Prodigal:002006,similar to AA sequence:UniProtKB:P13511;locus_tag=HPGCJGGD_00562;product=Cobalt-zinc-cadmium resistance protein CzcA
M-haplocladii_contig_8_1	Prodigal:002006	CDS	118870	120276	.	-	0	ID=HPGCJGGD_00563;Name=mdtA_4;gene=mdtA_4;inference=ab initio prediction:Prodigal:002006,protein motif:HAMAP:MF_01422;locus_tag=HPGCJGGD_00563;product=Multidrug resistance protein MdtA
M-haplocladii_contig_8_1	Prodigal:002006	CDS	120419	120781	.	-	0	ID=HPGCJGGD_00564;inference=ab initio prediction:Prodigal:002006;locus_tag=HPGCJGGD_00564;product=hypothetical protein
M-haplocladii_contig_8_1	Prodigal:002006	CDS	120852	121088	.	-	0	ID=HPGCJGGD_00565;inference=ab initio prediction:Prodigal:002006;locus_tag=HPGCJGGD_00565;product=hypothetical protein
M-haplocladii_contig_8_1	Prodigal:002006	CDS	121203	121889	.	-	0	ID=HPGCJGGD_00566;inference=ab initio prediction:Prodigal:002006;locus_tag=HPGCJGGD_00566;product=hypothetical protein
M-haplocladii_contig_8_1	Prodigal:002006	CDS	121898	122884	.	-	0	ID=HPGCJGGD_00567;Name=czcD_2;db_xref=COG:COG1230;gene=czcD_2;inference=ab initio prediction:Prodigal:002006,similar to AA sequence:UniProtKB:O07084;locus_tag=HPGCJGGD_00567;product=Cadmium%2C cobalt and zinc/H(+)-K(+) antiporter
M-haplocladii_contig_8_1	Prodigal:002006	CDS	122930	123685	.	-	0	ID=HPGCJGGD_00568;Name=zitB_2;gene=zitB_2;inference=ab initio prediction:Prodigal:002006,protein motif:HAMAP:MF_00552;locus_tag=HPGCJGGD_00568;product=Zinc transporter ZitB
M-haplocladii_contig_8_1	Prodigal:002006	CDS	123755	124174	.	+	0	ID=HPGCJGGD_00569;Name=hmrR_2;gene=hmrR_2;inference=ab initio prediction:Prodigal:002006,similar to AA sequence:UniProtKB:Q9X5X4;locus_tag=HPGCJGGD_00569;product=HTH-type transcriptional regulator HmrR
M-haplocladii_contig_8_1	Prodigal:002006	CDS	124385	125077	.	-	0	ID=HPGCJGGD_00570;inference=ab initio prediction:Prodigal:002006;locus_tag=HPGCJGGD_00570;product=hypothetical protein
M-haplocladii_contig_8_1	Prodigal:002006	CDS	125471	126202	.	+	0	ID=HPGCJGGD_00571;inference=ab initio prediction:Prodigal:002006;locus_tag=HPGCJGGD_00571;product=hypothetical protein
M-haplocladii_contig_8_1	Prodigal:002006	CDS	126217	126543	.	+	0	ID=HPGCJGGD_00572;inference=ab initio prediction:Prodigal:002006;locus_tag=HPGCJGGD_00572;product=hypothetical protein
M-haplocladii_contig_8_1	Prodigal:002006	CDS	126785	127822	.	+	0	ID=HPGCJGGD_00573;inference=ab initio prediction:Prodigal:002006;locus_tag=HPGCJGGD_00573;product=hypothetical protein
M-haplocladii_contig_8_1	Prodigal:002006	CDS	127903	128364	.	+	0	ID=HPGCJGGD_00574;inference=ab initio prediction:Prodigal:002006;locus_tag=HPGCJGGD_00574;product=hypothetical protein
M-haplocladii_contig_8_1	Prodigal:002006	CDS	128413	129201	.	+	0	ID=HPGCJGGD_00575;eC_number=3.1.4.53;Name=cpdA_2;gene=cpdA_2;inference=ab initio prediction:Prodigal:002006,protein motif:HAMAP:MF_00905;locus_tag=HPGCJGGD_00575;product=3'%2C5'-cyclic adenosine monophosphate phosphodiesterase CpdA
M-haplocladii_contig_8_1	Prodigal:002006	CDS	129288	131222	.	+	0	ID=HPGCJGGD_00576;eC_number=3.4.24.-;Name=ftsH_4;gene=ftsH_4;inference=ab initio prediction:Prodigal:002006,protein motif:HAMAP:MF_01458;locus_tag=HPGCJGGD_00576;product=ATP-dependent zinc metalloprotease FtsH
M-haplocladii_contig_8_1	Prodigal:002006	CDS	131219	132157	.	+	0	ID=HPGCJGGD_00577;inference=ab initio prediction:Prodigal:002006;locus_tag=HPGCJGGD_00577;product=hypothetical protein
M-haplocladii_contig_8_1	Prodigal:002006	CDS	132160	133050	.	+	0	ID=HPGCJGGD_00578;inference=ab initio prediction:Prodigal:002006;locus_tag=HPGCJGGD_00578;product=hypothetical protein
M-haplocladii_contig_8_1	Aragorn:001002	tRNA	133201	133276	.	-	.	ID=HPGCJGGD_00579;inference=COORDINATES:profile:Aragorn:001002;locus_tag=HPGCJGGD_00579;product=tRNA-Ala(cgc)
M-haplocladii_contig_8_1	Prodigal:002006	CDS	133396	133686	.	+	0	ID=HPGCJGGD_00580;inference=ab initio prediction:Prodigal:002006;locus_tag=HPGCJGGD_00580;product=hypothetical protein
M-haplocladii_contig_8_1	Prodigal:002006	CDS	133751	134797	.	+	0	ID=HPGCJGGD_00581;eC_number=4.2.1.148;Name=mch_1;db_xref=COG:COG2030;gene=mch_1;inference=ab initio prediction:Prodigal:002006,similar to AA sequence:UniProtKB:A9WC34;locus_tag=HPGCJGGD_00581;product=Beta-methylmalyl-CoA dehydratase
M-haplocladii_contig_8_1	Prodigal:002006	CDS	134794	135594	.	-	0	ID=HPGCJGGD_00582;Name=yfcA;db_xref=COG:COG0730;gene=yfcA;inference=ab initio prediction:Prodigal:002006,similar to AA sequence:UniProtKB:P0AD30;locus_tag=HPGCJGGD_00582;product=putative membrane transporter protein YfcA
M-haplocladii_contig_8_1	Prodigal:002006	CDS	135733	137976	.	-	0	ID=HPGCJGGD_00583;inference=ab initio prediction:Prodigal:002006;locus_tag=HPGCJGGD_00583;product=hypothetical protein
M-haplocladii_contig_8_1	Prodigal:002006	CDS	138329	138901	.	-	0	ID=HPGCJGGD_00584;inference=ab initio prediction:Prodigal:002006;locus_tag=HPGCJGGD_00584;product=hypothetical protein
M-haplocladii_contig_8_1	Prodigal:002006	CDS	139166	139549	.	+	0	ID=HPGCJGGD_00585;inference=ab initio prediction:Prodigal:002006;locus_tag=HPGCJGGD_00585;product=hypothetical protein
M-haplocladii_contig_8_1	Prodigal:002006	CDS	139859	141133	.	+	0	ID=HPGCJGGD_00586;Name=mexA;gene=mexA;inference=ab initio prediction:Prodigal:002006,similar to AA sequence:UniProtKB:P52477;locus_tag=HPGCJGGD_00586;product=Multidrug resistance protein MexA
M-haplocladii_contig_8_1	Prodigal:002006	CDS	141149	144313	.	+	0	ID=HPGCJGGD_00587;Name=mexB;db_xref=COG:COG0841;gene=mexB;inference=ab initio prediction:Prodigal:002006,similar to AA sequence:UniProtKB:P52002;locus_tag=HPGCJGGD_00587;product=Multidrug resistance protein MexB
M-haplocladii_contig_8_1	Prodigal:002006	CDS	144735	145055	.	-	0	ID=HPGCJGGD_00588;inference=ab initio prediction:Prodigal:002006;locus_tag=HPGCJGGD_00588;product=hypothetical protein
M-haplocladii_contig_8_1	Prodigal:002006	CDS	145052	146533	.	-	0	ID=HPGCJGGD_00589;eC_number=6.3.5.7;Name=gatA;db_xref=COG:COG0154;gene=gatA;inference=ab initio prediction:Prodigal:002006,similar to AA sequence:UniProtKB:Q9HVT8;locus_tag=HPGCJGGD_00589;product=Glutamyl-tRNA(Gln) amidotransferase subunit A
M-haplocladii_contig_8_1	Prodigal:002006	CDS	146711	146998	.	-	0	ID=HPGCJGGD_00590;eC_number=6.3.5.-;Name=gatC;db_xref=COG:COG0721;gene=gatC;inference=ab initio prediction:Prodigal:002006,similar to AA sequence:UniProtKB:Q9HVT9;locus_tag=HPGCJGGD_00590;product=Glutamyl-tRNA(Gln) amidotransferase subunit C
M-haplocladii_contig_9_1	Prodigal:002006	CDS	260	1186	.	-	0	ID=HPGCJGGD_00591;Name=dmlR_1;gene=dmlR_1;inference=ab initio prediction:Prodigal:002006,similar to AA sequence:UniProtKB:P76250;locus_tag=HPGCJGGD_00591;product=HTH-type transcriptional regulator DmlR
M-haplocladii_contig_9_1	Prodigal:002006	CDS	1274	1930	.	+	0	ID=HPGCJGGD_00592;eC_number=1.-.-.-;inference=ab initio prediction:Prodigal:002006,similar to AA sequence:UniProtKB:Q7A3L9;locus_tag=HPGCJGGD_00592;product=putative oxidoreductase
M-haplocladii_contig_9_1	Prodigal:002006	CDS	2122	3849	.	-	0	ID=HPGCJGGD_00593;inference=ab initio prediction:Prodigal:002006,similar to AA sequence:UniProtKB:Q881J7;locus_tag=HPGCJGGD_00593;product=Blue-light-activated protein
M-haplocladii_contig_9_1	Prodigal:002006	CDS	3854	4177	.	-	0	ID=HPGCJGGD_00594;Name=kaiB_1;gene=kaiB_1;inference=ab initio prediction:Prodigal:002006,similar to AA sequence:UniProtKB:P74645;locus_tag=HPGCJGGD_00594;product=Circadian clock protein KaiB
M-haplocladii_contig_9_1	Prodigal:002006	CDS	4174	4512	.	-	0	ID=HPGCJGGD_00595;Name=kaiB_2;gene=kaiB_2;inference=ab initio prediction:Prodigal:002006,protein motif:HAMAP:MF_01835;locus_tag=HPGCJGGD_00595;product=Circadian clock protein KaiB
M-haplocladii_contig_9_1	Prodigal:002006	CDS	4509	6200	.	-	0	ID=HPGCJGGD_00596;eC_number=2.7.11.1;Name=kaiC;gene=kaiC;inference=ab initio prediction:Prodigal:002006,similar to AA sequence:UniProtKB:Q8GGL1;locus_tag=HPGCJGGD_00596;product=Circadian clock protein kinase KaiC
M-haplocladii_contig_9_1	Prodigal:002006	CDS	6320	6793	.	-	0	ID=HPGCJGGD_00597;inference=ab initio prediction:Prodigal:002006;locus_tag=HPGCJGGD_00597;product=hypothetical protein
M-haplocladii_contig_9_1	Prodigal:002006	CDS	7004	7309	.	+	0	ID=HPGCJGGD_00598;inference=ab initio prediction:Prodigal:002006;locus_tag=HPGCJGGD_00598;product=hypothetical protein
M-haplocladii_contig_9_1	Prodigal:002006	CDS	7584	8429	.	+	0	ID=HPGCJGGD_00599;Name=focA;db_xref=COG:COG2116;gene=focA;inference=ab initio prediction:Prodigal:002006,similar to AA sequence:UniProtKB:P0AC23;locus_tag=HPGCJGGD_00599;product=putative formate transporter 1
M-haplocladii_contig_9_1	Prodigal:002006	CDS	8731	10530	.	+	0	ID=HPGCJGGD_00600;eC_number=2.7.11.1;Name=pknD;gene=pknD;inference=ab initio prediction:Prodigal:002006,protein motif:HAMAP:MF_01957;locus_tag=HPGCJGGD_00600;product=Serine/threonine-protein kinase PknD
M-haplocladii_contig_9_1	Prodigal:002006	CDS	11487	11756	.	-	0	ID=HPGCJGGD_00601;inference=ab initio prediction:Prodigal:002006;locus_tag=HPGCJGGD_00601;product=hypothetical protein
M-haplocladii_contig_9_1	Prodigal:002006	CDS	12000	12521	.	-	0	ID=HPGCJGGD_00602;inference=ab initio prediction:Prodigal:002006;locus_tag=HPGCJGGD_00602;product=hypothetical protein
M-haplocladii_contig_9_1	Prodigal:002006	CDS	13733	15013	.	-	0	ID=HPGCJGGD_00603;eC_number=2.5.1.-;db_xref=COG:COG2873;inference=ab initio prediction:Prodigal:002006,similar to AA sequence:UniProtKB:Q9WZY4;locus_tag=HPGCJGGD_00603;product=O-acetyl-L-homoserine sulfhydrylase
M-haplocladii_contig_9_1	Prodigal:002006	CDS	15132	16394	.	+	0	ID=HPGCJGGD_00604;Name=yhjE_2;gene=yhjE_2;inference=ab initio prediction:Prodigal:002006,similar to AA sequence:UniProtKB:P37643;locus_tag=HPGCJGGD_00604;product=Inner membrane metabolite transport protein YhjE
M-haplocladii_contig_9_1	Prodigal:002006	CDS	16436	16915	.	-	0	ID=HPGCJGGD_00605;inference=ab initio prediction:Prodigal:002006;locus_tag=HPGCJGGD_00605;product=hypothetical protein
M-haplocladii_contig_9_1	Prodigal:002006	CDS	17057	18085	.	-	0	ID=HPGCJGGD_00606;eC_number=3.6.1.-;Name=rsgA;gene=rsgA;inference=ab initio prediction:Prodigal:002006,protein motif:HAMAP:MF_01820;locus_tag=HPGCJGGD_00606;product=Small ribosomal subunit biogenesis GTPase RsgA
M-haplocladii_contig_9_1	Prodigal:002006	CDS	18157	18696	.	-	0	ID=HPGCJGGD_00607;inference=ab initio prediction:Prodigal:002006;locus_tag=HPGCJGGD_00607;product=hypothetical protein
M-haplocladii_contig_9_1	Prodigal:002006	CDS	18739	19161	.	+	0	ID=HPGCJGGD_00608;inference=ab initio prediction:Prodigal:002006;locus_tag=HPGCJGGD_00608;product=hypothetical protein
M-haplocladii_contig_9_1	Prodigal:002006	CDS	19162	19764	.	-	0	ID=HPGCJGGD_00609;inference=ab initio prediction:Prodigal:002006;locus_tag=HPGCJGGD_00609;product=hypothetical protein
M-haplocladii_contig_9_1	Prodigal:002006	CDS	19800	21014	.	-	0	ID=HPGCJGGD_00610;inference=ab initio prediction:Prodigal:002006;locus_tag=HPGCJGGD_00610;product=hypothetical protein
M-haplocladii_contig_9_1	Prodigal:002006	CDS	21028	21678	.	-	0	ID=HPGCJGGD_00611;inference=ab initio prediction:Prodigal:002006;locus_tag=HPGCJGGD_00611;product=hypothetical protein
M-haplocladii_contig_9_1	Prodigal:002006	CDS	21813	21953	.	-	0	ID=HPGCJGGD_00612;inference=ab initio prediction:Prodigal:002006;locus_tag=HPGCJGGD_00612;product=hypothetical protein
M-haplocladii_contig_9_1	Prodigal:002006	CDS	22519	22980	.	+	0	ID=HPGCJGGD_00613;Name=rplM;db_xref=COG:COG0102;gene=rplM;inference=ab initio prediction:Prodigal:002006,similar to AA sequence:UniProtKB:Q6N651;locus_tag=HPGCJGGD_00613;product=50S ribosomal protein L13
M-haplocladii_contig_9_1	Prodigal:002006	CDS	22983	23468	.	+	0	ID=HPGCJGGD_00614;Name=rpsI;db_xref=COG:COG0103;gene=rpsI;inference=ab initio prediction:Prodigal:002006,similar to AA sequence:UniProtKB:Q6N650;locus_tag=HPGCJGGD_00614;product=30S ribosomal protein S9
M-haplocladii_contig_9_1	Prodigal:002006	CDS	23693	25450	.	-	0	ID=HPGCJGGD_00615;eC_number=1.1.9.1;Name=qheDH;db_xref=COG:COG4993;gene=qheDH;inference=ab initio prediction:Prodigal:002006,similar to AA sequence:UniProtKB:Q46444;locus_tag=HPGCJGGD_00615;product=Quinohemoprotein alcohol dehydrogenase
M-haplocladii_contig_9_1	Prodigal:002006	CDS	25605	26081	.	-	0	ID=HPGCJGGD_00616;Name=rssB;gene=rssB;inference=ab initio prediction:Prodigal:002006,protein motif:HAMAP:MF_00958;locus_tag=HPGCJGGD_00616;product=Regulator of RpoS
M-haplocladii_contig_9_1	Prodigal:002006	CDS	26087	26554	.	-	0	ID=HPGCJGGD_00617;inference=ab initio prediction:Prodigal:002006;locus_tag=HPGCJGGD_00617;product=hypothetical protein
M-haplocladii_contig_9_1	Prodigal:002006	CDS	26734	28188	.	+	0	ID=HPGCJGGD_00618;Name=flgE;db_xref=COG:COG1749;gene=flgE;inference=ab initio prediction:Prodigal:002006,similar to AA sequence:UniProtKB:Q8YDL6;locus_tag=HPGCJGGD_00618;product=Flagellar hook protein FlgE
M-haplocladii_contig_9_1	Prodigal:002006	CDS	28283	30172	.	+	0	ID=HPGCJGGD_00619;inference=ab initio prediction:Prodigal:002006;locus_tag=HPGCJGGD_00619;product=hypothetical protein
M-haplocladii_contig_9_1	Prodigal:002006	CDS	30184	31980	.	+	0	ID=HPGCJGGD_00620;inference=ab initio prediction:Prodigal:002006;locus_tag=HPGCJGGD_00620;product=hypothetical protein
M-haplocladii_contig_9_1	Prodigal:002006	CDS	32057	33319	.	-	0	ID=HPGCJGGD_00621;inference=ab initio prediction:Prodigal:002006;locus_tag=HPGCJGGD_00621;product=hypothetical protein
M-haplocladii_contig_9_1	Prodigal:002006	CDS	33738	34649	.	-	0	ID=HPGCJGGD_00622;eC_number=2.1.1.297;Name=prmC_1;db_xref=COG:COG2890;gene=prmC_1;inference=ab initio prediction:Prodigal:002006,similar to AA sequence:UniProtKB:P0ACC1;locus_tag=HPGCJGGD_00622;product=Release factor glutamine methyltransferase
M-haplocladii_contig_9_1	Prodigal:002006	CDS	34787	35866	.	-	0	ID=HPGCJGGD_00623;Name=prfA;db_xref=COG:COG0216;gene=prfA;inference=ab initio prediction:Prodigal:002006,similar to AA sequence:UniProtKB:P0A7I0;locus_tag=HPGCJGGD_00623;product=Peptide chain release factor RF1
M-haplocladii_contig_9_1	Prodigal:002006	CDS	35936	38200	.	-	0	ID=HPGCJGGD_00624;eC_number=2.7.3.9;Name=ptsP;db_xref=COG:COG3605;gene=ptsP;inference=ab initio prediction:Prodigal:002006,similar to AA sequence:UniProtKB:P37177;locus_tag=HPGCJGGD_00624;product=Phosphoenolpyruvate-dependent phosphotransferase system
M-haplocladii_contig_9_1	Prodigal:002006	CDS	38288	39523	.	-	0	ID=HPGCJGGD_00625;eC_number=2.7.2.4;db_xref=COG:COG0527;inference=ab initio prediction:Prodigal:002006,similar to AA sequence:UniProtKB:Q88EI9;locus_tag=HPGCJGGD_00625;product=Aspartate kinase
M-haplocladii_contig_9_1	Prodigal:002006	CDS	39714	40445	.	+	0	ID=HPGCJGGD_00626;eC_number=2.1.1.222;Name=ubiG;db_xref=COG:COG2227;gene=ubiG;inference=ab initio prediction:Prodigal:002006,similar to AA sequence:UniProtKB:P17993;locus_tag=HPGCJGGD_00626;product=Ubiquinone biosynthesis O-methyltransferase
M-haplocladii_contig_9_1	Prodigal:002006	CDS	40510	41082	.	+	0	ID=HPGCJGGD_00627;inference=ab initio prediction:Prodigal:002006,similar to AA sequence:UniProtKB:O84741;locus_tag=HPGCJGGD_00627;note=UPF0098 protein CT_736;product=hypothetical protein
M-haplocladii_contig_9_1	Prodigal:002006	CDS	41150	42130	.	+	0	ID=HPGCJGGD_00628;eC_number=1.6.5.5;Name=qorA_1;db_xref=COG:COG0604;gene=qorA_1;inference=ab initio prediction:Prodigal:002006,similar to AA sequence:UniProtKB:P28304;locus_tag=HPGCJGGD_00628;product=Quinone oxidoreductase 1
M-haplocladii_contig_9_1	Prodigal:002006	CDS	42204	42491	.	-	0	ID=HPGCJGGD_00629;inference=ab initio prediction:Prodigal:002006;locus_tag=HPGCJGGD_00629;product=hypothetical protein
M-haplocladii_contig_9_1	Prodigal:002006	CDS	42732	43298	.	-	0	ID=HPGCJGGD_00630;eC_number=3.1.22.4;Name=ruvC;gene=ruvC;inference=ab initio prediction:Prodigal:002006,protein motif:HAMAP:MF_00034;locus_tag=HPGCJGGD_00630;product=Crossover junction endodeoxyribonuclease RuvC
M-haplocladii_contig_9_1	Prodigal:002006	CDS	43382	44005	.	-	0	ID=HPGCJGGD_00631;Name=yceI;gene=yceI;inference=ab initio prediction:Prodigal:002006,protein motif:HAMAP:MF_00780;locus_tag=HPGCJGGD_00631;product=Protein YceI
M-haplocladii_contig_9_1	Prodigal:002006	CDS	44099	44716	.	+	0	ID=HPGCJGGD_00632;eC_number=3.6.4.12;Name=ruvA;db_xref=COG:COG0632;gene=ruvA;inference=ab initio prediction:Prodigal:002006,similar to AA sequence:UniProtKB:P0A809;locus_tag=HPGCJGGD_00632;product=Holliday junction ATP-dependent DNA helicase RuvA
M-haplocladii_contig_9_1	Prodigal:002006	CDS	44731	45027	.	-	0	ID=HPGCJGGD_00633;inference=ab initio prediction:Prodigal:002006;locus_tag=HPGCJGGD_00633;product=hypothetical protein
M-haplocladii_contig_9_1	Prodigal:002006	CDS	45104	45478	.	+	0	ID=HPGCJGGD_00634;Name=divK_1;gene=divK_1;inference=ab initio prediction:Prodigal:002006,similar to AA sequence:UniProtKB:Q7BBW0;locus_tag=HPGCJGGD_00634;product=Polar-differentiation response regulator DivK
M-haplocladii_contig_9_1	Prodigal:002006	CDS	45521	46894	.	+	0	ID=HPGCJGGD_00635;Name=pleD_1;gene=pleD_1;inference=ab initio prediction:Prodigal:002006,similar to AA sequence:UniProtKB:B8GZM2;locus_tag=HPGCJGGD_00635;product=Response regulator PleD
M-haplocladii_contig_9_1	Prodigal:002006	CDS	46891	47070	.	-	0	ID=HPGCJGGD_00636;inference=ab initio prediction:Prodigal:002006;locus_tag=HPGCJGGD_00636;product=hypothetical protein
M-haplocladii_contig_9_1	Prodigal:002006	CDS	47067	47369	.	-	0	ID=HPGCJGGD_00637;inference=ab initio prediction:Prodigal:002006;locus_tag=HPGCJGGD_00637;product=hypothetical protein
M-haplocladii_contig_9_1	Prodigal:002006	CDS	47366	47578	.	-	0	ID=HPGCJGGD_00638;inference=ab initio prediction:Prodigal:002006;locus_tag=HPGCJGGD_00638;product=hypothetical protein
M-haplocladii_contig_9_1	Prodigal:002006	CDS	47700	48677	.	-	0	ID=HPGCJGGD_00639;eC_number=2.5.1.47;Name=cysK1;db_xref=COG:COG0031;gene=cysK1;inference=ab initio prediction:Prodigal:002006,similar to AA sequence:UniProtKB:P9WP55;locus_tag=HPGCJGGD_00639;product=O-acetylserine sulfhydrylase
M-haplocladii_contig_9_1	Prodigal:002006	CDS	48971	49144	.	-	0	ID=HPGCJGGD_00640;inference=ab initio prediction:Prodigal:002006;locus_tag=HPGCJGGD_00640;product=hypothetical protein
M-haplocladii_contig_9_1	Prodigal:002006	CDS	49284	49781	.	-	0	ID=HPGCJGGD_00641;inference=ab initio prediction:Prodigal:002006;locus_tag=HPGCJGGD_00641;product=hypothetical protein
M-haplocladii_contig_9_1	Prodigal:002006	CDS	50031	50351	.	+	0	ID=HPGCJGGD_00642;inference=ab initio prediction:Prodigal:002006;locus_tag=HPGCJGGD_00642;product=hypothetical protein
M-haplocladii_contig_10_1	Prodigal:002006	CDS	721	1725	.	-	0	ID=HPGCJGGD_00643;inference=ab initio prediction:Prodigal:002006;locus_tag=HPGCJGGD_00643;product=hypothetical protein
M-haplocladii_contig_10_1	Prodigal:002006	CDS	1878	2408	.	+	0	ID=HPGCJGGD_00644;inference=ab initio prediction:Prodigal:002006;locus_tag=HPGCJGGD_00644;product=hypothetical protein
M-haplocladii_contig_10_1	Prodigal:002006	CDS	2415	2687	.	-	0	ID=HPGCJGGD_00645;eC_number=3.1.-.-;Name=yoeB;db_xref=COG:COG4115;gene=yoeB;inference=ab initio prediction:Prodigal:002006,similar to AA sequence:UniProtKB:P69348;locus_tag=HPGCJGGD_00645;product=Toxin YoeB
M-haplocladii_contig_10_1	Prodigal:002006	CDS	2684	2938	.	-	0	ID=HPGCJGGD_00646;Name=yefM;db_xref=COG:COG2161;gene=yefM;inference=ab initio prediction:Prodigal:002006,similar to AA sequence:UniProtKB:P69346;locus_tag=HPGCJGGD_00646;product=Antitoxin YefM
M-haplocladii_contig_10_1	Prodigal:002006	CDS	3038	3367	.	-	0	ID=HPGCJGGD_00647;inference=ab initio prediction:Prodigal:002006;locus_tag=HPGCJGGD_00647;product=hypothetical protein
M-haplocladii_contig_10_1	Prodigal:002006	CDS	3688	5070	.	+	0	ID=HPGCJGGD_00648;eC_number=6.1.1.16;Name=cysS;db_xref=COG:COG0215;gene=cysS;inference=ab initio prediction:Prodigal:002006,similar to AA sequence:UniProtKB:P21888;locus_tag=HPGCJGGD_00648;product=Cysteine--tRNA ligase
M-haplocladii_contig_10_1	Prodigal:002006	CDS	5171	5917	.	-	0	ID=HPGCJGGD_00649;inference=ab initio prediction:Prodigal:002006;locus_tag=HPGCJGGD_00649;product=hypothetical protein
M-haplocladii_contig_10_1	Prodigal:002006	CDS	6098	6916	.	-	0	ID=HPGCJGGD_00650;eC_number=2.4.2.-;Name=yafJ;db_xref=COG:COG0121;gene=yafJ;inference=ab initio prediction:Prodigal:002006,similar to AA sequence:UniProtKB:Q47147;locus_tag=HPGCJGGD_00650;product=Putative glutamine amidotransferase YafJ
M-haplocladii_contig_10_1	Prodigal:002006	CDS	7023	8192	.	-	0	ID=HPGCJGGD_00651;inference=ab initio prediction:Prodigal:002006;locus_tag=HPGCJGGD_00651;product=hypothetical protein
M-haplocladii_contig_10_1	Prodigal:002006	CDS	8189	10198	.	-	0	ID=HPGCJGGD_00652;inference=ab initio prediction:Prodigal:002006;locus_tag=HPGCJGGD_00652;product=hypothetical protein
M-haplocladii_contig_10_1	Aragorn:001002	tRNA	11204	11296	.	+	.	ID=HPGCJGGD_00653;inference=COORDINATES:profile:Aragorn:001002;locus_tag=HPGCJGGD_00653;product=tRNA-Glu(ctc)
M-haplocladii_contig_10_1	Prodigal:002006	CDS	12102	13034	.	-	0	ID=HPGCJGGD_00654;eC_number=6.1.1.14;Name=glyQ;db_xref=COG:COG0752;gene=glyQ;inference=ab initio prediction:Prodigal:002006,similar to AA sequence:UniProtKB:P00960;locus_tag=HPGCJGGD_00654;product=Glycine--tRNA ligase alpha subunit
M-haplocladii_contig_10_1	Prodigal:002006	CDS	13160	13831	.	+	0	ID=HPGCJGGD_00655;inference=ab initio prediction:Prodigal:002006;locus_tag=HPGCJGGD_00655;product=hypothetical protein
M-haplocladii_contig_10_1	Prodigal:002006	CDS	13907	14143	.	+	0	ID=HPGCJGGD_00656;inference=ab initio prediction:Prodigal:002006;locus_tag=HPGCJGGD_00656;product=hypothetical protein
M-haplocladii_contig_10_1	Prodigal:002006	CDS	14196	14894	.	+	0	ID=HPGCJGGD_00657;inference=ab initio prediction:Prodigal:002006;locus_tag=HPGCJGGD_00657;product=hypothetical protein
M-haplocladii_contig_10_1	Prodigal:002006	CDS	14887	15582	.	+	0	ID=HPGCJGGD_00658;inference=ab initio prediction:Prodigal:002006;locus_tag=HPGCJGGD_00658;product=hypothetical protein
M-haplocladii_contig_10_1	Prodigal:002006	CDS	15646	16131	.	-	0	ID=HPGCJGGD_00659;inference=ab initio prediction:Prodigal:002006;locus_tag=HPGCJGGD_00659;product=hypothetical protein
M-haplocladii_contig_10_1	Prodigal:002006	CDS	16131	16757	.	-	0	ID=HPGCJGGD_00660;inference=ab initio prediction:Prodigal:002006;locus_tag=HPGCJGGD_00660;product=hypothetical protein
M-haplocladii_contig_10_1	Prodigal:002006	CDS	16754	19099	.	-	0	ID=HPGCJGGD_00661;eC_number=4.1.1.17;Name=speF;db_xref=COG:COG1982;gene=speF;inference=ab initio prediction:Prodigal:002006,similar to AA sequence:UniProtKB:P24169;locus_tag=HPGCJGGD_00661;product=Inducible ornithine decarboxylase
M-haplocladii_contig_10_1	Prodigal:002006	CDS	19160	19405	.	+	0	ID=HPGCJGGD_00662;inference=ab initio prediction:Prodigal:002006;locus_tag=HPGCJGGD_00662;product=hypothetical protein
M-haplocladii_contig_10_1	Prodigal:002006	CDS	19345	20253	.	-	0	ID=HPGCJGGD_00663;Name=parB;gene=parB;inference=ab initio prediction:Prodigal:002006,similar to AA sequence:UniProtKB:B8GW30;locus_tag=HPGCJGGD_00663;product=Chromosome-partitioning protein ParB
M-haplocladii_contig_10_1	Prodigal:002006	CDS	20283	21107	.	-	0	ID=HPGCJGGD_00664;Name=parA;gene=parA;inference=ab initio prediction:Prodigal:002006,similar to AA sequence:UniProtKB:B8GW31;locus_tag=HPGCJGGD_00664;product=Chromosome partitioning protein ParA
M-haplocladii_contig_10_1	Prodigal:002006	CDS	21104	21739	.	-	0	ID=HPGCJGGD_00665;eC_number=2.1.1.170;Name=rsmG;gene=rsmG;inference=ab initio prediction:Prodigal:002006,protein motif:HAMAP:MF_00074;locus_tag=HPGCJGGD_00665;product=Ribosomal RNA small subunit methyltransferase G
M-haplocladii_contig_10_1	Prodigal:002006	CDS	21908	23791	.	-	0	ID=HPGCJGGD_00666;Name=mnmG;db_xref=COG:COG0445;gene=mnmG;inference=ab initio prediction:Prodigal:002006,similar to AA sequence:UniProtKB:Q8XAY0;locus_tag=HPGCJGGD_00666;product=tRNA uridine 5-carboxymethylaminomethyl modification enzyme MnmG
M-haplocladii_contig_10_1	Prodigal:002006	CDS	24105	24263	.	+	0	ID=HPGCJGGD_00667;inference=ab initio prediction:Prodigal:002006;locus_tag=HPGCJGGD_00667;product=hypothetical protein
M-haplocladii_contig_10_1	Prodigal:002006	CDS	24427	25458	.	-	0	ID=HPGCJGGD_00668;inference=ab initio prediction:Prodigal:002006;locus_tag=HPGCJGGD_00668;product=hypothetical protein
M-haplocladii_contig_10_1	Prodigal:002006	CDS	25662	27140	.	-	0	ID=HPGCJGGD_00669;Name=ydjE;gene=ydjE;inference=ab initio prediction:Prodigal:002006,similar to AA sequence:UniProtKB:P38055;locus_tag=HPGCJGGD_00669;product=Inner membrane metabolite transport protein YdjE
M-haplocladii_contig_10_1	Prodigal:002006	CDS	27232	27561	.	+	0	ID=HPGCJGGD_00670;inference=ab initio prediction:Prodigal:002006;locus_tag=HPGCJGGD_00670;product=hypothetical protein
M-haplocladii_contig_10_1	Prodigal:002006	CDS	27545	28684	.	-	0	ID=HPGCJGGD_00671;inference=ab initio prediction:Prodigal:002006;locus_tag=HPGCJGGD_00671;product=hypothetical protein
M-haplocladii_contig_10_1	Prodigal:002006	CDS	28860	29783	.	-	0	ID=HPGCJGGD_00672;Name=oppB;db_xref=COG:COG0601;gene=oppB;inference=ab initio prediction:Prodigal:002006,similar to AA sequence:UniProtKB:P0AFH2;locus_tag=HPGCJGGD_00672;product=Oligopeptide transport system permease protein OppB
M-haplocladii_contig_10_1	Prodigal:002006	CDS	29919	31517	.	-	0	ID=HPGCJGGD_00673;Name=oppA;db_xref=COG:COG4166;gene=oppA;inference=ab initio prediction:Prodigal:002006,similar to AA sequence:UniProtKB:P23843;locus_tag=HPGCJGGD_00673;product=Periplasmic oligopeptide-binding protein
M-haplocladii_contig_10_1	Prodigal:002006	CDS	31647	32084	.	-	0	ID=HPGCJGGD_00674;inference=ab initio prediction:Prodigal:002006;locus_tag=HPGCJGGD_00674;product=hypothetical protein
M-haplocladii_contig_10_1	Prodigal:002006	CDS	32224	32946	.	+	0	ID=HPGCJGGD_00675;eC_number=1.1.1.302;Name=ribD2;db_xref=COG:COG1985;gene=ribD2;inference=ab initio prediction:Prodigal:002006,similar to AA sequence:UniProtKB:O66747;locus_tag=HPGCJGGD_00675;product=2%2C5-diamino-6-ribosylamino-4(3H)-pyrimidinone 5'-phosphate reductase
M-haplocladii_contig_10_1	Prodigal:002006	CDS	33125	33622	.	-	0	ID=HPGCJGGD_00676;inference=ab initio prediction:Prodigal:002006;locus_tag=HPGCJGGD_00676;product=hypothetical protein
M-haplocladii_contig_10_1	Prodigal:002006	CDS	33686	35596	.	-	0	ID=HPGCJGGD_00677;Name=atm1;db_xref=COG:COG5265;gene=atm1;inference=ab initio prediction:Prodigal:002006,similar to AA sequence:UniProtKB:Q2G506;locus_tag=HPGCJGGD_00677;product=ATM1-type heavy metal exporter
M-haplocladii_contig_10_1	Prodigal:002006	CDS	35953	38763	.	+	0	ID=HPGCJGGD_00678;inference=ab initio prediction:Prodigal:002006;locus_tag=HPGCJGGD_00678;product=hypothetical protein
M-haplocladii_contig_10_1	Prodigal:002006	CDS	38845	39321	.	+	0	ID=HPGCJGGD_00679;inference=ab initio prediction:Prodigal:002006;locus_tag=HPGCJGGD_00679;product=hypothetical protein
M-haplocladii_contig_10_1	Prodigal:002006	CDS	39522	39935	.	+	0	ID=HPGCJGGD_00680;inference=ab initio prediction:Prodigal:002006;locus_tag=HPGCJGGD_00680;product=hypothetical protein
M-haplocladii_contig_10_1	Prodigal:002006	CDS	40229	40501	.	+	0	ID=HPGCJGGD_00681;inference=ab initio prediction:Prodigal:002006;locus_tag=HPGCJGGD_00681;product=hypothetical protein
M-haplocladii_contig_10_1	Prodigal:002006	CDS	40521	41039	.	-	0	ID=HPGCJGGD_00682;Name=crtK-2_1;db_xref=COG:COG3476;gene=crtK-2_1;inference=ab initio prediction:Prodigal:002006,similar to AA sequence:UniProtKB:Q8KBX2;locus_tag=HPGCJGGD_00682;product=Tryptophan-rich protein TspO
M-haplocladii_contig_10_1	Prodigal:002006	CDS	41238	42449	.	+	0	ID=HPGCJGGD_00683;eC_number=2.5.1.48;Name=metB;db_xref=COG:COG0626;gene=metB;inference=ab initio prediction:Prodigal:002006,similar to AA sequence:UniProtKB:P9WGB7;locus_tag=HPGCJGGD_00683;product=Cystathionine gamma-synthase
M-haplocladii_contig_10_1	Prodigal:002006	CDS	42512	42958	.	+	0	ID=HPGCJGGD_00684;inference=ab initio prediction:Prodigal:002006;locus_tag=HPGCJGGD_00684;product=hypothetical protein
M-haplocladii_contig_10_1	Prodigal:002006	CDS	43075	44964	.	-	0	ID=HPGCJGGD_00685;eC_number=2.4.1.-;Name=opgH;db_xref=COG:COG2943;gene=opgH;inference=ab initio prediction:Prodigal:002006,similar to AA sequence:UniProtKB:P20401;locus_tag=HPGCJGGD_00685;product=Glucans biosynthesis glucosyltransferase H
M-haplocladii_contig_10_1	Prodigal:002006	CDS	45170	46693	.	+	0	ID=HPGCJGGD_00686;Name=mdoG_1;db_xref=COG:COG3131;gene=mdoG_1;inference=ab initio prediction:Prodigal:002006,similar to AA sequence:UniProtKB:P33136;locus_tag=HPGCJGGD_00686;product=Glucans biosynthesis protein G
M-haplocladii_contig_10_1	Prodigal:002006	CDS	46741	47607	.	+	0	ID=HPGCJGGD_00687;eC_number=6.3.2.1;Name=panC;db_xref=COG:COG0414;gene=panC;inference=ab initio prediction:Prodigal:002006,similar to AA sequence:UniProtKB:Q8ZBK7;locus_tag=HPGCJGGD_00687;product=Pantothenate synthetase
M-haplocladii_contig_10_1	Prodigal:002006	CDS	47612	48868	.	-	0	ID=HPGCJGGD_00688;inference=ab initio prediction:Prodigal:002006;locus_tag=HPGCJGGD_00688;product=hypothetical protein
M-haplocladii_contig_10_1	Prodigal:002006	CDS	48950	49357	.	-	0	ID=HPGCJGGD_00689;inference=ab initio prediction:Prodigal:002006;locus_tag=HPGCJGGD_00689;product=hypothetical protein
M-haplocladii_contig_10_1	Prodigal:002006	CDS	49452	50657	.	-	0	ID=HPGCJGGD_00690;inference=ab initio prediction:Prodigal:002006;locus_tag=HPGCJGGD_00690;product=hypothetical protein
M-haplocladii_contig_10_1	Prodigal:002006	CDS	50832	51047	.	-	0	ID=HPGCJGGD_00691;inference=ab initio prediction:Prodigal:002006;locus_tag=HPGCJGGD_00691;product=hypothetical protein
M-haplocladii_contig_10_1	Prodigal:002006	CDS	51455	52396	.	-	0	ID=HPGCJGGD_00692;inference=ab initio prediction:Prodigal:002006;locus_tag=HPGCJGGD_00692;product=hypothetical protein
M-haplocladii_contig_10_1	Prodigal:002006	CDS	52456	53427	.	-	0	ID=HPGCJGGD_00693;inference=ab initio prediction:Prodigal:002006;locus_tag=HPGCJGGD_00693;product=hypothetical protein
M-haplocladii_contig_10_1	Prodigal:002006	CDS	53427	54134	.	-	0	ID=HPGCJGGD_00694;Name=ftsE;db_xref=COG:COG2884;gene=ftsE;inference=ab initio prediction:Prodigal:002006,similar to AA sequence:UniProtKB:P0A9R7;locus_tag=HPGCJGGD_00694;product=Cell division ATP-binding protein FtsE
M-haplocladii_contig_10_1	Prodigal:002006	CDS	54321	55118	.	+	0	ID=HPGCJGGD_00695;inference=ab initio prediction:Prodigal:002006;locus_tag=HPGCJGGD_00695;product=hypothetical protein
M-haplocladii_contig_10_1	Prodigal:002006	CDS	55176	55745	.	+	0	ID=HPGCJGGD_00696;eC_number=2.4.2.8;Name=hpt;db_xref=COG:COG0634;gene=hpt;inference=ab initio prediction:Prodigal:002006,similar to AA sequence:UniProtKB:P0A9M2;locus_tag=HPGCJGGD_00696;product=Hypoxanthine phosphoribosyltransferase
M-haplocladii_contig_10_1	Prodigal:002006	CDS	55928	56293	.	+	0	ID=HPGCJGGD_00697;Name=cpdR_1;gene=cpdR_1;inference=ab initio prediction:Prodigal:002006,similar to AA sequence:UniProtKB:Q2YIF7;locus_tag=HPGCJGGD_00697;product=Response regulator receiver protein CpdR
M-haplocladii_contig_10_1	Prodigal:002006	CDS	56424	58232	.	-	0	ID=HPGCJGGD_00698;eC_number=3.4.19.13;Name=ggt;db_xref=COG:COG0405;gene=ggt;inference=ab initio prediction:Prodigal:002006,similar to AA sequence:UniProtKB:P18956;locus_tag=HPGCJGGD_00698;product=Glutathione hydrolase proenzyme
M-haplocladii_contig_10_1	Prodigal:002006	CDS	58323	59198	.	-	0	ID=HPGCJGGD_00699;inference=ab initio prediction:Prodigal:002006;locus_tag=HPGCJGGD_00699;product=hypothetical protein
M-haplocladii_contig_10_1	Prodigal:002006	CDS	59610	60485	.	-	0	ID=HPGCJGGD_00700;eC_number=1.-.-.-;Name=yghA_1;gene=yghA_1;inference=ab initio prediction:Prodigal:002006,similar to AA sequence:UniProtKB:P0AG84;locus_tag=HPGCJGGD_00700;product=putative oxidoreductase YghA
M-haplocladii_contig_10_1	Prodigal:002006	CDS	60557	61714	.	-	0	ID=HPGCJGGD_00701;inference=ab initio prediction:Prodigal:002006;locus_tag=HPGCJGGD_00701;product=hypothetical protein
M-haplocladii_contig_10_1	Prodigal:002006	CDS	61920	62222	.	+	0	ID=HPGCJGGD_00702;inference=ab initio prediction:Prodigal:002006;locus_tag=HPGCJGGD_00702;product=hypothetical protein
M-haplocladii_contig_10_1	Prodigal:002006	CDS	62326	62769	.	+	0	ID=HPGCJGGD_00703;inference=ab initio prediction:Prodigal:002006;locus_tag=HPGCJGGD_00703;product=hypothetical protein
M-haplocladii_contig_10_1	Prodigal:002006	CDS	62798	63001	.	+	0	ID=HPGCJGGD_00704;inference=ab initio prediction:Prodigal:002006;locus_tag=HPGCJGGD_00704;product=hypothetical protein
M-haplocladii_contig_10_1	Prodigal:002006	CDS	63034	63366	.	-	0	ID=HPGCJGGD_00705;inference=ab initio prediction:Prodigal:002006;locus_tag=HPGCJGGD_00705;product=hypothetical protein
M-haplocladii_contig_10_1	Prodigal:002006	CDS	63422	64336	.	-	0	ID=HPGCJGGD_00706;eC_number=1.11.1.6;Name=ydbD;db_xref=COG:COG3546;gene=ydbD;inference=ab initio prediction:Prodigal:002006,similar to AA sequence:UniProtKB:P80878;locus_tag=HPGCJGGD_00706;product=putative manganese catalase
M-haplocladii_contig_11_1	Prodigal:002006	CDS	200	1375	.	+	0	ID=HPGCJGGD_00707;eC_number=2.6.1.52;Name=serC;db_xref=COG:COG1932;gene=serC;inference=ab initio prediction:Prodigal:002006,similar to AA sequence:UniProtKB:P9WQ73;locus_tag=HPGCJGGD_00707;product=Phosphoserine aminotransferase
M-haplocladii_contig_11_1	Prodigal:002006	CDS	1635	3227	.	+	0	ID=HPGCJGGD_00708;eC_number=1.1.1.95;Name=serA;db_xref=COG:COG0111;gene=serA;inference=ab initio prediction:Prodigal:002006,similar to AA sequence:UniProtKB:P9WNX3;locus_tag=HPGCJGGD_00708;product=D-3-phosphoglycerate dehydrogenase
M-haplocladii_contig_11_1	Prodigal:002006	CDS	3501	3815	.	-	0	ID=HPGCJGGD_00709;inference=ab initio prediction:Prodigal:002006;locus_tag=HPGCJGGD_00709;product=hypothetical protein
M-haplocladii_contig_11_1	Prodigal:002006	CDS	3995	5092	.	+	0	ID=HPGCJGGD_00710;eC_number=5.3.1.23;Name=mtnA;db_xref=COG:COG0182;gene=mtnA;inference=ab initio prediction:Prodigal:002006,similar to AA sequence:UniProtKB:Q2RXI0;locus_tag=HPGCJGGD_00710;product=Methylthioribose-1-phosphate isomerase
M-haplocladii_contig_11_1	Prodigal:002006	CDS	5224	5415	.	+	0	ID=HPGCJGGD_00711;inference=ab initio prediction:Prodigal:002006;locus_tag=HPGCJGGD_00711;product=hypothetical protein
M-haplocladii_contig_11_1	Aragorn:001002	tRNA	5613	5689	.	+	.	ID=HPGCJGGD_00712;inference=COORDINATES:profile:Aragorn:001002;locus_tag=HPGCJGGD_00712;product=tRNA-Arg(tct)
M-haplocladii_contig_12_1	Prodigal:002006	CDS	215	568	.	-	0	ID=HPGCJGGD_00713;Name=hspQ;gene=hspQ;inference=ab initio prediction:Prodigal:002006,protein motif:HAMAP:MF_01194;locus_tag=HPGCJGGD_00713;product=Heat shock protein HspQ
M-haplocladii_contig_12_1	Prodigal:002006	CDS	626	1675	.	-	0	ID=HPGCJGGD_00714;eC_number=4.1.3.24;Name=mcl;db_xref=COG:COG2301;gene=mcl;inference=ab initio prediction:Prodigal:002006,similar to AA sequence:UniProtKB:S5N020;locus_tag=HPGCJGGD_00714;product=Malyl-CoA/beta-methylmalyl-CoA/citramalyl-CoA lyase
M-haplocladii_contig_12_1	Prodigal:002006	CDS	2271	3569	.	+	0	ID=HPGCJGGD_00715;inference=ab initio prediction:Prodigal:002006;locus_tag=HPGCJGGD_00715;product=hypothetical protein
M-haplocladii_contig_12_1	Prodigal:002006	CDS	3585	4790	.	-	0	ID=HPGCJGGD_00716;eC_number=1.14.13.-;Name=ubiL_1;db_xref=COG:COG0654;gene=ubiL_1;inference=ab initio prediction:Prodigal:002006,similar to AA sequence:UniProtKB:Q2RMZ4;locus_tag=HPGCJGGD_00716;product=Ubiquinone hydroxylase UbiL
M-haplocladii_contig_12_1	Prodigal:002006	CDS	5004	5180	.	+	0	ID=HPGCJGGD_00717;inference=ab initio prediction:Prodigal:002006;locus_tag=HPGCJGGD_00717;product=hypothetical protein
M-haplocladii_contig_12_1	Prodigal:002006	CDS	5191	5415	.	+	0	ID=HPGCJGGD_00718;inference=ab initio prediction:Prodigal:002006;locus_tag=HPGCJGGD_00718;product=hypothetical protein
M-haplocladii_contig_12_1	Prodigal:002006	CDS	5480	6454	.	+	0	ID=HPGCJGGD_00719;eC_number=1.6.5.5;Name=qorA_2;db_xref=COG:COG0604;gene=qorA_2;inference=ab initio prediction:Prodigal:002006,similar to AA sequence:UniProtKB:P28304;locus_tag=HPGCJGGD_00719;product=Quinone oxidoreductase 1
M-haplocladii_contig_12_1	Prodigal:002006	CDS	6584	7936	.	-	0	ID=HPGCJGGD_00720;eC_number=2.8.4.4;Name=rimO;db_xref=COG:COG0621;gene=rimO;inference=ab initio prediction:Prodigal:002006,similar to AA sequence:UniProtKB:P0AEI4;locus_tag=HPGCJGGD_00720;product=Ribosomal protein S12 methylthiotransferase RimO
M-haplocladii_contig_12_1	Prodigal:002006	CDS	8246	9757	.	+	0	ID=HPGCJGGD_00721;eC_number=2.6.1.85;Name=pabB;db_xref=COG:COG0147;gene=pabB;inference=ab initio prediction:Prodigal:002006,similar to AA sequence:UniProtKB:P05041;locus_tag=HPGCJGGD_00721;product=Aminodeoxychorismate synthase component 1
M-haplocladii_contig_12_1	Prodigal:002006	CDS	9754	10383	.	+	0	ID=HPGCJGGD_00722;eC_number=2.6.1.85;Name=pabA;db_xref=COG:COG0512;gene=pabA;inference=ab initio prediction:Prodigal:002006,similar to AA sequence:UniProtKB:P00903;locus_tag=HPGCJGGD_00722;product=Aminodeoxychorismate synthase component 2
M-haplocladii_contig_12_1	Prodigal:002006	CDS	10370	11218	.	+	0	ID=HPGCJGGD_00723;eC_number=4.1.3.38;Name=pabC;db_xref=COG:COG0115;gene=pabC;inference=ab initio prediction:Prodigal:002006,similar to AA sequence:UniProtKB:P28305;locus_tag=HPGCJGGD_00723;product=Aminodeoxychorismate lyase
M-haplocladii_contig_12_1	Prodigal:002006	CDS	11215	11658	.	+	0	ID=HPGCJGGD_00724;inference=ab initio prediction:Prodigal:002006;locus_tag=HPGCJGGD_00724;product=hypothetical protein
M-haplocladii_contig_12_1	Prodigal:002006	CDS	11871	12737	.	-	0	ID=HPGCJGGD_00725;eC_number=3.6.1.8;Name=mazG;db_xref=COG:COG1694;gene=mazG;inference=ab initio prediction:Prodigal:002006,similar to AA sequence:UniProtKB:P0AEY3;locus_tag=HPGCJGGD_00725;product=Nucleoside triphosphate pyrophosphohydrolase
M-haplocladii_contig_12_1	Prodigal:002006	CDS	13378	14472	.	+	0	ID=HPGCJGGD_00726;inference=ab initio prediction:Prodigal:002006;locus_tag=HPGCJGGD_00726;product=hypothetical protein
M-haplocladii_contig_12_1	Prodigal:002006	CDS	14732	15415	.	+	0	ID=HPGCJGGD_00727;inference=ab initio prediction:Prodigal:002006;locus_tag=HPGCJGGD_00727;product=hypothetical protein
M-haplocladii_contig_12_1	Prodigal:002006	CDS	15687	15917	.	+	0	ID=HPGCJGGD_00728;inference=ab initio prediction:Prodigal:002006;locus_tag=HPGCJGGD_00728;product=hypothetical protein
M-haplocladii_contig_12_1	Prodigal:002006	CDS	16166	16465	.	-	0	ID=HPGCJGGD_00729;inference=ab initio prediction:Prodigal:002006;locus_tag=HPGCJGGD_00729;product=hypothetical protein
M-haplocladii_contig_12_1	Prodigal:002006	CDS	16854	17981	.	+	0	ID=HPGCJGGD_00730;eC_number=2.7.13.3;Name=lov;gene=lov;inference=ab initio prediction:Prodigal:002006,similar to AA sequence:UniProtKB:Q1M667;locus_tag=HPGCJGGD_00730;product=Blue-light-activated histidine kinase
M-haplocladii_contig_12_1	Prodigal:002006	CDS	17978	18427	.	+	0	ID=HPGCJGGD_00731;eC_number=3.5.1.44;Name=cheB_1;gene=cheB_1;inference=ab initio prediction:Prodigal:002006,protein motif:HAMAP:MF_00099;locus_tag=HPGCJGGD_00731;product=Protein-glutamate methylesterase/protein-glutamine glutaminase
M-haplocladii_contig_12_1	Prodigal:002006	CDS	18445	19053	.	-	0	ID=HPGCJGGD_00732;inference=ab initio prediction:Prodigal:002006;locus_tag=HPGCJGGD_00732;product=hypothetical protein
M-haplocladii_contig_12_1	Prodigal:002006	CDS	19394	19600	.	+	0	ID=HPGCJGGD_00733;inference=ab initio prediction:Prodigal:002006;locus_tag=HPGCJGGD_00733;product=hypothetical protein
M-haplocladii_contig_12_1	Prodigal:002006	CDS	19833	20501	.	+	0	ID=HPGCJGGD_00734;inference=ab initio prediction:Prodigal:002006;locus_tag=HPGCJGGD_00734;product=hypothetical protein
M-haplocladii_contig_12_1	Prodigal:002006	CDS	20575	21738	.	-	0	ID=HPGCJGGD_00735;db_xref=COG:COG4307;inference=ab initio prediction:Prodigal:002006,similar to AA sequence:UniProtKB:P9WL95;locus_tag=HPGCJGGD_00735;product=putative protein
M-haplocladii_contig_12_1	Prodigal:002006	CDS	21867	22145	.	-	0	ID=HPGCJGGD_00736;inference=ab initio prediction:Prodigal:002006;locus_tag=HPGCJGGD_00736;product=hypothetical protein
M-haplocladii_contig_12_1	Prodigal:002006	CDS	22330	25602	.	+	0	ID=HPGCJGGD_00737;inference=ab initio prediction:Prodigal:002006;locus_tag=HPGCJGGD_00737;product=hypothetical protein
M-haplocladii_contig_12_1	Prodigal:002006	CDS	25599	28121	.	+	0	ID=HPGCJGGD_00738;db_xref=COG:COG2307;inference=ab initio prediction:Prodigal:002006,similar to AA sequence:UniProtKB:P9WL97;locus_tag=HPGCJGGD_00738;product=putative protein
M-haplocladii_contig_12_1	Prodigal:002006	CDS	28118	29029	.	+	0	ID=HPGCJGGD_00739;db_xref=COG:COG1305;inference=ab initio prediction:Prodigal:002006,similar to AA sequence:UniProtKB:P9WL93;locus_tag=HPGCJGGD_00739;product=putative protein
M-haplocladii_contig_12_1	Prodigal:002006	CDS	29100	29426	.	+	0	ID=HPGCJGGD_00740;inference=ab initio prediction:Prodigal:002006;locus_tag=HPGCJGGD_00740;product=hypothetical protein
M-haplocladii_contig_12_1	Prodigal:002006	CDS	29552	29815	.	+	0	ID=HPGCJGGD_00741;inference=ab initio prediction:Prodigal:002006;locus_tag=HPGCJGGD_00741;product=hypothetical protein
M-haplocladii_contig_12_1	Prodigal:002006	CDS	29825	31372	.	+	0	ID=HPGCJGGD_00742;eC_number=6.2.1.3;Name=fadD_1;db_xref=COG:COG0318;gene=fadD_1;inference=ab initio prediction:Prodigal:002006,similar to AA sequence:UniProtKB:P69451;locus_tag=HPGCJGGD_00742;product=Long-chain-fatty-acid--CoA ligase
M-haplocladii_contig_12_1	Prodigal:002006	CDS	31437	31616	.	-	0	ID=HPGCJGGD_00743;inference=ab initio prediction:Prodigal:002006;locus_tag=HPGCJGGD_00743;product=hypothetical protein
M-haplocladii_contig_12_1	Prodigal:002006	CDS	31813	32004	.	-	0	ID=HPGCJGGD_00744;inference=ab initio prediction:Prodigal:002006;locus_tag=HPGCJGGD_00744;product=hypothetical protein
M-haplocladii_contig_12_1	Prodigal:002006	CDS	32172	32402	.	+	0	ID=HPGCJGGD_00745;inference=ab initio prediction:Prodigal:002006;locus_tag=HPGCJGGD_00745;product=hypothetical protein
M-haplocladii_contig_12_1	Prodigal:002006	CDS	32407	32715	.	-	0	ID=HPGCJGGD_00746;inference=ab initio prediction:Prodigal:002006;locus_tag=HPGCJGGD_00746;product=hypothetical protein
M-haplocladii_contig_12_1	Prodigal:002006	CDS	32845	33303	.	-	0	ID=HPGCJGGD_00747;Name=mntR;db_xref=COG:COG1321;gene=mntR;inference=ab initio prediction:Prodigal:002006,similar to AA sequence:UniProtKB:P0A9F1;locus_tag=HPGCJGGD_00747;product=Transcriptional regulator MntR
M-haplocladii_contig_12_1	Prodigal:002006	CDS	33501	34856	.	+	0	ID=HPGCJGGD_00748;Name=mntH;gene=mntH;inference=ab initio prediction:Prodigal:002006,similar to AA sequence:UniProtKB:Q99UZ7;locus_tag=HPGCJGGD_00748;product=Divalent metal cation transporter MntH
M-haplocladii_contig_12_1	Prodigal:002006	CDS	35070	36083	.	-	0	ID=HPGCJGGD_00749;Name=cysL_1;db_xref=COG:COG0583;gene=cysL_1;inference=ab initio prediction:Prodigal:002006,similar to AA sequence:UniProtKB:P39647;locus_tag=HPGCJGGD_00749;product=HTH-type transcriptional regulator CysL
M-haplocladii_contig_12_1	Prodigal:002006	CDS	36199	37524	.	+	0	ID=HPGCJGGD_00750;Name=ttdT;db_xref=COG:COG0471;gene=ttdT;inference=ab initio prediction:Prodigal:002006,similar to AA sequence:UniProtKB:P39414;locus_tag=HPGCJGGD_00750;product=L-tartrate/succinate antiporter
M-haplocladii_contig_12_1	Prodigal:002006	CDS	37637	38038	.	+	0	ID=HPGCJGGD_00751;inference=ab initio prediction:Prodigal:002006;locus_tag=HPGCJGGD_00751;product=hypothetical protein
M-haplocladii_contig_12_1	Prodigal:002006	CDS	38047	38454	.	+	0	ID=HPGCJGGD_00752;inference=ab initio prediction:Prodigal:002006;locus_tag=HPGCJGGD_00752;product=hypothetical protein
M-haplocladii_contig_12_1	Prodigal:002006	CDS	38478	40298	.	+	0	ID=HPGCJGGD_00753;eC_number=1.3.5.1;Name=sdhA;gene=sdhA;inference=ab initio prediction:Prodigal:002006,similar to AA sequence:UniProtKB:G4V4G6;locus_tag=HPGCJGGD_00753;product=Succinate dehydrogenase flavoprotein subunit
M-haplocladii_contig_12_1	Prodigal:002006	CDS	40363	41187	.	+	0	ID=HPGCJGGD_00754;eC_number=1.3.5.1;Name=sdhB;db_xref=COG:COG0479;gene=sdhB;inference=ab initio prediction:Prodigal:002006,similar to AA sequence:UniProtKB:P07014;locus_tag=HPGCJGGD_00754;product=Succinate dehydrogenase iron-sulfur subunit
M-haplocladii_contig_12_1	Prodigal:002006	CDS	41439	41999	.	+	0	ID=HPGCJGGD_00755;inference=ab initio prediction:Prodigal:002006;locus_tag=HPGCJGGD_00755;product=hypothetical protein
M-haplocladii_contig_12_1	Prodigal:002006	CDS	42033	43820	.	-	0	ID=HPGCJGGD_00756;inference=ab initio prediction:Prodigal:002006;locus_tag=HPGCJGGD_00756;product=hypothetical protein
M-haplocladii_contig_12_1	Prodigal:002006	CDS	44101	44352	.	+	0	ID=HPGCJGGD_00757;inference=ab initio prediction:Prodigal:002006;locus_tag=HPGCJGGD_00757;product=hypothetical protein
M-haplocladii_contig_12_1	Prodigal:002006	CDS	44509	45222	.	+	0	ID=HPGCJGGD_00758;inference=ab initio prediction:Prodigal:002006;locus_tag=HPGCJGGD_00758;product=hypothetical protein
M-haplocladii_contig_12_1	Prodigal:002006	CDS	45241	46596	.	-	0	ID=HPGCJGGD_00759;eC_number=6.3.4.14;Name=accC;db_xref=COG:COG0439;gene=accC;inference=ab initio prediction:Prodigal:002006,similar to AA sequence:UniProtKB:P37798;locus_tag=HPGCJGGD_00759;product=Biotin carboxylase
M-haplocladii_contig_12_1	Prodigal:002006	CDS	46607	47083	.	-	0	ID=HPGCJGGD_00760;Name=accB;db_xref=COG:COG0511;gene=accB;inference=ab initio prediction:Prodigal:002006,similar to AA sequence:UniProtKB:P0ABD8;locus_tag=HPGCJGGD_00760;product=Biotin carboxyl carrier protein of acetyl-CoA carboxylase
M-haplocladii_contig_12_1	Prodigal:002006	CDS	47095	47556	.	-	0	ID=HPGCJGGD_00761;eC_number=4.2.1.10;Name=aroQ;db_xref=COG:COG0757;gene=aroQ;inference=ab initio prediction:Prodigal:002006,similar to AA sequence:UniProtKB:Q5SIL5;locus_tag=HPGCJGGD_00761;product=3-dehydroquinate dehydratase
M-haplocladii_contig_12_1	Prodigal:002006	CDS	47665	48444	.	-	0	ID=HPGCJGGD_00762;inference=ab initio prediction:Prodigal:002006;locus_tag=HPGCJGGD_00762;product=hypothetical protein
M-haplocladii_contig_12_1	Prodigal:002006	CDS	48599	48991	.	+	0	ID=HPGCJGGD_00763;inference=ab initio prediction:Prodigal:002006;locus_tag=HPGCJGGD_00763;product=hypothetical protein
M-haplocladii_contig_12_1	Prodigal:002006	CDS	49187	50341	.	+	0	ID=HPGCJGGD_00764;eC_number=2.6.1.1;Name=aspC_1;db_xref=COG:COG0436;gene=aspC_1;inference=ab initio prediction:Prodigal:002006,similar to AA sequence:UniProtKB:Q9X0Y2;locus_tag=HPGCJGGD_00764;product=Aspartate aminotransferase
M-haplocladii_contig_12_1	Prodigal:002006	CDS	50345	50791	.	-	0	ID=HPGCJGGD_00765;inference=ab initio prediction:Prodigal:002006;locus_tag=HPGCJGGD_00765;product=hypothetical protein
M-haplocladii_contig_12_1	Prodigal:002006	CDS	50866	52125	.	-	0	ID=HPGCJGGD_00766;Name=smc_1;gene=smc_1;inference=ab initio prediction:Prodigal:002006,protein motif:HAMAP:MF_01894;locus_tag=HPGCJGGD_00766;product=Chromosome partition protein Smc
M-haplocladii_contig_12_1	Prodigal:002006	CDS	52438	55383	.	-	0	ID=HPGCJGGD_00767;eC_number=3.1.26.12;Name=rne;gene=rne;inference=ab initio prediction:Prodigal:002006,protein motif:HAMAP:MF_00970;locus_tag=HPGCJGGD_00767;product=Ribonuclease E
M-haplocladii_contig_12_1	Prodigal:002006	CDS	56113	57420	.	+	0	ID=HPGCJGGD_00768;eC_number=3.5.1.28;Name=amiC_1;db_xref=COG:COG0860;gene=amiC_1;inference=ab initio prediction:Prodigal:002006,similar to AA sequence:UniProtKB:Q9K0V3;locus_tag=HPGCJGGD_00768;product=N-acetylmuramoyl-L-alanine amidase AmiC
M-haplocladii_contig_12_1	Prodigal:002006	CDS	57607	60027	.	+	0	ID=HPGCJGGD_00769;Name=mrcA;db_xref=COG:COG5009;gene=mrcA;inference=ab initio prediction:Prodigal:002006,similar to AA sequence:UniProtKB:O05131;locus_tag=HPGCJGGD_00769;product=Penicillin-binding protein 1A
M-haplocladii_contig_12_1	Prodigal:002006	CDS	60238	60519	.	+	0	ID=HPGCJGGD_00770;inference=ab initio prediction:Prodigal:002006;locus_tag=HPGCJGGD_00770;product=hypothetical protein
M-haplocladii_contig_12_1	Prodigal:002006	CDS	60582	61559	.	-	0	ID=HPGCJGGD_00771;inference=ab initio prediction:Prodigal:002006;locus_tag=HPGCJGGD_00771;product=hypothetical protein
M-haplocladii_contig_12_1	Prodigal:002006	CDS	61662	63767	.	-	0	ID=HPGCJGGD_00772;Name=btuB_1;gene=btuB_1;inference=ab initio prediction:Prodigal:002006,protein motif:HAMAP:MF_01531;locus_tag=HPGCJGGD_00772;product=Vitamin B12 transporter BtuB
M-haplocladii_contig_12_1	Prodigal:002006	CDS	63892	64923	.	-	0	ID=HPGCJGGD_00773;inference=ab initio prediction:Prodigal:002006;locus_tag=HPGCJGGD_00773;product=hypothetical protein
M-haplocladii_contig_12_1	Prodigal:002006	CDS	64976	65380	.	-	0	ID=HPGCJGGD_00774;inference=ab initio prediction:Prodigal:002006;locus_tag=HPGCJGGD_00774;product=hypothetical protein
M-haplocladii_contig_12_1	Prodigal:002006	CDS	65737	67068	.	+	0	ID=HPGCJGGD_00775;inference=ab initio prediction:Prodigal:002006;locus_tag=HPGCJGGD_00775;product=hypothetical protein
M-haplocladii_contig_12_1	Prodigal:002006	CDS	67185	67640	.	+	0	ID=HPGCJGGD_00776;Name=ydcZ;db_xref=COG:COG3238;gene=ydcZ;inference=ab initio prediction:Prodigal:002006,similar to AA sequence:UniProtKB:P76111;locus_tag=HPGCJGGD_00776;product=Inner membrane protein YdcZ
M-haplocladii_contig_12_1	Prodigal:002006	CDS	67717	68208	.	-	0	ID=HPGCJGGD_00777;inference=ab initio prediction:Prodigal:002006;locus_tag=HPGCJGGD_00777;product=hypothetical protein
M-haplocladii_contig_12_1	Prodigal:002006	CDS	68159	68815	.	-	0	ID=HPGCJGGD_00778;inference=ab initio prediction:Prodigal:002006;locus_tag=HPGCJGGD_00778;product=hypothetical protein
M-haplocladii_contig_12_1	Prodigal:002006	CDS	69070	70374	.	+	0	ID=HPGCJGGD_00779;eC_number=2.1.2.1;Name=glyA2;gene=glyA2;inference=ab initio prediction:Prodigal:002006,similar to AA sequence:UniProtKB:Q3JGP5;locus_tag=HPGCJGGD_00779;product=Serine hydroxymethyltransferase 2
M-haplocladii_contig_12_1	Prodigal:002006	CDS	70474	71001	.	+	0	ID=HPGCJGGD_00780;Name=nrdR;db_xref=COG:COG1327;gene=nrdR;inference=ab initio prediction:Prodigal:002006,similar to AA sequence:UniProtKB:P67318;locus_tag=HPGCJGGD_00780;product=Transcriptional repressor NrdR
M-haplocladii_contig_12_1	Prodigal:002006	CDS	70998	72113	.	+	0	ID=HPGCJGGD_00781;Name=ribD;db_xref=COG:COG0117;gene=ribD;inference=ab initio prediction:Prodigal:002006,similar to AA sequence:UniProtKB:P25539;locus_tag=HPGCJGGD_00781;product=Riboflavin biosynthesis protein RibD
M-haplocladii_contig_12_1	Prodigal:002006	CDS	72119	72760	.	+	0	ID=HPGCJGGD_00782;eC_number=2.5.1.9;Name=ribE;gene=ribE;inference=ab initio prediction:Prodigal:002006,similar to AA sequence:UniProtKB:Q2YN92;locus_tag=HPGCJGGD_00782;product=Riboflavin synthase
M-haplocladii_contig_12_1	Prodigal:002006	CDS	72845	73210	.	-	0	ID=HPGCJGGD_00783;inference=ab initio prediction:Prodigal:002006;locus_tag=HPGCJGGD_00783;product=hypothetical protein
M-haplocladii_contig_12_1	Prodigal:002006	CDS	73376	74086	.	+	0	ID=HPGCJGGD_00784;inference=ab initio prediction:Prodigal:002006;locus_tag=HPGCJGGD_00784;product=hypothetical protein
M-haplocladii_contig_12_1	Prodigal:002006	CDS	74182	74472	.	-	0	ID=HPGCJGGD_00785;inference=ab initio prediction:Prodigal:002006;locus_tag=HPGCJGGD_00785;product=hypothetical protein
M-haplocladii_contig_12_1	Prodigal:002006	CDS	74472	75182	.	-	0	ID=HPGCJGGD_00786;inference=ab initio prediction:Prodigal:002006;locus_tag=HPGCJGGD_00786;product=hypothetical protein
M-haplocladii_contig_12_1	Prodigal:002006	CDS	75561	76274	.	+	0	ID=HPGCJGGD_00787;Name=mprA;gene=mprA;inference=ab initio prediction:Prodigal:002006,similar to AA sequence:UniProtKB:Q7U0X4;locus_tag=HPGCJGGD_00787;product=Response regulator MprA
M-haplocladii_contig_12_1	Prodigal:002006	CDS	76267	77700	.	+	0	ID=HPGCJGGD_00788;eC_number=2.7.-.-;Name=sasA_1;gene=sasA_1;inference=ab initio prediction:Prodigal:002006,protein motif:HAMAP:MF_01837;locus_tag=HPGCJGGD_00788;product=Adaptive-response sensory-kinase SasA
M-haplocladii_contig_12_1	Prodigal:002006	CDS	77901	78392	.	+	0	ID=HPGCJGGD_00789;eC_number=2.5.1.78;Name=ribH1;db_xref=COG:COG0054;gene=ribH1;inference=ab initio prediction:Prodigal:002006,similar to AA sequence:UniProtKB:Q8YGH2;locus_tag=HPGCJGGD_00789;product=6%2C7-dimethyl-8-ribityllumazine synthase 1
M-haplocladii_contig_12_1	Prodigal:002006	CDS	78389	78880	.	+	0	ID=HPGCJGGD_00790;Name=nusB;db_xref=COG:COG0781;gene=nusB;inference=ab initio prediction:Prodigal:002006,similar to AA sequence:UniProtKB:Q9X286;locus_tag=HPGCJGGD_00790;product=Transcription antitermination protein NusB
M-haplocladii_contig_12_1	Prodigal:002006	CDS	78877	79866	.	+	0	ID=HPGCJGGD_00791;eC_number=2.7.4.16;Name=thiL_2;db_xref=COG:COG0611;gene=thiL_2;inference=ab initio prediction:Prodigal:002006,similar to AA sequence:UniProtKB:P55881;locus_tag=HPGCJGGD_00791;product=Thiamine-monophosphate kinase
M-haplocladii_contig_12_1	Prodigal:002006	CDS	79982	80596	.	-	0	ID=HPGCJGGD_00792;inference=ab initio prediction:Prodigal:002006;locus_tag=HPGCJGGD_00792;product=hypothetical protein
M-haplocladii_contig_12_1	Prodigal:002006	CDS	80586	81314	.	-	0	ID=HPGCJGGD_00793;inference=ab initio prediction:Prodigal:002006;locus_tag=HPGCJGGD_00793;product=hypothetical protein
M-haplocladii_contig_12_1	Prodigal:002006	CDS	81471	82097	.	-	0	ID=HPGCJGGD_00794;inference=ab initio prediction:Prodigal:002006;locus_tag=HPGCJGGD_00794;product=hypothetical protein
M-haplocladii_contig_12_1	Prodigal:002006	CDS	82334	82513	.	-	0	ID=HPGCJGGD_00795;inference=ab initio prediction:Prodigal:002006;locus_tag=HPGCJGGD_00795;product=hypothetical protein
M-haplocladii_contig_12_1	Prodigal:002006	CDS	82557	83933	.	-	0	ID=HPGCJGGD_00796;Name=clcA;db_xref=COG:COG0038;gene=clcA;inference=ab initio prediction:Prodigal:002006,similar to AA sequence:UniProtKB:Q8ZRP8;locus_tag=HPGCJGGD_00796;product=H(+)/Cl(-) exchange transporter ClcA
M-haplocladii_contig_12_1	Prodigal:002006	CDS	84015	85403	.	-	0	ID=HPGCJGGD_00797;inference=ab initio prediction:Prodigal:002006;locus_tag=HPGCJGGD_00797;product=hypothetical protein
M-haplocladii_contig_12_1	Prodigal:002006	CDS	85827	86924	.	-	0	ID=HPGCJGGD_00798;Name=takP;db_xref=COG:COG4663;gene=takP;inference=ab initio prediction:Prodigal:002006,similar to AA sequence:UniProtKB:Q3J1R2;locus_tag=HPGCJGGD_00798;product=Alpha-keto acid-binding periplasmic protein TakP
M-haplocladii_contig_12_1	Prodigal:002006	CDS	87030	87605	.	+	0	ID=HPGCJGGD_00799;inference=ab initio prediction:Prodigal:002006;locus_tag=HPGCJGGD_00799;product=hypothetical protein
M-haplocladii_contig_12_1	Prodigal:002006	CDS	87732	88877	.	-	0	ID=HPGCJGGD_00800;Name=livJ;db_xref=COG:COG0683;gene=livJ;inference=ab initio prediction:Prodigal:002006,similar to AA sequence:UniProtKB:P17215;locus_tag=HPGCJGGD_00800;product=Leu/Ile/Val/Thr-binding protein
M-haplocladii_contig_13_1	Prodigal:002006	CDS	136	585	.	-	0	ID=HPGCJGGD_00801;inference=ab initio prediction:Prodigal:002006;locus_tag=HPGCJGGD_00801;product=hypothetical protein
M-haplocladii_contig_13_1	Prodigal:002006	CDS	624	1196	.	-	0	ID=HPGCJGGD_00802;inference=ab initio prediction:Prodigal:002006;locus_tag=HPGCJGGD_00802;product=hypothetical protein
M-haplocladii_contig_13_1	Prodigal:002006	CDS	1314	1436	.	+	0	ID=HPGCJGGD_00803;inference=ab initio prediction:Prodigal:002006;locus_tag=HPGCJGGD_00803;product=hypothetical protein
M-haplocladii_contig_13_1	Prodigal:002006	CDS	1437	3032	.	-	0	ID=HPGCJGGD_00804;inference=ab initio prediction:Prodigal:002006;locus_tag=HPGCJGGD_00804;product=hypothetical protein
M-haplocladii_contig_13_1	Prodigal:002006	CDS	3053	6934	.	-	0	ID=HPGCJGGD_00805;inference=ab initio prediction:Prodigal:002006;locus_tag=HPGCJGGD_00805;product=hypothetical protein
M-haplocladii_contig_13_1	Prodigal:002006	CDS	6922	7389	.	-	0	ID=HPGCJGGD_00806;eC_number=3.4.19.-;Name=pgdS;db_xref=COG:COG0791;gene=pgdS;inference=ab initio prediction:Prodigal:002006,similar to AA sequence:UniProtKB:P96740;locus_tag=HPGCJGGD_00806;product=Gamma-DL-glutamyl hydrolase
M-haplocladii_contig_13_1	Prodigal:002006	CDS	7492	8385	.	-	0	ID=HPGCJGGD_00807;inference=ab initio prediction:Prodigal:002006;locus_tag=HPGCJGGD_00807;product=hypothetical protein
M-haplocladii_contig_13_1	Prodigal:002006	CDS	8408	9049	.	-	0	ID=HPGCJGGD_00808;inference=ab initio prediction:Prodigal:002006;locus_tag=HPGCJGGD_00808;product=hypothetical protein
M-haplocladii_contig_13_1	Prodigal:002006	CDS	9090	9665	.	-	0	ID=HPGCJGGD_00809;inference=ab initio prediction:Prodigal:002006;locus_tag=HPGCJGGD_00809;product=hypothetical protein
M-haplocladii_contig_13_1	Prodigal:002006	CDS	9673	9870	.	-	0	ID=HPGCJGGD_00810;inference=ab initio prediction:Prodigal:002006;locus_tag=HPGCJGGD_00810;product=hypothetical protein
M-haplocladii_contig_13_1	Prodigal:002006	CDS	9867	10214	.	-	0	ID=HPGCJGGD_00811;inference=ab initio prediction:Prodigal:002006;locus_tag=HPGCJGGD_00811;product=hypothetical protein
M-haplocladii_contig_13_1	Prodigal:002006	CDS	10259	10669	.	-	0	ID=HPGCJGGD_00812;inference=ab initio prediction:Prodigal:002006;locus_tag=HPGCJGGD_00812;product=hypothetical protein
M-haplocladii_contig_13_1	Prodigal:002006	CDS	10817	11230	.	-	0	ID=HPGCJGGD_00813;inference=ab initio prediction:Prodigal:002006;locus_tag=HPGCJGGD_00813;product=hypothetical protein
M-haplocladii_contig_13_1	Prodigal:002006	CDS	11227	11568	.	-	0	ID=HPGCJGGD_00814;inference=ab initio prediction:Prodigal:002006;locus_tag=HPGCJGGD_00814;product=hypothetical protein
M-haplocladii_contig_13_1	Prodigal:002006	CDS	11601	12173	.	-	0	ID=HPGCJGGD_00815;inference=ab initio prediction:Prodigal:002006;locus_tag=HPGCJGGD_00815;product=hypothetical protein
M-haplocladii_contig_13_1	Prodigal:002006	CDS	12360	13097	.	+	0	ID=HPGCJGGD_00816;inference=ab initio prediction:Prodigal:002006;locus_tag=HPGCJGGD_00816;product=hypothetical protein
M-haplocladii_contig_13_1	Prodigal:002006	CDS	13205	14062	.	+	0	ID=HPGCJGGD_00817;inference=ab initio prediction:Prodigal:002006;locus_tag=HPGCJGGD_00817;product=hypothetical protein
M-haplocladii_contig_13_1	Prodigal:002006	CDS	14074	15345	.	-	0	ID=HPGCJGGD_00818;inference=ab initio prediction:Prodigal:002006;locus_tag=HPGCJGGD_00818;product=hypothetical protein
M-haplocladii_contig_13_1	Prodigal:002006	CDS	15342	15887	.	-	0	ID=HPGCJGGD_00819;inference=ab initio prediction:Prodigal:002006;locus_tag=HPGCJGGD_00819;product=hypothetical protein
M-haplocladii_contig_13_1	Prodigal:002006	CDS	15953	17110	.	-	0	ID=HPGCJGGD_00820;inference=ab initio prediction:Prodigal:002006;locus_tag=HPGCJGGD_00820;product=hypothetical protein
M-haplocladii_contig_13_1	Prodigal:002006	CDS	17202	18497	.	-	0	ID=HPGCJGGD_00821;inference=ab initio prediction:Prodigal:002006;locus_tag=HPGCJGGD_00821;product=hypothetical protein
M-haplocladii_contig_13_1	Prodigal:002006	CDS	18448	19104	.	-	0	ID=HPGCJGGD_00822;inference=ab initio prediction:Prodigal:002006;locus_tag=HPGCJGGD_00822;product=hypothetical protein
M-haplocladii_contig_13_1	Prodigal:002006	CDS	19378	19773	.	+	0	ID=HPGCJGGD_00823;inference=ab initio prediction:Prodigal:002006;locus_tag=HPGCJGGD_00823;product=hypothetical protein
M-haplocladii_contig_13_1	Prodigal:002006	CDS	19910	20596	.	+	0	ID=HPGCJGGD_00824;Name=slyA;gene=slyA;inference=ab initio prediction:Prodigal:002006,protein motif:HAMAP:MF_01819;locus_tag=HPGCJGGD_00824;product=Transcriptional regulator SlyA
M-haplocladii_contig_13_1	Prodigal:002006	CDS	20726	20908	.	-	0	ID=HPGCJGGD_00825;inference=ab initio prediction:Prodigal:002006;locus_tag=HPGCJGGD_00825;product=hypothetical protein
M-haplocladii_contig_13_1	Prodigal:002006	CDS	21053	21970	.	+	0	ID=HPGCJGGD_00826;Name=ribN;gene=ribN;inference=ab initio prediction:Prodigal:002006,similar to AA sequence:UniProtKB:Q9KKU0;locus_tag=HPGCJGGD_00826;product=Riboflavin transporter
M-haplocladii_contig_13_1	Prodigal:002006	CDS	22008	22274	.	-	0	ID=HPGCJGGD_00827;inference=ab initio prediction:Prodigal:002006;locus_tag=HPGCJGGD_00827;product=hypothetical protein
M-haplocladii_contig_13_1	Prodigal:002006	CDS	22738	25803	.	+	0	ID=HPGCJGGD_00828;eC_number=6.1.1.5;Name=ileS;db_xref=COG:COG0060;gene=ileS;inference=ab initio prediction:Prodigal:002006,similar to AA sequence:UniProtKB:Q72AR5;locus_tag=HPGCJGGD_00828;product=Isoleucine--tRNA ligase
M-haplocladii_contig_13_1	Prodigal:002006	CDS	25958	26491	.	+	0	ID=HPGCJGGD_00829;eC_number=3.4.23.36;Name=lspA;db_xref=COG:COG0597;gene=lspA;inference=ab initio prediction:Prodigal:002006,similar to AA sequence:UniProtKB:Q9HVM5;locus_tag=HPGCJGGD_00829;product=Lipoprotein signal peptidase
M-haplocladii_contig_13_1	Prodigal:002006	CDS	26603	27322	.	+	0	ID=HPGCJGGD_00830;inference=ab initio prediction:Prodigal:002006;locus_tag=HPGCJGGD_00830;product=hypothetical protein
M-haplocladii_contig_13_1	Prodigal:002006	CDS	27500	28894	.	+	0	ID=HPGCJGGD_00831;eC_number=3.4.24.-;db_xref=COG:COG0612;inference=ab initio prediction:Prodigal:002006,similar to AA sequence:UniProtKB:P9WHT5;locus_tag=HPGCJGGD_00831;product=putative zinc protease
M-haplocladii_contig_13_1	Prodigal:002006	CDS	28962	30245	.	+	0	ID=HPGCJGGD_00832;inference=ab initio prediction:Prodigal:002006;locus_tag=HPGCJGGD_00832;product=hypothetical protein
M-haplocladii_contig_13_1	Prodigal:002006	CDS	30354	30704	.	-	0	ID=HPGCJGGD_00833;inference=ab initio prediction:Prodigal:002006;locus_tag=HPGCJGGD_00833;product=hypothetical protein
M-haplocladii_contig_13_1	Prodigal:002006	CDS	30736	31173	.	-	0	ID=HPGCJGGD_00834;inference=ab initio prediction:Prodigal:002006;locus_tag=HPGCJGGD_00834;product=hypothetical protein
M-haplocladii_contig_13_1	Prodigal:002006	CDS	31307	32371	.	-	0	ID=HPGCJGGD_00835;eC_number=4.1.1.37;Name=hemE;db_xref=COG:COG0407;gene=hemE;inference=ab initio prediction:Prodigal:002006,similar to AA sequence:UniProtKB:P32920;locus_tag=HPGCJGGD_00835;product=Uroporphyrinogen decarboxylase
M-haplocladii_contig_13_1	Prodigal:002006	CDS	32883	33713	.	+	0	ID=HPGCJGGD_00836;eC_number=2.7.11.32;Name=yqfL;db_xref=COG:COG1806;gene=yqfL;inference=ab initio prediction:Prodigal:002006,similar to AA sequence:UniProtKB:P54470;locus_tag=HPGCJGGD_00836;product=Putative pyruvate%2C phosphate dikinase regulatory protein
M-haplocladii_contig_13_1	Prodigal:002006	CDS	33710	34336	.	+	0	ID=HPGCJGGD_00837;eC_number=3.6.1.9;Name=maf;db_xref=COG:COG0424;gene=maf;inference=ab initio prediction:Prodigal:002006,similar to AA sequence:UniProtKB:Q02169;locus_tag=HPGCJGGD_00837;product=dTTP/UTP pyrophosphatase
M-haplocladii_contig_13_1	Prodigal:002006	CDS	34354	35307	.	+	0	ID=HPGCJGGD_00838;Name=czcD_3;db_xref=COG:COG1230;gene=czcD_3;inference=ab initio prediction:Prodigal:002006,similar to AA sequence:UniProtKB:O07084;locus_tag=HPGCJGGD_00838;product=Cadmium%2C cobalt and zinc/H(+)-K(+) antiporter
M-haplocladii_contig_13_1	Prodigal:002006	CDS	35307	36143	.	+	0	ID=HPGCJGGD_00839;eC_number=1.1.1.25;Name=aroE;db_xref=COG:COG0169;gene=aroE;inference=ab initio prediction:Prodigal:002006,similar to AA sequence:UniProtKB:Q5HNV1;locus_tag=HPGCJGGD_00839;product=Shikimate dehydrogenase (NADP(+))
M-haplocladii_contig_13_1	Prodigal:002006	CDS	36140	36763	.	+	0	ID=HPGCJGGD_00840;eC_number=2.7.1.24;Name=coaE;db_xref=COG:COG0237;gene=coaE;inference=ab initio prediction:Prodigal:002006,similar to AA sequence:UniProtKB:O67792;locus_tag=HPGCJGGD_00840;product=Dephospho-CoA kinase
M-haplocladii_contig_13_1	Prodigal:002006	CDS	36799	37533	.	+	0	ID=HPGCJGGD_00841;eC_number=2.7.7.7;Name=dnaQ;db_xref=COG:COG0847;gene=dnaQ;inference=ab initio prediction:Prodigal:002006,similar to AA sequence:UniProtKB:P03007;locus_tag=HPGCJGGD_00841;product=DNA polymerase III subunit epsilon
M-haplocladii_contig_13_1	Prodigal:002006	CDS	37541	38704	.	-	0	ID=HPGCJGGD_00842;eC_number=3.1.4.17;db_xref=COG:COG2404;inference=ab initio prediction:Prodigal:002006,similar to AA sequence:UniProtKB:O25683;locus_tag=HPGCJGGD_00842;product=3'%2C5'-cyclic-nucleotide phosphodiesterase
M-haplocladii_contig_13_1	Prodigal:002006	CDS	38946	40580	.	-	0	ID=HPGCJGGD_00843;eC_number=3.6.4.13;Name=rhlB;gene=rhlB;inference=ab initio prediction:Prodigal:002006,protein motif:HAMAP:MF_00661;locus_tag=HPGCJGGD_00843;product=ATP-dependent RNA helicase RhlB
M-haplocladii_contig_13_1	Prodigal:002006	CDS	40856	41947	.	+	0	ID=HPGCJGGD_00844;Name=tqsA;db_xref=COG:COG0628;gene=tqsA;inference=ab initio prediction:Prodigal:002006,similar to AA sequence:UniProtKB:P0AFS5;locus_tag=HPGCJGGD_00844;product=AI-2 transport protein TqsA
M-haplocladii_contig_13_1	Prodigal:002006	CDS	42112	43656	.	-	0	ID=HPGCJGGD_00845;inference=ab initio prediction:Prodigal:002006;locus_tag=HPGCJGGD_00845;product=hypothetical protein
M-haplocladii_contig_13_1	Prodigal:002006	CDS	43874	44602	.	+	0	ID=HPGCJGGD_00846;inference=ab initio prediction:Prodigal:002006;locus_tag=HPGCJGGD_00846;product=hypothetical protein
M-haplocladii_contig_13_1	Prodigal:002006	CDS	44602	45039	.	+	0	ID=HPGCJGGD_00847;inference=ab initio prediction:Prodigal:002006;locus_tag=HPGCJGGD_00847;product=hypothetical protein
M-haplocladii_contig_13_1	Prodigal:002006	CDS	45153	47522	.	+	0	ID=HPGCJGGD_00848;eC_number=2.7.4.1;Name=ppk;db_xref=COG:COG0855;gene=ppk;inference=ab initio prediction:Prodigal:002006,similar to AA sequence:UniProtKB:P9WHV9;locus_tag=HPGCJGGD_00848;product=Polyphosphate kinase
M-haplocladii_contig_13_1	Prodigal:002006	CDS	47534	49075	.	+	0	ID=HPGCJGGD_00849;eC_number=3.6.1.40;Name=gppA;gene=gppA;inference=ab initio prediction:Prodigal:002006,protein motif:HAMAP:MF_01550;locus_tag=HPGCJGGD_00849;product=Guanosine-5'-triphosphate%2C3'-diphosphate pyrophosphatase
M-haplocladii_contig_13_1	Prodigal:002006	CDS	49248	49529	.	-	0	ID=HPGCJGGD_00850;inference=ab initio prediction:Prodigal:002006;locus_tag=HPGCJGGD_00850;product=hypothetical protein
M-haplocladii_contig_13_1	Prodigal:002006	CDS	49611	51782	.	-	0	ID=HPGCJGGD_00851;eC_number=3.4.14.-;Name=dapb1;gene=dapb1;inference=ab initio prediction:Prodigal:002006,similar to AA sequence:UniProtKB:O07834;locus_tag=HPGCJGGD_00851;product=Dipeptidyl aminopeptidase BI
M-haplocladii_contig_13_1	Prodigal:002006	CDS	52229	52666	.	+	0	ID=HPGCJGGD_00852;Name=ros_1;db_xref=COG:COG4957;gene=ros_1;inference=ab initio prediction:Prodigal:002006,similar to AA sequence:UniProtKB:Q04152;locus_tag=HPGCJGGD_00852;product=Transcriptional regulatory protein ros
M-haplocladii_contig_13_1	Prodigal:002006	CDS	52795	52995	.	+	0	ID=HPGCJGGD_00853;inference=ab initio prediction:Prodigal:002006;locus_tag=HPGCJGGD_00853;product=hypothetical protein
M-haplocladii_contig_13_1	Prodigal:002006	CDS	53128	53976	.	+	0	ID=HPGCJGGD_00854;inference=ab initio prediction:Prodigal:002006;locus_tag=HPGCJGGD_00854;product=hypothetical protein
M-haplocladii_contig_13_1	Prodigal:002006	CDS	54175	54336	.	-	0	ID=HPGCJGGD_00855;inference=ab initio prediction:Prodigal:002006;locus_tag=HPGCJGGD_00855;product=hypothetical protein
M-haplocladii_contig_13_1	Prodigal:002006	CDS	54658	54939	.	-	0	ID=HPGCJGGD_00856;inference=ab initio prediction:Prodigal:002006;locus_tag=HPGCJGGD_00856;product=hypothetical protein
M-haplocladii_contig_13_1	Prodigal:002006	CDS	54908	55813	.	-	0	ID=HPGCJGGD_00857;inference=ab initio prediction:Prodigal:002006;locus_tag=HPGCJGGD_00857;product=hypothetical protein
M-haplocladii_contig_13_1	Prodigal:002006	CDS	55909	56430	.	+	0	ID=HPGCJGGD_00858;inference=ab initio prediction:Prodigal:002006;locus_tag=HPGCJGGD_00858;product=hypothetical protein
M-haplocladii_contig_13_1	Prodigal:002006	CDS	56427	57209	.	+	0	ID=HPGCJGGD_00859;inference=ab initio prediction:Prodigal:002006;locus_tag=HPGCJGGD_00859;product=hypothetical protein
M-haplocladii_contig_13_1	Prodigal:002006	CDS	57320	57700	.	+	0	ID=HPGCJGGD_00860;inference=ab initio prediction:Prodigal:002006;locus_tag=HPGCJGGD_00860;product=hypothetical protein
M-haplocladii_contig_13_1	Prodigal:002006	CDS	57956	59284	.	-	0	ID=HPGCJGGD_00861;eC_number=3.6.-.-;Name=mnmE;db_xref=COG:COG0486;gene=mnmE;inference=ab initio prediction:Prodigal:002006,similar to AA sequence:UniProtKB:P25522;locus_tag=HPGCJGGD_00861;product=tRNA modification GTPase MnmE
M-haplocladii_contig_13_1	Prodigal:002006	CDS	59328	60674	.	-	0	ID=HPGCJGGD_00862;eC_number=3.6.4.-;Name=rho;db_xref=COG:COG1158;gene=rho;inference=ab initio prediction:Prodigal:002006,similar to AA sequence:UniProtKB:P0AG30;locus_tag=HPGCJGGD_00862;product=Transcription termination factor Rho
M-haplocladii_contig_13_1	Prodigal:002006	CDS	60912	61574	.	-	0	ID=HPGCJGGD_00863;inference=ab initio prediction:Prodigal:002006;locus_tag=HPGCJGGD_00863;product=hypothetical protein
M-haplocladii_contig_13_1	Prodigal:002006	CDS	61584	62789	.	-	0	ID=HPGCJGGD_00864;inference=ab initio prediction:Prodigal:002006;locus_tag=HPGCJGGD_00864;product=hypothetical protein
M-haplocladii_contig_13_1	Prodigal:002006	CDS	62805	63539	.	-	0	ID=HPGCJGGD_00865;inference=ab initio prediction:Prodigal:002006;locus_tag=HPGCJGGD_00865;product=hypothetical protein
M-haplocladii_contig_13_1	Prodigal:002006	CDS	63961	64470	.	+	0	ID=HPGCJGGD_00866;Name=secB;gene=secB;inference=ab initio prediction:Prodigal:002006,protein motif:HAMAP:MF_00821;locus_tag=HPGCJGGD_00866;product=Protein-export protein SecB
M-haplocladii_contig_13_1	Prodigal:002006	CDS	64608	64847	.	-	0	ID=HPGCJGGD_00867;inference=ab initio prediction:Prodigal:002006;locus_tag=HPGCJGGD_00867;product=hypothetical protein
M-haplocladii_contig_13_1	Prodigal:002006	CDS	64958	65341	.	-	0	ID=HPGCJGGD_00868;Name=cheY_1;db_xref=COG:COG0784;gene=cheY_1;inference=ab initio prediction:Prodigal:002006,similar to AA sequence:UniProtKB:P0AE67;locus_tag=HPGCJGGD_00868;product=Chemotaxis protein CheY
M-haplocladii_contig_13_1	Prodigal:002006	CDS	65964	67013	.	+	0	ID=HPGCJGGD_00869;Name=ribF;gene=ribF;inference=ab initio prediction:Prodigal:002006,similar to AA sequence:UniProtKB:Q59263;locus_tag=HPGCJGGD_00869;product=Bifunctional riboflavin kinase/FMN adenylyltransferase
M-haplocladii_contig_13_1	Prodigal:002006	CDS	67213	67428	.	+	0	ID=HPGCJGGD_00870;inference=ab initio prediction:Prodigal:002006;locus_tag=HPGCJGGD_00870;product=hypothetical protein
M-haplocladii_contig_13_1	Prodigal:002006	CDS	67580	67978	.	-	0	ID=HPGCJGGD_00871;inference=ab initio prediction:Prodigal:002006;locus_tag=HPGCJGGD_00871;product=hypothetical protein
M-haplocladii_contig_13_1	Prodigal:002006	CDS	68268	69764	.	+	0	ID=HPGCJGGD_00872;inference=ab initio prediction:Prodigal:002006;locus_tag=HPGCJGGD_00872;product=hypothetical protein
M-haplocladii_contig_13_1	Prodigal:002006	CDS	69766	69954	.	-	0	ID=HPGCJGGD_00873;inference=ab initio prediction:Prodigal:002006;locus_tag=HPGCJGGD_00873;product=hypothetical protein
M-haplocladii_contig_13_1	Prodigal:002006	CDS	70132	70329	.	+	0	ID=HPGCJGGD_00874;inference=ab initio prediction:Prodigal:002006;locus_tag=HPGCJGGD_00874;product=hypothetical protein
M-haplocladii_contig_13_1	Prodigal:002006	CDS	70326	71795	.	+	0	ID=HPGCJGGD_00875;Name=yodF_2;db_xref=COG:COG0591;gene=yodF_2;inference=ab initio prediction:Prodigal:002006,similar to AA sequence:UniProtKB:O34745;locus_tag=HPGCJGGD_00875;product=putative symporter YodF
M-haplocladii_contig_13_1	Prodigal:002006	CDS	71931	72071	.	-	0	ID=HPGCJGGD_00876;inference=ab initio prediction:Prodigal:002006;locus_tag=HPGCJGGD_00876;product=hypothetical protein
M-haplocladii_contig_13_1	Prodigal:002006	CDS	72180	73202	.	-	0	ID=HPGCJGGD_00877;Name=xerC_2;db_xref=COG:COG4973;gene=xerC_2;inference=ab initio prediction:Prodigal:002006,similar to AA sequence:UniProtKB:P44818;locus_tag=HPGCJGGD_00877;product=Tyrosine recombinase XerC
M-haplocladii_contig_13_1	Prodigal:002006	CDS	73434	75314	.	-	0	ID=HPGCJGGD_00878;eC_number=2.7.13.3;Name=rcsC_4;gene=rcsC_4;inference=ab initio prediction:Prodigal:002006,protein motif:HAMAP:MF_00979;locus_tag=HPGCJGGD_00878;product=Sensor histidine kinase RcsC
M-haplocladii_contig_13_1	Prodigal:002006	CDS	75314	76777	.	-	0	ID=HPGCJGGD_00879;eC_number=2.7.13.3;Name=rcsC_5;gene=rcsC_5;inference=ab initio prediction:Prodigal:002006,protein motif:HAMAP:MF_00979;locus_tag=HPGCJGGD_00879;product=Sensor histidine kinase RcsC
M-haplocladii_contig_13_1	Prodigal:002006	CDS	77014	78480	.	+	0	ID=HPGCJGGD_00880;eC_number=2.7.13.3;Name=rcsC_6;gene=rcsC_6;inference=ab initio prediction:Prodigal:002006,protein motif:HAMAP:MF_00979;locus_tag=HPGCJGGD_00880;product=Sensor histidine kinase RcsC
M-haplocladii_contig_13_1	Prodigal:002006	CDS	78499	78867	.	+	0	ID=HPGCJGGD_00881;Name=czcR_1;gene=czcR_1;inference=ab initio prediction:Prodigal:002006,similar to AA sequence:UniProtKB:Q44006;locus_tag=HPGCJGGD_00881;product=Transcriptional activator protein CzcR
M-haplocladii_contig_13_1	Prodigal:002006	CDS	78880	79317	.	-	0	ID=HPGCJGGD_00882;inference=ab initio prediction:Prodigal:002006;locus_tag=HPGCJGGD_00882;product=hypothetical protein
M-haplocladii_contig_13_1	Prodigal:002006	CDS	79604	80470	.	+	0	ID=HPGCJGGD_00883;inference=ab initio prediction:Prodigal:002006;locus_tag=HPGCJGGD_00883;product=hypothetical protein
M-haplocladii_contig_13_1	Prodigal:002006	CDS	80691	81014	.	+	0	ID=HPGCJGGD_00884;Name=higA-1;db_xref=COG:COG3093;gene=higA-1;inference=ab initio prediction:Prodigal:002006,similar to AA sequence:UniProtKB:Q9KMG4;locus_tag=HPGCJGGD_00884;product=Antitoxin HigA-1
M-haplocladii_contig_13_1	Prodigal:002006	CDS	81015	82115	.	-	0	ID=HPGCJGGD_00885;Name=ydiK;db_xref=COG:COG0628;gene=ydiK;inference=ab initio prediction:Prodigal:002006,similar to AA sequence:UniProtKB:P0AFS7;locus_tag=HPGCJGGD_00885;product=Putative transport protein YdiK
M-haplocladii_contig_13_1	Prodigal:002006	CDS	82396	82707	.	+	0	ID=HPGCJGGD_00886;Name=acpXL;db_xref=COG:COG0236;gene=acpXL;inference=ab initio prediction:Prodigal:002006,similar to AA sequence:UniProtKB:P0A2W5;locus_tag=HPGCJGGD_00886;product=Acyl carrier protein AcpXL
M-haplocladii_contig_13_1	Prodigal:002006	CDS	82828	83292	.	+	0	ID=HPGCJGGD_00887;inference=ab initio prediction:Prodigal:002006;locus_tag=HPGCJGGD_00887;product=hypothetical protein
M-haplocladii_contig_13_1	Prodigal:002006	CDS	83289	84425	.	+	0	ID=HPGCJGGD_00888;eC_number=2.3.1.179;Name=fabF_1;db_xref=COG:COG0304;gene=fabF_1;inference=ab initio prediction:Prodigal:002006,similar to AA sequence:UniProtKB:Q9KQH9;locus_tag=HPGCJGGD_00888;product=3-oxoacyl-[acyl-carrier-protein] synthase 2
M-haplocladii_contig_13_1	Prodigal:002006	CDS	84606	85883	.	+	0	ID=HPGCJGGD_00889;eC_number=2.3.1.179;Name=fabF_2;db_xref=COG:COG0304;gene=fabF_2;inference=ab initio prediction:Prodigal:002006,similar to AA sequence:UniProtKB:Q83E37;locus_tag=HPGCJGGD_00889;product=3-oxoacyl-[acyl-carrier-protein] synthase 2
M-haplocladii_contig_13_1	Prodigal:002006	CDS	85880	86635	.	+	0	ID=HPGCJGGD_00890;eC_number=1.1.1.100;Name=fabG_3;gene=fabG_3;inference=ab initio prediction:Prodigal:002006,similar to AA sequence:UniProtKB:Q9KQH7;locus_tag=HPGCJGGD_00890;product=3-oxoacyl-[acyl-carrier-protein] reductase FabG
M-haplocladii_contig_13_1	Prodigal:002006	CDS	86770	87021	.	+	0	ID=HPGCJGGD_00891;inference=ab initio prediction:Prodigal:002006;locus_tag=HPGCJGGD_00891;product=hypothetical protein
M-haplocladii_contig_13_1	Prodigal:002006	CDS	87018	87326	.	+	0	ID=HPGCJGGD_00892;inference=ab initio prediction:Prodigal:002006;locus_tag=HPGCJGGD_00892;product=hypothetical protein
M-haplocladii_contig_13_1	Prodigal:002006	CDS	87561	88583	.	+	0	ID=HPGCJGGD_00893;eC_number=1.6.5.5;Name=qorA_3;db_xref=COG:COG0604;gene=qorA_3;inference=ab initio prediction:Prodigal:002006,similar to AA sequence:UniProtKB:P28304;locus_tag=HPGCJGGD_00893;product=Quinone oxidoreductase 1
M-haplocladii_contig_13_1	Prodigal:002006	CDS	88659	89651	.	+	0	ID=HPGCJGGD_00894;eC_number=2.3.1.241;Name=lpxL;gene=lpxL;inference=ab initio prediction:Prodigal:002006,protein motif:HAMAP:MF_01942;locus_tag=HPGCJGGD_00894;product=Lipid A biosynthesis lauroyltransferase
M-haplocladii_contig_13_1	Prodigal:002006	CDS	89636	89941	.	-	0	ID=HPGCJGGD_00895;inference=ab initio prediction:Prodigal:002006;locus_tag=HPGCJGGD_00895;product=hypothetical protein
M-haplocladii_contig_13_1	Prodigal:002006	CDS	89990	91258	.	-	0	ID=HPGCJGGD_00896;eC_number=3.4.11.-;db_xref=COG:COG2309;inference=ab initio prediction:Prodigal:002006,similar to AA sequence:UniProtKB:P42778;locus_tag=HPGCJGGD_00896;product=Aminopeptidase T
M-haplocladii_contig_13_1	Prodigal:002006	CDS	91312	91605	.	-	0	ID=HPGCJGGD_00897;inference=ab initio prediction:Prodigal:002006;locus_tag=HPGCJGGD_00897;product=hypothetical protein
M-haplocladii_contig_13_1	Prodigal:002006	CDS	92173	92643	.	-	0	ID=HPGCJGGD_00898;Name=ibpA_2;db_xref=COG:COG0071;gene=ibpA_2;inference=ab initio prediction:Prodigal:002006,similar to AA sequence:UniProtKB:P0C054;locus_tag=HPGCJGGD_00898;product=Small heat shock protein IbpA
M-haplocladii_contig_13_1	Prodigal:002006	CDS	92817	93806	.	+	0	ID=HPGCJGGD_00899;eC_number=3.1.1.5;Name=pldB;db_xref=COG:COG2267;gene=pldB;inference=ab initio prediction:Prodigal:002006,similar to AA sequence:UniProtKB:P07000;locus_tag=HPGCJGGD_00899;product=Lysophospholipase L2
M-haplocladii_contig_13_1	Prodigal:002006	CDS	93829	94593	.	+	0	ID=HPGCJGGD_00900;inference=ab initio prediction:Prodigal:002006;locus_tag=HPGCJGGD_00900;product=hypothetical protein
M-haplocladii_contig_13_1	Prodigal:002006	CDS	94723	96219	.	+	0	ID=HPGCJGGD_00901;Name=yhdG_1;db_xref=COG:COG0531;gene=yhdG_1;inference=ab initio prediction:Prodigal:002006,similar to AA sequence:UniProtKB:O07576;locus_tag=HPGCJGGD_00901;product=putative amino acid permease YhdG
M-haplocladii_contig_13_1	Prodigal:002006	CDS	96474	97523	.	-	0	ID=HPGCJGGD_00902;eC_number=2.7.9.3;Name=selD;db_xref=COG:COG0709;gene=selD;inference=ab initio prediction:Prodigal:002006,similar to AA sequence:UniProtKB:P16456;locus_tag=HPGCJGGD_00902;product=Selenide%2C water dikinase
M-haplocladii_contig_13_1	Prodigal:002006	CDS	97684	98571	.	+	0	ID=HPGCJGGD_00903;Name=phnD1_1;db_xref=COG:COG3221;gene=phnD1_1;inference=ab initio prediction:Prodigal:002006,similar to AA sequence:UniProtKB:A3PC74;locus_tag=HPGCJGGD_00903;product=putative ABC transporter phosphite binding protein PhnD1
M-haplocladii_contig_13_1	Prodigal:002006	CDS	98728	99594	.	+	0	ID=HPGCJGGD_00904;Name=phnD1_2;db_xref=COG:COG3221;gene=phnD1_2;inference=ab initio prediction:Prodigal:002006,similar to AA sequence:UniProtKB:A3PC74;locus_tag=HPGCJGGD_00904;product=putative ABC transporter phosphite binding protein PhnD1
M-haplocladii_contig_13_1	Prodigal:002006	CDS	99607	100329	.	+	0	ID=HPGCJGGD_00905;Name=glnQ_2;gene=glnQ_2;inference=ab initio prediction:Prodigal:002006,similar to AA sequence:UniProtKB:P27675;locus_tag=HPGCJGGD_00905;product=Glutamine transport ATP-binding protein GlnQ
M-haplocladii_contig_13_1	Prodigal:002006	CDS	100323	101855	.	+	0	ID=HPGCJGGD_00906;Name=phnE;db_xref=COG:COG3639;gene=phnE;inference=ab initio prediction:Prodigal:002006,similar to AA sequence:UniProtKB:A0QQ68;locus_tag=HPGCJGGD_00906;product=Phosphate-import permease protein PhnE
M-haplocladii_contig_13_1	Prodigal:002006	CDS	102100	104106	.	-	0	ID=HPGCJGGD_00907;inference=ab initio prediction:Prodigal:002006;locus_tag=HPGCJGGD_00907;product=hypothetical protein
M-haplocladii_contig_13_1	Prodigal:002006	CDS	104216	104986	.	-	0	ID=HPGCJGGD_00908;eC_number=3.5.2.9;Name=pxpA;db_xref=COG:COG1540;gene=pxpA;inference=ab initio prediction:Prodigal:002006,similar to AA sequence:UniProtKB:P42963;locus_tag=HPGCJGGD_00908;product=5-oxoprolinase subunit A
M-haplocladii_contig_13_1	Prodigal:002006	CDS	105280	105543	.	+	0	ID=HPGCJGGD_00909;inference=ab initio prediction:Prodigal:002006;locus_tag=HPGCJGGD_00909;product=hypothetical protein
M-haplocladii_contig_13_1	Prodigal:002006	CDS	105657	106718	.	-	0	ID=HPGCJGGD_00910;inference=ab initio prediction:Prodigal:002006;locus_tag=HPGCJGGD_00910;product=hypothetical protein
M-haplocladii_contig_13_1	Prodigal:002006	CDS	106715	107839	.	-	0	ID=HPGCJGGD_00911;inference=ab initio prediction:Prodigal:002006;locus_tag=HPGCJGGD_00911;product=hypothetical protein
M-haplocladii_contig_13_1	Prodigal:002006	CDS	107812	108906	.	-	0	ID=HPGCJGGD_00912;eC_number=2.4.1.250;Name=mshA_3;gene=mshA_3;inference=ab initio prediction:Prodigal:002006,protein motif:HAMAP:MF_01695;locus_tag=HPGCJGGD_00912;product=D-inositol-3-phosphate glycosyltransferase
M-haplocladii_contig_13_1	Prodigal:002006	CDS	109103	109810	.	+	0	ID=HPGCJGGD_00913;Name=yedZ1_1;db_xref=COG:COG4117;gene=yedZ1_1;inference=ab initio prediction:Prodigal:002006,similar to AA sequence:UniProtKB:G8QM62;locus_tag=HPGCJGGD_00913;product=Putative protein-methionine-sulfoxide reductase subunit YedZ1
M-haplocladii_contig_13_1	Prodigal:002006	CDS	109807	110550	.	+	0	ID=HPGCJGGD_00914;Name=yedY1;db_xref=COG:COG2041;gene=yedY1;inference=ab initio prediction:Prodigal:002006,similar to AA sequence:UniProtKB:G8QM63;locus_tag=HPGCJGGD_00914;product=Putative protein-methionine-sulfoxide reductase subunit YedZ1
M-haplocladii_contig_13_1	Prodigal:002006	CDS	110705	111910	.	+	0	ID=HPGCJGGD_00915;inference=ab initio prediction:Prodigal:002006;locus_tag=HPGCJGGD_00915;product=hypothetical protein
M-haplocladii_contig_13_1	Prodigal:002006	CDS	111923	112210	.	+	0	ID=HPGCJGGD_00916;inference=ab initio prediction:Prodigal:002006;locus_tag=HPGCJGGD_00916;product=hypothetical protein
M-haplocladii_contig_13_1	Prodigal:002006	CDS	112492	113649	.	+	0	ID=HPGCJGGD_00917;eC_number=2.7.7.7;Name=dinB;db_xref=COG:COG0389;gene=dinB;inference=ab initio prediction:Prodigal:002006,similar to AA sequence:UniProtKB:Q47155;locus_tag=HPGCJGGD_00917;product=DNA polymerase IV
M-haplocladii_contig_13_1	Prodigal:002006	CDS	113885	114892	.	+	0	ID=HPGCJGGD_00918;inference=ab initio prediction:Prodigal:002006;locus_tag=HPGCJGGD_00918;product=hypothetical protein
M-haplocladii_contig_13_1	Prodigal:002006	CDS	114910	117225	.	+	0	ID=HPGCJGGD_00919;Name=btuB_2;gene=btuB_2;inference=ab initio prediction:Prodigal:002006,protein motif:HAMAP:MF_01531;locus_tag=HPGCJGGD_00919;product=Vitamin B12 transporter BtuB
M-haplocladii_contig_13_1	Prodigal:002006	CDS	117492	121115	.	-	0	ID=HPGCJGGD_00920;inference=ab initio prediction:Prodigal:002006;locus_tag=HPGCJGGD_00920;product=hypothetical protein
M-haplocladii_contig_13_1	Prodigal:002006	CDS	121278	121535	.	-	0	ID=HPGCJGGD_00921;inference=ab initio prediction:Prodigal:002006;locus_tag=HPGCJGGD_00921;product=hypothetical protein
M-haplocladii_contig_13_1	Prodigal:002006	CDS	121653	124013	.	+	0	ID=HPGCJGGD_00922;eC_number=3.6.4.12;Name=uvrD;db_xref=COG:COG0210;gene=uvrD;inference=ab initio prediction:Prodigal:002006,similar to AA sequence:UniProtKB:P03018;locus_tag=HPGCJGGD_00922;product=DNA helicase II
M-haplocladii_contig_13_1	Prodigal:002006	CDS	124391	125107	.	+	0	ID=HPGCJGGD_00923;Name=phoH;db_xref=COG:COG1702;gene=phoH;inference=ab initio prediction:Prodigal:002006,similar to AA sequence:UniProtKB:P0A9K1;locus_tag=HPGCJGGD_00923;product=Protein PhoH
M-haplocladii_contig_13_1	Prodigal:002006	CDS	125456	125614	.	+	0	ID=HPGCJGGD_00924;inference=ab initio prediction:Prodigal:002006;locus_tag=HPGCJGGD_00924;product=hypothetical protein
M-haplocladii_contig_13_1	Prodigal:002006	CDS	126142	127317	.	+	0	ID=HPGCJGGD_00925;eC_number=2.1.2.10;Name=gcvT;db_xref=COG:COG0404;gene=gcvT;inference=ab initio prediction:Prodigal:002006,similar to AA sequence:UniProtKB:Q9WY54;locus_tag=HPGCJGGD_00925;product=Aminomethyltransferase
M-haplocladii_contig_13_1	Prodigal:002006	CDS	127344	127706	.	+	0	ID=HPGCJGGD_00926;Name=gcvH;db_xref=COG:COG0509;gene=gcvH;inference=ab initio prediction:Prodigal:002006,similar to AA sequence:UniProtKB:Q9WY55;locus_tag=HPGCJGGD_00926;product=Glycine cleavage system H protein
M-haplocladii_contig_13_1	Prodigal:002006	CDS	127823	128497	.	+	0	ID=HPGCJGGD_00927;eC_number=3.8.1.2;Name=hdl IVa;gene=hdl IVa;inference=ab initio prediction:Prodigal:002006,similar to AA sequence:UniProtKB:Q51645;locus_tag=HPGCJGGD_00927;product=(S)-2-haloacid dehalogenase 4A
M-haplocladii_contig_13_1	Prodigal:002006	CDS	128501	129694	.	-	0	ID=HPGCJGGD_00928;inference=ab initio prediction:Prodigal:002006;locus_tag=HPGCJGGD_00928;product=hypothetical protein
M-haplocladii_contig_13_1	Prodigal:002006	CDS	129899	130240	.	+	0	ID=HPGCJGGD_00929;inference=ab initio prediction:Prodigal:002006;locus_tag=HPGCJGGD_00929;product=hypothetical protein
M-haplocladii_contig_13_1	Prodigal:002006	CDS	130276	131493	.	-	0	ID=HPGCJGGD_00930;Name=nhaA;db_xref=COG:COG3004;gene=nhaA;inference=ab initio prediction:Prodigal:002006,similar to AA sequence:UniProtKB:Q56725;locus_tag=HPGCJGGD_00930;product=Na(+)/H(+) antiporter NhaA
M-haplocladii_contig_13_1	Prodigal:002006	CDS	131676	132311	.	-	0	ID=HPGCJGGD_00931;Name=tlpA;db_xref=COG:COG0526;gene=tlpA;inference=ab initio prediction:Prodigal:002006,similar to AA sequence:UniProtKB:P43221;locus_tag=HPGCJGGD_00931;product=Thiol:disulfide interchange protein TlpA
M-haplocladii_contig_13_1	Prodigal:002006	CDS	132360	133733	.	+	0	ID=HPGCJGGD_00932;eC_number=4.3.2.1;Name=argH;db_xref=COG:COG0165;gene=argH;inference=ab initio prediction:Prodigal:002006,similar to AA sequence:UniProtKB:Q5SLL0;locus_tag=HPGCJGGD_00932;product=Argininosuccinate lyase
M-haplocladii_contig_13_1	Prodigal:002006	CDS	133838	134122	.	+	0	ID=HPGCJGGD_00933;inference=ab initio prediction:Prodigal:002006;locus_tag=HPGCJGGD_00933;product=hypothetical protein
M-haplocladii_contig_13_1	Prodigal:002006	CDS	134281	134949	.	+	0	ID=HPGCJGGD_00934;inference=ab initio prediction:Prodigal:002006;locus_tag=HPGCJGGD_00934;product=hypothetical protein
M-haplocladii_contig_13_1	Prodigal:002006	CDS	135078	135347	.	-	0	ID=HPGCJGGD_00935;inference=ab initio prediction:Prodigal:002006;locus_tag=HPGCJGGD_00935;product=hypothetical protein
M-haplocladii_contig_13_1	Prodigal:002006	CDS	135807	136511	.	-	0	ID=HPGCJGGD_00936;eC_number=3.1.3.-;Name=yieH;db_xref=COG:COG0637;gene=yieH;inference=ab initio prediction:Prodigal:002006,similar to AA sequence:UniProtKB:P31467;locus_tag=HPGCJGGD_00936;product=6-phosphogluconate phosphatase
M-haplocladii_contig_13_1	Prodigal:002006	CDS	136724	137590	.	+	0	ID=HPGCJGGD_00937;inference=ab initio prediction:Prodigal:002006;locus_tag=HPGCJGGD_00937;product=hypothetical protein
M-haplocladii_contig_14_1	Prodigal:002006	CDS	151	3387	.	-	0	ID=HPGCJGGD_00938;inference=ab initio prediction:Prodigal:002006;locus_tag=HPGCJGGD_00938;product=hypothetical protein
M-haplocladii_contig_14_1	Prodigal:002006	CDS	3535	3984	.	-	0	ID=HPGCJGGD_00939;eC_number=2.1.1.207;Name=trmL;db_xref=COG:COG0219;gene=trmL;inference=ab initio prediction:Prodigal:002006,similar to AA sequence:UniProtKB:P0AGJ7;locus_tag=HPGCJGGD_00939;product=tRNA (cytidine(34)-2'-O)-methyltransferase
M-haplocladii_contig_14_1	Prodigal:002006	CDS	4249	4659	.	+	0	ID=HPGCJGGD_00940;inference=ab initio prediction:Prodigal:002006;locus_tag=HPGCJGGD_00940;product=hypothetical protein
M-haplocladii_contig_14_1	Prodigal:002006	CDS	4905	6791	.	+	0	ID=HPGCJGGD_00941;eC_number=3.6.3.-;db_xref=COG:COG1132;inference=ab initio prediction:Prodigal:002006,similar to AA sequence:UniProtKB:Q99T13;locus_tag=HPGCJGGD_00941;product=Putative multidrug export ATP-binding/permease protein
M-haplocladii_contig_14_1	Prodigal:002006	CDS	6856	8079	.	+	0	ID=HPGCJGGD_00942;inference=ab initio prediction:Prodigal:002006;locus_tag=HPGCJGGD_00942;product=hypothetical protein
M-haplocladii_contig_14_1	Prodigal:002006	CDS	8282	8821	.	-	0	ID=HPGCJGGD_00943;eC_number=4.2.1.147;Name=fae_1;db_xref=COG:COG1795;gene=fae_1;inference=ab initio prediction:Prodigal:002006,similar to AA sequence:UniProtKB:Q9FA38;locus_tag=HPGCJGGD_00943;product=5%2C6%2C7%2C8-tetrahydromethanopterin hydro-lyase
M-haplocladii_contig_14_1	Prodigal:002006	CDS	8981	9217	.	+	0	ID=HPGCJGGD_00944;inference=ab initio prediction:Prodigal:002006;locus_tag=HPGCJGGD_00944;product=hypothetical protein
M-haplocladii_contig_14_1	Prodigal:002006	CDS	9233	9667	.	-	0	ID=HPGCJGGD_00945;inference=ab initio prediction:Prodigal:002006;locus_tag=HPGCJGGD_00945;product=hypothetical protein
M-haplocladii_contig_14_1	Prodigal:002006	CDS	9855	13298	.	+	0	ID=HPGCJGGD_00946;Name=smc_2;gene=smc_2;inference=ab initio prediction:Prodigal:002006,protein motif:HAMAP:MF_01894;locus_tag=HPGCJGGD_00946;product=Chromosome partition protein Smc
M-haplocladii_contig_14_1	Prodigal:002006	CDS	13308	14720	.	-	0	ID=HPGCJGGD_00947;eC_number=2.9.1.1;Name=selA;db_xref=COG:COG1921;gene=selA;inference=ab initio prediction:Prodigal:002006,similar to AA sequence:UniProtKB:P0A821;locus_tag=HPGCJGGD_00947;product=L-seryl-tRNA(Sec) selenium transferase
M-haplocladii_contig_14_1	Prodigal:002006	CDS	14807	14917	.	+	0	ID=HPGCJGGD_00948;inference=ab initio prediction:Prodigal:002006;locus_tag=HPGCJGGD_00948;product=hypothetical protein
M-haplocladii_contig_14_1	Prodigal:002006	CDS	14924	15172	.	-	0	ID=HPGCJGGD_00949;inference=ab initio prediction:Prodigal:002006;locus_tag=HPGCJGGD_00949;product=hypothetical protein
M-haplocladii_contig_14_1	Prodigal:002006	CDS	15482	15769	.	+	0	ID=HPGCJGGD_00950;inference=ab initio prediction:Prodigal:002006;locus_tag=HPGCJGGD_00950;product=hypothetical protein
M-haplocladii_contig_14_1	Prodigal:002006	CDS	15843	17177	.	-	0	ID=HPGCJGGD_00951;eC_number=4.6.1.1;Name=cyaA;db_xref=COG:COG2114;gene=cyaA;inference=ab initio prediction:Prodigal:002006,similar to AA sequence:UniProtKB:P40137;locus_tag=HPGCJGGD_00951;product=Adenylate cyclase 1
M-haplocladii_contig_14_1	Prodigal:002006	CDS	17482	17625	.	+	0	ID=HPGCJGGD_00952;inference=ab initio prediction:Prodigal:002006;locus_tag=HPGCJGGD_00952;product=hypothetical protein
M-haplocladii_contig_14_1	Prodigal:002006	CDS	17797	19122	.	-	0	ID=HPGCJGGD_00953;Name=tolB;db_xref=COG:COG0823;gene=tolB;inference=ab initio prediction:Prodigal:002006,similar to AA sequence:UniProtKB:Q83F59;locus_tag=HPGCJGGD_00953;product=Tol-Pal system protein TolB
M-haplocladii_contig_14_1	Prodigal:002006	CDS	19278	20552	.	-	0	ID=HPGCJGGD_00954;inference=ab initio prediction:Prodigal:002006;locus_tag=HPGCJGGD_00954;product=hypothetical protein
M-haplocladii_contig_14_1	Prodigal:002006	CDS	20566	21012	.	-	0	ID=HPGCJGGD_00955;Name=exbD;db_xref=COG:COG0848;gene=exbD;inference=ab initio prediction:Prodigal:002006,similar to AA sequence:UniProtKB:P0ABV2;locus_tag=HPGCJGGD_00955;product=Biopolymer transport protein ExbD
M-haplocladii_contig_14_1	Prodigal:002006	CDS	21040	21756	.	-	0	ID=HPGCJGGD_00956;Name=tolQ_1;db_xref=COG:COG0811;gene=tolQ_1;inference=ab initio prediction:Prodigal:002006,similar to AA sequence:UniProtKB:P0ABU9;locus_tag=HPGCJGGD_00956;product=Tol-Pal system protein TolQ
M-haplocladii_contig_14_1	Prodigal:002006	CDS	22181	22918	.	+	0	ID=HPGCJGGD_00957;eC_number=2.1.1.144;Name=tam_2;gene=tam_2;inference=ab initio prediction:Prodigal:002006,protein motif:HAMAP:MF_00560;locus_tag=HPGCJGGD_00957;product=Trans-aconitate 2-methyltransferase
M-haplocladii_contig_14_1	Prodigal:002006	CDS	22915	23361	.	-	0	ID=HPGCJGGD_00958;eC_number=3.1.2.-;Name=ybgC;db_xref=COG:COG0824;gene=ybgC;inference=ab initio prediction:Prodigal:002006,similar to AA sequence:UniProtKB:P44679;locus_tag=HPGCJGGD_00958;product=Acyl-CoA thioesterase YbgC
M-haplocladii_contig_14_1	Prodigal:002006	CDS	23490	23783	.	-	0	ID=HPGCJGGD_00959;inference=ab initio prediction:Prodigal:002006;locus_tag=HPGCJGGD_00959;product=hypothetical protein
M-haplocladii_contig_14_1	Prodigal:002006	CDS	23827	24369	.	-	0	ID=HPGCJGGD_00960;inference=ab initio prediction:Prodigal:002006;locus_tag=HPGCJGGD_00960;product=hypothetical protein
M-haplocladii_contig_14_1	Prodigal:002006	CDS	24872	25288	.	-	0	ID=HPGCJGGD_00961;inference=ab initio prediction:Prodigal:002006;locus_tag=HPGCJGGD_00961;product=hypothetical protein
M-haplocladii_contig_14_1	Prodigal:002006	CDS	25427	26767	.	-	0	ID=HPGCJGGD_00962;inference=ab initio prediction:Prodigal:002006;locus_tag=HPGCJGGD_00962;product=hypothetical protein
M-haplocladii_contig_14_1	Prodigal:002006	CDS	26779	27651	.	-	0	ID=HPGCJGGD_00963;inference=ab initio prediction:Prodigal:002006;locus_tag=HPGCJGGD_00963;product=hypothetical protein
M-haplocladii_contig_14_1	Prodigal:002006	CDS	28118	28306	.	+	0	ID=HPGCJGGD_00964;inference=ab initio prediction:Prodigal:002006;locus_tag=HPGCJGGD_00964;product=hypothetical protein
M-haplocladii_contig_14_1	Prodigal:002006	CDS	28470	29207	.	+	0	ID=HPGCJGGD_00965;inference=ab initio prediction:Prodigal:002006;locus_tag=HPGCJGGD_00965;product=hypothetical protein
M-haplocladii_contig_14_1	Prodigal:002006	CDS	29336	29803	.	+	0	ID=HPGCJGGD_00966;inference=ab initio prediction:Prodigal:002006;locus_tag=HPGCJGGD_00966;product=hypothetical protein
M-haplocladii_contig_14_1	Prodigal:002006	CDS	29876	30622	.	-	0	ID=HPGCJGGD_00967;inference=ab initio prediction:Prodigal:002006;locus_tag=HPGCJGGD_00967;product=hypothetical protein
M-haplocladii_contig_14_1	Prodigal:002006	CDS	30625	31098	.	-	0	ID=HPGCJGGD_00968;inference=ab initio prediction:Prodigal:002006;locus_tag=HPGCJGGD_00968;product=hypothetical protein
M-haplocladii_contig_14_1	Prodigal:002006	CDS	31314	32516	.	+	0	ID=HPGCJGGD_00969;eC_number=2.6.1.11;Name=aruC;db_xref=COG:COG4992;gene=aruC;inference=ab initio prediction:Prodigal:002006,similar to AA sequence:UniProtKB:O30508;locus_tag=HPGCJGGD_00969;product=Succinylornithine transaminase/acetylornithine aminotransferase
M-haplocladii_contig_14_1	Prodigal:002006	CDS	32558	33514	.	+	0	ID=HPGCJGGD_00970;eC_number=2.1.3.3;Name=argF;db_xref=COG:COG0078;gene=argF;inference=ab initio prediction:Prodigal:002006,similar to AA sequence:UniProtKB:P11724;locus_tag=HPGCJGGD_00970;product=Ornithine carbamoyltransferase%2C anabolic
M-haplocladii_contig_14_1	Prodigal:002006	CDS	33625	34137	.	+	0	ID=HPGCJGGD_00971;inference=ab initio prediction:Prodigal:002006;locus_tag=HPGCJGGD_00971;product=hypothetical protein
M-haplocladii_contig_14_1	Prodigal:002006	CDS	34150	34983	.	-	0	ID=HPGCJGGD_00972;Name=lafU;db_xref=COG:COG1360;gene=lafU;inference=ab initio prediction:Prodigal:002006,similar to AA sequence:UniProtKB:Q03478;locus_tag=HPGCJGGD_00972;product=Chemotaxis protein LafU
M-haplocladii_contig_14_1	Prodigal:002006	CDS	35102	35875	.	-	0	ID=HPGCJGGD_00973;Name=pomA;db_xref=COG:COG1291;gene=pomA;inference=ab initio prediction:Prodigal:002006,similar to AA sequence:UniProtKB:O06873;locus_tag=HPGCJGGD_00973;product=Chemotaxis protein PomA
M-haplocladii_contig_14_1	Prodigal:002006	CDS	36134	37921	.	+	0	ID=HPGCJGGD_00974;eC_number=7.5.2.3;Name=ndvA;gene=ndvA;inference=ab initio prediction:Prodigal:002006,similar to AA sequence:UniProtKB:Q2YQ73;locus_tag=HPGCJGGD_00974;product=Beta-(1-->2)glucan export ATP-binding/permease protein NdvA
M-haplocladii_contig_14_1	Prodigal:002006	CDS	38288	38521	.	-	0	ID=HPGCJGGD_00975;inference=ab initio prediction:Prodigal:002006;locus_tag=HPGCJGGD_00975;product=hypothetical protein
M-haplocladii_contig_14_1	Prodigal:002006	CDS	38731	40311	.	-	0	ID=HPGCJGGD_00976;inference=ab initio prediction:Prodigal:002006;locus_tag=HPGCJGGD_00976;product=hypothetical protein
M-haplocladii_contig_14_1	Prodigal:002006	CDS	40314	41306	.	-	0	ID=HPGCJGGD_00977;inference=ab initio prediction:Prodigal:002006;locus_tag=HPGCJGGD_00977;product=hypothetical protein
M-haplocladii_contig_14_1	Prodigal:002006	CDS	41412	42293	.	+	0	ID=HPGCJGGD_00978;inference=ab initio prediction:Prodigal:002006;locus_tag=HPGCJGGD_00978;product=hypothetical protein
M-haplocladii_contig_14_1	Prodigal:002006	CDS	42408	44093	.	+	0	ID=HPGCJGGD_00979;eC_number=1.3.8.12;Name=mcd_1;db_xref=COG:COG1960;gene=mcd_1;inference=ab initio prediction:Prodigal:002006,similar to AA sequence:UniProtKB:D3JV03;locus_tag=HPGCJGGD_00979;product=(2S)-methylsuccinyl-CoA dehydrogenase
M-haplocladii_contig_14_1	Prodigal:002006	CDS	44174	44368	.	-	0	ID=HPGCJGGD_00980;inference=ab initio prediction:Prodigal:002006;locus_tag=HPGCJGGD_00980;product=hypothetical protein
M-haplocladii_contig_14_1	Prodigal:002006	CDS	44422	45720	.	-	0	ID=HPGCJGGD_00981;eC_number=2.4.1.250;Name=mshA_4;gene=mshA_4;inference=ab initio prediction:Prodigal:002006,protein motif:HAMAP:MF_01695;locus_tag=HPGCJGGD_00981;product=D-inositol-3-phosphate glycosyltransferase
M-haplocladii_contig_14_1	Prodigal:002006	CDS	45837	47135	.	+	0	ID=HPGCJGGD_00982;eC_number=2.4.1.250;Name=mshA_5;gene=mshA_5;inference=ab initio prediction:Prodigal:002006,protein motif:HAMAP:MF_01695;locus_tag=HPGCJGGD_00982;product=D-inositol-3-phosphate glycosyltransferase
M-haplocladii_contig_14_1	Prodigal:002006	CDS	47368	47721	.	+	0	ID=HPGCJGGD_00983;inference=ab initio prediction:Prodigal:002006;locus_tag=HPGCJGGD_00983;product=hypothetical protein
M-haplocladii_contig_14_1	Prodigal:002006	CDS	47905	48858	.	+	0	ID=HPGCJGGD_00984;inference=ab initio prediction:Prodigal:002006;locus_tag=HPGCJGGD_00984;product=hypothetical protein
M-haplocladii_contig_14_1	Prodigal:002006	CDS	48941	50395	.	+	0	ID=HPGCJGGD_00985;eC_number=3.4.21.107;Name=degP_1;db_xref=COG:COG0265;gene=degP_1;inference=ab initio prediction:Prodigal:002006,similar to AA sequence:UniProtKB:P0C0V0;locus_tag=HPGCJGGD_00985;product=Periplasmic serine endoprotease DegP
M-haplocladii_contig_14_1	Prodigal:002006	CDS	50399	51313	.	-	0	ID=HPGCJGGD_00986;eC_number=3.4.24.-;Name=htpX;db_xref=COG:COG0501;gene=htpX;inference=ab initio prediction:Prodigal:002006,similar to AA sequence:UniProtKB:P9WHS5;locus_tag=HPGCJGGD_00986;product=Protease HtpX 
M-haplocladii_contig_14_1	Prodigal:002006	CDS	51477	52790	.	+	0	ID=HPGCJGGD_00987;Name=rarA;db_xref=COG:COG2256;gene=rarA;inference=ab initio prediction:Prodigal:002006,similar to AA sequence:UniProtKB:P0AAZ4;locus_tag=HPGCJGGD_00987;product=Replication-associated recombination protein A
M-haplocladii_contig_14_1	Prodigal:002006	CDS	52806	53279	.	-	0	ID=HPGCJGGD_00988;inference=ab initio prediction:Prodigal:002006;locus_tag=HPGCJGGD_00988;product=hypothetical protein
M-haplocladii_contig_14_1	Prodigal:002006	CDS	53423	54928	.	+	0	ID=HPGCJGGD_00989;eC_number=3.4.17.19;db_xref=COG:COG2317;inference=ab initio prediction:Prodigal:002006,similar to AA sequence:UniProtKB:Q5SLM3;locus_tag=HPGCJGGD_00989;product=Thermostable carboxypeptidase 1
M-haplocladii_contig_14_1	Prodigal:002006	CDS	55019	56299	.	+	0	ID=HPGCJGGD_00990;Name=dnaK_1;db_xref=COG:COG0443;gene=dnaK_1;inference=ab initio prediction:Prodigal:002006,similar to AA sequence:UniProtKB:P30721;locus_tag=HPGCJGGD_00990;product=Chaperone protein DnaK
M-haplocladii_contig_14_1	Prodigal:002006	CDS	56303	56764	.	-	0	ID=HPGCJGGD_00991;inference=ab initio prediction:Prodigal:002006;locus_tag=HPGCJGGD_00991;product=hypothetical protein
M-haplocladii_contig_14_1	Prodigal:002006	CDS	57437	58390	.	+	0	ID=HPGCJGGD_00992;eC_number=5.4.99.24;Name=rluC;db_xref=COG:COG0564;gene=rluC;inference=ab initio prediction:Prodigal:002006,similar to AA sequence:UniProtKB:P0AA39;locus_tag=HPGCJGGD_00992;product=Ribosomal large subunit pseudouridine synthase C
M-haplocladii_contig_14_1	Prodigal:002006	CDS	58555	59019	.	+	0	ID=HPGCJGGD_00993;inference=ab initio prediction:Prodigal:002006;locus_tag=HPGCJGGD_00993;product=hypothetical protein
M-haplocladii_contig_14_1	Prodigal:002006	CDS	59039	59737	.	+	0	ID=HPGCJGGD_00994;eC_number=3.6.1.1;Name=ppaX;db_xref=COG:COG0546;gene=ppaX;inference=ab initio prediction:Prodigal:002006,similar to AA sequence:UniProtKB:Q9JMQ2;locus_tag=HPGCJGGD_00994;product=Pyrophosphatase PpaX
M-haplocladii_contig_14_1	Prodigal:002006	CDS	59745	60680	.	+	0	ID=HPGCJGGD_00995;inference=ab initio prediction:Prodigal:002006;locus_tag=HPGCJGGD_00995;product=hypothetical protein
M-haplocladii_contig_14_1	Prodigal:002006	CDS	60677	60796	.	-	0	ID=HPGCJGGD_00996;inference=ab initio prediction:Prodigal:002006;locus_tag=HPGCJGGD_00996;product=hypothetical protein
M-haplocladii_contig_14_1	Prodigal:002006	CDS	60982	61179	.	+	0	ID=HPGCJGGD_00997;inference=ab initio prediction:Prodigal:002006;locus_tag=HPGCJGGD_00997;product=hypothetical protein
M-haplocladii_contig_14_1	Prodigal:002006	CDS	61342	61986	.	+	0	ID=HPGCJGGD_00998;db_xref=COG:COG0586;inference=ab initio prediction:Prodigal:002006,similar to AA sequence:UniProtKB:P9WP07;locus_tag=HPGCJGGD_00998;product=putative membrane protein
M-haplocladii_contig_14_1	Prodigal:002006	CDS	62072	62575	.	-	0	ID=HPGCJGGD_00999;inference=ab initio prediction:Prodigal:002006;locus_tag=HPGCJGGD_00999;product=hypothetical protein
M-haplocladii_contig_14_1	Prodigal:002006	CDS	62699	62914	.	-	0	ID=HPGCJGGD_01000;inference=ab initio prediction:Prodigal:002006;locus_tag=HPGCJGGD_01000;product=hypothetical protein
M-haplocladii_contig_14_1	Aragorn:001002	tRNA	63064	63140	.	-	.	ID=HPGCJGGD_01001;inference=COORDINATES:profile:Aragorn:001002;locus_tag=HPGCJGGD_01001;product=tRNA-Asp(gtc)
M-haplocladii_contig_14_1	Prodigal:002006	CDS	63523	63888	.	+	0	ID=HPGCJGGD_01002;eC_number=7.1.1.-;Name=ndhC;gene=ndhC;inference=ab initio prediction:Prodigal:002006,protein motif:HAMAP:MF_01394;locus_tag=HPGCJGGD_01002;product=NAD(P)H-quinone oxidoreductase subunit 3%2C chloroplastic
M-haplocladii_contig_14_1	Prodigal:002006	CDS	63926	64513	.	+	0	ID=HPGCJGGD_01003;eC_number=7.1.1.-;Name=nuoB;db_xref=COG:COG0377;gene=nuoB;inference=ab initio prediction:Prodigal:002006,similar to AA sequence:UniProtKB:A1B497;locus_tag=HPGCJGGD_01003;product=NADH-quinone oxidoreductase subunit B
M-haplocladii_contig_14_1	Prodigal:002006	CDS	64519	65181	.	+	0	ID=HPGCJGGD_01004;eC_number=7.1.1.-;Name=nqo5;db_xref=COG:COG0852;gene=nqo5;inference=ab initio prediction:Prodigal:002006,similar to AA sequence:UniProtKB:P29917;locus_tag=HPGCJGGD_01004;product=NADH-quinone oxidoreductase chain 5
M-haplocladii_contig_14_1	Prodigal:002006	CDS	65191	65619	.	+	0	ID=HPGCJGGD_01005;inference=ab initio prediction:Prodigal:002006;locus_tag=HPGCJGGD_01005;product=hypothetical protein
M-haplocladii_contig_14_1	Prodigal:002006	CDS	65624	66814	.	+	0	ID=HPGCJGGD_01006;eC_number=7.1.1.-;Name=nuoD;db_xref=COG:COG0649;gene=nuoD;inference=ab initio prediction:Prodigal:002006,similar to AA sequence:UniProtKB:A1B495;locus_tag=HPGCJGGD_01006;product=NADH-quinone oxidoreductase subunit D
M-haplocladii_contig_14_1	Prodigal:002006	CDS	66833	68089	.	+	0	ID=HPGCJGGD_01007;inference=ab initio prediction:Prodigal:002006;locus_tag=HPGCJGGD_01007;product=hypothetical protein
M-haplocladii_contig_14_1	Prodigal:002006	CDS	67923	68840	.	-	0	ID=HPGCJGGD_01008;inference=ab initio prediction:Prodigal:002006;locus_tag=HPGCJGGD_01008;product=hypothetical protein
M-haplocladii_contig_15_1	Prodigal:002006	CDS	271	777	.	-	0	ID=HPGCJGGD_01009;inference=ab initio prediction:Prodigal:002006;locus_tag=HPGCJGGD_01009;product=hypothetical protein
M-haplocladii_contig_15_1	Prodigal:002006	CDS	1572	2258	.	-	0	ID=HPGCJGGD_01010;inference=ab initio prediction:Prodigal:002006;locus_tag=HPGCJGGD_01010;product=hypothetical protein
M-haplocladii_contig_15_1	Prodigal:002006	CDS	2295	2606	.	-	0	ID=HPGCJGGD_01011;inference=ab initio prediction:Prodigal:002006;locus_tag=HPGCJGGD_01011;product=hypothetical protein
M-haplocladii_contig_15_1	Prodigal:002006	CDS	2686	4791	.	-	0	ID=HPGCJGGD_01012;eC_number=3.4.24.-;Name=ftsH_5;gene=ftsH_5;inference=ab initio prediction:Prodigal:002006,protein motif:HAMAP:MF_01458;locus_tag=HPGCJGGD_01012;product=ATP-dependent zinc metalloprotease FtsH
M-haplocladii_contig_15_1	Prodigal:002006	CDS	4935	5957	.	-	0	ID=HPGCJGGD_01013;inference=ab initio prediction:Prodigal:002006;locus_tag=HPGCJGGD_01013;product=hypothetical protein
M-haplocladii_contig_15_1	Prodigal:002006	CDS	6746	7330	.	+	0	ID=HPGCJGGD_01014;eC_number=5.1.3.13;Name=rfbC_1;db_xref=COG:COG1898;gene=rfbC_1;inference=ab initio prediction:Prodigal:002006,similar to AA sequence:UniProtKB:P26394;locus_tag=HPGCJGGD_01014;product=dTDP-4-dehydrorhamnose 3%2C5-epimerase
M-haplocladii_contig_15_1	Prodigal:002006	CDS	7409	8470	.	+	0	ID=HPGCJGGD_01015;eC_number=4.2.1.46;Name=rffG_1;db_xref=COG:COG1088;gene=rffG_1;inference=ab initio prediction:Prodigal:002006,similar to AA sequence:UniProtKB:P27830;locus_tag=HPGCJGGD_01015;product=dTDP-glucose 4%2C6-dehydratase 2
M-haplocladii_contig_16_1	Prodigal:002006	CDS	38	706	.	+	0	ID=HPGCJGGD_01016;inference=ab initio prediction:Prodigal:002006;locus_tag=HPGCJGGD_01016;product=hypothetical protein
M-haplocladii_contig_16_1	Prodigal:002006	CDS	754	960	.	-	0	ID=HPGCJGGD_01017;inference=ab initio prediction:Prodigal:002006,similar to AA sequence:UniProtKB:A1IQS5;locus_tag=HPGCJGGD_01017;note=UPF0434 protein NMA0874;product=hypothetical protein
M-haplocladii_contig_16_1	Prodigal:002006	CDS	1031	1696	.	-	0	ID=HPGCJGGD_01018;eC_number=3.4.21.53;Name=lon2;db_xref=COG:COG0466;gene=lon2;inference=ab initio prediction:Prodigal:002006,similar to AA sequence:UniProtKB:P36774;locus_tag=HPGCJGGD_01018;product=Lon protease 2
M-haplocladii_contig_16_1	Prodigal:002006	CDS	1743	2660	.	-	0	ID=HPGCJGGD_01019;Name=cnoX;db_xref=COG:COG3118;gene=cnoX;inference=ab initio prediction:Prodigal:002006,similar to AA sequence:UniProtKB:P77395;locus_tag=HPGCJGGD_01019;product=Chaperedoxin
M-haplocladii_contig_16_1	Prodigal:002006	CDS	2769	3257	.	-	0	ID=HPGCJGGD_01020;inference=ab initio prediction:Prodigal:002006;locus_tag=HPGCJGGD_01020;product=hypothetical protein
M-haplocladii_contig_16_1	Prodigal:002006	CDS	3320	4117	.	-	0	ID=HPGCJGGD_01021;eC_number=3.1.11.2;Name=xthA_1;db_xref=COG:COG0708;gene=xthA_1;inference=ab initio prediction:Prodigal:002006,similar to AA sequence:UniProtKB:P09030;locus_tag=HPGCJGGD_01021;product=Exodeoxyribonuclease III
M-haplocladii_contig_16_1	Prodigal:002006	CDS	4209	5033	.	+	0	ID=HPGCJGGD_01022;inference=ab initio prediction:Prodigal:002006;locus_tag=HPGCJGGD_01022;product=hypothetical protein
M-haplocladii_contig_16_1	Prodigal:002006	CDS	5057	5881	.	-	0	ID=HPGCJGGD_01023;db_xref=COG:COG1073;inference=ab initio prediction:Prodigal:002006,similar to AA sequence:UniProtKB:P9WLC7;locus_tag=HPGCJGGD_01023;product=putative protein
M-haplocladii_contig_16_1	Prodigal:002006	CDS	6000	6785	.	+	0	ID=HPGCJGGD_01024;inference=ab initio prediction:Prodigal:002006;locus_tag=HPGCJGGD_01024;product=hypothetical protein
M-haplocladii_contig_16_1	Prodigal:002006	CDS	7019	8911	.	+	0	ID=HPGCJGGD_01025;eC_number=4.1.99.17;Name=thiC;db_xref=COG:COG0422;gene=thiC;inference=ab initio prediction:Prodigal:002006,similar to AA sequence:UniProtKB:Q9A6Q5;locus_tag=HPGCJGGD_01025;product=Phosphomethylpyrimidine synthase
M-haplocladii_contig_16_1	Prodigal:002006	CDS	9099	9437	.	+	0	ID=HPGCJGGD_01026;inference=ab initio prediction:Prodigal:002006;locus_tag=HPGCJGGD_01026;product=hypothetical protein
M-haplocladii_contig_16_1	Prodigal:002006	CDS	9465	9845	.	-	0	ID=HPGCJGGD_01027;inference=ab initio prediction:Prodigal:002006;locus_tag=HPGCJGGD_01027;product=hypothetical protein
M-haplocladii_contig_16_1	Prodigal:002006	CDS	10017	10268	.	+	0	ID=HPGCJGGD_01028;inference=ab initio prediction:Prodigal:002006;locus_tag=HPGCJGGD_01028;product=hypothetical protein
M-haplocladii_contig_16_1	Prodigal:002006	CDS	10281	10403	.	-	0	ID=HPGCJGGD_01029;inference=ab initio prediction:Prodigal:002006;locus_tag=HPGCJGGD_01029;product=hypothetical protein
M-haplocladii_contig_16_1	Prodigal:002006	CDS	10529	10843	.	-	0	ID=HPGCJGGD_01030;inference=ab initio prediction:Prodigal:002006;locus_tag=HPGCJGGD_01030;product=hypothetical protein
M-haplocladii_contig_16_1	Prodigal:002006	CDS	10946	11485	.	-	0	ID=HPGCJGGD_01031;inference=ab initio prediction:Prodigal:002006;locus_tag=HPGCJGGD_01031;product=hypothetical protein
M-haplocladii_contig_16_1	Prodigal:002006	CDS	11541	12671	.	-	0	ID=HPGCJGGD_01032;inference=ab initio prediction:Prodigal:002006;locus_tag=HPGCJGGD_01032;product=hypothetical protein
M-haplocladii_contig_16_1	Prodigal:002006	CDS	12676	13176	.	-	0	ID=HPGCJGGD_01033;Name=tolR;gene=tolR;inference=ab initio prediction:Prodigal:002006,protein motif:HAMAP:MF_02203;locus_tag=HPGCJGGD_01033;product=Tol-Pal system protein TolR
M-haplocladii_contig_16_1	Prodigal:002006	CDS	13319	14014	.	-	0	ID=HPGCJGGD_01034;Name=tolQ_2;gene=tolQ_2;inference=ab initio prediction:Prodigal:002006,protein motif:HAMAP:MF_02202;locus_tag=HPGCJGGD_01034;product=Tol-Pal system protein TolQ
M-haplocladii_contig_16_1	Prodigal:002006	CDS	14109	14606	.	-	0	ID=HPGCJGGD_01035;inference=ab initio prediction:Prodigal:002006;locus_tag=HPGCJGGD_01035;product=hypothetical protein
M-haplocladii_contig_16_1	Prodigal:002006	CDS	15183	16277	.	-	0	ID=HPGCJGGD_01036;inference=ab initio prediction:Prodigal:002006;locus_tag=HPGCJGGD_01036;product=hypothetical protein
M-haplocladii_contig_16_1	Aragorn:001002	tRNA	16556	16632	.	-	.	ID=HPGCJGGD_01037;inference=COORDINATES:profile:Aragorn:001002;locus_tag=HPGCJGGD_01037;product=tRNA-Pro(ggg)
M-haplocladii_contig_16_1	Aragorn:001002	tRNA	17562	17652	.	-	.	ID=HPGCJGGD_01038;inference=COORDINATES:profile:Aragorn:001002;locus_tag=HPGCJGGD_01038;product=tRNA-Phe(aaa)
M-haplocladii_contig_16_1	Prodigal:002006	CDS	18320	18643	.	+	0	ID=HPGCJGGD_01039;eC_number=2.8.1.-;db_xref=COG:COG0607;inference=ab initio prediction:Prodigal:002006,similar to AA sequence:UniProtKB:D3RPB9;locus_tag=HPGCJGGD_01039;product=Sulfurtransferase
M-haplocladii_contig_16_1	Prodigal:002006	CDS	18768	19907	.	+	0	ID=HPGCJGGD_01040;Name=bepF;gene=bepF;inference=ab initio prediction:Prodigal:002006,similar to AA sequence:UniProtKB:Q8FWV8;locus_tag=HPGCJGGD_01040;product=Efflux pump periplasmic linker BepF
M-haplocladii_contig_16_1	Prodigal:002006	CDS	20018	23212	.	+	0	ID=HPGCJGGD_01041;Name=oqxB15;gene=oqxB15;inference=ab initio prediction:Prodigal:002006,similar to AA sequence:BARRGD:NG_050433.1;locus_tag=HPGCJGGD_01041;product=multidrug efflux RND transporter permease subunit OqxB15
M-haplocladii_contig_16_1	Prodigal:002006	CDS	23318	23620	.	-	0	ID=HPGCJGGD_01042;inference=ab initio prediction:Prodigal:002006;locus_tag=HPGCJGGD_01042;product=hypothetical protein
M-haplocladii_contig_16_1	Prodigal:002006	CDS	23709	23801	.	-	0	ID=HPGCJGGD_01043;inference=ab initio prediction:Prodigal:002006;locus_tag=HPGCJGGD_01043;product=hypothetical protein
M-haplocladii_contig_16_1	Prodigal:002006	CDS	24019	24435	.	+	0	ID=HPGCJGGD_01044;inference=ab initio prediction:Prodigal:002006;locus_tag=HPGCJGGD_01044;product=hypothetical protein
M-haplocladii_contig_16_1	Prodigal:002006	CDS	24438	25352	.	+	0	ID=HPGCJGGD_01045;eC_number=3.6.1.22;Name=nudC;gene=nudC;inference=ab initio prediction:Prodigal:002006,protein motif:HAMAP:MF_00297;locus_tag=HPGCJGGD_01045;product=NADH pyrophosphatase
M-haplocladii_contig_16_1	Prodigal:002006	CDS	25419	26531	.	-	0	ID=HPGCJGGD_01046;eC_number=7.3.2.3;Name=cysA;db_xref=COG:COG1118;gene=cysA;inference=ab initio prediction:Prodigal:002006,similar to AA sequence:UniProtKB:P14788;locus_tag=HPGCJGGD_01046;product=Sulfate/thiosulfate import ATP-binding protein CysA
M-haplocladii_contig_16_1	Prodigal:002006	CDS	26585	27241	.	+	0	ID=HPGCJGGD_01047;inference=ab initio prediction:Prodigal:002006;locus_tag=HPGCJGGD_01047;product=hypothetical protein
M-haplocladii_contig_16_1	Prodigal:002006	CDS	27247	27942	.	-	0	ID=HPGCJGGD_01048;Name=modB;db_xref=COG:COG4149;gene=modB;inference=ab initio prediction:Prodigal:002006,similar to AA sequence:UniProtKB:P0AF01;locus_tag=HPGCJGGD_01048;product=Molybdenum transport system permease protein ModB
M-haplocladii_contig_16_1	Prodigal:002006	CDS	27998	29377	.	-	0	ID=HPGCJGGD_01049;inference=ab initio prediction:Prodigal:002006;locus_tag=HPGCJGGD_01049;product=hypothetical protein
M-haplocladii_contig_16_1	Prodigal:002006	CDS	29560	29793	.	+	0	ID=HPGCJGGD_01050;inference=ab initio prediction:Prodigal:002006;locus_tag=HPGCJGGD_01050;product=hypothetical protein
M-haplocladii_contig_16_1	Prodigal:002006	CDS	29790	30593	.	-	0	ID=HPGCJGGD_01051;Name=modA;db_xref=COG:COG0725;gene=modA;inference=ab initio prediction:Prodigal:002006,similar to AA sequence:UniProtKB:Q8PHA1;locus_tag=HPGCJGGD_01051;product=Molybdate-binding protein ModA
M-haplocladii_contig_16_1	Prodigal:002006	CDS	30775	30978	.	-	0	ID=HPGCJGGD_01052;inference=ab initio prediction:Prodigal:002006;locus_tag=HPGCJGGD_01052;product=hypothetical protein
M-haplocladii_contig_16_1	Prodigal:002006	CDS	31158	32096	.	+	0	ID=HPGCJGGD_01053;eC_number=2.1.1.297;Name=prmC_2;gene=prmC_2;inference=ab initio prediction:Prodigal:002006,protein motif:HAMAP:MF_02126;locus_tag=HPGCJGGD_01053;product=Release factor glutamine methyltransferase
M-haplocladii_contig_16_1	Prodigal:002006	CDS	32068	33942	.	+	0	ID=HPGCJGGD_01054;inference=ab initio prediction:Prodigal:002006;locus_tag=HPGCJGGD_01054;product=hypothetical protein
M-haplocladii_contig_16_1	Prodigal:002006	CDS	33939	34073	.	-	0	ID=HPGCJGGD_01055;inference=ab initio prediction:Prodigal:002006;locus_tag=HPGCJGGD_01055;product=hypothetical protein
M-haplocladii_contig_16_1	Prodigal:002006	CDS	34161	35075	.	-	0	ID=HPGCJGGD_01056;eC_number=2.4.1.187;inference=ab initio prediction:Prodigal:002006,protein motif:HAMAP:MF_02070;locus_tag=HPGCJGGD_01056;product=N-acetylglucosaminyldiphosphoundecaprenol N-acetyl-beta-D-mannosaminyltransferase
M-haplocladii_contig_16_1	Prodigal:002006	CDS	35072	36631	.	-	0	ID=HPGCJGGD_01057;inference=ab initio prediction:Prodigal:002006;locus_tag=HPGCJGGD_01057;product=hypothetical protein
M-haplocladii_contig_16_1	Prodigal:002006	CDS	36838	37611	.	-	0	ID=HPGCJGGD_01058;inference=ab initio prediction:Prodigal:002006;locus_tag=HPGCJGGD_01058;product=hypothetical protein
M-haplocladii_contig_16_1	Prodigal:002006	CDS	37980	39008	.	-	0	ID=HPGCJGGD_01059;inference=ab initio prediction:Prodigal:002006;locus_tag=HPGCJGGD_01059;product=hypothetical protein
M-haplocladii_contig_16_1	Prodigal:002006	CDS	39005	40348	.	-	0	ID=HPGCJGGD_01060;inference=ab initio prediction:Prodigal:002006;locus_tag=HPGCJGGD_01060;product=hypothetical protein
M-haplocladii_contig_17_1	Prodigal:002006	CDS	125	1672	.	+	0	ID=HPGCJGGD_01061;eC_number=3.6.4.13;Name=rhlE_1;gene=rhlE_1;inference=ab initio prediction:Prodigal:002006,protein motif:HAMAP:MF_00968;locus_tag=HPGCJGGD_01061;product=ATP-dependent RNA helicase RhlE
M-haplocladii_contig_17_1	Prodigal:002006	CDS	1822	2877	.	+	0	ID=HPGCJGGD_01062;eC_number=2.7.7.65;Name=vdcA;gene=vdcA;inference=ab initio prediction:Prodigal:002006,similar to AA sequence:UniProtKB:Q9KKZ4;locus_tag=HPGCJGGD_01062;product=Diguanylate cyclase VdcA
M-haplocladii_contig_17_1	Prodigal:002006	CDS	2885	3268	.	-	0	ID=HPGCJGGD_01063;Name=iscA;db_xref=COG:COG0316;gene=iscA;inference=ab initio prediction:Prodigal:002006,similar to AA sequence:UniProtKB:P0AAC8;locus_tag=HPGCJGGD_01063;product=Iron-binding protein IscA
M-haplocladii_contig_17_1	Aragorn:001002	tRNA	3717	3806	.	+	.	ID=HPGCJGGD_01064;inference=COORDINATES:profile:Aragorn:001002;locus_tag=HPGCJGGD_01064;product=tRNA-Ile(gat)
M-haplocladii_contig_17_1	Prodigal:002006	CDS	3820	5064	.	-	0	ID=HPGCJGGD_01065;eC_number=2.8.1.7;Name=sufS_1;db_xref=COG:COG0520;gene=sufS_1;inference=ab initio prediction:Prodigal:002006,similar to AA sequence:UniProtKB:O32164;locus_tag=HPGCJGGD_01065;product=Cysteine desulfurase SufS
M-haplocladii_contig_17_1	Prodigal:002006	CDS	5282	6604	.	-	0	ID=HPGCJGGD_01066;Name=sufD;db_xref=COG:COG0719;gene=sufD;inference=ab initio prediction:Prodigal:002006,similar to AA sequence:UniProtKB:P77689;locus_tag=HPGCJGGD_01066;product=FeS cluster assembly protein SufD
M-haplocladii_contig_17_1	Prodigal:002006	CDS	6604	7353	.	-	0	ID=HPGCJGGD_01067;Name=sufC;db_xref=COG:COG0396;gene=sufC;inference=ab initio prediction:Prodigal:002006,similar to AA sequence:UniProtKB:P77499;locus_tag=HPGCJGGD_01067;product=putative ATP-dependent transporter SufC
M-haplocladii_contig_17_1	Prodigal:002006	CDS	7446	8915	.	-	0	ID=HPGCJGGD_01068;Name=sufB;db_xref=COG:COG0719;gene=sufB;inference=ab initio prediction:Prodigal:002006,similar to AA sequence:UniProtKB:P77522;locus_tag=HPGCJGGD_01068;product=FeS cluster assembly protein SufB
M-haplocladii_contig_17_1	Prodigal:002006	CDS	8984	10156	.	-	0	ID=HPGCJGGD_01069;eC_number=2.8.1.7;Name=iscS;gene=iscS;inference=ab initio prediction:Prodigal:002006,similar to AA sequence:UniProtKB:O54055;locus_tag=HPGCJGGD_01069;product=Cysteine desulfurase IscS
M-haplocladii_contig_17_1	Prodigal:002006	CDS	10445	11098	.	+	0	ID=HPGCJGGD_01070;inference=ab initio prediction:Prodigal:002006;locus_tag=HPGCJGGD_01070;product=hypothetical protein
M-haplocladii_contig_17_1	Prodigal:002006	CDS	11229	11702	.	-	0	ID=HPGCJGGD_01071;inference=ab initio prediction:Prodigal:002006;locus_tag=HPGCJGGD_01071;product=hypothetical protein
M-haplocladii_contig_17_1	Prodigal:002006	CDS	11738	12157	.	-	0	ID=HPGCJGGD_01072;db_xref=COG:COG2764;inference=ab initio prediction:Prodigal:002006,similar to AA sequence:UniProtKB:P9WKQ3;locus_tag=HPGCJGGD_01072;product=putative protein
M-haplocladii_contig_17_1	Prodigal:002006	CDS	12263	16354	.	-	0	ID=HPGCJGGD_01073;eC_number=6.2.1.54;Name=dltA;gene=dltA;inference=ab initio prediction:Prodigal:002006,protein motif:HAMAP:MF_00593;locus_tag=HPGCJGGD_01073;product=D-alanine--D-alanyl carrier protein ligase
M-haplocladii_contig_17_1	Prodigal:002006	CDS	16542	17138	.	-	0	ID=HPGCJGGD_01074;eC_number=5.4.2.11;Name=gpmA_1;gene=gpmA_1;inference=ab initio prediction:Prodigal:002006,protein motif:HAMAP:MF_01039;locus_tag=HPGCJGGD_01074;product=2%2C3-bisphosphoglycerate-dependent phosphoglycerate mutase
M-haplocladii_contig_17_1	Prodigal:002006	CDS	17240	18124	.	+	0	ID=HPGCJGGD_01075;eC_number=2.7.4.-;db_xref=COG:COG2326;inference=ab initio prediction:Prodigal:002006,similar to AA sequence:UniProtKB:M9XB82;locus_tag=HPGCJGGD_01075;product=Polyphosphate:AMP/ADP phosphotransferase
M-haplocladii_contig_17_1	Prodigal:002006	CDS	18156	18521	.	+	0	ID=HPGCJGGD_01076;inference=ab initio prediction:Prodigal:002006;locus_tag=HPGCJGGD_01076;product=hypothetical protein
M-haplocladii_contig_17_1	Prodigal:002006	CDS	18467	18583	.	+	0	ID=HPGCJGGD_01077;inference=ab initio prediction:Prodigal:002006;locus_tag=HPGCJGGD_01077;product=hypothetical protein
M-haplocladii_contig_17_1	Prodigal:002006	CDS	18627	19778	.	+	0	ID=HPGCJGGD_01078;inference=ab initio prediction:Prodigal:002006;locus_tag=HPGCJGGD_01078;product=hypothetical protein
M-haplocladii_contig_17_1	Prodigal:002006	CDS	19786	20607	.	-	0	ID=HPGCJGGD_01079;eC_number=1.3.1.9;Name=fabI_1;db_xref=COG:COG0623;gene=fabI_1;inference=ab initio prediction:Prodigal:002006,similar to AA sequence:UniProtKB:P54616;locus_tag=HPGCJGGD_01079;product=Enoyl-[acyl-carrier-protein] reductase [NADH] FabI
M-haplocladii_contig_17_1	Prodigal:002006	CDS	20732	21643	.	-	0	ID=HPGCJGGD_01080;Name=cbpA;db_xref=COG:COG2214;gene=cbpA;inference=ab initio prediction:Prodigal:002006,similar to AA sequence:UniProtKB:P36659;locus_tag=HPGCJGGD_01080;product=Curved DNA-binding protein
M-haplocladii_contig_17_1	Prodigal:002006	CDS	21827	22306	.	-	0	ID=HPGCJGGD_01081;inference=ab initio prediction:Prodigal:002006;locus_tag=HPGCJGGD_01081;product=hypothetical protein
M-haplocladii_contig_17_1	Prodigal:002006	CDS	22399	23025	.	+	0	ID=HPGCJGGD_01082;eC_number=1.4.3.5;Name=pdxH_1;db_xref=COG:COG0259;gene=pdxH_1;inference=ab initio prediction:Prodigal:002006,similar to AA sequence:UniProtKB:P21159;locus_tag=HPGCJGGD_01082;product=Pyridoxine/pyridoxamine 5'-phosphate oxidase
M-haplocladii_contig_17_1	Prodigal:002006	CDS	23679	24431	.	+	0	ID=HPGCJGGD_01083;eC_number=1.1.1.100;Name=fabG_4;gene=fabG_4;inference=ab initio prediction:Prodigal:002006,similar to AA sequence:UniProtKB:O67610;locus_tag=HPGCJGGD_01083;product=3-oxoacyl-[acyl-carrier-protein] reductase FabG
M-haplocladii_contig_17_1	Prodigal:002006	CDS	24566	25690	.	+	0	ID=HPGCJGGD_01084;inference=ab initio prediction:Prodigal:002006;locus_tag=HPGCJGGD_01084;product=hypothetical protein
M-haplocladii_contig_17_1	Prodigal:002006	CDS	25687	26184	.	+	0	ID=HPGCJGGD_01085;eC_number=3.6.1.-;Name=rppH_1;gene=rppH_1;inference=ab initio prediction:Prodigal:002006,protein motif:HAMAP:MF_00298;locus_tag=HPGCJGGD_01085;product=RNA pyrophosphohydrolase
M-haplocladii_contig_17_1	Prodigal:002006	CDS	26185	26631	.	+	0	ID=HPGCJGGD_01086;inference=ab initio prediction:Prodigal:002006;locus_tag=HPGCJGGD_01086;product=hypothetical protein
M-haplocladii_contig_17_1	Prodigal:002006	CDS	26784	27050	.	+	0	ID=HPGCJGGD_01087;inference=ab initio prediction:Prodigal:002006;locus_tag=HPGCJGGD_01087;product=hypothetical protein
M-haplocladii_contig_17_1	Prodigal:002006	CDS	27415	27624	.	+	0	ID=HPGCJGGD_01088;inference=ab initio prediction:Prodigal:002006;locus_tag=HPGCJGGD_01088;product=hypothetical protein
M-haplocladii_contig_17_1	Prodigal:002006	CDS	27754	29097	.	-	0	ID=HPGCJGGD_01089;eC_number=3.5.2.-;Name=lhyD;gene=lhyD;inference=ab initio prediction:Prodigal:002006,similar to AA sequence:UniProtKB:P81006;locus_tag=HPGCJGGD_01089;product=L-hydantoinase
M-haplocladii_contig_17_1	Prodigal:002006	CDS	29189	30049	.	+	0	ID=HPGCJGGD_01090;Name=ygfZ;gene=ygfZ;inference=ab initio prediction:Prodigal:002006,protein motif:HAMAP:MF_01175;locus_tag=HPGCJGGD_01090;product=tRNA-modifying protein YgfZ
M-haplocladii_contig_17_1	Prodigal:002006	CDS	30221	30835	.	+	0	ID=HPGCJGGD_01091;eC_number=3.2.2.20;Name=tag;db_xref=COG:COG2818;gene=tag;inference=ab initio prediction:Prodigal:002006,similar to AA sequence:UniProtKB:P05100;locus_tag=HPGCJGGD_01091;product=DNA-3-methyladenine glycosylase 1
M-haplocladii_contig_17_1	Prodigal:002006	CDS	30832	31473	.	+	0	ID=HPGCJGGD_01092;inference=ab initio prediction:Prodigal:002006;locus_tag=HPGCJGGD_01092;product=hypothetical protein
M-haplocladii_contig_17_1	Prodigal:002006	CDS	31490	32002	.	+	0	ID=HPGCJGGD_01093;inference=ab initio prediction:Prodigal:002006;locus_tag=HPGCJGGD_01093;product=hypothetical protein
M-haplocladii_contig_17_1	Prodigal:002006	CDS	32162	32446	.	+	0	ID=HPGCJGGD_01094;eC_number=3.1.11.6;Name=xseB;gene=xseB;inference=ab initio prediction:Prodigal:002006,protein motif:HAMAP:MF_00337;locus_tag=HPGCJGGD_01094;product=Exodeoxyribonuclease 7 small subunit
M-haplocladii_contig_17_1	Prodigal:002006	CDS	32549	34531	.	+	0	ID=HPGCJGGD_01095;eC_number=2.2.1.7;Name=dxs_2;db_xref=COG:COG1154;gene=dxs_2;inference=ab initio prediction:Prodigal:002006,similar to AA sequence:UniProtKB:P77488;locus_tag=HPGCJGGD_01095;product=1-deoxy-D-xylulose-5-phosphate synthase
M-haplocladii_contig_17_1	Prodigal:002006	CDS	34604	35140	.	-	0	ID=HPGCJGGD_01096;eC_number=1.15.1.1;Name=sodC;db_xref=COG:COG2032;gene=sodC;inference=ab initio prediction:Prodigal:002006,similar to AA sequence:UniProtKB:P20379;locus_tag=HPGCJGGD_01096;product=Superoxide dismutase [Cu-Zn]
M-haplocladii_contig_17_1	Prodigal:002006	CDS	35180	35995	.	+	0	ID=HPGCJGGD_01097;eC_number=2.1.1.226;Name=tlyA;db_xref=COG:COG1189;gene=tlyA;inference=ab initio prediction:Prodigal:002006,similar to AA sequence:UniProtKB:P9WJ63;locus_tag=HPGCJGGD_01097;product=16S/23S rRNA (cytidine-2'-O)-methyltransferase TlyA
M-haplocladii_contig_17_1	Prodigal:002006	CDS	35992	37251	.	+	0	ID=HPGCJGGD_01098;eC_number=2.1.1.190;Name=rlmD;db_xref=COG:COG2265;gene=rlmD;inference=ab initio prediction:Prodigal:002006,similar to AA sequence:UniProtKB:P55135;locus_tag=HPGCJGGD_01098;product=23S rRNA (uracil(1939)-C(5))-methyltransferase RlmD
M-haplocladii_contig_17_1	Prodigal:002006	CDS	37359	38105	.	-	0	ID=HPGCJGGD_01099;eC_number=3.4.-.-;Name=yedK;db_xref=COG:COG2135;gene=yedK;inference=ab initio prediction:Prodigal:002006,similar to AA sequence:UniProtKB:P76318;locus_tag=HPGCJGGD_01099;product=SOS response-associated protein YedK
M-haplocladii_contig_17_1	Prodigal:002006	CDS	38408	40075	.	+	0	ID=HPGCJGGD_01100;inference=ab initio prediction:Prodigal:002006;locus_tag=HPGCJGGD_01100;product=hypothetical protein
M-haplocladii_contig_17_1	Prodigal:002006	CDS	40183	41862	.	+	0	ID=HPGCJGGD_01101;eC_number=2.1.1.-;Name=hpnP_1;gene=hpnP_1;inference=ab initio prediction:Prodigal:002006,similar to AA sequence:UniProtKB:B3QHD1;locus_tag=HPGCJGGD_01101;product=Hopanoid C-2 methylase
M-haplocladii_contig_17_1	Prodigal:002006	CDS	42060	43718	.	+	0	ID=HPGCJGGD_01102;eC_number=2.1.1.-;Name=hpnP_2;gene=hpnP_2;inference=ab initio prediction:Prodigal:002006,similar to AA sequence:UniProtKB:B3QHD1;locus_tag=HPGCJGGD_01102;product=Hopanoid C-2 methylase
M-haplocladii_contig_17_1	Prodigal:002006	CDS	43731	45416	.	-	0	ID=HPGCJGGD_01103;inference=ab initio prediction:Prodigal:002006;locus_tag=HPGCJGGD_01103;product=hypothetical protein
M-haplocladii_contig_17_1	Prodigal:002006	CDS	45645	46607	.	-	0	ID=HPGCJGGD_01104;Name=corA_1;db_xref=COG:COG0598;gene=corA_1;inference=ab initio prediction:Prodigal:002006,similar to AA sequence:UniProtKB:P0A2R8;locus_tag=HPGCJGGD_01104;product=Magnesium transport protein CorA
M-haplocladii_contig_17_1	Prodigal:002006	CDS	46651	47511	.	-	0	ID=HPGCJGGD_01105;eC_number=1.3.1.87;Name=hcaB_2;gene=hcaB_2;inference=ab initio prediction:Prodigal:002006,protein motif:HAMAP:MF_01647;locus_tag=HPGCJGGD_01105;product=3-phenylpropionate-dihydrodiol/cinnamic acid-dihydrodiol dehydrogenase
M-haplocladii_contig_17_1	Prodigal:002006	CDS	47501	48382	.	-	0	ID=HPGCJGGD_01106;eC_number=1.1.1.100;Name=fabG_5;gene=fabG_5;inference=ab initio prediction:Prodigal:002006,similar to AA sequence:UniProtKB:Q9KQH7;locus_tag=HPGCJGGD_01106;product=3-oxoacyl-[acyl-carrier-protein] reductase FabG
M-haplocladii_contig_17_1	Prodigal:002006	CDS	48379	49143	.	-	0	ID=HPGCJGGD_01107;eC_number=4.2.1.17;Name=paaF;db_xref=COG:COG1024;gene=paaF;inference=ab initio prediction:Prodigal:002006,similar to AA sequence:UniProtKB:P76082;locus_tag=HPGCJGGD_01107;product=2%2C3-dehydroadipyl-CoA hydratase
M-haplocladii_contig_17_1	Prodigal:002006	CDS	49329	51089	.	-	0	ID=HPGCJGGD_01108;eC_number=1.3.8.-;Name=dmdC_1;db_xref=COG:COG1960;gene=dmdC_1;inference=ab initio prediction:Prodigal:002006,similar to AA sequence:UniProtKB:Q5LLW7;locus_tag=HPGCJGGD_01108;product=3-methylmercaptopropionyl-CoA dehydrogenase
M-haplocladii_contig_17_1	Prodigal:002006	CDS	51223	52218	.	+	0	ID=HPGCJGGD_01109;eC_number=2.7.7.87;Name=ywlC;db_xref=COG:COG0009;gene=ywlC;inference=ab initio prediction:Prodigal:002006,similar to AA sequence:UniProtKB:P39153;locus_tag=HPGCJGGD_01109;product=Threonylcarbamoyl-AMP synthase
M-haplocladii_contig_17_1	Prodigal:002006	CDS	52404	53003	.	-	0	ID=HPGCJGGD_01110;eC_number=1.6.5.2;inference=ab initio prediction:Prodigal:002006,similar to AA sequence:UniProtKB:Q2YQ23;locus_tag=HPGCJGGD_01110;product=NAD(P)H dehydrogenase (quinone)
M-haplocladii_contig_17_1	Prodigal:002006	CDS	53144	54049	.	+	0	ID=HPGCJGGD_01111;inference=ab initio prediction:Prodigal:002006;locus_tag=HPGCJGGD_01111;product=hypothetical protein
M-haplocladii_contig_17_1	Prodigal:002006	CDS	54046	54510	.	-	0	ID=HPGCJGGD_01112;Name=greA_1;gene=greA_1;inference=ab initio prediction:Prodigal:002006,protein motif:HAMAP:MF_00105;locus_tag=HPGCJGGD_01112;product=Transcription elongation factor GreA
M-haplocladii_contig_17_1	Prodigal:002006	CDS	54561	55547	.	-	0	ID=HPGCJGGD_01113;eC_number=1.3.1.84;Name=acuI;db_xref=COG:COG0604;gene=acuI;inference=ab initio prediction:Prodigal:002006,similar to AA sequence:UniProtKB:Q3J6K9;locus_tag=HPGCJGGD_01113;product=Acrylyl-CoA reductase AcuI
M-haplocladii_contig_17_1	Prodigal:002006	CDS	55662	56258	.	-	0	ID=HPGCJGGD_01114;inference=ab initio prediction:Prodigal:002006;locus_tag=HPGCJGGD_01114;product=hypothetical protein
M-haplocladii_contig_17_1	Prodigal:002006	CDS	56506	57513	.	-	0	ID=HPGCJGGD_01115;inference=ab initio prediction:Prodigal:002006;locus_tag=HPGCJGGD_01115;product=hypothetical protein
M-haplocladii_contig_17_1	Prodigal:002006	CDS	57708	57965	.	-	0	ID=HPGCJGGD_01116;inference=ab initio prediction:Prodigal:002006;locus_tag=HPGCJGGD_01116;product=hypothetical protein
M-haplocladii_contig_17_1	Prodigal:002006	CDS	58209	60872	.	-	0	ID=HPGCJGGD_01117;eC_number=2.7.9.1;Name=ppdK;db_xref=COG:COG0574;gene=ppdK;inference=ab initio prediction:Prodigal:002006,similar to AA sequence:UniProtKB:P22983;locus_tag=HPGCJGGD_01117;product=Pyruvate%2C phosphate dikinase
M-haplocladii_contig_17_1	Prodigal:002006	CDS	61044	61196	.	-	0	ID=HPGCJGGD_01118;inference=ab initio prediction:Prodigal:002006;locus_tag=HPGCJGGD_01118;product=hypothetical protein
M-haplocladii_contig_17_1	Prodigal:002006	CDS	61473	61856	.	-	0	ID=HPGCJGGD_01119;inference=ab initio prediction:Prodigal:002006;locus_tag=HPGCJGGD_01119;product=hypothetical protein
M-haplocladii_contig_17_1	Prodigal:002006	CDS	62009	62647	.	-	0	ID=HPGCJGGD_01120;inference=ab initio prediction:Prodigal:002006;locus_tag=HPGCJGGD_01120;product=hypothetical protein
M-haplocladii_contig_17_1	Prodigal:002006	CDS	62836	63279	.	+	0	ID=HPGCJGGD_01121;db_xref=COG:COG0346;inference=ab initio prediction:Prodigal:002006,similar to AA sequence:UniProtKB:Q8ZM36;locus_tag=HPGCJGGD_01121;product=Virulence protein
M-haplocladii_contig_17_1	Prodigal:002006	CDS	63347	63619	.	+	0	ID=HPGCJGGD_01122;inference=ab initio prediction:Prodigal:002006;locus_tag=HPGCJGGD_01122;product=hypothetical protein
M-haplocladii_contig_17_1	Prodigal:002006	CDS	63613	64068	.	-	0	ID=HPGCJGGD_01123;Name=crp;db_xref=COG:COG0664;gene=crp;inference=ab initio prediction:Prodigal:002006,similar to AA sequence:UniProtKB:P9WMH3;locus_tag=HPGCJGGD_01123;product=CRP-like cAMP-activated global transcriptional regulator
M-haplocladii_contig_17_1	Prodigal:002006	CDS	64399	64584	.	+	0	ID=HPGCJGGD_01124;inference=ab initio prediction:Prodigal:002006;locus_tag=HPGCJGGD_01124;product=hypothetical protein
M-haplocladii_contig_17_1	Prodigal:002006	CDS	64657	65115	.	-	0	ID=HPGCJGGD_01125;db_xref=COG:COG1846;inference=ab initio prediction:Prodigal:002006,similar to AA sequence:UniProtKB:Q81RU6;locus_tag=HPGCJGGD_01125;product=putative HTH-type transcriptional regulator/GBAA_1941/BAS1801
M-haplocladii_contig_17_1	Prodigal:002006	CDS	65313	66092	.	+	0	ID=HPGCJGGD_01126;inference=ab initio prediction:Prodigal:002006;locus_tag=HPGCJGGD_01126;product=hypothetical protein
M-haplocladii_contig_17_1	Prodigal:002006	CDS	66097	67032	.	-	0	ID=HPGCJGGD_01127;eC_number=3.1.2.6;Name=gloB_1;gene=gloB_1;inference=ab initio prediction:Prodigal:002006,protein motif:HAMAP:MF_01374;locus_tag=HPGCJGGD_01127;product=Hydroxyacylglutathione hydrolase
M-haplocladii_contig_17_1	Prodigal:002006	CDS	67121	68164	.	-	0	ID=HPGCJGGD_01128;inference=ab initio prediction:Prodigal:002006;locus_tag=HPGCJGGD_01128;product=hypothetical protein
M-haplocladii_contig_17_1	Prodigal:002006	CDS	68482	68655	.	-	0	ID=HPGCJGGD_01129;inference=ab initio prediction:Prodigal:002006;locus_tag=HPGCJGGD_01129;product=hypothetical protein
M-haplocladii_contig_17_1	Prodigal:002006	CDS	68981	69157	.	+	0	ID=HPGCJGGD_01130;inference=ab initio prediction:Prodigal:002006;locus_tag=HPGCJGGD_01130;product=hypothetical protein
M-haplocladii_contig_17_1	Prodigal:002006	CDS	69629	70432	.	+	0	ID=HPGCJGGD_01131;Name=phyR;gene=phyR;inference=ab initio prediction:Prodigal:002006,similar to AA sequence:UniProtKB:Q0PEV3;locus_tag=HPGCJGGD_01131;product=Phyllosphere-induced regulator PhyR
M-haplocladii_contig_17_1	Prodigal:002006	CDS	70856	71245	.	+	0	ID=HPGCJGGD_01132;inference=ab initio prediction:Prodigal:002006;locus_tag=HPGCJGGD_01132;product=hypothetical protein
M-haplocladii_contig_17_1	Prodigal:002006	CDS	71255	71794	.	-	0	ID=HPGCJGGD_01133;inference=ab initio prediction:Prodigal:002006;locus_tag=HPGCJGGD_01133;product=hypothetical protein
M-haplocladii_contig_17_1	Prodigal:002006	CDS	71901	73292	.	+	0	ID=HPGCJGGD_01134;eC_number=2.6.1.113;Name=spuC_1;db_xref=COG:COG0161;gene=spuC_1;inference=ab initio prediction:Prodigal:002006,similar to AA sequence:UniProtKB:Q9I6J2;locus_tag=HPGCJGGD_01134;product=Putrescine--pyruvate aminotransferase
M-haplocladii_contig_17_1	Prodigal:002006	CDS	73327	74205	.	+	0	ID=HPGCJGGD_01135;inference=ab initio prediction:Prodigal:002006;locus_tag=HPGCJGGD_01135;product=hypothetical protein
M-haplocladii_contig_17_1	Prodigal:002006	CDS	74325	74699	.	+	0	ID=HPGCJGGD_01136;inference=ab initio prediction:Prodigal:002006;locus_tag=HPGCJGGD_01136;product=hypothetical protein
M-haplocladii_contig_17_1	Prodigal:002006	CDS	74766	75950	.	-	0	ID=HPGCJGGD_01137;inference=ab initio prediction:Prodigal:002006;locus_tag=HPGCJGGD_01137;product=hypothetical protein
M-haplocladii_contig_17_1	Prodigal:002006	CDS	76143	76805	.	-	0	ID=HPGCJGGD_01138;eC_number=2.1.1.77;Name=pcm_1;db_xref=COG:COG2518;gene=pcm_1;inference=ab initio prediction:Prodigal:002006,similar to AA sequence:UniProtKB:P0A7A5;locus_tag=HPGCJGGD_01138;product=Protein-L-isoaspartate O-methyltransferase
M-haplocladii_contig_17_1	Prodigal:002006	CDS	76931	77695	.	-	0	ID=HPGCJGGD_01139;eC_number=3.1.3.5;Name=surE;db_xref=COG:COG0496;gene=surE;inference=ab initio prediction:Prodigal:002006,similar to AA sequence:UniProtKB:B2S5B9;locus_tag=HPGCJGGD_01139;product=5'-nucleotidase SurE
M-haplocladii_contig_17_1	Prodigal:002006	CDS	77695	79161	.	-	0	ID=HPGCJGGD_01140;eC_number=6.1.1.11;Name=serS;db_xref=COG:COG0172;gene=serS;inference=ab initio prediction:Prodigal:002006,similar to AA sequence:UniProtKB:P0A8L1;locus_tag=HPGCJGGD_01140;product=Serine--tRNA ligase
M-haplocladii_contig_17_1	Prodigal:002006	CDS	79361	79771	.	-	0	ID=HPGCJGGD_01141;inference=ab initio prediction:Prodigal:002006;locus_tag=HPGCJGGD_01141;product=hypothetical protein
M-haplocladii_contig_17_1	Prodigal:002006	CDS	79785	80030	.	-	0	ID=HPGCJGGD_01142;inference=ab initio prediction:Prodigal:002006;locus_tag=HPGCJGGD_01142;product=hypothetical protein
M-haplocladii_contig_17_1	Prodigal:002006	CDS	80086	80886	.	-	0	ID=HPGCJGGD_01143;Name=tatC;db_xref=COG:COG0805;gene=tatC;inference=ab initio prediction:Prodigal:002006,similar to AA sequence:UniProtKB:P69423;locus_tag=HPGCJGGD_01143;product=Sec-independent protein translocase protein TatC
M-haplocladii_contig_17_1	Prodigal:002006	CDS	80883	81410	.	-	0	ID=HPGCJGGD_01144;Name=tatB;gene=tatB;inference=ab initio prediction:Prodigal:002006,protein motif:HAMAP:MF_00237;locus_tag=HPGCJGGD_01144;product=Sec-independent protein translocase protein TatB
M-haplocladii_contig_17_1	Prodigal:002006	CDS	81459	81728	.	-	0	ID=HPGCJGGD_01145;Name=tatA;db_xref=COG:COG1826;gene=tatA;inference=ab initio prediction:Prodigal:002006,similar to AA sequence:UniProtKB:P69428;locus_tag=HPGCJGGD_01145;product=Sec-independent protein translocase protein TatA
M-haplocladii_contig_17_1	Prodigal:002006	CDS	81877	82884	.	-	0	ID=HPGCJGGD_01146;eC_number=3.2.1.52;Name=nagZ;db_xref=COG:COG1472;gene=nagZ;inference=ab initio prediction:Prodigal:002006,similar to AA sequence:UniProtKB:Q9HZK0;locus_tag=HPGCJGGD_01146;product=Beta-hexosaminidase
M-haplocladii_contig_17_1	Prodigal:002006	CDS	83256	84674	.	-	0	ID=HPGCJGGD_01147;inference=ab initio prediction:Prodigal:002006;locus_tag=HPGCJGGD_01147;product=hypothetical protein
M-haplocladii_contig_17_1	Prodigal:002006	CDS	84702	86564	.	-	0	ID=HPGCJGGD_01148;eC_number=6.1.1.19;Name=argS;gene=argS;inference=ab initio prediction:Prodigal:002006,similar to AA sequence:UniProtKB:Q99W05;locus_tag=HPGCJGGD_01148;product=Arginine--tRNA ligase
M-haplocladii_contig_17_1	Prodigal:002006	CDS	86626	88197	.	-	0	ID=HPGCJGGD_01149;Name=smc_3;gene=smc_3;inference=ab initio prediction:Prodigal:002006,protein motif:HAMAP:MF_01894;locus_tag=HPGCJGGD_01149;product=Chromosome partition protein Smc
M-haplocladii_contig_17_1	Prodigal:002006	CDS	88518	89228	.	+	0	ID=HPGCJGGD_01150;inference=ab initio prediction:Prodigal:002006;locus_tag=HPGCJGGD_01150;product=hypothetical protein
M-haplocladii_contig_17_1	Prodigal:002006	CDS	89264	90529	.	-	0	ID=HPGCJGGD_01151;inference=ab initio prediction:Prodigal:002006,protein motif:HAMAP:MF_01212;locus_tag=HPGCJGGD_01151;product=Deoxyguanosinetriphosphate triphosphohydrolase-like protein
M-haplocladii_contig_17_1	Prodigal:002006	CDS	90682	91008	.	+	0	ID=HPGCJGGD_01152;Name=erpA;db_xref=COG:COG0316;gene=erpA;inference=ab initio prediction:Prodigal:002006,similar to AA sequence:UniProtKB:P45344;locus_tag=HPGCJGGD_01152;product=Iron-sulfur cluster insertion protein ErpA
M-haplocladii_contig_17_1	Prodigal:002006	CDS	91174	93054	.	+	0	ID=HPGCJGGD_01153;inference=ab initio prediction:Prodigal:002006;locus_tag=HPGCJGGD_01153;product=hypothetical protein
M-haplocladii_contig_17_1	Prodigal:002006	CDS	93075	93362	.	-	0	ID=HPGCJGGD_01154;inference=ab initio prediction:Prodigal:002006;locus_tag=HPGCJGGD_01154;product=hypothetical protein
M-haplocladii_contig_17_1	Prodigal:002006	CDS	93499	94650	.	-	0	ID=HPGCJGGD_01155;eC_number=3.1.13.5;Name=rnd_1;db_xref=COG:COG0349;gene=rnd_1;inference=ab initio prediction:Prodigal:002006,similar to AA sequence:UniProtKB:P09155;locus_tag=HPGCJGGD_01155;product=Ribonuclease D
M-haplocladii_contig_17_1	Prodigal:002006	CDS	94808	96622	.	+	0	ID=HPGCJGGD_01156;eC_number=6.1.1.23;Name=aspS;db_xref=COG:COG0173;gene=aspS;inference=ab initio prediction:Prodigal:002006,similar to AA sequence:UniProtKB:Q51422;locus_tag=HPGCJGGD_01156;product=Aspartate--tRNA(Asp/Asn) ligase
M-haplocladii_contig_17_1	Prodigal:002006	CDS	96719	97597	.	+	0	ID=HPGCJGGD_01157;inference=ab initio prediction:Prodigal:002006;locus_tag=HPGCJGGD_01157;product=hypothetical protein
M-haplocladii_contig_17_1	Prodigal:002006	CDS	97594	98664	.	+	0	ID=HPGCJGGD_01158;inference=ab initio prediction:Prodigal:002006;locus_tag=HPGCJGGD_01158;product=hypothetical protein
M-haplocladii_contig_17_1	Prodigal:002006	CDS	98661	98984	.	+	0	ID=HPGCJGGD_01159;inference=ab initio prediction:Prodigal:002006;locus_tag=HPGCJGGD_01159;product=hypothetical protein
M-haplocladii_contig_17_1	Prodigal:002006	CDS	99068	100147	.	+	0	ID=HPGCJGGD_01160;inference=ab initio prediction:Prodigal:002006;locus_tag=HPGCJGGD_01160;product=hypothetical protein
M-haplocladii_contig_17_1	Prodigal:002006	CDS	100144	100908	.	+	0	ID=HPGCJGGD_01161;inference=ab initio prediction:Prodigal:002006;locus_tag=HPGCJGGD_01161;product=hypothetical protein
M-haplocladii_contig_17_1	Prodigal:002006	CDS	100863	101231	.	-	0	ID=HPGCJGGD_01162;inference=ab initio prediction:Prodigal:002006;locus_tag=HPGCJGGD_01162;product=hypothetical protein
M-haplocladii_contig_17_1	Prodigal:002006	CDS	101275	101538	.	-	0	ID=HPGCJGGD_01163;inference=ab initio prediction:Prodigal:002006;locus_tag=HPGCJGGD_01163;product=hypothetical protein
M-haplocladii_contig_17_1	Prodigal:002006	CDS	101552	101812	.	-	0	ID=HPGCJGGD_01164;inference=ab initio prediction:Prodigal:002006;locus_tag=HPGCJGGD_01164;product=hypothetical protein
M-haplocladii_contig_17_1	Prodigal:002006	CDS	101855	102421	.	-	0	ID=HPGCJGGD_01165;eC_number=2.3.1.-;Name=vatD;gene=vatD;inference=ab initio prediction:Prodigal:002006,similar to AA sequence:UniProtKB:P50870;locus_tag=HPGCJGGD_01165;product=Streptogramin A acetyltransferase
M-haplocladii_contig_17_1	Prodigal:002006	CDS	102536	104869	.	+	0	ID=HPGCJGGD_01166;eC_number=1.1.1.39;Name=dme;db_xref=COG:COG0280;gene=dme;inference=ab initio prediction:Prodigal:002006,similar to AA sequence:UniProtKB:O30807;locus_tag=HPGCJGGD_01166;product=NAD-dependent malic enzyme
M-haplocladii_contig_17_1	Prodigal:002006	CDS	104913	105563	.	-	0	ID=HPGCJGGD_01167;Name=uvrY_1;db_xref=COG:COG2197;gene=uvrY_1;inference=ab initio prediction:Prodigal:002006,similar to AA sequence:UniProtKB:P0AED5;locus_tag=HPGCJGGD_01167;product=Response regulator UvrY
M-haplocladii_contig_17_1	Prodigal:002006	CDS	105560	107080	.	-	0	ID=HPGCJGGD_01168;inference=ab initio prediction:Prodigal:002006;locus_tag=HPGCJGGD_01168;product=hypothetical protein
M-haplocladii_contig_17_1	Prodigal:002006	CDS	107149	107355	.	+	0	ID=HPGCJGGD_01169;inference=ab initio prediction:Prodigal:002006;locus_tag=HPGCJGGD_01169;product=hypothetical protein
M-haplocladii_contig_17_1	Prodigal:002006	CDS	107359	108867	.	+	0	ID=HPGCJGGD_01170;Name=yodF_3;db_xref=COG:COG0591;gene=yodF_3;inference=ab initio prediction:Prodigal:002006,similar to AA sequence:UniProtKB:O34745;locus_tag=HPGCJGGD_01170;product=putative symporter YodF
M-haplocladii_contig_17_1	Prodigal:002006	CDS	108972	109901	.	+	0	ID=HPGCJGGD_01171;eC_number=2.1.1.222;Name=COQ3_1;gene=COQ3_1;inference=ab initio prediction:Prodigal:002006,protein motif:HAMAP:MF_00472;locus_tag=HPGCJGGD_01171;product=Ubiquinone biosynthesis O-methyltransferase%2C mitochondrial
M-haplocladii_contig_17_1	Prodigal:002006	CDS	109924	110841	.	-	0	ID=HPGCJGGD_01172;inference=ab initio prediction:Prodigal:002006;locus_tag=HPGCJGGD_01172;product=hypothetical protein
M-haplocladii_contig_17_1	Prodigal:002006	CDS	111069	111320	.	-	0	ID=HPGCJGGD_01173;inference=ab initio prediction:Prodigal:002006;locus_tag=HPGCJGGD_01173;product=hypothetical protein
M-haplocladii_contig_17_1	Prodigal:002006	CDS	111408	112823	.	-	0	ID=HPGCJGGD_01174;eC_number=4.2.1.33;Name=leuC1;db_xref=COG:COG0065;gene=leuC1;inference=ab initio prediction:Prodigal:002006,similar to AA sequence:UniProtKB:P15717;locus_tag=HPGCJGGD_01174;product=3-isopropylmalate dehydratase large subunit 1
M-haplocladii_contig_17_1	Prodigal:002006	CDS	113110	115116	.	+	0	ID=HPGCJGGD_01175;eC_number=4.2.1.129;Name=shc_2;db_xref=COG:COG1657;gene=shc_2;inference=ab initio prediction:Prodigal:002006,similar to AA sequence:UniProtKB:P33247;locus_tag=HPGCJGGD_01175;product=Squalene--hopene cyclase
M-haplocladii_contig_17_1	Prodigal:002006	CDS	115300	116274	.	+	0	ID=HPGCJGGD_01176;eC_number=1.1.1.215;db_xref=COG:COG1052;inference=ab initio prediction:Prodigal:002006,similar to AA sequence:UniProtKB:Q5FTU6;locus_tag=HPGCJGGD_01176;product=2-ketogluconate reductase
M-haplocladii_contig_17_1	Prodigal:002006	CDS	116271	117227	.	+	0	ID=HPGCJGGD_01177;inference=ab initio prediction:Prodigal:002006;locus_tag=HPGCJGGD_01177;product=hypothetical protein
M-haplocladii_contig_17_1	Prodigal:002006	CDS	117289	117453	.	-	0	ID=HPGCJGGD_01178;inference=ab initio prediction:Prodigal:002006;locus_tag=HPGCJGGD_01178;product=hypothetical protein
M-haplocladii_contig_17_1	Prodigal:002006	CDS	117589	118665	.	+	0	ID=HPGCJGGD_01179;inference=ab initio prediction:Prodigal:002006;locus_tag=HPGCJGGD_01179;product=hypothetical protein
M-haplocladii_contig_17_1	Prodigal:002006	CDS	118691	120892	.	-	0	ID=HPGCJGGD_01180;Name=fadJ;db_xref=COG:COG1024;gene=fadJ;inference=ab initio prediction:Prodigal:002006,similar to AA sequence:UniProtKB:P77399;locus_tag=HPGCJGGD_01180;product=Fatty acid oxidation complex subunit alpha
M-haplocladii_contig_18_1	Prodigal:002006	CDS	90	818	.	+	0	ID=HPGCJGGD_01181;Name=srpA_1;gene=srpA_1;inference=ab initio prediction:Prodigal:002006,similar to AA sequence:UniProtKB:O31099;locus_tag=HPGCJGGD_01181;product=Solvent efflux pump periplasmic linker SrpA
M-haplocladii_contig_18_1	Prodigal:002006	CDS	1018	2436	.	+	0	ID=HPGCJGGD_01182;inference=ab initio prediction:Prodigal:002006;locus_tag=HPGCJGGD_01182;product=hypothetical protein
M-haplocladii_contig_18_1	Prodigal:002006	CDS	2507	4639	.	+	0	ID=HPGCJGGD_01183;inference=ab initio prediction:Prodigal:002006;locus_tag=HPGCJGGD_01183;product=hypothetical protein
M-haplocladii_contig_18_1	Prodigal:002006	CDS	4746	14990	.	+	0	ID=HPGCJGGD_01184;inference=ab initio prediction:Prodigal:002006;locus_tag=HPGCJGGD_01184;product=hypothetical protein
M-haplocladii_contig_18_1	Prodigal:002006	CDS	15118	16701	.	+	0	ID=HPGCJGGD_01185;inference=ab initio prediction:Prodigal:002006;locus_tag=HPGCJGGD_01185;product=hypothetical protein
M-haplocladii_contig_18_1	Prodigal:002006	CDS	16828	17262	.	-	0	ID=HPGCJGGD_01186;inference=ab initio prediction:Prodigal:002006,similar to AA sequence:UniProtKB:Q9PFB3;locus_tag=HPGCJGGD_01186;note=UPF0394 membrane protein XF_0765;product=hypothetical protein
M-haplocladii_contig_18_1	Prodigal:002006	CDS	17247	17675	.	-	0	ID=HPGCJGGD_01187;inference=ab initio prediction:Prodigal:002006,similar to AA sequence:UniProtKB:Q9PFB2;locus_tag=HPGCJGGD_01187;note=UPF0394 membrane protein XF_0766;product=hypothetical protein
M-haplocladii_contig_18_1	Prodigal:002006	CDS	17672	18106	.	-	0	ID=HPGCJGGD_01188;eC_number=3.-.-.-;Name=blh;db_xref=COG:COG0491;gene=blh;inference=ab initio prediction:Prodigal:002006,similar to AA sequence:UniProtKB:Q8UAA9;locus_tag=HPGCJGGD_01188;product=Beta-lactamase hydrolase-like protein
M-haplocladii_contig_18_1	Prodigal:002006	CDS	18238	18600	.	+	0	ID=HPGCJGGD_01189;inference=ab initio prediction:Prodigal:002006;locus_tag=HPGCJGGD_01189;product=hypothetical protein
M-haplocladii_contig_18_1	Prodigal:002006	CDS	18629	19489	.	+	0	ID=HPGCJGGD_01190;eC_number=2.3.1.30;Name=cysE_1;db_xref=COG:COG1045;gene=cysE_1;inference=ab initio prediction:Prodigal:002006,similar to AA sequence:UniProtKB:P29847;locus_tag=HPGCJGGD_01190;product=Serine acetyltransferase
M-haplocladii_contig_18_1	Prodigal:002006	CDS	20002	21393	.	+	0	ID=HPGCJGGD_01191;inference=ab initio prediction:Prodigal:002006;locus_tag=HPGCJGGD_01191;product=hypothetical protein
M-haplocladii_contig_18_1	Prodigal:002006	CDS	21380	23443	.	+	0	ID=HPGCJGGD_01192;eC_number=4.4.1.16;Name=sufS_2;gene=sufS_2;inference=ab initio prediction:Prodigal:002006,protein motif:HAMAP:MF_01831;locus_tag=HPGCJGGD_01192;product=Cysteine desulfurase
M-haplocladii_contig_18_1	Prodigal:002006	CDS	23771	27058	.	-	0	ID=HPGCJGGD_01193;eC_number=3.4.21.-;inference=ab initio prediction:Prodigal:002006,similar to AA sequence:UniProtKB:P09489;locus_tag=HPGCJGGD_01193;product=Extracellular serine protease
M-haplocladii_contig_18_1	Prodigal:002006	CDS	27462	28808	.	-	0	ID=HPGCJGGD_01194;inference=ab initio prediction:Prodigal:002006;locus_tag=HPGCJGGD_01194;product=hypothetical protein
M-haplocladii_contig_18_1	Prodigal:002006	CDS	29182	29544	.	+	0	ID=HPGCJGGD_01195;inference=ab initio prediction:Prodigal:002006;locus_tag=HPGCJGGD_01195;product=hypothetical protein
M-haplocladii_contig_18_1	Prodigal:002006	CDS	29643	30659	.	-	0	ID=HPGCJGGD_01196;Name=nphR_2;gene=nphR_2;inference=ab initio prediction:Prodigal:002006,similar to AA sequence:UniProtKB:B1Q2A8;locus_tag=HPGCJGGD_01196;product=Transcriptional activator NphR
M-haplocladii_contig_18_1	Prodigal:002006	CDS	30850	31854	.	+	0	ID=HPGCJGGD_01197;inference=ab initio prediction:Prodigal:002006;locus_tag=HPGCJGGD_01197;product=hypothetical protein
M-haplocladii_contig_18_1	Prodigal:002006	CDS	31851	33131	.	+	0	ID=HPGCJGGD_01198;Name=lgoT;gene=lgoT;inference=ab initio prediction:Prodigal:002006,similar to AA sequence:UniProtKB:P39398;locus_tag=HPGCJGGD_01198;product=putative L-galactonate transporter
M-haplocladii_contig_18_1	Prodigal:002006	CDS	33192	35195	.	-	0	ID=HPGCJGGD_01199;Name=rpoD;db_xref=COG:COG0568;gene=rpoD;inference=ab initio prediction:Prodigal:002006,similar to AA sequence:UniProtKB:Q2K619;locus_tag=HPGCJGGD_01199;product=RNA polymerase sigma factor RpoD
M-haplocladii_contig_18_1	Prodigal:002006	CDS	35354	37435	.	-	0	ID=HPGCJGGD_01200;eC_number=2.7.7.-;Name=dnaG;gene=dnaG;inference=ab initio prediction:Prodigal:002006,protein motif:HAMAP:MF_00974;locus_tag=HPGCJGGD_01200;product=DNA primase
M-haplocladii_contig_18_1	Prodigal:002006	CDS	37484	38401	.	+	0	ID=HPGCJGGD_01201;eC_number=3.1.1.17;Name=gnl_1;gene=gnl_1;inference=ab initio prediction:Prodigal:002006,similar to AA sequence:UniProtKB:Q01578;locus_tag=HPGCJGGD_01201;product=Gluconolactonase
M-haplocladii_contig_18_1	Prodigal:002006	CDS	38567	38815	.	+	0	ID=HPGCJGGD_01202;inference=ab initio prediction:Prodigal:002006;locus_tag=HPGCJGGD_01202;product=hypothetical protein
M-haplocladii_contig_18_1	Prodigal:002006	CDS	38840	39304	.	-	0	ID=HPGCJGGD_01203;Name=yqeY;db_xref=COG:COG1610;gene=yqeY;inference=ab initio prediction:Prodigal:002006,similar to AA sequence:UniProtKB:P54464;locus_tag=HPGCJGGD_01203;product=putative protein YqeY
M-haplocladii_contig_18_1	Prodigal:002006	CDS	39375	39689	.	-	0	ID=HPGCJGGD_01204;inference=ab initio prediction:Prodigal:002006;locus_tag=HPGCJGGD_01204;product=hypothetical protein
M-haplocladii_contig_18_1	Prodigal:002006	CDS	39676	39957	.	-	0	ID=HPGCJGGD_01205;inference=ab initio prediction:Prodigal:002006;locus_tag=HPGCJGGD_01205;product=hypothetical protein
M-haplocladii_contig_18_1	Prodigal:002006	CDS	40109	41368	.	+	0	ID=HPGCJGGD_01206;eC_number=6.3.5.5;Name=carA;db_xref=COG:COG0505;gene=carA;inference=ab initio prediction:Prodigal:002006,similar to AA sequence:UniProtKB:P0A6F1;locus_tag=HPGCJGGD_01206;product=Carbamoyl-phosphate synthase small chain
M-haplocladii_contig_18_1	Prodigal:002006	CDS	41546	41923	.	+	0	ID=HPGCJGGD_01207;inference=ab initio prediction:Prodigal:002006;locus_tag=HPGCJGGD_01207;product=hypothetical protein
M-haplocladii_contig_18_1	Prodigal:002006	CDS	41998	42441	.	-	0	ID=HPGCJGGD_01208;db_xref=COG:COG3794;inference=ab initio prediction:Prodigal:002006,similar to AA sequence:UniProtKB:P04171;locus_tag=HPGCJGGD_01208;product=Pseudoazurin
M-haplocladii_contig_18_1	Prodigal:002006	CDS	42751	46224	.	+	0	ID=HPGCJGGD_01209;eC_number=6.3.5.5;Name=carB;db_xref=COG:COG0458;gene=carB;inference=ab initio prediction:Prodigal:002006,similar to AA sequence:UniProtKB:P00968;locus_tag=HPGCJGGD_01209;product=Carbamoyl-phosphate synthase large chain
M-haplocladii_contig_18_1	Prodigal:002006	CDS	46346	46828	.	+	0	ID=HPGCJGGD_01210;Name=greA_2;db_xref=COG:COG0782;gene=greA_2;inference=ab initio prediction:Prodigal:002006,similar to AA sequence:UniProtKB:P0A6W5;locus_tag=HPGCJGGD_01210;product=Transcription elongation factor GreA
M-haplocladii_contig_18_1	Prodigal:002006	CDS	46830	47360	.	+	0	ID=HPGCJGGD_01211;inference=ab initio prediction:Prodigal:002006;locus_tag=HPGCJGGD_01211;product=hypothetical protein
M-haplocladii_contig_18_1	Prodigal:002006	CDS	47389	48414	.	+	0	ID=HPGCJGGD_01212;inference=ab initio prediction:Prodigal:002006;locus_tag=HPGCJGGD_01212;product=hypothetical protein
M-haplocladii_contig_18_1	Prodigal:002006	CDS	48469	49446	.	+	0	ID=HPGCJGGD_01213;eC_number=1.8.1.9;Name=trxB_1;db_xref=COG:COG0492;gene=trxB_1;inference=ab initio prediction:Prodigal:002006,similar to AA sequence:UniProtKB:P0A9P4;locus_tag=HPGCJGGD_01213;product=Thioredoxin reductase
M-haplocladii_contig_18_1	Prodigal:002006	CDS	49687	50598	.	+	0	ID=HPGCJGGD_01214;Name=dmlR_2;gene=dmlR_2;inference=ab initio prediction:Prodigal:002006,similar to AA sequence:UniProtKB:P76250;locus_tag=HPGCJGGD_01214;product=HTH-type transcriptional regulator DmlR
M-haplocladii_contig_18_1	Prodigal:002006	CDS	50664	50942	.	+	0	ID=HPGCJGGD_01215;inference=ab initio prediction:Prodigal:002006;locus_tag=HPGCJGGD_01215;product=hypothetical protein
M-haplocladii_contig_18_1	Prodigal:002006	CDS	51066	52766	.	-	0	ID=HPGCJGGD_01216;eC_number=6.2.1.3;Name=fadD_2;db_xref=COG:COG0318;gene=fadD_2;inference=ab initio prediction:Prodigal:002006,similar to AA sequence:UniProtKB:P69451;locus_tag=HPGCJGGD_01216;product=Long-chain-fatty-acid--CoA ligase
M-haplocladii_contig_18_1	Prodigal:002006	CDS	52841	53542	.	-	0	ID=HPGCJGGD_01217;inference=ab initio prediction:Prodigal:002006;locus_tag=HPGCJGGD_01217;product=hypothetical protein
M-haplocladii_contig_18_1	Prodigal:002006	CDS	53539	55035	.	-	0	ID=HPGCJGGD_01218;eC_number=3.4.11.1;Name=pepA_1;db_xref=COG:COG0260;gene=pepA_1;inference=ab initio prediction:Prodigal:002006,similar to AA sequence:UniProtKB:O86436;locus_tag=HPGCJGGD_01218;product=Cytosol aminopeptidase
M-haplocladii_contig_18_1	Prodigal:002006	CDS	55263	56432	.	+	0	ID=HPGCJGGD_01219;inference=ab initio prediction:Prodigal:002006;locus_tag=HPGCJGGD_01219;product=hypothetical protein
M-haplocladii_contig_18_1	Prodigal:002006	CDS	56440	57528	.	+	0	ID=HPGCJGGD_01220;Name=lptG;db_xref=COG:COG0795;gene=lptG;inference=ab initio prediction:Prodigal:002006,similar to AA sequence:UniProtKB:P0ADC6;locus_tag=HPGCJGGD_01220;product=Lipopolysaccharide export system permease protein LptG
M-haplocladii_contig_18_1	Prodigal:002006	CDS	57586	60177	.	+	0	ID=HPGCJGGD_01221;Name=lptD;gene=lptD;inference=ab initio prediction:Prodigal:002006,protein motif:HAMAP:MF_01411;locus_tag=HPGCJGGD_01221;product=LPS-assembly protein LptD
M-haplocladii_contig_18_1	Prodigal:002006	CDS	60205	61218	.	+	0	ID=HPGCJGGD_01222;eC_number=1.1.1.262;Name=pdxA;db_xref=COG:COG1995;gene=pdxA;inference=ab initio prediction:Prodigal:002006,similar to AA sequence:UniProtKB:Q9I5U4;locus_tag=HPGCJGGD_01222;product=4-hydroxythreonine-4-phosphate dehydrogenase
M-haplocladii_contig_18_1	Prodigal:002006	CDS	61215	62075	.	+	0	ID=HPGCJGGD_01223;eC_number=2.1.1.182;Name=rsmA_1;gene=rsmA_1;inference=ab initio prediction:Prodigal:002006,similar to AA sequence:UniProtKB:Q1RK29;locus_tag=HPGCJGGD_01223;product=Ribosomal RNA small subunit methyltransferase A
M-haplocladii_contig_18_1	Prodigal:002006	CDS	62542	62943	.	+	0	ID=HPGCJGGD_01224;inference=ab initio prediction:Prodigal:002006;locus_tag=HPGCJGGD_01224;product=hypothetical protein
M-haplocladii_contig_18_1	Prodigal:002006	CDS	62989	63348	.	-	0	ID=HPGCJGGD_01225;inference=ab initio prediction:Prodigal:002006;locus_tag=HPGCJGGD_01225;product=hypothetical protein
M-haplocladii_contig_18_1	Prodigal:002006	CDS	63407	65809	.	-	0	ID=HPGCJGGD_01226;eC_number=3.6.4.-;Name=priA;gene=priA;inference=ab initio prediction:Prodigal:002006,protein motif:HAMAP:MF_00983;locus_tag=HPGCJGGD_01226;product=primosomal protein N'
M-haplocladii_contig_18_1	Prodigal:002006	CDS	65915	67210	.	-	0	ID=HPGCJGGD_01227;Name=hcaT_1;gene=hcaT_1;inference=ab initio prediction:Prodigal:002006,similar to AA sequence:UniProtKB:Q47142;locus_tag=HPGCJGGD_01227;product=putative 3-phenylpropionic acid transporter
M-haplocladii_contig_18_1	Prodigal:002006	CDS	67283	67987	.	+	0	ID=HPGCJGGD_01228;inference=ab initio prediction:Prodigal:002006;locus_tag=HPGCJGGD_01228;product=hypothetical protein
M-haplocladii_contig_18_1	Prodigal:002006	CDS	68074	69228	.	+	0	ID=HPGCJGGD_01229;inference=ab initio prediction:Prodigal:002006;locus_tag=HPGCJGGD_01229;product=hypothetical protein
M-haplocladii_contig_18_1	Prodigal:002006	CDS	69270	69695	.	+	0	ID=HPGCJGGD_01230;inference=ab initio prediction:Prodigal:002006;locus_tag=HPGCJGGD_01230;product=hypothetical protein
M-haplocladii_contig_18_1	Prodigal:002006	CDS	69712	70353	.	-	0	ID=HPGCJGGD_01231;inference=ab initio prediction:Prodigal:002006;locus_tag=HPGCJGGD_01231;product=hypothetical protein
M-haplocladii_contig_18_1	Prodigal:002006	CDS	70441	71772	.	-	0	ID=HPGCJGGD_01232;eC_number=1.4.3.24;Name=pao;gene=pao;inference=ab initio prediction:Prodigal:002006,similar to AA sequence:UniProtKB:H8ZPX1;locus_tag=HPGCJGGD_01232;product=Pseudooxynicotine oxidase
M-haplocladii_contig_18_1	Prodigal:002006	CDS	71945	72445	.	+	0	ID=HPGCJGGD_01233;inference=ab initio prediction:Prodigal:002006;locus_tag=HPGCJGGD_01233;product=hypothetical protein
M-haplocladii_contig_18_1	Prodigal:002006	CDS	72950	74422	.	-	0	ID=HPGCJGGD_01234;eC_number=6.3.5.-;Name=gatB;db_xref=COG:COG0064;gene=gatB;inference=ab initio prediction:Prodigal:002006,similar to AA sequence:UniProtKB:Q9HVT7;locus_tag=HPGCJGGD_01234;product=Aspartyl/glutamyl-tRNA(Asn/Gln) amidotransferase subunit B
M-haplocladii_contig_18_1	Prodigal:002006	CDS	74496	75278	.	-	0	ID=HPGCJGGD_01235;eC_number=2.5.1.-;Name=cmoB;gene=cmoB;inference=ab initio prediction:Prodigal:002006,protein motif:HAMAP:MF_01590;locus_tag=HPGCJGGD_01235;product=tRNA U34 carboxymethyltransferase
M-haplocladii_contig_18_1	Prodigal:002006	CDS	75332	76729	.	-	0	ID=HPGCJGGD_01236;inference=ab initio prediction:Prodigal:002006;locus_tag=HPGCJGGD_01236;product=hypothetical protein
M-haplocladii_contig_18_1	Prodigal:002006	CDS	76813	77355	.	-	0	ID=HPGCJGGD_01237;inference=ab initio prediction:Prodigal:002006;locus_tag=HPGCJGGD_01237;product=hypothetical protein
M-haplocladii_contig_18_1	Prodigal:002006	CDS	77647	78621	.	-	0	ID=HPGCJGGD_01238;inference=ab initio prediction:Prodigal:002006;locus_tag=HPGCJGGD_01238;product=hypothetical protein
M-haplocladii_contig_18_1	Prodigal:002006	CDS	78618	79418	.	-	0	ID=HPGCJGGD_01239;Name=fepC;db_xref=COG:COG1120;gene=fepC;inference=ab initio prediction:Prodigal:002006,similar to AA sequence:UniProtKB:P23878;locus_tag=HPGCJGGD_01239;product=Ferric enterobactin transport ATP-binding protein FepC
M-haplocladii_contig_18_1	Prodigal:002006	CDS	79418	80443	.	-	0	ID=HPGCJGGD_01240;Name=hmuU;db_xref=COG:COG0609;gene=hmuU;inference=ab initio prediction:Prodigal:002006,similar to AA sequence:UniProtKB:Q56992;locus_tag=HPGCJGGD_01240;product=Hemin transport system permease protein HmuU
M-haplocladii_contig_18_1	Prodigal:002006	CDS	80443	81522	.	-	0	ID=HPGCJGGD_01241;inference=ab initio prediction:Prodigal:002006;locus_tag=HPGCJGGD_01241;product=hypothetical protein
M-haplocladii_contig_18_1	Prodigal:002006	CDS	81528	83510	.	-	0	ID=HPGCJGGD_01242;Name=btuB_3;db_xref=COG:COG4206;gene=btuB_3;inference=ab initio prediction:Prodigal:002006,similar to AA sequence:UniProtKB:P06129;locus_tag=HPGCJGGD_01242;product=Vitamin B12 transporter BtuB
M-haplocladii_contig_19_1	Prodigal:002006	CDS	107	484	.	-	0	ID=HPGCJGGD_01243;inference=ab initio prediction:Prodigal:002006;locus_tag=HPGCJGGD_01243;product=hypothetical protein
M-haplocladii_contig_19_1	Prodigal:002006	CDS	481	876	.	-	0	ID=HPGCJGGD_01244;inference=ab initio prediction:Prodigal:002006;locus_tag=HPGCJGGD_01244;product=hypothetical protein
M-haplocladii_contig_19_1	Prodigal:002006	CDS	887	1348	.	-	0	ID=HPGCJGGD_01245;inference=ab initio prediction:Prodigal:002006;locus_tag=HPGCJGGD_01245;product=hypothetical protein
M-haplocladii_contig_19_1	Prodigal:002006	CDS	1813	3234	.	+	0	ID=HPGCJGGD_01246;eC_number=2.4.1.15;Name=otsA;db_xref=COG:COG0380;gene=otsA;inference=ab initio prediction:Prodigal:002006,similar to AA sequence:UniProtKB:P31677;locus_tag=HPGCJGGD_01246;product=Trehalose-6-phosphate synthase
M-haplocladii_contig_19_1	Prodigal:002006	CDS	3315	5432	.	+	0	ID=HPGCJGGD_01247;eC_number=3.2.1.-;Name=glgX_1;db_xref=COG:COG1523;gene=glgX_1;inference=ab initio prediction:Prodigal:002006,similar to AA sequence:UniProtKB:P9WQ25;locus_tag=HPGCJGGD_01247;product=Glycogen operon protein GlgX 
M-haplocladii_contig_19_1	Prodigal:002006	CDS	5433	5840	.	-	0	ID=HPGCJGGD_01248;Name=flbT;gene=flbT;inference=ab initio prediction:Prodigal:002006,protein motif:HAMAP:MF_00783;locus_tag=HPGCJGGD_01248;product=flagellum biosynthesis repressor protein FlbT
M-haplocladii_contig_19_1	Prodigal:002006	CDS	6032	7222	.	+	0	ID=HPGCJGGD_01249;inference=ab initio prediction:Prodigal:002006;locus_tag=HPGCJGGD_01249;product=hypothetical protein
M-haplocladii_contig_19_1	Prodigal:002006	CDS	7404	8606	.	+	0	ID=HPGCJGGD_01250;inference=ab initio prediction:Prodigal:002006;locus_tag=HPGCJGGD_01250;product=hypothetical protein
M-haplocladii_contig_19_1	Prodigal:002006	CDS	8739	9080	.	+	0	ID=HPGCJGGD_01251;inference=ab initio prediction:Prodigal:002006;locus_tag=HPGCJGGD_01251;product=hypothetical protein
M-haplocladii_contig_19_1	Prodigal:002006	CDS	9180	9812	.	+	0	ID=HPGCJGGD_01252;eC_number=2.4.2.9;Name=upp;gene=upp;inference=ab initio prediction:Prodigal:002006,similar to AA sequence:UniProtKB:P67396;locus_tag=HPGCJGGD_01252;product=Uracil phosphoribosyltransferase
M-haplocladii_contig_19_1	Prodigal:002006	CDS	9872	10876	.	+	0	ID=HPGCJGGD_01253;eC_number=2.3.1.41;Name=ppsC;gene=ppsC;inference=ab initio prediction:Prodigal:002006,similar to AA sequence:UniProtKB:P96202;locus_tag=HPGCJGGD_01253;product=Phthiocerol synthesis polyketide synthase type I PpsC
M-haplocladii_contig_19_1	Prodigal:002006	CDS	10995	11219	.	+	0	ID=HPGCJGGD_01254;inference=ab initio prediction:Prodigal:002006;locus_tag=HPGCJGGD_01254;product=hypothetical protein
M-haplocladii_contig_19_1	Prodigal:002006	CDS	11280	12161	.	-	0	ID=HPGCJGGD_01255;eC_number=1.1.1.157;Name=mmgB;db_xref=COG:COG1250;gene=mmgB;inference=ab initio prediction:Prodigal:002006,similar to AA sequence:UniProtKB:P45856;locus_tag=HPGCJGGD_01255;product=putative 3-hydroxybutyryl-CoA dehydrogenase
M-haplocladii_contig_19_1	Prodigal:002006	CDS	12345	13295	.	-	0	ID=HPGCJGGD_01256;Name=etfA;db_xref=COG:COG2025;gene=etfA;inference=ab initio prediction:Prodigal:002006,similar to AA sequence:UniProtKB:P38974;locus_tag=HPGCJGGD_01256;product=Electron transfer flavoprotein subunit alpha
M-haplocladii_contig_19_1	Prodigal:002006	CDS	13372	14121	.	-	0	ID=HPGCJGGD_01257;Name=etfB;gene=etfB;inference=ab initio prediction:Prodigal:002006,similar to AA sequence:UniProtKB:P38975;locus_tag=HPGCJGGD_01257;product=Electron transfer flavoprotein subunit beta
M-haplocladii_contig_19_1	Prodigal:002006	CDS	14316	16502	.	-	0	ID=HPGCJGGD_01258;inference=ab initio prediction:Prodigal:002006;locus_tag=HPGCJGGD_01258;product=hypothetical protein
M-haplocladii_contig_19_1	Prodigal:002006	CDS	16569	19019	.	-	0	ID=HPGCJGGD_01259;eC_number=2.7.13.3;Name=rcsC_7;gene=rcsC_7;inference=ab initio prediction:Prodigal:002006,protein motif:HAMAP:MF_00979;locus_tag=HPGCJGGD_01259;product=Sensor histidine kinase RcsC
M-haplocladii_contig_19_1	Prodigal:002006	CDS	19433	19681	.	+	0	ID=HPGCJGGD_01260;inference=ab initio prediction:Prodigal:002006;locus_tag=HPGCJGGD_01260;product=hypothetical protein
M-haplocladii_contig_19_1	Prodigal:002006	CDS	19781	20467	.	-	0	ID=HPGCJGGD_01261;eC_number=2.5.1.17;db_xref=COG:COG2096;inference=ab initio prediction:Prodigal:002006,similar to AA sequence:UniProtKB:P9WP99;locus_tag=HPGCJGGD_01261;product=Corrinoid adenosyltransferase
M-haplocladii_contig_19_1	Prodigal:002006	CDS	20476	21102	.	-	0	ID=HPGCJGGD_01262;inference=ab initio prediction:Prodigal:002006;locus_tag=HPGCJGGD_01262;product=hypothetical protein
M-haplocladii_contig_19_1	Prodigal:002006	CDS	21219	21404	.	-	0	ID=HPGCJGGD_01263;inference=ab initio prediction:Prodigal:002006;locus_tag=HPGCJGGD_01263;product=hypothetical protein
M-haplocladii_contig_19_1	Prodigal:002006	CDS	21480	24188	.	-	0	ID=HPGCJGGD_01264;inference=ab initio prediction:Prodigal:002006;locus_tag=HPGCJGGD_01264;product=hypothetical protein
M-haplocladii_contig_19_1	Prodigal:002006	CDS	24409	24639	.	+	0	ID=HPGCJGGD_01265;inference=ab initio prediction:Prodigal:002006;locus_tag=HPGCJGGD_01265;product=hypothetical protein
M-haplocladii_contig_19_1	Prodigal:002006	CDS	24704	25258	.	+	0	ID=HPGCJGGD_01266;inference=ab initio prediction:Prodigal:002006;locus_tag=HPGCJGGD_01266;product=hypothetical protein
M-haplocladii_contig_19_1	Prodigal:002006	CDS	25347	25568	.	-	0	ID=HPGCJGGD_01267;inference=ab initio prediction:Prodigal:002006;locus_tag=HPGCJGGD_01267;product=hypothetical protein
M-haplocladii_contig_20_1	Prodigal:002006	CDS	159	1745	.	+	0	ID=HPGCJGGD_01268;inference=ab initio prediction:Prodigal:002006;locus_tag=HPGCJGGD_01268;product=hypothetical protein
M-haplocladii_contig_20_1	Prodigal:002006	CDS	1889	2386	.	+	0	ID=HPGCJGGD_01269;Name=ccmE;db_xref=COG:COG2332;gene=ccmE;inference=ab initio prediction:Prodigal:002006,similar to AA sequence:UniProtKB:Q9LA01;locus_tag=HPGCJGGD_01269;product=Cytochrome c-type biogenesis protein CcmE
M-haplocladii_contig_20_1	Prodigal:002006	CDS	2591	4591	.	+	0	ID=HPGCJGGD_01270;Name=ccmF;db_xref=COG:COG1138;gene=ccmF;inference=ab initio prediction:Prodigal:002006,similar to AA sequence:UniProtKB:P33927;locus_tag=HPGCJGGD_01270;product=Cytochrome c-type biogenesis protein CcmF
M-haplocladii_contig_20_1	Prodigal:002006	CDS	4816	5247	.	+	0	ID=HPGCJGGD_01271;Name=ccmH;db_xref=COG:COG3088;gene=ccmH;inference=ab initio prediction:Prodigal:002006,similar to AA sequence:UniProtKB:Q9I3N0;locus_tag=HPGCJGGD_01271;product=Cytochrome c-type biogenesis protein CcmH
M-haplocladii_contig_20_1	Prodigal:002006	CDS	5282	6499	.	-	0	ID=HPGCJGGD_01272;inference=ab initio prediction:Prodigal:002006;locus_tag=HPGCJGGD_01272;product=hypothetical protein
M-haplocladii_contig_20_1	Prodigal:002006	CDS	6825	6917	.	+	0	ID=HPGCJGGD_01273;inference=ab initio prediction:Prodigal:002006;locus_tag=HPGCJGGD_01273;product=hypothetical protein
M-haplocladii_contig_20_1	Prodigal:002006	CDS	7005	8297	.	+	0	ID=HPGCJGGD_01274;eC_number=2.1.1.192;Name=rlmN;db_xref=COG:COG0820;gene=rlmN;inference=ab initio prediction:Prodigal:002006,similar to AA sequence:UniProtKB:P36979;locus_tag=HPGCJGGD_01274;product=Dual-specificity RNA methyltransferase RlmN
M-haplocladii_contig_20_1	Prodigal:002006	CDS	8379	8612	.	+	0	ID=HPGCJGGD_01275;inference=ab initio prediction:Prodigal:002006;locus_tag=HPGCJGGD_01275;product=hypothetical protein
M-haplocladii_contig_20_1	Prodigal:002006	CDS	8706	10847	.	-	0	ID=HPGCJGGD_01276;eC_number=7.1.3.1;Name=hppA;db_xref=COG:COG3808;gene=hppA;inference=ab initio prediction:Prodigal:002006,similar to AA sequence:UniProtKB:Q8UG67;locus_tag=HPGCJGGD_01276;product=K(+)-insensitive pyrophosphate-energized proton pump
M-haplocladii_contig_20_1	Prodigal:002006	CDS	11310	11603	.	-	0	ID=HPGCJGGD_01277;inference=ab initio prediction:Prodigal:002006;locus_tag=HPGCJGGD_01277;product=hypothetical protein
M-haplocladii_contig_20_1	Prodigal:002006	CDS	11714	12070	.	-	0	ID=HPGCJGGD_01278;inference=ab initio prediction:Prodigal:002006;locus_tag=HPGCJGGD_01278;product=hypothetical protein
M-haplocladii_contig_20_1	Prodigal:002006	CDS	12167	12382	.	-	0	ID=HPGCJGGD_01279;inference=ab initio prediction:Prodigal:002006;locus_tag=HPGCJGGD_01279;product=hypothetical protein
M-haplocladii_contig_20_1	Prodigal:002006	CDS	12542	13135	.	-	0	ID=HPGCJGGD_01280;inference=ab initio prediction:Prodigal:002006,similar to AA sequence:UniProtKB:O53165;locus_tag=HPGCJGGD_01280;product=HTH-type transcriptional repressor
M-haplocladii_contig_20_1	Prodigal:002006	CDS	13321	14559	.	+	0	ID=HPGCJGGD_01281;Name=emrA;gene=emrA;inference=ab initio prediction:Prodigal:002006,similar to AA sequence:UniProtKB:P0DPR6;locus_tag=HPGCJGGD_01281;product=Colistin resistance protein EmrA
M-haplocladii_contig_20_1	Prodigal:002006	CDS	14565	16139	.	+	0	ID=HPGCJGGD_01282;Name=emrB;gene=emrB;inference=ab initio prediction:Prodigal:002006,similar to AA sequence:UniProtKB:P0DPR7;locus_tag=HPGCJGGD_01282;product=Colistin resistance protein EmrB
M-haplocladii_contig_20_1	Prodigal:002006	CDS	16299	16979	.	+	0	ID=HPGCJGGD_01283;eC_number=3.1.3.105;Name=mupP_1;db_xref=COG:COG0546;gene=mupP_1;inference=ab initio prediction:Prodigal:002006,similar to AA sequence:UniProtKB:Q9HZ62;locus_tag=HPGCJGGD_01283;product=N-acetylmuramic acid 6-phosphate phosphatase
M-haplocladii_contig_20_1	Aragorn:001002	tRNA	17057	17131	.	-	.	ID=HPGCJGGD_01284;inference=COORDINATES:profile:Aragorn:001002;locus_tag=HPGCJGGD_01284;product=tRNA-Val(cac)
M-haplocladii_contig_20_1	Prodigal:002006	CDS	17352	18698	.	+	0	ID=HPGCJGGD_01285;eC_number=6.1.1.17;Name=gltX1;db_xref=COG:COG0008;gene=gltX1;inference=ab initio prediction:Prodigal:002006,similar to AA sequence:UniProtKB:Q9X172;locus_tag=HPGCJGGD_01285;product=Glutamate--tRNA ligase 1
M-haplocladii_contig_20_1	Prodigal:002006	CDS	18978	20363	.	+	0	ID=HPGCJGGD_01286;inference=ab initio prediction:Prodigal:002006;locus_tag=HPGCJGGD_01286;product=hypothetical protein
M-haplocladii_contig_20_1	Prodigal:002006	CDS	20493	21197	.	-	0	ID=HPGCJGGD_01287;inference=ab initio prediction:Prodigal:002006;locus_tag=HPGCJGGD_01287;product=hypothetical protein
M-haplocladii_contig_20_1	Prodigal:002006	CDS	21194	22402	.	-	0	ID=HPGCJGGD_01288;eC_number=2.3.1.31;Name=metXA_1;db_xref=COG:COG2021;gene=metXA_1;inference=ab initio prediction:Prodigal:002006,similar to AA sequence:UniProtKB:Q9AAS1;locus_tag=HPGCJGGD_01288;product=Homoserine O-acetyltransferase
M-haplocladii_contig_20_1	Prodigal:002006	CDS	22674	23984	.	+	0	ID=HPGCJGGD_01289;Name=proP;gene=proP;inference=ab initio prediction:Prodigal:002006,similar to AA sequence:UniProtKB:P0C0L7;locus_tag=HPGCJGGD_01289;product=Proline/betaine transporter
M-haplocladii_contig_20_1	Prodigal:002006	CDS	24060	25178	.	+	0	ID=HPGCJGGD_01290;eC_number=2.6.1.9;Name=hisC_2;gene=hisC_2;inference=ab initio prediction:Prodigal:002006,similar to AA sequence:UniProtKB:P34037;locus_tag=HPGCJGGD_01290;product=Histidinol-phosphate aminotransferase
M-haplocladii_contig_20_1	Prodigal:002006	CDS	25171	26097	.	+	0	ID=HPGCJGGD_01291;eC_number=1.3.1.43;Name=tyrC;gene=tyrC;inference=ab initio prediction:Prodigal:002006,similar to AA sequence:UniProtKB:Q04983;locus_tag=HPGCJGGD_01291;product=Cyclohexadienyl dehydrogenase
M-haplocladii_contig_20_1	Prodigal:002006	CDS	26158	26391	.	-	0	ID=HPGCJGGD_01292;inference=ab initio prediction:Prodigal:002006;locus_tag=HPGCJGGD_01292;product=hypothetical protein
M-haplocladii_contig_20_1	Prodigal:002006	CDS	26756	26854	.	-	0	ID=HPGCJGGD_01293;inference=ab initio prediction:Prodigal:002006;locus_tag=HPGCJGGD_01293;product=hypothetical protein
M-haplocladii_contig_20_1	Prodigal:002006	CDS	27080	27385	.	-	0	ID=HPGCJGGD_01294;inference=ab initio prediction:Prodigal:002006;locus_tag=HPGCJGGD_01294;product=hypothetical protein
M-haplocladii_contig_20_1	Prodigal:002006	CDS	27358	28122	.	-	0	ID=HPGCJGGD_01295;inference=ab initio prediction:Prodigal:002006;locus_tag=HPGCJGGD_01295;product=hypothetical protein
M-haplocladii_contig_20_1	Prodigal:002006	CDS	28553	29215	.	-	0	ID=HPGCJGGD_01296;Name=fhuA;db_xref=COG:COG1629;gene=fhuA;inference=ab initio prediction:Prodigal:002006,similar to AA sequence:UniProtKB:P06971;locus_tag=HPGCJGGD_01296;product=Ferrichrome outer membrane transporter/phage receptor
M-haplocladii_contig_20_1	Prodigal:002006	CDS	29397	30098	.	-	0	ID=HPGCJGGD_01297;eC_number=6.3.3.3;Name=bioD;gene=bioD;inference=ab initio prediction:Prodigal:002006,protein motif:HAMAP:MF_00336;locus_tag=HPGCJGGD_01297;product=ATP-dependent dethiobiotin synthetase BioD
M-haplocladii_contig_20_1	Prodigal:002006	CDS	30142	30915	.	-	0	ID=HPGCJGGD_01298;eC_number=1.18.1.2;Name=fpr;db_xref=COG:COG1018;gene=fpr;inference=ab initio prediction:Prodigal:002006,similar to AA sequence:UniProtKB:Q44532;locus_tag=HPGCJGGD_01298;product=Ferredoxin--NADP reductase
M-haplocladii_contig_20_1	Prodigal:002006	CDS	31275	32729	.	+	0	ID=HPGCJGGD_01299;eC_number=1.11.1.16;Name=dyp2_1;gene=dyp2_1;inference=ab initio prediction:Prodigal:002006,similar to AA sequence:UniProtKB:K7N5M8;locus_tag=HPGCJGGD_01299;product=Multifunctional dye peroxidase DyP2
M-haplocladii_contig_20_1	Prodigal:002006	CDS	32733	33659	.	-	0	ID=HPGCJGGD_01300;eC_number=1.13.11.-;Name=mhqA;db_xref=COG:COG0346;gene=mhqA;inference=ab initio prediction:Prodigal:002006,similar to AA sequence:UniProtKB:O34689;locus_tag=HPGCJGGD_01300;product=Putative ring-cleaving dioxygenase MhqA
M-haplocladii_contig_20_1	Prodigal:002006	CDS	33754	36597	.	-	0	ID=HPGCJGGD_01301;eC_number=2.7.13.3;Name=rcsC_8;gene=rcsC_8;inference=ab initio prediction:Prodigal:002006,protein motif:HAMAP:MF_00979;locus_tag=HPGCJGGD_01301;product=Sensor histidine kinase RcsC
M-haplocladii_contig_20_1	Prodigal:002006	CDS	36713	38059	.	-	0	ID=HPGCJGGD_01302;eC_number=2.7.-.-;Name=sasA_2;gene=sasA_2;inference=ab initio prediction:Prodigal:002006,protein motif:HAMAP:MF_01837;locus_tag=HPGCJGGD_01302;product=Adaptive-response sensory-kinase SasA
M-haplocladii_contig_20_1	Prodigal:002006	CDS	38056	38724	.	-	0	ID=HPGCJGGD_01303;Name=basR;gene=basR;inference=ab initio prediction:Prodigal:002006,similar to AA sequence:UniProtKB:P36556;locus_tag=HPGCJGGD_01303;product=Transcriptional regulatory protein BasR
M-haplocladii_contig_20_1	Prodigal:002006	CDS	38867	39541	.	+	0	ID=HPGCJGGD_01304;inference=ab initio prediction:Prodigal:002006;locus_tag=HPGCJGGD_01304;product=hypothetical protein
M-haplocladii_contig_20_1	Prodigal:002006	CDS	39563	40549	.	-	0	ID=HPGCJGGD_01305;eC_number=2.4.2.17;Name=hisG;gene=hisG;inference=ab initio prediction:Prodigal:002006,protein motif:HAMAP:MF_00079;locus_tag=HPGCJGGD_01305;product=ATP phosphoribosyltransferase
M-haplocladii_contig_20_1	Prodigal:002006	CDS	40551	41684	.	-	0	ID=HPGCJGGD_01306;Name=hisZ;gene=hisZ;inference=ab initio prediction:Prodigal:002006,protein motif:HAMAP:MF_00125;locus_tag=HPGCJGGD_01306;product=ATP phosphoribosyltransferase regulatory subunit
M-haplocladii_contig_20_1	Prodigal:002006	CDS	42117	42302	.	+	0	ID=HPGCJGGD_01307;inference=ab initio prediction:Prodigal:002006;locus_tag=HPGCJGGD_01307;product=hypothetical protein
M-haplocladii_contig_20_1	Prodigal:002006	CDS	42431	42862	.	-	0	ID=HPGCJGGD_01308;inference=ab initio prediction:Prodigal:002006;locus_tag=HPGCJGGD_01308;product=hypothetical protein
M-haplocladii_contig_20_1	Prodigal:002006	CDS	42995	43531	.	-	0	ID=HPGCJGGD_01309;inference=ab initio prediction:Prodigal:002006;locus_tag=HPGCJGGD_01309;product=hypothetical protein
M-haplocladii_contig_20_1	Prodigal:002006	CDS	43958	44644	.	+	0	ID=HPGCJGGD_01310;Name=walR;db_xref=COG:COG0745;gene=walR;inference=ab initio prediction:Prodigal:002006,similar to AA sequence:UniProtKB:P37478;locus_tag=HPGCJGGD_01310;product=Transcriptional regulatory protein WalR
M-haplocladii_contig_20_1	Prodigal:002006	CDS	44883	45338	.	+	0	ID=HPGCJGGD_01311;inference=ab initio prediction:Prodigal:002006;locus_tag=HPGCJGGD_01311;product=hypothetical protein
M-haplocladii_contig_20_1	Prodigal:002006	CDS	45526	48012	.	+	0	ID=HPGCJGGD_01312;inference=ab initio prediction:Prodigal:002006;locus_tag=HPGCJGGD_01312;product=hypothetical protein
M-haplocladii_contig_20_1	Prodigal:002006	CDS	48247	48678	.	-	0	ID=HPGCJGGD_01313;Name=ybbJ;db_xref=COG:COG1585;gene=ybbJ;inference=ab initio prediction:Prodigal:002006,similar to AA sequence:UniProtKB:P0AAS3;locus_tag=HPGCJGGD_01313;product=Inner membrane protein YbbJ
M-haplocladii_contig_20_1	Prodigal:002006	CDS	48675	49679	.	-	0	ID=HPGCJGGD_01314;Name=qmcA;db_xref=COG:COG0330;gene=qmcA;inference=ab initio prediction:Prodigal:002006,similar to AA sequence:UniProtKB:P0AA53;locus_tag=HPGCJGGD_01314;product=Protein QmcA
M-haplocladii_contig_20_1	Prodigal:002006	CDS	49782	51149	.	-	0	ID=HPGCJGGD_01315;inference=ab initio prediction:Prodigal:002006;locus_tag=HPGCJGGD_01315;product=hypothetical protein
M-haplocladii_contig_20_1	Prodigal:002006	CDS	51190	51972	.	-	0	ID=HPGCJGGD_01316;inference=ab initio prediction:Prodigal:002006;locus_tag=HPGCJGGD_01316;product=hypothetical protein
M-haplocladii_contig_20_1	Prodigal:002006	CDS	52364	53293	.	+	0	ID=HPGCJGGD_01317;eC_number=2.7.1.-;Name=yegS;gene=yegS;inference=ab initio prediction:Prodigal:002006,protein motif:HAMAP:MF_01377;locus_tag=HPGCJGGD_01317;product=lipid kinase YegS
M-haplocladii_contig_20_1	Prodigal:002006	CDS	53342	54085	.	+	0	ID=HPGCJGGD_01318;inference=ab initio prediction:Prodigal:002006,similar to AA sequence:UniProtKB:P0AEC0;locus_tag=HPGCJGGD_01318;note=UPF0053 inner membrane protein YoaE;product=hypothetical protein
M-haplocladii_contig_20_1	Prodigal:002006	CDS	54195	55046	.	-	0	ID=HPGCJGGD_01319;inference=ab initio prediction:Prodigal:002006;locus_tag=HPGCJGGD_01319;product=hypothetical protein
M-haplocladii_contig_20_1	Prodigal:002006	CDS	55250	56122	.	-	0	ID=HPGCJGGD_01320;inference=ab initio prediction:Prodigal:002006;locus_tag=HPGCJGGD_01320;product=hypothetical protein
M-haplocladii_contig_20_1	Prodigal:002006	CDS	56190	57044	.	-	0	ID=HPGCJGGD_01321;eC_number=2.3.1.117;Name=dapD;gene=dapD;inference=ab initio prediction:Prodigal:002006,similar to AA sequence:UniProtKB:Q8FV25;locus_tag=HPGCJGGD_01321;product=2%2C3%2C4%2C5-tetrahydropyridine-2%2C6-dicarboxylate N-succinyltransferase
M-haplocladii_contig_20_1	Prodigal:002006	CDS	57122	57829	.	-	0	ID=HPGCJGGD_01322;eC_number=1.8.4.-;Name=yfcG_1;db_xref=COG:COG0625;gene=yfcG_1;inference=ab initio prediction:Prodigal:002006,similar to AA sequence:UniProtKB:P77526;locus_tag=HPGCJGGD_01322;product=Disulfide-bond oxidoreductase YfcG
M-haplocladii_contig_20_1	Prodigal:002006	CDS	57988	59340	.	+	0	ID=HPGCJGGD_01323;inference=ab initio prediction:Prodigal:002006;locus_tag=HPGCJGGD_01323;product=hypothetical protein
M-haplocladii_contig_20_1	Prodigal:002006	CDS	59337	60512	.	+	0	ID=HPGCJGGD_01324;inference=ab initio prediction:Prodigal:002006;locus_tag=HPGCJGGD_01324;product=hypothetical protein
M-haplocladii_contig_20_1	Prodigal:002006	CDS	60649	61398	.	+	0	ID=HPGCJGGD_01325;db_xref=COG:COG0217;inference=ab initio prediction:Prodigal:002006,similar to AA sequence:UniProtKB:O67517;locus_tag=HPGCJGGD_01325;product=putative transcriptional regulatory protein
M-haplocladii_contig_20_1	Prodigal:002006	CDS	61597	62001	.	+	0	ID=HPGCJGGD_01326;inference=ab initio prediction:Prodigal:002006;locus_tag=HPGCJGGD_01326;product=hypothetical protein
M-haplocladii_contig_20_1	Prodigal:002006	CDS	62057	63307	.	+	0	ID=HPGCJGGD_01327;eC_number=2.6.1.62;Name=bioA;db_xref=COG:COG0161;gene=bioA;inference=ab initio prediction:Prodigal:002006,similar to AA sequence:UniProtKB:P12995;locus_tag=HPGCJGGD_01327;product=Adenosylmethionine-8-amino-7-oxononanoate aminotransferase
M-haplocladii_contig_20_1	Prodigal:002006	CDS	63554	64036	.	-	0	ID=HPGCJGGD_01328;inference=ab initio prediction:Prodigal:002006,similar to AA sequence:UniProtKB:P0A8D3;locus_tag=HPGCJGGD_01328;note=UPF0178 protein YaiI;product=hypothetical protein
M-haplocladii_contig_20_1	Prodigal:002006	CDS	64047	64610	.	-	0	ID=HPGCJGGD_01329;inference=ab initio prediction:Prodigal:002006;locus_tag=HPGCJGGD_01329;product=hypothetical protein
M-haplocladii_contig_20_1	Prodigal:002006	CDS	64732	67557	.	-	0	ID=HPGCJGGD_01330;inference=ab initio prediction:Prodigal:002006;locus_tag=HPGCJGGD_01330;product=hypothetical protein
M-haplocladii_contig_20_1	Prodigal:002006	CDS	67750	68475	.	+	0	ID=HPGCJGGD_01331;db_xref=COG:COG0325;inference=ab initio prediction:Prodigal:002006,similar to AA sequence:UniProtKB:P44506;locus_tag=HPGCJGGD_01331;product=Pyridoxal phosphate homeostasis protein
M-haplocladii_contig_20_1	Prodigal:002006	CDS	68483	69751	.	-	0	ID=HPGCJGGD_01332;eC_number=1.14.13.-;Name=ubiL_2;db_xref=COG:COG0654;gene=ubiL_2;inference=ab initio prediction:Prodigal:002006,similar to AA sequence:UniProtKB:Q2RMZ4;locus_tag=HPGCJGGD_01332;product=Ubiquinone hydroxylase UbiL
M-haplocladii_contig_20_1	Prodigal:002006	CDS	70028	71041	.	+	0	ID=HPGCJGGD_01333;eC_number=3.1.2.-;Name=tesB;db_xref=COG:COG1946;gene=tesB;inference=ab initio prediction:Prodigal:002006,similar to AA sequence:UniProtKB:P0AGG2;locus_tag=HPGCJGGD_01333;product=Acyl-CoA thioesterase 2
M-haplocladii_contig_20_1	Prodigal:002006	CDS	71362	71700	.	+	0	ID=HPGCJGGD_01334;Name=glnK;db_xref=COG:COG0347;gene=glnK;inference=ab initio prediction:Prodigal:002006,similar to AA sequence:UniProtKB:P0AC55;locus_tag=HPGCJGGD_01334;product=Nitrogen regulatory protein P-II 2
M-haplocladii_contig_20_1	Prodigal:002006	CDS	71835	73286	.	+	0	ID=HPGCJGGD_01335;Name=amtB_1;gene=amtB_1;inference=ab initio prediction:Prodigal:002006,similar to AA sequence:UniProtKB:P69681;locus_tag=HPGCJGGD_01335;product=Ammonia channel
M-haplocladii_contig_20_1	Prodigal:002006	CDS	73645	74922	.	+	0	ID=HPGCJGGD_01336;inference=ab initio prediction:Prodigal:002006;locus_tag=HPGCJGGD_01336;product=hypothetical protein
M-haplocladii_contig_20_1	Prodigal:002006	CDS	75038	75637	.	-	0	ID=HPGCJGGD_01337;Name=grpE;db_xref=COG:COG0576;gene=grpE;inference=ab initio prediction:Prodigal:002006,similar to AA sequence:UniProtKB:P15874;locus_tag=HPGCJGGD_01337;product=Protein GrpE
M-haplocladii_contig_20_1	Prodigal:002006	CDS	75729	78515	.	-	0	ID=HPGCJGGD_01338;Name=glnD;db_xref=COG:COG2844;gene=glnD;inference=ab initio prediction:Prodigal:002006,similar to AA sequence:UniProtKB:Q9RAE4;locus_tag=HPGCJGGD_01338;product=Bifunctional uridylyltransferase/uridylyl-removing enzyme
M-haplocladii_contig_20_1	Prodigal:002006	CDS	78712	79686	.	+	0	ID=HPGCJGGD_01339;Name=ssuA_1;gene=ssuA_1;inference=ab initio prediction:Prodigal:002006,similar to AA sequence:UniProtKB:P75853;locus_tag=HPGCJGGD_01339;product=Putative aliphatic sulfonates-binding protein
M-haplocladii_contig_20_1	Prodigal:002006	CDS	79714	80559	.	+	0	ID=HPGCJGGD_01340;Name=ssuC_1;db_xref=COG:COG0600;gene=ssuC_1;inference=ab initio prediction:Prodigal:002006,similar to AA sequence:UniProtKB:P40401;locus_tag=HPGCJGGD_01340;product=Putative aliphatic sulfonates transport permease protein SsuC
M-haplocladii_contig_20_1	Prodigal:002006	CDS	80707	80991	.	-	0	ID=HPGCJGGD_01341;inference=ab initio prediction:Prodigal:002006;locus_tag=HPGCJGGD_01341;product=hypothetical protein
M-haplocladii_contig_20_1	Prodigal:002006	CDS	81098	81922	.	+	0	ID=HPGCJGGD_01342;eC_number=7.3.2.4;Name=nrtD_1;db_xref=COG:COG1116;gene=nrtD_1;inference=ab initio prediction:Prodigal:002006,similar to AA sequence:UniProtKB:P38046;locus_tag=HPGCJGGD_01342;product=Nitrate import ATP-binding protein NrtD
M-haplocladii_contig_20_1	Prodigal:002006	CDS	82374	82883	.	+	0	ID=HPGCJGGD_01343;inference=ab initio prediction:Prodigal:002006;locus_tag=HPGCJGGD_01343;product=hypothetical protein
M-haplocladii_contig_20_1	Prodigal:002006	CDS	82967	83998	.	-	0	ID=HPGCJGGD_01344;inference=ab initio prediction:Prodigal:002006;locus_tag=HPGCJGGD_01344;product=hypothetical protein
M-haplocladii_contig_20_1	Prodigal:002006	CDS	84305	84520	.	-	0	ID=HPGCJGGD_01345;inference=ab initio prediction:Prodigal:002006;locus_tag=HPGCJGGD_01345;product=hypothetical protein
M-haplocladii_contig_20_1	Prodigal:002006	CDS	84558	86753	.	-	0	ID=HPGCJGGD_01346;Name=fcuA;gene=fcuA;inference=ab initio prediction:Prodigal:002006,similar to AA sequence:UniProtKB:Q05202;locus_tag=HPGCJGGD_01346;product=Ferrichrome receptor FcuA
M-haplocladii_contig_20_1	Prodigal:002006	CDS	87376	88395	.	+	0	ID=HPGCJGGD_01347;eC_number=2.5.1.140;Name=sbnA;gene=sbnA;inference=ab initio prediction:Prodigal:002006,similar to AA sequence:UniProtKB:A6QDA0;locus_tag=HPGCJGGD_01347;product=N-(2-amino-2-carboxyethyl)-L-glutamate synthase
M-haplocladii_contig_20_1	Prodigal:002006	CDS	88492	89502	.	+	0	ID=HPGCJGGD_01348;eC_number=1.5.1.51;Name=sbnB;db_xref=COG:COG2423;gene=sbnB;inference=ab initio prediction:Prodigal:002006,similar to AA sequence:UniProtKB:Q2G1N2;locus_tag=HPGCJGGD_01348;product=N-((2S)-2-amino-2-carboxyethyl)-L-glutamate dehydrogenase
M-haplocladii_contig_20_1	Prodigal:002006	CDS	89528	91276	.	+	0	ID=HPGCJGGD_01349;eC_number=6.3.2.56;Name=sbnC;db_xref=COG:COG4264;gene=sbnC;inference=ab initio prediction:Prodigal:002006,similar to AA sequence:UniProtKB:Q2G1N1;locus_tag=HPGCJGGD_01349;product=Staphyloferrin B synthase
M-haplocladii_contig_20_1	Prodigal:002006	CDS	91273	92460	.	+	0	ID=HPGCJGGD_01350;Name=sbnD;gene=sbnD;inference=ab initio prediction:Prodigal:002006,similar to AA sequence:UniProtKB:Q2G1N0;locus_tag=HPGCJGGD_01350;product=Staphyloferrin B transporter
M-haplocladii_contig_20_1	Prodigal:002006	CDS	92457	95903	.	+	0	ID=HPGCJGGD_01351;inference=ab initio prediction:Prodigal:002006;locus_tag=HPGCJGGD_01351;product=hypothetical protein
M-haplocladii_contig_20_1	Prodigal:002006	CDS	95900	96682	.	+	0	ID=HPGCJGGD_01352;eC_number=4.1.3.39;Name=bphF;gene=bphF;inference=ab initio prediction:Prodigal:002006,similar to AA sequence:UniProtKB:O05151;locus_tag=HPGCJGGD_01352;product=4-hydroxy-2-oxovalerate aldolase
M-haplocladii_contig_20_1	Prodigal:002006	CDS	96679	97893	.	+	0	ID=HPGCJGGD_01353;eC_number=4.1.1.117;Name=sbnH;db_xref=COG:COG0019;gene=sbnH;inference=ab initio prediction:Prodigal:002006,similar to AA sequence:UniProtKB:Q2G1M6;locus_tag=HPGCJGGD_01353;product=2-[(L-alanin-3-ylcarbamoyl)methyl]-2-hydroxybutanedioate decarboxylase
M-haplocladii_contig_20_1	Prodigal:002006	CDS	97890	98279	.	+	0	ID=HPGCJGGD_01354;inference=ab initio prediction:Prodigal:002006;locus_tag=HPGCJGGD_01354;product=hypothetical protein
M-haplocladii_contig_20_1	Prodigal:002006	CDS	98452	99108	.	-	0	ID=HPGCJGGD_01355;inference=ab initio prediction:Prodigal:002006;locus_tag=HPGCJGGD_01355;product=hypothetical protein
M-haplocladii_contig_20_1	Prodigal:002006	CDS	99577	99837	.	-	0	ID=HPGCJGGD_01356;inference=ab initio prediction:Prodigal:002006;locus_tag=HPGCJGGD_01356;product=hypothetical protein
M-haplocladii_contig_20_1	Aragorn:001002	tRNA	100040	100116	.	-	.	ID=HPGCJGGD_01357;inference=COORDINATES:profile:Aragorn:001002;locus_tag=HPGCJGGD_01357;product=tRNA-Arg(ccg)
M-haplocladii_contig_20_1	Prodigal:002006	CDS	100439	101746	.	-	0	ID=HPGCJGGD_01358;Name=prsE_1;gene=prsE_1;inference=ab initio prediction:Prodigal:002006,similar to AA sequence:UniProtKB:Q7ANN5;locus_tag=HPGCJGGD_01358;product=Type I secretion system membrane fusion protein PrsE
M-haplocladii_contig_20_1	Prodigal:002006	CDS	101743	103467	.	-	0	ID=HPGCJGGD_01359;Name=prsD_1;gene=prsD_1;inference=ab initio prediction:Prodigal:002006,similar to AA sequence:UniProtKB:Q7ANN4;locus_tag=HPGCJGGD_01359;product=Type I secretion system ATP-binding protein PrsD
M-haplocladii_contig_20_1	Prodigal:002006	CDS	103797	105716	.	-	0	ID=HPGCJGGD_01360;inference=ab initio prediction:Prodigal:002006;locus_tag=HPGCJGGD_01360;product=hypothetical protein
M-haplocladii_contig_20_1	Prodigal:002006	CDS	106146	106769	.	-	0	ID=HPGCJGGD_01361;inference=ab initio prediction:Prodigal:002006;locus_tag=HPGCJGGD_01361;product=hypothetical protein
M-haplocladii_contig_20_1	Prodigal:002006	CDS	107085	107975	.	-	0	ID=HPGCJGGD_01362;eC_number=3.1.1.83;Name=mlhB;gene=mlhB;inference=ab initio prediction:Prodigal:002006,similar to AA sequence:UniProtKB:Q9EX73;locus_tag=HPGCJGGD_01362;product=Monoterpene epsilon-lactone hydrolase
M-haplocladii_contig_20_1	Prodigal:002006	CDS	108612	108986	.	+	0	ID=HPGCJGGD_01363;inference=ab initio prediction:Prodigal:002006;locus_tag=HPGCJGGD_01363;product=hypothetical protein
M-haplocladii_contig_20_1	Prodigal:002006	CDS	109218	109532	.	+	0	ID=HPGCJGGD_01364;inference=ab initio prediction:Prodigal:002006;locus_tag=HPGCJGGD_01364;product=hypothetical protein
M-haplocladii_contig_20_1	Prodigal:002006	CDS	109614	110279	.	+	0	ID=HPGCJGGD_01365;eC_number=3.1.3.105;Name=mupP_2;db_xref=COG:COG0546;gene=mupP_2;inference=ab initio prediction:Prodigal:002006,similar to AA sequence:UniProtKB:Q9HZ62;locus_tag=HPGCJGGD_01365;product=N-acetylmuramic acid 6-phosphate phosphatase
M-haplocladii_contig_20_1	Prodigal:002006	CDS	110530	110781	.	+	0	ID=HPGCJGGD_01366;inference=ab initio prediction:Prodigal:002006;locus_tag=HPGCJGGD_01366;product=hypothetical protein
M-haplocladii_contig_20_1	Prodigal:002006	CDS	110855	111271	.	-	0	ID=HPGCJGGD_01367;inference=ab initio prediction:Prodigal:002006;locus_tag=HPGCJGGD_01367;product=hypothetical protein
M-haplocladii_contig_20_1	Prodigal:002006	CDS	111748	112608	.	+	0	ID=HPGCJGGD_01368;inference=ab initio prediction:Prodigal:002006;locus_tag=HPGCJGGD_01368;product=hypothetical protein
M-haplocladii_contig_20_1	Prodigal:002006	CDS	112826	112987	.	+	0	ID=HPGCJGGD_01369;inference=ab initio prediction:Prodigal:002006;locus_tag=HPGCJGGD_01369;product=hypothetical protein
M-haplocladii_contig_20_1	Prodigal:002006	CDS	113170	115770	.	+	0	ID=HPGCJGGD_01370;inference=ab initio prediction:Prodigal:002006;locus_tag=HPGCJGGD_01370;product=hypothetical protein
M-haplocladii_contig_20_1	Prodigal:002006	CDS	115780	115989	.	-	0	ID=HPGCJGGD_01371;inference=ab initio prediction:Prodigal:002006;locus_tag=HPGCJGGD_01371;product=hypothetical protein
M-haplocladii_contig_20_1	Prodigal:002006	CDS	116173	116655	.	-	0	ID=HPGCJGGD_01372;inference=ab initio prediction:Prodigal:002006;locus_tag=HPGCJGGD_01372;product=hypothetical protein
M-haplocladii_contig_20_1	Prodigal:002006	CDS	116768	117730	.	+	0	ID=HPGCJGGD_01373;inference=ab initio prediction:Prodigal:002006;locus_tag=HPGCJGGD_01373;product=hypothetical protein
M-haplocladii_contig_20_1	Prodigal:002006	CDS	117804	118898	.	+	0	ID=HPGCJGGD_01374;eC_number=7.6.2.11;Name=potA;db_xref=COG:COG3842;gene=potA;inference=ab initio prediction:Prodigal:002006,similar to AA sequence:UniProtKB:P69874;locus_tag=HPGCJGGD_01374;product=Spermidine/putrescine import ATP-binding protein PotA
M-haplocladii_contig_20_1	Prodigal:002006	CDS	118880	119806	.	+	0	ID=HPGCJGGD_01375;Name=potH;db_xref=COG:COG1176;gene=potH;inference=ab initio prediction:Prodigal:002006,similar to AA sequence:UniProtKB:P31135;locus_tag=HPGCJGGD_01375;product=Putrescine transport system permease protein PotH
M-haplocladii_contig_20_1	Prodigal:002006	CDS	119913	120695	.	+	0	ID=HPGCJGGD_01376;Name=ydcV;gene=ydcV;inference=ab initio prediction:Prodigal:002006,similar to AA sequence:UniProtKB:P0AFR9;locus_tag=HPGCJGGD_01376;product=Inner membrane ABC transporter permease protein YdcV
M-haplocladii_contig_20_1	Prodigal:002006	CDS	120832	120984	.	-	0	ID=HPGCJGGD_01377;inference=ab initio prediction:Prodigal:002006;locus_tag=HPGCJGGD_01377;product=hypothetical protein
M-haplocladii_contig_20_1	Prodigal:002006	CDS	121130	122164	.	-	0	ID=HPGCJGGD_01378;eC_number=2.5.1.47;Name=cysK;gene=cysK;inference=ab initio prediction:Prodigal:002006,similar to AA sequence:UniProtKB:P63871;locus_tag=HPGCJGGD_01378;product=Cysteine synthase
M-haplocladii_contig_20_1	Prodigal:002006	CDS	122248	123207	.	-	0	ID=HPGCJGGD_01379;eC_number=1.1.1.281;Name=rmd_2;db_xref=COG:COG1089;gene=rmd_2;inference=ab initio prediction:Prodigal:002006,similar to AA sequence:UniProtKB:Q9HTB6;locus_tag=HPGCJGGD_01379;product=GDP-6-deoxy-D-mannose reductase
M-haplocladii_contig_20_1	Prodigal:002006	CDS	123552	124535	.	-	0	ID=HPGCJGGD_01380;eC_number=4.2.1.47;Name=gmd;db_xref=COG:COG1089;gene=gmd;inference=ab initio prediction:Prodigal:002006,similar to AA sequence:UniProtKB:Q51366;locus_tag=HPGCJGGD_01380;product=GDP-mannose 4%2C6-dehydratase
M-haplocladii_contig_20_1	Prodigal:002006	CDS	124936	125148	.	-	0	ID=HPGCJGGD_01381;inference=ab initio prediction:Prodigal:002006;locus_tag=HPGCJGGD_01381;product=hypothetical protein
M-haplocladii_contig_20_1	Prodigal:002006	CDS	125789	125977	.	-	0	ID=HPGCJGGD_01382;inference=ab initio prediction:Prodigal:002006;locus_tag=HPGCJGGD_01382;product=hypothetical protein
M-haplocladii_contig_20_1	Prodigal:002006	CDS	126106	127200	.	+	0	ID=HPGCJGGD_01383;inference=ab initio prediction:Prodigal:002006;locus_tag=HPGCJGGD_01383;product=hypothetical protein
M-haplocladii_contig_20_1	Prodigal:002006	CDS	127316	128671	.	+	0	ID=HPGCJGGD_01384;eC_number=2.7.-.-;Name=ubiB_1;gene=ubiB_1;inference=ab initio prediction:Prodigal:002006,protein motif:HAMAP:MF_00414;locus_tag=HPGCJGGD_01384;product=protein kinase UbiB
M-haplocladii_contig_20_1	Prodigal:002006	CDS	128787	129080	.	+	0	ID=HPGCJGGD_01385;inference=ab initio prediction:Prodigal:002006;locus_tag=HPGCJGGD_01385;product=hypothetical protein
M-haplocladii_contig_20_1	Prodigal:002006	CDS	129222	130487	.	+	0	ID=HPGCJGGD_01386;eC_number=7.1.1.1;Name=pntAA;db_xref=COG:COG3288;gene=pntAA;inference=ab initio prediction:Prodigal:002006,similar to AA sequence:UniProtKB:Q2RSB2;locus_tag=HPGCJGGD_01386;product=NAD(P) transhydrogenase subunit alpha part 1
M-haplocladii_contig_20_1	Prodigal:002006	CDS	130490	130939	.	+	0	ID=HPGCJGGD_01387;inference=ab initio prediction:Prodigal:002006;locus_tag=HPGCJGGD_01387;product=hypothetical protein
M-haplocladii_contig_20_1	Prodigal:002006	CDS	130944	132344	.	+	0	ID=HPGCJGGD_01388;eC_number=7.1.1.1;Name=pntB;db_xref=COG:COG1282;gene=pntB;inference=ab initio prediction:Prodigal:002006,similar to AA sequence:UniProtKB:P0C188;locus_tag=HPGCJGGD_01388;product=NAD(P) transhydrogenase subunit beta
M-haplocladii_contig_20_1	Aragorn:001002	tRNA	132584	132660	.	+	.	ID=HPGCJGGD_01389;inference=COORDINATES:profile:Aragorn:001002;locus_tag=HPGCJGGD_01389;product=tRNA-Arg(acg)
M-haplocladii_contig_20_1	Prodigal:002006	CDS	132861	133076	.	+	0	ID=HPGCJGGD_01390;inference=ab initio prediction:Prodigal:002006;locus_tag=HPGCJGGD_01390;product=hypothetical protein
M-haplocladii_contig_20_1	Prodigal:002006	CDS	133806	135245	.	-	0	ID=HPGCJGGD_01391;inference=ab initio prediction:Prodigal:002006;locus_tag=HPGCJGGD_01391;product=hypothetical protein
M-haplocladii_contig_20_1	Prodigal:002006	CDS	135287	135697	.	-	0	ID=HPGCJGGD_01392;inference=ab initio prediction:Prodigal:002006;locus_tag=HPGCJGGD_01392;product=hypothetical protein
M-haplocladii_contig_20_1	Prodigal:002006	CDS	135828	136391	.	+	0	ID=HPGCJGGD_01393;inference=ab initio prediction:Prodigal:002006;locus_tag=HPGCJGGD_01393;product=hypothetical protein
M-haplocladii_contig_20_1	Prodigal:002006	CDS	136388	137212	.	+	0	ID=HPGCJGGD_01394;inference=ab initio prediction:Prodigal:002006;locus_tag=HPGCJGGD_01394;product=hypothetical protein
M-haplocladii_contig_20_1	Prodigal:002006	CDS	137209	138096	.	+	0	ID=HPGCJGGD_01395;Name=cysL_2;db_xref=COG:COG0583;gene=cysL_2;inference=ab initio prediction:Prodigal:002006,similar to AA sequence:UniProtKB:P39647;locus_tag=HPGCJGGD_01395;product=HTH-type transcriptional regulator CysL
M-haplocladii_contig_20_1	Prodigal:002006	CDS	138093	138452	.	+	0	ID=HPGCJGGD_01396;inference=ab initio prediction:Prodigal:002006;locus_tag=HPGCJGGD_01396;product=hypothetical protein
M-haplocladii_contig_20_1	Prodigal:002006	CDS	138469	139554	.	-	0	ID=HPGCJGGD_01397;eC_number=1.8.5.-;Name=msrP_1;gene=msrP_1;inference=ab initio prediction:Prodigal:002006,protein motif:HAMAP:MF_01206;locus_tag=HPGCJGGD_01397;product=Protein-methionine-sulfoxide reductase catalytic subunit MsrP
M-haplocladii_contig_20_1	Prodigal:002006	CDS	139634	140617	.	-	0	ID=HPGCJGGD_01398;eC_number=4.2.99.-;Name=vgb_1;gene=vgb_1;inference=ab initio prediction:Prodigal:002006,protein motif:HAMAP:MF_01282;locus_tag=HPGCJGGD_01398;product=Virginiamycin B lyase
M-haplocladii_contig_20_1	Prodigal:002006	CDS	140801	141139	.	-	0	ID=HPGCJGGD_01399;inference=ab initio prediction:Prodigal:002006;locus_tag=HPGCJGGD_01399;product=hypothetical protein
M-haplocladii_contig_20_1	Prodigal:002006	CDS	141151	142374	.	-	0	ID=HPGCJGGD_01400;eC_number=1.8.5.-;Name=msrP_2;gene=msrP_2;inference=ab initio prediction:Prodigal:002006,protein motif:HAMAP:MF_01206;locus_tag=HPGCJGGD_01400;product=Protein-methionine-sulfoxide reductase catalytic subunit MsrP
M-haplocladii_contig_20_1	Prodigal:002006	CDS	142861	143094	.	-	0	ID=HPGCJGGD_01401;inference=ab initio prediction:Prodigal:002006;locus_tag=HPGCJGGD_01401;product=hypothetical protein
M-haplocladii_contig_20_1	Prodigal:002006	CDS	143309	144460	.	+	0	ID=HPGCJGGD_01402;inference=ab initio prediction:Prodigal:002006;locus_tag=HPGCJGGD_01402;product=hypothetical protein
M-haplocladii_contig_20_1	Prodigal:002006	CDS	144485	145573	.	-	0	ID=HPGCJGGD_01403;inference=ab initio prediction:Prodigal:002006,similar to AA sequence:UniProtKB:P62723;locus_tag=HPGCJGGD_01403;note=UPF0324 inner membrane protein YeiH;product=hypothetical protein
M-haplocladii_contig_20_1	Prodigal:002006	CDS	145689	145880	.	-	0	ID=HPGCJGGD_01404;inference=ab initio prediction:Prodigal:002006;locus_tag=HPGCJGGD_01404;product=hypothetical protein
M-haplocladii_contig_20_1	Prodigal:002006	CDS	145908	146444	.	-	0	ID=HPGCJGGD_01405;eC_number=5.4.2.11;Name=gpmA_2;gene=gpmA_2;inference=ab initio prediction:Prodigal:002006,similar to AA sequence:UniProtKB:B4RIY7;locus_tag=HPGCJGGD_01405;product=2%2C3-bisphosphoglycerate-dependent phosphoglycerate mutase
M-haplocladii_contig_20_1	Prodigal:002006	CDS	146608	147000	.	-	0	ID=HPGCJGGD_01406;Name=crcB_1;db_xref=COG:COG0239;gene=crcB_1;inference=ab initio prediction:Prodigal:002006,similar to AA sequence:UniProtKB:P37002;locus_tag=HPGCJGGD_01406;product=Putative fluoride ion transporter CrcB
M-haplocladii_contig_20_1	Prodigal:002006	CDS	147170	147427	.	-	0	ID=HPGCJGGD_01407;inference=ab initio prediction:Prodigal:002006;locus_tag=HPGCJGGD_01407;product=hypothetical protein
M-haplocladii_contig_20_1	Prodigal:002006	CDS	147482	148156	.	-	0	ID=HPGCJGGD_01408;inference=ab initio prediction:Prodigal:002006;locus_tag=HPGCJGGD_01408;product=hypothetical protein
M-haplocladii_contig_20_1	Prodigal:002006	CDS	148228	148671	.	+	0	ID=HPGCJGGD_01409;inference=ab initio prediction:Prodigal:002006;locus_tag=HPGCJGGD_01409;product=hypothetical protein
M-haplocladii_contig_20_1	Prodigal:002006	CDS	149315	150130	.	+	0	ID=HPGCJGGD_01410;inference=ab initio prediction:Prodigal:002006;locus_tag=HPGCJGGD_01410;product=hypothetical protein
M-haplocladii_contig_20_1	Prodigal:002006	CDS	150138	150716	.	+	0	ID=HPGCJGGD_01411;inference=ab initio prediction:Prodigal:002006;locus_tag=HPGCJGGD_01411;product=hypothetical protein
M-haplocladii_contig_20_1	Prodigal:002006	CDS	150752	151138	.	+	0	ID=HPGCJGGD_01412;inference=ab initio prediction:Prodigal:002006;locus_tag=HPGCJGGD_01412;product=hypothetical protein
M-haplocladii_contig_20_1	Prodigal:002006	CDS	151148	151867	.	+	0	ID=HPGCJGGD_01413;Name=dipZ_1;db_xref=COG:COG0785;gene=dipZ_1;inference=ab initio prediction:Prodigal:002006,similar to AA sequence:UniProtKB:P9WG63;locus_tag=HPGCJGGD_01413;product=Protein DipZ
M-haplocladii_contig_20_1	Prodigal:002006	CDS	152455	153144	.	+	0	ID=HPGCJGGD_01414;inference=ab initio prediction:Prodigal:002006;locus_tag=HPGCJGGD_01414;product=hypothetical protein
M-haplocladii_contig_20_1	Prodigal:002006	CDS	153576	155099	.	-	0	ID=HPGCJGGD_01415;inference=ab initio prediction:Prodigal:002006;locus_tag=HPGCJGGD_01415;product=hypothetical protein
M-haplocladii_contig_20_1	Prodigal:002006	CDS	155375	155668	.	-	0	ID=HPGCJGGD_01416;inference=ab initio prediction:Prodigal:002006;locus_tag=HPGCJGGD_01416;product=hypothetical protein
M-haplocladii_contig_20_1	Prodigal:002006	CDS	155813	156145	.	-	0	ID=HPGCJGGD_01417;inference=ab initio prediction:Prodigal:002006;locus_tag=HPGCJGGD_01417;product=hypothetical protein
M-haplocladii_contig_20_1	Prodigal:002006	CDS	156585	159857	.	+	0	ID=HPGCJGGD_01418;Name=czcA_3;gene=czcA_3;inference=ab initio prediction:Prodigal:002006,similar to AA sequence:UniProtKB:P13511;locus_tag=HPGCJGGD_01418;product=Cobalt-zinc-cadmium resistance protein CzcA
M-haplocladii_contig_20_1	Prodigal:002006	CDS	159854	161224	.	+	0	ID=HPGCJGGD_01419;Name=mdtA_5;gene=mdtA_5;inference=ab initio prediction:Prodigal:002006,protein motif:HAMAP:MF_01422;locus_tag=HPGCJGGD_01419;product=Multidrug resistance protein MdtA
M-haplocladii_contig_20_1	Prodigal:002006	CDS	161358	162038	.	+	0	ID=HPGCJGGD_01420;Name=czcR_2;gene=czcR_2;inference=ab initio prediction:Prodigal:002006,similar to AA sequence:UniProtKB:Q44006;locus_tag=HPGCJGGD_01420;product=Transcriptional activator protein CzcR
M-haplocladii_contig_20_1	Prodigal:002006	CDS	162025	163386	.	+	0	ID=HPGCJGGD_01421;eC_number=2.7.-.-;Name=sasA_3;gene=sasA_3;inference=ab initio prediction:Prodigal:002006,protein motif:HAMAP:MF_01837;locus_tag=HPGCJGGD_01421;product=Adaptive-response sensory-kinase SasA
M-haplocladii_contig_21_1	Prodigal:002006	CDS	697	2424	.	+	0	ID=HPGCJGGD_01422;inference=ab initio prediction:Prodigal:002006;locus_tag=HPGCJGGD_01422;product=hypothetical protein
M-haplocladii_contig_21_1	Prodigal:002006	CDS	2421	3482	.	-	0	ID=HPGCJGGD_01423;inference=ab initio prediction:Prodigal:002006;locus_tag=HPGCJGGD_01423;product=hypothetical protein
M-haplocladii_contig_21_1	Prodigal:002006	CDS	3903	5090	.	-	0	ID=HPGCJGGD_01424;eC_number=2.4.1.-;Name=bshA;db_xref=COG:COG0438;gene=bshA;inference=ab initio prediction:Prodigal:002006,similar to AA sequence:UniProtKB:Q81ST7;locus_tag=HPGCJGGD_01424;product=N-acetyl-alpha-D-glucosaminyl L-malate synthase
M-haplocladii_contig_21_1	Prodigal:002006	CDS	6520	7365	.	+	0	ID=HPGCJGGD_01425;inference=ab initio prediction:Prodigal:002006;locus_tag=HPGCJGGD_01425;product=hypothetical protein
M-haplocladii_contig_21_1	Prodigal:002006	CDS	7763	8827	.	+	0	ID=HPGCJGGD_01426;eC_number=2.4.-.-;Name=epsF;db_xref=COG:COG0438;gene=epsF;inference=ab initio prediction:Prodigal:002006,similar to AA sequence:UniProtKB:P71055;locus_tag=HPGCJGGD_01426;product=Putative glycosyltransferase EpsF
M-haplocladii_contig_21_1	Prodigal:002006	CDS	8911	9270	.	+	0	ID=HPGCJGGD_01427;inference=ab initio prediction:Prodigal:002006;locus_tag=HPGCJGGD_01427;product=hypothetical protein
M-haplocladii_contig_21_1	Prodigal:002006	CDS	9239	9529	.	+	0	ID=HPGCJGGD_01428;inference=ab initio prediction:Prodigal:002006;locus_tag=HPGCJGGD_01428;product=hypothetical protein
M-haplocladii_contig_21_1	Prodigal:002006	CDS	10145	11509	.	+	0	ID=HPGCJGGD_01429;inference=ab initio prediction:Prodigal:002006;locus_tag=HPGCJGGD_01429;product=hypothetical protein
M-haplocladii_contig_21_1	Prodigal:002006	CDS	12098	14098	.	-	0	ID=HPGCJGGD_01430;inference=ab initio prediction:Prodigal:002006;locus_tag=HPGCJGGD_01430;product=hypothetical protein
M-haplocladii_contig_21_1	Prodigal:002006	CDS	14099	15226	.	-	0	ID=HPGCJGGD_01431;eC_number=2.4.1.250;Name=mshA_6;gene=mshA_6;inference=ab initio prediction:Prodigal:002006,protein motif:HAMAP:MF_01695;locus_tag=HPGCJGGD_01431;product=D-inositol-3-phosphate glycosyltransferase
M-haplocladii_contig_21_1	Prodigal:002006	CDS	15311	16831	.	-	0	ID=HPGCJGGD_01432;inference=ab initio prediction:Prodigal:002006;locus_tag=HPGCJGGD_01432;product=hypothetical protein
M-haplocladii_contig_21_1	Prodigal:002006	CDS	17262	19217	.	+	0	ID=HPGCJGGD_01433;inference=ab initio prediction:Prodigal:002006;locus_tag=HPGCJGGD_01433;product=hypothetical protein
M-haplocladii_contig_22_1	Prodigal:002006	CDS	6	263	.	+	0	ID=HPGCJGGD_01434;inference=ab initio prediction:Prodigal:002006;locus_tag=HPGCJGGD_01434;product=hypothetical protein
M-haplocladii_contig_22_1	Prodigal:002006	CDS	385	573	.	+	0	ID=HPGCJGGD_01435;inference=ab initio prediction:Prodigal:002006;locus_tag=HPGCJGGD_01435;product=hypothetical protein
M-haplocladii_contig_22_1	Prodigal:002006	CDS	693	1619	.	+	0	ID=HPGCJGGD_01436;Name=yadG;db_xref=COG:COG1131;gene=yadG;inference=ab initio prediction:Prodigal:002006,similar to AA sequence:UniProtKB:P36879;locus_tag=HPGCJGGD_01436;product=putative ABC transporter ATP-binding protein YadG
M-haplocladii_contig_22_1	Prodigal:002006	CDS	1616	2377	.	+	0	ID=HPGCJGGD_01437;Name=yadH;db_xref=COG:COG0842;gene=yadH;inference=ab initio prediction:Prodigal:002006,similar to AA sequence:UniProtKB:P0AFN6;locus_tag=HPGCJGGD_01437;product=Inner membrane transport permease YadH
M-haplocladii_contig_22_1	Prodigal:002006	CDS	2382	3149	.	-	0	ID=HPGCJGGD_01438;eC_number=4.2.99.20;Name=menH_1;gene=menH_1;inference=ab initio prediction:Prodigal:002006,protein motif:HAMAP:MF_01660;locus_tag=HPGCJGGD_01438;product=2-succinyl-6-hydroxy-2%2C4-cyclohexadiene-1-carboxylate synthase
M-haplocladii_contig_22_1	Prodigal:002006	CDS	3265	4092	.	+	0	ID=HPGCJGGD_01439;inference=ab initio prediction:Prodigal:002006;locus_tag=HPGCJGGD_01439;product=hypothetical protein
M-haplocladii_contig_22_1	Prodigal:002006	CDS	4321	5037	.	-	0	ID=HPGCJGGD_01440;Name=sfsA;db_xref=COG:COG1489;gene=sfsA;inference=ab initio prediction:Prodigal:002006,similar to AA sequence:UniProtKB:P0A823;locus_tag=HPGCJGGD_01440;product=Sugar fermentation stimulation protein A
M-haplocladii_contig_22_1	Prodigal:002006	CDS	5143	5883	.	+	0	ID=HPGCJGGD_01441;Name=cinA;gene=cinA;inference=ab initio prediction:Prodigal:002006,protein motif:HAMAP:MF_00226_A;locus_tag=HPGCJGGD_01441;product=Putative competence-damage inducible protein
M-haplocladii_contig_22_1	Prodigal:002006	CDS	5975	6832	.	+	0	ID=HPGCJGGD_01442;Name=yfdC;db_xref=COG:COG2116;gene=yfdC;inference=ab initio prediction:Prodigal:002006,similar to AA sequence:UniProtKB:P37327;locus_tag=HPGCJGGD_01442;product=Inner membrane protein YfdC
M-haplocladii_contig_22_1	Prodigal:002006	CDS	6829	7749	.	-	0	ID=HPGCJGGD_01443;inference=ab initio prediction:Prodigal:002006;locus_tag=HPGCJGGD_01443;product=hypothetical protein
M-haplocladii_contig_22_1	Prodigal:002006	CDS	7899	8129	.	-	0	ID=HPGCJGGD_01444;inference=ab initio prediction:Prodigal:002006;locus_tag=HPGCJGGD_01444;product=hypothetical protein
M-haplocladii_contig_22_1	Prodigal:002006	CDS	8339	8779	.	+	0	ID=HPGCJGGD_01445;inference=ab initio prediction:Prodigal:002006;locus_tag=HPGCJGGD_01445;product=hypothetical protein
M-haplocladii_contig_22_1	Prodigal:002006	CDS	8884	9066	.	-	0	ID=HPGCJGGD_01446;inference=ab initio prediction:Prodigal:002006;locus_tag=HPGCJGGD_01446;product=hypothetical protein
M-haplocladii_contig_22_1	Prodigal:002006	CDS	9318	11021	.	+	0	ID=HPGCJGGD_01447;inference=ab initio prediction:Prodigal:002006;locus_tag=HPGCJGGD_01447;product=hypothetical protein
M-haplocladii_contig_22_1	Prodigal:002006	CDS	11107	11541	.	-	0	ID=HPGCJGGD_01448;inference=ab initio prediction:Prodigal:002006;locus_tag=HPGCJGGD_01448;product=hypothetical protein
M-haplocladii_contig_22_1	Prodigal:002006	CDS	11659	11904	.	-	0	ID=HPGCJGGD_01449;inference=ab initio prediction:Prodigal:002006;locus_tag=HPGCJGGD_01449;product=hypothetical protein
M-haplocladii_contig_22_1	Prodigal:002006	CDS	12122	13096	.	-	0	ID=HPGCJGGD_01450;eC_number=4.1.3.24;Name=mcl1;db_xref=COG:COG2301;gene=mcl1;inference=ab initio prediction:Prodigal:002006,similar to AA sequence:UniProtKB:Q3J5L6;locus_tag=HPGCJGGD_01450;product=L-malyl-CoA/beta-methylmalyl-CoA lyase
M-haplocladii_contig_22_1	Prodigal:002006	CDS	13119	15881	.	-	0	ID=HPGCJGGD_01451;eC_number=4.1.1.31;Name=ppc;db_xref=COG:COG2352;gene=ppc;inference=ab initio prediction:Prodigal:002006,similar to AA sequence:UniProtKB:Q9RNU9;locus_tag=HPGCJGGD_01451;product=Phosphoenolpyruvate carboxylase
M-haplocladii_contig_22_1	Prodigal:002006	CDS	16125	17021	.	-	0	ID=HPGCJGGD_01452;eC_number=6.2.1.5;Name=sucD_1;db_xref=COG:COG0074;gene=sucD_1;inference=ab initio prediction:Prodigal:002006,similar to AA sequence:UniProtKB:P80865;locus_tag=HPGCJGGD_01452;product=Succinate--CoA ligase [ADP-forming] subunit alpha
M-haplocladii_contig_22_1	Prodigal:002006	CDS	17046	18218	.	-	0	ID=HPGCJGGD_01453;eC_number=6.2.1.5;Name=sucC_1;db_xref=COG:COG0045;gene=sucC_1;inference=ab initio prediction:Prodigal:002006,similar to AA sequence:UniProtKB:P80886;locus_tag=HPGCJGGD_01453;product=Succinate--CoA ligase [ADP-forming] subunit beta
M-haplocladii_contig_22_1	Prodigal:002006	CDS	18383	19009	.	-	0	ID=HPGCJGGD_01454;eC_number=3.5.4.9;Name=fchA;db_xref=COG:COG3404;gene=fchA;inference=ab initio prediction:Prodigal:002006,similar to AA sequence:UniProtKB:Q49135;locus_tag=HPGCJGGD_01454;product=Methenyltetrahydrofolate cyclohydrolase
M-haplocladii_contig_22_1	Prodigal:002006	CDS	19013	19879	.	-	0	ID=HPGCJGGD_01455;Name=mtdA;gene=mtdA;inference=ab initio prediction:Prodigal:002006,similar to AA sequence:UniProtKB:P55818;locus_tag=HPGCJGGD_01455;product=Bifunctional protein MdtA
M-haplocladii_contig_22_1	Prodigal:002006	CDS	20092	21036	.	-	0	ID=HPGCJGGD_01456;eC_number=1.1.1.29;Name=hprA;db_xref=COG:COG1052;gene=hprA;inference=ab initio prediction:Prodigal:002006,similar to AA sequence:UniProtKB:Q59516;locus_tag=HPGCJGGD_01456;product=Glycerate dehydrogenase
M-haplocladii_contig_22_1	Prodigal:002006	CDS	21141	22349	.	-	0	ID=HPGCJGGD_01457;eC_number=2.6.1.45;Name=sgaA;db_xref=COG:COG0075;gene=sgaA;inference=ab initio prediction:Prodigal:002006,similar to AA sequence:UniProtKB:P55819;locus_tag=HPGCJGGD_01457;product=Serine--glyoxylate aminotransferase
M-haplocladii_contig_22_1	Prodigal:002006	CDS	22991	23815	.	+	0	ID=HPGCJGGD_01458;eC_number=3.6.1.54;Name=lpxH;gene=lpxH;inference=ab initio prediction:Prodigal:002006,protein motif:HAMAP:MF_00575;locus_tag=HPGCJGGD_01458;product=UDP-2%2C3-diacylglucosamine hydrolase
M-haplocladii_contig_22_1	Prodigal:002006	CDS	23812	24876	.	+	0	ID=HPGCJGGD_01459;eC_number=2.4.1.-;Name=mgtA;db_xref=COG:COG0438;gene=mgtA;inference=ab initio prediction:Prodigal:002006,similar to AA sequence:UniProtKB:P9WMY5;locus_tag=HPGCJGGD_01459;product=GDP-mannose-dependent alpha-mannosyltransferase
M-haplocladii_contig_22_1	Prodigal:002006	CDS	24907	25524	.	+	0	ID=HPGCJGGD_01460;eC_number=3.1.26.4;Name=rnhB;db_xref=COG:COG0164;gene=rnhB;inference=ab initio prediction:Prodigal:002006,similar to AA sequence:UniProtKB:P10442;locus_tag=HPGCJGGD_01460;product=Ribonuclease HII
M-haplocladii_contig_22_1	Prodigal:002006	CDS	25528	26661	.	-	0	ID=HPGCJGGD_01461;Name=moaA_1;gene=moaA_1;inference=ab initio prediction:Prodigal:002006,protein motif:HAMAP:MF_01225_B;locus_tag=HPGCJGGD_01461;product=GTP 3'%2C8-cyclase
M-haplocladii_contig_22_1	Prodigal:002006	CDS	26832	27350	.	+	0	ID=HPGCJGGD_01462;inference=ab initio prediction:Prodigal:002006;locus_tag=HPGCJGGD_01462;product=hypothetical protein
M-haplocladii_contig_22_1	Prodigal:002006	CDS	27503	27922	.	-	0	ID=HPGCJGGD_01463;inference=ab initio prediction:Prodigal:002006;locus_tag=HPGCJGGD_01463;product=hypothetical protein
M-haplocladii_contig_22_1	Prodigal:002006	CDS	28000	28197	.	-	0	ID=HPGCJGGD_01464;inference=ab initio prediction:Prodigal:002006;locus_tag=HPGCJGGD_01464;product=hypothetical protein
M-haplocladii_contig_22_1	Prodigal:002006	CDS	28302	28859	.	-	0	ID=HPGCJGGD_01465;Name=moaB;db_xref=COG:COG0521;gene=moaB;inference=ab initio prediction:Prodigal:002006,similar to AA sequence:UniProtKB:P0AEZ9;locus_tag=HPGCJGGD_01465;product=Molybdenum cofactor biosynthesis protein B
M-haplocladii_contig_22_1	Prodigal:002006	CDS	29006	29503	.	-	0	ID=HPGCJGGD_01466;Name=yciF;db_xref=COG:COG3685;gene=yciF;inference=ab initio prediction:Prodigal:002006,similar to AA sequence:UniProtKB:P21362;locus_tag=HPGCJGGD_01466;product=Protein YciF
M-haplocladii_contig_22_1	Prodigal:002006	CDS	29770	31077	.	+	0	ID=HPGCJGGD_01467;eC_number=4.3.2.2;Name=purB;db_xref=COG:COG0015;gene=purB;inference=ab initio prediction:Prodigal:002006,similar to AA sequence:UniProtKB:P12047;locus_tag=HPGCJGGD_01467;product=Adenylosuccinate lyase
M-haplocladii_contig_22_1	Prodigal:002006	CDS	31246	32100	.	+	0	ID=HPGCJGGD_01468;eC_number=2.6.1.21;Name=dat;gene=dat;inference=ab initio prediction:Prodigal:002006,similar to AA sequence:UniProtKB:P99090;locus_tag=HPGCJGGD_01468;product=D-alanine aminotransferase
M-haplocladii_contig_22_1	Prodigal:002006	CDS	32070	32357	.	-	0	ID=HPGCJGGD_01469;inference=ab initio prediction:Prodigal:002006;locus_tag=HPGCJGGD_01469;product=hypothetical protein
M-haplocladii_contig_22_1	Prodigal:002006	CDS	32399	32689	.	+	0	ID=HPGCJGGD_01470;inference=ab initio prediction:Prodigal:002006;locus_tag=HPGCJGGD_01470;product=hypothetical protein
M-haplocladii_contig_22_1	Prodigal:002006	CDS	32857	34149	.	+	0	ID=HPGCJGGD_01471;eC_number=6.3.4.4;Name=purA;db_xref=COG:COG0104;gene=purA;inference=ab initio prediction:Prodigal:002006,similar to AA sequence:UniProtKB:Q8RNM2;locus_tag=HPGCJGGD_01471;product=Adenylosuccinate synthetase
M-haplocladii_contig_22_1	Prodigal:002006	CDS	34282	35703	.	+	0	ID=HPGCJGGD_01472;inference=ab initio prediction:Prodigal:002006;locus_tag=HPGCJGGD_01472;product=hypothetical protein
M-haplocladii_contig_22_1	Prodigal:002006	CDS	35784	36845	.	+	0	ID=HPGCJGGD_01473;inference=ab initio prediction:Prodigal:002006;locus_tag=HPGCJGGD_01473;product=hypothetical protein
M-haplocladii_contig_22_1	Prodigal:002006	CDS	36890	37780	.	-	0	ID=HPGCJGGD_01474;Name=rpoH_1;db_xref=COG:COG0568;gene=rpoH_1;inference=ab initio prediction:Prodigal:002006,similar to AA sequence:UniProtKB:P0CAW9;locus_tag=HPGCJGGD_01474;product=RNA polymerase sigma factor RpoH
M-haplocladii_contig_22_1	Prodigal:002006	CDS	38036	38986	.	-	0	ID=HPGCJGGD_01475;eC_number=5.4.99.23;Name=rluD;db_xref=COG:COG0564;gene=rluD;inference=ab initio prediction:Prodigal:002006,similar to AA sequence:UniProtKB:P33643;locus_tag=HPGCJGGD_01475;product=Ribosomal large subunit pseudouridine synthase D
M-haplocladii_contig_22_1	Aragorn:001002	tRNA	39133	39208	.	+	.	ID=HPGCJGGD_01476;inference=COORDINATES:profile:Aragorn:001002;locus_tag=HPGCJGGD_01476;product=tRNA-Glu(ctc)
M-haplocladii_contig_22_1	Prodigal:002006	CDS	39372	39845	.	+	0	ID=HPGCJGGD_01477;inference=ab initio prediction:Prodigal:002006;locus_tag=HPGCJGGD_01477;product=hypothetical protein
M-haplocladii_contig_22_1	Prodigal:002006	CDS	39906	40280	.	+	0	ID=HPGCJGGD_01478;inference=ab initio prediction:Prodigal:002006;locus_tag=HPGCJGGD_01478;product=hypothetical protein
M-haplocladii_contig_22_1	Prodigal:002006	CDS	40277	40552	.	+	0	ID=HPGCJGGD_01479;inference=ab initio prediction:Prodigal:002006;locus_tag=HPGCJGGD_01479;product=hypothetical protein
M-haplocladii_contig_22_1	Prodigal:002006	CDS	40418	40726	.	-	0	ID=HPGCJGGD_01480;inference=ab initio prediction:Prodigal:002006;locus_tag=HPGCJGGD_01480;product=hypothetical protein
M-haplocladii_contig_22_1	Prodigal:002006	CDS	40784	40963	.	-	0	ID=HPGCJGGD_01481;inference=ab initio prediction:Prodigal:002006;locus_tag=HPGCJGGD_01481;product=hypothetical protein
M-haplocladii_contig_22_1	Prodigal:002006	CDS	41087	41320	.	+	0	ID=HPGCJGGD_01482;inference=ab initio prediction:Prodigal:002006;locus_tag=HPGCJGGD_01482;product=hypothetical protein
M-haplocladii_contig_22_1	Prodigal:002006	CDS	41507	42133	.	+	0	ID=HPGCJGGD_01483;eC_number=2.1.1.144;Name=tam_3;gene=tam_3;inference=ab initio prediction:Prodigal:002006,protein motif:HAMAP:MF_00560;locus_tag=HPGCJGGD_01483;product=Trans-aconitate 2-methyltransferase
M-haplocladii_contig_22_1	Prodigal:002006	CDS	42558	42743	.	+	0	ID=HPGCJGGD_01484;inference=ab initio prediction:Prodigal:002006;locus_tag=HPGCJGGD_01484;product=hypothetical protein
M-haplocladii_contig_22_1	Prodigal:002006	CDS	42852	43058	.	+	0	ID=HPGCJGGD_01485;inference=ab initio prediction:Prodigal:002006;locus_tag=HPGCJGGD_01485;product=hypothetical protein
M-haplocladii_contig_22_1	Prodigal:002006	CDS	43078	43713	.	+	0	ID=HPGCJGGD_01486;inference=ab initio prediction:Prodigal:002006;locus_tag=HPGCJGGD_01486;product=hypothetical protein
M-haplocladii_contig_22_1	Prodigal:002006	CDS	43747	45603	.	+	0	ID=HPGCJGGD_01487;eC_number=7.5.2.6;Name=msbA_1;db_xref=COG:COG1132;gene=msbA_1;inference=ab initio prediction:Prodigal:002006,similar to AA sequence:UniProtKB:P63359;locus_tag=HPGCJGGD_01487;product=Lipid A export ATP-binding/permease protein MsbA
M-haplocladii_contig_22_1	Prodigal:002006	CDS	45641	46033	.	+	0	ID=HPGCJGGD_01488;inference=ab initio prediction:Prodigal:002006;locus_tag=HPGCJGGD_01488;product=hypothetical protein
M-haplocladii_contig_22_1	Prodigal:002006	CDS	46106	48166	.	-	0	ID=HPGCJGGD_01489;Name=ligD_1;db_xref=COG:COG1793;gene=ligD_1;inference=ab initio prediction:Prodigal:002006,similar to AA sequence:UniProtKB:Q9I1X7;locus_tag=HPGCJGGD_01489;product=Multifunctional non-homologous end joining protein LigD
M-haplocladii_contig_22_1	Prodigal:002006	CDS	48166	48630	.	-	0	ID=HPGCJGGD_01490;Name=ligD_2;db_xref=COG:COG1793;gene=ligD_2;inference=ab initio prediction:Prodigal:002006,similar to AA sequence:UniProtKB:Q9I1X7;locus_tag=HPGCJGGD_01490;product=Multifunctional non-homologous end joining protein LigD
M-haplocladii_contig_22_1	Prodigal:002006	CDS	48834	49745	.	+	0	ID=HPGCJGGD_01491;Name=ku;db_xref=COG:COG1273;gene=ku;inference=ab initio prediction:Prodigal:002006,similar to AA sequence:UniProtKB:Q9I1W5;locus_tag=HPGCJGGD_01491;product=Non-homologous end joining protein Ku
M-haplocladii_contig_22_1	Prodigal:002006	CDS	49742	49987	.	+	0	ID=HPGCJGGD_01492;inference=ab initio prediction:Prodigal:002006;locus_tag=HPGCJGGD_01492;product=hypothetical protein
M-haplocladii_contig_22_1	Prodigal:002006	CDS	50043	51044	.	-	0	ID=HPGCJGGD_01493;eC_number=1.-.-.-;Name=yghA_2;gene=yghA_2;inference=ab initio prediction:Prodigal:002006,similar to AA sequence:UniProtKB:P0AG84;locus_tag=HPGCJGGD_01493;product=putative oxidoreductase YghA
M-haplocladii_contig_22_1	Prodigal:002006	CDS	51599	52483	.	+	0	ID=HPGCJGGD_01494;inference=ab initio prediction:Prodigal:002006;locus_tag=HPGCJGGD_01494;product=hypothetical protein
M-haplocladii_contig_22_1	Prodigal:002006	CDS	52782	54572	.	+	0	ID=HPGCJGGD_01495;Name=prsD_2;gene=prsD_2;inference=ab initio prediction:Prodigal:002006,similar to AA sequence:UniProtKB:Q7ANN4;locus_tag=HPGCJGGD_01495;product=Type I secretion system ATP-binding protein PrsD
M-haplocladii_contig_22_1	Prodigal:002006	CDS	54572	55939	.	+	0	ID=HPGCJGGD_01496;Name=prsE_2;gene=prsE_2;inference=ab initio prediction:Prodigal:002006,similar to AA sequence:UniProtKB:Q7ANN5;locus_tag=HPGCJGGD_01496;product=Type I secretion system membrane fusion protein PrsE
M-haplocladii_contig_22_1	Prodigal:002006	CDS	56214	56423	.	+	0	ID=HPGCJGGD_01497;inference=ab initio prediction:Prodigal:002006;locus_tag=HPGCJGGD_01497;product=hypothetical protein
M-haplocladii_contig_22_1	Prodigal:002006	CDS	56437	56727	.	+	0	ID=HPGCJGGD_01498;inference=ab initio prediction:Prodigal:002006;locus_tag=HPGCJGGD_01498;product=hypothetical protein
M-haplocladii_contig_22_1	Prodigal:002006	CDS	56859	57170	.	+	0	ID=HPGCJGGD_01499;inference=ab initio prediction:Prodigal:002006;locus_tag=HPGCJGGD_01499;product=hypothetical protein
M-haplocladii_contig_22_1	Prodigal:002006	CDS	57173	57667	.	+	0	ID=HPGCJGGD_01500;inference=ab initio prediction:Prodigal:002006;locus_tag=HPGCJGGD_01500;product=hypothetical protein
M-haplocladii_contig_22_1	Prodigal:002006	CDS	57637	58647	.	-	0	ID=HPGCJGGD_01501;eC_number=3.4.11.-;db_xref=COG:COG3191;inference=ab initio prediction:Prodigal:002006,similar to AA sequence:UniProtKB:P9WM23;locus_tag=HPGCJGGD_01501;product=putative aminopeptidase
M-haplocladii_contig_22_1	Prodigal:002006	CDS	58769	59656	.	-	0	ID=HPGCJGGD_01502;Name=rarD;db_xref=COG:COG2962;gene=rarD;inference=ab initio prediction:Prodigal:002006,similar to AA sequence:UniProtKB:P27844;locus_tag=HPGCJGGD_01502;product=Protein RarD
M-haplocladii_contig_22_1	Prodigal:002006	CDS	59764	60060	.	-	0	ID=HPGCJGGD_01503;inference=ab initio prediction:Prodigal:002006;locus_tag=HPGCJGGD_01503;product=hypothetical protein
M-haplocladii_contig_22_1	Prodigal:002006	CDS	60338	61333	.	-	0	ID=HPGCJGGD_01504;eC_number=1.11.1.-;Name=srpA_2;db_xref=COG:COG0753;gene=srpA_2;inference=ab initio prediction:Prodigal:002006,similar to AA sequence:UniProtKB:Q55025;locus_tag=HPGCJGGD_01504;product=Catalase-related peroxidase
M-haplocladii_contig_22_1	Prodigal:002006	CDS	61513	61701	.	+	0	ID=HPGCJGGD_01505;inference=ab initio prediction:Prodigal:002006;locus_tag=HPGCJGGD_01505;product=hypothetical protein
M-haplocladii_contig_22_1	Prodigal:002006	CDS	61766	62953	.	+	0	ID=HPGCJGGD_01506;eC_number=4.4.1.13;Name=metC;db_xref=COG:COG0626;gene=metC;inference=ab initio prediction:Prodigal:002006,similar to AA sequence:UniProtKB:P06721;locus_tag=HPGCJGGD_01506;product=Cystathionine beta-lyase MetC
M-haplocladii_contig_22_1	Prodigal:002006	CDS	62958	63554	.	-	0	ID=HPGCJGGD_01507;eC_number=1.4.3.5;Name=pdxH_2;gene=pdxH_2;inference=ab initio prediction:Prodigal:002006,protein motif:HAMAP:MF_01629;locus_tag=HPGCJGGD_01507;product=Pyridoxine/pyridoxamine 5'-phosphate oxidase
M-haplocladii_contig_22_1	Prodigal:002006	CDS	63694	64053	.	-	0	ID=HPGCJGGD_01508;inference=ab initio prediction:Prodigal:002006;locus_tag=HPGCJGGD_01508;product=hypothetical protein
M-haplocladii_contig_22_1	Prodigal:002006	CDS	64058	64816	.	-	0	ID=HPGCJGGD_01509;eC_number=2.4.1.-;Name=rgtE;db_xref=COG:COG0463;gene=rgtE;inference=ab initio prediction:Prodigal:002006,similar to AA sequence:UniProtKB:Q1MJ95;locus_tag=HPGCJGGD_01509;product=Dodecaprenyl-phosphate galacturonate synthase
M-haplocladii_contig_22_1	Prodigal:002006	CDS	64813	65055	.	-	0	ID=HPGCJGGD_01510;inference=ab initio prediction:Prodigal:002006;locus_tag=HPGCJGGD_01510;product=hypothetical protein
M-haplocladii_contig_23_1	Prodigal:002006	CDS	9	1103	.	+	0	ID=HPGCJGGD_01511;inference=ab initio prediction:Prodigal:002006;locus_tag=HPGCJGGD_01511;product=hypothetical protein
M-haplocladii_contig_23_1	Prodigal:002006	CDS	1193	2011	.	+	0	ID=HPGCJGGD_01512;Name=mkl;db_xref=COG:COG1127;gene=mkl;inference=ab initio prediction:Prodigal:002006,similar to AA sequence:UniProtKB:P9WQL5;locus_tag=HPGCJGGD_01512;product=putative ribonucleotide transport ATP-binding protein mkl
M-haplocladii_contig_23_1	Prodigal:002006	CDS	2238	3320	.	+	0	ID=HPGCJGGD_01513;inference=ab initio prediction:Prodigal:002006;locus_tag=HPGCJGGD_01513;product=hypothetical protein
M-haplocladii_contig_23_1	Prodigal:002006	CDS	3421	4062	.	+	0	ID=HPGCJGGD_01514;inference=ab initio prediction:Prodigal:002006;locus_tag=HPGCJGGD_01514;product=hypothetical protein
M-haplocladii_contig_23_1	Prodigal:002006	CDS	4346	4570	.	-	0	ID=HPGCJGGD_01515;inference=ab initio prediction:Prodigal:002006;locus_tag=HPGCJGGD_01515;product=hypothetical protein
M-haplocladii_contig_23_1	Prodigal:002006	CDS	4666	5289	.	-	0	ID=HPGCJGGD_01516;inference=ab initio prediction:Prodigal:002006;locus_tag=HPGCJGGD_01516;product=hypothetical protein
M-haplocladii_contig_23_1	Prodigal:002006	CDS	5390	6202	.	-	0	ID=HPGCJGGD_01517;eC_number=2.7.1.49;Name=thiD;db_xref=COG:COG0351;gene=thiD;inference=ab initio prediction:Prodigal:002006,similar to AA sequence:UniProtKB:P76422;locus_tag=HPGCJGGD_01517;product=Hydroxymethylpyrimidine/phosphomethylpyrimidine kinase
M-haplocladii_contig_23_1	Prodigal:002006	CDS	6214	6927	.	-	0	ID=HPGCJGGD_01518;eC_number=2.5.1.3;Name=thiE_2;db_xref=COG:COG0352;gene=thiE_2;inference=ab initio prediction:Prodigal:002006,similar to AA sequence:UniProtKB:P39594;locus_tag=HPGCJGGD_01518;product=Thiamine-phosphate synthase
M-haplocladii_contig_23_1	Prodigal:002006	CDS	7387	8226	.	+	0	ID=HPGCJGGD_01519;inference=ab initio prediction:Prodigal:002006;locus_tag=HPGCJGGD_01519;product=hypothetical protein
M-haplocladii_contig_23_1	Prodigal:002006	CDS	10156	10815	.	-	0	ID=HPGCJGGD_01520;inference=ab initio prediction:Prodigal:002006;locus_tag=HPGCJGGD_01520;product=hypothetical protein
M-haplocladii_contig_23_1	Prodigal:002006	CDS	11321	12316	.	+	0	ID=HPGCJGGD_01521;inference=ab initio prediction:Prodigal:002006;locus_tag=HPGCJGGD_01521;product=hypothetical protein
M-haplocladii_contig_23_1	Prodigal:002006	CDS	12324	12824	.	-	0	ID=HPGCJGGD_01522;inference=ab initio prediction:Prodigal:002006;locus_tag=HPGCJGGD_01522;product=hypothetical protein
M-haplocladii_contig_23_1	Prodigal:002006	CDS	13320	14270	.	-	0	ID=HPGCJGGD_01523;eC_number=1.2.1.38;Name=argC;db_xref=COG:COG0002;gene=argC;inference=ab initio prediction:Prodigal:002006,similar to AA sequence:UniProtKB:Q8ZKL8;locus_tag=HPGCJGGD_01523;product=N-acetyl-gamma-glutamyl-phosphate reductase
M-haplocladii_contig_23_1	Prodigal:002006	CDS	14433	14942	.	+	0	ID=HPGCJGGD_01524;inference=ab initio prediction:Prodigal:002006;locus_tag=HPGCJGGD_01524;product=hypothetical protein
M-haplocladii_contig_23_1	Prodigal:002006	CDS	15352	15903	.	+	0	ID=HPGCJGGD_01525;inference=ab initio prediction:Prodigal:002006;locus_tag=HPGCJGGD_01525;product=hypothetical protein
M-haplocladii_contig_24_1	Prodigal:002006	CDS	477	857	.	-	0	ID=HPGCJGGD_01526;inference=ab initio prediction:Prodigal:002006;locus_tag=HPGCJGGD_01526;product=hypothetical protein
M-haplocladii_contig_24_1	Prodigal:002006	CDS	1017	1301	.	-	0	ID=HPGCJGGD_01527;inference=ab initio prediction:Prodigal:002006;locus_tag=HPGCJGGD_01527;product=hypothetical protein
M-haplocladii_contig_24_1	Prodigal:002006	CDS	1363	1869	.	-	0	ID=HPGCJGGD_01528;inference=ab initio prediction:Prodigal:002006;locus_tag=HPGCJGGD_01528;product=hypothetical protein
M-haplocladii_contig_24_1	Prodigal:002006	CDS	2033	2284	.	-	0	ID=HPGCJGGD_01529;inference=ab initio prediction:Prodigal:002006;locus_tag=HPGCJGGD_01529;product=hypothetical protein
M-haplocladii_contig_24_1	Prodigal:002006	CDS	2288	3187	.	-	0	ID=HPGCJGGD_01530;inference=ab initio prediction:Prodigal:002006;locus_tag=HPGCJGGD_01530;product=hypothetical protein
M-haplocladii_contig_24_1	Prodigal:002006	CDS	3200	3457	.	-	0	ID=HPGCJGGD_01531;inference=ab initio prediction:Prodigal:002006;locus_tag=HPGCJGGD_01531;product=hypothetical protein
M-haplocladii_contig_24_1	Prodigal:002006	CDS	4099	4317	.	-	0	ID=HPGCJGGD_01532;inference=ab initio prediction:Prodigal:002006;locus_tag=HPGCJGGD_01532;product=hypothetical protein
M-haplocladii_contig_24_1	Prodigal:002006	CDS	4642	5406	.	+	0	ID=HPGCJGGD_01533;inference=ab initio prediction:Prodigal:002006;locus_tag=HPGCJGGD_01533;product=hypothetical protein
M-haplocladii_contig_24_1	Prodigal:002006	CDS	5654	6844	.	-	0	ID=HPGCJGGD_01534;Name=xerC_3;gene=xerC_3;inference=ab initio prediction:Prodigal:002006,protein motif:HAMAP:MF_01808;locus_tag=HPGCJGGD_01534;product=Tyrosine recombinase XerC
M-haplocladii_contig_24_1	Prodigal:002006	CDS	7177	7419	.	+	0	ID=HPGCJGGD_01535;inference=ab initio prediction:Prodigal:002006;locus_tag=HPGCJGGD_01535;product=hypothetical protein
M-haplocladii_contig_24_1	Prodigal:002006	CDS	7478	9856	.	-	0	ID=HPGCJGGD_01536;eC_number=2.7.13.3;Name=rcsC_9;gene=rcsC_9;inference=ab initio prediction:Prodigal:002006,protein motif:HAMAP:MF_00979;locus_tag=HPGCJGGD_01536;product=Sensor histidine kinase RcsC
M-haplocladii_contig_24_1	Prodigal:002006	CDS	9888	11279	.	-	0	ID=HPGCJGGD_01537;inference=ab initio prediction:Prodigal:002006;locus_tag=HPGCJGGD_01537;product=hypothetical protein
M-haplocladii_contig_24_1	Prodigal:002006	CDS	11402	11818	.	+	0	ID=HPGCJGGD_01538;Name=divK_2;gene=divK_2;inference=ab initio prediction:Prodigal:002006,similar to AA sequence:UniProtKB:Q7BBW0;locus_tag=HPGCJGGD_01538;product=Polar-differentiation response regulator DivK
M-haplocladii_contig_24_1	Prodigal:002006	CDS	12063	13997	.	+	0	ID=HPGCJGGD_01539;inference=ab initio prediction:Prodigal:002006;locus_tag=HPGCJGGD_01539;product=hypothetical protein
M-haplocladii_contig_24_1	Prodigal:002006	CDS	14118	14522	.	+	0	ID=HPGCJGGD_01540;inference=ab initio prediction:Prodigal:002006;locus_tag=HPGCJGGD_01540;product=hypothetical protein
M-haplocladii_contig_24_1	Prodigal:002006	CDS	14668	15018	.	+	0	ID=HPGCJGGD_01541;inference=ab initio prediction:Prodigal:002006;locus_tag=HPGCJGGD_01541;product=hypothetical protein
M-haplocladii_contig_24_1	Prodigal:002006	CDS	15015	15485	.	+	0	ID=HPGCJGGD_01542;inference=ab initio prediction:Prodigal:002006;locus_tag=HPGCJGGD_01542;product=hypothetical protein
M-haplocladii_contig_24_1	Prodigal:002006	CDS	15809	18457	.	+	0	ID=HPGCJGGD_01543;inference=ab initio prediction:Prodigal:002006;locus_tag=HPGCJGGD_01543;product=hypothetical protein
M-haplocladii_contig_24_1	Prodigal:002006	CDS	18461	19393	.	-	0	ID=HPGCJGGD_01544;eC_number=2.3.1.39;Name=fabD_1;db_xref=COG:COG0331;gene=fabD_1;inference=ab initio prediction:Prodigal:002006,similar to AA sequence:UniProtKB:P0AAI9;locus_tag=HPGCJGGD_01544;product=Malonyl CoA-acyl carrier protein transacylase
M-haplocladii_contig_24_1	Prodigal:002006	CDS	19418	20272	.	-	0	ID=HPGCJGGD_01545;eC_number=2.4.2.52;Name=citG_1;db_xref=COG:COG1767;gene=citG_1;inference=ab initio prediction:Prodigal:002006,similar to AA sequence:UniProtKB:P77231;locus_tag=HPGCJGGD_01545;product=2-(5''-triphosphoribosyl)-3'-dephosphocoenzyme-A synthase
M-haplocladii_contig_24_1	Prodigal:002006	CDS	20269	20871	.	-	0	ID=HPGCJGGD_01546;eC_number=2.7.7.66;Name=mdcG;gene=mdcG;inference=ab initio prediction:Prodigal:002006,protein motif:HAMAP:MF_00650;locus_tag=HPGCJGGD_01546;product=Phosphoribosyl-dephospho-CoA transferase
M-haplocladii_contig_24_1	Prodigal:002006	CDS	20933	21649	.	-	0	ID=HPGCJGGD_01547;eC_number=2.1.3.10;Name=madD;gene=madD;inference=ab initio prediction:Prodigal:002006,similar to AA sequence:UniProtKB:O06927;locus_tag=HPGCJGGD_01547;product=Malonyl-S-ACP:biotin-protein carboxyltransferase MADD
M-haplocladii_contig_24_1	Prodigal:002006	CDS	21636	22553	.	-	0	ID=HPGCJGGD_01548;eC_number=2.1.3.10;Name=madC;gene=madC;inference=ab initio prediction:Prodigal:002006,similar to AA sequence:UniProtKB:O06926;locus_tag=HPGCJGGD_01548;product=Malonyl-S-ACP:biotin-protein carboxyltransferase MADC
M-haplocladii_contig_24_1	Prodigal:002006	CDS	22557	22865	.	-	0	ID=HPGCJGGD_01549;Name=mdcC;gene=mdcC;inference=ab initio prediction:Prodigal:002006,similar to AA sequence:UniProtKB:O06925;locus_tag=HPGCJGGD_01549;product=Malonate decarboxylase acyl carrier protein
M-haplocladii_contig_24_1	Prodigal:002006	CDS	22955	24601	.	-	0	ID=HPGCJGGD_01550;eC_number=2.3.1.187;Name=madA;gene=madA;inference=ab initio prediction:Prodigal:002006,similar to AA sequence:UniProtKB:O06924;locus_tag=HPGCJGGD_01550;product=Acetyl-S-ACP:malonate ACP transferase
M-haplocladii_contig_24_1	Prodigal:002006	CDS	24855	25328	.	+	0	ID=HPGCJGGD_01551;inference=ab initio prediction:Prodigal:002006;locus_tag=HPGCJGGD_01551;product=hypothetical protein
M-haplocladii_contig_24_1	Prodigal:002006	CDS	25334	26101	.	+	0	ID=HPGCJGGD_01552;inference=ab initio prediction:Prodigal:002006;locus_tag=HPGCJGGD_01552;product=hypothetical protein
M-haplocladii_contig_24_1	Prodigal:002006	CDS	26116	26400	.	-	0	ID=HPGCJGGD_01553;inference=ab initio prediction:Prodigal:002006;locus_tag=HPGCJGGD_01553;product=hypothetical protein
M-haplocladii_contig_24_1	Prodigal:002006	CDS	26535	27887	.	-	0	ID=HPGCJGGD_01554;Name=dctM;db_xref=COG:COG1593;gene=dctM;inference=ab initio prediction:Prodigal:002006,similar to AA sequence:UniProtKB:Q9HU16;locus_tag=HPGCJGGD_01554;product=C4-dicarboxylate TRAP transporter large permease protein DctM
M-haplocladii_contig_24_1	Prodigal:002006	CDS	27884	28567	.	-	0	ID=HPGCJGGD_01555;inference=ab initio prediction:Prodigal:002006;locus_tag=HPGCJGGD_01555;product=hypothetical protein
M-haplocladii_contig_24_1	Prodigal:002006	CDS	28719	29741	.	-	0	ID=HPGCJGGD_01556;db_xref=COG:COG1638;inference=ab initio prediction:Prodigal:002006,similar to AA sequence:UniProtKB:Q21XD7;locus_tag=HPGCJGGD_01556;product=Solute-binding protein
M-haplocladii_contig_24_1	Prodigal:002006	CDS	30072	30743	.	+	0	ID=HPGCJGGD_01557;Name=rspR_1;db_xref=COG:COG1802;gene=rspR_1;inference=ab initio prediction:Prodigal:002006,similar to AA sequence:UniProtKB:P0ACM2;locus_tag=HPGCJGGD_01557;product=HTH-type transcriptional repressor RspR
M-haplocladii_contig_24_1	Prodigal:002006	CDS	30740	31594	.	-	0	ID=HPGCJGGD_01558;eC_number=2.1.1.80;Name=cheR1;gene=cheR1;inference=ab initio prediction:Prodigal:002006,similar to AA sequence:UniProtKB:O87131;locus_tag=HPGCJGGD_01558;product=Chemotaxis protein methyltransferase 1
M-haplocladii_contig_24_1	Prodigal:002006	CDS	31591	32739	.	-	0	ID=HPGCJGGD_01559;eC_number=3.1.1.61;Name=cheB_2;db_xref=COG:COG2201;gene=cheB_2;inference=ab initio prediction:Prodigal:002006,similar to AA sequence:UniProtKB:P04042;locus_tag=HPGCJGGD_01559;product=Protein-glutamate methylesterase/protein-glutamine glutaminase
M-haplocladii_contig_24_1	Prodigal:002006	CDS	32843	33226	.	-	0	ID=HPGCJGGD_01560;Name=cheY_2;db_xref=COG:COG0784;gene=cheY_2;inference=ab initio prediction:Prodigal:002006,similar to AA sequence:UniProtKB:P0A2D5;locus_tag=HPGCJGGD_01560;product=Chemotaxis protein CheY
M-haplocladii_contig_24_1	Prodigal:002006	CDS	33257	33739	.	-	0	ID=HPGCJGGD_01561;Name=cheW;db_xref=COG:COG0835;gene=cheW;inference=ab initio prediction:Prodigal:002006,similar to AA sequence:UniProtKB:P0A964;locus_tag=HPGCJGGD_01561;product=Chemotaxis protein CheW
M-haplocladii_contig_24_1	Prodigal:002006	CDS	33766	36456	.	-	0	ID=HPGCJGGD_01562;eC_number=2.7.13.3;Name=rcsC_10;gene=rcsC_10;inference=ab initio prediction:Prodigal:002006,protein motif:HAMAP:MF_00979;locus_tag=HPGCJGGD_01562;product=Sensor histidine kinase RcsC
M-haplocladii_contig_24_1	Prodigal:002006	CDS	36705	37295	.	+	0	ID=HPGCJGGD_01563;inference=ab initio prediction:Prodigal:002006;locus_tag=HPGCJGGD_01563;product=hypothetical protein
M-haplocladii_contig_24_1	Prodigal:002006	CDS	37441	38172	.	-	0	ID=HPGCJGGD_01564;eC_number=2.7.99.-;Name=chpT;gene=chpT;inference=ab initio prediction:Prodigal:002006,similar to AA sequence:UniProtKB:Q2YQA5;locus_tag=HPGCJGGD_01564;product=Protein phosphotransferase ChpT
M-haplocladii_contig_24_1	Prodigal:002006	CDS	38382	39245	.	+	0	ID=HPGCJGGD_01565;eC_number=3.1.3.7;Name=cysQ;gene=cysQ;inference=ab initio prediction:Prodigal:002006,protein motif:HAMAP:MF_02095;locus_tag=HPGCJGGD_01565;product=3'(2')%2C5'-bisphosphate nucleotidase CysQ
M-haplocladii_contig_24_1	Prodigal:002006	CDS	39333	39944	.	+	0	ID=HPGCJGGD_01566;inference=ab initio prediction:Prodigal:002006;locus_tag=HPGCJGGD_01566;product=hypothetical protein
M-haplocladii_contig_24_1	Prodigal:002006	CDS	40084	40914	.	+	0	ID=HPGCJGGD_01567;inference=ab initio prediction:Prodigal:002006;locus_tag=HPGCJGGD_01567;product=hypothetical protein
M-haplocladii_contig_24_1	Prodigal:002006	CDS	41079	41345	.	+	0	ID=HPGCJGGD_01568;inference=ab initio prediction:Prodigal:002006;locus_tag=HPGCJGGD_01568;product=hypothetical protein
M-haplocladii_contig_24_1	Prodigal:002006	CDS	41449	41832	.	+	0	ID=HPGCJGGD_01569;inference=ab initio prediction:Prodigal:002006;locus_tag=HPGCJGGD_01569;product=hypothetical protein
M-haplocladii_contig_24_1	Prodigal:002006	CDS	41931	43205	.	+	0	ID=HPGCJGGD_01570;eC_number=4.1.1.20;Name=lysA;db_xref=COG:COG0019;gene=lysA;inference=ab initio prediction:Prodigal:002006,similar to AA sequence:UniProtKB:Q9KVL7;locus_tag=HPGCJGGD_01570;product=Diaminopimelate decarboxylase
M-haplocladii_contig_24_1	Prodigal:002006	CDS	44272	44496	.	-	0	ID=HPGCJGGD_01571;inference=ab initio prediction:Prodigal:002006;locus_tag=HPGCJGGD_01571;product=hypothetical protein
M-haplocladii_contig_25_1	Prodigal:002006	CDS	75	1052	.	+	0	ID=HPGCJGGD_01572;eC_number=3.2.1.-;inference=ab initio prediction:Prodigal:002006,similar to AA sequence:UniProtKB:T2KMH0;locus_tag=HPGCJGGD_01572;product=Beta-xylosidase
M-haplocladii_contig_25_1	Prodigal:002006	CDS	1317	1544	.	-	0	ID=HPGCJGGD_01573;inference=ab initio prediction:Prodigal:002006;locus_tag=HPGCJGGD_01573;product=hypothetical protein
M-haplocladii_contig_25_1	Prodigal:002006	CDS	1860	2225	.	+	0	ID=HPGCJGGD_01574;inference=ab initio prediction:Prodigal:002006;locus_tag=HPGCJGGD_01574;product=hypothetical protein
M-haplocladii_contig_25_1	Prodigal:002006	CDS	2339	3448	.	+	0	ID=HPGCJGGD_01575;inference=ab initio prediction:Prodigal:002006;locus_tag=HPGCJGGD_01575;product=hypothetical protein
M-haplocladii_contig_25_1	Prodigal:002006	CDS	3607	4350	.	+	0	ID=HPGCJGGD_01576;eC_number=3.4.11.18;Name=map;db_xref=COG:COG0024;gene=map;inference=ab initio prediction:Prodigal:002006,similar to AA sequence:UniProtKB:Q9ZCD3;locus_tag=HPGCJGGD_01576;product=Methionine aminopeptidase
M-haplocladii_contig_25_1	Prodigal:002006	CDS	4360	5082	.	+	0	ID=HPGCJGGD_01577;inference=ab initio prediction:Prodigal:002006,similar to AA sequence:UniProtKB:P72255;locus_tag=HPGCJGGD_01577;note=UPF0758 protein;product=hypothetical protein
M-haplocladii_contig_25_1	Prodigal:002006	CDS	5155	6594	.	+	0	ID=HPGCJGGD_01578;db_xref=COG:COG2308;inference=ab initio prediction:Prodigal:002006,similar to AA sequence:UniProtKB:P9WLA9;locus_tag=HPGCJGGD_01578;product=putative protein
M-haplocladii_contig_25_1	Prodigal:002006	CDS	6785	7729	.	+	0	ID=HPGCJGGD_01579;inference=ab initio prediction:Prodigal:002006;locus_tag=HPGCJGGD_01579;product=hypothetical protein
M-haplocladii_contig_25_1	Prodigal:002006	CDS	7784	8647	.	+	0	ID=HPGCJGGD_01580;db_xref=COG:COG1305;inference=ab initio prediction:Prodigal:002006,similar to AA sequence:UniProtKB:P9WL93;locus_tag=HPGCJGGD_01580;product=putative protein
M-haplocladii_contig_25_1	Prodigal:002006	CDS	8773	9525	.	+	0	ID=HPGCJGGD_01581;Name=prcB;gene=prcB;inference=ab initio prediction:Prodigal:002006,protein motif:HAMAP:MF_02113_A;locus_tag=HPGCJGGD_01581;product=Proteasome subunit beta
M-haplocladii_contig_25_1	Prodigal:002006	CDS	9614	10219	.	+	0	ID=HPGCJGGD_01582;eC_number=1.8.5.-;Name=msrP_3;gene=msrP_3;inference=ab initio prediction:Prodigal:002006,protein motif:HAMAP:MF_01206;locus_tag=HPGCJGGD_01582;product=Protein-methionine-sulfoxide reductase catalytic subunit MsrP
M-haplocladii_contig_25_1	Prodigal:002006	CDS	10224	10943	.	+	0	ID=HPGCJGGD_01583;Name=benC;db_xref=COG:COG0543;gene=benC;inference=ab initio prediction:Prodigal:002006,similar to AA sequence:UniProtKB:P07771;locus_tag=HPGCJGGD_01583;product=Benzoate 1%2C2-dioxygenase electron transfer component
M-haplocladii_contig_25_1	Prodigal:002006	CDS	11109	12203	.	-	0	ID=HPGCJGGD_01584;eC_number=1.1.5.-;Name=lhgD;db_xref=COG:COG0579;gene=lhgD;inference=ab initio prediction:Prodigal:002006,similar to AA sequence:UniProtKB:P37339;locus_tag=HPGCJGGD_01584;product=L-2-hydroxyglutarate dehydrogenase
M-haplocladii_contig_25_1	Prodigal:002006	CDS	12266	13366	.	-	0	ID=HPGCJGGD_01585;Name=chaA;db_xref=COG:COG0387;gene=chaA;inference=ab initio prediction:Prodigal:002006,similar to AA sequence:UniProtKB:P31801;locus_tag=HPGCJGGD_01585;product=Sodium-potassium/proton antiporter ChaA
M-haplocladii_contig_25_1	Prodigal:002006	CDS	13646	15367	.	+	0	ID=HPGCJGGD_01586;eC_number=3.6.4.13;Name=deaD;gene=deaD;inference=ab initio prediction:Prodigal:002006,protein motif:HAMAP:MF_00964;locus_tag=HPGCJGGD_01586;product=ATP-dependent RNA helicase DeaD
M-haplocladii_contig_25_1	Prodigal:002006	CDS	15511	16368	.	-	0	ID=HPGCJGGD_01587;inference=ab initio prediction:Prodigal:002006;locus_tag=HPGCJGGD_01587;product=hypothetical protein
M-haplocladii_contig_25_1	Prodigal:002006	CDS	16833	18308	.	+	0	ID=HPGCJGGD_01588;inference=ab initio prediction:Prodigal:002006;locus_tag=HPGCJGGD_01588;product=hypothetical protein
M-haplocladii_contig_25_1	Prodigal:002006	CDS	18322	18999	.	+	0	ID=HPGCJGGD_01589;Name=uvrY_2;db_xref=COG:COG2197;gene=uvrY_2;inference=ab initio prediction:Prodigal:002006,similar to AA sequence:UniProtKB:P0AED5;locus_tag=HPGCJGGD_01589;product=Response regulator UvrY
M-haplocladii_contig_25_1	Prodigal:002006	CDS	19170	21668	.	+	0	ID=HPGCJGGD_01590;inference=ab initio prediction:Prodigal:002006;locus_tag=HPGCJGGD_01590;product=hypothetical protein
M-haplocladii_contig_25_1	Prodigal:002006	CDS	21665	22630	.	-	0	ID=HPGCJGGD_01591;inference=ab initio prediction:Prodigal:002006;locus_tag=HPGCJGGD_01591;product=hypothetical protein
M-haplocladii_contig_25_1	Prodigal:002006	CDS	22815	23924	.	-	0	ID=HPGCJGGD_01592;eC_number=3.6.4.12;Name=ruvB_1;db_xref=COG:COG2255;gene=ruvB_1;inference=ab initio prediction:Prodigal:002006,similar to AA sequence:UniProtKB:Q51426;locus_tag=HPGCJGGD_01592;product=Holliday junction ATP-dependent DNA helicase RuvB
M-haplocladii_contig_25_1	Prodigal:002006	CDS	24370	24543	.	-	0	ID=HPGCJGGD_01593;inference=ab initio prediction:Prodigal:002006;locus_tag=HPGCJGGD_01593;product=hypothetical protein
M-haplocladii_contig_25_1	Prodigal:002006	CDS	24617	25108	.	-	0	ID=HPGCJGGD_01594;eC_number=1.16.3.1;Name=bfr;db_xref=COG:COG2193;gene=bfr;inference=ab initio prediction:Prodigal:002006,similar to AA sequence:UniProtKB:Q59738;locus_tag=HPGCJGGD_01594;product=Bacterioferritin
M-haplocladii_contig_25_1	Prodigal:002006	CDS	25159	25434	.	-	0	ID=HPGCJGGD_01595;inference=ab initio prediction:Prodigal:002006;locus_tag=HPGCJGGD_01595;product=hypothetical protein
M-haplocladii_contig_25_1	Prodigal:002006	CDS	25664	26527	.	-	0	ID=HPGCJGGD_01596;inference=ab initio prediction:Prodigal:002006;locus_tag=HPGCJGGD_01596;product=hypothetical protein
M-haplocladii_contig_25_1	Prodigal:002006	CDS	26560	27705	.	-	0	ID=HPGCJGGD_01597;inference=ab initio prediction:Prodigal:002006;locus_tag=HPGCJGGD_01597;product=hypothetical protein
M-haplocladii_contig_25_1	Prodigal:002006	CDS	28374	29057	.	-	0	ID=HPGCJGGD_01598;eC_number=4.2.1.1;Name=cynT_1;db_xref=COG:COG0288;gene=cynT_1;inference=ab initio prediction:Prodigal:002006,similar to AA sequence:UniProtKB:P0ABE9;locus_tag=HPGCJGGD_01598;product=Carbonic anhydrase 1
M-haplocladii_contig_25_1	Prodigal:002006	CDS	29114	29626	.	-	0	ID=HPGCJGGD_01599;eC_number=3.6.1.-;Name=rppH_2;gene=rppH_2;inference=ab initio prediction:Prodigal:002006,protein motif:HAMAP:MF_00298;locus_tag=HPGCJGGD_01599;product=RNA pyrophosphohydrolase
M-haplocladii_contig_25_1	Prodigal:002006	CDS	29774	30787	.	-	0	ID=HPGCJGGD_01600;eC_number=1.1.1.1;Name=adhT;gene=adhT;inference=ab initio prediction:Prodigal:002006,similar to AA sequence:UniProtKB:P12311;locus_tag=HPGCJGGD_01600;product=Alcohol dehydrogenase
M-haplocladii_contig_25_1	Prodigal:002006	CDS	30957	31850	.	+	0	ID=HPGCJGGD_01601;inference=ab initio prediction:Prodigal:002006;locus_tag=HPGCJGGD_01601;product=hypothetical protein
M-haplocladii_contig_25_1	Prodigal:002006	CDS	31862	32407	.	-	0	ID=HPGCJGGD_01602;inference=ab initio prediction:Prodigal:002006;locus_tag=HPGCJGGD_01602;product=hypothetical protein
M-haplocladii_contig_25_1	Prodigal:002006	CDS	32466	33755	.	-	0	ID=HPGCJGGD_01603;eC_number=2.5.1.-;db_xref=COG:COG2873;inference=ab initio prediction:Prodigal:002006,similar to AA sequence:UniProtKB:Q9WZY4;locus_tag=HPGCJGGD_01603;product=O-acetyl-L-homoserine sulfhydrylase
M-haplocladii_contig_25_1	Prodigal:002006	CDS	33804	34187	.	-	0	ID=HPGCJGGD_01604;Name=dctD;gene=dctD;inference=ab initio prediction:Prodigal:002006,similar to AA sequence:UniProtKB:P13632;locus_tag=HPGCJGGD_01604;product=C4-dicarboxylate transport transcriptional regulatory protein DctD
M-haplocladii_contig_25_1	Prodigal:002006	CDS	34588	35817	.	-	0	ID=HPGCJGGD_01605;inference=ab initio prediction:Prodigal:002006;locus_tag=HPGCJGGD_01605;product=hypothetical protein
M-haplocladii_contig_25_1	Prodigal:002006	CDS	36174	37805	.	-	0	ID=HPGCJGGD_01606;eC_number=2.7.-.-;Name=ubiB_2;db_xref=COG:COG0661;gene=ubiB_2;inference=ab initio prediction:Prodigal:002006,similar to AA sequence:UniProtKB:P0A6A0;locus_tag=HPGCJGGD_01606;product=putative protein kinase UbiB
M-haplocladii_contig_26_1	Prodigal:002006	CDS	221	559	.	-	0	ID=HPGCJGGD_01607;Name=glnB;db_xref=COG:COG0347;gene=glnB;inference=ab initio prediction:Prodigal:002006,similar to AA sequence:UniProtKB:O66513;locus_tag=HPGCJGGD_01607;product=Nitrogen regulatory protein P-II
M-haplocladii_contig_26_1	Prodigal:002006	CDS	755	2284	.	+	0	ID=HPGCJGGD_01608;Name=nnr;db_xref=COG:COG0062;gene=nnr;inference=ab initio prediction:Prodigal:002006,similar to AA sequence:UniProtKB:P31806;locus_tag=HPGCJGGD_01608;product=Bifunctional NAD(P)H-hydrate repair enzyme Nnr
M-haplocladii_contig_26_1	Prodigal:002006	CDS	2277	3695	.	-	0	ID=HPGCJGGD_01609;Name=ftsP;gene=ftsP;inference=ab initio prediction:Prodigal:002006,protein motif:HAMAP:MF_00915;locus_tag=HPGCJGGD_01609;product=Cell division protein FtsP
M-haplocladii_contig_26_1	Aragorn:001002	tRNA	3867	3951	.	+	.	ID=HPGCJGGD_01610;inference=COORDINATES:profile:Aragorn:001002;locus_tag=HPGCJGGD_01610;product=tRNA-Leu(tag)
M-haplocladii_contig_26_1	Prodigal:002006	CDS	4111	5514	.	+	0	ID=HPGCJGGD_01611;eC_number=5.2.1.8;Name=tig;db_xref=COG:COG0544;gene=tig;inference=ab initio prediction:Prodigal:002006,similar to AA sequence:UniProtKB:Q9KQS5;locus_tag=HPGCJGGD_01611;product=Trigger factor
M-haplocladii_contig_26_1	Prodigal:002006	CDS	5639	6265	.	+	0	ID=HPGCJGGD_01612;eC_number=3.4.21.92;Name=clpP;gene=clpP;inference=ab initio prediction:Prodigal:002006,similar to AA sequence:UniProtKB:B8GX16;locus_tag=HPGCJGGD_01612;product=ATP-dependent Clp protease proteolytic subunit
M-haplocladii_contig_26_1	Prodigal:002006	CDS	6491	7762	.	+	0	ID=HPGCJGGD_01613;Name=clpX;gene=clpX;inference=ab initio prediction:Prodigal:002006,similar to AA sequence:UniProtKB:B8GX14;locus_tag=HPGCJGGD_01613;product=ATP-dependent Clp protease ATP-binding subunit ClpX
M-haplocladii_contig_26_1	Prodigal:002006	CDS	8020	10443	.	+	0	ID=HPGCJGGD_01614;eC_number=3.4.21.53;Name=lon;gene=lon;inference=ab initio prediction:Prodigal:002006,similar to AA sequence:UniProtKB:Q2YPX3;locus_tag=HPGCJGGD_01614;product=Lon protease
M-haplocladii_contig_26_1	Prodigal:002006	CDS	10795	11112	.	+	0	ID=HPGCJGGD_01615;inference=ab initio prediction:Prodigal:002006;locus_tag=HPGCJGGD_01615;product=hypothetical protein
M-haplocladii_contig_26_1	Prodigal:002006	CDS	11117	11596	.	-	0	ID=HPGCJGGD_01616;inference=ab initio prediction:Prodigal:002006;locus_tag=HPGCJGGD_01616;product=hypothetical protein
M-haplocladii_contig_26_1	Prodigal:002006	CDS	11583	11945	.	-	0	ID=HPGCJGGD_01617;inference=ab initio prediction:Prodigal:002006;locus_tag=HPGCJGGD_01617;product=hypothetical protein
M-haplocladii_contig_26_1	Prodigal:002006	CDS	11970	13109	.	-	0	ID=HPGCJGGD_01618;Name=flgI;gene=flgI;inference=ab initio prediction:Prodigal:002006,protein motif:HAMAP:MF_00416;locus_tag=HPGCJGGD_01618;product=Flagellar P-ring protein
M-haplocladii_contig_26_1	Prodigal:002006	CDS	13435	13785	.	+	0	ID=HPGCJGGD_01619;inference=ab initio prediction:Prodigal:002006;locus_tag=HPGCJGGD_01619;product=hypothetical protein
M-haplocladii_contig_26_1	Prodigal:002006	CDS	13792	15471	.	-	0	ID=HPGCJGGD_01620;inference=ab initio prediction:Prodigal:002006;locus_tag=HPGCJGGD_01620;product=hypothetical protein
M-haplocladii_contig_26_1	Prodigal:002006	CDS	15692	17065	.	+	0	ID=HPGCJGGD_01621;eC_number=2.3.1.-;Name=patA;db_xref=COG:COG1696;gene=patA;inference=ab initio prediction:Prodigal:002006,similar to AA sequence:UniProtKB:O25526;locus_tag=HPGCJGGD_01621;product=Peptidoglycan O-acetyltransferase
M-haplocladii_contig_26_1	Prodigal:002006	CDS	17070	18098	.	+	0	ID=HPGCJGGD_01622;inference=ab initio prediction:Prodigal:002006;locus_tag=HPGCJGGD_01622;product=hypothetical protein
M-haplocladii_contig_26_1	Prodigal:002006	CDS	18429	18848	.	+	0	ID=HPGCJGGD_01623;Name=dksA;db_xref=COG:COG1734;gene=dksA;inference=ab initio prediction:Prodigal:002006,similar to AA sequence:UniProtKB:P0ABS1;locus_tag=HPGCJGGD_01623;product=RNA polymerase-binding transcription factor DksA
M-haplocladii_contig_26_1	Prodigal:002006	CDS	19003	19179	.	+	0	ID=HPGCJGGD_01624;inference=ab initio prediction:Prodigal:002006;locus_tag=HPGCJGGD_01624;product=hypothetical protein
M-haplocladii_contig_26_1	Prodigal:002006	CDS	19272	19439	.	+	0	ID=HPGCJGGD_01625;inference=ab initio prediction:Prodigal:002006;locus_tag=HPGCJGGD_01625;product=hypothetical protein
M-haplocladii_contig_26_1	Prodigal:002006	CDS	19453	20271	.	-	0	ID=HPGCJGGD_01626;inference=ab initio prediction:Prodigal:002006;locus_tag=HPGCJGGD_01626;product=hypothetical protein
M-haplocladii_contig_26_1	Prodigal:002006	CDS	20679	20924	.	+	0	ID=HPGCJGGD_01627;inference=ab initio prediction:Prodigal:002006;locus_tag=HPGCJGGD_01627;product=hypothetical protein
M-haplocladii_contig_26_1	Prodigal:002006	CDS	21119	21559	.	+	0	ID=HPGCJGGD_01628;inference=ab initio prediction:Prodigal:002006;locus_tag=HPGCJGGD_01628;product=hypothetical protein
M-haplocladii_contig_26_1	Prodigal:002006	CDS	21729	22625	.	+	0	ID=HPGCJGGD_01629;Name=pleD_2;gene=pleD_2;inference=ab initio prediction:Prodigal:002006,similar to AA sequence:UniProtKB:B8GZM2;locus_tag=HPGCJGGD_01629;product=Response regulator PleD
M-haplocladii_contig_26_1	Prodigal:002006	CDS	22841	23488	.	+	0	ID=HPGCJGGD_01630;inference=ab initio prediction:Prodigal:002006;locus_tag=HPGCJGGD_01630;product=hypothetical protein
M-haplocladii_contig_26_1	Prodigal:002006	CDS	23514	24674	.	-	0	ID=HPGCJGGD_01631;inference=ab initio prediction:Prodigal:002006;locus_tag=HPGCJGGD_01631;product=hypothetical protein
M-haplocladii_contig_26_1	Prodigal:002006	CDS	24758	25921	.	+	0	ID=HPGCJGGD_01632;eC_number=2.4.1.290;Name=pglA;gene=pglA;inference=ab initio prediction:Prodigal:002006,similar to AA sequence:UniProtKB:Q0P9C9;locus_tag=HPGCJGGD_01632;product=N%2CN'-diacetylbacillosaminyl-diphospho-undecaprenol alpha-1%2C3-N-acetylgalactosaminyltransferase
M-haplocladii_contig_26_1	Prodigal:002006	CDS	25918	26574	.	+	0	ID=HPGCJGGD_01633;eC_number=2.1.1.172;Name=rsmC_1;gene=rsmC_1;inference=ab initio prediction:Prodigal:002006,protein motif:HAMAP:MF_01862;locus_tag=HPGCJGGD_01633;product=Ribosomal RNA small subunit methyltransferase C
M-haplocladii_contig_26_1	Prodigal:002006	CDS	26690	27199	.	+	0	ID=HPGCJGGD_01634;inference=ab initio prediction:Prodigal:002006;locus_tag=HPGCJGGD_01634;product=hypothetical protein
M-haplocladii_contig_26_1	Prodigal:002006	CDS	27323	27811	.	+	0	ID=HPGCJGGD_01635;inference=ab initio prediction:Prodigal:002006;locus_tag=HPGCJGGD_01635;product=hypothetical protein
M-haplocladii_contig_26_1	Prodigal:002006	CDS	28366	28596	.	+	0	ID=HPGCJGGD_01636;inference=ab initio prediction:Prodigal:002006;locus_tag=HPGCJGGD_01636;product=hypothetical protein
M-haplocladii_contig_26_1	Prodigal:002006	CDS	28643	29239	.	-	0	ID=HPGCJGGD_01637;eC_number=4.2.2.-;Name=rlpA_1;gene=rlpA_1;inference=ab initio prediction:Prodigal:002006,protein motif:HAMAP:MF_02071;locus_tag=HPGCJGGD_01637;product=Endolytic peptidoglycan transglycosylase RlpA
M-haplocladii_contig_26_1	Prodigal:002006	CDS	29504	30874	.	-	0	ID=HPGCJGGD_01638;eC_number=2.7.-.-;Name=sasA_4;gene=sasA_4;inference=ab initio prediction:Prodigal:002006,protein motif:HAMAP:MF_01837;locus_tag=HPGCJGGD_01638;product=Adaptive-response sensory-kinase SasA
M-haplocladii_contig_26_1	Prodigal:002006	CDS	30858	31538	.	-	0	ID=HPGCJGGD_01639;Name=cusR_1;db_xref=COG:COG0745;gene=cusR_1;inference=ab initio prediction:Prodigal:002006,similar to AA sequence:UniProtKB:P0ACZ8;locus_tag=HPGCJGGD_01639;product=Transcriptional regulatory protein CusR
M-haplocladii_contig_26_1	Prodigal:002006	CDS	31884	34082	.	+	0	ID=HPGCJGGD_01640;Name=bfrD;db_xref=COG:COG4774;gene=bfrD;inference=ab initio prediction:Prodigal:002006,similar to AA sequence:UniProtKB:P81549;locus_tag=HPGCJGGD_01640;product=putative TonB-dependent receptor BfrD
M-haplocladii_contig_26_1	Aragorn:001002	tRNA	34255	34328	.	-	.	ID=HPGCJGGD_01641;inference=COORDINATES:profile:Aragorn:001002;locus_tag=HPGCJGGD_01641;product=tRNA-Gly(tcc)
M-haplocladii_contig_26_1	Aragorn:001002	tRNA	34386	34469	.	-	.	ID=HPGCJGGD_01642;inference=COORDINATES:profile:Aragorn:001002;locus_tag=HPGCJGGD_01642;product=tRNA-Tyr(gta)
M-haplocladii_contig_26_1	Prodigal:002006	CDS	34579	36378	.	-	0	ID=HPGCJGGD_01643;eC_number=3.1.-.-;Name=recJ;db_xref=COG:COG0608;gene=recJ;inference=ab initio prediction:Prodigal:002006,similar to AA sequence:UniProtKB:P21893;locus_tag=HPGCJGGD_01643;product=Single-stranded-DNA-specific exonuclease RecJ
M-haplocladii_contig_26_1	Prodigal:002006	CDS	36428	37762	.	-	0	ID=HPGCJGGD_01644;eC_number=2.3.1.47;Name=bioF_2;gene=bioF_2;inference=ab initio prediction:Prodigal:002006,protein motif:HAMAP:MF_01693;locus_tag=HPGCJGGD_01644;product=8-amino-7-oxononanoate synthase
M-haplocladii_contig_26_1	Prodigal:002006	CDS	38017	41121	.	-	0	ID=HPGCJGGD_01645;Name=czcA_4;gene=czcA_4;inference=ab initio prediction:Prodigal:002006,similar to AA sequence:UniProtKB:P13511;locus_tag=HPGCJGGD_01645;product=Cobalt-zinc-cadmium resistance protein CzcA
M-haplocladii_contig_26_1	Prodigal:002006	CDS	41118	42218	.	-	0	ID=HPGCJGGD_01646;Name=mdtA_6;gene=mdtA_6;inference=ab initio prediction:Prodigal:002006,protein motif:HAMAP:MF_01422;locus_tag=HPGCJGGD_01646;product=Multidrug resistance protein MdtA
M-haplocladii_contig_26_1	Prodigal:002006	CDS	42399	43118	.	-	0	ID=HPGCJGGD_01647;Name=dipZ_2;db_xref=COG:COG0785;gene=dipZ_2;inference=ab initio prediction:Prodigal:002006,similar to AA sequence:UniProtKB:P9WG63;locus_tag=HPGCJGGD_01647;product=Protein DipZ
M-haplocladii_contig_26_1	Prodigal:002006	CDS	43128	43520	.	-	0	ID=HPGCJGGD_01648;inference=ab initio prediction:Prodigal:002006;locus_tag=HPGCJGGD_01648;product=hypothetical protein
M-haplocladii_contig_26_1	Prodigal:002006	CDS	43703	44503	.	-	0	ID=HPGCJGGD_01649;inference=ab initio prediction:Prodigal:002006;locus_tag=HPGCJGGD_01649;product=hypothetical protein
M-haplocladii_contig_26_1	Prodigal:002006	CDS	44711	45385	.	+	0	ID=HPGCJGGD_01650;Name=ntcA;gene=ntcA;inference=ab initio prediction:Prodigal:002006,similar to AA sequence:UniProtKB:P0A4U6;locus_tag=HPGCJGGD_01650;product=Global nitrogen regulator
M-haplocladii_contig_26_1	Prodigal:002006	CDS	45475	45672	.	+	0	ID=HPGCJGGD_01651;inference=ab initio prediction:Prodigal:002006;locus_tag=HPGCJGGD_01651;product=hypothetical protein
M-haplocladii_contig_26_1	Prodigal:002006	CDS	45966	47189	.	+	0	ID=HPGCJGGD_01652;inference=ab initio prediction:Prodigal:002006;locus_tag=HPGCJGGD_01652;product=hypothetical protein
M-haplocladii_contig_26_1	Prodigal:002006	CDS	47221	48231	.	-	0	ID=HPGCJGGD_01653;inference=ab initio prediction:Prodigal:002006;locus_tag=HPGCJGGD_01653;product=hypothetical protein
M-haplocladii_contig_26_1	Prodigal:002006	CDS	48347	49444	.	-	0	ID=HPGCJGGD_01654;eC_number=3.6.-.-;Name=yjiA_1;db_xref=COG:COG0523;gene=yjiA_1;inference=ab initio prediction:Prodigal:002006,similar to AA sequence:UniProtKB:P24203;locus_tag=HPGCJGGD_01654;product=P-loop guanosine triphosphatase YjiA
M-haplocladii_contig_26_1	Prodigal:002006	CDS	49506	50972	.	-	0	ID=HPGCJGGD_01655;inference=ab initio prediction:Prodigal:002006;locus_tag=HPGCJGGD_01655;product=hypothetical protein
M-haplocladii_contig_26_1	Prodigal:002006	CDS	51216	51848	.	+	0	ID=HPGCJGGD_01656;eC_number=4.3.99.3;Name=queE;gene=queE;inference=ab initio prediction:Prodigal:002006,similar to AA sequence:UniProtKB:A0A0H3KB22;locus_tag=HPGCJGGD_01656;product=7-carboxy-7-deazaguanine synthase
M-haplocladii_contig_27_1	Prodigal:002006	CDS	13	351	.	-	0	ID=HPGCJGGD_01657;inference=ab initio prediction:Prodigal:002006;locus_tag=HPGCJGGD_01657;product=hypothetical protein
M-haplocladii_contig_27_1	Prodigal:002006	CDS	418	2016	.	+	0	ID=HPGCJGGD_01658;eC_number=3.5.1.126;Name=hpxW;db_xref=COG:COG0405;gene=hpxW;inference=ab initio prediction:Prodigal:002006,similar to AA sequence:UniProtKB:A6T9C8;locus_tag=HPGCJGGD_01658;product=Oxamate amidohydrolase proenzyme
M-haplocladii_contig_27_1	Prodigal:002006	CDS	2165	3457	.	+	0	ID=HPGCJGGD_01659;Name=oxlT_1;gene=oxlT_1;inference=ab initio prediction:Prodigal:002006,similar to AA sequence:UniProtKB:Q51330;locus_tag=HPGCJGGD_01659;product=Oxalate:formate antiporter
M-haplocladii_contig_27_1	Prodigal:002006	CDS	3540	4772	.	+	0	ID=HPGCJGGD_01660;eC_number=2.1.1.132;Name=cobL;gene=cobL;inference=ab initio prediction:Prodigal:002006,similar to AA sequence:UniProtKB:P21921;locus_tag=HPGCJGGD_01660;product=Precorrin-6Y C(5%2C15)-methyltransferase [decarboxylating]
M-haplocladii_contig_27_1	Prodigal:002006	CDS	4751	5170	.	+	0	ID=HPGCJGGD_01661;inference=ab initio prediction:Prodigal:002006;locus_tag=HPGCJGGD_01661;product=hypothetical protein
M-haplocladii_contig_27_1	Prodigal:002006	CDS	5387	6172	.	+	0	ID=HPGCJGGD_01662;eC_number=2.1.1.133;Name=cobM;gene=cobM;inference=ab initio prediction:Prodigal:002006,similar to AA sequence:UniProtKB:P21922;locus_tag=HPGCJGGD_01662;product=Precorrin-4 C(11)-methyltransferase
M-haplocladii_contig_27_1	Prodigal:002006	CDS	6169	7488	.	+	0	ID=HPGCJGGD_01663;eC_number=6.3.5.9;Name=cobB_1;gene=cobB_1;inference=ab initio prediction:Prodigal:002006,similar to AA sequence:UniProtKB:P21632;locus_tag=HPGCJGGD_01663;product=Hydrogenobyrinate a%2Cc-diamide synthase
M-haplocladii_contig_27_1	Prodigal:002006	CDS	7511	7930	.	-	0	ID=HPGCJGGD_01664;inference=ab initio prediction:Prodigal:002006;locus_tag=HPGCJGGD_01664;product=hypothetical protein
M-haplocladii_contig_27_1	Prodigal:002006	CDS	8344	8691	.	+	0	ID=HPGCJGGD_01665;eC_number=1.14.14.18;Name=isdG;gene=isdG;inference=ab initio prediction:Prodigal:002006,protein motif:HAMAP:MF_01272;locus_tag=HPGCJGGD_01665;product=Heme oxygenase (staphylobilin-producing)
M-haplocladii_contig_27_1	Prodigal:002006	CDS	8714	9931	.	-	0	ID=HPGCJGGD_01666;Name=fsr_1;gene=fsr_1;inference=ab initio prediction:Prodigal:002006,similar to AA sequence:UniProtKB:P52067;locus_tag=HPGCJGGD_01666;product=Fosmidomycin resistance protein
M-haplocladii_contig_27_1	Prodigal:002006	CDS	10467	11972	.	+	0	ID=HPGCJGGD_01667;inference=ab initio prediction:Prodigal:002006;locus_tag=HPGCJGGD_01667;product=hypothetical protein
M-haplocladii_contig_27_1	Prodigal:002006	CDS	11954	12601	.	-	0	ID=HPGCJGGD_01668;eC_number=3.1.-.-;Name=mhqD;db_xref=COG:COG0400;gene=mhqD;inference=ab initio prediction:Prodigal:002006,similar to AA sequence:UniProtKB:O34842;locus_tag=HPGCJGGD_01668;product=Putative hydrolase MhqD
M-haplocladii_contig_27_1	Prodigal:002006	CDS	12661	13584	.	-	0	ID=HPGCJGGD_01669;eC_number=1.13.11.-;Name=mhqO;db_xref=COG:COG0346;gene=mhqO;inference=ab initio prediction:Prodigal:002006,similar to AA sequence:UniProtKB:P96693;locus_tag=HPGCJGGD_01669;product=Putative ring-cleaving dioxygenase MhqO
M-haplocladii_contig_27_1	Prodigal:002006	CDS	13707	14627	.	+	0	ID=HPGCJGGD_01670;Name=dmlR_3;gene=dmlR_3;inference=ab initio prediction:Prodigal:002006,similar to AA sequence:UniProtKB:P76250;locus_tag=HPGCJGGD_01670;product=HTH-type transcriptional regulator DmlR
M-haplocladii_contig_27_1	Prodigal:002006	CDS	14638	15405	.	-	0	ID=HPGCJGGD_01671;inference=ab initio prediction:Prodigal:002006;locus_tag=HPGCJGGD_01671;product=hypothetical protein
M-haplocladii_contig_27_1	Prodigal:002006	CDS	15666	16427	.	+	0	ID=HPGCJGGD_01672;inference=ab initio prediction:Prodigal:002006;locus_tag=HPGCJGGD_01672;product=hypothetical protein
M-haplocladii_contig_27_1	Prodigal:002006	CDS	16457	16648	.	+	0	ID=HPGCJGGD_01673;inference=ab initio prediction:Prodigal:002006;locus_tag=HPGCJGGD_01673;product=hypothetical protein
M-haplocladii_contig_27_1	Prodigal:002006	CDS	16748	17251	.	-	0	ID=HPGCJGGD_01674;Name=zur;db_xref=COG:COG0735;gene=zur;inference=ab initio prediction:Prodigal:002006,similar to AA sequence:UniProtKB:P0AC51;locus_tag=HPGCJGGD_01674;product=Zinc uptake regulation protein
M-haplocladii_contig_27_1	Prodigal:002006	CDS	17417	17563	.	+	0	ID=HPGCJGGD_01675;inference=ab initio prediction:Prodigal:002006;locus_tag=HPGCJGGD_01675;product=hypothetical protein
M-haplocladii_contig_27_1	Prodigal:002006	CDS	17560	18387	.	+	0	ID=HPGCJGGD_01676;eC_number=7.2.2.5;Name=scaC;db_xref=COG:COG1121;gene=scaC;inference=ab initio prediction:Prodigal:002006,similar to AA sequence:UniProtKB:P42360;locus_tag=HPGCJGGD_01676;product=Manganese import ATP-binding protein ScaC
M-haplocladii_contig_27_1	Prodigal:002006	CDS	18384	19265	.	+	0	ID=HPGCJGGD_01677;Name=mntB;gene=mntB;inference=ab initio prediction:Prodigal:002006,similar to AA sequence:UniProtKB:Q55282;locus_tag=HPGCJGGD_01677;product=Manganese transport system membrane protein MntB
M-haplocladii_contig_27_1	Prodigal:002006	CDS	19266	19637	.	-	0	ID=HPGCJGGD_01678;Name=csaA;db_xref=COG:COG0073;gene=csaA;inference=ab initio prediction:Prodigal:002006,similar to AA sequence:UniProtKB:P37584;locus_tag=HPGCJGGD_01678;product=putative chaperone CsaA
M-haplocladii_contig_27_1	Prodigal:002006	CDS	19643	20284	.	-	0	ID=HPGCJGGD_01679;inference=ab initio prediction:Prodigal:002006;locus_tag=HPGCJGGD_01679;product=hypothetical protein
M-haplocladii_contig_27_1	Prodigal:002006	CDS	20729	21469	.	+	0	ID=HPGCJGGD_01680;inference=ab initio prediction:Prodigal:002006;locus_tag=HPGCJGGD_01680;product=hypothetical protein
M-haplocladii_contig_27_1	Prodigal:002006	CDS	21378	23015	.	-	0	ID=HPGCJGGD_01681;eC_number=4.1.99.13;Name=phrB;db_xref=COG:COG3046;gene=phrB;inference=ab initio prediction:Prodigal:002006,similar to AA sequence:UniProtKB:A9CH39;locus_tag=HPGCJGGD_01681;product=(6-4) photolyase
M-haplocladii_contig_27_1	Prodigal:002006	CDS	23021	23755	.	-	0	ID=HPGCJGGD_01682;eC_number=1.1.1.76;Name=budC;gene=budC;inference=ab initio prediction:Prodigal:002006,similar to AA sequence:UniProtKB:Q9ZNN8;locus_tag=HPGCJGGD_01682;product=L-2%2C3-butanediol dehydrogenase
M-haplocladii_contig_27_1	Prodigal:002006	CDS	23887	24753	.	+	0	ID=HPGCJGGD_01683;eC_number=2.1.2.9;Name=fmt_1;db_xref=COG:COG0223;gene=fmt_1;inference=ab initio prediction:Prodigal:002006,similar to AA sequence:UniProtKB:Q83AA8;locus_tag=HPGCJGGD_01683;product=Methionyl-tRNA formyltransferase
M-haplocladii_contig_27_1	Prodigal:002006	CDS	25041	25631	.	-	0	ID=HPGCJGGD_01684;eC_number=1.1.1.328;Name=nboR;gene=nboR;inference=ab initio prediction:Prodigal:002006,similar to AA sequence:UniProtKB:Q93NF6;locus_tag=HPGCJGGD_01684;product=Nicotine blue oxidoreductase
M-haplocladii_contig_27_1	Prodigal:002006	CDS	25624	26364	.	-	0	ID=HPGCJGGD_01685;inference=ab initio prediction:Prodigal:002006;locus_tag=HPGCJGGD_01685;product=hypothetical protein
M-haplocladii_contig_27_1	Prodigal:002006	CDS	26374	26697	.	-	0	ID=HPGCJGGD_01686;Name=paoD;db_xref=COG:COG1975;gene=paoD;inference=ab initio prediction:Prodigal:002006,similar to AA sequence:UniProtKB:P77183;locus_tag=HPGCJGGD_01686;product=Molybdenum cofactor insertion chaperone PaoD
M-haplocladii_contig_27_1	Prodigal:002006	CDS	26868	27998	.	+	0	ID=HPGCJGGD_01687;db_xref=COG:COG0683;inference=ab initio prediction:Prodigal:002006,similar to AA sequence:UniProtKB:Q8YEE8;locus_tag=HPGCJGGD_01687;product=Leu/Ile/Val-binding protein 
M-haplocladii_contig_27_1	Prodigal:002006	CDS	28233	28508	.	+	0	ID=HPGCJGGD_01688;Name=infA;gene=infA;inference=ab initio prediction:Prodigal:002006,protein motif:HAMAP:MF_00075;locus_tag=HPGCJGGD_01688;product=Translation initiation factor IF-1
M-haplocladii_contig_27_1	Prodigal:002006	CDS	28634	30880	.	-	0	ID=HPGCJGGD_01689;eC_number=5.6.2.2;Name=parC;db_xref=COG:COG0188;gene=parC;inference=ab initio prediction:Prodigal:002006,similar to AA sequence:UniProtKB:P0AFI2;locus_tag=HPGCJGGD_01689;product=DNA topoisomerase 4 subunit A
M-haplocladii_contig_27_1	Prodigal:002006	CDS	30925	31650	.	-	0	ID=HPGCJGGD_01690;Name=recO;gene=recO;inference=ab initio prediction:Prodigal:002006,protein motif:HAMAP:MF_00201;locus_tag=HPGCJGGD_01690;product=DNA repair protein RecO
M-haplocladii_contig_27_1	Prodigal:002006	CDS	31702	31848	.	-	0	ID=HPGCJGGD_01691;inference=ab initio prediction:Prodigal:002006;locus_tag=HPGCJGGD_01691;product=hypothetical protein
M-haplocladii_contig_27_1	Prodigal:002006	CDS	32031	32648	.	-	0	ID=HPGCJGGD_01692;inference=ab initio prediction:Prodigal:002006;locus_tag=HPGCJGGD_01692;product=hypothetical protein
M-haplocladii_contig_27_1	Prodigal:002006	CDS	32734	33156	.	-	0	ID=HPGCJGGD_01693;inference=ab initio prediction:Prodigal:002006;locus_tag=HPGCJGGD_01693;product=hypothetical protein
M-haplocladii_contig_27_1	Prodigal:002006	CDS	33237	34256	.	+	0	ID=HPGCJGGD_01694;inference=ab initio prediction:Prodigal:002006;locus_tag=HPGCJGGD_01694;product=hypothetical protein
M-haplocladii_contig_27_1	Prodigal:002006	CDS	34285	34752	.	-	0	ID=HPGCJGGD_01695;inference=ab initio prediction:Prodigal:002006;locus_tag=HPGCJGGD_01695;product=hypothetical protein
M-haplocladii_contig_27_1	Prodigal:002006	CDS	34749	35753	.	-	0	ID=HPGCJGGD_01696;eC_number=1.1.1.94;Name=gpsA;db_xref=COG:COG0240;gene=gpsA;inference=ab initio prediction:Prodigal:002006,similar to AA sequence:UniProtKB:P9WN77;locus_tag=HPGCJGGD_01696;product=Glycerol-3-phosphate dehydrogenase [NAD(P)+]
M-haplocladii_contig_27_1	Prodigal:002006	CDS	35908	36960	.	-	0	ID=HPGCJGGD_01697;eC_number=2.3.1.234;Name=tsaD;db_xref=COG:COG0533;gene=tsaD;inference=ab initio prediction:Prodigal:002006,similar to AA sequence:UniProtKB:P40731;locus_tag=HPGCJGGD_01697;product=tRNA N6-adenosine threonylcarbamoyltransferase
M-haplocladii_contig_27_1	Prodigal:002006	CDS	37108	37812	.	+	0	ID=HPGCJGGD_01698;inference=ab initio prediction:Prodigal:002006;locus_tag=HPGCJGGD_01698;product=hypothetical protein
M-haplocladii_contig_27_1	Prodigal:002006	CDS	38559	40283	.	+	0	ID=HPGCJGGD_01699;inference=ab initio prediction:Prodigal:002006;locus_tag=HPGCJGGD_01699;product=hypothetical protein
M-haplocladii_contig_27_1	Prodigal:002006	CDS	40452	41984	.	+	0	ID=HPGCJGGD_01700;Name=lapB_2;gene=lapB_2;inference=ab initio prediction:Prodigal:002006,protein motif:HAMAP:MF_00994;locus_tag=HPGCJGGD_01700;product=Lipopolysaccharide assembly protein B
M-haplocladii_contig_27_1	Prodigal:002006	CDS	42081	43184	.	+	0	ID=HPGCJGGD_01701;inference=ab initio prediction:Prodigal:002006;locus_tag=HPGCJGGD_01701;product=hypothetical protein
M-haplocladii_contig_27_1	Prodigal:002006	CDS	43280	43618	.	-	0	ID=HPGCJGGD_01702;inference=ab initio prediction:Prodigal:002006;locus_tag=HPGCJGGD_01702;product=hypothetical protein
M-haplocladii_contig_27_1	Prodigal:002006	CDS	43667	44350	.	-	0	ID=HPGCJGGD_01703;inference=ab initio prediction:Prodigal:002006;locus_tag=HPGCJGGD_01703;product=hypothetical protein
M-haplocladii_contig_27_1	Prodigal:002006	CDS	44412	46364	.	-	0	ID=HPGCJGGD_01704;eC_number=2.7.13.3;Name=rcsC_11;gene=rcsC_11;inference=ab initio prediction:Prodigal:002006,protein motif:HAMAP:MF_00979;locus_tag=HPGCJGGD_01704;product=Sensor histidine kinase RcsC
M-haplocladii_contig_27_1	Prodigal:002006	CDS	46675	46959	.	+	0	ID=HPGCJGGD_01705;inference=ab initio prediction:Prodigal:002006;locus_tag=HPGCJGGD_01705;product=hypothetical protein
M-haplocladii_contig_27_1	Prodigal:002006	CDS	47034	48017	.	-	0	ID=HPGCJGGD_01706;eC_number=5.1.1.20;Name=ycjG;db_xref=COG:COG4948;gene=ycjG;inference=ab initio prediction:Prodigal:002006,similar to AA sequence:UniProtKB:P51981;locus_tag=HPGCJGGD_01706;product=L-Ala-D/L-Glu epimerase
M-haplocladii_contig_27_1	Prodigal:002006	CDS	48021	49037	.	-	0	ID=HPGCJGGD_01707;inference=ab initio prediction:Prodigal:002006;locus_tag=HPGCJGGD_01707;product=hypothetical protein
M-haplocladii_contig_27_1	Prodigal:002006	CDS	49253	49783	.	+	0	ID=HPGCJGGD_01708;eC_number=3.4.25.2;Name=hslV;db_xref=COG:COG5405;gene=hslV;inference=ab initio prediction:Prodigal:002006,similar to AA sequence:UniProtKB:P43772;locus_tag=HPGCJGGD_01708;product=ATP-dependent protease subunit HslV
M-haplocladii_contig_27_1	Prodigal:002006	CDS	49780	50871	.	+	0	ID=HPGCJGGD_01709;inference=ab initio prediction:Prodigal:002006;locus_tag=HPGCJGGD_01709;product=hypothetical protein
M-haplocladii_contig_27_1	Prodigal:002006	CDS	50985	52298	.	+	0	ID=HPGCJGGD_01710;Name=hslU;db_xref=COG:COG1220;gene=hslU;inference=ab initio prediction:Prodigal:002006,similar to AA sequence:UniProtKB:P43773;locus_tag=HPGCJGGD_01710;product=ATP-dependent protease ATPase subunit HslU
M-haplocladii_contig_27_1	Prodigal:002006	CDS	52488	53549	.	-	0	ID=HPGCJGGD_01711;db_xref=COG:COG2220;inference=ab initio prediction:Prodigal:002006,similar to AA sequence:UniProtKB:P9WKP3;locus_tag=HPGCJGGD_01711;product=putative protein
M-haplocladii_contig_27_1	Prodigal:002006	CDS	53606	53812	.	-	0	ID=HPGCJGGD_01712;inference=ab initio prediction:Prodigal:002006;locus_tag=HPGCJGGD_01712;product=hypothetical protein
M-haplocladii_contig_27_1	Prodigal:002006	CDS	53916	55010	.	-	0	ID=HPGCJGGD_01713;eC_number=1.14.13.239;inference=ab initio prediction:Prodigal:002006,protein motif:HAMAP:MF_02097;locus_tag=HPGCJGGD_01713;product=Carnitine monooxygenase oxygenase subunit
M-haplocladii_contig_27_1	Prodigal:002006	CDS	55380	55838	.	-	0	ID=HPGCJGGD_01714;inference=ab initio prediction:Prodigal:002006;locus_tag=HPGCJGGD_01714;product=hypothetical protein
M-haplocladii_contig_27_1	Prodigal:002006	CDS	56270	56491	.	+	0	ID=HPGCJGGD_01715;inference=ab initio prediction:Prodigal:002006;locus_tag=HPGCJGGD_01715;product=hypothetical protein
M-haplocladii_contig_27_1	Prodigal:002006	CDS	56506	58071	.	+	0	ID=HPGCJGGD_01716;Name=ffh;db_xref=COG:COG0541;gene=ffh;inference=ab initio prediction:Prodigal:002006,similar to AA sequence:UniProtKB:P0AGD7;locus_tag=HPGCJGGD_01716;product=Signal recognition particle protein
M-haplocladii_contig_27_1	Prodigal:002006	CDS	58068	58403	.	+	0	ID=HPGCJGGD_01717;inference=ab initio prediction:Prodigal:002006;locus_tag=HPGCJGGD_01717;product=hypothetical protein
M-haplocladii_contig_27_1	Prodigal:002006	CDS	58403	58765	.	+	0	ID=HPGCJGGD_01718;Name=rpsP;db_xref=COG:COG0228;gene=rpsP;inference=ab initio prediction:Prodigal:002006,similar to AA sequence:UniProtKB:P62236;locus_tag=HPGCJGGD_01718;product=30S ribosomal protein S16
M-haplocladii_contig_27_1	Prodigal:002006	CDS	58970	59575	.	+	0	ID=HPGCJGGD_01719;Name=rimM;db_xref=COG:COG0806;gene=rimM;inference=ab initio prediction:Prodigal:002006,similar to AA sequence:UniProtKB:A0QV39;locus_tag=HPGCJGGD_01719;product=Ribosome maturation factor RimM
M-haplocladii_contig_27_1	Prodigal:002006	CDS	59579	60334	.	-	0	ID=HPGCJGGD_01720;eC_number=2.1.1.163;Name=COQ5_1;gene=COQ5_1;inference=ab initio prediction:Prodigal:002006,protein motif:HAMAP:MF_01813;locus_tag=HPGCJGGD_01720;product=2-methoxy-6-polyprenyl-1%2C4-benzoquinol methylase%2C mitochondrial
M-haplocladii_contig_27_1	Prodigal:002006	CDS	60418	61119	.	+	0	ID=HPGCJGGD_01721;eC_number=2.1.1.228;Name=trmD;db_xref=COG:COG0336;gene=trmD;inference=ab initio prediction:Prodigal:002006,similar to AA sequence:UniProtKB:Q6G1R9;locus_tag=HPGCJGGD_01721;product=tRNA (guanine-N(1)-)-methyltransferase
M-haplocladii_contig_28_1	Prodigal:002006	CDS	99	299	.	+	0	ID=HPGCJGGD_01722;inference=ab initio prediction:Prodigal:002006;locus_tag=HPGCJGGD_01722;product=hypothetical protein
[truncated: 5,302,676 more chars]
