# Supplementary material for: Comprehensive Comparative Genomics and Phenotyping of Methylobacterium Species
Source: Front Microbiol. 2021 Oct 6;12:740610. doi: 10.3389/fmicb.2021.740610 (PMC8561711; doi:10.3389/fmicb.2021.740610)
Supplement: Supplementary file 8 [file Data_Sheet_2.ZIP › Mb_hispanicum.gff]

##gff-version 3
##sequence-region contig00001 1 455122
##sequence-region contig00002 1 388986
##sequence-region contig00003 1 321142
##sequence-region contig00004 1 286219
##sequence-region contig00005 1 283483
##sequence-region contig00006 1 268123
##sequence-region contig00007 1 264400
##sequence-region contig00008 1 223715
##sequence-region contig00009 1 199568
##sequence-region contig00010 1 192806
##sequence-region contig00011 1 178772
##sequence-region contig00012 1 168084
##sequence-region contig00013 1 163091
##sequence-region contig00014 1 160867
##sequence-region contig00015 1 149054
##sequence-region contig00016 1 145936
##sequence-region contig00017 1 145663
##sequence-region contig00018 1 139389
##sequence-region contig00019 1 125069
##sequence-region contig00020 1 123716
##sequence-region contig00021 1 122524
##sequence-region contig00022 1 120486
##sequence-region contig00023 1 118459
##sequence-region contig00024 1 113682
##sequence-region contig00025 1 106591
##sequence-region contig00026 1 100045
##sequence-region contig00027 1 97553
##sequence-region contig00028 1 91599
##sequence-region contig00029 1 82049
##sequence-region contig00030 1 80238
##sequence-region contig00031 1 79232
##sequence-region contig00032 1 77559
##sequence-region contig00033 1 73971
##sequence-region contig00034 1 66268
##sequence-region contig00035 1 62813
##sequence-region contig00036 1 62065
##sequence-region contig00037 1 57545
##sequence-region contig00038 1 52533
##sequence-region contig00039 1 50725
##sequence-region contig00040 1 46902
##sequence-region contig00041 1 46829
##sequence-region contig00042 1 45411
##sequence-region contig00043 1 42547
##sequence-region contig00044 1 39706
##sequence-region contig00045 1 38281
##sequence-region contig00046 1 34634
##sequence-region contig00047 1 33152
##sequence-region contig00048 1 30746
##sequence-region contig00049 1 30694
##sequence-region contig00050 1 24687
##sequence-region contig00051 1 24458
##sequence-region contig00052 1 20210
##sequence-region contig00053 1 18301
##sequence-region contig00054 1 17874
##sequence-region contig00055 1 13745
##sequence-region contig00056 1 12527
##sequence-region contig00057 1 12027
##sequence-region contig00058 1 11307
##sequence-region contig00059 1 11090
##sequence-region contig00060 1 10539
##sequence-region contig00061 1 9396
##sequence-region contig00062 1 9217
##sequence-region contig00063 1 8484
##sequence-region contig00064 1 8121
##sequence-region contig00065 1 6626
##sequence-region contig00066 1 4779
##sequence-region contig00067 1 4103
##sequence-region contig00068 1 3893
##sequence-region contig00069 1 2808
##sequence-region contig00070 1 2598
##sequence-region contig00071 1 2541
##sequence-region contig00072 1 2533
##sequence-region contig00073 1 2311
##sequence-region contig00074 1 2204
##sequence-region contig00075 1 2056
##sequence-region contig00076 1 1617
##sequence-region contig00077 1 1568
##sequence-region contig00078 1 1434
##sequence-region contig00079 1 1328
##sequence-region contig00080 1 1302
##sequence-region contig00081 1 1279
##sequence-region contig00082 1 1064
##sequence-region contig00083 1 989
##sequence-region contig00084 1 976
##sequence-region contig00085 1 974
##sequence-region contig00086 1 935
##sequence-region contig00087 1 922
##sequence-region contig00088 1 893
##sequence-region contig00089 1 887
##sequence-region contig00090 1 847
##sequence-region contig00091 1 820
##sequence-region contig00092 1 814
##sequence-region contig00093 1 770
##sequence-region contig00094 1 764
##sequence-region contig00095 1 614
##sequence-region contig00096 1 591
##sequence-region contig00097 1 589
##sequence-region contig00098 1 580
##sequence-region contig00099 1 564
##sequence-region contig00100 1 541
##sequence-region contig00101 1 528
##sequence-region contig00102 1 521
##sequence-region contig00103 1 486
##sequence-region contig00104 1 471
##sequence-region contig00105 1 470
##sequence-region contig00106 1 450
##sequence-region contig00107 1 435
##sequence-region contig00108 1 385
##sequence-region contig00109 1 380
##sequence-region contig00110 1 319
##sequence-region contig00111 1 319
##sequence-region contig00112 1 270
##sequence-region contig00113 1 261
##sequence-region contig00114 1 255
##sequence-region contig00115 1 255
##sequence-region contig00116 1 254
##sequence-region contig00117 1 233
##sequence-region contig00118 1 223
##sequence-region contig00119 1 223
##sequence-region contig00120 1 223
##sequence-region contig00121 1 212
##sequence-region contig00122 1 209
contig00001	Prodigal:002006	CDS	905	1078	.	+	0	ID=BHAOGJBA_00001;inference=ab initio prediction:Prodigal:002006;locus_tag=BHAOGJBA_00001;product=hypothetical protein
contig00001	Prodigal:002006	CDS	1133	1252	.	+	0	ID=BHAOGJBA_00002;inference=ab initio prediction:Prodigal:002006;locus_tag=BHAOGJBA_00002;product=hypothetical protein
contig00001	Prodigal:002006	CDS	1651	2451	.	-	0	ID=BHAOGJBA_00003;inference=ab initio prediction:Prodigal:002006;locus_tag=BHAOGJBA_00003;product=hypothetical protein
contig00001	Prodigal:002006	CDS	2631	5048	.	-	0	ID=BHAOGJBA_00004;Name=rssB_1;gene=rssB_1;inference=ab initio prediction:Prodigal:002006,protein motif:HAMAP:MF_00958;locus_tag=BHAOGJBA_00004;product=Regulator of RpoS
contig00001	Prodigal:002006	CDS	5492	7894	.	+	0	ID=BHAOGJBA_00005;inference=ab initio prediction:Prodigal:002006;locus_tag=BHAOGJBA_00005;product=hypothetical protein
contig00001	Prodigal:002006	CDS	7902	10565	.	+	0	ID=BHAOGJBA_00006;inference=ab initio prediction:Prodigal:002006;locus_tag=BHAOGJBA_00006;product=hypothetical protein
contig00001	Prodigal:002006	CDS	10562	11746	.	+	0	ID=BHAOGJBA_00007;inference=ab initio prediction:Prodigal:002006;locus_tag=BHAOGJBA_00007;product=hypothetical protein
contig00001	Prodigal:002006	CDS	11731	13764	.	+	0	ID=BHAOGJBA_00008;inference=ab initio prediction:Prodigal:002006;locus_tag=BHAOGJBA_00008;product=hypothetical protein
contig00001	Prodigal:002006	CDS	13761	14807	.	+	0	ID=BHAOGJBA_00009;inference=ab initio prediction:Prodigal:002006;locus_tag=BHAOGJBA_00009;product=hypothetical protein
contig00001	Prodigal:002006	CDS	14817	15494	.	-	0	ID=BHAOGJBA_00010;eC_number=4.1.3.16;Name=proA_1;gene=proA_1;inference=ab initio prediction:Prodigal:002006,similar to AA sequence:UniProtKB:Q9AQI0;locus_tag=BHAOGJBA_00010;product=4-hydroxy-4-methyl-2-oxoglutarate aldolase/4-carboxy-4-hydroxy-2-oxoadipate aldolase
contig00001	Prodigal:002006	CDS	15591	16907	.	+	0	ID=BHAOGJBA_00011;Name=naiP_1;gene=naiP_1;inference=ab initio prediction:Prodigal:002006,similar to AA sequence:UniProtKB:O34691;locus_tag=BHAOGJBA_00011;product=Putative niacin/nicotinamide transporter NaiP
contig00001	Prodigal:002006	CDS	16911	18419	.	-	0	ID=BHAOGJBA_00012;inference=ab initio prediction:Prodigal:002006;locus_tag=BHAOGJBA_00012;product=hypothetical protein
contig00001	Prodigal:002006	CDS	18677	19309	.	+	0	ID=BHAOGJBA_00013;eC_number=4.3.99.3;Name=queE;gene=queE;inference=ab initio prediction:Prodigal:002006,similar to AA sequence:UniProtKB:A0A0H3KB22;locus_tag=BHAOGJBA_00013;product=7-carboxy-7-deazaguanine synthase
contig00001	Prodigal:002006	CDS	19317	19829	.	-	0	ID=BHAOGJBA_00014;inference=ab initio prediction:Prodigal:002006;locus_tag=BHAOGJBA_00014;product=hypothetical protein
contig00001	Prodigal:002006	CDS	20009	20557	.	-	0	ID=BHAOGJBA_00015;eC_number=2.3.1.-;Name=eis_1;gene=eis_1;inference=ab initio prediction:Prodigal:002006,protein motif:HAMAP:MF_01812;locus_tag=BHAOGJBA_00015;product=N-acetyltransferase Eis
contig00001	Prodigal:002006	CDS	20708	21874	.	-	0	ID=BHAOGJBA_00016;eC_number=4.1.1.17;Name=ldc;gene=ldc;inference=ab initio prediction:Prodigal:002006,similar to AA sequence:UniProtKB:O50657;locus_tag=BHAOGJBA_00016;product=Lysine/ornithine decarboxylase
contig00001	Prodigal:002006	CDS	22688	23158	.	+	0	ID=BHAOGJBA_00017;eC_number=2.3.1.210;Name=wecD;gene=wecD;inference=ab initio prediction:Prodigal:002006,protein motif:HAMAP:MF_02027;locus_tag=BHAOGJBA_00017;product=dTDP-fucosamine acetyltransferase
contig00001	Prodigal:002006	CDS	23342	23578	.	-	0	ID=BHAOGJBA_00018;inference=ab initio prediction:Prodigal:002006;locus_tag=BHAOGJBA_00018;product=hypothetical protein
contig00001	Prodigal:002006	CDS	23848	25290	.	+	0	ID=BHAOGJBA_00019;inference=ab initio prediction:Prodigal:002006;locus_tag=BHAOGJBA_00019;product=hypothetical protein
contig00001	Prodigal:002006	CDS	25548	26723	.	+	0	ID=BHAOGJBA_00020;inference=ab initio prediction:Prodigal:002006;locus_tag=BHAOGJBA_00020;product=hypothetical protein
contig00001	Prodigal:002006	CDS	26767	28107	.	+	0	ID=BHAOGJBA_00021;Name=lutA_1;gene=lutA_1;inference=ab initio prediction:Prodigal:002006,protein motif:HAMAP:MF_02105;locus_tag=BHAOGJBA_00021;product=Lactate utilization protein A
contig00001	Prodigal:002006	CDS	28120	29094	.	-	0	ID=BHAOGJBA_00022;eC_number=3.1.2.6;Name=gloB_1;gene=gloB_1;inference=ab initio prediction:Prodigal:002006,protein motif:HAMAP:MF_01374;locus_tag=BHAOGJBA_00022;product=Hydroxyacylglutathione hydrolase
contig00001	Prodigal:002006	CDS	29179	29955	.	+	0	ID=BHAOGJBA_00023;inference=ab initio prediction:Prodigal:002006;locus_tag=BHAOGJBA_00023;product=hypothetical protein
contig00001	Prodigal:002006	CDS	29998	31134	.	+	0	ID=BHAOGJBA_00024;Name=braC_1;db_xref=COG:COG0683;gene=braC_1;inference=ab initio prediction:Prodigal:002006,similar to AA sequence:UniProtKB:P21175;locus_tag=BHAOGJBA_00024;product=Leucine-%2C isoleucine-%2C valine-%2C threonine-%2C and alanine-binding protein
contig00001	Prodigal:002006	CDS	31349	31624	.	+	0	ID=BHAOGJBA_00025;Name=infA;gene=infA;inference=ab initio prediction:Prodigal:002006,protein motif:HAMAP:MF_00075;locus_tag=BHAOGJBA_00025;product=Translation initiation factor IF-1
contig00001	Prodigal:002006	CDS	31695	32603	.	+	0	ID=BHAOGJBA_00026;inference=ab initio prediction:Prodigal:002006;locus_tag=BHAOGJBA_00026;product=hypothetical protein
contig00001	Prodigal:002006	CDS	32618	32923	.	-	0	ID=BHAOGJBA_00027;inference=ab initio prediction:Prodigal:002006;locus_tag=BHAOGJBA_00027;product=hypothetical protein
contig00001	Prodigal:002006	CDS	33037	33801	.	-	0	ID=BHAOGJBA_00028;eC_number=2.1.1.144;Name=tam_1;gene=tam_1;inference=ab initio prediction:Prodigal:002006,protein motif:HAMAP:MF_00560;locus_tag=BHAOGJBA_00028;product=Trans-aconitate 2-methyltransferase
contig00001	Prodigal:002006	CDS	33897	35150	.	+	0	ID=BHAOGJBA_00029;eC_number=3.4.17.11;Name=cpg2;gene=cpg2;inference=ab initio prediction:Prodigal:002006,similar to AA sequence:UniProtKB:P06621;locus_tag=BHAOGJBA_00029;product=Carboxypeptidase G2
contig00001	Prodigal:002006	CDS	35215	35895	.	+	0	ID=BHAOGJBA_00030;eC_number=3.8.1.2;Name=hdl IVa;gene=hdl IVa;inference=ab initio prediction:Prodigal:002006,similar to AA sequence:UniProtKB:Q51645;locus_tag=BHAOGJBA_00030;product=(S)-2-haloacid dehalogenase 4A
contig00001	Prodigal:002006	CDS	36038	36388	.	+	0	ID=BHAOGJBA_00031;inference=ab initio prediction:Prodigal:002006;locus_tag=BHAOGJBA_00031;product=hypothetical protein
contig00001	Prodigal:002006	CDS	36436	38193	.	-	0	ID=BHAOGJBA_00032;inference=ab initio prediction:Prodigal:002006;locus_tag=BHAOGJBA_00032;product=hypothetical protein
contig00001	Prodigal:002006	CDS	38204	39391	.	-	0	ID=BHAOGJBA_00033;Name=nhaA_1;db_xref=COG:COG3004;gene=nhaA_1;inference=ab initio prediction:Prodigal:002006,similar to AA sequence:UniProtKB:Q56725;locus_tag=BHAOGJBA_00033;product=Na(+)/H(+) antiporter NhaA
contig00001	Prodigal:002006	CDS	39517	40236	.	+	0	ID=BHAOGJBA_00034;Name=dipZ;db_xref=COG:COG0785;gene=dipZ;inference=ab initio prediction:Prodigal:002006,similar to AA sequence:UniProtKB:P9WG63;locus_tag=BHAOGJBA_00034;product=Protein DipZ
contig00001	Prodigal:002006	CDS	40346	40963	.	+	0	ID=BHAOGJBA_00035;inference=ab initio prediction:Prodigal:002006;locus_tag=BHAOGJBA_00035;product=hypothetical protein
contig00001	Prodigal:002006	CDS	41100	42023	.	+	0	ID=BHAOGJBA_00036;eC_number=3.4.24.-;Name=mepA;db_xref=COG:COG3770;gene=mepA;inference=ab initio prediction:Prodigal:002006,similar to AA sequence:UniProtKB:P0C0T5;locus_tag=BHAOGJBA_00036;product=Penicillin-insensitive murein endopeptidase
contig00001	Prodigal:002006	CDS	42058	42666	.	+	0	ID=BHAOGJBA_00037;Name=drgA;gene=drgA;inference=ab initio prediction:Prodigal:002006,similar to AA sequence:UniProtKB:Q55233;locus_tag=BHAOGJBA_00037;product=Protein DrgA
contig00001	Prodigal:002006	CDS	42787	43524	.	+	0	ID=BHAOGJBA_00038;inference=ab initio prediction:Prodigal:002006;locus_tag=BHAOGJBA_00038;product=hypothetical protein
contig00001	Prodigal:002006	CDS	43580	44647	.	+	0	ID=BHAOGJBA_00039;inference=ab initio prediction:Prodigal:002006;locus_tag=BHAOGJBA_00039;product=hypothetical protein
contig00001	Prodigal:002006	CDS	44699	45157	.	+	0	ID=BHAOGJBA_00040;eC_number=3.5.4.3;Name=guaD_1;db_xref=COG:COG0590;gene=guaD_1;inference=ab initio prediction:Prodigal:002006,similar to AA sequence:UniProtKB:O34598;locus_tag=BHAOGJBA_00040;product=Guanine deaminase
contig00001	Prodigal:002006	CDS	45334	47238	.	-	0	ID=BHAOGJBA_00041;eC_number=6.6.1.2;Name=cobT;gene=cobT;inference=ab initio prediction:Prodigal:002006,similar to AA sequence:UniProtKB:P29934;locus_tag=BHAOGJBA_00041;product=Aerobic cobaltochelatase subunit CobT
contig00001	Prodigal:002006	CDS	47245	47739	.	-	0	ID=BHAOGJBA_00042;inference=ab initio prediction:Prodigal:002006;locus_tag=BHAOGJBA_00042;product=hypothetical protein
contig00001	Prodigal:002006	CDS	47756	48739	.	-	0	ID=BHAOGJBA_00043;eC_number=6.6.1.2;Name=cobS;gene=cobS;inference=ab initio prediction:Prodigal:002006,similar to AA sequence:UniProtKB:P29933;locus_tag=BHAOGJBA_00043;product=Aerobic cobaltochelatase subunit CobS
contig00001	Prodigal:002006	CDS	49015	49626	.	-	0	ID=BHAOGJBA_00044;Name=dnaJ_1;gene=dnaJ_1;inference=ab initio prediction:Prodigal:002006,protein motif:HAMAP:MF_01152;locus_tag=BHAOGJBA_00044;product=Chaperone protein DnaJ
contig00001	Prodigal:002006	CDS	49752	50027	.	+	0	ID=BHAOGJBA_00045;Name=bolA;db_xref=COG:COG0271;gene=bolA;inference=ab initio prediction:Prodigal:002006,similar to AA sequence:UniProtKB:P0ABE2;locus_tag=BHAOGJBA_00045;product=DNA-binding transcriptional regulator BolA
contig00001	Prodigal:002006	CDS	50054	50485	.	+	0	ID=BHAOGJBA_00046;eC_number=3.1.1.29;Name=arfB;db_xref=COG:COG1186;gene=arfB;inference=ab initio prediction:Prodigal:002006,similar to AA sequence:UniProtKB:P40711;locus_tag=BHAOGJBA_00046;product=Peptidyl-tRNA hydrolase ArfB
contig00001	Prodigal:002006	CDS	50498	51268	.	-	0	ID=BHAOGJBA_00047;inference=ab initio prediction:Prodigal:002006;locus_tag=BHAOGJBA_00047;product=hypothetical protein
contig00001	Prodigal:002006	CDS	51331	52311	.	-	0	ID=BHAOGJBA_00048;eC_number=2.1.1.144;Name=tam_2;gene=tam_2;inference=ab initio prediction:Prodigal:002006,protein motif:HAMAP:MF_00560;locus_tag=BHAOGJBA_00048;product=Trans-aconitate 2-methyltransferase
contig00001	Prodigal:002006	CDS	52374	53450	.	+	0	ID=BHAOGJBA_00049;inference=ab initio prediction:Prodigal:002006;locus_tag=BHAOGJBA_00049;product=hypothetical protein
contig00001	Prodigal:002006	CDS	53447	55147	.	+	0	ID=BHAOGJBA_00050;eC_number=6.5.1.1;Name=lig;gene=lig;inference=ab initio prediction:Prodigal:002006,protein motif:HAMAP:MF_00407;locus_tag=BHAOGJBA_00050;product=DNA ligase
contig00001	Prodigal:002006	CDS	55144	55611	.	+	0	ID=BHAOGJBA_00051;inference=ab initio prediction:Prodigal:002006,similar to AA sequence:UniProtKB:P9WFP9;locus_tag=BHAOGJBA_00051;note=UPF0047 protein Rv2556c;product=hypothetical protein
contig00001	Prodigal:002006	CDS	55673	56155	.	-	0	ID=BHAOGJBA_00052;inference=ab initio prediction:Prodigal:002006;locus_tag=BHAOGJBA_00052;product=hypothetical protein
contig00001	Prodigal:002006	CDS	56176	57846	.	-	0	ID=BHAOGJBA_00053;Name=arpC;db_xref=COG:COG1538;gene=arpC;inference=ab initio prediction:Prodigal:002006,similar to AA sequence:UniProtKB:Q9KJC1;locus_tag=BHAOGJBA_00053;product=Antibiotic efflux pump outer membrane protein ArpC
contig00001	Prodigal:002006	CDS	57846	60998	.	-	0	ID=BHAOGJBA_00054;Name=czcA_1;gene=czcA_1;inference=ab initio prediction:Prodigal:002006,similar to AA sequence:UniProtKB:P13511;locus_tag=BHAOGJBA_00054;product=Cobalt-zinc-cadmium resistance protein CzcA
contig00001	Prodigal:002006	CDS	61019	62389	.	-	0	ID=BHAOGJBA_00055;Name=mdtA_1;gene=mdtA_1;inference=ab initio prediction:Prodigal:002006,protein motif:HAMAP:MF_01422;locus_tag=BHAOGJBA_00055;product=Multidrug resistance protein MdtA
contig00001	Prodigal:002006	CDS	62693	63583	.	+	0	ID=BHAOGJBA_00056;eC_number=3.1.2.6;Name=gloB_2;gene=gloB_2;inference=ab initio prediction:Prodigal:002006,protein motif:HAMAP:MF_01374;locus_tag=BHAOGJBA_00056;product=Hydroxyacylglutathione hydrolase
contig00001	Prodigal:002006	CDS	63629	64030	.	-	0	ID=BHAOGJBA_00057;inference=ab initio prediction:Prodigal:002006;locus_tag=BHAOGJBA_00057;product=hypothetical protein
contig00001	Prodigal:002006	CDS	64495	65637	.	+	0	ID=BHAOGJBA_00058;eC_number=2.1.2.10;Name=gcvT;db_xref=COG:COG0404;gene=gcvT;inference=ab initio prediction:Prodigal:002006,similar to AA sequence:UniProtKB:P54378;locus_tag=BHAOGJBA_00058;product=Aminomethyltransferase
contig00001	Prodigal:002006	CDS	65658	66020	.	+	0	ID=BHAOGJBA_00059;Name=gcvH;db_xref=COG:COG0509;gene=gcvH;inference=ab initio prediction:Prodigal:002006,similar to AA sequence:UniProtKB:Q6G2F0;locus_tag=BHAOGJBA_00059;product=Glycine cleavage system H protein
contig00001	Prodigal:002006	CDS	66032	68872	.	+	0	ID=BHAOGJBA_00060;eC_number=1.4.4.2;Name=gcvP;gene=gcvP;inference=ab initio prediction:Prodigal:002006,similar to AA sequence:UniProtKB:P74416;locus_tag=BHAOGJBA_00060;product=Glycine dehydrogenase (decarboxylating)
contig00001	Prodigal:002006	CDS	68979	69908	.	+	0	ID=BHAOGJBA_00061;eC_number=4.2.1.43;Name=araD;gene=araD;inference=ab initio prediction:Prodigal:002006,similar to AA sequence:UniProtKB:Q1JUQ0;locus_tag=BHAOGJBA_00061;product=L-2-keto-3-deoxyarabonate dehydratase
contig00001	Prodigal:002006	CDS	69930	70439	.	-	0	ID=BHAOGJBA_00062;inference=ab initio prediction:Prodigal:002006;locus_tag=BHAOGJBA_00062;product=hypothetical protein
contig00001	Prodigal:002006	CDS	70601	71227	.	-	0	ID=BHAOGJBA_00063;inference=ab initio prediction:Prodigal:002006;locus_tag=BHAOGJBA_00063;product=hypothetical protein
contig00001	Aragorn:001002	tmRNA	71300	71658	.	-	.	ID=BHAOGJBA_00064;Name=ssrA;gene=ssrA;inference=COORDINATES:profile:Aragorn:001002;locus_tag=BHAOGJBA_00064;product=transfer-messenger RNA%2C SsrA
contig00001	Prodigal:002006	CDS	71704	72531	.	+	0	ID=BHAOGJBA_00065;inference=ab initio prediction:Prodigal:002006;locus_tag=BHAOGJBA_00065;product=hypothetical protein
contig00001	Prodigal:002006	CDS	72599	73417	.	+	0	ID=BHAOGJBA_00066;eC_number=2.1.1.45;Name=thyA;db_xref=COG:COG0207;gene=thyA;inference=ab initio prediction:Prodigal:002006,similar to AA sequence:UniProtKB:P67042;locus_tag=BHAOGJBA_00066;product=Thymidylate synthase
contig00001	Prodigal:002006	CDS	73427	73924	.	+	0	ID=BHAOGJBA_00067;inference=ab initio prediction:Prodigal:002006,similar to AA sequence:ISfinder:ISSsu9;locus_tag=BHAOGJBA_00067;product=IS1595 family transposase ISSsu9
contig00001	Prodigal:002006	CDS	74188	75381	.	+	0	ID=BHAOGJBA_00068;Name=hflK;db_xref=COG:COG0330;gene=hflK;inference=ab initio prediction:Prodigal:002006,similar to AA sequence:UniProtKB:P0ABC7;locus_tag=BHAOGJBA_00068;product=Modulator of FtsH protease HflK
contig00001	Prodigal:002006	CDS	75378	76328	.	+	0	ID=BHAOGJBA_00069;Name=hflC;db_xref=COG:COG0330;gene=hflC;inference=ab initio prediction:Prodigal:002006,similar to AA sequence:UniProtKB:P0ABC3;locus_tag=BHAOGJBA_00069;product=Modulator of FtsH protease HflC
contig00001	Prodigal:002006	CDS	76501	78012	.	+	0	ID=BHAOGJBA_00070;eC_number=3.4.21.107;Name=degP_1;db_xref=COG:COG0265;gene=degP_1;inference=ab initio prediction:Prodigal:002006,similar to AA sequence:UniProtKB:P0C0V0;locus_tag=BHAOGJBA_00070;product=Periplasmic serine endoprotease DegP
contig00001	Prodigal:002006	CDS	78144	79307	.	+	0	ID=BHAOGJBA_00071;eC_number=2.4.1.250;Name=mshA_1;gene=mshA_1;inference=ab initio prediction:Prodigal:002006,protein motif:HAMAP:MF_01695;locus_tag=BHAOGJBA_00071;product=D-inositol-3-phosphate glycosyltransferase
contig00001	Prodigal:002006	CDS	79312	80391	.	+	0	ID=BHAOGJBA_00072;inference=ab initio prediction:Prodigal:002006;locus_tag=BHAOGJBA_00072;product=hypothetical protein
contig00001	Prodigal:002006	CDS	80592	81653	.	+	0	ID=BHAOGJBA_00073;inference=ab initio prediction:Prodigal:002006;locus_tag=BHAOGJBA_00073;product=hypothetical protein
contig00001	Prodigal:002006	CDS	81708	81890	.	-	0	ID=BHAOGJBA_00074;inference=ab initio prediction:Prodigal:002006;locus_tag=BHAOGJBA_00074;product=hypothetical protein
contig00001	Prodigal:002006	CDS	82095	83093	.	+	0	ID=BHAOGJBA_00075;Name=xerC_1;db_xref=COG:COG4974;gene=xerC_1;inference=ab initio prediction:Prodigal:002006,similar to AA sequence:UniProtKB:P39776;locus_tag=BHAOGJBA_00075;product=Tyrosine recombinase XerC
contig00001	Prodigal:002006	CDS	83150	84463	.	-	0	ID=BHAOGJBA_00076;eC_number=1.17.7.3;Name=ispG;db_xref=COG:COG0821;gene=ispG;inference=ab initio prediction:Prodigal:002006,similar to AA sequence:UniProtKB:Q5SLI8;locus_tag=BHAOGJBA_00076;product=4-hydroxy-3-methylbut-2-en-1-yl diphosphate synthase (flavodoxin)
contig00001	Prodigal:002006	CDS	84872	86005	.	+	0	ID=BHAOGJBA_00077;inference=ab initio prediction:Prodigal:002006;locus_tag=BHAOGJBA_00077;product=hypothetical protein
contig00001	Prodigal:002006	CDS	86150	86770	.	+	0	ID=BHAOGJBA_00078;inference=ab initio prediction:Prodigal:002006;locus_tag=BHAOGJBA_00078;product=hypothetical protein
contig00001	Prodigal:002006	CDS	86850	87611	.	+	0	ID=BHAOGJBA_00079;inference=ab initio prediction:Prodigal:002006;locus_tag=BHAOGJBA_00079;product=hypothetical protein
contig00001	Prodigal:002006	CDS	87718	88221	.	+	0	ID=BHAOGJBA_00080;eC_number=3.5.4.5;Name=cdd;gene=cdd;inference=ab initio prediction:Prodigal:002006,protein motif:HAMAP:MF_01558;locus_tag=BHAOGJBA_00080;product=Cytidine deaminase
contig00001	Prodigal:002006	CDS	88214	89035	.	+	0	ID=BHAOGJBA_00081;eC_number=2.4.2.1;Name=xapA;db_xref=COG:COG0005;gene=xapA;inference=ab initio prediction:Prodigal:002006,similar to AA sequence:UniProtKB:P45563;locus_tag=BHAOGJBA_00081;product=Purine nucleoside phosphorylase 2
contig00001	Prodigal:002006	CDS	89032	89766	.	+	0	ID=BHAOGJBA_00082;eC_number=4.1.2.4;Name=deoC;db_xref=COG:COG0274;gene=deoC;inference=ab initio prediction:Prodigal:002006,similar to AA sequence:UniProtKB:B0TQ91;locus_tag=BHAOGJBA_00082;product=Deoxyribose-phosphate aldolase
contig00001	Prodigal:002006	CDS	89763	91055	.	+	0	ID=BHAOGJBA_00083;eC_number=2.4.2.4;Name=deoA;db_xref=COG:COG0213;gene=deoA;inference=ab initio prediction:Prodigal:002006,similar to AA sequence:UniProtKB:P07650;locus_tag=BHAOGJBA_00083;product=Thymidine phosphorylase
contig00001	Prodigal:002006	CDS	91262	91582	.	-	0	ID=BHAOGJBA_00084;inference=ab initio prediction:Prodigal:002006;locus_tag=BHAOGJBA_00084;product=hypothetical protein
contig00001	Prodigal:002006	CDS	91696	92985	.	-	0	ID=BHAOGJBA_00085;inference=ab initio prediction:Prodigal:002006;locus_tag=BHAOGJBA_00085;product=hypothetical protein
contig00001	Prodigal:002006	CDS	93046	93993	.	-	0	ID=BHAOGJBA_00086;eC_number=2.1.1.80;Name=cheR1;gene=cheR1;inference=ab initio prediction:Prodigal:002006,similar to AA sequence:UniProtKB:O87131;locus_tag=BHAOGJBA_00086;product=Chemotaxis protein methyltransferase 1
contig00001	Prodigal:002006	CDS	93990	95213	.	-	0	ID=BHAOGJBA_00087;eC_number=3.1.1.61;Name=cheB_1;db_xref=COG:COG2201;gene=cheB_1;inference=ab initio prediction:Prodigal:002006,similar to AA sequence:UniProtKB:Q9WYN9;locus_tag=BHAOGJBA_00087;product=Protein-glutamate methylesterase/protein-glutamine glutaminase
contig00001	Prodigal:002006	CDS	95398	95838	.	-	0	ID=BHAOGJBA_00088;eC_number=3.5.1.44;Name=cheB_2;gene=cheB_2;inference=ab initio prediction:Prodigal:002006,protein motif:HAMAP:MF_00099;locus_tag=BHAOGJBA_00088;product=Protein-glutamate methylesterase/protein-glutamine glutaminase
contig00001	Prodigal:002006	CDS	95853	96356	.	-	0	ID=BHAOGJBA_00089;Name=cheW;db_xref=COG:COG0835;gene=cheW;inference=ab initio prediction:Prodigal:002006,similar to AA sequence:UniProtKB:Q56311;locus_tag=BHAOGJBA_00089;product=Chemotaxis protein CheW
contig00001	Prodigal:002006	CDS	96414	99167	.	-	0	ID=BHAOGJBA_00090;eC_number=2.7.13.3;Name=rcsC_1;gene=rcsC_1;inference=ab initio prediction:Prodigal:002006,protein motif:HAMAP:MF_00979;locus_tag=BHAOGJBA_00090;product=Sensor histidine kinase RcsC
contig00001	Prodigal:002006	CDS	99835	100569	.	-	0	ID=BHAOGJBA_00091;eC_number=2.7.99.-;Name=chpT;gene=chpT;inference=ab initio prediction:Prodigal:002006,similar to AA sequence:UniProtKB:Q2YQA5;locus_tag=BHAOGJBA_00091;product=Protein phosphotransferase ChpT
contig00001	Prodigal:002006	CDS	100778	101608	.	+	0	ID=BHAOGJBA_00092;eC_number=3.1.3.7;Name=cysQ;gene=cysQ;inference=ab initio prediction:Prodigal:002006,protein motif:HAMAP:MF_02095;locus_tag=BHAOGJBA_00092;product=3'(2')%2C5'-bisphosphate nucleotidase CysQ
contig00001	Prodigal:002006	CDS	101577	102068	.	-	0	ID=BHAOGJBA_00093;inference=ab initio prediction:Prodigal:002006;locus_tag=BHAOGJBA_00093;product=hypothetical protein
contig00001	Prodigal:002006	CDS	102188	102802	.	+	0	ID=BHAOGJBA_00094;inference=ab initio prediction:Prodigal:002006;locus_tag=BHAOGJBA_00094;product=hypothetical protein
contig00001	Prodigal:002006	CDS	102984	103679	.	+	0	ID=BHAOGJBA_00095;inference=ab initio prediction:Prodigal:002006;locus_tag=BHAOGJBA_00095;product=hypothetical protein
contig00001	Prodigal:002006	CDS	103828	104106	.	+	0	ID=BHAOGJBA_00096;inference=ab initio prediction:Prodigal:002006;locus_tag=BHAOGJBA_00096;product=hypothetical protein
contig00001	Prodigal:002006	CDS	104131	104955	.	-	0	ID=BHAOGJBA_00097;inference=ab initio prediction:Prodigal:002006;locus_tag=BHAOGJBA_00097;product=hypothetical protein
contig00001	Prodigal:002006	CDS	104980	105186	.	-	0	ID=BHAOGJBA_00098;inference=ab initio prediction:Prodigal:002006;locus_tag=BHAOGJBA_00098;product=hypothetical protein
contig00001	Prodigal:002006	CDS	105611	105916	.	+	0	ID=BHAOGJBA_00099;inference=ab initio prediction:Prodigal:002006;locus_tag=BHAOGJBA_00099;product=hypothetical protein
contig00001	Prodigal:002006	CDS	106041	106991	.	+	0	ID=BHAOGJBA_00100;eC_number=6.3.2.3;Name=gshB;db_xref=COG:COG0189;gene=gshB;inference=ab initio prediction:Prodigal:002006,similar to AA sequence:UniProtKB:P04425;locus_tag=BHAOGJBA_00100;product=Glutathione synthetase
contig00001	Prodigal:002006	CDS	107517	108299	.	-	0	ID=BHAOGJBA_00101;Name=fixK_1;db_xref=COG:COG0664;gene=fixK_1;inference=ab initio prediction:Prodigal:002006,similar to AA sequence:UniProtKB:P29286;locus_tag=BHAOGJBA_00101;product=Nitrogen fixation regulation protein FixK
contig00001	Prodigal:002006	CDS	108672	109448	.	+	0	ID=BHAOGJBA_00102;inference=ab initio prediction:Prodigal:002006;locus_tag=BHAOGJBA_00102;product=hypothetical protein
contig00001	Prodigal:002006	CDS	109420	110952	.	-	0	ID=BHAOGJBA_00103;Name=nhaK_1;db_xref=COG:COG0025;gene=nhaK_1;inference=ab initio prediction:Prodigal:002006,similar to AA sequence:UniProtKB:O32212;locus_tag=BHAOGJBA_00103;product=Sodium%2C potassium%2C lithium and rubidium/H(+) antiporter
contig00001	Prodigal:002006	CDS	111115	112713	.	+	0	ID=BHAOGJBA_00104;eC_number=3.5.1.126;Name=hpxW;db_xref=COG:COG0405;gene=hpxW;inference=ab initio prediction:Prodigal:002006,similar to AA sequence:UniProtKB:A6T9C8;locus_tag=BHAOGJBA_00104;product=Oxamate amidohydrolase proenzyme
contig00001	Prodigal:002006	CDS	113024	113680	.	-	0	ID=BHAOGJBA_00105;eC_number=1.4.3.5;Name=pdxH_1;db_xref=COG:COG0259;gene=pdxH_1;inference=ab initio prediction:Prodigal:002006,similar to AA sequence:UniProtKB:P21159;locus_tag=BHAOGJBA_00105;product=Pyridoxine/pyridoxamine 5'-phosphate oxidase
contig00001	Prodigal:002006	CDS	114009	115532	.	+	0	ID=BHAOGJBA_00106;eC_number=1.2.1.3;Name=adh;db_xref=COG:COG1012;gene=adh;inference=ab initio prediction:Prodigal:002006,similar to AA sequence:UniProtKB:A1B4L2;locus_tag=BHAOGJBA_00106;product=Aldehyde dehydrogenase
contig00001	Prodigal:002006	CDS	115927	116190	.	-	0	ID=BHAOGJBA_00107;inference=ab initio prediction:Prodigal:002006;locus_tag=BHAOGJBA_00107;product=hypothetical protein
contig00001	Prodigal:002006	CDS	116311	116736	.	+	0	ID=BHAOGJBA_00108;inference=ab initio prediction:Prodigal:002006;locus_tag=BHAOGJBA_00108;product=hypothetical protein
contig00001	Prodigal:002006	CDS	116742	117776	.	-	0	ID=BHAOGJBA_00109;inference=ab initio prediction:Prodigal:002006;locus_tag=BHAOGJBA_00109;product=hypothetical protein
contig00001	Prodigal:002006	CDS	117773	118411	.	-	0	ID=BHAOGJBA_00110;eC_number=2.5.1.3;Name=thiE_1;gene=thiE_1;inference=ab initio prediction:Prodigal:002006,protein motif:HAMAP:MF_00097;locus_tag=BHAOGJBA_00110;product=Thiamine-phosphate synthase
contig00001	Prodigal:002006	CDS	118417	119490	.	-	0	ID=BHAOGJBA_00111;eC_number=4.1.2.13;Name=fda;db_xref=COG:COG0191;gene=fda;inference=ab initio prediction:Prodigal:002006,similar to AA sequence:UniProtKB:Q8YNK2;locus_tag=BHAOGJBA_00111;product=Fructose-bisphosphate aldolase
contig00001	Prodigal:002006	CDS	119833	121035	.	-	0	ID=BHAOGJBA_00112;eC_number=2.7.2.3;Name=pgk;gene=pgk;inference=ab initio prediction:Prodigal:002006,similar to AA sequence:UniProtKB:P18912;locus_tag=BHAOGJBA_00112;product=Phosphoglycerate kinase
contig00001	Prodigal:002006	CDS	121061	121567	.	-	0	ID=BHAOGJBA_00113;inference=ab initio prediction:Prodigal:002006;locus_tag=BHAOGJBA_00113;product=hypothetical protein
contig00001	Prodigal:002006	CDS	121684	122691	.	-	0	ID=BHAOGJBA_00114;eC_number=1.2.1.12;Name=gapA;db_xref=COG:COG0057;gene=gapA;inference=ab initio prediction:Prodigal:002006,similar to AA sequence:UniProtKB:P09124;locus_tag=BHAOGJBA_00114;product=Glyceraldehyde-3-phosphate dehydrogenase 1
contig00001	Prodigal:002006	CDS	123209	123586	.	+	0	ID=BHAOGJBA_00115;inference=ab initio prediction:Prodigal:002006;locus_tag=BHAOGJBA_00115;product=hypothetical protein
contig00001	Prodigal:002006	CDS	123586	123960	.	+	0	ID=BHAOGJBA_00116;inference=ab initio prediction:Prodigal:002006;locus_tag=BHAOGJBA_00116;product=hypothetical protein
contig00001	Prodigal:002006	CDS	124531	125772	.	+	0	ID=BHAOGJBA_00117;inference=ab initio prediction:Prodigal:002006;locus_tag=BHAOGJBA_00117;product=hypothetical protein
contig00001	Prodigal:002006	CDS	125782	127161	.	-	0	ID=BHAOGJBA_00118;eC_number=2.7.-.-;Name=sasA_1;gene=sasA_1;inference=ab initio prediction:Prodigal:002006,protein motif:HAMAP:MF_01837;locus_tag=BHAOGJBA_00118;product=Adaptive-response sensory-kinase SasA
contig00001	Prodigal:002006	CDS	127158	127826	.	-	0	ID=BHAOGJBA_00119;Name=tctD_1;db_xref=COG:COG0745;gene=tctD_1;inference=ab initio prediction:Prodigal:002006,similar to AA sequence:UniProtKB:P0CL17;locus_tag=BHAOGJBA_00119;product=Transcriptional regulatory protein tctD
contig00001	Prodigal:002006	CDS	127972	128637	.	+	0	ID=BHAOGJBA_00120;inference=ab initio prediction:Prodigal:002006;locus_tag=BHAOGJBA_00120;product=hypothetical protein
contig00001	Prodigal:002006	CDS	129018	130133	.	+	0	ID=BHAOGJBA_00121;eC_number=3.1.4.53;Name=cpdA_1;gene=cpdA_1;inference=ab initio prediction:Prodigal:002006,protein motif:HAMAP:MF_00905;locus_tag=BHAOGJBA_00121;product=3'%2C5'-cyclic adenosine monophosphate phosphodiesterase CpdA
contig00001	Prodigal:002006	CDS	130200	131468	.	+	0	ID=BHAOGJBA_00122;Name=arsB;db_xref=COG:COG1055;gene=arsB;inference=ab initio prediction:Prodigal:002006,similar to AA sequence:UniProtKB:P0AB93;locus_tag=BHAOGJBA_00122;product=Arsenical pump membrane protein
contig00001	Prodigal:002006	CDS	131503	132441	.	+	0	ID=BHAOGJBA_00123;inference=ab initio prediction:Prodigal:002006;locus_tag=BHAOGJBA_00123;product=hypothetical protein
contig00001	Prodigal:002006	CDS	132453	132761	.	-	0	ID=BHAOGJBA_00124;inference=ab initio prediction:Prodigal:002006;locus_tag=BHAOGJBA_00124;product=hypothetical protein
contig00001	Prodigal:002006	CDS	132763	133467	.	-	0	ID=BHAOGJBA_00125;Name=livF_1;db_xref=COG:COG0410;gene=livF_1;inference=ab initio prediction:Prodigal:002006,similar to AA sequence:UniProtKB:P22731;locus_tag=BHAOGJBA_00125;product=High-affinity branched-chain amino acid transport ATP-binding protein LivF
contig00001	Prodigal:002006	CDS	133460	134302	.	-	0	ID=BHAOGJBA_00126;eC_number=3.6.3.-;Name=lptB_1;db_xref=COG:COG1137;gene=lptB_1;inference=ab initio prediction:Prodigal:002006,similar to AA sequence:UniProtKB:P45073;locus_tag=BHAOGJBA_00126;product=Lipopolysaccharide export system ATP-binding protein LptB
contig00001	Prodigal:002006	CDS	134299	135333	.	-	0	ID=BHAOGJBA_00127;Name=livH_1;db_xref=COG:COG0559;gene=livH_1;inference=ab initio prediction:Prodigal:002006,similar to AA sequence:UniProtKB:P0AEX7;locus_tag=BHAOGJBA_00127;product=High-affinity branched-chain amino acid transport system permease protein LivH
contig00001	Prodigal:002006	CDS	135330	136202	.	-	0	ID=BHAOGJBA_00128;Name=livH_2;db_xref=COG:COG0559;gene=livH_2;inference=ab initio prediction:Prodigal:002006,similar to AA sequence:UniProtKB:P0AEX7;locus_tag=BHAOGJBA_00128;product=High-affinity branched-chain amino acid transport system permease protein LivH
contig00001	Prodigal:002006	CDS	136272	137420	.	-	0	ID=BHAOGJBA_00129;Name=braC_2;db_xref=COG:COG0683;gene=braC_2;inference=ab initio prediction:Prodigal:002006,similar to AA sequence:UniProtKB:P21175;locus_tag=BHAOGJBA_00129;product=Leucine-%2C isoleucine-%2C valine-%2C threonine-%2C and alanine-binding protein
contig00001	Prodigal:002006	CDS	137455	138672	.	-	0	ID=BHAOGJBA_00130;inference=ab initio prediction:Prodigal:002006;locus_tag=BHAOGJBA_00130;product=hypothetical protein
contig00001	Prodigal:002006	CDS	138669	139535	.	-	0	ID=BHAOGJBA_00131;eC_number=1.17.5.2;Name=cdhB;gene=cdhB;inference=ab initio prediction:Prodigal:002006,similar to AA sequence:UniProtKB:D7REY4;locus_tag=BHAOGJBA_00131;product=Caffeine dehydrogenase subunit beta
contig00001	Prodigal:002006	CDS	139532	141892	.	-	0	ID=BHAOGJBA_00132;eC_number=1.17.5.2;Name=cdhA;gene=cdhA;inference=ab initio prediction:Prodigal:002006,similar to AA sequence:UniProtKB:D7REY3;locus_tag=BHAOGJBA_00132;product=Caffeine dehydrogenase subunit alpha
contig00001	Prodigal:002006	CDS	141889	142755	.	-	0	ID=BHAOGJBA_00133;eC_number=3.5.1.-;Name=aqdA1;gene=aqdA1;inference=ab initio prediction:Prodigal:002006,similar to AA sequence:UniProtKB:A0A0G3FWY4;locus_tag=BHAOGJBA_00133;product=putative N-octanoylanthranilate hydrolase AqdA1
contig00001	Prodigal:002006	CDS	142778	144088	.	-	0	ID=BHAOGJBA_00134;eC_number=3.1.1.-;db_xref=COG:COG3964;inference=ab initio prediction:Prodigal:002006,similar to AA sequence:UniProtKB:Q7CS13;locus_tag=BHAOGJBA_00134;product=Deacetylase
contig00001	Prodigal:002006	CDS	144148	144726	.	+	0	ID=BHAOGJBA_00135;Name=nicR;db_xref=COG:COG1846;gene=nicR;inference=ab initio prediction:Prodigal:002006,similar to AA sequence:UniProtKB:Q88FY0;locus_tag=BHAOGJBA_00135;product=HTH-type transcriptional repressor NicR
contig00001	Prodigal:002006	CDS	144770	148639	.	-	0	ID=BHAOGJBA_00136;eC_number=2.7.13.3;Name=rcsC_2;gene=rcsC_2;inference=ab initio prediction:Prodigal:002006,protein motif:HAMAP:MF_00979;locus_tag=BHAOGJBA_00136;product=Sensor histidine kinase RcsC
contig00001	Prodigal:002006	CDS	148939	149664	.	+	0	ID=BHAOGJBA_00137;Name=narL;db_xref=COG:COG2197;gene=narL;inference=ab initio prediction:Prodigal:002006,similar to AA sequence:UniProtKB:P0AF28;locus_tag=BHAOGJBA_00137;product=Nitrate/nitrite response regulator protein NarL
contig00001	Prodigal:002006	CDS	149752	150108	.	+	0	ID=BHAOGJBA_00138;inference=ab initio prediction:Prodigal:002006;locus_tag=BHAOGJBA_00138;product=hypothetical protein
contig00001	Prodigal:002006	CDS	150434	151438	.	+	0	ID=BHAOGJBA_00139;inference=ab initio prediction:Prodigal:002006;locus_tag=BHAOGJBA_00139;product=hypothetical protein
contig00001	Prodigal:002006	CDS	151451	151675	.	+	0	ID=BHAOGJBA_00140;inference=ab initio prediction:Prodigal:002006;locus_tag=BHAOGJBA_00140;product=hypothetical protein
contig00001	Prodigal:002006	CDS	152042	152710	.	+	0	ID=BHAOGJBA_00141;inference=ab initio prediction:Prodigal:002006;locus_tag=BHAOGJBA_00141;product=hypothetical protein
contig00001	Prodigal:002006	CDS	152712	153329	.	+	0	ID=BHAOGJBA_00142;inference=ab initio prediction:Prodigal:002006;locus_tag=BHAOGJBA_00142;product=hypothetical protein
contig00001	Prodigal:002006	CDS	153314	154633	.	+	0	ID=BHAOGJBA_00143;inference=ab initio prediction:Prodigal:002006;locus_tag=BHAOGJBA_00143;product=hypothetical protein
contig00001	Prodigal:002006	CDS	155086	155271	.	+	0	ID=BHAOGJBA_00144;inference=ab initio prediction:Prodigal:002006;locus_tag=BHAOGJBA_00144;product=hypothetical protein
contig00001	Prodigal:002006	CDS	155302	155793	.	-	0	ID=BHAOGJBA_00145;inference=ab initio prediction:Prodigal:002006;locus_tag=BHAOGJBA_00145;product=hypothetical protein
contig00001	Prodigal:002006	CDS	155793	156032	.	-	0	ID=BHAOGJBA_00146;inference=ab initio prediction:Prodigal:002006;locus_tag=BHAOGJBA_00146;product=hypothetical protein
contig00001	Prodigal:002006	CDS	156029	156397	.	-	0	ID=BHAOGJBA_00147;inference=ab initio prediction:Prodigal:002006;locus_tag=BHAOGJBA_00147;product=hypothetical protein
contig00001	Prodigal:002006	CDS	157016	157777	.	-	0	ID=BHAOGJBA_00148;inference=ab initio prediction:Prodigal:002006;locus_tag=BHAOGJBA_00148;product=hypothetical protein
contig00001	Prodigal:002006	CDS	157928	159736	.	+	0	ID=BHAOGJBA_00149;eC_number=4.1.1.8;Name=oxc;db_xref=COG:COG0028;gene=oxc;inference=ab initio prediction:Prodigal:002006,similar to AA sequence:UniProtKB:P40149;locus_tag=BHAOGJBA_00149;product=Oxalyl-CoA decarboxylase
contig00001	Prodigal:002006	CDS	159823	160530	.	+	0	ID=BHAOGJBA_00150;inference=ab initio prediction:Prodigal:002006;locus_tag=BHAOGJBA_00150;product=hypothetical protein
contig00001	Prodigal:002006	CDS	160677	161138	.	+	0	ID=BHAOGJBA_00151;inference=ab initio prediction:Prodigal:002006;locus_tag=BHAOGJBA_00151;product=hypothetical protein
contig00001	Prodigal:002006	CDS	161485	162735	.	-	0	ID=BHAOGJBA_00152;eC_number=2.8.3.16;Name=frc_1;db_xref=COG:COG1804;gene=frc_1;inference=ab initio prediction:Prodigal:002006,similar to AA sequence:UniProtKB:P69902;locus_tag=BHAOGJBA_00152;product=Formyl-CoA:oxalate CoA-transferase
contig00001	Prodigal:002006	CDS	162868	163296	.	-	0	ID=BHAOGJBA_00153;eC_number=2.7.13.3;Name=fixL_1;gene=fixL_1;inference=ab initio prediction:Prodigal:002006,similar to AA sequence:UniProtKB:P23222;locus_tag=BHAOGJBA_00153;product=Sensor protein FixL
contig00001	Prodigal:002006	CDS	163706	164179	.	+	0	ID=BHAOGJBA_00154;inference=ab initio prediction:Prodigal:002006;locus_tag=BHAOGJBA_00154;product=hypothetical protein
contig00001	Prodigal:002006	CDS	164193	164558	.	+	0	ID=BHAOGJBA_00155;inference=ab initio prediction:Prodigal:002006;locus_tag=BHAOGJBA_00155;product=hypothetical protein
contig00001	Prodigal:002006	CDS	164644	165471	.	-	0	ID=BHAOGJBA_00156;eC_number=3.1.1.23;db_xref=COG:COG2267;inference=ab initio prediction:Prodigal:002006,similar to AA sequence:UniProtKB:O07427;locus_tag=BHAOGJBA_00156;product=Monoacylglycerol lipase
contig00001	Prodigal:002006	CDS	165510	166445	.	-	0	ID=BHAOGJBA_00157;eC_number=2.3.1.39;Name=fabD_1;db_xref=COG:COG0331;gene=fabD_1;inference=ab initio prediction:Prodigal:002006,similar to AA sequence:UniProtKB:O85140;locus_tag=BHAOGJBA_00157;product=Malonyl CoA-acyl carrier protein transacylase
contig00001	Prodigal:002006	CDS	166442	167479	.	-	0	ID=BHAOGJBA_00158;eC_number=2.4.2.52;Name=mdcB_1;gene=mdcB_1;inference=ab initio prediction:Prodigal:002006,protein motif:HAMAP:MF_01883;locus_tag=BHAOGJBA_00158;product=2-(5''-triphosphoribosyl)-3'-dephosphocoenzyme-A synthase
contig00001	Prodigal:002006	CDS	167476	168126	.	-	0	ID=BHAOGJBA_00159;eC_number=2.7.7.66;Name=mdcG;gene=mdcG;inference=ab initio prediction:Prodigal:002006,protein motif:HAMAP:MF_00650;locus_tag=BHAOGJBA_00159;product=Phosphoribosyl-dephospho-CoA transferase
contig00001	Prodigal:002006	CDS	168119	168835	.	-	0	ID=BHAOGJBA_00160;inference=ab initio prediction:Prodigal:002006;locus_tag=BHAOGJBA_00160;product=hypothetical protein
contig00001	Prodigal:002006	CDS	168822	169751	.	-	0	ID=BHAOGJBA_00161;eC_number=2.1.3.10;Name=madC;gene=madC;inference=ab initio prediction:Prodigal:002006,similar to AA sequence:UniProtKB:O06926;locus_tag=BHAOGJBA_00161;product=Malonyl-S-ACP:biotin-protein carboxyltransferase MADC
contig00001	Prodigal:002006	CDS	169755	170063	.	-	0	ID=BHAOGJBA_00162;Name=mdcC;gene=mdcC;inference=ab initio prediction:Prodigal:002006,similar to AA sequence:UniProtKB:O06925;locus_tag=BHAOGJBA_00162;product=Malonate decarboxylase acyl carrier protein
contig00001	Prodigal:002006	CDS	170071	171717	.	-	0	ID=BHAOGJBA_00163;eC_number=2.3.1.187;Name=madA;gene=madA;inference=ab initio prediction:Prodigal:002006,similar to AA sequence:UniProtKB:O06924;locus_tag=BHAOGJBA_00163;product=Acetyl-S-ACP:malonate ACP transferase
contig00001	Prodigal:002006	CDS	171858	172520	.	+	0	ID=BHAOGJBA_00164;Name=rspR_1;db_xref=COG:COG1802;gene=rspR_1;inference=ab initio prediction:Prodigal:002006,similar to AA sequence:UniProtKB:P0ACM2;locus_tag=BHAOGJBA_00164;product=HTH-type transcriptional repressor RspR
contig00001	Prodigal:002006	CDS	172607	174022	.	+	0	ID=BHAOGJBA_00165;eC_number=1.-.-.-;db_xref=COG:COG0277;inference=ab initio prediction:Prodigal:002006,similar to AA sequence:UniProtKB:P9WIT1;locus_tag=BHAOGJBA_00165;product=putative FAD-linked oxidoreductase
contig00001	Prodigal:002006	CDS	174188	175513	.	+	0	ID=BHAOGJBA_00166;eC_number=3.2.1.54;inference=ab initio prediction:Prodigal:002006,similar to AA sequence:UniProtKB:Q08341;locus_tag=BHAOGJBA_00166;product=Cyclomaltodextrinase
contig00001	Prodigal:002006	CDS	175540	176013	.	-	0	ID=BHAOGJBA_00167;Name=ohrR_1;gene=ohrR_1;inference=ab initio prediction:Prodigal:002006,similar to AA sequence:UniProtKB:O34777;locus_tag=BHAOGJBA_00167;product=Organic hydroperoxide resistance transcriptional regulator
contig00001	Aragorn:001002	tRNA	176389	176465	.	+	.	ID=BHAOGJBA_00168;inference=COORDINATES:profile:Aragorn:001002;locus_tag=BHAOGJBA_00168;product=tRNA-Arg(acg)
contig00001	Prodigal:002006	CDS	176567	178330	.	+	0	ID=BHAOGJBA_00169;inference=ab initio prediction:Prodigal:002006;locus_tag=BHAOGJBA_00169;product=hypothetical protein
contig00001	Prodigal:002006	CDS	179027	180196	.	+	0	ID=BHAOGJBA_00170;inference=ab initio prediction:Prodigal:002006;locus_tag=BHAOGJBA_00170;product=hypothetical protein
contig00001	Prodigal:002006	CDS	180504	180626	.	-	0	ID=BHAOGJBA_00171;inference=ab initio prediction:Prodigal:002006;locus_tag=BHAOGJBA_00171;product=hypothetical protein
contig00001	Prodigal:002006	CDS	181558	182802	.	-	0	ID=BHAOGJBA_00172;inference=ab initio prediction:Prodigal:002006;locus_tag=BHAOGJBA_00172;product=hypothetical protein
contig00001	Prodigal:002006	CDS	182925	183737	.	-	0	ID=BHAOGJBA_00173;inference=ab initio prediction:Prodigal:002006;locus_tag=BHAOGJBA_00173;product=hypothetical protein
contig00001	Prodigal:002006	CDS	183737	184174	.	-	0	ID=BHAOGJBA_00174;inference=ab initio prediction:Prodigal:002006;locus_tag=BHAOGJBA_00174;product=hypothetical protein
contig00001	Prodigal:002006	CDS	185147	185692	.	+	0	ID=BHAOGJBA_00175;inference=ab initio prediction:Prodigal:002006;locus_tag=BHAOGJBA_00175;product=hypothetical protein
contig00001	Prodigal:002006	CDS	186537	187172	.	-	0	ID=BHAOGJBA_00176;eC_number=3.1.22.-;Name=pinR;db_xref=COG:COG1961;gene=pinR;inference=ab initio prediction:Prodigal:002006,similar to AA sequence:UniProtKB:P0ADI0;locus_tag=BHAOGJBA_00176;product=Serine recombinase PinR
contig00001	Prodigal:002006	CDS	187328	187780	.	+	0	ID=BHAOGJBA_00177;inference=ab initio prediction:Prodigal:002006;locus_tag=BHAOGJBA_00177;product=hypothetical protein
contig00001	Prodigal:002006	CDS	188327	188806	.	-	0	ID=BHAOGJBA_00178;inference=ab initio prediction:Prodigal:002006;locus_tag=BHAOGJBA_00178;product=hypothetical protein
contig00001	Prodigal:002006	CDS	189400	189549	.	-	0	ID=BHAOGJBA_00179;inference=ab initio prediction:Prodigal:002006;locus_tag=BHAOGJBA_00179;product=hypothetical protein
contig00001	Prodigal:002006	CDS	190241	191650	.	-	0	ID=BHAOGJBA_00180;eC_number=3.5.1.13;Name=aam_1;db_xref=COG:COG0154;gene=aam_1;inference=ab initio prediction:Prodigal:002006,similar to AA sequence:UniProtKB:K9NBS6;locus_tag=BHAOGJBA_00180;product=Acylamidase
contig00001	Prodigal:002006	CDS	191705	192406	.	-	0	ID=BHAOGJBA_00181;eC_number=3.5.1.9;Name=kynB;gene=kynB;inference=ab initio prediction:Prodigal:002006,protein motif:HAMAP:MF_01969;locus_tag=BHAOGJBA_00181;product=Kynurenine formamidase
contig00001	Prodigal:002006	CDS	192488	193222	.	-	0	ID=BHAOGJBA_00182;Name=livF_2;db_xref=COG:COG0410;gene=livF_2;inference=ab initio prediction:Prodigal:002006,similar to AA sequence:UniProtKB:P22731;locus_tag=BHAOGJBA_00182;product=High-affinity branched-chain amino acid transport ATP-binding protein LivF
contig00001	Prodigal:002006	CDS	193222	195003	.	-	0	ID=BHAOGJBA_00183;eC_number=7.6.2.8;Name=btuD_1;gene=btuD_1;inference=ab initio prediction:Prodigal:002006,protein motif:HAMAP:MF_01005;locus_tag=BHAOGJBA_00183;product=Vitamin B12 import ATP-binding protein BtuD
contig00001	Prodigal:002006	CDS	195000	195875	.	-	0	ID=BHAOGJBA_00184;Name=livH_3;db_xref=COG:COG0559;gene=livH_3;inference=ab initio prediction:Prodigal:002006,similar to AA sequence:UniProtKB:P0AEX7;locus_tag=BHAOGJBA_00184;product=High-affinity branched-chain amino acid transport system permease protein LivH
contig00001	Prodigal:002006	CDS	196033	197226	.	-	0	ID=BHAOGJBA_00185;db_xref=COG:COG0683;inference=ab initio prediction:Prodigal:002006,similar to AA sequence:UniProtKB:Q8YEE8;locus_tag=BHAOGJBA_00185;product=Leu/Ile/Val-binding protein 
contig00001	Prodigal:002006	CDS	197530	198492	.	+	0	ID=BHAOGJBA_00186;Name=gltC;gene=gltC;inference=ab initio prediction:Prodigal:002006,similar to AA sequence:UniProtKB:P20668;locus_tag=BHAOGJBA_00186;product=HTH-type transcriptional regulator GltC
contig00001	Prodigal:002006	CDS	198507	199928	.	+	0	ID=BHAOGJBA_00187;eC_number=3.5.2.-;Name=hyuA_1;gene=hyuA_1;inference=ab initio prediction:Prodigal:002006,similar to AA sequence:UniProtKB:Q8VTT5;locus_tag=BHAOGJBA_00187;product=D-hydantoinase
contig00001	Prodigal:002006	CDS	200047	201999	.	-	0	ID=BHAOGJBA_00188;inference=ab initio prediction:Prodigal:002006;locus_tag=BHAOGJBA_00188;product=hypothetical protein
contig00001	Prodigal:002006	CDS	202273	202401	.	+	0	ID=BHAOGJBA_00189;inference=ab initio prediction:Prodigal:002006;locus_tag=BHAOGJBA_00189;product=hypothetical protein
contig00001	Prodigal:002006	CDS	202658	203962	.	+	0	ID=BHAOGJBA_00190;db_xref=COG:COG4325;inference=ab initio prediction:Prodigal:002006,similar to AA sequence:UniProtKB:P9WM35;locus_tag=BHAOGJBA_00190;product=putative protein
contig00001	Prodigal:002006	CDS	204211	204477	.	-	0	ID=BHAOGJBA_00191;inference=ab initio prediction:Prodigal:002006;locus_tag=BHAOGJBA_00191;product=hypothetical protein
contig00001	Aragorn:001002	tRNA	204773	204847	.	-	.	ID=BHAOGJBA_00192;inference=COORDINATES:profile:Aragorn:001002;locus_tag=BHAOGJBA_00192;product=tRNA-Glu(ctc)
contig00001	Prodigal:002006	CDS	205122	206123	.	+	0	ID=BHAOGJBA_00193;eC_number=5.4.99.23;Name=rluD;db_xref=COG:COG0564;gene=rluD;inference=ab initio prediction:Prodigal:002006,similar to AA sequence:UniProtKB:P33643;locus_tag=BHAOGJBA_00193;product=Ribosomal large subunit pseudouridine synthase D
contig00001	Prodigal:002006	CDS	206420	207319	.	+	0	ID=BHAOGJBA_00194;Name=rpoH_1;db_xref=COG:COG0568;gene=rpoH_1;inference=ab initio prediction:Prodigal:002006,similar to AA sequence:UniProtKB:P0CAW9;locus_tag=BHAOGJBA_00194;product=RNA polymerase sigma factor RpoH
contig00001	Prodigal:002006	CDS	207429	208856	.	-	0	ID=BHAOGJBA_00195;inference=ab initio prediction:Prodigal:002006;locus_tag=BHAOGJBA_00195;product=hypothetical protein
contig00001	Prodigal:002006	CDS	208920	210212	.	-	0	ID=BHAOGJBA_00196;eC_number=6.3.4.4;Name=purA;db_xref=COG:COG0104;gene=purA;inference=ab initio prediction:Prodigal:002006,similar to AA sequence:UniProtKB:Q8ZIV7;locus_tag=BHAOGJBA_00196;product=Adenylosuccinate synthetase
contig00001	Prodigal:002006	CDS	210439	213051	.	+	0	ID=BHAOGJBA_00197;eC_number=3.4.11.2;Name=pepN;db_xref=COG:COG0308;gene=pepN;inference=ab initio prediction:Prodigal:002006,similar to AA sequence:UniProtKB:P04825;locus_tag=BHAOGJBA_00197;product=Aminopeptidase N
contig00001	Prodigal:002006	CDS	213222	215573	.	+	0	ID=BHAOGJBA_00198;eC_number=2.7.13.3;Name=pleC;gene=pleC;inference=ab initio prediction:Prodigal:002006,similar to AA sequence:UniProtKB:P37894;locus_tag=BHAOGJBA_00198;product=Non-motile and phage-resistance protein
contig00001	Prodigal:002006	CDS	215575	216738	.	-	0	ID=BHAOGJBA_00199;inference=ab initio prediction:Prodigal:002006;locus_tag=BHAOGJBA_00199;product=hypothetical protein
contig00001	Prodigal:002006	CDS	216780	217103	.	-	0	ID=BHAOGJBA_00200;inference=ab initio prediction:Prodigal:002006;locus_tag=BHAOGJBA_00200;product=hypothetical protein
contig00001	Prodigal:002006	CDS	217365	219275	.	+	0	ID=BHAOGJBA_00201;eC_number=2.7.13.3;Name=rcsC_3;gene=rcsC_3;inference=ab initio prediction:Prodigal:002006,protein motif:HAMAP:MF_00979;locus_tag=BHAOGJBA_00201;product=Sensor histidine kinase RcsC
contig00001	Prodigal:002006	CDS	219340	220017	.	+	0	ID=BHAOGJBA_00202;inference=ab initio prediction:Prodigal:002006;locus_tag=BHAOGJBA_00202;product=hypothetical protein
contig00001	Prodigal:002006	CDS	220088	220429	.	+	0	ID=BHAOGJBA_00203;inference=ab initio prediction:Prodigal:002006;locus_tag=BHAOGJBA_00203;product=hypothetical protein
contig00001	Prodigal:002006	CDS	220436	222574	.	-	0	ID=BHAOGJBA_00204;Name=flhA_1;db_xref=COG:COG1298;gene=flhA_1;inference=ab initio prediction:Prodigal:002006,similar to AA sequence:UniProtKB:Q8YDK9;locus_tag=BHAOGJBA_00204;product=Flagellar biosynthesis protein FlhA
contig00001	Prodigal:002006	CDS	222779	223090	.	+	0	ID=BHAOGJBA_00205;inference=ab initio prediction:Prodigal:002006;locus_tag=BHAOGJBA_00205;product=hypothetical protein
contig00001	Prodigal:002006	CDS	223126	223884	.	+	0	ID=BHAOGJBA_00206;inference=ab initio prediction:Prodigal:002006;locus_tag=BHAOGJBA_00206;product=hypothetical protein
contig00001	Prodigal:002006	CDS	224063	224551	.	-	0	ID=BHAOGJBA_00207;Name=atpF_1;db_xref=COG:COG0711;gene=atpF_1;inference=ab initio prediction:Prodigal:002006,similar to AA sequence:UniProtKB:O05333;locus_tag=BHAOGJBA_00207;product=ATP synthase subunit b
contig00001	Prodigal:002006	CDS	224568	225143	.	-	0	ID=BHAOGJBA_00208;Name=atpF_2;gene=atpF_2;inference=ab initio prediction:Prodigal:002006,protein motif:HAMAP:MF_01398;locus_tag=BHAOGJBA_00208;product=ATP synthase subunit b
contig00001	Prodigal:002006	CDS	225336	225563	.	-	0	ID=BHAOGJBA_00209;Name=atpE;gene=atpE;inference=ab initio prediction:Prodigal:002006,similar to AA sequence:UniProtKB:O05331;locus_tag=BHAOGJBA_00209;product=ATP synthase subunit c
contig00001	Prodigal:002006	CDS	225624	226379	.	-	0	ID=BHAOGJBA_00210;Name=atpB;db_xref=COG:COG0356;gene=atpB;inference=ab initio prediction:Prodigal:002006,similar to AA sequence:UniProtKB:O05330;locus_tag=BHAOGJBA_00210;product=ATP synthase subunit a
contig00001	Prodigal:002006	CDS	226460	226840	.	-	0	ID=BHAOGJBA_00211;inference=ab initio prediction:Prodigal:002006;locus_tag=BHAOGJBA_00211;product=hypothetical protein
contig00001	Prodigal:002006	CDS	227032	227676	.	-	0	ID=BHAOGJBA_00212;Name=bdbD_1;db_xref=COG:COG1651;gene=bdbD_1;inference=ab initio prediction:Prodigal:002006,similar to AA sequence:UniProtKB:O32218;locus_tag=BHAOGJBA_00212;product=Disulfide bond formation protein D
contig00001	Prodigal:002006	CDS	227815	228870	.	-	0	ID=BHAOGJBA_00213;inference=ab initio prediction:Prodigal:002006;locus_tag=BHAOGJBA_00213;product=hypothetical protein
contig00001	Prodigal:002006	CDS	229121	230533	.	-	0	ID=BHAOGJBA_00214;eC_number=4.2.1.33;Name=leuC1;db_xref=COG:COG0065;gene=leuC1;inference=ab initio prediction:Prodigal:002006,similar to AA sequence:UniProtKB:P15717;locus_tag=BHAOGJBA_00214;product=3-isopropylmalate dehydratase large subunit 1
contig00001	Prodigal:002006	CDS	230759	231781	.	+	0	ID=BHAOGJBA_00215;eC_number=1.1.1.215;db_xref=COG:COG1052;inference=ab initio prediction:Prodigal:002006,similar to AA sequence:UniProtKB:Q5FTU6;locus_tag=BHAOGJBA_00215;product=2-ketogluconate reductase
contig00001	Prodigal:002006	CDS	231778	232659	.	+	0	ID=BHAOGJBA_00216;inference=ab initio prediction:Prodigal:002006;locus_tag=BHAOGJBA_00216;product=hypothetical protein
contig00001	Prodigal:002006	CDS	232751	233317	.	-	0	ID=BHAOGJBA_00217;Name=yceJ_1;db_xref=COG:COG3038;gene=yceJ_1;inference=ab initio prediction:Prodigal:002006,similar to AA sequence:UniProtKB:P75925;locus_tag=BHAOGJBA_00217;product=Cytochrome b561 
contig00001	Prodigal:002006	CDS	233447	233998	.	+	0	ID=BHAOGJBA_00218;eC_number=1.11.1.22;Name=gpx1_1;gene=gpx1_1;inference=ab initio prediction:Prodigal:002006,similar to AA sequence:UniProtKB:P74250;locus_tag=BHAOGJBA_00218;product=Hydroperoxy fatty acid reductase gpx1
contig00001	Prodigal:002006	CDS	234272	234757	.	+	0	ID=BHAOGJBA_00219;Name=rpsF;db_xref=COG:COG0360;gene=rpsF;inference=ab initio prediction:Prodigal:002006,similar to AA sequence:UniProtKB:Q6N5A4;locus_tag=BHAOGJBA_00219;product=30S ribosomal protein S6
contig00001	Prodigal:002006	CDS	234761	235012	.	+	0	ID=BHAOGJBA_00220;Name=rpsR;db_xref=COG:COG0238;gene=rpsR;inference=ab initio prediction:Prodigal:002006,similar to AA sequence:UniProtKB:Q6N5A3;locus_tag=BHAOGJBA_00220;product=30S ribosomal protein S18
contig00001	Prodigal:002006	CDS	235156	236184	.	+	0	ID=BHAOGJBA_00221;inference=ab initio prediction:Prodigal:002006;locus_tag=BHAOGJBA_00221;product=hypothetical protein
contig00001	Prodigal:002006	CDS	236221	236793	.	+	0	ID=BHAOGJBA_00222;Name=rplI;db_xref=COG:COG0359;gene=rplI;inference=ab initio prediction:Prodigal:002006,similar to AA sequence:UniProtKB:Q6N5A1;locus_tag=BHAOGJBA_00222;product=50S ribosomal protein L9
contig00001	Prodigal:002006	CDS	237020	238507	.	+	0	ID=BHAOGJBA_00223;eC_number=3.6.4.12;Name=dnaC;db_xref=COG:COG0305;gene=dnaC;inference=ab initio prediction:Prodigal:002006,similar to AA sequence:UniProtKB:P37469;locus_tag=BHAOGJBA_00223;product=Replicative DNA helicase
contig00001	Prodigal:002006	CDS	238740	239711	.	+	0	ID=BHAOGJBA_00224;eC_number=5.1.1.1;Name=alr;db_xref=COG:COG0787;gene=alr;inference=ab initio prediction:Prodigal:002006,similar to AA sequence:UniProtKB:Q9HUN4;locus_tag=BHAOGJBA_00224;product=Alanine racemase%2C biosynthetic
contig00001	Prodigal:002006	CDS	239745	241175	.	+	0	ID=BHAOGJBA_00225;eC_number=3.6.4.-;Name=radA;db_xref=COG:COG1066;gene=radA;inference=ab initio prediction:Prodigal:002006,similar to AA sequence:UniProtKB:P37572;locus_tag=BHAOGJBA_00225;product=DNA repair protein RadA
contig00001	Prodigal:002006	CDS	241314	241922	.	+	0	ID=BHAOGJBA_00226;inference=ab initio prediction:Prodigal:002006;locus_tag=BHAOGJBA_00226;product=hypothetical protein
contig00001	Prodigal:002006	CDS	242085	243566	.	+	0	ID=BHAOGJBA_00227;eC_number=2.4.2.14;Name=purF;db_xref=COG:COG0034;gene=purF;inference=ab initio prediction:Prodigal:002006,similar to AA sequence:UniProtKB:P00497;locus_tag=BHAOGJBA_00227;product=Amidophosphoribosyltransferase
contig00001	Prodigal:002006	CDS	243571	244314	.	+	0	ID=BHAOGJBA_00228;eC_number=1.-.-.-;Name=yciK;db_xref=COG:COG1028;gene=yciK;inference=ab initio prediction:Prodigal:002006,similar to AA sequence:UniProtKB:P31808;locus_tag=BHAOGJBA_00228;product=putative oxidoreductase YciK
contig00001	Prodigal:002006	CDS	244385	244795	.	+	0	ID=BHAOGJBA_00229;eC_number=1.5.1.47;Name=dmrA;gene=dmrA;inference=ab initio prediction:Prodigal:002006,similar to AA sequence:UniProtKB:C5B2R8;locus_tag=BHAOGJBA_00229;product=Dihydromethanopterin reductase
contig00001	Prodigal:002006	CDS	244850	245989	.	+	0	ID=BHAOGJBA_00230;eC_number=6.3.2.2;db_xref=COG:COG2170;inference=ab initio prediction:Prodigal:002006,similar to AA sequence:UniProtKB:P9WPK9;locus_tag=BHAOGJBA_00230;product=Putative glutamate--cysteine ligase 2
contig00001	Prodigal:002006	CDS	245990	247342	.	-	0	ID=BHAOGJBA_00231;Name=der;db_xref=COG:COG1160;gene=der;inference=ab initio prediction:Prodigal:002006,similar to AA sequence:UniProtKB:P0A6P5;locus_tag=BHAOGJBA_00231;product=GTPase Der
contig00001	Prodigal:002006	CDS	247500	248207	.	-	0	ID=BHAOGJBA_00232;inference=ab initio prediction:Prodigal:002006;locus_tag=BHAOGJBA_00232;product=hypothetical protein
contig00001	Prodigal:002006	CDS	248303	248908	.	-	0	ID=BHAOGJBA_00233;inference=ab initio prediction:Prodigal:002006;locus_tag=BHAOGJBA_00233;product=hypothetical protein
contig00001	Prodigal:002006	CDS	249054	250223	.	+	0	ID=BHAOGJBA_00234;inference=ab initio prediction:Prodigal:002006;locus_tag=BHAOGJBA_00234;product=hypothetical protein
contig00001	Prodigal:002006	CDS	250274	251095	.	-	0	ID=BHAOGJBA_00235;inference=ab initio prediction:Prodigal:002006;locus_tag=BHAOGJBA_00235;product=hypothetical protein
contig00001	Prodigal:002006	CDS	251412	252716	.	+	0	ID=BHAOGJBA_00236;eC_number=2.1.2.1;Name=glyA2;gene=glyA2;inference=ab initio prediction:Prodigal:002006,similar to AA sequence:UniProtKB:Q3JGP5;locus_tag=BHAOGJBA_00236;product=Serine hydroxymethyltransferase 2
contig00001	Prodigal:002006	CDS	252853	253386	.	+	0	ID=BHAOGJBA_00237;Name=nrdR;db_xref=COG:COG1327;gene=nrdR;inference=ab initio prediction:Prodigal:002006,similar to AA sequence:UniProtKB:P67318;locus_tag=BHAOGJBA_00237;product=Transcriptional repressor NrdR
contig00001	Prodigal:002006	CDS	253395	254516	.	+	0	ID=BHAOGJBA_00238;Name=ribD;db_xref=COG:COG0117;gene=ribD;inference=ab initio prediction:Prodigal:002006,similar to AA sequence:UniProtKB:P25539;locus_tag=BHAOGJBA_00238;product=Riboflavin biosynthesis protein RibD
contig00001	Prodigal:002006	CDS	254518	255156	.	+	0	ID=BHAOGJBA_00239;eC_number=2.5.1.9;Name=ribE;gene=ribE;inference=ab initio prediction:Prodigal:002006,similar to AA sequence:UniProtKB:Q2YN92;locus_tag=BHAOGJBA_00239;product=Riboflavin synthase
contig00001	Prodigal:002006	CDS	255399	255830	.	-	0	ID=BHAOGJBA_00240;inference=ab initio prediction:Prodigal:002006;locus_tag=BHAOGJBA_00240;product=hypothetical protein
contig00001	Prodigal:002006	CDS	255963	257534	.	-	0	ID=BHAOGJBA_00241;inference=ab initio prediction:Prodigal:002006;locus_tag=BHAOGJBA_00241;product=hypothetical protein
contig00001	Prodigal:002006	CDS	257584	258879	.	-	0	ID=BHAOGJBA_00242;inference=ab initio prediction:Prodigal:002006,similar to AA sequence:UniProtKB:P45742;locus_tag=BHAOGJBA_00242;note=Stress response UPF0229 protein YhbH;product=hypothetical protein
contig00001	Prodigal:002006	CDS	258992	260944	.	-	0	ID=BHAOGJBA_00243;inference=ab initio prediction:Prodigal:002006;locus_tag=BHAOGJBA_00243;product=hypothetical protein
contig00001	Prodigal:002006	CDS	261210	261650	.	-	0	ID=BHAOGJBA_00244;inference=ab initio prediction:Prodigal:002006;locus_tag=BHAOGJBA_00244;product=hypothetical protein
contig00001	Prodigal:002006	CDS	261768	262133	.	-	0	ID=BHAOGJBA_00245;inference=ab initio prediction:Prodigal:002006;locus_tag=BHAOGJBA_00245;product=hypothetical protein
contig00001	Prodigal:002006	CDS	262445	262912	.	-	0	ID=BHAOGJBA_00246;inference=ab initio prediction:Prodigal:002006;locus_tag=BHAOGJBA_00246;product=hypothetical protein
contig00001	Prodigal:002006	CDS	263090	263707	.	-	0	ID=BHAOGJBA_00247;Name=rpsD;db_xref=COG:COG0522;gene=rpsD;inference=ab initio prediction:Prodigal:002006,similar to AA sequence:UniProtKB:Q6N9G0;locus_tag=BHAOGJBA_00247;product=30S ribosomal protein S4
contig00001	Prodigal:002006	CDS	263921	264772	.	-	0	ID=BHAOGJBA_00248;inference=ab initio prediction:Prodigal:002006;locus_tag=BHAOGJBA_00248;product=hypothetical protein
contig00001	Prodigal:002006	CDS	265021	265947	.	-	0	ID=BHAOGJBA_00249;inference=ab initio prediction:Prodigal:002006;locus_tag=BHAOGJBA_00249;product=hypothetical protein
contig00001	Prodigal:002006	CDS	266096	267091	.	-	0	ID=BHAOGJBA_00250;inference=ab initio prediction:Prodigal:002006;locus_tag=BHAOGJBA_00250;product=hypothetical protein
contig00001	Prodigal:002006	CDS	267322	267486	.	+	0	ID=BHAOGJBA_00251;inference=ab initio prediction:Prodigal:002006;locus_tag=BHAOGJBA_00251;product=hypothetical protein
contig00001	Prodigal:002006	CDS	267649	268647	.	-	0	ID=BHAOGJBA_00252;eC_number=3.6.-.-;Name=yjiA_1;db_xref=COG:COG0523;gene=yjiA_1;inference=ab initio prediction:Prodigal:002006,similar to AA sequence:UniProtKB:P24203;locus_tag=BHAOGJBA_00252;product=P-loop guanosine triphosphatase YjiA
contig00001	Prodigal:002006	CDS	269041	269298	.	+	0	ID=BHAOGJBA_00253;inference=ab initio prediction:Prodigal:002006;locus_tag=BHAOGJBA_00253;product=hypothetical protein
contig00001	Prodigal:002006	CDS	269471	269752	.	+	0	ID=BHAOGJBA_00254;inference=ab initio prediction:Prodigal:002006,similar to AA sequence:UniProtKB:B8H4R9;locus_tag=BHAOGJBA_00254;note=UPF0335 protein CCNA_03428;product=hypothetical protein
contig00001	Prodigal:002006	CDS	269992	273276	.	+	0	ID=BHAOGJBA_00255;eC_number=3.6.4.-;Name=mfd_1;db_xref=COG:COG1197;gene=mfd_1;inference=ab initio prediction:Prodigal:002006,similar to AA sequence:UniProtKB:P30958;locus_tag=BHAOGJBA_00255;product=Transcription-repair-coupling factor
contig00001	Prodigal:002006	CDS	273301	274542	.	-	0	ID=BHAOGJBA_00256;inference=ab initio prediction:Prodigal:002006;locus_tag=BHAOGJBA_00256;product=hypothetical protein
contig00001	Prodigal:002006	CDS	274666	275319	.	-	0	ID=BHAOGJBA_00257;Name=kpsT;gene=kpsT;inference=ab initio prediction:Prodigal:002006,similar to AA sequence:UniProtKB:P23888;locus_tag=BHAOGJBA_00257;product=Polysialic acid transport ATP-binding protein KpsT
contig00001	Prodigal:002006	CDS	275501	276970	.	-	0	ID=BHAOGJBA_00258;eC_number=3.2.2.4;Name=amn;db_xref=COG:COG0775;gene=amn;inference=ab initio prediction:Prodigal:002006,similar to AA sequence:UniProtKB:P0AE12;locus_tag=BHAOGJBA_00258;product=AMP nucleosidase
contig00001	Prodigal:002006	CDS	277115	277612	.	+	0	ID=BHAOGJBA_00259;db_xref=COG:COG1720;inference=ab initio prediction:Prodigal:002006,similar to AA sequence:UniProtKB:Q6NDF6;locus_tag=BHAOGJBA_00259;product=S-adenosyl-L-methionine-binding protein
contig00001	Prodigal:002006	CDS	277609	278310	.	+	0	ID=BHAOGJBA_00260;inference=ab initio prediction:Prodigal:002006;locus_tag=BHAOGJBA_00260;product=hypothetical protein
contig00001	Prodigal:002006	CDS	278318	281425	.	-	0	ID=BHAOGJBA_00261;Name=acrF;db_xref=COG:COG0841;gene=acrF;inference=ab initio prediction:Prodigal:002006,similar to AA sequence:UniProtKB:P24181;locus_tag=BHAOGJBA_00261;product=Multidrug export protein AcrF
contig00001	Prodigal:002006	CDS	281427	282500	.	-	0	ID=BHAOGJBA_00262;Name=bepF_1;gene=bepF_1;inference=ab initio prediction:Prodigal:002006,similar to AA sequence:UniProtKB:Q8FWV8;locus_tag=BHAOGJBA_00262;product=Efflux pump periplasmic linker BepF
contig00001	Prodigal:002006	CDS	282497	283585	.	-	0	ID=BHAOGJBA_00263;Name=mdtA_2;gene=mdtA_2;inference=ab initio prediction:Prodigal:002006,protein motif:HAMAP:MF_01422;locus_tag=BHAOGJBA_00263;product=Multidrug resistance protein MdtA
contig00001	Prodigal:002006	CDS	283685	284254	.	+	0	ID=BHAOGJBA_00264;inference=ab initio prediction:Prodigal:002006;locus_tag=BHAOGJBA_00264;product=hypothetical protein
contig00001	Prodigal:002006	CDS	284514	284939	.	-	0	ID=BHAOGJBA_00265;eC_number=3.-.-.-;Name=blh_1;db_xref=COG:COG0491;gene=blh_1;inference=ab initio prediction:Prodigal:002006,similar to AA sequence:UniProtKB:Q8UAA9;locus_tag=BHAOGJBA_00265;product=Beta-lactamase hydrolase-like protein
contig00001	Prodigal:002006	CDS	284977	285885	.	-	0	ID=BHAOGJBA_00266;inference=ab initio prediction:Prodigal:002006;locus_tag=BHAOGJBA_00266;product=hypothetical protein
contig00001	Prodigal:002006	CDS	286025	286918	.	-	0	ID=BHAOGJBA_00267;inference=ab initio prediction:Prodigal:002006;locus_tag=BHAOGJBA_00267;product=hypothetical protein
contig00001	Prodigal:002006	CDS	287098	288771	.	+	0	ID=BHAOGJBA_00268;eC_number=1.5.5.1;db_xref=COG:COG0644;inference=ab initio prediction:Prodigal:002006,similar to AA sequence:UniProtKB:Q9HZP5;locus_tag=BHAOGJBA_00268;product=Electron transfer flavoprotein-ubiquinone oxidoreductase
contig00001	Prodigal:002006	CDS	289078	290463	.	+	0	ID=BHAOGJBA_00269;inference=ab initio prediction:Prodigal:002006;locus_tag=BHAOGJBA_00269;product=hypothetical protein
contig00001	Prodigal:002006	CDS	290643	292076	.	-	0	ID=BHAOGJBA_00270;eC_number=1.4.1.13;Name=gltD;db_xref=COG:COG0493;gene=gltD;inference=ab initio prediction:Prodigal:002006,similar to AA sequence:UniProtKB:P9WN19;locus_tag=BHAOGJBA_00270;product=Glutamate synthase [NADPH] small chain
contig00001	Prodigal:002006	CDS	292180	296934	.	-	0	ID=BHAOGJBA_00271;eC_number=1.4.7.1;Name=gltB;gene=gltB;inference=ab initio prediction:Prodigal:002006,similar to AA sequence:UniProtKB:P55037;locus_tag=BHAOGJBA_00271;product=Ferredoxin-dependent glutamate synthase 1
contig00001	Prodigal:002006	CDS	297511	298509	.	+	0	ID=BHAOGJBA_00272;inference=ab initio prediction:Prodigal:002006;locus_tag=BHAOGJBA_00272;product=hypothetical protein
contig00001	Prodigal:002006	CDS	298856	299749	.	-	0	ID=BHAOGJBA_00273;Name=fdhD;db_xref=COG:COG1526;gene=fdhD;inference=ab initio prediction:Prodigal:002006,similar to AA sequence:UniProtKB:O87816;locus_tag=BHAOGJBA_00273;product=Sulfur carrier protein FdhD
contig00001	Prodigal:002006	CDS	300001	300840	.	+	0	ID=BHAOGJBA_00274;eC_number=1.9.3.1;Name=ctaC_1;db_xref=COG:COG1622;gene=ctaC_1;inference=ab initio prediction:Prodigal:002006,similar to AA sequence:UniProtKB:P08306;locus_tag=BHAOGJBA_00274;product=Cytochrome c oxidase subunit 2
contig00001	Prodigal:002006	CDS	300928	302556	.	+	0	ID=BHAOGJBA_00275;eC_number=1.9.3.1;Name=ctaD_1;db_xref=COG:COG0843;gene=ctaD_1;inference=ab initio prediction:Prodigal:002006,similar to AA sequence:UniProtKB:P31833;locus_tag=BHAOGJBA_00275;product=Cytochrome c oxidase subunit 1
contig00001	Prodigal:002006	CDS	302755	303711	.	+	0	ID=BHAOGJBA_00276;eC_number=2.5.1.141;Name=ctaB;db_xref=COG:COG0109;gene=ctaB;inference=ab initio prediction:Prodigal:002006,similar to AA sequence:UniProtKB:Q3J5F9;locus_tag=BHAOGJBA_00276;product=Protoheme IX farnesyltransferase
contig00001	Prodigal:002006	CDS	303718	303882	.	+	0	ID=BHAOGJBA_00277;inference=ab initio prediction:Prodigal:002006;locus_tag=BHAOGJBA_00277;product=hypothetical protein
contig00001	Prodigal:002006	CDS	303898	304503	.	+	0	ID=BHAOGJBA_00278;Name=ctaG;db_xref=COG:COG3175;gene=ctaG;inference=ab initio prediction:Prodigal:002006,similar to AA sequence:UniProtKB:Q92RG6;locus_tag=BHAOGJBA_00278;product=Cytochrome c oxidase assembly protein CtaG
contig00001	Prodigal:002006	CDS	304668	305525	.	+	0	ID=BHAOGJBA_00279;eC_number=1.9.3.1;Name=ctaE_1;db_xref=COG:COG1845;gene=ctaE_1;inference=ab initio prediction:Prodigal:002006,similar to AA sequence:UniProtKB:P06030;locus_tag=BHAOGJBA_00279;product=Cytochrome c oxidase subunit 3
contig00001	Prodigal:002006	CDS	305656	306027	.	+	0	ID=BHAOGJBA_00280;inference=ab initio prediction:Prodigal:002006;locus_tag=BHAOGJBA_00280;product=hypothetical protein
contig00001	Prodigal:002006	CDS	306024	306791	.	+	0	ID=BHAOGJBA_00281;inference=ab initio prediction:Prodigal:002006;locus_tag=BHAOGJBA_00281;product=hypothetical protein
contig00001	Prodigal:002006	CDS	306867	307295	.	+	0	ID=BHAOGJBA_00282;inference=ab initio prediction:Prodigal:002006;locus_tag=BHAOGJBA_00282;product=hypothetical protein
contig00001	Prodigal:002006	CDS	307460	307699	.	+	0	ID=BHAOGJBA_00283;inference=ab initio prediction:Prodigal:002006;locus_tag=BHAOGJBA_00283;product=hypothetical protein
contig00001	Prodigal:002006	CDS	307781	309193	.	+	0	ID=BHAOGJBA_00284;eC_number=4.2.3.1;Name=thrC;db_xref=COG:COG0498;gene=thrC;inference=ab initio prediction:Prodigal:002006,similar to AA sequence:UniProtKB:P23669;locus_tag=BHAOGJBA_00284;product=Threonine synthase
contig00001	Prodigal:002006	CDS	309190	310485	.	+	0	ID=BHAOGJBA_00285;eC_number=3.4.24.-;db_xref=COG:COG0612;inference=ab initio prediction:Prodigal:002006,similar to AA sequence:UniProtKB:P9WHT5;locus_tag=BHAOGJBA_00285;product=putative zinc protease
contig00001	Prodigal:002006	CDS	310877	313750	.	+	0	ID=BHAOGJBA_00286;inference=ab initio prediction:Prodigal:002006;locus_tag=BHAOGJBA_00286;product=hypothetical protein
contig00001	Prodigal:002006	CDS	313678	313824	.	-	0	ID=BHAOGJBA_00287;inference=ab initio prediction:Prodigal:002006;locus_tag=BHAOGJBA_00287;product=hypothetical protein
contig00001	Prodigal:002006	CDS	313901	314251	.	+	0	ID=BHAOGJBA_00288;inference=ab initio prediction:Prodigal:002006;locus_tag=BHAOGJBA_00288;product=hypothetical protein
contig00001	Prodigal:002006	CDS	314284	315213	.	+	0	ID=BHAOGJBA_00289;Name=pyrK;gene=pyrK;inference=ab initio prediction:Prodigal:002006,protein motif:HAMAP:MF_01211;locus_tag=BHAOGJBA_00289;product=Dihydroorotate dehydrogenase B (NAD(+))%2C electron transfer subunit
contig00001	Prodigal:002006	CDS	315342	317870	.	-	0	ID=BHAOGJBA_00290;eC_number=2.4.1.1;Name=malP;db_xref=COG:COG0058;gene=malP;inference=ab initio prediction:Prodigal:002006,similar to AA sequence:UniProtKB:P00490;locus_tag=BHAOGJBA_00290;product=Maltodextrin phosphorylase
contig00001	Prodigal:002006	CDS	318229	319815	.	+	0	ID=BHAOGJBA_00291;eC_number=3.2.1.10;Name=malL;db_xref=COG:COG0366;gene=malL;inference=ab initio prediction:Prodigal:002006,similar to AA sequence:UniProtKB:P29094;locus_tag=BHAOGJBA_00291;product=Oligo-1%2C6-glucosidase
contig00001	Prodigal:002006	CDS	319982	321508	.	+	0	ID=BHAOGJBA_00292;eC_number=2.4.1.21;Name=glgA;db_xref=COG:COG0297;gene=glgA;inference=ab initio prediction:Prodigal:002006,similar to AA sequence:UniProtKB:P0A6U8;locus_tag=BHAOGJBA_00292;product=Glycogen synthase
contig00001	Prodigal:002006	CDS	321675	323951	.	-	0	ID=BHAOGJBA_00293;eC_number=2.4.1.18;Name=glgB;db_xref=COG:COG0296;gene=glgB;inference=ab initio prediction:Prodigal:002006,similar to AA sequence:UniProtKB:P16954;locus_tag=BHAOGJBA_00293;product=1%2C4-alpha-glucan branching enzyme GlgB
contig00001	Prodigal:002006	CDS	323952	327212	.	-	0	ID=BHAOGJBA_00294;eC_number=2.7.1.8;inference=ab initio prediction:Prodigal:002006,protein motif:HAMAP:MF_02218;locus_tag=BHAOGJBA_00294;product=Glucosamine kinase
contig00001	Prodigal:002006	CDS	327363	330740	.	-	0	ID=BHAOGJBA_00295;eC_number=2.4.99.16;Name=glgE;gene=glgE;inference=ab initio prediction:Prodigal:002006,protein motif:HAMAP:MF_02124;locus_tag=BHAOGJBA_00295;product=Alpha-1%2C4-glucan:maltose-1-phosphate maltosyltransferase
contig00001	Prodigal:002006	CDS	330867	335765	.	-	0	ID=BHAOGJBA_00296;inference=ab initio prediction:Prodigal:002006;locus_tag=BHAOGJBA_00296;product=hypothetical protein
contig00001	Prodigal:002006	CDS	335762	337567	.	-	0	ID=BHAOGJBA_00297;eC_number=3.2.1.141;Name=treZ;db_xref=COG:COG0296;gene=treZ;inference=ab initio prediction:Prodigal:002006,similar to AA sequence:UniProtKB:Q9RX51;locus_tag=BHAOGJBA_00297;product=Malto-oligosyltrehalose trehalohydrolase
contig00001	Prodigal:002006	CDS	338052	340148	.	-	0	ID=BHAOGJBA_00298;eC_number=3.2.1.-;Name=glgX_1;db_xref=COG:COG1523;gene=glgX_1;inference=ab initio prediction:Prodigal:002006,similar to AA sequence:UniProtKB:P9WQ25;locus_tag=BHAOGJBA_00298;product=Glycogen operon protein GlgX 
contig00001	Prodigal:002006	CDS	340189	341610	.	-	0	ID=BHAOGJBA_00299;eC_number=2.4.1.15;Name=otsA;db_xref=COG:COG0380;gene=otsA;inference=ab initio prediction:Prodigal:002006,similar to AA sequence:UniProtKB:P31677;locus_tag=BHAOGJBA_00299;product=Trehalose-6-phosphate synthase
contig00001	Prodigal:002006	CDS	341999	342499	.	+	0	ID=BHAOGJBA_00300;inference=ab initio prediction:Prodigal:002006;locus_tag=BHAOGJBA_00300;product=hypothetical protein
contig00001	Prodigal:002006	CDS	342503	342913	.	+	0	ID=BHAOGJBA_00301;inference=ab initio prediction:Prodigal:002006;locus_tag=BHAOGJBA_00301;product=hypothetical protein
contig00001	Prodigal:002006	CDS	342910	343299	.	+	0	ID=BHAOGJBA_00302;inference=ab initio prediction:Prodigal:002006;locus_tag=BHAOGJBA_00302;product=hypothetical protein
contig00001	Prodigal:002006	CDS	343348	344139	.	+	0	ID=BHAOGJBA_00303;inference=ab initio prediction:Prodigal:002006;locus_tag=BHAOGJBA_00303;product=hypothetical protein
contig00001	Prodigal:002006	CDS	344285	345400	.	+	0	ID=BHAOGJBA_00304;eC_number=3.-.-.-;Name=uvsE;gene=uvsE;inference=ab initio prediction:Prodigal:002006,protein motif:HAMAP:MF_00606;locus_tag=BHAOGJBA_00304;product=UV DNA damage endonuclease
contig00001	Prodigal:002006	CDS	345439	345990	.	+	0	ID=BHAOGJBA_00305;inference=ab initio prediction:Prodigal:002006;locus_tag=BHAOGJBA_00305;product=hypothetical protein
contig00001	Prodigal:002006	CDS	346038	346304	.	+	0	ID=BHAOGJBA_00306;inference=ab initio prediction:Prodigal:002006;locus_tag=BHAOGJBA_00306;product=hypothetical protein
contig00001	Prodigal:002006	CDS	346374	347405	.	-	0	ID=BHAOGJBA_00307;inference=ab initio prediction:Prodigal:002006,similar to AA sequence:UniProtKB:P0A8R7;locus_tag=BHAOGJBA_00307;note=UPF0283 membrane protein YcjF;product=hypothetical protein
contig00001	Prodigal:002006	CDS	347426	348871	.	-	0	ID=BHAOGJBA_00308;Name=ycjX;db_xref=COG:COG3106;gene=ycjX;inference=ab initio prediction:Prodigal:002006,similar to AA sequence:UniProtKB:P76046;locus_tag=BHAOGJBA_00308;product=putative protein YcjX
contig00001	Prodigal:002006	CDS	348969	350129	.	-	0	ID=BHAOGJBA_00309;inference=ab initio prediction:Prodigal:002006;locus_tag=BHAOGJBA_00309;product=hypothetical protein
contig00001	Prodigal:002006	CDS	350201	350989	.	-	0	ID=BHAOGJBA_00310;eC_number=3.1.3.15;Name=hisN;db_xref=COG:COG0483;gene=hisN;inference=ab initio prediction:Prodigal:002006,similar to AA sequence:UniProtKB:Q8NS80;locus_tag=BHAOGJBA_00310;product=Histidinol-phosphatase
contig00001	Prodigal:002006	CDS	351109	353067	.	-	0	ID=BHAOGJBA_00311;inference=ab initio prediction:Prodigal:002006;locus_tag=BHAOGJBA_00311;product=hypothetical protein
contig00001	Prodigal:002006	CDS	353202	353960	.	-	0	ID=BHAOGJBA_00312;eC_number=3.5.2.9;Name=pxpA;db_xref=COG:COG1540;gene=pxpA;inference=ab initio prediction:Prodigal:002006,similar to AA sequence:UniProtKB:P42963;locus_tag=BHAOGJBA_00312;product=5-oxoprolinase subunit A
contig00001	Prodigal:002006	CDS	354008	355300	.	-	0	ID=BHAOGJBA_00313;eC_number=6.3.4.21;Name=pncB;db_xref=COG:COG1488;gene=pncB;inference=ab initio prediction:Prodigal:002006,similar to AA sequence:UniProtKB:Q8UIS9;locus_tag=BHAOGJBA_00313;product=Nicotinate phosphoribosyltransferase
contig00001	Prodigal:002006	CDS	355427	355930	.	-	0	ID=BHAOGJBA_00314;eC_number=1.4.3.5;Name=pdxH_2;gene=pdxH_2;inference=ab initio prediction:Prodigal:002006,protein motif:HAMAP:MF_01629;locus_tag=BHAOGJBA_00314;product=Pyridoxine/pyridoxamine 5'-phosphate oxidase
contig00001	Prodigal:002006	CDS	356077	356355	.	+	0	ID=BHAOGJBA_00315;inference=ab initio prediction:Prodigal:002006;locus_tag=BHAOGJBA_00315;product=hypothetical protein
contig00001	Prodigal:002006	CDS	356458	357597	.	+	0	ID=BHAOGJBA_00316;inference=ab initio prediction:Prodigal:002006,protein motif:HAMAP:MF_02040;locus_tag=BHAOGJBA_00316;product=Iron-sulfur cluster carrier protein
contig00001	Prodigal:002006	CDS	357594	358211	.	+	0	ID=BHAOGJBA_00317;eC_number=2.7.7.77;Name=mobA;db_xref=COG:COG0746;gene=mobA;inference=ab initio prediction:Prodigal:002006,similar to AA sequence:UniProtKB:P32173;locus_tag=BHAOGJBA_00317;product=Molybdenum cofactor guanylyltransferase
contig00001	Prodigal:002006	CDS	358324	358782	.	-	0	ID=BHAOGJBA_00318;eC_number=5.2.1.8;inference=ab initio prediction:Prodigal:002006,similar to AA sequence:UniProtKB:P83221;locus_tag=BHAOGJBA_00318;product=Peptidyl-prolyl cis-trans isomerase cyp18
contig00001	Prodigal:002006	CDS	358879	359211	.	-	0	ID=BHAOGJBA_00319;inference=ab initio prediction:Prodigal:002006;locus_tag=BHAOGJBA_00319;product=hypothetical protein
contig00001	Prodigal:002006	CDS	359342	359890	.	-	0	ID=BHAOGJBA_00320;eC_number=5.2.1.8;Name=ppiA;db_xref=COG:COG0652;gene=ppiA;inference=ab initio prediction:Prodigal:002006,similar to AA sequence:UniProtKB:P0AFL3;locus_tag=BHAOGJBA_00320;product=Peptidyl-prolyl cis-trans isomerase A
contig00001	Prodigal:002006	CDS	359920	360423	.	-	0	ID=BHAOGJBA_00321;eC_number=2.7.7.3;Name=coaD;db_xref=COG:COG0669;gene=coaD;inference=ab initio prediction:Prodigal:002006,similar to AA sequence:UniProtKB:Q8ZJN9;locus_tag=BHAOGJBA_00321;product=Phosphopantetheine adenylyltransferase
contig00001	Prodigal:002006	CDS	360508	361035	.	-	0	ID=BHAOGJBA_00322;inference=ab initio prediction:Prodigal:002006;locus_tag=BHAOGJBA_00322;product=hypothetical protein
contig00001	Prodigal:002006	CDS	361176	363896	.	-	0	ID=BHAOGJBA_00323;eC_number=5.6.2.2;Name=gyrA_1;db_xref=COG:COG0188;gene=gyrA_1;inference=ab initio prediction:Prodigal:002006,similar to AA sequence:UniProtKB:P0AES5;locus_tag=BHAOGJBA_00323;product=DNA gyrase subunit A
contig00001	Prodigal:002006	CDS	364030	364326	.	-	0	ID=BHAOGJBA_00324;inference=ab initio prediction:Prodigal:002006;locus_tag=BHAOGJBA_00324;product=hypothetical protein
contig00001	Prodigal:002006	CDS	364369	365043	.	-	0	ID=BHAOGJBA_00325;inference=ab initio prediction:Prodigal:002006;locus_tag=BHAOGJBA_00325;product=hypothetical protein
contig00001	Prodigal:002006	CDS	365301	365603	.	-	0	ID=BHAOGJBA_00326;inference=ab initio prediction:Prodigal:002006;locus_tag=BHAOGJBA_00326;product=hypothetical protein
contig00001	Prodigal:002006	CDS	365955	366572	.	+	0	ID=BHAOGJBA_00327;inference=ab initio prediction:Prodigal:002006;locus_tag=BHAOGJBA_00327;product=hypothetical protein
contig00001	Prodigal:002006	CDS	366559	366921	.	+	0	ID=BHAOGJBA_00328;inference=ab initio prediction:Prodigal:002006;locus_tag=BHAOGJBA_00328;product=hypothetical protein
contig00001	Prodigal:002006	CDS	366972	367697	.	+	0	ID=BHAOGJBA_00329;eC_number=2.5.1.31;Name=uppS;db_xref=COG:COG0020;gene=uppS;inference=ab initio prediction:Prodigal:002006,similar to AA sequence:UniProtKB:Q88VJ8;locus_tag=BHAOGJBA_00329;product=Ditrans%2Cpolycis-undecaprenyl-diphosphate synthase ((2E%2C6E)-farnesyl-diphosphate specific)
contig00001	Aragorn:001002	tRNA	367965	368054	.	+	.	ID=BHAOGJBA_00330;inference=COORDINATES:profile:Aragorn:001002;locus_tag=BHAOGJBA_00330;product=tRNA-SeC(tca)
contig00001	Prodigal:002006	CDS	369202	370083	.	+	0	ID=BHAOGJBA_00331;eC_number=3.1.1.83;Name=mlhB_1;gene=mlhB_1;inference=ab initio prediction:Prodigal:002006,similar to AA sequence:UniProtKB:Q9EX73;locus_tag=BHAOGJBA_00331;product=Monoterpene epsilon-lactone hydrolase
contig00001	Prodigal:002006	CDS	370311	370622	.	-	0	ID=BHAOGJBA_00332;inference=ab initio prediction:Prodigal:002006;locus_tag=BHAOGJBA_00332;product=hypothetical protein
contig00001	Prodigal:002006	CDS	370619	370933	.	-	0	ID=BHAOGJBA_00333;inference=ab initio prediction:Prodigal:002006;locus_tag=BHAOGJBA_00333;product=hypothetical protein
contig00001	Prodigal:002006	CDS	371050	372381	.	-	0	ID=BHAOGJBA_00334;eC_number=1.6.99.3;Name=ndh;db_xref=COG:COG1252;gene=ndh;inference=ab initio prediction:Prodigal:002006,similar to AA sequence:UniProtKB:P00393;locus_tag=BHAOGJBA_00334;product=NADH dehydrogenase
contig00001	Prodigal:002006	CDS	372512	373159	.	-	0	ID=BHAOGJBA_00335;eC_number=5.2.1.4;Name=nagL;gene=nagL;inference=ab initio prediction:Prodigal:002006,similar to AA sequence:UniProtKB:O86043;locus_tag=BHAOGJBA_00335;product=Maleylpyruvate isomerase
contig00001	Prodigal:002006	CDS	373375	374388	.	+	0	ID=BHAOGJBA_00336;inference=ab initio prediction:Prodigal:002006;locus_tag=BHAOGJBA_00336;product=hypothetical protein
contig00001	Prodigal:002006	CDS	374393	375379	.	+	0	ID=BHAOGJBA_00337;eC_number=5.1.1.20;Name=ycjG;db_xref=COG:COG4948;gene=ycjG;inference=ab initio prediction:Prodigal:002006,similar to AA sequence:UniProtKB:P51981;locus_tag=BHAOGJBA_00337;product=L-Ala-D/L-Glu epimerase
contig00001	Prodigal:002006	CDS	375384	375863	.	-	0	ID=BHAOGJBA_00338;inference=ab initio prediction:Prodigal:002006;locus_tag=BHAOGJBA_00338;product=hypothetical protein
contig00001	Prodigal:002006	CDS	375965	377284	.	+	0	ID=BHAOGJBA_00339;eC_number=4.2.99.18;Name=nth_1;gene=nth_1;inference=ab initio prediction:Prodigal:002006,protein motif:HAMAP:MF_00942;locus_tag=BHAOGJBA_00339;product=Endonuclease III
contig00001	Prodigal:002006	CDS	377429	378001	.	-	0	ID=BHAOGJBA_00340;eC_number=3.6.1.-;Name=nudK;gene=nudK;inference=ab initio prediction:Prodigal:002006,similar to AA sequence:UniProtKB:P37128;locus_tag=BHAOGJBA_00340;product=GDP-mannose pyrophosphatase NudK
contig00001	Prodigal:002006	CDS	378116	378358	.	-	0	ID=BHAOGJBA_00341;Name=tusA;db_xref=COG:COG0425;gene=tusA;inference=ab initio prediction:Prodigal:002006,similar to AA sequence:UniProtKB:D3RPC0;locus_tag=BHAOGJBA_00341;product=Sulfur carrier protein TusA
contig00001	Prodigal:002006	CDS	378437	378871	.	-	0	ID=BHAOGJBA_00342;inference=ab initio prediction:Prodigal:002006;locus_tag=BHAOGJBA_00342;product=hypothetical protein
contig00001	Prodigal:002006	CDS	379005	380372	.	-	0	ID=BHAOGJBA_00343;eC_number=6.3.2.2;Name=egtA;gene=egtA;inference=ab initio prediction:Prodigal:002006,protein motif:HAMAP:MF_02034;locus_tag=BHAOGJBA_00343;product=Glutamate--cysteine ligase EgtA
contig00001	Prodigal:002006	CDS	380650	381429	.	-	0	ID=BHAOGJBA_00344;eC_number=2.1.1.193;Name=rsmE;db_xref=COG:COG1385;gene=rsmE;inference=ab initio prediction:Prodigal:002006,similar to AA sequence:UniProtKB:P0AGL7;locus_tag=BHAOGJBA_00344;product=Ribosomal RNA small subunit methyltransferase E
contig00001	Prodigal:002006	CDS	381721	382188	.	+	0	ID=BHAOGJBA_00345;inference=ab initio prediction:Prodigal:002006;locus_tag=BHAOGJBA_00345;product=hypothetical protein
contig00001	Prodigal:002006	CDS	382196	383179	.	+	0	ID=BHAOGJBA_00346;eC_number=2.5.1.39;Name=ubiA;db_xref=COG:COG0382;gene=ubiA;inference=ab initio prediction:Prodigal:002006,similar to AA sequence:UniProtKB:P0AGK1;locus_tag=BHAOGJBA_00346;product=4-hydroxybenzoate octaprenyltransferase
contig00001	Prodigal:002006	CDS	383187	383690	.	-	0	ID=BHAOGJBA_00347;inference=ab initio prediction:Prodigal:002006;locus_tag=BHAOGJBA_00347;product=hypothetical protein
contig00001	Prodigal:002006	CDS	384027	384857	.	+	0	ID=BHAOGJBA_00348;eC_number=3.1.3.11;Name=suhB_1;db_xref=COG:COG0483;gene=suhB_1;inference=ab initio prediction:Prodigal:002006,similar to AA sequence:UniProtKB:O33832;locus_tag=BHAOGJBA_00348;product=Fructose-1%2C6-bisphosphatase/inositol-1-monophosphatase
contig00001	Prodigal:002006	CDS	384915	385145	.	-	0	ID=BHAOGJBA_00349;inference=ab initio prediction:Prodigal:002006;locus_tag=BHAOGJBA_00349;product=hypothetical protein
contig00001	Prodigal:002006	CDS	385345	385554	.	-	0	ID=BHAOGJBA_00350;Name=cspA_1;db_xref=COG:COG1278;gene=cspA_1;inference=ab initio prediction:Prodigal:002006,similar to AA sequence:UniProtKB:Q9Z3S6;locus_tag=BHAOGJBA_00350;product=Cold shock protein CspA
contig00001	Prodigal:002006	CDS	385859	386248	.	+	0	ID=BHAOGJBA_00351;inference=ab initio prediction:Prodigal:002006;locus_tag=BHAOGJBA_00351;product=hypothetical protein
contig00001	Prodigal:002006	CDS	386300	386506	.	-	0	ID=BHAOGJBA_00352;inference=ab initio prediction:Prodigal:002006;locus_tag=BHAOGJBA_00352;product=hypothetical protein
contig00001	Prodigal:002006	CDS	386681	387259	.	+	0	ID=BHAOGJBA_00353;eC_number=3.2.-.-;Name=yraA;db_xref=COG:COG0693;gene=yraA;inference=ab initio prediction:Prodigal:002006,similar to AA sequence:UniProtKB:O06006;locus_tag=BHAOGJBA_00353;product=Putative cysteine protease YraA
contig00001	Prodigal:002006	CDS	387346	388650	.	-	0	ID=BHAOGJBA_00354;inference=ab initio prediction:Prodigal:002006;locus_tag=BHAOGJBA_00354;product=hypothetical protein
contig00001	Prodigal:002006	CDS	389093	389617	.	+	0	ID=BHAOGJBA_00355;inference=ab initio prediction:Prodigal:002006;locus_tag=BHAOGJBA_00355;product=hypothetical protein
contig00001	Prodigal:002006	CDS	389758	390009	.	-	0	ID=BHAOGJBA_00356;Name=rpmE;db_xref=COG:COG0254;gene=rpmE;inference=ab initio prediction:Prodigal:002006,similar to AA sequence:UniProtKB:Q6NBB0;locus_tag=BHAOGJBA_00356;product=50S ribosomal protein L31
contig00001	Prodigal:002006	CDS	390251	392092	.	+	0	ID=BHAOGJBA_00357;db_xref=COG:COG1132;inference=ab initio prediction:Prodigal:002006,similar to AA sequence:UniProtKB:Q9WYC4;locus_tag=BHAOGJBA_00357;product=putative ABC transporter ATP-binding protein
contig00001	Prodigal:002006	CDS	392451	392822	.	-	0	ID=BHAOGJBA_00358;inference=ab initio prediction:Prodigal:002006;locus_tag=BHAOGJBA_00358;product=hypothetical protein
contig00001	Prodigal:002006	CDS	392819	393475	.	-	0	ID=BHAOGJBA_00359;Name=engB;db_xref=COG:COG0218;gene=engB;inference=ab initio prediction:Prodigal:002006,similar to AA sequence:UniProtKB:Q9X1H7;locus_tag=BHAOGJBA_00359;product=putative GTP-binding protein EngB
contig00001	Prodigal:002006	CDS	393486	395333	.	-	0	ID=BHAOGJBA_00360;Name=yidC;db_xref=COG:COG0706;gene=yidC;inference=ab initio prediction:Prodigal:002006,similar to AA sequence:UniProtKB:P25714;locus_tag=BHAOGJBA_00360;product=Membrane protein insertase YidC
contig00001	Prodigal:002006	CDS	395323	395868	.	-	0	ID=BHAOGJBA_00361;eC_number=3.1.26.5;Name=rnpA;gene=rnpA;inference=ab initio prediction:Prodigal:002006,protein motif:HAMAP:MF_00227;locus_tag=BHAOGJBA_00361;product=Ribonuclease P protein component
contig00001	Prodigal:002006	CDS	395936	396070	.	-	0	ID=BHAOGJBA_00362;Name=rpmH;gene=rpmH;inference=ab initio prediction:Prodigal:002006,similar to AA sequence:UniProtKB:P23376;locus_tag=BHAOGJBA_00362;product=50S ribosomal protein L34
contig00001	Prodigal:002006	CDS	396251	396430	.	-	0	ID=BHAOGJBA_00363;inference=ab initio prediction:Prodigal:002006;locus_tag=BHAOGJBA_00363;product=hypothetical protein
contig00001	Prodigal:002006	CDS	396619	397164	.	-	0	ID=BHAOGJBA_00364;eC_number=2.4.2.7;Name=apt;db_xref=COG:COG0503;gene=apt;inference=ab initio prediction:Prodigal:002006,similar to AA sequence:UniProtKB:P69503;locus_tag=BHAOGJBA_00364;product=Adenine phosphoribosyltransferase
contig00001	Prodigal:002006	CDS	397235	398029	.	-	0	ID=BHAOGJBA_00365;eC_number=3.1.3.25;Name=suhB_2;db_xref=COG:COG0483;gene=suhB_2;inference=ab initio prediction:Prodigal:002006,similar to AA sequence:UniProtKB:P0ADG4;locus_tag=BHAOGJBA_00365;product=Inositol-1-monophosphatase
contig00001	Prodigal:002006	CDS	398158	399378	.	-	0	ID=BHAOGJBA_00366;inference=ab initio prediction:Prodigal:002006;locus_tag=BHAOGJBA_00366;product=hypothetical protein
contig00001	Prodigal:002006	CDS	399375	399845	.	-	0	ID=BHAOGJBA_00367;eC_number=2.8.1.12;Name=moaE;db_xref=COG:COG0314;gene=moaE;inference=ab initio prediction:Prodigal:002006,similar to AA sequence:UniProtKB:P30749;locus_tag=BHAOGJBA_00367;product=Molybdopterin synthase catalytic subunit
contig00001	Prodigal:002006	CDS	399981	401000	.	+	0	ID=BHAOGJBA_00368;Name=caiE;gene=caiE;inference=ab initio prediction:Prodigal:002006,protein motif:HAMAP:MF_01525;locus_tag=BHAOGJBA_00368;product=Carnitine operon protein CaiE
contig00001	Prodigal:002006	CDS	401209	402423	.	+	0	ID=BHAOGJBA_00369;eC_number=1.1.1.42;Name=icd;db_xref=COG:COG0538;gene=icd;inference=ab initio prediction:Prodigal:002006,similar to AA sequence:UniProtKB:P9WKL1;locus_tag=BHAOGJBA_00369;product=Isocitrate dehydrogenase [NADP]
contig00001	Prodigal:002006	CDS	402753	403151	.	-	0	ID=BHAOGJBA_00370;inference=ab initio prediction:Prodigal:002006;locus_tag=BHAOGJBA_00370;product=hypothetical protein
contig00001	Prodigal:002006	CDS	403187	406243	.	-	0	ID=BHAOGJBA_00371;db_xref=COG:COG0247;inference=ab initio prediction:Prodigal:002006,similar to AA sequence:UniProtKB:Q57252;locus_tag=BHAOGJBA_00371;product=putative protein
contig00001	Prodigal:002006	CDS	406505	407152	.	+	0	ID=BHAOGJBA_00372;inference=ab initio prediction:Prodigal:002006;locus_tag=BHAOGJBA_00372;product=hypothetical protein
contig00001	Prodigal:002006	CDS	407283	407978	.	-	0	ID=BHAOGJBA_00373;inference=ab initio prediction:Prodigal:002006;locus_tag=BHAOGJBA_00373;product=hypothetical protein
contig00001	Prodigal:002006	CDS	408144	409373	.	-	0	ID=BHAOGJBA_00374;eC_number=1.3.99.-;Name=mmgC;db_xref=COG:COG1960;gene=mmgC;inference=ab initio prediction:Prodigal:002006,similar to AA sequence:UniProtKB:P45857;locus_tag=BHAOGJBA_00374;product=Acyl-CoA dehydrogenase
contig00001	Prodigal:002006	CDS	409654	410808	.	-	0	ID=BHAOGJBA_00375;eC_number=1.3.1.95;Name=acrC;gene=acrC;inference=ab initio prediction:Prodigal:002006,similar to AA sequence:UniProtKB:G3KIM8;locus_tag=BHAOGJBA_00375;product=Acryloyl-CoA reductase (NADH)
contig00001	Prodigal:002006	CDS	410879	412060	.	-	0	ID=BHAOGJBA_00376;eC_number=1.3.99.-;inference=ab initio prediction:Prodigal:002006,similar to AA sequence:UniProtKB:P95280;locus_tag=BHAOGJBA_00376;product=Putative acyl-CoA dehydrogenase FadE17
contig00001	Prodigal:002006	CDS	412066	413253	.	-	0	ID=BHAOGJBA_00377;eC_number=2.3.1.16;Name=fadA_1;db_xref=COG:COG0183;gene=fadA_1;inference=ab initio prediction:Prodigal:002006,similar to AA sequence:UniProtKB:O32177;locus_tag=BHAOGJBA_00377;product=3-ketoacyl-CoA thiolase
contig00001	Prodigal:002006	CDS	413531	415600	.	-	0	ID=BHAOGJBA_00378;Name=fadJ_1;db_xref=COG:COG1024;gene=fadJ_1;inference=ab initio prediction:Prodigal:002006,similar to AA sequence:UniProtKB:P77399;locus_tag=BHAOGJBA_00378;product=Fatty acid oxidation complex subunit alpha
contig00001	Prodigal:002006	CDS	415901	417064	.	+	0	ID=BHAOGJBA_00379;Name=braC_3;db_xref=COG:COG0683;gene=braC_3;inference=ab initio prediction:Prodigal:002006,similar to AA sequence:UniProtKB:P21175;locus_tag=BHAOGJBA_00379;product=Leucine-%2C isoleucine-%2C valine-%2C threonine-%2C and alanine-binding protein
contig00001	Prodigal:002006	CDS	417072	417944	.	+	0	ID=BHAOGJBA_00380;Name=livH_4;db_xref=COG:COG0559;gene=livH_4;inference=ab initio prediction:Prodigal:002006,similar to AA sequence:UniProtKB:P0AEX7;locus_tag=BHAOGJBA_00380;product=High-affinity branched-chain amino acid transport system permease protein LivH
contig00001	Prodigal:002006	CDS	417955	418953	.	+	0	ID=BHAOGJBA_00381;inference=ab initio prediction:Prodigal:002006;locus_tag=BHAOGJBA_00381;product=hypothetical protein
contig00001	Prodigal:002006	CDS	418946	419656	.	+	0	ID=BHAOGJBA_00382;eC_number=3.6.3.-;Name=lptB_2;db_xref=COG:COG1137;gene=lptB_2;inference=ab initio prediction:Prodigal:002006,similar to AA sequence:UniProtKB:P45073;locus_tag=BHAOGJBA_00382;product=Lipopolysaccharide export system ATP-binding protein LptB
contig00001	Prodigal:002006	CDS	419649	420359	.	+	0	ID=BHAOGJBA_00383;Name=livF_3;db_xref=COG:COG0410;gene=livF_3;inference=ab initio prediction:Prodigal:002006,similar to AA sequence:UniProtKB:P22731;locus_tag=BHAOGJBA_00383;product=High-affinity branched-chain amino acid transport ATP-binding protein LivF
contig00001	Prodigal:002006	CDS	420356	421312	.	+	0	ID=BHAOGJBA_00384;inference=ab initio prediction:Prodigal:002006;locus_tag=BHAOGJBA_00384;product=hypothetical protein
contig00001	Prodigal:002006	CDS	421328	422089	.	+	0	ID=BHAOGJBA_00385;eC_number=4.2.1.17;Name=paaF_1;db_xref=COG:COG1024;gene=paaF_1;inference=ab initio prediction:Prodigal:002006,similar to AA sequence:UniProtKB:P76082;locus_tag=BHAOGJBA_00385;product=2%2C3-dehydroadipyl-CoA hydratase
contig00001	Prodigal:002006	CDS	422098	422919	.	+	0	ID=BHAOGJBA_00386;Name=tsaQ1;gene=tsaQ1;inference=ab initio prediction:Prodigal:002006,similar to AA sequence:UniProtKB:Q6XL52;locus_tag=BHAOGJBA_00386;product=HTH-type transcriptional regulator TsaQ1/TsaQ2
contig00001	Prodigal:002006	CDS	423047	424234	.	+	0	ID=BHAOGJBA_00387;eC_number=2.8.3.19;Name=uctC;gene=uctC;inference=ab initio prediction:Prodigal:002006,similar to AA sequence:UniProtKB:A9X6P9;locus_tag=BHAOGJBA_00387;product=Acetyl-CoA:oxalate CoA-transferase
contig00001	Prodigal:002006	CDS	424329	425108	.	+	0	ID=BHAOGJBA_00388;inference=ab initio prediction:Prodigal:002006;locus_tag=BHAOGJBA_00388;product=hypothetical protein
contig00001	Prodigal:002006	CDS	425009	426148	.	-	0	ID=BHAOGJBA_00389;inference=ab initio prediction:Prodigal:002006;locus_tag=BHAOGJBA_00389;product=hypothetical protein
contig00001	Prodigal:002006	CDS	426385	426912	.	+	0	ID=BHAOGJBA_00390;inference=ab initio prediction:Prodigal:002006;locus_tag=BHAOGJBA_00390;product=hypothetical protein
contig00001	Prodigal:002006	CDS	427024	427479	.	+	0	ID=BHAOGJBA_00391;eC_number=1.1.1.205;Name=IMPDH;gene=IMPDH;inference=ab initio prediction:Prodigal:002006,protein motif:HAMAP:MF_01964;locus_tag=BHAOGJBA_00391;product=Inosine-5'-monophosphate dehydrogenase
contig00001	Prodigal:002006	CDS	427480	428016	.	-	0	ID=BHAOGJBA_00392;inference=ab initio prediction:Prodigal:002006;locus_tag=BHAOGJBA_00392;product=hypothetical protein
contig00001	Prodigal:002006	CDS	428070	429833	.	+	0	ID=BHAOGJBA_00393;inference=ab initio prediction:Prodigal:002006;locus_tag=BHAOGJBA_00393;product=hypothetical protein
contig00001	Prodigal:002006	CDS	429991	430881	.	+	0	ID=BHAOGJBA_00394;eC_number=3.1.1.83;Name=mlhB_2;gene=mlhB_2;inference=ab initio prediction:Prodigal:002006,similar to AA sequence:UniProtKB:Q9EX73;locus_tag=BHAOGJBA_00394;product=Monoterpene epsilon-lactone hydrolase
contig00001	Prodigal:002006	CDS	430934	432922	.	-	0	ID=BHAOGJBA_00395;inference=ab initio prediction:Prodigal:002006;locus_tag=BHAOGJBA_00395;product=hypothetical protein
contig00001	Prodigal:002006	CDS	433041	434024	.	-	0	ID=BHAOGJBA_00396;db_xref=COG:COG1638;inference=ab initio prediction:Prodigal:002006,similar to AA sequence:UniProtKB:A1WPV4;locus_tag=BHAOGJBA_00396;product=Solute-binding protein
contig00001	Aragorn:001002	tRNA	434503	434579	.	+	.	ID=BHAOGJBA_00397;inference=COORDINATES:profile:Aragorn:001002;locus_tag=BHAOGJBA_00397;product=tRNA-Arg(ccg)
contig00001	Prodigal:002006	CDS	435525	436631	.	+	0	ID=BHAOGJBA_00398;inference=ab initio prediction:Prodigal:002006;locus_tag=BHAOGJBA_00398;product=hypothetical protein
contig00001	Prodigal:002006	CDS	437024	437545	.	+	0	ID=BHAOGJBA_00399;inference=ab initio prediction:Prodigal:002006;locus_tag=BHAOGJBA_00399;product=hypothetical protein
contig00001	Prodigal:002006	CDS	437952	438479	.	+	0	ID=BHAOGJBA_00400;inference=ab initio prediction:Prodigal:002006;locus_tag=BHAOGJBA_00400;product=hypothetical protein
contig00001	Prodigal:002006	CDS	438785	441106	.	-	0	ID=BHAOGJBA_00401;inference=ab initio prediction:Prodigal:002006;locus_tag=BHAOGJBA_00401;product=hypothetical protein
contig00001	Prodigal:002006	CDS	441387	441845	.	-	0	ID=BHAOGJBA_00402;inference=ab initio prediction:Prodigal:002006;locus_tag=BHAOGJBA_00402;product=hypothetical protein
contig00001	Prodigal:002006	CDS	441842	442555	.	-	0	ID=BHAOGJBA_00403;inference=ab initio prediction:Prodigal:002006;locus_tag=BHAOGJBA_00403;product=hypothetical protein
contig00001	Prodigal:002006	CDS	442955	443245	.	+	0	ID=BHAOGJBA_00404;inference=ab initio prediction:Prodigal:002006;locus_tag=BHAOGJBA_00404;product=hypothetical protein
contig00001	Prodigal:002006	CDS	443366	443485	.	+	0	ID=BHAOGJBA_00405;inference=ab initio prediction:Prodigal:002006;locus_tag=BHAOGJBA_00405;product=hypothetical protein
contig00001	Prodigal:002006	CDS	443954	445048	.	-	0	ID=BHAOGJBA_00406;inference=ab initio prediction:Prodigal:002006;locus_tag=BHAOGJBA_00406;product=hypothetical protein
contig00001	Prodigal:002006	CDS	445408	446541	.	-	0	ID=BHAOGJBA_00407;inference=ab initio prediction:Prodigal:002006;locus_tag=BHAOGJBA_00407;product=hypothetical protein
contig00001	Prodigal:002006	CDS	446557	447201	.	-	0	ID=BHAOGJBA_00408;inference=ab initio prediction:Prodigal:002006;locus_tag=BHAOGJBA_00408;product=hypothetical protein
contig00001	Prodigal:002006	CDS	447294	449570	.	+	0	ID=BHAOGJBA_00409;inference=ab initio prediction:Prodigal:002006;locus_tag=BHAOGJBA_00409;product=hypothetical protein
contig00001	Prodigal:002006	CDS	450095	450280	.	-	0	ID=BHAOGJBA_00410;inference=ab initio prediction:Prodigal:002006;locus_tag=BHAOGJBA_00410;product=hypothetical protein
contig00001	Prodigal:002006	CDS	450807	452138	.	-	0	ID=BHAOGJBA_00411;Name=xerC_2;gene=xerC_2;inference=ab initio prediction:Prodigal:002006,protein motif:HAMAP:MF_01808;locus_tag=BHAOGJBA_00411;product=Tyrosine recombinase XerC
contig00001	Prodigal:002006	CDS	452542	452784	.	+	0	ID=BHAOGJBA_00412;inference=ab initio prediction:Prodigal:002006;locus_tag=BHAOGJBA_00412;product=hypothetical protein
contig00001	Prodigal:002006	CDS	453033	453533	.	+	0	ID=BHAOGJBA_00413;inference=ab initio prediction:Prodigal:002006;locus_tag=BHAOGJBA_00413;product=hypothetical protein
contig00001	Prodigal:002006	CDS	454666	455025	.	-	0	ID=BHAOGJBA_00414;inference=ab initio prediction:Prodigal:002006;locus_tag=BHAOGJBA_00414;product=hypothetical protein
contig00002	Prodigal:002006	CDS	159	1046	.	+	0	ID=BHAOGJBA_00415;inference=ab initio prediction:Prodigal:002006;locus_tag=BHAOGJBA_00415;product=hypothetical protein
contig00002	Prodigal:002006	CDS	1141	1926	.	+	0	ID=BHAOGJBA_00416;Name=czcB_1;gene=czcB_1;inference=ab initio prediction:Prodigal:002006,similar to AA sequence:UniProtKB:P13510;locus_tag=BHAOGJBA_00416;product=Cobalt-zinc-cadmium resistance protein CzcB
contig00002	Prodigal:002006	CDS	1962	5126	.	+	0	ID=BHAOGJBA_00417;Name=czcA_2;gene=czcA_2;inference=ab initio prediction:Prodigal:002006,similar to AA sequence:UniProtKB:P13511;locus_tag=BHAOGJBA_00417;product=Cobalt-zinc-cadmium resistance protein CzcA
contig00002	Prodigal:002006	CDS	5442	10562	.	-	0	ID=BHAOGJBA_00418;inference=ab initio prediction:Prodigal:002006;locus_tag=BHAOGJBA_00418;product=hypothetical protein
contig00002	Prodigal:002006	CDS	11649	11906	.	+	0	ID=BHAOGJBA_00419;inference=ab initio prediction:Prodigal:002006;locus_tag=BHAOGJBA_00419;product=hypothetical protein
contig00002	Prodigal:002006	CDS	11903	12193	.	-	0	ID=BHAOGJBA_00420;inference=ab initio prediction:Prodigal:002006;locus_tag=BHAOGJBA_00420;product=hypothetical protein
contig00002	Prodigal:002006	CDS	12733	15465	.	+	0	ID=BHAOGJBA_00421;inference=ab initio prediction:Prodigal:002006;locus_tag=BHAOGJBA_00421;product=hypothetical protein
contig00002	Prodigal:002006	CDS	15877	16656	.	+	0	ID=BHAOGJBA_00422;inference=ab initio prediction:Prodigal:002006;locus_tag=BHAOGJBA_00422;product=hypothetical protein
contig00002	Prodigal:002006	CDS	16717	17256	.	+	0	ID=BHAOGJBA_00423;Name=sigK_1;db_xref=COG:COG1595;gene=sigK_1;inference=ab initio prediction:Prodigal:002006,similar to AA sequence:UniProtKB:P9WGH7;locus_tag=BHAOGJBA_00423;product=ECF RNA polymerase sigma factor SigK
contig00002	Prodigal:002006	CDS	17253	18020	.	+	0	ID=BHAOGJBA_00424;inference=ab initio prediction:Prodigal:002006;locus_tag=BHAOGJBA_00424;product=hypothetical protein
contig00002	Prodigal:002006	CDS	18132	18317	.	+	0	ID=BHAOGJBA_00425;inference=ab initio prediction:Prodigal:002006;locus_tag=BHAOGJBA_00425;product=hypothetical protein
contig00002	Prodigal:002006	CDS	18378	18683	.	-	0	ID=BHAOGJBA_00426;inference=ab initio prediction:Prodigal:002006;locus_tag=BHAOGJBA_00426;product=hypothetical protein
contig00002	Prodigal:002006	CDS	19027	21462	.	+	0	ID=BHAOGJBA_00427;inference=ab initio prediction:Prodigal:002006;locus_tag=BHAOGJBA_00427;product=hypothetical protein
contig00002	Prodigal:002006	CDS	21639	23318	.	+	0	ID=BHAOGJBA_00428;inference=ab initio prediction:Prodigal:002006;locus_tag=BHAOGJBA_00428;product=hypothetical protein
contig00002	Prodigal:002006	CDS	23676	23930	.	+	0	ID=BHAOGJBA_00429;inference=ab initio prediction:Prodigal:002006;locus_tag=BHAOGJBA_00429;product=hypothetical protein
contig00002	Prodigal:002006	CDS	24517	26196	.	-	0	ID=BHAOGJBA_00430;db_xref=COG:COG2199;inference=ab initio prediction:Prodigal:002006,similar to AA sequence:UniProtKB:Q9ABX9;locus_tag=BHAOGJBA_00430;product=putative signaling protein
contig00002	Prodigal:002006	CDS	26621	26839	.	+	0	ID=BHAOGJBA_00431;inference=ab initio prediction:Prodigal:002006;locus_tag=BHAOGJBA_00431;product=hypothetical protein
contig00002	Prodigal:002006	CDS	26945	28267	.	+	0	ID=BHAOGJBA_00432;inference=ab initio prediction:Prodigal:002006;locus_tag=BHAOGJBA_00432;product=hypothetical protein
contig00002	Prodigal:002006	CDS	28345	28809	.	+	0	ID=BHAOGJBA_00433;inference=ab initio prediction:Prodigal:002006;locus_tag=BHAOGJBA_00433;product=hypothetical protein
contig00002	Prodigal:002006	CDS	28818	30563	.	+	0	ID=BHAOGJBA_00434;inference=ab initio prediction:Prodigal:002006;locus_tag=BHAOGJBA_00434;product=hypothetical protein
contig00002	Prodigal:002006	CDS	31280	31918	.	-	0	ID=BHAOGJBA_00435;Name=betI_1;gene=betI_1;inference=ab initio prediction:Prodigal:002006,protein motif:HAMAP:MF_00768;locus_tag=BHAOGJBA_00435;product=HTH-type transcriptional regulator BetI
contig00002	Prodigal:002006	CDS	31993	32907	.	+	0	ID=BHAOGJBA_00436;inference=ab initio prediction:Prodigal:002006;locus_tag=BHAOGJBA_00436;product=hypothetical protein
contig00002	Prodigal:002006	CDS	32966	33436	.	+	0	ID=BHAOGJBA_00437;inference=ab initio prediction:Prodigal:002006;locus_tag=BHAOGJBA_00437;product=hypothetical protein
contig00002	Prodigal:002006	CDS	33524	34615	.	+	0	ID=BHAOGJBA_00438;inference=ab initio prediction:Prodigal:002006;locus_tag=BHAOGJBA_00438;product=hypothetical protein
contig00002	Prodigal:002006	CDS	34740	35813	.	+	0	ID=BHAOGJBA_00439;inference=ab initio prediction:Prodigal:002006;locus_tag=BHAOGJBA_00439;product=hypothetical protein
contig00002	Prodigal:002006	CDS	36137	37186	.	-	0	ID=BHAOGJBA_00440;inference=ab initio prediction:Prodigal:002006;locus_tag=BHAOGJBA_00440;product=hypothetical protein
contig00002	Prodigal:002006	CDS	37589	37813	.	-	0	ID=BHAOGJBA_00441;inference=ab initio prediction:Prodigal:002006;locus_tag=BHAOGJBA_00441;product=hypothetical protein
contig00002	Prodigal:002006	CDS	38601	40166	.	+	0	ID=BHAOGJBA_00442;inference=ab initio prediction:Prodigal:002006;locus_tag=BHAOGJBA_00442;product=hypothetical protein
contig00002	Prodigal:002006	CDS	40628	42853	.	-	0	ID=BHAOGJBA_00443;inference=ab initio prediction:Prodigal:002006;locus_tag=BHAOGJBA_00443;product=hypothetical protein
contig00002	Aragorn:001002	tRNA	43175	43249	.	-	.	ID=BHAOGJBA_00444;inference=COORDINATES:profile:Aragorn:001002;locus_tag=BHAOGJBA_00444;product=tRNA-Gln(ttg)
contig00002	Prodigal:002006	CDS	43336	44079	.	+	0	ID=BHAOGJBA_00445;eC_number=1.3.1.87;Name=hcaB_1;gene=hcaB_1;inference=ab initio prediction:Prodigal:002006,protein motif:HAMAP:MF_01647;locus_tag=BHAOGJBA_00445;product=3-phenylpropionate-dihydrodiol/cinnamic acid-dihydrodiol dehydrogenase
contig00002	Prodigal:002006	CDS	44194	45813	.	+	0	ID=BHAOGJBA_00446;Name=prfC;db_xref=COG:COG4108;gene=prfC;inference=ab initio prediction:Prodigal:002006,similar to AA sequence:UniProtKB:P0A7I4;locus_tag=BHAOGJBA_00446;product=Peptide chain release factor RF3
contig00002	Prodigal:002006	CDS	45841	46293	.	-	0	ID=BHAOGJBA_00447;Name=rssB_2;gene=rssB_2;inference=ab initio prediction:Prodigal:002006,protein motif:HAMAP:MF_00958;locus_tag=BHAOGJBA_00447;product=Regulator of RpoS
contig00002	Prodigal:002006	CDS	46349	46816	.	-	0	ID=BHAOGJBA_00448;inference=ab initio prediction:Prodigal:002006;locus_tag=BHAOGJBA_00448;product=hypothetical protein
contig00002	Prodigal:002006	CDS	47054	48430	.	+	0	ID=BHAOGJBA_00449;Name=flgE_1;db_xref=COG:COG1749;gene=flgE_1;inference=ab initio prediction:Prodigal:002006,similar to AA sequence:UniProtKB:Q8YDL6;locus_tag=BHAOGJBA_00449;product=Flagellar hook protein FlgE
contig00002	Prodigal:002006	CDS	48472	50355	.	+	0	ID=BHAOGJBA_00450;inference=ab initio prediction:Prodigal:002006;locus_tag=BHAOGJBA_00450;product=hypothetical protein
contig00002	Prodigal:002006	CDS	50359	52455	.	+	0	ID=BHAOGJBA_00451;inference=ab initio prediction:Prodigal:002006;locus_tag=BHAOGJBA_00451;product=hypothetical protein
contig00002	Prodigal:002006	CDS	52528	52935	.	+	0	ID=BHAOGJBA_00452;inference=ab initio prediction:Prodigal:002006;locus_tag=BHAOGJBA_00452;product=hypothetical protein
contig00002	Prodigal:002006	CDS	53257	53565	.	+	0	ID=BHAOGJBA_00453;inference=ab initio prediction:Prodigal:002006;locus_tag=BHAOGJBA_00453;product=hypothetical protein
contig00002	Prodigal:002006	CDS	53860	54366	.	-	0	ID=BHAOGJBA_00454;inference=ab initio prediction:Prodigal:002006;locus_tag=BHAOGJBA_00454;product=hypothetical protein
contig00002	Prodigal:002006	CDS	54347	54715	.	-	0	ID=BHAOGJBA_00455;inference=ab initio prediction:Prodigal:002006;locus_tag=BHAOGJBA_00455;product=hypothetical protein
contig00002	Prodigal:002006	CDS	54744	55877	.	-	0	ID=BHAOGJBA_00456;Name=flgI_1;gene=flgI_1;inference=ab initio prediction:Prodigal:002006,protein motif:HAMAP:MF_00416;locus_tag=BHAOGJBA_00456;product=Flagellar P-ring protein
contig00002	Prodigal:002006	CDS	56121	56555	.	+	0	ID=BHAOGJBA_00457;Name=fliX;gene=fliX;inference=ab initio prediction:Prodigal:002006,similar to AA sequence:UniProtKB:O32348;locus_tag=BHAOGJBA_00457;product=Flagellar assembly protein FliX
contig00002	Prodigal:002006	CDS	56572	57444	.	-	0	ID=BHAOGJBA_00458;Name=mdtJ;gene=mdtJ;inference=ab initio prediction:Prodigal:002006,protein motif:HAMAP:MF_01598;locus_tag=BHAOGJBA_00458;product=Spermidine export protein MdtJ
contig00002	Prodigal:002006	CDS	57840	59213	.	+	0	ID=BHAOGJBA_00459;eC_number=2.3.1.-;Name=patA;db_xref=COG:COG1696;gene=patA;inference=ab initio prediction:Prodigal:002006,similar to AA sequence:UniProtKB:O25526;locus_tag=BHAOGJBA_00459;product=Peptidoglycan O-acetyltransferase
contig00002	Prodigal:002006	CDS	59217	60275	.	+	0	ID=BHAOGJBA_00460;inference=ab initio prediction:Prodigal:002006;locus_tag=BHAOGJBA_00460;product=hypothetical protein
contig00002	Prodigal:002006	CDS	60426	60845	.	+	0	ID=BHAOGJBA_00461;Name=dksA;db_xref=COG:COG1734;gene=dksA;inference=ab initio prediction:Prodigal:002006,similar to AA sequence:UniProtKB:P0ABS1;locus_tag=BHAOGJBA_00461;product=RNA polymerase-binding transcription factor DksA
contig00002	Prodigal:002006	CDS	60897	61787	.	+	0	ID=BHAOGJBA_00462;eC_number=2.7.7.7;Name=dnaE2_1;gene=dnaE2_1;inference=ab initio prediction:Prodigal:002006,protein motif:HAMAP:MF_01902;locus_tag=BHAOGJBA_00462;product=Error-prone DNA polymerase
contig00002	Prodigal:002006	CDS	61636	62985	.	-	0	ID=BHAOGJBA_00463;Name=gltP;db_xref=COG:COG1301;gene=gltP;inference=ab initio prediction:Prodigal:002006,similar to AA sequence:UniProtKB:P21345;locus_tag=BHAOGJBA_00463;product=Proton/glutamate-aspartate symporter
contig00002	Prodigal:002006	CDS	63070	64542	.	-	0	ID=BHAOGJBA_00464;eC_number=4.3.1.1;Name=aspA;db_xref=COG:COG1027;gene=aspA;inference=ab initio prediction:Prodigal:002006,similar to AA sequence:UniProtKB:P0AC38;locus_tag=BHAOGJBA_00464;product=Aspartate ammonia-lyase
contig00002	Prodigal:002006	CDS	64759	65658	.	-	0	ID=BHAOGJBA_00465;Name=yjiE_1;gene=yjiE_1;inference=ab initio prediction:Prodigal:002006,similar to AA sequence:UniProtKB:P39376;locus_tag=BHAOGJBA_00465;product=HTH-type transcriptional regulator YjiE
contig00002	Prodigal:002006	CDS	65832	66272	.	+	0	ID=BHAOGJBA_00466;inference=ab initio prediction:Prodigal:002006;locus_tag=BHAOGJBA_00466;product=hypothetical protein
contig00002	Prodigal:002006	CDS	66302	66841	.	-	0	ID=BHAOGJBA_00467;eC_number=4.2.1.147;Name=fae_1;db_xref=COG:COG1795;gene=fae_1;inference=ab initio prediction:Prodigal:002006,similar to AA sequence:UniProtKB:Q9FA38;locus_tag=BHAOGJBA_00467;product=5%2C6%2C7%2C8-tetrahydromethanopterin hydro-lyase
contig00002	Prodigal:002006	CDS	67013	67237	.	+	0	ID=BHAOGJBA_00468;inference=ab initio prediction:Prodigal:002006;locus_tag=BHAOGJBA_00468;product=hypothetical protein
contig00002	Prodigal:002006	CDS	67242	67682	.	-	0	ID=BHAOGJBA_00469;inference=ab initio prediction:Prodigal:002006;locus_tag=BHAOGJBA_00469;product=hypothetical protein
contig00002	Prodigal:002006	CDS	67835	71587	.	-	0	ID=BHAOGJBA_00470;eC_number=2.1.1.13;Name=metH;db_xref=COG:COG0646;gene=metH;inference=ab initio prediction:Prodigal:002006,similar to AA sequence:UniProtKB:P13009;locus_tag=BHAOGJBA_00470;product=Methionine synthase
contig00002	Prodigal:002006	CDS	71678	72598	.	-	0	ID=BHAOGJBA_00471;eC_number=1.5.1.20;Name=metF;db_xref=COG:COG0685;gene=metF;inference=ab initio prediction:Prodigal:002006,similar to AA sequence:UniProtKB:P0AEZ1;locus_tag=BHAOGJBA_00471;product=5%2C10-methylenetetrahydrofolate reductase
contig00002	Prodigal:002006	CDS	72646	73662	.	-	0	ID=BHAOGJBA_00472;eC_number=2.1.1.163;Name=COQ5_1;gene=COQ5_1;inference=ab initio prediction:Prodigal:002006,protein motif:HAMAP:MF_01813;locus_tag=BHAOGJBA_00472;product=2-methoxy-6-polyprenyl-1%2C4-benzoquinol methylase%2C mitochondrial
contig00002	Prodigal:002006	CDS	74384	75271	.	+	0	ID=BHAOGJBA_00473;inference=ab initio prediction:Prodigal:002006;locus_tag=BHAOGJBA_00473;product=hypothetical protein
contig00002	Prodigal:002006	CDS	75294	75596	.	-	0	ID=BHAOGJBA_00474;eC_number=2.3.1.89;Name=dapH_1;gene=dapH_1;inference=ab initio prediction:Prodigal:002006,protein motif:HAMAP:MF_01691;locus_tag=BHAOGJBA_00474;product=2%2C3%2C4%2C5-tetrahydropyridine-2%2C6-dicarboxylate N-acetyltransferase
contig00002	Prodigal:002006	CDS	76044	76730	.	-	0	ID=BHAOGJBA_00475;eC_number=2.5.1.16;Name=speE_1;gene=speE_1;inference=ab initio prediction:Prodigal:002006,protein motif:HAMAP:MF_00198;locus_tag=BHAOGJBA_00475;product=Polyamine aminopropyltransferase
contig00002	Prodigal:002006	CDS	76727	77965	.	-	0	ID=BHAOGJBA_00476;db_xref=COG:COG2081;inference=ab initio prediction:Prodigal:002006,similar to AA sequence:UniProtKB:P44941;locus_tag=BHAOGJBA_00476;product=putative protein
contig00002	Prodigal:002006	CDS	78140	79171	.	+	0	ID=BHAOGJBA_00477;Name=alx;db_xref=COG:COG0861;gene=alx;inference=ab initio prediction:Prodigal:002006,similar to AA sequence:UniProtKB:P42601;locus_tag=BHAOGJBA_00477;product=Putative membrane-bound redox modulator Alx
contig00002	Prodigal:002006	CDS	79287	79580	.	+	0	ID=BHAOGJBA_00478;inference=ab initio prediction:Prodigal:002006;locus_tag=BHAOGJBA_00478;product=hypothetical protein
contig00002	Prodigal:002006	CDS	79668	80429	.	+	0	ID=BHAOGJBA_00479;eC_number=2.5.1.-;Name=cmoB;gene=cmoB;inference=ab initio prediction:Prodigal:002006,protein motif:HAMAP:MF_01590;locus_tag=BHAOGJBA_00479;product=tRNA U34 carboxymethyltransferase
contig00002	Prodigal:002006	CDS	80506	81828	.	-	0	ID=BHAOGJBA_00480;inference=ab initio prediction:Prodigal:002006;locus_tag=BHAOGJBA_00480;product=hypothetical protein
contig00002	Prodigal:002006	CDS	81956	82600	.	+	0	ID=BHAOGJBA_00481;inference=ab initio prediction:Prodigal:002006;locus_tag=BHAOGJBA_00481;product=hypothetical protein
contig00002	Prodigal:002006	CDS	82590	86108	.	+	0	ID=BHAOGJBA_00482;Name=smc_1;gene=smc_1;inference=ab initio prediction:Prodigal:002006,protein motif:HAMAP:MF_01894;locus_tag=BHAOGJBA_00482;product=Chromosome partition protein Smc
contig00002	Prodigal:002006	CDS	86319	87557	.	-	0	ID=BHAOGJBA_00483;inference=ab initio prediction:Prodigal:002006;locus_tag=BHAOGJBA_00483;product=hypothetical protein
contig00002	Prodigal:002006	CDS	87867	88520	.	+	0	ID=BHAOGJBA_00484;eC_number=2.1.1.77;Name=pcm_1;db_xref=COG:COG2518;gene=pcm_1;inference=ab initio prediction:Prodigal:002006,similar to AA sequence:UniProtKB:A5F9C1;locus_tag=BHAOGJBA_00484;product=Protein-L-isoaspartate O-methyltransferase
contig00002	Prodigal:002006	CDS	88720	90153	.	+	0	ID=BHAOGJBA_00485;Name=bepC_1;gene=bepC_1;inference=ab initio prediction:Prodigal:002006,similar to AA sequence:UniProtKB:Q8G0Y6;locus_tag=BHAOGJBA_00485;product=Outer membrane efflux protein BepC
contig00002	Prodigal:002006	CDS	90281	90901	.	+	0	ID=BHAOGJBA_00486;inference=ab initio prediction:Prodigal:002006;locus_tag=BHAOGJBA_00486;product=hypothetical protein
contig00002	Prodigal:002006	CDS	90998	93712	.	+	0	ID=BHAOGJBA_00487;eC_number=6.1.1.9;Name=valS;db_xref=COG:COG0525;gene=valS;inference=ab initio prediction:Prodigal:002006,similar to AA sequence:UniProtKB:Q9HXH0;locus_tag=BHAOGJBA_00487;product=Valine--tRNA ligase
contig00002	Prodigal:002006	CDS	93717	94031	.	-	0	ID=BHAOGJBA_00488;Name=gdx_1;gene=gdx_1;inference=ab initio prediction:Prodigal:002006,similar to AA sequence:UniProtKB:O69279;locus_tag=BHAOGJBA_00488;product=Guanidinium exporter
contig00002	Prodigal:002006	CDS	94202	95713	.	+	0	ID=BHAOGJBA_00489;eC_number=3.4.21.107;Name=degP_2;db_xref=COG:COG0265;gene=degP_2;inference=ab initio prediction:Prodigal:002006,similar to AA sequence:UniProtKB:P0C0V0;locus_tag=BHAOGJBA_00489;product=Periplasmic serine endoprotease DegP
contig00002	Prodigal:002006	CDS	95823	96335	.	+	0	ID=BHAOGJBA_00490;inference=ab initio prediction:Prodigal:002006;locus_tag=BHAOGJBA_00490;product=hypothetical protein
contig00002	Prodigal:002006	CDS	96345	97205	.	+	0	ID=BHAOGJBA_00491;eC_number=2.5.1.55;Name=kdsA;db_xref=COG:COG2877;gene=kdsA;inference=ab initio prediction:Prodigal:002006,similar to AA sequence:UniProtKB:Q8YHF1;locus_tag=BHAOGJBA_00491;product=2-dehydro-3-deoxyphosphooctonate aldolase
contig00002	Prodigal:002006	CDS	97221	97889	.	-	0	ID=BHAOGJBA_00492;eC_number=2.1.1.222;Name=COQ3_1;gene=COQ3_1;inference=ab initio prediction:Prodigal:002006,protein motif:HAMAP:MF_00472;locus_tag=BHAOGJBA_00492;product=Ubiquinone biosynthesis O-methyltransferase%2C mitochondrial
contig00002	Prodigal:002006	CDS	98165	98470	.	+	0	ID=BHAOGJBA_00493;inference=ab initio prediction:Prodigal:002006;locus_tag=BHAOGJBA_00493;product=hypothetical protein
contig00002	Prodigal:002006	CDS	98534	98983	.	-	0	ID=BHAOGJBA_00494;eC_number=1.7.1.13;Name=queF;gene=queF;inference=ab initio prediction:Prodigal:002006,protein motif:HAMAP:MF_00818;locus_tag=BHAOGJBA_00494;product=NADPH-dependent 7-cyano-7-deazaguanine reductase
contig00002	Prodigal:002006	CDS	99197	100483	.	+	0	ID=BHAOGJBA_00495;eC_number=4.2.1.11;Name=eno;gene=eno;inference=ab initio prediction:Prodigal:002006,similar to AA sequence:UniProtKB:P33675;locus_tag=BHAOGJBA_00495;product=Enolase
contig00002	Prodigal:002006	CDS	100614	100925	.	+	0	ID=BHAOGJBA_00496;inference=ab initio prediction:Prodigal:002006;locus_tag=BHAOGJBA_00496;product=hypothetical protein
contig00002	Prodigal:002006	CDS	101050	102123	.	+	0	ID=BHAOGJBA_00497;eC_number=1.1.1.-;Name=acoA;db_xref=COG:COG1071;gene=acoA;inference=ab initio prediction:Prodigal:002006,similar to AA sequence:UniProtKB:O31404;locus_tag=BHAOGJBA_00497;product=Acetoin:2%2C6-dichlorophenolindophenol oxidoreductase subunit alpha
contig00002	Prodigal:002006	CDS	102198	103649	.	+	0	ID=BHAOGJBA_00498;eC_number=2.2.1.7;Name=dxs_1;gene=dxs_1;inference=ab initio prediction:Prodigal:002006,protein motif:HAMAP:MF_00315;locus_tag=BHAOGJBA_00498;product=1-deoxy-D-xylulose-5-phosphate synthase
contig00002	Prodigal:002006	CDS	103711	103986	.	+	0	ID=BHAOGJBA_00499;inference=ab initio prediction:Prodigal:002006;locus_tag=BHAOGJBA_00499;product=hypothetical protein
contig00002	Prodigal:002006	CDS	104000	104593	.	+	0	ID=BHAOGJBA_00500;inference=ab initio prediction:Prodigal:002006;locus_tag=BHAOGJBA_00500;product=hypothetical protein
contig00002	Prodigal:002006	CDS	104598	106019	.	+	0	ID=BHAOGJBA_00501;eC_number=2.3.1.12;Name=pdhC;gene=pdhC;inference=ab initio prediction:Prodigal:002006,similar to AA sequence:UniProtKB:P65636;locus_tag=BHAOGJBA_00501;product=Dihydrolipoyllysine-residue acetyltransferase component of pyruvate dehydrogenase complex
contig00002	Prodigal:002006	CDS	106041	107480	.	+	0	ID=BHAOGJBA_00502;eC_number=1.8.1.4;Name=lpd;db_xref=COG:COG1249;gene=lpd;inference=ab initio prediction:Prodigal:002006,similar to AA sequence:UniProtKB:Q8NTE1;locus_tag=BHAOGJBA_00502;product=Dihydrolipoyl dehydrogenase
contig00002	Prodigal:002006	CDS	107984	108304	.	-	0	ID=BHAOGJBA_00503;inference=ab initio prediction:Prodigal:002006;locus_tag=BHAOGJBA_00503;product=hypothetical protein
contig00002	Prodigal:002006	CDS	108416	109396	.	+	0	ID=BHAOGJBA_00504;eC_number=4.3.1.16;Name=thadh;gene=thadh;inference=ab initio prediction:Prodigal:002006,similar to AA sequence:UniProtKB:A4F2N8;locus_tag=BHAOGJBA_00504;product=L-threo-3-hydroxyaspartate ammonia-lyase
contig00002	Prodigal:002006	CDS	109393	110124	.	+	0	ID=BHAOGJBA_00505;inference=ab initio prediction:Prodigal:002006;locus_tag=BHAOGJBA_00505;product=hypothetical protein
contig00002	Prodigal:002006	CDS	110266	110916	.	+	0	ID=BHAOGJBA_00506;inference=ab initio prediction:Prodigal:002006;locus_tag=BHAOGJBA_00506;product=hypothetical protein
contig00002	Prodigal:002006	CDS	111167	111361	.	-	0	ID=BHAOGJBA_00507;inference=ab initio prediction:Prodigal:002006;locus_tag=BHAOGJBA_00507;product=hypothetical protein
contig00002	Prodigal:002006	CDS	111499	112011	.	-	0	ID=BHAOGJBA_00508;eC_number=3.6.1.25;db_xref=COG:COG2954;inference=ab initio prediction:Prodigal:002006,similar to AA sequence:UniProtKB:A3DIJ8;locus_tag=BHAOGJBA_00508;product=Inorganic triphosphatase
contig00002	Prodigal:002006	CDS	112390	113379	.	+	0	ID=BHAOGJBA_00509;eC_number=2.8.1.8;Name=lipA;db_xref=COG:COG0320;gene=lipA;inference=ab initio prediction:Prodigal:002006,similar to AA sequence:UniProtKB:O32129;locus_tag=BHAOGJBA_00509;product=Lipoyl synthase
contig00002	Prodigal:002006	CDS	113395	113856	.	+	0	ID=BHAOGJBA_00510;Name=pasT;db_xref=COG:COG2867;gene=pasT;inference=ab initio prediction:Prodigal:002006,similar to AA sequence:UniProtKB:Q8FEY4;locus_tag=BHAOGJBA_00510;product=Persistence and stress-resistance toxin PasT
contig00002	Prodigal:002006	CDS	113838	115067	.	-	0	ID=BHAOGJBA_00511;eC_number=1.14.13.232;Name=oxyE;gene=oxyE;inference=ab initio prediction:Prodigal:002006,similar to AA sequence:UniProtKB:Q3S8R0;locus_tag=BHAOGJBA_00511;product=6-methylpretetramide 4-monooxygenase
contig00002	Prodigal:002006	CDS	115231	115737	.	-	0	ID=BHAOGJBA_00512;eC_number=3.5.1.42;Name=pncC;db_xref=COG:COG1546;gene=pncC;inference=ab initio prediction:Prodigal:002006,similar to AA sequence:UniProtKB:P0A6G3;locus_tag=BHAOGJBA_00512;product=Nicotinamide-nucleotide amidohydrolase PncC
contig00002	Prodigal:002006	CDS	115739	117022	.	-	0	ID=BHAOGJBA_00513;Name=ispDF;db_xref=COG:COG0245;gene=ispDF;inference=ab initio prediction:Prodigal:002006,similar to AA sequence:UniProtKB:Q9PM68;locus_tag=BHAOGJBA_00513;product=Bifunctional enzyme IspD/IspF
contig00002	Prodigal:002006	CDS	117200	118204	.	+	0	ID=BHAOGJBA_00514;eC_number=1.3.1.-;Name=dusB;db_xref=COG:COG0042;gene=dusB;inference=ab initio prediction:Prodigal:002006,similar to AA sequence:UniProtKB:P0ABT5;locus_tag=BHAOGJBA_00514;product=tRNA-dihydrouridine synthase B
contig00002	Prodigal:002006	CDS	118233	119387	.	+	0	ID=BHAOGJBA_00515;eC_number=2.7.13.3;Name=glnL;db_xref=COG:COG3852;gene=glnL;inference=ab initio prediction:Prodigal:002006,similar to AA sequence:UniProtKB:P0AFB5;locus_tag=BHAOGJBA_00515;product=Sensory histidine kinase/phosphatase NtrB
contig00002	Prodigal:002006	CDS	119392	120855	.	+	0	ID=BHAOGJBA_00516;Name=ntrC;db_xref=COG:COG2204;gene=ntrC;inference=ab initio prediction:Prodigal:002006,similar to AA sequence:UniProtKB:P10577;locus_tag=BHAOGJBA_00516;product=DNA-binding transcriptional regulator NtrC
contig00002	Prodigal:002006	CDS	121022	122389	.	+	0	ID=BHAOGJBA_00517;eC_number=4.2.2.-;Name=mltG;gene=mltG;inference=ab initio prediction:Prodigal:002006,protein motif:HAMAP:MF_02065;locus_tag=BHAOGJBA_00517;product=Endolytic murein transglycosylase
contig00002	Prodigal:002006	CDS	122458	123333	.	+	0	ID=BHAOGJBA_00518;inference=ab initio prediction:Prodigal:002006,similar to AA sequence:UniProtKB:P44726;locus_tag=BHAOGJBA_00518;note=UPF0701 protein HI_0467;product=hypothetical protein
contig00002	Prodigal:002006	CDS	123371	124039	.	+	0	ID=BHAOGJBA_00519;eC_number=2.7.4.8;Name=gmk;db_xref=COG:COG0194;gene=gmk;inference=ab initio prediction:Prodigal:002006,similar to AA sequence:UniProtKB:P60546;locus_tag=BHAOGJBA_00519;product=Guanylate kinase
contig00002	Prodigal:002006	CDS	124047	124625	.	-	0	ID=BHAOGJBA_00520;inference=ab initio prediction:Prodigal:002006;locus_tag=BHAOGJBA_00520;product=hypothetical protein
contig00002	Prodigal:002006	CDS	124622	127210	.	-	0	ID=BHAOGJBA_00521;eC_number=2.7.13.3;Name=cph1_1;gene=cph1_1;inference=ab initio prediction:Prodigal:002006,similar to AA sequence:UniProtKB:Q55168;locus_tag=BHAOGJBA_00521;product=Phytochrome-like protein cph1
contig00002	Prodigal:002006	CDS	127683	129074	.	-	0	ID=BHAOGJBA_00522;eC_number=1.16.1.1;Name=merA_1;db_xref=COG:COG1249;gene=merA_1;inference=ab initio prediction:Prodigal:002006,similar to AA sequence:UniProtKB:P17239;locus_tag=BHAOGJBA_00522;product=Mercuric reductase
contig00002	Prodigal:002006	CDS	129151	130335	.	-	0	ID=BHAOGJBA_00523;eC_number=5.4.99.25;Name=truB;gene=truB;inference=ab initio prediction:Prodigal:002006,protein motif:HAMAP:MF_01080;locus_tag=BHAOGJBA_00523;product=tRNA pseudouridine synthase B
contig00002	Prodigal:002006	CDS	130316	130747	.	-	0	ID=BHAOGJBA_00524;Name=rbfA;gene=rbfA;inference=ab initio prediction:Prodigal:002006,protein motif:HAMAP:MF_00003;locus_tag=BHAOGJBA_00524;product=Ribosome-binding factor A
contig00002	Prodigal:002006	CDS	130862	133810	.	-	0	ID=BHAOGJBA_00525;Name=infB;gene=infB;inference=ab initio prediction:Prodigal:002006,protein motif:HAMAP:MF_00100_B;locus_tag=BHAOGJBA_00525;product=Translation initiation factor IF-2
contig00002	Prodigal:002006	CDS	133984	134712	.	-	0	ID=BHAOGJBA_00526;inference=ab initio prediction:Prodigal:002006;locus_tag=BHAOGJBA_00526;product=hypothetical protein
contig00002	Prodigal:002006	CDS	134733	136352	.	-	0	ID=BHAOGJBA_00527;Name=nusA;db_xref=COG:COG0195;gene=nusA;inference=ab initio prediction:Prodigal:002006,similar to AA sequence:UniProtKB:P0AFF6;locus_tag=BHAOGJBA_00527;product=Transcription termination/antitermination protein NusA
contig00002	Prodigal:002006	CDS	136424	137215	.	-	0	ID=BHAOGJBA_00528;Name=rimP;gene=rimP;inference=ab initio prediction:Prodigal:002006,protein motif:HAMAP:MF_01077;locus_tag=BHAOGJBA_00528;product=Ribosome maturation factor RimP
contig00002	Prodigal:002006	CDS	137457	138758	.	+	0	ID=BHAOGJBA_00529;eC_number=2.3.1.89;Name=dapH_2;gene=dapH_2;inference=ab initio prediction:Prodigal:002006,protein motif:HAMAP:MF_01691;locus_tag=BHAOGJBA_00529;product=2%2C3%2C4%2C5-tetrahydropyridine-2%2C6-dicarboxylate N-acetyltransferase
contig00002	Prodigal:002006	CDS	139512	140315	.	-	0	ID=BHAOGJBA_00530;inference=ab initio prediction:Prodigal:002006;locus_tag=BHAOGJBA_00530;product=hypothetical protein
contig00002	Prodigal:002006	CDS	140478	141512	.	-	0	ID=BHAOGJBA_00531;eC_number=1.2.1.11;Name=asd2;db_xref=COG:COG0136;gene=asd2;inference=ab initio prediction:Prodigal:002006,similar to AA sequence:UniProtKB:P23247;locus_tag=BHAOGJBA_00531;product=Aspartate-semialdehyde dehydrogenase 2
contig00002	Prodigal:002006	CDS	141879	142700	.	+	0	ID=BHAOGJBA_00532;inference=ab initio prediction:Prodigal:002006;locus_tag=BHAOGJBA_00532;product=hypothetical protein
contig00002	Prodigal:002006	CDS	142863	143282	.	+	0	ID=BHAOGJBA_00533;inference=ab initio prediction:Prodigal:002006;locus_tag=BHAOGJBA_00533;product=hypothetical protein
contig00002	Prodigal:002006	CDS	143405	144514	.	-	0	ID=BHAOGJBA_00534;eC_number=1.1.1.85;Name=leuB;gene=leuB;inference=ab initio prediction:Prodigal:002006,similar to AA sequence:UniProtKB:Q2T7H6;locus_tag=BHAOGJBA_00534;product=3-isopropylmalate dehydrogenase
contig00002	Prodigal:002006	CDS	144749	145432	.	+	0	ID=BHAOGJBA_00535;Name=rplY;db_xref=COG:COG1825;gene=rplY;inference=ab initio prediction:Prodigal:002006,similar to AA sequence:UniProtKB:Q6N1P8;locus_tag=BHAOGJBA_00535;product=50S ribosomal protein L25
contig00002	Prodigal:002006	CDS	145521	146141	.	+	0	ID=BHAOGJBA_00536;eC_number=3.1.1.29;Name=pth;db_xref=COG:COG0193;gene=pth;inference=ab initio prediction:Prodigal:002006,similar to AA sequence:UniProtKB:P9WHN7;locus_tag=BHAOGJBA_00536;product=Peptidyl-tRNA hydrolase
contig00002	Prodigal:002006	CDS	146188	146421	.	+	0	ID=BHAOGJBA_00537;inference=ab initio prediction:Prodigal:002006;locus_tag=BHAOGJBA_00537;product=hypothetical protein
contig00002	Prodigal:002006	CDS	146411	146860	.	+	0	ID=BHAOGJBA_00538;eC_number=3.1.-.-;Name=vapC_1;gene=vapC_1;inference=ab initio prediction:Prodigal:002006,protein motif:HAMAP:MF_00265;locus_tag=BHAOGJBA_00538;product=tRNA(fMet)-specific endonuclease VapC
contig00002	Prodigal:002006	CDS	146870	147967	.	+	0	ID=BHAOGJBA_00539;Name=ychF;db_xref=COG:COG0012;gene=ychF;inference=ab initio prediction:Prodigal:002006,similar to AA sequence:UniProtKB:P44681;locus_tag=BHAOGJBA_00539;product=Ribosome-binding ATPase YchF
contig00002	Prodigal:002006	CDS	147975	148964	.	+	0	ID=BHAOGJBA_00540;inference=ab initio prediction:Prodigal:002006;locus_tag=BHAOGJBA_00540;product=hypothetical protein
contig00002	Prodigal:002006	CDS	149090	150187	.	-	0	ID=BHAOGJBA_00541;eC_number=5.3.1.23;Name=mtnA;db_xref=COG:COG0182;gene=mtnA;inference=ab initio prediction:Prodigal:002006,similar to AA sequence:UniProtKB:Q2RXI0;locus_tag=BHAOGJBA_00541;product=Methylthioribose-1-phosphate isomerase
contig00002	Prodigal:002006	CDS	150335	152971	.	+	0	ID=BHAOGJBA_00542;inference=ab initio prediction:Prodigal:002006;locus_tag=BHAOGJBA_00542;product=hypothetical protein
contig00002	Prodigal:002006	CDS	153072	153797	.	-	0	ID=BHAOGJBA_00543;inference=ab initio prediction:Prodigal:002006;locus_tag=BHAOGJBA_00543;product=hypothetical protein
contig00002	Prodigal:002006	CDS	154019	154525	.	+	0	ID=BHAOGJBA_00544;inference=ab initio prediction:Prodigal:002006;locus_tag=BHAOGJBA_00544;product=hypothetical protein
contig00002	Prodigal:002006	CDS	154636	155172	.	+	0	ID=BHAOGJBA_00545;eC_number=3.6.1.1;Name=ppa;db_xref=COG:COG0221;gene=ppa;inference=ab initio prediction:Prodigal:002006,similar to AA sequence:UniProtKB:Q9ZCW5;locus_tag=BHAOGJBA_00545;product=Inorganic pyrophosphatase
contig00002	Prodigal:002006	CDS	155245	156513	.	-	0	ID=BHAOGJBA_00546;eC_number=1.14.13.-;Name=ubiL_1;db_xref=COG:COG0654;gene=ubiL_1;inference=ab initio prediction:Prodigal:002006,similar to AA sequence:UniProtKB:Q2RMZ4;locus_tag=BHAOGJBA_00546;product=Ubiquinone hydroxylase UbiL
contig00002	Prodigal:002006	CDS	156639	157502	.	+	0	ID=BHAOGJBA_00547;eC_number=3.1.2.-;Name=tesB;db_xref=COG:COG1946;gene=tesB;inference=ab initio prediction:Prodigal:002006,similar to AA sequence:UniProtKB:P0AGG2;locus_tag=BHAOGJBA_00547;product=Acyl-CoA thioesterase 2
contig00002	Prodigal:002006	CDS	157781	158119	.	+	0	ID=BHAOGJBA_00548;Name=glnK;db_xref=COG:COG0347;gene=glnK;inference=ab initio prediction:Prodigal:002006,similar to AA sequence:UniProtKB:P0AC55;locus_tag=BHAOGJBA_00548;product=Nitrogen regulatory protein P-II 2
contig00002	Prodigal:002006	CDS	158217	159713	.	+	0	ID=BHAOGJBA_00549;Name=amtB;gene=amtB;inference=ab initio prediction:Prodigal:002006,similar to AA sequence:UniProtKB:P69681;locus_tag=BHAOGJBA_00549;product=Ammonia channel
contig00002	Prodigal:002006	CDS	160092	161360	.	+	0	ID=BHAOGJBA_00550;inference=ab initio prediction:Prodigal:002006;locus_tag=BHAOGJBA_00550;product=hypothetical protein
contig00002	Prodigal:002006	CDS	161522	162691	.	-	0	ID=BHAOGJBA_00551;eC_number=2.6.1.52;Name=serC;db_xref=COG:COG1932;gene=serC;inference=ab initio prediction:Prodigal:002006,similar to AA sequence:UniProtKB:P9WQ73;locus_tag=BHAOGJBA_00551;product=Phosphoserine aminotransferase
contig00002	Prodigal:002006	CDS	162808	163590	.	-	0	ID=BHAOGJBA_00552;eC_number=2.1.1.228;Name=trmD;db_xref=COG:COG0336;gene=trmD;inference=ab initio prediction:Prodigal:002006,similar to AA sequence:UniProtKB:Q6G1R9;locus_tag=BHAOGJBA_00552;product=tRNA (guanine-N(1)-)-methyltransferase
contig00002	Prodigal:002006	CDS	163607	164329	.	+	0	ID=BHAOGJBA_00553;eC_number=2.1.1.329;Name=MENG;gene=MENG;inference=ab initio prediction:Prodigal:002006,protein motif:HAMAP:MF_01982;locus_tag=BHAOGJBA_00553;product=2-phytyl-1%2C4-beta-naphthoquinone methyltransferase%2C chloroplastic
contig00002	Prodigal:002006	CDS	164337	165002	.	-	0	ID=BHAOGJBA_00554;Name=rimM;gene=rimM;inference=ab initio prediction:Prodigal:002006,protein motif:HAMAP:MF_00014;locus_tag=BHAOGJBA_00554;product=Ribosome maturation factor RimM
contig00002	Prodigal:002006	CDS	165137	165499	.	-	0	ID=BHAOGJBA_00555;Name=rpsP;db_xref=COG:COG0228;gene=rpsP;inference=ab initio prediction:Prodigal:002006,similar to AA sequence:UniProtKB:P62236;locus_tag=BHAOGJBA_00555;product=30S ribosomal protein S16
contig00002	Prodigal:002006	CDS	165564	167135	.	-	0	ID=BHAOGJBA_00556;Name=ffh;db_xref=COG:COG0541;gene=ffh;inference=ab initio prediction:Prodigal:002006,similar to AA sequence:UniProtKB:P0AGD7;locus_tag=BHAOGJBA_00556;product=Signal recognition particle protein
contig00002	Prodigal:002006	CDS	167154	167366	.	-	0	ID=BHAOGJBA_00557;inference=ab initio prediction:Prodigal:002006;locus_tag=BHAOGJBA_00557;product=hypothetical protein
contig00002	Prodigal:002006	CDS	167657	168274	.	+	0	ID=BHAOGJBA_00558;inference=ab initio prediction:Prodigal:002006;locus_tag=BHAOGJBA_00558;product=hypothetical protein
contig00002	Prodigal:002006	CDS	168497	169726	.	+	0	ID=BHAOGJBA_00559;eC_number=1.14.13.239;inference=ab initio prediction:Prodigal:002006,protein motif:HAMAP:MF_02097;locus_tag=BHAOGJBA_00559;product=Carnitine monooxygenase oxygenase subunit
contig00002	Prodigal:002006	CDS	169800	170036	.	+	0	ID=BHAOGJBA_00560;inference=ab initio prediction:Prodigal:002006;locus_tag=BHAOGJBA_00560;product=hypothetical protein
contig00002	Prodigal:002006	CDS	170105	171169	.	+	0	ID=BHAOGJBA_00561;inference=ab initio prediction:Prodigal:002006;locus_tag=BHAOGJBA_00561;product=hypothetical protein
contig00002	Prodigal:002006	CDS	171178	172053	.	-	0	ID=BHAOGJBA_00562;Name=rhtA;db_xref=COG:COG5006;gene=rhtA;inference=ab initio prediction:Prodigal:002006,similar to AA sequence:UniProtKB:P0AA67;locus_tag=BHAOGJBA_00562;product=Threonine/homoserine exporter RhtA
contig00002	Prodigal:002006	CDS	172132	173445	.	-	0	ID=BHAOGJBA_00563;Name=hslU;db_xref=COG:COG1220;gene=hslU;inference=ab initio prediction:Prodigal:002006,similar to AA sequence:UniProtKB:P43773;locus_tag=BHAOGJBA_00563;product=ATP-dependent protease ATPase subunit HslU
contig00002	Prodigal:002006	CDS	173690	175360	.	-	0	ID=BHAOGJBA_00564;inference=ab initio prediction:Prodigal:002006;locus_tag=BHAOGJBA_00564;product=hypothetical protein
contig00002	Prodigal:002006	CDS	175431	175997	.	-	0	ID=BHAOGJBA_00565;eC_number=3.4.25.2;Name=hslV;db_xref=COG:COG5405;gene=hslV;inference=ab initio prediction:Prodigal:002006,similar to AA sequence:UniProtKB:P43772;locus_tag=BHAOGJBA_00565;product=ATP-dependent protease subunit HslV
contig00002	Prodigal:002006	CDS	176141	177415	.	+	0	ID=BHAOGJBA_00566;db_xref=COG:COG1167;inference=ab initio prediction:Prodigal:002006,similar to AA sequence:UniProtKB:A0R5R7;locus_tag=BHAOGJBA_00566;product=Putative aminotransferase/MSMEI_6121
contig00002	Prodigal:002006	CDS	177460	178578	.	-	0	ID=BHAOGJBA_00567;eC_number=3.6.4.12;Name=recD2_1;db_xref=COG:COG0507;gene=recD2_1;inference=ab initio prediction:Prodigal:002006,similar to AA sequence:UniProtKB:Q9RT63;locus_tag=BHAOGJBA_00567;product=ATP-dependent RecD-like DNA helicase
contig00002	Prodigal:002006	CDS	178575	179513	.	-	0	ID=BHAOGJBA_00568;eC_number=1.3.3.3;Name=hemF;gene=hemF;inference=ab initio prediction:Prodigal:002006,protein motif:HAMAP:MF_00333;locus_tag=BHAOGJBA_00568;product=Oxygen-dependent coproporphyrinogen-III oxidase
contig00002	Prodigal:002006	CDS	179563	180009	.	-	0	ID=BHAOGJBA_00569;eC_number=3.5.99.10;Name=yabJ_1;db_xref=COG:COG0251;gene=yabJ_1;inference=ab initio prediction:Prodigal:002006,similar to AA sequence:UniProtKB:P37552;locus_tag=BHAOGJBA_00569;product=2-iminobutanoate/2-iminopropanoate deaminase
contig00002	Prodigal:002006	CDS	180173	181324	.	-	0	ID=BHAOGJBA_00570;eC_number=4.3.1.27;Name=dthadh;gene=dthadh;inference=ab initio prediction:Prodigal:002006,similar to AA sequence:UniProtKB:B2DFG5;locus_tag=BHAOGJBA_00570;product=D-threo-3-hydroxyaspartate dehydratase
contig00002	Prodigal:002006	CDS	181539	181802	.	+	0	ID=BHAOGJBA_00571;inference=ab initio prediction:Prodigal:002006;locus_tag=BHAOGJBA_00571;product=hypothetical protein
contig00002	Prodigal:002006	CDS	181991	182764	.	+	0	ID=BHAOGJBA_00572;eC_number=7.3.2.3;Name=cysA_1;db_xref=COG:COG1118;gene=cysA_1;inference=ab initio prediction:Prodigal:002006,similar to AA sequence:UniProtKB:P9WQM1;locus_tag=BHAOGJBA_00572;product=Sulfate/thiosulfate import ATP-binding protein CysA
contig00002	Prodigal:002006	CDS	182778	183497	.	+	0	ID=BHAOGJBA_00573;Name=livF_4;db_xref=COG:COG0410;gene=livF_4;inference=ab initio prediction:Prodigal:002006,similar to AA sequence:UniProtKB:P22731;locus_tag=BHAOGJBA_00573;product=High-affinity branched-chain amino acid transport ATP-binding protein LivF
contig00002	Prodigal:002006	CDS	183581	184786	.	+	0	ID=BHAOGJBA_00574;inference=ab initio prediction:Prodigal:002006;locus_tag=BHAOGJBA_00574;product=hypothetical protein
contig00002	Prodigal:002006	CDS	184844	185731	.	+	0	ID=BHAOGJBA_00575;Name=livH_5;db_xref=COG:COG0559;gene=livH_5;inference=ab initio prediction:Prodigal:002006,similar to AA sequence:UniProtKB:P0AEX7;locus_tag=BHAOGJBA_00575;product=High-affinity branched-chain amino acid transport system permease protein LivH
contig00002	Prodigal:002006	CDS	185755	186753	.	+	0	ID=BHAOGJBA_00576;inference=ab initio prediction:Prodigal:002006;locus_tag=BHAOGJBA_00576;product=hypothetical protein
contig00002	Prodigal:002006	CDS	186975	187103	.	+	0	ID=BHAOGJBA_00577;inference=ab initio prediction:Prodigal:002006;locus_tag=BHAOGJBA_00577;product=hypothetical protein
contig00002	Prodigal:002006	CDS	187124	187882	.	+	0	ID=BHAOGJBA_00578;eC_number=1.-.-.-;inference=ab initio prediction:Prodigal:002006,similar to AA sequence:UniProtKB:P9WGQ7;locus_tag=BHAOGJBA_00578;product=putative oxidoreductase
contig00002	Prodigal:002006	CDS	187913	189109	.	+	0	ID=BHAOGJBA_00579;eC_number=2.3.1.9;Name=thlA;db_xref=COG:COG0183;gene=thlA;inference=ab initio prediction:Prodigal:002006,similar to AA sequence:UniProtKB:P45359;locus_tag=BHAOGJBA_00579;product=Acetyl-CoA acetyltransferase
contig00002	Prodigal:002006	CDS	189456	189809	.	+	0	ID=BHAOGJBA_00580;inference=ab initio prediction:Prodigal:002006;locus_tag=BHAOGJBA_00580;product=hypothetical protein
contig00002	Prodigal:002006	CDS	189931	190317	.	+	0	ID=BHAOGJBA_00581;Name=crcB;gene=crcB;inference=ab initio prediction:Prodigal:002006,protein motif:HAMAP:MF_00454;locus_tag=BHAOGJBA_00581;product=Putative fluoride ion transporter CrcB
contig00002	Prodigal:002006	CDS	190367	192337	.	+	0	ID=BHAOGJBA_00582;Name=mutL;gene=mutL;inference=ab initio prediction:Prodigal:002006,similar to AA sequence:UniProtKB:Q5F8M6;locus_tag=BHAOGJBA_00582;product=DNA mismatch repair protein MutL
contig00002	Prodigal:002006	CDS	192573	192998	.	+	0	ID=BHAOGJBA_00583;inference=ab initio prediction:Prodigal:002006;locus_tag=BHAOGJBA_00583;product=hypothetical protein
contig00002	Prodigal:002006	CDS	193023	193493	.	-	0	ID=BHAOGJBA_00584;eC_number=3.5.4.33;Name=tadA;db_xref=COG:COG0590;gene=tadA;inference=ab initio prediction:Prodigal:002006,similar to AA sequence:UniProtKB:A9CK16;locus_tag=BHAOGJBA_00584;product=tRNA-specific adenosine deaminase
contig00002	Prodigal:002006	CDS	193631	193825	.	+	0	ID=BHAOGJBA_00585;Name=csbD;db_xref=COG:COG3237;gene=csbD;inference=ab initio prediction:Prodigal:002006,similar to AA sequence:UniProtKB:P70964;locus_tag=BHAOGJBA_00585;product=Stress response protein CsbD
contig00002	Prodigal:002006	CDS	193886	194062	.	+	0	ID=BHAOGJBA_00586;inference=ab initio prediction:Prodigal:002006;locus_tag=BHAOGJBA_00586;product=hypothetical protein
contig00002	Prodigal:002006	CDS	194180	194803	.	+	0	ID=BHAOGJBA_00587;Name=rhtB;db_xref=COG:COG1280;gene=rhtB;inference=ab initio prediction:Prodigal:002006,similar to AA sequence:UniProtKB:P0AG34;locus_tag=BHAOGJBA_00587;product=Homoserine/homoserine lactone efflux protein
contig00002	Prodigal:002006	CDS	194800	195972	.	+	0	ID=BHAOGJBA_00588;inference=ab initio prediction:Prodigal:002006;locus_tag=BHAOGJBA_00588;product=hypothetical protein
contig00002	Prodigal:002006	CDS	196014	197987	.	+	0	ID=BHAOGJBA_00589;inference=ab initio prediction:Prodigal:002006;locus_tag=BHAOGJBA_00589;product=hypothetical protein
contig00002	Prodigal:002006	CDS	197984	198544	.	+	0	ID=BHAOGJBA_00590;eC_number=2.1.1.171;Name=rsmD;db_xref=COG:COG0742;gene=rsmD;inference=ab initio prediction:Prodigal:002006,similar to AA sequence:UniProtKB:P0ADX9;locus_tag=BHAOGJBA_00590;product=Ribosomal RNA small subunit methyltransferase D
contig00002	Prodigal:002006	CDS	198588	199496	.	-	0	ID=BHAOGJBA_00591;eC_number=3.8.1.3;db_xref=COG:COG0596;inference=ab initio prediction:Prodigal:002006,similar to AA sequence:UniProtKB:Q6NAM1;locus_tag=BHAOGJBA_00591;product=Fluoroacetate dehalogenase
contig00002	Prodigal:002006	CDS	199562	199669	.	-	0	ID=BHAOGJBA_00592;inference=ab initio prediction:Prodigal:002006;locus_tag=BHAOGJBA_00592;product=hypothetical protein
contig00002	Prodigal:002006	CDS	199874	200125	.	+	0	ID=BHAOGJBA_00593;inference=ab initio prediction:Prodigal:002006;locus_tag=BHAOGJBA_00593;product=hypothetical protein
contig00002	Prodigal:002006	CDS	200130	201146	.	-	0	ID=BHAOGJBA_00594;inference=ab initio prediction:Prodigal:002006;locus_tag=BHAOGJBA_00594;product=hypothetical protein
contig00002	Prodigal:002006	CDS	201216	203078	.	-	0	ID=BHAOGJBA_00595;Name=yheS_1;db_xref=COG:COG0488;gene=yheS_1;inference=ab initio prediction:Prodigal:002006,similar to AA sequence:UniProtKB:P63389;locus_tag=BHAOGJBA_00595;product=putative ABC transporter ATP-binding protein YheS
contig00002	Prodigal:002006	CDS	203195	204130	.	+	0	ID=BHAOGJBA_00596;inference=ab initio prediction:Prodigal:002006;locus_tag=BHAOGJBA_00596;product=hypothetical protein
contig00002	Prodigal:002006	CDS	204144	205049	.	-	0	ID=BHAOGJBA_00597;eC_number=3.5.1.108;Name=lpxC_1;db_xref=COG:COG0774;gene=lpxC_1;inference=ab initio prediction:Prodigal:002006,similar to AA sequence:UniProtKB:P47205;locus_tag=BHAOGJBA_00597;product=UDP-3-O-acyl-N-acetylglucosamine deacetylase
contig00002	Prodigal:002006	CDS	205427	206113	.	+	0	ID=BHAOGJBA_00598;Name=crp;db_xref=COG:COG0664;gene=crp;inference=ab initio prediction:Prodigal:002006,similar to AA sequence:UniProtKB:P29281;locus_tag=BHAOGJBA_00598;product=cAMP-activated global transcriptional regulator CRP
contig00002	Prodigal:002006	CDS	206122	207219	.	+	0	ID=BHAOGJBA_00599;eC_number=7.6.2.8;Name=btuD_2;gene=btuD_2;inference=ab initio prediction:Prodigal:002006,protein motif:HAMAP:MF_01005;locus_tag=BHAOGJBA_00599;product=Vitamin B12 import ATP-binding protein BtuD
contig00002	Prodigal:002006	CDS	207216	208121	.	+	0	ID=BHAOGJBA_00600;Name=potH;db_xref=COG:COG1176;gene=potH;inference=ab initio prediction:Prodigal:002006,similar to AA sequence:UniProtKB:P31135;locus_tag=BHAOGJBA_00600;product=Putrescine transport system permease protein PotH
contig00002	Prodigal:002006	CDS	208141	208905	.	+	0	ID=BHAOGJBA_00601;Name=ydcV_1;gene=ydcV_1;inference=ab initio prediction:Prodigal:002006,similar to AA sequence:UniProtKB:P0AFR9;locus_tag=BHAOGJBA_00601;product=Inner membrane ABC transporter permease protein YdcV
contig00002	Prodigal:002006	CDS	209133	209294	.	+	0	ID=BHAOGJBA_00602;inference=ab initio prediction:Prodigal:002006;locus_tag=BHAOGJBA_00602;product=hypothetical protein
contig00002	Prodigal:002006	CDS	209414	211567	.	-	0	ID=BHAOGJBA_00603;inference=ab initio prediction:Prodigal:002006;locus_tag=BHAOGJBA_00603;product=hypothetical protein
contig00002	Prodigal:002006	CDS	211570	212616	.	-	0	ID=BHAOGJBA_00604;inference=ab initio prediction:Prodigal:002006;locus_tag=BHAOGJBA_00604;product=hypothetical protein
contig00002	Aragorn:001002	tRNA	212815	212889	.	+	.	ID=BHAOGJBA_00605;inference=COORDINATES:profile:Aragorn:001002;locus_tag=BHAOGJBA_00605;product=tRNA-Val(gac)
contig00002	Prodigal:002006	CDS	213219	216173	.	+	0	ID=BHAOGJBA_00606;inference=ab initio prediction:Prodigal:002006;locus_tag=BHAOGJBA_00606;product=hypothetical protein
contig00002	Prodigal:002006	CDS	216281	216619	.	-	0	ID=BHAOGJBA_00607;db_xref=COG:COG3039;inference=ab initio prediction:Prodigal:002006,similar to AA sequence:ISfinder:ISMch2;locus_tag=BHAOGJBA_00607;product=IS5 family transposase ISMch2
contig00002	Prodigal:002006	CDS	217139	217549	.	+	0	ID=BHAOGJBA_00608;inference=ab initio prediction:Prodigal:002006;locus_tag=BHAOGJBA_00608;product=hypothetical protein
contig00002	Prodigal:002006	CDS	217830	218480	.	+	0	ID=BHAOGJBA_00609;inference=ab initio prediction:Prodigal:002006;locus_tag=BHAOGJBA_00609;product=hypothetical protein
contig00002	Prodigal:002006	CDS	218567	218977	.	+	0	ID=BHAOGJBA_00610;inference=ab initio prediction:Prodigal:002006;locus_tag=BHAOGJBA_00610;product=hypothetical protein
contig00002	Prodigal:002006	CDS	218974	220077	.	+	0	ID=BHAOGJBA_00611;inference=ab initio prediction:Prodigal:002006;locus_tag=BHAOGJBA_00611;product=hypothetical protein
contig00002	Prodigal:002006	CDS	220164	220634	.	+	0	ID=BHAOGJBA_00612;inference=ab initio prediction:Prodigal:002006;locus_tag=BHAOGJBA_00612;product=hypothetical protein
contig00002	Prodigal:002006	CDS	220684	221346	.	-	0	ID=BHAOGJBA_00613;inference=ab initio prediction:Prodigal:002006;locus_tag=BHAOGJBA_00613;product=hypothetical protein
contig00002	Prodigal:002006	CDS	221346	221672	.	-	0	ID=BHAOGJBA_00614;inference=ab initio prediction:Prodigal:002006;locus_tag=BHAOGJBA_00614;product=hypothetical protein
contig00002	Prodigal:002006	CDS	221669	222976	.	-	0	ID=BHAOGJBA_00615;inference=ab initio prediction:Prodigal:002006;locus_tag=BHAOGJBA_00615;product=hypothetical protein
contig00002	Prodigal:002006	CDS	223108	223443	.	-	0	ID=BHAOGJBA_00616;inference=ab initio prediction:Prodigal:002006;locus_tag=BHAOGJBA_00616;product=hypothetical protein
contig00002	Prodigal:002006	CDS	223440	223610	.	-	0	ID=BHAOGJBA_00617;inference=ab initio prediction:Prodigal:002006;locus_tag=BHAOGJBA_00617;product=hypothetical protein
contig00002	Prodigal:002006	CDS	223670	223906	.	-	0	ID=BHAOGJBA_00618;inference=ab initio prediction:Prodigal:002006;locus_tag=BHAOGJBA_00618;product=hypothetical protein
contig00002	Prodigal:002006	CDS	224127	224975	.	-	0	ID=BHAOGJBA_00619;inference=ab initio prediction:Prodigal:002006;locus_tag=BHAOGJBA_00619;product=hypothetical protein
contig00002	Prodigal:002006	CDS	225717	225893	.	-	0	ID=BHAOGJBA_00620;inference=ab initio prediction:Prodigal:002006;locus_tag=BHAOGJBA_00620;product=hypothetical protein
contig00002	Prodigal:002006	CDS	225883	226068	.	-	0	ID=BHAOGJBA_00621;inference=ab initio prediction:Prodigal:002006;locus_tag=BHAOGJBA_00621;product=hypothetical protein
contig00002	Prodigal:002006	CDS	226237	226680	.	-	0	ID=BHAOGJBA_00622;inference=ab initio prediction:Prodigal:002006;locus_tag=BHAOGJBA_00622;product=hypothetical protein
contig00002	Prodigal:002006	CDS	226682	227128	.	-	0	ID=BHAOGJBA_00623;inference=ab initio prediction:Prodigal:002006;locus_tag=BHAOGJBA_00623;product=hypothetical protein
contig00002	Prodigal:002006	CDS	227130	227471	.	-	0	ID=BHAOGJBA_00624;inference=ab initio prediction:Prodigal:002006;locus_tag=BHAOGJBA_00624;product=hypothetical protein
contig00002	Prodigal:002006	CDS	227484	227675	.	-	0	ID=BHAOGJBA_00625;inference=ab initio prediction:Prodigal:002006;locus_tag=BHAOGJBA_00625;product=hypothetical protein
contig00002	Prodigal:002006	CDS	227668	227922	.	-	0	ID=BHAOGJBA_00626;inference=ab initio prediction:Prodigal:002006;locus_tag=BHAOGJBA_00626;product=hypothetical protein
contig00002	Prodigal:002006	CDS	228014	228370	.	-	0	ID=BHAOGJBA_00627;inference=ab initio prediction:Prodigal:002006;locus_tag=BHAOGJBA_00627;product=hypothetical protein
contig00002	Prodigal:002006	CDS	228809	230797	.	+	0	ID=BHAOGJBA_00628;inference=ab initio prediction:Prodigal:002006;locus_tag=BHAOGJBA_00628;product=hypothetical protein
contig00002	Prodigal:002006	CDS	230837	231715	.	+	0	ID=BHAOGJBA_00629;inference=ab initio prediction:Prodigal:002006;locus_tag=BHAOGJBA_00629;product=hypothetical protein
contig00002	Prodigal:002006	CDS	232315	233226	.	-	0	ID=BHAOGJBA_00630;Name=mamB_1;gene=mamB_1;inference=ab initio prediction:Prodigal:002006,similar to AA sequence:UniProtKB:W6KHH6;locus_tag=BHAOGJBA_00630;product=Magnetosome protein MamB
contig00002	Prodigal:002006	CDS	233283	234554	.	-	0	ID=BHAOGJBA_00631;Name=nhaP_1;db_xref=COG:COG0025;gene=nhaP_1;inference=ab initio prediction:Prodigal:002006,similar to AA sequence:UniProtKB:G3XD29;locus_tag=BHAOGJBA_00631;product=Na(+)/H(+) antiporter NhaP
contig00002	Prodigal:002006	CDS	234877	235404	.	-	0	ID=BHAOGJBA_00632;inference=ab initio prediction:Prodigal:002006;locus_tag=BHAOGJBA_00632;product=hypothetical protein
contig00002	Prodigal:002006	CDS	235496	235831	.	-	0	ID=BHAOGJBA_00633;inference=ab initio prediction:Prodigal:002006;locus_tag=BHAOGJBA_00633;product=hypothetical protein
contig00002	Prodigal:002006	CDS	236137	236598	.	+	0	ID=BHAOGJBA_00634;inference=ab initio prediction:Prodigal:002006;locus_tag=BHAOGJBA_00634;product=hypothetical protein
contig00002	Prodigal:002006	CDS	236625	236909	.	+	0	ID=BHAOGJBA_00635;inference=ab initio prediction:Prodigal:002006;locus_tag=BHAOGJBA_00635;product=hypothetical protein
contig00002	Prodigal:002006	CDS	237017	237976	.	+	0	ID=BHAOGJBA_00636;Name=mscS_1;db_xref=COG:COG0668;gene=mscS_1;inference=ab initio prediction:Prodigal:002006,similar to AA sequence:UniProtKB:P0C0S1;locus_tag=BHAOGJBA_00636;product=Small-conductance mechanosensitive channel
contig00002	Prodigal:002006	CDS	237986	238756	.	-	0	ID=BHAOGJBA_00637;inference=ab initio prediction:Prodigal:002006;locus_tag=BHAOGJBA_00637;product=hypothetical protein
contig00002	Prodigal:002006	CDS	239145	239819	.	-	0	ID=BHAOGJBA_00638;db_xref=COG:COG0664;inference=ab initio prediction:Prodigal:002006,similar to AA sequence:UniProtKB:Q5SID7;locus_tag=BHAOGJBA_00638;product=Cyclic AMP receptor protein
contig00002	Prodigal:002006	CDS	240005	240805	.	+	0	ID=BHAOGJBA_00639;inference=ab initio prediction:Prodigal:002006;locus_tag=BHAOGJBA_00639;product=hypothetical protein
contig00002	Prodigal:002006	CDS	241084	242166	.	+	0	ID=BHAOGJBA_00640;inference=ab initio prediction:Prodigal:002006,similar to AA sequence:UniProtKB:P62723;locus_tag=BHAOGJBA_00640;note=UPF0324 inner membrane protein YeiH;product=hypothetical protein
contig00002	Prodigal:002006	CDS	242232	243323	.	+	0	ID=BHAOGJBA_00641;eC_number=1.8.5.-;Name=msrP_1;gene=msrP_1;inference=ab initio prediction:Prodigal:002006,protein motif:HAMAP:MF_01206;locus_tag=BHAOGJBA_00641;product=Protein-methionine-sulfoxide reductase catalytic subunit MsrP
contig00002	Prodigal:002006	CDS	243337	244221	.	-	0	ID=BHAOGJBA_00642;Name=cysL_1;db_xref=COG:COG0583;gene=cysL_1;inference=ab initio prediction:Prodigal:002006,similar to AA sequence:UniProtKB:P39647;locus_tag=BHAOGJBA_00642;product=HTH-type transcriptional regulator CysL
contig00002	Prodigal:002006	CDS	244283	245080	.	-	0	ID=BHAOGJBA_00643;inference=ab initio prediction:Prodigal:002006;locus_tag=BHAOGJBA_00643;product=hypothetical protein
contig00002	Prodigal:002006	CDS	245077	245586	.	-	0	ID=BHAOGJBA_00644;Name=ecfG_1;gene=ecfG_1;inference=ab initio prediction:Prodigal:002006,similar to AA sequence:UniProtKB:B3Q6P8;locus_tag=BHAOGJBA_00644;product=ECF RNA polymerase sigma factor EcfG
contig00002	Prodigal:002006	CDS	245784	246182	.	+	0	ID=BHAOGJBA_00645;inference=ab initio prediction:Prodigal:002006;locus_tag=BHAOGJBA_00645;product=hypothetical protein
contig00002	Prodigal:002006	CDS	246232	247671	.	+	0	ID=BHAOGJBA_00646;inference=ab initio prediction:Prodigal:002006;locus_tag=BHAOGJBA_00646;product=hypothetical protein
contig00002	Prodigal:002006	CDS	247721	248041	.	-	0	ID=BHAOGJBA_00647;inference=ab initio prediction:Prodigal:002006;locus_tag=BHAOGJBA_00647;product=hypothetical protein
contig00002	Prodigal:002006	CDS	248055	249266	.	-	0	ID=BHAOGJBA_00648;eC_number=1.8.5.-;Name=msrP_2;gene=msrP_2;inference=ab initio prediction:Prodigal:002006,protein motif:HAMAP:MF_01206;locus_tag=BHAOGJBA_00648;product=Protein-methionine-sulfoxide reductase catalytic subunit MsrP
contig00002	Prodigal:002006	CDS	249390	250106	.	-	0	ID=BHAOGJBA_00649;inference=ab initio prediction:Prodigal:002006;locus_tag=BHAOGJBA_00649;product=hypothetical protein
contig00002	Prodigal:002006	CDS	250106	250594	.	-	0	ID=BHAOGJBA_00650;Name=sigH;db_xref=COG:COG1595;gene=sigH;inference=ab initio prediction:Prodigal:002006,similar to AA sequence:UniProtKB:A0QTP2;locus_tag=BHAOGJBA_00650;product=ECF RNA polymerase sigma factor SigH
contig00002	Prodigal:002006	CDS	251355	251678	.	+	0	ID=BHAOGJBA_00651;Name=hlyU_1;db_xref=COG:COG0640;gene=hlyU_1;inference=ab initio prediction:Prodigal:002006,similar to AA sequence:UniProtKB:P52695;locus_tag=BHAOGJBA_00651;product=Transcriptional activator HlyU
contig00002	Prodigal:002006	CDS	251685	253001	.	-	0	ID=BHAOGJBA_00652;eC_number=2.7.13.3;Name=qseC_1;gene=qseC_1;inference=ab initio prediction:Prodigal:002006,similar to AA sequence:UniProtKB:Q8X524;locus_tag=BHAOGJBA_00652;product=Sensor protein QseC
contig00002	Prodigal:002006	CDS	252998	253660	.	-	0	ID=BHAOGJBA_00653;Name=qseB_1;gene=qseB_1;inference=ab initio prediction:Prodigal:002006,similar to AA sequence:UniProtKB:P52076;locus_tag=BHAOGJBA_00653;product=Transcriptional regulatory protein QseB
contig00002	Prodigal:002006	CDS	253763	255502	.	+	0	ID=BHAOGJBA_00654;eC_number=1.8.1.8;Name=dsbD_1;db_xref=COG:COG4232;gene=dsbD_1;inference=ab initio prediction:Prodigal:002006,similar to AA sequence:UniProtKB:P36655;locus_tag=BHAOGJBA_00654;product=Thiol:disulfide interchange protein DsbD
contig00002	Prodigal:002006	CDS	255543	256178	.	+	0	ID=BHAOGJBA_00655;inference=ab initio prediction:Prodigal:002006;locus_tag=BHAOGJBA_00655;product=hypothetical protein
contig00002	Prodigal:002006	CDS	256178	257026	.	+	0	ID=BHAOGJBA_00656;inference=ab initio prediction:Prodigal:002006;locus_tag=BHAOGJBA_00656;product=hypothetical protein
contig00002	Prodigal:002006	CDS	257013	257474	.	+	0	ID=BHAOGJBA_00657;inference=ab initio prediction:Prodigal:002006;locus_tag=BHAOGJBA_00657;product=hypothetical protein
contig00002	Prodigal:002006	CDS	257728	258153	.	+	0	ID=BHAOGJBA_00658;inference=ab initio prediction:Prodigal:002006,similar to AA sequence:UniProtKB:Q9PFB2;locus_tag=BHAOGJBA_00658;note=UPF0394 membrane protein XF_0766;product=hypothetical protein
contig00002	Prodigal:002006	CDS	258157	258603	.	+	0	ID=BHAOGJBA_00659;inference=ab initio prediction:Prodigal:002006,similar to AA sequence:UniProtKB:Q9PFB3;locus_tag=BHAOGJBA_00659;note=UPF0394 membrane protein XF_0765;product=hypothetical protein
contig00002	Prodigal:002006	CDS	258600	259409	.	+	0	ID=BHAOGJBA_00660;db_xref=COG:COG0730;inference=ab initio prediction:Prodigal:002006,similar to AA sequence:UniProtKB:Q9PFB4;locus_tag=BHAOGJBA_00660;product=putative membrane transporter protein
contig00002	Prodigal:002006	CDS	259431	260342	.	+	0	ID=BHAOGJBA_00661;eC_number=3.-.-.-;Name=blh_2;db_xref=COG:COG0491;gene=blh_2;inference=ab initio prediction:Prodigal:002006,similar to AA sequence:UniProtKB:Q9PFB0;locus_tag=BHAOGJBA_00661;product=Beta-lactamase hydrolase-like protein
contig00002	Prodigal:002006	CDS	260354	260737	.	+	0	ID=BHAOGJBA_00662;eC_number=2.8.1.-;db_xref=COG:COG0607;inference=ab initio prediction:Prodigal:002006,similar to AA sequence:UniProtKB:D3RPB9;locus_tag=BHAOGJBA_00662;product=Sulfurtransferase
contig00002	Prodigal:002006	CDS	260850	261620	.	-	0	ID=BHAOGJBA_00663;inference=ab initio prediction:Prodigal:002006;locus_tag=BHAOGJBA_00663;product=hypothetical protein
contig00002	Prodigal:002006	CDS	261669	262871	.	-	0	ID=BHAOGJBA_00664;Name=nhaA_2;db_xref=COG:COG3004;gene=nhaA_2;inference=ab initio prediction:Prodigal:002006,similar to AA sequence:UniProtKB:Q56725;locus_tag=BHAOGJBA_00664;product=Na(+)/H(+) antiporter NhaA
contig00002	Prodigal:002006	CDS	263122	264606	.	-	0	ID=BHAOGJBA_00665;Name=dauA_1;db_xref=COG:COG0659;gene=dauA_1;inference=ab initio prediction:Prodigal:002006,similar to AA sequence:UniProtKB:P0AFR2;locus_tag=BHAOGJBA_00665;product=C4-dicarboxylic acid transporter DauA
contig00002	Prodigal:002006	CDS	265229	265507	.	-	0	ID=BHAOGJBA_00666;inference=ab initio prediction:Prodigal:002006;locus_tag=BHAOGJBA_00666;product=hypothetical protein
contig00002	Prodigal:002006	CDS	265928	267100	.	+	0	ID=BHAOGJBA_00667;Name=nhaA_3;db_xref=COG:COG3004;gene=nhaA_3;inference=ab initio prediction:Prodigal:002006,similar to AA sequence:UniProtKB:Q56725;locus_tag=BHAOGJBA_00667;product=Na(+)/H(+) antiporter NhaA
contig00002	Prodigal:002006	CDS	267176	268480	.	+	0	ID=BHAOGJBA_00668;db_xref=COG:COG4325;inference=ab initio prediction:Prodigal:002006,similar to AA sequence:UniProtKB:P9WM35;locus_tag=BHAOGJBA_00668;product=putative protein
contig00002	Prodigal:002006	CDS	268592	268858	.	+	0	ID=BHAOGJBA_00669;inference=ab initio prediction:Prodigal:002006;locus_tag=BHAOGJBA_00669;product=hypothetical protein
contig00002	Prodigal:002006	CDS	268928	269593	.	-	0	ID=BHAOGJBA_00670;Name=nreC;db_xref=COG:COG2197;gene=nreC;inference=ab initio prediction:Prodigal:002006,similar to AA sequence:UniProtKB:Q7WZY4;locus_tag=BHAOGJBA_00670;product=Oxygen regulatory protein NreC
contig00002	Prodigal:002006	CDS	269612	271684	.	-	0	ID=BHAOGJBA_00671;inference=ab initio prediction:Prodigal:002006;locus_tag=BHAOGJBA_00671;product=hypothetical protein
contig00002	Prodigal:002006	CDS	271668	272060	.	-	0	ID=BHAOGJBA_00672;inference=ab initio prediction:Prodigal:002006;locus_tag=BHAOGJBA_00672;product=hypothetical protein
contig00002	Prodigal:002006	CDS	272143	272358	.	-	0	ID=BHAOGJBA_00673;inference=ab initio prediction:Prodigal:002006;locus_tag=BHAOGJBA_00673;product=hypothetical protein
contig00002	Prodigal:002006	CDS	272545	273042	.	-	0	ID=BHAOGJBA_00674;inference=ab initio prediction:Prodigal:002006;locus_tag=BHAOGJBA_00674;product=hypothetical protein
contig00002	Prodigal:002006	CDS	273129	273557	.	-	0	ID=BHAOGJBA_00675;inference=ab initio prediction:Prodigal:002006;locus_tag=BHAOGJBA_00675;product=hypothetical protein
contig00002	Prodigal:002006	CDS	274433	274600	.	+	0	ID=BHAOGJBA_00676;inference=ab initio prediction:Prodigal:002006;locus_tag=BHAOGJBA_00676;product=hypothetical protein
contig00002	Prodigal:002006	CDS	274724	275470	.	+	0	ID=BHAOGJBA_00677;inference=ab initio prediction:Prodigal:002006;locus_tag=BHAOGJBA_00677;product=hypothetical protein
contig00002	Prodigal:002006	CDS	275583	275981	.	-	0	ID=BHAOGJBA_00678;inference=ab initio prediction:Prodigal:002006,similar to AA sequence:UniProtKB:Q881J7;locus_tag=BHAOGJBA_00678;product=Blue-light-activated protein
contig00002	Prodigal:002006	CDS	276204	276338	.	-	0	ID=BHAOGJBA_00679;inference=ab initio prediction:Prodigal:002006;locus_tag=BHAOGJBA_00679;product=hypothetical protein
contig00002	Prodigal:002006	CDS	276577	277698	.	-	0	ID=BHAOGJBA_00680;inference=ab initio prediction:Prodigal:002006;locus_tag=BHAOGJBA_00680;product=hypothetical protein
contig00002	Prodigal:002006	CDS	277944	280505	.	+	0	ID=BHAOGJBA_00681;inference=ab initio prediction:Prodigal:002006;locus_tag=BHAOGJBA_00681;product=hypothetical protein
contig00002	Prodigal:002006	CDS	280561	280851	.	+	0	ID=BHAOGJBA_00682;inference=ab initio prediction:Prodigal:002006;locus_tag=BHAOGJBA_00682;product=hypothetical protein
contig00002	Prodigal:002006	CDS	280914	282356	.	+	0	ID=BHAOGJBA_00683;inference=ab initio prediction:Prodigal:002006;locus_tag=BHAOGJBA_00683;product=hypothetical protein
contig00002	Prodigal:002006	CDS	282498	284807	.	+	0	ID=BHAOGJBA_00684;eC_number=2.7.13.3;Name=rcsC_4;gene=rcsC_4;inference=ab initio prediction:Prodigal:002006,protein motif:HAMAP:MF_00979;locus_tag=BHAOGJBA_00684;product=Sensor histidine kinase RcsC
contig00002	Prodigal:002006	CDS	285471	285617	.	+	0	ID=BHAOGJBA_00685;inference=ab initio prediction:Prodigal:002006;locus_tag=BHAOGJBA_00685;product=hypothetical protein
contig00002	Prodigal:002006	CDS	285722	286030	.	+	0	ID=BHAOGJBA_00686;inference=ab initio prediction:Prodigal:002006;locus_tag=BHAOGJBA_00686;product=hypothetical protein
contig00002	Prodigal:002006	CDS	286021	286584	.	-	0	ID=BHAOGJBA_00687;inference=ab initio prediction:Prodigal:002006;locus_tag=BHAOGJBA_00687;product=hypothetical protein
contig00002	Prodigal:002006	CDS	286646	286789	.	-	0	ID=BHAOGJBA_00688;inference=ab initio prediction:Prodigal:002006;locus_tag=BHAOGJBA_00688;product=hypothetical protein
contig00002	Prodigal:002006	CDS	286792	287754	.	-	0	ID=BHAOGJBA_00689;inference=ab initio prediction:Prodigal:002006;locus_tag=BHAOGJBA_00689;product=hypothetical protein
contig00002	Prodigal:002006	CDS	288012	288251	.	+	0	ID=BHAOGJBA_00690;inference=ab initio prediction:Prodigal:002006;locus_tag=BHAOGJBA_00690;product=hypothetical protein
contig00002	Prodigal:002006	CDS	288241	288531	.	+	0	ID=BHAOGJBA_00691;inference=ab initio prediction:Prodigal:002006;locus_tag=BHAOGJBA_00691;product=hypothetical protein
contig00002	Prodigal:002006	CDS	288528	289724	.	+	0	ID=BHAOGJBA_00692;inference=ab initio prediction:Prodigal:002006;locus_tag=BHAOGJBA_00692;product=hypothetical protein
contig00002	Prodigal:002006	CDS	289730	290542	.	+	0	ID=BHAOGJBA_00693;inference=ab initio prediction:Prodigal:002006;locus_tag=BHAOGJBA_00693;product=hypothetical protein
contig00002	Prodigal:002006	CDS	290555	290782	.	+	0	ID=BHAOGJBA_00694;inference=ab initio prediction:Prodigal:002006;locus_tag=BHAOGJBA_00694;product=hypothetical protein
contig00002	Prodigal:002006	CDS	291115	292485	.	+	0	ID=BHAOGJBA_00695;inference=ab initio prediction:Prodigal:002006;locus_tag=BHAOGJBA_00695;product=hypothetical protein
contig00002	Prodigal:002006	CDS	292489	292701	.	-	0	ID=BHAOGJBA_00696;inference=ab initio prediction:Prodigal:002006;locus_tag=BHAOGJBA_00696;product=hypothetical protein
contig00002	Prodigal:002006	CDS	293184	293417	.	-	0	ID=BHAOGJBA_00697;inference=ab initio prediction:Prodigal:002006;locus_tag=BHAOGJBA_00697;product=hypothetical protein
contig00002	Prodigal:002006	CDS	293729	293986	.	+	0	ID=BHAOGJBA_00698;inference=ab initio prediction:Prodigal:002006;locus_tag=BHAOGJBA_00698;product=hypothetical protein
contig00002	Prodigal:002006	CDS	293962	296187	.	-	0	ID=BHAOGJBA_00699;eC_number=3.6.4.12;Name=recD2_2;db_xref=COG:COG0507;gene=recD2_2;inference=ab initio prediction:Prodigal:002006,similar to AA sequence:UniProtKB:Q9RT63;locus_tag=BHAOGJBA_00699;product=ATP-dependent RecD-like DNA helicase
contig00002	Prodigal:002006	CDS	296343	296828	.	-	0	ID=BHAOGJBA_00700;inference=ab initio prediction:Prodigal:002006;locus_tag=BHAOGJBA_00700;product=hypothetical protein
contig00002	Prodigal:002006	CDS	296926	297528	.	-	0	ID=BHAOGJBA_00701;Name=ypmQ;db_xref=COG:COG1999;gene=ypmQ;inference=ab initio prediction:Prodigal:002006,similar to AA sequence:UniProtKB:P54178;locus_tag=BHAOGJBA_00701;product=SCO1 protein 
contig00002	Prodigal:002006	CDS	297518	298063	.	-	0	ID=BHAOGJBA_00702;inference=ab initio prediction:Prodigal:002006;locus_tag=BHAOGJBA_00702;product=hypothetical protein
contig00002	Prodigal:002006	CDS	298260	300236	.	-	0	ID=BHAOGJBA_00703;inference=ab initio prediction:Prodigal:002006;locus_tag=BHAOGJBA_00703;product=hypothetical protein
contig00002	Prodigal:002006	CDS	300421	300525	.	-	0	ID=BHAOGJBA_00704;inference=ab initio prediction:Prodigal:002006;locus_tag=BHAOGJBA_00704;product=hypothetical protein
contig00002	Prodigal:002006	CDS	300538	300807	.	-	0	ID=BHAOGJBA_00705;inference=ab initio prediction:Prodigal:002006;locus_tag=BHAOGJBA_00705;product=hypothetical protein
contig00002	Prodigal:002006	CDS	301256	301729	.	-	0	ID=BHAOGJBA_00706;inference=ab initio prediction:Prodigal:002006;locus_tag=BHAOGJBA_00706;product=hypothetical protein
contig00002	Prodigal:002006	CDS	301840	303660	.	-	0	ID=BHAOGJBA_00707;eC_number=6.2.1.3;db_xref=COG:COG1022;inference=ab initio prediction:Prodigal:002006,similar to AA sequence:UniProtKB:O53521;locus_tag=BHAOGJBA_00707;product=Long-chain-fatty-acid--CoA ligase FadD15
contig00002	Prodigal:002006	CDS	303682	306555	.	-	0	ID=BHAOGJBA_00708;eC_number=6.2.1.26;Name=menE;gene=menE;inference=ab initio prediction:Prodigal:002006,protein motif:HAMAP:MF_00731;locus_tag=BHAOGJBA_00708;product=2-succinylbenzoate--CoA ligase
contig00002	Prodigal:002006	CDS	306682	307356	.	-	0	ID=BHAOGJBA_00709;db_xref=COG:COG1926;inference=ab initio prediction:Prodigal:002006,similar to AA sequence:UniProtKB:P9WHK1;locus_tag=BHAOGJBA_00709;product=Putative phosphoribosyl transferase
contig00002	Prodigal:002006	CDS	307400	309409	.	-	0	ID=BHAOGJBA_00710;db_xref=COG:COG1926;inference=ab initio prediction:Prodigal:002006,similar to AA sequence:UniProtKB:P9WLM1;locus_tag=BHAOGJBA_00710;product=putative protein
contig00002	Prodigal:002006	CDS	309472	310332	.	-	0	ID=BHAOGJBA_00711;inference=ab initio prediction:Prodigal:002006;locus_tag=BHAOGJBA_00711;product=hypothetical protein
contig00002	Prodigal:002006	CDS	310638	312188	.	+	0	ID=BHAOGJBA_00712;eC_number=2.7.13.3;Name=fixL_2;gene=fixL_2;inference=ab initio prediction:Prodigal:002006,similar to AA sequence:UniProtKB:P23222;locus_tag=BHAOGJBA_00712;product=Sensor protein FixL
contig00002	Prodigal:002006	CDS	312178	312786	.	+	0	ID=BHAOGJBA_00713;Name=fixJ;gene=fixJ;inference=ab initio prediction:Prodigal:002006,similar to AA sequence:UniProtKB:P10958;locus_tag=BHAOGJBA_00713;product=Transcriptional regulatory protein FixJ
contig00002	Prodigal:002006	CDS	312882	313274	.	+	0	ID=BHAOGJBA_00714;Name=todT_1;gene=todT_1;inference=ab initio prediction:Prodigal:002006,similar to AA sequence:UniProtKB:I7CA98;locus_tag=BHAOGJBA_00714;product=Response regulator protein TodT
contig00002	Prodigal:002006	CDS	313322	313546	.	-	0	ID=BHAOGJBA_00715;inference=ab initio prediction:Prodigal:002006;locus_tag=BHAOGJBA_00715;product=hypothetical protein
contig00002	Prodigal:002006	CDS	313606	314157	.	-	0	ID=BHAOGJBA_00716;inference=ab initio prediction:Prodigal:002006;locus_tag=BHAOGJBA_00716;product=hypothetical protein
contig00002	Prodigal:002006	CDS	314154	315488	.	-	0	ID=BHAOGJBA_00717;inference=ab initio prediction:Prodigal:002006;locus_tag=BHAOGJBA_00717;product=hypothetical protein
contig00002	Prodigal:002006	CDS	315634	316494	.	+	0	ID=BHAOGJBA_00718;inference=ab initio prediction:Prodigal:002006;locus_tag=BHAOGJBA_00718;product=hypothetical protein
contig00002	Prodigal:002006	CDS	316512	316727	.	+	0	ID=BHAOGJBA_00719;inference=ab initio prediction:Prodigal:002006;locus_tag=BHAOGJBA_00719;product=hypothetical protein
contig00002	Prodigal:002006	CDS	316958	317770	.	-	0	ID=BHAOGJBA_00720;inference=ab initio prediction:Prodigal:002006;locus_tag=BHAOGJBA_00720;product=hypothetical protein
contig00002	Prodigal:002006	CDS	317868	319790	.	-	0	ID=BHAOGJBA_00721;eC_number=7.2.2.9;Name=actP_1;gene=actP_1;inference=ab initio prediction:Prodigal:002006,similar to AA sequence:UniProtKB:Q9X5X3;locus_tag=BHAOGJBA_00721;product=Copper-transporting P-type ATPase
contig00002	Prodigal:002006	CDS	319985	320803	.	+	0	ID=BHAOGJBA_00722;inference=ab initio prediction:Prodigal:002006;locus_tag=BHAOGJBA_00722;product=hypothetical protein
contig00002	Prodigal:002006	CDS	320868	321695	.	-	0	ID=BHAOGJBA_00723;inference=ab initio prediction:Prodigal:002006;locus_tag=BHAOGJBA_00723;product=hypothetical protein
contig00002	Prodigal:002006	CDS	322283	322474	.	-	0	ID=BHAOGJBA_00724;inference=ab initio prediction:Prodigal:002006;locus_tag=BHAOGJBA_00724;product=hypothetical protein
contig00002	Prodigal:002006	CDS	322723	323220	.	-	0	ID=BHAOGJBA_00725;inference=ab initio prediction:Prodigal:002006;locus_tag=BHAOGJBA_00725;product=hypothetical protein
contig00002	Prodigal:002006	CDS	323490	323789	.	+	0	ID=BHAOGJBA_00726;inference=ab initio prediction:Prodigal:002006;locus_tag=BHAOGJBA_00726;product=hypothetical protein
contig00002	Prodigal:002006	CDS	323810	324040	.	-	0	ID=BHAOGJBA_00727;inference=ab initio prediction:Prodigal:002006;locus_tag=BHAOGJBA_00727;product=hypothetical protein
contig00002	Prodigal:002006	CDS	324487	324981	.	-	0	ID=BHAOGJBA_00728;inference=ab initio prediction:Prodigal:002006;locus_tag=BHAOGJBA_00728;product=hypothetical protein
contig00002	Prodigal:002006	CDS	325143	325604	.	-	0	ID=BHAOGJBA_00729;inference=ab initio prediction:Prodigal:002006;locus_tag=BHAOGJBA_00729;product=hypothetical protein
contig00002	Prodigal:002006	CDS	325773	326066	.	+	0	ID=BHAOGJBA_00730;inference=ab initio prediction:Prodigal:002006;locus_tag=BHAOGJBA_00730;product=hypothetical protein
contig00002	Prodigal:002006	CDS	326216	326791	.	-	0	ID=BHAOGJBA_00731;inference=ab initio prediction:Prodigal:002006;locus_tag=BHAOGJBA_00731;product=hypothetical protein
contig00002	Prodigal:002006	CDS	326947	327360	.	+	0	ID=BHAOGJBA_00732;inference=ab initio prediction:Prodigal:002006;locus_tag=BHAOGJBA_00732;product=hypothetical protein
contig00002	Prodigal:002006	CDS	327372	327689	.	+	0	ID=BHAOGJBA_00733;inference=ab initio prediction:Prodigal:002006;locus_tag=BHAOGJBA_00733;product=hypothetical protein
contig00002	Prodigal:002006	CDS	327653	327928	.	+	0	ID=BHAOGJBA_00734;inference=ab initio prediction:Prodigal:002006;locus_tag=BHAOGJBA_00734;product=hypothetical protein
contig00002	Prodigal:002006	CDS	327968	328576	.	-	0	ID=BHAOGJBA_00735;inference=ab initio prediction:Prodigal:002006;locus_tag=BHAOGJBA_00735;product=hypothetical protein
contig00002	Prodigal:002006	CDS	328815	329486	.	+	0	ID=BHAOGJBA_00736;eC_number=3.1.21.4;Name=kpnIR;gene=kpnIR;inference=ab initio prediction:Prodigal:002006,similar to AA sequence:UniProtKB:P25237;locus_tag=BHAOGJBA_00736;product=Type-2 restriction enzyme KpnI
contig00002	Prodigal:002006	CDS	329492	330331	.	+	0	ID=BHAOGJBA_00737;inference=ab initio prediction:Prodigal:002006;locus_tag=BHAOGJBA_00737;product=hypothetical protein
contig00002	Prodigal:002006	CDS	330474	331088	.	+	0	ID=BHAOGJBA_00738;inference=ab initio prediction:Prodigal:002006;locus_tag=BHAOGJBA_00738;product=hypothetical protein
contig00002	Prodigal:002006	CDS	331157	332773	.	+	0	ID=BHAOGJBA_00739;eC_number=3.4.21.53;Name=lon_1;gene=lon_1;inference=ab initio prediction:Prodigal:002006,protein motif:HAMAP:MF_01973;locus_tag=BHAOGJBA_00739;product=Lon protease
contig00002	Prodigal:002006	CDS	332773	333141	.	+	0	ID=BHAOGJBA_00740;inference=ab initio prediction:Prodigal:002006;locus_tag=BHAOGJBA_00740;product=hypothetical protein
contig00002	Prodigal:002006	CDS	333123	333566	.	+	0	ID=BHAOGJBA_00741;inference=ab initio prediction:Prodigal:002006;locus_tag=BHAOGJBA_00741;product=hypothetical protein
contig00002	Prodigal:002006	CDS	333607	333948	.	+	0	ID=BHAOGJBA_00742;inference=ab initio prediction:Prodigal:002006;locus_tag=BHAOGJBA_00742;product=hypothetical protein
contig00002	Prodigal:002006	CDS	334125	335024	.	-	0	ID=BHAOGJBA_00743;inference=ab initio prediction:Prodigal:002006;locus_tag=BHAOGJBA_00743;product=hypothetical protein
contig00002	Prodigal:002006	CDS	335208	335432	.	-	0	ID=BHAOGJBA_00744;inference=ab initio prediction:Prodigal:002006;locus_tag=BHAOGJBA_00744;product=hypothetical protein
contig00002	Prodigal:002006	CDS	335419	335613	.	-	0	ID=BHAOGJBA_00745;inference=ab initio prediction:Prodigal:002006;locus_tag=BHAOGJBA_00745;product=hypothetical protein
contig00002	Prodigal:002006	CDS	335693	335866	.	-	0	ID=BHAOGJBA_00746;inference=ab initio prediction:Prodigal:002006;locus_tag=BHAOGJBA_00746;product=hypothetical protein
contig00002	Prodigal:002006	CDS	335863	336099	.	-	0	ID=BHAOGJBA_00747;inference=ab initio prediction:Prodigal:002006;locus_tag=BHAOGJBA_00747;product=hypothetical protein
contig00002	Prodigal:002006	CDS	336096	336476	.	-	0	ID=BHAOGJBA_00748;inference=ab initio prediction:Prodigal:002006;locus_tag=BHAOGJBA_00748;product=hypothetical protein
contig00002	Prodigal:002006	CDS	336476	336769	.	-	0	ID=BHAOGJBA_00749;inference=ab initio prediction:Prodigal:002006;locus_tag=BHAOGJBA_00749;product=hypothetical protein
contig00002	Prodigal:002006	CDS	336771	337070	.	-	0	ID=BHAOGJBA_00750;inference=ab initio prediction:Prodigal:002006;locus_tag=BHAOGJBA_00750;product=hypothetical protein
contig00002	Prodigal:002006	CDS	337070	337654	.	-	0	ID=BHAOGJBA_00751;inference=ab initio prediction:Prodigal:002006;locus_tag=BHAOGJBA_00751;product=hypothetical protein
contig00002	Prodigal:002006	CDS	337654	337887	.	-	0	ID=BHAOGJBA_00752;inference=ab initio prediction:Prodigal:002006;locus_tag=BHAOGJBA_00752;product=hypothetical protein
contig00002	Prodigal:002006	CDS	337890	338228	.	-	0	ID=BHAOGJBA_00753;inference=ab initio prediction:Prodigal:002006;locus_tag=BHAOGJBA_00753;product=hypothetical protein
contig00002	Prodigal:002006	CDS	338228	338677	.	-	0	ID=BHAOGJBA_00754;inference=ab initio prediction:Prodigal:002006;locus_tag=BHAOGJBA_00754;product=hypothetical protein
contig00002	Prodigal:002006	CDS	338674	338976	.	-	0	ID=BHAOGJBA_00755;inference=ab initio prediction:Prodigal:002006;locus_tag=BHAOGJBA_00755;product=hypothetical protein
contig00002	Prodigal:002006	CDS	338973	339371	.	-	0	ID=BHAOGJBA_00756;inference=ab initio prediction:Prodigal:002006;locus_tag=BHAOGJBA_00756;product=hypothetical protein
contig00002	Prodigal:002006	CDS	339549	341507	.	-	0	ID=BHAOGJBA_00757;inference=ab initio prediction:Prodigal:002006;locus_tag=BHAOGJBA_00757;product=hypothetical protein
contig00002	Prodigal:002006	CDS	341906	342769	.	+	0	ID=BHAOGJBA_00758;inference=ab initio prediction:Prodigal:002006;locus_tag=BHAOGJBA_00758;product=hypothetical protein
contig00002	Prodigal:002006	CDS	342957	343619	.	-	0	ID=BHAOGJBA_00759;inference=ab initio prediction:Prodigal:002006;locus_tag=BHAOGJBA_00759;product=hypothetical protein
contig00002	Prodigal:002006	CDS	343619	343966	.	-	0	ID=BHAOGJBA_00760;inference=ab initio prediction:Prodigal:002006;locus_tag=BHAOGJBA_00760;product=hypothetical protein
contig00002	Prodigal:002006	CDS	344556	344894	.	+	0	ID=BHAOGJBA_00761;inference=ab initio prediction:Prodigal:002006;locus_tag=BHAOGJBA_00761;product=hypothetical protein
contig00002	Prodigal:002006	CDS	345046	345309	.	+	0	ID=BHAOGJBA_00762;inference=ab initio prediction:Prodigal:002006;locus_tag=BHAOGJBA_00762;product=hypothetical protein
contig00002	Prodigal:002006	CDS	345376	345516	.	-	0	ID=BHAOGJBA_00763;inference=ab initio prediction:Prodigal:002006;locus_tag=BHAOGJBA_00763;product=hypothetical protein
contig00002	Prodigal:002006	CDS	345892	348351	.	+	0	ID=BHAOGJBA_00764;eC_number=2.7.13.3;Name=rcsC_5;gene=rcsC_5;inference=ab initio prediction:Prodigal:002006,protein motif:HAMAP:MF_00979;locus_tag=BHAOGJBA_00764;product=Sensor histidine kinase RcsC
contig00002	Prodigal:002006	CDS	348474	350606	.	-	0	ID=BHAOGJBA_00765;eC_number=2.7.13.3;Name=rcsC_6;gene=rcsC_6;inference=ab initio prediction:Prodigal:002006,protein motif:HAMAP:MF_00979;locus_tag=BHAOGJBA_00765;product=Sensor histidine kinase RcsC
contig00002	Prodigal:002006	CDS	350783	351196	.	-	0	ID=BHAOGJBA_00766;Name=cpdR_1;gene=cpdR_1;inference=ab initio prediction:Prodigal:002006,similar to AA sequence:UniProtKB:Q2YIF7;locus_tag=BHAOGJBA_00766;product=Response regulator receiver protein CpdR
contig00002	Prodigal:002006	CDS	351243	354803	.	-	0	ID=BHAOGJBA_00767;inference=ab initio prediction:Prodigal:002006;locus_tag=BHAOGJBA_00767;product=hypothetical protein
contig00002	Prodigal:002006	CDS	354932	356653	.	-	0	ID=BHAOGJBA_00768;inference=ab initio prediction:Prodigal:002006;locus_tag=BHAOGJBA_00768;product=hypothetical protein
contig00002	Prodigal:002006	CDS	356907	357479	.	-	0	ID=BHAOGJBA_00769;inference=ab initio prediction:Prodigal:002006;locus_tag=BHAOGJBA_00769;product=hypothetical protein
contig00002	Prodigal:002006	CDS	357594	357818	.	-	0	ID=BHAOGJBA_00770;Name=mamB_2;gene=mamB_2;inference=ab initio prediction:Prodigal:002006,similar to AA sequence:UniProtKB:V6F510;locus_tag=BHAOGJBA_00770;product=Magnetosome protein MamB
contig00002	Prodigal:002006	CDS	357873	359063	.	-	0	ID=BHAOGJBA_00771;Name=nhaP_2;db_xref=COG:COG0025;gene=nhaP_2;inference=ab initio prediction:Prodigal:002006,similar to AA sequence:UniProtKB:G3XD29;locus_tag=BHAOGJBA_00771;product=Na(+)/H(+) antiporter NhaP
contig00002	Prodigal:002006	CDS	359193	359405	.	-	0	ID=BHAOGJBA_00772;inference=ab initio prediction:Prodigal:002006;locus_tag=BHAOGJBA_00772;product=hypothetical protein
contig00002	Prodigal:002006	CDS	359503	360057	.	-	0	ID=BHAOGJBA_00773;db_xref=COG:COG2335;inference=ab initio prediction:Prodigal:002006,similar to AA sequence:UniProtKB:P9WNF5;locus_tag=BHAOGJBA_00773;product=Immunogenic protein MPT70
contig00002	Prodigal:002006	CDS	360426	360887	.	+	0	ID=BHAOGJBA_00774;inference=ab initio prediction:Prodigal:002006;locus_tag=BHAOGJBA_00774;product=hypothetical protein
contig00002	Prodigal:002006	CDS	360914	361198	.	+	0	ID=BHAOGJBA_00775;inference=ab initio prediction:Prodigal:002006;locus_tag=BHAOGJBA_00775;product=hypothetical protein
contig00002	Prodigal:002006	CDS	361306	362271	.	+	0	ID=BHAOGJBA_00776;Name=mscS_2;db_xref=COG:COG0668;gene=mscS_2;inference=ab initio prediction:Prodigal:002006,similar to AA sequence:UniProtKB:P0C0S1;locus_tag=BHAOGJBA_00776;product=Small-conductance mechanosensitive channel
contig00002	Prodigal:002006	CDS	362268	363566	.	+	0	ID=BHAOGJBA_00777;db_xref=COG:COG4325;inference=ab initio prediction:Prodigal:002006,similar to AA sequence:UniProtKB:P9WM35;locus_tag=BHAOGJBA_00777;product=putative protein
contig00002	Prodigal:002006	CDS	364031	365419	.	-	0	ID=BHAOGJBA_00778;Name=ttdT_1;db_xref=COG:COG0471;gene=ttdT_1;inference=ab initio prediction:Prodigal:002006,similar to AA sequence:UniProtKB:P39414;locus_tag=BHAOGJBA_00778;product=L-tartrate/succinate antiporter
contig00002	Prodigal:002006	CDS	365416	366597	.	-	0	ID=BHAOGJBA_00779;eC_number=2.7.1.165;Name=garK;db_xref=COG:COG1929;gene=garK;inference=ab initio prediction:Prodigal:002006,similar to AA sequence:UniProtKB:P23524;locus_tag=BHAOGJBA_00779;product=Glycerate 2-kinase
contig00002	Prodigal:002006	CDS	366717	367118	.	-	0	ID=BHAOGJBA_00780;inference=ab initio prediction:Prodigal:002006;locus_tag=BHAOGJBA_00780;product=hypothetical protein
contig00002	Prodigal:002006	CDS	367292	369202	.	+	0	ID=BHAOGJBA_00781;Name=kup_1;gene=kup_1;inference=ab initio prediction:Prodigal:002006,protein motif:HAMAP:MF_01522;locus_tag=BHAOGJBA_00781;product=Low affinity potassium transport system protein kup
contig00002	Prodigal:002006	CDS	369379	370125	.	+	0	ID=BHAOGJBA_00782;inference=ab initio prediction:Prodigal:002006;locus_tag=BHAOGJBA_00782;product=hypothetical protein
contig00002	Prodigal:002006	CDS	370998	372005	.	+	0	ID=BHAOGJBA_00783;eC_number=2.7.13.3;Name=lov_1;gene=lov_1;inference=ab initio prediction:Prodigal:002006,similar to AA sequence:UniProtKB:Q1M667;locus_tag=BHAOGJBA_00783;product=Blue-light-activated histidine kinase
contig00002	Prodigal:002006	CDS	372140	372349	.	+	0	ID=BHAOGJBA_00784;inference=ab initio prediction:Prodigal:002006;locus_tag=BHAOGJBA_00784;product=hypothetical protein
contig00002	Prodigal:002006	CDS	372476	373651	.	-	0	ID=BHAOGJBA_00785;eC_number=2.7.-.-;Name=sasA_2;gene=sasA_2;inference=ab initio prediction:Prodigal:002006,protein motif:HAMAP:MF_01837;locus_tag=BHAOGJBA_00785;product=Adaptive-response sensory-kinase SasA
contig00002	Prodigal:002006	CDS	373660	374085	.	-	0	ID=BHAOGJBA_00786;Name=rcp1_1;gene=rcp1_1;inference=ab initio prediction:Prodigal:002006,similar to AA sequence:UniProtKB:Q55169;locus_tag=BHAOGJBA_00786;product=Response regulator rcp1
contig00002	Prodigal:002006	CDS	374069	375193	.	-	0	ID=BHAOGJBA_00787;eC_number=2.7.-.-;Name=sasA_3;gene=sasA_3;inference=ab initio prediction:Prodigal:002006,protein motif:HAMAP:MF_01837;locus_tag=BHAOGJBA_00787;product=Adaptive-response sensory-kinase SasA
contig00002	Prodigal:002006	CDS	375789	376325	.	-	0	ID=BHAOGJBA_00788;eC_number=1.16.-.-;Name=dps_1;db_xref=COG:COG0783;gene=dps_1;inference=ab initio prediction:Prodigal:002006,similar to AA sequence:UniProtKB:Q8UCK6;locus_tag=BHAOGJBA_00788;product=DNA protection during starvation protein
contig00002	Prodigal:002006	CDS	376527	376901	.	+	0	ID=BHAOGJBA_00789;inference=ab initio prediction:Prodigal:002006;locus_tag=BHAOGJBA_00789;product=hypothetical protein
contig00002	Prodigal:002006	CDS	377080	381006	.	+	0	ID=BHAOGJBA_00790;eC_number=2.7.13.3;Name=rcsC_7;gene=rcsC_7;inference=ab initio prediction:Prodigal:002006,protein motif:HAMAP:MF_00979;locus_tag=BHAOGJBA_00790;product=Sensor histidine kinase RcsC
contig00002	Prodigal:002006	CDS	381389	381793	.	-	0	ID=BHAOGJBA_00791;inference=ab initio prediction:Prodigal:002006;locus_tag=BHAOGJBA_00791;product=hypothetical protein
contig00002	Prodigal:002006	CDS	381941	383551	.	-	0	ID=BHAOGJBA_00792;inference=ab initio prediction:Prodigal:002006;locus_tag=BHAOGJBA_00792;product=hypothetical protein
contig00002	Prodigal:002006	CDS	383683	384711	.	-	0	ID=BHAOGJBA_00793;inference=ab initio prediction:Prodigal:002006;locus_tag=BHAOGJBA_00793;product=hypothetical protein
contig00002	Prodigal:002006	CDS	384708	385181	.	-	0	ID=BHAOGJBA_00794;inference=ab initio prediction:Prodigal:002006;locus_tag=BHAOGJBA_00794;product=hypothetical protein
contig00002	Prodigal:002006	CDS	385175	386434	.	-	0	ID=BHAOGJBA_00795;inference=ab initio prediction:Prodigal:002006;locus_tag=BHAOGJBA_00795;product=hypothetical protein
contig00002	Prodigal:002006	CDS	386609	387142	.	-	0	ID=BHAOGJBA_00796;inference=ab initio prediction:Prodigal:002006;locus_tag=BHAOGJBA_00796;product=hypothetical protein
contig00002	Prodigal:002006	CDS	387192	388103	.	-	0	ID=BHAOGJBA_00797;inference=ab initio prediction:Prodigal:002006;locus_tag=BHAOGJBA_00797;product=hypothetical protein
contig00002	Prodigal:002006	CDS	388311	388511	.	-	0	ID=BHAOGJBA_00798;inference=ab initio prediction:Prodigal:002006;locus_tag=BHAOGJBA_00798;product=hypothetical protein
contig00002	Prodigal:002006	CDS	388545	388739	.	-	0	ID=BHAOGJBA_00799;inference=ab initio prediction:Prodigal:002006;locus_tag=BHAOGJBA_00799;product=hypothetical protein
contig00003	barrnap:0.9	rRNA	380	489	7.1e-08	+	.	ID=BHAOGJBA_00800;locus_tag=BHAOGJBA_00800;product=5S ribosomal RNA
contig00003	Aragorn:001002	tRNA	545	621	.	+	.	ID=BHAOGJBA_00801;inference=COORDINATES:profile:Aragorn:001002;locus_tag=BHAOGJBA_00801;product=tRNA-Met(cat)
contig00003	Prodigal:002006	CDS	679	1425	.	+	0	ID=BHAOGJBA_00802;inference=ab initio prediction:Prodigal:002006;locus_tag=BHAOGJBA_00802;product=hypothetical protein
contig00003	Prodigal:002006	CDS	1586	3244	.	+	0	ID=BHAOGJBA_00803;eC_number=3.6.4.13;Name=rhlB_1;gene=rhlB_1;inference=ab initio prediction:Prodigal:002006,protein motif:HAMAP:MF_00661;locus_tag=BHAOGJBA_00803;product=ATP-dependent RNA helicase RhlB
contig00003	Prodigal:002006	CDS	3241	3570	.	+	0	ID=BHAOGJBA_00804;inference=ab initio prediction:Prodigal:002006;locus_tag=BHAOGJBA_00804;product=hypothetical protein
contig00003	Prodigal:002006	CDS	3626	4030	.	-	0	ID=BHAOGJBA_00805;Name=ctb;db_xref=COG:COG2346;gene=ctb;inference=ab initio prediction:Prodigal:002006,similar to AA sequence:UniProtKB:Q0PB48;locus_tag=BHAOGJBA_00805;product=Group 3 truncated hemoglobin ctb
contig00003	Prodigal:002006	CDS	4299	5300	.	+	0	ID=BHAOGJBA_00806;inference=ab initio prediction:Prodigal:002006;locus_tag=BHAOGJBA_00806;product=hypothetical protein
contig00003	Prodigal:002006	CDS	5346	5813	.	-	0	ID=BHAOGJBA_00807;inference=ab initio prediction:Prodigal:002006;locus_tag=BHAOGJBA_00807;product=hypothetical protein
contig00003	Prodigal:002006	CDS	5870	9124	.	-	0	ID=BHAOGJBA_00808;Name=czcA_3;gene=czcA_3;inference=ab initio prediction:Prodigal:002006,similar to AA sequence:UniProtKB:P13511;locus_tag=BHAOGJBA_00808;product=Cobalt-zinc-cadmium resistance protein CzcA
contig00003	Prodigal:002006	CDS	9117	10223	.	-	0	ID=BHAOGJBA_00809;inference=ab initio prediction:Prodigal:002006;locus_tag=BHAOGJBA_00809;product=hypothetical protein
contig00003	Prodigal:002006	CDS	10328	11512	.	-	0	ID=BHAOGJBA_00810;inference=ab initio prediction:Prodigal:002006;locus_tag=BHAOGJBA_00810;product=hypothetical protein
contig00003	Prodigal:002006	CDS	11671	11934	.	+	0	ID=BHAOGJBA_00811;inference=ab initio prediction:Prodigal:002006;locus_tag=BHAOGJBA_00811;product=hypothetical protein
contig00003	Prodigal:002006	CDS	12581	12871	.	+	0	ID=BHAOGJBA_00812;inference=ab initio prediction:Prodigal:002006;locus_tag=BHAOGJBA_00812;product=hypothetical protein
contig00003	Prodigal:002006	CDS	13072	13779	.	+	0	ID=BHAOGJBA_00813;eC_number=4.2.1.1;Name=cynT_1;db_xref=COG:COG0288;gene=cynT_1;inference=ab initio prediction:Prodigal:002006,similar to AA sequence:UniProtKB:P0ABE9;locus_tag=BHAOGJBA_00813;product=Carbonic anhydrase 1
contig00003	Prodigal:002006	CDS	13790	15364	.	+	0	ID=BHAOGJBA_00814;inference=ab initio prediction:Prodigal:002006;locus_tag=BHAOGJBA_00814;product=hypothetical protein
contig00003	Prodigal:002006	CDS	15485	17038	.	+	0	ID=BHAOGJBA_00815;inference=ab initio prediction:Prodigal:002006;locus_tag=BHAOGJBA_00815;product=hypothetical protein
contig00003	Prodigal:002006	CDS	17117	17704	.	-	0	ID=BHAOGJBA_00816;inference=ab initio prediction:Prodigal:002006;locus_tag=BHAOGJBA_00816;product=hypothetical protein
contig00003	Prodigal:002006	CDS	17923	20094	.	+	0	ID=BHAOGJBA_00817;eC_number=2.4.1.-;Name=mdoH;db_xref=COG:COG2943;gene=mdoH;inference=ab initio prediction:Prodigal:002006,similar to AA sequence:UniProtKB:P62517;locus_tag=BHAOGJBA_00817;product=Glucans biosynthesis glucosyltransferase H
contig00003	Prodigal:002006	CDS	20177	22021	.	-	0	ID=BHAOGJBA_00818;inference=ab initio prediction:Prodigal:002006;locus_tag=BHAOGJBA_00818;product=hypothetical protein
contig00003	Prodigal:002006	CDS	22346	23083	.	+	0	ID=BHAOGJBA_00819;eC_number=2.8.3.5;Name=scoA;db_xref=COG:COG1788;gene=scoA;inference=ab initio prediction:Prodigal:002006,similar to AA sequence:UniProtKB:P42315;locus_tag=BHAOGJBA_00819;product=putative succinyl-CoA:3-ketoacid coenzyme A transferase subunit A
contig00003	Prodigal:002006	CDS	23191	23850	.	+	0	ID=BHAOGJBA_00820;eC_number=2.8.3.5;Name=scoB;db_xref=COG:COG2057;gene=scoB;inference=ab initio prediction:Prodigal:002006,similar to AA sequence:UniProtKB:P42316;locus_tag=BHAOGJBA_00820;product=putative succinyl-CoA:3-ketoacid coenzyme A transferase subunit B
contig00003	Prodigal:002006	CDS	24067	24867	.	-	0	ID=BHAOGJBA_00821;Name=tatC;db_xref=COG:COG0805;gene=tatC;inference=ab initio prediction:Prodigal:002006,similar to AA sequence:UniProtKB:P69423;locus_tag=BHAOGJBA_00821;product=Sec-independent protein translocase protein TatC
contig00003	Prodigal:002006	CDS	24864	25409	.	-	0	ID=BHAOGJBA_00822;Name=tatB;gene=tatB;inference=ab initio prediction:Prodigal:002006,protein motif:HAMAP:MF_00237;locus_tag=BHAOGJBA_00822;product=Sec-independent protein translocase protein TatB
contig00003	Prodigal:002006	CDS	25576	25851	.	-	0	ID=BHAOGJBA_00823;Name=tatA;db_xref=COG:COG1826;gene=tatA;inference=ab initio prediction:Prodigal:002006,similar to AA sequence:UniProtKB:P69428;locus_tag=BHAOGJBA_00823;product=Sec-independent protein translocase protein TatA
contig00003	Prodigal:002006	CDS	26061	27455	.	+	0	ID=BHAOGJBA_00824;Name=srpC;db_xref=COG:COG2059;gene=srpC;inference=ab initio prediction:Prodigal:002006,similar to AA sequence:UniProtKB:Q55027;locus_tag=BHAOGJBA_00824;product=putative chromate transport protein
contig00003	Prodigal:002006	CDS	27602	28168	.	-	0	ID=BHAOGJBA_00825;inference=ab initio prediction:Prodigal:002006,similar to AA sequence:UniProtKB:P86052;locus_tag=BHAOGJBA_00825;product=Cytochrome c4
contig00003	Prodigal:002006	CDS	28252	29532	.	-	0	ID=BHAOGJBA_00826;inference=ab initio prediction:Prodigal:002006;locus_tag=BHAOGJBA_00826;product=hypothetical protein
contig00003	Prodigal:002006	CDS	29769	31064	.	+	0	ID=BHAOGJBA_00827;db_xref=COG:COG1680;inference=ab initio prediction:Prodigal:002006,similar to AA sequence:UniProtKB:P9WLZ3;locus_tag=BHAOGJBA_00827;product=putative protein
contig00003	Prodigal:002006	CDS	31030	31566	.	-	0	ID=BHAOGJBA_00828;inference=ab initio prediction:Prodigal:002006;locus_tag=BHAOGJBA_00828;product=hypothetical protein
contig00003	Prodigal:002006	CDS	32137	32640	.	+	0	ID=BHAOGJBA_00829;inference=ab initio prediction:Prodigal:002006;locus_tag=BHAOGJBA_00829;product=hypothetical protein
contig00003	Prodigal:002006	CDS	32708	32929	.	-	0	ID=BHAOGJBA_00830;inference=ab initio prediction:Prodigal:002006;locus_tag=BHAOGJBA_00830;product=hypothetical protein
contig00003	Prodigal:002006	CDS	33046	33891	.	-	0	ID=BHAOGJBA_00831;inference=ab initio prediction:Prodigal:002006;locus_tag=BHAOGJBA_00831;product=hypothetical protein
contig00003	Prodigal:002006	CDS	33893	34501	.	-	0	ID=BHAOGJBA_00832;inference=ab initio prediction:Prodigal:002006;locus_tag=BHAOGJBA_00832;product=hypothetical protein
contig00003	Prodigal:002006	CDS	34634	35047	.	-	0	ID=BHAOGJBA_00833;inference=ab initio prediction:Prodigal:002006;locus_tag=BHAOGJBA_00833;product=hypothetical protein
contig00003	Prodigal:002006	CDS	35217	35681	.	+	0	ID=BHAOGJBA_00834;eC_number=4.2.1.119;Name=phaJ;db_xref=COG:COG2030;gene=phaJ;inference=ab initio prediction:Prodigal:002006,similar to AA sequence:UniProtKB:Q2RQ36;locus_tag=BHAOGJBA_00834;product=(R)-specific enoyl-CoA hydratase
contig00003	Prodigal:002006	CDS	35746	36603	.	+	0	ID=BHAOGJBA_00835;eC_number=2.1.1.185;Name=rlmB;gene=rlmB;inference=ab initio prediction:Prodigal:002006,protein motif:HAMAP:MF_01887;locus_tag=BHAOGJBA_00835;product=23S rRNA (guanosine-2'-O-)-methyltransferase RlmB
contig00003	Prodigal:002006	CDS	36833	38401	.	+	0	ID=BHAOGJBA_00836;eC_number=1.3.8.2;Name=crtN;gene=crtN;inference=ab initio prediction:Prodigal:002006,similar to AA sequence:UniProtKB:Q4VKV1;locus_tag=BHAOGJBA_00836;product=4%2C4'-diapophytoene desaturase (4%2C4'-diapolycopene-forming)
contig00003	Prodigal:002006	CDS	38407	38922	.	+	0	ID=BHAOGJBA_00837;inference=ab initio prediction:Prodigal:002006;locus_tag=BHAOGJBA_00837;product=hypothetical protein
contig00003	Prodigal:002006	CDS	38927	39907	.	+	0	ID=BHAOGJBA_00838;eC_number=3.6.3.-;Name=lnrL_1;db_xref=COG:COG1131;gene=lnrL_1;inference=ab initio prediction:Prodigal:002006,similar to AA sequence:UniProtKB:P94440;locus_tag=BHAOGJBA_00838;product=Linearmycin resistance ATP-binding protein LnrL
contig00003	Prodigal:002006	CDS	39904	41097	.	+	0	ID=BHAOGJBA_00839;Name=lnrM;db_xref=COG:COG0842;gene=lnrM;inference=ab initio prediction:Prodigal:002006,similar to AA sequence:UniProtKB:P94441;locus_tag=BHAOGJBA_00839;product=Linearmycin resistance permease protein LnrM
contig00003	Prodigal:002006	CDS	41211	42761	.	+	0	ID=BHAOGJBA_00840;eC_number=1.14.99.44;Name=crtNb;gene=crtNb;inference=ab initio prediction:Prodigal:002006,similar to AA sequence:UniProtKB:Q4VKU9;locus_tag=BHAOGJBA_00840;product=4%2C4'-diapolycopene oxygenase
contig00003	Prodigal:002006	CDS	43000	43917	.	+	0	ID=BHAOGJBA_00841;inference=ab initio prediction:Prodigal:002006;locus_tag=BHAOGJBA_00841;product=hypothetical protein
contig00003	Prodigal:002006	CDS	43914	45065	.	+	0	ID=BHAOGJBA_00842;eC_number=2.4.1.-;Name=crtQ;gene=crtQ;inference=ab initio prediction:Prodigal:002006,similar to AA sequence:UniProtKB:Q7A3E0;locus_tag=BHAOGJBA_00842;product=4%2C4'-diaponeurosporenoate glycosyltransferase
contig00003	Prodigal:002006	CDS	45146	46273	.	-	0	ID=BHAOGJBA_00843;inference=ab initio prediction:Prodigal:002006;locus_tag=BHAOGJBA_00843;product=hypothetical protein
contig00003	Prodigal:002006	CDS	46270	46761	.	-	0	ID=BHAOGJBA_00844;inference=ab initio prediction:Prodigal:002006;locus_tag=BHAOGJBA_00844;product=hypothetical protein
contig00003	Prodigal:002006	CDS	46782	47090	.	-	0	ID=BHAOGJBA_00845;Name=acpXL_1;db_xref=COG:COG0236;gene=acpXL_1;inference=ab initio prediction:Prodigal:002006,similar to AA sequence:UniProtKB:P0A2W5;locus_tag=BHAOGJBA_00845;product=Acyl carrier protein AcpXL
contig00003	Prodigal:002006	CDS	47367	48491	.	+	0	ID=BHAOGJBA_00846;Name=ydiK_1;db_xref=COG:COG0628;gene=ydiK_1;inference=ab initio prediction:Prodigal:002006,similar to AA sequence:UniProtKB:P0AFS7;locus_tag=BHAOGJBA_00846;product=Putative transport protein YdiK
contig00003	Prodigal:002006	CDS	48518	49162	.	-	0	ID=BHAOGJBA_00847;inference=ab initio prediction:Prodigal:002006;locus_tag=BHAOGJBA_00847;product=hypothetical protein
contig00003	Prodigal:002006	CDS	49355	49825	.	+	0	ID=BHAOGJBA_00848;inference=ab initio prediction:Prodigal:002006;locus_tag=BHAOGJBA_00848;product=hypothetical protein
contig00003	Prodigal:002006	CDS	49848	51095	.	-	0	ID=BHAOGJBA_00849;inference=ab initio prediction:Prodigal:002006;locus_tag=BHAOGJBA_00849;product=hypothetical protein
contig00003	Prodigal:002006	CDS	51317	51718	.	+	0	ID=BHAOGJBA_00850;inference=ab initio prediction:Prodigal:002006;locus_tag=BHAOGJBA_00850;product=hypothetical protein
contig00003	Prodigal:002006	CDS	51754	52161	.	+	0	ID=BHAOGJBA_00851;Name=flgC_1;db_xref=COG:COG1558;gene=flgC_1;inference=ab initio prediction:Prodigal:002006,similar to AA sequence:UniProtKB:P0A1I7;locus_tag=BHAOGJBA_00851;product=Flagellar basal-body rod protein FlgC
contig00003	Prodigal:002006	CDS	52169	52483	.	+	0	ID=BHAOGJBA_00852;Name=fliE_1;gene=fliE_1;inference=ab initio prediction:Prodigal:002006,protein motif:HAMAP:MF_00724;locus_tag=BHAOGJBA_00852;product=Flagellar hook-basal body complex protein FliE
contig00003	Prodigal:002006	CDS	52533	52799	.	+	0	ID=BHAOGJBA_00853;inference=ab initio prediction:Prodigal:002006;locus_tag=BHAOGJBA_00853;product=hypothetical protein
contig00003	Prodigal:002006	CDS	52845	53606	.	+	0	ID=BHAOGJBA_00854;Name=fliR;db_xref=COG:COG1684;gene=fliR;inference=ab initio prediction:Prodigal:002006,similar to AA sequence:UniProtKB:P54702;locus_tag=BHAOGJBA_00854;product=Flagellar biosynthetic protein FliR
contig00003	Prodigal:002006	CDS	53649	54716	.	+	0	ID=BHAOGJBA_00855;Name=flhB_1;db_xref=COG:COG1377;gene=flhB_1;inference=ab initio prediction:Prodigal:002006,similar to AA sequence:UniProtKB:P40727;locus_tag=BHAOGJBA_00855;product=Flagellar biosynthetic protein FlhB
contig00003	Prodigal:002006	CDS	54785	55591	.	-	0	ID=BHAOGJBA_00856;Name=fhcC;db_xref=COG:COG2218;gene=fhcC;inference=ab initio prediction:Prodigal:002006,similar to AA sequence:UniProtKB:C5B135;locus_tag=BHAOGJBA_00856;product=Formyltransferase/hydrolase complex Fhc subunit C
contig00003	Prodigal:002006	CDS	55593	56534	.	-	0	ID=BHAOGJBA_00857;eC_number=2.3.1.101;Name=fhcD;db_xref=COG:COG2037;gene=fhcD;inference=ab initio prediction:Prodigal:002006,similar to AA sequence:UniProtKB:Q49118;locus_tag=BHAOGJBA_00857;product=Formyltransferase/hydrolase complex subunit D
contig00003	Prodigal:002006	CDS	56586	58235	.	-	0	ID=BHAOGJBA_00858;eC_number=3.5.1.-;Name=fhcA;db_xref=COG:COG1229;gene=fhcA;inference=ab initio prediction:Prodigal:002006,similar to AA sequence:UniProtKB:C5B137;locus_tag=BHAOGJBA_00858;product=Formyltransferase/hydrolase complex Fhc subunit A
contig00003	Prodigal:002006	CDS	58235	59293	.	-	0	ID=BHAOGJBA_00859;Name=fhcB;db_xref=COG:COG1029;gene=fhcB;inference=ab initio prediction:Prodigal:002006,similar to AA sequence:UniProtKB:C5B138;locus_tag=BHAOGJBA_00859;product=Formyltransferase/hydrolase complex Fhc subunit B
contig00003	Prodigal:002006	CDS	59704	60717	.	+	0	ID=BHAOGJBA_00860;inference=ab initio prediction:Prodigal:002006;locus_tag=BHAOGJBA_00860;product=hypothetical protein
contig00003	Prodigal:002006	CDS	60783	61676	.	+	0	ID=BHAOGJBA_00861;eC_number=1.5.1.-;Name=mtdB;gene=mtdB;inference=ab initio prediction:Prodigal:002006,similar to AA sequence:UniProtKB:O85012;locus_tag=BHAOGJBA_00861;product=NAD(P)-dependent methylenetetrahydromethanopterin dehydrogenase
contig00003	Prodigal:002006	CDS	61738	62880	.	+	0	ID=BHAOGJBA_00862;inference=ab initio prediction:Prodigal:002006;locus_tag=BHAOGJBA_00862;product=hypothetical protein
contig00003	Prodigal:002006	CDS	62877	63845	.	+	0	ID=BHAOGJBA_00863;eC_number=3.5.4.27;Name=mch_1;db_xref=COG:COG3252;gene=mch_1;inference=ab initio prediction:Prodigal:002006,similar to AA sequence:UniProtKB:O85014;locus_tag=BHAOGJBA_00863;product=Methenyltetrahydromethanopterin cyclohydrolase
contig00003	Prodigal:002006	CDS	64085	64993	.	+	0	ID=BHAOGJBA_00864;inference=ab initio prediction:Prodigal:002006;locus_tag=BHAOGJBA_00864;product=hypothetical protein
contig00003	Prodigal:002006	CDS	64993	65886	.	+	0	ID=BHAOGJBA_00865;eC_number=2.4.2.52;Name=mdcB_2;gene=mdcB_2;inference=ab initio prediction:Prodigal:002006,protein motif:HAMAP:MF_01883;locus_tag=BHAOGJBA_00865;product=2-(5''-triphosphoribosyl)-3'-dephosphocoenzyme-A synthase
contig00003	Prodigal:002006	CDS	66136	66648	.	+	0	ID=BHAOGJBA_00866;eC_number=4.2.1.147;Name=fae_2;db_xref=COG:COG1795;gene=fae_2;inference=ab initio prediction:Prodigal:002006,similar to AA sequence:UniProtKB:Q9FA38;locus_tag=BHAOGJBA_00866;product=5%2C6%2C7%2C8-tetrahydromethanopterin hydro-lyase
contig00003	Prodigal:002006	CDS	66814	67125	.	-	0	ID=BHAOGJBA_00867;inference=ab initio prediction:Prodigal:002006;locus_tag=BHAOGJBA_00867;product=hypothetical protein
contig00003	Prodigal:002006	CDS	67330	67830	.	-	0	ID=BHAOGJBA_00868;inference=ab initio prediction:Prodigal:002006;locus_tag=BHAOGJBA_00868;product=hypothetical protein
contig00003	Prodigal:002006	CDS	68059	71211	.	+	0	ID=BHAOGJBA_00869;eC_number=2.7.13.3;Name=rcsC_8;gene=rcsC_8;inference=ab initio prediction:Prodigal:002006,protein motif:HAMAP:MF_00979;locus_tag=BHAOGJBA_00869;product=Sensor histidine kinase RcsC
contig00003	Prodigal:002006	CDS	71243	71842	.	-	0	ID=BHAOGJBA_00870;eC_number=3.5.2.19;Name=sttH;gene=sttH;inference=ab initio prediction:Prodigal:002006,similar to AA sequence:UniProtKB:Q1MW86;locus_tag=BHAOGJBA_00870;product=Streptothricin hydrolase
contig00003	Prodigal:002006	CDS	72253	72417	.	-	0	ID=BHAOGJBA_00871;inference=ab initio prediction:Prodigal:002006;locus_tag=BHAOGJBA_00871;product=hypothetical protein
contig00003	Prodigal:002006	CDS	72539	72736	.	-	0	ID=BHAOGJBA_00872;inference=ab initio prediction:Prodigal:002006;locus_tag=BHAOGJBA_00872;product=hypothetical protein
contig00003	Prodigal:002006	CDS	72780	73142	.	-	0	ID=BHAOGJBA_00873;inference=ab initio prediction:Prodigal:002006;locus_tag=BHAOGJBA_00873;product=hypothetical protein
contig00003	Prodigal:002006	CDS	73266	73475	.	-	0	ID=BHAOGJBA_00874;Name=cspA_2;db_xref=COG:COG1278;gene=cspA_2;inference=ab initio prediction:Prodigal:002006,similar to AA sequence:UniProtKB:Q9Z3S6;locus_tag=BHAOGJBA_00874;product=Cold shock protein CspA
contig00003	Prodigal:002006	CDS	73548	73700	.	-	0	ID=BHAOGJBA_00875;inference=ab initio prediction:Prodigal:002006;locus_tag=BHAOGJBA_00875;product=hypothetical protein
contig00003	Prodigal:002006	CDS	74090	74413	.	-	0	ID=BHAOGJBA_00876;Name=cutA;db_xref=COG:COG1324;gene=cutA;inference=ab initio prediction:Prodigal:002006,similar to AA sequence:UniProtKB:Q7SIA8;locus_tag=BHAOGJBA_00876;product=Divalent-cation tolerance protein CutA
contig00003	Prodigal:002006	CDS	74502	75266	.	+	0	ID=BHAOGJBA_00877;eC_number=2.7.1.23;Name=nadK_1;db_xref=COG:COG0061;gene=nadK_1;inference=ab initio prediction:Prodigal:002006,similar to AA sequence:UniProtKB:P65779;locus_tag=BHAOGJBA_00877;product=NAD kinase
contig00003	Prodigal:002006	CDS	75323	76168	.	+	0	ID=BHAOGJBA_00878;inference=ab initio prediction:Prodigal:002006;locus_tag=BHAOGJBA_00878;product=hypothetical protein
contig00003	Prodigal:002006	CDS	76181	77452	.	+	0	ID=BHAOGJBA_00879;eC_number=2.4.1.11;db_xref=COG:COG0438;inference=ab initio prediction:Prodigal:002006,similar to AA sequence:UniProtKB:P9WMY9;locus_tag=BHAOGJBA_00879;product=Glycogen synthase
contig00003	Prodigal:002006	CDS	77650	78003	.	-	0	ID=BHAOGJBA_00880;inference=ab initio prediction:Prodigal:002006;locus_tag=BHAOGJBA_00880;product=hypothetical protein
contig00003	Prodigal:002006	CDS	78375	79340	.	+	0	ID=BHAOGJBA_00881;Name=prfB;db_xref=COG:COG1186;gene=prfB;inference=ab initio prediction:Prodigal:002006,similar to AA sequence:UniProtKB:P07012;locus_tag=BHAOGJBA_00881;product=Peptide chain release factor RF2
contig00003	Prodigal:002006	CDS	79719	82418	.	-	0	ID=BHAOGJBA_00882;eC_number=4.2.1.3;Name=acnA;db_xref=COG:COG1048;gene=acnA;inference=ab initio prediction:Prodigal:002006,similar to AA sequence:UniProtKB:P70920;locus_tag=BHAOGJBA_00882;product=Aconitate hydratase A
contig00003	Prodigal:002006	CDS	82922	83929	.	-	0	ID=BHAOGJBA_00883;eC_number=3.2.1.52;Name=nagZ;db_xref=COG:COG1472;gene=nagZ;inference=ab initio prediction:Prodigal:002006,similar to AA sequence:UniProtKB:Q9HZK0;locus_tag=BHAOGJBA_00883;product=Beta-hexosaminidase
contig00003	Prodigal:002006	CDS	84147	85463	.	-	0	ID=BHAOGJBA_00884;inference=ab initio prediction:Prodigal:002006;locus_tag=BHAOGJBA_00884;product=hypothetical protein
contig00003	Prodigal:002006	CDS	85497	87251	.	-	0	ID=BHAOGJBA_00885;eC_number=6.1.1.19;Name=argS;gene=argS;inference=ab initio prediction:Prodigal:002006,similar to AA sequence:UniProtKB:Q99W05;locus_tag=BHAOGJBA_00885;product=Arginine--tRNA ligase
contig00003	Prodigal:002006	CDS	87580	88092	.	+	0	ID=BHAOGJBA_00886;inference=ab initio prediction:Prodigal:002006;locus_tag=BHAOGJBA_00886;product=hypothetical protein
contig00003	Prodigal:002006	CDS	88115	89362	.	-	0	ID=BHAOGJBA_00887;inference=ab initio prediction:Prodigal:002006,protein motif:HAMAP:MF_01212;locus_tag=BHAOGJBA_00887;product=Deoxyguanosinetriphosphate triphosphohydrolase-like protein
contig00003	Prodigal:002006	CDS	89539	89880	.	+	0	ID=BHAOGJBA_00888;Name=erpA;db_xref=COG:COG0316;gene=erpA;inference=ab initio prediction:Prodigal:002006,similar to AA sequence:UniProtKB:P45344;locus_tag=BHAOGJBA_00888;product=Iron-sulfur cluster insertion protein ErpA
contig00003	Prodigal:002006	CDS	90050	94405	.	-	0	ID=BHAOGJBA_00889;inference=ab initio prediction:Prodigal:002006;locus_tag=BHAOGJBA_00889;product=hypothetical protein
contig00003	Prodigal:002006	CDS	94405	96414	.	-	0	ID=BHAOGJBA_00890;Name=bamA_1;gene=bamA_1;inference=ab initio prediction:Prodigal:002006,protein motif:HAMAP:MF_01430;locus_tag=BHAOGJBA_00890;product=Outer membrane protein assembly factor BamA
contig00003	Prodigal:002006	CDS	97218	97598	.	+	0	ID=BHAOGJBA_00891;inference=ab initio prediction:Prodigal:002006;locus_tag=BHAOGJBA_00891;product=hypothetical protein
contig00003	Prodigal:002006	CDS	97804	98094	.	+	0	ID=BHAOGJBA_00892;inference=ab initio prediction:Prodigal:002006;locus_tag=BHAOGJBA_00892;product=hypothetical protein
contig00003	Prodigal:002006	CDS	98436	98666	.	+	0	ID=BHAOGJBA_00893;inference=ab initio prediction:Prodigal:002006;locus_tag=BHAOGJBA_00893;product=hypothetical protein
contig00003	Prodigal:002006	CDS	98707	99003	.	-	0	ID=BHAOGJBA_00894;inference=ab initio prediction:Prodigal:002006;locus_tag=BHAOGJBA_00894;product=hypothetical protein
contig00003	Prodigal:002006	CDS	99197	100237	.	-	0	ID=BHAOGJBA_00895;eC_number=6.3.1.2;Name=glnII;db_xref=COG:COG0174;gene=glnII;inference=ab initio prediction:Prodigal:002006,similar to AA sequence:UniProtKB:P04772;locus_tag=BHAOGJBA_00895;product=Glutamine synthetase
contig00003	Prodigal:002006	CDS	100687	100872	.	+	0	ID=BHAOGJBA_00896;inference=ab initio prediction:Prodigal:002006;locus_tag=BHAOGJBA_00896;product=hypothetical protein
contig00003	Prodigal:002006	CDS	100940	101881	.	-	0	ID=BHAOGJBA_00897;eC_number=3.5.1.2;Name=glsA;db_xref=COG:COG2066;gene=glsA;inference=ab initio prediction:Prodigal:002006,similar to AA sequence:UniProtKB:O87405;locus_tag=BHAOGJBA_00897;product=Thermolabile glutaminase
contig00003	Prodigal:002006	CDS	101906	104671	.	-	0	ID=BHAOGJBA_00898;inference=ab initio prediction:Prodigal:002006;locus_tag=BHAOGJBA_00898;product=hypothetical protein
contig00003	Prodigal:002006	CDS	104671	105492	.	-	0	ID=BHAOGJBA_00899;inference=ab initio prediction:Prodigal:002006;locus_tag=BHAOGJBA_00899;product=hypothetical protein
contig00003	Prodigal:002006	CDS	105584	105859	.	-	0	ID=BHAOGJBA_00900;inference=ab initio prediction:Prodigal:002006;locus_tag=BHAOGJBA_00900;product=hypothetical protein
contig00003	Prodigal:002006	CDS	105917	106624	.	-	0	ID=BHAOGJBA_00901;inference=ab initio prediction:Prodigal:002006;locus_tag=BHAOGJBA_00901;product=hypothetical protein
contig00003	Prodigal:002006	CDS	106742	107467	.	+	0	ID=BHAOGJBA_00902;inference=ab initio prediction:Prodigal:002006;locus_tag=BHAOGJBA_00902;product=hypothetical protein
contig00003	Prodigal:002006	CDS	107647	109323	.	+	0	ID=BHAOGJBA_00903;inference=ab initio prediction:Prodigal:002006;locus_tag=BHAOGJBA_00903;product=hypothetical protein
contig00003	Prodigal:002006	CDS	109667	110518	.	+	0	ID=BHAOGJBA_00904;inference=ab initio prediction:Prodigal:002006;locus_tag=BHAOGJBA_00904;product=hypothetical protein
contig00003	Prodigal:002006	CDS	110515	111459	.	+	0	ID=BHAOGJBA_00905;eC_number=2.1.1.297;Name=prmC_1;gene=prmC_1;inference=ab initio prediction:Prodigal:002006,protein motif:HAMAP:MF_02126;locus_tag=BHAOGJBA_00905;product=Release factor glutamine methyltransferase
contig00003	Prodigal:002006	CDS	111463	112389	.	+	0	ID=BHAOGJBA_00906;eC_number=2.1.1.44;Name=egtD_1;db_xref=COG:COG4301;gene=egtD_1;inference=ab initio prediction:Prodigal:002006,similar to AA sequence:UniProtKB:A0R5M8;locus_tag=BHAOGJBA_00906;product=Histidine N-alpha-methyltransferase
contig00003	Prodigal:002006	CDS	112500	113009	.	+	0	ID=BHAOGJBA_00907;Name=yciE_1;db_xref=COG:COG3685;gene=yciE_1;inference=ab initio prediction:Prodigal:002006,similar to AA sequence:UniProtKB:P21363;locus_tag=BHAOGJBA_00907;product=Protein YciE
contig00003	Prodigal:002006	CDS	113006	114037	.	+	0	ID=BHAOGJBA_00908;eC_number=1.3.1.87;Name=hcaB_2;gene=hcaB_2;inference=ab initio prediction:Prodigal:002006,protein motif:HAMAP:MF_01647;locus_tag=BHAOGJBA_00908;product=3-phenylpropionate-dihydrodiol/cinnamic acid-dihydrodiol dehydrogenase
contig00003	Prodigal:002006	CDS	114038	114913	.	+	0	ID=BHAOGJBA_00909;eC_number=4.2.99.20;Name=menH_1;gene=menH_1;inference=ab initio prediction:Prodigal:002006,protein motif:HAMAP:MF_01660;locus_tag=BHAOGJBA_00909;product=2-succinyl-6-hydroxy-2%2C4-cyclohexadiene-1-carboxylate synthase
contig00003	Prodigal:002006	CDS	115093	116322	.	-	0	ID=BHAOGJBA_00910;eC_number=1.14.12.17;Name=hmp_1;gene=hmp_1;inference=ab initio prediction:Prodigal:002006,similar to AA sequence:UniProtKB:P39662;locus_tag=BHAOGJBA_00910;product=Flavohemoprotein
contig00003	Prodigal:002006	CDS	116429	116878	.	+	0	ID=BHAOGJBA_00911;Name=nsrR_1;db_xref=COG:COG1959;gene=nsrR_1;inference=ab initio prediction:Prodigal:002006,similar to AA sequence:UniProtKB:Q9L132;locus_tag=BHAOGJBA_00911;product=HTH-type transcriptional repressor NsrR
contig00003	Prodigal:002006	CDS	116883	117281	.	-	0	ID=BHAOGJBA_00912;inference=ab initio prediction:Prodigal:002006;locus_tag=BHAOGJBA_00912;product=hypothetical protein
contig00003	Prodigal:002006	CDS	117440	119149	.	+	0	ID=BHAOGJBA_00913;eC_number=3.1.11.6;Name=xseA;db_xref=COG:COG1570;gene=xseA;inference=ab initio prediction:Prodigal:002006,similar to AA sequence:UniProtKB:P04994;locus_tag=BHAOGJBA_00913;product=Exodeoxyribonuclease 7 large subunit
contig00003	Prodigal:002006	CDS	119193	119381	.	+	0	ID=BHAOGJBA_00914;inference=ab initio prediction:Prodigal:002006;locus_tag=BHAOGJBA_00914;product=hypothetical protein
contig00003	Prodigal:002006	CDS	119395	120180	.	-	0	ID=BHAOGJBA_00915;eC_number=2.3.1.189;Name=mshD_1;gene=mshD_1;inference=ab initio prediction:Prodigal:002006,protein motif:HAMAP:MF_01698;locus_tag=BHAOGJBA_00915;product=Mycothiol acetyltransferase
contig00003	Prodigal:002006	CDS	120402	120629	.	+	0	ID=BHAOGJBA_00916;inference=ab initio prediction:Prodigal:002006;locus_tag=BHAOGJBA_00916;product=hypothetical protein
contig00003	Prodigal:002006	CDS	120794	121765	.	+	0	ID=BHAOGJBA_00917;eC_number=2.7.6.1;Name=prs;db_xref=COG:COG0462;gene=prs;inference=ab initio prediction:Prodigal:002006,similar to AA sequence:UniProtKB:P65235;locus_tag=BHAOGJBA_00917;product=Ribose-phosphate pyrophosphokinase
contig00003	Prodigal:002006	CDS	121872	122660	.	-	0	ID=BHAOGJBA_00918;eC_number=5.1.3.4;Name=ulaF;gene=ulaF;inference=ab initio prediction:Prodigal:002006,protein motif:HAMAP:MF_01952;locus_tag=BHAOGJBA_00918;product=L-ribulose-5-phosphate 4-epimerase UlaF
contig00003	Prodigal:002006	CDS	122964	123677	.	+	0	ID=BHAOGJBA_00919;inference=ab initio prediction:Prodigal:002006;locus_tag=BHAOGJBA_00919;product=hypothetical protein
contig00003	Prodigal:002006	CDS	123974	125686	.	+	0	ID=BHAOGJBA_00920;Name=rpsA;db_xref=COG:COG0539;gene=rpsA;inference=ab initio prediction:Prodigal:002006,similar to AA sequence:UniProtKB:Q6NDP1;locus_tag=BHAOGJBA_00920;product=30S ribosomal protein S1
contig00003	Prodigal:002006	CDS	126020	126997	.	+	0	ID=BHAOGJBA_00921;inference=ab initio prediction:Prodigal:002006;locus_tag=BHAOGJBA_00921;product=hypothetical protein
contig00003	Prodigal:002006	CDS	127063	127374	.	+	0	ID=BHAOGJBA_00922;Name=ihfB;db_xref=COG:COG0776;gene=ihfB;inference=ab initio prediction:Prodigal:002006,similar to AA sequence:UniProtKB:Q06607;locus_tag=BHAOGJBA_00922;product=Integration host factor subunit beta
contig00003	Prodigal:002006	CDS	127427	127789	.	+	0	ID=BHAOGJBA_00923;inference=ab initio prediction:Prodigal:002006;locus_tag=BHAOGJBA_00923;product=hypothetical protein
contig00003	Prodigal:002006	CDS	127816	128505	.	+	0	ID=BHAOGJBA_00924;eC_number=5.3.1.24;Name=trpF;db_xref=COG:COG0135;gene=trpF;inference=ab initio prediction:Prodigal:002006,similar to AA sequence:UniProtKB:Q56320;locus_tag=BHAOGJBA_00924;product=N-(5'-phosphoribosyl)anthranilate isomerase
contig00003	Prodigal:002006	CDS	128559	129800	.	+	0	ID=BHAOGJBA_00925;eC_number=4.2.1.20;Name=trpB;db_xref=COG:COG0133;gene=trpB;inference=ab initio prediction:Prodigal:002006,similar to AA sequence:UniProtKB:Q2KE82;locus_tag=BHAOGJBA_00925;product=Tryptophan synthase beta chain
contig00003	Aragorn:001002	tRNA	129902	129978	.	+	.	ID=BHAOGJBA_00926;inference=COORDINATES:profile:Aragorn:001002;locus_tag=BHAOGJBA_00926;product=tRNA-Met(cat)
contig00003	Prodigal:002006	CDS	130079	130309	.	-	0	ID=BHAOGJBA_00927;inference=ab initio prediction:Prodigal:002006;locus_tag=BHAOGJBA_00927;product=hypothetical protein
contig00003	Prodigal:002006	CDS	130807	131700	.	+	0	ID=BHAOGJBA_00928;Name=yjiE_2;gene=yjiE_2;inference=ab initio prediction:Prodigal:002006,similar to AA sequence:UniProtKB:P39376;locus_tag=BHAOGJBA_00928;product=HTH-type transcriptional regulator YjiE
contig00003	Prodigal:002006	CDS	131760	132470	.	+	0	ID=BHAOGJBA_00929;eC_number=5.1.1.13;inference=ab initio prediction:Prodigal:002006,similar to AA sequence:UniProtKB:H8L901;locus_tag=BHAOGJBA_00929;product=Aspartate racemase
contig00003	Prodigal:002006	CDS	132941	133318	.	-	0	ID=BHAOGJBA_00930;inference=ab initio prediction:Prodigal:002006;locus_tag=BHAOGJBA_00930;product=hypothetical protein
contig00003	Prodigal:002006	CDS	134811	134948	.	-	0	ID=BHAOGJBA_00931;inference=ab initio prediction:Prodigal:002006;locus_tag=BHAOGJBA_00931;product=hypothetical protein
contig00003	Prodigal:002006	CDS	135351	135569	.	+	0	ID=BHAOGJBA_00932;inference=ab initio prediction:Prodigal:002006;locus_tag=BHAOGJBA_00932;product=hypothetical protein
contig00003	Prodigal:002006	CDS	135661	136269	.	-	0	ID=BHAOGJBA_00933;inference=ab initio prediction:Prodigal:002006;locus_tag=BHAOGJBA_00933;product=hypothetical protein
contig00003	Prodigal:002006	CDS	136517	136837	.	+	0	ID=BHAOGJBA_00934;inference=ab initio prediction:Prodigal:002006;locus_tag=BHAOGJBA_00934;product=hypothetical protein
contig00003	Prodigal:002006	CDS	136850	136954	.	+	0	ID=BHAOGJBA_00935;inference=ab initio prediction:Prodigal:002006;locus_tag=BHAOGJBA_00935;product=hypothetical protein
contig00003	Prodigal:002006	CDS	136999	137433	.	+	0	ID=BHAOGJBA_00936;Name=ros_1;db_xref=COG:COG4957;gene=ros_1;inference=ab initio prediction:Prodigal:002006,similar to AA sequence:UniProtKB:Q04152;locus_tag=BHAOGJBA_00936;product=Transcriptional regulatory protein ros
contig00003	Prodigal:002006	CDS	137717	138091	.	+	0	ID=BHAOGJBA_00937;inference=ab initio prediction:Prodigal:002006;locus_tag=BHAOGJBA_00937;product=hypothetical protein
contig00003	Prodigal:002006	CDS	138287	139051	.	+	0	ID=BHAOGJBA_00938;eC_number=5.4.2.-;Name=gpmB;gene=gpmB;inference=ab initio prediction:Prodigal:002006,protein motif:HAMAP:MF_01040;locus_tag=BHAOGJBA_00938;product=phosphoglycerate mutase GpmB
contig00003	Prodigal:002006	CDS	139082	139966	.	+	0	ID=BHAOGJBA_00939;eC_number=4.2.1.136;Name=nnrD_1;db_xref=COG:COG0063;gene=nnrD_1;inference=ab initio prediction:Prodigal:002006,similar to AA sequence:UniProtKB:P94368;locus_tag=BHAOGJBA_00939;product=ADP-dependent (S)-NAD(P)H-hydrate dehydratase
contig00003	Prodigal:002006	CDS	140081	141085	.	+	0	ID=BHAOGJBA_00940;inference=ab initio prediction:Prodigal:002006;locus_tag=BHAOGJBA_00940;product=hypothetical protein
contig00003	Prodigal:002006	CDS	141566	142018	.	-	0	ID=BHAOGJBA_00941;Name=hupR1;db_xref=COG:COG2204;gene=hupR1;inference=ab initio prediction:Prodigal:002006,similar to AA sequence:UniProtKB:P26408;locus_tag=BHAOGJBA_00941;product=Hydrogenase transcriptional regulatory protein hupR1
contig00003	Prodigal:002006	CDS	142215	142436	.	+	0	ID=BHAOGJBA_00942;inference=ab initio prediction:Prodigal:002006;locus_tag=BHAOGJBA_00942;product=hypothetical protein
contig00003	Prodigal:002006	CDS	142492	142887	.	+	0	ID=BHAOGJBA_00943;eC_number=3.4.21.88;Name=lexA_1;gene=lexA_1;inference=ab initio prediction:Prodigal:002006,protein motif:HAMAP:MF_00015;locus_tag=BHAOGJBA_00943;product=LexA repressor
contig00003	Prodigal:002006	CDS	142884	143846	.	+	0	ID=BHAOGJBA_00944;eC_number=2.7.7.7;Name=dinB_1;gene=dinB_1;inference=ab initio prediction:Prodigal:002006,protein motif:HAMAP:MF_01113;locus_tag=BHAOGJBA_00944;product=DNA polymerase IV
contig00003	Prodigal:002006	CDS	143786	144166	.	+	0	ID=BHAOGJBA_00945;Name=umuC_1;db_xref=COG:COG0389;gene=umuC_1;inference=ab initio prediction:Prodigal:002006,similar to AA sequence:UniProtKB:P04152;locus_tag=BHAOGJBA_00945;product=Protein UmuC
contig00003	Prodigal:002006	CDS	144205	145290	.	-	0	ID=BHAOGJBA_00946;inference=ab initio prediction:Prodigal:002006;locus_tag=BHAOGJBA_00946;product=hypothetical protein
contig00003	Prodigal:002006	CDS	145465	145728	.	-	0	ID=BHAOGJBA_00947;inference=ab initio prediction:Prodigal:002006;locus_tag=BHAOGJBA_00947;product=hypothetical protein
contig00003	Prodigal:002006	CDS	146684	146905	.	-	0	ID=BHAOGJBA_00948;inference=ab initio prediction:Prodigal:002006;locus_tag=BHAOGJBA_00948;product=hypothetical protein
contig00003	Prodigal:002006	CDS	147307	147915	.	+	0	ID=BHAOGJBA_00949;inference=ab initio prediction:Prodigal:002006;locus_tag=BHAOGJBA_00949;product=hypothetical protein
contig00003	Prodigal:002006	CDS	147995	148615	.	+	0	ID=BHAOGJBA_00950;inference=ab initio prediction:Prodigal:002006;locus_tag=BHAOGJBA_00950;product=hypothetical protein
contig00003	Prodigal:002006	CDS	149143	150459	.	+	0	ID=BHAOGJBA_00951;Name=oxlT_1;gene=oxlT_1;inference=ab initio prediction:Prodigal:002006,similar to AA sequence:UniProtKB:Q51330;locus_tag=BHAOGJBA_00951;product=Oxalate:formate antiporter
contig00003	Prodigal:002006	CDS	151423	151671	.	+	0	ID=BHAOGJBA_00952;inference=ab initio prediction:Prodigal:002006;locus_tag=BHAOGJBA_00952;product=hypothetical protein
contig00003	Prodigal:002006	CDS	151841	153016	.	+	0	ID=BHAOGJBA_00953;inference=ab initio prediction:Prodigal:002006;locus_tag=BHAOGJBA_00953;product=hypothetical protein
contig00003	Prodigal:002006	CDS	153492	153659	.	+	0	ID=BHAOGJBA_00954;inference=ab initio prediction:Prodigal:002006;locus_tag=BHAOGJBA_00954;product=hypothetical protein
contig00003	Prodigal:002006	CDS	153676	153882	.	+	0	ID=BHAOGJBA_00955;inference=ab initio prediction:Prodigal:002006;locus_tag=BHAOGJBA_00955;product=hypothetical protein
contig00003	Prodigal:002006	CDS	153897	154142	.	+	0	ID=BHAOGJBA_00956;inference=ab initio prediction:Prodigal:002006;locus_tag=BHAOGJBA_00956;product=hypothetical protein
contig00003	Prodigal:002006	CDS	154177	155325	.	-	0	ID=BHAOGJBA_00957;eC_number=4.2.99.20;Name=menH_2;gene=menH_2;inference=ab initio prediction:Prodigal:002006,protein motif:HAMAP:MF_01660;locus_tag=BHAOGJBA_00957;product=2-succinyl-6-hydroxy-2%2C4-cyclohexadiene-1-carboxylate synthase
contig00003	Prodigal:002006	CDS	155591	158170	.	-	0	ID=BHAOGJBA_00958;inference=ab initio prediction:Prodigal:002006;locus_tag=BHAOGJBA_00958;product=hypothetical protein
contig00003	Prodigal:002006	CDS	158280	159224	.	-	0	ID=BHAOGJBA_00959;Name=fecR;db_xref=COG:COG3712;gene=fecR;inference=ab initio prediction:Prodigal:002006,similar to AA sequence:UniProtKB:P23485;locus_tag=BHAOGJBA_00959;product=Protein FecR
contig00003	Prodigal:002006	CDS	159325	159834	.	-	0	ID=BHAOGJBA_00960;Name=fecI;db_xref=COG:COG1595;gene=fecI;inference=ab initio prediction:Prodigal:002006,similar to AA sequence:UniProtKB:P23484;locus_tag=BHAOGJBA_00960;product=putative RNA polymerase sigma factor FecI
contig00003	Prodigal:002006	CDS	160388	161638	.	+	0	ID=BHAOGJBA_00961;eC_number=1.-.-.-;Name=czcO;db_xref=COG:COG2072;gene=czcO;inference=ab initio prediction:Prodigal:002006,similar to AA sequence:UniProtKB:O07085;locus_tag=BHAOGJBA_00961;product=putative oxidoreductase CzcO
contig00003	Prodigal:002006	CDS	161879	162811	.	-	0	ID=BHAOGJBA_00962;eC_number=1.1.1.79;Name=ghrA_1;db_xref=COG:COG0111;gene=ghrA_1;inference=ab initio prediction:Prodigal:002006,similar to AA sequence:UniProtKB:Q8ZQ30;locus_tag=BHAOGJBA_00962;product=Glyoxylate/hydroxypyruvate reductase A
contig00003	Prodigal:002006	CDS	162808	163263	.	-	0	ID=BHAOGJBA_00963;eC_number=4.2.1.10;Name=aroQ_1;db_xref=COG:COG0757;gene=aroQ_1;inference=ab initio prediction:Prodigal:002006,similar to AA sequence:UniProtKB:P15474;locus_tag=BHAOGJBA_00963;product=3-dehydroquinate dehydratase
contig00003	Prodigal:002006	CDS	163327	164274	.	-	0	ID=BHAOGJBA_00964;inference=ab initio prediction:Prodigal:002006;locus_tag=BHAOGJBA_00964;product=hypothetical protein
contig00003	Prodigal:002006	CDS	164346	165020	.	-	0	ID=BHAOGJBA_00965;inference=ab initio prediction:Prodigal:002006;locus_tag=BHAOGJBA_00965;product=hypothetical protein
contig00003	Prodigal:002006	CDS	165017	165439	.	-	0	ID=BHAOGJBA_00966;eC_number=1.-.-.-;Name=rutC_1;gene=rutC_1;inference=ab initio prediction:Prodigal:002006,protein motif:HAMAP:MF_00831;locus_tag=BHAOGJBA_00966;product=Putative aminoacrylate peracid reductase RutC
contig00003	Prodigal:002006	CDS	165764	166936	.	+	0	ID=BHAOGJBA_00967;eC_number=3.5.1.16;Name=argE_1;db_xref=COG:COG0624;gene=argE_1;inference=ab initio prediction:Prodigal:002006,similar to AA sequence:UniProtKB:P23908;locus_tag=BHAOGJBA_00967;product=Acetylornithine deacetylase
contig00003	Prodigal:002006	CDS	167226	167834	.	-	0	ID=BHAOGJBA_00968;Name=yibF;db_xref=COG:COG0625;gene=yibF;inference=ab initio prediction:Prodigal:002006,similar to AA sequence:UniProtKB:P0ACA1;locus_tag=BHAOGJBA_00968;product=putative GST-like protein YibF
contig00003	Prodigal:002006	CDS	167887	169044	.	-	0	ID=BHAOGJBA_00969;eC_number=7.6.2.8;Name=btuD_3;gene=btuD_3;inference=ab initio prediction:Prodigal:002006,protein motif:HAMAP:MF_01005;locus_tag=BHAOGJBA_00969;product=Vitamin B12 import ATP-binding protein BtuD
contig00003	Prodigal:002006	CDS	169025	169843	.	-	0	ID=BHAOGJBA_00970;Name=phnV;db_xref=COG:COG1177;gene=phnV;inference=ab initio prediction:Prodigal:002006,similar to AA sequence:UniProtKB:P96065;locus_tag=BHAOGJBA_00970;product=Putative 2-aminoethylphosphonate transport system permease protein PhnV
contig00003	Prodigal:002006	CDS	169843	170706	.	-	0	ID=BHAOGJBA_00971;Name=potB;db_xref=COG:COG1176;gene=potB;inference=ab initio prediction:Prodigal:002006,similar to AA sequence:UniProtKB:P0AFK4;locus_tag=BHAOGJBA_00971;product=Spermidine/putrescine transport system permease protein PotB
contig00003	Prodigal:002006	CDS	170792	171826	.	-	0	ID=BHAOGJBA_00972;Name=potD;db_xref=COG:COG0687;gene=potD;inference=ab initio prediction:Prodigal:002006,similar to AA sequence:UniProtKB:P0AFK9;locus_tag=BHAOGJBA_00972;product=Spermidine/putrescine-binding periplasmic protein
contig00003	Prodigal:002006	CDS	172318	173514	.	-	0	ID=BHAOGJBA_00973;eC_number=1.1.-.-;Name=lldD;db_xref=COG:COG1304;gene=lldD;inference=ab initio prediction:Prodigal:002006,similar to AA sequence:UniProtKB:P33232;locus_tag=BHAOGJBA_00973;product=L-lactate dehydrogenase
contig00003	Prodigal:002006	CDS	173559	174557	.	+	0	ID=BHAOGJBA_00974;inference=ab initio prediction:Prodigal:002006;locus_tag=BHAOGJBA_00974;product=hypothetical protein
contig00003	Prodigal:002006	CDS	174379	174750	.	-	0	ID=BHAOGJBA_00975;inference=ab initio prediction:Prodigal:002006;locus_tag=BHAOGJBA_00975;product=hypothetical protein
contig00003	Prodigal:002006	CDS	174764	175399	.	-	0	ID=BHAOGJBA_00976;inference=ab initio prediction:Prodigal:002006;locus_tag=BHAOGJBA_00976;product=hypothetical protein
contig00003	Prodigal:002006	CDS	175408	176868	.	-	0	ID=BHAOGJBA_00977;eC_number=5.4.3.8;Name=hemL;db_xref=COG:COG0001;gene=hemL;inference=ab initio prediction:Prodigal:002006,similar to AA sequence:UniProtKB:P23893;locus_tag=BHAOGJBA_00977;product=Glutamate-1-semialdehyde 2%2C1-aminomutase
contig00003	Prodigal:002006	CDS	176865	177524	.	-	0	ID=BHAOGJBA_00978;eC_number=4.1.2.-;Name=drdA;gene=drdA;inference=ab initio prediction:Prodigal:002006,similar to AA sequence:UniProtKB:P0DTQ0;locus_tag=BHAOGJBA_00978;product=5-deoxy-D-ribulose 1-phosphate aldolase
contig00003	Prodigal:002006	CDS	177517	179145	.	-	0	ID=BHAOGJBA_00979;eC_number=2.7.1.17;Name=xylB;db_xref=COG:COG1070;gene=xylB;inference=ab initio prediction:Prodigal:002006,similar to AA sequence:UniProtKB:P35850;locus_tag=BHAOGJBA_00979;product=Xylulose kinase
contig00003	Prodigal:002006	CDS	179236	180333	.	-	0	ID=BHAOGJBA_00980;inference=ab initio prediction:Prodigal:002006,similar to AA sequence:UniProtKB:P9WMJ1;locus_tag=BHAOGJBA_00980;product=putative HTH-type transcriptional regulator
contig00003	Prodigal:002006	CDS	180682	180852	.	+	0	ID=BHAOGJBA_00981;inference=ab initio prediction:Prodigal:002006;locus_tag=BHAOGJBA_00981;product=hypothetical protein
contig00003	Prodigal:002006	CDS	180999	182180	.	+	0	ID=BHAOGJBA_00982;inference=ab initio prediction:Prodigal:002006;locus_tag=BHAOGJBA_00982;product=hypothetical protein
contig00003	Prodigal:002006	CDS	182316	183488	.	+	0	ID=BHAOGJBA_00983;eC_number=3.1.1.-;Name=aes_1;gene=aes_1;inference=ab initio prediction:Prodigal:002006,protein motif:HAMAP:MF_01958;locus_tag=BHAOGJBA_00983;product=Acetyl esterase
contig00003	Prodigal:002006	CDS	183485	186382	.	+	0	ID=BHAOGJBA_00984;eC_number=1.18.1.2;inference=ab initio prediction:Prodigal:002006,protein motif:HAMAP:MF_01685;locus_tag=BHAOGJBA_00984;product=Ferredoxin--NADP reductase
contig00003	Prodigal:002006	CDS	186623	188503	.	+	0	ID=BHAOGJBA_00985;eC_number=3.1.1.1;Name=estP;db_xref=COG:COG3240;gene=estP;inference=ab initio prediction:Prodigal:002006,similar to AA sequence:UniProtKB:Q88QS0;locus_tag=BHAOGJBA_00985;product=Esterase EstP
contig00003	Prodigal:002006	CDS	188740	189960	.	-	0	ID=BHAOGJBA_00986;eC_number=3.1.1.31;Name=pgl_1;db_xref=COG:COG2706;gene=pgl_1;inference=ab initio prediction:Prodigal:002006,similar to AA sequence:UniProtKB:O34499;locus_tag=BHAOGJBA_00986;product=6-phosphogluconolactonase
contig00003	Prodigal:002006	CDS	190046	191011	.	+	0	ID=BHAOGJBA_00987;inference=ab initio prediction:Prodigal:002006;locus_tag=BHAOGJBA_00987;product=hypothetical protein
contig00003	Prodigal:002006	CDS	191558	193216	.	+	0	ID=BHAOGJBA_00988;inference=ab initio prediction:Prodigal:002006;locus_tag=BHAOGJBA_00988;product=hypothetical protein
contig00003	Prodigal:002006	CDS	193604	194923	.	+	0	ID=BHAOGJBA_00989;Name=ttuB_1;gene=ttuB_1;inference=ab initio prediction:Prodigal:002006,similar to AA sequence:UniProtKB:Q44470;locus_tag=BHAOGJBA_00989;product=Putative tartrate transporter
contig00003	Prodigal:002006	CDS	195047	197677	.	+	0	ID=BHAOGJBA_00990;eC_number=4.2.1.-;Name=citB;db_xref=COG:COG1048;gene=citB;inference=ab initio prediction:Prodigal:002006,similar to AA sequence:UniProtKB:P09339;locus_tag=BHAOGJBA_00990;product=Aconitate/2-methylaconitate hydratase
contig00003	Prodigal:002006	CDS	197864	198607	.	+	0	ID=BHAOGJBA_00991;inference=ab initio prediction:Prodigal:002006;locus_tag=BHAOGJBA_00991;product=hypothetical protein
contig00003	Aragorn:001002	tRNA	200235	200309	.	-	.	ID=BHAOGJBA_00992;inference=COORDINATES:profile:Aragorn:001002;locus_tag=BHAOGJBA_00992;product=tRNA-Glu(ttc)
contig00003	Prodigal:002006	CDS	200430	201227	.	+	0	ID=BHAOGJBA_00993;eC_number=2.1.1.-;inference=ab initio prediction:Prodigal:002006,similar to AA sequence:UniProtKB:Q7A794;locus_tag=BHAOGJBA_00993;product=Putative TrmH family tRNA/rRNA methyltransferase
contig00003	Prodigal:002006	CDS	201288	202562	.	-	0	ID=BHAOGJBA_00994;eC_number=6.3.4.13;Name=purD;db_xref=COG:COG0151;gene=purD;inference=ab initio prediction:Prodigal:002006,similar to AA sequence:UniProtKB:P15640;locus_tag=BHAOGJBA_00994;product=Phosphoribosylamine--glycine ligase
contig00003	Prodigal:002006	CDS	203778	205487	.	-	0	ID=BHAOGJBA_00995;eC_number=1.1.5.4;Name=mqo;db_xref=COG:COG0579;gene=mqo;inference=ab initio prediction:Prodigal:002006,similar to AA sequence:UniProtKB:P33940;locus_tag=BHAOGJBA_00995;product=Malate:quinone oxidoreductase
contig00003	Prodigal:002006	CDS	205644	206003	.	-	0	ID=BHAOGJBA_00996;inference=ab initio prediction:Prodigal:002006;locus_tag=BHAOGJBA_00996;product=hypothetical protein
contig00003	Prodigal:002006	CDS	206247	207116	.	+	0	ID=BHAOGJBA_00997;Name=motA;db_xref=COG:COG1291;gene=motA;inference=ab initio prediction:Prodigal:002006,similar to AA sequence:UniProtKB:P09348;locus_tag=BHAOGJBA_00997;product=Motility protein A
contig00003	Prodigal:002006	CDS	207127	208104	.	+	0	ID=BHAOGJBA_00998;Name=fliM;db_xref=COG:COG1868;gene=fliM;inference=ab initio prediction:Prodigal:002006,similar to AA sequence:UniProtKB:P26418;locus_tag=BHAOGJBA_00998;product=Flagellar motor switch protein FliM
contig00003	Prodigal:002006	CDS	208088	208390	.	+	0	ID=BHAOGJBA_00999;inference=ab initio prediction:Prodigal:002006;locus_tag=BHAOGJBA_00999;product=hypothetical protein
contig00003	Prodigal:002006	CDS	208489	208830	.	+	0	ID=BHAOGJBA_01000;Name=fliN_1;db_xref=COG:COG1886;gene=fliN_1;inference=ab initio prediction:Prodigal:002006,similar to AA sequence:UniProtKB:P15070;locus_tag=BHAOGJBA_01000;product=Flagellar motor switch protein FliN
contig00003	Prodigal:002006	CDS	208841	209929	.	+	0	ID=BHAOGJBA_01001;Name=fliG_1;db_xref=COG:COG1536;gene=fliG_1;inference=ab initio prediction:Prodigal:002006,similar to AA sequence:UniProtKB:Q9WY63;locus_tag=BHAOGJBA_01001;product=Flagellar motor switch protein FliG
contig00003	Prodigal:002006	CDS	210106	211170	.	+	0	ID=BHAOGJBA_01002;Name=flhB_2;db_xref=COG:COG1377;gene=flhB_2;inference=ab initio prediction:Prodigal:002006,similar to AA sequence:UniProtKB:P40727;locus_tag=BHAOGJBA_01002;product=Flagellar biosynthetic protein FlhB
contig00003	Prodigal:002006	CDS	211167	211619	.	+	0	ID=BHAOGJBA_01003;inference=ab initio prediction:Prodigal:002006;locus_tag=BHAOGJBA_01003;product=hypothetical protein
contig00003	Prodigal:002006	CDS	212118	212810	.	+	0	ID=BHAOGJBA_01004;Name=ftcR_1;gene=ftcR_1;inference=ab initio prediction:Prodigal:002006,similar to AA sequence:UniProtKB:Q8YDL7;locus_tag=BHAOGJBA_01004;product=Flagellar transcriptional regulator FtcR
contig00003	Prodigal:002006	CDS	213029	213283	.	-	0	ID=BHAOGJBA_01005;inference=ab initio prediction:Prodigal:002006;locus_tag=BHAOGJBA_01005;product=hypothetical protein
contig00003	Prodigal:002006	CDS	213246	213881	.	-	0	ID=BHAOGJBA_01006;inference=ab initio prediction:Prodigal:002006;locus_tag=BHAOGJBA_01006;product=hypothetical protein
contig00003	Prodigal:002006	CDS	214061	214690	.	-	0	ID=BHAOGJBA_01007;inference=ab initio prediction:Prodigal:002006;locus_tag=BHAOGJBA_01007;product=hypothetical protein
contig00003	Prodigal:002006	CDS	214644	216461	.	-	0	ID=BHAOGJBA_01008;inference=ab initio prediction:Prodigal:002006;locus_tag=BHAOGJBA_01008;product=hypothetical protein
contig00003	Prodigal:002006	CDS	216458	217723	.	-	0	ID=BHAOGJBA_01009;inference=ab initio prediction:Prodigal:002006;locus_tag=BHAOGJBA_01009;product=hypothetical protein
contig00003	Prodigal:002006	CDS	217720	219135	.	-	0	ID=BHAOGJBA_01010;inference=ab initio prediction:Prodigal:002006;locus_tag=BHAOGJBA_01010;product=hypothetical protein
contig00003	Prodigal:002006	CDS	219137	220120	.	-	0	ID=BHAOGJBA_01011;inference=ab initio prediction:Prodigal:002006;locus_tag=BHAOGJBA_01011;product=hypothetical protein
contig00003	Prodigal:002006	CDS	220117	221811	.	-	0	ID=BHAOGJBA_01012;Name=fliF;db_xref=COG:COG1766;gene=fliF;inference=ab initio prediction:Prodigal:002006,similar to AA sequence:UniProtKB:Q8YDM4;locus_tag=BHAOGJBA_01012;product=Flagellar M-ring protein
contig00003	Prodigal:002006	CDS	222095	222877	.	-	0	ID=BHAOGJBA_01013;Name=fliP_1;db_xref=COG:COG1338;gene=fliP_1;inference=ab initio prediction:Prodigal:002006,similar to AA sequence:UniProtKB:P54700;locus_tag=BHAOGJBA_01013;product=Flagellar biosynthetic protein FliP
contig00003	Prodigal:002006	CDS	222874	223350	.	-	0	ID=BHAOGJBA_01014;inference=ab initio prediction:Prodigal:002006;locus_tag=BHAOGJBA_01014;product=hypothetical protein
contig00003	Prodigal:002006	CDS	223363	224070	.	-	0	ID=BHAOGJBA_01015;Name=flgH_1;gene=flgH_1;inference=ab initio prediction:Prodigal:002006,protein motif:HAMAP:MF_00415;locus_tag=BHAOGJBA_01015;product=Flagellar L-ring protein
contig00003	Prodigal:002006	CDS	224067	224660	.	-	0	ID=BHAOGJBA_01016;inference=ab initio prediction:Prodigal:002006;locus_tag=BHAOGJBA_01016;product=hypothetical protein
contig00003	Prodigal:002006	CDS	224657	225787	.	-	0	ID=BHAOGJBA_01017;Name=flgI_2;gene=flgI_2;inference=ab initio prediction:Prodigal:002006,protein motif:HAMAP:MF_00416;locus_tag=BHAOGJBA_01017;product=Flagellar P-ring protein
contig00003	Prodigal:002006	CDS	225787	226353	.	-	0	ID=BHAOGJBA_01018;inference=ab initio prediction:Prodigal:002006;locus_tag=BHAOGJBA_01018;product=hypothetical protein
contig00003	Prodigal:002006	CDS	226464	227252	.	-	0	ID=BHAOGJBA_01019;Name=flgG_1;db_xref=COG:COG4786;gene=flgG_1;inference=ab initio prediction:Prodigal:002006,similar to AA sequence:UniProtKB:P0A1J3;locus_tag=BHAOGJBA_01019;product=Flagellar basal-body rod protein FlgG
contig00003	Prodigal:002006	CDS	227277	227648	.	-	0	ID=BHAOGJBA_01020;Name=fliE_2;gene=fliE_2;inference=ab initio prediction:Prodigal:002006,protein motif:HAMAP:MF_00724;locus_tag=BHAOGJBA_01020;product=Flagellar hook-basal body complex protein FliE
contig00003	Prodigal:002006	CDS	227663	228079	.	-	0	ID=BHAOGJBA_01021;Name=flgC_2;db_xref=COG:COG1558;gene=flgC_2;inference=ab initio prediction:Prodigal:002006,similar to AA sequence:UniProtKB:P0A1I7;locus_tag=BHAOGJBA_01021;product=Flagellar basal-body rod protein FlgC
contig00003	Prodigal:002006	CDS	228076	228450	.	-	0	ID=BHAOGJBA_01022;inference=ab initio prediction:Prodigal:002006;locus_tag=BHAOGJBA_01022;product=hypothetical protein
contig00003	Prodigal:002006	CDS	228633	231479	.	+	0	ID=BHAOGJBA_01023;inference=ab initio prediction:Prodigal:002006;locus_tag=BHAOGJBA_01023;product=hypothetical protein
contig00003	Prodigal:002006	CDS	231510	231956	.	-	0	ID=BHAOGJBA_01024;inference=ab initio prediction:Prodigal:002006;locus_tag=BHAOGJBA_01024;product=hypothetical protein
contig00003	Prodigal:002006	CDS	231953	232288	.	-	0	ID=BHAOGJBA_01025;inference=ab initio prediction:Prodigal:002006;locus_tag=BHAOGJBA_01025;product=hypothetical protein
contig00003	Prodigal:002006	CDS	232295	232777	.	-	0	ID=BHAOGJBA_01026;inference=ab initio prediction:Prodigal:002006;locus_tag=BHAOGJBA_01026;product=hypothetical protein
contig00003	Prodigal:002006	CDS	232843	233253	.	-	0	ID=BHAOGJBA_01027;inference=ab initio prediction:Prodigal:002006;locus_tag=BHAOGJBA_01027;product=hypothetical protein
contig00003	Prodigal:002006	CDS	233259	234011	.	-	0	ID=BHAOGJBA_01028;inference=ab initio prediction:Prodigal:002006;locus_tag=BHAOGJBA_01028;product=hypothetical protein
contig00003	Prodigal:002006	CDS	234054	236141	.	-	0	ID=BHAOGJBA_01029;Name=flhA_2;db_xref=COG:COG1298;gene=flhA_2;inference=ab initio prediction:Prodigal:002006,similar to AA sequence:UniProtKB:Q8YDK9;locus_tag=BHAOGJBA_01029;product=Flagellar biosynthesis protein FlhA
contig00003	Prodigal:002006	CDS	236549	236815	.	-	0	ID=BHAOGJBA_01030;inference=ab initio prediction:Prodigal:002006;locus_tag=BHAOGJBA_01030;product=hypothetical protein
contig00003	Prodigal:002006	CDS	236880	237320	.	-	0	ID=BHAOGJBA_01031;inference=ab initio prediction:Prodigal:002006;locus_tag=BHAOGJBA_01031;product=hypothetical protein
contig00003	Prodigal:002006	CDS	237326	237919	.	-	0	ID=BHAOGJBA_01032;Name=flbT_1;gene=flbT_1;inference=ab initio prediction:Prodigal:002006,protein motif:HAMAP:MF_00783;locus_tag=BHAOGJBA_01032;product=flagellum biosynthesis repressor protein FlbT
contig00003	Prodigal:002006	CDS	237940	238287	.	-	0	ID=BHAOGJBA_01033;inference=ab initio prediction:Prodigal:002006;locus_tag=BHAOGJBA_01033;product=hypothetical protein
contig00003	Prodigal:002006	CDS	238399	239442	.	-	0	ID=BHAOGJBA_01034;inference=ab initio prediction:Prodigal:002006;locus_tag=BHAOGJBA_01034;product=hypothetical protein
contig00003	Prodigal:002006	CDS	239447	240913	.	-	0	ID=BHAOGJBA_01035;inference=ab initio prediction:Prodigal:002006;locus_tag=BHAOGJBA_01035;product=hypothetical protein
contig00003	Prodigal:002006	CDS	240942	242159	.	-	0	ID=BHAOGJBA_01036;Name=flgE_2;db_xref=COG:COG1749;gene=flgE_2;inference=ab initio prediction:Prodigal:002006,similar to AA sequence:UniProtKB:Q8YDL6;locus_tag=BHAOGJBA_01036;product=Flagellar hook protein FlgE
contig00003	Prodigal:002006	CDS	242239	243564	.	-	0	ID=BHAOGJBA_01037;eC_number=7.1.2.2;Name=ssaN;db_xref=COG:COG1157;gene=ssaN;inference=ab initio prediction:Prodigal:002006,similar to AA sequence:UniProtKB:P74857;locus_tag=BHAOGJBA_01037;product=putative secretion system apparatus ATP synthase SsaN
contig00003	Prodigal:002006	CDS	243569	244294	.	-	0	ID=BHAOGJBA_01038;Name=flgF;db_xref=COG:COG4787;gene=flgF;inference=ab initio prediction:Prodigal:002006,similar to AA sequence:UniProtKB:P16323;locus_tag=BHAOGJBA_01038;product=Flagellar basal-body rod protein FlgF
contig00003	Prodigal:002006	CDS	244299	245588	.	-	0	ID=BHAOGJBA_01039;inference=ab initio prediction:Prodigal:002006;locus_tag=BHAOGJBA_01039;product=hypothetical protein
contig00003	Prodigal:002006	CDS	245764	246321	.	-	0	ID=BHAOGJBA_01040;inference=ab initio prediction:Prodigal:002006;locus_tag=BHAOGJBA_01040;product=hypothetical protein
contig00003	Prodigal:002006	CDS	246448	246804	.	+	0	ID=BHAOGJBA_01041;inference=ab initio prediction:Prodigal:002006;locus_tag=BHAOGJBA_01041;product=hypothetical protein
contig00003	Prodigal:002006	CDS	247729	248040	.	+	0	ID=BHAOGJBA_01042;Name=fliC;db_xref=COG:COG1344;gene=fliC;inference=ab initio prediction:Prodigal:002006,similar to AA sequence:UniProtKB:Q8YDM5;locus_tag=BHAOGJBA_01042;product=Flagellin
contig00003	Prodigal:002006	CDS	248143	248850	.	-	0	ID=BHAOGJBA_01043;Name=ftcR_2;gene=ftcR_2;inference=ab initio prediction:Prodigal:002006,similar to AA sequence:UniProtKB:Q8YDL7;locus_tag=BHAOGJBA_01043;product=Flagellar transcriptional regulator FtcR
contig00003	Prodigal:002006	CDS	249279	249470	.	+	0	ID=BHAOGJBA_01044;inference=ab initio prediction:Prodigal:002006;locus_tag=BHAOGJBA_01044;product=hypothetical protein
contig00003	Prodigal:002006	CDS	249493	249639	.	-	0	ID=BHAOGJBA_01045;inference=ab initio prediction:Prodigal:002006;locus_tag=BHAOGJBA_01045;product=hypothetical protein
contig00003	Prodigal:002006	CDS	249809	250189	.	+	0	ID=BHAOGJBA_01046;inference=ab initio prediction:Prodigal:002006;locus_tag=BHAOGJBA_01046;product=hypothetical protein
contig00003	Prodigal:002006	CDS	250431	252656	.	-	0	ID=BHAOGJBA_01047;Name=fhuA_1;db_xref=COG:COG1629;gene=fhuA_1;inference=ab initio prediction:Prodigal:002006,similar to AA sequence:UniProtKB:P06971;locus_tag=BHAOGJBA_01047;product=Ferrichrome outer membrane transporter/phage receptor
contig00003	Prodigal:002006	CDS	253383	254648	.	-	0	ID=BHAOGJBA_01048;eC_number=1.4.99.-;Name=dadA;db_xref=COG:COG0665;gene=dadA;inference=ab initio prediction:Prodigal:002006,similar to AA sequence:UniProtKB:P0A6J5;locus_tag=BHAOGJBA_01048;product=D-amino acid dehydrogenase
contig00003	Prodigal:002006	CDS	254947	255378	.	-	0	ID=BHAOGJBA_01049;inference=ab initio prediction:Prodigal:002006;locus_tag=BHAOGJBA_01049;product=hypothetical protein
contig00003	Prodigal:002006	CDS	255384	255878	.	-	0	ID=BHAOGJBA_01050;eC_number=2.7.6.5;Name=relA;gene=relA;inference=ab initio prediction:Prodigal:002006,similar to AA sequence:UniProtKB:Q99TL8;locus_tag=BHAOGJBA_01050;product=GTP pyrophosphokinase
contig00003	Prodigal:002006	CDS	256065	257414	.	+	0	ID=BHAOGJBA_01051;Name=proP_1;gene=proP_1;inference=ab initio prediction:Prodigal:002006,similar to AA sequence:UniProtKB:P0C0L7;locus_tag=BHAOGJBA_01051;product=Proline/betaine transporter
contig00003	Prodigal:002006	CDS	257435	257740	.	+	0	ID=BHAOGJBA_01052;inference=ab initio prediction:Prodigal:002006;locus_tag=BHAOGJBA_01052;product=hypothetical protein
contig00003	Prodigal:002006	CDS	257825	258148	.	+	0	ID=BHAOGJBA_01053;inference=ab initio prediction:Prodigal:002006;locus_tag=BHAOGJBA_01053;product=hypothetical protein
contig00003	Prodigal:002006	CDS	258509	258778	.	+	0	ID=BHAOGJBA_01054;inference=ab initio prediction:Prodigal:002006;locus_tag=BHAOGJBA_01054;product=hypothetical protein
contig00003	Aragorn:001002	tRNA	258904	258980	.	-	.	ID=BHAOGJBA_01055;inference=COORDINATES:profile:Aragorn:001002;locus_tag=BHAOGJBA_01055;product=tRNA-Arg(tct)
contig00003	Prodigal:002006	CDS	259274	260392	.	+	0	ID=BHAOGJBA_01056;eC_number=1.14.11.-;Name=ybiX;gene=ybiX;inference=ab initio prediction:Prodigal:002006,protein motif:HAMAP:MF_00657;locus_tag=BHAOGJBA_01056;product=PKHD-type hydroxylase YbiX
contig00003	Prodigal:002006	CDS	260417	261541	.	+	0	ID=BHAOGJBA_01057;eC_number=2.7.-.-;Name=sasA_4;gene=sasA_4;inference=ab initio prediction:Prodigal:002006,protein motif:HAMAP:MF_01837;locus_tag=BHAOGJBA_01057;product=Adaptive-response sensory-kinase SasA
contig00003	Prodigal:002006	CDS	261538	262128	.	+	0	ID=BHAOGJBA_01058;Name=todT_2;gene=todT_2;inference=ab initio prediction:Prodigal:002006,similar to AA sequence:UniProtKB:I7CA98;locus_tag=BHAOGJBA_01058;product=Response regulator protein TodT
contig00003	Prodigal:002006	CDS	262446	263882	.	+	0	ID=BHAOGJBA_01059;inference=ab initio prediction:Prodigal:002006;locus_tag=BHAOGJBA_01059;product=hypothetical protein
contig00003	Prodigal:002006	CDS	264081	264512	.	-	0	ID=BHAOGJBA_01060;inference=ab initio prediction:Prodigal:002006;locus_tag=BHAOGJBA_01060;product=hypothetical protein
contig00003	Prodigal:002006	CDS	264534	264656	.	-	0	ID=BHAOGJBA_01061;inference=ab initio prediction:Prodigal:002006;locus_tag=BHAOGJBA_01061;product=hypothetical protein
contig00003	Prodigal:002006	CDS	264653	264883	.	-	0	ID=BHAOGJBA_01062;inference=ab initio prediction:Prodigal:002006;locus_tag=BHAOGJBA_01062;product=hypothetical protein
contig00003	Prodigal:002006	CDS	264893	266896	.	-	0	ID=BHAOGJBA_01063;Name=carB_1;gene=carB_1;inference=ab initio prediction:Prodigal:002006,protein motif:HAMAP:MF_01210_B;locus_tag=BHAOGJBA_01063;product=Carbamoyl-phosphate synthase large chain
contig00003	Prodigal:002006	CDS	267030	267470	.	-	0	ID=BHAOGJBA_01064;inference=ab initio prediction:Prodigal:002006;locus_tag=BHAOGJBA_01064;product=hypothetical protein
contig00003	Prodigal:002006	CDS	267750	267929	.	+	0	ID=BHAOGJBA_01065;inference=ab initio prediction:Prodigal:002006;locus_tag=BHAOGJBA_01065;product=hypothetical protein
contig00003	Prodigal:002006	CDS	267931	268806	.	+	0	ID=BHAOGJBA_01066;inference=ab initio prediction:Prodigal:002006;locus_tag=BHAOGJBA_01066;product=hypothetical protein
contig00003	Prodigal:002006	CDS	268880	269842	.	-	0	ID=BHAOGJBA_01067;Name=mamB_3;gene=mamB_3;inference=ab initio prediction:Prodigal:002006,similar to AA sequence:UniProtKB:W6KHH6;locus_tag=BHAOGJBA_01067;product=Magnetosome protein MamB
contig00003	Prodigal:002006	CDS	270033	270470	.	+	0	ID=BHAOGJBA_01068;inference=ab initio prediction:Prodigal:002006;locus_tag=BHAOGJBA_01068;product=hypothetical protein
contig00003	Prodigal:002006	CDS	270618	271028	.	-	0	ID=BHAOGJBA_01069;inference=ab initio prediction:Prodigal:002006;locus_tag=BHAOGJBA_01069;product=hypothetical protein
contig00003	Prodigal:002006	CDS	271122	271352	.	-	0	ID=BHAOGJBA_01070;inference=ab initio prediction:Prodigal:002006;locus_tag=BHAOGJBA_01070;product=hypothetical protein
contig00003	Prodigal:002006	CDS	271548	273620	.	-	0	ID=BHAOGJBA_01071;eC_number=6.3.5.1;Name=nadE;db_xref=COG:COG0171;gene=nadE;inference=ab initio prediction:Prodigal:002006,similar to AA sequence:UniProtKB:P9WJJ3;locus_tag=BHAOGJBA_01071;product=Glutamine-dependent NAD(+) synthetase
contig00003	Prodigal:002006	CDS	273842	277615	.	+	0	ID=BHAOGJBA_01072;inference=ab initio prediction:Prodigal:002006;locus_tag=BHAOGJBA_01072;product=hypothetical protein
contig00003	Prodigal:002006	CDS	277754	278713	.	+	0	ID=BHAOGJBA_01073;Name=lolA;gene=lolA;inference=ab initio prediction:Prodigal:002006,protein motif:HAMAP:MF_00240;locus_tag=BHAOGJBA_01073;product=Outer-membrane lipoprotein carrier protein
contig00003	Prodigal:002006	CDS	278930	279646	.	-	0	ID=BHAOGJBA_01074;inference=ab initio prediction:Prodigal:002006;locus_tag=BHAOGJBA_01074;product=hypothetical protein
contig00003	Prodigal:002006	CDS	279651	280634	.	+	0	ID=BHAOGJBA_01075;eC_number=3.1.11.2;Name=xthA_1;db_xref=COG:COG0708;gene=xthA_1;inference=ab initio prediction:Prodigal:002006,similar to AA sequence:UniProtKB:P09030;locus_tag=BHAOGJBA_01075;product=Exodeoxyribonuclease III
contig00003	Prodigal:002006	CDS	280695	280790	.	+	0	ID=BHAOGJBA_01076;inference=ab initio prediction:Prodigal:002006;locus_tag=BHAOGJBA_01076;product=hypothetical protein
contig00003	Prodigal:002006	CDS	280983	282266	.	-	0	ID=BHAOGJBA_01077;Name=yhjE_1;gene=yhjE_1;inference=ab initio prediction:Prodigal:002006,similar to AA sequence:UniProtKB:P37643;locus_tag=BHAOGJBA_01077;product=Inner membrane metabolite transport protein YhjE
contig00003	Prodigal:002006	CDS	282763	284052	.	+	0	ID=BHAOGJBA_01078;Name=nrtA_1;gene=nrtA_1;inference=ab initio prediction:Prodigal:002006,similar to AA sequence:UniProtKB:P73452;locus_tag=BHAOGJBA_01078;product=Nitrate/nitrite binding protein NrtA
contig00003	Prodigal:002006	CDS	284052	284921	.	+	0	ID=BHAOGJBA_01079;Name=cmpB;gene=cmpB;inference=ab initio prediction:Prodigal:002006,similar to AA sequence:UniProtKB:Q55461;locus_tag=BHAOGJBA_01079;product=Bicarbonate transport system permease protein CmpB
contig00003	Prodigal:002006	CDS	284936	285736	.	+	0	ID=BHAOGJBA_01080;eC_number=7.3.2.4;Name=nrtD_1;db_xref=COG:COG1116;gene=nrtD_1;inference=ab initio prediction:Prodigal:002006,similar to AA sequence:UniProtKB:P38046;locus_tag=BHAOGJBA_01080;product=Nitrate import ATP-binding protein NrtD
contig00003	Prodigal:002006	CDS	285782	286204	.	-	0	ID=BHAOGJBA_01081;inference=ab initio prediction:Prodigal:002006;locus_tag=BHAOGJBA_01081;product=hypothetical protein
contig00003	Prodigal:002006	CDS	286336	286551	.	-	0	ID=BHAOGJBA_01082;inference=ab initio prediction:Prodigal:002006;locus_tag=BHAOGJBA_01082;product=hypothetical protein
contig00003	Prodigal:002006	CDS	286708	287724	.	+	0	ID=BHAOGJBA_01083;Name=ssuA_1;db_xref=COG:COG0715;gene=ssuA_1;inference=ab initio prediction:Prodigal:002006,similar to AA sequence:UniProtKB:P40400;locus_tag=BHAOGJBA_01083;product=Putative aliphatic sulfonates-binding protein
contig00003	Prodigal:002006	CDS	287721	288473	.	+	0	ID=BHAOGJBA_01084;Name=ssuC_1;db_xref=COG:COG0600;gene=ssuC_1;inference=ab initio prediction:Prodigal:002006,similar to AA sequence:UniProtKB:P40401;locus_tag=BHAOGJBA_01084;product=Putative aliphatic sulfonates transport permease protein SsuC
contig00003	Prodigal:002006	CDS	288475	289233	.	+	0	ID=BHAOGJBA_01085;eC_number=3.6.3.-;Name=ssuB_1;db_xref=COG:COG1116;gene=ssuB_1;inference=ab initio prediction:Prodigal:002006,similar to AA sequence:UniProtKB:Q8NR42;locus_tag=BHAOGJBA_01085;product=Aliphatic sulfonates import ATP-binding protein SsuB
contig00003	Prodigal:002006	CDS	289261	289560	.	-	0	ID=BHAOGJBA_01086;inference=ab initio prediction:Prodigal:002006;locus_tag=BHAOGJBA_01086;product=hypothetical protein
contig00003	Prodigal:002006	CDS	289563	289748	.	-	0	ID=BHAOGJBA_01087;inference=ab initio prediction:Prodigal:002006;locus_tag=BHAOGJBA_01087;product=hypothetical protein
contig00003	Prodigal:002006	CDS	290119	290394	.	-	0	ID=BHAOGJBA_01088;inference=ab initio prediction:Prodigal:002006;locus_tag=BHAOGJBA_01088;product=hypothetical protein
contig00003	Prodigal:002006	CDS	290584	290835	.	-	0	ID=BHAOGJBA_01089;inference=ab initio prediction:Prodigal:002006;locus_tag=BHAOGJBA_01089;product=hypothetical protein
contig00003	Prodigal:002006	CDS	291021	291524	.	+	0	ID=BHAOGJBA_01090;inference=ab initio prediction:Prodigal:002006;locus_tag=BHAOGJBA_01090;product=hypothetical protein
contig00003	Prodigal:002006	CDS	291539	293062	.	+	0	ID=BHAOGJBA_01091;inference=ab initio prediction:Prodigal:002006;locus_tag=BHAOGJBA_01091;product=hypothetical protein
contig00003	Prodigal:002006	CDS	293059	293670	.	+	0	ID=BHAOGJBA_01092;inference=ab initio prediction:Prodigal:002006;locus_tag=BHAOGJBA_01092;product=hypothetical protein
contig00003	Prodigal:002006	CDS	293705	295384	.	+	0	ID=BHAOGJBA_01093;inference=ab initio prediction:Prodigal:002006;locus_tag=BHAOGJBA_01093;product=hypothetical protein
contig00003	Prodigal:002006	CDS	295400	297715	.	+	0	ID=BHAOGJBA_01094;eC_number=2.7.13.3;Name=rcsC_9;gene=rcsC_9;inference=ab initio prediction:Prodigal:002006,protein motif:HAMAP:MF_00979;locus_tag=BHAOGJBA_01094;product=Sensor histidine kinase RcsC
contig00003	Prodigal:002006	CDS	297712	298803	.	+	0	ID=BHAOGJBA_01095;eC_number=3.1.1.61;Name=cheB_3;db_xref=COG:COG2201;gene=cheB_3;inference=ab initio prediction:Prodigal:002006,similar to AA sequence:UniProtKB:P07330;locus_tag=BHAOGJBA_01095;product=Protein-glutamate methylesterase/protein-glutamine glutaminase
contig00003	Prodigal:002006	CDS	298800	300581	.	+	0	ID=BHAOGJBA_01096;eC_number=2.7.13.3;Name=rcsC_10;gene=rcsC_10;inference=ab initio prediction:Prodigal:002006,protein motif:HAMAP:MF_00979;locus_tag=BHAOGJBA_01096;product=Sensor histidine kinase RcsC
contig00003	Prodigal:002006	CDS	300578	302476	.	+	0	ID=BHAOGJBA_01097;eC_number=2.7.13.3;Name=rcsC_11;gene=rcsC_11;inference=ab initio prediction:Prodigal:002006,protein motif:HAMAP:MF_00979;locus_tag=BHAOGJBA_01097;product=Sensor histidine kinase RcsC
contig00003	Prodigal:002006	CDS	302495	303169	.	-	0	ID=BHAOGJBA_01098;inference=ab initio prediction:Prodigal:002006;locus_tag=BHAOGJBA_01098;product=hypothetical protein
contig00003	Prodigal:002006	CDS	303156	303446	.	-	0	ID=BHAOGJBA_01099;inference=ab initio prediction:Prodigal:002006;locus_tag=BHAOGJBA_01099;product=hypothetical protein
contig00003	Prodigal:002006	CDS	303559	303972	.	-	0	ID=BHAOGJBA_01100;Name=rplQ;db_xref=COG:COG0203;gene=rplQ;inference=ab initio prediction:Prodigal:002006,similar to AA sequence:UniProtKB:Q6N4V8;locus_tag=BHAOGJBA_01100;product=50S ribosomal protein L17
contig00003	Prodigal:002006	CDS	304155	305174	.	-	0	ID=BHAOGJBA_01101;eC_number=2.7.7.6;Name=rpoA;db_xref=COG:COG0202;gene=rpoA;inference=ab initio prediction:Prodigal:002006,similar to AA sequence:UniProtKB:Q925Z2;locus_tag=BHAOGJBA_01101;product=DNA-directed RNA polymerase subunit alpha
contig00003	Prodigal:002006	CDS	305277	306152	.	-	0	ID=BHAOGJBA_01102;inference=ab initio prediction:Prodigal:002006;locus_tag=BHAOGJBA_01102;product=hypothetical protein
contig00003	Prodigal:002006	CDS	306249	306638	.	-	0	ID=BHAOGJBA_01103;Name=rpsK;db_xref=COG:COG0100;gene=rpsK;inference=ab initio prediction:Prodigal:002006,similar to AA sequence:UniProtKB:Q6N4V6;locus_tag=BHAOGJBA_01103;product=30S ribosomal protein S11
contig00003	Prodigal:002006	CDS	306810	307178	.	-	0	ID=BHAOGJBA_01104;Name=rpsM;db_xref=COG:COG0099;gene=rpsM;inference=ab initio prediction:Prodigal:002006,similar to AA sequence:UniProtKB:Q6N4V5;locus_tag=BHAOGJBA_01104;product=30S ribosomal protein S13
contig00003	Prodigal:002006	CDS	307385	307987	.	-	0	ID=BHAOGJBA_01105;eC_number=2.7.4.3;Name=adk_1;gene=adk_1;inference=ab initio prediction:Prodigal:002006,similar to AA sequence:UniProtKB:J7RC67;locus_tag=BHAOGJBA_01105;product=Adenylate kinase
contig00003	Prodigal:002006	CDS	308151	309500	.	-	0	ID=BHAOGJBA_01106;Name=secY;db_xref=COG:COG0201;gene=secY;inference=ab initio prediction:Prodigal:002006,similar to AA sequence:UniProtKB:P0AGA2;locus_tag=BHAOGJBA_01106;product=Protein translocase subunit SecY
contig00003	Prodigal:002006	CDS	309656	310156	.	-	0	ID=BHAOGJBA_01107;Name=rplO;db_xref=COG:COG0200;gene=rplO;inference=ab initio prediction:Prodigal:002006,similar to AA sequence:UniProtKB:Q6N4V2;locus_tag=BHAOGJBA_01107;product=50S ribosomal protein L15
contig00003	Prodigal:002006	CDS	310170	310361	.	-	0	ID=BHAOGJBA_01108;Name=rpmD;db_xref=COG:COG1841;gene=rpmD;inference=ab initio prediction:Prodigal:002006,similar to AA sequence:UniProtKB:Q6N4V1;locus_tag=BHAOGJBA_01108;product=50S ribosomal protein L30
contig00003	Prodigal:002006	CDS	310374	310961	.	-	0	ID=BHAOGJBA_01109;Name=rpsE;db_xref=COG:COG0098;gene=rpsE;inference=ab initio prediction:Prodigal:002006,similar to AA sequence:UniProtKB:Q6N4V0;locus_tag=BHAOGJBA_01109;product=30S ribosomal protein S5
contig00003	Prodigal:002006	CDS	311148	311510	.	-	0	ID=BHAOGJBA_01110;Name=rplR;db_xref=COG:COG0256;gene=rplR;inference=ab initio prediction:Prodigal:002006,similar to AA sequence:UniProtKB:Q6N4U9;locus_tag=BHAOGJBA_01110;product=50S ribosomal protein L18
contig00003	Prodigal:002006	CDS	311523	312056	.	-	0	ID=BHAOGJBA_01111;Name=rplF;db_xref=COG:COG0097;gene=rplF;inference=ab initio prediction:Prodigal:002006,similar to AA sequence:UniProtKB:Q6N4U8;locus_tag=BHAOGJBA_01111;product=50S ribosomal protein L6
contig00003	Prodigal:002006	CDS	312079	312474	.	-	0	ID=BHAOGJBA_01112;Name=rpsH;db_xref=COG:COG0096;gene=rpsH;inference=ab initio prediction:Prodigal:002006,similar to AA sequence:UniProtKB:Q6N4U7;locus_tag=BHAOGJBA_01112;product=30S ribosomal protein S8
contig00003	Prodigal:002006	CDS	312487	312792	.	-	0	ID=BHAOGJBA_01113;Name=rpsN;db_xref=COG:COG0199;gene=rpsN;inference=ab initio prediction:Prodigal:002006,similar to AA sequence:UniProtKB:Q6N4U6;locus_tag=BHAOGJBA_01113;product=30S ribosomal protein S14
contig00003	Prodigal:002006	CDS	312832	313398	.	-	0	ID=BHAOGJBA_01114;Name=rplE;db_xref=COG:COG0094;gene=rplE;inference=ab initio prediction:Prodigal:002006,similar to AA sequence:UniProtKB:Q6N4U5;locus_tag=BHAOGJBA_01114;product=50S ribosomal protein L5
contig00003	Prodigal:002006	CDS	313391	313705	.	-	0	ID=BHAOGJBA_01115;Name=rplX;db_xref=COG:COG0198;gene=rplX;inference=ab initio prediction:Prodigal:002006,similar to AA sequence:UniProtKB:P60744;locus_tag=BHAOGJBA_01115;product=50S ribosomal protein L24
contig00003	Prodigal:002006	CDS	313705	314064	.	-	0	ID=BHAOGJBA_01116;Name=rplN;db_xref=COG:COG0093;gene=rplN;inference=ab initio prediction:Prodigal:002006,similar to AA sequence:UniProtKB:Q6N4U4;locus_tag=BHAOGJBA_01116;product=50S ribosomal protein L14
contig00003	Prodigal:002006	CDS	314312	315568	.	+	0	ID=BHAOGJBA_01117;inference=ab initio prediction:Prodigal:002006;locus_tag=BHAOGJBA_01117;product=hypothetical protein
contig00003	Prodigal:002006	CDS	315649	315909	.	-	0	ID=BHAOGJBA_01118;Name=rpsQ;db_xref=COG:COG0186;gene=rpsQ;inference=ab initio prediction:Prodigal:002006,similar to AA sequence:UniProtKB:Q6N4U3;locus_tag=BHAOGJBA_01118;product=30S ribosomal protein S17
contig00003	Prodigal:002006	CDS	315920	316135	.	-	0	ID=BHAOGJBA_01119;Name=rpmC;db_xref=COG:COG0255;gene=rpmC;inference=ab initio prediction:Prodigal:002006,similar to AA sequence:UniProtKB:Q6N4U2;locus_tag=BHAOGJBA_01119;product=50S ribosomal protein L29
contig00003	Prodigal:002006	CDS	316147	316560	.	-	0	ID=BHAOGJBA_01120;Name=rplP;db_xref=COG:COG0197;gene=rplP;inference=ab initio prediction:Prodigal:002006,similar to AA sequence:UniProtKB:Q6N4U1;locus_tag=BHAOGJBA_01120;product=50S ribosomal protein L16
contig00003	Prodigal:002006	CDS	316588	317352	.	-	0	ID=BHAOGJBA_01121;Name=rpsC;db_xref=COG:COG0092;gene=rpsC;inference=ab initio prediction:Prodigal:002006,similar to AA sequence:UniProtKB:Q6N4U0;locus_tag=BHAOGJBA_01121;product=30S ribosomal protein S3
contig00003	Prodigal:002006	CDS	317363	317746	.	-	0	ID=BHAOGJBA_01122;Name=rplV;db_xref=COG:COG0091;gene=rplV;inference=ab initio prediction:Prodigal:002006,similar to AA sequence:UniProtKB:Q6N4T9;locus_tag=BHAOGJBA_01122;product=50S ribosomal protein L22
contig00003	Prodigal:002006	CDS	317748	318026	.	-	0	ID=BHAOGJBA_01123;Name=rpsS;db_xref=COG:COG0185;gene=rpsS;inference=ab initio prediction:Prodigal:002006,similar to AA sequence:UniProtKB:Q6N4T8;locus_tag=BHAOGJBA_01123;product=30S ribosomal protein S19
contig00003	Prodigal:002006	CDS	318032	318868	.	-	0	ID=BHAOGJBA_01124;Name=rplB;db_xref=COG:COG0090;gene=rplB;inference=ab initio prediction:Prodigal:002006,similar to AA sequence:UniProtKB:P60403;locus_tag=BHAOGJBA_01124;product=50S ribosomal protein L2
contig00003	Prodigal:002006	CDS	318891	319187	.	-	0	ID=BHAOGJBA_01125;Name=rplW;db_xref=COG:COG0089;gene=rplW;inference=ab initio prediction:Prodigal:002006,similar to AA sequence:UniProtKB:Q6N4T7;locus_tag=BHAOGJBA_01125;product=50S ribosomal protein L23
contig00003	Prodigal:002006	CDS	319184	319804	.	-	0	ID=BHAOGJBA_01126;Name=rplD;db_xref=COG:COG0088;gene=rplD;inference=ab initio prediction:Prodigal:002006,similar to AA sequence:UniProtKB:P61068;locus_tag=BHAOGJBA_01126;product=50S ribosomal protein L4
contig00003	Prodigal:002006	CDS	319804	320529	.	-	0	ID=BHAOGJBA_01127;Name=rplC;db_xref=COG:COG0087;gene=rplC;inference=ab initio prediction:Prodigal:002006,similar to AA sequence:UniProtKB:P60456;locus_tag=BHAOGJBA_01127;product=50S ribosomal protein L3
contig00003	Prodigal:002006	CDS	320576	320884	.	-	0	ID=BHAOGJBA_01128;Name=rpsJ;db_xref=COG:COG0051;gene=rpsJ;inference=ab initio prediction:Prodigal:002006,similar to AA sequence:UniProtKB:Q6N4T6;locus_tag=BHAOGJBA_01128;product=30S ribosomal protein S10
contig00003	Prodigal:002006	CDS	320968	321141	.	-	0	ID=BHAOGJBA_01129;Name=tufA_1;db_xref=COG:COG0050;gene=tufA_1;inference=ab initio prediction:Prodigal:002006,similar to AA sequence:UniProtKB:P09591;locus_tag=BHAOGJBA_01129;product=Elongation factor Tu
contig00004	Prodigal:002006	CDS	307	663	.	-	0	ID=BHAOGJBA_01130;inference=ab initio prediction:Prodigal:002006;locus_tag=BHAOGJBA_01130;product=hypothetical protein
contig00004	Prodigal:002006	CDS	719	1798	.	+	0	ID=BHAOGJBA_01131;inference=ab initio prediction:Prodigal:002006;locus_tag=BHAOGJBA_01131;product=hypothetical protein
contig00004	Prodigal:002006	CDS	1950	2759	.	+	0	ID=BHAOGJBA_01132;inference=ab initio prediction:Prodigal:002006;locus_tag=BHAOGJBA_01132;product=hypothetical protein
contig00004	Prodigal:002006	CDS	3029	3943	.	-	0	ID=BHAOGJBA_01133;inference=ab initio prediction:Prodigal:002006;locus_tag=BHAOGJBA_01133;product=hypothetical protein
contig00004	Prodigal:002006	CDS	3981	4901	.	-	0	ID=BHAOGJBA_01134;inference=ab initio prediction:Prodigal:002006;locus_tag=BHAOGJBA_01134;product=hypothetical protein
contig00004	Prodigal:002006	CDS	4925	5179	.	-	0	ID=BHAOGJBA_01135;inference=ab initio prediction:Prodigal:002006;locus_tag=BHAOGJBA_01135;product=hypothetical protein
contig00004	Prodigal:002006	CDS	5218	6678	.	-	0	ID=BHAOGJBA_01136;inference=ab initio prediction:Prodigal:002006;locus_tag=BHAOGJBA_01136;product=hypothetical protein
contig00004	Prodigal:002006	CDS	6833	7369	.	+	0	ID=BHAOGJBA_01137;inference=ab initio prediction:Prodigal:002006;locus_tag=BHAOGJBA_01137;product=hypothetical protein
contig00004	Prodigal:002006	CDS	7311	9056	.	+	0	ID=BHAOGJBA_01138;inference=ab initio prediction:Prodigal:002006;locus_tag=BHAOGJBA_01138;product=hypothetical protein
contig00004	Prodigal:002006	CDS	9053	9829	.	+	0	ID=BHAOGJBA_01139;inference=ab initio prediction:Prodigal:002006;locus_tag=BHAOGJBA_01139;product=hypothetical protein
contig00004	Prodigal:002006	CDS	9826	10221	.	+	0	ID=BHAOGJBA_01140;inference=ab initio prediction:Prodigal:002006;locus_tag=BHAOGJBA_01140;product=hypothetical protein
contig00004	Prodigal:002006	CDS	10228	10458	.	+	0	ID=BHAOGJBA_01141;inference=ab initio prediction:Prodigal:002006;locus_tag=BHAOGJBA_01141;product=hypothetical protein
contig00004	Prodigal:002006	CDS	10469	12166	.	+	0	ID=BHAOGJBA_01142;inference=ab initio prediction:Prodigal:002006;locus_tag=BHAOGJBA_01142;product=hypothetical protein
contig00004	Prodigal:002006	CDS	12163	12609	.	+	0	ID=BHAOGJBA_01143;inference=ab initio prediction:Prodigal:002006;locus_tag=BHAOGJBA_01143;product=hypothetical protein
contig00004	Prodigal:002006	CDS	12613	13791	.	+	0	ID=BHAOGJBA_01144;inference=ab initio prediction:Prodigal:002006;locus_tag=BHAOGJBA_01144;product=hypothetical protein
contig00004	Prodigal:002006	CDS	14101	14607	.	+	0	ID=BHAOGJBA_01145;inference=ab initio prediction:Prodigal:002006;locus_tag=BHAOGJBA_01145;product=hypothetical protein
contig00004	Prodigal:002006	CDS	15162	15590	.	+	0	ID=BHAOGJBA_01146;inference=ab initio prediction:Prodigal:002006;locus_tag=BHAOGJBA_01146;product=hypothetical protein
contig00004	Prodigal:002006	CDS	16045	17673	.	-	0	ID=BHAOGJBA_01147;inference=ab initio prediction:Prodigal:002006;locus_tag=BHAOGJBA_01147;product=hypothetical protein
contig00004	Prodigal:002006	CDS	17670	17834	.	-	0	ID=BHAOGJBA_01148;inference=ab initio prediction:Prodigal:002006;locus_tag=BHAOGJBA_01148;product=hypothetical protein
contig00004	Prodigal:002006	CDS	18172	19209	.	+	0	ID=BHAOGJBA_01149;inference=ab initio prediction:Prodigal:002006;locus_tag=BHAOGJBA_01149;product=hypothetical protein
contig00004	Prodigal:002006	CDS	19399	20367	.	+	0	ID=BHAOGJBA_01150;inference=ab initio prediction:Prodigal:002006;locus_tag=BHAOGJBA_01150;product=hypothetical protein
contig00004	Prodigal:002006	CDS	20477	21301	.	+	0	ID=BHAOGJBA_01151;inference=ab initio prediction:Prodigal:002006;locus_tag=BHAOGJBA_01151;product=hypothetical protein
contig00004	Prodigal:002006	CDS	21298	21624	.	+	0	ID=BHAOGJBA_01152;inference=ab initio prediction:Prodigal:002006;locus_tag=BHAOGJBA_01152;product=hypothetical protein
contig00004	Prodigal:002006	CDS	21713	23188	.	-	0	ID=BHAOGJBA_01153;inference=ab initio prediction:Prodigal:002006;locus_tag=BHAOGJBA_01153;product=hypothetical protein
contig00004	Prodigal:002006	CDS	23290	24141	.	+	0	ID=BHAOGJBA_01154;inference=ab initio prediction:Prodigal:002006;locus_tag=BHAOGJBA_01154;product=hypothetical protein
contig00004	Prodigal:002006	CDS	24910	26193	.	+	0	ID=BHAOGJBA_01155;inference=ab initio prediction:Prodigal:002006;locus_tag=BHAOGJBA_01155;product=hypothetical protein
contig00004	Prodigal:002006	CDS	26193	27236	.	+	0	ID=BHAOGJBA_01156;Name=noc;gene=noc;inference=ab initio prediction:Prodigal:002006,protein motif:HAMAP:MF_02015;locus_tag=BHAOGJBA_01156;product=Nucleoid occlusion protein
contig00004	Prodigal:002006	CDS	27653	28468	.	-	0	ID=BHAOGJBA_01157;inference=ab initio prediction:Prodigal:002006;locus_tag=BHAOGJBA_01157;product=hypothetical protein
contig00004	Prodigal:002006	CDS	28807	30477	.	-	0	ID=BHAOGJBA_01158;eC_number=5.6.2.1;Name=topA_1;gene=topA_1;inference=ab initio prediction:Prodigal:002006,similar to AA sequence:UniProtKB:Q7A5Y5;locus_tag=BHAOGJBA_01158;product=DNA topoisomerase 1
contig00004	Prodigal:002006	CDS	30488	31759	.	-	0	ID=BHAOGJBA_01159;inference=ab initio prediction:Prodigal:002006;locus_tag=BHAOGJBA_01159;product=hypothetical protein
contig00004	Prodigal:002006	CDS	31775	32962	.	-	0	ID=BHAOGJBA_01160;inference=ab initio prediction:Prodigal:002006;locus_tag=BHAOGJBA_01160;product=hypothetical protein
contig00004	Prodigal:002006	CDS	32979	33980	.	-	0	ID=BHAOGJBA_01161;inference=ab initio prediction:Prodigal:002006;locus_tag=BHAOGJBA_01161;product=hypothetical protein
contig00004	Prodigal:002006	CDS	33982	34812	.	-	0	ID=BHAOGJBA_01162;inference=ab initio prediction:Prodigal:002006;locus_tag=BHAOGJBA_01162;product=hypothetical protein
contig00004	Prodigal:002006	CDS	34809	35396	.	-	0	ID=BHAOGJBA_01163;inference=ab initio prediction:Prodigal:002006;locus_tag=BHAOGJBA_01163;product=hypothetical protein
contig00004	Prodigal:002006	CDS	35393	35872	.	-	0	ID=BHAOGJBA_01164;inference=ab initio prediction:Prodigal:002006;locus_tag=BHAOGJBA_01164;product=hypothetical protein
contig00004	Prodigal:002006	CDS	35972	36202	.	+	0	ID=BHAOGJBA_01165;inference=ab initio prediction:Prodigal:002006;locus_tag=BHAOGJBA_01165;product=hypothetical protein
contig00004	Prodigal:002006	CDS	36397	36675	.	+	0	ID=BHAOGJBA_01166;inference=ab initio prediction:Prodigal:002006,similar to AA sequence:UniProtKB:B8H4R9;locus_tag=BHAOGJBA_01166;note=UPF0335 protein CCNA_03428;product=hypothetical protein
contig00004	Prodigal:002006	CDS	36754	37260	.	-	0	ID=BHAOGJBA_01167;inference=ab initio prediction:Prodigal:002006;locus_tag=BHAOGJBA_01167;product=hypothetical protein
contig00004	Prodigal:002006	CDS	37348	38382	.	+	0	ID=BHAOGJBA_01168;inference=ab initio prediction:Prodigal:002006;locus_tag=BHAOGJBA_01168;product=hypothetical protein
contig00004	Prodigal:002006	CDS	38393	39262	.	+	0	ID=BHAOGJBA_01169;inference=ab initio prediction:Prodigal:002006;locus_tag=BHAOGJBA_01169;product=hypothetical protein
contig00004	Prodigal:002006	CDS	39265	40056	.	+	0	ID=BHAOGJBA_01170;Name=pppA;db_xref=COG:COG1989;gene=pppA;inference=ab initio prediction:Prodigal:002006,similar to AA sequence:UniProtKB:Q46836;locus_tag=BHAOGJBA_01170;product=Prepilin peptidase PppA
contig00004	Prodigal:002006	CDS	40135	42723	.	+	0	ID=BHAOGJBA_01171;eC_number=3.6.4.12;Name=recD2_3;db_xref=COG:COG0507;gene=recD2_3;inference=ab initio prediction:Prodigal:002006,similar to AA sequence:UniProtKB:Q9RT63;locus_tag=BHAOGJBA_01171;product=ATP-dependent RecD-like DNA helicase
contig00004	Prodigal:002006	CDS	42808	43380	.	+	0	ID=BHAOGJBA_01172;inference=ab initio prediction:Prodigal:002006;locus_tag=BHAOGJBA_01172;product=hypothetical protein
contig00004	Prodigal:002006	CDS	43380	46454	.	+	0	ID=BHAOGJBA_01173;inference=ab initio prediction:Prodigal:002006;locus_tag=BHAOGJBA_01173;product=hypothetical protein
contig00004	Prodigal:002006	CDS	46561	48354	.	+	0	ID=BHAOGJBA_01174;eC_number=3.6.4.12;Name=uvrD_1;db_xref=COG:COG0210;gene=uvrD_1;inference=ab initio prediction:Prodigal:002006,similar to AA sequence:UniProtKB:Q02322;locus_tag=BHAOGJBA_01174;product=DNA helicase II
contig00004	Prodigal:002006	CDS	48360	50198	.	+	0	ID=BHAOGJBA_01175;eC_number=3.1.-.-;Name=recJ_1;db_xref=COG:COG0608;gene=recJ_1;inference=ab initio prediction:Prodigal:002006,similar to AA sequence:UniProtKB:P21893;locus_tag=BHAOGJBA_01175;product=Single-stranded-DNA-specific exonuclease RecJ
contig00004	Prodigal:002006	CDS	50236	50841	.	+	0	ID=BHAOGJBA_01176;inference=ab initio prediction:Prodigal:002006;locus_tag=BHAOGJBA_01176;product=hypothetical protein
contig00004	Prodigal:002006	CDS	50981	51844	.	+	0	ID=BHAOGJBA_01177;inference=ab initio prediction:Prodigal:002006;locus_tag=BHAOGJBA_01177;product=hypothetical protein
contig00004	Prodigal:002006	CDS	51979	52707	.	+	0	ID=BHAOGJBA_01178;inference=ab initio prediction:Prodigal:002006;locus_tag=BHAOGJBA_01178;product=hypothetical protein
contig00004	Prodigal:002006	CDS	52722	53579	.	-	0	ID=BHAOGJBA_01179;inference=ab initio prediction:Prodigal:002006;locus_tag=BHAOGJBA_01179;product=hypothetical protein
contig00004	Prodigal:002006	CDS	54181	58509	.	+	0	ID=BHAOGJBA_01180;inference=ab initio prediction:Prodigal:002006;locus_tag=BHAOGJBA_01180;product=hypothetical protein
contig00004	Prodigal:002006	CDS	58757	59569	.	-	0	ID=BHAOGJBA_01181;inference=ab initio prediction:Prodigal:002006;locus_tag=BHAOGJBA_01181;product=hypothetical protein
contig00004	Prodigal:002006	CDS	59708	60739	.	+	0	ID=BHAOGJBA_01182;inference=ab initio prediction:Prodigal:002006;locus_tag=BHAOGJBA_01182;product=hypothetical protein
contig00004	Prodigal:002006	CDS	60788	61765	.	+	0	ID=BHAOGJBA_01183;inference=ab initio prediction:Prodigal:002006;locus_tag=BHAOGJBA_01183;product=hypothetical protein
contig00004	Prodigal:002006	CDS	61752	62315	.	-	0	ID=BHAOGJBA_01184;inference=ab initio prediction:Prodigal:002006;locus_tag=BHAOGJBA_01184;product=hypothetical protein
contig00004	Prodigal:002006	CDS	62408	62881	.	+	0	ID=BHAOGJBA_01185;inference=ab initio prediction:Prodigal:002006;locus_tag=BHAOGJBA_01185;product=hypothetical protein
contig00004	Prodigal:002006	CDS	62938	63582	.	+	0	ID=BHAOGJBA_01186;inference=ab initio prediction:Prodigal:002006;locus_tag=BHAOGJBA_01186;product=hypothetical protein
contig00004	Prodigal:002006	CDS	63595	63870	.	-	0	ID=BHAOGJBA_01187;inference=ab initio prediction:Prodigal:002006;locus_tag=BHAOGJBA_01187;product=hypothetical protein
contig00004	Prodigal:002006	CDS	64003	64722	.	-	0	ID=BHAOGJBA_01188;inference=ab initio prediction:Prodigal:002006;locus_tag=BHAOGJBA_01188;product=hypothetical protein
contig00004	Prodigal:002006	CDS	64726	67563	.	-	0	ID=BHAOGJBA_01189;inference=ab initio prediction:Prodigal:002006;locus_tag=BHAOGJBA_01189;product=hypothetical protein
contig00004	Prodigal:002006	CDS	67586	67837	.	-	0	ID=BHAOGJBA_01190;inference=ab initio prediction:Prodigal:002006;locus_tag=BHAOGJBA_01190;product=hypothetical protein
contig00004	Prodigal:002006	CDS	68110	68379	.	+	0	ID=BHAOGJBA_01191;inference=ab initio prediction:Prodigal:002006;locus_tag=BHAOGJBA_01191;product=hypothetical protein
contig00004	Prodigal:002006	CDS	68427	68654	.	-	0	ID=BHAOGJBA_01192;inference=ab initio prediction:Prodigal:002006;locus_tag=BHAOGJBA_01192;product=hypothetical protein
contig00004	Prodigal:002006	CDS	70336	70812	.	-	0	ID=BHAOGJBA_01193;inference=ab initio prediction:Prodigal:002006;locus_tag=BHAOGJBA_01193;product=hypothetical protein
contig00004	Prodigal:002006	CDS	70908	71312	.	-	0	ID=BHAOGJBA_01194;inference=ab initio prediction:Prodigal:002006;locus_tag=BHAOGJBA_01194;product=hypothetical protein
contig00004	Prodigal:002006	CDS	71428	72459	.	+	0	ID=BHAOGJBA_01195;inference=ab initio prediction:Prodigal:002006;locus_tag=BHAOGJBA_01195;product=hypothetical protein
contig00004	Prodigal:002006	CDS	72518	73153	.	-	0	ID=BHAOGJBA_01196;inference=ab initio prediction:Prodigal:002006;locus_tag=BHAOGJBA_01196;product=hypothetical protein
contig00004	Prodigal:002006	CDS	73526	74707	.	+	0	ID=BHAOGJBA_01197;inference=ab initio prediction:Prodigal:002006;locus_tag=BHAOGJBA_01197;product=hypothetical protein
contig00004	Prodigal:002006	CDS	74704	75789	.	+	0	ID=BHAOGJBA_01198;inference=ab initio prediction:Prodigal:002006;locus_tag=BHAOGJBA_01198;product=hypothetical protein
contig00004	Prodigal:002006	CDS	75881	76945	.	+	0	ID=BHAOGJBA_01199;inference=ab initio prediction:Prodigal:002006;locus_tag=BHAOGJBA_01199;product=hypothetical protein
contig00004	Prodigal:002006	CDS	76942	77997	.	+	0	ID=BHAOGJBA_01200;inference=ab initio prediction:Prodigal:002006;locus_tag=BHAOGJBA_01200;product=hypothetical protein
contig00004	Prodigal:002006	CDS	78007	79080	.	+	0	ID=BHAOGJBA_01201;inference=ab initio prediction:Prodigal:002006;locus_tag=BHAOGJBA_01201;product=hypothetical protein
contig00004	Prodigal:002006	CDS	79090	80145	.	+	0	ID=BHAOGJBA_01202;inference=ab initio prediction:Prodigal:002006;locus_tag=BHAOGJBA_01202;product=hypothetical protein
contig00004	Prodigal:002006	CDS	80142	81239	.	+	0	ID=BHAOGJBA_01203;inference=ab initio prediction:Prodigal:002006;locus_tag=BHAOGJBA_01203;product=hypothetical protein
contig00004	Prodigal:002006	CDS	81236	82231	.	+	0	ID=BHAOGJBA_01204;inference=ab initio prediction:Prodigal:002006;locus_tag=BHAOGJBA_01204;product=hypothetical protein
contig00004	Prodigal:002006	CDS	82228	83265	.	+	0	ID=BHAOGJBA_01205;inference=ab initio prediction:Prodigal:002006;locus_tag=BHAOGJBA_01205;product=hypothetical protein
contig00004	Prodigal:002006	CDS	83262	84356	.	+	0	ID=BHAOGJBA_01206;inference=ab initio prediction:Prodigal:002006;locus_tag=BHAOGJBA_01206;product=hypothetical protein
contig00004	Prodigal:002006	CDS	84414	85508	.	+	0	ID=BHAOGJBA_01207;eC_number=3.4.24.-;Name=mmpA_1;db_xref=COG:COG0750;gene=mmpA_1;inference=ab initio prediction:Prodigal:002006,similar to AA sequence:UniProtKB:Q9A710;locus_tag=BHAOGJBA_01207;product=Metalloprotease MmpA
contig00004	Prodigal:002006	CDS	85605	85838	.	+	0	ID=BHAOGJBA_01208;inference=ab initio prediction:Prodigal:002006;locus_tag=BHAOGJBA_01208;product=hypothetical protein
contig00004	Prodigal:002006	CDS	85831	86634	.	+	0	ID=BHAOGJBA_01209;inference=ab initio prediction:Prodigal:002006;locus_tag=BHAOGJBA_01209;product=hypothetical protein
contig00004	Prodigal:002006	CDS	86797	87672	.	+	0	ID=BHAOGJBA_01210;inference=ab initio prediction:Prodigal:002006;locus_tag=BHAOGJBA_01210;product=hypothetical protein
contig00004	Prodigal:002006	CDS	87669	88661	.	+	0	ID=BHAOGJBA_01211;inference=ab initio prediction:Prodigal:002006;locus_tag=BHAOGJBA_01211;product=hypothetical protein
contig00004	Prodigal:002006	CDS	88831	89067	.	-	0	ID=BHAOGJBA_01212;inference=ab initio prediction:Prodigal:002006;locus_tag=BHAOGJBA_01212;product=hypothetical protein
contig00004	Prodigal:002006	CDS	89129	89572	.	-	0	ID=BHAOGJBA_01213;inference=ab initio prediction:Prodigal:002006;locus_tag=BHAOGJBA_01213;product=hypothetical protein
contig00004	Prodigal:002006	CDS	89858	90400	.	-	0	ID=BHAOGJBA_01214;inference=ab initio prediction:Prodigal:002006;locus_tag=BHAOGJBA_01214;product=hypothetical protein
contig00004	Prodigal:002006	CDS	90480	92516	.	+	0	ID=BHAOGJBA_01215;inference=ab initio prediction:Prodigal:002006;locus_tag=BHAOGJBA_01215;product=hypothetical protein
contig00004	Prodigal:002006	CDS	92527	93000	.	-	0	ID=BHAOGJBA_01216;inference=ab initio prediction:Prodigal:002006;locus_tag=BHAOGJBA_01216;product=hypothetical protein
contig00004	Prodigal:002006	CDS	93116	93880	.	-	0	ID=BHAOGJBA_01217;inference=ab initio prediction:Prodigal:002006;locus_tag=BHAOGJBA_01217;product=hypothetical protein
contig00004	Prodigal:002006	CDS	93894	95828	.	-	0	ID=BHAOGJBA_01218;inference=ab initio prediction:Prodigal:002006;locus_tag=BHAOGJBA_01218;product=hypothetical protein
contig00004	Prodigal:002006	CDS	95825	100816	.	-	0	ID=BHAOGJBA_01219;inference=ab initio prediction:Prodigal:002006;locus_tag=BHAOGJBA_01219;product=hypothetical protein
contig00004	Prodigal:002006	CDS	100892	101416	.	-	0	ID=BHAOGJBA_01220;inference=ab initio prediction:Prodigal:002006;locus_tag=BHAOGJBA_01220;product=hypothetical protein
contig00004	Prodigal:002006	CDS	101413	102411	.	-	0	ID=BHAOGJBA_01221;inference=ab initio prediction:Prodigal:002006;locus_tag=BHAOGJBA_01221;product=hypothetical protein
contig00004	Prodigal:002006	CDS	102459	102689	.	+	0	ID=BHAOGJBA_01222;inference=ab initio prediction:Prodigal:002006;locus_tag=BHAOGJBA_01222;product=hypothetical protein
contig00004	Prodigal:002006	CDS	102736	103611	.	+	0	ID=BHAOGJBA_01223;inference=ab initio prediction:Prodigal:002006;locus_tag=BHAOGJBA_01223;product=hypothetical protein
contig00004	Prodigal:002006	CDS	103613	103999	.	-	0	ID=BHAOGJBA_01224;inference=ab initio prediction:Prodigal:002006;locus_tag=BHAOGJBA_01224;product=hypothetical protein
contig00004	Prodigal:002006	CDS	104202	104546	.	-	0	ID=BHAOGJBA_01225;inference=ab initio prediction:Prodigal:002006;locus_tag=BHAOGJBA_01225;product=hypothetical protein
contig00004	Prodigal:002006	CDS	104718	105914	.	+	0	ID=BHAOGJBA_01226;inference=ab initio prediction:Prodigal:002006;locus_tag=BHAOGJBA_01226;product=hypothetical protein
contig00004	Prodigal:002006	CDS	105899	106216	.	+	0	ID=BHAOGJBA_01227;inference=ab initio prediction:Prodigal:002006;locus_tag=BHAOGJBA_01227;product=hypothetical protein
contig00004	Prodigal:002006	CDS	106288	106731	.	+	0	ID=BHAOGJBA_01228;inference=ab initio prediction:Prodigal:002006;locus_tag=BHAOGJBA_01228;product=hypothetical protein
contig00004	Prodigal:002006	CDS	106728	108062	.	+	0	ID=BHAOGJBA_01229;inference=ab initio prediction:Prodigal:002006;locus_tag=BHAOGJBA_01229;product=hypothetical protein
contig00004	Prodigal:002006	CDS	108167	108604	.	-	0	ID=BHAOGJBA_01230;inference=ab initio prediction:Prodigal:002006;locus_tag=BHAOGJBA_01230;product=hypothetical protein
contig00004	Prodigal:002006	CDS	109078	109497	.	+	0	ID=BHAOGJBA_01231;inference=ab initio prediction:Prodigal:002006;locus_tag=BHAOGJBA_01231;product=hypothetical protein
contig00004	Prodigal:002006	CDS	109559	110116	.	+	0	ID=BHAOGJBA_01232;inference=ab initio prediction:Prodigal:002006;locus_tag=BHAOGJBA_01232;product=hypothetical protein
contig00004	Prodigal:002006	CDS	110207	111826	.	-	0	ID=BHAOGJBA_01233;inference=ab initio prediction:Prodigal:002006;locus_tag=BHAOGJBA_01233;product=hypothetical protein
contig00004	Prodigal:002006	CDS	111828	113324	.	-	0	ID=BHAOGJBA_01234;inference=ab initio prediction:Prodigal:002006;locus_tag=BHAOGJBA_01234;product=hypothetical protein
contig00004	Prodigal:002006	CDS	113631	113999	.	-	0	ID=BHAOGJBA_01235;inference=ab initio prediction:Prodigal:002006;locus_tag=BHAOGJBA_01235;product=hypothetical protein
contig00004	Prodigal:002006	CDS	114092	115525	.	-	0	ID=BHAOGJBA_01236;inference=ab initio prediction:Prodigal:002006;locus_tag=BHAOGJBA_01236;product=hypothetical protein
contig00004	Prodigal:002006	CDS	115516	116433	.	-	0	ID=BHAOGJBA_01237;inference=ab initio prediction:Prodigal:002006;locus_tag=BHAOGJBA_01237;product=hypothetical protein
contig00004	Prodigal:002006	CDS	116473	117021	.	-	0	ID=BHAOGJBA_01238;Name=bfpA_1;gene=bfpA_1;inference=ab initio prediction:Prodigal:002006,similar to AA sequence:UniProtKB:P33553;locus_tag=BHAOGJBA_01238;product=Major structural subunit of bundle-forming pilus
contig00004	Prodigal:002006	CDS	117062	118381	.	-	0	ID=BHAOGJBA_01239;inference=ab initio prediction:Prodigal:002006;locus_tag=BHAOGJBA_01239;product=hypothetical protein
contig00004	Prodigal:002006	CDS	118378	119256	.	-	0	ID=BHAOGJBA_01240;inference=ab initio prediction:Prodigal:002006;locus_tag=BHAOGJBA_01240;product=hypothetical protein
contig00004	Prodigal:002006	CDS	119249	119989	.	-	0	ID=BHAOGJBA_01241;inference=ab initio prediction:Prodigal:002006;locus_tag=BHAOGJBA_01241;product=hypothetical protein
contig00004	Prodigal:002006	CDS	119989	120903	.	-	0	ID=BHAOGJBA_01242;inference=ab initio prediction:Prodigal:002006;locus_tag=BHAOGJBA_01242;product=hypothetical protein
contig00004	Prodigal:002006	CDS	121049	122833	.	+	0	ID=BHAOGJBA_01243;inference=ab initio prediction:Prodigal:002006;locus_tag=BHAOGJBA_01243;product=hypothetical protein
contig00004	Prodigal:002006	CDS	123003	127544	.	+	0	ID=BHAOGJBA_01244;inference=ab initio prediction:Prodigal:002006;locus_tag=BHAOGJBA_01244;product=hypothetical protein
contig00004	Prodigal:002006	CDS	127604	128908	.	-	0	ID=BHAOGJBA_01245;eC_number=7.6.2.8;Name=btuD_4;gene=btuD_4;inference=ab initio prediction:Prodigal:002006,protein motif:HAMAP:MF_01005;locus_tag=BHAOGJBA_01245;product=Vitamin B12 import ATP-binding protein BtuD
contig00004	Prodigal:002006	CDS	128898	129755	.	-	0	ID=BHAOGJBA_01246;inference=ab initio prediction:Prodigal:002006;locus_tag=BHAOGJBA_01246;product=hypothetical protein
contig00004	Prodigal:002006	CDS	129752	131008	.	-	0	ID=BHAOGJBA_01247;inference=ab initio prediction:Prodigal:002006;locus_tag=BHAOGJBA_01247;product=hypothetical protein
contig00004	Prodigal:002006	CDS	131005	133068	.	-	0	ID=BHAOGJBA_01248;inference=ab initio prediction:Prodigal:002006;locus_tag=BHAOGJBA_01248;product=hypothetical protein
contig00004	Prodigal:002006	CDS	133213	133731	.	+	0	ID=BHAOGJBA_01249;inference=ab initio prediction:Prodigal:002006;locus_tag=BHAOGJBA_01249;product=hypothetical protein
contig00004	Prodigal:002006	CDS	133728	134681	.	+	0	ID=BHAOGJBA_01250;inference=ab initio prediction:Prodigal:002006;locus_tag=BHAOGJBA_01250;product=hypothetical protein
contig00004	Prodigal:002006	CDS	134678	135703	.	+	0	ID=BHAOGJBA_01251;inference=ab initio prediction:Prodigal:002006;locus_tag=BHAOGJBA_01251;product=hypothetical protein
contig00004	Prodigal:002006	CDS	135894	136700	.	+	0	ID=BHAOGJBA_01252;Name=scpA;gene=scpA;inference=ab initio prediction:Prodigal:002006,similar to AA sequence:UniProtKB:C1CMI6;locus_tag=BHAOGJBA_01252;product=Segregation and condensation protein A
contig00004	Prodigal:002006	CDS	136697	137305	.	+	0	ID=BHAOGJBA_01253;Name=scpB_1;gene=scpB_1;inference=ab initio prediction:Prodigal:002006,protein motif:HAMAP:MF_01804;locus_tag=BHAOGJBA_01253;product=Segregation and condensation protein B
contig00004	Prodigal:002006	CDS	139031	140074	.	+	0	ID=BHAOGJBA_01254;inference=ab initio prediction:Prodigal:002006;locus_tag=BHAOGJBA_01254;product=hypothetical protein
contig00004	Prodigal:002006	CDS	140118	143057	.	-	0	ID=BHAOGJBA_01255;eC_number=2.7.13.3;Name=rcsC_12;gene=rcsC_12;inference=ab initio prediction:Prodigal:002006,protein motif:HAMAP:MF_00979;locus_tag=BHAOGJBA_01255;product=Sensor histidine kinase RcsC
contig00004	Prodigal:002006	CDS	143059	146733	.	-	0	ID=BHAOGJBA_01256;eC_number=2.7.13.3;Name=rcsC_13;gene=rcsC_13;inference=ab initio prediction:Prodigal:002006,protein motif:HAMAP:MF_00979;locus_tag=BHAOGJBA_01256;product=Sensor histidine kinase RcsC
contig00004	Prodigal:002006	CDS	146747	147490	.	-	0	ID=BHAOGJBA_01257;eC_number=3.5.1.44;Name=cheB_4;gene=cheB_4;inference=ab initio prediction:Prodigal:002006,protein motif:HAMAP:MF_00099;locus_tag=BHAOGJBA_01257;product=Protein-glutamate methylesterase/protein-glutamine glutaminase
contig00004	Prodigal:002006	CDS	147708	148010	.	-	0	ID=BHAOGJBA_01258;inference=ab initio prediction:Prodigal:002006;locus_tag=BHAOGJBA_01258;product=hypothetical protein
contig00004	Prodigal:002006	CDS	147977	148840	.	-	0	ID=BHAOGJBA_01259;inference=ab initio prediction:Prodigal:002006;locus_tag=BHAOGJBA_01259;product=hypothetical protein
contig00004	Prodigal:002006	CDS	148952	149329	.	+	0	ID=BHAOGJBA_01260;inference=ab initio prediction:Prodigal:002006;locus_tag=BHAOGJBA_01260;product=hypothetical protein
contig00004	Prodigal:002006	CDS	149398	156510	.	+	0	ID=BHAOGJBA_01261;inference=ab initio prediction:Prodigal:002006;locus_tag=BHAOGJBA_01261;product=hypothetical protein
contig00004	Prodigal:002006	CDS	156584	158497	.	+	0	ID=BHAOGJBA_01262;inference=ab initio prediction:Prodigal:002006;locus_tag=BHAOGJBA_01262;product=hypothetical protein
contig00004	Prodigal:002006	CDS	158569	159018	.	+	0	ID=BHAOGJBA_01263;inference=ab initio prediction:Prodigal:002006;locus_tag=BHAOGJBA_01263;product=hypothetical protein
contig00004	Prodigal:002006	CDS	159210	159602	.	+	0	ID=BHAOGJBA_01264;inference=ab initio prediction:Prodigal:002006;locus_tag=BHAOGJBA_01264;product=hypothetical protein
contig00004	Prodigal:002006	CDS	159613	160806	.	+	0	ID=BHAOGJBA_01265;inference=ab initio prediction:Prodigal:002006;locus_tag=BHAOGJBA_01265;product=hypothetical protein
contig00004	Prodigal:002006	CDS	160839	161123	.	+	0	ID=BHAOGJBA_01266;inference=ab initio prediction:Prodigal:002006;locus_tag=BHAOGJBA_01266;product=hypothetical protein
contig00004	Prodigal:002006	CDS	161585	161857	.	+	0	ID=BHAOGJBA_01267;inference=ab initio prediction:Prodigal:002006;locus_tag=BHAOGJBA_01267;product=hypothetical protein
contig00004	Prodigal:002006	CDS	162138	163100	.	+	0	ID=BHAOGJBA_01268;inference=ab initio prediction:Prodigal:002006;locus_tag=BHAOGJBA_01268;product=hypothetical protein
contig00004	Prodigal:002006	CDS	162903	163691	.	-	0	ID=BHAOGJBA_01269;inference=ab initio prediction:Prodigal:002006;locus_tag=BHAOGJBA_01269;product=hypothetical protein
contig00004	Prodigal:002006	CDS	164045	165202	.	-	0	ID=BHAOGJBA_01270;inference=ab initio prediction:Prodigal:002006;locus_tag=BHAOGJBA_01270;product=hypothetical protein
contig00004	Prodigal:002006	CDS	165345	166064	.	-	0	ID=BHAOGJBA_01271;inference=ab initio prediction:Prodigal:002006;locus_tag=BHAOGJBA_01271;product=hypothetical protein
contig00004	Prodigal:002006	CDS	166076	168112	.	-	0	ID=BHAOGJBA_01272;eC_number=3.6.4.12;Name=uvrD_2;db_xref=COG:COG0210;gene=uvrD_2;inference=ab initio prediction:Prodigal:002006,similar to AA sequence:UniProtKB:P03018;locus_tag=BHAOGJBA_01272;product=DNA helicase II
contig00004	Prodigal:002006	CDS	168381	169214	.	+	0	ID=BHAOGJBA_01273;eC_number=3.6.1.41;Name=apaH;gene=apaH;inference=ab initio prediction:Prodigal:002006,protein motif:HAMAP:MF_00199;locus_tag=BHAOGJBA_01273;product=Bis(5'-nucleosyl)-tetraphosphatase%2C symmetrical
contig00004	Prodigal:002006	CDS	169238	170647	.	+	0	ID=BHAOGJBA_01274;inference=ab initio prediction:Prodigal:002006;locus_tag=BHAOGJBA_01274;product=hypothetical protein
contig00004	Prodigal:002006	CDS	170869	170985	.	-	0	ID=BHAOGJBA_01275;inference=ab initio prediction:Prodigal:002006;locus_tag=BHAOGJBA_01275;product=hypothetical protein
contig00004	Prodigal:002006	CDS	171153	172130	.	+	0	ID=BHAOGJBA_01276;inference=ab initio prediction:Prodigal:002006;locus_tag=BHAOGJBA_01276;product=hypothetical protein
contig00004	Prodigal:002006	CDS	172185	172832	.	+	0	ID=BHAOGJBA_01277;inference=ab initio prediction:Prodigal:002006;locus_tag=BHAOGJBA_01277;product=hypothetical protein
contig00004	Prodigal:002006	CDS	172850	174328	.	+	0	ID=BHAOGJBA_01278;inference=ab initio prediction:Prodigal:002006;locus_tag=BHAOGJBA_01278;product=hypothetical protein
contig00004	Prodigal:002006	CDS	174380	174802	.	-	0	ID=BHAOGJBA_01279;inference=ab initio prediction:Prodigal:002006;locus_tag=BHAOGJBA_01279;product=hypothetical protein
contig00004	Prodigal:002006	CDS	174994	175584	.	+	0	ID=BHAOGJBA_01280;inference=ab initio prediction:Prodigal:002006;locus_tag=BHAOGJBA_01280;product=hypothetical protein
contig00004	Prodigal:002006	CDS	175691	177232	.	+	0	ID=BHAOGJBA_01281;inference=ab initio prediction:Prodigal:002006;locus_tag=BHAOGJBA_01281;product=hypothetical protein
contig00004	Prodigal:002006	CDS	177229	177786	.	+	0	ID=BHAOGJBA_01282;inference=ab initio prediction:Prodigal:002006;locus_tag=BHAOGJBA_01282;product=hypothetical protein
contig00004	Prodigal:002006	CDS	177786	178358	.	+	0	ID=BHAOGJBA_01283;inference=ab initio prediction:Prodigal:002006;locus_tag=BHAOGJBA_01283;product=hypothetical protein
contig00004	Prodigal:002006	CDS	178519	178995	.	-	0	ID=BHAOGJBA_01284;inference=ab initio prediction:Prodigal:002006;locus_tag=BHAOGJBA_01284;product=hypothetical protein
contig00004	Prodigal:002006	CDS	179023	179400	.	-	0	ID=BHAOGJBA_01285;inference=ab initio prediction:Prodigal:002006;locus_tag=BHAOGJBA_01285;product=hypothetical protein
contig00004	Prodigal:002006	CDS	179582	180289	.	+	0	ID=BHAOGJBA_01286;inference=ab initio prediction:Prodigal:002006;locus_tag=BHAOGJBA_01286;product=hypothetical protein
contig00004	Prodigal:002006	CDS	180349	182676	.	+	0	ID=BHAOGJBA_01287;Name=yhgF_1;db_xref=COG:COG2183;gene=yhgF_1;inference=ab initio prediction:Prodigal:002006,similar to AA sequence:UniProtKB:P46837;locus_tag=BHAOGJBA_01287;product=Protein YhgF
contig00004	Prodigal:002006	CDS	182803	183474	.	+	0	ID=BHAOGJBA_01288;inference=ab initio prediction:Prodigal:002006;locus_tag=BHAOGJBA_01288;product=hypothetical protein
contig00004	Prodigal:002006	CDS	183491	183763	.	+	0	ID=BHAOGJBA_01289;inference=ab initio prediction:Prodigal:002006;locus_tag=BHAOGJBA_01289;product=hypothetical protein
contig00004	Prodigal:002006	CDS	183891	184580	.	+	0	ID=BHAOGJBA_01290;inference=ab initio prediction:Prodigal:002006;locus_tag=BHAOGJBA_01290;product=hypothetical protein
contig00004	Prodigal:002006	CDS	184807	185328	.	+	0	ID=BHAOGJBA_01291;inference=ab initio prediction:Prodigal:002006;locus_tag=BHAOGJBA_01291;product=hypothetical protein
contig00004	Prodigal:002006	CDS	185939	186625	.	-	0	ID=BHAOGJBA_01292;inference=ab initio prediction:Prodigal:002006;locus_tag=BHAOGJBA_01292;product=hypothetical protein
contig00004	Prodigal:002006	CDS	186918	187364	.	+	0	ID=BHAOGJBA_01293;inference=ab initio prediction:Prodigal:002006;locus_tag=BHAOGJBA_01293;product=hypothetical protein
contig00004	Prodigal:002006	CDS	187545	187832	.	+	0	ID=BHAOGJBA_01294;inference=ab initio prediction:Prodigal:002006;locus_tag=BHAOGJBA_01294;product=hypothetical protein
contig00004	Prodigal:002006	CDS	187913	188434	.	+	0	ID=BHAOGJBA_01295;Name=yabI_1;db_xref=COG:COG0586;gene=yabI_1;inference=ab initio prediction:Prodigal:002006,similar to AA sequence:UniProtKB:P30149;locus_tag=BHAOGJBA_01295;product=Inner membrane protein YabI
contig00004	Prodigal:002006	CDS	188527	188940	.	-	0	ID=BHAOGJBA_01296;inference=ab initio prediction:Prodigal:002006;locus_tag=BHAOGJBA_01296;product=hypothetical protein
contig00004	Prodigal:002006	CDS	189191	189604	.	-	0	ID=BHAOGJBA_01297;inference=ab initio prediction:Prodigal:002006;locus_tag=BHAOGJBA_01297;product=hypothetical protein
contig00004	Prodigal:002006	CDS	189617	190762	.	-	0	ID=BHAOGJBA_01298;inference=ab initio prediction:Prodigal:002006;locus_tag=BHAOGJBA_01298;product=hypothetical protein
contig00004	Prodigal:002006	CDS	190771	191103	.	-	0	ID=BHAOGJBA_01299;inference=ab initio prediction:Prodigal:002006;locus_tag=BHAOGJBA_01299;product=hypothetical protein
contig00004	Prodigal:002006	CDS	191258	191470	.	-	0	ID=BHAOGJBA_01300;inference=ab initio prediction:Prodigal:002006;locus_tag=BHAOGJBA_01300;product=hypothetical protein
contig00004	Prodigal:002006	CDS	191962	192432	.	+	0	ID=BHAOGJBA_01301;inference=ab initio prediction:Prodigal:002006;locus_tag=BHAOGJBA_01301;product=hypothetical protein
contig00004	Prodigal:002006	CDS	192535	193272	.	+	0	ID=BHAOGJBA_01302;inference=ab initio prediction:Prodigal:002006;locus_tag=BHAOGJBA_01302;product=hypothetical protein
contig00004	Prodigal:002006	CDS	193307	193636	.	+	0	ID=BHAOGJBA_01303;inference=ab initio prediction:Prodigal:002006;locus_tag=BHAOGJBA_01303;product=hypothetical protein
contig00004	Prodigal:002006	CDS	193667	194014	.	+	0	ID=BHAOGJBA_01304;inference=ab initio prediction:Prodigal:002006;locus_tag=BHAOGJBA_01304;product=hypothetical protein
contig00004	Prodigal:002006	CDS	194291	195595	.	+	0	ID=BHAOGJBA_01305;inference=ab initio prediction:Prodigal:002006;locus_tag=BHAOGJBA_01305;product=hypothetical protein
contig00004	Prodigal:002006	CDS	195592	196245	.	+	0	ID=BHAOGJBA_01306;inference=ab initio prediction:Prodigal:002006;locus_tag=BHAOGJBA_01306;product=hypothetical protein
contig00004	Prodigal:002006	CDS	196239	196658	.	+	0	ID=BHAOGJBA_01307;inference=ab initio prediction:Prodigal:002006;locus_tag=BHAOGJBA_01307;product=hypothetical protein
contig00004	Prodigal:002006	CDS	196769	197965	.	+	0	ID=BHAOGJBA_01308;inference=ab initio prediction:Prodigal:002006;locus_tag=BHAOGJBA_01308;product=hypothetical protein
contig00004	Prodigal:002006	CDS	198062	198394	.	-	0	ID=BHAOGJBA_01309;inference=ab initio prediction:Prodigal:002006;locus_tag=BHAOGJBA_01309;product=hypothetical protein
contig00004	Prodigal:002006	CDS	198841	199395	.	-	0	ID=BHAOGJBA_01310;inference=ab initio prediction:Prodigal:002006;locus_tag=BHAOGJBA_01310;product=hypothetical protein
contig00004	Prodigal:002006	CDS	199395	199646	.	-	0	ID=BHAOGJBA_01311;inference=ab initio prediction:Prodigal:002006;locus_tag=BHAOGJBA_01311;product=hypothetical protein
contig00004	Prodigal:002006	CDS	200389	200562	.	+	0	ID=BHAOGJBA_01312;inference=ab initio prediction:Prodigal:002006;locus_tag=BHAOGJBA_01312;product=hypothetical protein
contig00004	Prodigal:002006	CDS	200754	201029	.	+	0	ID=BHAOGJBA_01313;inference=ab initio prediction:Prodigal:002006;locus_tag=BHAOGJBA_01313;product=hypothetical protein
contig00004	Prodigal:002006	CDS	201059	201250	.	+	0	ID=BHAOGJBA_01314;inference=ab initio prediction:Prodigal:002006;locus_tag=BHAOGJBA_01314;product=hypothetical protein
contig00004	Prodigal:002006	CDS	201531	201758	.	+	0	ID=BHAOGJBA_01315;inference=ab initio prediction:Prodigal:002006;locus_tag=BHAOGJBA_01315;product=hypothetical protein
contig00004	Prodigal:002006	CDS	202794	203261	.	+	0	ID=BHAOGJBA_01316;inference=ab initio prediction:Prodigal:002006;locus_tag=BHAOGJBA_01316;product=hypothetical protein
contig00004	Prodigal:002006	CDS	203405	204745	.	-	0	ID=BHAOGJBA_01317;inference=ab initio prediction:Prodigal:002006;locus_tag=BHAOGJBA_01317;product=hypothetical protein
contig00004	Prodigal:002006	CDS	205080	206123	.	-	0	ID=BHAOGJBA_01318;inference=ab initio prediction:Prodigal:002006;locus_tag=BHAOGJBA_01318;product=hypothetical protein
contig00004	Prodigal:002006	CDS	206237	206608	.	+	0	ID=BHAOGJBA_01319;inference=ab initio prediction:Prodigal:002006;locus_tag=BHAOGJBA_01319;product=hypothetical protein
contig00004	Prodigal:002006	CDS	206619	207068	.	+	0	ID=BHAOGJBA_01320;inference=ab initio prediction:Prodigal:002006;locus_tag=BHAOGJBA_01320;product=hypothetical protein
contig00004	Prodigal:002006	CDS	207179	207571	.	-	0	ID=BHAOGJBA_01321;inference=ab initio prediction:Prodigal:002006;locus_tag=BHAOGJBA_01321;product=hypothetical protein
contig00004	Prodigal:002006	CDS	207575	208321	.	-	0	ID=BHAOGJBA_01322;inference=ab initio prediction:Prodigal:002006;locus_tag=BHAOGJBA_01322;product=hypothetical protein
contig00004	Prodigal:002006	CDS	208552	208995	.	+	0	ID=BHAOGJBA_01323;inference=ab initio prediction:Prodigal:002006;locus_tag=BHAOGJBA_01323;product=hypothetical protein
contig00004	Prodigal:002006	CDS	209071	209919	.	+	0	ID=BHAOGJBA_01324;inference=ab initio prediction:Prodigal:002006;locus_tag=BHAOGJBA_01324;product=hypothetical protein
contig00004	Prodigal:002006	CDS	210632	211495	.	-	0	ID=BHAOGJBA_01325;inference=ab initio prediction:Prodigal:002006;locus_tag=BHAOGJBA_01325;product=hypothetical protein
contig00004	Prodigal:002006	CDS	211680	212762	.	+	0	ID=BHAOGJBA_01326;inference=ab initio prediction:Prodigal:002006;locus_tag=BHAOGJBA_01326;product=hypothetical protein
contig00004	Prodigal:002006	CDS	213177	214118	.	-	0	ID=BHAOGJBA_01327;inference=ab initio prediction:Prodigal:002006;locus_tag=BHAOGJBA_01327;product=hypothetical protein
contig00004	Prodigal:002006	CDS	214254	214775	.	-	0	ID=BHAOGJBA_01328;inference=ab initio prediction:Prodigal:002006;locus_tag=BHAOGJBA_01328;product=hypothetical protein
contig00004	Prodigal:002006	CDS	214992	216014	.	+	0	ID=BHAOGJBA_01329;inference=ab initio prediction:Prodigal:002006;locus_tag=BHAOGJBA_01329;product=hypothetical protein
contig00004	Prodigal:002006	CDS	216011	217060	.	+	0	ID=BHAOGJBA_01330;inference=ab initio prediction:Prodigal:002006;locus_tag=BHAOGJBA_01330;product=hypothetical protein
contig00004	Prodigal:002006	CDS	217067	217663	.	-	0	ID=BHAOGJBA_01331;inference=ab initio prediction:Prodigal:002006;locus_tag=BHAOGJBA_01331;product=hypothetical protein
contig00004	Prodigal:002006	CDS	217809	218216	.	+	0	ID=BHAOGJBA_01332;inference=ab initio prediction:Prodigal:002006;locus_tag=BHAOGJBA_01332;product=hypothetical protein
contig00004	Prodigal:002006	CDS	218497	218907	.	-	0	ID=BHAOGJBA_01333;inference=ab initio prediction:Prodigal:002006;locus_tag=BHAOGJBA_01333;product=hypothetical protein
contig00004	Prodigal:002006	CDS	219205	219465	.	-	0	ID=BHAOGJBA_01334;inference=ab initio prediction:Prodigal:002006;locus_tag=BHAOGJBA_01334;product=hypothetical protein
contig00004	Prodigal:002006	CDS	219858	220178	.	+	0	ID=BHAOGJBA_01335;inference=ab initio prediction:Prodigal:002006;locus_tag=BHAOGJBA_01335;product=hypothetical protein
contig00004	Prodigal:002006	CDS	220505	221539	.	+	0	ID=BHAOGJBA_01336;inference=ab initio prediction:Prodigal:002006;locus_tag=BHAOGJBA_01336;product=hypothetical protein
contig00004	Prodigal:002006	CDS	221606	222115	.	+	0	ID=BHAOGJBA_01337;inference=ab initio prediction:Prodigal:002006;locus_tag=BHAOGJBA_01337;product=hypothetical protein
contig00004	Prodigal:002006	CDS	222406	223485	.	+	0	ID=BHAOGJBA_01338;eC_number=3.1.4.-;Name=rpfG_1;db_xref=COG:COG3437;gene=rpfG_1;inference=ab initio prediction:Prodigal:002006,similar to AA sequence:UniProtKB:Q4UU85;locus_tag=BHAOGJBA_01338;product=Cyclic di-GMP phosphodiesterase response regulator RpfG
contig00004	Prodigal:002006	CDS	225992	226141	.	+	0	ID=BHAOGJBA_01339;inference=ab initio prediction:Prodigal:002006;locus_tag=BHAOGJBA_01339;product=hypothetical protein
contig00004	Prodigal:002006	CDS	226138	226509	.	+	0	ID=BHAOGJBA_01340;inference=ab initio prediction:Prodigal:002006;locus_tag=BHAOGJBA_01340;product=hypothetical protein
contig00004	Prodigal:002006	CDS	226838	227296	.	+	0	ID=BHAOGJBA_01341;inference=ab initio prediction:Prodigal:002006;locus_tag=BHAOGJBA_01341;product=hypothetical protein
contig00004	Prodigal:002006	CDS	227517	228719	.	-	0	ID=BHAOGJBA_01342;inference=ab initio prediction:Prodigal:002006;locus_tag=BHAOGJBA_01342;product=hypothetical protein
contig00004	Prodigal:002006	CDS	228813	229619	.	+	0	ID=BHAOGJBA_01343;inference=ab initio prediction:Prodigal:002006;locus_tag=BHAOGJBA_01343;product=hypothetical protein
contig00004	Prodigal:002006	CDS	229771	236838	.	+	0	ID=BHAOGJBA_01344;inference=ab initio prediction:Prodigal:002006;locus_tag=BHAOGJBA_01344;product=hypothetical protein
contig00004	Prodigal:002006	CDS	236838	238265	.	+	0	ID=BHAOGJBA_01345;inference=ab initio prediction:Prodigal:002006;locus_tag=BHAOGJBA_01345;product=hypothetical protein
contig00004	Prodigal:002006	CDS	238374	239120	.	-	0	ID=BHAOGJBA_01346;inference=ab initio prediction:Prodigal:002006;locus_tag=BHAOGJBA_01346;product=hypothetical protein
contig00004	Prodigal:002006	CDS	239384	239839	.	+	0	ID=BHAOGJBA_01347;inference=ab initio prediction:Prodigal:002006;locus_tag=BHAOGJBA_01347;product=hypothetical protein
contig00004	Prodigal:002006	CDS	240246	240842	.	-	0	ID=BHAOGJBA_01348;inference=ab initio prediction:Prodigal:002006;locus_tag=BHAOGJBA_01348;product=hypothetical protein
contig00004	Prodigal:002006	CDS	242542	242733	.	+	0	ID=BHAOGJBA_01349;inference=ab initio prediction:Prodigal:002006;locus_tag=BHAOGJBA_01349;product=hypothetical protein
contig00004	Prodigal:002006	CDS	242830	244710	.	+	0	ID=BHAOGJBA_01350;eC_number=3.6.4.12;Name=recQ_1;db_xref=COG:COG0514;gene=recQ_1;inference=ab initio prediction:Prodigal:002006,similar to AA sequence:UniProtKB:P15043;locus_tag=BHAOGJBA_01350;product=ATP-dependent DNA helicase RecQ
contig00004	Prodigal:002006	CDS	245162	245497	.	+	0	ID=BHAOGJBA_01351;inference=ab initio prediction:Prodigal:002006;locus_tag=BHAOGJBA_01351;product=hypothetical protein
contig00004	Prodigal:002006	CDS	246405	247457	.	+	0	ID=BHAOGJBA_01352;inference=ab initio prediction:Prodigal:002006;locus_tag=BHAOGJBA_01352;product=hypothetical protein
contig00004	Prodigal:002006	CDS	247646	248260	.	-	0	ID=BHAOGJBA_01353;inference=ab initio prediction:Prodigal:002006;locus_tag=BHAOGJBA_01353;product=hypothetical protein
contig00004	Prodigal:002006	CDS	248699	249466	.	-	0	ID=BHAOGJBA_01354;inference=ab initio prediction:Prodigal:002006;locus_tag=BHAOGJBA_01354;product=hypothetical protein
contig00004	Prodigal:002006	CDS	249840	250949	.	-	0	ID=BHAOGJBA_01355;inference=ab initio prediction:Prodigal:002006;locus_tag=BHAOGJBA_01355;product=hypothetical protein
contig00004	Prodigal:002006	CDS	250946	251755	.	-	0	ID=BHAOGJBA_01356;inference=ab initio prediction:Prodigal:002006;locus_tag=BHAOGJBA_01356;product=hypothetical protein
contig00004	Prodigal:002006	CDS	252505	253284	.	+	0	ID=BHAOGJBA_01357;inference=ab initio prediction:Prodigal:002006;locus_tag=BHAOGJBA_01357;product=hypothetical protein
contig00004	Prodigal:002006	CDS	253281	254657	.	+	0	ID=BHAOGJBA_01358;inference=ab initio prediction:Prodigal:002006;locus_tag=BHAOGJBA_01358;product=hypothetical protein
contig00004	Prodigal:002006	CDS	254638	256074	.	+	0	ID=BHAOGJBA_01359;inference=ab initio prediction:Prodigal:002006;locus_tag=BHAOGJBA_01359;product=hypothetical protein
contig00004	Prodigal:002006	CDS	256088	256417	.	+	0	ID=BHAOGJBA_01360;inference=ab initio prediction:Prodigal:002006;locus_tag=BHAOGJBA_01360;product=hypothetical protein
contig00004	Prodigal:002006	CDS	256454	256939	.	+	0	ID=BHAOGJBA_01361;inference=ab initio prediction:Prodigal:002006;locus_tag=BHAOGJBA_01361;product=hypothetical protein
contig00004	Prodigal:002006	CDS	256998	257237	.	+	0	ID=BHAOGJBA_01362;inference=ab initio prediction:Prodigal:002006;locus_tag=BHAOGJBA_01362;product=hypothetical protein
contig00004	Prodigal:002006	CDS	257701	259215	.	+	0	ID=BHAOGJBA_01363;eC_number=3.1.-.-;Name=rnj_1;db_xref=COG:COG0595;gene=rnj_1;inference=ab initio prediction:Prodigal:002006,similar to AA sequence:UniProtKB:A0QVT2;locus_tag=BHAOGJBA_01363;product=Ribonuclease J
contig00004	Aragorn:001002	tRNA	259703	259793	.	-	.	ID=BHAOGJBA_01364;inference=COORDINATES:profile:Aragorn:001002;locus_tag=BHAOGJBA_01364;product=tRNA-Phe(gaa)
contig00004	Prodigal:002006	CDS	260315	260662	.	+	0	ID=BHAOGJBA_01365;inference=ab initio prediction:Prodigal:002006;locus_tag=BHAOGJBA_01365;product=hypothetical protein
contig00004	Prodigal:002006	CDS	260896	262662	.	-	0	ID=BHAOGJBA_01366;inference=ab initio prediction:Prodigal:002006;locus_tag=BHAOGJBA_01366;product=hypothetical protein
contig00004	Prodigal:002006	CDS	262792	263754	.	+	0	ID=BHAOGJBA_01367;inference=ab initio prediction:Prodigal:002006;locus_tag=BHAOGJBA_01367;product=hypothetical protein
contig00004	Prodigal:002006	CDS	264208	264753	.	+	0	ID=BHAOGJBA_01368;inference=ab initio prediction:Prodigal:002006;locus_tag=BHAOGJBA_01368;product=hypothetical protein
contig00004	Prodigal:002006	CDS	264765	265772	.	+	0	ID=BHAOGJBA_01369;inference=ab initio prediction:Prodigal:002006;locus_tag=BHAOGJBA_01369;product=hypothetical protein
contig00004	Prodigal:002006	CDS	265780	266985	.	+	0	ID=BHAOGJBA_01370;inference=ab initio prediction:Prodigal:002006;locus_tag=BHAOGJBA_01370;product=hypothetical protein
contig00004	Prodigal:002006	CDS	266998	267276	.	+	0	ID=BHAOGJBA_01371;inference=ab initio prediction:Prodigal:002006;locus_tag=BHAOGJBA_01371;product=hypothetical protein
contig00004	Prodigal:002006	CDS	267340	268383	.	+	0	ID=BHAOGJBA_01372;Name=parM;gene=parM;inference=ab initio prediction:Prodigal:002006,similar to AA sequence:UniProtKB:P11904;locus_tag=BHAOGJBA_01372;product=Plasmid segregation protein ParM
contig00004	Prodigal:002006	CDS	268431	268868	.	+	0	ID=BHAOGJBA_01373;inference=ab initio prediction:Prodigal:002006;locus_tag=BHAOGJBA_01373;product=hypothetical protein
contig00004	Prodigal:002006	CDS	268879	270132	.	+	0	ID=BHAOGJBA_01374;inference=ab initio prediction:Prodigal:002006;locus_tag=BHAOGJBA_01374;product=hypothetical protein
contig00004	Prodigal:002006	CDS	270107	271279	.	+	0	ID=BHAOGJBA_01375;inference=ab initio prediction:Prodigal:002006;locus_tag=BHAOGJBA_01375;product=hypothetical protein
contig00004	Prodigal:002006	CDS	271290	272042	.	+	0	ID=BHAOGJBA_01376;inference=ab initio prediction:Prodigal:002006;locus_tag=BHAOGJBA_01376;product=hypothetical protein
contig00004	Prodigal:002006	CDS	272059	272361	.	+	0	ID=BHAOGJBA_01377;inference=ab initio prediction:Prodigal:002006;locus_tag=BHAOGJBA_01377;product=hypothetical protein
contig00004	Prodigal:002006	CDS	272473	272982	.	-	0	ID=BHAOGJBA_01378;inference=ab initio prediction:Prodigal:002006;locus_tag=BHAOGJBA_01378;product=hypothetical protein
contig00004	Prodigal:002006	CDS	273029	273400	.	-	0	ID=BHAOGJBA_01379;inference=ab initio prediction:Prodigal:002006;locus_tag=BHAOGJBA_01379;product=hypothetical protein
contig00004	Prodigal:002006	CDS	273795	274358	.	+	0	ID=BHAOGJBA_01380;inference=ab initio prediction:Prodigal:002006;locus_tag=BHAOGJBA_01380;product=hypothetical protein
contig00004	Prodigal:002006	CDS	274476	275099	.	+	0	ID=BHAOGJBA_01381;inference=ab initio prediction:Prodigal:002006;locus_tag=BHAOGJBA_01381;product=hypothetical protein
contig00004	Prodigal:002006	CDS	275534	276325	.	+	0	ID=BHAOGJBA_01382;inference=ab initio prediction:Prodigal:002006;locus_tag=BHAOGJBA_01382;product=hypothetical protein
contig00004	Prodigal:002006	CDS	276386	277390	.	-	0	ID=BHAOGJBA_01383;inference=ab initio prediction:Prodigal:002006;locus_tag=BHAOGJBA_01383;product=hypothetical protein
contig00004	Prodigal:002006	CDS	277455	277781	.	-	0	ID=BHAOGJBA_01384;inference=ab initio prediction:Prodigal:002006;locus_tag=BHAOGJBA_01384;product=hypothetical protein
contig00004	Prodigal:002006	CDS	277807	278781	.	-	0	ID=BHAOGJBA_01385;inference=ab initio prediction:Prodigal:002006;locus_tag=BHAOGJBA_01385;product=hypothetical protein
contig00004	Prodigal:002006	CDS	279569	280105	.	+	0	ID=BHAOGJBA_01386;inference=ab initio prediction:Prodigal:002006;locus_tag=BHAOGJBA_01386;product=hypothetical protein
contig00004	Prodigal:002006	CDS	280203	281105	.	+	0	ID=BHAOGJBA_01387;inference=ab initio prediction:Prodigal:002006;locus_tag=BHAOGJBA_01387;product=hypothetical protein
contig00004	Prodigal:002006	CDS	281353	281913	.	+	0	ID=BHAOGJBA_01388;inference=ab initio prediction:Prodigal:002006;locus_tag=BHAOGJBA_01388;product=hypothetical protein
contig00004	Prodigal:002006	CDS	282203	282577	.	-	0	ID=BHAOGJBA_01389;inference=ab initio prediction:Prodigal:002006;locus_tag=BHAOGJBA_01389;product=hypothetical protein
contig00004	Prodigal:002006	CDS	282732	286124	.	-	0	ID=BHAOGJBA_01390;inference=ab initio prediction:Prodigal:002006;locus_tag=BHAOGJBA_01390;product=hypothetical protein
contig00005	Prodigal:002006	CDS	726	1277	.	-	0	ID=BHAOGJBA_01391;eC_number=5.1.3.13;Name=rfbC;db_xref=COG:COG1898;gene=rfbC;inference=ab initio prediction:Prodigal:002006,similar to AA sequence:UniProtKB:P26394;locus_tag=BHAOGJBA_01391;product=dTDP-4-dehydrorhamnose 3%2C5-epimerase
contig00005	Prodigal:002006	CDS	1410	2297	.	-	0	ID=BHAOGJBA_01392;inference=ab initio prediction:Prodigal:002006;locus_tag=BHAOGJBA_01392;product=hypothetical protein
contig00005	Prodigal:002006	CDS	2294	2809	.	-	0	ID=BHAOGJBA_01393;inference=ab initio prediction:Prodigal:002006;locus_tag=BHAOGJBA_01393;product=hypothetical protein
contig00005	Prodigal:002006	CDS	2816	4036	.	-	0	ID=BHAOGJBA_01394;inference=ab initio prediction:Prodigal:002006;locus_tag=BHAOGJBA_01394;product=hypothetical protein
contig00005	Prodigal:002006	CDS	4045	4551	.	-	0	ID=BHAOGJBA_01395;inference=ab initio prediction:Prodigal:002006;locus_tag=BHAOGJBA_01395;product=hypothetical protein
contig00005	Prodigal:002006	CDS	4829	5569	.	+	0	ID=BHAOGJBA_01396;Name=flgG_2;db_xref=COG:COG4786;gene=flgG_2;inference=ab initio prediction:Prodigal:002006,similar to AA sequence:UniProtKB:P0A1J3;locus_tag=BHAOGJBA_01396;product=Flagellar basal-body rod protein FlgG
contig00005	Prodigal:002006	CDS	5583	6374	.	+	0	ID=BHAOGJBA_01397;Name=flgG_3;db_xref=COG:COG4786;gene=flgG_3;inference=ab initio prediction:Prodigal:002006,similar to AA sequence:UniProtKB:P0A1J3;locus_tag=BHAOGJBA_01397;product=Flagellar basal-body rod protein FlgG
contig00005	Prodigal:002006	CDS	6389	7552	.	+	0	ID=BHAOGJBA_01398;inference=ab initio prediction:Prodigal:002006;locus_tag=BHAOGJBA_01398;product=hypothetical protein
contig00005	Prodigal:002006	CDS	7576	8322	.	+	0	ID=BHAOGJBA_01399;Name=flgH_2;gene=flgH_2;inference=ab initio prediction:Prodigal:002006,protein motif:HAMAP:MF_00415;locus_tag=BHAOGJBA_01399;product=Flagellar L-ring protein
contig00005	Prodigal:002006	CDS	8405	9466	.	+	0	ID=BHAOGJBA_01400;eC_number=1.13.12.-;Name=nmoA;db_xref=COG:COG2070;gene=nmoA;inference=ab initio prediction:Prodigal:002006,similar to AA sequence:UniProtKB:Q9HWH9;locus_tag=BHAOGJBA_01400;product=Nitronate monooxygenase
contig00005	Prodigal:002006	CDS	9640	10491	.	+	0	ID=BHAOGJBA_01401;eC_number=7.3.2.4;Name=nrtD_2;db_xref=COG:COG1116;gene=nrtD_2;inference=ab initio prediction:Prodigal:002006,similar to AA sequence:UniProtKB:P38046;locus_tag=BHAOGJBA_01401;product=Nitrate import ATP-binding protein NrtD
contig00005	Prodigal:002006	CDS	10511	11296	.	+	0	ID=BHAOGJBA_01402;Name=ribX;gene=ribX;inference=ab initio prediction:Prodigal:002006,similar to AA sequence:UniProtKB:A9WGD1;locus_tag=BHAOGJBA_01402;product=Riboflavin transport system permease protein RibX
contig00005	Prodigal:002006	CDS	11310	12311	.	+	0	ID=BHAOGJBA_01403;inference=ab initio prediction:Prodigal:002006;locus_tag=BHAOGJBA_01403;product=hypothetical protein
contig00005	Prodigal:002006	CDS	12597	13058	.	-	0	ID=BHAOGJBA_01404;Name=yqeY;db_xref=COG:COG1610;gene=yqeY;inference=ab initio prediction:Prodigal:002006,similar to AA sequence:UniProtKB:P54464;locus_tag=BHAOGJBA_01404;product=putative protein YqeY
contig00005	Prodigal:002006	CDS	13251	14492	.	+	0	ID=BHAOGJBA_01405;eC_number=6.3.5.5;Name=carA;db_xref=COG:COG0505;gene=carA;inference=ab initio prediction:Prodigal:002006,similar to AA sequence:UniProtKB:P0A6F1;locus_tag=BHAOGJBA_01405;product=Carbamoyl-phosphate synthase small chain
contig00005	Prodigal:002006	CDS	14599	14976	.	+	0	ID=BHAOGJBA_01406;inference=ab initio prediction:Prodigal:002006;locus_tag=BHAOGJBA_01406;product=hypothetical protein
contig00005	Prodigal:002006	CDS	15119	17287	.	-	0	ID=BHAOGJBA_01407;Name=bfrD;db_xref=COG:COG4774;gene=bfrD;inference=ab initio prediction:Prodigal:002006,similar to AA sequence:UniProtKB:P81549;locus_tag=BHAOGJBA_01407;product=putative TonB-dependent receptor BfrD
contig00005	Prodigal:002006	CDS	17681	18988	.	+	0	ID=BHAOGJBA_01408;eC_number=4.3.2.2;Name=purB;db_xref=COG:COG0015;gene=purB;inference=ab initio prediction:Prodigal:002006,similar to AA sequence:UniProtKB:P12047;locus_tag=BHAOGJBA_01408;product=Adenylosuccinate lyase
contig00005	Prodigal:002006	CDS	19054	19911	.	+	0	ID=BHAOGJBA_01409;eC_number=2.6.1.21;Name=dat_1;gene=dat_1;inference=ab initio prediction:Prodigal:002006,similar to AA sequence:UniProtKB:P99090;locus_tag=BHAOGJBA_01409;product=D-alanine aminotransferase
contig00005	Prodigal:002006	CDS	19977	20318	.	+	0	ID=BHAOGJBA_01410;inference=ab initio prediction:Prodigal:002006;locus_tag=BHAOGJBA_01410;product=hypothetical protein
contig00005	Prodigal:002006	CDS	20381	21901	.	+	0	ID=BHAOGJBA_01411;eC_number=6.2.1.3;Name=lcfB_1;db_xref=COG:COG0318;gene=lcfB_1;inference=ab initio prediction:Prodigal:002006,similar to AA sequence:UniProtKB:O07610;locus_tag=BHAOGJBA_01411;product=Long-chain-fatty-acid--CoA ligase
contig00005	Prodigal:002006	CDS	22050	23144	.	+	0	ID=BHAOGJBA_01412;inference=ab initio prediction:Prodigal:002006;locus_tag=BHAOGJBA_01412;product=hypothetical protein
contig00005	Prodigal:002006	CDS	23203	23616	.	+	0	ID=BHAOGJBA_01413;eC_number=1.8.4.12;Name=msrB;gene=msrB;inference=ab initio prediction:Prodigal:002006,similar to AA sequence:UniProtKB:Q3JRF0;locus_tag=BHAOGJBA_01413;product=Peptide methionine sulfoxide reductase MsrB
contig00005	Prodigal:002006	CDS	23906	24835	.	+	0	ID=BHAOGJBA_01414;inference=ab initio prediction:Prodigal:002006;locus_tag=BHAOGJBA_01414;product=hypothetical protein
contig00005	Prodigal:002006	CDS	25284	26690	.	+	0	ID=BHAOGJBA_01415;Name=dctA1;gene=dctA1;inference=ab initio prediction:Prodigal:002006,similar to AA sequence:UniProtKB:P31601;locus_tag=BHAOGJBA_01415;product=C4-dicarboxylate transport protein
contig00005	Prodigal:002006	CDS	26687	27640	.	+	0	ID=BHAOGJBA_01416;eC_number=2.7.1.4;Name=mak;db_xref=COG:COG1940;gene=mak;inference=ab initio prediction:Prodigal:002006,similar to AA sequence:UniProtKB:P23917;locus_tag=BHAOGJBA_01416;product=Fructokinase
contig00005	Prodigal:002006	CDS	27708	29633	.	+	0	ID=BHAOGJBA_01417;eC_number=2.7.7.-;Name=dnaG_1;gene=dnaG_1;inference=ab initio prediction:Prodigal:002006,protein motif:HAMAP:MF_00974;locus_tag=BHAOGJBA_01417;product=DNA primase
contig00005	Prodigal:002006	CDS	29833	31827	.	+	0	ID=BHAOGJBA_01418;Name=rpoD_1;db_xref=COG:COG0568;gene=rpoD_1;inference=ab initio prediction:Prodigal:002006,similar to AA sequence:UniProtKB:Q2K619;locus_tag=BHAOGJBA_01418;product=RNA polymerase sigma factor RpoD
contig00005	Prodigal:002006	CDS	31955	33223	.	+	0	ID=BHAOGJBA_01419;inference=ab initio prediction:Prodigal:002006;locus_tag=BHAOGJBA_01419;product=hypothetical protein
contig00005	Prodigal:002006	CDS	33555	34763	.	+	0	ID=BHAOGJBA_01420;eC_number=1.4.99.5;Name=hcnC;db_xref=COG:COG0665;gene=hcnC;inference=ab initio prediction:Prodigal:002006,similar to AA sequence:UniProtKB:G3XD12;locus_tag=BHAOGJBA_01420;product=Hydrogen cyanide synthase subunit HcnC
contig00005	Prodigal:002006	CDS	34760	34972	.	+	0	ID=BHAOGJBA_01421;Name=thiS;gene=thiS;inference=ab initio prediction:Prodigal:002006,similar to AA sequence:UniProtKB:Q72KL7;locus_tag=BHAOGJBA_01421;product=Sulfur carrier protein ThiS
contig00005	Prodigal:002006	CDS	34976	35782	.	+	0	ID=BHAOGJBA_01422;eC_number=2.8.1.10;Name=thiG;db_xref=COG:COG2022;gene=thiG;inference=ab initio prediction:Prodigal:002006,similar to AA sequence:UniProtKB:Q9I6B4;locus_tag=BHAOGJBA_01422;product=Thiazole synthase
contig00005	Prodigal:002006	CDS	35769	36419	.	+	0	ID=BHAOGJBA_01423;eC_number=2.5.1.3;Name=thiE_2;db_xref=COG:COG0352;gene=thiE_2;inference=ab initio prediction:Prodigal:002006,similar to AA sequence:UniProtKB:P39594;locus_tag=BHAOGJBA_01423;product=Thiamine-phosphate synthase
contig00005	Prodigal:002006	CDS	36523	36978	.	-	0	ID=BHAOGJBA_01424;inference=ab initio prediction:Prodigal:002006;locus_tag=BHAOGJBA_01424;product=hypothetical protein
contig00005	Prodigal:002006	CDS	37075	37824	.	-	0	ID=BHAOGJBA_01425;inference=ab initio prediction:Prodigal:002006;locus_tag=BHAOGJBA_01425;product=hypothetical protein
contig00005	Prodigal:002006	CDS	37884	38711	.	-	0	ID=BHAOGJBA_01426;db_xref=COG:COG1305;inference=ab initio prediction:Prodigal:002006,similar to AA sequence:UniProtKB:P9WL93;locus_tag=BHAOGJBA_01426;product=putative protein
contig00005	Prodigal:002006	CDS	38738	39682	.	-	0	ID=BHAOGJBA_01427;inference=ab initio prediction:Prodigal:002006;locus_tag=BHAOGJBA_01427;product=hypothetical protein
contig00005	Prodigal:002006	CDS	39755	41194	.	-	0	ID=BHAOGJBA_01428;db_xref=COG:COG2308;inference=ab initio prediction:Prodigal:002006,similar to AA sequence:UniProtKB:P9WLA9;locus_tag=BHAOGJBA_01428;product=putative protein
contig00005	Prodigal:002006	CDS	41286	42074	.	-	0	ID=BHAOGJBA_01429;inference=ab initio prediction:Prodigal:002006,similar to AA sequence:UniProtKB:P72255;locus_tag=BHAOGJBA_01429;note=UPF0758 protein;product=hypothetical protein
contig00005	Prodigal:002006	CDS	42079	42909	.	-	0	ID=BHAOGJBA_01430;eC_number=3.4.11.18;Name=map_1;db_xref=COG:COG0024;gene=map_1;inference=ab initio prediction:Prodigal:002006,similar to AA sequence:UniProtKB:Q9ZCD3;locus_tag=BHAOGJBA_01430;product=Methionine aminopeptidase
contig00005	Prodigal:002006	CDS	43119	43385	.	+	0	ID=BHAOGJBA_01431;inference=ab initio prediction:Prodigal:002006;locus_tag=BHAOGJBA_01431;product=hypothetical protein
contig00005	Prodigal:002006	CDS	43403	44584	.	+	0	ID=BHAOGJBA_01432;eC_number=1.14.13.24;Name=mhbM;db_xref=COG:COG0654;gene=mhbM;inference=ab initio prediction:Prodigal:002006,similar to AA sequence:UniProtKB:Q5EXK1;locus_tag=BHAOGJBA_01432;product=3-hydroxybenzoate 6-hydroxylase
contig00005	Aragorn:001002	tRNA	44631	44717	.	+	.	ID=BHAOGJBA_01433;inference=COORDINATES:profile:Aragorn:001002;locus_tag=BHAOGJBA_01433;product=tRNA-Leu(taa)
contig00005	Prodigal:002006	CDS	44732	46099	.	-	0	ID=BHAOGJBA_01434;db_xref=COG:COG2239;inference=ab initio prediction:Prodigal:002006,similar to AA sequence:UniProtKB:Q5SMG8;locus_tag=BHAOGJBA_01434;product=Magnesium transporter MgtE
contig00005	Prodigal:002006	CDS	46657	46746	.	+	0	ID=BHAOGJBA_01435;Name=pqqA_1;gene=pqqA_1;inference=ab initio prediction:Prodigal:002006,protein motif:HAMAP:MF_00656;locus_tag=BHAOGJBA_01435;product=Coenzyme PQQ synthesis protein A
contig00005	Prodigal:002006	CDS	46806	46895	.	+	0	ID=BHAOGJBA_01436;Name=pqqA_2;gene=pqqA_2;inference=ab initio prediction:Prodigal:002006,protein motif:HAMAP:MF_00656;locus_tag=BHAOGJBA_01436;product=Coenzyme PQQ synthesis protein A
contig00005	Prodigal:002006	CDS	47028	47537	.	-	0	ID=BHAOGJBA_01437;inference=ab initio prediction:Prodigal:002006;locus_tag=BHAOGJBA_01437;product=hypothetical protein
contig00005	Prodigal:002006	CDS	47699	48136	.	-	0	ID=BHAOGJBA_01438;inference=ab initio prediction:Prodigal:002006;locus_tag=BHAOGJBA_01438;product=hypothetical protein
contig00005	Prodigal:002006	CDS	48309	49364	.	+	0	ID=BHAOGJBA_01439;eC_number=4.2.1.24;Name=hemB;db_xref=COG:COG0113;gene=hemB;inference=ab initio prediction:Prodigal:002006,similar to AA sequence:UniProtKB:P45622;locus_tag=BHAOGJBA_01439;product=Delta-aminolevulinic acid dehydratase
contig00005	Prodigal:002006	CDS	49361	49735	.	+	0	ID=BHAOGJBA_01440;inference=ab initio prediction:Prodigal:002006;locus_tag=BHAOGJBA_01440;product=hypothetical protein
contig00005	Prodigal:002006	CDS	49892	50380	.	+	0	ID=BHAOGJBA_01441;inference=ab initio prediction:Prodigal:002006;locus_tag=BHAOGJBA_01441;product=hypothetical protein
contig00005	Prodigal:002006	CDS	50521	51267	.	+	0	ID=BHAOGJBA_01442;eC_number=2.3.2.29;Name=bpt;db_xref=COG:COG2935;gene=bpt;inference=ab initio prediction:Prodigal:002006,similar to AA sequence:UniProtKB:Q983E4;locus_tag=BHAOGJBA_01442;product=Aspartate/glutamate leucyltransferase
contig00005	Prodigal:002006	CDS	51461	54934	.	+	0	ID=BHAOGJBA_01443;eC_number=6.3.5.5;Name=carB_2;db_xref=COG:COG0458;gene=carB_2;inference=ab initio prediction:Prodigal:002006,similar to AA sequence:UniProtKB:P00968;locus_tag=BHAOGJBA_01443;product=Carbamoyl-phosphate synthase large chain
contig00005	Prodigal:002006	CDS	55031	55513	.	+	0	ID=BHAOGJBA_01444;Name=greA;db_xref=COG:COG0782;gene=greA;inference=ab initio prediction:Prodigal:002006,similar to AA sequence:UniProtKB:P0A6W5;locus_tag=BHAOGJBA_01444;product=Transcription elongation factor GreA
contig00005	Prodigal:002006	CDS	55521	56042	.	+	0	ID=BHAOGJBA_01445;inference=ab initio prediction:Prodigal:002006;locus_tag=BHAOGJBA_01445;product=hypothetical protein
contig00005	Prodigal:002006	CDS	56039	57052	.	+	0	ID=BHAOGJBA_01446;inference=ab initio prediction:Prodigal:002006;locus_tag=BHAOGJBA_01446;product=hypothetical protein
contig00005	Prodigal:002006	CDS	57094	58032	.	+	0	ID=BHAOGJBA_01447;eC_number=1.8.1.9;Name=trxB_1;db_xref=COG:COG0492;gene=trxB_1;inference=ab initio prediction:Prodigal:002006,similar to AA sequence:UniProtKB:P0A9P4;locus_tag=BHAOGJBA_01447;product=Thioredoxin reductase
contig00005	Prodigal:002006	CDS	58079	59083	.	+	0	ID=BHAOGJBA_01448;eC_number=1.8.1.9;Name=trxB_2;db_xref=COG:COG0492;gene=trxB_2;inference=ab initio prediction:Prodigal:002006,similar to AA sequence:UniProtKB:P0A9P4;locus_tag=BHAOGJBA_01448;product=Thioredoxin reductase
contig00005	Prodigal:002006	CDS	59172	61466	.	-	0	ID=BHAOGJBA_01449;eC_number=3.6.4.12;Name=recD2_4;gene=recD2_4;inference=ab initio prediction:Prodigal:002006,protein motif:HAMAP:MF_01488;locus_tag=BHAOGJBA_01449;product=ATP-dependent RecD-like DNA helicase
contig00005	Prodigal:002006	CDS	61463	61969	.	-	0	ID=BHAOGJBA_01450;inference=ab initio prediction:Prodigal:002006;locus_tag=BHAOGJBA_01450;product=hypothetical protein
contig00005	Prodigal:002006	CDS	61969	62613	.	-	0	ID=BHAOGJBA_01451;inference=ab initio prediction:Prodigal:002006;locus_tag=BHAOGJBA_01451;product=hypothetical protein
contig00005	Prodigal:002006	CDS	62616	64778	.	-	0	ID=BHAOGJBA_01452;inference=ab initio prediction:Prodigal:002006;locus_tag=BHAOGJBA_01452;product=hypothetical protein
contig00005	Prodigal:002006	CDS	64860	66212	.	-	0	ID=BHAOGJBA_01453;inference=ab initio prediction:Prodigal:002006;locus_tag=BHAOGJBA_01453;product=hypothetical protein
contig00005	Prodigal:002006	CDS	66872	67102	.	-	0	ID=BHAOGJBA_01454;inference=ab initio prediction:Prodigal:002006;locus_tag=BHAOGJBA_01454;product=hypothetical protein
contig00005	Prodigal:002006	CDS	67095	69107	.	-	0	ID=BHAOGJBA_01455;eC_number=3.4.24.-;Name=ftsH_1;gene=ftsH_1;inference=ab initio prediction:Prodigal:002006,protein motif:HAMAP:MF_01458;locus_tag=BHAOGJBA_01455;product=ATP-dependent zinc metalloprotease FtsH
contig00005	Prodigal:002006	CDS	69150	69275	.	-	0	ID=BHAOGJBA_01456;inference=ab initio prediction:Prodigal:002006;locus_tag=BHAOGJBA_01456;product=hypothetical protein
contig00005	Prodigal:002006	CDS	69289	69564	.	-	0	ID=BHAOGJBA_01457;inference=ab initio prediction:Prodigal:002006;locus_tag=BHAOGJBA_01457;product=hypothetical protein
contig00005	Prodigal:002006	CDS	70062	71534	.	+	0	ID=BHAOGJBA_01458;inference=ab initio prediction:Prodigal:002006;locus_tag=BHAOGJBA_01458;product=hypothetical protein
contig00005	Prodigal:002006	CDS	71685	73541	.	-	0	ID=BHAOGJBA_01459;inference=ab initio prediction:Prodigal:002006;locus_tag=BHAOGJBA_01459;product=hypothetical protein
contig00005	Prodigal:002006	CDS	73555	75531	.	-	0	ID=BHAOGJBA_01460;inference=ab initio prediction:Prodigal:002006;locus_tag=BHAOGJBA_01460;product=hypothetical protein
contig00005	Prodigal:002006	CDS	75528	76217	.	-	0	ID=BHAOGJBA_01461;inference=ab initio prediction:Prodigal:002006;locus_tag=BHAOGJBA_01461;product=hypothetical protein
contig00005	Prodigal:002006	CDS	76396	77142	.	-	0	ID=BHAOGJBA_01462;eC_number=1.-.-.-;Name=arsH_1;db_xref=COG:COG0431;gene=arsH_1;inference=ab initio prediction:Prodigal:002006,similar to AA sequence:UniProtKB:Q92R45;locus_tag=BHAOGJBA_01462;product=NADPH-dependent FMN reductase ArsH
contig00005	Prodigal:002006	CDS	77193	77552	.	+	0	ID=BHAOGJBA_01463;inference=ab initio prediction:Prodigal:002006;locus_tag=BHAOGJBA_01463;product=hypothetical protein
contig00005	Prodigal:002006	CDS	77545	77982	.	+	0	ID=BHAOGJBA_01464;eC_number=1.20.4.1;Name=arsC_1;gene=arsC_1;inference=ab initio prediction:Prodigal:002006,similar to AA sequence:UniProtKB:P08692;locus_tag=BHAOGJBA_01464;product=Arsenate reductase
contig00005	Prodigal:002006	CDS	77990	79057	.	+	0	ID=BHAOGJBA_01465;Name=acr3_1;db_xref=COG:COG0798;gene=acr3_1;inference=ab initio prediction:Prodigal:002006,similar to AA sequence:UniProtKB:A6TP80;locus_tag=BHAOGJBA_01465;product=Arsenical-resistance protein Acr3
contig00005	Prodigal:002006	CDS	79047	80255	.	+	0	ID=BHAOGJBA_01466;inference=ab initio prediction:Prodigal:002006;locus_tag=BHAOGJBA_01466;product=hypothetical protein
contig00005	Prodigal:002006	CDS	80338	80574	.	+	0	ID=BHAOGJBA_01467;inference=ab initio prediction:Prodigal:002006;locus_tag=BHAOGJBA_01467;product=hypothetical protein
contig00005	Prodigal:002006	CDS	80710	81186	.	+	0	ID=BHAOGJBA_01468;inference=ab initio prediction:Prodigal:002006;locus_tag=BHAOGJBA_01468;product=hypothetical protein
contig00005	Prodigal:002006	CDS	81200	81940	.	-	0	ID=BHAOGJBA_01469;inference=ab initio prediction:Prodigal:002006;locus_tag=BHAOGJBA_01469;product=hypothetical protein
contig00005	Prodigal:002006	CDS	82341	82553	.	+	0	ID=BHAOGJBA_01470;inference=ab initio prediction:Prodigal:002006;locus_tag=BHAOGJBA_01470;product=hypothetical protein
contig00005	Prodigal:002006	CDS	82646	83101	.	+	0	ID=BHAOGJBA_01471;inference=ab initio prediction:Prodigal:002006;locus_tag=BHAOGJBA_01471;product=hypothetical protein
contig00005	Prodigal:002006	CDS	83187	84920	.	+	0	ID=BHAOGJBA_01472;Name=mdtA_3;gene=mdtA_3;inference=ab initio prediction:Prodigal:002006,protein motif:HAMAP:MF_01422;locus_tag=BHAOGJBA_01472;product=Multidrug resistance protein MdtA
contig00005	Prodigal:002006	CDS	84933	88082	.	+	0	ID=BHAOGJBA_01473;Name=czcA_4;gene=czcA_4;inference=ab initio prediction:Prodigal:002006,similar to AA sequence:UniProtKB:P13511;locus_tag=BHAOGJBA_01473;product=Cobalt-zinc-cadmium resistance protein CzcA
contig00005	Prodigal:002006	CDS	88104	88469	.	+	0	ID=BHAOGJBA_01474;inference=ab initio prediction:Prodigal:002006;locus_tag=BHAOGJBA_01474;product=hypothetical protein
contig00005	Prodigal:002006	CDS	88493	88924	.	+	0	ID=BHAOGJBA_01475;inference=ab initio prediction:Prodigal:002006;locus_tag=BHAOGJBA_01475;product=hypothetical protein
contig00005	Prodigal:002006	CDS	88947	89351	.	-	0	ID=BHAOGJBA_01476;Name=merR_1;gene=merR_1;inference=ab initio prediction:Prodigal:002006,similar to AA sequence:UniProtKB:P0A183;locus_tag=BHAOGJBA_01476;product=Mercuric resistance operon regulatory protein
contig00005	Prodigal:002006	CDS	89430	90182	.	+	0	ID=BHAOGJBA_01477;inference=ab initio prediction:Prodigal:002006;locus_tag=BHAOGJBA_01477;product=hypothetical protein
contig00005	Prodigal:002006	CDS	90231	90488	.	+	0	ID=BHAOGJBA_01478;inference=ab initio prediction:Prodigal:002006;locus_tag=BHAOGJBA_01478;product=hypothetical protein
contig00005	Prodigal:002006	CDS	90583	91134	.	-	0	ID=BHAOGJBA_01479;inference=ab initio prediction:Prodigal:002006;locus_tag=BHAOGJBA_01479;product=hypothetical protein
contig00005	Prodigal:002006	CDS	91331	92833	.	-	0	ID=BHAOGJBA_01480;Name=xerC_3;gene=xerC_3;inference=ab initio prediction:Prodigal:002006,protein motif:HAMAP:MF_01808;locus_tag=BHAOGJBA_01480;product=Tyrosine recombinase XerC
contig00005	Prodigal:002006	CDS	93429	94346	.	+	0	ID=BHAOGJBA_01481;Name=dmlR_1;gene=dmlR_1;inference=ab initio prediction:Prodigal:002006,similar to AA sequence:UniProtKB:P76250;locus_tag=BHAOGJBA_01481;product=HTH-type transcriptional regulator DmlR
contig00005	Prodigal:002006	CDS	94395	95342	.	-	0	ID=BHAOGJBA_01482;eC_number=1.8.5.-;Name=msrP_3;db_xref=COG:COG2041;gene=msrP_3;inference=ab initio prediction:Prodigal:002006,similar to AA sequence:UniProtKB:P76342;locus_tag=BHAOGJBA_01482;product=Protein-methionine-sulfoxide reductase catalytic subunit MsrP
contig00005	Prodigal:002006	CDS	95444	97138	.	-	0	ID=BHAOGJBA_01483;eC_number=6.2.1.3;Name=fadD;db_xref=COG:COG0318;gene=fadD;inference=ab initio prediction:Prodigal:002006,similar to AA sequence:UniProtKB:P69451;locus_tag=BHAOGJBA_01483;product=Long-chain-fatty-acid--CoA ligase
contig00005	Prodigal:002006	CDS	97286	99001	.	-	0	ID=BHAOGJBA_01484;eC_number=2.7.11.1;Name=pknD;gene=pknD;inference=ab initio prediction:Prodigal:002006,protein motif:HAMAP:MF_01957;locus_tag=BHAOGJBA_01484;product=Serine/threonine-protein kinase PknD
contig00005	Prodigal:002006	CDS	99167	100003	.	-	0	ID=BHAOGJBA_01485;Name=focA;db_xref=COG:COG2116;gene=focA;inference=ab initio prediction:Prodigal:002006,similar to AA sequence:UniProtKB:P0AC23;locus_tag=BHAOGJBA_01485;product=putative formate transporter 1
contig00005	Prodigal:002006	CDS	100227	100958	.	-	0	ID=BHAOGJBA_01486;inference=ab initio prediction:Prodigal:002006;locus_tag=BHAOGJBA_01486;product=hypothetical protein
contig00005	Prodigal:002006	CDS	101061	102557	.	-	0	ID=BHAOGJBA_01487;eC_number=3.4.11.1;Name=pepA_1;db_xref=COG:COG0260;gene=pepA_1;inference=ab initio prediction:Prodigal:002006,similar to AA sequence:UniProtKB:O86436;locus_tag=BHAOGJBA_01487;product=Cytosol aminopeptidase
contig00005	Prodigal:002006	CDS	102778	103938	.	+	0	ID=BHAOGJBA_01488;inference=ab initio prediction:Prodigal:002006;locus_tag=BHAOGJBA_01488;product=hypothetical protein
contig00005	Prodigal:002006	CDS	103945	105033	.	+	0	ID=BHAOGJBA_01489;Name=lptG;db_xref=COG:COG0795;gene=lptG;inference=ab initio prediction:Prodigal:002006,similar to AA sequence:UniProtKB:P0ADC6;locus_tag=BHAOGJBA_01489;product=Lipopolysaccharide export system permease protein LptG
contig00005	Prodigal:002006	CDS	105197	107788	.	+	0	ID=BHAOGJBA_01490;Name=lptD;gene=lptD;inference=ab initio prediction:Prodigal:002006,protein motif:HAMAP:MF_01411;locus_tag=BHAOGJBA_01490;product=LPS-assembly protein LptD
contig00005	Prodigal:002006	CDS	107888	108991	.	+	0	ID=BHAOGJBA_01491;eC_number=1.1.1.262;Name=pdxA;db_xref=COG:COG1995;gene=pdxA;inference=ab initio prediction:Prodigal:002006,similar to AA sequence:UniProtKB:P58719;locus_tag=BHAOGJBA_01491;product=4-hydroxythreonine-4-phosphate dehydrogenase
contig00005	Prodigal:002006	CDS	108988	109842	.	+	0	ID=BHAOGJBA_01492;eC_number=2.1.1.182;Name=rsmA_1;gene=rsmA_1;inference=ab initio prediction:Prodigal:002006,similar to AA sequence:UniProtKB:Q1RK29;locus_tag=BHAOGJBA_01492;product=Ribosomal RNA small subunit methyltransferase A
contig00005	Prodigal:002006	CDS	109910	110881	.	-	0	ID=BHAOGJBA_01493;inference=ab initio prediction:Prodigal:002006;locus_tag=BHAOGJBA_01493;product=hypothetical protein
contig00005	Prodigal:002006	CDS	111036	112133	.	-	0	ID=BHAOGJBA_01494;inference=ab initio prediction:Prodigal:002006,similar to AA sequence:UniProtKB:Q881J7;locus_tag=BHAOGJBA_01494;product=Blue-light-activated protein
contig00005	Prodigal:002006	CDS	112220	112852	.	-	0	ID=BHAOGJBA_01495;eC_number=3.4.21.88;Name=lexA_2;gene=lexA_2;inference=ab initio prediction:Prodigal:002006,protein motif:HAMAP:MF_00015;locus_tag=BHAOGJBA_01495;product=LexA repressor
contig00005	Prodigal:002006	CDS	113066	113413	.	+	0	ID=BHAOGJBA_01496;inference=ab initio prediction:Prodigal:002006;locus_tag=BHAOGJBA_01496;product=hypothetical protein
contig00005	Prodigal:002006	CDS	113410	114483	.	+	0	ID=BHAOGJBA_01497;eC_number=1.3.5.2;Name=pyrD;db_xref=COG:COG0167;gene=pyrD;inference=ab initio prediction:Prodigal:002006,similar to AA sequence:UniProtKB:P0A7E1;locus_tag=BHAOGJBA_01497;product=Dihydroorotate dehydrogenase (quinone)
contig00005	Prodigal:002006	CDS	114836	117133	.	+	0	ID=BHAOGJBA_01498;Name=ydeP_1;db_xref=COG:COG0243;gene=ydeP_1;inference=ab initio prediction:Prodigal:002006,similar to AA sequence:UniProtKB:P77561;locus_tag=BHAOGJBA_01498;product=Protein YdeP
contig00005	Prodigal:002006	CDS	117130	117414	.	+	0	ID=BHAOGJBA_01499;inference=ab initio prediction:Prodigal:002006;locus_tag=BHAOGJBA_01499;product=hypothetical protein
contig00005	Prodigal:002006	CDS	117978	118991	.	-	0	ID=BHAOGJBA_01500;Name=ompA;gene=ompA;inference=ab initio prediction:Prodigal:002006,protein motif:HAMAP:MF_00842;locus_tag=BHAOGJBA_01500;product=Outer membrane protein A
contig00005	Prodigal:002006	CDS	118996	119997	.	-	0	ID=BHAOGJBA_01501;inference=ab initio prediction:Prodigal:002006;locus_tag=BHAOGJBA_01501;product=hypothetical protein
contig00005	Prodigal:002006	CDS	120113	120931	.	-	0	ID=BHAOGJBA_01502;eC_number=3.1.4.16;Name=ymdB;db_xref=COG:COG1692;gene=ymdB;inference=ab initio prediction:Prodigal:002006,similar to AA sequence:UniProtKB:O31775;locus_tag=BHAOGJBA_01502;product=2'%2C3'-cyclic-nucleotide 2'-phosphodiesterase
contig00005	Prodigal:002006	CDS	120969	121562	.	-	0	ID=BHAOGJBA_01503;eC_number=6.3.3.2;Name=ygfA;db_xref=COG:COG0212;gene=ygfA;inference=ab initio prediction:Prodigal:002006,similar to AA sequence:UniProtKB:P0AC28;locus_tag=BHAOGJBA_01503;product=5-formyltetrahydrofolate cyclo-ligase
contig00005	Prodigal:002006	CDS	121856	122557	.	+	0	ID=BHAOGJBA_01504;eC_number=3.6.1.9;Name=yhdE;db_xref=COG:COG0424;gene=yhdE;inference=ab initio prediction:Prodigal:002006,similar to AA sequence:UniProtKB:P25536;locus_tag=BHAOGJBA_01504;product=dTTP/UTP pyrophosphatase
contig00005	Prodigal:002006	CDS	122554	122748	.	+	0	ID=BHAOGJBA_01505;Name=yacG;gene=yacG;inference=ab initio prediction:Prodigal:002006,protein motif:HAMAP:MF_00649;locus_tag=BHAOGJBA_01505;product=DNA gyrase inhibitor YacG
contig00005	Aragorn:001002	tRNA	122831	122906	.	+	.	ID=BHAOGJBA_01506;inference=COORDINATES:profile:Aragorn:001002;locus_tag=BHAOGJBA_01506;product=tRNA-Phe(gaa)
contig00005	Prodigal:002006	CDS	123011	123316	.	-	0	ID=BHAOGJBA_01507;inference=ab initio prediction:Prodigal:002006;locus_tag=BHAOGJBA_01507;product=hypothetical protein
contig00005	Prodigal:002006	CDS	123615	124814	.	+	0	ID=BHAOGJBA_01508;inference=ab initio prediction:Prodigal:002006;locus_tag=BHAOGJBA_01508;product=hypothetical protein
contig00005	Prodigal:002006	CDS	124932	125318	.	-	0	ID=BHAOGJBA_01509;inference=ab initio prediction:Prodigal:002006;locus_tag=BHAOGJBA_01509;product=hypothetical protein
contig00005	Prodigal:002006	CDS	125423	125620	.	-	0	ID=BHAOGJBA_01510;inference=ab initio prediction:Prodigal:002006;locus_tag=BHAOGJBA_01510;product=hypothetical protein
contig00005	Prodigal:002006	CDS	125857	126678	.	-	0	ID=BHAOGJBA_01511;eC_number=1.-.-.-;Name=sadH;gene=sadH;inference=ab initio prediction:Prodigal:002006,similar to AA sequence:UniProtKB:P9WGP9;locus_tag=BHAOGJBA_01511;product=Putative oxidoreductase SadH
contig00005	Prodigal:002006	CDS	126691	128205	.	-	0	ID=BHAOGJBA_01512;eC_number=1.14.13.-;Name=ethA;db_xref=COG:COG2072;gene=ethA;inference=ab initio prediction:Prodigal:002006,similar to AA sequence:UniProtKB:P9WNF9;locus_tag=BHAOGJBA_01512;product=FAD-containing monooxygenase EthA
contig00005	Prodigal:002006	CDS	128417	131107	.	+	0	ID=BHAOGJBA_01513;Name=uvrB;gene=uvrB;inference=ab initio prediction:Prodigal:002006,protein motif:HAMAP:MF_00204;locus_tag=BHAOGJBA_01513;product=UvrABC system protein B
contig00005	Prodigal:002006	CDS	131172	131708	.	+	0	ID=BHAOGJBA_01514;inference=ab initio prediction:Prodigal:002006;locus_tag=BHAOGJBA_01514;product=hypothetical protein
contig00005	Prodigal:002006	CDS	131724	135254	.	-	0	ID=BHAOGJBA_01515;eC_number=2.7.7.7;Name=dnaE1_1;gene=dnaE1_1;inference=ab initio prediction:Prodigal:002006,similar to AA sequence:UniProtKB:B8GWS6;locus_tag=BHAOGJBA_01515;product=DNA polymerase III subunit alpha
contig00005	Prodigal:002006	CDS	135461	135565	.	-	0	ID=BHAOGJBA_01516;inference=ab initio prediction:Prodigal:002006;locus_tag=BHAOGJBA_01516;product=hypothetical protein
contig00005	Prodigal:002006	CDS	135863	137122	.	+	0	ID=BHAOGJBA_01517;eC_number=2.4.1.317;Name=tylN;gene=tylN;inference=ab initio prediction:Prodigal:002006,similar to AA sequence:UniProtKB:O70023;locus_tag=BHAOGJBA_01517;product=O-mycaminosyltylonolide 6-deoxyallosyltransferase
contig00005	Prodigal:002006	CDS	137139	137846	.	-	0	ID=BHAOGJBA_01518;eC_number=3.6.3.-;Name=lolD;db_xref=COG:COG1136;gene=lolD;inference=ab initio prediction:Prodigal:002006,similar to AA sequence:UniProtKB:P75957;locus_tag=BHAOGJBA_01518;product=Lipoprotein-releasing system ATP-binding protein LolD
contig00005	Prodigal:002006	CDS	137861	139171	.	-	0	ID=BHAOGJBA_01519;Name=lolE;db_xref=COG:COG4591;gene=lolE;inference=ab initio prediction:Prodigal:002006,similar to AA sequence:UniProtKB:P75958;locus_tag=BHAOGJBA_01519;product=Lipoprotein-releasing system transmembrane protein LolE
contig00005	Prodigal:002006	CDS	139181	140506	.	-	0	ID=BHAOGJBA_01520;eC_number=6.1.1.15;Name=proS;db_xref=COG:COG0442;gene=proS;inference=ab initio prediction:Prodigal:002006,similar to AA sequence:UniProtKB:Q6N5P6;locus_tag=BHAOGJBA_01520;product=Proline--tRNA ligase
contig00005	Prodigal:002006	CDS	140970	141305	.	-	0	ID=BHAOGJBA_01521;inference=ab initio prediction:Prodigal:002006;locus_tag=BHAOGJBA_01521;product=hypothetical protein
contig00005	Prodigal:002006	CDS	141309	141713	.	-	0	ID=BHAOGJBA_01522;eC_number=5.1.99.-;Name=epi;db_xref=COG:COG0346;gene=epi;inference=ab initio prediction:Prodigal:002006,similar to AA sequence:UniProtKB:Q3IZP4;locus_tag=BHAOGJBA_01522;product=Ethylmalonyl-CoA/methylmalonyl-CoA epimerase
contig00005	Prodigal:002006	CDS	142123	143796	.	-	0	ID=BHAOGJBA_01523;eC_number=3.1.-.-;Name=rnj_2;db_xref=COG:COG0595;gene=rnj_2;inference=ab initio prediction:Prodigal:002006,similar to AA sequence:UniProtKB:A0QVT2;locus_tag=BHAOGJBA_01523;product=Ribonuclease J
contig00005	Prodigal:002006	CDS	143810	144526	.	-	0	ID=BHAOGJBA_01524;eC_number=6.3.4.15;Name=birA;db_xref=COG:COG0340;gene=birA;inference=ab initio prediction:Prodigal:002006,similar to AA sequence:UniProtKB:P0CI75;locus_tag=BHAOGJBA_01524;product=Bifunctional ligase/repressor BirA
contig00005	Prodigal:002006	CDS	144625	146073	.	-	0	ID=BHAOGJBA_01525;eC_number=7.1.1.-;Name=nuoN;db_xref=COG:COG1007;gene=nuoN;inference=ab initio prediction:Prodigal:002006,similar to AA sequence:UniProtKB:A1B479;locus_tag=BHAOGJBA_01525;product=NADH-quinone oxidoreductase subunit N
contig00005	Prodigal:002006	CDS	146083	147603	.	-	0	ID=BHAOGJBA_01526;eC_number=7.1.1.-;Name=nuoM_1;db_xref=COG:COG1008;gene=nuoM_1;inference=ab initio prediction:Prodigal:002006,similar to AA sequence:UniProtKB:P0AFE8;locus_tag=BHAOGJBA_01526;product=NADH-quinone oxidoreductase subunit M
contig00005	Prodigal:002006	CDS	147603	149699	.	-	0	ID=BHAOGJBA_01527;eC_number=7.1.1.-;Name=nuoL;db_xref=COG:COG1009;gene=nuoL;inference=ab initio prediction:Prodigal:002006,similar to AA sequence:UniProtKB:P9WIW1;locus_tag=BHAOGJBA_01527;product=NADH-quinone oxidoreductase subunit L
contig00005	Prodigal:002006	CDS	149789	150094	.	-	0	ID=BHAOGJBA_01528;eC_number=7.1.1.-;Name=nuoK_1;db_xref=COG:COG0713;gene=nuoK_1;inference=ab initio prediction:Prodigal:002006,similar to AA sequence:UniProtKB:A1B482;locus_tag=BHAOGJBA_01528;product=NADH-quinone oxidoreductase subunit K
contig00005	Prodigal:002006	CDS	150112	150732	.	-	0	ID=BHAOGJBA_01529;eC_number=7.1.1.-;Name=nuoJ;db_xref=COG:COG0839;gene=nuoJ;inference=ab initio prediction:Prodigal:002006,similar to AA sequence:UniProtKB:P0AFE0;locus_tag=BHAOGJBA_01529;product=NADH-quinone oxidoreductase subunit J
contig00005	Prodigal:002006	CDS	150860	151348	.	-	0	ID=BHAOGJBA_01530;eC_number=7.1.1.-;Name=nuoI;db_xref=COG:COG1143;gene=nuoI;inference=ab initio prediction:Prodigal:002006,similar to AA sequence:UniProtKB:A1B486;locus_tag=BHAOGJBA_01530;product=NADH-quinone oxidoreductase subunit I
contig00005	Prodigal:002006	CDS	151371	152393	.	-	0	ID=BHAOGJBA_01531;eC_number=7.1.1.-;Name=nuoH;db_xref=COG:COG1005;gene=nuoH;inference=ab initio prediction:Prodigal:002006,similar to AA sequence:UniProtKB:P42032;locus_tag=BHAOGJBA_01531;product=NADH-quinone oxidoreductase subunit H
contig00005	Prodigal:002006	CDS	152405	154474	.	-	0	ID=BHAOGJBA_01532;eC_number=7.1.1.-;Name=nqo3;db_xref=COG:COG1034;gene=nqo3;inference=ab initio prediction:Prodigal:002006,similar to AA sequence:UniProtKB:P29915;locus_tag=BHAOGJBA_01532;product=NADH-quinone oxidoreductase chain 3
contig00005	Prodigal:002006	CDS	154515	155816	.	-	0	ID=BHAOGJBA_01533;eC_number=7.1.1.-;Name=nqo1;db_xref=COG:COG1894;gene=nqo1;inference=ab initio prediction:Prodigal:002006,similar to AA sequence:UniProtKB:P29913;locus_tag=BHAOGJBA_01533;product=NADH-quinone oxidoreductase chain 1
contig00005	Prodigal:002006	CDS	155818	156906	.	-	0	ID=BHAOGJBA_01534;inference=ab initio prediction:Prodigal:002006;locus_tag=BHAOGJBA_01534;product=hypothetical protein
contig00005	Prodigal:002006	CDS	156929	158119	.	-	0	ID=BHAOGJBA_01535;eC_number=7.1.1.-;Name=nuoD;db_xref=COG:COG0649;gene=nuoD;inference=ab initio prediction:Prodigal:002006,similar to AA sequence:UniProtKB:A1B495;locus_tag=BHAOGJBA_01535;product=NADH-quinone oxidoreductase subunit D
contig00005	Prodigal:002006	CDS	158134	158781	.	-	0	ID=BHAOGJBA_01536;eC_number=7.1.1.-;Name=nqo5;db_xref=COG:COG0852;gene=nqo5;inference=ab initio prediction:Prodigal:002006,similar to AA sequence:UniProtKB:P29917;locus_tag=BHAOGJBA_01536;product=NADH-quinone oxidoreductase chain 5
contig00005	Prodigal:002006	CDS	158790	159377	.	-	0	ID=BHAOGJBA_01537;eC_number=7.1.1.-;Name=nuoB;db_xref=COG:COG0377;gene=nuoB;inference=ab initio prediction:Prodigal:002006,similar to AA sequence:UniProtKB:A1B497;locus_tag=BHAOGJBA_01537;product=NADH-quinone oxidoreductase subunit B
contig00005	Prodigal:002006	CDS	159420	159785	.	-	0	ID=BHAOGJBA_01538;eC_number=7.1.1.-;Name=ndhC_1;gene=ndhC_1;inference=ab initio prediction:Prodigal:002006,protein motif:HAMAP:MF_01394;locus_tag=BHAOGJBA_01538;product=NAD(P)H-quinone oxidoreductase subunit 3%2C chloroplastic
contig00005	Aragorn:001002	tRNA	160151	160227	.	+	.	ID=BHAOGJBA_01539;inference=COORDINATES:profile:Aragorn:001002;locus_tag=BHAOGJBA_01539;product=tRNA-Asp(gtc)
contig00005	Aragorn:001002	tRNA	160296	160372	.	+	.	ID=BHAOGJBA_01540;inference=COORDINATES:profile:Aragorn:001002;locus_tag=BHAOGJBA_01540;product=tRNA-Asp(gtc)
contig00005	Prodigal:002006	CDS	160497	160799	.	+	0	ID=BHAOGJBA_01541;inference=ab initio prediction:Prodigal:002006;locus_tag=BHAOGJBA_01541;product=hypothetical protein
contig00005	Prodigal:002006	CDS	160849	162627	.	+	0	ID=BHAOGJBA_01542;eC_number=7.5.2.5;Name=pglK;db_xref=COG:COG1132;gene=pglK;inference=ab initio prediction:Prodigal:002006,similar to AA sequence:UniProtKB:Q0P9C4;locus_tag=BHAOGJBA_01542;product=Protein glycosylation K
contig00005	Prodigal:002006	CDS	162708	163583	.	+	0	ID=BHAOGJBA_01543;Name=lacX;gene=lacX;inference=ab initio prediction:Prodigal:002006,similar to AA sequence:UniProtKB:P23496;locus_tag=BHAOGJBA_01543;product=Protein LacX%2C plasmid
contig00005	Prodigal:002006	CDS	163588	164295	.	+	0	ID=BHAOGJBA_01544;inference=ab initio prediction:Prodigal:002006;locus_tag=BHAOGJBA_01544;product=hypothetical protein
contig00005	Prodigal:002006	CDS	164436	166511	.	+	0	ID=BHAOGJBA_01545;inference=ab initio prediction:Prodigal:002006;locus_tag=BHAOGJBA_01545;product=hypothetical protein
contig00005	Prodigal:002006	CDS	166604	168088	.	+	0	ID=BHAOGJBA_01546;Name=lapB;gene=lapB;inference=ab initio prediction:Prodigal:002006,protein motif:HAMAP:MF_00994;locus_tag=BHAOGJBA_01546;product=Lipopolysaccharide assembly protein B
contig00005	Prodigal:002006	CDS	168237	168707	.	+	0	ID=BHAOGJBA_01547;inference=ab initio prediction:Prodigal:002006;locus_tag=BHAOGJBA_01547;product=hypothetical protein
contig00005	Aragorn:001002	tRNA	168862	168936	.	+	.	ID=BHAOGJBA_01548;inference=COORDINATES:profile:Aragorn:001002;locus_tag=BHAOGJBA_01548;product=tRNA-Thr(ggt)
contig00005	Prodigal:002006	CDS	170303	171073	.	+	0	ID=BHAOGJBA_01549;eC_number=7.3.2.4;Name=nrtD_3;db_xref=COG:COG1116;gene=nrtD_3;inference=ab initio prediction:Prodigal:002006,similar to AA sequence:UniProtKB:P38046;locus_tag=BHAOGJBA_01549;product=Nitrate import ATP-binding protein NrtD
contig00005	Prodigal:002006	CDS	171066	171983	.	+	0	ID=BHAOGJBA_01550;inference=ab initio prediction:Prodigal:002006;locus_tag=BHAOGJBA_01550;product=hypothetical protein
contig00005	Prodigal:002006	CDS	172334	173341	.	+	0	ID=BHAOGJBA_01551;inference=ab initio prediction:Prodigal:002006;locus_tag=BHAOGJBA_01551;product=hypothetical protein
contig00005	Prodigal:002006	CDS	173338	174093	.	+	0	ID=BHAOGJBA_01552;eC_number=1.3.5.1;Name=frdB;db_xref=COG:COG0479;gene=frdB;inference=ab initio prediction:Prodigal:002006,similar to AA sequence:UniProtKB:P9WN89;locus_tag=BHAOGJBA_01552;product=Fumarate reductase iron-sulfur subunit
contig00005	Prodigal:002006	CDS	174090	174419	.	+	0	ID=BHAOGJBA_01553;inference=ab initio prediction:Prodigal:002006;locus_tag=BHAOGJBA_01553;product=hypothetical protein
contig00005	Prodigal:002006	CDS	174844	175221	.	+	0	ID=BHAOGJBA_01554;inference=ab initio prediction:Prodigal:002006;locus_tag=BHAOGJBA_01554;product=hypothetical protein
contig00005	Prodigal:002006	CDS	175254	176126	.	+	0	ID=BHAOGJBA_01555;eC_number=4.2.1.32;Name=ttdA;db_xref=COG:COG1951;gene=ttdA;inference=ab initio prediction:Prodigal:002006,similar to AA sequence:UniProtKB:P05847;locus_tag=BHAOGJBA_01555;product=L(+)-tartrate dehydratase subunit alpha
contig00005	Prodigal:002006	CDS	176386	176997	.	+	0	ID=BHAOGJBA_01556;eC_number=4.2.1.32;Name=ttdB;db_xref=COG:COG1838;gene=ttdB;inference=ab initio prediction:Prodigal:002006,similar to AA sequence:UniProtKB:P0AC35;locus_tag=BHAOGJBA_01556;product=L(+)-tartrate dehydratase subunit beta
contig00005	Prodigal:002006	CDS	176994	178727	.	+	0	ID=BHAOGJBA_01557;eC_number=1.3.5.1;Name=sdhA_1;db_xref=COG:COG1053;gene=sdhA_1;inference=ab initio prediction:Prodigal:002006,similar to AA sequence:UniProtKB:P0AC41;locus_tag=BHAOGJBA_01557;product=Succinate dehydrogenase flavoprotein subunit
contig00005	Prodigal:002006	CDS	178739	180361	.	+	0	ID=BHAOGJBA_01558;eC_number=2.2.1.6;Name=ilvG;db_xref=COG:COG0028;gene=ilvG;inference=ab initio prediction:Prodigal:002006,similar to AA sequence:UniProtKB:P9WG39;locus_tag=BHAOGJBA_01558;product=Acetolactate synthase large subunit IlvG
contig00005	Prodigal:002006	CDS	180407	181411	.	+	0	ID=BHAOGJBA_01559;inference=ab initio prediction:Prodigal:002006;locus_tag=BHAOGJBA_01559;product=hypothetical protein
contig00005	Prodigal:002006	CDS	181670	181915	.	+	0	ID=BHAOGJBA_01560;inference=ab initio prediction:Prodigal:002006;locus_tag=BHAOGJBA_01560;product=hypothetical protein
contig00005	Prodigal:002006	CDS	182431	183174	.	-	0	ID=BHAOGJBA_01561;inference=ab initio prediction:Prodigal:002006;locus_tag=BHAOGJBA_01561;product=hypothetical protein
contig00005	Prodigal:002006	CDS	184021	184338	.	+	0	ID=BHAOGJBA_01562;eC_number=4.2.1.42;Name=garD_1;gene=garD_1;inference=ab initio prediction:Prodigal:002006,protein motif:HAMAP:MF_02031;locus_tag=BHAOGJBA_01562;product=Galactarate dehydratase (L-threo-forming)
contig00005	Prodigal:002006	CDS	184346	185626	.	+	0	ID=BHAOGJBA_01563;eC_number=4.4.1.24;Name=suyB;gene=suyB;inference=ab initio prediction:Prodigal:002006,similar to AA sequence:UniProtKB:Q58Y43;locus_tag=BHAOGJBA_01563;product=(2R)-sulfolactate sulfo-lyase subunit beta
contig00005	Prodigal:002006	CDS	185777	187135	.	+	0	ID=BHAOGJBA_01564;Name=dctA_1;db_xref=COG:COG1301;gene=dctA_1;inference=ab initio prediction:Prodigal:002006,similar to AA sequence:UniProtKB:P0A830;locus_tag=BHAOGJBA_01564;product=Aerobic C4-dicarboxylate transport protein
contig00005	Prodigal:002006	CDS	187149	188090	.	+	0	ID=BHAOGJBA_01565;eC_number=1.1.1.310;Name=slcC;db_xref=COG:COG0111;gene=slcC;inference=ab initio prediction:Prodigal:002006,similar to AA sequence:UniProtKB:Q1QWN6;locus_tag=BHAOGJBA_01565;product=(S)-sulfolactate dehydrogenase
contig00005	Prodigal:002006	CDS	188095	189084	.	+	0	ID=BHAOGJBA_01566;eC_number=1.1.1.338;Name=comC;db_xref=COG:COG2055;gene=comC;inference=ab initio prediction:Prodigal:002006,similar to AA sequence:UniProtKB:Q1QWN5;locus_tag=BHAOGJBA_01566;product=(2R)-3-sulfolactate dehydrogenase (NADP(+))
contig00005	Prodigal:002006	CDS	189160	189969	.	+	0	ID=BHAOGJBA_01567;inference=ab initio prediction:Prodigal:002006;locus_tag=BHAOGJBA_01567;product=hypothetical protein
contig00005	Prodigal:002006	CDS	190138	190368	.	-	0	ID=BHAOGJBA_01568;inference=ab initio prediction:Prodigal:002006;locus_tag=BHAOGJBA_01568;product=hypothetical protein
contig00005	Prodigal:002006	CDS	190503	191576	.	+	0	ID=BHAOGJBA_01569;inference=ab initio prediction:Prodigal:002006;locus_tag=BHAOGJBA_01569;product=hypothetical protein
contig00005	Prodigal:002006	CDS	191772	192518	.	-	0	ID=BHAOGJBA_01570;Name=fhuF;db_xref=COG:COG4114;gene=fhuF;inference=ab initio prediction:Prodigal:002006,similar to AA sequence:UniProtKB:P39405;locus_tag=BHAOGJBA_01570;product=Ferric iron reductase protein FhuF
contig00005	Prodigal:002006	CDS	192515	193750	.	-	0	ID=BHAOGJBA_01571;Name=ampG_1;db_xref=COG:COG0477;gene=ampG_1;inference=ab initio prediction:Prodigal:002006,similar to AA sequence:UniProtKB:P0AE16;locus_tag=BHAOGJBA_01571;product=Anhydromuropeptide permease
contig00005	Prodigal:002006	CDS	194192	194668	.	-	0	ID=BHAOGJBA_01572;inference=ab initio prediction:Prodigal:002006;locus_tag=BHAOGJBA_01572;product=hypothetical protein
contig00005	Prodigal:002006	CDS	194891	195067	.	-	0	ID=BHAOGJBA_01573;inference=ab initio prediction:Prodigal:002006;locus_tag=BHAOGJBA_01573;product=hypothetical protein
contig00005	Prodigal:002006	CDS	195107	196090	.	-	0	ID=BHAOGJBA_01574;Name=rbsR;db_xref=COG:COG1609;gene=rbsR;inference=ab initio prediction:Prodigal:002006,similar to AA sequence:UniProtKB:P0ACQ0;locus_tag=BHAOGJBA_01574;product=Ribose operon repressor
contig00005	Prodigal:002006	CDS	196290	198836	.	+	0	ID=BHAOGJBA_01575;inference=ab initio prediction:Prodigal:002006;locus_tag=BHAOGJBA_01575;product=hypothetical protein
contig00005	Prodigal:002006	CDS	198833	199783	.	+	0	ID=BHAOGJBA_01576;eC_number=2.7.1.144;Name=lacC;db_xref=COG:COG1105;gene=lacC;inference=ab initio prediction:Prodigal:002006,similar to AA sequence:UniProtKB:Q833W9;locus_tag=BHAOGJBA_01576;product=Tagatose-6-phosphate kinase
contig00005	Prodigal:002006	CDS	199887	201629	.	+	0	ID=BHAOGJBA_01577;Name=fruA;db_xref=COG:COG1299;gene=fruA;inference=ab initio prediction:Prodigal:002006,similar to AA sequence:UniProtKB:P23355;locus_tag=BHAOGJBA_01577;product=PTS system fructose-specific EIIB'BC component
contig00005	Prodigal:002006	CDS	201750	203258	.	+	0	ID=BHAOGJBA_01578;inference=ab initio prediction:Prodigal:002006;locus_tag=BHAOGJBA_01578;product=hypothetical protein
contig00005	Prodigal:002006	CDS	203275	204513	.	-	0	ID=BHAOGJBA_01579;eC_number=1.14.-.-;db_xref=COG:COG2124;inference=ab initio prediction:Prodigal:002006,similar to AA sequence:UniProtKB:P33271;locus_tag=BHAOGJBA_01579;product=Cytochrome P450 107B1
contig00005	Prodigal:002006	CDS	204510	205796	.	-	0	ID=BHAOGJBA_01580;eC_number=1.18.1.-;Name=thcD_1;gene=thcD_1;inference=ab initio prediction:Prodigal:002006,similar to AA sequence:UniProtKB:P43494;locus_tag=BHAOGJBA_01580;product=Rhodocoxin reductase
contig00005	Prodigal:002006	CDS	205793	206035	.	-	0	ID=BHAOGJBA_01581;inference=ab initio prediction:Prodigal:002006;locus_tag=BHAOGJBA_01581;product=hypothetical protein
contig00005	Prodigal:002006	CDS	206129	206359	.	-	0	ID=BHAOGJBA_01582;inference=ab initio prediction:Prodigal:002006;locus_tag=BHAOGJBA_01582;product=hypothetical protein
contig00005	Prodigal:002006	CDS	206610	206840	.	-	0	ID=BHAOGJBA_01583;inference=ab initio prediction:Prodigal:002006;locus_tag=BHAOGJBA_01583;product=hypothetical protein
contig00005	Prodigal:002006	CDS	207040	208596	.	+	0	ID=BHAOGJBA_01584;eC_number=6.3.5.2;Name=guaA;db_xref=COG:COG0518;gene=guaA;inference=ab initio prediction:Prodigal:002006,similar to AA sequence:UniProtKB:P04079;locus_tag=BHAOGJBA_01584;product=GMP synthase [glutamine-hydrolyzing]
contig00005	Prodigal:002006	CDS	208941	210266	.	-	0	ID=BHAOGJBA_01585;eC_number=2.1.1.176;Name=rsmB_1;gene=rsmB_1;inference=ab initio prediction:Prodigal:002006,protein motif:HAMAP:MF_01856;locus_tag=BHAOGJBA_01585;product=Ribosomal RNA small subunit methyltransferase B
contig00005	Prodigal:002006	CDS	210378	210548	.	+	0	ID=BHAOGJBA_01586;inference=ab initio prediction:Prodigal:002006;locus_tag=BHAOGJBA_01586;product=hypothetical protein
contig00005	Prodigal:002006	CDS	210562	211497	.	-	0	ID=BHAOGJBA_01587;eC_number=1.1.1.169;Name=panE_1;db_xref=COG:COG1893;gene=panE_1;inference=ab initio prediction:Prodigal:002006,similar to AA sequence:UniProtKB:Q9HW09;locus_tag=BHAOGJBA_01587;product=2-dehydropantoate 2-reductase
contig00005	Prodigal:002006	CDS	211561	211968	.	-	0	ID=BHAOGJBA_01588;eC_number=3.1.-.-;Name=vapC_2;gene=vapC_2;inference=ab initio prediction:Prodigal:002006,protein motif:HAMAP:MF_00265;locus_tag=BHAOGJBA_01588;product=tRNA(fMet)-specific endonuclease VapC
contig00005	Prodigal:002006	CDS	211965	212201	.	-	0	ID=BHAOGJBA_01589;inference=ab initio prediction:Prodigal:002006;locus_tag=BHAOGJBA_01589;product=hypothetical protein
contig00005	Prodigal:002006	CDS	212275	213768	.	-	0	ID=BHAOGJBA_01590;eC_number=1.1.1.205;Name=guaB;db_xref=COG:COG0516;gene=guaB;inference=ab initio prediction:Prodigal:002006,similar to AA sequence:UniProtKB:P0C0H6;locus_tag=BHAOGJBA_01590;product=Inosine-5'-monophosphate dehydrogenase
contig00005	Prodigal:002006	CDS	213959	214867	.	-	0	ID=BHAOGJBA_01591;inference=ab initio prediction:Prodigal:002006;locus_tag=BHAOGJBA_01591;product=hypothetical protein
contig00005	Prodigal:002006	CDS	215119	216540	.	+	0	ID=BHAOGJBA_01592;Name=hsrA;gene=hsrA;inference=ab initio prediction:Prodigal:002006,similar to AA sequence:UniProtKB:P31474;locus_tag=BHAOGJBA_01592;product=putative transport protein HsrA
contig00005	Prodigal:002006	CDS	216537	217037	.	-	0	ID=BHAOGJBA_01593;inference=ab initio prediction:Prodigal:002006;locus_tag=BHAOGJBA_01593;product=hypothetical protein
contig00005	Prodigal:002006	CDS	217112	218398	.	-	0	ID=BHAOGJBA_01594;Name=bcr_1;gene=bcr_1;inference=ab initio prediction:Prodigal:002006,similar to AA sequence:UniProtKB:P28246;locus_tag=BHAOGJBA_01594;product=Bicyclomycin resistance protein
contig00005	Prodigal:002006	CDS	218580	218753	.	+	0	ID=BHAOGJBA_01595;inference=ab initio prediction:Prodigal:002006;locus_tag=BHAOGJBA_01595;product=hypothetical protein
contig00005	Prodigal:002006	CDS	219083	220543	.	-	0	ID=BHAOGJBA_01596;inference=ab initio prediction:Prodigal:002006;locus_tag=BHAOGJBA_01596;product=hypothetical protein
contig00005	Prodigal:002006	CDS	220679	221449	.	-	0	ID=BHAOGJBA_01597;inference=ab initio prediction:Prodigal:002006;locus_tag=BHAOGJBA_01597;product=hypothetical protein
contig00005	Prodigal:002006	CDS	221446	222408	.	-	0	ID=BHAOGJBA_01598;eC_number=2.1.3.15;Name=accA;db_xref=COG:COG0825;gene=accA;inference=ab initio prediction:Prodigal:002006,similar to AA sequence:UniProtKB:P0ABD5;locus_tag=BHAOGJBA_01598;product=Acetyl-coenzyme A carboxylase carboxyl transferase subunit alpha
contig00005	Prodigal:002006	CDS	222607	222957	.	+	0	ID=BHAOGJBA_01599;inference=ab initio prediction:Prodigal:002006;locus_tag=BHAOGJBA_01599;product=hypothetical protein
contig00005	Prodigal:002006	CDS	222962	224335	.	-	0	ID=BHAOGJBA_01600;Name=pleD;gene=pleD;inference=ab initio prediction:Prodigal:002006,similar to AA sequence:UniProtKB:B8GZM2;locus_tag=BHAOGJBA_01600;product=Response regulator PleD
contig00005	Prodigal:002006	CDS	224390	224764	.	-	0	ID=BHAOGJBA_01601;Name=divK_1;gene=divK_1;inference=ab initio prediction:Prodigal:002006,similar to AA sequence:UniProtKB:Q7BBW0;locus_tag=BHAOGJBA_01601;product=Polar-differentiation response regulator DivK
contig00005	Prodigal:002006	CDS	224841	225140	.	+	0	ID=BHAOGJBA_01602;inference=ab initio prediction:Prodigal:002006;locus_tag=BHAOGJBA_01602;product=hypothetical protein
contig00005	Prodigal:002006	CDS	225181	226086	.	-	0	ID=BHAOGJBA_01603;inference=ab initio prediction:Prodigal:002006;locus_tag=BHAOGJBA_01603;product=hypothetical protein
contig00005	Prodigal:002006	CDS	226165	226665	.	-	0	ID=BHAOGJBA_01604;inference=ab initio prediction:Prodigal:002006;locus_tag=BHAOGJBA_01604;product=hypothetical protein
contig00005	Prodigal:002006	CDS	226662	226877	.	-	0	ID=BHAOGJBA_01605;inference=ab initio prediction:Prodigal:002006;locus_tag=BHAOGJBA_01605;product=hypothetical protein
contig00005	Prodigal:002006	CDS	226985	227521	.	-	0	ID=BHAOGJBA_01606;inference=ab initio prediction:Prodigal:002006;locus_tag=BHAOGJBA_01606;product=hypothetical protein
contig00005	Prodigal:002006	CDS	227774	229243	.	-	0	ID=BHAOGJBA_01607;inference=ab initio prediction:Prodigal:002006;locus_tag=BHAOGJBA_01607;product=hypothetical protein
contig00005	Prodigal:002006	CDS	229240	230115	.	-	0	ID=BHAOGJBA_01608;inference=ab initio prediction:Prodigal:002006;locus_tag=BHAOGJBA_01608;product=hypothetical protein
contig00005	Aragorn:001002	tRNA	231210	231297	.	+	.	ID=BHAOGJBA_01609;inference=COORDINATES:profile:Aragorn:001002;locus_tag=BHAOGJBA_01609;product=tRNA-Leu(gag)
contig00005	Prodigal:002006	CDS	231641	232756	.	+	0	ID=BHAOGJBA_01610;inference=ab initio prediction:Prodigal:002006;locus_tag=BHAOGJBA_01610;product=hypothetical protein
contig00005	Prodigal:002006	CDS	232830	234347	.	+	0	ID=BHAOGJBA_01611;eC_number=2.5.1.141;Name=cyoE;gene=cyoE;inference=ab initio prediction:Prodigal:002006,protein motif:HAMAP:MF_00154;locus_tag=BHAOGJBA_01611;product=Protoheme IX farnesyltransferase
contig00005	Prodigal:002006	CDS	234344	234811	.	+	0	ID=BHAOGJBA_01612;inference=ab initio prediction:Prodigal:002006;locus_tag=BHAOGJBA_01612;product=hypothetical protein
contig00005	Prodigal:002006	CDS	234819	235619	.	-	0	ID=BHAOGJBA_01613;inference=ab initio prediction:Prodigal:002006;locus_tag=BHAOGJBA_01613;product=hypothetical protein
contig00005	Prodigal:002006	CDS	235717	236805	.	-	0	ID=BHAOGJBA_01614;eC_number=3.6.-.-;Name=yjiA_2;db_xref=COG:COG0523;gene=yjiA_2;inference=ab initio prediction:Prodigal:002006,similar to AA sequence:UniProtKB:P24203;locus_tag=BHAOGJBA_01614;product=P-loop guanosine triphosphatase YjiA
contig00005	Prodigal:002006	CDS	236892	237476	.	-	0	ID=BHAOGJBA_01615;inference=ab initio prediction:Prodigal:002006;locus_tag=BHAOGJBA_01615;product=hypothetical protein
contig00005	Prodigal:002006	CDS	237529	238638	.	-	0	ID=BHAOGJBA_01616;inference=ab initio prediction:Prodigal:002006;locus_tag=BHAOGJBA_01616;product=hypothetical protein
contig00005	Prodigal:002006	CDS	238700	239371	.	-	0	ID=BHAOGJBA_01617;eC_number=2.5.1.143;Name=larB;db_xref=COG:COG1691;gene=larB;inference=ab initio prediction:Prodigal:002006,similar to AA sequence:UniProtKB:F9UST0;locus_tag=BHAOGJBA_01617;product=Pyridinium-3%2C5-biscarboxylic acid mononucleotide synthase
contig00005	Prodigal:002006	CDS	239368	240204	.	-	0	ID=BHAOGJBA_01618;inference=ab initio prediction:Prodigal:002006;locus_tag=BHAOGJBA_01618;product=hypothetical protein
contig00005	Prodigal:002006	CDS	240201	241469	.	-	0	ID=BHAOGJBA_01619;eC_number=4.99.1.12;Name=larC;gene=larC;inference=ab initio prediction:Prodigal:002006,similar to AA sequence:UniProtKB:F9UST1;locus_tag=BHAOGJBA_01619;product=Pyridinium-3%2C5-bisthiocarboxylic acid mononucleotide nickel insertion protein
contig00005	Prodigal:002006	CDS	241742	243331	.	+	0	ID=BHAOGJBA_01620;eC_number=2.3.2.2;Name=ywrD_1;db_xref=COG:COG0405;gene=ywrD_1;inference=ab initio prediction:Prodigal:002006,similar to AA sequence:UniProtKB:O05218;locus_tag=BHAOGJBA_01620;product=Glutathione hydrolase-like YwrD proenzyme
contig00005	Prodigal:002006	CDS	243412	244815	.	-	0	ID=BHAOGJBA_01621;inference=ab initio prediction:Prodigal:002006;locus_tag=BHAOGJBA_01621;product=hypothetical protein
contig00005	Prodigal:002006	CDS	244846	245265	.	-	0	ID=BHAOGJBA_01622;inference=ab initio prediction:Prodigal:002006;locus_tag=BHAOGJBA_01622;product=hypothetical protein
contig00005	Prodigal:002006	CDS	245386	245724	.	+	0	ID=BHAOGJBA_01623;inference=ab initio prediction:Prodigal:002006;locus_tag=BHAOGJBA_01623;product=hypothetical protein
contig00005	Prodigal:002006	CDS	245721	245999	.	-	0	ID=BHAOGJBA_01624;inference=ab initio prediction:Prodigal:002006;locus_tag=BHAOGJBA_01624;product=hypothetical protein
contig00005	Prodigal:002006	CDS	245999	246205	.	-	0	ID=BHAOGJBA_01625;inference=ab initio prediction:Prodigal:002006;locus_tag=BHAOGJBA_01625;product=hypothetical protein
contig00005	Prodigal:002006	CDS	246311	247855	.	-	0	ID=BHAOGJBA_01626;eC_number=1.18.1.3;Name=hcaD;gene=hcaD;inference=ab initio prediction:Prodigal:002006,protein motif:HAMAP:MF_01651;locus_tag=BHAOGJBA_01626;product=3-phenylpropionate/cinnamic acid dioxygenase ferredoxin--NAD(+) reductase component
contig00005	Prodigal:002006	CDS	247950	249104	.	-	0	ID=BHAOGJBA_01627;eC_number=2.4.1.182;Name=lpxB;db_xref=COG:COG0763;gene=lpxB;inference=ab initio prediction:Prodigal:002006,similar to AA sequence:UniProtKB:P10441;locus_tag=BHAOGJBA_01627;product=Lipid-A-disaccharide synthase
contig00005	Prodigal:002006	CDS	249101	249949	.	-	0	ID=BHAOGJBA_01628;eC_number=3.6.1.54;Name=lpxI;db_xref=COG:COG3494;gene=lpxI;inference=ab initio prediction:Prodigal:002006,similar to AA sequence:UniProtKB:Q9A716;locus_tag=BHAOGJBA_01628;product=UDP-2%2C3-diacylglucosamine pyrophosphatase LpxI
contig00005	Prodigal:002006	CDS	249955	250773	.	-	0	ID=BHAOGJBA_01629;eC_number=2.3.1.129;Name=lpxA;db_xref=COG:COG1043;gene=lpxA;inference=ab initio prediction:Prodigal:002006,similar to AA sequence:UniProtKB:P0A722;locus_tag=BHAOGJBA_01629;product=Acyl-[acyl-carrier-protein]--UDP-N-acetylglucosamine O-acyltransferase
contig00005	Prodigal:002006	CDS	250770	251234	.	-	0	ID=BHAOGJBA_01630;eC_number=4.2.1.59;Name=fabZ;db_xref=COG:COG0764;gene=fabZ;inference=ab initio prediction:Prodigal:002006,similar to AA sequence:UniProtKB:O25928;locus_tag=BHAOGJBA_01630;product=3-hydroxyacyl-[acyl-carrier-protein] dehydratase FabZ
contig00005	Prodigal:002006	CDS	251606	252658	.	-	0	ID=BHAOGJBA_01631;eC_number=2.3.1.-;Name=lpxD;db_xref=COG:COG1044;gene=lpxD;inference=ab initio prediction:Prodigal:002006,similar to AA sequence:UniProtKB:P0CD76;locus_tag=BHAOGJBA_01631;product=UDP-3-O-acylglucosamine N-acyltransferase
contig00005	Prodigal:002006	CDS	252822	255386	.	-	0	ID=BHAOGJBA_01632;Name=bamA_2;db_xref=COG:COG4775;gene=bamA_2;inference=ab initio prediction:Prodigal:002006,similar to AA sequence:UniProtKB:Q9K1H0;locus_tag=BHAOGJBA_01632;product=Outer membrane protein assembly factor BamA
contig00005	Prodigal:002006	CDS	255791	256948	.	-	0	ID=BHAOGJBA_01633;eC_number=3.4.24.-;Name=mmpA_2;db_xref=COG:COG0750;gene=mmpA_2;inference=ab initio prediction:Prodigal:002006,similar to AA sequence:UniProtKB:Q9A710;locus_tag=BHAOGJBA_01633;product=Metalloprotease MmpA
contig00005	Prodigal:002006	CDS	257152	258129	.	-	0	ID=BHAOGJBA_01634;inference=ab initio prediction:Prodigal:002006;locus_tag=BHAOGJBA_01634;product=hypothetical protein
contig00005	Prodigal:002006	CDS	258253	259110	.	+	0	ID=BHAOGJBA_01635;eC_number=3.1.-.-;Name=dinG_1;gene=dinG_1;inference=ab initio prediction:Prodigal:002006,protein motif:HAMAP:MF_02206;locus_tag=BHAOGJBA_01635;product=3'-5' exonuclease DinG
contig00005	Prodigal:002006	CDS	259121	259462	.	-	0	ID=BHAOGJBA_01636;inference=ab initio prediction:Prodigal:002006;locus_tag=BHAOGJBA_01636;product=hypothetical protein
contig00005	Prodigal:002006	CDS	259469	259696	.	-	0	ID=BHAOGJBA_01637;inference=ab initio prediction:Prodigal:002006;locus_tag=BHAOGJBA_01637;product=hypothetical protein
contig00005	Prodigal:002006	CDS	259742	261943	.	-	0	ID=BHAOGJBA_01638;Name=fadJ_2;db_xref=COG:COG1024;gene=fadJ_2;inference=ab initio prediction:Prodigal:002006,similar to AA sequence:UniProtKB:P77399;locus_tag=BHAOGJBA_01638;product=Fatty acid oxidation complex subunit alpha
contig00005	Prodigal:002006	CDS	262039	262821	.	+	0	ID=BHAOGJBA_01639;Name=bluF;gene=bluF;inference=ab initio prediction:Prodigal:002006,similar to AA sequence:UniProtKB:P75990;locus_tag=BHAOGJBA_01639;product=Blue light- and temperature-regulated antirepressor BluF
contig00005	Prodigal:002006	CDS	262849	263355	.	-	0	ID=BHAOGJBA_01640;inference=ab initio prediction:Prodigal:002006;locus_tag=BHAOGJBA_01640;product=hypothetical protein
contig00005	Prodigal:002006	CDS	263468	264676	.	-	0	ID=BHAOGJBA_01641;eC_number=2.3.1.-;Name=fadA_2;db_xref=COG:COG0183;gene=fadA_2;inference=ab initio prediction:Prodigal:002006,similar to AA sequence:UniProtKB:O53871;locus_tag=BHAOGJBA_01641;product=Putative acyltransferase
contig00005	Prodigal:002006	CDS	264759	264986	.	-	0	ID=BHAOGJBA_01642;inference=ab initio prediction:Prodigal:002006;locus_tag=BHAOGJBA_01642;product=hypothetical protein
contig00005	Prodigal:002006	CDS	265001	266779	.	-	0	ID=BHAOGJBA_01643;eC_number=1.3.8.-;Name=dmdC_1;db_xref=COG:COG1960;gene=dmdC_1;inference=ab initio prediction:Prodigal:002006,similar to AA sequence:UniProtKB:Q5LLW7;locus_tag=BHAOGJBA_01643;product=3-methylmercaptopropionyl-CoA dehydrogenase
contig00005	Prodigal:002006	CDS	266923	268464	.	-	0	ID=BHAOGJBA_01644;inference=ab initio prediction:Prodigal:002006;locus_tag=BHAOGJBA_01644;product=hypothetical protein
contig00005	Prodigal:002006	CDS	268620	272123	.	+	0	ID=BHAOGJBA_01645;inference=ab initio prediction:Prodigal:002006;locus_tag=BHAOGJBA_01645;product=hypothetical protein
contig00005	Prodigal:002006	CDS	272277	272714	.	+	0	ID=BHAOGJBA_01646;inference=ab initio prediction:Prodigal:002006;locus_tag=BHAOGJBA_01646;product=hypothetical protein
contig00005	Prodigal:002006	CDS	272837	274663	.	+	0	ID=BHAOGJBA_01647;Name=htpG;db_xref=COG:COG0326;gene=htpG;inference=ab initio prediction:Prodigal:002006,similar to AA sequence:UniProtKB:Q83EL0;locus_tag=BHAOGJBA_01647;product=Chaperone protein HtpG
contig00005	Aragorn:001002	tRNA	274887	274976	.	+	.	ID=BHAOGJBA_01648;inference=COORDINATES:profile:Aragorn:001002;locus_tag=BHAOGJBA_01648;product=tRNA-Ser(cga)
contig00005	Prodigal:002006	CDS	275062	276597	.	+	0	ID=BHAOGJBA_01649;Name=xerC_4;gene=xerC_4;inference=ab initio prediction:Prodigal:002006,protein motif:HAMAP:MF_01808;locus_tag=BHAOGJBA_01649;product=Tyrosine recombinase XerC
contig00005	Prodigal:002006	CDS	277633	277776	.	-	0	ID=BHAOGJBA_01650;inference=ab initio prediction:Prodigal:002006;locus_tag=BHAOGJBA_01650;product=hypothetical protein
contig00005	Prodigal:002006	CDS	278209	279471	.	-	0	ID=BHAOGJBA_01651;inference=ab initio prediction:Prodigal:002006;locus_tag=BHAOGJBA_01651;product=hypothetical protein
contig00005	Prodigal:002006	CDS	279526	279846	.	-	0	ID=BHAOGJBA_01652;inference=ab initio prediction:Prodigal:002006;locus_tag=BHAOGJBA_01652;product=hypothetical protein
contig00005	Prodigal:002006	CDS	279887	280738	.	-	0	ID=BHAOGJBA_01653;inference=ab initio prediction:Prodigal:002006;locus_tag=BHAOGJBA_01653;product=hypothetical protein
contig00005	Prodigal:002006	CDS	280866	281174	.	-	0	ID=BHAOGJBA_01654;inference=ab initio prediction:Prodigal:002006;locus_tag=BHAOGJBA_01654;product=hypothetical protein
contig00005	Prodigal:002006	CDS	281324	282568	.	+	0	ID=BHAOGJBA_01655;inference=ab initio prediction:Prodigal:002006;locus_tag=BHAOGJBA_01655;product=hypothetical protein
contig00005	Prodigal:002006	CDS	282592	283389	.	+	0	ID=BHAOGJBA_01656;inference=ab initio prediction:Prodigal:002006;locus_tag=BHAOGJBA_01656;product=hypothetical protein
contig00006	Prodigal:002006	CDS	44	157	.	+	0	ID=BHAOGJBA_01657;inference=ab initio prediction:Prodigal:002006;locus_tag=BHAOGJBA_01657;product=hypothetical protein
contig00006	Prodigal:002006	CDS	193	294	.	+	0	ID=BHAOGJBA_01658;inference=ab initio prediction:Prodigal:002006;locus_tag=BHAOGJBA_01658;product=hypothetical protein
contig00006	Prodigal:002006	CDS	297	617	.	-	0	ID=BHAOGJBA_01659;inference=ab initio prediction:Prodigal:002006;locus_tag=BHAOGJBA_01659;product=hypothetical protein
contig00006	Prodigal:002006	CDS	1066	1452	.	+	0	ID=BHAOGJBA_01660;inference=ab initio prediction:Prodigal:002006;locus_tag=BHAOGJBA_01660;product=hypothetical protein
contig00006	Prodigal:002006	CDS	1969	2232	.	+	0	ID=BHAOGJBA_01661;inference=ab initio prediction:Prodigal:002006;locus_tag=BHAOGJBA_01661;product=hypothetical protein
contig00006	Prodigal:002006	CDS	2229	2531	.	+	0	ID=BHAOGJBA_01662;inference=ab initio prediction:Prodigal:002006;locus_tag=BHAOGJBA_01662;product=hypothetical protein
contig00006	Prodigal:002006	CDS	2566	2781	.	-	0	ID=BHAOGJBA_01663;inference=ab initio prediction:Prodigal:002006;locus_tag=BHAOGJBA_01663;product=hypothetical protein
contig00006	Prodigal:002006	CDS	3007	3261	.	-	0	ID=BHAOGJBA_01664;inference=ab initio prediction:Prodigal:002006;locus_tag=BHAOGJBA_01664;product=hypothetical protein
contig00006	Prodigal:002006	CDS	3776	4024	.	-	0	ID=BHAOGJBA_01665;inference=ab initio prediction:Prodigal:002006;locus_tag=BHAOGJBA_01665;product=hypothetical protein
contig00006	Prodigal:002006	CDS	4194	4304	.	-	0	ID=BHAOGJBA_01666;inference=ab initio prediction:Prodigal:002006;locus_tag=BHAOGJBA_01666;product=hypothetical protein
contig00006	Prodigal:002006	CDS	4301	4864	.	-	0	ID=BHAOGJBA_01667;inference=ab initio prediction:Prodigal:002006;locus_tag=BHAOGJBA_01667;product=hypothetical protein
contig00006	Prodigal:002006	CDS	4861	5154	.	-	0	ID=BHAOGJBA_01668;inference=ab initio prediction:Prodigal:002006;locus_tag=BHAOGJBA_01668;product=hypothetical protein
contig00006	Prodigal:002006	CDS	5198	5413	.	-	0	ID=BHAOGJBA_01669;inference=ab initio prediction:Prodigal:002006;locus_tag=BHAOGJBA_01669;product=hypothetical protein
contig00006	Prodigal:002006	CDS	5416	5637	.	-	0	ID=BHAOGJBA_01670;inference=ab initio prediction:Prodigal:002006;locus_tag=BHAOGJBA_01670;product=hypothetical protein
contig00006	Prodigal:002006	CDS	5634	6173	.	-	0	ID=BHAOGJBA_01671;inference=ab initio prediction:Prodigal:002006;locus_tag=BHAOGJBA_01671;product=hypothetical protein
contig00006	Prodigal:002006	CDS	6238	6384	.	-	0	ID=BHAOGJBA_01672;inference=ab initio prediction:Prodigal:002006;locus_tag=BHAOGJBA_01672;product=hypothetical protein
contig00006	Prodigal:002006	CDS	6381	7079	.	-	0	ID=BHAOGJBA_01673;inference=ab initio prediction:Prodigal:002006;locus_tag=BHAOGJBA_01673;product=hypothetical protein
contig00006	Prodigal:002006	CDS	7116	7463	.	-	0	ID=BHAOGJBA_01674;inference=ab initio prediction:Prodigal:002006;locus_tag=BHAOGJBA_01674;product=hypothetical protein
contig00006	Prodigal:002006	CDS	7465	7980	.	-	0	ID=BHAOGJBA_01675;inference=ab initio prediction:Prodigal:002006;locus_tag=BHAOGJBA_01675;product=hypothetical protein
contig00006	Prodigal:002006	CDS	7992	8588	.	-	0	ID=BHAOGJBA_01676;inference=ab initio prediction:Prodigal:002006;locus_tag=BHAOGJBA_01676;product=hypothetical protein
contig00006	Prodigal:002006	CDS	8585	9199	.	-	0	ID=BHAOGJBA_01677;inference=ab initio prediction:Prodigal:002006;locus_tag=BHAOGJBA_01677;product=hypothetical protein
contig00006	Prodigal:002006	CDS	9192	9563	.	-	0	ID=BHAOGJBA_01678;inference=ab initio prediction:Prodigal:002006;locus_tag=BHAOGJBA_01678;product=hypothetical protein
contig00006	Prodigal:002006	CDS	9566	10615	.	-	0	ID=BHAOGJBA_01679;inference=ab initio prediction:Prodigal:002006;locus_tag=BHAOGJBA_01679;product=hypothetical protein
contig00006	Prodigal:002006	CDS	10623	10856	.	-	0	ID=BHAOGJBA_01680;inference=ab initio prediction:Prodigal:002006;locus_tag=BHAOGJBA_01680;product=hypothetical protein
contig00006	Prodigal:002006	CDS	10861	11307	.	-	0	ID=BHAOGJBA_01681;inference=ab initio prediction:Prodigal:002006;locus_tag=BHAOGJBA_01681;product=hypothetical protein
contig00006	Prodigal:002006	CDS	11311	13800	.	-	0	ID=BHAOGJBA_01682;inference=ab initio prediction:Prodigal:002006;locus_tag=BHAOGJBA_01682;product=hypothetical protein
contig00006	Prodigal:002006	CDS	13908	14213	.	-	0	ID=BHAOGJBA_01683;inference=ab initio prediction:Prodigal:002006;locus_tag=BHAOGJBA_01683;product=hypothetical protein
contig00006	Prodigal:002006	CDS	14246	14548	.	+	0	ID=BHAOGJBA_01684;inference=ab initio prediction:Prodigal:002006;locus_tag=BHAOGJBA_01684;product=hypothetical protein
contig00006	Prodigal:002006	CDS	14572	15102	.	-	0	ID=BHAOGJBA_01685;inference=ab initio prediction:Prodigal:002006;locus_tag=BHAOGJBA_01685;product=hypothetical protein
contig00006	Prodigal:002006	CDS	15152	16435	.	-	0	ID=BHAOGJBA_01686;inference=ab initio prediction:Prodigal:002006;locus_tag=BHAOGJBA_01686;product=hypothetical protein
contig00006	Prodigal:002006	CDS	16727	17446	.	+	0	ID=BHAOGJBA_01687;inference=ab initio prediction:Prodigal:002006;locus_tag=BHAOGJBA_01687;product=hypothetical protein
contig00006	Prodigal:002006	CDS	17495	17944	.	-	0	ID=BHAOGJBA_01688;inference=ab initio prediction:Prodigal:002006;locus_tag=BHAOGJBA_01688;product=hypothetical protein
contig00006	Prodigal:002006	CDS	17946	19835	.	-	0	ID=BHAOGJBA_01689;inference=ab initio prediction:Prodigal:002006;locus_tag=BHAOGJBA_01689;product=hypothetical protein
contig00006	Prodigal:002006	CDS	19840	20577	.	-	0	ID=BHAOGJBA_01690;inference=ab initio prediction:Prodigal:002006;locus_tag=BHAOGJBA_01690;product=hypothetical protein
contig00006	Prodigal:002006	CDS	20589	20930	.	-	0	ID=BHAOGJBA_01691;inference=ab initio prediction:Prodigal:002006;locus_tag=BHAOGJBA_01691;product=hypothetical protein
contig00006	Prodigal:002006	CDS	20938	21519	.	-	0	ID=BHAOGJBA_01692;inference=ab initio prediction:Prodigal:002006;locus_tag=BHAOGJBA_01692;product=hypothetical protein
contig00006	Prodigal:002006	CDS	21530	22195	.	-	0	ID=BHAOGJBA_01693;inference=ab initio prediction:Prodigal:002006;locus_tag=BHAOGJBA_01693;product=hypothetical protein
contig00006	Prodigal:002006	CDS	22195	23286	.	-	0	ID=BHAOGJBA_01694;inference=ab initio prediction:Prodigal:002006;locus_tag=BHAOGJBA_01694;product=hypothetical protein
contig00006	Prodigal:002006	CDS	23303	23719	.	-	0	ID=BHAOGJBA_01695;inference=ab initio prediction:Prodigal:002006;locus_tag=BHAOGJBA_01695;product=hypothetical protein
contig00006	Prodigal:002006	CDS	23724	23918	.	-	0	ID=BHAOGJBA_01696;inference=ab initio prediction:Prodigal:002006;locus_tag=BHAOGJBA_01696;product=hypothetical protein
contig00006	Prodigal:002006	CDS	23933	24586	.	-	0	ID=BHAOGJBA_01697;inference=ab initio prediction:Prodigal:002006;locus_tag=BHAOGJBA_01697;product=hypothetical protein
contig00006	Prodigal:002006	CDS	24583	25377	.	-	0	ID=BHAOGJBA_01698;inference=ab initio prediction:Prodigal:002006;locus_tag=BHAOGJBA_01698;product=hypothetical protein
contig00006	Prodigal:002006	CDS	25374	25787	.	-	0	ID=BHAOGJBA_01699;inference=ab initio prediction:Prodigal:002006;locus_tag=BHAOGJBA_01699;product=hypothetical protein
contig00006	Prodigal:002006	CDS	25787	26089	.	-	0	ID=BHAOGJBA_01700;inference=ab initio prediction:Prodigal:002006;locus_tag=BHAOGJBA_01700;product=hypothetical protein
contig00006	Prodigal:002006	CDS	26101	27132	.	-	0	ID=BHAOGJBA_01701;inference=ab initio prediction:Prodigal:002006;locus_tag=BHAOGJBA_01701;product=hypothetical protein
contig00006	Prodigal:002006	CDS	27136	27516	.	-	0	ID=BHAOGJBA_01702;inference=ab initio prediction:Prodigal:002006;locus_tag=BHAOGJBA_01702;product=hypothetical protein
contig00006	Prodigal:002006	CDS	27530	28057	.	-	0	ID=BHAOGJBA_01703;inference=ab initio prediction:Prodigal:002006;locus_tag=BHAOGJBA_01703;product=hypothetical protein
contig00006	Prodigal:002006	CDS	28187	29089	.	-	0	ID=BHAOGJBA_01704;inference=ab initio prediction:Prodigal:002006;locus_tag=BHAOGJBA_01704;product=hypothetical protein
contig00006	Prodigal:002006	CDS	29086	30615	.	-	0	ID=BHAOGJBA_01705;inference=ab initio prediction:Prodigal:002006;locus_tag=BHAOGJBA_01705;product=hypothetical protein
contig00006	Prodigal:002006	CDS	30620	30868	.	-	0	ID=BHAOGJBA_01706;inference=ab initio prediction:Prodigal:002006;locus_tag=BHAOGJBA_01706;product=hypothetical protein
contig00006	Prodigal:002006	CDS	30871	32748	.	-	0	ID=BHAOGJBA_01707;inference=ab initio prediction:Prodigal:002006;locus_tag=BHAOGJBA_01707;product=hypothetical protein
contig00006	Prodigal:002006	CDS	32726	33310	.	-	0	ID=BHAOGJBA_01708;inference=ab initio prediction:Prodigal:002006;locus_tag=BHAOGJBA_01708;product=hypothetical protein
contig00006	Prodigal:002006	CDS	33404	33766	.	-	0	ID=BHAOGJBA_01709;inference=ab initio prediction:Prodigal:002006;locus_tag=BHAOGJBA_01709;product=hypothetical protein
contig00006	Prodigal:002006	CDS	33763	34203	.	-	0	ID=BHAOGJBA_01710;inference=ab initio prediction:Prodigal:002006;locus_tag=BHAOGJBA_01710;product=hypothetical protein
contig00006	Prodigal:002006	CDS	34347	34568	.	-	0	ID=BHAOGJBA_01711;inference=ab initio prediction:Prodigal:002006;locus_tag=BHAOGJBA_01711;product=hypothetical protein
contig00006	Prodigal:002006	CDS	34571	35176	.	-	0	ID=BHAOGJBA_01712;inference=ab initio prediction:Prodigal:002006;locus_tag=BHAOGJBA_01712;product=hypothetical protein
contig00006	Prodigal:002006	CDS	35251	35541	.	-	0	ID=BHAOGJBA_01713;inference=ab initio prediction:Prodigal:002006;locus_tag=BHAOGJBA_01713;product=hypothetical protein
contig00006	Prodigal:002006	CDS	35629	35724	.	-	0	ID=BHAOGJBA_01714;inference=ab initio prediction:Prodigal:002006;locus_tag=BHAOGJBA_01714;product=hypothetical protein
contig00006	Prodigal:002006	CDS	35988	36950	.	-	0	ID=BHAOGJBA_01715;inference=ab initio prediction:Prodigal:002006;locus_tag=BHAOGJBA_01715;product=hypothetical protein
contig00006	Prodigal:002006	CDS	38027	40654	.	+	0	ID=BHAOGJBA_01716;inference=ab initio prediction:Prodigal:002006;locus_tag=BHAOGJBA_01716;product=hypothetical protein
contig00006	Prodigal:002006	CDS	40724	41422	.	-	0	ID=BHAOGJBA_01717;Name=nusG_1;gene=nusG_1;inference=ab initio prediction:Prodigal:002006,protein motif:HAMAP:MF_00948;locus_tag=BHAOGJBA_01717;product=Transcription termination/antitermination protein NusG
contig00006	Prodigal:002006	CDS	41448	42404	.	-	0	ID=BHAOGJBA_01718;inference=ab initio prediction:Prodigal:002006;locus_tag=BHAOGJBA_01718;product=hypothetical protein
contig00006	Prodigal:002006	CDS	42385	43863	.	-	0	ID=BHAOGJBA_01719;eC_number=3.6.4.12;Name=radD;db_xref=COG:COG1061;gene=radD;inference=ab initio prediction:Prodigal:002006,similar to AA sequence:UniProtKB:P33919;locus_tag=BHAOGJBA_01719;product=Putative DNA repair helicase RadD
contig00006	Prodigal:002006	CDS	43860	44486	.	-	0	ID=BHAOGJBA_01720;inference=ab initio prediction:Prodigal:002006;locus_tag=BHAOGJBA_01720;product=hypothetical protein
contig00006	Prodigal:002006	CDS	44483	44746	.	-	0	ID=BHAOGJBA_01721;inference=ab initio prediction:Prodigal:002006;locus_tag=BHAOGJBA_01721;product=hypothetical protein
contig00006	Prodigal:002006	CDS	44833	45165	.	-	0	ID=BHAOGJBA_01722;inference=ab initio prediction:Prodigal:002006;locus_tag=BHAOGJBA_01722;product=hypothetical protein
contig00006	Prodigal:002006	CDS	45162	45308	.	-	0	ID=BHAOGJBA_01723;inference=ab initio prediction:Prodigal:002006;locus_tag=BHAOGJBA_01723;product=hypothetical protein
contig00006	Prodigal:002006	CDS	45518	45661	.	+	0	ID=BHAOGJBA_01724;inference=ab initio prediction:Prodigal:002006;locus_tag=BHAOGJBA_01724;product=hypothetical protein
contig00006	Prodigal:002006	CDS	45728	46012	.	+	0	ID=BHAOGJBA_01725;inference=ab initio prediction:Prodigal:002006;locus_tag=BHAOGJBA_01725;product=hypothetical protein
contig00006	Prodigal:002006	CDS	46018	46248	.	-	0	ID=BHAOGJBA_01726;inference=ab initio prediction:Prodigal:002006;locus_tag=BHAOGJBA_01726;product=hypothetical protein
contig00006	Prodigal:002006	CDS	46250	46492	.	+	0	ID=BHAOGJBA_01727;inference=ab initio prediction:Prodigal:002006;locus_tag=BHAOGJBA_01727;product=hypothetical protein
contig00006	Prodigal:002006	CDS	46600	46893	.	+	0	ID=BHAOGJBA_01728;inference=ab initio prediction:Prodigal:002006;locus_tag=BHAOGJBA_01728;product=hypothetical protein
contig00006	Prodigal:002006	CDS	47270	48046	.	+	0	ID=BHAOGJBA_01729;inference=ab initio prediction:Prodigal:002006;locus_tag=BHAOGJBA_01729;product=hypothetical protein
contig00006	Prodigal:002006	CDS	48195	49037	.	+	0	ID=BHAOGJBA_01730;inference=ab initio prediction:Prodigal:002006;locus_tag=BHAOGJBA_01730;product=hypothetical protein
contig00006	Prodigal:002006	CDS	49142	50023	.	+	0	ID=BHAOGJBA_01731;inference=ab initio prediction:Prodigal:002006;locus_tag=BHAOGJBA_01731;product=hypothetical protein
contig00006	Prodigal:002006	CDS	50020	50469	.	+	0	ID=BHAOGJBA_01732;inference=ab initio prediction:Prodigal:002006;locus_tag=BHAOGJBA_01732;product=hypothetical protein
contig00006	Prodigal:002006	CDS	50466	50753	.	+	0	ID=BHAOGJBA_01733;inference=ab initio prediction:Prodigal:002006;locus_tag=BHAOGJBA_01733;product=hypothetical protein
contig00006	Prodigal:002006	CDS	50750	50950	.	+	0	ID=BHAOGJBA_01734;inference=ab initio prediction:Prodigal:002006;locus_tag=BHAOGJBA_01734;product=hypothetical protein
contig00006	Prodigal:002006	CDS	50947	51651	.	+	0	ID=BHAOGJBA_01735;inference=ab initio prediction:Prodigal:002006;locus_tag=BHAOGJBA_01735;product=hypothetical protein
contig00006	Prodigal:002006	CDS	51941	52852	.	-	0	ID=BHAOGJBA_01736;inference=ab initio prediction:Prodigal:002006;locus_tag=BHAOGJBA_01736;product=hypothetical protein
contig00006	Prodigal:002006	CDS	53174	53875	.	-	0	ID=BHAOGJBA_01737;inference=ab initio prediction:Prodigal:002006;locus_tag=BHAOGJBA_01737;product=hypothetical protein
contig00006	Prodigal:002006	CDS	53929	54237	.	-	0	ID=BHAOGJBA_01738;inference=ab initio prediction:Prodigal:002006;locus_tag=BHAOGJBA_01738;product=hypothetical protein
contig00006	Prodigal:002006	CDS	54289	55596	.	-	0	ID=BHAOGJBA_01739;inference=ab initio prediction:Prodigal:002006;locus_tag=BHAOGJBA_01739;product=hypothetical protein
contig00006	Aragorn:001002	tRNA	55707	55796	.	-	.	ID=BHAOGJBA_01740;inference=COORDINATES:profile:Aragorn:001002;locus_tag=BHAOGJBA_01740;product=tRNA-Ser(gga)
contig00006	Prodigal:002006	CDS	56092	56220	.	+	0	ID=BHAOGJBA_01741;inference=ab initio prediction:Prodigal:002006;locus_tag=BHAOGJBA_01741;product=hypothetical protein
contig00006	Prodigal:002006	CDS	56305	56907	.	-	0	ID=BHAOGJBA_01742;inference=ab initio prediction:Prodigal:002006;locus_tag=BHAOGJBA_01742;product=hypothetical protein
contig00006	Prodigal:002006	CDS	57225	57974	.	+	0	ID=BHAOGJBA_01743;inference=ab initio prediction:Prodigal:002006;locus_tag=BHAOGJBA_01743;product=hypothetical protein
contig00006	Prodigal:002006	CDS	58034	58780	.	-	0	ID=BHAOGJBA_01744;eC_number=1.1.1.392;Name=baiA;gene=baiA;inference=ab initio prediction:Prodigal:002006,similar to AA sequence:UniProtKB:A7B3K3;locus_tag=BHAOGJBA_01744;product=3-alpha-hydroxycholanate dehydrogenase (NADP(+))
contig00006	Prodigal:002006	CDS	58911	59777	.	+	0	ID=BHAOGJBA_01745;eC_number=2.1.2.9;Name=fmt_1;db_xref=COG:COG0223;gene=fmt_1;inference=ab initio prediction:Prodigal:002006,similar to AA sequence:UniProtKB:Q8ZJ80;locus_tag=BHAOGJBA_01745;product=Methionyl-tRNA formyltransferase
contig00006	Prodigal:002006	CDS	59785	59985	.	+	0	ID=BHAOGJBA_01746;inference=ab initio prediction:Prodigal:002006;locus_tag=BHAOGJBA_01746;product=hypothetical protein
contig00006	Prodigal:002006	CDS	60163	60381	.	+	0	ID=BHAOGJBA_01747;inference=ab initio prediction:Prodigal:002006;locus_tag=BHAOGJBA_01747;product=hypothetical protein
contig00006	Prodigal:002006	CDS	60405	61016	.	-	0	ID=BHAOGJBA_01748;eC_number=1.1.1.328;Name=nboR;gene=nboR;inference=ab initio prediction:Prodigal:002006,similar to AA sequence:UniProtKB:Q93NF6;locus_tag=BHAOGJBA_01748;product=Nicotine blue oxidoreductase
contig00006	Prodigal:002006	CDS	61009	62043	.	-	0	ID=BHAOGJBA_01749;inference=ab initio prediction:Prodigal:002006;locus_tag=BHAOGJBA_01749;product=hypothetical protein
contig00006	Prodigal:002006	CDS	62040	62735	.	-	0	ID=BHAOGJBA_01750;inference=ab initio prediction:Prodigal:002006;locus_tag=BHAOGJBA_01750;product=hypothetical protein
contig00006	Prodigal:002006	CDS	62735	63058	.	-	0	ID=BHAOGJBA_01751;Name=paoD;db_xref=COG:COG1975;gene=paoD;inference=ab initio prediction:Prodigal:002006,similar to AA sequence:UniProtKB:P77183;locus_tag=BHAOGJBA_01751;product=Molybdenum cofactor insertion chaperone PaoD
contig00006	Prodigal:002006	CDS	63197	64747	.	-	0	ID=BHAOGJBA_01752;inference=ab initio prediction:Prodigal:002006;locus_tag=BHAOGJBA_01752;product=hypothetical protein
contig00006	Prodigal:002006	CDS	64891	65736	.	-	0	ID=BHAOGJBA_01753;eC_number=2.1.1.266;Name=rlmJ;db_xref=COG:COG2961;gene=rlmJ;inference=ab initio prediction:Prodigal:002006,similar to AA sequence:UniProtKB:P37634;locus_tag=BHAOGJBA_01753;product=Ribosomal RNA large subunit methyltransferase J
contig00006	Prodigal:002006	CDS	65769	66470	.	-	0	ID=BHAOGJBA_01754;inference=ab initio prediction:Prodigal:002006;locus_tag=BHAOGJBA_01754;product=hypothetical protein
contig00006	Prodigal:002006	CDS	66511	67017	.	-	0	ID=BHAOGJBA_01755;inference=ab initio prediction:Prodigal:002006;locus_tag=BHAOGJBA_01755;product=hypothetical protein
contig00006	Prodigal:002006	CDS	67171	68190	.	-	0	ID=BHAOGJBA_01756;inference=ab initio prediction:Prodigal:002006;locus_tag=BHAOGJBA_01756;product=hypothetical protein
contig00006	Prodigal:002006	CDS	68229	69515	.	+	0	ID=BHAOGJBA_01757;eC_number=6.3.5.7;Name=gatA_1;db_xref=COG:COG0154;gene=gatA_1;inference=ab initio prediction:Prodigal:002006,similar to AA sequence:UniProtKB:Q9LCX3;locus_tag=BHAOGJBA_01757;product=Glutamyl-tRNA(Gln) amidotransferase subunit A
contig00006	Prodigal:002006	CDS	69691	70065	.	-	0	ID=BHAOGJBA_01758;inference=ab initio prediction:Prodigal:002006;locus_tag=BHAOGJBA_01758;product=hypothetical protein
contig00006	Prodigal:002006	CDS	70161	71099	.	+	0	ID=BHAOGJBA_01759;Name=pcpR;gene=pcpR;inference=ab initio prediction:Prodigal:002006,similar to AA sequence:UniProtKB:P52679;locus_tag=BHAOGJBA_01759;product=PCP degradation transcriptional activation protein
contig00006	Prodigal:002006	CDS	71104	71988	.	-	0	ID=BHAOGJBA_01760;inference=ab initio prediction:Prodigal:002006;locus_tag=BHAOGJBA_01760;product=hypothetical protein
contig00006	Prodigal:002006	CDS	72233	72505	.	+	0	ID=BHAOGJBA_01761;inference=ab initio prediction:Prodigal:002006;locus_tag=BHAOGJBA_01761;product=hypothetical protein
contig00006	Prodigal:002006	CDS	72526	73710	.	-	0	ID=BHAOGJBA_01762;Name=mdtG;gene=mdtG;inference=ab initio prediction:Prodigal:002006,protein motif:HAMAP:MF_01528;locus_tag=BHAOGJBA_01762;product=Multidrug resistance protein MdtG
contig00006	Prodigal:002006	CDS	74142	76103	.	+	0	ID=BHAOGJBA_01763;inference=ab initio prediction:Prodigal:002006;locus_tag=BHAOGJBA_01763;product=hypothetical protein
contig00006	Prodigal:002006	CDS	76121	76438	.	-	0	ID=BHAOGJBA_01764;inference=ab initio prediction:Prodigal:002006;locus_tag=BHAOGJBA_01764;product=hypothetical protein
contig00006	Prodigal:002006	CDS	76735	76929	.	+	0	ID=BHAOGJBA_01765;inference=ab initio prediction:Prodigal:002006;locus_tag=BHAOGJBA_01765;product=hypothetical protein
contig00006	Prodigal:002006	CDS	76957	80484	.	-	0	ID=BHAOGJBA_01766;eC_number=3.5.1.44;Name=cheB_5;gene=cheB_5;inference=ab initio prediction:Prodigal:002006,protein motif:HAMAP:MF_00099;locus_tag=BHAOGJBA_01766;product=Protein-glutamate methylesterase/protein-glutamine glutaminase
contig00006	Prodigal:002006	CDS	80545	81459	.	-	0	ID=BHAOGJBA_01767;eC_number=3.5.1.44;Name=cheB_6;gene=cheB_6;inference=ab initio prediction:Prodigal:002006,protein motif:HAMAP:MF_00099;locus_tag=BHAOGJBA_01767;product=Protein-glutamate methylesterase/protein-glutamine glutaminase
contig00006	Prodigal:002006	CDS	81642	84830	.	-	0	ID=BHAOGJBA_01768;eC_number=3.1.-.-;Name=xni_1;gene=xni_1;inference=ab initio prediction:Prodigal:002006,protein motif:HAMAP:MF_01192;locus_tag=BHAOGJBA_01768;product=Flap endonuclease Xni
contig00006	Prodigal:002006	CDS	84902	86077	.	-	0	ID=BHAOGJBA_01769;inference=ab initio prediction:Prodigal:002006;locus_tag=BHAOGJBA_01769;product=hypothetical protein
contig00006	Prodigal:002006	CDS	86349	87518	.	-	0	ID=BHAOGJBA_01770;inference=ab initio prediction:Prodigal:002006;locus_tag=BHAOGJBA_01770;product=hypothetical protein
contig00006	Prodigal:002006	CDS	87775	89643	.	+	0	ID=BHAOGJBA_01771;Name=ybaL;db_xref=COG:COG1226;gene=ybaL;inference=ab initio prediction:Prodigal:002006,similar to AA sequence:UniProtKB:P39830;locus_tag=BHAOGJBA_01771;product=Putative cation/proton antiporter YbaL
contig00006	Prodigal:002006	CDS	89655	90008	.	-	0	ID=BHAOGJBA_01772;inference=ab initio prediction:Prodigal:002006;locus_tag=BHAOGJBA_01772;product=hypothetical protein
contig00006	Prodigal:002006	CDS	89998	90294	.	-	0	ID=BHAOGJBA_01773;inference=ab initio prediction:Prodigal:002006;locus_tag=BHAOGJBA_01773;product=hypothetical protein
contig00006	Prodigal:002006	CDS	90337	91767	.	-	0	ID=BHAOGJBA_01774;inference=ab initio prediction:Prodigal:002006;locus_tag=BHAOGJBA_01774;product=hypothetical protein
contig00006	Prodigal:002006	CDS	91769	92980	.	-	0	ID=BHAOGJBA_01775;inference=ab initio prediction:Prodigal:002006;locus_tag=BHAOGJBA_01775;product=hypothetical protein
contig00006	Prodigal:002006	CDS	93063	93494	.	-	0	ID=BHAOGJBA_01776;eC_number=1.11.1.15;Name=osmC;db_xref=COG:COG1764;gene=osmC;inference=ab initio prediction:Prodigal:002006,similar to AA sequence:UniProtKB:P0C0L2;locus_tag=BHAOGJBA_01776;product=Peroxiredoxin OsmC
contig00006	Prodigal:002006	CDS	93591	94199	.	-	0	ID=BHAOGJBA_01777;Name=recX;gene=recX;inference=ab initio prediction:Prodigal:002006,protein motif:HAMAP:MF_01114;locus_tag=BHAOGJBA_01777;product=Regulatory protein RecX
contig00006	Prodigal:002006	CDS	94244	95725	.	+	0	ID=BHAOGJBA_01778;inference=ab initio prediction:Prodigal:002006;locus_tag=BHAOGJBA_01778;product=hypothetical protein
contig00006	Prodigal:002006	CDS	95749	98598	.	-	0	ID=BHAOGJBA_01779;eC_number=2.7.13.3;Name=rcsC_14;gene=rcsC_14;inference=ab initio prediction:Prodigal:002006,protein motif:HAMAP:MF_00979;locus_tag=BHAOGJBA_01779;product=Sensor histidine kinase RcsC
contig00006	Prodigal:002006	CDS	98768	100201	.	-	0	ID=BHAOGJBA_01780;eC_number=1.-.-.-;db_xref=COG:COG0277;inference=ab initio prediction:Prodigal:002006,similar to AA sequence:UniProtKB:P9WIT1;locus_tag=BHAOGJBA_01780;product=putative FAD-linked oxidoreductase
contig00006	Prodigal:002006	CDS	100507	100866	.	+	0	ID=BHAOGJBA_01781;db_xref=COG:COG3474;inference=ab initio prediction:Prodigal:002006,similar to AA sequence:UniProtKB:D5QVH0;locus_tag=BHAOGJBA_01781;product=Cytochrome c-554
contig00006	Prodigal:002006	CDS	100943	101461	.	-	0	ID=BHAOGJBA_01782;Name=ohrR_2;gene=ohrR_2;inference=ab initio prediction:Prodigal:002006,similar to AA sequence:UniProtKB:O34777;locus_tag=BHAOGJBA_01782;product=Organic hydroperoxide resistance transcriptional regulator
contig00006	Prodigal:002006	CDS	101711	102133	.	+	0	ID=BHAOGJBA_01783;Name=ohrB;db_xref=COG:COG1764;gene=ohrB;inference=ab initio prediction:Prodigal:002006,similar to AA sequence:UniProtKB:P80242;locus_tag=BHAOGJBA_01783;product=Organic hydroperoxide resistance protein OhrB
contig00006	Prodigal:002006	CDS	102467	103168	.	-	0	ID=BHAOGJBA_01784;Name=ctrA_1;gene=ctrA_1;inference=ab initio prediction:Prodigal:002006,similar to AA sequence:UniProtKB:Q8FZ93;locus_tag=BHAOGJBA_01784;product=Cell cycle response regulator CtrA
contig00006	Prodigal:002006	CDS	103591	104943	.	+	0	ID=BHAOGJBA_01785;eC_number=7.1.2.2;Name=yscN_1;gene=yscN_1;inference=ab initio prediction:Prodigal:002006,similar to AA sequence:UniProtKB:P40291;locus_tag=BHAOGJBA_01785;product=putative ATP synthase YscN
contig00006	Prodigal:002006	CDS	105005	105412	.	+	0	ID=BHAOGJBA_01786;inference=ab initio prediction:Prodigal:002006;locus_tag=BHAOGJBA_01786;product=hypothetical protein
contig00006	Prodigal:002006	CDS	105676	105840	.	-	0	ID=BHAOGJBA_01787;inference=ab initio prediction:Prodigal:002006;locus_tag=BHAOGJBA_01787;product=hypothetical protein
contig00006	Prodigal:002006	CDS	105920	107200	.	-	0	ID=BHAOGJBA_01788;inference=ab initio prediction:Prodigal:002006;locus_tag=BHAOGJBA_01788;product=hypothetical protein
contig00006	Prodigal:002006	CDS	107197	109185	.	-	0	ID=BHAOGJBA_01789;inference=ab initio prediction:Prodigal:002006;locus_tag=BHAOGJBA_01789;product=hypothetical protein
contig00006	Prodigal:002006	CDS	109190	110467	.	-	0	ID=BHAOGJBA_01790;inference=ab initio prediction:Prodigal:002006;locus_tag=BHAOGJBA_01790;product=hypothetical protein
contig00006	Prodigal:002006	CDS	110674	110928	.	+	0	ID=BHAOGJBA_01791;db_xref=COG:COG0236;inference=ab initio prediction:Prodigal:002006,similar to AA sequence:UniProtKB:A9CHM9;locus_tag=BHAOGJBA_01791;product=Aminoacyl carrier protein
contig00006	Prodigal:002006	CDS	110931	112088	.	+	0	ID=BHAOGJBA_01792;eC_number=1.14.14.-;Name=sfnC_1;gene=sfnC_1;inference=ab initio prediction:Prodigal:002006,similar to AA sequence:UniProtKB:Q845S8;locus_tag=BHAOGJBA_01792;product=putative FMNH2-dependent monooxygenase SfnC
contig00006	Prodigal:002006	CDS	112088	113047	.	+	0	ID=BHAOGJBA_01793;eC_number=6.2.1.-;db_xref=COG:COG0172;inference=ab initio prediction:Prodigal:002006,similar to AA sequence:UniProtKB:Q7CWR3;locus_tag=BHAOGJBA_01793;product=Amino acid--[acyl-carrier-protein] ligase
contig00006	Prodigal:002006	CDS	113053	114024	.	+	0	ID=BHAOGJBA_01794;inference=ab initio prediction:Prodigal:002006;locus_tag=BHAOGJBA_01794;product=hypothetical protein
contig00006	Prodigal:002006	CDS	114143	116590	.	+	0	ID=BHAOGJBA_01795;inference=ab initio prediction:Prodigal:002006;locus_tag=BHAOGJBA_01795;product=hypothetical protein
contig00006	Prodigal:002006	CDS	116633	117871	.	-	0	ID=BHAOGJBA_01796;inference=ab initio prediction:Prodigal:002006;locus_tag=BHAOGJBA_01796;product=hypothetical protein
contig00006	Prodigal:002006	CDS	117944	119065	.	-	0	ID=BHAOGJBA_01797;eC_number=4.2.3.4;Name=aroB;db_xref=COG:COG0337;gene=aroB;inference=ab initio prediction:Prodigal:002006,similar to AA sequence:UniProtKB:P07639;locus_tag=BHAOGJBA_01797;product=3-dehydroquinate synthase
contig00006	Prodigal:002006	CDS	119088	119693	.	-	0	ID=BHAOGJBA_01798;eC_number=2.7.1.71;Name=aroK_1;db_xref=COG:COG0703;gene=aroK_1;inference=ab initio prediction:Prodigal:002006,similar to AA sequence:UniProtKB:P0A6D7;locus_tag=BHAOGJBA_01798;product=Shikimate kinase 1
contig00006	Prodigal:002006	CDS	119839	120072	.	+	0	ID=BHAOGJBA_01799;inference=ab initio prediction:Prodigal:002006;locus_tag=BHAOGJBA_01799;product=hypothetical protein
contig00006	Prodigal:002006	CDS	120069	120983	.	+	0	ID=BHAOGJBA_01800;Name=xerD_1;gene=xerD_1;inference=ab initio prediction:Prodigal:002006,similar to AA sequence:UniProtKB:Q2YR40;locus_tag=BHAOGJBA_01800;product=Tyrosine recombinase XerD
contig00006	Prodigal:002006	CDS	121069	122691	.	-	0	ID=BHAOGJBA_01801;Name=emrB_1;gene=emrB_1;inference=ab initio prediction:Prodigal:002006,similar to AA sequence:UniProtKB:P0DPR7;locus_tag=BHAOGJBA_01801;product=Colistin resistance protein EmrB
contig00006	Prodigal:002006	CDS	122702	123907	.	-	0	ID=BHAOGJBA_01802;Name=emrA_1;gene=emrA_1;inference=ab initio prediction:Prodigal:002006,similar to AA sequence:UniProtKB:P0DPR6;locus_tag=BHAOGJBA_01802;product=Colistin resistance protein EmrA
contig00006	Prodigal:002006	CDS	124042	124689	.	+	0	ID=BHAOGJBA_01803;Name=betI_2;gene=betI_2;inference=ab initio prediction:Prodigal:002006,protein motif:HAMAP:MF_00768;locus_tag=BHAOGJBA_01803;product=HTH-type transcriptional regulator BetI
contig00006	Prodigal:002006	CDS	124721	125365	.	-	0	ID=BHAOGJBA_01804;inference=ab initio prediction:Prodigal:002006;locus_tag=BHAOGJBA_01804;product=hypothetical protein
contig00006	Prodigal:002006	CDS	125467	126645	.	-	0	ID=BHAOGJBA_01805;eC_number=1.1.1.267;Name=dxr;gene=dxr;inference=ab initio prediction:Prodigal:002006,similar to AA sequence:UniProtKB:Q9X5F2;locus_tag=BHAOGJBA_01805;product=1-deoxy-D-xylulose 5-phosphate reductoisomerase
contig00006	Prodigal:002006	CDS	126659	127510	.	-	0	ID=BHAOGJBA_01806;inference=ab initio prediction:Prodigal:002006;locus_tag=BHAOGJBA_01806;product=hypothetical protein
contig00006	Prodigal:002006	CDS	127538	128101	.	-	0	ID=BHAOGJBA_01807;Name=frr;db_xref=COG:COG0233;gene=frr;inference=ab initio prediction:Prodigal:002006,similar to AA sequence:UniProtKB:Q81WL1;locus_tag=BHAOGJBA_01807;product=Ribosome-recycling factor
contig00006	Prodigal:002006	CDS	128225	128944	.	-	0	ID=BHAOGJBA_01808;eC_number=2.7.4.22;Name=pyrH;db_xref=COG:COG0528;gene=pyrH;inference=ab initio prediction:Prodigal:002006,similar to AA sequence:UniProtKB:P59009;locus_tag=BHAOGJBA_01808;product=Uridylate kinase
contig00006	Prodigal:002006	CDS	129217	130410	.	+	0	ID=BHAOGJBA_01809;inference=ab initio prediction:Prodigal:002006;locus_tag=BHAOGJBA_01809;product=hypothetical protein
contig00006	Prodigal:002006	CDS	130808	131734	.	-	0	ID=BHAOGJBA_01810;Name=tsf;db_xref=COG:COG0264;gene=tsf;inference=ab initio prediction:Prodigal:002006,similar to AA sequence:UniProtKB:P0A6P1;locus_tag=BHAOGJBA_01810;product=Elongation factor Ts
contig00006	Prodigal:002006	CDS	131871	132938	.	-	0	ID=BHAOGJBA_01811;Name=rpsB;db_xref=COG:COG0052;gene=rpsB;inference=ab initio prediction:Prodigal:002006,similar to AA sequence:UniProtKB:Q6N5Q2;locus_tag=BHAOGJBA_01811;product=30S ribosomal protein S2
contig00006	Prodigal:002006	CDS	133325	133990	.	+	0	ID=BHAOGJBA_01812;inference=ab initio prediction:Prodigal:002006;locus_tag=BHAOGJBA_01812;product=hypothetical protein
contig00006	Prodigal:002006	CDS	134003	136969	.	+	0	ID=BHAOGJBA_01813;inference=ab initio prediction:Prodigal:002006;locus_tag=BHAOGJBA_01813;product=hypothetical protein
contig00006	Prodigal:002006	CDS	136911	137660	.	-	0	ID=BHAOGJBA_01814;eC_number=5.4.99.19;Name=rsuA;db_xref=COG:COG1187;gene=rsuA;inference=ab initio prediction:Prodigal:002006,similar to AA sequence:UniProtKB:P0AA43;locus_tag=BHAOGJBA_01814;product=Ribosomal small subunit pseudouridine synthase A
contig00006	Prodigal:002006	CDS	137657	138571	.	-	0	ID=BHAOGJBA_01815;eC_number=2.1.1.172;Name=rsmC;db_xref=COG:COG2813;gene=rsmC;inference=ab initio prediction:Prodigal:002006,similar to AA sequence:UniProtKB:P39406;locus_tag=BHAOGJBA_01815;product=Ribosomal RNA small subunit methyltransferase C
contig00006	Prodigal:002006	CDS	138939	139922	.	-	0	ID=BHAOGJBA_01816;Name=era;db_xref=COG:COG1159;gene=era;inference=ab initio prediction:Prodigal:002006,similar to AA sequence:UniProtKB:P42182;locus_tag=BHAOGJBA_01816;product=GTPase Era
contig00006	Prodigal:002006	CDS	139915	140673	.	-	0	ID=BHAOGJBA_01817;eC_number=3.1.26.3;Name=rnc;db_xref=COG:COG0571;gene=rnc;inference=ab initio prediction:Prodigal:002006,similar to AA sequence:UniProtKB:Q52698;locus_tag=BHAOGJBA_01817;product=Ribonuclease 3
contig00006	Prodigal:002006	CDS	140684	141508	.	-	0	ID=BHAOGJBA_01818;inference=ab initio prediction:Prodigal:002006;locus_tag=BHAOGJBA_01818;product=hypothetical protein
contig00006	Prodigal:002006	CDS	141672	142079	.	-	0	ID=BHAOGJBA_01819;eC_number=2.7.8.7;Name=acpS;db_xref=COG:COG0736;gene=acpS;inference=ab initio prediction:Prodigal:002006,similar to AA sequence:UniProtKB:Q9KPB6;locus_tag=BHAOGJBA_01819;product=Holo-[acyl-carrier-protein] synthase
contig00006	Prodigal:002006	CDS	142076	142852	.	-	0	ID=BHAOGJBA_01820;eC_number=2.6.99.2;Name=pdxJ;db_xref=COG:COG0854;gene=pdxJ;inference=ab initio prediction:Prodigal:002006,similar to AA sequence:UniProtKB:P0A794;locus_tag=BHAOGJBA_01820;product=Pyridoxine 5'-phosphate synthase
contig00006	Prodigal:002006	CDS	142973	143347	.	+	0	ID=BHAOGJBA_01821;inference=ab initio prediction:Prodigal:002006;locus_tag=BHAOGJBA_01821;product=hypothetical protein
contig00006	Prodigal:002006	CDS	143451	144269	.	+	0	ID=BHAOGJBA_01822;eC_number=2.4.2.-;Name=yafJ;db_xref=COG:COG0121;gene=yafJ;inference=ab initio prediction:Prodigal:002006,similar to AA sequence:UniProtKB:Q47147;locus_tag=BHAOGJBA_01822;product=Putative glutamine amidotransferase YafJ
contig00006	Prodigal:002006	CDS	144439	145182	.	+	0	ID=BHAOGJBA_01823;inference=ab initio prediction:Prodigal:002006;locus_tag=BHAOGJBA_01823;product=hypothetical protein
contig00006	Prodigal:002006	CDS	145333	145746	.	+	0	ID=BHAOGJBA_01824;inference=ab initio prediction:Prodigal:002006;locus_tag=BHAOGJBA_01824;product=hypothetical protein
contig00006	Prodigal:002006	CDS	145916	146191	.	+	0	ID=BHAOGJBA_01825;inference=ab initio prediction:Prodigal:002006;locus_tag=BHAOGJBA_01825;product=hypothetical protein
contig00006	Prodigal:002006	CDS	146206	146634	.	-	0	ID=BHAOGJBA_01826;Name=mscL;db_xref=COG:COG1970;gene=mscL;inference=ab initio prediction:Prodigal:002006,similar to AA sequence:UniProtKB:P0A742;locus_tag=BHAOGJBA_01826;product=Large-conductance mechanosensitive channel
contig00006	Prodigal:002006	CDS	147415	148248	.	-	0	ID=BHAOGJBA_01827;inference=ab initio prediction:Prodigal:002006;locus_tag=BHAOGJBA_01827;product=hypothetical protein
contig00006	Prodigal:002006	CDS	148267	148977	.	-	0	ID=BHAOGJBA_01828;eC_number=4.1.1.65;Name=psd;db_xref=COG:COG0688;gene=psd;inference=ab initio prediction:Prodigal:002006,similar to AA sequence:UniProtKB:P9WHQ5;locus_tag=BHAOGJBA_01828;product=Phosphatidylserine decarboxylase proenzyme
contig00006	Prodigal:002006	CDS	149117	149959	.	-	0	ID=BHAOGJBA_01829;inference=ab initio prediction:Prodigal:002006;locus_tag=BHAOGJBA_01829;product=hypothetical protein
contig00006	Prodigal:002006	CDS	150117	152039	.	-	0	ID=BHAOGJBA_01830;Name=atm1;db_xref=COG:COG5265;gene=atm1;inference=ab initio prediction:Prodigal:002006,similar to AA sequence:UniProtKB:Q2G506;locus_tag=BHAOGJBA_01830;product=ATM1-type heavy metal exporter
contig00006	Prodigal:002006	CDS	152179	153408	.	-	0	ID=BHAOGJBA_01831;inference=ab initio prediction:Prodigal:002006;locus_tag=BHAOGJBA_01831;product=hypothetical protein
contig00006	Prodigal:002006	CDS	153628	154224	.	+	0	ID=BHAOGJBA_01832;inference=ab initio prediction:Prodigal:002006;locus_tag=BHAOGJBA_01832;product=hypothetical protein
contig00006	Prodigal:002006	CDS	154726	156996	.	+	0	ID=BHAOGJBA_01833;eC_number=3.2.1.-;Name=glgX_2;db_xref=COG:COG1523;gene=glgX_2;inference=ab initio prediction:Prodigal:002006,similar to AA sequence:UniProtKB:P9WQ25;locus_tag=BHAOGJBA_01833;product=Glycogen operon protein GlgX 
contig00006	Prodigal:002006	CDS	157121	157501	.	+	0	ID=BHAOGJBA_01834;Name=divK_2;gene=divK_2;inference=ab initio prediction:Prodigal:002006,similar to AA sequence:UniProtKB:Q7BBW0;locus_tag=BHAOGJBA_01834;product=Polar-differentiation response regulator DivK
contig00006	Prodigal:002006	CDS	157584	159581	.	+	0	ID=BHAOGJBA_01835;inference=ab initio prediction:Prodigal:002006;locus_tag=BHAOGJBA_01835;product=hypothetical protein
contig00006	Prodigal:002006	CDS	159768	161390	.	+	0	ID=BHAOGJBA_01836;inference=ab initio prediction:Prodigal:002006,similar to AA sequence:UniProtKB:Q881J7;locus_tag=BHAOGJBA_01836;product=Blue-light-activated protein
contig00006	Prodigal:002006	CDS	161418	161723	.	+	0	ID=BHAOGJBA_01837;inference=ab initio prediction:Prodigal:002006;locus_tag=BHAOGJBA_01837;product=hypothetical protein
contig00006	Prodigal:002006	CDS	161720	163081	.	-	0	ID=BHAOGJBA_01838;inference=ab initio prediction:Prodigal:002006;locus_tag=BHAOGJBA_01838;product=hypothetical protein
contig00006	Prodigal:002006	CDS	163078	163752	.	-	0	ID=BHAOGJBA_01839;eC_number=2.1.1.222;Name=COQ3_2;gene=COQ3_2;inference=ab initio prediction:Prodigal:002006,protein motif:HAMAP:MF_00472;locus_tag=BHAOGJBA_01839;product=Ubiquinone biosynthesis O-methyltransferase%2C mitochondrial
contig00006	Prodigal:002006	CDS	164242	165444	.	+	0	ID=BHAOGJBA_01840;inference=ab initio prediction:Prodigal:002006;locus_tag=BHAOGJBA_01840;product=hypothetical protein
contig00006	Prodigal:002006	CDS	165581	166291	.	-	0	ID=BHAOGJBA_01841;inference=ab initio prediction:Prodigal:002006;locus_tag=BHAOGJBA_01841;product=hypothetical protein
contig00006	Prodigal:002006	CDS	166426	167742	.	+	0	ID=BHAOGJBA_01842;eC_number=1.4.3.24;Name=pao_1;gene=pao_1;inference=ab initio prediction:Prodigal:002006,similar to AA sequence:UniProtKB:H8ZPX1;locus_tag=BHAOGJBA_01842;product=Pseudooxynicotine oxidase
contig00006	Prodigal:002006	CDS	167761	168762	.	-	0	ID=BHAOGJBA_01843;eC_number=1.1.1.29;inference=ab initio prediction:Prodigal:002006,similar to AA sequence:UniProtKB:P36234;locus_tag=BHAOGJBA_01843;product=Glycerate dehydrogenase
contig00006	Prodigal:002006	CDS	169026	169592	.	+	0	ID=BHAOGJBA_01844;inference=ab initio prediction:Prodigal:002006;locus_tag=BHAOGJBA_01844;product=hypothetical protein
contig00006	Prodigal:002006	CDS	169658	170170	.	-	0	ID=BHAOGJBA_01845;inference=ab initio prediction:Prodigal:002006;locus_tag=BHAOGJBA_01845;product=hypothetical protein
contig00006	Prodigal:002006	CDS	170408	170953	.	+	0	ID=BHAOGJBA_01846;eC_number=4.2.1.59;Name=fabA;db_xref=COG:COG0764;gene=fabA;inference=ab initio prediction:Prodigal:002006,similar to AA sequence:UniProtKB:O33877;locus_tag=BHAOGJBA_01846;product=3-hydroxydecanoyl-[acyl-carrier-protein] dehydratase
contig00006	Prodigal:002006	CDS	171092	172318	.	+	0	ID=BHAOGJBA_01847;eC_number=2.3.1.41;Name=fabB;gene=fabB;inference=ab initio prediction:Prodigal:002006,similar to AA sequence:UniProtKB:Q02K94;locus_tag=BHAOGJBA_01847;product=3-oxoacyl-[acyl-carrier-protein] synthase 1
contig00006	Prodigal:002006	CDS	172412	172528	.	+	0	ID=BHAOGJBA_01848;inference=ab initio prediction:Prodigal:002006;locus_tag=BHAOGJBA_01848;product=hypothetical protein
contig00006	Prodigal:002006	CDS	172855	173685	.	+	0	ID=BHAOGJBA_01849;eC_number=1.3.1.9;Name=fabI_1;db_xref=COG:COG0623;gene=fabI_1;inference=ab initio prediction:Prodigal:002006,similar to AA sequence:UniProtKB:P16657;locus_tag=BHAOGJBA_01849;product=Enoyl-[acyl-carrier-protein] reductase [NADH] FabI
contig00006	Prodigal:002006	CDS	173691	173924	.	-	0	ID=BHAOGJBA_01850;inference=ab initio prediction:Prodigal:002006;locus_tag=BHAOGJBA_01850;product=hypothetical protein
contig00006	Prodigal:002006	CDS	173972	174199	.	+	0	ID=BHAOGJBA_01851;inference=ab initio prediction:Prodigal:002006;locus_tag=BHAOGJBA_01851;product=hypothetical protein
contig00006	Prodigal:002006	CDS	174261	174500	.	+	0	ID=BHAOGJBA_01852;inference=ab initio prediction:Prodigal:002006;locus_tag=BHAOGJBA_01852;product=hypothetical protein
contig00006	Prodigal:002006	CDS	174529	176073	.	+	0	ID=BHAOGJBA_01853;inference=ab initio prediction:Prodigal:002006;locus_tag=BHAOGJBA_01853;product=hypothetical protein
contig00006	Prodigal:002006	CDS	176092	176451	.	-	0	ID=BHAOGJBA_01854;inference=ab initio prediction:Prodigal:002006;locus_tag=BHAOGJBA_01854;product=hypothetical protein
contig00006	Prodigal:002006	CDS	176448	177365	.	-	0	ID=BHAOGJBA_01855;inference=ab initio prediction:Prodigal:002006;locus_tag=BHAOGJBA_01855;product=hypothetical protein
contig00006	Prodigal:002006	CDS	177542	177778	.	+	0	ID=BHAOGJBA_01856;inference=ab initio prediction:Prodigal:002006;locus_tag=BHAOGJBA_01856;product=hypothetical protein
contig00006	Prodigal:002006	CDS	177858	178181	.	+	0	ID=BHAOGJBA_01857;inference=ab initio prediction:Prodigal:002006;locus_tag=BHAOGJBA_01857;product=hypothetical protein
contig00006	Prodigal:002006	CDS	178200	181253	.	-	0	ID=BHAOGJBA_01858;inference=ab initio prediction:Prodigal:002006;locus_tag=BHAOGJBA_01858;product=hypothetical protein
contig00006	Prodigal:002006	CDS	181427	181888	.	+	0	ID=BHAOGJBA_01859;eC_number=4.1.1.11;Name=panD;gene=panD;inference=ab initio prediction:Prodigal:002006,protein motif:HAMAP:MF_00446;locus_tag=BHAOGJBA_01859;product=Aspartate 1-decarboxylase
contig00006	Prodigal:002006	CDS	182268	182561	.	-	0	ID=BHAOGJBA_01860;inference=ab initio prediction:Prodigal:002006;locus_tag=BHAOGJBA_01860;product=hypothetical protein
contig00006	Prodigal:002006	CDS	182604	184409	.	-	0	ID=BHAOGJBA_01861;eC_number=3.6.5.-;Name=lepA;db_xref=COG:COG0481;gene=lepA;inference=ab initio prediction:Prodigal:002006,similar to AA sequence:UniProtKB:Q2FXY7;locus_tag=BHAOGJBA_01861;product=Elongation factor 4
contig00006	Prodigal:002006	CDS	184632	184832	.	-	0	ID=BHAOGJBA_01862;inference=ab initio prediction:Prodigal:002006;locus_tag=BHAOGJBA_01862;product=hypothetical protein
contig00006	Prodigal:002006	CDS	184908	185708	.	-	0	ID=BHAOGJBA_01863;inference=ab initio prediction:Prodigal:002006;locus_tag=BHAOGJBA_01863;product=hypothetical protein
contig00006	Prodigal:002006	CDS	186015	186725	.	+	0	ID=BHAOGJBA_01864;Name=baeR;db_xref=COG:COG0745;gene=baeR;inference=ab initio prediction:Prodigal:002006,similar to AA sequence:UniProtKB:P69228;locus_tag=BHAOGJBA_01864;product=Transcriptional regulatory protein BaeR
contig00006	Prodigal:002006	CDS	186775	188562	.	+	0	ID=BHAOGJBA_01865;eC_number=2.7.-.-;Name=sasA_5;gene=sasA_5;inference=ab initio prediction:Prodigal:002006,protein motif:HAMAP:MF_01837;locus_tag=BHAOGJBA_01865;product=Adaptive-response sensory-kinase SasA
contig00006	Prodigal:002006	CDS	188567	189097	.	+	0	ID=BHAOGJBA_01866;eC_number=2.7.4.-;Name=hprK;gene=hprK;inference=ab initio prediction:Prodigal:002006,protein motif:HAMAP:MF_01249;locus_tag=BHAOGJBA_01866;product=HPr kinase/phosphorylase
contig00006	Prodigal:002006	CDS	189224	189625	.	+	0	ID=BHAOGJBA_01867;eC_number=2.7.1.191;Name=manX;db_xref=COG:COG2893;gene=manX;inference=ab initio prediction:Prodigal:002006,similar to AA sequence:UniProtKB:P69797;locus_tag=BHAOGJBA_01867;product=PTS system mannose-specific EIIAB component
contig00006	Prodigal:002006	CDS	189767	190084	.	+	0	ID=BHAOGJBA_01868;inference=ab initio prediction:Prodigal:002006;locus_tag=BHAOGJBA_01868;product=hypothetical protein
contig00006	Prodigal:002006	CDS	190224	191063	.	+	0	ID=BHAOGJBA_01869;inference=ab initio prediction:Prodigal:002006;locus_tag=BHAOGJBA_01869;product=hypothetical protein
contig00006	Prodigal:002006	CDS	191105	191353	.	+	0	ID=BHAOGJBA_01870;inference=ab initio prediction:Prodigal:002006;locus_tag=BHAOGJBA_01870;product=hypothetical protein
contig00006	Prodigal:002006	CDS	191361	191909	.	-	0	ID=BHAOGJBA_01871;inference=ab initio prediction:Prodigal:002006;locus_tag=BHAOGJBA_01871;product=hypothetical protein
contig00006	Prodigal:002006	CDS	192556	195213	.	+	0	ID=BHAOGJBA_01872;inference=ab initio prediction:Prodigal:002006;locus_tag=BHAOGJBA_01872;product=hypothetical protein
contig00006	Prodigal:002006	CDS	195233	195727	.	+	0	ID=BHAOGJBA_01873;inference=ab initio prediction:Prodigal:002006;locus_tag=BHAOGJBA_01873;product=hypothetical protein
contig00006	Prodigal:002006	CDS	195755	196690	.	+	0	ID=BHAOGJBA_01874;inference=ab initio prediction:Prodigal:002006;locus_tag=BHAOGJBA_01874;product=hypothetical protein
contig00006	Prodigal:002006	CDS	196715	197545	.	-	0	ID=BHAOGJBA_01875;Name=lafU;db_xref=COG:COG1360;gene=lafU;inference=ab initio prediction:Prodigal:002006,similar to AA sequence:UniProtKB:Q03478;locus_tag=BHAOGJBA_01875;product=Chemotaxis protein LafU
contig00006	Prodigal:002006	CDS	197581	198354	.	-	0	ID=BHAOGJBA_01876;Name=pomA;db_xref=COG:COG1291;gene=pomA;inference=ab initio prediction:Prodigal:002006,similar to AA sequence:UniProtKB:O06873;locus_tag=BHAOGJBA_01876;product=Chemotaxis protein PomA
contig00006	Prodigal:002006	CDS	198606	200390	.	+	0	ID=BHAOGJBA_01877;eC_number=7.5.2.3;Name=ndvA;gene=ndvA;inference=ab initio prediction:Prodigal:002006,similar to AA sequence:UniProtKB:Q2YQ73;locus_tag=BHAOGJBA_01877;product=Beta-(1-->2)glucan export ATP-binding/permease protein NdvA
contig00006	Prodigal:002006	CDS	200525	200899	.	+	0	ID=BHAOGJBA_01878;inference=ab initio prediction:Prodigal:002006;locus_tag=BHAOGJBA_01878;product=hypothetical protein
contig00006	Prodigal:002006	CDS	201079	203211	.	+	0	ID=BHAOGJBA_01879;Name=cntO_1;db_xref=COG:COG1629;gene=cntO_1;inference=ab initio prediction:Prodigal:002006,similar to AA sequence:UniProtKB:Q9HUX3;locus_tag=BHAOGJBA_01879;product=Metal-pseudopaline receptor CntO
contig00006	Prodigal:002006	CDS	203211	204659	.	+	0	ID=BHAOGJBA_01880;inference=ab initio prediction:Prodigal:002006;locus_tag=BHAOGJBA_01880;product=hypothetical protein
contig00006	Prodigal:002006	CDS	204710	204916	.	-	0	ID=BHAOGJBA_01881;inference=ab initio prediction:Prodigal:002006;locus_tag=BHAOGJBA_01881;product=hypothetical protein
[truncated: 7,726,327 more chars]
