# Supplementary material for: Comprehensive Comparative Genomics and Phenotyping of Methylobacterium Species
Source: Front Microbiol. 2021 Oct 6;12:740610. doi: 10.3389/fmicb.2021.740610 (PMC8561711; doi:10.3389/fmicb.2021.740610)
Supplement: Supplementary file 8 [file Data_Sheet_2.ZIP › Mb_indicum.gff]

##gff-version 3
##sequence-region NZ_JTHF01000001.1 1 59826
##sequence-region NZ_JTHF01000010.1 1 26026
##sequence-region NZ_JTHF01000100.1 1 15774
##sequence-region NZ_JTHF01000101.1 1 35503
##sequence-region NZ_JTHF01000102.1 1 893
##sequence-region NZ_JTHF01000103.1 1 16412
##sequence-region NZ_JTHF01000104.1 1 7507
##sequence-region NZ_JTHF01000105.1 1 42421
##sequence-region NZ_JTHF01000106.1 1 36099
##sequence-region NZ_JTHF01000107.1 1 66563
##sequence-region NZ_JTHF01000108.1 1 38234
##sequence-region NZ_JTHF01000109.1 1 27623
##sequence-region NZ_JTHF01000011.1 1 20852
##sequence-region NZ_JTHF01000110.1 1 5089
##sequence-region NZ_JTHF01000111.1 1 90552
##sequence-region NZ_JTHF01000112.1 1 6323
##sequence-region NZ_JTHF01000113.1 1 17963
##sequence-region NZ_JTHF01000114.1 1 34907
##sequence-region NZ_JTHF01000115.1 1 12727
##sequence-region NZ_JTHF01000116.1 1 41932
##sequence-region NZ_JTHF01000117.1 1 23825
##sequence-region NZ_JTHF01000118.1 1 24968
##sequence-region NZ_JTHF01000119.1 1 9694
##sequence-region NZ_JTHF01000012.1 1 49324
##sequence-region NZ_JTHF01000120.1 1 75012
##sequence-region NZ_JTHF01000121.1 1 28874
##sequence-region NZ_JTHF01000122.1 1 9992
##sequence-region NZ_JTHF01000123.1 1 20220
##sequence-region NZ_JTHF01000124.1 1 27803
##sequence-region NZ_JTHF01000125.1 1 51227
##sequence-region NZ_JTHF01000126.1 1 16787
##sequence-region NZ_JTHF01000127.1 1 66151
##sequence-region NZ_JTHF01000128.1 1 28704
##sequence-region NZ_JTHF01000129.1 1 15538
##sequence-region NZ_JTHF01000013.1 1 27174
##sequence-region NZ_JTHF01000130.1 1 13872
##sequence-region NZ_JTHF01000131.1 1 24558
##sequence-region NZ_JTHF01000132.1 1 23579
##sequence-region NZ_JTHF01000133.1 1 582
##sequence-region NZ_JTHF01000134.1 1 16595
##sequence-region NZ_JTHF01000135.1 1 6242
##sequence-region NZ_JTHF01000136.1 1 24464
##sequence-region NZ_JTHF01000137.1 1 6443
##sequence-region NZ_JTHF01000138.1 1 72679
##sequence-region NZ_JTHF01000139.1 1 37783
##sequence-region NZ_JTHF01000014.1 1 38879
##sequence-region NZ_JTHF01000140.1 1 43707
##sequence-region NZ_JTHF01000141.1 1 25178
##sequence-region NZ_JTHF01000142.1 1 20589
##sequence-region NZ_JTHF01000143.1 1 13416
##sequence-region NZ_JTHF01000144.1 1 15460
##sequence-region NZ_JTHF01000145.1 1 43623
##sequence-region NZ_JTHF01000146.1 1 13769
##sequence-region NZ_JTHF01000147.1 1 34680
##sequence-region NZ_JTHF01000148.1 1 3311
##sequence-region NZ_JTHF01000149.1 1 13950
##sequence-region NZ_JTHF01000015.1 1 92762
##sequence-region NZ_JTHF01000150.1 1 11777
##sequence-region NZ_JTHF01000151.1 1 12588
##sequence-region NZ_JTHF01000152.1 1 50419
##sequence-region NZ_JTHF01000153.1 1 7385
##sequence-region NZ_JTHF01000154.1 1 1638
##sequence-region NZ_JTHF01000155.1 1 41035
##sequence-region NZ_JTHF01000156.1 1 7575
##sequence-region NZ_JTHF01000157.1 1 4932
##sequence-region NZ_JTHF01000158.1 1 7526
##sequence-region NZ_JTHF01000159.1 1 5448
##sequence-region NZ_JTHF01000016.1 1 10216
##sequence-region NZ_JTHF01000160.1 1 30867
##sequence-region NZ_JTHF01000161.1 1 35486
##sequence-region NZ_JTHF01000162.1 1 3274
##sequence-region NZ_JTHF01000163.1 1 6681
##sequence-region NZ_JTHF01000164.1 1 35722
##sequence-region NZ_JTHF01000165.1 1 6104
##sequence-region NZ_JTHF01000166.1 1 24831
##sequence-region NZ_JTHF01000167.1 1 22126
##sequence-region NZ_JTHF01000168.1 1 22714
##sequence-region NZ_JTHF01000169.1 1 16664
##sequence-region NZ_JTHF01000017.1 1 65357
##sequence-region NZ_JTHF01000170.1 1 29831
##sequence-region NZ_JTHF01000171.1 1 12110
##sequence-region NZ_JTHF01000172.1 1 45036
##sequence-region NZ_JTHF01000173.1 1 7732
##sequence-region NZ_JTHF01000174.1 1 6654
##sequence-region NZ_JTHF01000175.1 1 31885
##sequence-region NZ_JTHF01000176.1 1 13594
##sequence-region NZ_JTHF01000177.1 1 10146
##sequence-region NZ_JTHF01000178.1 1 16846
##sequence-region NZ_JTHF01000179.1 1 19937
##sequence-region NZ_JTHF01000018.1 1 24778
##sequence-region NZ_JTHF01000180.1 1 12358
##sequence-region NZ_JTHF01000181.1 1 19177
##sequence-region NZ_JTHF01000182.1 1 28412
##sequence-region NZ_JTHF01000183.1 1 15064
##sequence-region NZ_JTHF01000184.1 1 11253
##sequence-region NZ_JTHF01000185.1 1 75876
##sequence-region NZ_JTHF01000186.1 1 29035
##sequence-region NZ_JTHF01000187.1 1 66714
##sequence-region NZ_JTHF01000188.1 1 8987
##sequence-region NZ_JTHF01000189.1 1 34316
##sequence-region NZ_JTHF01000019.1 1 20834
##sequence-region NZ_JTHF01000190.1 1 808
##sequence-region NZ_JTHF01000191.1 1 5336
##sequence-region NZ_JTHF01000192.1 1 526
##sequence-region NZ_JTHF01000193.1 1 7435
##sequence-region NZ_JTHF01000194.1 1 7709
##sequence-region NZ_JTHF01000195.1 1 8713
##sequence-region NZ_JTHF01000196.1 1 8493
##sequence-region NZ_JTHF01000197.1 1 10503
##sequence-region NZ_JTHF01000198.1 1 17298
##sequence-region NZ_JTHF01000199.1 1 14816
##sequence-region NZ_JTHF01000002.1 1 24222
##sequence-region NZ_JTHF01000020.1 1 14662
##sequence-region NZ_JTHF01000200.1 1 8240
##sequence-region NZ_JTHF01000201.1 1 9763
##sequence-region NZ_JTHF01000202.1 1 1250
##sequence-region NZ_JTHF01000203.1 1 15810
##sequence-region NZ_JTHF01000204.1 1 70617
##sequence-region NZ_JTHF01000205.1 1 896
##sequence-region NZ_JTHF01000206.1 1 1931
##sequence-region NZ_JTHF01000207.1 1 43641
##sequence-region NZ_JTHF01000208.1 1 19837
##sequence-region NZ_JTHF01000209.1 1 7220
##sequence-region NZ_JTHF01000021.1 1 27899
##sequence-region NZ_JTHF01000210.1 1 28192
##sequence-region NZ_JTHF01000211.1 1 3117
##sequence-region NZ_JTHF01000212.1 1 4898
##sequence-region NZ_JTHF01000213.1 1 16902
##sequence-region NZ_JTHF01000214.1 1 35516
##sequence-region NZ_JTHF01000215.1 1 6400
##sequence-region NZ_JTHF01000216.1 1 4375
##sequence-region NZ_JTHF01000217.1 1 15807
##sequence-region NZ_JTHF01000218.1 1 11646
##sequence-region NZ_JTHF01000219.1 1 14770
##sequence-region NZ_JTHF01000022.1 1 37437
##sequence-region NZ_JTHF01000220.1 1 5902
##sequence-region NZ_JTHF01000221.1 1 16126
##sequence-region NZ_JTHF01000222.1 1 7904
##sequence-region NZ_JTHF01000223.1 1 29500
##sequence-region NZ_JTHF01000224.1 1 7248
##sequence-region NZ_JTHF01000225.1 1 10358
##sequence-region NZ_JTHF01000226.1 1 7010
##sequence-region NZ_JTHF01000227.1 1 7523
##sequence-region NZ_JTHF01000228.1 1 11622
##sequence-region NZ_JTHF01000229.1 1 23490
##sequence-region NZ_JTHF01000023.1 1 3751
##sequence-region NZ_JTHF01000230.1 1 14054
##sequence-region NZ_JTHF01000231.1 1 19668
##sequence-region NZ_JTHF01000232.1 1 42833
##sequence-region NZ_JTHF01000233.1 1 1342
##sequence-region NZ_JTHF01000234.1 1 13823
##sequence-region NZ_JTHF01000235.1 1 1060
##sequence-region NZ_JTHF01000236.1 1 12248
##sequence-region NZ_JTHF01000237.1 1 1788
##sequence-region NZ_JTHF01000238.1 1 3946
##sequence-region NZ_JTHF01000239.1 1 11983
##sequence-region NZ_JTHF01000024.1 1 60482
##sequence-region NZ_JTHF01000240.1 1 10512
##sequence-region NZ_JTHF01000241.1 1 24062
##sequence-region NZ_JTHF01000242.1 1 6381
##sequence-region NZ_JTHF01000243.1 1 31231
##sequence-region NZ_JTHF01000244.1 1 8448
##sequence-region NZ_JTHF01000245.1 1 22200
##sequence-region NZ_JTHF01000246.1 1 14318
##sequence-region NZ_JTHF01000247.1 1 7052
##sequence-region NZ_JTHF01000248.1 1 1197
##sequence-region NZ_JTHF01000249.1 1 5662
##sequence-region NZ_JTHF01000025.1 1 15121
##sequence-region NZ_JTHF01000250.1 1 869
##sequence-region NZ_JTHF01000251.1 1 7113
##sequence-region NZ_JTHF01000252.1 1 6934
##sequence-region NZ_JTHF01000253.1 1 11077
##sequence-region NZ_JTHF01000254.1 1 43527
##sequence-region NZ_JTHF01000255.1 1 20193
##sequence-region NZ_JTHF01000256.1 1 8091
##sequence-region NZ_JTHF01000257.1 1 2615
##sequence-region NZ_JTHF01000258.1 1 5376
##sequence-region NZ_JTHF01000259.1 1 1774
##sequence-region NZ_JTHF01000026.1 1 21767
##sequence-region NZ_JTHF01000260.1 1 2512
##sequence-region NZ_JTHF01000261.1 1 11799
##sequence-region NZ_JTHF01000262.1 1 1210
##sequence-region NZ_JTHF01000263.1 1 770
##sequence-region NZ_JTHF01000264.1 1 4407
##sequence-region NZ_JTHF01000265.1 1 16243
##sequence-region NZ_JTHF01000266.1 1 21321
##sequence-region NZ_JTHF01000267.1 1 20271
##sequence-region NZ_JTHF01000268.1 1 1274
##sequence-region NZ_JTHF01000269.1 1 11036
##sequence-region NZ_JTHF01000027.1 1 14506
##sequence-region NZ_JTHF01000270.1 1 13960
##sequence-region NZ_JTHF01000271.1 1 4944
##sequence-region NZ_JTHF01000272.1 1 11528
##sequence-region NZ_JTHF01000273.1 1 16757
##sequence-region NZ_JTHF01000274.1 1 6026
##sequence-region NZ_JTHF01000275.1 1 14205
##sequence-region NZ_JTHF01000276.1 1 23281
##sequence-region NZ_JTHF01000277.1 1 24713
##sequence-region NZ_JTHF01000278.1 1 6925
##sequence-region NZ_JTHF01000279.1 1 1056
##sequence-region NZ_JTHF01000028.1 1 32423
##sequence-region NZ_JTHF01000280.1 1 3657
##sequence-region NZ_JTHF01000281.1 1 874
##sequence-region NZ_JTHF01000282.1 1 21668
##sequence-region NZ_JTHF01000283.1 1 3696
##sequence-region NZ_JTHF01000284.1 1 5350
##sequence-region NZ_JTHF01000285.1 1 4700
##sequence-region NZ_JTHF01000286.1 1 5682
##sequence-region NZ_JTHF01000287.1 1 5464
##sequence-region NZ_JTHF01000288.1 1 10073
##sequence-region NZ_JTHF01000289.1 1 5435
##sequence-region NZ_JTHF01000029.1 1 10327
##sequence-region NZ_JTHF01000290.1 1 1673
##sequence-region NZ_JTHF01000291.1 1 8366
##sequence-region NZ_JTHF01000292.1 1 10495
##sequence-region NZ_JTHF01000293.1 1 567
##sequence-region NZ_JTHF01000294.1 1 30155
##sequence-region NZ_JTHF01000295.1 1 2027
##sequence-region NZ_JTHF01000296.1 1 4703
##sequence-region NZ_JTHF01000297.1 1 11143
##sequence-region NZ_JTHF01000298.1 1 21786
##sequence-region NZ_JTHF01000299.1 1 2965
##sequence-region NZ_JTHF01000003.1 1 28648
##sequence-region NZ_JTHF01000030.1 1 53499
##sequence-region NZ_JTHF01000300.1 1 541
##sequence-region NZ_JTHF01000301.1 1 1132
##sequence-region NZ_JTHF01000302.1 1 5433
##sequence-region NZ_JTHF01000303.1 1 3157
##sequence-region NZ_JTHF01000304.1 1 10516
##sequence-region NZ_JTHF01000305.1 1 1710
##sequence-region NZ_JTHF01000306.1 1 1453
##sequence-region NZ_JTHF01000307.1 1 2106
##sequence-region NZ_JTHF01000308.1 1 2007
##sequence-region NZ_JTHF01000309.1 1 2880
##sequence-region NZ_JTHF01000031.1 1 11525
##sequence-region NZ_JTHF01000310.1 1 6991
##sequence-region NZ_JTHF01000311.1 1 11945
##sequence-region NZ_JTHF01000312.1 1 35143
##sequence-region NZ_JTHF01000313.1 1 6088
##sequence-region NZ_JTHF01000314.1 1 10600
##sequence-region NZ_JTHF01000315.1 1 32045
##sequence-region NZ_JTHF01000316.1 1 763
##sequence-region NZ_JTHF01000317.1 1 31453
##sequence-region NZ_JTHF01000318.1 1 621
##sequence-region NZ_JTHF01000319.1 1 11548
##sequence-region NZ_JTHF01000032.1 1 7192
##sequence-region NZ_JTHF01000320.1 1 4250
##sequence-region NZ_JTHF01000321.1 1 2774
##sequence-region NZ_JTHF01000322.1 1 15626
##sequence-region NZ_JTHF01000323.1 1 10512
##sequence-region NZ_JTHF01000324.1 1 6839
##sequence-region NZ_JTHF01000325.1 1 6576
##sequence-region NZ_JTHF01000326.1 1 789
##sequence-region NZ_JTHF01000327.1 1 16011
##sequence-region NZ_JTHF01000328.1 1 6315
##sequence-region NZ_JTHF01000329.1 1 16104
##sequence-region NZ_JTHF01000033.1 1 22354
##sequence-region NZ_JTHF01000330.1 1 11159
##sequence-region NZ_JTHF01000331.1 1 7791
##sequence-region NZ_JTHF01000332.1 1 1681
##sequence-region NZ_JTHF01000333.1 1 3720
##sequence-region NZ_JTHF01000334.1 1 20395
##sequence-region NZ_JTHF01000335.1 1 3574
##sequence-region NZ_JTHF01000336.1 1 4279
##sequence-region NZ_JTHF01000337.1 1 5683
##sequence-region NZ_JTHF01000338.1 1 2969
##sequence-region NZ_JTHF01000339.1 1 4367
##sequence-region NZ_JTHF01000034.1 1 44265
##sequence-region NZ_JTHF01000340.1 1 14804
##sequence-region NZ_JTHF01000341.1 1 3122
##sequence-region NZ_JTHF01000342.1 1 3301
##sequence-region NZ_JTHF01000343.1 1 931
##sequence-region NZ_JTHF01000344.1 1 778
##sequence-region NZ_JTHF01000345.1 1 6056
##sequence-region NZ_JTHF01000346.1 1 4733
##sequence-region NZ_JTHF01000347.1 1 16395
##sequence-region NZ_JTHF01000348.1 1 4400
##sequence-region NZ_JTHF01000349.1 1 570
##sequence-region NZ_JTHF01000035.1 1 22868
##sequence-region NZ_JTHF01000350.1 1 822
##sequence-region NZ_JTHF01000351.1 1 8412
##sequence-region NZ_JTHF01000352.1 1 7593
##sequence-region NZ_JTHF01000353.1 1 7252
##sequence-region NZ_JTHF01000354.1 1 2603
##sequence-region NZ_JTHF01000355.1 1 2133
##sequence-region NZ_JTHF01000356.1 1 8520
##sequence-region NZ_JTHF01000357.1 1 627
##sequence-region NZ_JTHF01000358.1 1 3977
##sequence-region NZ_JTHF01000359.1 1 1815
##sequence-region NZ_JTHF01000036.1 1 23942
##sequence-region NZ_JTHF01000360.1 1 4099
##sequence-region NZ_JTHF01000361.1 1 5084
##sequence-region NZ_JTHF01000362.1 1 3096
##sequence-region NZ_JTHF01000363.1 1 619
##sequence-region NZ_JTHF01000364.1 1 10603
##sequence-region NZ_JTHF01000365.1 1 5212
##sequence-region NZ_JTHF01000366.1 1 4989
##sequence-region NZ_JTHF01000367.1 1 973
##sequence-region NZ_JTHF01000368.1 1 7378
##sequence-region NZ_JTHF01000369.1 1 14189
##sequence-region NZ_JTHF01000037.1 1 28306
##sequence-region NZ_JTHF01000370.1 1 5220
##sequence-region NZ_JTHF01000371.1 1 2790
##sequence-region NZ_JTHF01000372.1 1 5885
##sequence-region NZ_JTHF01000373.1 1 3563
##sequence-region NZ_JTHF01000374.1 1 606
##sequence-region NZ_JTHF01000375.1 1 1338
##sequence-region NZ_JTHF01000376.1 1 10454
##sequence-region NZ_JTHF01000377.1 1 3815
##sequence-region NZ_JTHF01000378.1 1 4550
##sequence-region NZ_JTHF01000379.1 1 4419
##sequence-region NZ_JTHF01000038.1 1 28597
##sequence-region NZ_JTHF01000380.1 1 6178
##sequence-region NZ_JTHF01000381.1 1 12220
##sequence-region NZ_JTHF01000382.1 1 3969
##sequence-region NZ_JTHF01000383.1 1 815
##sequence-region NZ_JTHF01000384.1 1 1658
##sequence-region NZ_JTHF01000385.1 1 2694
##sequence-region NZ_JTHF01000386.1 1 687
##sequence-region NZ_JTHF01000387.1 1 7345
##sequence-region NZ_JTHF01000388.1 1 2783
##sequence-region NZ_JTHF01000389.1 1 3826
##sequence-region NZ_JTHF01000039.1 1 8631
##sequence-region NZ_JTHF01000390.1 1 1991
##sequence-region NZ_JTHF01000391.1 1 1169
##sequence-region NZ_JTHF01000392.1 1 900
##sequence-region NZ_JTHF01000393.1 1 648
##sequence-region NZ_JTHF01000394.1 1 6666
##sequence-region NZ_JTHF01000395.1 1 10632
##sequence-region NZ_JTHF01000396.1 1 895
##sequence-region NZ_JTHF01000397.1 1 4572
##sequence-region NZ_JTHF01000398.1 1 2410
##sequence-region NZ_JTHF01000399.1 1 6187
##sequence-region NZ_JTHF01000004.1 1 22105
##sequence-region NZ_JTHF01000040.1 1 26627
##sequence-region NZ_JTHF01000400.1 1 1899
##sequence-region NZ_JTHF01000401.1 1 524
##sequence-region NZ_JTHF01000402.1 1 638
##sequence-region NZ_JTHF01000403.1 1 606
##sequence-region NZ_JTHF01000404.1 1 3761
##sequence-region NZ_JTHF01000405.1 1 741
##sequence-region NZ_JTHF01000406.1 1 4468
##sequence-region NZ_JTHF01000407.1 1 6324
##sequence-region NZ_JTHF01000408.1 1 852
##sequence-region NZ_JTHF01000409.1 1 2311
##sequence-region NZ_JTHF01000041.1 1 15653
##sequence-region NZ_JTHF01000410.1 1 521
##sequence-region NZ_JTHF01000411.1 1 3579
##sequence-region NZ_JTHF01000412.1 1 538
##sequence-region NZ_JTHF01000413.1 1 615
##sequence-region NZ_JTHF01000414.1 1 3767
##sequence-region NZ_JTHF01000415.1 1 3334
##sequence-region NZ_JTHF01000416.1 1 695
##sequence-region NZ_JTHF01000417.1 1 1239
##sequence-region NZ_JTHF01000418.1 1 837
##sequence-region NZ_JTHF01000419.1 1 3449
##sequence-region NZ_JTHF01000042.1 1 9944
##sequence-region NZ_JTHF01000420.1 1 4058
##sequence-region NZ_JTHF01000421.1 1 915
##sequence-region NZ_JTHF01000422.1 1 5242
##sequence-region NZ_JTHF01000423.1 1 2551
##sequence-region NZ_JTHF01000424.1 1 734
##sequence-region NZ_JTHF01000425.1 1 1549
##sequence-region NZ_JTHF01000426.1 1 2464
##sequence-region NZ_JTHF01000427.1 1 602
##sequence-region NZ_JTHF01000428.1 1 1571
##sequence-region NZ_JTHF01000429.1 1 517
##sequence-region NZ_JTHF01000043.1 1 29080
##sequence-region NZ_JTHF01000430.1 1 5471
##sequence-region NZ_JTHF01000431.1 1 605
##sequence-region NZ_JTHF01000432.1 1 7029
##sequence-region NZ_JTHF01000433.1 1 611
##sequence-region NZ_JTHF01000434.1 1 9353
##sequence-region NZ_JTHF01000435.1 1 512
##sequence-region NZ_JTHF01000436.1 1 598
##sequence-region NZ_JTHF01000437.1 1 4385
##sequence-region NZ_JTHF01000438.1 1 1156
##sequence-region NZ_JTHF01000439.1 1 2259
##sequence-region NZ_JTHF01000044.1 1 28044
##sequence-region NZ_JTHF01000440.1 1 5219
##sequence-region NZ_JTHF01000441.1 1 727
##sequence-region NZ_JTHF01000442.1 1 599
##sequence-region NZ_JTHF01000443.1 1 1355
##sequence-region NZ_JTHF01000444.1 1 773
##sequence-region NZ_JTHF01000445.1 1 772
##sequence-region NZ_JTHF01000446.1 1 2020
##sequence-region NZ_JTHF01000447.1 1 1492
##sequence-region NZ_JTHF01000448.1 1 3871
##sequence-region NZ_JTHF01000449.1 1 1196
##sequence-region NZ_JTHF01000045.1 1 7735
##sequence-region NZ_JTHF01000450.1 1 1359
##sequence-region NZ_JTHF01000451.1 1 1463
##sequence-region NZ_JTHF01000452.1 1 5269
##sequence-region NZ_JTHF01000453.1 1 2272
##sequence-region NZ_JTHF01000454.1 1 514
##sequence-region NZ_JTHF01000455.1 1 531
##sequence-region NZ_JTHF01000456.1 1 1620
##sequence-region NZ_JTHF01000457.1 1 764
##sequence-region NZ_JTHF01000458.1 1 570
##sequence-region NZ_JTHF01000459.1 1 1838
##sequence-region NZ_JTHF01000046.1 1 57262
##sequence-region NZ_JTHF01000460.1 1 688
##sequence-region NZ_JTHF01000461.1 1 1587
##sequence-region NZ_JTHF01000462.1 1 981
##sequence-region NZ_JTHF01000463.1 1 586
##sequence-region NZ_JTHF01000464.1 1 1976
##sequence-region NZ_JTHF01000465.1 1 1652
##sequence-region NZ_JTHF01000466.1 1 2430
##sequence-region NZ_JTHF01000467.1 1 1814
##sequence-region NZ_JTHF01000468.1 1 1230
##sequence-region NZ_JTHF01000469.1 1 1057
##sequence-region NZ_JTHF01000047.1 1 51639
##sequence-region NZ_JTHF01000470.1 1 829
##sequence-region NZ_JTHF01000471.1 1 603
##sequence-region NZ_JTHF01000472.1 1 569
##sequence-region NZ_JTHF01000473.1 1 510
##sequence-region NZ_JTHF01000474.1 1 869
##sequence-region NZ_JTHF01000475.1 1 2089
##sequence-region NZ_JTHF01000476.1 1 2016
##sequence-region NZ_JTHF01000477.1 1 881
##sequence-region NZ_JTHF01000478.1 1 726
##sequence-region NZ_JTHF01000479.1 1 630
##sequence-region NZ_JTHF01000048.1 1 12210
##sequence-region NZ_JTHF01000480.1 1 749
##sequence-region NZ_JTHF01000481.1 1 571
##sequence-region NZ_JTHF01000482.1 1 1198
##sequence-region NZ_JTHF01000483.1 1 1070
##sequence-region NZ_JTHF01000484.1 1 556
##sequence-region NZ_JTHF01000485.1 1 663
##sequence-region NZ_JTHF01000486.1 1 658
##sequence-region NZ_JTHF01000487.1 1 597
##sequence-region NZ_JTHF01000488.1 1 600
##sequence-region NZ_JTHF01000489.1 1 1069
##sequence-region NZ_JTHF01000049.1 1 23010
##sequence-region NZ_JTHF01000490.1 1 834
##sequence-region NZ_JTHF01000491.1 1 521
##sequence-region NZ_JTHF01000492.1 1 591
##sequence-region NZ_JTHF01000493.1 1 555
##sequence-region NZ_JTHF01000494.1 1 551
##sequence-region NZ_JTHF01000495.1 1 579
##sequence-region NZ_JTHF01000496.1 1 582
##sequence-region NZ_JTHF01000497.1 1 747
##sequence-region NZ_JTHF01000498.1 1 1512
##sequence-region NZ_JTHF01000499.1 1 731
##sequence-region NZ_JTHF01000005.1 1 12236
##sequence-region NZ_JTHF01000050.1 1 2104
##sequence-region NZ_JTHF01000500.1 1 720
##sequence-region NZ_JTHF01000501.1 1 546
##sequence-region NZ_JTHF01000502.1 1 731
##sequence-region NZ_JTHF01000503.1 1 795
##sequence-region NZ_JTHF01000504.1 1 587
##sequence-region NZ_JTHF01000505.1 1 599
##sequence-region NZ_JTHF01000506.1 1 560
##sequence-region NZ_JTHF01000051.1 1 2291
##sequence-region NZ_JTHF01000052.1 1 74569
##sequence-region NZ_JTHF01000053.1 1 18997
##sequence-region NZ_JTHF01000054.1 1 17325
##sequence-region NZ_JTHF01000055.1 1 42312
##sequence-region NZ_JTHF01000056.1 1 49691
##sequence-region NZ_JTHF01000057.1 1 8748
##sequence-region NZ_JTHF01000058.1 1 26934
##sequence-region NZ_JTHF01000059.1 1 13615
##sequence-region NZ_JTHF01000006.1 1 36418
##sequence-region NZ_JTHF01000060.1 1 10329
##sequence-region NZ_JTHF01000061.1 1 8712
##sequence-region NZ_JTHF01000062.1 1 16241
##sequence-region NZ_JTHF01000063.1 1 68855
##sequence-region NZ_JTHF01000064.1 1 31789
##sequence-region NZ_JTHF01000065.1 1 25596
##sequence-region NZ_JTHF01000066.1 1 26779
##sequence-region NZ_JTHF01000067.1 1 11543
##sequence-region NZ_JTHF01000068.1 1 79742
##sequence-region NZ_JTHF01000069.1 1 4349
##sequence-region NZ_JTHF01000007.1 1 61209
##sequence-region NZ_JTHF01000070.1 1 13208
##sequence-region NZ_JTHF01000071.1 1 18348
##sequence-region NZ_JTHF01000072.1 1 67525
##sequence-region NZ_JTHF01000073.1 1 12761
##sequence-region NZ_JTHF01000074.1 1 9713
##sequence-region NZ_JTHF01000075.1 1 14602
##sequence-region NZ_JTHF01000076.1 1 9651
##sequence-region NZ_JTHF01000077.1 1 11710
##sequence-region NZ_JTHF01000078.1 1 23295
##sequence-region NZ_JTHF01000079.1 1 23754
##sequence-region NZ_JTHF01000008.1 1 19644
##sequence-region NZ_JTHF01000080.1 1 48211
##sequence-region NZ_JTHF01000081.1 1 46051
##sequence-region NZ_JTHF01000082.1 1 53337
##sequence-region NZ_JTHF01000083.1 1 37392
##sequence-region NZ_JTHF01000084.1 1 32883
##sequence-region NZ_JTHF01000085.1 1 7315
##sequence-region NZ_JTHF01000086.1 1 19474
##sequence-region NZ_JTHF01000087.1 1 34116
##sequence-region NZ_JTHF01000088.1 1 13414
##sequence-region NZ_JTHF01000089.1 1 6704
##sequence-region NZ_JTHF01000009.1 1 27388
##sequence-region NZ_JTHF01000090.1 1 20324
##sequence-region NZ_JTHF01000091.1 1 25662
##sequence-region NZ_JTHF01000092.1 1 29191
##sequence-region NZ_JTHF01000093.1 1 12814
##sequence-region NZ_JTHF01000094.1 1 11994
##sequence-region NZ_JTHF01000095.1 1 3721
##sequence-region NZ_JTHF01000096.1 1 22236
##sequence-region NZ_JTHF01000097.1 1 21400
##sequence-region NZ_JTHF01000098.1 1 45832
##sequence-region NZ_JTHF01000099.1 1 25228
NZ_JTHF01000001.1	Prodigal:002006	CDS	174	1196	.	-	0	ID=MIHCELMP_00001;inference=ab initio prediction:Prodigal:002006;locus_tag=MIHCELMP_00001;product=hypothetical protein
NZ_JTHF01000001.1	Prodigal:002006	CDS	1426	2403	.	+	0	ID=MIHCELMP_00002;eC_number=3.6.-.-;db_xref=COG:COG1703;inference=ab initio prediction:Prodigal:002006,similar to AA sequence:UniProtKB:P9WPZ1;locus_tag=MIHCELMP_00002;product=putative GTPase
NZ_JTHF01000001.1	Prodigal:002006	CDS	2405	3058	.	-	0	ID=MIHCELMP_00003;inference=ab initio prediction:Prodigal:002006;locus_tag=MIHCELMP_00003;product=hypothetical protein
NZ_JTHF01000001.1	Prodigal:002006	CDS	3146	3514	.	+	0	ID=MIHCELMP_00004;Name=yybR_1;db_xref=COG:COG1733;gene=yybR_1;inference=ab initio prediction:Prodigal:002006,similar to AA sequence:UniProtKB:P37486;locus_tag=MIHCELMP_00004;product=putative HTH-type transcriptional regulator YybR
NZ_JTHF01000001.1	Prodigal:002006	CDS	3671	3844	.	-	0	ID=MIHCELMP_00005;inference=ab initio prediction:Prodigal:002006;locus_tag=MIHCELMP_00005;product=hypothetical protein
NZ_JTHF01000001.1	Prodigal:002006	CDS	3984	4625	.	+	0	ID=MIHCELMP_00006;Name=betI_1;gene=betI_1;inference=ab initio prediction:Prodigal:002006,protein motif:HAMAP:MF_00768;locus_tag=MIHCELMP_00006;product=HTH-type transcriptional regulator BetI
NZ_JTHF01000001.1	Prodigal:002006	CDS	4622	5863	.	+	0	ID=MIHCELMP_00007;Name=mdtA_1;gene=mdtA_1;inference=ab initio prediction:Prodigal:002006,protein motif:HAMAP:MF_01422;locus_tag=MIHCELMP_00007;product=Multidrug resistance protein MdtA
NZ_JTHF01000001.1	Prodigal:002006	CDS	5968	9069	.	+	0	ID=MIHCELMP_00008;Name=mdtB_1;gene=mdtB_1;inference=ab initio prediction:Prodigal:002006,similar to AA sequence:UniProtKB:B7LV39;locus_tag=MIHCELMP_00008;product=Multidrug resistance protein MdtB
NZ_JTHF01000001.1	Prodigal:002006	CDS	9334	9537	.	+	0	ID=MIHCELMP_00009;inference=ab initio prediction:Prodigal:002006;locus_tag=MIHCELMP_00009;product=hypothetical protein
NZ_JTHF01000001.1	Prodigal:002006	CDS	10057	11571	.	-	0	ID=MIHCELMP_00010;eC_number=4.1.3.27;Name=trpE;db_xref=COG:COG0147;gene=trpE;inference=ab initio prediction:Prodigal:002006,similar to AA sequence:UniProtKB:P20580;locus_tag=MIHCELMP_00010;product=Anthranilate synthase component 1
NZ_JTHF01000001.1	Prodigal:002006	CDS	11576	13480	.	-	0	ID=MIHCELMP_00011;eC_number=5.2.1.8;Name=prsA;gene=prsA;inference=ab initio prediction:Prodigal:002006,protein motif:HAMAP:MF_01145;locus_tag=MIHCELMP_00011;product=Foldase protein PrsA
NZ_JTHF01000001.1	Prodigal:002006	CDS	13677	14438	.	+	0	ID=MIHCELMP_00012;eC_number=5.3.1.1;Name=tpiA;db_xref=COG:COG0149;gene=tpiA;inference=ab initio prediction:Prodigal:002006,similar to AA sequence:UniProtKB:Q8L1Z5;locus_tag=MIHCELMP_00012;product=Triosephosphate isomerase
NZ_JTHF01000001.1	Aragorn:001002	tRNA	14775	14850	.	-	.	ID=MIHCELMP_00013;inference=COORDINATES:profile:Aragorn:001002;locus_tag=MIHCELMP_00013;product=tRNA-Val(tac)
NZ_JTHF01000001.1	Aragorn:001002	tRNA	15162	15238	.	+	.	ID=MIHCELMP_00014;inference=COORDINATES:profile:Aragorn:001002;locus_tag=MIHCELMP_00014;product=tRNA-Asp(gtc)
NZ_JTHF01000001.1	Aragorn:001002	tRNA	15283	15359	.	+	.	ID=MIHCELMP_00015;inference=COORDINATES:profile:Aragorn:001002;locus_tag=MIHCELMP_00015;product=tRNA-Asp(gtc)
NZ_JTHF01000001.1	Aragorn:001002	tRNA	15412	15488	.	+	.	ID=MIHCELMP_00016;inference=COORDINATES:profile:Aragorn:001002;locus_tag=MIHCELMP_00016;product=tRNA-Asp(gtc)
NZ_JTHF01000001.1	Prodigal:002006	CDS	15590	17272	.	+	0	ID=MIHCELMP_00017;db_xref=COG:COG0840;inference=ab initio prediction:Prodigal:002006,similar to AA sequence:UniProtKB:Q2W4T8;locus_tag=MIHCELMP_00017;product=Methyl-accepting chemotaxis protein
NZ_JTHF01000001.1	Prodigal:002006	CDS	17366	17920	.	+	0	ID=MIHCELMP_00018;inference=ab initio prediction:Prodigal:002006;locus_tag=MIHCELMP_00018;product=hypothetical protein
NZ_JTHF01000001.1	Prodigal:002006	CDS	18228	18593	.	+	0	ID=MIHCELMP_00019;eC_number=7.1.1.-;Name=ndhC;gene=ndhC;inference=ab initio prediction:Prodigal:002006,similar to AA sequence:UniProtKB:P19045;locus_tag=MIHCELMP_00019;product=NAD(P)H-quinone oxidoreductase subunit 3
NZ_JTHF01000001.1	Prodigal:002006	CDS	18644	19225	.	+	0	ID=MIHCELMP_00020;eC_number=7.1.1.-;Name=nuoB;db_xref=COG:COG0377;gene=nuoB;inference=ab initio prediction:Prodigal:002006,similar to AA sequence:UniProtKB:A1B497;locus_tag=MIHCELMP_00020;product=NADH-quinone oxidoreductase subunit B
NZ_JTHF01000001.1	Prodigal:002006	CDS	19238	19900	.	+	0	ID=MIHCELMP_00021;eC_number=7.1.1.-;Name=nqo5;db_xref=COG:COG0852;gene=nqo5;inference=ab initio prediction:Prodigal:002006,similar to AA sequence:UniProtKB:P29917;locus_tag=MIHCELMP_00021;product=NADH-quinone oxidoreductase chain 5
NZ_JTHF01000001.1	Prodigal:002006	CDS	19907	21097	.	+	0	ID=MIHCELMP_00022;eC_number=7.1.1.-;Name=nuoD;db_xref=COG:COG0649;gene=nuoD;inference=ab initio prediction:Prodigal:002006,similar to AA sequence:UniProtKB:A1B495;locus_tag=MIHCELMP_00022;product=NADH-quinone oxidoreductase subunit D
NZ_JTHF01000001.1	Prodigal:002006	CDS	21157	22260	.	+	0	ID=MIHCELMP_00023;inference=ab initio prediction:Prodigal:002006;locus_tag=MIHCELMP_00023;product=hypothetical protein
NZ_JTHF01000001.1	Prodigal:002006	CDS	22309	23610	.	+	0	ID=MIHCELMP_00024;eC_number=7.1.1.-;Name=nuoF;gene=nuoF;inference=ab initio prediction:Prodigal:002006,similar to AA sequence:UniProtKB:A8GQT6;locus_tag=MIHCELMP_00024;product=NADH-quinone oxidoreductase subunit F
NZ_JTHF01000001.1	Prodigal:002006	CDS	23710	25791	.	+	0	ID=MIHCELMP_00025;eC_number=7.1.1.-;Name=nqo3;db_xref=COG:COG1034;gene=nqo3;inference=ab initio prediction:Prodigal:002006,similar to AA sequence:UniProtKB:P29915;locus_tag=MIHCELMP_00025;product=NADH-quinone oxidoreductase chain 3
NZ_JTHF01000001.1	Prodigal:002006	CDS	25805	26827	.	+	0	ID=MIHCELMP_00026;eC_number=7.1.1.-;Name=nuoH;db_xref=COG:COG1005;gene=nuoH;inference=ab initio prediction:Prodigal:002006,similar to AA sequence:UniProtKB:P42032;locus_tag=MIHCELMP_00026;product=NADH-quinone oxidoreductase subunit H
NZ_JTHF01000001.1	Prodigal:002006	CDS	26851	27339	.	+	0	ID=MIHCELMP_00027;eC_number=7.1.1.-;Name=nuoI;db_xref=COG:COG1143;gene=nuoI;inference=ab initio prediction:Prodigal:002006,similar to AA sequence:UniProtKB:A1B486;locus_tag=MIHCELMP_00027;product=NADH-quinone oxidoreductase subunit I
NZ_JTHF01000001.1	Prodigal:002006	CDS	27529	28149	.	+	0	ID=MIHCELMP_00028;eC_number=7.1.1.-;Name=nuoJ;db_xref=COG:COG0839;gene=nuoJ;inference=ab initio prediction:Prodigal:002006,similar to AA sequence:UniProtKB:P0AFE0;locus_tag=MIHCELMP_00028;product=NADH-quinone oxidoreductase subunit J
NZ_JTHF01000001.1	Prodigal:002006	CDS	28272	28577	.	+	0	ID=MIHCELMP_00029;eC_number=7.1.1.-;Name=nuoK;db_xref=COG:COG0713;gene=nuoK;inference=ab initio prediction:Prodigal:002006,similar to AA sequence:UniProtKB:A1B482;locus_tag=MIHCELMP_00029;product=NADH-quinone oxidoreductase subunit K
NZ_JTHF01000001.1	Prodigal:002006	CDS	28660	30810	.	+	0	ID=MIHCELMP_00030;eC_number=7.1.1.-;Name=ndhB;gene=ndhB;inference=ab initio prediction:Prodigal:002006,protein motif:HAMAP:MF_00445;locus_tag=MIHCELMP_00030;product=NAD(P)H-quinone oxidoreductase subunit 2%2C chloroplastic
NZ_JTHF01000001.1	Prodigal:002006	CDS	30833	32353	.	+	0	ID=MIHCELMP_00031;eC_number=7.1.1.-;Name=nuoM;db_xref=COG:COG1008;gene=nuoM;inference=ab initio prediction:Prodigal:002006,similar to AA sequence:UniProtKB:P0AFE8;locus_tag=MIHCELMP_00031;product=NADH-quinone oxidoreductase subunit M
NZ_JTHF01000001.1	Prodigal:002006	CDS	32364	33809	.	+	0	ID=MIHCELMP_00032;eC_number=7.1.1.-;Name=nuoN;db_xref=COG:COG1007;gene=nuoN;inference=ab initio prediction:Prodigal:002006,similar to AA sequence:UniProtKB:A1B479;locus_tag=MIHCELMP_00032;product=NADH-quinone oxidoreductase subunit N
NZ_JTHF01000001.1	Prodigal:002006	CDS	33814	34614	.	+	0	ID=MIHCELMP_00033;eC_number=6.3.4.15;Name=birA_1;db_xref=COG:COG0340;gene=birA_1;inference=ab initio prediction:Prodigal:002006,similar to AA sequence:UniProtKB:P0CI75;locus_tag=MIHCELMP_00033;product=Bifunctional ligase/repressor BirA
NZ_JTHF01000001.1	Prodigal:002006	CDS	34818	36491	.	+	0	ID=MIHCELMP_00034;eC_number=3.1.-.-;Name=rnj;db_xref=COG:COG0595;gene=rnj;inference=ab initio prediction:Prodigal:002006,similar to AA sequence:UniProtKB:A0QVT2;locus_tag=MIHCELMP_00034;product=Ribonuclease J
NZ_JTHF01000001.1	Prodigal:002006	CDS	36668	37072	.	+	0	ID=MIHCELMP_00035;eC_number=5.1.99.-;Name=epi;db_xref=COG:COG0346;gene=epi;inference=ab initio prediction:Prodigal:002006,similar to AA sequence:UniProtKB:Q3IZP4;locus_tag=MIHCELMP_00035;product=Ethylmalonyl-CoA/methylmalonyl-CoA epimerase
NZ_JTHF01000001.1	Prodigal:002006	CDS	37075	37410	.	+	0	ID=MIHCELMP_00036;inference=ab initio prediction:Prodigal:002006;locus_tag=MIHCELMP_00036;product=hypothetical protein
NZ_JTHF01000001.1	Prodigal:002006	CDS	37905	39239	.	+	0	ID=MIHCELMP_00037;eC_number=6.1.1.15;Name=proS;db_xref=COG:COG0442;gene=proS;inference=ab initio prediction:Prodigal:002006,similar to AA sequence:UniProtKB:Q6N5P6;locus_tag=MIHCELMP_00037;product=Proline--tRNA ligase
NZ_JTHF01000001.1	Prodigal:002006	CDS	39244	40554	.	+	0	ID=MIHCELMP_00038;Name=lolE;db_xref=COG:COG4591;gene=lolE;inference=ab initio prediction:Prodigal:002006,similar to AA sequence:UniProtKB:P75958;locus_tag=MIHCELMP_00038;product=Lipoprotein-releasing system transmembrane protein LolE
NZ_JTHF01000001.1	Prodigal:002006	CDS	40672	41373	.	+	0	ID=MIHCELMP_00039;eC_number=3.6.3.-;Name=lolD;db_xref=COG:COG1136;gene=lolD;inference=ab initio prediction:Prodigal:002006,similar to AA sequence:UniProtKB:P75957;locus_tag=MIHCELMP_00039;product=Lipoprotein-releasing system ATP-binding protein LolD
NZ_JTHF01000001.1	Prodigal:002006	CDS	41618	44296	.	+	0	ID=MIHCELMP_00040;eC_number=2.7.9.1;Name=ppdK;db_xref=COG:COG0574;gene=ppdK;inference=ab initio prediction:Prodigal:002006,similar to AA sequence:UniProtKB:P22983;locus_tag=MIHCELMP_00040;product=Pyruvate%2C phosphate dikinase
NZ_JTHF01000001.1	Prodigal:002006	CDS	44564	46294	.	+	0	ID=MIHCELMP_00041;eC_number=7.2.1.1;Name=nqrF;gene=nqrF;inference=ab initio prediction:Prodigal:002006,protein motif:HAMAP:MF_00430;locus_tag=MIHCELMP_00041;product=Na(+)-translocating NADH-quinone reductase subunit F
NZ_JTHF01000001.1	Prodigal:002006	CDS	46449	47663	.	+	0	ID=MIHCELMP_00042;inference=ab initio prediction:Prodigal:002006;locus_tag=MIHCELMP_00042;product=hypothetical protein
NZ_JTHF01000001.1	Prodigal:002006	CDS	48284	48889	.	+	0	ID=MIHCELMP_00043;inference=ab initio prediction:Prodigal:002006;locus_tag=MIHCELMP_00043;product=hypothetical protein
NZ_JTHF01000001.1	Prodigal:002006	CDS	49090	50097	.	+	0	ID=MIHCELMP_00044;eC_number=1.3.1.84;Name=acuI;db_xref=COG:COG0604;gene=acuI;inference=ab initio prediction:Prodigal:002006,similar to AA sequence:UniProtKB:Q3J6K9;locus_tag=MIHCELMP_00044;product=Acrylyl-CoA reductase AcuI
NZ_JTHF01000001.1	Prodigal:002006	CDS	50147	50608	.	+	0	ID=MIHCELMP_00045;Name=greB;gene=greB;inference=ab initio prediction:Prodigal:002006,protein motif:HAMAP:MF_00930;locus_tag=MIHCELMP_00045;product=Transcription elongation factor GreB
NZ_JTHF01000001.1	Prodigal:002006	CDS	50904	51398	.	+	0	ID=MIHCELMP_00046;Name=yciF;db_xref=COG:COG3685;gene=yciF;inference=ab initio prediction:Prodigal:002006,similar to AA sequence:UniProtKB:P21362;locus_tag=MIHCELMP_00046;product=Protein YciF
NZ_JTHF01000001.1	Prodigal:002006	CDS	51442	51855	.	+	0	ID=MIHCELMP_00047;eC_number=2.5.1.-;Name=fosB;gene=fosB;inference=ab initio prediction:Prodigal:002006,protein motif:HAMAP:MF_01512;locus_tag=MIHCELMP_00047;product=Metallothiol transferase FosB
NZ_JTHF01000001.1	Prodigal:002006	CDS	51866	52855	.	-	0	ID=MIHCELMP_00048;eC_number=2.7.1.2;Name=glk;db_xref=COG:COG0837;gene=glk;inference=ab initio prediction:Prodigal:002006,similar to AA sequence:UniProtKB:P0A6V8;locus_tag=MIHCELMP_00048;product=Glucokinase
NZ_JTHF01000001.1	Prodigal:002006	CDS	52922	53872	.	-	0	ID=MIHCELMP_00049;eC_number=1.1.1.157;Name=hbd;db_xref=COG:COG1250;gene=hbd;inference=ab initio prediction:Prodigal:002006,similar to AA sequence:UniProtKB:P52041;locus_tag=MIHCELMP_00049;product=3-hydroxybutyryl-CoA dehydrogenase
NZ_JTHF01000001.1	Prodigal:002006	CDS	54129	55277	.	-	0	ID=MIHCELMP_00050;eC_number=1.6.99.1;Name=namA_1;db_xref=COG:COG1902;gene=namA_1;inference=ab initio prediction:Prodigal:002006,similar to AA sequence:UniProtKB:Q5KXG9;locus_tag=MIHCELMP_00050;product=NADPH dehydrogenase
NZ_JTHF01000001.1	Prodigal:002006	CDS	55286	56314	.	-	0	ID=MIHCELMP_00051;inference=ab initio prediction:Prodigal:002006;locus_tag=MIHCELMP_00051;product=hypothetical protein
NZ_JTHF01000001.1	Prodigal:002006	CDS	56382	57644	.	-	0	ID=MIHCELMP_00052;inference=ab initio prediction:Prodigal:002006;locus_tag=MIHCELMP_00052;product=hypothetical protein
NZ_JTHF01000001.1	Prodigal:002006	CDS	57783	58469	.	-	0	ID=MIHCELMP_00053;eC_number=3.1.3.73;Name=cobC;db_xref=COG:COG0406;gene=cobC;inference=ab initio prediction:Prodigal:002006,similar to AA sequence:UniProtKB:P39701;locus_tag=MIHCELMP_00053;product=Adenosylcobalamin/alpha-ribazole phosphatase
NZ_JTHF01000001.1	Prodigal:002006	CDS	58612	59025	.	+	0	ID=MIHCELMP_00054;inference=ab initio prediction:Prodigal:002006;locus_tag=MIHCELMP_00054;product=hypothetical protein
NZ_JTHF01000010.1	Prodigal:002006	CDS	256	2790	.	-	0	ID=MIHCELMP_00055;eC_number=2.4.1.129;Name=mtgA_1;gene=mtgA_1;inference=ab initio prediction:Prodigal:002006,protein motif:HAMAP:MF_00766;locus_tag=MIHCELMP_00055;product=Biosynthetic peptidoglycan transglycosylase
NZ_JTHF01000010.1	Prodigal:002006	CDS	2794	3165	.	-	0	ID=MIHCELMP_00056;inference=ab initio prediction:Prodigal:002006;locus_tag=MIHCELMP_00056;product=hypothetical protein
NZ_JTHF01000010.1	Prodigal:002006	CDS	3414	3851	.	+	0	ID=MIHCELMP_00057;inference=ab initio prediction:Prodigal:002006;locus_tag=MIHCELMP_00057;product=hypothetical protein
NZ_JTHF01000010.1	Aragorn:001002	tRNA	3935	4010	.	+	.	ID=MIHCELMP_00058;inference=COORDINATES:profile:Aragorn:001002;locus_tag=MIHCELMP_00058;product=tRNA-Asn(gtt)
NZ_JTHF01000010.1	Prodigal:002006	CDS	4071	4976	.	-	0	ID=MIHCELMP_00059;Name=rhaS_1;gene=rhaS_1;inference=ab initio prediction:Prodigal:002006,protein motif:HAMAP:MF_01534;locus_tag=MIHCELMP_00059;product=HTH-type transcriptional activator RhaS
NZ_JTHF01000010.1	Prodigal:002006	CDS	5277	6377	.	+	0	ID=MIHCELMP_00060;eC_number=1.14.14.-;Name=tsaM1;gene=tsaM1;inference=ab initio prediction:Prodigal:002006,similar to AA sequence:UniProtKB:P94679;locus_tag=MIHCELMP_00060;product=Toluene-4-sulfonate monooxygenase system iron-sulfur subunit TsaM1
NZ_JTHF01000010.1	Prodigal:002006	CDS	6382	7368	.	+	0	ID=MIHCELMP_00061;eC_number=1.-.-.-;Name=pobB;gene=pobB;inference=ab initio prediction:Prodigal:002006,similar to AA sequence:UniProtKB:Q52186;locus_tag=MIHCELMP_00061;product=Phenoxybenzoate dioxygenase subunit beta
NZ_JTHF01000010.1	Prodigal:002006	CDS	7660	8544	.	-	0	ID=MIHCELMP_00062;eC_number=1.-.-.-;Name=yghA;gene=yghA;inference=ab initio prediction:Prodigal:002006,similar to AA sequence:UniProtKB:P0AG84;locus_tag=MIHCELMP_00062;product=putative oxidoreductase YghA
NZ_JTHF01000010.1	Prodigal:002006	CDS	8769	8963	.	-	0	ID=MIHCELMP_00063;Name=yacG;gene=yacG;inference=ab initio prediction:Prodigal:002006,protein motif:HAMAP:MF_00649;locus_tag=MIHCELMP_00063;product=DNA gyrase inhibitor YacG
NZ_JTHF01000010.1	Prodigal:002006	CDS	8983	9630	.	-	0	ID=MIHCELMP_00064;eC_number=3.6.1.9;Name=yhdE;db_xref=COG:COG0424;gene=yhdE;inference=ab initio prediction:Prodigal:002006,similar to AA sequence:UniProtKB:P25536;locus_tag=MIHCELMP_00064;product=dTTP/UTP pyrophosphatase
NZ_JTHF01000010.1	Prodigal:002006	CDS	9964	10860	.	+	0	ID=MIHCELMP_00065;Name=pleD_1;gene=pleD_1;inference=ab initio prediction:Prodigal:002006,similar to AA sequence:UniProtKB:B8GZM2;locus_tag=MIHCELMP_00065;product=Response regulator PleD
NZ_JTHF01000010.1	Prodigal:002006	CDS	10971	12353	.	-	0	ID=MIHCELMP_00066;Name=abaF_1;gene=abaF_1;inference=ab initio prediction:Prodigal:002006,similar to AA sequence:UniProtKB:P0DPR5;locus_tag=MIHCELMP_00066;product=Fosfomycin resistance protein AbaF
NZ_JTHF01000010.1	Prodigal:002006	CDS	12554	13426	.	-	0	ID=MIHCELMP_00067;eC_number=1.1.1.-;Name=aroE_1;gene=aroE_1;inference=ab initio prediction:Prodigal:002006,similar to AA sequence:UniProtKB:A4QB65;locus_tag=MIHCELMP_00067;product=Quinate/shikimate dehydrogenase (NAD(+))
NZ_JTHF01000010.1	Prodigal:002006	CDS	13542	14459	.	-	0	ID=MIHCELMP_00068;Name=cmpR_1;db_xref=COG:COG0583;gene=cmpR_1;inference=ab initio prediction:Prodigal:002006,similar to AA sequence:UniProtKB:Q9F1R2;locus_tag=MIHCELMP_00068;product=HTH-type transcriptional activator CmpR
NZ_JTHF01000010.1	Prodigal:002006	CDS	14612	15841	.	+	0	ID=MIHCELMP_00069;eC_number=2.4.1.250;Name=mshA_1;gene=mshA_1;inference=ab initio prediction:Prodigal:002006,protein motif:HAMAP:MF_01695;locus_tag=MIHCELMP_00069;product=D-inositol-3-phosphate glycosyltransferase
NZ_JTHF01000010.1	Prodigal:002006	CDS	15918	16400	.	+	0	ID=MIHCELMP_00070;inference=ab initio prediction:Prodigal:002006;locus_tag=MIHCELMP_00070;product=hypothetical protein
NZ_JTHF01000010.1	Prodigal:002006	CDS	16550	17938	.	+	0	ID=MIHCELMP_00071;eC_number=3.1.4.-;db_xref=COG:COG2206;inference=ab initio prediction:Prodigal:002006,similar to AA sequence:UniProtKB:Q9KL18;locus_tag=MIHCELMP_00071;product=3'3'-cGAMP-specific phosphodiesterase 3
NZ_JTHF01000010.1	Prodigal:002006	CDS	17961	18377	.	-	0	ID=MIHCELMP_00072;inference=ab initio prediction:Prodigal:002006;locus_tag=MIHCELMP_00072;product=hypothetical protein
NZ_JTHF01000010.1	Prodigal:002006	CDS	18433	19365	.	+	0	ID=MIHCELMP_00073;Name=nodD2;gene=nodD2;inference=ab initio prediction:Prodigal:002006,similar to AA sequence:UniProtKB:P55700;locus_tag=MIHCELMP_00073;product=Nodulation protein D 2
NZ_JTHF01000010.1	Prodigal:002006	CDS	19434	20648	.	+	0	ID=MIHCELMP_00074;inference=ab initio prediction:Prodigal:002006;locus_tag=MIHCELMP_00074;product=hypothetical protein
NZ_JTHF01000010.1	Prodigal:002006	CDS	20818	21192	.	+	0	ID=MIHCELMP_00075;inference=ab initio prediction:Prodigal:002006;locus_tag=MIHCELMP_00075;product=hypothetical protein
NZ_JTHF01000010.1	Prodigal:002006	CDS	21201	22127	.	-	0	ID=MIHCELMP_00076;eC_number=3.1.2.6;Name=gloB_1;gene=gloB_1;inference=ab initio prediction:Prodigal:002006,protein motif:HAMAP:MF_01374;locus_tag=MIHCELMP_00076;product=Hydroxyacylglutathione hydrolase
NZ_JTHF01000010.1	Prodigal:002006	CDS	22209	22337	.	-	0	ID=MIHCELMP_00077;inference=ab initio prediction:Prodigal:002006;locus_tag=MIHCELMP_00077;product=hypothetical protein
NZ_JTHF01000010.1	Prodigal:002006	CDS	22478	23548	.	-	0	ID=MIHCELMP_00078;inference=ab initio prediction:Prodigal:002006;locus_tag=MIHCELMP_00078;product=hypothetical protein
NZ_JTHF01000010.1	Prodigal:002006	CDS	23759	24484	.	-	0	ID=MIHCELMP_00079;inference=ab initio prediction:Prodigal:002006;locus_tag=MIHCELMP_00079;product=hypothetical protein
NZ_JTHF01000010.1	Prodigal:002006	CDS	24849	25130	.	-	0	ID=MIHCELMP_00080;inference=ab initio prediction:Prodigal:002006;locus_tag=MIHCELMP_00080;product=hypothetical protein
NZ_JTHF01000100.1	Prodigal:002006	CDS	189	476	.	+	0	ID=MIHCELMP_00081;inference=ab initio prediction:Prodigal:002006;locus_tag=MIHCELMP_00081;product=hypothetical protein
NZ_JTHF01000100.1	Prodigal:002006	CDS	457	726	.	+	0	ID=MIHCELMP_00082;inference=ab initio prediction:Prodigal:002006;locus_tag=MIHCELMP_00082;product=hypothetical protein
NZ_JTHF01000100.1	Prodigal:002006	CDS	747	1043	.	-	0	ID=MIHCELMP_00083;inference=ab initio prediction:Prodigal:002006;locus_tag=MIHCELMP_00083;product=hypothetical protein
NZ_JTHF01000100.1	Prodigal:002006	CDS	1108	2166	.	-	0	ID=MIHCELMP_00084;inference=ab initio prediction:Prodigal:002006;locus_tag=MIHCELMP_00084;product=hypothetical protein
NZ_JTHF01000100.1	Prodigal:002006	CDS	2160	3059	.	-	0	ID=MIHCELMP_00085;inference=ab initio prediction:Prodigal:002006;locus_tag=MIHCELMP_00085;product=hypothetical protein
NZ_JTHF01000100.1	Prodigal:002006	CDS	3069	4883	.	-	0	ID=MIHCELMP_00086;eC_number=6.1.1.12;Name=aspS;gene=aspS;inference=ab initio prediction:Prodigal:002006,similar to AA sequence:UniProtKB:P67015;locus_tag=MIHCELMP_00086;product=Aspartate--tRNA ligase
NZ_JTHF01000100.1	Prodigal:002006	CDS	5097	5624	.	+	0	ID=MIHCELMP_00087;inference=ab initio prediction:Prodigal:002006;locus_tag=MIHCELMP_00087;product=hypothetical protein
NZ_JTHF01000100.1	Prodigal:002006	CDS	5720	6880	.	+	0	ID=MIHCELMP_00088;eC_number=3.1.13.5;Name=rnd_1;db_xref=COG:COG0349;gene=rnd_1;inference=ab initio prediction:Prodigal:002006,similar to AA sequence:UniProtKB:P09155;locus_tag=MIHCELMP_00088;product=Ribonuclease D
NZ_JTHF01000100.1	Prodigal:002006	CDS	6931	7962	.	-	0	ID=MIHCELMP_00089;eC_number=1.3.1.87;Name=hcaB_1;gene=hcaB_1;inference=ab initio prediction:Prodigal:002006,protein motif:HAMAP:MF_01647;locus_tag=MIHCELMP_00089;product=3-phenylpropionate-dihydrodiol/cinnamic acid-dihydrodiol dehydrogenase
NZ_JTHF01000100.1	Prodigal:002006	CDS	8144	9085	.	+	0	ID=MIHCELMP_00090;inference=ab initio prediction:Prodigal:002006;locus_tag=MIHCELMP_00090;product=hypothetical protein
NZ_JTHF01000100.1	Prodigal:002006	CDS	9082	9864	.	+	0	ID=MIHCELMP_00091;Name=ssuC_1;db_xref=COG:COG0600;gene=ssuC_1;inference=ab initio prediction:Prodigal:002006,similar to AA sequence:UniProtKB:P40401;locus_tag=MIHCELMP_00091;product=Putative aliphatic sulfonates transport permease protein SsuC
NZ_JTHF01000100.1	Prodigal:002006	CDS	9864	10658	.	+	0	ID=MIHCELMP_00092;eC_number=3.6.3.-;Name=ssuB_1;db_xref=COG:COG1116;gene=ssuB_1;inference=ab initio prediction:Prodigal:002006,similar to AA sequence:UniProtKB:P97027;locus_tag=MIHCELMP_00092;product=Aliphatic sulfonates import ATP-binding protein SsuB
NZ_JTHF01000100.1	Prodigal:002006	CDS	10869	11882	.	+	0	ID=MIHCELMP_00093;eC_number=1.1.1.103;Name=tdh_1;gene=tdh_1;inference=ab initio prediction:Prodigal:002006,protein motif:HAMAP:MF_00627;locus_tag=MIHCELMP_00093;product=L-threonine 3-dehydrogenase
NZ_JTHF01000100.1	Prodigal:002006	CDS	11801	11971	.	-	0	ID=MIHCELMP_00094;inference=ab initio prediction:Prodigal:002006;locus_tag=MIHCELMP_00094;product=hypothetical protein
NZ_JTHF01000100.1	Prodigal:002006	CDS	11998	13215	.	+	0	ID=MIHCELMP_00095;eC_number=1.18.1.-;Name=thcD_1;gene=thcD_1;inference=ab initio prediction:Prodigal:002006,similar to AA sequence:UniProtKB:P43494;locus_tag=MIHCELMP_00095;product=Rhodocoxin reductase
NZ_JTHF01000100.1	Prodigal:002006	CDS	13247	13540	.	-	0	ID=MIHCELMP_00096;inference=ab initio prediction:Prodigal:002006;locus_tag=MIHCELMP_00096;product=hypothetical protein
NZ_JTHF01000100.1	Prodigal:002006	CDS	13808	14296	.	+	0	ID=MIHCELMP_00097;inference=ab initio prediction:Prodigal:002006;locus_tag=MIHCELMP_00097;product=hypothetical protein
NZ_JTHF01000100.1	Prodigal:002006	CDS	14507	15646	.	+	0	ID=MIHCELMP_00098;Name=braC_1;db_xref=COG:COG0683;gene=braC_1;inference=ab initio prediction:Prodigal:002006,similar to AA sequence:UniProtKB:P21175;locus_tag=MIHCELMP_00098;product=Leucine-%2C isoleucine-%2C valine-%2C threonine-%2C and alanine-binding protein
NZ_JTHF01000101.1	Prodigal:002006	CDS	25	5025	.	+	0	ID=MIHCELMP_00099;inference=ab initio prediction:Prodigal:002006;locus_tag=MIHCELMP_00099;product=hypothetical protein
NZ_JTHF01000101.1	Prodigal:002006	CDS	5036	7735	.	+	0	ID=MIHCELMP_00100;inference=ab initio prediction:Prodigal:002006;locus_tag=MIHCELMP_00100;product=hypothetical protein
NZ_JTHF01000101.1	Prodigal:002006	CDS	7732	10713	.	+	0	ID=MIHCELMP_00101;inference=ab initio prediction:Prodigal:002006;locus_tag=MIHCELMP_00101;product=hypothetical protein
NZ_JTHF01000101.1	Prodigal:002006	CDS	10870	12156	.	-	0	ID=MIHCELMP_00102;Name=bcr_1;gene=bcr_1;inference=ab initio prediction:Prodigal:002006,similar to AA sequence:UniProtKB:P28246;locus_tag=MIHCELMP_00102;product=Bicyclomycin resistance protein
NZ_JTHF01000101.1	Prodigal:002006	CDS	12158	17101	.	-	0	ID=MIHCELMP_00103;eC_number=2.1.1.222;Name=COQ3_1;gene=COQ3_1;inference=ab initio prediction:Prodigal:002006,protein motif:HAMAP:MF_00472;locus_tag=MIHCELMP_00103;product=Ubiquinone biosynthesis O-methyltransferase%2C mitochondrial
NZ_JTHF01000101.1	Prodigal:002006	CDS	17114	28111	.	-	0	ID=MIHCELMP_00104;eC_number=6.2.1.54;Name=dltA_1;gene=dltA_1;inference=ab initio prediction:Prodigal:002006,protein motif:HAMAP:MF_00593;locus_tag=MIHCELMP_00104;product=D-alanine--D-alanyl carrier protein ligase
NZ_JTHF01000101.1	Prodigal:002006	CDS	28111	31083	.	-	0	ID=MIHCELMP_00105;eC_number=6.2.1.26;Name=menE_1;gene=menE_1;inference=ab initio prediction:Prodigal:002006,protein motif:HAMAP:MF_00731;locus_tag=MIHCELMP_00105;product=2-succinylbenzoate--CoA ligase
NZ_JTHF01000101.1	Prodigal:002006	CDS	32501	33112	.	+	0	ID=MIHCELMP_00106;eC_number=3.4.21.92;Name=clpP_1;db_xref=COG:COG0740;gene=clpP_1;inference=ab initio prediction:Prodigal:002006,similar to AA sequence:UniProtKB:P80244;locus_tag=MIHCELMP_00106;product=ATP-dependent Clp protease proteolytic subunit
NZ_JTHF01000101.1	Prodigal:002006	CDS	33407	33583	.	+	0	ID=MIHCELMP_00107;inference=ab initio prediction:Prodigal:002006;locus_tag=MIHCELMP_00107;product=hypothetical protein
NZ_JTHF01000102.1	Prodigal:002006	CDS	14	838	.	-	0	ID=MIHCELMP_00108;db_xref=COG:COG3039;inference=ab initio prediction:Prodigal:002006,similar to AA sequence:ISfinder:ISMpo5;locus_tag=MIHCELMP_00108;product=IS5 family transposase ISMpo5
NZ_JTHF01000103.1	Prodigal:002006	CDS	1	690	.	+	0	ID=MIHCELMP_00109;Name=nocT;gene=nocT;inference=ab initio prediction:Prodigal:002006,similar to AA sequence:UniProtKB:P35120;locus_tag=MIHCELMP_00109;product=Nopaline-binding periplasmic protein
NZ_JTHF01000103.1	Prodigal:002006	CDS	773	1639	.	+	0	ID=MIHCELMP_00110;eC_number=1.1.1.60;Name=glxR_1;db_xref=COG:COG2084;gene=glxR_1;inference=ab initio prediction:Prodigal:002006,similar to AA sequence:UniProtKB:P77161;locus_tag=MIHCELMP_00110;product=2-hydroxy-3-oxopropionate reductase
NZ_JTHF01000103.1	Prodigal:002006	CDS	1762	3183	.	-	0	ID=MIHCELMP_00111;inference=ab initio prediction:Prodigal:002006;locus_tag=MIHCELMP_00111;product=hypothetical protein
NZ_JTHF01000103.1	Prodigal:002006	CDS	3464	4957	.	-	0	ID=MIHCELMP_00112;eC_number=2.7.1.30;Name=glpK;gene=glpK;inference=ab initio prediction:Prodigal:002006,similar to AA sequence:UniProtKB:O86033;locus_tag=MIHCELMP_00112;product=Glycerol kinase
NZ_JTHF01000103.1	Prodigal:002006	CDS	4982	5416	.	-	0	ID=MIHCELMP_00113;eC_number=3.1.-.-;Name=vapC_1;gene=vapC_1;inference=ab initio prediction:Prodigal:002006,protein motif:HAMAP:MF_00265;locus_tag=MIHCELMP_00113;product=tRNA(fMet)-specific endonuclease VapC
NZ_JTHF01000103.1	Prodigal:002006	CDS	5413	5652	.	-	0	ID=MIHCELMP_00114;inference=ab initio prediction:Prodigal:002006;locus_tag=MIHCELMP_00114;product=hypothetical protein
NZ_JTHF01000103.1	Prodigal:002006	CDS	5748	7493	.	-	0	ID=MIHCELMP_00115;inference=ab initio prediction:Prodigal:002006;locus_tag=MIHCELMP_00115;product=hypothetical protein
NZ_JTHF01000103.1	Prodigal:002006	CDS	7567	7848	.	-	0	ID=MIHCELMP_00116;inference=ab initio prediction:Prodigal:002006;locus_tag=MIHCELMP_00116;product=hypothetical protein
NZ_JTHF01000103.1	Prodigal:002006	CDS	7865	8662	.	-	0	ID=MIHCELMP_00117;Name=sugB_1;db_xref=COG:COG0395;gene=sugB_1;inference=ab initio prediction:Prodigal:002006,similar to AA sequence:UniProtKB:P9WG01;locus_tag=MIHCELMP_00117;product=Trehalose transport system permease protein SugB
NZ_JTHF01000103.1	Prodigal:002006	CDS	8662	9633	.	-	0	ID=MIHCELMP_00118;inference=ab initio prediction:Prodigal:002006;locus_tag=MIHCELMP_00118;product=hypothetical protein
NZ_JTHF01000103.1	Prodigal:002006	CDS	9630	10715	.	-	0	ID=MIHCELMP_00119;eC_number=7.6.2.10;Name=ugpC_1;db_xref=COG:COG3839;gene=ugpC_1;inference=ab initio prediction:Prodigal:002006,similar to AA sequence:UniProtKB:P10907;locus_tag=MIHCELMP_00119;product=sn-glycerol-3-phosphate import ATP-binding protein UgpC
NZ_JTHF01000103.1	Prodigal:002006	CDS	10732	11829	.	-	0	ID=MIHCELMP_00120;eC_number=7.6.2.10;Name=ugpC_2;db_xref=COG:COG3839;gene=ugpC_2;inference=ab initio prediction:Prodigal:002006,similar to AA sequence:UniProtKB:P10907;locus_tag=MIHCELMP_00120;product=sn-glycerol-3-phosphate import ATP-binding protein UgpC
NZ_JTHF01000103.1	Prodigal:002006	CDS	11856	13454	.	-	0	ID=MIHCELMP_00121;eC_number=1.1.1.402;Name=eryB;db_xref=COG:COG0578;gene=eryB;inference=ab initio prediction:Prodigal:002006,similar to AA sequence:UniProtKB:Q2YIQ2;locus_tag=MIHCELMP_00121;product=D-erythritol 1-phosphate dehydrogenase
NZ_JTHF01000103.1	Prodigal:002006	CDS	13562	14371	.	-	0	ID=MIHCELMP_00122;Name=glpR_1;db_xref=COG:COG1349;gene=glpR_1;inference=ab initio prediction:Prodigal:002006,similar to AA sequence:UniProtKB:P0ACL0;locus_tag=MIHCELMP_00122;product=Glycerol-3-phosphate regulon repressor
NZ_JTHF01000103.1	Prodigal:002006	CDS	14545	14790	.	+	0	ID=MIHCELMP_00123;Name=parD1;db_xref=COG:COG3609;gene=parD1;inference=ab initio prediction:Prodigal:002006,similar to AA sequence:UniProtKB:P58091;locus_tag=MIHCELMP_00123;product=Antitoxin ParD1
NZ_JTHF01000103.1	Prodigal:002006	CDS	14791	15081	.	+	0	ID=MIHCELMP_00124;Name=parE1;db_xref=COG:COG3668;gene=parE1;inference=ab initio prediction:Prodigal:002006,similar to AA sequence:UniProtKB:P9WHG7;locus_tag=MIHCELMP_00124;product=Toxin ParE1
NZ_JTHF01000103.1	Prodigal:002006	CDS	15119	16186	.	-	0	ID=MIHCELMP_00125;inference=ab initio prediction:Prodigal:002006;locus_tag=MIHCELMP_00125;product=hypothetical protein
NZ_JTHF01000104.1	Prodigal:002006	CDS	735	2888	.	+	0	ID=MIHCELMP_00126;inference=ab initio prediction:Prodigal:002006;locus_tag=MIHCELMP_00126;product=hypothetical protein
NZ_JTHF01000104.1	Prodigal:002006	CDS	2735	3649	.	-	0	ID=MIHCELMP_00127;inference=ab initio prediction:Prodigal:002006;locus_tag=MIHCELMP_00127;product=hypothetical protein
NZ_JTHF01000104.1	Prodigal:002006	CDS	3654	4664	.	-	0	ID=MIHCELMP_00128;inference=ab initio prediction:Prodigal:002006;locus_tag=MIHCELMP_00128;product=hypothetical protein
NZ_JTHF01000104.1	Prodigal:002006	CDS	4821	5273	.	-	0	ID=MIHCELMP_00129;inference=ab initio prediction:Prodigal:002006;locus_tag=MIHCELMP_00129;product=hypothetical protein
NZ_JTHF01000104.1	Prodigal:002006	CDS	5574	6398	.	+	0	ID=MIHCELMP_00130;eC_number=2.1.2.11;Name=panB;db_xref=COG:COG0413;gene=panB;inference=ab initio prediction:Prodigal:002006,similar to AA sequence:UniProtKB:P9WIL7;locus_tag=MIHCELMP_00130;product=3-methyl-2-oxobutanoate hydroxymethyltransferase
NZ_JTHF01000104.1	Prodigal:002006	CDS	6413	6796	.	-	0	ID=MIHCELMP_00131;inference=ab initio prediction:Prodigal:002006;locus_tag=MIHCELMP_00131;product=hypothetical protein
NZ_JTHF01000104.1	Prodigal:002006	CDS	6883	7500	.	-	0	ID=MIHCELMP_00132;inference=ab initio prediction:Prodigal:002006;locus_tag=MIHCELMP_00132;product=hypothetical protein
NZ_JTHF01000105.1	Prodigal:002006	CDS	985	1257	.	-	0	ID=MIHCELMP_00133;inference=ab initio prediction:Prodigal:002006;locus_tag=MIHCELMP_00133;product=hypothetical protein
NZ_JTHF01000105.1	Prodigal:002006	CDS	1352	2221	.	-	0	ID=MIHCELMP_00134;inference=ab initio prediction:Prodigal:002006;locus_tag=MIHCELMP_00134;product=hypothetical protein
NZ_JTHF01000105.1	Prodigal:002006	CDS	2432	2818	.	-	0	ID=MIHCELMP_00135;inference=ab initio prediction:Prodigal:002006;locus_tag=MIHCELMP_00135;product=hypothetical protein
NZ_JTHF01000105.1	Prodigal:002006	CDS	2950	4221	.	-	0	ID=MIHCELMP_00136;inference=ab initio prediction:Prodigal:002006;locus_tag=MIHCELMP_00136;product=hypothetical protein
NZ_JTHF01000105.1	Prodigal:002006	CDS	4476	4889	.	+	0	ID=MIHCELMP_00137;inference=ab initio prediction:Prodigal:002006;locus_tag=MIHCELMP_00137;product=hypothetical protein
NZ_JTHF01000105.1	Prodigal:002006	CDS	4962	5324	.	-	0	ID=MIHCELMP_00138;inference=ab initio prediction:Prodigal:002006;locus_tag=MIHCELMP_00138;product=hypothetical protein
NZ_JTHF01000105.1	Prodigal:002006	CDS	5555	6439	.	-	0	ID=MIHCELMP_00139;eC_number=3.1.2.30;Name=mcl2_1;db_xref=COG:COG2301;gene=mcl2_1;inference=ab initio prediction:Prodigal:002006,similar to AA sequence:UniProtKB:D3JV05;locus_tag=MIHCELMP_00139;product=(3S)-malyl-CoA thioesterase
NZ_JTHF01000105.1	Prodigal:002006	CDS	6615	7505	.	-	0	ID=MIHCELMP_00140;inference=ab initio prediction:Prodigal:002006;locus_tag=MIHCELMP_00140;product=hypothetical protein
NZ_JTHF01000105.1	Prodigal:002006	CDS	7747	8103	.	+	0	ID=MIHCELMP_00141;Name=cpdR_1;gene=cpdR_1;inference=ab initio prediction:Prodigal:002006,similar to AA sequence:UniProtKB:Q2YIF7;locus_tag=MIHCELMP_00141;product=Response regulator receiver protein CpdR
NZ_JTHF01000105.1	Prodigal:002006	CDS	8199	8456	.	+	0	ID=MIHCELMP_00142;Name=grxC;db_xref=COG:COG0695;gene=grxC;inference=ab initio prediction:Prodigal:002006,similar to AA sequence:UniProtKB:P0AC62;locus_tag=MIHCELMP_00142;product=Glutaredoxin 3
NZ_JTHF01000105.1	Prodigal:002006	CDS	8540	9379	.	+	0	ID=MIHCELMP_00143;eC_number=3.5.1.128;Name=nit1;gene=nit1;inference=ab initio prediction:Prodigal:002006,similar to AA sequence:UniProtKB:P0DP68;locus_tag=MIHCELMP_00143;product=Deaminated glutathione amidase
NZ_JTHF01000105.1	Prodigal:002006	CDS	9452	9937	.	+	0	ID=MIHCELMP_00144;inference=ab initio prediction:Prodigal:002006;locus_tag=MIHCELMP_00144;product=hypothetical protein
NZ_JTHF01000105.1	Prodigal:002006	CDS	9942	12140	.	-	0	ID=MIHCELMP_00145;Name=kefB;gene=kefB;inference=ab initio prediction:Prodigal:002006,protein motif:HAMAP:MF_01412;locus_tag=MIHCELMP_00145;product=Glutathione-regulated potassium-efflux system protein KefB
NZ_JTHF01000105.1	Prodigal:002006	CDS	12259	12546	.	-	0	ID=MIHCELMP_00146;inference=ab initio prediction:Prodigal:002006;locus_tag=MIHCELMP_00146;product=hypothetical protein
NZ_JTHF01000105.1	Prodigal:002006	CDS	12716	13096	.	+	0	ID=MIHCELMP_00147;inference=ab initio prediction:Prodigal:002006;locus_tag=MIHCELMP_00147;product=hypothetical protein
NZ_JTHF01000105.1	Prodigal:002006	CDS	13106	13630	.	-	0	ID=MIHCELMP_00148;Name=dsbB;gene=dsbB;inference=ab initio prediction:Prodigal:002006,protein motif:HAMAP:MF_00286;locus_tag=MIHCELMP_00148;product=Disulfide bond formation protein B
NZ_JTHF01000105.1	Prodigal:002006	CDS	13641	14267	.	-	0	ID=MIHCELMP_00149;inference=ab initio prediction:Prodigal:002006;locus_tag=MIHCELMP_00149;product=hypothetical protein
NZ_JTHF01000105.1	Prodigal:002006	CDS	14503	14799	.	+	0	ID=MIHCELMP_00150;inference=ab initio prediction:Prodigal:002006;locus_tag=MIHCELMP_00150;product=hypothetical protein
NZ_JTHF01000105.1	Prodigal:002006	CDS	15217	16491	.	-	0	ID=MIHCELMP_00151;eC_number=6.1.1.1;Name=tyrS;db_xref=COG:COG0162;gene=tyrS;inference=ab initio prediction:Prodigal:002006,similar to AA sequence:UniProtKB:P0AGJ9;locus_tag=MIHCELMP_00151;product=Tyrosine--tRNA ligase
NZ_JTHF01000105.1	Prodigal:002006	CDS	16630	17769	.	+	0	ID=MIHCELMP_00152;eC_number=2.7.1.170;Name=anmK;db_xref=COG:COG2377;gene=anmK;inference=ab initio prediction:Prodigal:002006,similar to AA sequence:UniProtKB:Q8EHB5;locus_tag=MIHCELMP_00152;product=Anhydro-N-acetylmuramic acid kinase
NZ_JTHF01000105.1	Prodigal:002006	CDS	17832	18998	.	+	0	ID=MIHCELMP_00153;eC_number=1.3.-.-;Name=ctaA;db_xref=COG:COG1612;gene=ctaA;inference=ab initio prediction:Prodigal:002006,similar to AA sequence:UniProtKB:Q3IXW9;locus_tag=MIHCELMP_00153;product=Heme A synthase
NZ_JTHF01000105.1	Prodigal:002006	CDS	19092	19817	.	+	0	ID=MIHCELMP_00154;inference=ab initio prediction:Prodigal:002006,similar to AA sequence:UniProtKB:P67153;locus_tag=MIHCELMP_00154;note=UPF0073 inner membrane protein YqfA;product=hypothetical protein
NZ_JTHF01000105.1	Prodigal:002006	CDS	20057	20305	.	-	0	ID=MIHCELMP_00155;inference=ab initio prediction:Prodigal:002006;locus_tag=MIHCELMP_00155;product=hypothetical protein
NZ_JTHF01000105.1	Prodigal:002006	CDS	20492	20707	.	+	0	ID=MIHCELMP_00156;inference=ab initio prediction:Prodigal:002006;locus_tag=MIHCELMP_00156;product=hypothetical protein
NZ_JTHF01000105.1	Prodigal:002006	CDS	20745	21230	.	-	0	ID=MIHCELMP_00157;inference=ab initio prediction:Prodigal:002006;locus_tag=MIHCELMP_00157;product=hypothetical protein
NZ_JTHF01000105.1	Prodigal:002006	CDS	21325	21954	.	-	0	ID=MIHCELMP_00158;inference=ab initio prediction:Prodigal:002006;locus_tag=MIHCELMP_00158;product=hypothetical protein
NZ_JTHF01000105.1	Prodigal:002006	CDS	22115	23245	.	+	0	ID=MIHCELMP_00159;inference=ab initio prediction:Prodigal:002006;locus_tag=MIHCELMP_00159;product=hypothetical protein
NZ_JTHF01000105.1	Prodigal:002006	CDS	23264	23833	.	-	0	ID=MIHCELMP_00160;Name=efp;db_xref=COG:COG0231;gene=efp;inference=ab initio prediction:Prodigal:002006,similar to AA sequence:UniProtKB:P9WNM3;locus_tag=MIHCELMP_00160;product=Elongation factor P
NZ_JTHF01000105.1	Prodigal:002006	CDS	23989	25056	.	+	0	ID=MIHCELMP_00161;eC_number=6.3.1.-;Name=epmA;db_xref=COG:COG2269;gene=epmA;inference=ab initio prediction:Prodigal:002006,similar to AA sequence:UniProtKB:Q9ZJ12;locus_tag=MIHCELMP_00161;product=Elongation factor P--(R)-beta-lysine ligase
NZ_JTHF01000105.1	Prodigal:002006	CDS	25053	26114	.	+	0	ID=MIHCELMP_00162;eC_number=5.4.3.2;Name=kamA;db_xref=COG:COG1509;gene=kamA;inference=ab initio prediction:Prodigal:002006,similar to AA sequence:UniProtKB:Q8RHX4;locus_tag=MIHCELMP_00162;product=L-lysine 2%2C3-aminomutase
NZ_JTHF01000105.1	Prodigal:002006	CDS	26132	26749	.	+	0	ID=MIHCELMP_00163;eC_number=2.5.1.18;Name=gstB_1;db_xref=COG:COG0625;gene=gstB_1;inference=ab initio prediction:Prodigal:002006,similar to AA sequence:UniProtKB:P0ACA7;locus_tag=MIHCELMP_00163;product=Glutathione S-transferase GstB
NZ_JTHF01000105.1	Prodigal:002006	CDS	26855	27562	.	+	0	ID=MIHCELMP_00164;inference=ab initio prediction:Prodigal:002006;locus_tag=MIHCELMP_00164;product=hypothetical protein
NZ_JTHF01000105.1	Prodigal:002006	CDS	27603	28391	.	+	0	ID=MIHCELMP_00165;inference=ab initio prediction:Prodigal:002006;locus_tag=MIHCELMP_00165;product=hypothetical protein
NZ_JTHF01000105.1	Prodigal:002006	CDS	28399	28662	.	-	0	ID=MIHCELMP_00166;inference=ab initio prediction:Prodigal:002006;locus_tag=MIHCELMP_00166;product=hypothetical protein
NZ_JTHF01000105.1	Prodigal:002006	CDS	28652	29359	.	-	0	ID=MIHCELMP_00167;inference=ab initio prediction:Prodigal:002006;locus_tag=MIHCELMP_00167;product=hypothetical protein
NZ_JTHF01000105.1	Prodigal:002006	CDS	29372	29686	.	-	0	ID=MIHCELMP_00168;eC_number=3.6.1.7;Name=acyP;db_xref=COG:COG1254;gene=acyP;inference=ab initio prediction:Prodigal:002006,similar to AA sequence:UniProtKB:O35031;locus_tag=MIHCELMP_00168;product=Acylphosphatase
NZ_JTHF01000105.1	Prodigal:002006	CDS	29743	30150	.	-	0	ID=MIHCELMP_00169;inference=ab initio prediction:Prodigal:002006;locus_tag=MIHCELMP_00169;product=hypothetical protein
NZ_JTHF01000105.1	Prodigal:002006	CDS	30373	30723	.	+	0	ID=MIHCELMP_00170;inference=ab initio prediction:Prodigal:002006;locus_tag=MIHCELMP_00170;product=hypothetical protein
NZ_JTHF01000105.1	Prodigal:002006	CDS	30720	32687	.	+	0	ID=MIHCELMP_00171;inference=ab initio prediction:Prodigal:002006;locus_tag=MIHCELMP_00171;product=hypothetical protein
NZ_JTHF01000105.1	Prodigal:002006	CDS	32684	33685	.	+	0	ID=MIHCELMP_00172;inference=ab initio prediction:Prodigal:002006;locus_tag=MIHCELMP_00172;product=hypothetical protein
NZ_JTHF01000105.1	Prodigal:002006	CDS	33698	34465	.	-	0	ID=MIHCELMP_00173;inference=ab initio prediction:Prodigal:002006;locus_tag=MIHCELMP_00173;product=hypothetical protein
NZ_JTHF01000105.1	Prodigal:002006	CDS	34658	35338	.	-	0	ID=MIHCELMP_00174;inference=ab initio prediction:Prodigal:002006;locus_tag=MIHCELMP_00174;product=hypothetical protein
NZ_JTHF01000105.1	Prodigal:002006	CDS	35684	36424	.	+	0	ID=MIHCELMP_00175;inference=ab initio prediction:Prodigal:002006;locus_tag=MIHCELMP_00175;product=hypothetical protein
NZ_JTHF01000105.1	Prodigal:002006	CDS	36480	37361	.	-	0	ID=MIHCELMP_00176;eC_number=1.1.1.157;Name=mmgB;db_xref=COG:COG1250;gene=mmgB;inference=ab initio prediction:Prodigal:002006,similar to AA sequence:UniProtKB:P45856;locus_tag=MIHCELMP_00176;product=putative 3-hydroxybutyryl-CoA dehydrogenase
NZ_JTHF01000105.1	Prodigal:002006	CDS	37498	38448	.	-	0	ID=MIHCELMP_00177;Name=etfA;db_xref=COG:COG2025;gene=etfA;inference=ab initio prediction:Prodigal:002006,similar to AA sequence:UniProtKB:P38974;locus_tag=MIHCELMP_00177;product=Electron transfer flavoprotein subunit alpha
NZ_JTHF01000105.1	Prodigal:002006	CDS	38492	39241	.	-	0	ID=MIHCELMP_00178;Name=etfB;gene=etfB;inference=ab initio prediction:Prodigal:002006,similar to AA sequence:UniProtKB:P38975;locus_tag=MIHCELMP_00178;product=Electron transfer flavoprotein subunit beta
NZ_JTHF01000105.1	Prodigal:002006	CDS	39474	40049	.	-	0	ID=MIHCELMP_00179;eC_number=2.5.1.17;db_xref=COG:COG2096;inference=ab initio prediction:Prodigal:002006,similar to AA sequence:UniProtKB:P9WP99;locus_tag=MIHCELMP_00179;product=Corrinoid adenosyltransferase
NZ_JTHF01000105.1	Prodigal:002006	CDS	40234	40824	.	-	0	ID=MIHCELMP_00180;inference=ab initio prediction:Prodigal:002006;locus_tag=MIHCELMP_00180;product=hypothetical protein
NZ_JTHF01000105.1	Prodigal:002006	CDS	40960	41145	.	-	0	ID=MIHCELMP_00181;inference=ab initio prediction:Prodigal:002006;locus_tag=MIHCELMP_00181;product=hypothetical protein
NZ_JTHF01000105.1	Prodigal:002006	CDS	41560	42330	.	+	0	ID=MIHCELMP_00182;inference=ab initio prediction:Prodigal:002006;locus_tag=MIHCELMP_00182;product=hypothetical protein
NZ_JTHF01000106.1	Prodigal:002006	CDS	550	1143	.	+	0	ID=MIHCELMP_00183;eC_number=3.2.2.-;db_xref=COG:COG1611;inference=ab initio prediction:Prodigal:002006,similar to AA sequence:UniProtKB:P48636;locus_tag=MIHCELMP_00183;product=Putative cytokinin riboside 5'-monophosphate phosphoribohydrolase
NZ_JTHF01000106.1	Prodigal:002006	CDS	1637	3220	.	+	0	ID=MIHCELMP_00184;inference=ab initio prediction:Prodigal:002006;locus_tag=MIHCELMP_00184;product=hypothetical protein
NZ_JTHF01000106.1	Prodigal:002006	CDS	3311	3697	.	+	0	ID=MIHCELMP_00185;inference=ab initio prediction:Prodigal:002006;locus_tag=MIHCELMP_00185;product=hypothetical protein
NZ_JTHF01000106.1	Prodigal:002006	CDS	3984	4208	.	+	0	ID=MIHCELMP_00186;inference=ab initio prediction:Prodigal:002006;locus_tag=MIHCELMP_00186;product=hypothetical protein
NZ_JTHF01000106.1	Prodigal:002006	CDS	4232	5611	.	-	0	ID=MIHCELMP_00187;eC_number=6.1.1.16;Name=cysS;db_xref=COG:COG0215;gene=cysS;inference=ab initio prediction:Prodigal:002006,similar to AA sequence:UniProtKB:P21888;locus_tag=MIHCELMP_00187;product=Cysteine--tRNA ligase
NZ_JTHF01000106.1	Prodigal:002006	CDS	5959	6273	.	+	0	ID=MIHCELMP_00188;inference=ab initio prediction:Prodigal:002006;locus_tag=MIHCELMP_00188;product=hypothetical protein
NZ_JTHF01000106.1	Prodigal:002006	CDS	6566	6901	.	+	0	ID=MIHCELMP_00189;inference=ab initio prediction:Prodigal:002006;locus_tag=MIHCELMP_00189;product=hypothetical protein
NZ_JTHF01000106.1	Prodigal:002006	CDS	6909	7910	.	-	0	ID=MIHCELMP_00190;inference=ab initio prediction:Prodigal:002006;locus_tag=MIHCELMP_00190;product=hypothetical protein
NZ_JTHF01000106.1	Prodigal:002006	CDS	8036	8305	.	-	0	ID=MIHCELMP_00191;inference=ab initio prediction:Prodigal:002006;locus_tag=MIHCELMP_00191;product=hypothetical protein
NZ_JTHF01000106.1	Prodigal:002006	CDS	8358	8915	.	+	0	ID=MIHCELMP_00192;Name=decR_1;db_xref=COG:COG1522;gene=decR_1;inference=ab initio prediction:Prodigal:002006,similar to AA sequence:UniProtKB:P0ACJ5;locus_tag=MIHCELMP_00192;product=DNA-binding transcriptional activator DecR
NZ_JTHF01000106.1	Prodigal:002006	CDS	9119	10582	.	+	0	ID=MIHCELMP_00193;Name=bmr3;gene=bmr3;inference=ab initio prediction:Prodigal:002006,similar to AA sequence:UniProtKB:P96712;locus_tag=MIHCELMP_00193;product=Multidrug resistance protein 3
NZ_JTHF01000106.1	Prodigal:002006	CDS	10598	11440	.	-	0	ID=MIHCELMP_00194;eC_number=2.7.13.3;Name=rcsC_1;gene=rcsC_1;inference=ab initio prediction:Prodigal:002006,protein motif:HAMAP:MF_00979;locus_tag=MIHCELMP_00194;product=Sensor histidine kinase RcsC
NZ_JTHF01000106.1	Prodigal:002006	CDS	11596	12567	.	-	0	ID=MIHCELMP_00195;Name=xerC_1;db_xref=COG:COG4973;gene=xerC_1;inference=ab initio prediction:Prodigal:002006,similar to AA sequence:UniProtKB:P44818;locus_tag=MIHCELMP_00195;product=Tyrosine recombinase XerC
NZ_JTHF01000106.1	Prodigal:002006	CDS	12650	13528	.	-	0	ID=MIHCELMP_00196;Name=lacX;gene=lacX;inference=ab initio prediction:Prodigal:002006,similar to AA sequence:UniProtKB:P23496;locus_tag=MIHCELMP_00196;product=Protein LacX%2C plasmid
NZ_JTHF01000106.1	Prodigal:002006	CDS	13589	15265	.	-	0	ID=MIHCELMP_00197;eC_number=3.6.4.13;Name=deaD_1;db_xref=COG:COG0513;gene=deaD_1;inference=ab initio prediction:Prodigal:002006,similar to AA sequence:UniProtKB:P0A9P6;locus_tag=MIHCELMP_00197;product=ATP-dependent RNA helicase DeaD
NZ_JTHF01000106.1	Prodigal:002006	CDS	15698	19558	.	-	0	ID=MIHCELMP_00198;eC_number=2.7.13.3;Name=rcsC_2;gene=rcsC_2;inference=ab initio prediction:Prodigal:002006,protein motif:HAMAP:MF_00979;locus_tag=MIHCELMP_00198;product=Sensor histidine kinase RcsC
NZ_JTHF01000106.1	Prodigal:002006	CDS	19677	20219	.	-	0	ID=MIHCELMP_00199;eC_number=2.7.1.12;db_xref=COG:COG3265;inference=ab initio prediction:Prodigal:002006,similar to AA sequence:UniProtKB:Q5FQ97;locus_tag=MIHCELMP_00199;product=Gluconokinase
NZ_JTHF01000106.1	Prodigal:002006	CDS	20491	21894	.	-	0	ID=MIHCELMP_00200;eC_number=1.8.1.4;Name=lpd3;db_xref=COG:COG1249;gene=lpd3;inference=ab initio prediction:Prodigal:002006,similar to AA sequence:UniProtKB:P31046;locus_tag=MIHCELMP_00200;product=Dihydrolipoyl dehydrogenase 3
NZ_JTHF01000106.1	Prodigal:002006	CDS	21969	22715	.	-	0	ID=MIHCELMP_00201;eC_number=1.-.-.-;Name=ygfF;gene=ygfF;inference=ab initio prediction:Prodigal:002006,similar to AA sequence:UniProtKB:P52037;locus_tag=MIHCELMP_00201;product=putative oxidoreductase YgfF
NZ_JTHF01000106.1	Prodigal:002006	CDS	23013	24299	.	-	0	ID=MIHCELMP_00202;eC_number=2.3.1.61;Name=sucB;db_xref=COG:COG0508;gene=sucB;inference=ab initio prediction:Prodigal:002006,similar to AA sequence:UniProtKB:P0AFG6;locus_tag=MIHCELMP_00202;product=Dihydrolipoyllysine-residue succinyltransferase component of 2-oxoglutarate dehydrogenase complex
NZ_JTHF01000106.1	Prodigal:002006	CDS	24396	27350	.	-	0	ID=MIHCELMP_00203;eC_number=1.2.4.2;Name=sucA;db_xref=COG:COG0567;gene=sucA;inference=ab initio prediction:Prodigal:002006,similar to AA sequence:UniProtKB:P0AFG3;locus_tag=MIHCELMP_00203;product=2-oxoglutarate dehydrogenase E1 component
NZ_JTHF01000106.1	Prodigal:002006	CDS	27578	28462	.	-	0	ID=MIHCELMP_00204;eC_number=6.2.1.5;Name=sucD_1;db_xref=COG:COG0074;gene=sucD_1;inference=ab initio prediction:Prodigal:002006,similar to AA sequence:UniProtKB:P0AGE9;locus_tag=MIHCELMP_00204;product=Succinate--CoA ligase [ADP-forming] subunit alpha
NZ_JTHF01000106.1	Prodigal:002006	CDS	28617	29813	.	-	0	ID=MIHCELMP_00205;eC_number=6.2.1.5;Name=sucC_1;db_xref=COG:COG0045;gene=sucC_1;inference=ab initio prediction:Prodigal:002006,similar to AA sequence:UniProtKB:P80886;locus_tag=MIHCELMP_00205;product=Succinate--CoA ligase [ADP-forming] subunit beta
NZ_JTHF01000106.1	Prodigal:002006	CDS	29895	30857	.	-	0	ID=MIHCELMP_00206;eC_number=1.1.1.37;Name=mdh;db_xref=COG:COG0039;gene=mdh;inference=ab initio prediction:Prodigal:002006,similar to AA sequence:UniProtKB:A9W386;locus_tag=MIHCELMP_00206;product=Malate dehydrogenase
NZ_JTHF01000106.1	Prodigal:002006	CDS	31108	31851	.	-	0	ID=MIHCELMP_00207;Name=slmA_1;gene=slmA_1;inference=ab initio prediction:Prodigal:002006,protein motif:HAMAP:MF_01839;locus_tag=MIHCELMP_00207;product=Nucleoid occlusion factor SlmA
NZ_JTHF01000106.1	Prodigal:002006	CDS	31955	32515	.	-	0	ID=MIHCELMP_00208;inference=ab initio prediction:Prodigal:002006;locus_tag=MIHCELMP_00208;product=hypothetical protein
NZ_JTHF01000106.1	Prodigal:002006	CDS	32583	33179	.	-	0	ID=MIHCELMP_00209;inference=ab initio prediction:Prodigal:002006;locus_tag=MIHCELMP_00209;product=hypothetical protein
NZ_JTHF01000106.1	Prodigal:002006	CDS	33388	35154	.	+	0	ID=MIHCELMP_00210;inference=ab initio prediction:Prodigal:002006;locus_tag=MIHCELMP_00210;product=hypothetical protein
NZ_JTHF01000107.1	Prodigal:002006	CDS	7	801	.	-	0	ID=MIHCELMP_00211;eC_number=6.3.4.14;Name=accC_1;db_xref=COG:COG0439;gene=accC_1;inference=ab initio prediction:Prodigal:002006,similar to AA sequence:UniProtKB:P37798;locus_tag=MIHCELMP_00211;product=Biotin carboxylase
NZ_JTHF01000107.1	Prodigal:002006	CDS	807	1049	.	-	0	ID=MIHCELMP_00212;Name=accB_1;db_xref=COG:COG0511;gene=accB_1;inference=ab initio prediction:Prodigal:002006,similar to AA sequence:UniProtKB:P0ABD8;locus_tag=MIHCELMP_00212;product=Biotin carboxyl carrier protein of acetyl-CoA carboxylase
NZ_JTHF01000107.1	Prodigal:002006	CDS	1085	1819	.	-	0	ID=MIHCELMP_00213;eC_number=3.5.2.9;Name=pxpA_1;db_xref=COG:COG1540;gene=pxpA_1;inference=ab initio prediction:Prodigal:002006,similar to AA sequence:UniProtKB:P42963;locus_tag=MIHCELMP_00213;product=5-oxoprolinase subunit A
NZ_JTHF01000107.1	Prodigal:002006	CDS	1942	2847	.	+	0	ID=MIHCELMP_00214;Name=gltC_1;gene=gltC_1;inference=ab initio prediction:Prodigal:002006,similar to AA sequence:UniProtKB:P20668;locus_tag=MIHCELMP_00214;product=HTH-type transcriptional regulator GltC
NZ_JTHF01000107.1	Prodigal:002006	CDS	2886	3053	.	-	0	ID=MIHCELMP_00215;inference=ab initio prediction:Prodigal:002006;locus_tag=MIHCELMP_00215;product=hypothetical protein
NZ_JTHF01000107.1	Prodigal:002006	CDS	3430	4059	.	-	0	ID=MIHCELMP_00216;Name=xerC_2;gene=xerC_2;inference=ab initio prediction:Prodigal:002006,protein motif:HAMAP:MF_01808;locus_tag=MIHCELMP_00216;product=Tyrosine recombinase XerC
NZ_JTHF01000107.1	Prodigal:002006	CDS	4401	5051	.	-	0	ID=MIHCELMP_00217;inference=ab initio prediction:Prodigal:002006;locus_tag=MIHCELMP_00217;product=hypothetical protein
NZ_JTHF01000107.1	Prodigal:002006	CDS	5320	6264	.	+	0	ID=MIHCELMP_00218;db_xref=COG:COG0654;inference=ab initio prediction:Prodigal:002006,similar to AA sequence:UniProtKB:P9WM51;locus_tag=MIHCELMP_00218;product=putative protein
NZ_JTHF01000107.1	Prodigal:002006	CDS	6579	8246	.	-	0	ID=MIHCELMP_00219;inference=ab initio prediction:Prodigal:002006;locus_tag=MIHCELMP_00219;product=hypothetical protein
NZ_JTHF01000107.1	Prodigal:002006	CDS	9761	9874	.	-	0	ID=MIHCELMP_00220;inference=ab initio prediction:Prodigal:002006;locus_tag=MIHCELMP_00220;product=hypothetical protein
NZ_JTHF01000107.1	Prodigal:002006	CDS	10492	11046	.	+	0	ID=MIHCELMP_00221;inference=ab initio prediction:Prodigal:002006;locus_tag=MIHCELMP_00221;product=hypothetical protein
NZ_JTHF01000107.1	Prodigal:002006	CDS	11107	11964	.	+	0	ID=MIHCELMP_00222;Name=rhaR_1;gene=rhaR_1;inference=ab initio prediction:Prodigal:002006,protein motif:HAMAP:MF_01533;locus_tag=MIHCELMP_00222;product=HTH-type transcriptional activator RhaR
NZ_JTHF01000107.1	Prodigal:002006	CDS	12234	15191	.	+	0	ID=MIHCELMP_00223;eC_number=1.17.5.2;Name=cdhA;gene=cdhA;inference=ab initio prediction:Prodigal:002006,similar to AA sequence:UniProtKB:D7REY3;locus_tag=MIHCELMP_00223;product=Caffeine dehydrogenase subunit alpha
NZ_JTHF01000107.1	Prodigal:002006	CDS	15188	16027	.	+	0	ID=MIHCELMP_00224;eC_number=1.5.99.14;Name=kdhA;gene=kdhA;inference=ab initio prediction:Prodigal:002006,similar to AA sequence:UniProtKB:O87681;locus_tag=MIHCELMP_00224;product=6-hydroxypseudooxynicotine dehydrogenase complex subunit alpha
NZ_JTHF01000107.1	Prodigal:002006	CDS	16015	16539	.	+	0	ID=MIHCELMP_00225;eC_number=1.17.5.2;Name=cdhC;gene=cdhC;inference=ab initio prediction:Prodigal:002006,similar to AA sequence:UniProtKB:D7REY5;locus_tag=MIHCELMP_00225;product=Caffeine dehydrogenase subunit gamma
NZ_JTHF01000107.1	Prodigal:002006	CDS	16532	18082	.	+	0	ID=MIHCELMP_00226;eC_number=6.2.1.3;db_xref=COG:COG0318;inference=ab initio prediction:Prodigal:002006,similar to AA sequence:UniProtKB:P9WQ37;locus_tag=MIHCELMP_00226;product=Long-chain-fatty-acid--CoA ligase FadD13
NZ_JTHF01000107.1	Prodigal:002006	CDS	18139	18930	.	+	0	ID=MIHCELMP_00227;eC_number=4.2.1.149;Name=caiD;gene=caiD;inference=ab initio prediction:Prodigal:002006,similar to AA sequence:UniProtKB:Q8GB17;locus_tag=MIHCELMP_00227;product=Carnitinyl-CoA dehydratase
NZ_JTHF01000107.1	Prodigal:002006	CDS	19083	20429	.	+	0	ID=MIHCELMP_00228;Name=proP_1;gene=proP_1;inference=ab initio prediction:Prodigal:002006,similar to AA sequence:UniProtKB:P0C0L7;locus_tag=MIHCELMP_00228;product=Proline/betaine transporter
NZ_JTHF01000107.1	Prodigal:002006	CDS	20524	21006	.	+	0	ID=MIHCELMP_00229;inference=ab initio prediction:Prodigal:002006;locus_tag=MIHCELMP_00229;product=hypothetical protein
NZ_JTHF01000107.1	Prodigal:002006	CDS	21009	21581	.	-	0	ID=MIHCELMP_00230;eC_number=2.5.1.129;Name=ubiX;db_xref=COG:COG0163;gene=ubiX;inference=ab initio prediction:Prodigal:002006,similar to AA sequence:UniProtKB:P0AG03;locus_tag=MIHCELMP_00230;product=Flavin prenyltransferase UbiX
NZ_JTHF01000107.1	Prodigal:002006	CDS	21578	23035	.	-	0	ID=MIHCELMP_00231;eC_number=1.2.1.8;Name=gbsA_1;db_xref=COG:COG1012;gene=gbsA_1;inference=ab initio prediction:Prodigal:002006,similar to AA sequence:UniProtKB:P71016;locus_tag=MIHCELMP_00231;product=Betaine aldehyde dehydrogenase
NZ_JTHF01000107.1	Prodigal:002006	CDS	23169	24095	.	-	0	ID=MIHCELMP_00232;Name=cynR_1;gene=cynR_1;inference=ab initio prediction:Prodigal:002006,similar to AA sequence:UniProtKB:P27111;locus_tag=MIHCELMP_00232;product=HTH-type transcriptional regulator CynR
NZ_JTHF01000107.1	Aragorn:001002	tRNA	24868	24940	.	-	.	ID=MIHCELMP_00233;inference=COORDINATES:profile:Aragorn:001002;locus_tag=MIHCELMP_00233;product=tRNA-Pro(ggg)
NZ_JTHF01000107.1	Prodigal:002006	CDS	25689	27410	.	+	0	ID=MIHCELMP_00234;eC_number=1.1.3.47;inference=ab initio prediction:Prodigal:002006,similar to AA sequence:UniProtKB:E4QP00;locus_tag=MIHCELMP_00234;product=5-(hydroxymethyl)furfural oxidase
NZ_JTHF01000107.1	Prodigal:002006	CDS	27431	28255	.	-	0	ID=MIHCELMP_00235;inference=ab initio prediction:Prodigal:002006;locus_tag=MIHCELMP_00235;product=hypothetical protein
NZ_JTHF01000107.1	Prodigal:002006	CDS	28483	29307	.	+	0	ID=MIHCELMP_00236;Name=rhaR_2;gene=rhaR_2;inference=ab initio prediction:Prodigal:002006,protein motif:HAMAP:MF_01533;locus_tag=MIHCELMP_00236;product=HTH-type transcriptional activator RhaR
NZ_JTHF01000107.1	Prodigal:002006	CDS	29981	30772	.	-	0	ID=MIHCELMP_00237;inference=ab initio prediction:Prodigal:002006;locus_tag=MIHCELMP_00237;product=hypothetical protein
NZ_JTHF01000107.1	Prodigal:002006	CDS	31041	32279	.	+	0	ID=MIHCELMP_00238;eC_number=3.7.1.19;inference=ab initio prediction:Prodigal:002006,similar to AA sequence:UniProtKB:Q93NG6;locus_tag=MIHCELMP_00238;product=2%2C6-dihydropseudooxynicotine hydrolase
NZ_JTHF01000107.1	Prodigal:002006	CDS	32394	33047	.	+	0	ID=MIHCELMP_00239;eC_number=3.5.1.110;Name=rutB_1;db_xref=COG:COG1335;gene=rutB_1;inference=ab initio prediction:Prodigal:002006,similar to AA sequence:UniProtKB:P75897;locus_tag=MIHCELMP_00239;product=Peroxyureidoacrylate/ureidoacrylate amidohydrolase RutB
NZ_JTHF01000107.1	Prodigal:002006	CDS	33044	33760	.	+	0	ID=MIHCELMP_00240;inference=ab initio prediction:Prodigal:002006;locus_tag=MIHCELMP_00240;product=hypothetical protein
NZ_JTHF01000107.1	Prodigal:002006	CDS	33762	34649	.	+	0	ID=MIHCELMP_00241;inference=ab initio prediction:Prodigal:002006;locus_tag=MIHCELMP_00241;product=hypothetical protein
NZ_JTHF01000107.1	Prodigal:002006	CDS	34694	35551	.	+	0	ID=MIHCELMP_00242;Name=livH_1;db_xref=COG:COG0559;gene=livH_1;inference=ab initio prediction:Prodigal:002006,similar to AA sequence:UniProtKB:P0AEX7;locus_tag=MIHCELMP_00242;product=High-affinity branched-chain amino acid transport system permease protein LivH
NZ_JTHF01000107.1	Prodigal:002006	CDS	35551	36519	.	+	0	ID=MIHCELMP_00243;inference=ab initio prediction:Prodigal:002006;locus_tag=MIHCELMP_00243;product=hypothetical protein
NZ_JTHF01000107.1	Prodigal:002006	CDS	36554	37804	.	+	0	ID=MIHCELMP_00244;inference=ab initio prediction:Prodigal:002006;locus_tag=MIHCELMP_00244;product=hypothetical protein
NZ_JTHF01000107.1	Prodigal:002006	CDS	37808	38566	.	+	0	ID=MIHCELMP_00245;eC_number=7.5.2.7;Name=rbsA_1;db_xref=COG:COG1129;gene=rbsA_1;inference=ab initio prediction:Prodigal:002006,similar to AA sequence:UniProtKB:P04983;locus_tag=MIHCELMP_00245;product=Ribose import ATP-binding protein RbsA
NZ_JTHF01000107.1	Prodigal:002006	CDS	38559	39263	.	+	0	ID=MIHCELMP_00246;Name=livF_1;db_xref=COG:COG0410;gene=livF_1;inference=ab initio prediction:Prodigal:002006,similar to AA sequence:UniProtKB:P22731;locus_tag=MIHCELMP_00246;product=High-affinity branched-chain amino acid transport ATP-binding protein LivF
NZ_JTHF01000107.1	Prodigal:002006	CDS	39302	40804	.	+	0	ID=MIHCELMP_00247;eC_number=1.2.1.8;Name=betB_1;db_xref=COG:COG1012;gene=betB_1;inference=ab initio prediction:Prodigal:002006,similar to AA sequence:UniProtKB:Q9HTJ1;locus_tag=MIHCELMP_00247;product=NAD/NADP-dependent betaine aldehyde dehydrogenase
NZ_JTHF01000107.1	Prodigal:002006	CDS	40822	41814	.	+	0	ID=MIHCELMP_00248;eC_number=4.2.1.-;Name=ligJ;gene=ligJ;inference=ab initio prediction:Prodigal:002006,similar to AA sequence:UniProtKB:G2IQQ5;locus_tag=MIHCELMP_00248;product=2-keto-4-carboxy-3-hexenedioate hydratase
NZ_JTHF01000107.1	Prodigal:002006	CDS	41963	42877	.	+	0	ID=MIHCELMP_00249;inference=ab initio prediction:Prodigal:002006;locus_tag=MIHCELMP_00249;product=hypothetical protein
NZ_JTHF01000107.1	Prodigal:002006	CDS	42879	43880	.	+	0	ID=MIHCELMP_00250;eC_number=3.5.1.1;Name=ansA;db_xref=COG:COG0252;gene=ansA;inference=ab initio prediction:Prodigal:002006,similar to AA sequence:UniProtKB:P50286;locus_tag=MIHCELMP_00250;product=L-asparaginase
NZ_JTHF01000107.1	Prodigal:002006	CDS	44671	45618	.	-	0	ID=MIHCELMP_00251;eC_number=4.1.1.114;Name=oleB;db_xref=COG:COG0596;gene=oleB;inference=ab initio prediction:Prodigal:002006,similar to AA sequence:UniProtKB:Q8PDW8;locus_tag=MIHCELMP_00251;product=Cis-3-alkyl-4-alkyloxetan-2-one decarboxylase
NZ_JTHF01000107.1	Prodigal:002006	CDS	45925	46353	.	-	0	ID=MIHCELMP_00252;inference=ab initio prediction:Prodigal:002006;locus_tag=MIHCELMP_00252;product=hypothetical protein
NZ_JTHF01000107.1	Prodigal:002006	CDS	46652	47422	.	-	0	ID=MIHCELMP_00253;eC_number=3.7.1.18;Name=camK;gene=camK;inference=ab initio prediction:Prodigal:002006,similar to AA sequence:UniProtKB:Q93TU6;locus_tag=MIHCELMP_00253;product=6-oxocamphor hydrolase
NZ_JTHF01000107.1	Prodigal:002006	CDS	47523	48425	.	-	0	ID=MIHCELMP_00254;Name=dmlR_1;gene=dmlR_1;inference=ab initio prediction:Prodigal:002006,similar to AA sequence:UniProtKB:P76250;locus_tag=MIHCELMP_00254;product=HTH-type transcriptional regulator DmlR
NZ_JTHF01000107.1	Prodigal:002006	CDS	48582	49217	.	+	0	ID=MIHCELMP_00255;eC_number=1.8.4.-;Name=yfcG_1;db_xref=COG:COG0625;gene=yfcG_1;inference=ab initio prediction:Prodigal:002006,similar to AA sequence:UniProtKB:P77526;locus_tag=MIHCELMP_00255;product=Disulfide-bond oxidoreductase YfcG
NZ_JTHF01000107.1	Prodigal:002006	CDS	49313	49987	.	+	0	ID=MIHCELMP_00256;Name=resA;gene=resA;inference=ab initio prediction:Prodigal:002006,protein motif:HAMAP:MF_01319;locus_tag=MIHCELMP_00256;product=Thiol-disulfide oxidoreductase ResA
NZ_JTHF01000107.1	Prodigal:002006	CDS	50046	50762	.	+	0	ID=MIHCELMP_00257;eC_number=1.1.1.100;Name=fabG_1;gene=fabG_1;inference=ab initio prediction:Prodigal:002006,similar to AA sequence:UniProtKB:Q9KQH7;locus_tag=MIHCELMP_00257;product=3-oxoacyl-[acyl-carrier-protein] reductase FabG
NZ_JTHF01000107.1	Prodigal:002006	CDS	50861	51793	.	-	0	ID=MIHCELMP_00258;Name=pgrR_1;gene=pgrR_1;inference=ab initio prediction:Prodigal:002006,similar to AA sequence:UniProtKB:P77333;locus_tag=MIHCELMP_00258;product=HTH-type transcriptional regulator PgrR
NZ_JTHF01000107.1	Prodigal:002006	CDS	51912	52601	.	+	0	ID=MIHCELMP_00259;eC_number=1.3.1.87;Name=hcaB_2;gene=hcaB_2;inference=ab initio prediction:Prodigal:002006,protein motif:HAMAP:MF_01647;locus_tag=MIHCELMP_00259;product=3-phenylpropionate-dihydrodiol/cinnamic acid-dihydrodiol dehydrogenase
NZ_JTHF01000107.1	Prodigal:002006	CDS	53070	53435	.	+	0	ID=MIHCELMP_00260;inference=ab initio prediction:Prodigal:002006;locus_tag=MIHCELMP_00260;product=hypothetical protein
NZ_JTHF01000107.1	Prodigal:002006	CDS	53751	54725	.	-	0	ID=MIHCELMP_00261;Name=rclR;db_xref=COG:COG2207;gene=rclR;inference=ab initio prediction:Prodigal:002006,similar to AA sequence:UniProtKB:P77379;locus_tag=MIHCELMP_00261;product=RCS-specific HTH-type transcriptional activator RclR
NZ_JTHF01000107.1	Prodigal:002006	CDS	54897	55556	.	+	0	ID=MIHCELMP_00262;Name=yedZ1;db_xref=COG:COG4117;gene=yedZ1;inference=ab initio prediction:Prodigal:002006,similar to AA sequence:UniProtKB:G8QM62;locus_tag=MIHCELMP_00262;product=Putative protein-methionine-sulfoxide reductase subunit YedZ1
NZ_JTHF01000107.1	Prodigal:002006	CDS	55553	56326	.	+	0	ID=MIHCELMP_00263;Name=yedY1;db_xref=COG:COG2041;gene=yedY1;inference=ab initio prediction:Prodigal:002006,similar to AA sequence:UniProtKB:G8QM63;locus_tag=MIHCELMP_00263;product=Putative protein-methionine-sulfoxide reductase subunit YedZ1
NZ_JTHF01000107.1	Prodigal:002006	CDS	56323	56856	.	+	0	ID=MIHCELMP_00264;inference=ab initio prediction:Prodigal:002006;locus_tag=MIHCELMP_00264;product=hypothetical protein
NZ_JTHF01000107.1	Prodigal:002006	CDS	56878	57615	.	+	0	ID=MIHCELMP_00265;eC_number=2.7.7.68;Name=fbiD;gene=fbiD;inference=ab initio prediction:Prodigal:002006,protein motif:HAMAP:MF_02114;locus_tag=MIHCELMP_00265;product=Phosphoenolpyruvate guanylyltransferase
NZ_JTHF01000107.1	Prodigal:002006	CDS	57612	58976	.	+	0	ID=MIHCELMP_00266;inference=ab initio prediction:Prodigal:002006;locus_tag=MIHCELMP_00266;product=hypothetical protein
NZ_JTHF01000107.1	Prodigal:002006	CDS	58973	60025	.	+	0	ID=MIHCELMP_00267;eC_number=1.21.98.4;Name=pqqE_1;db_xref=COG:COG0535;gene=pqqE_1;inference=ab initio prediction:Prodigal:002006,similar to AA sequence:UniProtKB:P27507;locus_tag=MIHCELMP_00267;product=PqqA peptide cyclase
NZ_JTHF01000107.1	Prodigal:002006	CDS	60030	60728	.	+	0	ID=MIHCELMP_00268;eC_number=2.4.-.-;db_xref=COG:COG0463;inference=ab initio prediction:Prodigal:002006,similar to AA sequence:UniProtKB:P9WMY1;locus_tag=MIHCELMP_00268;product=putative glycosyltransferase
NZ_JTHF01000107.1	Prodigal:002006	CDS	60737	61957	.	+	0	ID=MIHCELMP_00269;eC_number=2.6.1.9;Name=hisC_1;gene=hisC_1;inference=ab initio prediction:Prodigal:002006,protein motif:HAMAP:MF_01023;locus_tag=MIHCELMP_00269;product=Histidinol-phosphate aminotransferase
NZ_JTHF01000107.1	Prodigal:002006	CDS	62199	63197	.	-	0	ID=MIHCELMP_00270;eC_number=1.1.1.271;Name=fcl;gene=fcl;inference=ab initio prediction:Prodigal:002006,protein motif:HAMAP:MF_00956;locus_tag=MIHCELMP_00270;product=GDP-L-fucose synthase
NZ_JTHF01000107.1	Prodigal:002006	CDS	63217	63891	.	-	0	ID=MIHCELMP_00271;Name=glnM;db_xref=COG:COG0765;gene=glnM;inference=ab initio prediction:Prodigal:002006,similar to AA sequence:UniProtKB:O34671;locus_tag=MIHCELMP_00271;product=putative glutamine ABC transporter permease protein GlnM
NZ_JTHF01000107.1	Prodigal:002006	CDS	63902	64573	.	-	0	ID=MIHCELMP_00272;inference=ab initio prediction:Prodigal:002006;locus_tag=MIHCELMP_00272;product=hypothetical protein
NZ_JTHF01000107.1	Prodigal:002006	CDS	64707	65570	.	-	0	ID=MIHCELMP_00273;Name=glnH_1;db_xref=COG:COG0834;gene=glnH_1;inference=ab initio prediction:Prodigal:002006,similar to AA sequence:UniProtKB:P0AEQ3;locus_tag=MIHCELMP_00273;product=Glutamine-binding periplasmic protein
NZ_JTHF01000107.1	Prodigal:002006	CDS	65610	66518	.	-	0	ID=MIHCELMP_00274;inference=ab initio prediction:Prodigal:002006;locus_tag=MIHCELMP_00274;product=hypothetical protein
NZ_JTHF01000108.1	Prodigal:002006	CDS	53	1192	.	-	0	ID=MIHCELMP_00275;inference=ab initio prediction:Prodigal:002006;locus_tag=MIHCELMP_00275;product=hypothetical protein
NZ_JTHF01000108.1	Prodigal:002006	CDS	1286	2683	.	+	0	ID=MIHCELMP_00276;eC_number=2.8.3.16;Name=frc;gene=frc;inference=ab initio prediction:Prodigal:002006,protein motif:HAMAP:MF_00742;locus_tag=MIHCELMP_00276;product=Formyl-CoA:oxalate CoA-transferase
NZ_JTHF01000108.1	Prodigal:002006	CDS	2897	3646	.	+	0	ID=MIHCELMP_00277;eC_number=1.1.1.100;Name=fabG_2;gene=fabG_2;inference=ab initio prediction:Prodigal:002006,similar to AA sequence:UniProtKB:O67610;locus_tag=MIHCELMP_00277;product=3-oxoacyl-[acyl-carrier-protein] reductase FabG
NZ_JTHF01000108.1	Prodigal:002006	CDS	3658	4506	.	+	0	ID=MIHCELMP_00278;eC_number=2.2.1.-;Name=aptA_1;db_xref=COG:COG3959;gene=aptA_1;inference=ab initio prediction:Prodigal:002006,similar to AA sequence:UniProtKB:A6VKQ4;locus_tag=MIHCELMP_00278;product=Apulose-4-phosphate transketolase subunit A
NZ_JTHF01000108.1	Prodigal:002006	CDS	4503	5534	.	+	0	ID=MIHCELMP_00279;eC_number=2.2.1.-;Name=aptB_1;db_xref=COG:COG3958;gene=aptB_1;inference=ab initio prediction:Prodigal:002006,similar to AA sequence:UniProtKB:A6KXB3;locus_tag=MIHCELMP_00279;product=Apulose-4-phosphate transketolase subunit B
NZ_JTHF01000108.1	Prodigal:002006	CDS	5525	6418	.	+	0	ID=MIHCELMP_00280;eC_number=1.1.1.411;Name=ltnD_1;db_xref=COG:COG2084;gene=ltnD_1;inference=ab initio prediction:Prodigal:002006,similar to AA sequence:UniProtKB:Q0KBC7;locus_tag=MIHCELMP_00280;product=L-threonate dehydrogenase
NZ_JTHF01000108.1	Prodigal:002006	CDS	6777	7790	.	+	0	ID=MIHCELMP_00281;Name=yiaO_1;db_xref=COG:COG1638;gene=yiaO_1;inference=ab initio prediction:Prodigal:002006,similar to AA sequence:UniProtKB:P37676;locus_tag=MIHCELMP_00281;product=2%2C3-diketo-L-gulonate-binding periplasmic protein YiaO
NZ_JTHF01000108.1	Prodigal:002006	CDS	7805	9685	.	+	0	ID=MIHCELMP_00282;Name=siaT_1;db_xref=COG:COG1593;gene=siaT_1;inference=ab initio prediction:Prodigal:002006,similar to AA sequence:UniProtKB:P44543;locus_tag=MIHCELMP_00282;product=Sialic acid TRAP transporter permease protein SiaT
NZ_JTHF01000108.1	Prodigal:002006	CDS	9946	10710	.	-	0	ID=MIHCELMP_00283;Name=pheC_1;gene=pheC_1;inference=ab initio prediction:Prodigal:002006,similar to AA sequence:UniProtKB:Q01269;locus_tag=MIHCELMP_00283;product=Cyclohexadienyl dehydratase
NZ_JTHF01000108.1	Prodigal:002006	CDS	10860	11972	.	+	0	ID=MIHCELMP_00284;inference=ab initio prediction:Prodigal:002006;locus_tag=MIHCELMP_00284;product=hypothetical protein
NZ_JTHF01000108.1	Prodigal:002006	CDS	12165	12983	.	-	0	ID=MIHCELMP_00285;inference=ab initio prediction:Prodigal:002006;locus_tag=MIHCELMP_00285;product=hypothetical protein
NZ_JTHF01000108.1	Prodigal:002006	CDS	13032	13424	.	-	0	ID=MIHCELMP_00286;inference=ab initio prediction:Prodigal:002006;locus_tag=MIHCELMP_00286;product=hypothetical protein
NZ_JTHF01000108.1	Prodigal:002006	CDS	13763	15880	.	+	0	ID=MIHCELMP_00287;Name=flhA_1;db_xref=COG:COG1298;gene=flhA_1;inference=ab initio prediction:Prodigal:002006,similar to AA sequence:UniProtKB:Q8YDK9;locus_tag=MIHCELMP_00287;product=Flagellar biosynthesis protein FlhA
NZ_JTHF01000108.1	Prodigal:002006	CDS	15951	16481	.	+	0	ID=MIHCELMP_00288;Name=yrdA;db_xref=COG:COG0663;gene=yrdA;inference=ab initio prediction:Prodigal:002006,similar to AA sequence:UniProtKB:P0A9W9;locus_tag=MIHCELMP_00288;product=Protein YrdA
NZ_JTHF01000108.1	Prodigal:002006	CDS	16549	17082	.	-	0	ID=MIHCELMP_00289;inference=ab initio prediction:Prodigal:002006;locus_tag=MIHCELMP_00289;product=hypothetical protein
NZ_JTHF01000108.1	Prodigal:002006	CDS	17142	18635	.	-	0	ID=MIHCELMP_00290;eC_number=3.2.2.4;Name=amn;db_xref=COG:COG0775;gene=amn;inference=ab initio prediction:Prodigal:002006,similar to AA sequence:UniProtKB:P0AE12;locus_tag=MIHCELMP_00290;product=AMP nucleosidase
NZ_JTHF01000108.1	Prodigal:002006	CDS	18733	19320	.	+	0	ID=MIHCELMP_00291;inference=ab initio prediction:Prodigal:002006;locus_tag=MIHCELMP_00291;product=hypothetical protein
NZ_JTHF01000108.1	Prodigal:002006	CDS	19286	20482	.	-	0	ID=MIHCELMP_00292;inference=ab initio prediction:Prodigal:002006;locus_tag=MIHCELMP_00292;product=hypothetical protein
NZ_JTHF01000108.1	Prodigal:002006	CDS	20479	21789	.	-	0	ID=MIHCELMP_00293;inference=ab initio prediction:Prodigal:002006;locus_tag=MIHCELMP_00293;product=hypothetical protein
NZ_JTHF01000108.1	Prodigal:002006	CDS	21882	23546	.	-	0	ID=MIHCELMP_00294;eC_number=3.1.1.102;inference=ab initio prediction:Prodigal:002006,similar to AA sequence:UniProtKB:A0A0K8P8E7;locus_tag=MIHCELMP_00294;product=Mono(2-hydroxyethyl) terephthalate hydrolase
NZ_JTHF01000108.1	Prodigal:002006	CDS	23755	24342	.	+	0	ID=MIHCELMP_00295;inference=ab initio prediction:Prodigal:002006;locus_tag=MIHCELMP_00295;product=hypothetical protein
NZ_JTHF01000108.1	Prodigal:002006	CDS	24383	24952	.	+	0	ID=MIHCELMP_00296;inference=ab initio prediction:Prodigal:002006;locus_tag=MIHCELMP_00296;product=hypothetical protein
NZ_JTHF01000108.1	Prodigal:002006	CDS	25130	26473	.	+	0	ID=MIHCELMP_00297;inference=ab initio prediction:Prodigal:002006;locus_tag=MIHCELMP_00297;product=hypothetical protein
NZ_JTHF01000108.1	Prodigal:002006	CDS	26473	27405	.	+	0	ID=MIHCELMP_00298;Name=livH_2;db_xref=COG:COG0559;gene=livH_2;inference=ab initio prediction:Prodigal:002006,similar to AA sequence:UniProtKB:P0AEX7;locus_tag=MIHCELMP_00298;product=High-affinity branched-chain amino acid transport system permease protein LivH
NZ_JTHF01000108.1	Prodigal:002006	CDS	27437	28369	.	+	0	ID=MIHCELMP_00299;inference=ab initio prediction:Prodigal:002006;locus_tag=MIHCELMP_00299;product=hypothetical protein
NZ_JTHF01000108.1	Prodigal:002006	CDS	28366	29136	.	+	0	ID=MIHCELMP_00300;eC_number=3.6.3.-;Name=lptB_1;db_xref=COG:COG1137;gene=lptB_1;inference=ab initio prediction:Prodigal:002006,similar to AA sequence:UniProtKB:P45073;locus_tag=MIHCELMP_00300;product=Lipopolysaccharide export system ATP-binding protein LptB
NZ_JTHF01000108.1	Prodigal:002006	CDS	29123	29779	.	+	0	ID=MIHCELMP_00301;Name=livF_2;db_xref=COG:COG0410;gene=livF_2;inference=ab initio prediction:Prodigal:002006,similar to AA sequence:UniProtKB:P22731;locus_tag=MIHCELMP_00301;product=High-affinity branched-chain amino acid transport ATP-binding protein LivF
NZ_JTHF01000108.1	Prodigal:002006	CDS	29798	30547	.	+	0	ID=MIHCELMP_00302;eC_number=1.2.1.62;Name=tsaC1;gene=tsaC1;inference=ab initio prediction:Prodigal:002006,similar to AA sequence:UniProtKB:P94681;locus_tag=MIHCELMP_00302;product=4-formylbenzenesulfonate dehydrogenase TsaC1/TsaC2
NZ_JTHF01000108.1	Prodigal:002006	CDS	30684	30863	.	-	0	ID=MIHCELMP_00303;inference=ab initio prediction:Prodigal:002006;locus_tag=MIHCELMP_00303;product=hypothetical protein
NZ_JTHF01000108.1	Prodigal:002006	CDS	31003	31389	.	+	0	ID=MIHCELMP_00304;Name=flbT_1;gene=flbT_1;inference=ab initio prediction:Prodigal:002006,protein motif:HAMAP:MF_00783;locus_tag=MIHCELMP_00304;product=flagellum biosynthesis repressor protein FlbT
NZ_JTHF01000108.1	Prodigal:002006	CDS	32715	33581	.	+	0	ID=MIHCELMP_00305;Name=fliC;db_xref=COG:COG1344;gene=fliC;inference=ab initio prediction:Prodigal:002006,similar to AA sequence:UniProtKB:Q8YDM5;locus_tag=MIHCELMP_00305;product=Flagellin
NZ_JTHF01000108.1	Prodigal:002006	CDS	33660	35099	.	+	0	ID=MIHCELMP_00306;inference=ab initio prediction:Prodigal:002006;locus_tag=MIHCELMP_00306;product=hypothetical protein
NZ_JTHF01000108.1	Prodigal:002006	CDS	35387	36148	.	+	0	ID=MIHCELMP_00307;inference=ab initio prediction:Prodigal:002006;locus_tag=MIHCELMP_00307;product=hypothetical protein
NZ_JTHF01000108.1	Prodigal:002006	CDS	36224	37480	.	+	0	ID=MIHCELMP_00308;eC_number=2.4.2.53;Name=arnC_1;gene=arnC_1;inference=ab initio prediction:Prodigal:002006,protein motif:HAMAP:MF_01164;locus_tag=MIHCELMP_00308;product=Undecaprenyl-phosphate 4-deoxy-4-formamido-L-arabinose transferase
NZ_JTHF01000108.1	Prodigal:002006	CDS	38020	38229	.	-	0	ID=MIHCELMP_00309;inference=ab initio prediction:Prodigal:002006;locus_tag=MIHCELMP_00309;product=hypothetical protein
NZ_JTHF01000109.1	Prodigal:002006	CDS	513	1166	.	-	0	ID=MIHCELMP_00310;inference=ab initio prediction:Prodigal:002006;locus_tag=MIHCELMP_00310;product=hypothetical protein
NZ_JTHF01000109.1	Prodigal:002006	CDS	1480	2709	.	+	0	ID=MIHCELMP_00311;inference=ab initio prediction:Prodigal:002006;locus_tag=MIHCELMP_00311;product=hypothetical protein
NZ_JTHF01000109.1	Prodigal:002006	CDS	3038	3340	.	+	0	ID=MIHCELMP_00312;Name=rpsU;db_xref=COG:COG0828;gene=rpsU;inference=ab initio prediction:Prodigal:002006,similar to AA sequence:UniProtKB:Q6N274;locus_tag=MIHCELMP_00312;product=30S ribosomal protein S21
NZ_JTHF01000109.1	Prodigal:002006	CDS	3462	3842	.	-	0	ID=MIHCELMP_00313;inference=ab initio prediction:Prodigal:002006;locus_tag=MIHCELMP_00313;product=hypothetical protein
NZ_JTHF01000109.1	Prodigal:002006	CDS	4304	5095	.	+	0	ID=MIHCELMP_00314;eC_number=3.5.1.118;Name=egtC;db_xref=COG:COG0121;gene=egtC;inference=ab initio prediction:Prodigal:002006,similar to AA sequence:UniProtKB:A0R5M9;locus_tag=MIHCELMP_00314;product=Gamma-glutamyl-hercynylcysteine sulfoxide hydrolase
NZ_JTHF01000109.1	Prodigal:002006	CDS	5341	7020	.	-	0	ID=MIHCELMP_00315;inference=ab initio prediction:Prodigal:002006;locus_tag=MIHCELMP_00315;product=hypothetical protein
NZ_JTHF01000109.1	Prodigal:002006	CDS	7238	8728	.	-	0	ID=MIHCELMP_00316;eC_number=3.4.17.19;db_xref=COG:COG2317;inference=ab initio prediction:Prodigal:002006,similar to AA sequence:UniProtKB:Q5SLM3;locus_tag=MIHCELMP_00316;product=Thermostable carboxypeptidase 1
NZ_JTHF01000109.1	Prodigal:002006	CDS	9097	9666	.	+	0	ID=MIHCELMP_00317;inference=ab initio prediction:Prodigal:002006;locus_tag=MIHCELMP_00317;product=hypothetical protein
NZ_JTHF01000109.1	Prodigal:002006	CDS	9700	10995	.	-	0	ID=MIHCELMP_00318;Name=arsB_1;db_xref=COG:COG1055;gene=arsB_1;inference=ab initio prediction:Prodigal:002006,similar to AA sequence:UniProtKB:P0AB93;locus_tag=MIHCELMP_00318;product=Arsenical pump membrane protein
NZ_JTHF01000109.1	Prodigal:002006	CDS	11015	11452	.	-	0	ID=MIHCELMP_00319;eC_number=1.20.4.1;Name=arsC_1;gene=arsC_1;inference=ab initio prediction:Prodigal:002006,similar to AA sequence:UniProtKB:P08692;locus_tag=MIHCELMP_00319;product=Arsenate reductase
NZ_JTHF01000109.1	Prodigal:002006	CDS	11449	11805	.	-	0	ID=MIHCELMP_00320;inference=ab initio prediction:Prodigal:002006;locus_tag=MIHCELMP_00320;product=hypothetical protein
NZ_JTHF01000109.1	Prodigal:002006	CDS	11856	12608	.	+	0	ID=MIHCELMP_00321;inference=ab initio prediction:Prodigal:002006;locus_tag=MIHCELMP_00321;product=hypothetical protein
NZ_JTHF01000109.1	Prodigal:002006	CDS	12637	13425	.	-	0	ID=MIHCELMP_00322;inference=ab initio prediction:Prodigal:002006;locus_tag=MIHCELMP_00322;product=hypothetical protein
NZ_JTHF01000109.1	Prodigal:002006	CDS	13445	14401	.	-	0	ID=MIHCELMP_00323;eC_number=1.1.1.215;db_xref=COG:COG1052;inference=ab initio prediction:Prodigal:002006,similar to AA sequence:UniProtKB:Q5FTU6;locus_tag=MIHCELMP_00323;product=2-ketogluconate reductase
NZ_JTHF01000109.1	Prodigal:002006	CDS	14676	15767	.	+	0	ID=MIHCELMP_00324;eC_number=7.6.2.10;Name=ugpC_3;db_xref=COG:COG3839;gene=ugpC_3;inference=ab initio prediction:Prodigal:002006,similar to AA sequence:UniProtKB:P10907;locus_tag=MIHCELMP_00324;product=sn-glycerol-3-phosphate import ATP-binding protein UgpC
NZ_JTHF01000109.1	Prodigal:002006	CDS	15856	17166	.	+	0	ID=MIHCELMP_00325;inference=ab initio prediction:Prodigal:002006;locus_tag=MIHCELMP_00325;product=hypothetical protein
NZ_JTHF01000109.1	Prodigal:002006	CDS	17502	18446	.	+	0	ID=MIHCELMP_00326;Name=lacF;gene=lacF;inference=ab initio prediction:Prodigal:002006,similar to AA sequence:UniProtKB:P29823;locus_tag=MIHCELMP_00326;product=Lactose transport system permease protein LacF
NZ_JTHF01000109.1	Prodigal:002006	CDS	18567	19457	.	+	0	ID=MIHCELMP_00327;Name=ycjP_1;db_xref=COG:COG0395;gene=ycjP_1;inference=ab initio prediction:Prodigal:002006,similar to AA sequence:UniProtKB:P77716;locus_tag=MIHCELMP_00327;product=Inner membrane ABC transporter permease protein YcjP
NZ_JTHF01000109.1	Prodigal:002006	CDS	19978	21393	.	+	0	ID=MIHCELMP_00328;eC_number=4.2.1.33;Name=leuC_1;db_xref=COG:COG0065;gene=leuC_1;inference=ab initio prediction:Prodigal:002006,similar to AA sequence:UniProtKB:P0A6A6;locus_tag=MIHCELMP_00328;product=3-isopropylmalate dehydratase large subunit
NZ_JTHF01000109.1	Aragorn:001002	tRNA	21489	21573	.	+	.	ID=MIHCELMP_00329;inference=COORDINATES:profile:Aragorn:001002;locus_tag=MIHCELMP_00329;product=tRNA-Leu(cag)
NZ_JTHF01000109.1	Prodigal:002006	CDS	21641	22885	.	-	0	ID=MIHCELMP_00330;inference=ab initio prediction:Prodigal:002006;locus_tag=MIHCELMP_00330;product=hypothetical protein
NZ_JTHF01000109.1	Aragorn:001002	tRNA	23131	23215	.	+	.	ID=MIHCELMP_00331;inference=COORDINATES:profile:Aragorn:001002;locus_tag=MIHCELMP_00331;product=tRNA-Leu(cag)
NZ_JTHF01000109.1	Prodigal:002006	CDS	23382	23582	.	+	0	ID=MIHCELMP_00332;inference=ab initio prediction:Prodigal:002006;locus_tag=MIHCELMP_00332;product=hypothetical protein
NZ_JTHF01000109.1	Prodigal:002006	CDS	23784	24896	.	+	0	ID=MIHCELMP_00333;eC_number=5.1.1.17;Name=cefD;db_xref=COG:COG0520;gene=cefD;inference=ab initio prediction:Prodigal:002006,similar to AA sequence:UniProtKB:P18549;locus_tag=MIHCELMP_00333;product=Isopenicillin N epimerase
NZ_JTHF01000109.1	Prodigal:002006	CDS	25073	27313	.	-	0	ID=MIHCELMP_00334;inference=ab initio prediction:Prodigal:002006;locus_tag=MIHCELMP_00334;product=hypothetical protein
NZ_JTHF01000011.1	Prodigal:002006	CDS	610	1176	.	+	0	ID=MIHCELMP_00335;inference=ab initio prediction:Prodigal:002006;locus_tag=MIHCELMP_00335;product=hypothetical protein
NZ_JTHF01000011.1	Prodigal:002006	CDS	2217	2759	.	-	0	ID=MIHCELMP_00336;eC_number=2.3.1.-;Name=eis_1;gene=eis_1;inference=ab initio prediction:Prodigal:002006,protein motif:HAMAP:MF_01812;locus_tag=MIHCELMP_00336;product=N-acetyltransferase Eis
NZ_JTHF01000011.1	Prodigal:002006	CDS	2958	4124	.	-	0	ID=MIHCELMP_00337;eC_number=4.1.1.17;Name=ldc;gene=ldc;inference=ab initio prediction:Prodigal:002006,similar to AA sequence:UniProtKB:O50657;locus_tag=MIHCELMP_00337;product=Lysine/ornithine decarboxylase
NZ_JTHF01000011.1	Prodigal:002006	CDS	4835	6454	.	+	0	ID=MIHCELMP_00338;Name=mdoG_1;db_xref=COG:COG3131;gene=mdoG_1;inference=ab initio prediction:Prodigal:002006,similar to AA sequence:UniProtKB:P33136;locus_tag=MIHCELMP_00338;product=Glucans biosynthesis protein G
NZ_JTHF01000011.1	Prodigal:002006	CDS	6439	6960	.	+	0	ID=MIHCELMP_00339;eC_number=2.3.1.189;Name=mshD_1;gene=mshD_1;inference=ab initio prediction:Prodigal:002006,protein motif:HAMAP:MF_01698;locus_tag=MIHCELMP_00339;product=Mycothiol acetyltransferase
NZ_JTHF01000011.1	Prodigal:002006	CDS	7126	7566	.	+	0	ID=MIHCELMP_00340;inference=ab initio prediction:Prodigal:002006;locus_tag=MIHCELMP_00340;product=hypothetical protein
NZ_JTHF01000011.1	Prodigal:002006	CDS	7933	10803	.	-	0	ID=MIHCELMP_00341;Name=secA;db_xref=COG:COG0653;gene=secA;inference=ab initio prediction:Prodigal:002006,similar to AA sequence:UniProtKB:P52966;locus_tag=MIHCELMP_00341;product=Protein translocase subunit SecA
NZ_JTHF01000011.1	Prodigal:002006	CDS	11048	12283	.	+	0	ID=MIHCELMP_00342;inference=ab initio prediction:Prodigal:002006;locus_tag=MIHCELMP_00342;product=hypothetical protein
NZ_JTHF01000011.1	Prodigal:002006	CDS	12528	13256	.	-	0	ID=MIHCELMP_00343;eC_number=1.1.1.36;Name=phaB;gene=phaB;inference=ab initio prediction:Prodigal:002006,similar to AA sequence:UniProtKB:P14697;locus_tag=MIHCELMP_00343;product=Acetoacetyl-CoA reductase
NZ_JTHF01000011.1	Prodigal:002006	CDS	13457	14638	.	-	0	ID=MIHCELMP_00344;eC_number=2.3.1.9;Name=phaA;gene=phaA;inference=ab initio prediction:Prodigal:002006,similar to AA sequence:UniProtKB:P07097;locus_tag=MIHCELMP_00344;product=Acetyl-CoA acetyltransferase
NZ_JTHF01000011.1	Prodigal:002006	CDS	14933	15535	.	+	0	ID=MIHCELMP_00345;inference=ab initio prediction:Prodigal:002006;locus_tag=MIHCELMP_00345;product=hypothetical protein
NZ_JTHF01000011.1	Prodigal:002006	CDS	15614	15829	.	+	0	ID=MIHCELMP_00346;inference=ab initio prediction:Prodigal:002006;locus_tag=MIHCELMP_00346;product=hypothetical protein
NZ_JTHF01000011.1	Prodigal:002006	CDS	15854	16783	.	-	0	ID=MIHCELMP_00347;Name=yofA;db_xref=COG:COG0583;gene=yofA;inference=ab initio prediction:Prodigal:002006,similar to AA sequence:UniProtKB:O34685;locus_tag=MIHCELMP_00347;product=HTH-type transcriptional regulator YofA
NZ_JTHF01000011.1	Prodigal:002006	CDS	16857	18056	.	+	0	ID=MIHCELMP_00348;inference=ab initio prediction:Prodigal:002006;locus_tag=MIHCELMP_00348;product=hypothetical protein
NZ_JTHF01000011.1	Prodigal:002006	CDS	18144	18329	.	-	0	ID=MIHCELMP_00349;Name=rpmF;db_xref=COG:COG0333;gene=rpmF;inference=ab initio prediction:Prodigal:002006,similar to AA sequence:UniProtKB:Q6NCE6;locus_tag=MIHCELMP_00349;product=50S ribosomal protein L32
NZ_JTHF01000011.1	Prodigal:002006	CDS	18589	18987	.	+	0	ID=MIHCELMP_00350;inference=ab initio prediction:Prodigal:002006;locus_tag=MIHCELMP_00350;product=hypothetical protein
NZ_JTHF01000011.1	Prodigal:002006	CDS	19104	19718	.	+	0	ID=MIHCELMP_00351;eC_number=3.1.13.5;Name=rnd_2;gene=rnd_2;inference=ab initio prediction:Prodigal:002006,protein motif:HAMAP:MF_01899;locus_tag=MIHCELMP_00351;product=Ribonuclease D
NZ_JTHF01000011.1	Prodigal:002006	CDS	19871	20644	.	+	0	ID=MIHCELMP_00352;Name=lptC;gene=lptC;inference=ab initio prediction:Prodigal:002006,protein motif:HAMAP:MF_01915;locus_tag=MIHCELMP_00352;product=Lipopolysaccharide export system protein LptC
NZ_JTHF01000110.1	Prodigal:002006	CDS	287	1798	.	+	0	ID=MIHCELMP_00353;eC_number=4.2.1.2;Name=fumB;db_xref=COG:COG1838;gene=fumB;inference=ab initio prediction:Prodigal:002006,similar to AA sequence:UniProtKB:P14407;locus_tag=MIHCELMP_00353;product=Fumarate hydratase class I%2C anaerobic
NZ_JTHF01000110.1	Prodigal:002006	CDS	1911	2588	.	+	0	ID=MIHCELMP_00354;inference=ab initio prediction:Prodigal:002006;locus_tag=MIHCELMP_00354;product=hypothetical protein
NZ_JTHF01000110.1	Prodigal:002006	CDS	2593	3210	.	+	0	ID=MIHCELMP_00355;eC_number=2.3.1.-;Name=vat;gene=vat;inference=ab initio prediction:Prodigal:002006,similar to AA sequence:UniProtKB:P26839;locus_tag=MIHCELMP_00355;product=Virginiamycin A acetyltransferase
NZ_JTHF01000110.1	Prodigal:002006	CDS	3285	4106	.	+	0	ID=MIHCELMP_00356;eC_number=7.3.2.1;Name=phnC;db_xref=COG:COG3638;gene=phnC;inference=ab initio prediction:Prodigal:002006,similar to AA sequence:UniProtKB:A0QQ70;locus_tag=MIHCELMP_00356;product=Phosphate-import ATP-binding protein PhnC
NZ_JTHF01000110.1	Prodigal:002006	CDS	4139	5065	.	+	0	ID=MIHCELMP_00357;Name=phnD;db_xref=COG:COG3221;gene=phnD;inference=ab initio prediction:Prodigal:002006,similar to AA sequence:UniProtKB:A0QQ71;locus_tag=MIHCELMP_00357;product=Phosphate-import protein PhnD
NZ_JTHF01000111.1	Prodigal:002006	CDS	43	1230	.	+	0	ID=MIHCELMP_00358;eC_number=3.5.1.131;Name=atzE;gene=atzE;inference=ab initio prediction:Prodigal:002006,similar to AA sequence:UniProtKB:Q936X3;locus_tag=MIHCELMP_00358;product=1-carboxybiuret hydrolase subunit AtzE
NZ_JTHF01000111.1	Prodigal:002006	CDS	1567	1956	.	+	0	ID=MIHCELMP_00359;inference=ab initio prediction:Prodigal:002006;locus_tag=MIHCELMP_00359;product=hypothetical protein
NZ_JTHF01000111.1	Prodigal:002006	CDS	1953	3758	.	+	0	ID=MIHCELMP_00360;eC_number=3.5.1.54;Name=atzF;gene=atzF;inference=ab initio prediction:Prodigal:002006,similar to AA sequence:UniProtKB:Q936X2;locus_tag=MIHCELMP_00360;product=Allophanate hydrolase
NZ_JTHF01000111.1	Prodigal:002006	CDS	4012	5490	.	-	0	ID=MIHCELMP_00361;eC_number=3.5.2.-;Name=hyuA_1;gene=hyuA_1;inference=ab initio prediction:Prodigal:002006,similar to AA sequence:UniProtKB:Q8VTT5;locus_tag=MIHCELMP_00361;product=D-hydantoinase
NZ_JTHF01000111.1	Prodigal:002006	CDS	5487	6002	.	-	0	ID=MIHCELMP_00362;inference=ab initio prediction:Prodigal:002006;locus_tag=MIHCELMP_00362;product=hypothetical protein
NZ_JTHF01000111.1	Prodigal:002006	CDS	6294	6869	.	+	0	ID=MIHCELMP_00363;inference=ab initio prediction:Prodigal:002006;locus_tag=MIHCELMP_00363;product=hypothetical protein
NZ_JTHF01000111.1	Prodigal:002006	CDS	6866	7630	.	+	0	ID=MIHCELMP_00364;inference=ab initio prediction:Prodigal:002006;locus_tag=MIHCELMP_00364;product=hypothetical protein
NZ_JTHF01000111.1	Prodigal:002006	CDS	7658	8659	.	+	0	ID=MIHCELMP_00365;inference=ab initio prediction:Prodigal:002006;locus_tag=MIHCELMP_00365;product=hypothetical protein
NZ_JTHF01000111.1	Prodigal:002006	CDS	9011	9226	.	+	0	ID=MIHCELMP_00366;inference=ab initio prediction:Prodigal:002006;locus_tag=MIHCELMP_00366;product=hypothetical protein
NZ_JTHF01000111.1	Prodigal:002006	CDS	9246	9539	.	-	0	ID=MIHCELMP_00367;inference=ab initio prediction:Prodigal:002006;locus_tag=MIHCELMP_00367;product=hypothetical protein
NZ_JTHF01000111.1	Prodigal:002006	CDS	10020	10529	.	-	0	ID=MIHCELMP_00368;eC_number=1.8.4.11;Name=msrA3;gene=msrA3;inference=ab initio prediction:Prodigal:002006,similar to AA sequence:UniProtKB:Q92Y45;locus_tag=MIHCELMP_00368;product=Peptide methionine sulfoxide reductase MsrA 3
NZ_JTHF01000111.1	Prodigal:002006	CDS	10763	11437	.	+	0	ID=MIHCELMP_00369;inference=ab initio prediction:Prodigal:002006;locus_tag=MIHCELMP_00369;product=hypothetical protein
NZ_JTHF01000111.1	Prodigal:002006	CDS	12698	13741	.	+	0	ID=MIHCELMP_00370;inference=ab initio prediction:Prodigal:002006;locus_tag=MIHCELMP_00370;product=hypothetical protein
NZ_JTHF01000111.1	Prodigal:002006	CDS	13796	14506	.	+	0	ID=MIHCELMP_00371;inference=ab initio prediction:Prodigal:002006;locus_tag=MIHCELMP_00371;product=hypothetical protein
NZ_JTHF01000111.1	Prodigal:002006	CDS	14503	15354	.	+	0	ID=MIHCELMP_00372;eC_number=4.3.2.3;inference=ab initio prediction:Prodigal:002006,similar to AA sequence:UniProtKB:Q39BA7;locus_tag=MIHCELMP_00372;product=Ureidoglycolate lyase
NZ_JTHF01000111.1	Prodigal:002006	CDS	15553	16839	.	+	0	ID=MIHCELMP_00373;Name=naiP_1;gene=naiP_1;inference=ab initio prediction:Prodigal:002006,similar to AA sequence:UniProtKB:O34691;locus_tag=MIHCELMP_00373;product=Putative niacin/nicotinamide transporter NaiP
NZ_JTHF01000111.1	Prodigal:002006	CDS	17186	18346	.	+	0	ID=MIHCELMP_00374;eC_number=1.1.1.77;Name=fucO;db_xref=COG:COG1454;gene=fucO;inference=ab initio prediction:Prodigal:002006,similar to AA sequence:UniProtKB:P0A9S1;locus_tag=MIHCELMP_00374;product=Lactaldehyde reductase
NZ_JTHF01000111.1	Prodigal:002006	CDS	19270	19596	.	+	0	ID=MIHCELMP_00375;inference=ab initio prediction:Prodigal:002006,similar to AA sequence:ISfinder:ISMdi5;locus_tag=MIHCELMP_00375;product=IS3 family transposase ISMdi5
NZ_JTHF01000111.1	Aragorn:001002	tRNA	20141	20217	.	-	.	ID=MIHCELMP_00376;inference=COORDINATES:profile:Aragorn:001002;locus_tag=MIHCELMP_00376;product=tRNA-Met(cat)
NZ_JTHF01000111.1	Prodigal:002006	CDS	20341	21561	.	-	0	ID=MIHCELMP_00377;eC_number=4.2.1.20;Name=trpB;db_xref=COG:COG0133;gene=trpB;inference=ab initio prediction:Prodigal:002006,similar to AA sequence:UniProtKB:Q2KE82;locus_tag=MIHCELMP_00377;product=Tryptophan synthase beta chain
NZ_JTHF01000111.1	Prodigal:002006	CDS	21614	22342	.	-	0	ID=MIHCELMP_00378;eC_number=5.3.1.24;Name=trpF;db_xref=COG:COG0135;gene=trpF;inference=ab initio prediction:Prodigal:002006,similar to AA sequence:UniProtKB:Q56320;locus_tag=MIHCELMP_00378;product=N-(5'-phosphoribosyl)anthranilate isomerase
NZ_JTHF01000111.1	Prodigal:002006	CDS	22390	23328	.	-	0	ID=MIHCELMP_00379;eC_number=1.5.1.49;db_xref=COG:COG2423;inference=ab initio prediction:Prodigal:002006,similar to AA sequence:UniProtKB:A1B196;locus_tag=MIHCELMP_00379;product=Delta(1)-pyrroline-2-carboxylate reductase
NZ_JTHF01000111.1	Prodigal:002006	CDS	23331	23684	.	-	0	ID=MIHCELMP_00380;inference=ab initio prediction:Prodigal:002006;locus_tag=MIHCELMP_00380;product=hypothetical protein
NZ_JTHF01000111.1	Prodigal:002006	CDS	23801	24127	.	-	0	ID=MIHCELMP_00381;Name=ihfB;db_xref=COG:COG0776;gene=ihfB;inference=ab initio prediction:Prodigal:002006,similar to AA sequence:UniProtKB:Q06607;locus_tag=MIHCELMP_00381;product=Integration host factor subunit beta
NZ_JTHF01000111.1	Prodigal:002006	CDS	24207	25163	.	-	0	ID=MIHCELMP_00382;inference=ab initio prediction:Prodigal:002006;locus_tag=MIHCELMP_00382;product=hypothetical protein
NZ_JTHF01000111.1	Prodigal:002006	CDS	25415	27127	.	-	0	ID=MIHCELMP_00383;Name=rpsA;db_xref=COG:COG0539;gene=rpsA;inference=ab initio prediction:Prodigal:002006,similar to AA sequence:UniProtKB:Q6NDP1;locus_tag=MIHCELMP_00383;product=30S ribosomal protein S1
NZ_JTHF01000111.1	Prodigal:002006	CDS	27744	28223	.	+	0	ID=MIHCELMP_00384;eC_number=1.3.99.16;Name=iorA_1;gene=iorA_1;inference=ab initio prediction:Prodigal:002006,similar to AA sequence:UniProtKB:Q51697;locus_tag=MIHCELMP_00384;product=Isoquinoline 1-oxidoreductase subunit alpha
NZ_JTHF01000111.1	Prodigal:002006	CDS	28220	30565	.	+	0	ID=MIHCELMP_00385;eC_number=1.2.5.2;inference=ab initio prediction:Prodigal:002006,similar to AA sequence:UniProtKB:P17201;locus_tag=MIHCELMP_00385;product=Membrane-bound aldehyde dehydrogenase [pyrroloquinoline-quinone]
NZ_JTHF01000111.1	Prodigal:002006	CDS	30763	31167	.	+	0	ID=MIHCELMP_00386;inference=ab initio prediction:Prodigal:002006;locus_tag=MIHCELMP_00386;product=hypothetical protein
NZ_JTHF01000111.1	Prodigal:002006	CDS	31323	32405	.	+	0	ID=MIHCELMP_00387;eC_number=1.3.1.-;Name=nemA_1;db_xref=COG:COG1902;gene=nemA_1;inference=ab initio prediction:Prodigal:002006,similar to AA sequence:UniProtKB:P77258;locus_tag=MIHCELMP_00387;product=N-ethylmaleimide reductase
NZ_JTHF01000111.1	Prodigal:002006	CDS	32672	32920	.	+	0	ID=MIHCELMP_00388;inference=ab initio prediction:Prodigal:002006;locus_tag=MIHCELMP_00388;product=hypothetical protein
NZ_JTHF01000111.1	Prodigal:002006	CDS	33202	34146	.	+	0	ID=MIHCELMP_00389;eC_number=2.7.6.1;Name=prs_1;db_xref=COG:COG0462;gene=prs_1;inference=ab initio prediction:Prodigal:002006,similar to AA sequence:UniProtKB:Q63XL8;locus_tag=MIHCELMP_00389;product=Ribose-phosphate pyrophosphokinase
NZ_JTHF01000111.1	Prodigal:002006	CDS	34450	35166	.	+	0	ID=MIHCELMP_00390;inference=ab initio prediction:Prodigal:002006;locus_tag=MIHCELMP_00390;product=hypothetical protein
NZ_JTHF01000111.1	Prodigal:002006	CDS	35256	36830	.	-	0	ID=MIHCELMP_00391;eC_number=3.1.11.6;Name=xseA;db_xref=COG:COG1570;gene=xseA;inference=ab initio prediction:Prodigal:002006,similar to AA sequence:UniProtKB:P04994;locus_tag=MIHCELMP_00391;product=Exodeoxyribonuclease 7 large subunit
NZ_JTHF01000111.1	Prodigal:002006	CDS	36986	38275	.	+	0	ID=MIHCELMP_00392;eC_number=6.3.4.13;Name=purD;db_xref=COG:COG0151;gene=purD;inference=ab initio prediction:Prodigal:002006,similar to AA sequence:UniProtKB:P15640;locus_tag=MIHCELMP_00392;product=Phosphoribosylamine--glycine ligase
NZ_JTHF01000111.1	Prodigal:002006	CDS	38349	39257	.	+	0	ID=MIHCELMP_00393;eC_number=3.8.1.3;db_xref=COG:COG0596;inference=ab initio prediction:Prodigal:002006,similar to AA sequence:UniProtKB:Q6NAM1;locus_tag=MIHCELMP_00393;product=Fluoroacetate dehalogenase
NZ_JTHF01000111.1	Prodigal:002006	CDS	39751	40626	.	+	0	ID=MIHCELMP_00394;Name=rarD;db_xref=COG:COG2962;gene=rarD;inference=ab initio prediction:Prodigal:002006,similar to AA sequence:UniProtKB:P27844;locus_tag=MIHCELMP_00394;product=Protein RarD
NZ_JTHF01000111.1	Prodigal:002006	CDS	40712	40879	.	+	0	ID=MIHCELMP_00395;inference=ab initio prediction:Prodigal:002006;locus_tag=MIHCELMP_00395;product=hypothetical protein
NZ_JTHF01000111.1	Prodigal:002006	CDS	41010	41777	.	-	0	ID=MIHCELMP_00396;eC_number=1.1.1.100;Name=fabG_3;gene=fabG_3;inference=ab initio prediction:Prodigal:002006,similar to AA sequence:UniProtKB:P99093;locus_tag=MIHCELMP_00396;product=3-oxoacyl-[acyl-carrier-protein] reductase FabG
NZ_JTHF01000111.1	Prodigal:002006	CDS	41806	42540	.	-	0	ID=MIHCELMP_00397;Name=mcbR_1;db_xref=COG:COG1802;gene=mcbR_1;inference=ab initio prediction:Prodigal:002006,similar to AA sequence:UniProtKB:P76114;locus_tag=MIHCELMP_00397;product=HTH-type transcriptional regulator McbR
NZ_JTHF01000111.1	Prodigal:002006	CDS	42688	43953	.	+	0	ID=MIHCELMP_00398;inference=ab initio prediction:Prodigal:002006;locus_tag=MIHCELMP_00398;product=hypothetical protein
NZ_JTHF01000111.1	Prodigal:002006	CDS	44215	45093	.	+	0	ID=MIHCELMP_00399;Name=livH_3;db_xref=COG:COG0559;gene=livH_3;inference=ab initio prediction:Prodigal:002006,similar to AA sequence:UniProtKB:P0AEX7;locus_tag=MIHCELMP_00399;product=High-affinity branched-chain amino acid transport system permease protein LivH
NZ_JTHF01000111.1	Prodigal:002006	CDS	45099	47624	.	+	0	ID=MIHCELMP_00400;eC_number=7.6.2.8;Name=btuD_1;gene=btuD_1;inference=ab initio prediction:Prodigal:002006,protein motif:HAMAP:MF_01005;locus_tag=MIHCELMP_00400;product=Vitamin B12 import ATP-binding protein BtuD
NZ_JTHF01000111.1	Prodigal:002006	CDS	47665	48591	.	+	0	ID=MIHCELMP_00401;eC_number=1.1.1.108;Name=lcdH;gene=lcdH;inference=ab initio prediction:Prodigal:002006,similar to AA sequence:UniProtKB:D7URM0;locus_tag=MIHCELMP_00401;product=L-carnitine dehydrogenase
NZ_JTHF01000111.1	Prodigal:002006	CDS	48603	49532	.	+	0	ID=MIHCELMP_00402;eC_number=2.3.1.247;Name=kce_1;db_xref=COG:COG3246;gene=kce_1;inference=ab initio prediction:Prodigal:002006,similar to AA sequence:UniProtKB:Q8RHX2;locus_tag=MIHCELMP_00402;product=3-keto-5-aminohexanoate cleavage enzyme
NZ_JTHF01000111.1	Prodigal:002006	CDS	49801	50661	.	-	0	ID=MIHCELMP_00403;eC_number=1.-.-.-;Name=ydaD_1;gene=ydaD_1;inference=ab initio prediction:Prodigal:002006,similar to AA sequence:UniProtKB:P80873;locus_tag=MIHCELMP_00403;product=General stress protein 39
NZ_JTHF01000111.1	Prodigal:002006	CDS	50832	51437	.	+	0	ID=MIHCELMP_00404;inference=ab initio prediction:Prodigal:002006;locus_tag=MIHCELMP_00404;product=hypothetical protein
NZ_JTHF01000111.1	Prodigal:002006	CDS	51592	52239	.	+	0	ID=MIHCELMP_00405;inference=ab initio prediction:Prodigal:002006;locus_tag=MIHCELMP_00405;product=hypothetical protein
NZ_JTHF01000111.1	Prodigal:002006	CDS	52244	52744	.	-	0	ID=MIHCELMP_00406;eC_number=2.3.1.-;Name=eis_2;gene=eis_2;inference=ab initio prediction:Prodigal:002006,protein motif:HAMAP:MF_01812;locus_tag=MIHCELMP_00406;product=N-acetyltransferase Eis
NZ_JTHF01000111.1	Prodigal:002006	CDS	53025	53879	.	+	0	ID=MIHCELMP_00407;Name=occT;gene=occT;inference=ab initio prediction:Prodigal:002006,similar to AA sequence:UniProtKB:P0A4F8;locus_tag=MIHCELMP_00407;product=Octopine-binding periplasmic protein
NZ_JTHF01000111.1	Prodigal:002006	CDS	53911	54615	.	+	0	ID=MIHCELMP_00408;Name=occQ;gene=occQ;inference=ab initio prediction:Prodigal:002006,similar to AA sequence:UniProtKB:P0A4N5;locus_tag=MIHCELMP_00408;product=Octopine transport system permease protein OccQ
NZ_JTHF01000111.1	Prodigal:002006	CDS	54612	55322	.	+	0	ID=MIHCELMP_00409;Name=occM_1;gene=occM_1;inference=ab initio prediction:Prodigal:002006,similar to AA sequence:UniProtKB:P35114;locus_tag=MIHCELMP_00409;product=Octopine transport system permease protein OccM
NZ_JTHF01000111.1	Prodigal:002006	CDS	55337	56119	.	+	0	ID=MIHCELMP_00410;Name=occP_1;gene=occP_1;inference=ab initio prediction:Prodigal:002006,similar to AA sequence:UniProtKB:P0A2V2;locus_tag=MIHCELMP_00410;product=Octopine permease ATP-binding protein P
NZ_JTHF01000111.1	Prodigal:002006	CDS	56139	56939	.	-	0	ID=MIHCELMP_00411;eC_number=1.1.1.100;Name=fabG_4;gene=fabG_4;inference=ab initio prediction:Prodigal:002006,similar to AA sequence:UniProtKB:P99093;locus_tag=MIHCELMP_00411;product=3-oxoacyl-[acyl-carrier-protein] reductase FabG
NZ_JTHF01000111.1	Prodigal:002006	CDS	56994	57443	.	-	0	ID=MIHCELMP_00412;inference=ab initio prediction:Prodigal:002006;locus_tag=MIHCELMP_00412;product=hypothetical protein
NZ_JTHF01000111.1	Prodigal:002006	CDS	57732	58190	.	+	0	ID=MIHCELMP_00413;inference=ab initio prediction:Prodigal:002006;locus_tag=MIHCELMP_00413;product=hypothetical protein
NZ_JTHF01000111.1	Prodigal:002006	CDS	58280	60049	.	+	0	ID=MIHCELMP_00414;eC_number=1.1.9.1;Name=qbdA_1;gene=qbdA_1;inference=ab initio prediction:Prodigal:002006,similar to AA sequence:UniProtKB:Q8GR64;locus_tag=MIHCELMP_00414;product=Quinohemoprotein alcohol dehydrogenase ADH IIB
NZ_JTHF01000111.1	Prodigal:002006	CDS	60109	60624	.	+	0	ID=MIHCELMP_00415;inference=ab initio prediction:Prodigal:002006;locus_tag=MIHCELMP_00415;product=hypothetical protein
NZ_JTHF01000111.1	Prodigal:002006	CDS	60602	61228	.	+	0	ID=MIHCELMP_00416;inference=ab initio prediction:Prodigal:002006;locus_tag=MIHCELMP_00416;product=hypothetical protein
NZ_JTHF01000111.1	Prodigal:002006	CDS	61375	61782	.	+	0	ID=MIHCELMP_00417;inference=ab initio prediction:Prodigal:002006;locus_tag=MIHCELMP_00417;product=hypothetical protein
NZ_JTHF01000111.1	Prodigal:002006	CDS	61788	62495	.	-	0	ID=MIHCELMP_00418;Name=sfsA;db_xref=COG:COG1489;gene=sfsA;inference=ab initio prediction:Prodigal:002006,similar to AA sequence:UniProtKB:P0A823;locus_tag=MIHCELMP_00418;product=Sugar fermentation stimulation protein A
NZ_JTHF01000111.1	Prodigal:002006	CDS	62613	63407	.	+	0	ID=MIHCELMP_00419;Name=cinA_1;gene=cinA_1;inference=ab initio prediction:Prodigal:002006,protein motif:HAMAP:MF_00226_A;locus_tag=MIHCELMP_00419;product=Putative competence-damage inducible protein
NZ_JTHF01000111.1	Prodigal:002006	CDS	63416	63922	.	+	0	ID=MIHCELMP_00420;eC_number=2.4.2.22;Name=gpt;db_xref=COG:COG0503;gene=gpt;inference=ab initio prediction:Prodigal:002006,similar to AA sequence:UniProtKB:Q8ZC05;locus_tag=MIHCELMP_00420;product=Xanthine phosphoribosyltransferase
NZ_JTHF01000111.1	Prodigal:002006	CDS	64099	64737	.	+	0	ID=MIHCELMP_00421;inference=ab initio prediction:Prodigal:002006;locus_tag=MIHCELMP_00421;product=hypothetical protein
NZ_JTHF01000111.1	Prodigal:002006	CDS	64887	65591	.	+	0	ID=MIHCELMP_00422;inference=ab initio prediction:Prodigal:002006;locus_tag=MIHCELMP_00422;product=hypothetical protein
NZ_JTHF01000111.1	Prodigal:002006	CDS	65613	66353	.	-	0	ID=MIHCELMP_00423;eC_number=3.4.-.-;Name=bepA_1;gene=bepA_1;inference=ab initio prediction:Prodigal:002006,protein motif:HAMAP:MF_00997;locus_tag=MIHCELMP_00423;product=Beta-barrel assembly-enhancing protease
NZ_JTHF01000111.1	Prodigal:002006	CDS	66453	66782	.	-	0	ID=MIHCELMP_00424;inference=ab initio prediction:Prodigal:002006;locus_tag=MIHCELMP_00424;product=hypothetical protein
NZ_JTHF01000111.1	Prodigal:002006	CDS	67035	67757	.	+	0	ID=MIHCELMP_00425;inference=ab initio prediction:Prodigal:002006;locus_tag=MIHCELMP_00425;product=hypothetical protein
NZ_JTHF01000111.1	Prodigal:002006	CDS	67805	68017	.	-	0	ID=MIHCELMP_00426;inference=ab initio prediction:Prodigal:002006;locus_tag=MIHCELMP_00426;product=hypothetical protein
NZ_JTHF01000111.1	Prodigal:002006	CDS	68236	69069	.	-	0	ID=MIHCELMP_00427;eC_number=2.3.1.30;Name=cysE_1;db_xref=COG:COG1045;gene=cysE_1;inference=ab initio prediction:Prodigal:002006,similar to AA sequence:UniProtKB:P0A9D4;locus_tag=MIHCELMP_00427;product=Serine acetyltransferase
NZ_JTHF01000111.1	Prodigal:002006	CDS	69203	69937	.	-	0	ID=MIHCELMP_00428;Name=ompR_1;gene=ompR_1;inference=ab initio prediction:Prodigal:002006,similar to AA sequence:UniProtKB:P0AA16;locus_tag=MIHCELMP_00428;product=Transcriptional regulatory protein OmpR
NZ_JTHF01000111.1	Prodigal:002006	CDS	70154	70381	.	-	0	ID=MIHCELMP_00429;inference=ab initio prediction:Prodigal:002006;locus_tag=MIHCELMP_00429;product=hypothetical protein
NZ_JTHF01000111.1	Prodigal:002006	CDS	70653	72401	.	+	0	ID=MIHCELMP_00430;eC_number=2.7.-.-;Name=sasA_1;gene=sasA_1;inference=ab initio prediction:Prodigal:002006,protein motif:HAMAP:MF_01837;locus_tag=MIHCELMP_00430;product=Adaptive-response sensory-kinase SasA
NZ_JTHF01000111.1	Prodigal:002006	CDS	72501	72596	.	-	0	ID=MIHCELMP_00431;inference=ab initio prediction:Prodigal:002006;locus_tag=MIHCELMP_00431;product=hypothetical protein
NZ_JTHF01000111.1	Prodigal:002006	CDS	72756	73046	.	-	0	ID=MIHCELMP_00432;inference=ab initio prediction:Prodigal:002006;locus_tag=MIHCELMP_00432;product=hypothetical protein
NZ_JTHF01000111.1	Prodigal:002006	CDS	73057	73878	.	-	0	ID=MIHCELMP_00433;Name=fdhD;db_xref=COG:COG1526;gene=fdhD;inference=ab initio prediction:Prodigal:002006,similar to AA sequence:UniProtKB:O87816;locus_tag=MIHCELMP_00433;product=Sulfur carrier protein FdhD
NZ_JTHF01000111.1	Prodigal:002006	CDS	73865	76726	.	-	0	ID=MIHCELMP_00434;eC_number=1.17.1.9;inference=ab initio prediction:Prodigal:002006,similar to AA sequence:UniProtKB:Q99RW4;locus_tag=MIHCELMP_00434;product=Putative formate dehydrogenase
NZ_JTHF01000111.1	Prodigal:002006	CDS	76738	78300	.	-	0	ID=MIHCELMP_00435;eC_number=7.-.-.-;Name=rsxC;gene=rsxC;inference=ab initio prediction:Prodigal:002006,protein motif:HAMAP:MF_00461;locus_tag=MIHCELMP_00435;product=Ion-translocating oxidoreductase complex subunit C
NZ_JTHF01000111.1	Prodigal:002006	CDS	78297	78770	.	-	0	ID=MIHCELMP_00436;eC_number=7.1.1.-;Name=nuoE;db_xref=COG:COG1905;gene=nuoE;inference=ab initio prediction:Prodigal:002006,similar to AA sequence:UniProtKB:P0AFD1;locus_tag=MIHCELMP_00436;product=NADH-quinone oxidoreductase subunit E
NZ_JTHF01000111.1	Prodigal:002006	CDS	79016	79924	.	-	0	ID=MIHCELMP_00437;Name=oxyR_1;gene=oxyR_1;inference=ab initio prediction:Prodigal:002006,similar to AA sequence:UniProtKB:P0ACQ4;locus_tag=MIHCELMP_00437;product=Hydrogen peroxide-inducible genes activator
NZ_JTHF01000111.1	Prodigal:002006	CDS	80247	81134	.	+	0	ID=MIHCELMP_00438;eC_number=1.9.3.1;Name=ctaC_1;db_xref=COG:COG1622;gene=ctaC_1;inference=ab initio prediction:Prodigal:002006,similar to AA sequence:UniProtKB:P08306;locus_tag=MIHCELMP_00438;product=Cytochrome c oxidase subunit 2
NZ_JTHF01000111.1	Prodigal:002006	CDS	81246	82874	.	+	0	ID=MIHCELMP_00439;eC_number=1.9.3.1;Name=ctaD_1;db_xref=COG:COG0843;gene=ctaD_1;inference=ab initio prediction:Prodigal:002006,similar to AA sequence:UniProtKB:P31833;locus_tag=MIHCELMP_00439;product=Cytochrome c oxidase subunit 1
NZ_JTHF01000111.1	Prodigal:002006	CDS	82998	83948	.	+	0	ID=MIHCELMP_00440;eC_number=2.5.1.141;Name=ctaB;db_xref=COG:COG0109;gene=ctaB;inference=ab initio prediction:Prodigal:002006,similar to AA sequence:UniProtKB:Q3J5F9;locus_tag=MIHCELMP_00440;product=Protoheme IX farnesyltransferase
NZ_JTHF01000111.1	Prodigal:002006	CDS	83978	84133	.	+	0	ID=MIHCELMP_00441;inference=ab initio prediction:Prodigal:002006;locus_tag=MIHCELMP_00441;product=hypothetical protein
NZ_JTHF01000111.1	Prodigal:002006	CDS	84153	84758	.	+	0	ID=MIHCELMP_00442;Name=ctaG;db_xref=COG:COG3175;gene=ctaG;inference=ab initio prediction:Prodigal:002006,similar to AA sequence:UniProtKB:Q92RG6;locus_tag=MIHCELMP_00442;product=Cytochrome c oxidase assembly protein CtaG
NZ_JTHF01000111.1	Prodigal:002006	CDS	84930	85790	.	+	0	ID=MIHCELMP_00443;eC_number=1.9.3.1;Name=ctaE_1;db_xref=COG:COG1845;gene=ctaE_1;inference=ab initio prediction:Prodigal:002006,similar to AA sequence:UniProtKB:P06030;locus_tag=MIHCELMP_00443;product=Cytochrome c oxidase subunit 3
NZ_JTHF01000111.1	Prodigal:002006	CDS	85905	86273	.	+	0	ID=MIHCELMP_00444;inference=ab initio prediction:Prodigal:002006;locus_tag=MIHCELMP_00444;product=hypothetical protein
NZ_JTHF01000111.1	Prodigal:002006	CDS	86270	87112	.	+	0	ID=MIHCELMP_00445;inference=ab initio prediction:Prodigal:002006;locus_tag=MIHCELMP_00445;product=hypothetical protein
NZ_JTHF01000111.1	Prodigal:002006	CDS	87206	90199	.	+	0	ID=MIHCELMP_00446;eC_number=2.4.1.129;Name=mtgA_2;gene=mtgA_2;inference=ab initio prediction:Prodigal:002006,protein motif:HAMAP:MF_00766;locus_tag=MIHCELMP_00446;product=Biosynthetic peptidoglycan transglycosylase
NZ_JTHF01000112.1	Prodigal:002006	CDS	23	1564	.	+	0	ID=MIHCELMP_00447;inference=ab initio prediction:Prodigal:002006;locus_tag=MIHCELMP_00447;product=hypothetical protein
NZ_JTHF01000112.1	Prodigal:002006	CDS	1570	2913	.	+	0	ID=MIHCELMP_00448;Name=macA;db_xref=COG:COG0845;gene=macA;inference=ab initio prediction:Prodigal:002006,similar to AA sequence:UniProtKB:P75830;locus_tag=MIHCELMP_00448;product=Macrolide export protein MacA
NZ_JTHF01000112.1	Prodigal:002006	CDS	3040	3759	.	+	0	ID=MIHCELMP_00449;Name=lasR;db_xref=COG:COG2771;gene=lasR;inference=ab initio prediction:Prodigal:002006,similar to AA sequence:UniProtKB:P25084;locus_tag=MIHCELMP_00449;product=Transcriptional activator protein LasR
NZ_JTHF01000112.1	Prodigal:002006	CDS	3912	4553	.	+	0	ID=MIHCELMP_00450;eC_number=2.3.1.228;Name=bjaI;db_xref=COG:COG3916;gene=bjaI;inference=ab initio prediction:Prodigal:002006,similar to AA sequence:UniProtKB:Q89VI2;locus_tag=MIHCELMP_00450;product=Isovaleryl-homoserine lactone synthase
NZ_JTHF01000113.1	Prodigal:002006	CDS	89	826	.	+	0	ID=MIHCELMP_00451;inference=ab initio prediction:Prodigal:002006;locus_tag=MIHCELMP_00451;product=hypothetical protein
NZ_JTHF01000113.1	Prodigal:002006	CDS	999	3626	.	+	0	ID=MIHCELMP_00452;Name=clpV1;db_xref=COG:COG0542;gene=clpV1;inference=ab initio prediction:Prodigal:002006,similar to AA sequence:UniProtKB:Q9I742;locus_tag=MIHCELMP_00452;product=Protein ClpV1
NZ_JTHF01000113.1	Prodigal:002006	CDS	3701	4177	.	+	0	ID=MIHCELMP_00453;inference=ab initio prediction:Prodigal:002006;locus_tag=MIHCELMP_00453;product=hypothetical protein
NZ_JTHF01000113.1	Prodigal:002006	CDS	4284	5300	.	+	0	ID=MIHCELMP_00454;inference=ab initio prediction:Prodigal:002006;locus_tag=MIHCELMP_00454;product=hypothetical protein
NZ_JTHF01000113.1	Prodigal:002006	CDS	5357	7777	.	+	0	ID=MIHCELMP_00455;inference=ab initio prediction:Prodigal:002006;locus_tag=MIHCELMP_00455;product=hypothetical protein
NZ_JTHF01000113.1	Prodigal:002006	CDS	7782	7931	.	+	0	ID=MIHCELMP_00456;inference=ab initio prediction:Prodigal:002006;locus_tag=MIHCELMP_00456;product=hypothetical protein
NZ_JTHF01000113.1	Prodigal:002006	CDS	7933	9003	.	-	0	ID=MIHCELMP_00457;inference=ab initio prediction:Prodigal:002006,similar to AA sequence:ISfinder:ISMno19;locus_tag=MIHCELMP_00457;product=IS630 family transposase ISMno19
NZ_JTHF01000113.1	Prodigal:002006	CDS	9059	9580	.	-	0	ID=MIHCELMP_00458;inference=ab initio prediction:Prodigal:002006;locus_tag=MIHCELMP_00458;product=hypothetical protein
NZ_JTHF01000113.1	Prodigal:002006	CDS	9741	10913	.	+	0	ID=MIHCELMP_00459;inference=ab initio prediction:Prodigal:002006;locus_tag=MIHCELMP_00459;product=hypothetical protein
NZ_JTHF01000113.1	Prodigal:002006	CDS	10914	12377	.	+	0	ID=MIHCELMP_00460;inference=ab initio prediction:Prodigal:002006;locus_tag=MIHCELMP_00460;product=hypothetical protein
NZ_JTHF01000113.1	Prodigal:002006	CDS	12569	13141	.	+	0	ID=MIHCELMP_00461;inference=ab initio prediction:Prodigal:002006;locus_tag=MIHCELMP_00461;product=hypothetical protein
NZ_JTHF01000113.1	Prodigal:002006	CDS	13245	13460	.	-	0	ID=MIHCELMP_00462;inference=ab initio prediction:Prodigal:002006;locus_tag=MIHCELMP_00462;product=hypothetical protein
NZ_JTHF01000113.1	Prodigal:002006	CDS	13656	14627	.	+	0	ID=MIHCELMP_00463;eC_number=6.1.1.14;Name=glyQ;db_xref=COG:COG0752;gene=glyQ;inference=ab initio prediction:Prodigal:002006,similar to AA sequence:UniProtKB:P00960;locus_tag=MIHCELMP_00463;product=Glycine--tRNA ligase alpha subunit
NZ_JTHF01000113.1	Prodigal:002006	CDS	14713	16827	.	+	0	ID=MIHCELMP_00464;eC_number=6.1.1.14;Name=glyS;db_xref=COG:COG0751;gene=glyS;inference=ab initio prediction:Prodigal:002006,similar to AA sequence:UniProtKB:P00961;locus_tag=MIHCELMP_00464;product=Glycine--tRNA ligase beta subunit
NZ_JTHF01000113.1	Prodigal:002006	CDS	16999	17217	.	+	0	ID=MIHCELMP_00465;inference=ab initio prediction:Prodigal:002006;locus_tag=MIHCELMP_00465;product=hypothetical protein
NZ_JTHF01000113.1	Prodigal:002006	CDS	17316	17450	.	+	0	ID=MIHCELMP_00466;inference=ab initio prediction:Prodigal:002006;locus_tag=MIHCELMP_00466;product=hypothetical protein
NZ_JTHF01000114.1	Prodigal:002006	CDS	132	2573	.	+	0	ID=MIHCELMP_00467;inference=ab initio prediction:Prodigal:002006;locus_tag=MIHCELMP_00467;product=hypothetical protein
NZ_JTHF01000114.1	Prodigal:002006	CDS	2545	3465	.	+	0	ID=MIHCELMP_00468;inference=ab initio prediction:Prodigal:002006;locus_tag=MIHCELMP_00468;product=hypothetical protein
NZ_JTHF01000114.1	Prodigal:002006	CDS	3644	4192	.	+	0	ID=MIHCELMP_00469;inference=ab initio prediction:Prodigal:002006;locus_tag=MIHCELMP_00469;product=hypothetical protein
NZ_JTHF01000114.1	Prodigal:002006	CDS	4192	4908	.	+	0	ID=MIHCELMP_00470;inference=ab initio prediction:Prodigal:002006;locus_tag=MIHCELMP_00470;product=hypothetical protein
NZ_JTHF01000114.1	Prodigal:002006	CDS	4902	6341	.	+	0	ID=MIHCELMP_00471;inference=ab initio prediction:Prodigal:002006;locus_tag=MIHCELMP_00471;product=hypothetical protein
NZ_JTHF01000114.1	Prodigal:002006	CDS	6316	7014	.	-	0	ID=MIHCELMP_00472;inference=ab initio prediction:Prodigal:002006;locus_tag=MIHCELMP_00472;product=hypothetical protein
NZ_JTHF01000114.1	Prodigal:002006	CDS	7091	8224	.	+	0	ID=MIHCELMP_00473;Name=emrA;gene=emrA;inference=ab initio prediction:Prodigal:002006,similar to AA sequence:UniProtKB:P0DPR6;locus_tag=MIHCELMP_00473;product=Colistin resistance protein EmrA
NZ_JTHF01000114.1	Prodigal:002006	CDS	8221	9780	.	+	0	ID=MIHCELMP_00474;Name=emrB_1;gene=emrB_1;inference=ab initio prediction:Prodigal:002006,similar to AA sequence:UniProtKB:P0DPR7;locus_tag=MIHCELMP_00474;product=Colistin resistance protein EmrB
NZ_JTHF01000114.1	Prodigal:002006	CDS	10101	12113	.	-	0	ID=MIHCELMP_00475;eC_number=6.1.1.3;Name=thrS;db_xref=COG:COG0441;gene=thrS;inference=ab initio prediction:Prodigal:002006,similar to AA sequence:UniProtKB:P0A8M3;locus_tag=MIHCELMP_00475;product=Threonine--tRNA ligase
NZ_JTHF01000114.1	Prodigal:002006	CDS	12284	12598	.	-	0	ID=MIHCELMP_00476;Name=yidD;gene=yidD;inference=ab initio prediction:Prodigal:002006,protein motif:HAMAP:MF_00386;locus_tag=MIHCELMP_00476;product=Putative membrane protein insertion efficiency factor
NZ_JTHF01000114.1	Prodigal:002006	CDS	12595	13041	.	-	0	ID=MIHCELMP_00477;inference=ab initio prediction:Prodigal:002006;locus_tag=MIHCELMP_00477;product=hypothetical protein
NZ_JTHF01000114.1	Prodigal:002006	CDS	13317	13976	.	+	0	ID=MIHCELMP_00478;eC_number=3.5.4.16;Name=folE;db_xref=COG:COG0302;gene=folE;inference=ab initio prediction:Prodigal:002006,similar to AA sequence:UniProtKB:P19465;locus_tag=MIHCELMP_00478;product=GTP cyclohydrolase 1
NZ_JTHF01000114.1	Prodigal:002006	CDS	13973	14395	.	+	0	ID=MIHCELMP_00479;eC_number=3.5.4.19;Name=hisI;gene=hisI;inference=ab initio prediction:Prodigal:002006,protein motif:HAMAP:MF_01021;locus_tag=MIHCELMP_00479;product=Phosphoribosyl-AMP cyclohydrolase
NZ_JTHF01000114.1	Prodigal:002006	CDS	14445	14861	.	-	0	ID=MIHCELMP_00480;inference=ab initio prediction:Prodigal:002006;locus_tag=MIHCELMP_00480;product=hypothetical protein
NZ_JTHF01000114.1	Prodigal:002006	CDS	14872	16875	.	-	0	ID=MIHCELMP_00481;Name=accA1_1;db_xref=COG:COG4770;gene=accA1_1;inference=ab initio prediction:Prodigal:002006,similar to AA sequence:UniProtKB:P9WPQ3;locus_tag=MIHCELMP_00481;product=Acetyl-/propionyl-coenzyme A carboxylase alpha chain
NZ_JTHF01000114.1	Prodigal:002006	CDS	16942	17064	.	-	0	ID=MIHCELMP_00482;inference=ab initio prediction:Prodigal:002006;locus_tag=MIHCELMP_00482;product=hypothetical protein
NZ_JTHF01000114.1	Prodigal:002006	CDS	17061	17507	.	-	0	ID=MIHCELMP_00483;inference=ab initio prediction:Prodigal:002006;locus_tag=MIHCELMP_00483;product=hypothetical protein
NZ_JTHF01000114.1	Prodigal:002006	CDS	17767	18024	.	+	0	ID=MIHCELMP_00484;inference=ab initio prediction:Prodigal:002006;locus_tag=MIHCELMP_00484;product=hypothetical protein
NZ_JTHF01000114.1	Prodigal:002006	CDS	18021	18425	.	+	0	ID=MIHCELMP_00485;eC_number=3.1.-.-;Name=vapC2;db_xref=COG:COG1487;gene=vapC2;inference=ab initio prediction:Prodigal:002006,similar to AA sequence:UniProtKB:Q4UNB2;locus_tag=MIHCELMP_00485;product=Ribonuclease VapC2
NZ_JTHF01000114.1	Prodigal:002006	CDS	18503	18949	.	-	0	ID=MIHCELMP_00486;inference=ab initio prediction:Prodigal:002006;locus_tag=MIHCELMP_00486;product=hypothetical protein
NZ_JTHF01000114.1	Prodigal:002006	CDS	19198	19797	.	-	0	ID=MIHCELMP_00487;inference=ab initio prediction:Prodigal:002006;locus_tag=MIHCELMP_00487;product=hypothetical protein
NZ_JTHF01000114.1	Prodigal:002006	CDS	19994	20923	.	+	0	ID=MIHCELMP_00488;inference=ab initio prediction:Prodigal:002006;locus_tag=MIHCELMP_00488;product=hypothetical protein
NZ_JTHF01000114.1	Prodigal:002006	CDS	21178	21750	.	-	0	ID=MIHCELMP_00489;inference=ab initio prediction:Prodigal:002006;locus_tag=MIHCELMP_00489;product=hypothetical protein
NZ_JTHF01000114.1	Prodigal:002006	CDS	21802	23001	.	-	0	ID=MIHCELMP_00490;eC_number=3.5.1.18;Name=dapE_1;db_xref=COG:COG0624;gene=dapE_1;inference=ab initio prediction:Prodigal:002006,similar to AA sequence:UniProtKB:P0AED7;locus_tag=MIHCELMP_00490;product=Succinyl-diaminopimelate desuccinylase
NZ_JTHF01000114.1	Prodigal:002006	CDS	23160	23939	.	+	0	ID=MIHCELMP_00491;Name=moeZ;db_xref=COG:COG0476;gene=moeZ;inference=ab initio prediction:Prodigal:002006,similar to AA sequence:UniProtKB:P9WMN7;locus_tag=MIHCELMP_00491;product=putative adenylyltransferase/sulfurtransferase MoeZ
NZ_JTHF01000114.1	Prodigal:002006	CDS	23986	24405	.	+	0	ID=MIHCELMP_00492;inference=ab initio prediction:Prodigal:002006;locus_tag=MIHCELMP_00492;product=hypothetical protein
NZ_JTHF01000114.1	Prodigal:002006	CDS	24502	26499	.	-	0	ID=MIHCELMP_00493;inference=ab initio prediction:Prodigal:002006;locus_tag=MIHCELMP_00493;product=hypothetical protein
NZ_JTHF01000114.1	Prodigal:002006	CDS	27021	27959	.	-	0	ID=MIHCELMP_00494;inference=ab initio prediction:Prodigal:002006;locus_tag=MIHCELMP_00494;product=hypothetical protein
NZ_JTHF01000114.1	Prodigal:002006	CDS	28020	30443	.	-	0	ID=MIHCELMP_00495;eC_number=6.1.1.20;Name=pheT;db_xref=COG:COG0072;gene=pheT;inference=ab initio prediction:Prodigal:002006,similar to AA sequence:UniProtKB:P07395;locus_tag=MIHCELMP_00495;product=Phenylalanine--tRNA ligase beta subunit
NZ_JTHF01000114.1	Prodigal:002006	CDS	30463	30756	.	-	0	ID=MIHCELMP_00496;inference=ab initio prediction:Prodigal:002006;locus_tag=MIHCELMP_00496;product=hypothetical protein
NZ_JTHF01000114.1	Prodigal:002006	CDS	30946	31269	.	-	0	ID=MIHCELMP_00497;inference=ab initio prediction:Prodigal:002006;locus_tag=MIHCELMP_00497;product=hypothetical protein
NZ_JTHF01000114.1	Prodigal:002006	CDS	31295	32377	.	-	0	ID=MIHCELMP_00498;eC_number=6.1.1.20;Name=pheS;db_xref=COG:COG0016;gene=pheS;inference=ab initio prediction:Prodigal:002006,similar to AA sequence:UniProtKB:P08312;locus_tag=MIHCELMP_00498;product=Phenylalanine--tRNA ligase alpha subunit
NZ_JTHF01000114.1	Prodigal:002006	CDS	32545	32922	.	-	0	ID=MIHCELMP_00499;Name=rplT;db_xref=COG:COG0292;gene=rplT;inference=ab initio prediction:Prodigal:002006,similar to AA sequence:UniProtKB:Q6NDR6;locus_tag=MIHCELMP_00499;product=50S ribosomal protein L20
NZ_JTHF01000114.1	Prodigal:002006	CDS	32989	33192	.	-	0	ID=MIHCELMP_00500;Name=rpmI;db_xref=COG:COG0291;gene=rpmI;inference=ab initio prediction:Prodigal:002006,similar to AA sequence:UniProtKB:Q6NDR5;locus_tag=MIHCELMP_00500;product=50S ribosomal protein L35
NZ_JTHF01000114.1	Prodigal:002006	CDS	33546	34676	.	+	0	ID=MIHCELMP_00501;eC_number=2.4.1.250;Name=mshA_2;gene=mshA_2;inference=ab initio prediction:Prodigal:002006,protein motif:HAMAP:MF_01695;locus_tag=MIHCELMP_00501;product=D-inositol-3-phosphate glycosyltransferase
NZ_JTHF01000115.1	Prodigal:002006	CDS	31	1359	.	-	0	ID=MIHCELMP_00502;eC_number=1.14.12.13;Name=cbdA;gene=cbdA;inference=ab initio prediction:Prodigal:002006,similar to AA sequence:UniProtKB:Q51601;locus_tag=MIHCELMP_00502;product=2-halobenzoate 1%2C2-dioxygenase large subunit
NZ_JTHF01000115.1	Prodigal:002006	CDS	1627	2535	.	+	0	ID=MIHCELMP_00503;Name=benM_1;gene=benM_1;inference=ab initio prediction:Prodigal:002006,similar to AA sequence:UniProtKB:O68014;locus_tag=MIHCELMP_00503;product=HTH-type transcriptional regulator BenM
NZ_JTHF01000115.1	Prodigal:002006	CDS	2838	5048	.	+	0	ID=MIHCELMP_00504;inference=ab initio prediction:Prodigal:002006;locus_tag=MIHCELMP_00504;product=hypothetical protein
NZ_JTHF01000115.1	Prodigal:002006	CDS	5139	6074	.	-	0	ID=MIHCELMP_00505;inference=ab initio prediction:Prodigal:002006;locus_tag=MIHCELMP_00505;product=hypothetical protein
NZ_JTHF01000115.1	Prodigal:002006	CDS	6168	6965	.	-	0	ID=MIHCELMP_00506;inference=ab initio prediction:Prodigal:002006;locus_tag=MIHCELMP_00506;product=hypothetical protein
NZ_JTHF01000115.1	Prodigal:002006	CDS	6994	7749	.	-	0	ID=MIHCELMP_00507;eC_number=1.1.1.127;Name=kduD;gene=kduD;inference=ab initio prediction:Prodigal:002006,similar to AA sequence:UniProtKB:P50842;locus_tag=MIHCELMP_00507;product=2-dehydro-3-deoxy-D-gluconate 5-dehydrogenase
NZ_JTHF01000115.1	Prodigal:002006	CDS	7746	9065	.	-	0	ID=MIHCELMP_00508;Name=lgoT;gene=lgoT;inference=ab initio prediction:Prodigal:002006,similar to AA sequence:UniProtKB:P39398;locus_tag=MIHCELMP_00508;product=putative L-galactonate transporter
NZ_JTHF01000115.1	Prodigal:002006	CDS	9176	9733	.	-	0	ID=MIHCELMP_00509;inference=ab initio prediction:Prodigal:002006;locus_tag=MIHCELMP_00509;product=hypothetical protein
NZ_JTHF01000115.1	Prodigal:002006	CDS	10057	12201	.	+	0	ID=MIHCELMP_00510;eC_number=3.6.4.13;Name=deaD_2;gene=deaD_2;inference=ab initio prediction:Prodigal:002006,protein motif:HAMAP:MF_00964;locus_tag=MIHCELMP_00510;product=ATP-dependent RNA helicase DeaD
NZ_JTHF01000115.1	Prodigal:002006	CDS	12317	12607	.	-	0	ID=MIHCELMP_00511;eC_number=1.1.1.100;Name=fabG_5;gene=fabG_5;inference=ab initio prediction:Prodigal:002006,similar to AA sequence:UniProtKB:P0A2C9;locus_tag=MIHCELMP_00511;product=3-oxoacyl-[acyl-carrier-protein] reductase FabG
NZ_JTHF01000116.1	Prodigal:002006	CDS	73	1146	.	-	0	ID=MIHCELMP_00512;Name=xerC_3;gene=xerC_3;inference=ab initio prediction:Prodigal:002006,protein motif:HAMAP:MF_01808;locus_tag=MIHCELMP_00512;product=Tyrosine recombinase XerC
NZ_JTHF01000116.1	Prodigal:002006	CDS	1136	1387	.	-	0	ID=MIHCELMP_00513;inference=ab initio prediction:Prodigal:002006;locus_tag=MIHCELMP_00513;product=hypothetical protein
NZ_JTHF01000116.1	Prodigal:002006	CDS	1689	2015	.	-	0	ID=MIHCELMP_00514;inference=ab initio prediction:Prodigal:002006;locus_tag=MIHCELMP_00514;product=hypothetical protein
NZ_JTHF01000116.1	Prodigal:002006	CDS	2005	2313	.	-	0	ID=MIHCELMP_00515;inference=ab initio prediction:Prodigal:002006;locus_tag=MIHCELMP_00515;product=hypothetical protein
NZ_JTHF01000116.1	Prodigal:002006	CDS	2477	3037	.	-	0	ID=MIHCELMP_00516;inference=ab initio prediction:Prodigal:002006;locus_tag=MIHCELMP_00516;product=hypothetical protein
NZ_JTHF01000116.1	Prodigal:002006	CDS	3027	3368	.	-	0	ID=MIHCELMP_00517;inference=ab initio prediction:Prodigal:002006;locus_tag=MIHCELMP_00517;product=hypothetical protein
NZ_JTHF01000116.1	Prodigal:002006	CDS	3512	3805	.	-	0	ID=MIHCELMP_00518;inference=ab initio prediction:Prodigal:002006;locus_tag=MIHCELMP_00518;product=hypothetical protein
NZ_JTHF01000116.1	Prodigal:002006	CDS	3798	4100	.	-	0	ID=MIHCELMP_00519;inference=ab initio prediction:Prodigal:002006;locus_tag=MIHCELMP_00519;product=hypothetical protein
NZ_JTHF01000116.1	Prodigal:002006	CDS	4097	4387	.	-	0	ID=MIHCELMP_00520;inference=ab initio prediction:Prodigal:002006;locus_tag=MIHCELMP_00520;product=hypothetical protein
NZ_JTHF01000116.1	Prodigal:002006	CDS	4391	5092	.	-	0	ID=MIHCELMP_00521;inference=ab initio prediction:Prodigal:002006;locus_tag=MIHCELMP_00521;product=hypothetical protein
NZ_JTHF01000116.1	Prodigal:002006	CDS	5575	6582	.	-	0	ID=MIHCELMP_00522;inference=ab initio prediction:Prodigal:002006;locus_tag=MIHCELMP_00522;product=hypothetical protein
NZ_JTHF01000116.1	Prodigal:002006	CDS	6585	7355	.	-	0	ID=MIHCELMP_00523;inference=ab initio prediction:Prodigal:002006;locus_tag=MIHCELMP_00523;product=hypothetical protein
NZ_JTHF01000116.1	Prodigal:002006	CDS	7358	7543	.	-	0	ID=MIHCELMP_00524;inference=ab initio prediction:Prodigal:002006;locus_tag=MIHCELMP_00524;product=hypothetical protein
NZ_JTHF01000116.1	Prodigal:002006	CDS	7549	8016	.	-	0	ID=MIHCELMP_00525;inference=ab initio prediction:Prodigal:002006;locus_tag=MIHCELMP_00525;product=hypothetical protein
NZ_JTHF01000116.1	Prodigal:002006	CDS	8013	8501	.	-	0	ID=MIHCELMP_00526;inference=ab initio prediction:Prodigal:002006;locus_tag=MIHCELMP_00526;product=hypothetical protein
NZ_JTHF01000116.1	Prodigal:002006	CDS	8498	9541	.	-	0	ID=MIHCELMP_00527;inference=ab initio prediction:Prodigal:002006;locus_tag=MIHCELMP_00527;product=hypothetical protein
NZ_JTHF01000116.1	Prodigal:002006	CDS	9544	9969	.	-	0	ID=MIHCELMP_00528;inference=ab initio prediction:Prodigal:002006;locus_tag=MIHCELMP_00528;product=hypothetical protein
NZ_JTHF01000116.1	Prodigal:002006	CDS	9973	10410	.	-	0	ID=MIHCELMP_00529;inference=ab initio prediction:Prodigal:002006;locus_tag=MIHCELMP_00529;product=hypothetical protein
NZ_JTHF01000116.1	Prodigal:002006	CDS	10413	12017	.	-	0	ID=MIHCELMP_00530;inference=ab initio prediction:Prodigal:002006;locus_tag=MIHCELMP_00530;product=hypothetical protein
NZ_JTHF01000116.1	Prodigal:002006	CDS	12014	12439	.	-	0	ID=MIHCELMP_00531;inference=ab initio prediction:Prodigal:002006;locus_tag=MIHCELMP_00531;product=hypothetical protein
NZ_JTHF01000116.1	Prodigal:002006	CDS	12436	12795	.	-	0	ID=MIHCELMP_00532;inference=ab initio prediction:Prodigal:002006;locus_tag=MIHCELMP_00532;product=hypothetical protein
NZ_JTHF01000116.1	Prodigal:002006	CDS	12792	12983	.	-	0	ID=MIHCELMP_00533;inference=ab initio prediction:Prodigal:002006;locus_tag=MIHCELMP_00533;product=hypothetical protein
NZ_JTHF01000116.1	Prodigal:002006	CDS	12970	13164	.	-	0	ID=MIHCELMP_00534;inference=ab initio prediction:Prodigal:002006;locus_tag=MIHCELMP_00534;product=hypothetical protein
NZ_JTHF01000116.1	Prodigal:002006	CDS	13323	13535	.	-	0	ID=MIHCELMP_00535;inference=ab initio prediction:Prodigal:002006;locus_tag=MIHCELMP_00535;product=hypothetical protein
NZ_JTHF01000116.1	Prodigal:002006	CDS	13535	13831	.	-	0	ID=MIHCELMP_00536;inference=ab initio prediction:Prodigal:002006;locus_tag=MIHCELMP_00536;product=hypothetical protein
NZ_JTHF01000116.1	Prodigal:002006	CDS	14566	15501	.	-	0	ID=MIHCELMP_00537;inference=ab initio prediction:Prodigal:002006;locus_tag=MIHCELMP_00537;product=hypothetical protein
NZ_JTHF01000116.1	Prodigal:002006	CDS	15910	16263	.	+	0	ID=MIHCELMP_00538;inference=ab initio prediction:Prodigal:002006;locus_tag=MIHCELMP_00538;product=hypothetical protein
NZ_JTHF01000116.1	Prodigal:002006	CDS	16307	16435	.	+	0	ID=MIHCELMP_00539;inference=ab initio prediction:Prodigal:002006;locus_tag=MIHCELMP_00539;product=hypothetical protein
NZ_JTHF01000116.1	Prodigal:002006	CDS	16437	17510	.	+	0	ID=MIHCELMP_00540;inference=ab initio prediction:Prodigal:002006;locus_tag=MIHCELMP_00540;product=hypothetical protein
NZ_JTHF01000116.1	Prodigal:002006	CDS	17521	18279	.	+	0	ID=MIHCELMP_00541;inference=ab initio prediction:Prodigal:002006;locus_tag=MIHCELMP_00541;product=hypothetical protein
NZ_JTHF01000116.1	Prodigal:002006	CDS	18286	19530	.	+	0	ID=MIHCELMP_00542;inference=ab initio prediction:Prodigal:002006;locus_tag=MIHCELMP_00542;product=hypothetical protein
NZ_JTHF01000116.1	Prodigal:002006	CDS	19535	20068	.	+	0	ID=MIHCELMP_00543;inference=ab initio prediction:Prodigal:002006;locus_tag=MIHCELMP_00543;product=hypothetical protein
NZ_JTHF01000116.1	Prodigal:002006	CDS	20100	20570	.	+	0	ID=MIHCELMP_00544;Name=ros_1;db_xref=COG:COG4957;gene=ros_1;inference=ab initio prediction:Prodigal:002006,similar to AA sequence:UniProtKB:Q04152;locus_tag=MIHCELMP_00544;product=Transcriptional regulatory protein ros
NZ_JTHF01000116.1	Prodigal:002006	CDS	20642	21004	.	+	0	ID=MIHCELMP_00545;inference=ab initio prediction:Prodigal:002006;locus_tag=MIHCELMP_00545;product=hypothetical protein
NZ_JTHF01000116.1	Prodigal:002006	CDS	21096	22214	.	+	0	ID=MIHCELMP_00546;inference=ab initio prediction:Prodigal:002006;locus_tag=MIHCELMP_00546;product=hypothetical protein
NZ_JTHF01000116.1	Prodigal:002006	CDS	22214	23131	.	+	0	ID=MIHCELMP_00547;inference=ab initio prediction:Prodigal:002006;locus_tag=MIHCELMP_00547;product=hypothetical protein
NZ_JTHF01000116.1	Prodigal:002006	CDS	23128	23508	.	+	0	ID=MIHCELMP_00548;inference=ab initio prediction:Prodigal:002006;locus_tag=MIHCELMP_00548;product=hypothetical protein
NZ_JTHF01000116.1	Prodigal:002006	CDS	23505	24188	.	+	0	ID=MIHCELMP_00549;inference=ab initio prediction:Prodigal:002006;locus_tag=MIHCELMP_00549;product=hypothetical protein
NZ_JTHF01000116.1	Prodigal:002006	CDS	24188	24373	.	+	0	ID=MIHCELMP_00550;inference=ab initio prediction:Prodigal:002006;locus_tag=MIHCELMP_00550;product=hypothetical protein
NZ_JTHF01000116.1	Prodigal:002006	CDS	24373	24588	.	+	0	ID=MIHCELMP_00551;inference=ab initio prediction:Prodigal:002006;locus_tag=MIHCELMP_00551;product=hypothetical protein
NZ_JTHF01000116.1	Prodigal:002006	CDS	24585	26342	.	+	0	ID=MIHCELMP_00552;Name=radA_1;gene=radA_1;inference=ab initio prediction:Prodigal:002006,protein motif:HAMAP:MF_01498;locus_tag=MIHCELMP_00552;product=DNA repair protein RadA
NZ_JTHF01000116.1	Prodigal:002006	CDS	26348	27187	.	+	0	ID=MIHCELMP_00553;inference=ab initio prediction:Prodigal:002006;locus_tag=MIHCELMP_00553;product=hypothetical protein
NZ_JTHF01000116.1	Prodigal:002006	CDS	27184	27495	.	+	0	ID=MIHCELMP_00554;inference=ab initio prediction:Prodigal:002006;locus_tag=MIHCELMP_00554;product=hypothetical protein
NZ_JTHF01000116.1	Prodigal:002006	CDS	27560	27832	.	+	0	ID=MIHCELMP_00555;Name=hup;gene=hup;inference=ab initio prediction:Prodigal:002006,similar to AA sequence:UniProtKB:P0A3H0;locus_tag=MIHCELMP_00555;product=DNA-binding protein HU
NZ_JTHF01000116.1	Prodigal:002006	CDS	27939	29123	.	+	0	ID=MIHCELMP_00556;inference=ab initio prediction:Prodigal:002006;locus_tag=MIHCELMP_00556;product=hypothetical protein
NZ_JTHF01000116.1	Prodigal:002006	CDS	29175	29573	.	+	0	ID=MIHCELMP_00557;inference=ab initio prediction:Prodigal:002006;locus_tag=MIHCELMP_00557;product=hypothetical protein
NZ_JTHF01000116.1	Prodigal:002006	CDS	29905	30099	.	+	0	ID=MIHCELMP_00558;inference=ab initio prediction:Prodigal:002006;locus_tag=MIHCELMP_00558;product=hypothetical protein
NZ_JTHF01000116.1	Prodigal:002006	CDS	30409	30681	.	+	0	ID=MIHCELMP_00559;inference=ab initio prediction:Prodigal:002006;locus_tag=MIHCELMP_00559;product=hypothetical protein
NZ_JTHF01000116.1	Prodigal:002006	CDS	30678	31022	.	+	0	ID=MIHCELMP_00560;inference=ab initio prediction:Prodigal:002006;locus_tag=MIHCELMP_00560;product=hypothetical protein
NZ_JTHF01000116.1	Prodigal:002006	CDS	31213	31446	.	+	0	ID=MIHCELMP_00561;inference=ab initio prediction:Prodigal:002006;locus_tag=MIHCELMP_00561;product=hypothetical protein
NZ_JTHF01000116.1	Prodigal:002006	CDS	31455	31724	.	+	0	ID=MIHCELMP_00562;inference=ab initio prediction:Prodigal:002006;locus_tag=MIHCELMP_00562;product=hypothetical protein
NZ_JTHF01000116.1	Prodigal:002006	CDS	31977	32525	.	+	0	ID=MIHCELMP_00563;inference=ab initio prediction:Prodigal:002006;locus_tag=MIHCELMP_00563;product=hypothetical protein
NZ_JTHF01000116.1	Prodigal:002006	CDS	32522	32737	.	+	0	ID=MIHCELMP_00564;inference=ab initio prediction:Prodigal:002006;locus_tag=MIHCELMP_00564;product=hypothetical protein
NZ_JTHF01000116.1	Prodigal:002006	CDS	33206	33430	.	+	0	ID=MIHCELMP_00565;inference=ab initio prediction:Prodigal:002006;locus_tag=MIHCELMP_00565;product=hypothetical protein
NZ_JTHF01000116.1	Prodigal:002006	CDS	33444	35141	.	+	0	ID=MIHCELMP_00566;inference=ab initio prediction:Prodigal:002006;locus_tag=MIHCELMP_00566;product=hypothetical protein
NZ_JTHF01000116.1	Prodigal:002006	CDS	35154	36503	.	+	0	ID=MIHCELMP_00567;inference=ab initio prediction:Prodigal:002006;locus_tag=MIHCELMP_00567;product=hypothetical protein
NZ_JTHF01000116.1	Prodigal:002006	CDS	36500	37645	.	+	0	ID=MIHCELMP_00568;inference=ab initio prediction:Prodigal:002006;locus_tag=MIHCELMP_00568;product=hypothetical protein
NZ_JTHF01000116.1	Prodigal:002006	CDS	37645	37863	.	+	0	ID=MIHCELMP_00569;inference=ab initio prediction:Prodigal:002006;locus_tag=MIHCELMP_00569;product=hypothetical protein
NZ_JTHF01000116.1	Prodigal:002006	CDS	37853	38794	.	+	0	ID=MIHCELMP_00570;inference=ab initio prediction:Prodigal:002006;locus_tag=MIHCELMP_00570;product=hypothetical protein
NZ_JTHF01000116.1	Prodigal:002006	CDS	38825	40153	.	+	0	ID=MIHCELMP_00571;inference=ab initio prediction:Prodigal:002006;locus_tag=MIHCELMP_00571;product=hypothetical protein
NZ_JTHF01000116.1	Prodigal:002006	CDS	40210	40485	.	+	0	ID=MIHCELMP_00572;inference=ab initio prediction:Prodigal:002006;locus_tag=MIHCELMP_00572;product=hypothetical protein
NZ_JTHF01000116.1	Prodigal:002006	CDS	40509	40931	.	+	0	ID=MIHCELMP_00573;inference=ab initio prediction:Prodigal:002006;locus_tag=MIHCELMP_00573;product=hypothetical protein
NZ_JTHF01000116.1	Prodigal:002006	CDS	40952	41416	.	+	0	ID=MIHCELMP_00574;inference=ab initio prediction:Prodigal:002006;locus_tag=MIHCELMP_00574;product=hypothetical protein
NZ_JTHF01000117.1	Prodigal:002006	CDS	294	1856	.	+	0	ID=MIHCELMP_00575;inference=ab initio prediction:Prodigal:002006;locus_tag=MIHCELMP_00575;product=hypothetical protein
NZ_JTHF01000117.1	Prodigal:002006	CDS	1861	2358	.	+	0	ID=MIHCELMP_00576;inference=ab initio prediction:Prodigal:002006;locus_tag=MIHCELMP_00576;product=hypothetical protein
NZ_JTHF01000117.1	Prodigal:002006	CDS	2371	4695	.	+	0	ID=MIHCELMP_00577;eC_number=7.2.2.8;Name=copA;db_xref=COG:COG2217;gene=copA;inference=ab initio prediction:Prodigal:002006,similar to AA sequence:UniProtKB:Q2FV64;locus_tag=MIHCELMP_00577;product=Copper-exporting P-type ATPase
NZ_JTHF01000117.1	Prodigal:002006	CDS	4714	4851	.	+	0	ID=MIHCELMP_00578;inference=ab initio prediction:Prodigal:002006;locus_tag=MIHCELMP_00578;product=hypothetical protein
NZ_JTHF01000117.1	Prodigal:002006	CDS	4896	5351	.	+	0	ID=MIHCELMP_00579;eC_number=1.1.1.205;Name=IMPDH;gene=IMPDH;inference=ab initio prediction:Prodigal:002006,protein motif:HAMAP:MF_01964;locus_tag=MIHCELMP_00579;product=Inosine-5'-monophosphate dehydrogenase
NZ_JTHF01000117.1	Prodigal:002006	CDS	5416	5793	.	+	0	ID=MIHCELMP_00580;Name=fixJ_1;gene=fixJ_1;inference=ab initio prediction:Prodigal:002006,similar to AA sequence:UniProtKB:P10958;locus_tag=MIHCELMP_00580;product=Transcriptional regulatory protein FixJ
NZ_JTHF01000117.1	Prodigal:002006	CDS	6007	6246	.	-	0	ID=MIHCELMP_00581;inference=ab initio prediction:Prodigal:002006;locus_tag=MIHCELMP_00581;product=hypothetical protein
NZ_JTHF01000117.1	Prodigal:002006	CDS	6568	7983	.	+	0	ID=MIHCELMP_00582;inference=ab initio prediction:Prodigal:002006;locus_tag=MIHCELMP_00582;product=hypothetical protein
NZ_JTHF01000117.1	Prodigal:002006	CDS	8562	9230	.	+	0	ID=MIHCELMP_00583;Name=fixK;db_xref=COG:COG0664;gene=fixK;inference=ab initio prediction:Prodigal:002006,similar to AA sequence:UniProtKB:P26488;locus_tag=MIHCELMP_00583;product=Nitrogen fixation regulation protein FixK
NZ_JTHF01000117.1	Prodigal:002006	CDS	9307	10854	.	+	0	ID=MIHCELMP_00584;eC_number=2.7.13.3;Name=fixL_1;gene=fixL_1;inference=ab initio prediction:Prodigal:002006,similar to AA sequence:UniProtKB:P23222;locus_tag=MIHCELMP_00584;product=Sensor protein FixL
NZ_JTHF01000117.1	Prodigal:002006	CDS	10844	11455	.	+	0	ID=MIHCELMP_00585;Name=fixJ_2;gene=fixJ_2;inference=ab initio prediction:Prodigal:002006,similar to AA sequence:UniProtKB:P10958;locus_tag=MIHCELMP_00585;product=Transcriptional regulatory protein FixJ
NZ_JTHF01000117.1	Prodigal:002006	CDS	11489	13081	.	-	0	ID=MIHCELMP_00586;eC_number=6.2.1.3;Name=lcfB_1;db_xref=COG:COG0318;gene=lcfB_1;inference=ab initio prediction:Prodigal:002006,similar to AA sequence:UniProtKB:O07610;locus_tag=MIHCELMP_00586;product=Long-chain-fatty-acid--CoA ligase
NZ_JTHF01000117.1	Prodigal:002006	CDS	13270	14106	.	-	0	ID=MIHCELMP_00587;inference=ab initio prediction:Prodigal:002006;locus_tag=MIHCELMP_00587;product=hypothetical protein
NZ_JTHF01000117.1	Prodigal:002006	CDS	14169	14879	.	-	0	ID=MIHCELMP_00588;Name=opuAB_1;db_xref=COG:COG4176;gene=opuAB_1;inference=ab initio prediction:Prodigal:002006,similar to AA sequence:UniProtKB:P46921;locus_tag=MIHCELMP_00588;product=Glycine betaine transport system permease protein OpuAB
NZ_JTHF01000117.1	Prodigal:002006	CDS	14936	16258	.	-	0	ID=MIHCELMP_00589;eC_number=7.6.2.9;Name=opuAA;db_xref=COG:COG4175;gene=opuAA;inference=ab initio prediction:Prodigal:002006,similar to AA sequence:UniProtKB:P46920;locus_tag=MIHCELMP_00589;product=Glycine betaine transport ATP-binding protein OpuAA
NZ_JTHF01000117.1	Prodigal:002006	CDS	17034	18800	.	+	0	ID=MIHCELMP_00590;inference=ab initio prediction:Prodigal:002006;locus_tag=MIHCELMP_00590;product=hypothetical protein
NZ_JTHF01000117.1	Prodigal:002006	CDS	18886	20955	.	+	0	ID=MIHCELMP_00591;inference=ab initio prediction:Prodigal:002006;locus_tag=MIHCELMP_00591;product=hypothetical protein
NZ_JTHF01000117.1	Prodigal:002006	CDS	20983	21939	.	-	0	ID=MIHCELMP_00592;Name=gltC_2;gene=gltC_2;inference=ab initio prediction:Prodigal:002006,similar to AA sequence:UniProtKB:P20668;locus_tag=MIHCELMP_00592;product=HTH-type transcriptional regulator GltC
NZ_JTHF01000117.1	Prodigal:002006	CDS	22012	22758	.	+	0	ID=MIHCELMP_00593;eC_number=3.5.2.9;Name=pxpA_2;db_xref=COG:COG1540;gene=pxpA_2;inference=ab initio prediction:Prodigal:002006,similar to AA sequence:UniProtKB:P42963;locus_tag=MIHCELMP_00593;product=5-oxoprolinase subunit A
NZ_JTHF01000117.1	Prodigal:002006	CDS	23065	23307	.	+	0	ID=MIHCELMP_00594;Name=accB_2;db_xref=COG:COG0511;gene=accB_2;inference=ab initio prediction:Prodigal:002006,similar to AA sequence:UniProtKB:P43874;locus_tag=MIHCELMP_00594;product=Biotin carboxyl carrier protein of acetyl-CoA carboxylase
NZ_JTHF01000117.1	Prodigal:002006	CDS	23289	23480	.	-	0	ID=MIHCELMP_00595;inference=ab initio prediction:Prodigal:002006;locus_tag=MIHCELMP_00595;product=hypothetical protein
NZ_JTHF01000117.1	Prodigal:002006	CDS	23558	23818	.	-	0	ID=MIHCELMP_00596;inference=ab initio prediction:Prodigal:002006;locus_tag=MIHCELMP_00596;product=hypothetical protein
NZ_JTHF01000118.1	Prodigal:002006	CDS	400	714	.	-	0	ID=MIHCELMP_00597;inference=ab initio prediction:Prodigal:002006;locus_tag=MIHCELMP_00597;product=hypothetical protein
NZ_JTHF01000118.1	Prodigal:002006	CDS	711	1355	.	-	0	ID=MIHCELMP_00598;Name=virC1;gene=virC1;inference=ab initio prediction:Prodigal:002006,similar to AA sequence:UniProtKB:P07165;locus_tag=MIHCELMP_00598;product=Protein virC1
NZ_JTHF01000118.1	Prodigal:002006	CDS	1660	1956	.	-	0	ID=MIHCELMP_00599;inference=ab initio prediction:Prodigal:002006;locus_tag=MIHCELMP_00599;product=hypothetical protein
NZ_JTHF01000118.1	Prodigal:002006	CDS	1988	2347	.	-	0	ID=MIHCELMP_00600;inference=ab initio prediction:Prodigal:002006;locus_tag=MIHCELMP_00600;product=hypothetical protein
NZ_JTHF01000118.1	Prodigal:002006	CDS	3574	4356	.	-	0	ID=MIHCELMP_00601;inference=ab initio prediction:Prodigal:002006;locus_tag=MIHCELMP_00601;product=hypothetical protein
NZ_JTHF01000118.1	Prodigal:002006	CDS	4900	7365	.	-	0	ID=MIHCELMP_00602;inference=ab initio prediction:Prodigal:002006;locus_tag=MIHCELMP_00602;product=hypothetical protein
NZ_JTHF01000118.1	Prodigal:002006	CDS	7378	8361	.	-	0	ID=MIHCELMP_00603;eC_number=3.4.24.-;Name=ftsH_1;gene=ftsH_1;inference=ab initio prediction:Prodigal:002006,protein motif:HAMAP:MF_01458;locus_tag=MIHCELMP_00603;product=ATP-dependent zinc metalloprotease FtsH
NZ_JTHF01000118.1	Prodigal:002006	CDS	9187	9771	.	+	0	ID=MIHCELMP_00604;inference=ab initio prediction:Prodigal:002006,similar to AA sequence:ISfinder:ISYps3;locus_tag=MIHCELMP_00604;product=Tn3 family transposase ISYps3
NZ_JTHF01000118.1	Prodigal:002006	CDS	10979	11320	.	-	0	ID=MIHCELMP_00605;Name=proQ_1;gene=proQ_1;inference=ab initio prediction:Prodigal:002006,protein motif:HAMAP:MF_00749;locus_tag=MIHCELMP_00605;product=RNA chaperone ProQ
NZ_JTHF01000118.1	Prodigal:002006	CDS	11898	12380	.	+	0	ID=MIHCELMP_00606;inference=ab initio prediction:Prodigal:002006;locus_tag=MIHCELMP_00606;product=hypothetical protein
NZ_JTHF01000118.1	Prodigal:002006	CDS	12373	12759	.	+	0	ID=MIHCELMP_00607;Name=umuC_1;db_xref=COG:COG0389;gene=umuC_1;inference=ab initio prediction:Prodigal:002006,similar to AA sequence:UniProtKB:P04152;locus_tag=MIHCELMP_00607;product=Protein UmuC
NZ_JTHF01000118.1	Prodigal:002006	CDS	12777	13952	.	+	0	ID=MIHCELMP_00608;inference=ab initio prediction:Prodigal:002006;locus_tag=MIHCELMP_00608;product=hypothetical protein
NZ_JTHF01000118.1	Prodigal:002006	CDS	14025	14978	.	-	0	ID=MIHCELMP_00609;inference=ab initio prediction:Prodigal:002006;locus_tag=MIHCELMP_00609;product=hypothetical protein
NZ_JTHF01000118.1	Prodigal:002006	CDS	15871	15972	.	+	0	ID=MIHCELMP_00610;inference=ab initio prediction:Prodigal:002006;locus_tag=MIHCELMP_00610;product=hypothetical protein
NZ_JTHF01000118.1	Prodigal:002006	CDS	17557	20712	.	-	0	ID=MIHCELMP_00611;eC_number=3.6.4.12;Name=recD2_1;gene=recD2_1;inference=ab initio prediction:Prodigal:002006,protein motif:HAMAP:MF_01488;locus_tag=MIHCELMP_00611;product=ATP-dependent RecD-like DNA helicase
NZ_JTHF01000118.1	Prodigal:002006	CDS	20872	21147	.	+	0	ID=MIHCELMP_00612;inference=ab initio prediction:Prodigal:002006;locus_tag=MIHCELMP_00612;product=hypothetical protein
NZ_JTHF01000118.1	Prodigal:002006	CDS	21383	22306	.	+	0	ID=MIHCELMP_00613;inference=ab initio prediction:Prodigal:002006;locus_tag=MIHCELMP_00613;product=hypothetical protein
NZ_JTHF01000118.1	Prodigal:002006	CDS	22623	23348	.	-	0	ID=MIHCELMP_00614;inference=ab initio prediction:Prodigal:002006;locus_tag=MIHCELMP_00614;product=hypothetical protein
NZ_JTHF01000118.1	Prodigal:002006	CDS	23694	24221	.	+	0	ID=MIHCELMP_00615;inference=ab initio prediction:Prodigal:002006;locus_tag=MIHCELMP_00615;product=hypothetical protein
NZ_JTHF01000118.1	Prodigal:002006	CDS	24574	24783	.	+	0	ID=MIHCELMP_00616;inference=ab initio prediction:Prodigal:002006;locus_tag=MIHCELMP_00616;product=hypothetical protein
NZ_JTHF01000119.1	Prodigal:002006	CDS	15	521	.	+	0	ID=MIHCELMP_00617;inference=ab initio prediction:Prodigal:002006;locus_tag=MIHCELMP_00617;product=hypothetical protein
NZ_JTHF01000119.1	Prodigal:002006	CDS	608	1405	.	-	0	ID=MIHCELMP_00618;eC_number=4.2.1.109;Name=mtnB;gene=mtnB;inference=ab initio prediction:Prodigal:002006,protein motif:HAMAP:MF_01677;locus_tag=MIHCELMP_00618;product=Methylthioribulose-1-phosphate dehydratase
NZ_JTHF01000119.1	Prodigal:002006	CDS	1497	2681	.	-	0	ID=MIHCELMP_00619;inference=ab initio prediction:Prodigal:002006,similar to AA sequence:ISfinder:TnXax1;locus_tag=MIHCELMP_00619;product=Tn3 family transposase TnXax1
NZ_JTHF01000119.1	Prodigal:002006	CDS	2685	3677	.	-	0	ID=MIHCELMP_00620;eC_number=5.1.3.2;Name=galE_1;db_xref=COG:COG1087;gene=galE_1;inference=ab initio prediction:Prodigal:002006,similar to AA sequence:UniProtKB:Q7WTB1;locus_tag=MIHCELMP_00620;product=UDP-glucose 4-epimerase
NZ_JTHF01000119.1	Prodigal:002006	CDS	3858	4724	.	+	0	ID=MIHCELMP_00621;eC_number=2.7.7.9;Name=gtaB;db_xref=COG:COG1210;gene=gtaB;inference=ab initio prediction:Prodigal:002006,similar to AA sequence:UniProtKB:Q05852;locus_tag=MIHCELMP_00621;product=UTP--glucose-1-phosphate uridylyltransferase
NZ_JTHF01000119.1	Prodigal:002006	CDS	4774	5115	.	-	0	ID=MIHCELMP_00622;inference=ab initio prediction:Prodigal:002006;locus_tag=MIHCELMP_00622;product=hypothetical protein
NZ_JTHF01000119.1	Prodigal:002006	CDS	5179	6393	.	-	0	ID=MIHCELMP_00623;Name=gspF;db_xref=COG:COG1459;gene=gspF;inference=ab initio prediction:Prodigal:002006,similar to AA sequence:UniProtKB:P41441;locus_tag=MIHCELMP_00623;product=Putative type II secretion system protein F
NZ_JTHF01000119.1	Prodigal:002006	CDS	6395	8125	.	-	0	ID=MIHCELMP_00624;Name=xpsE;db_xref=COG:COG2804;gene=xpsE;inference=ab initio prediction:Prodigal:002006,similar to AA sequence:UniProtKB:P31742;locus_tag=MIHCELMP_00624;product=Type II secretion system protein E
NZ_JTHF01000119.1	Prodigal:002006	CDS	8268	9335	.	+	0	ID=MIHCELMP_00625;inference=ab initio prediction:Prodigal:002006;locus_tag=MIHCELMP_00625;product=hypothetical protein
NZ_JTHF01000012.1	Prodigal:002006	CDS	374	1021	.	-	0	ID=MIHCELMP_00626;Name=scpB_1;gene=scpB_1;inference=ab initio prediction:Prodigal:002006,protein motif:HAMAP:MF_01804;locus_tag=MIHCELMP_00626;product=Segregation and condensation protein B
NZ_JTHF01000012.1	Prodigal:002006	CDS	1018	1797	.	-	0	ID=MIHCELMP_00627;Name=scpA;gene=scpA;inference=ab initio prediction:Prodigal:002006,protein motif:HAMAP:MF_01805;locus_tag=MIHCELMP_00627;product=Segregation and condensation protein A
NZ_JTHF01000012.1	Prodigal:002006	CDS	1810	2823	.	-	0	ID=MIHCELMP_00628;eC_number=3.2.1.52;Name=nagZ;db_xref=COG:COG1472;gene=nagZ;inference=ab initio prediction:Prodigal:002006,similar to AA sequence:UniProtKB:Q8ZQ06;locus_tag=MIHCELMP_00628;product=Beta-hexosaminidase
NZ_JTHF01000012.1	Prodigal:002006	CDS	3074	4435	.	-	0	ID=MIHCELMP_00629;inference=ab initio prediction:Prodigal:002006;locus_tag=MIHCELMP_00629;product=hypothetical protein
NZ_JTHF01000012.1	Prodigal:002006	CDS	4620	6377	.	-	0	ID=MIHCELMP_00630;eC_number=6.1.1.19;Name=argS;gene=argS;inference=ab initio prediction:Prodigal:002006,similar to AA sequence:UniProtKB:Q99W05;locus_tag=MIHCELMP_00630;product=Arginine--tRNA ligase
NZ_JTHF01000012.1	Prodigal:002006	CDS	6919	7026	.	+	0	ID=MIHCELMP_00631;inference=ab initio prediction:Prodigal:002006;locus_tag=MIHCELMP_00631;product=hypothetical protein
NZ_JTHF01000012.1	Prodigal:002006	CDS	7501	8817	.	+	0	ID=MIHCELMP_00632;eC_number=6.1.1.11;Name=serS;db_xref=COG:COG0172;gene=serS;inference=ab initio prediction:Prodigal:002006,similar to AA sequence:UniProtKB:P0A8L1;locus_tag=MIHCELMP_00632;product=Serine--tRNA ligase
NZ_JTHF01000012.1	Prodigal:002006	CDS	8817	9578	.	+	0	ID=MIHCELMP_00633;eC_number=3.1.3.5;Name=surE;db_xref=COG:COG0496;gene=surE;inference=ab initio prediction:Prodigal:002006,similar to AA sequence:UniProtKB:B2S5B9;locus_tag=MIHCELMP_00633;product=5'-nucleotidase SurE
NZ_JTHF01000012.1	Prodigal:002006	CDS	9575	10279	.	+	0	ID=MIHCELMP_00634;eC_number=2.1.1.77;Name=pcm_1;gene=pcm_1;inference=ab initio prediction:Prodigal:002006,protein motif:HAMAP:MF_00090;locus_tag=MIHCELMP_00634;product=Protein-L-isoaspartate O-methyltransferase
NZ_JTHF01000012.1	Prodigal:002006	CDS	10435	12012	.	+	0	ID=MIHCELMP_00635;inference=ab initio prediction:Prodigal:002006;locus_tag=MIHCELMP_00635;product=hypothetical protein
NZ_JTHF01000012.1	Prodigal:002006	CDS	12096	12857	.	-	0	ID=MIHCELMP_00636;inference=ab initio prediction:Prodigal:002006;locus_tag=MIHCELMP_00636;product=hypothetical protein
NZ_JTHF01000012.1	Prodigal:002006	CDS	13063	13668	.	-	0	ID=MIHCELMP_00637;eC_number=2.5.1.17;Name=cobO;gene=cobO;inference=ab initio prediction:Prodigal:002006,similar to AA sequence:UniProtKB:P29930;locus_tag=MIHCELMP_00637;product=Corrinoid adenosyltransferase
NZ_JTHF01000012.1	Prodigal:002006	CDS	13665	14246	.	-	0	ID=MIHCELMP_00638;eC_number=2.7.1.156;Name=cobP;gene=cobP;inference=ab initio prediction:Prodigal:002006,similar to AA sequence:UniProtKB:P29931;locus_tag=MIHCELMP_00638;product=Bifunctional adenosylcobalamin biosynthesis protein CobP
NZ_JTHF01000012.1	Prodigal:002006	CDS	14534	14710	.	+	0	ID=MIHCELMP_00639;inference=ab initio prediction:Prodigal:002006;locus_tag=MIHCELMP_00639;product=hypothetical protein
NZ_JTHF01000012.1	Prodigal:002006	CDS	14795	15562	.	+	0	ID=MIHCELMP_00640;inference=ab initio prediction:Prodigal:002006;locus_tag=MIHCELMP_00640;product=hypothetical protein
NZ_JTHF01000012.1	Prodigal:002006	CDS	15559	15936	.	+	0	ID=MIHCELMP_00641;inference=ab initio prediction:Prodigal:002006;locus_tag=MIHCELMP_00641;product=hypothetical protein
NZ_JTHF01000012.1	Prodigal:002006	CDS	15933	16967	.	+	0	ID=MIHCELMP_00642;eC_number=3.6.-.-;Name=yjiA_1;db_xref=COG:COG0523;gene=yjiA_1;inference=ab initio prediction:Prodigal:002006,similar to AA sequence:UniProtKB:P24203;locus_tag=MIHCELMP_00642;product=P-loop guanosine triphosphatase YjiA
NZ_JTHF01000012.1	Prodigal:002006	CDS	17177	17281	.	+	0	ID=MIHCELMP_00643;inference=ab initio prediction:Prodigal:002006;locus_tag=MIHCELMP_00643;product=hypothetical protein
NZ_JTHF01000012.1	Prodigal:002006	CDS	17288	20554	.	+	0	ID=MIHCELMP_00644;inference=ab initio prediction:Prodigal:002006;locus_tag=MIHCELMP_00644;product=hypothetical protein
NZ_JTHF01000012.1	Prodigal:002006	CDS	20551	22095	.	+	0	ID=MIHCELMP_00645;inference=ab initio prediction:Prodigal:002006;locus_tag=MIHCELMP_00645;product=hypothetical protein
NZ_JTHF01000012.1	Prodigal:002006	CDS	22092	22724	.	+	0	ID=MIHCELMP_00646;eC_number=5.4.99.61;Name=cobH;gene=cobH;inference=ab initio prediction:Prodigal:002006,similar to AA sequence:UniProtKB:P21638;locus_tag=MIHCELMP_00646;product=Precorrin-8X methylmutase
NZ_JTHF01000012.1	Prodigal:002006	CDS	22724	23515	.	+	0	ID=MIHCELMP_00647;eC_number=2.1.1.130;Name=cobI;gene=cobI;inference=ab initio prediction:Prodigal:002006,similar to AA sequence:UniProtKB:P21639;locus_tag=MIHCELMP_00647;product=Precorrin-2 C(20)-methyltransferase
NZ_JTHF01000012.1	Prodigal:002006	CDS	23512	24267	.	+	0	ID=MIHCELMP_00648;eC_number=2.1.1.131;Name=cobJ;gene=cobJ;inference=ab initio prediction:Prodigal:002006,similar to AA sequence:UniProtKB:P21640;locus_tag=MIHCELMP_00648;product=Precorrin-3B C(17)-methyltransferase
NZ_JTHF01000012.1	Prodigal:002006	CDS	24240	24995	.	-	0	ID=MIHCELMP_00649;eC_number=1.3.1.54;Name=cobK;gene=cobK;inference=ab initio prediction:Prodigal:002006,similar to AA sequence:UniProtKB:P21920;locus_tag=MIHCELMP_00649;product=Precorrin-6A reductase
NZ_JTHF01000012.1	Prodigal:002006	CDS	25024	26238	.	+	0	ID=MIHCELMP_00650;eC_number=2.1.1.132;Name=cobL;gene=cobL;inference=ab initio prediction:Prodigal:002006,similar to AA sequence:UniProtKB:P21921;locus_tag=MIHCELMP_00650;product=Precorrin-6Y C(5%2C15)-methyltransferase [decarboxylating]
NZ_JTHF01000012.1	Prodigal:002006	CDS	26238	26726	.	+	0	ID=MIHCELMP_00651;inference=ab initio prediction:Prodigal:002006;locus_tag=MIHCELMP_00651;product=hypothetical protein
NZ_JTHF01000012.1	Prodigal:002006	CDS	26723	27511	.	+	0	ID=MIHCELMP_00652;eC_number=2.1.1.133;Name=cobM;gene=cobM;inference=ab initio prediction:Prodigal:002006,similar to AA sequence:UniProtKB:P21922;locus_tag=MIHCELMP_00652;product=Precorrin-4 C(11)-methyltransferase
NZ_JTHF01000012.1	Prodigal:002006	CDS	27855	28394	.	+	0	ID=MIHCELMP_00653;inference=ab initio prediction:Prodigal:002006;locus_tag=MIHCELMP_00653;product=hypothetical protein
NZ_JTHF01000012.1	Prodigal:002006	CDS	28468	29571	.	-	0	ID=MIHCELMP_00654;eC_number=2.1.1.195;Name=cbiD;db_xref=COG:COG1903;gene=cbiD;inference=ab initio prediction:Prodigal:002006,similar to AA sequence:UniProtKB:O87693;locus_tag=MIHCELMP_00654;product=Cobalt-precorrin-5B C(1)-methyltransferase
NZ_JTHF01000012.1	Prodigal:002006	CDS	29605	30963	.	+	0	ID=MIHCELMP_00655;eC_number=6.3.5.9;Name=cobB;gene=cobB;inference=ab initio prediction:Prodigal:002006,similar to AA sequence:UniProtKB:P21632;locus_tag=MIHCELMP_00655;product=Hydrogenobyrinate a%2Cc-diamide synthase
NZ_JTHF01000012.1	Prodigal:002006	CDS	30992	31417	.	-	0	ID=MIHCELMP_00656;inference=ab initio prediction:Prodigal:002006;locus_tag=MIHCELMP_00656;product=hypothetical protein
NZ_JTHF01000012.1	Prodigal:002006	CDS	31908	32228	.	+	0	ID=MIHCELMP_00657;eC_number=1.14.14.18;Name=isdG;db_xref=COG:COG2329;gene=isdG;inference=ab initio prediction:Prodigal:002006,similar to AA sequence:UniProtKB:Q81L50;locus_tag=MIHCELMP_00657;product=Heme-degrading monooxygenase
NZ_JTHF01000012.1	Prodigal:002006	CDS	32276	33580	.	-	0	ID=MIHCELMP_00658;Name=fsr;gene=fsr;inference=ab initio prediction:Prodigal:002006,similar to AA sequence:UniProtKB:P52067;locus_tag=MIHCELMP_00658;product=Fosmidomycin resistance protein
NZ_JTHF01000012.1	Prodigal:002006	CDS	33843	35339	.	+	0	ID=MIHCELMP_00659;inference=ab initio prediction:Prodigal:002006;locus_tag=MIHCELMP_00659;product=hypothetical protein
NZ_JTHF01000012.1	Prodigal:002006	CDS	35383	35835	.	-	0	ID=MIHCELMP_00660;inference=ab initio prediction:Prodigal:002006;locus_tag=MIHCELMP_00660;product=hypothetical protein
NZ_JTHF01000012.1	Prodigal:002006	CDS	36075	36644	.	-	0	ID=MIHCELMP_00661;inference=ab initio prediction:Prodigal:002006;locus_tag=MIHCELMP_00661;product=hypothetical protein
NZ_JTHF01000012.1	Prodigal:002006	CDS	36825	36986	.	+	0	ID=MIHCELMP_00662;inference=ab initio prediction:Prodigal:002006;locus_tag=MIHCELMP_00662;product=hypothetical protein
NZ_JTHF01000012.1	Prodigal:002006	CDS	36986	37855	.	+	0	ID=MIHCELMP_00663;eC_number=7.6.2.8;Name=btuD_2;gene=btuD_2;inference=ab initio prediction:Prodigal:002006,protein motif:HAMAP:MF_01005;locus_tag=MIHCELMP_00663;product=Vitamin B12 import ATP-binding protein BtuD
NZ_JTHF01000012.1	Prodigal:002006	CDS	37852	38718	.	+	0	ID=MIHCELMP_00664;Name=mntB;gene=mntB;inference=ab initio prediction:Prodigal:002006,similar to AA sequence:UniProtKB:Q55282;locus_tag=MIHCELMP_00664;product=Manganese transport system membrane protein MntB
NZ_JTHF01000012.1	Prodigal:002006	CDS	38725	38895	.	-	0	ID=MIHCELMP_00665;inference=ab initio prediction:Prodigal:002006;locus_tag=MIHCELMP_00665;product=hypothetical protein
NZ_JTHF01000012.1	Prodigal:002006	CDS	38909	39775	.	-	0	ID=MIHCELMP_00666;eC_number=2.1.2.9;Name=fmt_1;db_xref=COG:COG0223;gene=fmt_1;inference=ab initio prediction:Prodigal:002006,similar to AA sequence:UniProtKB:Q83AA8;locus_tag=MIHCELMP_00666;product=Methionyl-tRNA formyltransferase
NZ_JTHF01000012.1	Prodigal:002006	CDS	39895	41544	.	+	0	ID=MIHCELMP_00667;eC_number=4.1.99.13;Name=phrB;db_xref=COG:COG3046;gene=phrB;inference=ab initio prediction:Prodigal:002006,similar to AA sequence:UniProtKB:A9CH39;locus_tag=MIHCELMP_00667;product=(6-4) photolyase
NZ_JTHF01000012.1	Prodigal:002006	CDS	41467	42282	.	-	0	ID=MIHCELMP_00668;inference=ab initio prediction:Prodigal:002006;locus_tag=MIHCELMP_00668;product=hypothetical protein
NZ_JTHF01000012.1	Prodigal:002006	CDS	42634	42903	.	+	0	ID=MIHCELMP_00669;inference=ab initio prediction:Prodigal:002006;locus_tag=MIHCELMP_00669;product=hypothetical protein
NZ_JTHF01000012.1	Prodigal:002006	CDS	43018	43893	.	+	0	ID=MIHCELMP_00670;inference=ab initio prediction:Prodigal:002006;locus_tag=MIHCELMP_00670;product=hypothetical protein
NZ_JTHF01000012.1	Prodigal:002006	CDS	44027	44656	.	+	0	ID=MIHCELMP_00671;Name=rhtC_1;db_xref=COG:COG1280;gene=rhtC_1;inference=ab initio prediction:Prodigal:002006,similar to AA sequence:UniProtKB:P0AG38;locus_tag=MIHCELMP_00671;product=Threonine efflux protein
NZ_JTHF01000012.1	Prodigal:002006	CDS	44661	45254	.	-	0	ID=MIHCELMP_00672;eC_number=2.7.7.76;Name=mocA;db_xref=COG:COG2068;gene=mocA;inference=ab initio prediction:Prodigal:002006,similar to AA sequence:UniProtKB:Q46810;locus_tag=MIHCELMP_00672;product=Molybdenum cofactor cytidylyltransferase
NZ_JTHF01000012.1	Prodigal:002006	CDS	45247	46281	.	-	0	ID=MIHCELMP_00673;inference=ab initio prediction:Prodigal:002006;locus_tag=MIHCELMP_00673;product=hypothetical protein
NZ_JTHF01000012.1	Prodigal:002006	CDS	46278	46976	.	-	0	ID=MIHCELMP_00674;inference=ab initio prediction:Prodigal:002006;locus_tag=MIHCELMP_00674;product=hypothetical protein
NZ_JTHF01000012.1	Prodigal:002006	CDS	46973	47296	.	-	0	ID=MIHCELMP_00675;Name=paoD;db_xref=COG:COG1975;gene=paoD;inference=ab initio prediction:Prodigal:002006,similar to AA sequence:UniProtKB:P77183;locus_tag=MIHCELMP_00675;product=Molybdenum cofactor insertion chaperone PaoD
NZ_JTHF01000012.1	Prodigal:002006	CDS	47343	48551	.	-	0	ID=MIHCELMP_00676;inference=ab initio prediction:Prodigal:002006;locus_tag=MIHCELMP_00676;product=hypothetical protein
NZ_JTHF01000012.1	Prodigal:002006	CDS	48548	49288	.	-	0	ID=MIHCELMP_00677;inference=ab initio prediction:Prodigal:002006;locus_tag=MIHCELMP_00677;product=hypothetical protein
NZ_JTHF01000120.1	Prodigal:002006	CDS	266	886	.	-	0	ID=MIHCELMP_00678;inference=ab initio prediction:Prodigal:002006;locus_tag=MIHCELMP_00678;product=hypothetical protein
NZ_JTHF01000120.1	Prodigal:002006	CDS	891	1541	.	-	0	ID=MIHCELMP_00679;inference=ab initio prediction:Prodigal:002006;locus_tag=MIHCELMP_00679;product=hypothetical protein
NZ_JTHF01000120.1	Prodigal:002006	CDS	1713	2390	.	+	0	ID=MIHCELMP_00680;eC_number=3.8.1.2;Name=hdl IVa_1;gene=hdl IVa_1;inference=ab initio prediction:Prodigal:002006,similar to AA sequence:UniProtKB:Q51645;locus_tag=MIHCELMP_00680;product=(S)-2-haloacid dehalogenase 4A
NZ_JTHF01000120.1	Prodigal:002006	CDS	2397	3716	.	-	0	ID=MIHCELMP_00681;Name=proP_2;gene=proP_2;inference=ab initio prediction:Prodigal:002006,similar to AA sequence:UniProtKB:P0C0L7;locus_tag=MIHCELMP_00681;product=Proline/betaine transporter
NZ_JTHF01000120.1	Prodigal:002006	CDS	3881	4699	.	+	0	ID=MIHCELMP_00682;eC_number=5.3.3.7;Name=ais_1;gene=ais_1;inference=ab initio prediction:Prodigal:002006,similar to AA sequence:UniProtKB:A0A0A1H8I4;locus_tag=MIHCELMP_00682;product=Aconitate isomerase
NZ_JTHF01000120.1	Prodigal:002006	CDS	4837	5031	.	+	0	ID=MIHCELMP_00683;inference=ab initio prediction:Prodigal:002006;locus_tag=MIHCELMP_00683;product=hypothetical protein
NZ_JTHF01000120.1	Prodigal:002006	CDS	5386	6873	.	+	0	ID=MIHCELMP_00684;inference=ab initio prediction:Prodigal:002006;locus_tag=MIHCELMP_00684;product=hypothetical protein
NZ_JTHF01000120.1	Prodigal:002006	CDS	6958	8286	.	+	0	ID=MIHCELMP_00685;inference=ab initio prediction:Prodigal:002006;locus_tag=MIHCELMP_00685;product=hypothetical protein
NZ_JTHF01000120.1	Prodigal:002006	CDS	8387	10276	.	+	0	ID=MIHCELMP_00686;Name=typA;db_xref=COG:COG1217;gene=typA;inference=ab initio prediction:Prodigal:002006,similar to AA sequence:UniProtKB:P32132;locus_tag=MIHCELMP_00686;product=GTP-binding protein TypA/BipA
NZ_JTHF01000120.1	Prodigal:002006	CDS	10545	11981	.	+	0	ID=MIHCELMP_00687;eC_number=2.7.8.-;Name=clsA;db_xref=COG:COG1502;gene=clsA;inference=ab initio prediction:Prodigal:002006,similar to AA sequence:UniProtKB:P71040;locus_tag=MIHCELMP_00687;product=Major cardiolipin synthase ClsA
NZ_JTHF01000120.1	Prodigal:002006	CDS	11914	12735	.	-	0	ID=MIHCELMP_00688;inference=ab initio prediction:Prodigal:002006;locus_tag=MIHCELMP_00688;product=hypothetical protein
NZ_JTHF01000120.1	Prodigal:002006	CDS	12930	14318	.	-	0	ID=MIHCELMP_00689;eC_number=6.3.2.9;Name=murD;db_xref=COG:COG0771;gene=murD;inference=ab initio prediction:Prodigal:002006,similar to AA sequence:UniProtKB:P14900;locus_tag=MIHCELMP_00689;product=UDP-N-acetylmuramoylalanine--D-glutamate ligase
NZ_JTHF01000120.1	Prodigal:002006	CDS	14709	15794	.	-	0	ID=MIHCELMP_00690;eC_number=2.7.8.13;Name=mraY;db_xref=COG:COG0472;gene=mraY;inference=ab initio prediction:Prodigal:002006,similar to AA sequence:UniProtKB:P0A6W3;locus_tag=MIHCELMP_00690;product=Phospho-N-acetylmuramoyl-pentapeptide-transferase
NZ_JTHF01000120.1	Prodigal:002006	CDS	15878	17335	.	-	0	ID=MIHCELMP_00691;eC_number=6.3.2.10;Name=murF;db_xref=COG:COG0770;gene=murF;inference=ab initio prediction:Prodigal:002006,similar to AA sequence:UniProtKB:P11880;locus_tag=MIHCELMP_00691;product=UDP-N-acetylmuramoyl-tripeptide--D-alanyl-D-alanine ligase
NZ_JTHF01000120.1	Prodigal:002006	CDS	17332	18789	.	-	0	ID=MIHCELMP_00692;eC_number=6.3.2.13;Name=murE;db_xref=COG:COG0769;gene=murE;inference=ab initio prediction:Prodigal:002006,similar to AA sequence:UniProtKB:Q819Q0;locus_tag=MIHCELMP_00692;product=UDP-N-acetylmuramoyl-L-alanyl-D-glutamate--2%2C6-diaminopimelate ligase
NZ_JTHF01000120.1	Prodigal:002006	CDS	18786	20639	.	-	0	ID=MIHCELMP_00693;eC_number=3.4.16.4;Name=ftsI;gene=ftsI;inference=ab initio prediction:Prodigal:002006,similar to AA sequence:UniProtKB:B8H0A0;locus_tag=MIHCELMP_00693;product=putative peptidoglycan D%2CD-transpeptidase FtsI
NZ_JTHF01000120.1	Prodigal:002006	CDS	20645	21091	.	-	0	ID=MIHCELMP_00694;inference=ab initio prediction:Prodigal:002006;locus_tag=MIHCELMP_00694;product=hypothetical protein
NZ_JTHF01000120.1	Prodigal:002006	CDS	21088	22104	.	-	0	ID=MIHCELMP_00695;eC_number=2.1.1.199;Name=rsmH;db_xref=COG:COG0275;gene=rsmH;inference=ab initio prediction:Prodigal:002006,similar to AA sequence:UniProtKB:P60390;locus_tag=MIHCELMP_00695;product=Ribosomal RNA small subunit methyltransferase H
NZ_JTHF01000120.1	Prodigal:002006	CDS	23165	23335	.	+	0	ID=MIHCELMP_00696;inference=ab initio prediction:Prodigal:002006;locus_tag=MIHCELMP_00696;product=hypothetical protein
NZ_JTHF01000120.1	Prodigal:002006	CDS	23387	23827	.	-	0	ID=MIHCELMP_00697;eC_number=4.4.1.5;Name=gloA_1;db_xref=COG:COG0346;gene=gloA_1;inference=ab initio prediction:Prodigal:002006,similar to AA sequence:UniProtKB:P44638;locus_tag=MIHCELMP_00697;product=Lactoylglutathione lyase
NZ_JTHF01000120.1	Prodigal:002006	CDS	24017	26689	.	+	0	ID=MIHCELMP_00698;eC_number=3.4.11.2;Name=pepN;db_xref=COG:COG0308;gene=pepN;inference=ab initio prediction:Prodigal:002006,similar to AA sequence:UniProtKB:P04825;locus_tag=MIHCELMP_00698;product=Aminopeptidase N
NZ_JTHF01000120.1	Prodigal:002006	CDS	26889	29252	.	+	0	ID=MIHCELMP_00699;eC_number=2.7.13.3;Name=pleC;gene=pleC;inference=ab initio prediction:Prodigal:002006,similar to AA sequence:UniProtKB:P37894;locus_tag=MIHCELMP_00699;product=Non-motile and phage-resistance protein
NZ_JTHF01000120.1	Prodigal:002006	CDS	29461	30624	.	+	0	ID=MIHCELMP_00700;eC_number=2.7.2.11;Name=proB;gene=proB;inference=ab initio prediction:Prodigal:002006,similar to AA sequence:UniProtKB:Q2SZF9;locus_tag=MIHCELMP_00700;product=Glutamate 5-kinase
NZ_JTHF01000120.1	Prodigal:002006	CDS	30790	31428	.	+	0	ID=MIHCELMP_00701;inference=ab initio prediction:Prodigal:002006;locus_tag=MIHCELMP_00701;product=hypothetical protein
NZ_JTHF01000120.1	Prodigal:002006	CDS	31681	31896	.	-	0	ID=MIHCELMP_00702;inference=ab initio prediction:Prodigal:002006;locus_tag=MIHCELMP_00702;product=hypothetical protein
NZ_JTHF01000120.1	Prodigal:002006	CDS	32226	33659	.	+	0	ID=MIHCELMP_00703;eC_number=2.5.1.44;Name=hss;gene=hss;inference=ab initio prediction:Prodigal:002006,similar to AA sequence:UniProtKB:O32323;locus_tag=MIHCELMP_00703;product=Homospermidine synthase
NZ_JTHF01000120.1	Prodigal:002006	CDS	33771	34337	.	+	0	ID=MIHCELMP_00704;inference=ab initio prediction:Prodigal:002006;locus_tag=MIHCELMP_00704;product=hypothetical protein
NZ_JTHF01000120.1	Prodigal:002006	CDS	34352	34699	.	+	0	ID=MIHCELMP_00705;inference=ab initio prediction:Prodigal:002006;locus_tag=MIHCELMP_00705;product=hypothetical protein
NZ_JTHF01000120.1	Prodigal:002006	CDS	34704	36113	.	+	0	ID=MIHCELMP_00706;eC_number=3.5.1.13;Name=aam_1;db_xref=COG:COG0154;gene=aam_1;inference=ab initio prediction:Prodigal:002006,similar to AA sequence:UniProtKB:K9NBS6;locus_tag=MIHCELMP_00706;product=Acylamidase
NZ_JTHF01000120.1	Prodigal:002006	CDS	36120	37466	.	-	0	ID=MIHCELMP_00707;eC_number=6.1.1.17;Name=gltX1;db_xref=COG:COG0008;gene=gltX1;inference=ab initio prediction:Prodigal:002006,similar to AA sequence:UniProtKB:Q9X172;locus_tag=MIHCELMP_00707;product=Glutamate--tRNA ligase 1
NZ_JTHF01000120.1	Prodigal:002006	CDS	37633	38571	.	+	0	ID=MIHCELMP_00708;inference=ab initio prediction:Prodigal:002006;locus_tag=MIHCELMP_00708;product=hypothetical protein
NZ_JTHF01000120.1	Prodigal:002006	CDS	38603	39595	.	+	0	ID=MIHCELMP_00709;eC_number=1.8.1.9;Name=trxB_1;db_xref=COG:COG0492;gene=trxB_1;inference=ab initio prediction:Prodigal:002006,similar to AA sequence:UniProtKB:P0A9P4;locus_tag=MIHCELMP_00709;product=Thioredoxin reductase
NZ_JTHF01000120.1	Prodigal:002006	CDS	39707	40597	.	+	0	ID=MIHCELMP_00710;Name=dmlR_2;gene=dmlR_2;inference=ab initio prediction:Prodigal:002006,similar to AA sequence:UniProtKB:P76250;locus_tag=MIHCELMP_00710;product=HTH-type transcriptional regulator DmlR
NZ_JTHF01000120.1	Prodigal:002006	CDS	40701	41180	.	+	0	ID=MIHCELMP_00711;eC_number=3.5.4.3;Name=guaD;db_xref=COG:COG0590;gene=guaD;inference=ab initio prediction:Prodigal:002006,similar to AA sequence:UniProtKB:O34598;locus_tag=MIHCELMP_00711;product=Guanine deaminase
NZ_JTHF01000120.1	Prodigal:002006	CDS	41298	41579	.	+	0	ID=MIHCELMP_00712;inference=ab initio prediction:Prodigal:002006;locus_tag=MIHCELMP_00712;product=hypothetical protein
NZ_JTHF01000120.1	Prodigal:002006	CDS	41735	43684	.	+	0	ID=MIHCELMP_00713;eC_number=6.2.1.1;Name=acsA_1;db_xref=COG:COG0365;gene=acsA_1;inference=ab initio prediction:Prodigal:002006,similar to AA sequence:UniProtKB:Q89WV5;locus_tag=MIHCELMP_00713;product=Acetyl-coenzyme A synthetase
NZ_JTHF01000120.1	Prodigal:002006	CDS	44075	44383	.	+	0	ID=MIHCELMP_00714;Name=yjcH;db_xref=COG:COG3162;gene=yjcH;inference=ab initio prediction:Prodigal:002006,similar to AA sequence:UniProtKB:P0AF54;locus_tag=MIHCELMP_00714;product=Inner membrane protein YjcH
NZ_JTHF01000120.1	Prodigal:002006	CDS	44380	46068	.	+	0	ID=MIHCELMP_00715;Name=actP_1;db_xref=COG:COG4147;gene=actP_1;inference=ab initio prediction:Prodigal:002006,similar to AA sequence:UniProtKB:P32705;locus_tag=MIHCELMP_00715;product=Cation/acetate symporter ActP
NZ_JTHF01000120.1	Prodigal:002006	CDS	46454	47455	.	+	0	ID=MIHCELMP_00716;inference=ab initio prediction:Prodigal:002006;locus_tag=MIHCELMP_00716;product=hypothetical protein
NZ_JTHF01000120.1	Prodigal:002006	CDS	47477	48757	.	-	0	ID=MIHCELMP_00717;inference=ab initio prediction:Prodigal:002006;locus_tag=MIHCELMP_00717;product=hypothetical protein
NZ_JTHF01000120.1	Prodigal:002006	CDS	48869	50470	.	-	0	ID=MIHCELMP_00718;Name=purH;db_xref=COG:COG0138;gene=purH;inference=ab initio prediction:Prodigal:002006,similar to AA sequence:UniProtKB:P15639;locus_tag=MIHCELMP_00718;product=Bifunctional purine biosynthesis protein PurH
NZ_JTHF01000120.1	Prodigal:002006	CDS	50771	52093	.	+	0	ID=MIHCELMP_00719;inference=ab initio prediction:Prodigal:002006,similar to AA sequence:UniProtKB:P0AE45;locus_tag=MIHCELMP_00719;note=UPF0053 inner membrane protein YtfL;product=hypothetical protein
NZ_JTHF01000120.1	Prodigal:002006	CDS	52216	52620	.	+	0	ID=MIHCELMP_00720;inference=ab initio prediction:Prodigal:002006;locus_tag=MIHCELMP_00720;product=hypothetical protein
NZ_JTHF01000120.1	Prodigal:002006	CDS	52731	52964	.	-	0	ID=MIHCELMP_00721;inference=ab initio prediction:Prodigal:002006;locus_tag=MIHCELMP_00721;product=hypothetical protein
NZ_JTHF01000120.1	Prodigal:002006	CDS	53237	54364	.	+	0	ID=MIHCELMP_00722;inference=ab initio prediction:Prodigal:002006;locus_tag=MIHCELMP_00722;product=hypothetical protein
NZ_JTHF01000120.1	Prodigal:002006	CDS	55058	55489	.	+	0	ID=MIHCELMP_00723;Name=ros_2;db_xref=COG:COG4957;gene=ros_2;inference=ab initio prediction:Prodigal:002006,similar to AA sequence:UniProtKB:Q04152;locus_tag=MIHCELMP_00723;product=Transcriptional regulatory protein ros
NZ_JTHF01000120.1	Prodigal:002006	CDS	55547	56341	.	-	0	ID=MIHCELMP_00724;inference=ab initio prediction:Prodigal:002006;locus_tag=MIHCELMP_00724;product=hypothetical protein
NZ_JTHF01000120.1	Prodigal:002006	CDS	56599	57339	.	+	0	ID=MIHCELMP_00725;inference=ab initio prediction:Prodigal:002006;locus_tag=MIHCELMP_00725;product=hypothetical protein
NZ_JTHF01000120.1	Prodigal:002006	CDS	57622	58395	.	+	0	ID=MIHCELMP_00726;Name=prs_2;gene=prs_2;inference=ab initio prediction:Prodigal:002006,protein motif:HAMAP:MF_00583_A;locus_tag=MIHCELMP_00726;product=Putative ribose-phosphate pyrophosphokinase
NZ_JTHF01000120.1	Prodigal:002006	CDS	58498	59760	.	-	0	ID=MIHCELMP_00727;Name=nasA_1;gene=nasA_1;inference=ab initio prediction:Prodigal:002006,similar to AA sequence:UniProtKB:P42432;locus_tag=MIHCELMP_00727;product=Nitrate transporter
NZ_JTHF01000120.1	Prodigal:002006	CDS	60053	60250	.	-	0	ID=MIHCELMP_00728;inference=ab initio prediction:Prodigal:002006;locus_tag=MIHCELMP_00728;product=hypothetical protein
NZ_JTHF01000120.1	Prodigal:002006	CDS	60293	60955	.	-	0	ID=MIHCELMP_00729;inference=ab initio prediction:Prodigal:002006;locus_tag=MIHCELMP_00729;product=hypothetical protein
NZ_JTHF01000120.1	Prodigal:002006	CDS	61175	62650	.	-	0	ID=MIHCELMP_00730;eC_number=1.1.1.49;Name=zwf_1;db_xref=COG:COG0364;gene=zwf_1;inference=ab initio prediction:Prodigal:002006,similar to AA sequence:UniProtKB:A0QP90;locus_tag=MIHCELMP_00730;product=Glucose-6-phosphate 1-dehydrogenase
NZ_JTHF01000120.1	Prodigal:002006	CDS	62864	63778	.	-	0	ID=MIHCELMP_00731;eC_number=1.1.1.340;Name=ptlF;gene=ptlF;inference=ab initio prediction:Prodigal:002006,similar to AA sequence:UniProtKB:Q82IY9;locus_tag=MIHCELMP_00731;product=1-deoxy-11-beta-hydroxypentalenate dehydrogenase
NZ_JTHF01000120.1	Prodigal:002006	CDS	64007	65128	.	-	0	ID=MIHCELMP_00732;inference=ab initio prediction:Prodigal:002006;locus_tag=MIHCELMP_00732;product=hypothetical protein
NZ_JTHF01000120.1	Prodigal:002006	CDS	65540	66412	.	-	0	ID=MIHCELMP_00733;eC_number=2.1.1.297;Name=prmC_1;gene=prmC_1;inference=ab initio prediction:Prodigal:002006,protein motif:HAMAP:MF_02126;locus_tag=MIHCELMP_00733;product=Release factor glutamine methyltransferase
NZ_JTHF01000120.1	Prodigal:002006	CDS	66409	67488	.	-	0	ID=MIHCELMP_00734;Name=prfA_1;db_xref=COG:COG0216;gene=prfA_1;inference=ab initio prediction:Prodigal:002006,similar to AA sequence:UniProtKB:P0A7I0;locus_tag=MIHCELMP_00734;product=Peptide chain release factor RF1
NZ_JTHF01000120.1	Prodigal:002006	CDS	68152	70359	.	-	0	ID=MIHCELMP_00735;eC_number=2.7.3.9;Name=ptsP;db_xref=COG:COG3605;gene=ptsP;inference=ab initio prediction:Prodigal:002006,similar to AA sequence:UniProtKB:P37177;locus_tag=MIHCELMP_00735;product=Phosphoenolpyruvate-dependent phosphotransferase system
NZ_JTHF01000120.1	Prodigal:002006	CDS	70685	71920	.	-	0	ID=MIHCELMP_00736;eC_number=2.7.2.4;db_xref=COG:COG0527;inference=ab initio prediction:Prodigal:002006,similar to AA sequence:UniProtKB:Q88EI9;locus_tag=MIHCELMP_00736;product=Aspartate kinase
NZ_JTHF01000120.1	Prodigal:002006	CDS	72178	72927	.	+	0	ID=MIHCELMP_00737;eC_number=2.1.1.222;Name=ubiG;db_xref=COG:COG2227;gene=ubiG;inference=ab initio prediction:Prodigal:002006,similar to AA sequence:UniProtKB:P17993;locus_tag=MIHCELMP_00737;product=Ubiquinone biosynthesis O-methyltransferase
NZ_JTHF01000120.1	Prodigal:002006	CDS	72988	73560	.	+	0	ID=MIHCELMP_00738;inference=ab initio prediction:Prodigal:002006,similar to AA sequence:UniProtKB:O84741;locus_tag=MIHCELMP_00738;note=UPF0098 protein CT_736;product=hypothetical protein
NZ_JTHF01000120.1	Prodigal:002006	CDS	73661	74635	.	+	0	ID=MIHCELMP_00739;eC_number=1.3.1.103;inference=ab initio prediction:Prodigal:002006,similar to AA sequence:UniProtKB:Q59I44;locus_tag=MIHCELMP_00739;product=2-haloacrylate reductase
NZ_JTHF01000120.1	Prodigal:002006	CDS	74761	74928	.	+	0	ID=MIHCELMP_00740;inference=ab initio prediction:Prodigal:002006;locus_tag=MIHCELMP_00740;product=hypothetical protein
NZ_JTHF01000121.1	Prodigal:002006	CDS	510	2045	.	+	0	ID=MIHCELMP_00741;eC_number=2.7.13.3;Name=rcsC_3;gene=rcsC_3;inference=ab initio prediction:Prodigal:002006,protein motif:HAMAP:MF_00979;locus_tag=MIHCELMP_00741;product=Sensor histidine kinase RcsC
NZ_JTHF01000121.1	Prodigal:002006	CDS	2175	3383	.	-	0	ID=MIHCELMP_00742;eC_number=2.7.11.1;Name=rsbW;gene=rsbW;inference=ab initio prediction:Prodigal:002006,protein motif:HAMAP:MF_00638;locus_tag=MIHCELMP_00742;product=Serine-protein kinase RsbW
NZ_JTHF01000121.1	Prodigal:002006	CDS	3487	4347	.	-	0	ID=MIHCELMP_00743;eC_number=2.7.1.19;Name=prkA;db_xref=COG:COG3954;gene=prkA;inference=ab initio prediction:Prodigal:002006,similar to AA sequence:UniProtKB:P12033;locus_tag=MIHCELMP_00743;product=Phosphoribulokinase 1
NZ_JTHF01000121.1	Prodigal:002006	CDS	4354	5259	.	-	0	ID=MIHCELMP_00744;eC_number=3.1.3.11;Name=fbp;gene=fbp;inference=ab initio prediction:Prodigal:002006,protein motif:HAMAP:MF_01855;locus_tag=MIHCELMP_00744;product=Fructose-1%2C6-bisphosphatase class 1
NZ_JTHF01000121.1	Prodigal:002006	CDS	5429	6370	.	+	0	ID=MIHCELMP_00745;Name=cmpR_2;db_xref=COG:COG0583;gene=cmpR_2;inference=ab initio prediction:Prodigal:002006,similar to AA sequence:UniProtKB:Q9F1R2;locus_tag=MIHCELMP_00745;product=HTH-type transcriptional activator CmpR
NZ_JTHF01000121.1	Prodigal:002006	CDS	7174	7404	.	+	0	ID=MIHCELMP_00746;inference=ab initio prediction:Prodigal:002006;locus_tag=MIHCELMP_00746;product=hypothetical protein
NZ_JTHF01000121.1	Prodigal:002006	CDS	7485	8381	.	-	0	ID=MIHCELMP_00747;Name=pleD_2;gene=pleD_2;inference=ab initio prediction:Prodigal:002006,similar to AA sequence:UniProtKB:B8GZM2;locus_tag=MIHCELMP_00747;product=Response regulator PleD
NZ_JTHF01000121.1	Prodigal:002006	CDS	8394	10004	.	-	0	ID=MIHCELMP_00748;inference=ab initio prediction:Prodigal:002006;locus_tag=MIHCELMP_00748;product=hypothetical protein
NZ_JTHF01000121.1	Prodigal:002006	CDS	10001	11032	.	-	0	ID=MIHCELMP_00749;inference=ab initio prediction:Prodigal:002006;locus_tag=MIHCELMP_00749;product=hypothetical protein
NZ_JTHF01000121.1	Prodigal:002006	CDS	11069	11485	.	-	0	ID=MIHCELMP_00750;inference=ab initio prediction:Prodigal:002006;locus_tag=MIHCELMP_00750;product=hypothetical protein
NZ_JTHF01000121.1	Prodigal:002006	CDS	12314	12748	.	+	0	ID=MIHCELMP_00751;inference=ab initio prediction:Prodigal:002006;locus_tag=MIHCELMP_00751;product=hypothetical protein
NZ_JTHF01000121.1	Prodigal:002006	CDS	12861	13856	.	+	0	ID=MIHCELMP_00752;eC_number=1.4.1.1;Name=ala;gene=ala;inference=ab initio prediction:Prodigal:002006,protein motif:HAMAP:MF_00935;locus_tag=MIHCELMP_00752;product=Alanine dehydrogenase
NZ_JTHF01000121.1	Prodigal:002006	CDS	13847	15181	.	+	0	ID=MIHCELMP_00753;eC_number=4.1.1.117;Name=sbnH;db_xref=COG:COG0019;gene=sbnH;inference=ab initio prediction:Prodigal:002006,similar to AA sequence:UniProtKB:Q2G1M6;locus_tag=MIHCELMP_00753;product=2-[(L-alanin-3-ylcarbamoyl)methyl]-2-hydroxybutanedioate decarboxylase
NZ_JTHF01000121.1	Prodigal:002006	CDS	15178	16242	.	+	0	ID=MIHCELMP_00754;eC_number=4.2.1.22;Name=cbs;db_xref=COG:COG0031;gene=cbs;inference=ab initio prediction:Prodigal:002006,similar to AA sequence:UniProtKB:P9WP51;locus_tag=MIHCELMP_00754;product=Putative cystathionine beta-synthase
NZ_JTHF01000121.1	Prodigal:002006	CDS	16248	17657	.	+	0	ID=MIHCELMP_00755;Name=mdtK;gene=mdtK;inference=ab initio prediction:Prodigal:002006,protein motif:HAMAP:MF_00400;locus_tag=MIHCELMP_00755;product=Multidrug resistance protein MdtK
NZ_JTHF01000121.1	Prodigal:002006	CDS	18118	18588	.	+	0	ID=MIHCELMP_00756;db_xref=COG:COG3039;inference=ab initio prediction:Prodigal:002006,similar to AA sequence:ISfinder:ISPaen3;locus_tag=MIHCELMP_00756;product=IS5 family transposase ISPaen3
NZ_JTHF01000121.1	Prodigal:002006	CDS	18577	19398	.	-	0	ID=MIHCELMP_00757;eC_number=7.2.2.-;Name=fpuD;db_xref=COG:COG1120;gene=fpuD;inference=ab initio prediction:Prodigal:002006,similar to AA sequence:UniProtKB:Q81V82;locus_tag=MIHCELMP_00757;product=Petrobactin import ATP-binding protein FpuD
NZ_JTHF01000121.1	Prodigal:002006	CDS	19407	20447	.	-	0	ID=MIHCELMP_00758;Name=yfhA_1;db_xref=COG:COG0609;gene=yfhA_1;inference=ab initio prediction:Prodigal:002006,similar to AA sequence:UniProtKB:O31569;locus_tag=MIHCELMP_00758;product=putative siderophore transport system permease protein YfhA
NZ_JTHF01000121.1	Prodigal:002006	CDS	20444	21481	.	-	0	ID=MIHCELMP_00759;Name=yfhA_2;db_xref=COG:COG0609;gene=yfhA_2;inference=ab initio prediction:Prodigal:002006,similar to AA sequence:UniProtKB:O31569;locus_tag=MIHCELMP_00759;product=putative siderophore transport system permease protein YfhA
NZ_JTHF01000121.1	Prodigal:002006	CDS	21478	22320	.	-	0	ID=MIHCELMP_00760;Name=yfmC;db_xref=COG:COG4594;gene=yfmC;inference=ab initio prediction:Prodigal:002006,similar to AA sequence:UniProtKB:O34348;locus_tag=MIHCELMP_00760;product=Fe(3+)-citrate-binding protein YfmC
NZ_JTHF01000121.1	Prodigal:002006	CDS	22935	24455	.	+	0	ID=MIHCELMP_00761;Name=nikA_1;db_xref=COG:COG0747;gene=nikA_1;inference=ab initio prediction:Prodigal:002006,similar to AA sequence:UniProtKB:P33590;locus_tag=MIHCELMP_00761;product=Nickel-binding periplasmic protein
NZ_JTHF01000121.1	Prodigal:002006	CDS	24443	25384	.	+	0	ID=MIHCELMP_00762;Name=gsiC_1;db_xref=COG:COG0601;gene=gsiC_1;inference=ab initio prediction:Prodigal:002006,similar to AA sequence:UniProtKB:P75798;locus_tag=MIHCELMP_00762;product=Glutathione transport system permease protein GsiC
NZ_JTHF01000121.1	Prodigal:002006	CDS	25381	26184	.	+	0	ID=MIHCELMP_00763;Name=nikC_1;db_xref=COG:COG1173;gene=nikC_1;inference=ab initio prediction:Prodigal:002006,similar to AA sequence:UniProtKB:Q2FYQ6;locus_tag=MIHCELMP_00763;product=Nickel import system permease protein NikC
NZ_JTHF01000121.1	Prodigal:002006	CDS	26181	27590	.	+	0	ID=MIHCELMP_00764;Name=yejF_1;db_xref=COG:COG4172;gene=yejF_1;inference=ab initio prediction:Prodigal:002006,similar to AA sequence:UniProtKB:P33916;locus_tag=MIHCELMP_00764;product=putative ABC transporter ATP-binding protein YejF
NZ_JTHF01000121.1	Prodigal:002006	CDS	27944	28843	.	-	0	ID=MIHCELMP_00765;eC_number=1.14.13.114;Name=nicC;gene=nicC;inference=ab initio prediction:Prodigal:002006,similar to AA sequence:UniProtKB:A0A0H3LKL4;locus_tag=MIHCELMP_00765;product=6-hydroxynicotinate 3-monooxygenase
NZ_JTHF01000122.1	Prodigal:002006	CDS	108	599	.	+	0	ID=MIHCELMP_00766;Name=pdtaR_1;db_xref=COG:COG3707;gene=pdtaR_1;inference=ab initio prediction:Prodigal:002006,similar to AA sequence:UniProtKB:P9WGM3;locus_tag=MIHCELMP_00766;product=putative transcriptional regulatory protein pdtaR
NZ_JTHF01000122.1	Prodigal:002006	CDS	596	1597	.	+	0	ID=MIHCELMP_00767;eC_number=3.6.3.-;Name=cmpC;gene=cmpC;inference=ab initio prediction:Prodigal:002006,similar to AA sequence:UniProtKB:Q55462;locus_tag=MIHCELMP_00767;product=Bicarbonate transport ATP-binding protein CmpC
NZ_JTHF01000122.1	Prodigal:002006	CDS	1960	3246	.	+	0	ID=MIHCELMP_00768;Name=nrtA;gene=nrtA;inference=ab initio prediction:Prodigal:002006,similar to AA sequence:UniProtKB:P73452;locus_tag=MIHCELMP_00768;product=Nitrate/nitrite binding protein NrtA
NZ_JTHF01000122.1	Prodigal:002006	CDS	3246	4106	.	+	0	ID=MIHCELMP_00769;Name=cmpB_1;gene=cmpB_1;inference=ab initio prediction:Prodigal:002006,similar to AA sequence:UniProtKB:Q55461;locus_tag=MIHCELMP_00769;product=Bicarbonate transport system permease protein CmpB
NZ_JTHF01000122.1	Prodigal:002006	CDS	4118	4912	.	+	0	ID=MIHCELMP_00770;eC_number=7.3.2.4;Name=nrtD;db_xref=COG:COG1116;gene=nrtD;inference=ab initio prediction:Prodigal:002006,similar to AA sequence:UniProtKB:P38046;locus_tag=MIHCELMP_00770;product=Nitrate import ATP-binding protein NrtD
NZ_JTHF01000122.1	Prodigal:002006	CDS	4918	6153	.	+	0	ID=MIHCELMP_00771;eC_number=1.7.1.4;Name=nasD;db_xref=COG:COG1251;gene=nasD;inference=ab initio prediction:Prodigal:002006,similar to AA sequence:UniProtKB:P42435;locus_tag=MIHCELMP_00771;product=Nitrite reductase [NAD(P)H]
NZ_JTHF01000122.1	Prodigal:002006	CDS	6165	7952	.	+	0	ID=MIHCELMP_00772;eC_number=1.8.7.1;Name=sir;db_xref=COG:COG0155;gene=sir;inference=ab initio prediction:Prodigal:002006,similar to AA sequence:UniProtKB:P9WJ03;locus_tag=MIHCELMP_00772;product=Sulfite reductase [ferredoxin]
NZ_JTHF01000122.1	Prodigal:002006	CDS	8215	9825	.	+	0	ID=MIHCELMP_00773;eC_number=7.-.-.-;Name=rsxB_1;gene=rsxB_1;inference=ab initio prediction:Prodigal:002006,protein motif:HAMAP:MF_00463;locus_tag=MIHCELMP_00773;product=Ion-translocating oxidoreductase complex subunit B
NZ_JTHF01000123.1	Prodigal:002006	CDS	350	625	.	+	0	ID=MIHCELMP_00774;inference=ab initio prediction:Prodigal:002006;locus_tag=MIHCELMP_00774;product=hypothetical protein
NZ_JTHF01000123.1	Prodigal:002006	CDS	955	3573	.	+	0	ID=MIHCELMP_00775;inference=ab initio prediction:Prodigal:002006;locus_tag=MIHCELMP_00775;product=hypothetical protein
NZ_JTHF01000123.1	Prodigal:002006	CDS	3676	3780	.	-	0	ID=MIHCELMP_00776;inference=ab initio prediction:Prodigal:002006;locus_tag=MIHCELMP_00776;product=hypothetical protein
NZ_JTHF01000123.1	Prodigal:002006	CDS	4060	5427	.	+	0	ID=MIHCELMP_00777;eC_number=6.3.2.2;Name=egtA;gene=egtA;inference=ab initio prediction:Prodigal:002006,protein motif:HAMAP:MF_02034;locus_tag=MIHCELMP_00777;product=Glutamate--cysteine ligase EgtA
NZ_JTHF01000123.1	Prodigal:002006	CDS	5659	6090	.	+	0	ID=MIHCELMP_00778;inference=ab initio prediction:Prodigal:002006;locus_tag=MIHCELMP_00778;product=hypothetical protein
NZ_JTHF01000123.1	Prodigal:002006	CDS	6282	6584	.	+	0	ID=MIHCELMP_00779;Name=tusA;gene=tusA;inference=ab initio prediction:Prodigal:002006,protein motif:HAMAP:MF_00413;locus_tag=MIHCELMP_00779;product=Sulfur carrier protein TusA
NZ_JTHF01000123.1	Prodigal:002006	CDS	6581	7186	.	+	0	ID=MIHCELMP_00780;inference=ab initio prediction:Prodigal:002006;locus_tag=MIHCELMP_00780;product=hypothetical protein
NZ_JTHF01000123.1	Prodigal:002006	CDS	7337	7639	.	+	0	ID=MIHCELMP_00781;inference=ab initio prediction:Prodigal:002006;locus_tag=MIHCELMP_00781;product=hypothetical protein
NZ_JTHF01000123.1	Prodigal:002006	CDS	7907	8065	.	+	0	ID=MIHCELMP_00782;inference=ab initio prediction:Prodigal:002006;locus_tag=MIHCELMP_00782;product=hypothetical protein
NZ_JTHF01000123.1	Prodigal:002006	CDS	8359	10071	.	-	0	ID=MIHCELMP_00783;eC_number=4.2.1.9;Name=ilvD_1;db_xref=COG:COG0129;gene=ilvD_1;inference=ab initio prediction:Prodigal:002006,similar to AA sequence:UniProtKB:P9WKJ5;locus_tag=MIHCELMP_00783;product=Dihydroxy-acid dehydratase
NZ_JTHF01000123.1	Prodigal:002006	CDS	10169	10948	.	-	0	ID=MIHCELMP_00784;eC_number=1.11.1.18;Name=bpoC;db_xref=COG:COG0596;gene=bpoC;inference=ab initio prediction:Prodigal:002006,similar to AA sequence:UniProtKB:P9WNH1;locus_tag=MIHCELMP_00784;product=Putative non-heme bromoperoxidase BpoC
NZ_JTHF01000123.1	Prodigal:002006	CDS	11037	11942	.	-	0	ID=MIHCELMP_00785;eC_number=1.1.1.291;Name=Hgd_1;gene=Hgd_1;inference=ab initio prediction:Prodigal:002006,similar to AA sequence:UniProtKB:Q0QLF5;locus_tag=MIHCELMP_00785;product=2-(hydroxymethyl)glutarate dehydrogenase
NZ_JTHF01000123.1	Prodigal:002006	CDS	12075	13496	.	+	0	ID=MIHCELMP_00786;inference=ab initio prediction:Prodigal:002006;locus_tag=MIHCELMP_00786;product=hypothetical protein
NZ_JTHF01000123.1	Prodigal:002006	CDS	13523	14128	.	+	0	ID=MIHCELMP_00787;eC_number=1.8.5.-;Name=msrP_1;gene=msrP_1;inference=ab initio prediction:Prodigal:002006,protein motif:HAMAP:MF_01206;locus_tag=MIHCELMP_00787;product=Protein-methionine-sulfoxide reductase catalytic subunit MsrP
NZ_JTHF01000123.1	Prodigal:002006	CDS	14132	14845	.	+	0	ID=MIHCELMP_00788;eC_number=1.18.1.-;Name=mimB;gene=mimB;inference=ab initio prediction:Prodigal:002006,similar to AA sequence:UniProtKB:E9RFT0;locus_tag=MIHCELMP_00788;product=Propane 2-monooxygenase%2C reductase component
NZ_JTHF01000123.1	Prodigal:002006	CDS	14842	15645	.	+	0	ID=MIHCELMP_00789;eC_number=1.1.1.25;Name=aroE_2;db_xref=COG:COG0169;gene=aroE_2;inference=ab initio prediction:Prodigal:002006,similar to AA sequence:UniProtKB:Q8Y9N5;locus_tag=MIHCELMP_00789;product=Shikimate dehydrogenase (NADP(+))
NZ_JTHF01000123.1	Prodigal:002006	CDS	15649	15912	.	-	0	ID=MIHCELMP_00790;inference=ab initio prediction:Prodigal:002006;locus_tag=MIHCELMP_00790;product=hypothetical protein
NZ_JTHF01000123.1	Prodigal:002006	CDS	15928	17250	.	-	0	ID=MIHCELMP_00791;inference=ab initio prediction:Prodigal:002006;locus_tag=MIHCELMP_00791;product=hypothetical protein
NZ_JTHF01000123.1	Prodigal:002006	CDS	17549	18934	.	+	0	ID=MIHCELMP_00792;eC_number=1.-.-.-;db_xref=COG:COG0277;inference=ab initio prediction:Prodigal:002006,similar to AA sequence:UniProtKB:P9WIT1;locus_tag=MIHCELMP_00792;product=putative FAD-linked oxidoreductase
NZ_JTHF01000123.1	Prodigal:002006	CDS	18953	20125	.	-	0	ID=MIHCELMP_00793;Name=ribZ_1;gene=ribZ_1;inference=ab initio prediction:Prodigal:002006,similar to AA sequence:UniProtKB:Q180E3;locus_tag=MIHCELMP_00793;product=Riboflavin transporter RibZ
NZ_JTHF01000124.1	Prodigal:002006	CDS	50	1135	.	+	0	ID=MIHCELMP_00794;inference=ab initio prediction:Prodigal:002006;locus_tag=MIHCELMP_00794;product=hypothetical protein
NZ_JTHF01000124.1	Prodigal:002006	CDS	1364	1588	.	+	0	ID=MIHCELMP_00795;inference=ab initio prediction:Prodigal:002006;locus_tag=MIHCELMP_00795;product=hypothetical protein
NZ_JTHF01000124.1	Prodigal:002006	CDS	1605	2384	.	+	0	ID=MIHCELMP_00796;inference=ab initio prediction:Prodigal:002006;locus_tag=MIHCELMP_00796;product=hypothetical protein
NZ_JTHF01000124.1	Prodigal:002006	CDS	2396	2983	.	-	0	ID=MIHCELMP_00797;inference=ab initio prediction:Prodigal:002006;locus_tag=MIHCELMP_00797;product=hypothetical protein
NZ_JTHF01000124.1	Prodigal:002006	CDS	2980	3693	.	-	0	ID=MIHCELMP_00798;inference=ab initio prediction:Prodigal:002006;locus_tag=MIHCELMP_00798;product=hypothetical protein
NZ_JTHF01000124.1	Prodigal:002006	CDS	4041	4796	.	-	0	ID=MIHCELMP_00799;eC_number=2.3.1.89;Name=dapH_1;gene=dapH_1;inference=ab initio prediction:Prodigal:002006,protein motif:HAMAP:MF_01691;locus_tag=MIHCELMP_00799;product=2%2C3%2C4%2C5-tetrahydropyridine-2%2C6-dicarboxylate N-acetyltransferase
NZ_JTHF01000124.1	Prodigal:002006	CDS	4844	5830	.	-	0	ID=MIHCELMP_00800;inference=ab initio prediction:Prodigal:002006;locus_tag=MIHCELMP_00800;product=hypothetical protein
NZ_JTHF01000124.1	Prodigal:002006	CDS	6045	6263	.	-	0	ID=MIHCELMP_00801;inference=ab initio prediction:Prodigal:002006;locus_tag=MIHCELMP_00801;product=hypothetical protein
NZ_JTHF01000124.1	Prodigal:002006	CDS	6501	6782	.	-	0	ID=MIHCELMP_00802;inference=ab initio prediction:Prodigal:002006;locus_tag=MIHCELMP_00802;product=hypothetical protein
NZ_JTHF01000124.1	Prodigal:002006	CDS	6857	9082	.	-	0	ID=MIHCELMP_00803;eC_number=2.4.1.129;Name=mtgA_3;gene=mtgA_3;inference=ab initio prediction:Prodigal:002006,protein motif:HAMAP:MF_00766;locus_tag=MIHCELMP_00803;product=Biosynthetic peptidoglycan transglycosylase
NZ_JTHF01000124.1	Prodigal:002006	CDS	9340	9927	.	+	0	ID=MIHCELMP_00804;inference=ab initio prediction:Prodigal:002006;locus_tag=MIHCELMP_00804;product=hypothetical protein
NZ_JTHF01000124.1	Prodigal:002006	CDS	10112	11068	.	+	0	ID=MIHCELMP_00805;eC_number=6.3.2.3;Name=gshB;db_xref=COG:COG0189;gene=gshB;inference=ab initio prediction:Prodigal:002006,similar to AA sequence:UniProtKB:P04425;locus_tag=MIHCELMP_00805;product=Glutathione synthetase
NZ_JTHF01000124.1	Prodigal:002006	CDS	11325	12479	.	-	0	ID=MIHCELMP_00806;inference=ab initio prediction:Prodigal:002006;locus_tag=MIHCELMP_00806;product=hypothetical protein
NZ_JTHF01000124.1	Prodigal:002006	CDS	12568	12993	.	-	0	ID=MIHCELMP_00807;inference=ab initio prediction:Prodigal:002006;locus_tag=MIHCELMP_00807;product=hypothetical protein
NZ_JTHF01000124.1	Prodigal:002006	CDS	13126	13581	.	-	0	ID=MIHCELMP_00808;eC_number=2.8.1.12;Name=moaE;db_xref=COG:COG0314;gene=moaE;inference=ab initio prediction:Prodigal:002006,similar to AA sequence:UniProtKB:P30749;locus_tag=MIHCELMP_00808;product=Molybdopterin synthase catalytic subunit
NZ_JTHF01000124.1	Prodigal:002006	CDS	13846	14874	.	+	0	ID=MIHCELMP_00809;Name=caiE;gene=caiE;inference=ab initio prediction:Prodigal:002006,protein motif:HAMAP:MF_01525;locus_tag=MIHCELMP_00809;product=Carnitine operon protein CaiE
NZ_JTHF01000124.1	Prodigal:002006	CDS	14871	15449	.	-	0	ID=MIHCELMP_00810;eC_number=1.5.1.42;Name=sfnF_1;db_xref=COG:COG0431;gene=sfnF_1;inference=ab initio prediction:Prodigal:002006,similar to AA sequence:UniProtKB:Q3K9A2;locus_tag=MIHCELMP_00810;product=NADH-dependent FMN reductase SfnF
NZ_JTHF01000124.1	Prodigal:002006	CDS	15574	16269	.	-	0	ID=MIHCELMP_00811;eC_number=3.1.3.-;Name=yieH;db_xref=COG:COG0637;gene=yieH;inference=ab initio prediction:Prodigal:002006,similar to AA sequence:UniProtKB:P31467;locus_tag=MIHCELMP_00811;product=6-phosphogluconate phosphatase
NZ_JTHF01000124.1	Prodigal:002006	CDS	16458	16778	.	+	0	ID=MIHCELMP_00812;inference=ab initio prediction:Prodigal:002006;locus_tag=MIHCELMP_00812;product=hypothetical protein
NZ_JTHF01000124.1	Prodigal:002006	CDS	16857	17903	.	+	0	ID=MIHCELMP_00813;inference=ab initio prediction:Prodigal:002006,similar to AA sequence:UniProtKB:P62723;locus_tag=MIHCELMP_00813;note=UPF0324 inner membrane protein YeiH;product=hypothetical protein
NZ_JTHF01000124.1	Prodigal:002006	CDS	17917	19305	.	-	0	ID=MIHCELMP_00814;inference=ab initio prediction:Prodigal:002006;locus_tag=MIHCELMP_00814;product=hypothetical protein
NZ_JTHF01000124.1	Prodigal:002006	CDS	19621	21129	.	-	0	ID=MIHCELMP_00815;inference=ab initio prediction:Prodigal:002006;locus_tag=MIHCELMP_00815;product=hypothetical protein
NZ_JTHF01000124.1	Prodigal:002006	CDS	21618	23360	.	+	0	ID=MIHCELMP_00816;Name=fliF;db_xref=COG:COG1766;gene=fliF;inference=ab initio prediction:Prodigal:002006,similar to AA sequence:UniProtKB:Q8YDM4;locus_tag=MIHCELMP_00816;product=Flagellar M-ring protein
NZ_JTHF01000124.1	Prodigal:002006	CDS	23360	24235	.	+	0	ID=MIHCELMP_00817;inference=ab initio prediction:Prodigal:002006;locus_tag=MIHCELMP_00817;product=hypothetical protein
NZ_JTHF01000124.1	Prodigal:002006	CDS	24237	25577	.	+	0	ID=MIHCELMP_00818;Name=pal_1;gene=pal_1;inference=ab initio prediction:Prodigal:002006,protein motif:HAMAP:MF_02204;locus_tag=MIHCELMP_00818;product=Peptidoglycan-associated lipoprotein
NZ_JTHF01000124.1	Prodigal:002006	CDS	25574	26863	.	+	0	ID=MIHCELMP_00819;inference=ab initio prediction:Prodigal:002006;locus_tag=MIHCELMP_00819;product=hypothetical protein
NZ_JTHF01000125.1	Prodigal:002006	CDS	62	844	.	+	0	ID=MIHCELMP_00820;Name=glnE;db_xref=COG:COG1391;gene=glnE;inference=ab initio prediction:Prodigal:002006,similar to AA sequence:UniProtKB:P30870;locus_tag=MIHCELMP_00820;product=Bifunctional glutamine synthetase adenylyltransferase/adenylyl-removing enzyme
NZ_JTHF01000125.1	Prodigal:002006	CDS	876	1904	.	-	0	ID=MIHCELMP_00821;eC_number=3.6.5.-;Name=cgtA;gene=cgtA;inference=ab initio prediction:Prodigal:002006,similar to AA sequence:UniProtKB:B8GYI7;locus_tag=MIHCELMP_00821;product=GTPase Obg/CgtA
NZ_JTHF01000125.1	Prodigal:002006	CDS	1973	2608	.	-	0	ID=MIHCELMP_00822;inference=ab initio prediction:Prodigal:002006;locus_tag=MIHCELMP_00822;product=hypothetical protein
NZ_JTHF01000125.1	Prodigal:002006	CDS	2801	3082	.	-	0	ID=MIHCELMP_00823;Name=rpmA;db_xref=COG:COG0211;gene=rpmA;inference=ab initio prediction:Prodigal:002006,similar to AA sequence:UniProtKB:Q6NDE9;locus_tag=MIHCELMP_00823;product=50S ribosomal protein L27
NZ_JTHF01000125.1	Prodigal:002006	CDS	3126	3443	.	-	0	ID=MIHCELMP_00824;Name=rplU;db_xref=COG:COG0261;gene=rplU;inference=ab initio prediction:Prodigal:002006,similar to AA sequence:UniProtKB:A2RLA4;locus_tag=MIHCELMP_00824;product=50S ribosomal protein L21
NZ_JTHF01000125.1	Prodigal:002006	CDS	3736	4122	.	+	0	ID=MIHCELMP_00825;inference=ab initio prediction:Prodigal:002006;locus_tag=MIHCELMP_00825;product=hypothetical protein
NZ_JTHF01000125.1	Prodigal:002006	CDS	4291	5277	.	+	0	ID=MIHCELMP_00826;inference=ab initio prediction:Prodigal:002006;locus_tag=MIHCELMP_00826;product=hypothetical protein
NZ_JTHF01000125.1	Prodigal:002006	CDS	5297	5695	.	-	0	ID=MIHCELMP_00827;eC_number=2.3.1.-;Name=epsM;db_xref=COG:COG0110;gene=epsM;inference=ab initio prediction:Prodigal:002006,similar to AA sequence:UniProtKB:P71063;locus_tag=MIHCELMP_00827;product=Putative acetyltransferase EpsM
NZ_JTHF01000125.1	Prodigal:002006	CDS	5964	6800	.	-	0	ID=MIHCELMP_00828;Name=yeeZ;db_xref=COG:COG0451;gene=yeeZ;inference=ab initio prediction:Prodigal:002006,similar to AA sequence:UniProtKB:P0AD12;locus_tag=MIHCELMP_00828;product=Protein YeeZ
NZ_JTHF01000125.1	Prodigal:002006	CDS	6832	7902	.	-	0	ID=MIHCELMP_00829;eC_number=1.17.99.6;Name=queG;db_xref=COG:COG1600;gene=queG;inference=ab initio prediction:Prodigal:002006,similar to AA sequence:UniProtKB:P97030;locus_tag=MIHCELMP_00829;product=Epoxyqueuosine reductase
NZ_JTHF01000125.1	Prodigal:002006	CDS	7998	8690	.	-	0	ID=MIHCELMP_00830;Name=fzlA_1;gene=fzlA_1;inference=ab initio prediction:Prodigal:002006,similar to AA sequence:UniProtKB:A0A0H3CDY2;locus_tag=MIHCELMP_00830;product=FtsZ-localized protein A
NZ_JTHF01000125.1	Prodigal:002006	CDS	9203	10006	.	+	0	ID=MIHCELMP_00831;eC_number=3.6.1.27;Name=uppP;db_xref=COG:COG1968;gene=uppP;inference=ab initio prediction:Prodigal:002006,similar to AA sequence:UniProtKB:P60932;locus_tag=MIHCELMP_00831;product=Undecaprenyl-diphosphatase
NZ_JTHF01000125.1	Aragorn:001002	tRNA	10564	10661	.	-	.	ID=MIHCELMP_00832;inference=COORDINATES:profile:Aragorn:001002;locus_tag=MIHCELMP_00832;product=tRNA-Val(cac)
NZ_JTHF01000125.1	Prodigal:002006	CDS	12000	12452	.	+	0	ID=MIHCELMP_00833;inference=ab initio prediction:Prodigal:002006;locus_tag=MIHCELMP_00833;product=hypothetical protein
NZ_JTHF01000125.1	Prodigal:002006	CDS	12592	14142	.	+	0	ID=MIHCELMP_00834;inference=ab initio prediction:Prodigal:002006;locus_tag=MIHCELMP_00834;product=hypothetical protein
NZ_JTHF01000125.1	Prodigal:002006	CDS	14139	14525	.	+	0	ID=MIHCELMP_00835;inference=ab initio prediction:Prodigal:002006;locus_tag=MIHCELMP_00835;product=hypothetical protein
NZ_JTHF01000125.1	Prodigal:002006	CDS	14616	15713	.	+	0	ID=MIHCELMP_00836;inference=ab initio prediction:Prodigal:002006;locus_tag=MIHCELMP_00836;product=hypothetical protein
NZ_JTHF01000125.1	Prodigal:002006	CDS	15674	16579	.	+	0	ID=MIHCELMP_00837;inference=ab initio prediction:Prodigal:002006;locus_tag=MIHCELMP_00837;product=hypothetical protein
NZ_JTHF01000125.1	Prodigal:002006	CDS	16596	16850	.	-	0	ID=MIHCELMP_00838;inference=ab initio prediction:Prodigal:002006;locus_tag=MIHCELMP_00838;product=hypothetical protein
NZ_JTHF01000125.1	Prodigal:002006	CDS	17090	17497	.	-	0	ID=MIHCELMP_00839;inference=ab initio prediction:Prodigal:002006;locus_tag=MIHCELMP_00839;product=hypothetical protein
NZ_JTHF01000125.1	Prodigal:002006	CDS	17670	18407	.	-	0	ID=MIHCELMP_00840;inference=ab initio prediction:Prodigal:002006;locus_tag=MIHCELMP_00840;product=hypothetical protein
NZ_JTHF01000125.1	Prodigal:002006	CDS	18531	19322	.	-	0	ID=MIHCELMP_00841;eC_number=2.4.2.-;Name=yafJ;db_xref=COG:COG0121;gene=yafJ;inference=ab initio prediction:Prodigal:002006,similar to AA sequence:UniProtKB:Q47147;locus_tag=MIHCELMP_00841;product=Putative glutamine amidotransferase YafJ
NZ_JTHF01000125.1	Prodigal:002006	CDS	19367	19666	.	-	0	ID=MIHCELMP_00842;inference=ab initio prediction:Prodigal:002006;locus_tag=MIHCELMP_00842;product=hypothetical protein
NZ_JTHF01000125.1	Prodigal:002006	CDS	19678	20340	.	-	0	ID=MIHCELMP_00843;eC_number=1.9.3.1;Name=ctaE_2;db_xref=COG:COG1845;gene=ctaE_2;inference=ab initio prediction:Prodigal:002006,similar to AA sequence:UniProtKB:P9WP67;locus_tag=MIHCELMP_00843;product=putative cytochrome c oxidase subunit 3
NZ_JTHF01000125.1	Prodigal:002006	CDS	20337	22013	.	-	0	ID=MIHCELMP_00844;eC_number=1.9.3.1;Name=ctaD_2;gene=ctaD_2;inference=ab initio prediction:Prodigal:002006,similar to AA sequence:UniProtKB:P16262;locus_tag=MIHCELMP_00844;product=Cytochrome c oxidase subunit 1
NZ_JTHF01000125.1	Prodigal:002006	CDS	22010	22978	.	-	0	ID=MIHCELMP_00845;eC_number=1.9.3.1;Name=ctaC_2;db_xref=COG:COG1622;gene=ctaC_2;inference=ab initio prediction:Prodigal:002006,similar to AA sequence:UniProtKB:Q04441;locus_tag=MIHCELMP_00845;product=Cytochrome c oxidase subunit 2
NZ_JTHF01000125.1	Prodigal:002006	CDS	22975	23475	.	-	0	ID=MIHCELMP_00846;inference=ab initio prediction:Prodigal:002006;locus_tag=MIHCELMP_00846;product=hypothetical protein
NZ_JTHF01000125.1	Prodigal:002006	CDS	23472	24530	.	-	0	ID=MIHCELMP_00847;inference=ab initio prediction:Prodigal:002006;locus_tag=MIHCELMP_00847;product=hypothetical protein
NZ_JTHF01000125.1	Prodigal:002006	CDS	24527	25087	.	-	0	ID=MIHCELMP_00848;inference=ab initio prediction:Prodigal:002006;locus_tag=MIHCELMP_00848;product=hypothetical protein
NZ_JTHF01000125.1	Prodigal:002006	CDS	25084	27078	.	-	0	ID=MIHCELMP_00849;inference=ab initio prediction:Prodigal:002006;locus_tag=MIHCELMP_00849;product=hypothetical protein
NZ_JTHF01000125.1	Prodigal:002006	CDS	27075	30062	.	-	0	ID=MIHCELMP_00850;eC_number=7.-.-.-;Name=rsxB_2;gene=rsxB_2;inference=ab initio prediction:Prodigal:002006,protein motif:HAMAP:MF_00463;locus_tag=MIHCELMP_00850;product=Ion-translocating oxidoreductase complex subunit B
NZ_JTHF01000125.1	Prodigal:002006	CDS	30059	30718	.	-	0	ID=MIHCELMP_00851;inference=ab initio prediction:Prodigal:002006;locus_tag=MIHCELMP_00851;product=hypothetical protein
NZ_JTHF01000125.1	Prodigal:002006	CDS	30952	31452	.	-	0	ID=MIHCELMP_00852;inference=ab initio prediction:Prodigal:002006;locus_tag=MIHCELMP_00852;product=hypothetical protein
NZ_JTHF01000125.1	Prodigal:002006	CDS	31449	32072	.	-	0	ID=MIHCELMP_00853;inference=ab initio prediction:Prodigal:002006;locus_tag=MIHCELMP_00853;product=hypothetical protein
NZ_JTHF01000125.1	Prodigal:002006	CDS	32395	34713	.	-	0	ID=MIHCELMP_00854;eC_number=4.2.2.-;Name=mltF_1;gene=mltF_1;inference=ab initio prediction:Prodigal:002006,protein motif:HAMAP:MF_02016;locus_tag=MIHCELMP_00854;product=Membrane-bound lytic murein transglycosylase F
NZ_JTHF01000125.1	Prodigal:002006	CDS	34992	35894	.	+	0	ID=MIHCELMP_00855;eC_number=4.3.3.7;Name=dapA_1;gene=dapA_1;inference=ab initio prediction:Prodigal:002006,similar to AA sequence:UniProtKB:Q07607;locus_tag=MIHCELMP_00855;product=4-hydroxy-tetrahydrodipicolinate synthase
NZ_JTHF01000125.1	Prodigal:002006	CDS	35965	36438	.	+	0	ID=MIHCELMP_00856;Name=smpB;gene=smpB;inference=ab initio prediction:Prodigal:002006,similar to AA sequence:UniProtKB:B8H482;locus_tag=MIHCELMP_00856;product=SsrA-binding protein
NZ_JTHF01000125.1	Prodigal:002006	CDS	36531	36713	.	+	0	ID=MIHCELMP_00857;inference=ab initio prediction:Prodigal:002006;locus_tag=MIHCELMP_00857;product=hypothetical protein
NZ_JTHF01000125.1	Prodigal:002006	CDS	36810	38597	.	+	0	ID=MIHCELMP_00858;eC_number=7.5.2.6;Name=msbA;db_xref=COG:COG1132;gene=msbA;inference=ab initio prediction:Prodigal:002006,similar to AA sequence:UniProtKB:Q9KQW9;locus_tag=MIHCELMP_00858;product=Lipid A export ATP-binding/permease protein MsbA
NZ_JTHF01000125.1	Prodigal:002006	CDS	38594	39493	.	+	0	ID=MIHCELMP_00859;inference=ab initio prediction:Prodigal:002006;locus_tag=MIHCELMP_00859;product=hypothetical protein
NZ_JTHF01000125.1	Prodigal:002006	CDS	39595	40125	.	+	0	ID=MIHCELMP_00860;inference=ab initio prediction:Prodigal:002006;locus_tag=MIHCELMP_00860;product=hypothetical protein
NZ_JTHF01000125.1	Prodigal:002006	CDS	40340	41065	.	-	0	ID=MIHCELMP_00861;inference=ab initio prediction:Prodigal:002006;locus_tag=MIHCELMP_00861;product=hypothetical protein
NZ_JTHF01000125.1	Prodigal:002006	CDS	41313	41768	.	+	0	ID=MIHCELMP_00862;inference=ab initio prediction:Prodigal:002006;locus_tag=MIHCELMP_00862;product=hypothetical protein
NZ_JTHF01000125.1	Prodigal:002006	CDS	42011	42544	.	+	0	ID=MIHCELMP_00863;eC_number=3.6.1.1;Name=ppa;db_xref=COG:COG0221;gene=ppa;inference=ab initio prediction:Prodigal:002006,similar to AA sequence:UniProtKB:P0A7A9;locus_tag=MIHCELMP_00863;product=Inorganic pyrophosphatase
NZ_JTHF01000125.1	Prodigal:002006	CDS	42918	43115	.	-	0	ID=MIHCELMP_00864;inference=ab initio prediction:Prodigal:002006;locus_tag=MIHCELMP_00864;product=hypothetical protein
NZ_JTHF01000125.1	Prodigal:002006	CDS	43309	43779	.	+	0	ID=MIHCELMP_00865;inference=ab initio prediction:Prodigal:002006;locus_tag=MIHCELMP_00865;product=hypothetical protein
NZ_JTHF01000125.1	Prodigal:002006	CDS	43804	44097	.	-	0	ID=MIHCELMP_00866;inference=ab initio prediction:Prodigal:002006;locus_tag=MIHCELMP_00866;product=hypothetical protein
NZ_JTHF01000125.1	Prodigal:002006	CDS	44137	44910	.	-	0	ID=MIHCELMP_00867;inference=ab initio prediction:Prodigal:002006;locus_tag=MIHCELMP_00867;product=hypothetical protein
NZ_JTHF01000125.1	Prodigal:002006	CDS	45356	46789	.	+	0	ID=MIHCELMP_00868;eC_number=2.7.7.-;Name=selO;gene=selO;inference=ab initio prediction:Prodigal:002006,protein motif:HAMAP:MF_00692;locus_tag=MIHCELMP_00868;product=Protein adenylyltransferase SelO
NZ_JTHF01000125.1	Prodigal:002006	CDS	46762	48444	.	-	0	ID=MIHCELMP_00869;Name=dppA_1;db_xref=COG:COG0747;gene=dppA_1;inference=ab initio prediction:Prodigal:002006,similar to AA sequence:UniProtKB:P23847;locus_tag=MIHCELMP_00869;product=Periplasmic dipeptide transport protein
NZ_JTHF01000125.1	Prodigal:002006	CDS	48615	51032	.	-	0	ID=MIHCELMP_00870;eC_number=2.7.-.-;Name=sasA_2;gene=sasA_2;inference=ab initio prediction:Prodigal:002006,protein motif:HAMAP:MF_01837;locus_tag=MIHCELMP_00870;product=Adaptive-response sensory-kinase SasA
NZ_JTHF01000126.1	Prodigal:002006	CDS	160	579	.	+	0	ID=MIHCELMP_00871;inference=ab initio prediction:Prodigal:002006;locus_tag=MIHCELMP_00871;product=hypothetical protein
NZ_JTHF01000126.1	Prodigal:002006	CDS	622	1518	.	+	0	ID=MIHCELMP_00872;inference=ab initio prediction:Prodigal:002006;locus_tag=MIHCELMP_00872;product=hypothetical protein
NZ_JTHF01000126.1	Prodigal:002006	CDS	1432	2025	.	-	0	ID=MIHCELMP_00873;inference=ab initio prediction:Prodigal:002006;locus_tag=MIHCELMP_00873;product=hypothetical protein
NZ_JTHF01000126.1	Prodigal:002006	CDS	2034	2318	.	-	0	ID=MIHCELMP_00874;inference=ab initio prediction:Prodigal:002006;locus_tag=MIHCELMP_00874;product=hypothetical protein
NZ_JTHF01000126.1	Prodigal:002006	CDS	2324	3781	.	-	0	ID=MIHCELMP_00875;eC_number=2.2.1.7;Name=dxs_1;gene=dxs_1;inference=ab initio prediction:Prodigal:002006,protein motif:HAMAP:MF_00315;locus_tag=MIHCELMP_00875;product=1-deoxy-D-xylulose-5-phosphate synthase
NZ_JTHF01000126.1	Prodigal:002006	CDS	3882	4922	.	-	0	ID=MIHCELMP_00876;eC_number=1.1.1.-;Name=acoA;db_xref=COG:COG1071;gene=acoA;inference=ab initio prediction:Prodigal:002006,similar to AA sequence:UniProtKB:P27745;locus_tag=MIHCELMP_00876;product=Acetoin:2%2C6-dichlorophenolindophenol oxidoreductase subunit alpha
NZ_JTHF01000126.1	Prodigal:002006	CDS	5046	5357	.	-	0	ID=MIHCELMP_00877;inference=ab initio prediction:Prodigal:002006;locus_tag=MIHCELMP_00877;product=hypothetical protein
NZ_JTHF01000126.1	Prodigal:002006	CDS	5400	6263	.	-	0	ID=MIHCELMP_00878;Name=rhaS_2;gene=rhaS_2;inference=ab initio prediction:Prodigal:002006,protein motif:HAMAP:MF_01534;locus_tag=MIHCELMP_00878;product=HTH-type transcriptional activator RhaS
NZ_JTHF01000126.1	Prodigal:002006	CDS	6476	7393	.	+	0	ID=MIHCELMP_00879;inference=ab initio prediction:Prodigal:002006;locus_tag=MIHCELMP_00879;product=hypothetical protein
NZ_JTHF01000126.1	Prodigal:002006	CDS	7442	8722	.	-	0	ID=MIHCELMP_00880;eC_number=4.2.1.11;Name=eno;gene=eno;inference=ab initio prediction:Prodigal:002006,similar to AA sequence:UniProtKB:P33675;locus_tag=MIHCELMP_00880;product=Enolase
NZ_JTHF01000126.1	Prodigal:002006	CDS	8973	9437	.	+	0	ID=MIHCELMP_00881;eC_number=1.7.1.13;Name=queF;gene=queF;inference=ab initio prediction:Prodigal:002006,protein motif:HAMAP:MF_00818;locus_tag=MIHCELMP_00881;product=NADPH-dependent 7-cyano-7-deazaguanine reductase
NZ_JTHF01000126.1	Prodigal:002006	CDS	9499	9828	.	-	0	ID=MIHCELMP_00882;inference=ab initio prediction:Prodigal:002006;locus_tag=MIHCELMP_00882;product=hypothetical protein
NZ_JTHF01000126.1	Prodigal:002006	CDS	10031	11206	.	-	0	ID=MIHCELMP_00883;inference=ab initio prediction:Prodigal:002006;locus_tag=MIHCELMP_00883;product=hypothetical protein
NZ_JTHF01000126.1	Prodigal:002006	CDS	11220	12101	.	-	0	ID=MIHCELMP_00884;eC_number=2.5.1.55;Name=kdsA;db_xref=COG:COG2877;gene=kdsA;inference=ab initio prediction:Prodigal:002006,similar to AA sequence:UniProtKB:Q8YHF1;locus_tag=MIHCELMP_00884;product=2-dehydro-3-deoxyphosphooctonate aldolase
NZ_JTHF01000126.1	Prodigal:002006	CDS	12429	12890	.	+	0	ID=MIHCELMP_00885;Name=ydcZ;db_xref=COG:COG3238;gene=ydcZ;inference=ab initio prediction:Prodigal:002006,similar to AA sequence:UniProtKB:P76111;locus_tag=MIHCELMP_00885;product=Inner membrane protein YdcZ
NZ_JTHF01000126.1	Prodigal:002006	CDS	12926	13129	.	-	0	ID=MIHCELMP_00886;inference=ab initio prediction:Prodigal:002006;locus_tag=MIHCELMP_00886;product=hypothetical protein
NZ_JTHF01000126.1	Prodigal:002006	CDS	13651	15216	.	+	0	ID=MIHCELMP_00887;eC_number=2.7.11.1;Name=kaiC_1;gene=kaiC_1;inference=ab initio prediction:Prodigal:002006,similar to AA sequence:UniProtKB:Q6L8J9;locus_tag=MIHCELMP_00887;product=Circadian clock protein kinase KaiC
NZ_JTHF01000126.1	Prodigal:002006	CDS	15203	16243	.	+	0	ID=MIHCELMP_00888;inference=ab initio prediction:Prodigal:002006;locus_tag=MIHCELMP_00888;product=hypothetical protein
NZ_JTHF01000126.1	Prodigal:002006	CDS	16263	16751	.	-	0	ID=MIHCELMP_00889;eC_number=3.1.3.18;Name=gph_1;gene=gph_1;inference=ab initio prediction:Prodigal:002006,protein motif:HAMAP:MF_00495;locus_tag=MIHCELMP_00889;product=Phosphoglycolate phosphatase
NZ_JTHF01000127.1	Prodigal:002006	CDS	125	1615	.	+	0	ID=MIHCELMP_00890;inference=ab initio prediction:Prodigal:002006;locus_tag=MIHCELMP_00890;product=hypothetical protein
NZ_JTHF01000127.1	Prodigal:002006	CDS	2910	3806	.	+	0	ID=MIHCELMP_00891;inference=ab initio prediction:Prodigal:002006;locus_tag=MIHCELMP_00891;product=hypothetical protein
NZ_JTHF01000127.1	Prodigal:002006	CDS	4008	4958	.	-	0	ID=MIHCELMP_00892;Name=ssuA_1;gene=ssuA_1;inference=ab initio prediction:Prodigal:002006,similar to AA sequence:UniProtKB:P75853;locus_tag=MIHCELMP_00892;product=Putative aliphatic sulfonates-binding protein
NZ_JTHF01000127.1	Prodigal:002006	CDS	5379	6731	.	+	0	ID=MIHCELMP_00893;eC_number=1.14.13.131;Name=dmoA_1;gene=dmoA_1;inference=ab initio prediction:Prodigal:002006,similar to AA sequence:UniProtKB:E9JFX9;locus_tag=MIHCELMP_00893;product=Dimethyl-sulfide monooxygenase
NZ_JTHF01000127.1	Prodigal:002006	CDS	6757	7719	.	-	0	ID=MIHCELMP_00894;Name=ssuA_2;gene=ssuA_2;inference=ab initio prediction:Prodigal:002006,similar to AA sequence:UniProtKB:P75853;locus_tag=MIHCELMP_00894;product=Putative aliphatic sulfonates-binding protein
NZ_JTHF01000127.1	Prodigal:002006	CDS	7896	8108	.	-	0	ID=MIHCELMP_00895;inference=ab initio prediction:Prodigal:002006;locus_tag=MIHCELMP_00895;product=hypothetical protein
NZ_JTHF01000127.1	Prodigal:002006	CDS	8310	9290	.	-	0	ID=MIHCELMP_00896;eC_number=7.6.2.8;Name=btuD_3;gene=btuD_3;inference=ab initio prediction:Prodigal:002006,protein motif:HAMAP:MF_01005;locus_tag=MIHCELMP_00896;product=Vitamin B12 import ATP-binding protein BtuD
NZ_JTHF01000127.1	Prodigal:002006	CDS	9274	10299	.	-	0	ID=MIHCELMP_00897;Name=dppD_1;db_xref=COG:COG0444;gene=dppD_1;inference=ab initio prediction:Prodigal:002006,similar to AA sequence:UniProtKB:P0AAG0;locus_tag=MIHCELMP_00897;product=Dipeptide transport ATP-binding protein DppD
NZ_JTHF01000127.1	Prodigal:002006	CDS	10299	11156	.	-	0	ID=MIHCELMP_00898;inference=ab initio prediction:Prodigal:002006;locus_tag=MIHCELMP_00898;product=hypothetical protein
NZ_JTHF01000127.1	Prodigal:002006	CDS	11153	12142	.	-	0	ID=MIHCELMP_00899;Name=dppB_1;db_xref=COG:COG0601;gene=dppB_1;inference=ab initio prediction:Prodigal:002006,similar to AA sequence:UniProtKB:P0AEF8;locus_tag=MIHCELMP_00899;product=Dipeptide transport system permease protein DppB
NZ_JTHF01000127.1	Prodigal:002006	CDS	12147	13157	.	-	0	ID=MIHCELMP_00900;Name=gsiB_1;db_xref=COG:COG0747;gene=gsiB_1;inference=ab initio prediction:Prodigal:002006,similar to AA sequence:UniProtKB:P75797;locus_tag=MIHCELMP_00900;product=Glutathione-binding protein GsiB
NZ_JTHF01000127.1	Prodigal:002006	CDS	13176	13772	.	-	0	ID=MIHCELMP_00901;Name=sgrR_1;gene=sgrR_1;inference=ab initio prediction:Prodigal:002006,protein motif:HAMAP:MF_01449;locus_tag=MIHCELMP_00901;product=HTH-type transcriptional regulator SgrR
NZ_JTHF01000127.1	Prodigal:002006	CDS	14171	14971	.	-	0	ID=MIHCELMP_00902;db_xref=COG:COG1464;inference=ab initio prediction:Prodigal:002006,similar to AA sequence:UniProtKB:O07950;locus_tag=MIHCELMP_00902;product=Membrane lipoprotein TpN32
NZ_JTHF01000127.1	Prodigal:002006	CDS	15366	16952	.	+	0	ID=MIHCELMP_00903;Name=gsiB_2;db_xref=COG:COG0747;gene=gsiB_2;inference=ab initio prediction:Prodigal:002006,similar to AA sequence:UniProtKB:P75797;locus_tag=MIHCELMP_00903;product=Glutathione-binding protein GsiB
NZ_JTHF01000127.1	Prodigal:002006	CDS	16957	17388	.	-	0	ID=MIHCELMP_00904;inference=ab initio prediction:Prodigal:002006,similar to AA sequence:UniProtKB:Q9PFB3;locus_tag=MIHCELMP_00904;note=UPF0394 membrane protein XF_0765;product=hypothetical protein
NZ_JTHF01000127.1	Prodigal:002006	CDS	17388	17816	.	-	0	ID=MIHCELMP_00905;inference=ab initio prediction:Prodigal:002006,similar to AA sequence:UniProtKB:Q9PFB2;locus_tag=MIHCELMP_00905;note=UPF0394 membrane protein XF_0766;product=hypothetical protein
NZ_JTHF01000127.1	Prodigal:002006	CDS	18092	18298	.	+	0	ID=MIHCELMP_00906;inference=ab initio prediction:Prodigal:002006;locus_tag=MIHCELMP_00906;product=hypothetical protein
NZ_JTHF01000127.1	Prodigal:002006	CDS	18326	19195	.	+	0	ID=MIHCELMP_00907;eC_number=2.3.1.30;Name=cysE_2;db_xref=COG:COG1045;gene=cysE_2;inference=ab initio prediction:Prodigal:002006,similar to AA sequence:UniProtKB:P29847;locus_tag=MIHCELMP_00907;product=Serine acetyltransferase
NZ_JTHF01000127.1	Prodigal:002006	CDS	19605	20996	.	+	0	ID=MIHCELMP_00908;inference=ab initio prediction:Prodigal:002006;locus_tag=MIHCELMP_00908;product=hypothetical protein
NZ_JTHF01000127.1	Prodigal:002006	CDS	20983	22917	.	+	0	ID=MIHCELMP_00909;eC_number=4.4.1.16;Name=sufS_1;gene=sufS_1;inference=ab initio prediction:Prodigal:002006,protein motif:HAMAP:MF_01831;locus_tag=MIHCELMP_00909;product=Cysteine desulfurase
NZ_JTHF01000127.1	Prodigal:002006	CDS	23014	23445	.	+	0	ID=MIHCELMP_00910;inference=ab initio prediction:Prodigal:002006;locus_tag=MIHCELMP_00910;product=hypothetical protein
NZ_JTHF01000127.1	Prodigal:002006	CDS	23637	24497	.	+	0	ID=MIHCELMP_00911;Name=ssuC_2;db_xref=COG:COG0600;gene=ssuC_2;inference=ab initio prediction:Prodigal:002006,similar to AA sequence:UniProtKB:P75851;locus_tag=MIHCELMP_00911;product=Putative aliphatic sulfonates transport permease protein SsuC
NZ_JTHF01000127.1	Prodigal:002006	CDS	24494	25189	.	+	0	ID=MIHCELMP_00912;eC_number=3.6.3.-;Name=ssuB_2;db_xref=COG:COG1116;gene=ssuB_2;inference=ab initio prediction:Prodigal:002006,similar to AA sequence:UniProtKB:Q8KZQ6;locus_tag=MIHCELMP_00912;product=Aliphatic sulfonates import ATP-binding protein SsuB
NZ_JTHF01000127.1	Prodigal:002006	CDS	25218	26231	.	+	0	ID=MIHCELMP_00913;Name=ssuA_3;gene=ssuA_3;inference=ab initio prediction:Prodigal:002006,similar to AA sequence:UniProtKB:P75853;locus_tag=MIHCELMP_00913;product=Putative aliphatic sulfonates-binding protein
NZ_JTHF01000127.1	Prodigal:002006	CDS	26267	27631	.	+	0	ID=MIHCELMP_00914;eC_number=1.14.14.10;Name=ntaA_1;gene=ntaA_1;inference=ab initio prediction:Prodigal:002006,similar to AA sequence:UniProtKB:P54989;locus_tag=MIHCELMP_00914;product=Nitrilotriacetate monooxygenase component A
NZ_JTHF01000127.1	Prodigal:002006	CDS	27642	28886	.	+	0	ID=MIHCELMP_00915;eC_number=1.14.14.-;Name=sfnC_1;gene=sfnC_1;inference=ab initio prediction:Prodigal:002006,similar to AA sequence:UniProtKB:Q845S8;locus_tag=MIHCELMP_00915;product=putative FMNH2-dependent monooxygenase SfnC
NZ_JTHF01000127.1	Prodigal:002006	CDS	29179	30765	.	+	0	ID=MIHCELMP_00916;eC_number=2.8.1.1;Name=glpE;gene=glpE;inference=ab initio prediction:Prodigal:002006,protein motif:HAMAP:MF_01009;locus_tag=MIHCELMP_00916;product=Thiosulfate sulfurtransferase GlpE
NZ_JTHF01000127.1	Prodigal:002006	CDS	30826	32049	.	-	0	ID=MIHCELMP_00917;eC_number=1.14.14.-;Name=sfnC_2;gene=sfnC_2;inference=ab initio prediction:Prodigal:002006,similar to AA sequence:UniProtKB:Q845S8;locus_tag=MIHCELMP_00917;product=putative FMNH2-dependent monooxygenase SfnC
NZ_JTHF01000127.1	Prodigal:002006	CDS	32382	33254	.	+	0	ID=MIHCELMP_00918;Name=nlpA;db_xref=COG:COG1464;gene=nlpA;inference=ab initio prediction:Prodigal:002006,similar to AA sequence:UniProtKB:P04846;locus_tag=MIHCELMP_00918;product=Lipoprotein 28
NZ_JTHF01000127.1	Prodigal:002006	CDS	33291	34676	.	+	0	ID=MIHCELMP_00919;eC_number=1.14.13.131;Name=dmoA_2;gene=dmoA_2;inference=ab initio prediction:Prodigal:002006,similar to AA sequence:UniProtKB:E9JFX9;locus_tag=MIHCELMP_00919;product=Dimethyl-sulfide monooxygenase
NZ_JTHF01000127.1	Prodigal:002006	CDS	34769	35320	.	-	0	ID=MIHCELMP_00920;inference=ab initio prediction:Prodigal:002006;locus_tag=MIHCELMP_00920;product=hypothetical protein
NZ_JTHF01000127.1	Prodigal:002006	CDS	35310	36533	.	-	0	ID=MIHCELMP_00921;inference=ab initio prediction:Prodigal:002006;locus_tag=MIHCELMP_00921;product=hypothetical protein
NZ_JTHF01000127.1	Prodigal:002006	CDS	36547	37311	.	-	0	ID=MIHCELMP_00922;Name=ssuC_3;db_xref=COG:COG0600;gene=ssuC_3;inference=ab initio prediction:Prodigal:002006,similar to AA sequence:UniProtKB:P40401;locus_tag=MIHCELMP_00922;product=Putative aliphatic sulfonates transport permease protein SsuC
NZ_JTHF01000127.1	Prodigal:002006	CDS	37308	38138	.	-	0	ID=MIHCELMP_00923;Name=ssuC_4;db_xref=COG:COG0600;gene=ssuC_4;inference=ab initio prediction:Prodigal:002006,similar to AA sequence:UniProtKB:P40401;locus_tag=MIHCELMP_00923;product=Putative aliphatic sulfonates transport permease protein SsuC
NZ_JTHF01000127.1	Prodigal:002006	CDS	38135	39202	.	-	0	ID=MIHCELMP_00924;Name=ssuA_4;db_xref=COG:COG0715;gene=ssuA_4;inference=ab initio prediction:Prodigal:002006,similar to AA sequence:UniProtKB:P40400;locus_tag=MIHCELMP_00924;product=Putative aliphatic sulfonates-binding protein
NZ_JTHF01000127.1	Prodigal:002006	CDS	39231	40277	.	-	0	ID=MIHCELMP_00925;inference=ab initio prediction:Prodigal:002006;locus_tag=MIHCELMP_00925;product=hypothetical protein
NZ_JTHF01000127.1	Prodigal:002006	CDS	40283	41638	.	-	0	ID=MIHCELMP_00926;eC_number=1.14.14.10;Name=ntaA_2;gene=ntaA_2;inference=ab initio prediction:Prodigal:002006,similar to AA sequence:UniProtKB:P54989;locus_tag=MIHCELMP_00926;product=Nitrilotriacetate monooxygenase component A
NZ_JTHF01000127.1	Prodigal:002006	CDS	41664	42500	.	-	0	ID=MIHCELMP_00927;eC_number=3.6.3.-;Name=ssuB_3;db_xref=COG:COG1116;gene=ssuB_3;inference=ab initio prediction:Prodigal:002006,similar to AA sequence:UniProtKB:P97027;locus_tag=MIHCELMP_00927;product=Aliphatic sulfonates import ATP-binding protein SsuB
NZ_JTHF01000127.1	Prodigal:002006	CDS	42510	43871	.	-	0	ID=MIHCELMP_00928;eC_number=1.14.14.10;Name=ntaA_3;gene=ntaA_3;inference=ab initio prediction:Prodigal:002006,similar to AA sequence:UniProtKB:P54989;locus_tag=MIHCELMP_00928;product=Nitrilotriacetate monooxygenase component A
NZ_JTHF01000127.1	Prodigal:002006	CDS	44134	44586	.	+	0	ID=MIHCELMP_00929;Name=cymR_1;gene=cymR_1;inference=ab initio prediction:Prodigal:002006,similar to AA sequence:UniProtKB:O34527;locus_tag=MIHCELMP_00929;product=HTH-type transcriptional regulator CymR
NZ_JTHF01000127.1	Prodigal:002006	CDS	44570	45571	.	-	0	ID=MIHCELMP_00930;inference=ab initio prediction:Prodigal:002006;locus_tag=MIHCELMP_00930;product=hypothetical protein
NZ_JTHF01000127.1	Prodigal:002006	CDS	45852	47180	.	+	0	ID=MIHCELMP_00931;Name=dppA_2;db_xref=COG:COG0747;gene=dppA_2;inference=ab initio prediction:Prodigal:002006,similar to AA sequence:UniProtKB:P23847;locus_tag=MIHCELMP_00931;product=Periplasmic dipeptide transport protein
NZ_JTHF01000127.1	Prodigal:002006	CDS	47353	48186	.	+	0	ID=MIHCELMP_00932;eC_number=2.1.1.77;Name=pcm_2;gene=pcm_2;inference=ab initio prediction:Prodigal:002006,protein motif:HAMAP:MF_00090;locus_tag=MIHCELMP_00932;product=Protein-L-isoaspartate O-methyltransferase
NZ_JTHF01000127.1	Prodigal:002006	CDS	48679	48978	.	+	0	ID=MIHCELMP_00933;inference=ab initio prediction:Prodigal:002006;locus_tag=MIHCELMP_00933;product=hypothetical protein
NZ_JTHF01000127.1	Prodigal:002006	CDS	48930	49298	.	+	0	ID=MIHCELMP_00934;inference=ab initio prediction:Prodigal:002006;locus_tag=MIHCELMP_00934;product=hypothetical protein
NZ_JTHF01000127.1	Prodigal:002006	CDS	49306	50115	.	-	0	ID=MIHCELMP_00935;Name=metQ_1;db_xref=COG:COG1464;gene=metQ_1;inference=ab initio prediction:Prodigal:002006,similar to AA sequence:UniProtKB:P28635;locus_tag=MIHCELMP_00935;product=D-methionine-binding lipoprotein MetQ
NZ_JTHF01000127.1	Prodigal:002006	CDS	50115	50696	.	-	0	ID=MIHCELMP_00936;eC_number=1.5.1.42;Name=sfnF_2;db_xref=COG:COG0431;gene=sfnF_2;inference=ab initio prediction:Prodigal:002006,similar to AA sequence:UniProtKB:Q3K9A2;locus_tag=MIHCELMP_00936;product=NADH-dependent FMN reductase SfnF
NZ_JTHF01000127.1	Prodigal:002006	CDS	50725	51645	.	-	0	ID=MIHCELMP_00937;eC_number=7.6.2.8;Name=btuD_4;gene=btuD_4;inference=ab initio prediction:Prodigal:002006,protein motif:HAMAP:MF_01005;locus_tag=MIHCELMP_00937;product=Vitamin B12 import ATP-binding protein BtuD
NZ_JTHF01000127.1	Prodigal:002006	CDS	51623	52654	.	-	0	ID=MIHCELMP_00938;Name=dppD_2;db_xref=COG:COG0444;gene=dppD_2;inference=ab initio prediction:Prodigal:002006,similar to AA sequence:UniProtKB:P0AAG0;locus_tag=MIHCELMP_00938;product=Dipeptide transport ATP-binding protein DppD
NZ_JTHF01000127.1	Prodigal:002006	CDS	52656	53573	.	-	0	ID=MIHCELMP_00939;Name=oppC;db_xref=COG:COG1173;gene=oppC;inference=ab initio prediction:Prodigal:002006,similar to AA sequence:UniProtKB:P08006;locus_tag=MIHCELMP_00939;product=Oligopeptide transport system permease protein OppC
NZ_JTHF01000127.1	Prodigal:002006	CDS	53570	54559	.	-	0	ID=MIHCELMP_00940;Name=dppB_2;db_xref=COG:COG0601;gene=dppB_2;inference=ab initio prediction:Prodigal:002006,similar to AA sequence:UniProtKB:P0AEF8;locus_tag=MIHCELMP_00940;product=Dipeptide transport system permease protein DppB
NZ_JTHF01000127.1	Prodigal:002006	CDS	54655	55911	.	+	0	ID=MIHCELMP_00941;eC_number=1.14.14.35;Name=sfnG_1;gene=sfnG_1;inference=ab initio prediction:Prodigal:002006,similar to AA sequence:UniProtKB:Q65YW9;locus_tag=MIHCELMP_00941;product=FMNH(2)-dependent dimethylsulfone monooxygenase
NZ_JTHF01000127.1	Prodigal:002006	CDS	56025	57242	.	+	0	ID=MIHCELMP_00942;eC_number=1.14.14.-;Name=sfnC_3;gene=sfnC_3;inference=ab initio prediction:Prodigal:002006,similar to AA sequence:UniProtKB:Q845S8;locus_tag=MIHCELMP_00942;product=putative FMNH2-dependent monooxygenase SfnC
NZ_JTHF01000127.1	Prodigal:002006	CDS	57239	57379	.	+	0	ID=MIHCELMP_00943;inference=ab initio prediction:Prodigal:002006;locus_tag=MIHCELMP_00943;product=hypothetical protein
NZ_JTHF01000127.1	Prodigal:002006	CDS	57687	57977	.	+	0	ID=MIHCELMP_00944;Name=groS5;gene=groS5;inference=ab initio prediction:Prodigal:002006,similar to AA sequence:UniProtKB:P35474;locus_tag=MIHCELMP_00944;product=10 kDa chaperonin 5
NZ_JTHF01000127.1	Prodigal:002006	CDS	58008	59630	.	+	0	ID=MIHCELMP_00945;Name=groL5_1;gene=groL5_1;inference=ab initio prediction:Prodigal:002006,similar to AA sequence:UniProtKB:P35471;locus_tag=MIHCELMP_00945;product=60 kDa chaperonin 5
NZ_JTHF01000127.1	Prodigal:002006	CDS	59697	59822	.	+	0	ID=MIHCELMP_00946;inference=ab initio prediction:Prodigal:002006;locus_tag=MIHCELMP_00946;product=hypothetical protein
NZ_JTHF01000127.1	Prodigal:002006	CDS	59835	61238	.	+	0	ID=MIHCELMP_00947;inference=ab initio prediction:Prodigal:002006;locus_tag=MIHCELMP_00947;product=hypothetical protein
NZ_JTHF01000127.1	Prodigal:002006	CDS	61443	62432	.	+	0	ID=MIHCELMP_00948;eC_number=2.8.1.1;db_xref=COG:COG2897;inference=ab initio prediction:Prodigal:002006,similar to AA sequence:UniProtKB:A0R4C9;locus_tag=MIHCELMP_00948;product=Putative thiosulfate sulfurtransferase
NZ_JTHF01000127.1	Prodigal:002006	CDS	62429	63634	.	+	0	ID=MIHCELMP_00949;inference=ab initio prediction:Prodigal:002006,similar to AA sequence:UniProtKB:P33015;locus_tag=MIHCELMP_00949;note=UPF0394 inner membrane protein YeeE;product=hypothetical protein
NZ_JTHF01000127.1	Prodigal:002006	CDS	63818	64852	.	+	0	ID=MIHCELMP_00950;inference=ab initio prediction:Prodigal:002006;locus_tag=MIHCELMP_00950;product=hypothetical protein
NZ_JTHF01000127.1	Prodigal:002006	CDS	64864	65721	.	+	0	ID=MIHCELMP_00951;eC_number=7.6.2.8;Name=btuD_5;gene=btuD_5;inference=ab initio prediction:Prodigal:002006,protein motif:HAMAP:MF_01005;locus_tag=MIHCELMP_00951;product=Vitamin B12 import ATP-binding protein BtuD
NZ_JTHF01000128.1	Prodigal:002006	CDS	22	444	.	+	0	ID=MIHCELMP_00952;inference=ab initio prediction:Prodigal:002006;locus_tag=MIHCELMP_00952;product=hypothetical protein
NZ_JTHF01000128.1	Prodigal:002006	CDS	608	1153	.	+	0	ID=MIHCELMP_00953;inference=ab initio prediction:Prodigal:002006;locus_tag=MIHCELMP_00953;product=hypothetical protein
NZ_JTHF01000128.1	Prodigal:002006	CDS	1150	2013	.	-	0	ID=MIHCELMP_00954;inference=ab initio prediction:Prodigal:002006,similar to AA sequence:ISfinder:ISMex5;locus_tag=MIHCELMP_00954;product=IS3 family transposase ISMex5
NZ_JTHF01000128.1	Prodigal:002006	CDS	2055	2333	.	-	0	ID=MIHCELMP_00955;inference=ab initio prediction:Prodigal:002006,similar to AA sequence:ISfinder:ISMex5;locus_tag=MIHCELMP_00955;product=IS3 family transposase ISMex5
NZ_JTHF01000128.1	Prodigal:002006	CDS	2617	3669	.	-	0	ID=MIHCELMP_00956;inference=ab initio prediction:Prodigal:002006;locus_tag=MIHCELMP_00956;product=hypothetical protein
NZ_JTHF01000128.1	Prodigal:002006	CDS	3899	5272	.	+	0	ID=MIHCELMP_00957;eC_number=4.2.1.79;inference=ab initio prediction:Prodigal:002006,similar to AA sequence:UniProtKB:H8F0D6;locus_tag=MIHCELMP_00957;product=2-methylcitrate dehydratase
NZ_JTHF01000128.1	Prodigal:002006	CDS	5262	5645	.	+	0	ID=MIHCELMP_00958;inference=ab initio prediction:Prodigal:002006;locus_tag=MIHCELMP_00958;product=hypothetical protein
NZ_JTHF01000128.1	Prodigal:002006	CDS	5642	6427	.	+	0	ID=MIHCELMP_00959;eC_number=3.6.3.-;Name=cmpD_1;gene=cmpD_1;inference=ab initio prediction:Prodigal:002006,similar to AA sequence:UniProtKB:Q55463;locus_tag=MIHCELMP_00959;product=Bicarbonate transport ATP-binding protein CmpD
NZ_JTHF01000128.1	Prodigal:002006	CDS	6427	7233	.	+	0	ID=MIHCELMP_00960;Name=cmpB_2;db_xref=COG:COG0600;gene=cmpB_2;inference=ab initio prediction:Prodigal:002006,similar to AA sequence:UniProtKB:Q55106;locus_tag=MIHCELMP_00960;product=Bicarbonate transport system permease protein CmpB
NZ_JTHF01000128.1	Prodigal:002006	CDS	7244	8224	.	+	0	ID=MIHCELMP_00961;inference=ab initio prediction:Prodigal:002006;locus_tag=MIHCELMP_00961;product=hypothetical protein
NZ_JTHF01000128.1	Prodigal:002006	CDS	8639	9568	.	-	0	ID=MIHCELMP_00962;Name=cynR_2;gene=cynR_2;inference=ab initio prediction:Prodigal:002006,similar to AA sequence:UniProtKB:P27111;locus_tag=MIHCELMP_00962;product=HTH-type transcriptional regulator CynR
NZ_JTHF01000128.1	Prodigal:002006	CDS	9693	10457	.	-	0	ID=MIHCELMP_00963;eC_number=3.6.3.-;Name=ssuB_4;db_xref=COG:COG1116;gene=ssuB_4;inference=ab initio prediction:Prodigal:002006,similar to AA sequence:UniProtKB:P97027;locus_tag=MIHCELMP_00963;product=Aliphatic sulfonates import ATP-binding protein SsuB
NZ_JTHF01000128.1	Prodigal:002006	CDS	10454	11221	.	-	0	ID=MIHCELMP_00964;Name=ssuC_5;db_xref=COG:COG0600;gene=ssuC_5;inference=ab initio prediction:Prodigal:002006,similar to AA sequence:UniProtKB:P40401;locus_tag=MIHCELMP_00964;product=Putative aliphatic sulfonates transport permease protein SsuC
NZ_JTHF01000128.1	Prodigal:002006	CDS	11229	12149	.	-	0	ID=MIHCELMP_00965;inference=ab initio prediction:Prodigal:002006;locus_tag=MIHCELMP_00965;product=hypothetical protein
NZ_JTHF01000128.1	Prodigal:002006	CDS	12413	13828	.	+	0	ID=MIHCELMP_00966;eC_number=3.5.1.86;Name=mdlY;gene=mdlY;inference=ab initio prediction:Prodigal:002006,similar to AA sequence:UniProtKB:Q84DC4;locus_tag=MIHCELMP_00966;product=Mandelamide hydrolase
NZ_JTHF01000128.1	Prodigal:002006	CDS	13843	14730	.	+	0	ID=MIHCELMP_00967;inference=ab initio prediction:Prodigal:002006;locus_tag=MIHCELMP_00967;product=hypothetical protein
NZ_JTHF01000128.1	Prodigal:002006	CDS	14759	15754	.	-	0	ID=MIHCELMP_00968;inference=ab initio prediction:Prodigal:002006;locus_tag=MIHCELMP_00968;product=hypothetical protein
NZ_JTHF01000128.1	Prodigal:002006	CDS	15751	17031	.	-	0	ID=MIHCELMP_00969;eC_number=3.5.1.87;Name=hyuC_1;db_xref=COG:COG0624;gene=hyuC_1;inference=ab initio prediction:Prodigal:002006,similar to AA sequence:UniProtKB:Q6DTN4;locus_tag=MIHCELMP_00969;product=N-carbamoyl-L-amino-acid hydrolase
NZ_JTHF01000128.1	Prodigal:002006	CDS	17036	17914	.	-	0	ID=MIHCELMP_00970;eC_number=3.1.1.24;Name=catD;db_xref=COG:COG0596;gene=catD;inference=ab initio prediction:Prodigal:002006,similar to AA sequence:UniProtKB:P00632;locus_tag=MIHCELMP_00970;product=3-oxoadipate enol-lactonase 2
NZ_JTHF01000128.1	Prodigal:002006	CDS	18406	19542	.	-	0	ID=MIHCELMP_00971;eC_number=2.6.1.9;Name=hisC_2;gene=hisC_2;inference=ab initio prediction:Prodigal:002006,protein motif:HAMAP:MF_01023;locus_tag=MIHCELMP_00971;product=Histidinol-phosphate aminotransferase
NZ_JTHF01000128.1	Prodigal:002006	CDS	19542	20321	.	-	0	ID=MIHCELMP_00972;eC_number=1.3.1.-;Name=bacG;db_xref=COG:COG1028;gene=bacG;inference=ab initio prediction:Prodigal:002006,similar to AA sequence:UniProtKB:P39644;locus_tag=MIHCELMP_00972;product=NADPH-dependent reductase BacG
NZ_JTHF01000128.1	Prodigal:002006	CDS	20383	21102	.	-	0	ID=MIHCELMP_00973;Name=gntR_1;gene=gntR_1;inference=ab initio prediction:Prodigal:002006,similar to AA sequence:UniProtKB:Q8GAL4;locus_tag=MIHCELMP_00973;product=putative D-xylose utilization operon transcriptional repressor
NZ_JTHF01000128.1	Prodigal:002006	CDS	21347	22186	.	+	0	ID=MIHCELMP_00974;eC_number=3.6.3.-;Name=ssuB_5;db_xref=COG:COG1116;gene=ssuB_5;inference=ab initio prediction:Prodigal:002006,similar to AA sequence:UniProtKB:P97027;locus_tag=MIHCELMP_00974;product=Aliphatic sulfonates import ATP-binding protein SsuB
NZ_JTHF01000128.1	Prodigal:002006	CDS	22183	22986	.	+	0	ID=MIHCELMP_00975;eC_number=4.1.2.17;Name=fucA_1;gene=fucA_1;inference=ab initio prediction:Prodigal:002006,protein motif:HAMAP:MF_00987;locus_tag=MIHCELMP_00975;product=L-fuculose phosphate aldolase
NZ_JTHF01000128.1	Prodigal:002006	CDS	23002	24015	.	+	0	ID=MIHCELMP_00976;Name=ribY_1;db_xref=COG:COG0715;gene=ribY_1;inference=ab initio prediction:Prodigal:002006,similar to AA sequence:UniProtKB:A9WGD2;locus_tag=MIHCELMP_00976;product=Riboflavin-binding protein RibY
NZ_JTHF01000128.1	Prodigal:002006	CDS	24012	24812	.	+	0	ID=MIHCELMP_00977;inference=ab initio prediction:Prodigal:002006;locus_tag=MIHCELMP_00977;product=hypothetical protein
NZ_JTHF01000128.1	Prodigal:002006	CDS	24809	25564	.	+	0	ID=MIHCELMP_00978;inference=ab initio prediction:Prodigal:002006;locus_tag=MIHCELMP_00978;product=hypothetical protein
NZ_JTHF01000128.1	Prodigal:002006	CDS	25561	26856	.	+	0	ID=MIHCELMP_00979;eC_number=1.14.14.10;Name=ntaA_4;gene=ntaA_4;inference=ab initio prediction:Prodigal:002006,similar to AA sequence:UniProtKB:P54989;locus_tag=MIHCELMP_00979;product=Nitrilotriacetate monooxygenase component A
NZ_JTHF01000128.1	Prodigal:002006	CDS	27331	27492	.	+	0	ID=MIHCELMP_00980;inference=ab initio prediction:Prodigal:002006;locus_tag=MIHCELMP_00980;product=hypothetical protein
NZ_JTHF01000128.1	Prodigal:002006	CDS	27571	28248	.	+	0	ID=MIHCELMP_00981;inference=ab initio prediction:Prodigal:002006;locus_tag=MIHCELMP_00981;product=hypothetical protein
NZ_JTHF01000129.1	Prodigal:002006	CDS	325	1578	.	+	0	ID=MIHCELMP_00982;inference=ab initio prediction:Prodigal:002006;locus_tag=MIHCELMP_00982;product=hypothetical protein
NZ_JTHF01000129.1	Prodigal:002006	CDS	2010	2690	.	-	0	ID=MIHCELMP_00983;inference=ab initio prediction:Prodigal:002006;locus_tag=MIHCELMP_00983;product=hypothetical protein
NZ_JTHF01000129.1	Prodigal:002006	CDS	2690	4825	.	-	0	ID=MIHCELMP_00984;inference=ab initio prediction:Prodigal:002006;locus_tag=MIHCELMP_00984;product=hypothetical protein
NZ_JTHF01000129.1	Prodigal:002006	CDS	4818	5198	.	-	0	ID=MIHCELMP_00985;inference=ab initio prediction:Prodigal:002006;locus_tag=MIHCELMP_00985;product=hypothetical protein
NZ_JTHF01000129.1	Prodigal:002006	CDS	5198	5797	.	-	0	ID=MIHCELMP_00986;inference=ab initio prediction:Prodigal:002006;locus_tag=MIHCELMP_00986;product=hypothetical protein
NZ_JTHF01000129.1	Prodigal:002006	CDS	5797	9348	.	-	0	ID=MIHCELMP_00987;inference=ab initio prediction:Prodigal:002006;locus_tag=MIHCELMP_00987;product=hypothetical protein
NZ_JTHF01000129.1	Prodigal:002006	CDS	9387	9659	.	+	0	ID=MIHCELMP_00988;inference=ab initio prediction:Prodigal:002006;locus_tag=MIHCELMP_00988;product=hypothetical protein
NZ_JTHF01000129.1	Prodigal:002006	CDS	9619	10035	.	-	0	ID=MIHCELMP_00989;inference=ab initio prediction:Prodigal:002006;locus_tag=MIHCELMP_00989;product=hypothetical protein
NZ_JTHF01000129.1	Prodigal:002006	CDS	10044	10481	.	-	0	ID=MIHCELMP_00990;inference=ab initio prediction:Prodigal:002006;locus_tag=MIHCELMP_00990;product=hypothetical protein
NZ_JTHF01000129.1	Prodigal:002006	CDS	10513	10992	.	-	0	ID=MIHCELMP_00991;inference=ab initio prediction:Prodigal:002006;locus_tag=MIHCELMP_00991;product=hypothetical protein
NZ_JTHF01000129.1	Prodigal:002006	CDS	11057	11278	.	-	0	ID=MIHCELMP_00992;inference=ab initio prediction:Prodigal:002006;locus_tag=MIHCELMP_00992;product=hypothetical protein
NZ_JTHF01000129.1	Prodigal:002006	CDS	11290	11760	.	-	0	ID=MIHCELMP_00993;inference=ab initio prediction:Prodigal:002006;locus_tag=MIHCELMP_00993;product=hypothetical protein
NZ_JTHF01000129.1	Prodigal:002006	CDS	11763	12455	.	-	0	ID=MIHCELMP_00994;inference=ab initio prediction:Prodigal:002006;locus_tag=MIHCELMP_00994;product=hypothetical protein
NZ_JTHF01000129.1	Prodigal:002006	CDS	12455	12781	.	-	0	ID=MIHCELMP_00995;inference=ab initio prediction:Prodigal:002006;locus_tag=MIHCELMP_00995;product=hypothetical protein
NZ_JTHF01000129.1	Prodigal:002006	CDS	12778	13446	.	-	0	ID=MIHCELMP_00996;inference=ab initio prediction:Prodigal:002006;locus_tag=MIHCELMP_00996;product=hypothetical protein
NZ_JTHF01000129.1	Prodigal:002006	CDS	13443	13682	.	-	0	ID=MIHCELMP_00997;inference=ab initio prediction:Prodigal:002006;locus_tag=MIHCELMP_00997;product=hypothetical protein
NZ_JTHF01000129.1	Prodigal:002006	CDS	14333	14845	.	-	0	ID=MIHCELMP_00998;inference=ab initio prediction:Prodigal:002006;locus_tag=MIHCELMP_00998;product=hypothetical protein
NZ_JTHF01000129.1	Prodigal:002006	CDS	14868	15512	.	-	0	ID=MIHCELMP_00999;inference=ab initio prediction:Prodigal:002006;locus_tag=MIHCELMP_00999;product=hypothetical protein
NZ_JTHF01000013.1	Prodigal:002006	CDS	241	1029	.	+	0	ID=MIHCELMP_01000;eC_number=4.2.1.150;Name=crt;db_xref=COG:COG1024;gene=crt;inference=ab initio prediction:Prodigal:002006,similar to AA sequence:UniProtKB:P52046;locus_tag=MIHCELMP_01000;product=Short-chain-enoyl-CoA hydratase
NZ_JTHF01000013.1	Prodigal:002006	CDS	1048	1947	.	-	0	ID=MIHCELMP_01001;eC_number=3.5.1.-;Name=pgdA_1;gene=pgdA_1;inference=ab initio prediction:Prodigal:002006,similar to AA sequence:UniProtKB:B5ZA76;locus_tag=MIHCELMP_01001;product=Peptidoglycan deacetylase
NZ_JTHF01000013.1	Prodigal:002006	CDS	1977	2381	.	-	0	ID=MIHCELMP_01002;inference=ab initio prediction:Prodigal:002006;locus_tag=MIHCELMP_01002;product=hypothetical protein
NZ_JTHF01000013.1	Prodigal:002006	CDS	2850	4946	.	+	0	ID=MIHCELMP_01003;inference=ab initio prediction:Prodigal:002006;locus_tag=MIHCELMP_01003;product=hypothetical protein
NZ_JTHF01000013.1	Prodigal:002006	CDS	5002	5658	.	-	0	ID=MIHCELMP_01004;inference=ab initio prediction:Prodigal:002006;locus_tag=MIHCELMP_01004;product=hypothetical protein
NZ_JTHF01000013.1	Prodigal:002006	CDS	5655	6875	.	-	0	ID=MIHCELMP_01005;eC_number=2.3.1.31;Name=metXA_1;db_xref=COG:COG2021;gene=metXA_1;inference=ab initio prediction:Prodigal:002006,similar to AA sequence:UniProtKB:Q9AAS1;locus_tag=MIHCELMP_01005;product=Homoserine O-acetyltransferase
NZ_JTHF01000013.1	Prodigal:002006	CDS	7086	7928	.	+	0	ID=MIHCELMP_01006;inference=ab initio prediction:Prodigal:002006;locus_tag=MIHCELMP_01006;product=hypothetical protein
NZ_JTHF01000013.1	Prodigal:002006	CDS	8167	9513	.	-	0	ID=MIHCELMP_01007;Name=yhjE;gene=yhjE;inference=ab initio prediction:Prodigal:002006,similar to AA sequence:UniProtKB:P37643;locus_tag=MIHCELMP_01007;product=Inner membrane metabolite transport protein YhjE
NZ_JTHF01000013.1	Prodigal:002006	CDS	9719	10762	.	+	0	ID=MIHCELMP_01008;Name=cyoA;db_xref=COG:COG1622;gene=cyoA;inference=ab initio prediction:Prodigal:002006,similar to AA sequence:UniProtKB:P0ABJ1;locus_tag=MIHCELMP_01008;product=Cytochrome bo(3) ubiquinol oxidase subunit 2
NZ_JTHF01000013.1	Prodigal:002006	CDS	10893	12920	.	+	0	ID=MIHCELMP_01009;eC_number=7.1.1.3;Name=cyoB;db_xref=COG:COG0843;gene=cyoB;inference=ab initio prediction:Prodigal:002006,similar to AA sequence:UniProtKB:P0ABI8;locus_tag=MIHCELMP_01009;product=Cytochrome bo(3) ubiquinol oxidase subunit 1
NZ_JTHF01000013.1	Prodigal:002006	CDS	12931	13560	.	+	0	ID=MIHCELMP_01010;Name=cyoC;db_xref=COG:COG1845;gene=cyoC;inference=ab initio prediction:Prodigal:002006,similar to AA sequence:UniProtKB:P0ABJ3;locus_tag=MIHCELMP_01010;product=Cytochrome bo(3) ubiquinol oxidase subunit 3
NZ_JTHF01000013.1	Prodigal:002006	CDS	13557	13952	.	+	0	ID=MIHCELMP_01011;inference=ab initio prediction:Prodigal:002006;locus_tag=MIHCELMP_01011;product=hypothetical protein
NZ_JTHF01000013.1	Prodigal:002006	CDS	13949	14686	.	+	0	ID=MIHCELMP_01012;db_xref=COG:COG3346;inference=ab initio prediction:Prodigal:002006,similar to AA sequence:UniProtKB:P9WGA7;locus_tag=MIHCELMP_01012;product=putative SURF1-like protein
NZ_JTHF01000013.1	Prodigal:002006	CDS	15087	16457	.	+	0	ID=MIHCELMP_01013;eC_number=2.7.13.3;Name=regB_1;gene=regB_1;inference=ab initio prediction:Prodigal:002006,similar to AA sequence:UniProtKB:Q3J6C1;locus_tag=MIHCELMP_01013;product=Sensor histidine kinase RegB
NZ_JTHF01000013.1	Prodigal:002006	CDS	16459	16995	.	+	0	ID=MIHCELMP_01014;Name=regA_1;db_xref=COG:COG4567;gene=regA_1;inference=ab initio prediction:Prodigal:002006,similar to AA sequence:UniProtKB:Q53228;locus_tag=MIHCELMP_01014;product=Photosynthetic apparatus regulatory protein RegA
NZ_JTHF01000013.1	Prodigal:002006	CDS	17112	18359	.	+	0	ID=MIHCELMP_01015;eC_number=1.3.99.-;Name=mmgC_1;db_xref=COG:COG1960;gene=mmgC_1;inference=ab initio prediction:Prodigal:002006,similar to AA sequence:UniProtKB:P45857;locus_tag=MIHCELMP_01015;product=Acyl-CoA dehydrogenase
NZ_JTHF01000013.1	Prodigal:002006	CDS	18465	18932	.	-	0	ID=MIHCELMP_01016;inference=ab initio prediction:Prodigal:002006;locus_tag=MIHCELMP_01016;product=hypothetical protein
NZ_JTHF01000013.1	Prodigal:002006	CDS	18963	19214	.	-	0	ID=MIHCELMP_01017;inference=ab initio prediction:Prodigal:002006;locus_tag=MIHCELMP_01017;product=hypothetical protein
NZ_JTHF01000013.1	Prodigal:002006	CDS	19307	20407	.	-	0	ID=MIHCELMP_01018;eC_number=1.14.14.35;Name=sfnG_2;gene=sfnG_2;inference=ab initio prediction:Prodigal:002006,similar to AA sequence:UniProtKB:Q65YW9;locus_tag=MIHCELMP_01018;product=FMNH(2)-dependent dimethylsulfone monooxygenase
NZ_JTHF01000013.1	Prodigal:002006	CDS	20453	20698	.	+	0	ID=MIHCELMP_01019;inference=ab initio prediction:Prodigal:002006;locus_tag=MIHCELMP_01019;product=hypothetical protein
NZ_JTHF01000013.1	Prodigal:002006	CDS	20584	21834	.	-	0	ID=MIHCELMP_01020;eC_number=1.3.8.3;Name=bbsG_1;gene=bbsG_1;inference=ab initio prediction:Prodigal:002006,similar to AA sequence:UniProtKB:Q9KJE8;locus_tag=MIHCELMP_01020;product=(R)-benzylsuccinyl-CoA dehydrogenase
NZ_JTHF01000013.1	Prodigal:002006	CDS	22060	23157	.	-	0	ID=MIHCELMP_01021;eC_number=5.1.1.1;Name=alr;gene=alr;inference=ab initio prediction:Prodigal:002006,similar to AA sequence:UniProtKB:B9WZ64;locus_tag=MIHCELMP_01021;product=Alanine racemase
NZ_JTHF01000013.1	Prodigal:002006	CDS	23304	24194	.	+	0	ID=MIHCELMP_01022;inference=ab initio prediction:Prodigal:002006;locus_tag=MIHCELMP_01022;product=hypothetical protein
NZ_JTHF01000013.1	Prodigal:002006	CDS	24194	25348	.	+	0	ID=MIHCELMP_01023;inference=ab initio prediction:Prodigal:002006;locus_tag=MIHCELMP_01023;product=hypothetical protein
NZ_JTHF01000013.1	Prodigal:002006	CDS	25426	26913	.	-	0	ID=MIHCELMP_01024;eC_number=3.6.4.12;Name=dnaC;db_xref=COG:COG0305;gene=dnaC;inference=ab initio prediction:Prodigal:002006,similar to AA sequence:UniProtKB:P37469;locus_tag=MIHCELMP_01024;product=Replicative DNA helicase
NZ_JTHF01000130.1	Prodigal:002006	CDS	89	946	.	-	0	ID=MIHCELMP_01025;inference=ab initio prediction:Prodigal:002006;locus_tag=MIHCELMP_01025;product=hypothetical protein
NZ_JTHF01000130.1	Prodigal:002006	CDS	943	2541	.	-	0	ID=MIHCELMP_01026;eC_number=6.2.1.3;db_xref=COG:COG0318;inference=ab initio prediction:Prodigal:002006,similar to AA sequence:UniProtKB:P9WQ37;locus_tag=MIHCELMP_01026;product=Long-chain-fatty-acid--CoA ligase FadD13
NZ_JTHF01000130.1	Prodigal:002006	CDS	2675	3271	.	-	0	ID=MIHCELMP_01027;eC_number=3.1.26.4;Name=rnhB;db_xref=COG:COG0164;gene=rnhB;inference=ab initio prediction:Prodigal:002006,similar to AA sequence:UniProtKB:P10442;locus_tag=MIHCELMP_01027;product=Ribonuclease HII
NZ_JTHF01000130.1	Prodigal:002006	CDS	3515	3667	.	+	0	ID=MIHCELMP_01028;inference=ab initio prediction:Prodigal:002006;locus_tag=MIHCELMP_01028;product=hypothetical protein
NZ_JTHF01000130.1	Prodigal:002006	CDS	4083	4460	.	+	0	ID=MIHCELMP_01029;inference=ab initio prediction:Prodigal:002006;locus_tag=MIHCELMP_01029;product=hypothetical protein
NZ_JTHF01000130.1	Prodigal:002006	CDS	4673	5182	.	+	0	ID=MIHCELMP_01030;inference=ab initio prediction:Prodigal:002006;locus_tag=MIHCELMP_01030;product=hypothetical protein
NZ_JTHF01000130.1	Prodigal:002006	CDS	5189	5527	.	-	0	ID=MIHCELMP_01031;inference=ab initio prediction:Prodigal:002006;locus_tag=MIHCELMP_01031;product=hypothetical protein
NZ_JTHF01000130.1	Prodigal:002006	CDS	5599	5973	.	-	0	ID=MIHCELMP_01032;inference=ab initio prediction:Prodigal:002006;locus_tag=MIHCELMP_01032;product=hypothetical protein
NZ_JTHF01000130.1	Prodigal:002006	CDS	5999	6220	.	-	0	ID=MIHCELMP_01033;inference=ab initio prediction:Prodigal:002006;locus_tag=MIHCELMP_01033;product=hypothetical protein
NZ_JTHF01000130.1	Prodigal:002006	CDS	6408	7760	.	+	0	ID=MIHCELMP_01034;eC_number=2.1.1.176;Name=rsmB_1;db_xref=COG:COG0144;gene=rsmB_1;inference=ab initio prediction:Prodigal:002006,similar to AA sequence:UniProtKB:P36929;locus_tag=MIHCELMP_01034;product=Ribosomal RNA small subunit methyltransferase B
NZ_JTHF01000130.1	Prodigal:002006	CDS	7891	9618	.	+	0	ID=MIHCELMP_01035;Name=fzlC;gene=fzlC;inference=ab initio prediction:Prodigal:002006,similar to AA sequence:UniProtKB:A0A0H3C3S1;locus_tag=MIHCELMP_01035;product=FtsZ-localized protein C
NZ_JTHF01000130.1	Prodigal:002006	CDS	9748	10944	.	+	0	ID=MIHCELMP_01036;inference=ab initio prediction:Prodigal:002006;locus_tag=MIHCELMP_01036;product=hypothetical protein
NZ_JTHF01000130.1	Prodigal:002006	CDS	11081	12109	.	+	0	ID=MIHCELMP_01037;eC_number=1.1.-.-;Name=yajO_1;db_xref=COG:COG0667;gene=yajO_1;inference=ab initio prediction:Prodigal:002006,similar to AA sequence:UniProtKB:P77735;locus_tag=MIHCELMP_01037;product=1-deoxyxylulose-5-phosphate synthase YajO
NZ_JTHF01000131.1	Prodigal:002006	CDS	291	1034	.	-	0	ID=MIHCELMP_01038;inference=ab initio prediction:Prodigal:002006;locus_tag=MIHCELMP_01038;product=hypothetical protein
NZ_JTHF01000131.1	Prodigal:002006	CDS	1394	1639	.	+	0	ID=MIHCELMP_01039;inference=ab initio prediction:Prodigal:002006;locus_tag=MIHCELMP_01039;product=hypothetical protein
NZ_JTHF01000131.1	Prodigal:002006	CDS	1647	1922	.	+	0	ID=MIHCELMP_01040;inference=ab initio prediction:Prodigal:002006;locus_tag=MIHCELMP_01040;product=hypothetical protein
NZ_JTHF01000131.1	Prodigal:002006	CDS	2036	2296	.	-	0	ID=MIHCELMP_01041;inference=ab initio prediction:Prodigal:002006;locus_tag=MIHCELMP_01041;product=hypothetical protein
NZ_JTHF01000131.1	Prodigal:002006	CDS	2506	3231	.	-	0	ID=MIHCELMP_01042;inference=ab initio prediction:Prodigal:002006;locus_tag=MIHCELMP_01042;product=hypothetical protein
NZ_JTHF01000131.1	Prodigal:002006	CDS	3228	3599	.	-	0	ID=MIHCELMP_01043;inference=ab initio prediction:Prodigal:002006;locus_tag=MIHCELMP_01043;product=hypothetical protein
NZ_JTHF01000131.1	Prodigal:002006	CDS	3700	3924	.	-	0	ID=MIHCELMP_01044;inference=ab initio prediction:Prodigal:002006;locus_tag=MIHCELMP_01044;product=hypothetical protein
NZ_JTHF01000131.1	Prodigal:002006	CDS	4193	7066	.	+	0	ID=MIHCELMP_01045;eC_number=4.1.1.31;Name=ppc;gene=ppc;inference=ab initio prediction:Prodigal:002006,protein motif:HAMAP:MF_00595;locus_tag=MIHCELMP_01045;product=Phosphoenolpyruvate carboxylase
NZ_JTHF01000131.1	Prodigal:002006	CDS	7206	8333	.	+	0	ID=MIHCELMP_01046;Name=hisZ;gene=hisZ;inference=ab initio prediction:Prodigal:002006,protein motif:HAMAP:MF_00125;locus_tag=MIHCELMP_01046;product=ATP phosphoribosyltransferase regulatory subunit
NZ_JTHF01000131.1	Prodigal:002006	CDS	8333	9319	.	+	0	ID=MIHCELMP_01047;eC_number=2.4.2.17;Name=hisG;gene=hisG;inference=ab initio prediction:Prodigal:002006,protein motif:HAMAP:MF_00079;locus_tag=MIHCELMP_01047;product=ATP phosphoribosyltransferase
NZ_JTHF01000131.1	Prodigal:002006	CDS	9369	11063	.	-	0	ID=MIHCELMP_01048;inference=ab initio prediction:Prodigal:002006;locus_tag=MIHCELMP_01048;product=hypothetical protein
NZ_JTHF01000131.1	Prodigal:002006	CDS	11047	11673	.	-	0	ID=MIHCELMP_01049;inference=ab initio prediction:Prodigal:002006;locus_tag=MIHCELMP_01049;product=hypothetical protein
NZ_JTHF01000131.1	Prodigal:002006	CDS	11667	12191	.	-	0	ID=MIHCELMP_01050;inference=ab initio prediction:Prodigal:002006;locus_tag=MIHCELMP_01050;product=hypothetical protein
NZ_JTHF01000131.1	Prodigal:002006	CDS	13353	14636	.	-	0	ID=MIHCELMP_01051;eC_number=2.3.1.37;Name=hemA_1;db_xref=COG:COG0156;gene=hemA_1;inference=ab initio prediction:Prodigal:002006,similar to AA sequence:UniProtKB:P18079;locus_tag=MIHCELMP_01051;product=5-aminolevulinate synthase
NZ_JTHF01000131.1	Prodigal:002006	CDS	14880	15062	.	+	0	ID=MIHCELMP_01052;inference=ab initio prediction:Prodigal:002006;locus_tag=MIHCELMP_01052;product=hypothetical protein
NZ_JTHF01000131.1	Prodigal:002006	CDS	15171	16460	.	+	0	ID=MIHCELMP_01053;eC_number=2.5.1.7;Name=murA;db_xref=COG:COG0766;gene=murA;inference=ab initio prediction:Prodigal:002006,similar to AA sequence:UniProtKB:Q9HVW7;locus_tag=MIHCELMP_01053;product=UDP-N-acetylglucosamine 1-carboxyvinyltransferase
NZ_JTHF01000131.1	Prodigal:002006	CDS	16654	17493	.	+	0	ID=MIHCELMP_01054;inference=ab initio prediction:Prodigal:002006;locus_tag=MIHCELMP_01054;product=hypothetical protein
NZ_JTHF01000131.1	Prodigal:002006	CDS	17526	20945	.	-	0	ID=MIHCELMP_01055;eC_number=6.2.1.20;Name=aas;gene=aas;inference=ab initio prediction:Prodigal:002006,protein motif:HAMAP:MF_01162;locus_tag=MIHCELMP_01055;product=Bifunctional protein Aas
NZ_JTHF01000131.1	Prodigal:002006	CDS	21089	21361	.	-	0	ID=MIHCELMP_01056;inference=ab initio prediction:Prodigal:002006;locus_tag=MIHCELMP_01056;product=hypothetical protein
NZ_JTHF01000131.1	Prodigal:002006	CDS	21402	22106	.	-	0	ID=MIHCELMP_01057;inference=ab initio prediction:Prodigal:002006;locus_tag=MIHCELMP_01057;product=hypothetical protein
NZ_JTHF01000131.1	Prodigal:002006	CDS	22258	22884	.	+	0	ID=MIHCELMP_01058;Name=fabR_1;gene=fabR_1;inference=ab initio prediction:Prodigal:002006,protein motif:HAMAP:MF_01190;locus_tag=MIHCELMP_01058;product=HTH-type transcriptional repressor FabR
NZ_JTHF01000131.1	Prodigal:002006	CDS	22946	23386	.	-	0	ID=MIHCELMP_01059;Name=mqsA;db_xref=COG:COG1396;gene=mqsA;inference=ab initio prediction:Prodigal:002006,similar to AA sequence:UniProtKB:Q46864;locus_tag=MIHCELMP_01059;product=Antitoxin MqsA
NZ_JTHF01000131.1	Prodigal:002006	CDS	23790	24476	.	-	0	ID=MIHCELMP_01060;inference=ab initio prediction:Prodigal:002006;locus_tag=MIHCELMP_01060;product=hypothetical protein
NZ_JTHF01000132.1	Prodigal:002006	CDS	182	3961	.	-	0	ID=MIHCELMP_01061;inference=ab initio prediction:Prodigal:002006;locus_tag=MIHCELMP_01061;product=hypothetical protein
NZ_JTHF01000132.1	Prodigal:002006	CDS	4439	4855	.	+	0	ID=MIHCELMP_01062;inference=ab initio prediction:Prodigal:002006;locus_tag=MIHCELMP_01062;product=hypothetical protein
NZ_JTHF01000132.1	Prodigal:002006	CDS	5001	5672	.	+	0	ID=MIHCELMP_01063;inference=ab initio prediction:Prodigal:002006;locus_tag=MIHCELMP_01063;product=hypothetical protein
NZ_JTHF01000132.1	Prodigal:002006	CDS	5939	6355	.	-	0	ID=MIHCELMP_01064;eC_number=3.6.1.65;Name=nudG;db_xref=COG:COG0494;gene=nudG;inference=ab initio prediction:Prodigal:002006,similar to AA sequence:UniProtKB:P77788;locus_tag=MIHCELMP_01064;product=CTP pyrophosphohydrolase
NZ_JTHF01000132.1	Prodigal:002006	CDS	6399	7109	.	-	0	ID=MIHCELMP_01065;db_xref=COG:COG2968;inference=ab initio prediction:Prodigal:002006,similar to AA sequence:UniProtKB:Q44642;locus_tag=MIHCELMP_01065;product=26 kDa periplasmic immunogenic protein
NZ_JTHF01000132.1	Prodigal:002006	CDS	7106	8347	.	-	0	ID=MIHCELMP_01066;Name=argJ;db_xref=COG:COG1364;gene=argJ;inference=ab initio prediction:Prodigal:002006,similar to AA sequence:UniProtKB:Q9Z4S1;locus_tag=MIHCELMP_01066;product=Arginine biosynthesis bifunctional protein ArgJ
NZ_JTHF01000132.1	Prodigal:002006	CDS	8664	9626	.	+	0	ID=MIHCELMP_01067;Name=dmlR_3;gene=dmlR_3;inference=ab initio prediction:Prodigal:002006,similar to AA sequence:UniProtKB:P76250;locus_tag=MIHCELMP_01067;product=HTH-type transcriptional regulator DmlR
NZ_JTHF01000132.1	Prodigal:002006	CDS	9693	10379	.	+	0	ID=MIHCELMP_01068;inference=ab initio prediction:Prodigal:002006;locus_tag=MIHCELMP_01068;product=hypothetical protein
NZ_JTHF01000132.1	Prodigal:002006	CDS	10577	11455	.	-	0	ID=MIHCELMP_01069;Name=rpoH_1;db_xref=COG:COG0568;gene=rpoH_1;inference=ab initio prediction:Prodigal:002006,similar to AA sequence:UniProtKB:P0CAW9;locus_tag=MIHCELMP_01069;product=RNA polymerase sigma factor RpoH
NZ_JTHF01000132.1	Prodigal:002006	CDS	11781	12374	.	-	0	ID=MIHCELMP_01070;Name=carD;db_xref=COG:COG1329;gene=carD;inference=ab initio prediction:Prodigal:002006,similar to AA sequence:UniProtKB:A0R561;locus_tag=MIHCELMP_01070;product=RNA polymerase-binding transcription factor CarD
NZ_JTHF01000132.1	Prodigal:002006	CDS	12809	13147	.	-	0	ID=MIHCELMP_01071;Name=fdxA;db_xref=COG:COG1146;gene=fdxA;inference=ab initio prediction:Prodigal:002006,similar to AA sequence:UniProtKB:D5AP15;locus_tag=MIHCELMP_01071;product=Ferredoxin-2
NZ_JTHF01000132.1	Prodigal:002006	CDS	13305	13619	.	-	0	ID=MIHCELMP_01072;inference=ab initio prediction:Prodigal:002006;locus_tag=MIHCELMP_01072;product=hypothetical protein
NZ_JTHF01000132.1	Prodigal:002006	CDS	13640	17128	.	-	0	ID=MIHCELMP_01073;inference=ab initio prediction:Prodigal:002006;locus_tag=MIHCELMP_01073;product=hypothetical protein
NZ_JTHF01000132.1	Prodigal:002006	CDS	17279	17605	.	-	0	ID=MIHCELMP_01074;inference=ab initio prediction:Prodigal:002006;locus_tag=MIHCELMP_01074;product=hypothetical protein
NZ_JTHF01000132.1	Prodigal:002006	CDS	17612	18556	.	-	0	ID=MIHCELMP_01075;inference=ab initio prediction:Prodigal:002006;locus_tag=MIHCELMP_01075;product=hypothetical protein
NZ_JTHF01000132.1	Prodigal:002006	CDS	18928	19218	.	+	0	ID=MIHCELMP_01076;Name=rpmB;db_xref=COG:COG0227;gene=rpmB;inference=ab initio prediction:Prodigal:002006,similar to AA sequence:UniProtKB:Q6NCH9;locus_tag=MIHCELMP_01076;product=50S ribosomal protein L28
NZ_JTHF01000132.1	Prodigal:002006	CDS	19591	21492	.	-	0	ID=MIHCELMP_01077;eC_number=6.6.1.2;Name=cobT;gene=cobT;inference=ab initio prediction:Prodigal:002006,similar to AA sequence:UniProtKB:P29934;locus_tag=MIHCELMP_01077;product=Aerobic cobaltochelatase subunit CobT
NZ_JTHF01000132.1	Prodigal:002006	CDS	21673	22656	.	-	0	ID=MIHCELMP_01078;eC_number=6.6.1.2;Name=cobS;gene=cobS;inference=ab initio prediction:Prodigal:002006,similar to AA sequence:UniProtKB:P29933;locus_tag=MIHCELMP_01078;product=Aerobic cobaltochelatase subunit CobS
NZ_JTHF01000132.1	Prodigal:002006	CDS	22932	23558	.	-	0	ID=MIHCELMP_01079;Name=dnaJ_1;gene=dnaJ_1;inference=ab initio prediction:Prodigal:002006,protein motif:HAMAP:MF_01152;locus_tag=MIHCELMP_01079;product=Chaperone protein DnaJ
NZ_JTHF01000133.1	Prodigal:002006	CDS	5	553	.	-	0	ID=MIHCELMP_01080;Name=lptA;gene=lptA;inference=ab initio prediction:Prodigal:002006,protein motif:HAMAP:MF_01914;locus_tag=MIHCELMP_01080;product=Lipopolysaccharide export system protein LptA
NZ_JTHF01000134.1	Prodigal:002006	CDS	505	843	.	+	0	ID=MIHCELMP_01081;inference=ab initio prediction:Prodigal:002006;locus_tag=MIHCELMP_01081;product=hypothetical protein
NZ_JTHF01000134.1	Prodigal:002006	CDS	1400	2728	.	-	0	ID=MIHCELMP_01082;inference=ab initio prediction:Prodigal:002006;locus_tag=MIHCELMP_01082;product=hypothetical protein
NZ_JTHF01000134.1	Prodigal:002006	CDS	2742	5015	.	-	0	ID=MIHCELMP_01083;inference=ab initio prediction:Prodigal:002006;locus_tag=MIHCELMP_01083;product=hypothetical protein
NZ_JTHF01000134.1	Prodigal:002006	CDS	5025	6011	.	-	0	ID=MIHCELMP_01084;inference=ab initio prediction:Prodigal:002006;locus_tag=MIHCELMP_01084;product=hypothetical protein
NZ_JTHF01000134.1	Prodigal:002006	CDS	6011	7021	.	-	0	ID=MIHCELMP_01085;inference=ab initio prediction:Prodigal:002006;locus_tag=MIHCELMP_01085;product=hypothetical protein
NZ_JTHF01000134.1	Prodigal:002006	CDS	7018	7785	.	-	0	ID=MIHCELMP_01086;inference=ab initio prediction:Prodigal:002006;locus_tag=MIHCELMP_01086;product=hypothetical protein
NZ_JTHF01000134.1	Prodigal:002006	CDS	7782	8216	.	-	0	ID=MIHCELMP_01087;inference=ab initio prediction:Prodigal:002006;locus_tag=MIHCELMP_01087;product=hypothetical protein
NZ_JTHF01000134.1	Prodigal:002006	CDS	8735	9166	.	-	0	ID=MIHCELMP_01088;inference=ab initio prediction:Prodigal:002006;locus_tag=MIHCELMP_01088;product=hypothetical protein
NZ_JTHF01000134.1	Prodigal:002006	CDS	9163	9837	.	-	0	ID=MIHCELMP_01089;inference=ab initio prediction:Prodigal:002006;locus_tag=MIHCELMP_01089;product=hypothetical protein
NZ_JTHF01000134.1	Prodigal:002006	CDS	9822	10067	.	-	0	ID=MIHCELMP_01090;inference=ab initio prediction:Prodigal:002006;locus_tag=MIHCELMP_01090;product=hypothetical protein
NZ_JTHF01000134.1	Prodigal:002006	CDS	10064	10693	.	-	0	ID=MIHCELMP_01091;inference=ab initio prediction:Prodigal:002006;locus_tag=MIHCELMP_01091;product=hypothetical protein
NZ_JTHF01000134.1	Prodigal:002006	CDS	10674	11855	.	-	0	ID=MIHCELMP_01092;Name=pilT_1;db_xref=COG:COG2805;gene=pilT_1;inference=ab initio prediction:Prodigal:002006,similar to AA sequence:UniProtKB:P24559;locus_tag=MIHCELMP_01092;product=Twitching mobility protein
NZ_JTHF01000134.1	Prodigal:002006	CDS	11860	13017	.	-	0	ID=MIHCELMP_01093;inference=ab initio prediction:Prodigal:002006;locus_tag=MIHCELMP_01093;product=hypothetical protein
NZ_JTHF01000134.1	Prodigal:002006	CDS	13223	13744	.	+	0	ID=MIHCELMP_01094;inference=ab initio prediction:Prodigal:002006;locus_tag=MIHCELMP_01094;product=hypothetical protein
NZ_JTHF01000134.1	Prodigal:002006	CDS	13765	14334	.	-	0	ID=MIHCELMP_01095;inference=ab initio prediction:Prodigal:002006;locus_tag=MIHCELMP_01095;product=hypothetical protein
NZ_JTHF01000134.1	Prodigal:002006	CDS	15160	15735	.	+	0	ID=MIHCELMP_01096;inference=ab initio prediction:Prodigal:002006;locus_tag=MIHCELMP_01096;product=hypothetical protein
NZ_JTHF01000134.1	Prodigal:002006	CDS	15738	16007	.	+	0	ID=MIHCELMP_01097;inference=ab initio prediction:Prodigal:002006;locus_tag=MIHCELMP_01097;product=hypothetical protein
NZ_JTHF01000135.1	Prodigal:002006	CDS	17	745	.	+	0	ID=MIHCELMP_01098;inference=ab initio prediction:Prodigal:002006;locus_tag=MIHCELMP_01098;product=hypothetical protein
NZ_JTHF01000135.1	Prodigal:002006	CDS	723	821	.	+	0	ID=MIHCELMP_01099;inference=ab initio prediction:Prodigal:002006;locus_tag=MIHCELMP_01099;product=hypothetical protein
NZ_JTHF01000135.1	Prodigal:002006	CDS	828	1880	.	-	0	ID=MIHCELMP_01100;db_xref=COG:COG1638;inference=ab initio prediction:Prodigal:002006,similar to AA sequence:UniProtKB:P44992;locus_tag=MIHCELMP_01100;product=putative protein
NZ_JTHF01000135.1	Prodigal:002006	CDS	2026	2745	.	+	0	ID=MIHCELMP_01101;Name=rspR_1;db_xref=COG:COG1802;gene=rspR_1;inference=ab initio prediction:Prodigal:002006,similar to AA sequence:UniProtKB:P0ACM2;locus_tag=MIHCELMP_01101;product=HTH-type transcriptional repressor RspR
NZ_JTHF01000135.1	Prodigal:002006	CDS	2837	3922	.	-	0	ID=MIHCELMP_01102;inference=ab initio prediction:Prodigal:002006;locus_tag=MIHCELMP_01102;product=hypothetical protein
NZ_JTHF01000135.1	Prodigal:002006	CDS	4273	4563	.	+	0	ID=MIHCELMP_01103;inference=ab initio prediction:Prodigal:002006;locus_tag=MIHCELMP_01103;product=hypothetical protein
NZ_JTHF01000135.1	Prodigal:002006	CDS	4580	4945	.	+	0	ID=MIHCELMP_01104;Name=cheY_1;db_xref=COG:COG0784;gene=cheY_1;inference=ab initio prediction:Prodigal:002006,similar to AA sequence:UniProtKB:P0A2D5;locus_tag=MIHCELMP_01104;product=Chemotaxis protein CheY
NZ_JTHF01000135.1	Prodigal:002006	CDS	5329	6027	.	-	0	ID=MIHCELMP_01105;inference=ab initio prediction:Prodigal:002006;locus_tag=MIHCELMP_01105;product=hypothetical protein
NZ_JTHF01000136.1	Prodigal:002006	CDS	607	1260	.	-	0	ID=MIHCELMP_01106;Name=yecS_1;db_xref=COG:COG0765;gene=yecS_1;inference=ab initio prediction:Prodigal:002006,similar to AA sequence:UniProtKB:P0AFT2;locus_tag=MIHCELMP_01106;product=L-cystine transport system permease protein YecS
NZ_JTHF01000136.1	Prodigal:002006	CDS	1277	2050	.	-	0	ID=MIHCELMP_01107;Name=artJ;db_xref=COG:COG0834;gene=artJ;inference=ab initio prediction:Prodigal:002006,similar to AA sequence:UniProtKB:P30860;locus_tag=MIHCELMP_01107;product=ABC transporter arginine-binding protein 1
NZ_JTHF01000136.1	Prodigal:002006	CDS	2149	2769	.	+	0	ID=MIHCELMP_01108;inference=ab initio prediction:Prodigal:002006;locus_tag=MIHCELMP_01108;product=hypothetical protein
NZ_JTHF01000136.1	Prodigal:002006	CDS	2773	3777	.	-	0	ID=MIHCELMP_01109;inference=ab initio prediction:Prodigal:002006;locus_tag=MIHCELMP_01109;product=hypothetical protein
NZ_JTHF01000136.1	Prodigal:002006	CDS	3819	4616	.	-	0	ID=MIHCELMP_01110;Name=ribX_1;gene=ribX_1;inference=ab initio prediction:Prodigal:002006,similar to AA sequence:UniProtKB:A9WGD1;locus_tag=MIHCELMP_01110;product=Riboflavin transport system permease protein RibX
NZ_JTHF01000136.1	Prodigal:002006	CDS	4653	5480	.	-	0	ID=MIHCELMP_01111;eC_number=3.6.3.-;Name=cmpD_2;gene=cmpD_2;inference=ab initio prediction:Prodigal:002006,similar to AA sequence:UniProtKB:Q55463;locus_tag=MIHCELMP_01111;product=Bicarbonate transport ATP-binding protein CmpD
NZ_JTHF01000136.1	Prodigal:002006	CDS	5758	6240	.	+	0	ID=MIHCELMP_01112;inference=ab initio prediction:Prodigal:002006;locus_tag=MIHCELMP_01112;product=hypothetical protein
NZ_JTHF01000136.1	Prodigal:002006	CDS	6316	6813	.	-	0	ID=MIHCELMP_01113;inference=ab initio prediction:Prodigal:002006;locus_tag=MIHCELMP_01113;product=hypothetical protein
NZ_JTHF01000136.1	Prodigal:002006	CDS	7190	7876	.	-	0	ID=MIHCELMP_01114;inference=ab initio prediction:Prodigal:002006;locus_tag=MIHCELMP_01114;product=hypothetical protein
NZ_JTHF01000136.1	Prodigal:002006	CDS	7954	8556	.	-	0	ID=MIHCELMP_01115;inference=ab initio prediction:Prodigal:002006;locus_tag=MIHCELMP_01115;product=hypothetical protein
NZ_JTHF01000136.1	Prodigal:002006	CDS	9017	9841	.	+	0	ID=MIHCELMP_01116;inference=ab initio prediction:Prodigal:002006;locus_tag=MIHCELMP_01116;product=hypothetical protein
NZ_JTHF01000136.1	Prodigal:002006	CDS	9975	10406	.	+	0	ID=MIHCELMP_01117;Name=hrp1_1;db_xref=COG:COG0517;gene=hrp1_1;inference=ab initio prediction:Prodigal:002006,similar to AA sequence:UniProtKB:P9WJA3;locus_tag=MIHCELMP_01117;product=Hypoxic response protein 1
NZ_JTHF01000136.1	Prodigal:002006	CDS	10425	11477	.	-	0	ID=MIHCELMP_01118;db_xref=COG:COG1752;inference=ab initio prediction:Prodigal:002006,similar to AA sequence:UniProtKB:P9WIY9;locus_tag=MIHCELMP_01118;product=putative NTE family protein
NZ_JTHF01000136.1	Prodigal:002006	CDS	11627	12130	.	-	0	ID=MIHCELMP_01119;Name=lrp_1;db_xref=COG:COG1522;gene=lrp_1;inference=ab initio prediction:Prodigal:002006,similar to AA sequence:UniProtKB:P0ACJ0;locus_tag=MIHCELMP_01119;product=Leucine-responsive regulatory protein
NZ_JTHF01000136.1	Prodigal:002006	CDS	12251	13381	.	+	0	ID=MIHCELMP_01120;eC_number=1.13.11.27;Name=hpd;gene=hpd;inference=ab initio prediction:Prodigal:002006,similar to AA sequence:UniProtKB:P80064;locus_tag=MIHCELMP_01120;product=4-hydroxyphenylpyruvate dioxygenase
NZ_JTHF01000136.1	Prodigal:002006	CDS	14069	16642	.	+	0	ID=MIHCELMP_01121;inference=ab initio prediction:Prodigal:002006;locus_tag=MIHCELMP_01121;product=hypothetical protein
NZ_JTHF01000136.1	Prodigal:002006	CDS	16904	17077	.	+	0	ID=MIHCELMP_01122;inference=ab initio prediction:Prodigal:002006;locus_tag=MIHCELMP_01122;product=hypothetical protein
NZ_JTHF01000136.1	Prodigal:002006	CDS	16999	17181	.	-	0	ID=MIHCELMP_01123;inference=ab initio prediction:Prodigal:002006;locus_tag=MIHCELMP_01123;product=hypothetical protein
NZ_JTHF01000136.1	Prodigal:002006	CDS	17197	18723	.	+	0	ID=MIHCELMP_01124;inference=ab initio prediction:Prodigal:002006;locus_tag=MIHCELMP_01124;product=hypothetical protein
NZ_JTHF01000136.1	Prodigal:002006	CDS	18713	19366	.	+	0	ID=MIHCELMP_01125;inference=ab initio prediction:Prodigal:002006;locus_tag=MIHCELMP_01125;product=hypothetical protein
NZ_JTHF01000136.1	Prodigal:002006	CDS	19363	20577	.	+	0	ID=MIHCELMP_01126;Name=casC;gene=casC;inference=ab initio prediction:Prodigal:002006,similar to AA sequence:UniProtKB:Q46899;locus_tag=MIHCELMP_01126;product=CRISPR system Cascade subunit CasC
NZ_JTHF01000136.1	Prodigal:002006	CDS	20583	21392	.	+	0	ID=MIHCELMP_01127;inference=ab initio prediction:Prodigal:002006;locus_tag=MIHCELMP_01127;product=hypothetical protein
NZ_JTHF01000136.1	Prodigal:002006	CDS	21389	22219	.	+	0	ID=MIHCELMP_01128;inference=ab initio prediction:Prodigal:002006;locus_tag=MIHCELMP_01128;product=hypothetical protein
NZ_JTHF01000136.1	Prodigal:002006	CDS	22224	23153	.	+	0	ID=MIHCELMP_01129;eC_number=3.1.-.-;Name=ygbT;db_xref=COG:COG1518;gene=ygbT;inference=ab initio prediction:Prodigal:002006,similar to AA sequence:UniProtKB:Q46896;locus_tag=MIHCELMP_01129;product=CRISPR-associated endonuclease Cas1
NZ_JTHF01000136.1	Prodigal:002006	CDS	23173	23544	.	+	0	ID=MIHCELMP_01130;inference=ab initio prediction:Prodigal:002006;locus_tag=MIHCELMP_01130;product=hypothetical protein
NZ_JTHF01000136.1	Prodigal:002006	CDS	23621	24433	.	+	0	ID=MIHCELMP_01131;inference=ab initio prediction:Prodigal:002006;locus_tag=MIHCELMP_01131;product=hypothetical protein
NZ_JTHF01000137.1	Prodigal:002006	CDS	20	1189	.	+	0	ID=MIHCELMP_01132;eC_number=1.14.13.-;Name=ubiL_1;db_xref=COG:COG0654;gene=ubiL_1;inference=ab initio prediction:Prodigal:002006,similar to AA sequence:UniProtKB:Q2RMZ4;locus_tag=MIHCELMP_01132;product=Ubiquinone hydroxylase UbiL
NZ_JTHF01000137.1	Prodigal:002006	CDS	1434	2282	.	+	0	ID=MIHCELMP_01133;inference=ab initio prediction:Prodigal:002006;locus_tag=MIHCELMP_01133;product=hypothetical protein
NZ_JTHF01000137.1	Prodigal:002006	CDS	2447	3670	.	-	0	ID=MIHCELMP_01134;inference=ab initio prediction:Prodigal:002006;locus_tag=MIHCELMP_01134;product=hypothetical protein
NZ_JTHF01000137.1	Prodigal:002006	CDS	4153	5208	.	+	0	ID=MIHCELMP_01135;eC_number=4.1.3.24;Name=mcl;db_xref=COG:COG2301;gene=mcl;inference=ab initio prediction:Prodigal:002006,similar to AA sequence:UniProtKB:S5N020;locus_tag=MIHCELMP_01135;product=Malyl-CoA/beta-methylmalyl-CoA/citramalyl-CoA lyase
NZ_JTHF01000137.1	Prodigal:002006	CDS	5305	5697	.	+	0	ID=MIHCELMP_01136;Name=hspQ;gene=hspQ;inference=ab initio prediction:Prodigal:002006,protein motif:HAMAP:MF_01194;locus_tag=MIHCELMP_01136;product=Heat shock protein HspQ
NZ_JTHF01000137.1	Prodigal:002006	CDS	5830	6396	.	-	0	ID=MIHCELMP_01137;inference=ab initio prediction:Prodigal:002006;locus_tag=MIHCELMP_01137;product=hypothetical protein
NZ_JTHF01000138.1	Prodigal:002006	CDS	288	614	.	-	0	ID=MIHCELMP_01138;inference=ab initio prediction:Prodigal:002006;locus_tag=MIHCELMP_01138;product=hypothetical protein
NZ_JTHF01000138.1	Prodigal:002006	CDS	828	1085	.	+	0	ID=MIHCELMP_01139;inference=ab initio prediction:Prodigal:002006;locus_tag=MIHCELMP_01139;product=hypothetical protein
NZ_JTHF01000138.1	Prodigal:002006	CDS	1089	2309	.	+	0	ID=MIHCELMP_01140;eC_number=1.14.13.24;Name=mhbM;db_xref=COG:COG0654;gene=mhbM;inference=ab initio prediction:Prodigal:002006,similar to AA sequence:UniProtKB:Q5EXK1;locus_tag=MIHCELMP_01140;product=3-hydroxybenzoate 6-hydroxylase
NZ_JTHF01000138.1	Aragorn:001002	tRNA	2429	2514	.	+	.	ID=MIHCELMP_01141;inference=COORDINATES:profile:Aragorn:001002;locus_tag=MIHCELMP_01141;product=tRNA-Leu(taa)
NZ_JTHF01000138.1	Prodigal:002006	CDS	2608	3807	.	-	0	ID=MIHCELMP_01142;inference=ab initio prediction:Prodigal:002006;locus_tag=MIHCELMP_01142;product=hypothetical protein
NZ_JTHF01000138.1	Prodigal:002006	CDS	4621	5217	.	-	0	ID=MIHCELMP_01143;eC_number=2.5.1.3;Name=thiE_1;gene=thiE_1;inference=ab initio prediction:Prodigal:002006,similar to AA sequence:UniProtKB:P66919;locus_tag=MIHCELMP_01143;product=Thiamine-phosphate synthase
NZ_JTHF01000138.1	Prodigal:002006	CDS	5214	5993	.	-	0	ID=MIHCELMP_01144;eC_number=2.8.1.10;Name=thiG;db_xref=COG:COG2022;gene=thiG;inference=ab initio prediction:Prodigal:002006,similar to AA sequence:UniProtKB:Q9I6B4;locus_tag=MIHCELMP_01144;product=Thiazole synthase
NZ_JTHF01000138.1	Prodigal:002006	CDS	6021	6233	.	-	0	ID=MIHCELMP_01145;inference=ab initio prediction:Prodigal:002006;locus_tag=MIHCELMP_01145;product=hypothetical protein
NZ_JTHF01000138.1	Prodigal:002006	CDS	6230	7426	.	-	0	ID=MIHCELMP_01146;eC_number=1.4.99.5;Name=hcnC;db_xref=COG:COG0665;gene=hcnC;inference=ab initio prediction:Prodigal:002006,similar to AA sequence:UniProtKB:G3XD12;locus_tag=MIHCELMP_01146;product=Hydrogen cyanide synthase subunit HcnC
NZ_JTHF01000138.1	Prodigal:002006	CDS	7668	8915	.	-	0	ID=MIHCELMP_01147;inference=ab initio prediction:Prodigal:002006;locus_tag=MIHCELMP_01147;product=hypothetical protein
NZ_JTHF01000138.1	Prodigal:002006	CDS	9199	9450	.	+	0	ID=MIHCELMP_01148;inference=ab initio prediction:Prodigal:002006;locus_tag=MIHCELMP_01148;product=hypothetical protein
NZ_JTHF01000138.1	Prodigal:002006	CDS	9511	11508	.	-	0	ID=MIHCELMP_01149;Name=rpoD;db_xref=COG:COG0568;gene=rpoD;inference=ab initio prediction:Prodigal:002006,similar to AA sequence:UniProtKB:Q2K619;locus_tag=MIHCELMP_01149;product=RNA polymerase sigma factor RpoD
NZ_JTHF01000138.1	Prodigal:002006	CDS	11724	13640	.	-	0	ID=MIHCELMP_01150;eC_number=2.7.7.-;Name=dnaG;gene=dnaG;inference=ab initio prediction:Prodigal:002006,protein motif:HAMAP:MF_00974;locus_tag=MIHCELMP_01150;product=DNA primase
NZ_JTHF01000138.1	Prodigal:002006	CDS	13761	15854	.	-	0	ID=MIHCELMP_01151;inference=ab initio prediction:Prodigal:002006;locus_tag=MIHCELMP_01151;product=hypothetical protein
NZ_JTHF01000138.1	Prodigal:002006	CDS	16334	16792	.	-	0	ID=MIHCELMP_01152;Name=yqeY;db_xref=COG:COG1610;gene=yqeY;inference=ab initio prediction:Prodigal:002006,similar to AA sequence:UniProtKB:P54464;locus_tag=MIHCELMP_01152;product=putative protein YqeY
NZ_JTHF01000138.1	Prodigal:002006	CDS	16978	18192	.	+	0	ID=MIHCELMP_01153;eC_number=6.3.5.5;Name=carA;db_xref=COG:COG0505;gene=carA;inference=ab initio prediction:Prodigal:002006,similar to AA sequence:UniProtKB:P0A6F1;locus_tag=MIHCELMP_01153;product=Carbamoyl-phosphate synthase small chain
NZ_JTHF01000138.1	Prodigal:002006	CDS	18334	18705	.	+	0	ID=MIHCELMP_01154;inference=ab initio prediction:Prodigal:002006;locus_tag=MIHCELMP_01154;product=hypothetical protein
NZ_JTHF01000138.1	Prodigal:002006	CDS	18738	19430	.	+	0	ID=MIHCELMP_01155;inference=ab initio prediction:Prodigal:002006;locus_tag=MIHCELMP_01155;product=hypothetical protein
NZ_JTHF01000138.1	Prodigal:002006	CDS	19499	19858	.	-	0	ID=MIHCELMP_01156;inference=ab initio prediction:Prodigal:002006;locus_tag=MIHCELMP_01156;product=hypothetical protein
NZ_JTHF01000138.1	Prodigal:002006	CDS	20076	20558	.	-	0	ID=MIHCELMP_01157;inference=ab initio prediction:Prodigal:002006;locus_tag=MIHCELMP_01157;product=hypothetical protein
NZ_JTHF01000138.1	Prodigal:002006	CDS	20695	22002	.	+	0	ID=MIHCELMP_01158;inference=ab initio prediction:Prodigal:002006;locus_tag=MIHCELMP_01158;product=hypothetical protein
NZ_JTHF01000138.1	Prodigal:002006	CDS	22006	22371	.	-	0	ID=MIHCELMP_01159;inference=ab initio prediction:Prodigal:002006;locus_tag=MIHCELMP_01159;product=hypothetical protein
NZ_JTHF01000138.1	Prodigal:002006	CDS	22463	22738	.	-	0	ID=MIHCELMP_01160;inference=ab initio prediction:Prodigal:002006;locus_tag=MIHCELMP_01160;product=hypothetical protein
NZ_JTHF01000138.1	Prodigal:002006	CDS	22818	23936	.	-	0	ID=MIHCELMP_01161;inference=ab initio prediction:Prodigal:002006;locus_tag=MIHCELMP_01161;product=hypothetical protein
NZ_JTHF01000138.1	Prodigal:002006	CDS	23945	24964	.	-	0	ID=MIHCELMP_01162;inference=ab initio prediction:Prodigal:002006;locus_tag=MIHCELMP_01162;product=hypothetical protein
NZ_JTHF01000138.1	Prodigal:002006	CDS	25109	25447	.	+	0	ID=MIHCELMP_01163;inference=ab initio prediction:Prodigal:002006;locus_tag=MIHCELMP_01163;product=hypothetical protein
NZ_JTHF01000138.1	Prodigal:002006	CDS	25714	26004	.	-	0	ID=MIHCELMP_01164;inference=ab initio prediction:Prodigal:002006;locus_tag=MIHCELMP_01164;product=hypothetical protein
NZ_JTHF01000138.1	Prodigal:002006	CDS	26510	28672	.	+	0	ID=MIHCELMP_01165;eC_number=5.4.99.2;Name=mutB;db_xref=COG:COG1884;gene=mutB;inference=ab initio prediction:Prodigal:002006,similar to AA sequence:UniProtKB:P9WJK5;locus_tag=MIHCELMP_01165;product=putative methylmalonyl-CoA mutase large subunit
NZ_JTHF01000138.1	Prodigal:002006	CDS	28875	30752	.	+	0	ID=MIHCELMP_01166;inference=ab initio prediction:Prodigal:002006;locus_tag=MIHCELMP_01166;product=hypothetical protein
NZ_JTHF01000138.1	Prodigal:002006	CDS	30759	31346	.	-	0	ID=MIHCELMP_01167;inference=ab initio prediction:Prodigal:002006;locus_tag=MIHCELMP_01167;product=hypothetical protein
NZ_JTHF01000138.1	Prodigal:002006	CDS	31576	32043	.	+	0	ID=MIHCELMP_01168;eC_number=1.3.99.16;Name=iorA_2;gene=iorA_2;inference=ab initio prediction:Prodigal:002006,similar to AA sequence:UniProtKB:Q51697;locus_tag=MIHCELMP_01168;product=Isoquinoline 1-oxidoreductase subunit alpha
NZ_JTHF01000138.1	Prodigal:002006	CDS	32055	34238	.	+	0	ID=MIHCELMP_01169;eC_number=1.2.5.2;inference=ab initio prediction:Prodigal:002006,similar to AA sequence:UniProtKB:P17201;locus_tag=MIHCELMP_01169;product=Membrane-bound aldehyde dehydrogenase [pyrroloquinoline-quinone]
NZ_JTHF01000138.1	Prodigal:002006	CDS	34235	34501	.	+	0	ID=MIHCELMP_01170;inference=ab initio prediction:Prodigal:002006;locus_tag=MIHCELMP_01170;product=hypothetical protein
NZ_JTHF01000138.1	Prodigal:002006	CDS	34498	35769	.	+	0	ID=MIHCELMP_01171;eC_number=1.8.2.3;Name=fccB;db_xref=COG:COG0446;gene=fccB;inference=ab initio prediction:Prodigal:002006,similar to AA sequence:UniProtKB:Q06530;locus_tag=MIHCELMP_01171;product=Sulfide dehydrogenase [flavocytochrome c] flavoprotein chain
NZ_JTHF01000138.1	Prodigal:002006	CDS	35784	36197	.	+	0	ID=MIHCELMP_01172;inference=ab initio prediction:Prodigal:002006;locus_tag=MIHCELMP_01172;product=hypothetical protein
NZ_JTHF01000138.1	Prodigal:002006	CDS	36194	36664	.	+	0	ID=MIHCELMP_01173;inference=ab initio prediction:Prodigal:002006;locus_tag=MIHCELMP_01173;product=hypothetical protein
NZ_JTHF01000138.1	Prodigal:002006	CDS	36667	36987	.	+	0	ID=MIHCELMP_01174;inference=ab initio prediction:Prodigal:002006;locus_tag=MIHCELMP_01174;product=hypothetical protein
NZ_JTHF01000138.1	Prodigal:002006	CDS	37041	38756	.	-	0	ID=MIHCELMP_01175;eC_number=6.2.1.3;Name=fadD_1;db_xref=COG:COG0318;gene=fadD_1;inference=ab initio prediction:Prodigal:002006,similar to AA sequence:UniProtKB:P69451;locus_tag=MIHCELMP_01175;product=Long-chain-fatty-acid--CoA ligase
NZ_JTHF01000138.1	Prodigal:002006	CDS	38816	39556	.	-	0	ID=MIHCELMP_01176;inference=ab initio prediction:Prodigal:002006;locus_tag=MIHCELMP_01176;product=hypothetical protein
NZ_JTHF01000138.1	Prodigal:002006	CDS	39553	41061	.	-	0	ID=MIHCELMP_01177;eC_number=3.4.11.1;Name=pepA_1;db_xref=COG:COG0260;gene=pepA_1;inference=ab initio prediction:Prodigal:002006,similar to AA sequence:UniProtKB:O86436;locus_tag=MIHCELMP_01177;product=Cytosol aminopeptidase
NZ_JTHF01000138.1	Prodigal:002006	CDS	41295	42467	.	+	0	ID=MIHCELMP_01178;inference=ab initio prediction:Prodigal:002006;locus_tag=MIHCELMP_01178;product=hypothetical protein
NZ_JTHF01000138.1	Prodigal:002006	CDS	42474	43562	.	+	0	ID=MIHCELMP_01179;Name=lptG;db_xref=COG:COG0795;gene=lptG;inference=ab initio prediction:Prodigal:002006,similar to AA sequence:UniProtKB:P0ADC6;locus_tag=MIHCELMP_01179;product=Lipopolysaccharide export system permease protein LptG
NZ_JTHF01000138.1	Prodigal:002006	CDS	43562	46231	.	+	0	ID=MIHCELMP_01180;Name=lptD;gene=lptD;inference=ab initio prediction:Prodigal:002006,protein motif:HAMAP:MF_01411;locus_tag=MIHCELMP_01180;product=LPS-assembly protein LptD
NZ_JTHF01000138.1	Prodigal:002006	CDS	46271	46684	.	-	0	ID=MIHCELMP_01181;inference=ab initio prediction:Prodigal:002006;locus_tag=MIHCELMP_01181;product=hypothetical protein
NZ_JTHF01000138.1	Prodigal:002006	CDS	46871	47893	.	+	0	ID=MIHCELMP_01182;eC_number=1.1.1.408;Name=pdxA2_1;db_xref=COG:COG1995;gene=pdxA2_1;inference=ab initio prediction:Prodigal:002006,similar to AA sequence:UniProtKB:Q6D0N8;locus_tag=MIHCELMP_01182;product=D-threonate 4-phosphate dehydrogenase
NZ_JTHF01000138.1	Prodigal:002006	CDS	47890	48726	.	+	0	ID=MIHCELMP_01183;eC_number=2.1.1.182;Name=rsmA_1;gene=rsmA_1;inference=ab initio prediction:Prodigal:002006,similar to AA sequence:UniProtKB:Q1RK29;locus_tag=MIHCELMP_01183;product=Ribosomal RNA small subunit methyltransferase A
NZ_JTHF01000138.1	Prodigal:002006	CDS	48851	49849	.	-	0	ID=MIHCELMP_01184;inference=ab initio prediction:Prodigal:002006;locus_tag=MIHCELMP_01184;product=hypothetical protein
NZ_JTHF01000138.1	Prodigal:002006	CDS	50053	51171	.	-	0	ID=MIHCELMP_01185;inference=ab initio prediction:Prodigal:002006,similar to AA sequence:UniProtKB:Q881J7;locus_tag=MIHCELMP_01185;product=Blue-light-activated protein
NZ_JTHF01000138.1	Prodigal:002006	CDS	51299	52048	.	-	0	ID=MIHCELMP_01186;eC_number=2.3.1.181;Name=lipB;gene=lipB;inference=ab initio prediction:Prodigal:002006,protein motif:HAMAP:MF_00013;locus_tag=MIHCELMP_01186;product=Octanoyltransferase
NZ_JTHF01000138.1	Prodigal:002006	CDS	52109	52414	.	+	0	ID=MIHCELMP_01187;inference=ab initio prediction:Prodigal:002006;locus_tag=MIHCELMP_01187;product=hypothetical protein
NZ_JTHF01000138.1	Aragorn:001002	tRNA	52537	52621	.	+	.	ID=MIHCELMP_01188;inference=COORDINATES:profile:Aragorn:001002;locus_tag=MIHCELMP_01188;product=tRNA-Leu(gag)
NZ_JTHF01000138.1	Aragorn:001002	tRNA	52799	52883	.	+	.	ID=MIHCELMP_01189;inference=COORDINATES:profile:Aragorn:001002;locus_tag=MIHCELMP_01189;product=tRNA-Leu(gag)
NZ_JTHF01000138.1	Prodigal:002006	CDS	53160	53477	.	-	0	ID=MIHCELMP_01190;db_xref=COG:COG3039;inference=ab initio prediction:Prodigal:002006,similar to AA sequence:ISfinder:ISMdi21;locus_tag=MIHCELMP_01190;product=IS5 family transposase ISMdi21
NZ_JTHF01000138.1	Prodigal:002006	CDS	54048	54827	.	-	0	ID=MIHCELMP_01191;Name=kpsM_1;db_xref=COG:COG1682;gene=kpsM_1;inference=ab initio prediction:Prodigal:002006,similar to AA sequence:UniProtKB:P23889;locus_tag=MIHCELMP_01191;product=Polysialic acid transport protein KpsM
NZ_JTHF01000138.1	Prodigal:002006	CDS	54935	55591	.	-	0	ID=MIHCELMP_01192;inference=ab initio prediction:Prodigal:002006;locus_tag=MIHCELMP_01192;product=hypothetical protein
NZ_JTHF01000138.1	Prodigal:002006	CDS	55735	60630	.	+	0	ID=MIHCELMP_01193;eC_number=1.4.1.2;Name=gdhB;db_xref=COG:COG2902;gene=gdhB;inference=ab initio prediction:Prodigal:002006,similar to AA sequence:UniProtKB:Q9HZE0;locus_tag=MIHCELMP_01193;product=NAD-specific glutamate dehydrogenase
NZ_JTHF01000138.1	Prodigal:002006	CDS	60627	61265	.	+	0	ID=MIHCELMP_01194;eC_number=1.13.11.79;db_xref=COG:COG0778;inference=ab initio prediction:Prodigal:002006,similar to AA sequence:UniProtKB:Q2RNG5;locus_tag=MIHCELMP_01194;product=5%2C6-dimethylbenzimidazole synthase
NZ_JTHF01000138.1	Prodigal:002006	CDS	61366	61776	.	+	0	ID=MIHCELMP_01195;inference=ab initio prediction:Prodigal:002006;locus_tag=MIHCELMP_01195;product=hypothetical protein
NZ_JTHF01000138.1	Prodigal:002006	CDS	61917	62501	.	+	0	ID=MIHCELMP_01196;Name=yxaF_1;gene=yxaF_1;inference=ab initio prediction:Prodigal:002006,similar to AA sequence:UniProtKB:P42105;locus_tag=MIHCELMP_01196;product=putative HTH-type transcriptional regulator YxaF
NZ_JTHF01000138.1	Prodigal:002006	CDS	62492	62818	.	-	0	ID=MIHCELMP_01197;Name=qacC;gene=qacC;inference=ab initio prediction:Prodigal:002006,similar to AA sequence:UniProtKB:P14319;locus_tag=MIHCELMP_01197;product=Quaternary ammonium compound-resistance protein QacC
NZ_JTHF01000138.1	Prodigal:002006	CDS	62815	63975	.	-	0	ID=MIHCELMP_01198;inference=ab initio prediction:Prodigal:002006;locus_tag=MIHCELMP_01198;product=hypothetical protein
NZ_JTHF01000138.1	Prodigal:002006	CDS	64254	65624	.	-	0	ID=MIHCELMP_01199;eC_number=2.7.13.3;Name=luxQ;gene=luxQ;inference=ab initio prediction:Prodigal:002006,similar to AA sequence:UniProtKB:Q9KLK7;locus_tag=MIHCELMP_01199;product=Autoinducer 2 sensor kinase/phosphatase LuxQ
NZ_JTHF01000138.1	Prodigal:002006	CDS	65621	66823	.	-	0	ID=MIHCELMP_01200;inference=ab initio prediction:Prodigal:002006;locus_tag=MIHCELMP_01200;product=hypothetical protein
NZ_JTHF01000138.1	Prodigal:002006	CDS	67400	68149	.	+	0	ID=MIHCELMP_01201;Name=lnrK;db_xref=COG:COG2197;gene=lnrK;inference=ab initio prediction:Prodigal:002006,similar to AA sequence:UniProtKB:P94439;locus_tag=MIHCELMP_01201;product=Transcriptional regulatory protein LnrK
NZ_JTHF01000138.1	Prodigal:002006	CDS	68496	70559	.	+	0	ID=MIHCELMP_01202;Name=cstA;db_xref=COG:COG1966;gene=cstA;inference=ab initio prediction:Prodigal:002006,similar to AA sequence:UniProtKB:P15078;locus_tag=MIHCELMP_01202;product=Peptide transporter CstA
NZ_JTHF01000138.1	Prodigal:002006	CDS	70565	70783	.	+	0	ID=MIHCELMP_01203;inference=ab initio prediction:Prodigal:002006;locus_tag=MIHCELMP_01203;product=hypothetical protein
NZ_JTHF01000138.1	Prodigal:002006	CDS	71079	72050	.	+	0	ID=MIHCELMP_01204;Name=ribN_1;gene=ribN_1;inference=ab initio prediction:Prodigal:002006,similar to AA sequence:UniProtKB:Q9KKU0;locus_tag=MIHCELMP_01204;product=Riboflavin transporter
NZ_JTHF01000138.1	Prodigal:002006	CDS	72231	72665	.	+	0	ID=MIHCELMP_01205;inference=ab initio prediction:Prodigal:002006;locus_tag=MIHCELMP_01205;product=hypothetical protein
NZ_JTHF01000139.1	Prodigal:002006	CDS	479	727	.	-	0	ID=MIHCELMP_01206;inference=ab initio prediction:Prodigal:002006;locus_tag=MIHCELMP_01206;product=hypothetical protein
NZ_JTHF01000139.1	Prodigal:002006	CDS	744	1130	.	-	0	ID=MIHCELMP_01207;eC_number=3.1.-.-;Name=vapC_2;gene=vapC_2;inference=ab initio prediction:Prodigal:002006,protein motif:HAMAP:MF_00265;locus_tag=MIHCELMP_01207;product=tRNA(fMet)-specific endonuclease VapC
NZ_JTHF01000139.1	Prodigal:002006	CDS	1127	1390	.	-	0	ID=MIHCELMP_01208;inference=ab initio prediction:Prodigal:002006;locus_tag=MIHCELMP_01208;product=hypothetical protein
NZ_JTHF01000139.1	Prodigal:002006	CDS	1646	2707	.	+	0	ID=MIHCELMP_01209;Name=xerC_4;gene=xerC_4;inference=ab initio prediction:Prodigal:002006,protein motif:HAMAP:MF_01808;locus_tag=MIHCELMP_01209;product=Tyrosine recombinase XerC
NZ_JTHF01000139.1	Prodigal:002006	CDS	3316	3501	.	+	0	ID=MIHCELMP_01210;inference=ab initio prediction:Prodigal:002006;locus_tag=MIHCELMP_01210;product=hypothetical protein
NZ_JTHF01000139.1	Prodigal:002006	CDS	3498	3929	.	-	0	ID=MIHCELMP_01211;inference=ab initio prediction:Prodigal:002006;locus_tag=MIHCELMP_01211;product=hypothetical protein
NZ_JTHF01000139.1	Prodigal:002006	CDS	4486	5031	.	+	0	ID=MIHCELMP_01212;inference=ab initio prediction:Prodigal:002006;locus_tag=MIHCELMP_01212;product=hypothetical protein
NZ_JTHF01000139.1	Prodigal:002006	CDS	5028	5312	.	+	0	ID=MIHCELMP_01213;inference=ab initio prediction:Prodigal:002006;locus_tag=MIHCELMP_01213;product=hypothetical protein
NZ_JTHF01000139.1	Prodigal:002006	CDS	5306	5416	.	+	0	ID=MIHCELMP_01214;inference=ab initio prediction:Prodigal:002006;locus_tag=MIHCELMP_01214;product=hypothetical protein
NZ_JTHF01000139.1	Prodigal:002006	CDS	5484	5738	.	+	0	ID=MIHCELMP_01215;inference=ab initio prediction:Prodigal:002006;locus_tag=MIHCELMP_01215;product=hypothetical protein
NZ_JTHF01000139.1	Prodigal:002006	CDS	5722	6162	.	+	0	ID=MIHCELMP_01216;inference=ab initio prediction:Prodigal:002006;locus_tag=MIHCELMP_01216;product=hypothetical protein
NZ_JTHF01000139.1	Prodigal:002006	CDS	6241	7149	.	+	0	ID=MIHCELMP_01217;inference=ab initio prediction:Prodigal:002006;locus_tag=MIHCELMP_01217;product=hypothetical protein
NZ_JTHF01000139.1	Prodigal:002006	CDS	7463	7633	.	+	0	ID=MIHCELMP_01218;inference=ab initio prediction:Prodigal:002006;locus_tag=MIHCELMP_01218;product=hypothetical protein
NZ_JTHF01000139.1	Prodigal:002006	CDS	7782	8018	.	-	0	ID=MIHCELMP_01219;inference=ab initio prediction:Prodigal:002006;locus_tag=MIHCELMP_01219;product=hypothetical protein
NZ_JTHF01000139.1	Prodigal:002006	CDS	8631	9056	.	+	0	ID=MIHCELMP_01220;inference=ab initio prediction:Prodigal:002006;locus_tag=MIHCELMP_01220;product=hypothetical protein
NZ_JTHF01000139.1	Prodigal:002006	CDS	9499	10668	.	+	0	ID=MIHCELMP_01221;inference=ab initio prediction:Prodigal:002006;locus_tag=MIHCELMP_01221;product=hypothetical protein
NZ_JTHF01000139.1	Prodigal:002006	CDS	10665	12056	.	+	0	ID=MIHCELMP_01222;Name=norR_1;gene=norR_1;inference=ab initio prediction:Prodigal:002006,protein motif:HAMAP:MF_01314;locus_tag=MIHCELMP_01222;product=Anaerobic nitric oxide reductase transcription regulator NorR
NZ_JTHF01000139.1	Prodigal:002006	CDS	12080	13132	.	+	0	ID=MIHCELMP_01223;eC_number=2.3.1.-;Name=ydcS;gene=ydcS;inference=ab initio prediction:Prodigal:002006,similar to AA sequence:UniProtKB:P76108;locus_tag=MIHCELMP_01223;product=Bifunctional polyhydroxybutyrate synthase / ABC transporter periplasmic binding protein
NZ_JTHF01000139.1	Prodigal:002006	CDS	13219	14328	.	+	0	ID=MIHCELMP_01224;eC_number=7.6.2.11;Name=potA_1;db_xref=COG:COG3842;gene=potA_1;inference=ab initio prediction:Prodigal:002006,similar to AA sequence:UniProtKB:P69874;locus_tag=MIHCELMP_01224;product=Spermidine/putrescine import ATP-binding protein PotA
NZ_JTHF01000139.1	Prodigal:002006	CDS	14325	15197	.	+	0	ID=MIHCELMP_01225;Name=potH_1;db_xref=COG:COG1176;gene=potH_1;inference=ab initio prediction:Prodigal:002006,similar to AA sequence:UniProtKB:P31135;locus_tag=MIHCELMP_01225;product=Putrescine transport system permease protein PotH
NZ_JTHF01000139.1	Prodigal:002006	CDS	15206	15988	.	+	0	ID=MIHCELMP_01226;Name=ydcV_1;gene=ydcV_1;inference=ab initio prediction:Prodigal:002006,similar to AA sequence:UniProtKB:P0AFR9;locus_tag=MIHCELMP_01226;product=Inner membrane ABC transporter permease protein YdcV
NZ_JTHF01000139.1	Prodigal:002006	CDS	16013	17518	.	+	0	ID=MIHCELMP_01227;eC_number=1.2.1.5;Name=puuC;db_xref=COG:COG1012;gene=puuC;inference=ab initio prediction:Prodigal:002006,similar to AA sequence:UniProtKB:P23883;locus_tag=MIHCELMP_01227;product=NADP/NAD-dependent aldehyde dehydrogenase PuuC
NZ_JTHF01000139.1	Prodigal:002006	CDS	17788	18360	.	+	0	ID=MIHCELMP_01228;Name=puuR_1;gene=puuR_1;inference=ab initio prediction:Prodigal:002006,similar to AA sequence:UniProtKB:P0A9U6;locus_tag=MIHCELMP_01228;product=HTH-type transcriptional regulator PuuR
NZ_JTHF01000139.1	Prodigal:002006	CDS	18669	19982	.	+	0	ID=MIHCELMP_01229;eC_number=2.6.1.19;Name=puuE;db_xref=COG:COG0160;gene=puuE;inference=ab initio prediction:Prodigal:002006,similar to AA sequence:UniProtKB:P50457;locus_tag=MIHCELMP_01229;product=4-aminobutyrate aminotransferase PuuE
NZ_JTHF01000139.1	Prodigal:002006	CDS	19987	21423	.	+	0	ID=MIHCELMP_01230;eC_number=1.2.1.5;Name=aldHT;gene=aldHT;inference=ab initio prediction:Prodigal:002006,similar to AA sequence:UniProtKB:P42329;locus_tag=MIHCELMP_01230;product=Aldehyde dehydrogenase%2C thermostable
NZ_JTHF01000139.1	Prodigal:002006	CDS	21809	23458	.	+	0	ID=MIHCELMP_01231;inference=ab initio prediction:Prodigal:002006,similar to AA sequence:ISfinder:ISNpu1;locus_tag=MIHCELMP_01231;product=IS1182 family transposase ISNpu1
NZ_JTHF01000139.1	Prodigal:002006	CDS	23534	24718	.	-	0	ID=MIHCELMP_01232;eC_number=2.8.3.19;Name=uctC_1;gene=uctC_1;inference=ab initio prediction:Prodigal:002006,similar to AA sequence:UniProtKB:A9X6P9;locus_tag=MIHCELMP_01232;product=Acetyl-CoA:oxalate CoA-transferase
NZ_JTHF01000139.1	Prodigal:002006	CDS	24730	25938	.	-	0	ID=MIHCELMP_01233;eC_number=1.3.99.-;Name=mmgC_2;db_xref=COG:COG1960;gene=mmgC_2;inference=ab initio prediction:Prodigal:002006,similar to AA sequence:UniProtKB:P45857;locus_tag=MIHCELMP_01233;product=Acyl-CoA dehydrogenase
NZ_JTHF01000139.1	Prodigal:002006	CDS	26135	27055	.	+	0	ID=MIHCELMP_01234;Name=gcvA_1;gene=gcvA_1;inference=ab initio prediction:Prodigal:002006,similar to AA sequence:UniProtKB:P0A9F6;locus_tag=MIHCELMP_01234;product=Glycine cleavage system transcriptional activator
NZ_JTHF01000139.1	Prodigal:002006	CDS	27977	28147	.	+	0	ID=MIHCELMP_01235;inference=ab initio prediction:Prodigal:002006;locus_tag=MIHCELMP_01235;product=hypothetical protein
NZ_JTHF01000139.1	Prodigal:002006	CDS	28285	28527	.	+	0	ID=MIHCELMP_01236;inference=ab initio prediction:Prodigal:002006;locus_tag=MIHCELMP_01236;product=hypothetical protein
NZ_JTHF01000139.1	Prodigal:002006	CDS	28531	28932	.	+	0	ID=MIHCELMP_01237;eC_number=3.1.-.-;db_xref=COG:COG3742;inference=ab initio prediction:Prodigal:002006,similar to AA sequence:UniProtKB:P9WF77;locus_tag=MIHCELMP_01237;product=Ribonuclease VapC30
NZ_JTHF01000139.1	Prodigal:002006	CDS	29440	30276	.	-	0	ID=MIHCELMP_01238;inference=ab initio prediction:Prodigal:002006;locus_tag=MIHCELMP_01238;product=hypothetical protein
NZ_JTHF01000139.1	Prodigal:002006	CDS	30618	30965	.	-	0	ID=MIHCELMP_01239;inference=ab initio prediction:Prodigal:002006;locus_tag=MIHCELMP_01239;product=hypothetical protein
NZ_JTHF01000139.1	Prodigal:002006	CDS	31356	31526	.	+	0	ID=MIHCELMP_01240;inference=ab initio prediction:Prodigal:002006;locus_tag=MIHCELMP_01240;product=hypothetical protein
NZ_JTHF01000139.1	Prodigal:002006	CDS	32210	32530	.	+	0	ID=MIHCELMP_01241;inference=ab initio prediction:Prodigal:002006;locus_tag=MIHCELMP_01241;product=hypothetical protein
NZ_JTHF01000139.1	Prodigal:002006	CDS	32514	33767	.	+	0	ID=MIHCELMP_01242;inference=ab initio prediction:Prodigal:002006;locus_tag=MIHCELMP_01242;product=hypothetical protein
NZ_JTHF01000139.1	Prodigal:002006	CDS	34571	34870	.	-	0	ID=MIHCELMP_01243;Name=higA-2;db_xref=COG:COG2944;gene=higA-2;inference=ab initio prediction:Prodigal:002006,similar to AA sequence:UniProtKB:Q9KMA5;locus_tag=MIHCELMP_01243;product=Antitoxin HigA-2
NZ_JTHF01000139.1	Prodigal:002006	CDS	34880	35206	.	-	0	ID=MIHCELMP_01244;Name=higB-2_1;db_xref=COG:COG2026;gene=higB-2_1;inference=ab initio prediction:Prodigal:002006,similar to AA sequence:UniProtKB:Q9KMA6;locus_tag=MIHCELMP_01244;product=Toxin HigB-2
NZ_JTHF01000139.1	Prodigal:002006	CDS	35237	35677	.	-	0	ID=MIHCELMP_01245;inference=ab initio prediction:Prodigal:002006;locus_tag=MIHCELMP_01245;product=hypothetical protein
NZ_JTHF01000139.1	Prodigal:002006	CDS	36251	36556	.	+	0	ID=MIHCELMP_01246;inference=ab initio prediction:Prodigal:002006;locus_tag=MIHCELMP_01246;product=hypothetical protein
NZ_JTHF01000139.1	Prodigal:002006	CDS	36759	37700	.	-	0	ID=MIHCELMP_01247;inference=ab initio prediction:Prodigal:002006;locus_tag=MIHCELMP_01247;product=hypothetical protein
NZ_JTHF01000014.1	Prodigal:002006	CDS	136	954	.	-	0	ID=MIHCELMP_01248;inference=ab initio prediction:Prodigal:002006;locus_tag=MIHCELMP_01248;product=hypothetical protein
NZ_JTHF01000014.1	Prodigal:002006	CDS	1141	2307	.	+	0	ID=MIHCELMP_01249;eC_number=2.6.1.1;Name=aspC_1;db_xref=COG:COG0436;gene=aspC_1;inference=ab initio prediction:Prodigal:002006,similar to AA sequence:UniProtKB:Q9X0Y2;locus_tag=MIHCELMP_01249;product=Aspartate aminotransferase
NZ_JTHF01000014.1	Prodigal:002006	CDS	2322	3092	.	+	0	ID=MIHCELMP_01250;eC_number=2.1.1.-;db_xref=COG:COG0500;inference=ab initio prediction:Prodigal:002006,similar to AA sequence:UniProtKB:P9WK01;locus_tag=MIHCELMP_01250;product=putative methyltransferase
NZ_JTHF01000014.1	Prodigal:002006	CDS	3190	4587	.	-	0	ID=MIHCELMP_01251;eC_number=3.1.6.1;Name=atsA;db_xref=COG:COG3119;gene=atsA;inference=ab initio prediction:Prodigal:002006,similar to AA sequence:UniProtKB:Q9X759;locus_tag=MIHCELMP_01251;product=Arylsulfatase
NZ_JTHF01000014.1	Prodigal:002006	CDS	4892	6214	.	-	0	ID=MIHCELMP_01252;Name=smc_1;gene=smc_1;inference=ab initio prediction:Prodigal:002006,protein motif:HAMAP:MF_01894;locus_tag=MIHCELMP_01252;product=Chromosome partition protein Smc
NZ_JTHF01000014.1	Prodigal:002006	CDS	6567	9878	.	-	0	ID=MIHCELMP_01253;eC_number=3.1.26.12;Name=rne;gene=rne;inference=ab initio prediction:Prodigal:002006,protein motif:HAMAP:MF_00970;locus_tag=MIHCELMP_01253;product=Ribonuclease E
NZ_JTHF01000014.1	Prodigal:002006	CDS	10699	12078	.	+	0	ID=MIHCELMP_01254;inference=ab initio prediction:Prodigal:002006;locus_tag=MIHCELMP_01254;product=hypothetical protein
NZ_JTHF01000014.1	Prodigal:002006	CDS	12283	14712	.	+	0	ID=MIHCELMP_01255;Name=mrcA;db_xref=COG:COG5009;gene=mrcA;inference=ab initio prediction:Prodigal:002006,similar to AA sequence:UniProtKB:O05131;locus_tag=MIHCELMP_01255;product=Penicillin-binding protein 1A
NZ_JTHF01000014.1	Prodigal:002006	CDS	14810	15103	.	+	0	ID=MIHCELMP_01256;inference=ab initio prediction:Prodigal:002006;locus_tag=MIHCELMP_01256;product=hypothetical protein
NZ_JTHF01000014.1	Prodigal:002006	CDS	15106	15387	.	+	0	ID=MIHCELMP_01257;inference=ab initio prediction:Prodigal:002006;locus_tag=MIHCELMP_01257;product=hypothetical protein
NZ_JTHF01000014.1	Prodigal:002006	CDS	15680	16645	.	+	0	ID=MIHCELMP_01258;Name=prfB;db_xref=COG:COG1186;gene=prfB;inference=ab initio prediction:Prodigal:002006,similar to AA sequence:UniProtKB:P07012;locus_tag=MIHCELMP_01258;product=Peptide chain release factor RF2
NZ_JTHF01000014.1	Prodigal:002006	CDS	16806	17705	.	+	0	ID=MIHCELMP_01259;eC_number=3.5.1.-;Name=pgdA_2;gene=pgdA_2;inference=ab initio prediction:Prodigal:002006,similar to AA sequence:UniProtKB:B5ZA76;locus_tag=MIHCELMP_01259;product=Peptidoglycan deacetylase
NZ_JTHF01000014.1	Prodigal:002006	CDS	17710	18003	.	+	0	ID=MIHCELMP_01260;inference=ab initio prediction:Prodigal:002006;locus_tag=MIHCELMP_01260;product=hypothetical protein
NZ_JTHF01000014.1	Prodigal:002006	CDS	18000	19055	.	+	0	ID=MIHCELMP_01261;eC_number=3.6.-.-;Name=yjiA_2;db_xref=COG:COG0523;gene=yjiA_2;inference=ab initio prediction:Prodigal:002006,similar to AA sequence:UniProtKB:P24203;locus_tag=MIHCELMP_01261;product=P-loop guanosine triphosphatase YjiA
NZ_JTHF01000014.1	Prodigal:002006	CDS	19106	19420	.	+	0	ID=MIHCELMP_01262;inference=ab initio prediction:Prodigal:002006;locus_tag=MIHCELMP_01262;product=hypothetical protein
NZ_JTHF01000014.1	Prodigal:002006	CDS	19562	20776	.	+	0	ID=MIHCELMP_01263;Name=yycB;db_xref=COG:COG2807;gene=yycB;inference=ab initio prediction:Prodigal:002006,similar to AA sequence:UniProtKB:P37482;locus_tag=MIHCELMP_01263;product=putative transporter YycB
NZ_JTHF01000014.1	Prodigal:002006	CDS	20790	21632	.	-	0	ID=MIHCELMP_01264;eC_number=3.5.1.-;Name=aqdA1;gene=aqdA1;inference=ab initio prediction:Prodigal:002006,similar to AA sequence:UniProtKB:A0A0G3FWY4;locus_tag=MIHCELMP_01264;product=putative N-octanoylanthranilate hydrolase AqdA1
NZ_JTHF01000014.1	Prodigal:002006	CDS	21632	22075	.	-	0	ID=MIHCELMP_01265;eC_number=1.-.-.-;Name=rutC;gene=rutC;inference=ab initio prediction:Prodigal:002006,protein motif:HAMAP:MF_00831;locus_tag=MIHCELMP_01265;product=Putative aminoacrylate peracid reductase RutC
NZ_JTHF01000014.1	Prodigal:002006	CDS	22419	24131	.	-	0	ID=MIHCELMP_01266;eC_number=6.2.1.25;Name=bclA;gene=bclA;inference=ab initio prediction:Prodigal:002006,similar to AA sequence:UniProtKB:Q8GQN9;locus_tag=MIHCELMP_01266;product=Benzoate--CoA ligase
NZ_JTHF01000014.1	Prodigal:002006	CDS	24147	25292	.	-	0	ID=MIHCELMP_01267;eC_number=1.3.99.-;db_xref=COG:COG1960;inference=ab initio prediction:Prodigal:002006,similar to AA sequence:UniProtKB:P9WQG1;locus_tag=MIHCELMP_01267;product=putative acyl-CoA dehydrogenase fadE25
NZ_JTHF01000014.1	Prodigal:002006	CDS	25495	26841	.	-	0	ID=MIHCELMP_01268;eC_number=4.1.3.36;Name=menB_1;gene=menB_1;inference=ab initio prediction:Prodigal:002006,protein motif:HAMAP:MF_01934;locus_tag=MIHCELMP_01268;product=1%2C4-dihydroxy-2-naphthoyl-CoA synthase
NZ_JTHF01000014.1	Prodigal:002006	CDS	26838	27605	.	-	0	ID=MIHCELMP_01269;eC_number=1.1.1.-;Name=polS;gene=polS;inference=ab initio prediction:Prodigal:002006,similar to AA sequence:UniProtKB:Q59787;locus_tag=MIHCELMP_01269;product=Sorbitol dehydrogenase
NZ_JTHF01000014.1	Prodigal:002006	CDS	27857	29113	.	-	0	ID=MIHCELMP_01270;eC_number=1.14.13.218;Name=phzS;db_xref=COG:COG0654;gene=phzS;inference=ab initio prediction:Prodigal:002006,similar to AA sequence:UniProtKB:Q9HWG9;locus_tag=MIHCELMP_01270;product=5-methylphenazine-1-carboxylate 1-monooxygenase
NZ_JTHF01000014.1	Prodigal:002006	CDS	29118	29576	.	-	0	ID=MIHCELMP_01271;inference=ab initio prediction:Prodigal:002006;locus_tag=MIHCELMP_01271;product=hypothetical protein
NZ_JTHF01000014.1	Prodigal:002006	CDS	29601	30296	.	-	0	ID=MIHCELMP_01272;Name=livF_3;db_xref=COG:COG0410;gene=livF_3;inference=ab initio prediction:Prodigal:002006,similar to AA sequence:UniProtKB:P22731;locus_tag=MIHCELMP_01272;product=High-affinity branched-chain amino acid transport ATP-binding protein LivF
NZ_JTHF01000014.1	Prodigal:002006	CDS	30296	31048	.	-	0	ID=MIHCELMP_01273;eC_number=3.6.3.-;Name=lptB_2;db_xref=COG:COG1137;gene=lptB_2;inference=ab initio prediction:Prodigal:002006,similar to AA sequence:UniProtKB:P45073;locus_tag=MIHCELMP_01273;product=Lipopolysaccharide export system ATP-binding protein LptB
NZ_JTHF01000014.1	Prodigal:002006	CDS	31045	32034	.	-	0	ID=MIHCELMP_01274;inference=ab initio prediction:Prodigal:002006;locus_tag=MIHCELMP_01274;product=hypothetical protein
NZ_JTHF01000014.1	Prodigal:002006	CDS	32031	32954	.	-	0	ID=MIHCELMP_01275;Name=livH_4;db_xref=COG:COG0559;gene=livH_4;inference=ab initio prediction:Prodigal:002006,similar to AA sequence:UniProtKB:P0AEX7;locus_tag=MIHCELMP_01275;product=High-affinity branched-chain amino acid transport system permease protein LivH
NZ_JTHF01000014.1	Prodigal:002006	CDS	33485	34684	.	-	0	ID=MIHCELMP_01276;inference=ab initio prediction:Prodigal:002006;locus_tag=MIHCELMP_01276;product=hypothetical protein
NZ_JTHF01000014.1	Prodigal:002006	CDS	35074	37440	.	+	0	ID=MIHCELMP_01277;eC_number=1.6.99.1;Name=namA_2;gene=namA_2;inference=ab initio prediction:Prodigal:002006,protein motif:HAMAP:MF_01614;locus_tag=MIHCELMP_01277;product=NADPH dehydrogenase
NZ_JTHF01000014.1	Prodigal:002006	CDS	37919	38650	.	-	0	ID=MIHCELMP_01278;inference=ab initio prediction:Prodigal:002006;locus_tag=MIHCELMP_01278;product=hypothetical protein
NZ_JTHF01000140.1	Prodigal:002006	CDS	42	1055	.	+	0	ID=MIHCELMP_01279;inference=ab initio prediction:Prodigal:002006;locus_tag=MIHCELMP_01279;product=hypothetical protein
NZ_JTHF01000140.1	Prodigal:002006	CDS	1060	1326	.	+	0	ID=MIHCELMP_01280;inference=ab initio prediction:Prodigal:002006;locus_tag=MIHCELMP_01280;product=hypothetical protein
NZ_JTHF01000140.1	Prodigal:002006	CDS	1537	1830	.	+	0	ID=MIHCELMP_01281;eC_number=3.1.-.-;Name=vapD;db_xref=COG:COG3309;gene=vapD;inference=ab initio prediction:Prodigal:002006,similar to AA sequence:UniProtKB:O05728;locus_tag=MIHCELMP_01281;product=Endoribonuclease VapD
NZ_JTHF01000140.1	Prodigal:002006	CDS	1934	3163	.	+	0	ID=MIHCELMP_01282;inference=ab initio prediction:Prodigal:002006;locus_tag=MIHCELMP_01282;product=hypothetical protein
NZ_JTHF01000140.1	Prodigal:002006	CDS	3294	3578	.	-	0	ID=MIHCELMP_01283;inference=ab initio prediction:Prodigal:002006;locus_tag=MIHCELMP_01283;product=hypothetical protein
NZ_JTHF01000140.1	Prodigal:002006	CDS	3806	4228	.	-	0	ID=MIHCELMP_01284;inference=ab initio prediction:Prodigal:002006;locus_tag=MIHCELMP_01284;product=hypothetical protein
NZ_JTHF01000140.1	Prodigal:002006	CDS	4249	4386	.	-	0	ID=MIHCELMP_01285;inference=ab initio prediction:Prodigal:002006;locus_tag=MIHCELMP_01285;product=hypothetical protein
NZ_JTHF01000140.1	Prodigal:002006	CDS	4383	5114	.	-	0	ID=MIHCELMP_01286;inference=ab initio prediction:Prodigal:002006;locus_tag=MIHCELMP_01286;product=hypothetical protein
NZ_JTHF01000140.1	Prodigal:002006	CDS	5256	6179	.	-	0	ID=MIHCELMP_01287;eC_number=2.7.2.8;Name=argB;db_xref=COG:COG0548;gene=argB;inference=ab initio prediction:Prodigal:002006,similar to AA sequence:UniProtKB:Q9HTN2;locus_tag=MIHCELMP_01287;product=Acetylglutamate kinase
NZ_JTHF01000140.1	Prodigal:002006	CDS	6465	6674	.	+	0	ID=MIHCELMP_01288;inference=ab initio prediction:Prodigal:002006;locus_tag=MIHCELMP_01288;product=hypothetical protein
NZ_JTHF01000140.1	Prodigal:002006	CDS	6679	7455	.	-	0	ID=MIHCELMP_01289;inference=ab initio prediction:Prodigal:002006;locus_tag=MIHCELMP_01289;product=hypothetical protein
NZ_JTHF01000140.1	Prodigal:002006	CDS	7719	10358	.	+	0	ID=MIHCELMP_01290;Name=clpB;gene=clpB;inference=ab initio prediction:Prodigal:002006,similar to AA sequence:UniProtKB:Q7CEG6;locus_tag=MIHCELMP_01290;product=Chaperone protein ClpB
NZ_JTHF01000140.1	Prodigal:002006	CDS	10541	12592	.	-	0	ID=MIHCELMP_01291;inference=ab initio prediction:Prodigal:002006;locus_tag=MIHCELMP_01291;product=hypothetical protein
NZ_JTHF01000140.1	Prodigal:002006	CDS	12893	14635	.	+	0	ID=MIHCELMP_01292;inference=ab initio prediction:Prodigal:002006;locus_tag=MIHCELMP_01292;product=hypothetical protein
NZ_JTHF01000140.1	Prodigal:002006	CDS	15143	18325	.	-	0	ID=MIHCELMP_01293;Name=czcA_1;gene=czcA_1;inference=ab initio prediction:Prodigal:002006,similar to AA sequence:UniProtKB:P13511;locus_tag=MIHCELMP_01293;product=Cobalt-zinc-cadmium resistance protein CzcA
NZ_JTHF01000140.1	Prodigal:002006	CDS	18345	19349	.	-	0	ID=MIHCELMP_01294;inference=ab initio prediction:Prodigal:002006;locus_tag=MIHCELMP_01294;product=hypothetical protein
NZ_JTHF01000140.1	Prodigal:002006	CDS	19517	20473	.	-	0	ID=MIHCELMP_01295;eC_number=1.13.11.63;Name=blh_1;gene=blh_1;inference=ab initio prediction:Prodigal:002006,similar to AA sequence:UniProtKB:Q4PNI0;locus_tag=MIHCELMP_01295;product=Beta-carotene 15%2C15'-dioxygenase
NZ_JTHF01000140.1	Prodigal:002006	CDS	20483	21259	.	-	0	ID=MIHCELMP_01296;inference=ab initio prediction:Prodigal:002006;locus_tag=MIHCELMP_01296;product=hypothetical protein
NZ_JTHF01000140.1	Prodigal:002006	CDS	21846	23252	.	+	0	ID=MIHCELMP_01297;inference=ab initio prediction:Prodigal:002006;locus_tag=MIHCELMP_01297;product=hypothetical protein
NZ_JTHF01000140.1	Prodigal:002006	CDS	23505	23729	.	+	0	ID=MIHCELMP_01298;inference=ab initio prediction:Prodigal:002006;locus_tag=MIHCELMP_01298;product=hypothetical protein
NZ_JTHF01000140.1	Prodigal:002006	CDS	23804	23995	.	-	0	ID=MIHCELMP_01299;inference=ab initio prediction:Prodigal:002006;locus_tag=MIHCELMP_01299;product=hypothetical protein
NZ_JTHF01000140.1	Prodigal:002006	CDS	24374	25849	.	-	0	ID=MIHCELMP_01300;Name=bdlA_1;db_xref=COG:COG0840;gene=bdlA_1;inference=ab initio prediction:Prodigal:002006,similar to AA sequence:UniProtKB:Q9I3S1;locus_tag=MIHCELMP_01300;product=Biofilm dispersion protein BdlA
NZ_JTHF01000140.1	Prodigal:002006	CDS	26365	26604	.	-	0	ID=MIHCELMP_01301;inference=ab initio prediction:Prodigal:002006;locus_tag=MIHCELMP_01301;product=hypothetical protein
NZ_JTHF01000140.1	Prodigal:002006	CDS	26979	27344	.	-	0	ID=MIHCELMP_01302;eC_number=4.2.2.-;Name=rlpA_1;gene=rlpA_1;inference=ab initio prediction:Prodigal:002006,protein motif:HAMAP:MF_02071;locus_tag=MIHCELMP_01302;product=Endolytic peptidoglycan transglycosylase RlpA
NZ_JTHF01000140.1	Prodigal:002006	CDS	27550	28176	.	-	0	ID=MIHCELMP_01303;Name=narL_1;db_xref=COG:COG2197;gene=narL_1;inference=ab initio prediction:Prodigal:002006,similar to AA sequence:UniProtKB:P9WGM5;locus_tag=MIHCELMP_01303;product=putative transcriptional regulatory protein NarL
NZ_JTHF01000140.1	Prodigal:002006	CDS	28238	29122	.	-	0	ID=MIHCELMP_01304;eC_number=4.3.2.3;inference=ab initio prediction:Prodigal:002006,similar to AA sequence:UniProtKB:Q39BA7;locus_tag=MIHCELMP_01304;product=Ureidoglycolate lyase
NZ_JTHF01000140.1	Prodigal:002006	CDS	29525	30820	.	+	0	ID=MIHCELMP_01305;db_xref=COG:COG2067;inference=ab initio prediction:Prodigal:002006,similar to AA sequence:UniProtKB:P80603;locus_tag=MIHCELMP_01305;product=47 kDa outer membrane protein
NZ_JTHF01000140.1	Prodigal:002006	CDS	31244	31396	.	+	0	ID=MIHCELMP_01306;inference=ab initio prediction:Prodigal:002006;locus_tag=MIHCELMP_01306;product=hypothetical protein
NZ_JTHF01000140.1	Prodigal:002006	CDS	31480	33276	.	-	0	ID=MIHCELMP_01307;eC_number=2.3.1.-;Name=phaC;db_xref=COG:COG3243;gene=phaC;inference=ab initio prediction:Prodigal:002006,similar to AA sequence:UniProtKB:P23608;locus_tag=MIHCELMP_01307;product=Poly(3-hydroxyalkanoate) polymerase subunit PhaC
NZ_JTHF01000140.1	Prodigal:002006	CDS	33419	33805	.	+	0	ID=MIHCELMP_01308;inference=ab initio prediction:Prodigal:002006;locus_tag=MIHCELMP_01308;product=hypothetical protein
NZ_JTHF01000140.1	Prodigal:002006	CDS	33994	35214	.	+	0	ID=MIHCELMP_01309;eC_number=2.6.1.2;Name=alaC;db_xref=COG:COG0436;gene=alaC;inference=ab initio prediction:Prodigal:002006,similar to AA sequence:UniProtKB:P77434;locus_tag=MIHCELMP_01309;product=Glutamate-pyruvate aminotransferase AlaC
NZ_JTHF01000140.1	Prodigal:002006	CDS	35352	35567	.	+	0	ID=MIHCELMP_01310;inference=ab initio prediction:Prodigal:002006;locus_tag=MIHCELMP_01310;product=hypothetical protein
NZ_JTHF01000140.1	Prodigal:002006	CDS	35683	36054	.	+	0	ID=MIHCELMP_01311;inference=ab initio prediction:Prodigal:002006;locus_tag=MIHCELMP_01311;product=hypothetical protein
NZ_JTHF01000140.1	Prodigal:002006	CDS	36199	36648	.	+	0	ID=MIHCELMP_01312;inference=ab initio prediction:Prodigal:002006;locus_tag=MIHCELMP_01312;product=hypothetical protein
NZ_JTHF01000140.1	Prodigal:002006	CDS	36819	37835	.	-	0	ID=MIHCELMP_01313;inference=ab initio prediction:Prodigal:002006,similar to AA sequence:UniProtKB:P99173;locus_tag=MIHCELMP_01313;product=Zinc-type alcohol dehydrogenase-like protein
NZ_JTHF01000140.1	Prodigal:002006	CDS	37933	38301	.	+	0	ID=MIHCELMP_01314;Name=yybR_2;db_xref=COG:COG1733;gene=yybR_2;inference=ab initio prediction:Prodigal:002006,similar to AA sequence:UniProtKB:P37486;locus_tag=MIHCELMP_01314;product=putative HTH-type transcriptional regulator YybR
NZ_JTHF01000140.1	Prodigal:002006	CDS	38306	38512	.	-	0	ID=MIHCELMP_01315;inference=ab initio prediction:Prodigal:002006;locus_tag=MIHCELMP_01315;product=hypothetical protein
NZ_JTHF01000140.1	Prodigal:002006	CDS	38727	39875	.	+	0	ID=MIHCELMP_01316;inference=ab initio prediction:Prodigal:002006;locus_tag=MIHCELMP_01316;product=hypothetical protein
NZ_JTHF01000140.1	Prodigal:002006	CDS	40605	41942	.	+	0	ID=MIHCELMP_01317;Name=eltP;gene=eltP;inference=ab initio prediction:Prodigal:002006,similar to AA sequence:UniProtKB:A0QXD9;locus_tag=MIHCELMP_01317;product=Erythritol/L-threitol-binding protein
NZ_JTHF01000140.1	Prodigal:002006	CDS	41942	42874	.	+	0	ID=MIHCELMP_01318;Name=melD_1;db_xref=COG:COG1175;gene=melD_1;inference=ab initio prediction:Prodigal:002006,similar to AA sequence:UniProtKB:O34706;locus_tag=MIHCELMP_01318;product=Melibiose/raffinose/stachyose import permease protein MelD
NZ_JTHF01000140.1	Prodigal:002006	CDS	42871	43695	.	+	0	ID=MIHCELMP_01319;Name=sugB_2;db_xref=COG:COG0395;gene=sugB_2;inference=ab initio prediction:Prodigal:002006,similar to AA sequence:UniProtKB:P9WG01;locus_tag=MIHCELMP_01319;product=Trehalose transport system permease protein SugB
NZ_JTHF01000141.1	Prodigal:002006	CDS	236	1921	.	+	0	ID=MIHCELMP_01320;inference=ab initio prediction:Prodigal:002006;locus_tag=MIHCELMP_01320;product=hypothetical protein
NZ_JTHF01000141.1	Prodigal:002006	CDS	1940	2710	.	-	0	ID=MIHCELMP_01321;Name=srlR;db_xref=COG:COG1349;gene=srlR;inference=ab initio prediction:Prodigal:002006,similar to AA sequence:UniProtKB:P15082;locus_tag=MIHCELMP_01321;product=Glucitol operon repressor
NZ_JTHF01000141.1	Prodigal:002006	CDS	2811	3809	.	-	0	ID=MIHCELMP_01322;eC_number=1.1.1.408;Name=pdxA2_2;db_xref=COG:COG1995;gene=pdxA2_2;inference=ab initio prediction:Prodigal:002006,similar to AA sequence:UniProtKB:Q0K4F5;locus_tag=MIHCELMP_01322;product=D-threonate 4-phosphate dehydrogenase
NZ_JTHF01000141.1	Prodigal:002006	CDS	3806	5059	.	-	0	ID=MIHCELMP_01323;eC_number=2.7.1.219;Name=dtnK;db_xref=COG:COG3395;gene=dtnK;inference=ab initio prediction:Prodigal:002006,similar to AA sequence:UniProtKB:Q0K4F6;locus_tag=MIHCELMP_01323;product=D-threonate kinase
NZ_JTHF01000141.1	Prodigal:002006	CDS	5063	6094	.	-	0	ID=MIHCELMP_01324;Name=kdgT;gene=kdgT;inference=ab initio prediction:Prodigal:002006,similar to AA sequence:UniProtKB:P50847;locus_tag=MIHCELMP_01324;product=2-keto-3-deoxygluconate permease
NZ_JTHF01000141.1	Prodigal:002006	CDS	6794	8110	.	-	0	ID=MIHCELMP_01325;Name=gltT;gene=gltT;inference=ab initio prediction:Prodigal:002006,similar to AA sequence:UniProtKB:P24944;locus_tag=MIHCELMP_01325;product=Proton/sodium-glutamate symport protein
NZ_JTHF01000141.1	Prodigal:002006	CDS	8295	9710	.	-	0	ID=MIHCELMP_01326;eC_number=4.3.1.1;Name=aspA;db_xref=COG:COG1027;gene=aspA;inference=ab initio prediction:Prodigal:002006,similar to AA sequence:UniProtKB:P0AC38;locus_tag=MIHCELMP_01326;product=Aspartate ammonia-lyase
NZ_JTHF01000141.1	Prodigal:002006	CDS	9910	10809	.	-	0	ID=MIHCELMP_01327;Name=yjiE;gene=yjiE;inference=ab initio prediction:Prodigal:002006,similar to AA sequence:UniProtKB:P39376;locus_tag=MIHCELMP_01327;product=HTH-type transcriptional regulator YjiE
NZ_JTHF01000141.1	Prodigal:002006	CDS	11020	11574	.	+	0	ID=MIHCELMP_01328;inference=ab initio prediction:Prodigal:002006;locus_tag=MIHCELMP_01328;product=hypothetical protein
NZ_JTHF01000141.1	Prodigal:002006	CDS	11715	12458	.	-	0	ID=MIHCELMP_01329;inference=ab initio prediction:Prodigal:002006;locus_tag=MIHCELMP_01329;product=hypothetical protein
NZ_JTHF01000141.1	Prodigal:002006	CDS	12455	13012	.	-	0	ID=MIHCELMP_01330;Name=sigK;db_xref=COG:COG1595;gene=sigK;inference=ab initio prediction:Prodigal:002006,similar to AA sequence:UniProtKB:P9WGH7;locus_tag=MIHCELMP_01330;product=ECF RNA polymerase sigma factor SigK
NZ_JTHF01000141.1	Prodigal:002006	CDS	13263	13589	.	+	0	ID=MIHCELMP_01331;Name=prlF;db_xref=COG:COG2002;gene=prlF;inference=ab initio prediction:Prodigal:002006,similar to AA sequence:UniProtKB:P15373;locus_tag=MIHCELMP_01331;product=Antitoxin PrlF
NZ_JTHF01000141.1	Prodigal:002006	CDS	13593	14099	.	+	0	ID=MIHCELMP_01332;eC_number=3.1.-.-;Name=yhaV;gene=yhaV;inference=ab initio prediction:Prodigal:002006,similar to AA sequence:UniProtKB:P64594;locus_tag=MIHCELMP_01332;product=Ribonuclease toxin YhaV
NZ_JTHF01000141.1	Prodigal:002006	CDS	14116	14787	.	-	0	ID=MIHCELMP_01333;inference=ab initio prediction:Prodigal:002006;locus_tag=MIHCELMP_01333;product=hypothetical protein
NZ_JTHF01000141.1	Prodigal:002006	CDS	14787	15263	.	-	0	ID=MIHCELMP_01334;Name=greA;db_xref=COG:COG0782;gene=greA;inference=ab initio prediction:Prodigal:002006,similar to AA sequence:UniProtKB:P0A6W5;locus_tag=MIHCELMP_01334;product=Transcription elongation factor GreA
NZ_JTHF01000141.1	Prodigal:002006	CDS	15386	18859	.	-	0	ID=MIHCELMP_01335;eC_number=6.3.5.5;Name=carB;db_xref=COG:COG0458;gene=carB;inference=ab initio prediction:Prodigal:002006,similar to AA sequence:UniProtKB:P00968;locus_tag=MIHCELMP_01335;product=Carbamoyl-phosphate synthase large chain
NZ_JTHF01000141.1	Prodigal:002006	CDS	19027	19809	.	+	0	ID=MIHCELMP_01336;inference=ab initio prediction:Prodigal:002006;locus_tag=MIHCELMP_01336;product=hypothetical protein
NZ_JTHF01000141.1	Prodigal:002006	CDS	19901	20380	.	+	0	ID=MIHCELMP_01337;inference=ab initio prediction:Prodigal:002006;locus_tag=MIHCELMP_01337;product=hypothetical protein
NZ_JTHF01000141.1	Prodigal:002006	CDS	20602	21153	.	-	0	ID=MIHCELMP_01338;inference=ab initio prediction:Prodigal:002006;locus_tag=MIHCELMP_01338;product=hypothetical protein
NZ_JTHF01000141.1	Prodigal:002006	CDS	21253	21348	.	-	0	ID=MIHCELMP_01339;inference=ab initio prediction:Prodigal:002006;locus_tag=MIHCELMP_01339;product=hypothetical protein
NZ_JTHF01000141.1	Prodigal:002006	CDS	21705	23471	.	-	0	ID=MIHCELMP_01340;eC_number=3.6.3.-;db_xref=COG:COG1132;inference=ab initio prediction:Prodigal:002006,similar to AA sequence:UniProtKB:Q99T13;locus_tag=MIHCELMP_01340;product=Putative multidrug export ATP-binding/permease protein
NZ_JTHF01000141.1	Prodigal:002006	CDS	23742	25061	.	-	0	ID=MIHCELMP_01341;inference=ab initio prediction:Prodigal:002006,similar to AA sequence:UniProtKB:P9WJX1;locus_tag=MIHCELMP_01341;product=putative MFS-type transporter
NZ_JTHF01000142.1	Prodigal:002006	CDS	13	900	.	+	0	ID=MIHCELMP_01342;eC_number=1.3.1.87;Name=hcaB_3;gene=hcaB_3;inference=ab initio prediction:Prodigal:002006,protein motif:HAMAP:MF_01647;locus_tag=MIHCELMP_01342;product=3-phenylpropionate-dihydrodiol/cinnamic acid-dihydrodiol dehydrogenase
NZ_JTHF01000142.1	Prodigal:002006	CDS	900	2177	.	+	0	ID=MIHCELMP_01343;inference=ab initio prediction:Prodigal:002006;locus_tag=MIHCELMP_01343;product=hypothetical protein
NZ_JTHF01000142.1	Prodigal:002006	CDS	2371	3792	.	+	0	ID=MIHCELMP_01344;eC_number=5.4.2.10;Name=glmM_1;db_xref=COG:COG1109;gene=glmM_1;inference=ab initio prediction:Prodigal:002006,similar to AA sequence:UniProtKB:Q81VN7;locus_tag=MIHCELMP_01344;product=Phosphoglucosamine mutase
NZ_JTHF01000142.1	Prodigal:002006	CDS	3830	5419	.	-	0	ID=MIHCELMP_01345;eC_number=3.4.19.13;Name=ggt_1;db_xref=COG:COG0405;gene=ggt_1;inference=ab initio prediction:Prodigal:002006,similar to AA sequence:UniProtKB:P18956;locus_tag=MIHCELMP_01345;product=Glutathione hydrolase proenzyme
NZ_JTHF01000142.1	Prodigal:002006	CDS	5550	6764	.	+	0	ID=MIHCELMP_01346;Name=yciC_1;db_xref=COG:COG0523;gene=yciC_1;inference=ab initio prediction:Prodigal:002006,similar to AA sequence:UniProtKB:P94400;locus_tag=MIHCELMP_01346;product=Putative metal chaperone YciC
NZ_JTHF01000142.1	Prodigal:002006	CDS	7291	8070	.	+	0	ID=MIHCELMP_01347;inference=ab initio prediction:Prodigal:002006;locus_tag=MIHCELMP_01347;product=hypothetical protein
NZ_JTHF01000142.1	Prodigal:002006	CDS	8067	10235	.	+	0	ID=MIHCELMP_01348;Name=btuB_1;gene=btuB_1;inference=ab initio prediction:Prodigal:002006,protein motif:HAMAP:MF_01531;locus_tag=MIHCELMP_01348;product=Vitamin B12 transporter BtuB
NZ_JTHF01000142.1	Prodigal:002006	CDS	10352	11248	.	+	0	ID=MIHCELMP_01349;Name=btuF;db_xref=COG:COG0614;gene=btuF;inference=ab initio prediction:Prodigal:002006,similar to AA sequence:UniProtKB:A5F5P5;locus_tag=MIHCELMP_01349;product=Vitamin B12-binding protein
NZ_JTHF01000142.1	Prodigal:002006	CDS	11279	12271	.	+	0	ID=MIHCELMP_01350;Name=hmuU_1;db_xref=COG:COG0609;gene=hmuU_1;inference=ab initio prediction:Prodigal:002006,similar to AA sequence:UniProtKB:Q56992;locus_tag=MIHCELMP_01350;product=Hemin transport system permease protein HmuU
NZ_JTHF01000142.1	Prodigal:002006	CDS	12268	13032	.	+	0	ID=MIHCELMP_01351;eC_number=3.6.3.-;Name=hmuV;db_xref=COG:COG4559;gene=hmuV;inference=ab initio prediction:Prodigal:002006,similar to AA sequence:UniProtKB:Q8L1U3;locus_tag=MIHCELMP_01351;product=Hemin import ATP-binding protein HmuV
NZ_JTHF01000142.1	Prodigal:002006	CDS	13095	14006	.	-	0	ID=MIHCELMP_01352;Name=hcaR_1;gene=hcaR_1;inference=ab initio prediction:Prodigal:002006,similar to AA sequence:UniProtKB:Q47141;locus_tag=MIHCELMP_01352;product=Hca operon transcriptional activator HcaR
NZ_JTHF01000142.1	Prodigal:002006	CDS	14214	15563	.	+	0	ID=MIHCELMP_01353;Name=proP_3;gene=proP_3;inference=ab initio prediction:Prodigal:002006,similar to AA sequence:UniProtKB:P0C0L7;locus_tag=MIHCELMP_01353;product=Proline/betaine transporter
NZ_JTHF01000142.1	Prodigal:002006	CDS	15638	16165	.	+	0	ID=MIHCELMP_01354;inference=ab initio prediction:Prodigal:002006;locus_tag=MIHCELMP_01354;product=hypothetical protein
NZ_JTHF01000142.1	Prodigal:002006	CDS	16231	17226	.	+	0	ID=MIHCELMP_01355;inference=ab initio prediction:Prodigal:002006;locus_tag=MIHCELMP_01355;product=hypothetical protein
NZ_JTHF01000142.1	Prodigal:002006	CDS	17261	18121	.	-	0	ID=MIHCELMP_01356;inference=ab initio prediction:Prodigal:002006;locus_tag=MIHCELMP_01356;product=hypothetical protein
NZ_JTHF01000142.1	Prodigal:002006	CDS	18118	18540	.	-	0	ID=MIHCELMP_01357;eC_number=5.1.3.29;Name=fucU_1;db_xref=COG:COG4154;gene=fucU_1;inference=ab initio prediction:Prodigal:002006,similar to AA sequence:UniProtKB:P0AEN8;locus_tag=MIHCELMP_01357;product=L-fucose mutarotase
NZ_JTHF01000142.1	Prodigal:002006	CDS	18777	19805	.	-	0	ID=MIHCELMP_01358;eC_number=1.1.1.107;Name=pld1_1;gene=pld1_1;inference=ab initio prediction:Prodigal:002006,similar to AA sequence:UniProtKB:Q76KC2;locus_tag=MIHCELMP_01358;product=Pyridoxal 4-dehydrogenase
NZ_JTHF01000143.1	Prodigal:002006	CDS	256	492	.	-	0	ID=MIHCELMP_01359;inference=ab initio prediction:Prodigal:002006;locus_tag=MIHCELMP_01359;product=hypothetical protein
NZ_JTHF01000143.1	Prodigal:002006	CDS	656	1213	.	-	0	ID=MIHCELMP_01360;Name=ecfG_1;gene=ecfG_1;inference=ab initio prediction:Prodigal:002006,similar to AA sequence:UniProtKB:B3Q6P8;locus_tag=MIHCELMP_01360;product=ECF RNA polymerase sigma factor EcfG
NZ_JTHF01000143.1	Prodigal:002006	CDS	1210	1476	.	-	0	ID=MIHCELMP_01361;inference=ab initio prediction:Prodigal:002006;locus_tag=MIHCELMP_01361;product=hypothetical protein
NZ_JTHF01000143.1	Prodigal:002006	CDS	1876	2163	.	+	0	ID=MIHCELMP_01362;inference=ab initio prediction:Prodigal:002006;locus_tag=MIHCELMP_01362;product=hypothetical protein
NZ_JTHF01000143.1	Prodigal:002006	CDS	2241	3476	.	-	0	ID=MIHCELMP_01363;eC_number=2.10.1.1;Name=moeA_1;db_xref=COG:COG0303;gene=moeA_1;inference=ab initio prediction:Prodigal:002006,similar to AA sequence:UniProtKB:P12281;locus_tag=MIHCELMP_01363;product=Molybdopterin molybdenumtransferase
NZ_JTHF01000143.1	Prodigal:002006	CDS	3473	3970	.	-	0	ID=MIHCELMP_01364;eC_number=4.6.1.17;Name=moaC;db_xref=COG:COG0315;gene=moaC;inference=ab initio prediction:Prodigal:002006,similar to AA sequence:UniProtKB:P0A738;locus_tag=MIHCELMP_01364;product=Cyclic pyranopterin monophosphate synthase
NZ_JTHF01000143.1	Prodigal:002006	CDS	4047	4424	.	-	0	ID=MIHCELMP_01365;inference=ab initio prediction:Prodigal:002006;locus_tag=MIHCELMP_01365;product=hypothetical protein
NZ_JTHF01000143.1	Prodigal:002006	CDS	4555	6078	.	-	0	ID=MIHCELMP_01366;eC_number=1.2.1.3;Name=adh;db_xref=COG:COG1012;gene=adh;inference=ab initio prediction:Prodigal:002006,similar to AA sequence:UniProtKB:A1B4L2;locus_tag=MIHCELMP_01366;product=Aldehyde dehydrogenase
NZ_JTHF01000143.1	Prodigal:002006	CDS	6349	8223	.	+	0	ID=MIHCELMP_01367;Name=acoR;db_xref=COG:COG3284;gene=acoR;inference=ab initio prediction:Prodigal:002006,similar to AA sequence:UniProtKB:P28614;locus_tag=MIHCELMP_01367;product=Acetoin catabolism regulatory protein
NZ_JTHF01000143.1	Prodigal:002006	CDS	8309	9901	.	-	0	ID=MIHCELMP_01368;inference=ab initio prediction:Prodigal:002006;locus_tag=MIHCELMP_01368;product=hypothetical protein
NZ_JTHF01000143.1	Prodigal:002006	CDS	9955	13248	.	-	0	ID=MIHCELMP_01369;eC_number=3.6.4.-;Name=mfd_1;gene=mfd_1;inference=ab initio prediction:Prodigal:002006,similar to AA sequence:UniProtKB:Q7A7B2;locus_tag=MIHCELMP_01369;product=Transcription-repair-coupling factor
NZ_JTHF01000144.1	Prodigal:002006	CDS	1620	2183	.	-	0	ID=MIHCELMP_01370;inference=ab initio prediction:Prodigal:002006;locus_tag=MIHCELMP_01370;product=hypothetical protein
NZ_JTHF01000144.1	Prodigal:002006	CDS	2149	3189	.	-	0	ID=MIHCELMP_01371;inference=ab initio prediction:Prodigal:002006;locus_tag=MIHCELMP_01371;product=hypothetical protein
NZ_JTHF01000144.1	Prodigal:002006	CDS	3212	4012	.	-	0	ID=MIHCELMP_01372;inference=ab initio prediction:Prodigal:002006;locus_tag=MIHCELMP_01372;product=hypothetical protein
NZ_JTHF01000144.1	Prodigal:002006	CDS	4009	5721	.	-	0	ID=MIHCELMP_01373;inference=ab initio prediction:Prodigal:002006;locus_tag=MIHCELMP_01373;product=hypothetical protein
NZ_JTHF01000144.1	Prodigal:002006	CDS	5718	7421	.	-	0	ID=MIHCELMP_01374;Name=hscC;db_xref=COG:COG0443;gene=hscC;inference=ab initio prediction:Prodigal:002006,similar to AA sequence:UniProtKB:P77319;locus_tag=MIHCELMP_01374;product=Chaperone protein HscC
NZ_JTHF01000144.1	Prodigal:002006	CDS	7458	8495	.	-	0	ID=MIHCELMP_01375;inference=ab initio prediction:Prodigal:002006;locus_tag=MIHCELMP_01375;product=hypothetical protein
NZ_JTHF01000144.1	Prodigal:002006	CDS	8492	10321	.	-	0	ID=MIHCELMP_01376;inference=ab initio prediction:Prodigal:002006;locus_tag=MIHCELMP_01376;product=hypothetical protein
NZ_JTHF01000144.1	Prodigal:002006	CDS	10314	10796	.	-	0	ID=MIHCELMP_01377;inference=ab initio prediction:Prodigal:002006;locus_tag=MIHCELMP_01377;product=hypothetical protein
NZ_JTHF01000144.1	Prodigal:002006	CDS	10801	11601	.	-	0	ID=MIHCELMP_01378;inference=ab initio prediction:Prodigal:002006;locus_tag=MIHCELMP_01378;product=hypothetical protein
NZ_JTHF01000144.1	Prodigal:002006	CDS	11632	13032	.	-	0	ID=MIHCELMP_01379;inference=ab initio prediction:Prodigal:002006;locus_tag=MIHCELMP_01379;product=hypothetical protein
NZ_JTHF01000144.1	Prodigal:002006	CDS	13039	14544	.	-	0	ID=MIHCELMP_01380;inference=ab initio prediction:Prodigal:002006;locus_tag=MIHCELMP_01380;product=hypothetical protein
NZ_JTHF01000144.1	Prodigal:002006	CDS	14546	15097	.	-	0	ID=MIHCELMP_01381;inference=ab initio prediction:Prodigal:002006;locus_tag=MIHCELMP_01381;product=hypothetical protein
NZ_JTHF01000144.1	Prodigal:002006	CDS	15166	15459	.	-	0	ID=MIHCELMP_01382;inference=ab initio prediction:Prodigal:002006;locus_tag=MIHCELMP_01382;product=hypothetical protein
NZ_JTHF01000145.1	Prodigal:002006	CDS	90	1169	.	+	0	ID=MIHCELMP_01383;inference=ab initio prediction:Prodigal:002006;locus_tag=MIHCELMP_01383;product=hypothetical protein
NZ_JTHF01000145.1	Prodigal:002006	CDS	1292	1909	.	+	0	ID=MIHCELMP_01384;inference=ab initio prediction:Prodigal:002006;locus_tag=MIHCELMP_01384;product=hypothetical protein
NZ_JTHF01000145.1	Prodigal:002006	CDS	2256	2600	.	+	0	ID=MIHCELMP_01385;inference=ab initio prediction:Prodigal:002006;locus_tag=MIHCELMP_01385;product=hypothetical protein
NZ_JTHF01000145.1	Prodigal:002006	CDS	2605	3225	.	-	0	ID=MIHCELMP_01386;Name=sutR_1;db_xref=COG:COG1396;gene=sutR_1;inference=ab initio prediction:Prodigal:002006,similar to AA sequence:UniProtKB:P77626;locus_tag=MIHCELMP_01386;product=HTH-type transcriptional regulator SutR
NZ_JTHF01000145.1	Prodigal:002006	CDS	3361	4161	.	-	0	ID=MIHCELMP_01387;eC_number=2.7.1.49;Name=thiD;db_xref=COG:COG0351;gene=thiD;inference=ab initio prediction:Prodigal:002006,similar to AA sequence:UniProtKB:P76422;locus_tag=MIHCELMP_01387;product=Hydroxymethylpyrimidine/phosphomethylpyrimidine kinase
NZ_JTHF01000145.1	Prodigal:002006	CDS	4205	4918	.	-	0	ID=MIHCELMP_01388;eC_number=2.5.1.3;Name=thiE_2;db_xref=COG:COG0352;gene=thiE_2;inference=ab initio prediction:Prodigal:002006,similar to AA sequence:UniProtKB:P39594;locus_tag=MIHCELMP_01388;product=Thiamine-phosphate synthase
NZ_JTHF01000145.1	Prodigal:002006	CDS	5084	6067	.	-	0	ID=MIHCELMP_01389;Name=cntI_1;gene=cntI_1;inference=ab initio prediction:Prodigal:002006,similar to AA sequence:UniProtKB:Q9HUX6;locus_tag=MIHCELMP_01389;product=Pseudopaline exporter CntI
NZ_JTHF01000145.1	Prodigal:002006	CDS	6336	7217	.	+	0	ID=MIHCELMP_01390;eC_number=3.6.1.54;Name=lpxH;gene=lpxH;inference=ab initio prediction:Prodigal:002006,protein motif:HAMAP:MF_00575;locus_tag=MIHCELMP_01390;product=UDP-2%2C3-diacylglucosamine hydrolase
NZ_JTHF01000145.1	Prodigal:002006	CDS	7214	8311	.	+	0	ID=MIHCELMP_01391;eC_number=2.4.1.-;Name=mgtA;db_xref=COG:COG0438;gene=mgtA;inference=ab initio prediction:Prodigal:002006,similar to AA sequence:UniProtKB:P9WMY5;locus_tag=MIHCELMP_01391;product=GDP-mannose-dependent alpha-mannosyltransferase
NZ_JTHF01000145.1	Prodigal:002006	CDS	8327	8770	.	-	0	ID=MIHCELMP_01392;inference=ab initio prediction:Prodigal:002006;locus_tag=MIHCELMP_01392;product=hypothetical protein
NZ_JTHF01000145.1	Prodigal:002006	CDS	8967	9833	.	+	0	ID=MIHCELMP_01393;inference=ab initio prediction:Prodigal:002006;locus_tag=MIHCELMP_01393;product=hypothetical protein
NZ_JTHF01000145.1	Prodigal:002006	CDS	10101	11306	.	-	0	ID=MIHCELMP_01394;Name=xylH;db_xref=COG:COG4214;gene=xylH;inference=ab initio prediction:Prodigal:002006,similar to AA sequence:UniProtKB:P0AGI4;locus_tag=MIHCELMP_01394;product=Xylose transport system permease protein XylH
NZ_JTHF01000145.1	Prodigal:002006	CDS	11316	12899	.	-	0	ID=MIHCELMP_01395;eC_number=7.5.2.10;Name=xylG;db_xref=COG:COG1129;gene=xylG;inference=ab initio prediction:Prodigal:002006,similar to AA sequence:UniProtKB:P37388;locus_tag=MIHCELMP_01395;product=Xylose import ATP-binding protein XylG
NZ_JTHF01000145.1	Prodigal:002006	CDS	12899	13963	.	-	0	ID=MIHCELMP_01396;Name=sbpA;gene=sbpA;inference=ab initio prediction:Prodigal:002006,similar to AA sequence:UniProtKB:P54083;locus_tag=MIHCELMP_01396;product=Multiple sugar-binding periplasmic protein SbpA
NZ_JTHF01000145.1	Prodigal:002006	CDS	14420	15280	.	+	0	ID=MIHCELMP_01397;inference=ab initio prediction:Prodigal:002006;locus_tag=MIHCELMP_01397;product=hypothetical protein
NZ_JTHF01000145.1	Prodigal:002006	CDS	15384	16373	.	+	0	ID=MIHCELMP_01398;inference=ab initio prediction:Prodigal:002006;locus_tag=MIHCELMP_01398;product=hypothetical protein
NZ_JTHF01000145.1	Prodigal:002006	CDS	16555	16983	.	-	0	ID=MIHCELMP_01399;inference=ab initio prediction:Prodigal:002006;locus_tag=MIHCELMP_01399;product=hypothetical protein
NZ_JTHF01000145.1	Prodigal:002006	CDS	17121	17477	.	-	0	ID=MIHCELMP_01400;inference=ab initio prediction:Prodigal:002006;locus_tag=MIHCELMP_01400;product=hypothetical protein
NZ_JTHF01000145.1	Prodigal:002006	CDS	17609	18358	.	-	0	ID=MIHCELMP_01401;inference=ab initio prediction:Prodigal:002006;locus_tag=MIHCELMP_01401;product=hypothetical protein
NZ_JTHF01000145.1	Prodigal:002006	CDS	18670	19689	.	+	0	ID=MIHCELMP_01402;Name=yiaO_2;db_xref=COG:COG1638;gene=yiaO_2;inference=ab initio prediction:Prodigal:002006,similar to AA sequence:UniProtKB:P37676;locus_tag=MIHCELMP_01402;product=2%2C3-diketo-L-gulonate-binding periplasmic protein YiaO
NZ_JTHF01000145.1	Prodigal:002006	CDS	19723	21792	.	-	0	ID=MIHCELMP_01403;inference=ab initio prediction:Prodigal:002006;locus_tag=MIHCELMP_01403;product=hypothetical protein
NZ_JTHF01000145.1	Prodigal:002006	CDS	22113	23669	.	-	0	ID=MIHCELMP_01404;eC_number=6.3.5.2;Name=guaA;db_xref=COG:COG0518;gene=guaA;inference=ab initio prediction:Prodigal:002006,similar to AA sequence:UniProtKB:P04079;locus_tag=MIHCELMP_01404;product=GMP synthase [glutamine-hydrolyzing]
NZ_JTHF01000145.1	Prodigal:002006	CDS	23811	24047	.	+	0	ID=MIHCELMP_01405;inference=ab initio prediction:Prodigal:002006;locus_tag=MIHCELMP_01405;product=hypothetical protein
NZ_JTHF01000145.1	Prodigal:002006	CDS	24126	25058	.	-	0	ID=MIHCELMP_01406;eC_number=3.8.1.5;Name=dhaAF_1;gene=dhaAF_1;inference=ab initio prediction:Prodigal:002006,similar to AA sequence:UniProtKB:Q9ZER0;locus_tag=MIHCELMP_01406;product=Haloalkane dehalogenase
NZ_JTHF01000145.1	Prodigal:002006	CDS	25165	26217	.	-	0	ID=MIHCELMP_01407;inference=ab initio prediction:Prodigal:002006;locus_tag=MIHCELMP_01407;product=hypothetical protein
NZ_JTHF01000145.1	Prodigal:002006	CDS	26472	27758	.	-	0	ID=MIHCELMP_01408;eC_number=2.1.1.176;Name=rsmB_2;gene=rsmB_2;inference=ab initio prediction:Prodigal:002006,protein motif:HAMAP:MF_01856;locus_tag=MIHCELMP_01408;product=Ribosomal RNA small subunit methyltransferase B
NZ_JTHF01000145.1	Prodigal:002006	CDS	27870	28058	.	+	0	ID=MIHCELMP_01409;inference=ab initio prediction:Prodigal:002006;locus_tag=MIHCELMP_01409;product=hypothetical protein
NZ_JTHF01000145.1	Prodigal:002006	CDS	28152	28571	.	-	0	ID=MIHCELMP_01410;inference=ab initio prediction:Prodigal:002006;locus_tag=MIHCELMP_01410;product=hypothetical protein
NZ_JTHF01000145.1	Prodigal:002006	CDS	28881	29468	.	+	0	ID=MIHCELMP_01411;eC_number=6.3.3.2;db_xref=COG:COG0212;inference=ab initio prediction:Prodigal:002006,similar to AA sequence:UniProtKB:P44905;locus_tag=MIHCELMP_01411;product=5-formyltetrahydrofolate cyclo-ligase
NZ_JTHF01000145.1	Prodigal:002006	CDS	29477	30298	.	+	0	ID=MIHCELMP_01412;eC_number=3.1.4.16;Name=ymdB;db_xref=COG:COG1692;gene=ymdB;inference=ab initio prediction:Prodigal:002006,similar to AA sequence:UniProtKB:O31775;locus_tag=MIHCELMP_01412;product=2'%2C3'-cyclic-nucleotide 2'-phosphodiesterase
NZ_JTHF01000145.1	Prodigal:002006	CDS	30476	31528	.	+	0	ID=MIHCELMP_01413;inference=ab initio prediction:Prodigal:002006;locus_tag=MIHCELMP_01413;product=hypothetical protein
NZ_JTHF01000145.1	Prodigal:002006	CDS	31548	32561	.	+	0	ID=MIHCELMP_01414;Name=pal_2;gene=pal_2;inference=ab initio prediction:Prodigal:002006,protein motif:HAMAP:MF_02204;locus_tag=MIHCELMP_01414;product=Peptidoglycan-associated lipoprotein
NZ_JTHF01000145.1	Prodigal:002006	CDS	32789	34621	.	-	0	ID=MIHCELMP_01415;eC_number=3.6.3.-;Name=bmrA;db_xref=COG:COG1132;gene=bmrA;inference=ab initio prediction:Prodigal:002006,similar to AA sequence:UniProtKB:O06967;locus_tag=MIHCELMP_01415;product=Multidrug resistance ABC transporter ATP-binding/permease protein BmrA
NZ_JTHF01000145.1	Prodigal:002006	CDS	34780	35085	.	+	0	ID=MIHCELMP_01416;inference=ab initio prediction:Prodigal:002006;locus_tag=MIHCELMP_01416;product=hypothetical protein
NZ_JTHF01000145.1	Prodigal:002006	CDS	35288	35812	.	-	0	ID=MIHCELMP_01417;inference=ab initio prediction:Prodigal:002006;locus_tag=MIHCELMP_01417;product=hypothetical protein
NZ_JTHF01000145.1	Prodigal:002006	CDS	36536	36727	.	-	0	ID=MIHCELMP_01418;inference=ab initio prediction:Prodigal:002006;locus_tag=MIHCELMP_01418;product=hypothetical protein
NZ_JTHF01000145.1	Prodigal:002006	CDS	36942	37076	.	+	0	ID=MIHCELMP_01419;Name=rpmH;gene=rpmH;inference=ab initio prediction:Prodigal:002006,similar to AA sequence:UniProtKB:P23376;locus_tag=MIHCELMP_01419;product=50S ribosomal protein L34
NZ_JTHF01000145.1	Prodigal:002006	CDS	37107	37601	.	+	0	ID=MIHCELMP_01420;eC_number=3.1.26.5;Name=rnpA;gene=rnpA;inference=ab initio prediction:Prodigal:002006,protein motif:HAMAP:MF_00227;locus_tag=MIHCELMP_01420;product=Ribonuclease P protein component
NZ_JTHF01000145.1	Prodigal:002006	CDS	37718	39550	.	+	0	ID=MIHCELMP_01421;Name=yidC;db_xref=COG:COG0706;gene=yidC;inference=ab initio prediction:Prodigal:002006,similar to AA sequence:UniProtKB:P25714;locus_tag=MIHCELMP_01421;product=Membrane protein insertase YidC
NZ_JTHF01000145.1	Prodigal:002006	CDS	39550	40221	.	+	0	ID=MIHCELMP_01422;Name=engB;db_xref=COG:COG0218;gene=engB;inference=ab initio prediction:Prodigal:002006,similar to AA sequence:UniProtKB:Q9X1H7;locus_tag=MIHCELMP_01422;product=putative GTP-binding protein EngB
NZ_JTHF01000145.1	Prodigal:002006	CDS	40221	40592	.	+	0	ID=MIHCELMP_01423;inference=ab initio prediction:Prodigal:002006,similar to AA sequence:UniProtKB:P0ADR2;locus_tag=MIHCELMP_01423;note=UPF0382 inner membrane protein YgdD;product=hypothetical protein
NZ_JTHF01000145.1	Prodigal:002006	CDS	40706	43528	.	+	0	ID=MIHCELMP_01424;eC_number=2.2.1.2;Name=tal;gene=tal;inference=ab initio prediction:Prodigal:002006,protein motif:HAMAP:MF_00493;locus_tag=MIHCELMP_01424;product=Transaldolase
NZ_JTHF01000146.1	Prodigal:002006	CDS	40	609	.	+	0	ID=MIHCELMP_01425;eC_number=2.7.13.3;Name=kdpD_1;db_xref=COG:COG2205;gene=kdpD_1;inference=ab initio prediction:Prodigal:002006,similar to AA sequence:UniProtKB:P21865;locus_tag=MIHCELMP_01425;product=Sensor protein KdpD
NZ_JTHF01000146.1	Prodigal:002006	CDS	606	1946	.	+	0	ID=MIHCELMP_01426;Name=dctD;gene=dctD;inference=ab initio prediction:Prodigal:002006,similar to AA sequence:UniProtKB:P13632;locus_tag=MIHCELMP_01426;product=C4-dicarboxylate transport transcriptional regulatory protein DctD
NZ_JTHF01000146.1	Prodigal:002006	CDS	1957	2775	.	-	0	ID=MIHCELMP_01427;eC_number=2.1.1.163;Name=COQ5_1;gene=COQ5_1;inference=ab initio prediction:Prodigal:002006,protein motif:HAMAP:MF_01813;locus_tag=MIHCELMP_01427;product=2-methoxy-6-polyprenyl-1%2C4-benzoquinol methylase%2C mitochondrial
NZ_JTHF01000146.1	Prodigal:002006	CDS	2845	3651	.	-	0	ID=MIHCELMP_01428;Name=rhaS_3;gene=rhaS_3;inference=ab initio prediction:Prodigal:002006,protein motif:HAMAP:MF_01534;locus_tag=MIHCELMP_01428;product=HTH-type transcriptional activator RhaS
NZ_JTHF01000146.1	Prodigal:002006	CDS	3785	4696	.	-	0	ID=MIHCELMP_01429;inference=ab initio prediction:Prodigal:002006;locus_tag=MIHCELMP_01429;product=hypothetical protein
NZ_JTHF01000146.1	Prodigal:002006	CDS	4913	6238	.	-	0	ID=MIHCELMP_01430;eC_number=6.3.2.17;Name=fpgS;gene=fpgS;inference=ab initio prediction:Prodigal:002006,similar to AA sequence:UniProtKB:P15925;locus_tag=MIHCELMP_01430;product=Folylpolyglutamate synthase
NZ_JTHF01000146.1	Prodigal:002006	CDS	6387	7343	.	-	0	ID=MIHCELMP_01431;eC_number=2.1.3.15;Name=accD;db_xref=COG:COG0777;gene=accD;inference=ab initio prediction:Prodigal:002006,similar to AA sequence:UniProtKB:P0A9Q5;locus_tag=MIHCELMP_01431;product=Acetyl-coenzyme A carboxylase carboxyl transferase subunit beta
NZ_JTHF01000146.1	Prodigal:002006	CDS	7394	8224	.	-	0	ID=MIHCELMP_01432;eC_number=4.2.1.20;Name=trpA;db_xref=COG:COG0159;gene=trpA;inference=ab initio prediction:Prodigal:002006,similar to AA sequence:UniProtKB:O67502;locus_tag=MIHCELMP_01432;product=Tryptophan synthase alpha chain
NZ_JTHF01000146.1	Prodigal:002006	CDS	8344	9318	.	-	0	ID=MIHCELMP_01433;eC_number=3.6.3.-;Name=osmV;db_xref=COG:COG1125;gene=osmV;inference=ab initio prediction:Prodigal:002006,similar to AA sequence:UniProtKB:Q8ZPK4;locus_tag=MIHCELMP_01433;product=Osmoprotectant import ATP-binding protein OsmV
NZ_JTHF01000146.1	Prodigal:002006	CDS	9339	9647	.	-	0	ID=MIHCELMP_01434;inference=ab initio prediction:Prodigal:002006;locus_tag=MIHCELMP_01434;product=hypothetical protein
NZ_JTHF01000146.1	Prodigal:002006	CDS	9848	10204	.	+	0	ID=MIHCELMP_01435;inference=ab initio prediction:Prodigal:002006;locus_tag=MIHCELMP_01435;product=hypothetical protein
NZ_JTHF01000146.1	Prodigal:002006	CDS	10295	12481	.	+	0	ID=MIHCELMP_01436;eC_number=3.6.4.-;Name=priA;db_xref=COG:COG1198;gene=priA;inference=ab initio prediction:Prodigal:002006,similar to AA sequence:UniProtKB:P17888;locus_tag=MIHCELMP_01436;product=Primosomal protein N'
NZ_JTHF01000146.1	Prodigal:002006	CDS	13024	13749	.	-	0	ID=MIHCELMP_01437;eC_number=3.4.21.-;Name=tri1;db_xref=COG:COG0793;gene=tri1;inference=ab initio prediction:Prodigal:002006,similar to AA sequence:UniProtKB:Q9RDE2;locus_tag=MIHCELMP_01437;product=Tricorn protease 
NZ_JTHF01000147.1	Prodigal:002006	CDS	64	177	.	+	0	ID=MIHCELMP_01438;inference=ab initio prediction:Prodigal:002006;locus_tag=MIHCELMP_01438;product=hypothetical protein
NZ_JTHF01000147.1	Prodigal:002006	CDS	156	1127	.	-	0	ID=MIHCELMP_01439;inference=ab initio prediction:Prodigal:002006;locus_tag=MIHCELMP_01439;product=hypothetical protein
NZ_JTHF01000147.1	Prodigal:002006	CDS	1157	2119	.	-	0	ID=MIHCELMP_01440;inference=ab initio prediction:Prodigal:002006;locus_tag=MIHCELMP_01440;product=hypothetical protein
NZ_JTHF01000147.1	Prodigal:002006	CDS	2144	2830	.	-	0	ID=MIHCELMP_01441;inference=ab initio prediction:Prodigal:002006;locus_tag=MIHCELMP_01441;product=hypothetical protein
NZ_JTHF01000147.1	Prodigal:002006	CDS	2964	4295	.	-	0	ID=MIHCELMP_01442;eC_number=1.1.1.136;Name=wbpA_1;db_xref=COG:COG0677;gene=wbpA_1;inference=ab initio prediction:Prodigal:002006,similar to AA sequence:UniProtKB:G3XD94;locus_tag=MIHCELMP_01442;product=UDP-N-acetyl-D-glucosamine 6-dehydrogenase
NZ_JTHF01000147.1	Prodigal:002006	CDS	4571	5596	.	-	0	ID=MIHCELMP_01443;inference=ab initio prediction:Prodigal:002006;locus_tag=MIHCELMP_01443;product=hypothetical protein
NZ_JTHF01000147.1	Prodigal:002006	CDS	6382	8250	.	+	0	ID=MIHCELMP_01444;Name=yheS_1;db_xref=COG:COG0488;gene=yheS_1;inference=ab initio prediction:Prodigal:002006,similar to AA sequence:UniProtKB:P63389;locus_tag=MIHCELMP_01444;product=putative ABC transporter ATP-binding protein YheS
NZ_JTHF01000147.1	Prodigal:002006	CDS	8247	8867	.	+	0	ID=MIHCELMP_01445;eC_number=2.1.1.-;Name=cmoM_1;gene=cmoM_1;inference=ab initio prediction:Prodigal:002006,protein motif:HAMAP:MF_02057;locus_tag=MIHCELMP_01445;product=tRNA 5-carboxymethoxyuridine methyltransferase
NZ_JTHF01000147.1	Prodigal:002006	CDS	8935	9798	.	+	0	ID=MIHCELMP_01446;eC_number=3.5.1.10;Name=purU;db_xref=COG:COG0788;gene=purU;inference=ab initio prediction:Prodigal:002006,similar to AA sequence:UniProtKB:P9WHM3;locus_tag=MIHCELMP_01446;product=Formyltetrahydrofolate deformylase
NZ_JTHF01000147.1	Prodigal:002006	CDS	9788	10732	.	-	0	ID=MIHCELMP_01447;inference=ab initio prediction:Prodigal:002006;locus_tag=MIHCELMP_01447;product=hypothetical protein
NZ_JTHF01000147.1	Prodigal:002006	CDS	10744	11592	.	-	0	ID=MIHCELMP_01448;inference=ab initio prediction:Prodigal:002006;locus_tag=MIHCELMP_01448;product=hypothetical protein
NZ_JTHF01000147.1	Prodigal:002006	CDS	11779	12213	.	+	0	ID=MIHCELMP_01449;inference=ab initio prediction:Prodigal:002006;locus_tag=MIHCELMP_01449;product=hypothetical protein
NZ_JTHF01000147.1	Prodigal:002006	CDS	12222	13826	.	+	0	ID=MIHCELMP_01450;Name=oppA_1;db_xref=COG:COG4166;gene=oppA_1;inference=ab initio prediction:Prodigal:002006,similar to AA sequence:UniProtKB:P23843;locus_tag=MIHCELMP_01450;product=Periplasmic oligopeptide-binding protein
NZ_JTHF01000147.1	Prodigal:002006	CDS	13851	14774	.	+	0	ID=MIHCELMP_01451;Name=oppB;db_xref=COG:COG0601;gene=oppB;inference=ab initio prediction:Prodigal:002006,similar to AA sequence:UniProtKB:P0AFH2;locus_tag=MIHCELMP_01451;product=Oligopeptide transport system permease protein OppB
NZ_JTHF01000147.1	Prodigal:002006	CDS	14771	15886	.	+	0	ID=MIHCELMP_01452;inference=ab initio prediction:Prodigal:002006;locus_tag=MIHCELMP_01452;product=hypothetical protein
NZ_JTHF01000147.1	Prodigal:002006	CDS	15891	17489	.	+	0	ID=MIHCELMP_01453;Name=yejF_2;db_xref=COG:COG4172;gene=yejF_2;inference=ab initio prediction:Prodigal:002006,similar to AA sequence:UniProtKB:P33916;locus_tag=MIHCELMP_01453;product=putative ABC transporter ATP-binding protein YejF
NZ_JTHF01000147.1	Prodigal:002006	CDS	17579	17998	.	+	0	ID=MIHCELMP_01454;inference=ab initio prediction:Prodigal:002006;locus_tag=MIHCELMP_01454;product=hypothetical protein
NZ_JTHF01000147.1	Prodigal:002006	CDS	18377	19093	.	+	0	ID=MIHCELMP_01455;inference=ab initio prediction:Prodigal:002006;locus_tag=MIHCELMP_01455;product=hypothetical protein
NZ_JTHF01000147.1	Prodigal:002006	CDS	19125	19340	.	-	0	ID=MIHCELMP_01456;inference=ab initio prediction:Prodigal:002006;locus_tag=MIHCELMP_01456;product=hypothetical protein
NZ_JTHF01000147.1	Prodigal:002006	CDS	19577	20296	.	-	0	ID=MIHCELMP_01457;inference=ab initio prediction:Prodigal:002006;locus_tag=MIHCELMP_01457;product=hypothetical protein
NZ_JTHF01000147.1	Prodigal:002006	CDS	20419	21519	.	-	0	ID=MIHCELMP_01458;Name=ada;db_xref=COG:COG0350;gene=ada;inference=ab initio prediction:Prodigal:002006,similar to AA sequence:UniProtKB:P06134;locus_tag=MIHCELMP_01458;product=Bifunctional transcriptional activator/DNA repair enzyme Ada
NZ_JTHF01000147.1	Prodigal:002006	CDS	21913	22851	.	+	0	ID=MIHCELMP_01459;eC_number=3.1.-.-;Name=dinG_1;gene=dinG_1;inference=ab initio prediction:Prodigal:002006,protein motif:HAMAP:MF_02206;locus_tag=MIHCELMP_01459;product=3'-5' exonuclease DinG
NZ_JTHF01000147.1	Prodigal:002006	CDS	22895	23437	.	-	0	ID=MIHCELMP_01460;inference=ab initio prediction:Prodigal:002006;locus_tag=MIHCELMP_01460;product=hypothetical protein
NZ_JTHF01000147.1	Prodigal:002006	CDS	23645	24385	.	+	0	ID=MIHCELMP_01461;eC_number=3.2.2.9;Name=mtnN;gene=mtnN;inference=ab initio prediction:Prodigal:002006,protein motif:HAMAP:MF_01684;locus_tag=MIHCELMP_01461;product=5'-methylthioadenosine/S-adenosylhomocysteine nucleosidase
NZ_JTHF01000147.1	Prodigal:002006	CDS	24308	25462	.	-	0	ID=MIHCELMP_01462;Name=moaA_1;gene=moaA_1;inference=ab initio prediction:Prodigal:002006,protein motif:HAMAP:MF_01225_B;locus_tag=MIHCELMP_01462;product=GTP 3'%2C8-cyclase
NZ_JTHF01000147.1	Prodigal:002006	CDS	25585	26550	.	-	0	ID=MIHCELMP_01463;eC_number=1.17.7.4;Name=ispH_1;db_xref=COG:COG0761;gene=ispH_1;inference=ab initio prediction:Prodigal:002006,similar to AA sequence:UniProtKB:P62623;locus_tag=MIHCELMP_01463;product=4-hydroxy-3-methylbut-2-enyl diphosphate reductase
NZ_JTHF01000147.1	Prodigal:002006	CDS	26996	29638	.	+	0	ID=MIHCELMP_01464;inference=ab initio prediction:Prodigal:002006;locus_tag=MIHCELMP_01464;product=hypothetical protein
NZ_JTHF01000147.1	Prodigal:002006	CDS	30009	31484	.	+	0	ID=MIHCELMP_01465;Name=dauA_1;db_xref=COG:COG0659;gene=dauA_1;inference=ab initio prediction:Prodigal:002006,similar to AA sequence:UniProtKB:P0AFR2;locus_tag=MIHCELMP_01465;product=C4-dicarboxylic acid transporter DauA
NZ_JTHF01000147.1	Prodigal:002006	CDS	32003	32104	.	+	0	ID=MIHCELMP_01466;inference=ab initio prediction:Prodigal:002006;locus_tag=MIHCELMP_01466;product=hypothetical protein
NZ_JTHF01000147.1	Prodigal:002006	CDS	32633	32968	.	-	0	ID=MIHCELMP_01467;inference=ab initio prediction:Prodigal:002006;locus_tag=MIHCELMP_01467;product=hypothetical protein
NZ_JTHF01000147.1	Prodigal:002006	CDS	33116	33334	.	-	0	ID=MIHCELMP_01468;inference=ab initio prediction:Prodigal:002006;locus_tag=MIHCELMP_01468;product=hypothetical protein
NZ_JTHF01000147.1	Prodigal:002006	CDS	33461	34012	.	-	0	ID=MIHCELMP_01469;inference=ab initio prediction:Prodigal:002006;locus_tag=MIHCELMP_01469;product=hypothetical protein
NZ_JTHF01000148.1	Prodigal:002006	CDS	103	1635	.	+	0	ID=MIHCELMP_01470;inference=ab initio prediction:Prodigal:002006;locus_tag=MIHCELMP_01470;product=hypothetical protein
NZ_JTHF01000148.1	Prodigal:002006	CDS	1660	2403	.	+	0	ID=MIHCELMP_01471;eC_number=2.7.7.99;Name=murU;db_xref=COG:COG1208;gene=murU;inference=ab initio prediction:Prodigal:002006,similar to AA sequence:UniProtKB:Q88QT2;locus_tag=MIHCELMP_01471;product=N-acetylmuramate alpha-1-phosphate uridylyltransferase
NZ_JTHF01000148.1	Prodigal:002006	CDS	2546	3070	.	+	0	ID=MIHCELMP_01472;inference=ab initio prediction:Prodigal:002006;locus_tag=MIHCELMP_01472;product=hypothetical protein
NZ_JTHF01000149.1	Prodigal:002006	CDS	330	551	.	-	0	ID=MIHCELMP_01473;inference=ab initio prediction:Prodigal:002006;locus_tag=MIHCELMP_01473;product=hypothetical protein
NZ_JTHF01000149.1	Prodigal:002006	CDS	913	2553	.	-	0	ID=MIHCELMP_01474;Name=groL5_2;gene=groL5_2;inference=ab initio prediction:Prodigal:002006,similar to AA sequence:UniProtKB:P35471;locus_tag=MIHCELMP_01474;product=60 kDa chaperonin 5
NZ_JTHF01000149.1	Prodigal:002006	CDS	2658	3032	.	-	0	ID=MIHCELMP_01475;Name=groS;gene=groS;inference=ab initio prediction:Prodigal:002006,protein motif:HAMAP:MF_00580;locus_tag=MIHCELMP_01475;product=10 kDa chaperonin
NZ_JTHF01000149.1	Prodigal:002006	CDS	3178	4176	.	+	0	ID=MIHCELMP_01476;Name=corA_1;db_xref=COG:COG0598;gene=corA_1;inference=ab initio prediction:Prodigal:002006,similar to AA sequence:UniProtKB:P0A2R8;locus_tag=MIHCELMP_01476;product=Magnesium transport protein CorA
NZ_JTHF01000149.1	Prodigal:002006	CDS	4184	5053	.	-	0	ID=MIHCELMP_01477;Name=cntI_2;gene=cntI_2;inference=ab initio prediction:Prodigal:002006,similar to AA sequence:UniProtKB:A0A0H2ZHZ4;locus_tag=MIHCELMP_01477;product=Pseudopaline exporter CntI
NZ_JTHF01000149.1	Prodigal:002006	CDS	5226	6470	.	+	0	ID=MIHCELMP_01478;eC_number=2.4.1.250;Name=mshA_3;db_xref=COG:COG0438;gene=mshA_3;inference=ab initio prediction:Prodigal:002006,similar to AA sequence:UniProtKB:P9WMY7;locus_tag=MIHCELMP_01478;product=D-inositol 3-phosphate glycosyltransferase
NZ_JTHF01000149.1	Prodigal:002006	CDS	6569	7999	.	+	0	ID=MIHCELMP_01479;Name=murJ_1;gene=murJ_1;inference=ab initio prediction:Prodigal:002006,protein motif:HAMAP:MF_02078;locus_tag=MIHCELMP_01479;product=lipid II flippase MurJ
NZ_JTHF01000149.1	Prodigal:002006	CDS	8105	9283	.	+	0	ID=MIHCELMP_01480;inference=ab initio prediction:Prodigal:002006;locus_tag=MIHCELMP_01480;product=hypothetical protein
NZ_JTHF01000149.1	Prodigal:002006	CDS	9322	9729	.	+	0	ID=MIHCELMP_01481;inference=ab initio prediction:Prodigal:002006;locus_tag=MIHCELMP_01481;product=hypothetical protein
NZ_JTHF01000149.1	Prodigal:002006	CDS	9811	10710	.	+	0	ID=MIHCELMP_01482;eC_number=3.1.4.53;Name=cpdA_1;gene=cpdA_1;inference=ab initio prediction:Prodigal:002006,protein motif:HAMAP:MF_00905;locus_tag=MIHCELMP_01482;product=3'%2C5'-cyclic adenosine monophosphate phosphodiesterase CpdA
NZ_JTHF01000149.1	Prodigal:002006	CDS	10883	13159	.	+	0	ID=MIHCELMP_01483;eC_number=3.4.24.-;Name=ftsH_2;gene=ftsH_2;inference=ab initio prediction:Prodigal:002006,protein motif:HAMAP:MF_01458;locus_tag=MIHCELMP_01483;product=ATP-dependent zinc metalloprotease FtsH
NZ_JTHF01000149.1	Prodigal:002006	CDS	13285	13869	.	+	0	ID=MIHCELMP_01484;eC_number=2.-.-.-;Name=erfK;db_xref=COG:COG1376;gene=erfK;inference=ab initio prediction:Prodigal:002006,similar to AA sequence:UniProtKB:P39176;locus_tag=MIHCELMP_01484;product=putative L%2CD-transpeptidase ErfK/SrfK
NZ_JTHF01000015.1	Prodigal:002006	CDS	14	370	.	+	0	ID=MIHCELMP_01485;Name=tufA_1;db_xref=COG:COG0050;gene=tufA_1;inference=ab initio prediction:Prodigal:002006,similar to AA sequence:UniProtKB:P09591;locus_tag=MIHCELMP_01485;product=Elongation factor Tu
NZ_JTHF01000015.1	Prodigal:002006	CDS	451	759	.	+	0	ID=MIHCELMP_01486;Name=rpsJ;db_xref=COG:COG0051;gene=rpsJ;inference=ab initio prediction:Prodigal:002006,similar to AA sequence:UniProtKB:Q6N4T6;locus_tag=MIHCELMP_01486;product=30S ribosomal protein S10
NZ_JTHF01000015.1	Prodigal:002006	CDS	807	1559	.	+	0	ID=MIHCELMP_01487;Name=rplC;db_xref=COG:COG0087;gene=rplC;inference=ab initio prediction:Prodigal:002006,similar to AA sequence:UniProtKB:P60456;locus_tag=MIHCELMP_01487;product=50S ribosomal protein L3
NZ_JTHF01000015.1	Prodigal:002006	CDS	1559	2179	.	+	0	ID=MIHCELMP_01488;Name=rplD;db_xref=COG:COG0088;gene=rplD;inference=ab initio prediction:Prodigal:002006,similar to AA sequence:UniProtKB:P61068;locus_tag=MIHCELMP_01488;product=50S ribosomal protein L4
NZ_JTHF01000015.1	Prodigal:002006	CDS	2176	2472	.	+	0	ID=MIHCELMP_01489;Name=rplW;db_xref=COG:COG0089;gene=rplW;inference=ab initio prediction:Prodigal:002006,similar to AA sequence:UniProtKB:Q6N4T7;locus_tag=MIHCELMP_01489;product=50S ribosomal protein L23
NZ_JTHF01000015.1	Prodigal:002006	CDS	2498	3334	.	+	0	ID=MIHCELMP_01490;Name=rplB;db_xref=COG:COG0090;gene=rplB;inference=ab initio prediction:Prodigal:002006,similar to AA sequence:UniProtKB:P60403;locus_tag=MIHCELMP_01490;product=50S ribosomal protein L2
NZ_JTHF01000015.1	Prodigal:002006	CDS	3347	3625	.	+	0	ID=MIHCELMP_01491;Name=rpsS;db_xref=COG:COG0185;gene=rpsS;inference=ab initio prediction:Prodigal:002006,similar to AA sequence:UniProtKB:Q6N4T8;locus_tag=MIHCELMP_01491;product=30S ribosomal protein S19
NZ_JTHF01000015.1	Prodigal:002006	CDS	3627	4010	.	+	0	ID=MIHCELMP_01492;Name=rplV;db_xref=COG:COG0091;gene=rplV;inference=ab initio prediction:Prodigal:002006,similar to AA sequence:UniProtKB:Q6N4T9;locus_tag=MIHCELMP_01492;product=50S ribosomal protein L22
NZ_JTHF01000015.1	Prodigal:002006	CDS	4021	4755	.	+	0	ID=MIHCELMP_01493;Name=rpsC;db_xref=COG:COG0092;gene=rpsC;inference=ab initio prediction:Prodigal:002006,similar to AA sequence:UniProtKB:Q6N4U0;locus_tag=MIHCELMP_01493;product=30S ribosomal protein S3
NZ_JTHF01000015.1	Prodigal:002006	CDS	4796	5209	.	+	0	ID=MIHCELMP_01494;Name=rplP;db_xref=COG:COG0197;gene=rplP;inference=ab initio prediction:Prodigal:002006,similar to AA sequence:UniProtKB:Q6N4U1;locus_tag=MIHCELMP_01494;product=50S ribosomal protein L16
NZ_JTHF01000015.1	Prodigal:002006	CDS	5224	5439	.	+	0	ID=MIHCELMP_01495;Name=rpmC;db_xref=COG:COG0255;gene=rpmC;inference=ab initio prediction:Prodigal:002006,similar to AA sequence:UniProtKB:Q6N4U2;locus_tag=MIHCELMP_01495;product=50S ribosomal protein L29
NZ_JTHF01000015.1	Prodigal:002006	CDS	5455	5709	.	+	0	ID=MIHCELMP_01496;Name=rpsQ;db_xref=COG:COG0186;gene=rpsQ;inference=ab initio prediction:Prodigal:002006,similar to AA sequence:UniProtKB:Q6N4U3;locus_tag=MIHCELMP_01496;product=30S ribosomal protein S17
NZ_JTHF01000015.1	Prodigal:002006	CDS	6008	6367	.	+	0	ID=MIHCELMP_01497;Name=rplN;db_xref=COG:COG0093;gene=rplN;inference=ab initio prediction:Prodigal:002006,similar to AA sequence:UniProtKB:Q6N4U4;locus_tag=MIHCELMP_01497;product=50S ribosomal protein L14
NZ_JTHF01000015.1	Prodigal:002006	CDS	6367	6684	.	+	0	ID=MIHCELMP_01498;Name=rplX;db_xref=COG:COG0198;gene=rplX;inference=ab initio prediction:Prodigal:002006,similar to AA sequence:UniProtKB:P60744;locus_tag=MIHCELMP_01498;product=50S ribosomal protein L24
NZ_JTHF01000015.1	Prodigal:002006	CDS	6677	7243	.	+	0	ID=MIHCELMP_01499;Name=rplE;db_xref=COG:COG0094;gene=rplE;inference=ab initio prediction:Prodigal:002006,similar to AA sequence:UniProtKB:Q6N4U5;locus_tag=MIHCELMP_01499;product=50S ribosomal protein L5
NZ_JTHF01000015.1	Prodigal:002006	CDS	7285	7590	.	+	0	ID=MIHCELMP_01500;Name=rpsN;db_xref=COG:COG0199;gene=rpsN;inference=ab initio prediction:Prodigal:002006,similar to AA sequence:UniProtKB:Q6N4U6;locus_tag=MIHCELMP_01500;product=30S ribosomal protein S14
NZ_JTHF01000015.1	Prodigal:002006	CDS	7607	8002	.	+	0	ID=MIHCELMP_01501;Name=rpsH;db_xref=COG:COG0096;gene=rpsH;inference=ab initio prediction:Prodigal:002006,similar to AA sequence:UniProtKB:Q6N4U7;locus_tag=MIHCELMP_01501;product=30S ribosomal protein S8
NZ_JTHF01000015.1	Prodigal:002006	CDS	8039	8572	.	+	0	ID=MIHCELMP_01502;Name=rplF;db_xref=COG:COG0097;gene=rplF;inference=ab initio prediction:Prodigal:002006,similar to AA sequence:UniProtKB:Q6N4U8;locus_tag=MIHCELMP_01502;product=50S ribosomal protein L6
NZ_JTHF01000015.1	Prodigal:002006	CDS	8582	8944	.	+	0	ID=MIHCELMP_01503;Name=rplR;db_xref=COG:COG0256;gene=rplR;inference=ab initio prediction:Prodigal:002006,similar to AA sequence:UniProtKB:Q6N4U9;locus_tag=MIHCELMP_01503;product=50S ribosomal protein L18
NZ_JTHF01000015.1	Prodigal:002006	CDS	9104	9685	.	+	0	ID=MIHCELMP_01504;Name=rpsE;db_xref=COG:COG0098;gene=rpsE;inference=ab initio prediction:Prodigal:002006,similar to AA sequence:UniProtKB:Q6N4V0;locus_tag=MIHCELMP_01504;product=30S ribosomal protein S5
NZ_JTHF01000015.1	Prodigal:002006	CDS	9698	9892	.	+	0	ID=MIHCELMP_01505;Name=rpmD;db_xref=COG:COG1841;gene=rpmD;inference=ab initio prediction:Prodigal:002006,similar to AA sequence:UniProtKB:Q6N4V1;locus_tag=MIHCELMP_01505;product=50S ribosomal protein L30
NZ_JTHF01000015.1	Prodigal:002006	CDS	9903	10391	.	+	0	ID=MIHCELMP_01506;Name=rplO;db_xref=COG:COG0200;gene=rplO;inference=ab initio prediction:Prodigal:002006,similar to AA sequence:UniProtKB:Q6N4V2;locus_tag=MIHCELMP_01506;product=50S ribosomal protein L15
NZ_JTHF01000015.1	Prodigal:002006	CDS	10523	11860	.	+	0	ID=MIHCELMP_01507;Name=secY;db_xref=COG:COG0201;gene=secY;inference=ab initio prediction:Prodigal:002006,similar to AA sequence:UniProtKB:P0AGA2;locus_tag=MIHCELMP_01507;product=Protein translocase subunit SecY
NZ_JTHF01000015.1	Prodigal:002006	CDS	12103	12702	.	+	0	ID=MIHCELMP_01508;eC_number=2.7.4.3;Name=adk;db_xref=COG:COG0563;gene=adk;inference=ab initio prediction:Prodigal:002006,similar to AA sequence:UniProtKB:A0QSH8;locus_tag=MIHCELMP_01508;product=Adenylate kinase
NZ_JTHF01000015.1	Prodigal:002006	CDS	12910	13278	.	+	0	ID=MIHCELMP_01509;Name=rpsM;db_xref=COG:COG0099;gene=rpsM;inference=ab initio prediction:Prodigal:002006,similar to AA sequence:UniProtKB:Q6N4V5;locus_tag=MIHCELMP_01509;product=30S ribosomal protein S13
NZ_JTHF01000015.1	Prodigal:002006	CDS	13427	13816	.	+	0	ID=MIHCELMP_01510;Name=rpsK;db_xref=COG:COG0100;gene=rpsK;inference=ab initio prediction:Prodigal:002006,similar to AA sequence:UniProtKB:Q6N4V6;locus_tag=MIHCELMP_01510;product=30S ribosomal protein S11
NZ_JTHF01000015.1	Prodigal:002006	CDS	13881	14765	.	+	0	ID=MIHCELMP_01511;eC_number=3.1.2.6;Name=gloB_2;gene=gloB_2;inference=ab initio prediction:Prodigal:002006,protein motif:HAMAP:MF_01374;locus_tag=MIHCELMP_01511;product=Hydroxyacylglutathione hydrolase
NZ_JTHF01000015.1	Prodigal:002006	CDS	14884	15903	.	+	0	ID=MIHCELMP_01512;eC_number=2.7.7.6;Name=rpoA;db_xref=COG:COG0202;gene=rpoA;inference=ab initio prediction:Prodigal:002006,similar to AA sequence:UniProtKB:Q925Z2;locus_tag=MIHCELMP_01512;product=DNA-directed RNA polymerase subunit alpha
NZ_JTHF01000015.1	Prodigal:002006	CDS	16054	16476	.	+	0	ID=MIHCELMP_01513;Name=rplQ;db_xref=COG:COG0203;gene=rplQ;inference=ab initio prediction:Prodigal:002006,similar to AA sequence:UniProtKB:Q6N4V8;locus_tag=MIHCELMP_01513;product=50S ribosomal protein L17
NZ_JTHF01000015.1	Prodigal:002006	CDS	16607	16870	.	+	0	ID=MIHCELMP_01514;inference=ab initio prediction:Prodigal:002006;locus_tag=MIHCELMP_01514;product=hypothetical protein
NZ_JTHF01000015.1	Prodigal:002006	CDS	17024	18295	.	+	0	ID=MIHCELMP_01515;db_xref=COG:COG1167;inference=ab initio prediction:Prodigal:002006,similar to AA sequence:UniProtKB:A0R5R7;locus_tag=MIHCELMP_01515;product=Putative aminotransferase/MSMEI_6121
NZ_JTHF01000015.1	Prodigal:002006	CDS	18592	19995	.	+	0	ID=MIHCELMP_01516;eC_number=4.2.99.20;Name=menH_1;gene=menH_1;inference=ab initio prediction:Prodigal:002006,protein motif:HAMAP:MF_01660;locus_tag=MIHCELMP_01516;product=2-succinyl-6-hydroxy-2%2C4-cyclohexadiene-1-carboxylate synthase
NZ_JTHF01000015.1	Prodigal:002006	CDS	19992	21545	.	+	0	ID=MIHCELMP_01517;eC_number=1.1.1.400;Name=mpdB_1;gene=mpdB_1;inference=ab initio prediction:Prodigal:002006,similar to AA sequence:UniProtKB:Q3YAT3;locus_tag=MIHCELMP_01517;product=2-methyl-1%2C2-propanediol dehydrogenase
NZ_JTHF01000015.1	Prodigal:002006	CDS	21542	22420	.	+	0	ID=MIHCELMP_01518;eC_number=1.-.-.-;Name=ydaD_2;gene=ydaD_2;inference=ab initio prediction:Prodigal:002006,similar to AA sequence:UniProtKB:P80873;locus_tag=MIHCELMP_01518;product=General stress protein 39
NZ_JTHF01000015.1	Prodigal:002006	CDS	22618	23172	.	+	0	ID=MIHCELMP_01519;eC_number=1.16.-.-;Name=dps_1;db_xref=COG:COG0783;gene=dps_1;inference=ab initio prediction:Prodigal:002006,similar to AA sequence:UniProtKB:Q8UCK6;locus_tag=MIHCELMP_01519;product=DNA protection during starvation protein
NZ_JTHF01000015.1	Prodigal:002006	CDS	23366	23626	.	+	0	ID=MIHCELMP_01520;inference=ab initio prediction:Prodigal:002006;locus_tag=MIHCELMP_01520;product=hypothetical protein
NZ_JTHF01000015.1	Prodigal:002006	CDS	23629	23772	.	+	0	ID=MIHCELMP_01521;inference=ab initio prediction:Prodigal:002006;locus_tag=MIHCELMP_01521;product=hypothetical protein
NZ_JTHF01000015.1	Prodigal:002006	CDS	23776	24309	.	-	0	ID=MIHCELMP_01522;eC_number=2.2.1.6;Name=ilvH;db_xref=COG:COG0440;gene=ilvH;inference=ab initio prediction:Prodigal:002006,similar to AA sequence:UniProtKB:P00894;locus_tag=MIHCELMP_01522;product=Acetolactate synthase isozyme 3 small subunit
NZ_JTHF01000015.1	Prodigal:002006	CDS	24340	26118	.	-	0	ID=MIHCELMP_01523;eC_number=2.2.1.6;Name=ilvI;db_xref=COG:COG0028;gene=ilvI;inference=ab initio prediction:Prodigal:002006,similar to AA sequence:UniProtKB:P00893;locus_tag=MIHCELMP_01523;product=Acetolactate synthase isozyme 3 large subunit
NZ_JTHF01000015.1	Prodigal:002006	CDS	26580	27125	.	-	0	ID=MIHCELMP_01524;Name=bioY;db_xref=COG:COG1268;gene=bioY;inference=ab initio prediction:Prodigal:002006,similar to AA sequence:UniProtKB:Q2KBP7;locus_tag=MIHCELMP_01524;product=Biotin transporter BioY
NZ_JTHF01000015.1	Prodigal:002006	CDS	27167	27775	.	-	0	ID=MIHCELMP_01525;Name=bioN;db_xref=COG:COG0619;gene=bioN;inference=ab initio prediction:Prodigal:002006,similar to AA sequence:UniProtKB:Q2KBP6;locus_tag=MIHCELMP_01525;product=Energy-coupling factor transporter transmembrane protein BioN
NZ_JTHF01000015.1	Prodigal:002006	CDS	27772	28446	.	-	0	ID=MIHCELMP_01526;eC_number=3.6.3.-;Name=bioM;db_xref=COG:COG1122;gene=bioM;inference=ab initio prediction:Prodigal:002006,similar to AA sequence:UniProtKB:Q2KBP5;locus_tag=MIHCELMP_01526;product=Biotin transport ATP-binding protein BioM
NZ_JTHF01000015.1	Prodigal:002006	CDS	28589	29080	.	+	0	ID=MIHCELMP_01527;Name=cheW_1;db_xref=COG:COG0835;gene=cheW_1;inference=ab initio prediction:Prodigal:002006,similar to AA sequence:UniProtKB:P06110;locus_tag=MIHCELMP_01527;product=Chemotaxis protein CheW
NZ_JTHF01000015.1	Prodigal:002006	CDS	29089	30534	.	+	0	ID=MIHCELMP_01528;inference=ab initio prediction:Prodigal:002006;locus_tag=MIHCELMP_01528;product=hypothetical protein
NZ_JTHF01000015.1	Prodigal:002006	CDS	30534	31124	.	+	0	ID=MIHCELMP_01529;inference=ab initio prediction:Prodigal:002006;locus_tag=MIHCELMP_01529;product=hypothetical protein
NZ_JTHF01000015.1	Prodigal:002006	CDS	31156	32832	.	+	0	ID=MIHCELMP_01530;inference=ab initio prediction:Prodigal:002006;locus_tag=MIHCELMP_01530;product=hypothetical protein
NZ_JTHF01000015.1	Prodigal:002006	CDS	32863	35175	.	+	0	ID=MIHCELMP_01531;eC_number=2.7.13.3;Name=rcsC_4;gene=rcsC_4;inference=ab initio prediction:Prodigal:002006,protein motif:HAMAP:MF_00979;locus_tag=MIHCELMP_01531;product=Sensor histidine kinase RcsC
NZ_JTHF01000015.1	Prodigal:002006	CDS	35172	36248	.	+	0	ID=MIHCELMP_01532;eC_number=3.1.1.61;Name=cheB_1;db_xref=COG:COG2201;gene=cheB_1;inference=ab initio prediction:Prodigal:002006,similar to AA sequence:UniProtKB:P07330;locus_tag=MIHCELMP_01532;product=Protein-glutamate methylesterase/protein-glutamine glutaminase
NZ_JTHF01000015.1	Prodigal:002006	CDS	36245	38080	.	+	0	ID=MIHCELMP_01533;eC_number=2.7.13.3;Name=rcsC_5;gene=rcsC_5;inference=ab initio prediction:Prodigal:002006,protein motif:HAMAP:MF_00979;locus_tag=MIHCELMP_01533;product=Sensor histidine kinase RcsC
NZ_JTHF01000015.1	Prodigal:002006	CDS	38077	39981	.	+	0	ID=MIHCELMP_01534;eC_number=2.7.13.3;Name=rcsC_6;gene=rcsC_6;inference=ab initio prediction:Prodigal:002006,protein motif:HAMAP:MF_00979;locus_tag=MIHCELMP_01534;product=Sensor histidine kinase RcsC
NZ_JTHF01000015.1	Prodigal:002006	CDS	40186	41412	.	+	0	ID=MIHCELMP_01535;Name=mdtA_2;gene=mdtA_2;inference=ab initio prediction:Prodigal:002006,protein motif:HAMAP:MF_01422;locus_tag=MIHCELMP_01535;product=Multidrug resistance protein MdtA
NZ_JTHF01000015.1	Prodigal:002006	CDS	41458	44631	.	+	0	ID=MIHCELMP_01536;Name=czcA_2;gene=czcA_2;inference=ab initio prediction:Prodigal:002006,similar to AA sequence:UniProtKB:P13511;locus_tag=MIHCELMP_01536;product=Cobalt-zinc-cadmium resistance protein CzcA
NZ_JTHF01000015.1	Prodigal:002006	CDS	44772	45791	.	-	0	ID=MIHCELMP_01537;eC_number=1.1.1.86;Name=ilvC;db_xref=COG:COG0059;gene=ilvC;inference=ab initio prediction:Prodigal:002006,similar to AA sequence:UniProtKB:Q9HVA2;locus_tag=MIHCELMP_01537;product=Ketol-acid reductoisomerase (NADP(+))
NZ_JTHF01000015.1	Prodigal:002006	CDS	46006	46554	.	+	0	ID=MIHCELMP_01538;inference=ab initio prediction:Prodigal:002006;locus_tag=MIHCELMP_01538;product=hypothetical protein
NZ_JTHF01000015.1	Prodigal:002006	CDS	46592	47239	.	-	0	ID=MIHCELMP_01539;eC_number=2.5.1.18;Name=gstB_2;db_xref=COG:COG0625;gene=gstB_2;inference=ab initio prediction:Prodigal:002006,similar to AA sequence:UniProtKB:P15214;locus_tag=MIHCELMP_01539;product=Glutathione S-transferase GST-6.0
NZ_JTHF01000015.1	Prodigal:002006	CDS	47347	48159	.	-	0	ID=MIHCELMP_01540;Name=efeU_1;db_xref=COG:COG0672;gene=efeU_1;inference=ab initio prediction:Prodigal:002006,similar to AA sequence:UniProtKB:P39595;locus_tag=MIHCELMP_01540;product=Ferrous iron permease EfeU
NZ_JTHF01000015.1	Prodigal:002006	CDS	48586	49374	.	+	0	ID=MIHCELMP_01541;Name=pheC_2;gene=pheC_2;inference=ab initio prediction:Prodigal:002006,similar to AA sequence:UniProtKB:Q01269;locus_tag=MIHCELMP_01541;product=Cyclohexadienyl dehydratase
NZ_JTHF01000015.1	Prodigal:002006	CDS	49436	52999	.	-	0	ID=MIHCELMP_01542;eC_number=1.17.2.1;Name=nicB_1;db_xref=COG:COG1529;gene=nicB_1;inference=ab initio prediction:Prodigal:002006,similar to AA sequence:UniProtKB:Q88FX8;locus_tag=MIHCELMP_01542;product=Nicotinate dehydrogenase subunit B
NZ_JTHF01000015.1	Prodigal:002006	CDS	52996	53562	.	-	0	ID=MIHCELMP_01543;inference=ab initio prediction:Prodigal:002006;locus_tag=MIHCELMP_01543;product=hypothetical protein
NZ_JTHF01000015.1	Prodigal:002006	CDS	53805	54020	.	+	0	ID=MIHCELMP_01544;inference=ab initio prediction:Prodigal:002006;locus_tag=MIHCELMP_01544;product=hypothetical protein
NZ_JTHF01000015.1	Prodigal:002006	CDS	54172	54936	.	+	0	ID=MIHCELMP_01545;eC_number=3.1.3.3;Name=pspB_1;db_xref=COG:COG0406;gene=pspB_1;inference=ab initio prediction:Prodigal:002006,similar to AA sequence:UniProtKB:D3DFP8;locus_tag=MIHCELMP_01545;product=Putative phosphoserine phosphatase 2
NZ_JTHF01000015.1	Prodigal:002006	CDS	54933	55823	.	+	0	ID=MIHCELMP_01546;eC_number=4.2.1.136;Name=nnrD;db_xref=COG:COG0063;gene=nnrD;inference=ab initio prediction:Prodigal:002006,similar to AA sequence:UniProtKB:P94368;locus_tag=MIHCELMP_01546;product=ADP-dependent (S)-NAD(P)H-hydrate dehydratase
NZ_JTHF01000015.1	Prodigal:002006	CDS	55869	57539	.	-	0	ID=MIHCELMP_01547;inference=ab initio prediction:Prodigal:002006;locus_tag=MIHCELMP_01547;product=hypothetical protein
NZ_JTHF01000015.1	Prodigal:002006	CDS	57844	58140	.	+	0	ID=MIHCELMP_01548;inference=ab initio prediction:Prodigal:002006;locus_tag=MIHCELMP_01548;product=hypothetical protein
NZ_JTHF01000015.1	Prodigal:002006	CDS	58172	58813	.	+	0	ID=MIHCELMP_01549;inference=ab initio prediction:Prodigal:002006;locus_tag=MIHCELMP_01549;product=hypothetical protein
NZ_JTHF01000015.1	Prodigal:002006	CDS	58818	59570	.	-	0	ID=MIHCELMP_01550;eC_number=3.5.1.-;Name=rutD_1;gene=rutD_1;inference=ab initio prediction:Prodigal:002006,protein motif:HAMAP:MF_00832;locus_tag=MIHCELMP_01550;product=Putative aminoacrylate hydrolase RutD
NZ_JTHF01000015.1	Prodigal:002006	CDS	59672	60835	.	-	0	ID=MIHCELMP_01551;eC_number=1.3.8.10;db_xref=COG:COG1960;inference=ab initio prediction:Prodigal:002006,similar to AA sequence:UniProtKB:Q2LQN9;locus_tag=MIHCELMP_01551;product=Cyclohex-1-ene-1-carbonyl-CoA dehydrogenase
NZ_JTHF01000015.1	Prodigal:002006	CDS	60983	63079	.	-	0	ID=MIHCELMP_01552;inference=ab initio prediction:Prodigal:002006;locus_tag=MIHCELMP_01552;product=hypothetical protein
NZ_JTHF01000015.1	Prodigal:002006	CDS	63233	64438	.	-	0	ID=MIHCELMP_01553;inference=ab initio prediction:Prodigal:002006;locus_tag=MIHCELMP_01553;product=hypothetical protein
NZ_JTHF01000015.1	Prodigal:002006	CDS	64593	66608	.	-	0	ID=MIHCELMP_01554;inference=ab initio prediction:Prodigal:002006;locus_tag=MIHCELMP_01554;product=hypothetical protein
NZ_JTHF01000015.1	Prodigal:002006	CDS	66782	67048	.	+	0	ID=MIHCELMP_01555;inference=ab initio prediction:Prodigal:002006;locus_tag=MIHCELMP_01555;product=hypothetical protein
NZ_JTHF01000015.1	Prodigal:002006	CDS	67277	67897	.	+	0	ID=MIHCELMP_01556;inference=ab initio prediction:Prodigal:002006;locus_tag=MIHCELMP_01556;product=hypothetical protein
NZ_JTHF01000015.1	Prodigal:002006	CDS	68053	70344	.	-	0	ID=MIHCELMP_01557;eC_number=1.1.1.40;Name=tme;db_xref=COG:COG0280;gene=tme;inference=ab initio prediction:Prodigal:002006,similar to AA sequence:UniProtKB:O30808;locus_tag=MIHCELMP_01557;product=NADP-dependent malic enzyme
NZ_JTHF01000015.1	Prodigal:002006	CDS	70574	73354	.	+	0	ID=MIHCELMP_01558;Name=mutS;db_xref=COG:COG0249;gene=mutS;inference=ab initio prediction:Prodigal:002006,similar to AA sequence:UniProtKB:P0A1Y0;locus_tag=MIHCELMP_01558;product=DNA mismatch repair protein MutS
NZ_JTHF01000015.1	Prodigal:002006	CDS	73420	73959	.	-	0	ID=MIHCELMP_01559;Name=bdcR;gene=bdcR;inference=ab initio prediction:Prodigal:002006,similar to AA sequence:UniProtKB:P39334;locus_tag=MIHCELMP_01559;product=HTH-type transcriptional repressor BdcR
NZ_JTHF01000015.1	Prodigal:002006	CDS	74098	74841	.	+	0	ID=MIHCELMP_01560;Name=bdcA;db_xref=COG:COG1028;gene=bdcA;inference=ab initio prediction:Prodigal:002006,similar to AA sequence:UniProtKB:P39333;locus_tag=MIHCELMP_01560;product=Cyclic-di-GMP-binding biofilm dispersal mediator protein
NZ_JTHF01000015.1	Prodigal:002006	CDS	74977	75942	.	-	0	ID=MIHCELMP_01561;inference=ab initio prediction:Prodigal:002006;locus_tag=MIHCELMP_01561;product=hypothetical protein
NZ_JTHF01000015.1	Prodigal:002006	CDS	75935	77842	.	-	0	ID=MIHCELMP_01562;eC_number=2.1.1.61;Name=mnmC;gene=mnmC;inference=ab initio prediction:Prodigal:002006,protein motif:HAMAP:MF_01102;locus_tag=MIHCELMP_01562;product=tRNA 5-methylaminomethyl-2-thiouridine biosynthesis bifunctional protein MnmC
NZ_JTHF01000015.1	Prodigal:002006	CDS	78420	78857	.	-	0	ID=MIHCELMP_01563;eC_number=3.5.1.44;Name=cheB_2;gene=cheB_2;inference=ab initio prediction:Prodigal:002006,protein motif:HAMAP:MF_00099;locus_tag=MIHCELMP_01563;product=Protein-glutamate methylesterase/protein-glutamine glutaminase
NZ_JTHF01000015.1	Prodigal:002006	CDS	78854	80017	.	-	0	ID=MIHCELMP_01564;eC_number=2.7.13.3;Name=lov;gene=lov;inference=ab initio prediction:Prodigal:002006,similar to AA sequence:UniProtKB:Q1M667;locus_tag=MIHCELMP_01564;product=Blue-light-activated histidine kinase
NZ_JTHF01000015.1	Prodigal:002006	CDS	80329	81681	.	+	0	ID=MIHCELMP_01565;Name=ampG;db_xref=COG:COG0477;gene=ampG;inference=ab initio prediction:Prodigal:002006,similar to AA sequence:UniProtKB:P0AE16;locus_tag=MIHCELMP_01565;product=Anhydromuropeptide permease
NZ_JTHF01000015.1	Prodigal:002006	CDS	81789	82775	.	+	0	ID=MIHCELMP_01566;inference=ab initio prediction:Prodigal:002006;locus_tag=MIHCELMP_01566;product=hypothetical protein
NZ_JTHF01000015.1	Prodigal:002006	CDS	82783	84171	.	-	0	ID=MIHCELMP_01567;eC_number=3.4.11.10;Name=pepA_2;gene=pepA_2;inference=ab initio prediction:Prodigal:002006,protein motif:HAMAP:MF_00181;locus_tag=MIHCELMP_01567;product=cytosol aminopeptidase
NZ_JTHF01000015.1	Prodigal:002006	CDS	84378	84563	.	+	0	ID=MIHCELMP_01568;inference=ab initio prediction:Prodigal:002006;locus_tag=MIHCELMP_01568;product=hypothetical protein
NZ_JTHF01000015.1	Prodigal:002006	CDS	84653	85486	.	+	0	ID=MIHCELMP_01569;eC_number=3.4.-.-;Name=bepA_2;gene=bepA_2;inference=ab initio prediction:Prodigal:002006,protein motif:HAMAP:MF_00997;locus_tag=MIHCELMP_01569;product=Beta-barrel assembly-enhancing protease
NZ_JTHF01000015.1	Prodigal:002006	CDS	85527	86486	.	-	0	ID=MIHCELMP_01570;Name=ssuA_5;gene=ssuA_5;inference=ab initio prediction:Prodigal:002006,similar to AA sequence:UniProtKB:P75853;locus_tag=MIHCELMP_01570;product=Putative aliphatic sulfonates-binding protein
NZ_JTHF01000015.1	Prodigal:002006	CDS	87367	88056	.	+	0	ID=MIHCELMP_01571;Name=ligE;gene=ligE;inference=ab initio prediction:Prodigal:002006,similar to AA sequence:UniProtKB:P27457;locus_tag=MIHCELMP_01571;product=Beta-etherase
NZ_JTHF01000015.1	Prodigal:002006	CDS	88143	89651	.	+	0	ID=MIHCELMP_01572;inference=ab initio prediction:Prodigal:002006;locus_tag=MIHCELMP_01572;product=hypothetical protein
NZ_JTHF01000015.1	Prodigal:002006	CDS	89757	90437	.	+	0	ID=MIHCELMP_01573;inference=ab initio prediction:Prodigal:002006;locus_tag=MIHCELMP_01573;product=hypothetical protein
NZ_JTHF01000015.1	Prodigal:002006	CDS	90564	90956	.	+	0	ID=MIHCELMP_01574;inference=ab initio prediction:Prodigal:002006;locus_tag=MIHCELMP_01574;product=hypothetical protein
NZ_JTHF01000015.1	Prodigal:002006	CDS	91146	92579	.	+	0	ID=MIHCELMP_01575;eC_number=1.2.1.26;Name=araE;gene=araE;inference=ab initio prediction:Prodigal:002006,similar to AA sequence:UniProtKB:Q1JUP4;locus_tag=MIHCELMP_01575;product=Alpha-ketoglutaric semialdehyde dehydrogenase 1
NZ_JTHF01000150.1	Prodigal:002006	CDS	111	374	.	-	0	ID=MIHCELMP_01576;inference=ab initio prediction:Prodigal:002006;locus_tag=MIHCELMP_01576;product=hypothetical protein
NZ_JTHF01000150.1	Prodigal:002006	CDS	478	1032	.	+	0	ID=MIHCELMP_01577;inference=ab initio prediction:Prodigal:002006;locus_tag=MIHCELMP_01577;product=hypothetical protein
NZ_JTHF01000150.1	Prodigal:002006	CDS	1348	3039	.	+	0	ID=MIHCELMP_01578;inference=ab initio prediction:Prodigal:002006;locus_tag=MIHCELMP_01578;product=hypothetical protein
NZ_JTHF01000150.1	Prodigal:002006	CDS	3154	4428	.	-	0	ID=MIHCELMP_01579;eC_number=1.1.99.31;Name=mdlB_1;gene=mdlB_1;inference=ab initio prediction:Prodigal:002006,similar to AA sequence:UniProtKB:P20932;locus_tag=MIHCELMP_01579;product=(S)-mandelate dehydrogenase
NZ_JTHF01000150.1	Prodigal:002006	CDS	4591	5445	.	+	0	ID=MIHCELMP_01580;Name=yfdC;db_xref=COG:COG2116;gene=yfdC;inference=ab initio prediction:Prodigal:002006,similar to AA sequence:UniProtKB:P37327;locus_tag=MIHCELMP_01580;product=Inner membrane protein YfdC
NZ_JTHF01000150.1	Prodigal:002006	CDS	5539	5973	.	+	0	ID=MIHCELMP_01581;inference=ab initio prediction:Prodigal:002006;locus_tag=MIHCELMP_01581;product=hypothetical protein
NZ_JTHF01000150.1	Prodigal:002006	CDS	5978	6964	.	-	0	ID=MIHCELMP_01582;Name=cdhR_1;db_xref=COG:COG4977;gene=cdhR_1;inference=ab initio prediction:Prodigal:002006,similar to AA sequence:UniProtKB:Q9HTH5;locus_tag=MIHCELMP_01582;product=HTH-type transcriptional regulator CdhR
NZ_JTHF01000150.1	Prodigal:002006	CDS	6961	7521	.	-	0	ID=MIHCELMP_01583;eC_number=3.5.1.110;Name=rutB_2;gene=rutB_2;inference=ab initio prediction:Prodigal:002006,protein motif:HAMAP:MF_00830;locus_tag=MIHCELMP_01583;product=Peroxyureidoacrylate/ureidoacrylate amidohydrolase RutB
NZ_JTHF01000150.1	Prodigal:002006	CDS	7622	7987	.	-	0	ID=MIHCELMP_01584;Name=ehpR;gene=ehpR;inference=ab initio prediction:Prodigal:002006,similar to AA sequence:UniProtKB:Q8GPH6;locus_tag=MIHCELMP_01584;product=Phenazine antibiotic resistance protein EhpR
NZ_JTHF01000150.1	Prodigal:002006	CDS	8058	8747	.	-	0	ID=MIHCELMP_01585;eC_number=6.3.4.15;Name=birA_2;gene=birA_2;inference=ab initio prediction:Prodigal:002006,protein motif:HAMAP:MF_00978;locus_tag=MIHCELMP_01585;product=Bifunctional ligase/repressor BirA
NZ_JTHF01000150.1	Prodigal:002006	CDS	8817	9431	.	-	0	ID=MIHCELMP_01586;Name=rhtB_1;db_xref=COG:COG1280;gene=rhtB_1;inference=ab initio prediction:Prodigal:002006,similar to AA sequence:UniProtKB:P0AG34;locus_tag=MIHCELMP_01586;product=Homoserine/homoserine lactone efflux protein
NZ_JTHF01000150.1	Prodigal:002006	CDS	9496	10683	.	-	0	ID=MIHCELMP_01587;Name=ydhP_1;db_xref=COG:COG2814;gene=ydhP_1;inference=ab initio prediction:Prodigal:002006,similar to AA sequence:UniProtKB:P77389;locus_tag=MIHCELMP_01587;product=Inner membrane transport protein YdhP
NZ_JTHF01000150.1	Prodigal:002006	CDS	10781	11689	.	+	0	ID=MIHCELMP_01588;Name=dmlR_4;gene=dmlR_4;inference=ab initio prediction:Prodigal:002006,similar to AA sequence:UniProtKB:P76250;locus_tag=MIHCELMP_01588;product=HTH-type transcriptional regulator DmlR
NZ_JTHF01000151.1	Prodigal:002006	CDS	44	631	.	-	0	ID=MIHCELMP_01589;Name=tetC;gene=tetC;inference=ab initio prediction:Prodigal:002006,similar to AA sequence:UniProtKB:P28815;locus_tag=MIHCELMP_01589;product=Transposon Tn10 TetC protein
NZ_JTHF01000151.1	Prodigal:002006	CDS	742	1164	.	+	0	ID=MIHCELMP_01590;Name=yjgH;db_xref=COG:COG0251;gene=yjgH;inference=ab initio prediction:Prodigal:002006,similar to AA sequence:UniProtKB:P39332;locus_tag=MIHCELMP_01590;product=RutC family protein YjgH
NZ_JTHF01000151.1	Prodigal:002006	CDS	1182	1892	.	-	0	ID=MIHCELMP_01591;Name=gntR_2;gene=gntR_2;inference=ab initio prediction:Prodigal:002006,similar to AA sequence:UniProtKB:Q8GAL4;locus_tag=MIHCELMP_01591;product=putative D-xylose utilization operon transcriptional repressor
NZ_JTHF01000151.1	Prodigal:002006	CDS	2180	3031	.	+	0	ID=MIHCELMP_01592;eC_number=1.3.1.87;Name=hcaB_4;gene=hcaB_4;inference=ab initio prediction:Prodigal:002006,protein motif:HAMAP:MF_01647;locus_tag=MIHCELMP_01592;product=3-phenylpropionate-dihydrodiol/cinnamic acid-dihydrodiol dehydrogenase
NZ_JTHF01000151.1	Prodigal:002006	CDS	3287	4309	.	-	0	ID=MIHCELMP_01593;eC_number=3.6.-.-;Name=yjiA_3;db_xref=COG:COG0523;gene=yjiA_3;inference=ab initio prediction:Prodigal:002006,similar to AA sequence:UniProtKB:P24203;locus_tag=MIHCELMP_01593;product=P-loop guanosine triphosphatase YjiA
NZ_JTHF01000151.1	Prodigal:002006	CDS	4306	5928	.	-	0	ID=MIHCELMP_01594;eC_number=3.5.2.7;Name=hutI_1;gene=hutI_1;inference=ab initio prediction:Prodigal:002006,protein motif:HAMAP:MF_00372;locus_tag=MIHCELMP_01594;product=Imidazolonepropionase
NZ_JTHF01000151.1	Prodigal:002006	CDS	6124	6951	.	-	0	ID=MIHCELMP_01595;Name=potB_1;db_xref=COG:COG1176;gene=potB_1;inference=ab initio prediction:Prodigal:002006,similar to AA sequence:UniProtKB:P0AFK4;locus_tag=MIHCELMP_01595;product=Spermidine/putrescine transport system permease protein PotB
NZ_JTHF01000151.1	Prodigal:002006	CDS	7210	8235	.	-	0	ID=MIHCELMP_01596;inference=ab initio prediction:Prodigal:002006;locus_tag=MIHCELMP_01596;product=hypothetical protein
NZ_JTHF01000151.1	Prodigal:002006	CDS	8232	9293	.	-	0	ID=MIHCELMP_01597;eC_number=7.6.2.11;Name=potA_2;db_xref=COG:COG3842;gene=potA_2;inference=ab initio prediction:Prodigal:002006,similar to AA sequence:UniProtKB:P69874;locus_tag=MIHCELMP_01597;product=Spermidine/putrescine import ATP-binding protein PotA
NZ_JTHF01000151.1	Prodigal:002006	CDS	9293	10138	.	-	0	ID=MIHCELMP_01598;inference=ab initio prediction:Prodigal:002006;locus_tag=MIHCELMP_01598;product=hypothetical protein
NZ_JTHF01000151.1	Prodigal:002006	CDS	10239	10892	.	-	0	ID=MIHCELMP_01599;inference=ab initio prediction:Prodigal:002006,similar to AA sequence:UniProtKB:P9WMC7;locus_tag=MIHCELMP_01599;product=putative HTH-type transcriptional regulator
NZ_JTHF01000151.1	Prodigal:002006	CDS	11021	12265	.	+	0	ID=MIHCELMP_01600;eC_number=3.5.2.7;Name=hutI_2;gene=hutI_2;inference=ab initio prediction:Prodigal:002006,protein motif:HAMAP:MF_00372;locus_tag=MIHCELMP_01600;product=Imidazolonepropionase
NZ_JTHF01000152.1	Prodigal:002006	CDS	10	957	.	+	0	ID=MIHCELMP_01601;inference=ab initio prediction:Prodigal:002006;locus_tag=MIHCELMP_01601;product=hypothetical protein
NZ_JTHF01000152.1	Prodigal:002006	CDS	945	2141	.	-	0	ID=MIHCELMP_01602;eC_number=2.4.1.11;db_xref=COG:COG0438;inference=ab initio prediction:Prodigal:002006,similar to AA sequence:UniProtKB:P9WMY9;locus_tag=MIHCELMP_01602;product=Glycogen synthase
NZ_JTHF01000152.1	Prodigal:002006	CDS	2141	3181	.	-	0	ID=MIHCELMP_01603;eC_number=2.4.1.250;Name=mshA_4;gene=mshA_4;inference=ab initio prediction:Prodigal:002006,protein motif:HAMAP:MF_01695;locus_tag=MIHCELMP_01603;product=D-inositol-3-phosphate glycosyltransferase
NZ_JTHF01000152.1	Prodigal:002006	CDS	3242	5314	.	+	0	ID=MIHCELMP_01604;eC_number=2.4.1.250;Name=mshA_5;gene=mshA_5;inference=ab initio prediction:Prodigal:002006,protein motif:HAMAP:MF_01695;locus_tag=MIHCELMP_01604;product=D-inositol-3-phosphate glycosyltransferase
NZ_JTHF01000152.1	Prodigal:002006	CDS	5304	6182	.	+	0	ID=MIHCELMP_01605;inference=ab initio prediction:Prodigal:002006;locus_tag=MIHCELMP_01605;product=hypothetical protein
NZ_JTHF01000152.1	Prodigal:002006	CDS	6196	7347	.	+	0	ID=MIHCELMP_01606;eC_number=2.4.1.227;Name=murG_1;gene=murG_1;inference=ab initio prediction:Prodigal:002006,protein motif:HAMAP:MF_00033;locus_tag=MIHCELMP_01606;product=UDP-N-acetylglucosamine--N-acetylmuramyl-(pentapeptide) pyrophosphoryl-undecaprenol N-acetylglucosamine transferase
NZ_JTHF01000152.1	Prodigal:002006	CDS	7386	8312	.	+	0	ID=MIHCELMP_01607;inference=ab initio prediction:Prodigal:002006;locus_tag=MIHCELMP_01607;product=hypothetical protein
NZ_JTHF01000152.1	Prodigal:002006	CDS	8309	9421	.	+	0	ID=MIHCELMP_01608;eC_number=2.4.1.250;Name=mshA_6;gene=mshA_6;inference=ab initio prediction:Prodigal:002006,protein motif:HAMAP:MF_01695;locus_tag=MIHCELMP_01608;product=D-inositol-3-phosphate glycosyltransferase
NZ_JTHF01000152.1	Prodigal:002006	CDS	9418	10086	.	+	0	ID=MIHCELMP_01609;eC_number=2.1.1.237;Name=mycF;gene=mycF;inference=ab initio prediction:Prodigal:002006,similar to AA sequence:UniProtKB:Q49492;locus_tag=MIHCELMP_01609;product=Mycinamicin III 3''-O-methyltransferase
NZ_JTHF01000152.1	Prodigal:002006	CDS	10301	11245	.	-	0	ID=MIHCELMP_01610;inference=ab initio prediction:Prodigal:002006;locus_tag=MIHCELMP_01610;product=hypothetical protein
NZ_JTHF01000152.1	Prodigal:002006	CDS	11266	12234	.	-	0	ID=MIHCELMP_01611;inference=ab initio prediction:Prodigal:002006;locus_tag=MIHCELMP_01611;product=hypothetical protein
NZ_JTHF01000152.1	Prodigal:002006	CDS	12231	13574	.	-	0	ID=MIHCELMP_01612;eC_number=3.5.-.-;db_xref=COG:COG0624;inference=ab initio prediction:Prodigal:002006,similar to AA sequence:UniProtKB:A0QZE3;locus_tag=MIHCELMP_01612;product=Putative hydrolase/MSMEI_3903
NZ_JTHF01000152.1	Prodigal:002006	CDS	13549	14337	.	-	0	ID=MIHCELMP_01613;Name=glpR_2;db_xref=COG:COG1349;gene=glpR_2;inference=ab initio prediction:Prodigal:002006,similar to AA sequence:UniProtKB:P0ACL0;locus_tag=MIHCELMP_01613;product=Glycerol-3-phosphate regulon repressor
NZ_JTHF01000152.1	Prodigal:002006	CDS	14395	15954	.	-	0	ID=MIHCELMP_01614;eC_number=6.3.5.7;Name=gatA_1;db_xref=COG:COG0154;gene=gatA_1;inference=ab initio prediction:Prodigal:002006,similar to AA sequence:UniProtKB:Q97SE6;locus_tag=MIHCELMP_01614;product=Glutamyl-tRNA(Gln) amidotransferase subunit A
NZ_JTHF01000152.1	Prodigal:002006	CDS	16017	16736	.	-	0	ID=MIHCELMP_01615;Name=livF_4;db_xref=COG:COG0410;gene=livF_4;inference=ab initio prediction:Prodigal:002006,similar to AA sequence:UniProtKB:P22731;locus_tag=MIHCELMP_01615;product=High-affinity branched-chain amino acid transport ATP-binding protein LivF
NZ_JTHF01000152.1	Prodigal:002006	CDS	16740	17495	.	-	0	ID=MIHCELMP_01616;eC_number=3.6.3.-;Name=lptB_3;db_xref=COG:COG1137;gene=lptB_3;inference=ab initio prediction:Prodigal:002006,similar to AA sequence:UniProtKB:P45073;locus_tag=MIHCELMP_01616;product=Lipopolysaccharide export system ATP-binding protein LptB
NZ_JTHF01000152.1	Prodigal:002006	CDS	17492	18556	.	-	0	ID=MIHCELMP_01617;inference=ab initio prediction:Prodigal:002006;locus_tag=MIHCELMP_01617;product=hypothetical protein
NZ_JTHF01000152.1	Prodigal:002006	CDS	18553	19419	.	-	0	ID=MIHCELMP_01618;Name=livH_5;db_xref=COG:COG0559;gene=livH_5;inference=ab initio prediction:Prodigal:002006,similar to AA sequence:UniProtKB:P0AEX7;locus_tag=MIHCELMP_01618;product=High-affinity branched-chain amino acid transport system permease protein LivH
NZ_JTHF01000152.1	Prodigal:002006	CDS	19426	20676	.	-	0	ID=MIHCELMP_01619;inference=ab initio prediction:Prodigal:002006;locus_tag=MIHCELMP_01619;product=hypothetical protein
NZ_JTHF01000152.1	Prodigal:002006	CDS	21005	21493	.	-	0	ID=MIHCELMP_01620;eC_number=4.2.1.104;Name=cynS;db_xref=COG:COG1513;gene=cynS;inference=ab initio prediction:Prodigal:002006,similar to AA sequence:UniProtKB:A8GBZ7;locus_tag=MIHCELMP_01620;product=Cyanate hydratase
NZ_JTHF01000152.1	Prodigal:002006	CDS	21663	22640	.	-	0	ID=MIHCELMP_01621;eC_number=7.6.2.8;Name=btuD_6;gene=btuD_6;inference=ab initio prediction:Prodigal:002006,protein motif:HAMAP:MF_01005;locus_tag=MIHCELMP_01621;product=Vitamin B12 import ATP-binding protein BtuD
NZ_JTHF01000152.1	Prodigal:002006	CDS	22651	23490	.	-	0	ID=MIHCELMP_01622;Name=nrtB_1;db_xref=COG:COG0600;gene=nrtB_1;inference=ab initio prediction:Prodigal:002006,similar to AA sequence:UniProtKB:P38044;locus_tag=MIHCELMP_01622;product=Nitrate import permease protein NrtB
NZ_JTHF01000152.1	Prodigal:002006	CDS	23495	24865	.	-	0	ID=MIHCELMP_01623;inference=ab initio prediction:Prodigal:002006;locus_tag=MIHCELMP_01623;product=hypothetical protein
NZ_JTHF01000152.1	Prodigal:002006	CDS	25026	26915	.	+	0	ID=MIHCELMP_01624;Name=norR_2;gene=norR_2;inference=ab initio prediction:Prodigal:002006,protein motif:HAMAP:MF_01314;locus_tag=MIHCELMP_01624;product=Anaerobic nitric oxide reductase transcription regulator NorR
NZ_JTHF01000152.1	Prodigal:002006	CDS	27050	27526	.	+	0	ID=MIHCELMP_01625;inference=ab initio prediction:Prodigal:002006;locus_tag=MIHCELMP_01625;product=hypothetical protein
NZ_JTHF01000152.1	Prodigal:002006	CDS	27714	29435	.	-	0	ID=MIHCELMP_01626;eC_number=1.1.3.47;inference=ab initio prediction:Prodigal:002006,similar to AA sequence:UniProtKB:E4QP00;locus_tag=MIHCELMP_01626;product=5-(hydroxymethyl)furfural oxidase
NZ_JTHF01000152.1	Prodigal:002006	CDS	29432	30226	.	-	0	ID=MIHCELMP_01627;inference=ab initio prediction:Prodigal:002006;locus_tag=MIHCELMP_01627;product=hypothetical protein
NZ_JTHF01000152.1	Prodigal:002006	CDS	30226	31095	.	-	0	ID=MIHCELMP_01628;inference=ab initio prediction:Prodigal:002006;locus_tag=MIHCELMP_01628;product=hypothetical protein
NZ_JTHF01000152.1	Prodigal:002006	CDS	31470	32510	.	-	0	ID=MIHCELMP_01629;inference=ab initio prediction:Prodigal:002006;locus_tag=MIHCELMP_01629;product=hypothetical protein
NZ_JTHF01000152.1	Prodigal:002006	CDS	32646	33947	.	-	0	ID=MIHCELMP_01630;eC_number=1.4.3.-;Name=puuB_1;gene=puuB_1;inference=ab initio prediction:Prodigal:002006,similar to AA sequence:UniProtKB:P37906;locus_tag=MIHCELMP_01630;product=Gamma-glutamylputrescine oxidoreductase
NZ_JTHF01000152.1	Prodigal:002006	CDS	33950	34684	.	-	0	ID=MIHCELMP_01631;eC_number=3.8.1.2;inference=ab initio prediction:Prodigal:002006,similar to AA sequence:UniProtKB:P60527;locus_tag=MIHCELMP_01631;product=2-haloalkanoic acid dehalogenase
NZ_JTHF01000152.1	Prodigal:002006	CDS	34718	35806	.	-	0	ID=MIHCELMP_01632;Name=phnT;db_xref=COG:COG3842;gene=phnT;inference=ab initio prediction:Prodigal:002006,similar to AA sequence:UniProtKB:P96063;locus_tag=MIHCELMP_01632;product=Putative 2-aminoethylphosphonate import ATP-binding protein PhnT
NZ_JTHF01000152.1	Prodigal:002006	CDS	35941	36891	.	-	0	ID=MIHCELMP_01633;Name=gcvA_2;gene=gcvA_2;inference=ab initio prediction:Prodigal:002006,similar to AA sequence:UniProtKB:P0A9F6;locus_tag=MIHCELMP_01633;product=Glycine cleavage system transcriptional activator
NZ_JTHF01000152.1	Prodigal:002006	CDS	36997	37812	.	-	0	ID=MIHCELMP_01634;inference=ab initio prediction:Prodigal:002006;locus_tag=MIHCELMP_01634;product=hypothetical protein
NZ_JTHF01000152.1	Prodigal:002006	CDS	37809	38873	.	-	0	ID=MIHCELMP_01635;eC_number=3.4.11.25;inference=ab initio prediction:Prodigal:002006,similar to AA sequence:UniProtKB:A0MTQ2;locus_tag=MIHCELMP_01635;product=Beta-peptidyl aminopeptidase BapA
NZ_JTHF01000152.1	Prodigal:002006	CDS	38870	39772	.	-	0	ID=MIHCELMP_01636;Name=gsiD_1;db_xref=COG:COG1173;gene=gsiD_1;inference=ab initio prediction:Prodigal:002006,similar to AA sequence:UniProtKB:P75799;locus_tag=MIHCELMP_01636;product=Glutathione transport system permease protein GsiD
NZ_JTHF01000152.1	Prodigal:002006	CDS	39780	40700	.	-	0	ID=MIHCELMP_01637;Name=gsiC_2;db_xref=COG:COG0601;gene=gsiC_2;inference=ab initio prediction:Prodigal:002006,similar to AA sequence:UniProtKB:P75798;locus_tag=MIHCELMP_01637;product=Glutathione transport system permease protein GsiC
NZ_JTHF01000152.1	Prodigal:002006	CDS	40779	42320	.	-	0	ID=MIHCELMP_01638;Name=gsiB_3;db_xref=COG:COG0747;gene=gsiB_3;inference=ab initio prediction:Prodigal:002006,similar to AA sequence:UniProtKB:P75797;locus_tag=MIHCELMP_01638;product=Glutathione-binding protein GsiB
NZ_JTHF01000152.1	Prodigal:002006	CDS	42554	44455	.	-	0	ID=MIHCELMP_01639;eC_number=7.4.2.10;Name=gsiA_1;db_xref=COG:COG1123;gene=gsiA_1;inference=ab initio prediction:Prodigal:002006,similar to AA sequence:UniProtKB:P75796;locus_tag=MIHCELMP_01639;product=Glutathione import ATP-binding protein GsiA
NZ_JTHF01000152.1	Prodigal:002006	CDS	44479	45426	.	-	0	ID=MIHCELMP_01640;eC_number=3.4.19.5;Name=iaaA;db_xref=COG:COG1446;gene=iaaA;inference=ab initio prediction:Prodigal:002006,similar to AA sequence:UniProtKB:Q7CQV5;locus_tag=MIHCELMP_01640;product=Isoaspartyl peptidase
NZ_JTHF01000152.1	Prodigal:002006	CDS	45423	46361	.	-	0	ID=MIHCELMP_01641;inference=ab initio prediction:Prodigal:002006;locus_tag=MIHCELMP_01641;product=hypothetical protein
NZ_JTHF01000152.1	Prodigal:002006	CDS	46706	47542	.	-	0	ID=MIHCELMP_01642;inference=ab initio prediction:Prodigal:002006;locus_tag=MIHCELMP_01642;product=hypothetical protein
NZ_JTHF01000152.1	Prodigal:002006	CDS	47847	49175	.	-	0	ID=MIHCELMP_01643;eC_number=1.4.3.19;Name=thiO_1;gene=thiO_1;inference=ab initio prediction:Prodigal:002006,similar to AA sequence:UniProtKB:Q88Q83;locus_tag=MIHCELMP_01643;product=Glycine oxidase
NZ_JTHF01000152.1	Prodigal:002006	CDS	49320	50333	.	-	0	ID=MIHCELMP_01644;eC_number=1.2.1.83;Name=ald;gene=ald;inference=ab initio prediction:Prodigal:002006,similar to AA sequence:UniProtKB:H8ZPX2;locus_tag=MIHCELMP_01644;product=3-succinoylsemialdehyde-pyridine dehydrogenase
NZ_JTHF01000153.1	Prodigal:002006	CDS	1122	3203	.	+	0	ID=MIHCELMP_01645;eC_number=2.4.1.129;Name=mtgA_4;gene=mtgA_4;inference=ab initio prediction:Prodigal:002006,protein motif:HAMAP:MF_00766;locus_tag=MIHCELMP_01645;product=Biosynthetic peptidoglycan transglycosylase
NZ_JTHF01000153.1	Prodigal:002006	CDS	3270	3641	.	+	0	ID=MIHCELMP_01646;Name=higB-2_2;db_xref=COG:COG2026;gene=higB-2_2;inference=ab initio prediction:Prodigal:002006,similar to AA sequence:UniProtKB:Q9KMA6;locus_tag=MIHCELMP_01646;product=Toxin HigB-2
NZ_JTHF01000153.1	Prodigal:002006	CDS	3671	3967	.	+	0	ID=MIHCELMP_01647;inference=ab initio prediction:Prodigal:002006;locus_tag=MIHCELMP_01647;product=hypothetical protein
NZ_JTHF01000153.1	Prodigal:002006	CDS	4008	4742	.	-	0	ID=MIHCELMP_01648;Name=livF_5;db_xref=COG:COG0410;gene=livF_5;inference=ab initio prediction:Prodigal:002006,similar to AA sequence:UniProtKB:P22731;locus_tag=MIHCELMP_01648;product=High-affinity branched-chain amino acid transport ATP-binding protein LivF
NZ_JTHF01000153.1	Prodigal:002006	CDS	4739	5533	.	-	0	ID=MIHCELMP_01649;eC_number=3.6.3.-;Name=lptB_4;db_xref=COG:COG1137;gene=lptB_4;inference=ab initio prediction:Prodigal:002006,similar to AA sequence:UniProtKB:P45073;locus_tag=MIHCELMP_01649;product=Lipopolysaccharide export system ATP-binding protein LptB
NZ_JTHF01000153.1	Prodigal:002006	CDS	5540	6379	.	-	0	ID=MIHCELMP_01650;inference=ab initio prediction:Prodigal:002006;locus_tag=MIHCELMP_01650;product=hypothetical protein
NZ_JTHF01000153.1	Prodigal:002006	CDS	6385	7266	.	-	0	ID=MIHCELMP_01651;Name=livH_6;db_xref=COG:COG0559;gene=livH_6;inference=ab initio prediction:Prodigal:002006,similar to AA sequence:UniProtKB:P0AEX7;locus_tag=MIHCELMP_01651;product=High-affinity branched-chain amino acid transport system permease protein LivH
NZ_JTHF01000154.1	barrnap:0.9	rRNA	2	1513	0	+	.	ID=MIHCELMP_01652;locus_tag=MIHCELMP_01652;note=aligned only 46 percent of the 23S ribosomal RNA;product=23S ribosomal RNA (partial)
NZ_JTHF01000155.1	Prodigal:002006	CDS	239	913	.	+	0	ID=MIHCELMP_01653;inference=ab initio prediction:Prodigal:002006;locus_tag=MIHCELMP_01653;product=hypothetical protein
NZ_JTHF01000155.1	Prodigal:002006	CDS	855	1151	.	-	0	ID=MIHCELMP_01654;inference=ab initio prediction:Prodigal:002006;locus_tag=MIHCELMP_01654;product=hypothetical protein
NZ_JTHF01000155.1	Prodigal:002006	CDS	1170	2162	.	-	0	ID=MIHCELMP_01655;inference=ab initio prediction:Prodigal:002006;locus_tag=MIHCELMP_01655;product=hypothetical protein
NZ_JTHF01000155.1	Prodigal:002006	CDS	2176	3195	.	-	0	ID=MIHCELMP_01656;inference=ab initio prediction:Prodigal:002006;locus_tag=MIHCELMP_01656;product=hypothetical protein
NZ_JTHF01000155.1	Prodigal:002006	CDS	3192	3461	.	-	0	ID=MIHCELMP_01657;inference=ab initio prediction:Prodigal:002006;locus_tag=MIHCELMP_01657;product=hypothetical protein
NZ_JTHF01000155.1	Prodigal:002006	CDS	4249	4512	.	-	0	ID=MIHCELMP_01658;inference=ab initio prediction:Prodigal:002006;locus_tag=MIHCELMP_01658;product=hypothetical protein
NZ_JTHF01000155.1	Prodigal:002006	CDS	4780	5772	.	-	0	ID=MIHCELMP_01659;Name=yedI;db_xref=COG:COG2354;gene=yedI;inference=ab initio prediction:Prodigal:002006,similar to AA sequence:UniProtKB:P46125;locus_tag=MIHCELMP_01659;product=Inner membrane protein YedI
NZ_JTHF01000155.1	Prodigal:002006	CDS	5929	6378	.	-	0	ID=MIHCELMP_01660;inference=ab initio prediction:Prodigal:002006;locus_tag=MIHCELMP_01660;product=hypothetical protein
NZ_JTHF01000155.1	Prodigal:002006	CDS	6727	8436	.	-	0	ID=MIHCELMP_01661;Name=oprM_1;db_xref=COG:COG1538;gene=oprM_1;inference=ab initio prediction:Prodigal:002006,similar to AA sequence:UniProtKB:Q51487;locus_tag=MIHCELMP_01661;product=Outer membrane protein OprM
NZ_JTHF01000155.1	Prodigal:002006	CDS	8442	11576	.	-	0	ID=MIHCELMP_01662;Name=czcA_3;gene=czcA_3;inference=ab initio prediction:Prodigal:002006,similar to AA sequence:UniProtKB:P13511;locus_tag=MIHCELMP_01662;product=Cobalt-zinc-cadmium resistance protein CzcA
NZ_JTHF01000155.1	Prodigal:002006	CDS	11620	12912	.	-	0	ID=MIHCELMP_01663;Name=mdtA_3;gene=mdtA_3;inference=ab initio prediction:Prodigal:002006,protein motif:HAMAP:MF_01422;locus_tag=MIHCELMP_01663;product=Multidrug resistance protein MdtA
NZ_JTHF01000155.1	Prodigal:002006	CDS	13422	14048	.	+	0	ID=MIHCELMP_01664;inference=ab initio prediction:Prodigal:002006;locus_tag=MIHCELMP_01664;product=hypothetical protein
NZ_JTHF01000155.1	Prodigal:002006	CDS	14242	14484	.	+	0	ID=MIHCELMP_01665;inference=ab initio prediction:Prodigal:002006;locus_tag=MIHCELMP_01665;product=hypothetical protein
NZ_JTHF01000155.1	Prodigal:002006	CDS	14623	15762	.	+	0	ID=MIHCELMP_01666;eC_number=2.4.1.129;Name=ftsW;gene=ftsW;inference=ab initio prediction:Prodigal:002006,similar to AA sequence:UniProtKB:B8H092;locus_tag=MIHCELMP_01666;product=putative peptidoglycan glycosyltransferase FtsW
NZ_JTHF01000155.1	Prodigal:002006	CDS	15978	17093	.	+	0	ID=MIHCELMP_01667;eC_number=2.4.1.227;Name=murG_2;db_xref=COG:COG0707;gene=murG_2;inference=ab initio prediction:Prodigal:002006,similar to AA sequence:UniProtKB:Q9HW01;locus_tag=MIHCELMP_01667;product=UDP-N-acetylglucosamine--N-acetylmuramyl-(pentapeptide) pyrophosphoryl-undecaprenol N-acetylglucosamine transferase
NZ_JTHF01000155.1	Prodigal:002006	CDS	17136	18551	.	+	0	ID=MIHCELMP_01668;eC_number=6.3.2.8;Name=murC;db_xref=COG:COG0773;gene=murC;inference=ab initio prediction:Prodigal:002006,similar to AA sequence:UniProtKB:Q9HW02;locus_tag=MIHCELMP_01668;product=UDP-N-acetylmuramate--L-alanine ligase
NZ_JTHF01000155.1	Prodigal:002006	CDS	18567	19241	.	+	0	ID=MIHCELMP_01669;inference=ab initio prediction:Prodigal:002006;locus_tag=MIHCELMP_01669;product=hypothetical protein
NZ_JTHF01000155.1	Prodigal:002006	CDS	19238	20158	.	+	0	ID=MIHCELMP_01670;eC_number=1.3.1.98;Name=murB;db_xref=COG:COG0812;gene=murB;inference=ab initio prediction:Prodigal:002006,similar to AA sequence:UniProtKB:Q65JX9;locus_tag=MIHCELMP_01670;product=UDP-N-acetylenolpyruvoylglucosamine reductase
NZ_JTHF01000155.1	Prodigal:002006	CDS	20723	21715	.	+	0	ID=MIHCELMP_01671;Name=ftsQ;gene=ftsQ;inference=ab initio prediction:Prodigal:002006,protein motif:HAMAP:MF_00911;locus_tag=MIHCELMP_01671;product=Cell division protein FtsQ
NZ_JTHF01000155.1	Prodigal:002006	CDS	21795	23120	.	+	0	ID=MIHCELMP_01672;Name=ftsA;db_xref=COG:COG0849;gene=ftsA;inference=ab initio prediction:Prodigal:002006,similar to AA sequence:UniProtKB:P0ABH0;locus_tag=MIHCELMP_01672;product=Cell division protein FtsA
NZ_JTHF01000155.1	Prodigal:002006	CDS	23237	25105	.	+	0	ID=MIHCELMP_01673;Name=ftsZ;gene=ftsZ;inference=ab initio prediction:Prodigal:002006,protein motif:HAMAP:MF_00909;locus_tag=MIHCELMP_01673;product=Cell division protein FtsZ
NZ_JTHF01000155.1	Prodigal:002006	CDS	25503	26450	.	+	0	ID=MIHCELMP_01674;eC_number=3.5.1.108;Name=lpxC_1;db_xref=COG:COG0774;gene=lpxC_1;inference=ab initio prediction:Prodigal:002006,similar to AA sequence:UniProtKB:P0A725;locus_tag=MIHCELMP_01674;product=UDP-3-O-acyl-N-acetylglucosamine deacetylase
NZ_JTHF01000155.1	Prodigal:002006	CDS	26698	27600	.	+	0	ID=MIHCELMP_01675;Name=bamD;db_xref=COG:COG4105;gene=bamD;inference=ab initio prediction:Prodigal:002006,similar to AA sequence:UniProtKB:Q9K0B1;locus_tag=MIHCELMP_01675;product=Outer membrane protein assembly factor BamD
[truncated: 8,100,135 more chars]
