# Supplementary material for: Comprehensive Comparative Genomics and Phenotyping of Methylobacterium Species
Source: Front Microbiol. 2021 Oct 6;12:740610. doi: 10.3389/fmicb.2021.740610 (PMC8561711; doi:10.3389/fmicb.2021.740610)
Supplement: Supplementary file 8 [file Data_Sheet_2.ZIP › Mb_fujisawaense.gff]

##gff-version 3
##sequence-region GNANT_N_1_L_1023171 1 1023171
##sequence-region GNANT_N_2_L_915480 1 915480
##sequence-region GNANT_N_3_L_727857 1 727857
##sequence-region GNANT_N_4_L_681363 1 681363
##sequence-region GNANT_N_5_L_627375 1 627375
##sequence-region GNANT_N_6_L_495461 1 495461
##sequence-region GNANT_N_7_L_383052 1 383052
##sequence-region GNANT_N_8_L_297371 1 297371
##sequence-region GNANT_N_9_L_222344 1 222344
##sequence-region GNANT_N_10_L_210477 1 210477
##sequence-region GNANT_N_11_L_154271 1 154271
##sequence-region GNANT_N_12_L_65761 1 65761
##sequence-region GNANT_N_13_L_59994 1 59994
##sequence-region GNANT_N_14_L_40187 1 40187
##sequence-region GNANT_N_15_L_22742 1 22742
##sequence-region GNANT_N_16_L_12047 1 12047
##sequence-region GNANT_N_17_L_7750 1 7750
##sequence-region GNANT_N_18_L_7157 1 7157
##sequence-region GNANT_N_19_L_4581 1 4581
##sequence-region GNANT_N_20_L_3678 1 3678
##sequence-region GNANT_N_21_L_2792 1 2792
##sequence-region GNANT_N_22_L_2241 1 2241
##sequence-region GNANT_N_23_L_1679 1 1679
##sequence-region GNANT_N_24_L_1497 1 1497
##sequence-region GNANT_N_25_L_1339 1 1339
GNANT_N_1_L_1023171	Prodigal:002006	CDS	454	1128	.	+	0	ID=CLIIMONB_00001;inference=ab initio prediction:Prodigal:002006;locus_tag=CLIIMONB_00001;product=hypothetical protein
GNANT_N_1_L_1023171	Prodigal:002006	CDS	1661	1840	.	+	0	ID=CLIIMONB_00002;inference=ab initio prediction:Prodigal:002006;locus_tag=CLIIMONB_00002;product=hypothetical protein
GNANT_N_1_L_1023171	Prodigal:002006	CDS	2873	3217	.	-	0	ID=CLIIMONB_00003;inference=ab initio prediction:Prodigal:002006;locus_tag=CLIIMONB_00003;product=hypothetical protein
GNANT_N_1_L_1023171	Prodigal:002006	CDS	3399	4010	.	+	0	ID=CLIIMONB_00004;inference=ab initio prediction:Prodigal:002006;locus_tag=CLIIMONB_00004;product=hypothetical protein
GNANT_N_1_L_1023171	Prodigal:002006	CDS	4249	4560	.	+	0	ID=CLIIMONB_00005;inference=ab initio prediction:Prodigal:002006;locus_tag=CLIIMONB_00005;product=hypothetical protein
GNANT_N_1_L_1023171	Prodigal:002006	CDS	4887	5651	.	+	0	ID=CLIIMONB_00006;inference=ab initio prediction:Prodigal:002006;locus_tag=CLIIMONB_00006;product=hypothetical protein
GNANT_N_1_L_1023171	Aragorn:001002	tRNA	6341	6416	.	-	.	ID=CLIIMONB_00007;inference=COORDINATES:profile:Aragorn:001002;locus_tag=CLIIMONB_00007;product=tRNA-Glu(ctc)
GNANT_N_1_L_1023171	Prodigal:002006	CDS	6523	7524	.	+	0	ID=CLIIMONB_00008;eC_number=5.4.99.23;Name=rluD;db_xref=COG:COG0564;gene=rluD;inference=ab initio prediction:Prodigal:002006,similar to AA sequence:UniProtKB:P65836;locus_tag=CLIIMONB_00008;product=Ribosomal large subunit pseudouridine synthase D
GNANT_N_1_L_1023171	Prodigal:002006	CDS	7760	8653	.	+	0	ID=CLIIMONB_00009;Name=rpoH_1;db_xref=COG:COG0568;gene=rpoH_1;inference=ab initio prediction:Prodigal:002006,similar to AA sequence:UniProtKB:P0CAW9;locus_tag=CLIIMONB_00009;product=RNA polymerase sigma factor RpoH
GNANT_N_1_L_1023171	Prodigal:002006	CDS	8699	10147	.	-	0	ID=CLIIMONB_00010;inference=ab initio prediction:Prodigal:002006;locus_tag=CLIIMONB_00010;product=hypothetical protein
GNANT_N_1_L_1023171	Prodigal:002006	CDS	10427	11719	.	-	0	ID=CLIIMONB_00011;eC_number=6.3.4.4;Name=purA;db_xref=COG:COG0104;gene=purA;inference=ab initio prediction:Prodigal:002006,similar to AA sequence:UniProtKB:Q8ZIV7;locus_tag=CLIIMONB_00011;product=Adenylosuccinate synthetase
GNANT_N_1_L_1023171	Prodigal:002006	CDS	11874	12164	.	-	0	ID=CLIIMONB_00012;inference=ab initio prediction:Prodigal:002006;locus_tag=CLIIMONB_00012;product=hypothetical protein
GNANT_N_1_L_1023171	Prodigal:002006	CDS	12286	13143	.	-	0	ID=CLIIMONB_00013;eC_number=2.6.1.21;Name=dat_1;gene=dat_1;inference=ab initio prediction:Prodigal:002006,similar to AA sequence:UniProtKB:P99090;locus_tag=CLIIMONB_00013;product=D-alanine aminotransferase
GNANT_N_1_L_1023171	Prodigal:002006	CDS	13196	14503	.	-	0	ID=CLIIMONB_00014;eC_number=4.3.2.2;Name=purB;db_xref=COG:COG0015;gene=purB;inference=ab initio prediction:Prodigal:002006,similar to AA sequence:UniProtKB:P12047;locus_tag=CLIIMONB_00014;product=Adenylosuccinate lyase
GNANT_N_1_L_1023171	Prodigal:002006	CDS	14623	15378	.	-	0	ID=CLIIMONB_00015;eC_number=2.3.2.29;Name=bpt;db_xref=COG:COG2935;gene=bpt;inference=ab initio prediction:Prodigal:002006,similar to AA sequence:UniProtKB:Q983E4;locus_tag=CLIIMONB_00015;product=Aspartate/glutamate leucyltransferase
GNANT_N_1_L_1023171	Prodigal:002006	CDS	15494	15985	.	-	0	ID=CLIIMONB_00016;inference=ab initio prediction:Prodigal:002006;locus_tag=CLIIMONB_00016;product=hypothetical protein
GNANT_N_1_L_1023171	Prodigal:002006	CDS	16096	16464	.	-	0	ID=CLIIMONB_00017;inference=ab initio prediction:Prodigal:002006;locus_tag=CLIIMONB_00017;product=hypothetical protein
GNANT_N_1_L_1023171	Prodigal:002006	CDS	16461	17519	.	-	0	ID=CLIIMONB_00018;eC_number=4.2.1.24;Name=hemB;db_xref=COG:COG0113;gene=hemB;inference=ab initio prediction:Prodigal:002006,similar to AA sequence:UniProtKB:P45622;locus_tag=CLIIMONB_00018;product=Delta-aminolevulinic acid dehydratase
GNANT_N_1_L_1023171	Prodigal:002006	CDS	17732	18190	.	+	0	ID=CLIIMONB_00019;inference=ab initio prediction:Prodigal:002006;locus_tag=CLIIMONB_00019;product=hypothetical protein
GNANT_N_1_L_1023171	Prodigal:002006	CDS	18351	18863	.	+	0	ID=CLIIMONB_00020;inference=ab initio prediction:Prodigal:002006;locus_tag=CLIIMONB_00020;product=hypothetical protein
GNANT_N_1_L_1023171	Prodigal:002006	CDS	18867	19433	.	-	0	ID=CLIIMONB_00021;inference=ab initio prediction:Prodigal:002006;locus_tag=CLIIMONB_00021;product=hypothetical protein
GNANT_N_1_L_1023171	Prodigal:002006	CDS	19763	20488	.	+	0	ID=CLIIMONB_00022;inference=ab initio prediction:Prodigal:002006;locus_tag=CLIIMONB_00022;product=hypothetical protein
GNANT_N_1_L_1023171	Prodigal:002006	CDS	20455	22059	.	-	0	ID=CLIIMONB_00023;eC_number=4.1.99.13;Name=phrB;db_xref=COG:COG3046;gene=phrB;inference=ab initio prediction:Prodigal:002006,similar to AA sequence:UniProtKB:A9CH39;locus_tag=CLIIMONB_00023;product=(6-4) photolyase
GNANT_N_1_L_1023171	Prodigal:002006	CDS	22064	22798	.	-	0	ID=CLIIMONB_00024;eC_number=1.1.1.100;Name=fabG1;gene=fabG1;inference=ab initio prediction:Prodigal:002006,similar to AA sequence:UniProtKB:P9WGT3;locus_tag=CLIIMONB_00024;product=3-oxoacyl-[acyl-carrier-protein] reductase FabG1
GNANT_N_1_L_1023171	Prodigal:002006	CDS	22908	23771	.	+	0	ID=CLIIMONB_00025;eC_number=2.1.2.9;Name=fmt_1;db_xref=COG:COG0223;gene=fmt_1;inference=ab initio prediction:Prodigal:002006,similar to AA sequence:UniProtKB:Q83AA8;locus_tag=CLIIMONB_00025;product=Methionyl-tRNA formyltransferase
GNANT_N_1_L_1023171	Prodigal:002006	CDS	23842	24183	.	+	0	ID=CLIIMONB_00026;inference=ab initio prediction:Prodigal:002006;locus_tag=CLIIMONB_00026;product=hypothetical protein
GNANT_N_1_L_1023171	Prodigal:002006	CDS	24202	25230	.	-	0	ID=CLIIMONB_00027;inference=ab initio prediction:Prodigal:002006;locus_tag=CLIIMONB_00027;product=hypothetical protein
GNANT_N_1_L_1023171	Prodigal:002006	CDS	25679	25969	.	+	0	ID=CLIIMONB_00028;inference=ab initio prediction:Prodigal:002006;locus_tag=CLIIMONB_00028;product=hypothetical protein
GNANT_N_1_L_1023171	Prodigal:002006	CDS	25988	26167	.	-	0	ID=CLIIMONB_00029;inference=ab initio prediction:Prodigal:002006;locus_tag=CLIIMONB_00029;product=hypothetical protein
GNANT_N_1_L_1023171	Prodigal:002006	CDS	26465	27424	.	+	0	ID=CLIIMONB_00030;inference=ab initio prediction:Prodigal:002006;locus_tag=CLIIMONB_00030;product=hypothetical protein
GNANT_N_1_L_1023171	Prodigal:002006	CDS	27600	27881	.	-	0	ID=CLIIMONB_00031;inference=ab initio prediction:Prodigal:002006;locus_tag=CLIIMONB_00031;product=hypothetical protein
GNANT_N_1_L_1023171	Aragorn:001002	tRNA	28067	28142	.	-	.	ID=CLIIMONB_00032;inference=COORDINATES:profile:Aragorn:001002;locus_tag=CLIIMONB_00032;product=tRNA-Lys(ttt)
GNANT_N_1_L_1023171	Prodigal:002006	CDS	28248	28886	.	-	0	ID=CLIIMONB_00033;eC_number=2.7.4.25;Name=cmk;db_xref=COG:COG0283;gene=cmk;inference=ab initio prediction:Prodigal:002006,similar to AA sequence:UniProtKB:Q97PK6;locus_tag=CLIIMONB_00033;product=Cytidylate kinase
GNANT_N_1_L_1023171	Prodigal:002006	CDS	28892	30241	.	-	0	ID=CLIIMONB_00034;eC_number=2.5.1.19;Name=aroA;gene=aroA;inference=ab initio prediction:Prodigal:002006,similar to AA sequence:UniProtKB:P0A2Y4;locus_tag=CLIIMONB_00034;product=3-phosphoshikimate 1-carboxyvinyltransferase
GNANT_N_1_L_1023171	Prodigal:002006	CDS	30533	30919	.	+	0	ID=CLIIMONB_00035;inference=ab initio prediction:Prodigal:002006;locus_tag=CLIIMONB_00035;product=hypothetical protein
GNANT_N_1_L_1023171	Aragorn:001002	tRNA	31072	31147	.	+	.	ID=CLIIMONB_00036;inference=COORDINATES:profile:Aragorn:001002;locus_tag=CLIIMONB_00036;product=tRNA-Ala(ggc)
GNANT_N_1_L_1023171	Aragorn:001002	tRNA	31203	31278	.	+	.	ID=CLIIMONB_00037;inference=COORDINATES:profile:Aragorn:001002;locus_tag=CLIIMONB_00037;product=tRNA-Ala(ggc)
GNANT_N_1_L_1023171	Prodigal:002006	CDS	31398	31886	.	-	0	ID=CLIIMONB_00038;Name=decR_1;db_xref=COG:COG1522;gene=decR_1;inference=ab initio prediction:Prodigal:002006,similar to AA sequence:UniProtKB:P0ACJ5;locus_tag=CLIIMONB_00038;product=DNA-binding transcriptional activator DecR
GNANT_N_1_L_1023171	Prodigal:002006	CDS	32094	34781	.	+	0	ID=CLIIMONB_00039;eC_number=1.2.4.1;Name=aceE;db_xref=COG:COG2609;gene=aceE;inference=ab initio prediction:Prodigal:002006,similar to AA sequence:UniProtKB:P0AFG8;locus_tag=CLIIMONB_00039;product=Pyruvate dehydrogenase E1 component
GNANT_N_1_L_1023171	Prodigal:002006	CDS	35023	36399	.	+	0	ID=CLIIMONB_00040;eC_number=2.3.1.12;db_xref=COG:COG0508;inference=ab initio prediction:Prodigal:002006,similar to AA sequence:UniProtKB:P10802;locus_tag=CLIIMONB_00040;product=Dihydrolipoyllysine-residue acetyltransferase component of pyruvate dehydrogenase complex
GNANT_N_1_L_1023171	Prodigal:002006	CDS	36411	38120	.	+	0	ID=CLIIMONB_00041;eC_number=1.8.1.4;Name=lpdA;db_xref=COG:COG1249;gene=lpdA;inference=ab initio prediction:Prodigal:002006,similar to AA sequence:UniProtKB:P0A9P0;locus_tag=CLIIMONB_00041;product=Dihydrolipoyl dehydrogenase
GNANT_N_1_L_1023171	Prodigal:002006	CDS	38309	39046	.	+	0	ID=CLIIMONB_00042;inference=ab initio prediction:Prodigal:002006;locus_tag=CLIIMONB_00042;product=hypothetical protein
GNANT_N_1_L_1023171	Prodigal:002006	CDS	39083	39493	.	+	0	ID=CLIIMONB_00043;inference=ab initio prediction:Prodigal:002006;locus_tag=CLIIMONB_00043;product=hypothetical protein
GNANT_N_1_L_1023171	Prodigal:002006	CDS	39926	42607	.	-	0	ID=CLIIMONB_00044;eC_number=6.1.1.7;Name=alaS;db_xref=COG:COG0013;gene=alaS;inference=ab initio prediction:Prodigal:002006,similar to AA sequence:UniProtKB:P00957;locus_tag=CLIIMONB_00044;product=Alanine--tRNA ligase
GNANT_N_1_L_1023171	Prodigal:002006	CDS	42837	44003	.	+	0	ID=CLIIMONB_00045;inference=ab initio prediction:Prodigal:002006;locus_tag=CLIIMONB_00045;product=hypothetical protein
GNANT_N_1_L_1023171	Prodigal:002006	CDS	44123	44719	.	+	0	ID=CLIIMONB_00046;inference=ab initio prediction:Prodigal:002006;locus_tag=CLIIMONB_00046;product=hypothetical protein
GNANT_N_1_L_1023171	Prodigal:002006	CDS	44903	45874	.	+	0	ID=CLIIMONB_00047;db_xref=COG:COG1305;inference=ab initio prediction:Prodigal:002006,similar to AA sequence:UniProtKB:P9WL93;locus_tag=CLIIMONB_00047;product=putative protein
GNANT_N_1_L_1023171	Prodigal:002006	CDS	45952	46770	.	+	0	ID=CLIIMONB_00048;inference=ab initio prediction:Prodigal:002006;locus_tag=CLIIMONB_00048;product=hypothetical protein
GNANT_N_1_L_1023171	Prodigal:002006	CDS	46924	47571	.	+	0	ID=CLIIMONB_00049;inference=ab initio prediction:Prodigal:002006;locus_tag=CLIIMONB_00049;product=hypothetical protein
GNANT_N_1_L_1023171	Prodigal:002006	CDS	47655	47990	.	-	0	ID=CLIIMONB_00050;inference=ab initio prediction:Prodigal:002006;locus_tag=CLIIMONB_00050;product=hypothetical protein
GNANT_N_1_L_1023171	Prodigal:002006	CDS	48122	48610	.	-	0	ID=CLIIMONB_00051;inference=ab initio prediction:Prodigal:002006;locus_tag=CLIIMONB_00051;product=hypothetical protein
GNANT_N_1_L_1023171	Prodigal:002006	CDS	48871	51378	.	+	0	ID=CLIIMONB_00052;eC_number=2.7.13.3;Name=pdhS;gene=pdhS;inference=ab initio prediction:Prodigal:002006,similar to AA sequence:UniProtKB:Q57BR6;locus_tag=CLIIMONB_00052;product=Cell-division control histidine kinase PdhS
GNANT_N_1_L_1023171	Prodigal:002006	CDS	51680	53626	.	+	0	ID=CLIIMONB_00053;eC_number=6.2.1.1;Name=acsA_1;db_xref=COG:COG0365;gene=acsA_1;inference=ab initio prediction:Prodigal:002006,similar to AA sequence:UniProtKB:Q89WV5;locus_tag=CLIIMONB_00053;product=Acetyl-coenzyme A synthetase
GNANT_N_1_L_1023171	Prodigal:002006	CDS	53763	54134	.	+	0	ID=CLIIMONB_00054;inference=ab initio prediction:Prodigal:002006;locus_tag=CLIIMONB_00054;product=hypothetical protein
GNANT_N_1_L_1023171	Prodigal:002006	CDS	54131	55813	.	+	0	ID=CLIIMONB_00055;Name=actP_1;db_xref=COG:COG4147;gene=actP_1;inference=ab initio prediction:Prodigal:002006,similar to AA sequence:UniProtKB:P32705;locus_tag=CLIIMONB_00055;product=Cation/acetate symporter ActP
GNANT_N_1_L_1023171	Prodigal:002006	CDS	56058	57740	.	+	0	ID=CLIIMONB_00056;Name=nanT_1;gene=nanT_1;inference=ab initio prediction:Prodigal:002006,protein motif:HAMAP:MF_01238;locus_tag=CLIIMONB_00056;product=Sialic acid transporter NanT
GNANT_N_1_L_1023171	Prodigal:002006	CDS	58402	58641	.	-	0	ID=CLIIMONB_00057;inference=ab initio prediction:Prodigal:002006;locus_tag=CLIIMONB_00057;product=hypothetical protein
GNANT_N_1_L_1023171	Prodigal:002006	CDS	59034	60632	.	-	0	ID=CLIIMONB_00058;Name=purH;db_xref=COG:COG0138;gene=purH;inference=ab initio prediction:Prodigal:002006,similar to AA sequence:UniProtKB:P15639;locus_tag=CLIIMONB_00058;product=Bifunctional purine biosynthesis protein PurH
GNANT_N_1_L_1023171	Prodigal:002006	CDS	60705	62453	.	-	0	ID=CLIIMONB_00059;Name=fzlC;gene=fzlC;inference=ab initio prediction:Prodigal:002006,similar to AA sequence:UniProtKB:A0A0H3C3S1;locus_tag=CLIIMONB_00059;product=FtsZ-localized protein C
GNANT_N_1_L_1023171	Prodigal:002006	CDS	62780	63727	.	-	0	ID=CLIIMONB_00060;db_xref=COG:COG0803;inference=ab initio prediction:Prodigal:002006,similar to AA sequence:UniProtKB:Q57449;locus_tag=CLIIMONB_00060;product=putative periplasmic iron-binding protein
GNANT_N_1_L_1023171	Prodigal:002006	CDS	63883	64404	.	+	0	ID=CLIIMONB_00061;inference=ab initio prediction:Prodigal:002006;locus_tag=CLIIMONB_00061;product=hypothetical protein
GNANT_N_1_L_1023171	Prodigal:002006	CDS	64498	66258	.	+	0	ID=CLIIMONB_00062;eC_number=7.5.2.6;Name=msbA;db_xref=COG:COG1132;gene=msbA;inference=ab initio prediction:Prodigal:002006,similar to AA sequence:UniProtKB:P60752;locus_tag=CLIIMONB_00062;product=Lipid A export ATP-binding/permease protein MsbA
GNANT_N_1_L_1023171	Prodigal:002006	CDS	66350	67438	.	+	0	ID=CLIIMONB_00063;eC_number=2.6.1.42;Name=ilvE;db_xref=COG:COG0115;gene=ilvE;inference=ab initio prediction:Prodigal:002006,similar to AA sequence:UniProtKB:P9WQ75;locus_tag=CLIIMONB_00063;product=Branched-chain-amino-acid aminotransferase
GNANT_N_1_L_1023171	Prodigal:002006	CDS	67682	69490	.	+	0	ID=CLIIMONB_00064;inference=ab initio prediction:Prodigal:002006;locus_tag=CLIIMONB_00064;product=hypothetical protein
GNANT_N_1_L_1023171	Prodigal:002006	CDS	69625	70911	.	+	0	ID=CLIIMONB_00065;Name=oxlT_1;gene=oxlT_1;inference=ab initio prediction:Prodigal:002006,similar to AA sequence:UniProtKB:Q51330;locus_tag=CLIIMONB_00065;product=Oxalate:formate antiporter
GNANT_N_1_L_1023171	Prodigal:002006	CDS	71058	72803	.	+	0	ID=CLIIMONB_00066;eC_number=4.1.1.8;Name=oxc;db_xref=COG:COG0028;gene=oxc;inference=ab initio prediction:Prodigal:002006,similar to AA sequence:UniProtKB:P40149;locus_tag=CLIIMONB_00066;product=Oxalyl-CoA decarboxylase
GNANT_N_1_L_1023171	Prodigal:002006	CDS	73114	73809	.	+	0	ID=CLIIMONB_00067;inference=ab initio prediction:Prodigal:002006;locus_tag=CLIIMONB_00067;product=hypothetical protein
GNANT_N_1_L_1023171	Prodigal:002006	CDS	73813	75000	.	-	0	ID=CLIIMONB_00068;eC_number=1.1.1.205;Name=IMPDH_1;gene=IMPDH_1;inference=ab initio prediction:Prodigal:002006,protein motif:HAMAP:MF_01964;locus_tag=CLIIMONB_00068;product=Inosine-5'-monophosphate dehydrogenase
GNANT_N_1_L_1023171	Prodigal:002006	CDS	75084	76334	.	-	0	ID=CLIIMONB_00069;eC_number=2.8.3.16;Name=frc_1;db_xref=COG:COG1804;gene=frc_1;inference=ab initio prediction:Prodigal:002006,similar to AA sequence:UniProtKB:P69902;locus_tag=CLIIMONB_00069;product=Formyl-CoA:oxalate CoA-transferase
GNANT_N_1_L_1023171	Prodigal:002006	CDS	76390	76866	.	-	0	ID=CLIIMONB_00070;eC_number=2.7.13.3;Name=fixL_1;gene=fixL_1;inference=ab initio prediction:Prodigal:002006,similar to AA sequence:UniProtKB:P10955;locus_tag=CLIIMONB_00070;product=Sensor protein FixL
GNANT_N_1_L_1023171	Prodigal:002006	CDS	77765	79006	.	+	0	ID=CLIIMONB_00071;inference=ab initio prediction:Prodigal:002006;locus_tag=CLIIMONB_00071;product=hypothetical protein
GNANT_N_1_L_1023171	Prodigal:002006	CDS	79055	79636	.	-	0	ID=CLIIMONB_00072;inference=ab initio prediction:Prodigal:002006;locus_tag=CLIIMONB_00072;product=hypothetical protein
GNANT_N_1_L_1023171	Prodigal:002006	CDS	79843	81999	.	+	0	ID=CLIIMONB_00073;Name=flhA_1;db_xref=COG:COG1298;gene=flhA_1;inference=ab initio prediction:Prodigal:002006,similar to AA sequence:UniProtKB:Q8YDK9;locus_tag=CLIIMONB_00073;product=Flagellar biosynthesis protein FlhA
GNANT_N_1_L_1023171	Prodigal:002006	CDS	82232	83305	.	-	0	ID=CLIIMONB_00074;inference=ab initio prediction:Prodigal:002006;locus_tag=CLIIMONB_00074;product=hypothetical protein
GNANT_N_1_L_1023171	Prodigal:002006	CDS	83449	83856	.	-	0	ID=CLIIMONB_00075;inference=ab initio prediction:Prodigal:002006;locus_tag=CLIIMONB_00075;product=hypothetical protein
GNANT_N_1_L_1023171	Prodigal:002006	CDS	84007	85359	.	-	0	ID=CLIIMONB_00076;eC_number=7.1.2.2;Name=fliI;db_xref=COG:COG1157;gene=fliI;inference=ab initio prediction:Prodigal:002006,similar to AA sequence:UniProtKB:P26465;locus_tag=CLIIMONB_00076;product=Flagellum-specific ATP synthase
GNANT_N_1_L_1023171	Prodigal:002006	CDS	85779	86480	.	+	0	ID=CLIIMONB_00077;Name=ctrA;gene=ctrA;inference=ab initio prediction:Prodigal:002006,similar to AA sequence:UniProtKB:Q8FZ93;locus_tag=CLIIMONB_00077;product=Cell cycle response regulator CtrA
GNANT_N_1_L_1023171	Prodigal:002006	CDS	86657	87424	.	-	0	ID=CLIIMONB_00078;inference=ab initio prediction:Prodigal:002006;locus_tag=CLIIMONB_00078;product=hypothetical protein
GNANT_N_1_L_1023171	Prodigal:002006	CDS	87544	88950	.	-	0	ID=CLIIMONB_00079;eC_number=6.1.1.16;Name=cysS;db_xref=COG:COG0215;gene=cysS;inference=ab initio prediction:Prodigal:002006,similar to AA sequence:UniProtKB:P21888;locus_tag=CLIIMONB_00079;product=Cysteine--tRNA ligase
GNANT_N_1_L_1023171	Prodigal:002006	CDS	89252	89599	.	+	0	ID=CLIIMONB_00080;inference=ab initio prediction:Prodigal:002006;locus_tag=CLIIMONB_00080;product=hypothetical protein
GNANT_N_1_L_1023171	Prodigal:002006	CDS	89652	90164	.	-	0	ID=CLIIMONB_00081;inference=ab initio prediction:Prodigal:002006;locus_tag=CLIIMONB_00081;product=hypothetical protein
GNANT_N_1_L_1023171	Prodigal:002006	CDS	90324	91376	.	+	0	ID=CLIIMONB_00082;inference=ab initio prediction:Prodigal:002006;locus_tag=CLIIMONB_00082;product=hypothetical protein
GNANT_N_1_L_1023171	Prodigal:002006	CDS	91600	92601	.	+	0	ID=CLIIMONB_00083;inference=ab initio prediction:Prodigal:002006;locus_tag=CLIIMONB_00083;product=hypothetical protein
GNANT_N_1_L_1023171	Prodigal:002006	CDS	92577	93614	.	+	0	ID=CLIIMONB_00084;Name=pal_1;gene=pal_1;inference=ab initio prediction:Prodigal:002006,protein motif:HAMAP:MF_02204;locus_tag=CLIIMONB_00084;product=Peptidoglycan-associated lipoprotein
GNANT_N_1_L_1023171	Prodigal:002006	CDS	93826	94602	.	+	0	ID=CLIIMONB_00085;eC_number=2.1.1.-;Name=ycgJ;gene=ycgJ;inference=ab initio prediction:Prodigal:002006,similar to AA sequence:UniProtKB:O31474;locus_tag=CLIIMONB_00085;product=putative methyltransferase YcgJ
GNANT_N_1_L_1023171	Prodigal:002006	CDS	94793	95977	.	+	0	ID=CLIIMONB_00086;inference=ab initio prediction:Prodigal:002006,similar to AA sequence:UniProtKB:P0AE45;locus_tag=CLIIMONB_00086;note=UPF0053 inner membrane protein YtfL;product=hypothetical protein
GNANT_N_1_L_1023171	Prodigal:002006	CDS	95979	97319	.	-	0	ID=CLIIMONB_00087;eC_number=6.1.1.17;Name=gltX1;db_xref=COG:COG0008;gene=gltX1;inference=ab initio prediction:Prodigal:002006,similar to AA sequence:UniProtKB:Q9X172;locus_tag=CLIIMONB_00087;product=Glutamate--tRNA ligase 1
GNANT_N_1_L_1023171	Prodigal:002006	CDS	97468	98745	.	+	0	ID=CLIIMONB_00088;eC_number=1.4.99.-;Name=dadA1_1;db_xref=COG:COG0665;gene=dadA1_1;inference=ab initio prediction:Prodigal:002006,similar to AA sequence:UniProtKB:Q9HTQ0;locus_tag=CLIIMONB_00088;product=D-amino acid dehydrogenase 1
GNANT_N_1_L_1023171	Prodigal:002006	CDS	98760	99230	.	-	0	ID=CLIIMONB_00089;inference=ab initio prediction:Prodigal:002006;locus_tag=CLIIMONB_00089;product=hypothetical protein
GNANT_N_1_L_1023171	Prodigal:002006	CDS	99227	99628	.	-	0	ID=CLIIMONB_00090;inference=ab initio prediction:Prodigal:002006;locus_tag=CLIIMONB_00090;product=hypothetical protein
GNANT_N_1_L_1023171	Prodigal:002006	CDS	99831	100478	.	+	0	ID=CLIIMONB_00091;inference=ab initio prediction:Prodigal:002006;locus_tag=CLIIMONB_00091;product=hypothetical protein
GNANT_N_1_L_1023171	Prodigal:002006	CDS	100457	101122	.	+	0	ID=CLIIMONB_00092;inference=ab initio prediction:Prodigal:002006;locus_tag=CLIIMONB_00092;product=hypothetical protein
GNANT_N_1_L_1023171	Prodigal:002006	CDS	101094	102803	.	+	0	ID=CLIIMONB_00093;inference=ab initio prediction:Prodigal:002006;locus_tag=CLIIMONB_00093;product=hypothetical protein
GNANT_N_1_L_1023171	Prodigal:002006	CDS	102852	103271	.	-	0	ID=CLIIMONB_00094;Name=dksA;db_xref=COG:COG1734;gene=dksA;inference=ab initio prediction:Prodigal:002006,similar to AA sequence:UniProtKB:P0ABS1;locus_tag=CLIIMONB_00094;product=RNA polymerase-binding transcription factor DksA
GNANT_N_1_L_1023171	Prodigal:002006	CDS	103454	104461	.	-	0	ID=CLIIMONB_00095;inference=ab initio prediction:Prodigal:002006;locus_tag=CLIIMONB_00095;product=hypothetical protein
GNANT_N_1_L_1023171	Prodigal:002006	CDS	104464	105837	.	-	0	ID=CLIIMONB_00096;eC_number=2.3.1.-;Name=patA;db_xref=COG:COG1696;gene=patA;inference=ab initio prediction:Prodigal:002006,similar to AA sequence:UniProtKB:O25526;locus_tag=CLIIMONB_00096;product=Peptidoglycan O-acetyltransferase
GNANT_N_1_L_1023171	Prodigal:002006	CDS	106075	107322	.	-	0	ID=CLIIMONB_00097;Name=dnaK_1;gene=dnaK_1;inference=ab initio prediction:Prodigal:002006,protein motif:HAMAP:MF_00332;locus_tag=CLIIMONB_00097;product=Chaperone protein DnaK
GNANT_N_1_L_1023171	Aragorn:001002	tRNA	108312	108402	.	-	.	ID=CLIIMONB_00098;inference=COORDINATES:profile:Aragorn:001002;locus_tag=CLIIMONB_00098;product=tRNA-Thr(ggt)
GNANT_N_1_L_1023171	Prodigal:002006	CDS	109092	109679	.	-	0	ID=CLIIMONB_00099;inference=ab initio prediction:Prodigal:002006;locus_tag=CLIIMONB_00099;product=hypothetical protein
GNANT_N_1_L_1023171	Prodigal:002006	CDS	109763	110899	.	+	0	ID=CLIIMONB_00100;Name=flgI_1;gene=flgI_1;inference=ab initio prediction:Prodigal:002006,protein motif:HAMAP:MF_00416;locus_tag=CLIIMONB_00100;product=Flagellar P-ring protein
GNANT_N_1_L_1023171	Prodigal:002006	CDS	110925	111281	.	+	0	ID=CLIIMONB_00101;inference=ab initio prediction:Prodigal:002006;locus_tag=CLIIMONB_00101;product=hypothetical protein
GNANT_N_1_L_1023171	Prodigal:002006	CDS	111268	111741	.	+	0	ID=CLIIMONB_00102;inference=ab initio prediction:Prodigal:002006;locus_tag=CLIIMONB_00102;product=hypothetical protein
GNANT_N_1_L_1023171	Prodigal:002006	CDS	111750	112088	.	-	0	ID=CLIIMONB_00103;inference=ab initio prediction:Prodigal:002006;locus_tag=CLIIMONB_00103;product=hypothetical protein
GNANT_N_1_L_1023171	Prodigal:002006	CDS	112090	112350	.	-	0	ID=CLIIMONB_00104;inference=ab initio prediction:Prodigal:002006;locus_tag=CLIIMONB_00104;product=hypothetical protein
GNANT_N_1_L_1023171	Prodigal:002006	CDS	112501	114096	.	-	0	ID=CLIIMONB_00105;inference=ab initio prediction:Prodigal:002006;locus_tag=CLIIMONB_00105;product=hypothetical protein
GNANT_N_1_L_1023171	Prodigal:002006	CDS	114099	115955	.	-	0	ID=CLIIMONB_00106;inference=ab initio prediction:Prodigal:002006;locus_tag=CLIIMONB_00106;product=hypothetical protein
GNANT_N_1_L_1023171	Prodigal:002006	CDS	115990	117252	.	-	0	ID=CLIIMONB_00107;Name=flgE_1;db_xref=COG:COG1749;gene=flgE_1;inference=ab initio prediction:Prodigal:002006,similar to AA sequence:UniProtKB:Q8YDL6;locus_tag=CLIIMONB_00107;product=Flagellar hook protein FlgE
GNANT_N_1_L_1023171	Prodigal:002006	CDS	117551	118018	.	+	0	ID=CLIIMONB_00108;inference=ab initio prediction:Prodigal:002006;locus_tag=CLIIMONB_00108;product=hypothetical protein
GNANT_N_1_L_1023171	Prodigal:002006	CDS	118028	118486	.	+	0	ID=CLIIMONB_00109;Name=rssB_1;gene=rssB_1;inference=ab initio prediction:Prodigal:002006,protein motif:HAMAP:MF_00958;locus_tag=CLIIMONB_00109;product=Regulator of RpoS
GNANT_N_1_L_1023171	Prodigal:002006	CDS	118619	120232	.	-	0	ID=CLIIMONB_00110;Name=prfC;db_xref=COG:COG4108;gene=prfC;inference=ab initio prediction:Prodigal:002006,similar to AA sequence:UniProtKB:P0A7I4;locus_tag=CLIIMONB_00110;product=Peptide chain release factor RF3
GNANT_N_1_L_1023171	Prodigal:002006	CDS	120418	121947	.	+	0	ID=CLIIMONB_00111;inference=ab initio prediction:Prodigal:002006;locus_tag=CLIIMONB_00111;product=hypothetical protein
GNANT_N_1_L_1023171	Prodigal:002006	CDS	121944	123131	.	+	0	ID=CLIIMONB_00112;inference=ab initio prediction:Prodigal:002006;locus_tag=CLIIMONB_00112;product=hypothetical protein
GNANT_N_1_L_1023171	Prodigal:002006	CDS	123391	124437	.	-	0	ID=CLIIMONB_00113;eC_number=4.1.2.48;Name=ltaE;gene=ltaE;inference=ab initio prediction:Prodigal:002006,similar to AA sequence:UniProtKB:O50584;locus_tag=CLIIMONB_00113;product=Low specificity L-threonine aldolase
GNANT_N_1_L_1023171	Prodigal:002006	CDS	124660	124995	.	+	0	ID=CLIIMONB_00114;Name=rpsU;db_xref=COG:COG0828;gene=rpsU;inference=ab initio prediction:Prodigal:002006,similar to AA sequence:UniProtKB:Q6N274;locus_tag=CLIIMONB_00114;product=30S ribosomal protein S21
GNANT_N_1_L_1023171	Prodigal:002006	CDS	125241	125633	.	-	0	ID=CLIIMONB_00115;Name=rssB_2;gene=rssB_2;inference=ab initio prediction:Prodigal:002006,protein motif:HAMAP:MF_00958;locus_tag=CLIIMONB_00115;product=Regulator of RpoS
GNANT_N_1_L_1023171	Prodigal:002006	CDS	125955	126740	.	+	0	ID=CLIIMONB_00116;eC_number=3.5.1.118;Name=egtC;db_xref=COG:COG0121;gene=egtC;inference=ab initio prediction:Prodigal:002006,similar to AA sequence:UniProtKB:A0R5M9;locus_tag=CLIIMONB_00116;product=Gamma-glutamyl-hercynylcysteine sulfoxide hydrolase
GNANT_N_1_L_1023171	Prodigal:002006	CDS	126842	128275	.	+	0	ID=CLIIMONB_00117;eC_number=1.2.1.26;Name=araE;gene=araE;inference=ab initio prediction:Prodigal:002006,similar to AA sequence:UniProtKB:Q1JUP4;locus_tag=CLIIMONB_00117;product=Alpha-ketoglutaric semialdehyde dehydrogenase 1
GNANT_N_1_L_1023171	Prodigal:002006	CDS	128320	128526	.	-	0	ID=CLIIMONB_00118;Name=slyX;gene=slyX;inference=ab initio prediction:Prodigal:002006,protein motif:HAMAP:MF_00715;locus_tag=CLIIMONB_00118;product=Protein SlyX
GNANT_N_1_L_1023171	Prodigal:002006	CDS	128907	130382	.	+	0	ID=CLIIMONB_00119;Name=bdlA_1;db_xref=COG:COG0840;gene=bdlA_1;inference=ab initio prediction:Prodigal:002006,similar to AA sequence:UniProtKB:Q9I3S1;locus_tag=CLIIMONB_00119;product=Biofilm dispersion protein BdlA
GNANT_N_1_L_1023171	Prodigal:002006	CDS	130399	131553	.	-	0	ID=CLIIMONB_00120;inference=ab initio prediction:Prodigal:002006;locus_tag=CLIIMONB_00120;product=hypothetical protein
GNANT_N_1_L_1023171	Prodigal:002006	CDS	131738	135805	.	-	0	ID=CLIIMONB_00121;eC_number=6.2.1.54;Name=dltA_1;gene=dltA_1;inference=ab initio prediction:Prodigal:002006,protein motif:HAMAP:MF_00593;locus_tag=CLIIMONB_00121;product=D-alanine--D-alanyl carrier protein ligase
GNANT_N_1_L_1023171	Prodigal:002006	CDS	135917	136513	.	-	0	ID=CLIIMONB_00122;eC_number=5.4.2.11;Name=gpmA_1;gene=gpmA_1;inference=ab initio prediction:Prodigal:002006,protein motif:HAMAP:MF_01039;locus_tag=CLIIMONB_00122;product=2%2C3-bisphosphoglycerate-dependent phosphoglycerate mutase
GNANT_N_1_L_1023171	Prodigal:002006	CDS	136601	137593	.	+	0	ID=CLIIMONB_00123;inference=ab initio prediction:Prodigal:002006;locus_tag=CLIIMONB_00123;product=hypothetical protein
GNANT_N_1_L_1023171	Prodigal:002006	CDS	137610	138764	.	+	0	ID=CLIIMONB_00124;inference=ab initio prediction:Prodigal:002006;locus_tag=CLIIMONB_00124;product=hypothetical protein
GNANT_N_1_L_1023171	Prodigal:002006	CDS	138834	139658	.	-	0	ID=CLIIMONB_00125;eC_number=1.3.1.9;Name=fabI_1;db_xref=COG:COG0623;gene=fabI_1;inference=ab initio prediction:Prodigal:002006,similar to AA sequence:UniProtKB:P54616;locus_tag=CLIIMONB_00125;product=Enoyl-[acyl-carrier-protein] reductase [NADH] FabI
GNANT_N_1_L_1023171	Prodigal:002006	CDS	139789	140718	.	-	0	ID=CLIIMONB_00126;Name=cbpA;db_xref=COG:COG2214;gene=cbpA;inference=ab initio prediction:Prodigal:002006,similar to AA sequence:UniProtKB:P36659;locus_tag=CLIIMONB_00126;product=Curved DNA-binding protein
GNANT_N_1_L_1023171	Prodigal:002006	CDS	140959	141342	.	+	0	ID=CLIIMONB_00127;inference=ab initio prediction:Prodigal:002006;locus_tag=CLIIMONB_00127;product=hypothetical protein
GNANT_N_1_L_1023171	Prodigal:002006	CDS	141342	142406	.	+	0	ID=CLIIMONB_00128;db_xref=COG:COG0614;inference=ab initio prediction:Prodigal:002006,similar to AA sequence:UniProtKB:P44206;locus_tag=CLIIMONB_00128;product=putative protein
GNANT_N_1_L_1023171	Prodigal:002006	CDS	142403	143461	.	+	0	ID=CLIIMONB_00129;db_xref=COG:COG0609;inference=ab initio prediction:Prodigal:002006,similar to AA sequence:UniProtKB:Q57130;locus_tag=CLIIMONB_00129;product=putative ABC transporter permease protein
GNANT_N_1_L_1023171	Prodigal:002006	CDS	143461	144234	.	+	0	ID=CLIIMONB_00130;eC_number=3.6.3.-;Name=hmuV_1;db_xref=COG:COG4559;gene=hmuV_1;inference=ab initio prediction:Prodigal:002006,similar to AA sequence:UniProtKB:Q8L1U3;locus_tag=CLIIMONB_00130;product=Hemin import ATP-binding protein HmuV
GNANT_N_1_L_1023171	Prodigal:002006	CDS	144250	145032	.	-	0	ID=CLIIMONB_00131;inference=ab initio prediction:Prodigal:002006;locus_tag=CLIIMONB_00131;product=hypothetical protein
GNANT_N_1_L_1023171	Prodigal:002006	CDS	145166	146050	.	-	0	ID=CLIIMONB_00132;inference=ab initio prediction:Prodigal:002006;locus_tag=CLIIMONB_00132;product=hypothetical protein
GNANT_N_1_L_1023171	Prodigal:002006	CDS	146253	146696	.	+	0	ID=CLIIMONB_00133;inference=ab initio prediction:Prodigal:002006;locus_tag=CLIIMONB_00133;product=hypothetical protein
GNANT_N_1_L_1023171	Prodigal:002006	CDS	146704	147078	.	-	0	ID=CLIIMONB_00134;inference=ab initio prediction:Prodigal:002006;locus_tag=CLIIMONB_00134;product=hypothetical protein
GNANT_N_1_L_1023171	Prodigal:002006	CDS	147127	147351	.	-	0	ID=CLIIMONB_00135;inference=ab initio prediction:Prodigal:002006;locus_tag=CLIIMONB_00135;product=hypothetical protein
GNANT_N_1_L_1023171	Prodigal:002006	CDS	147465	148382	.	-	0	ID=CLIIMONB_00136;eC_number=3.5.1.44;Name=cheB_1;gene=cheB_1;inference=ab initio prediction:Prodigal:002006,protein motif:HAMAP:MF_00099;locus_tag=CLIIMONB_00136;product=Protein-glutamate methylesterase/protein-glutamine glutaminase
GNANT_N_1_L_1023171	Prodigal:002006	CDS	148375	151749	.	-	0	ID=CLIIMONB_00137;eC_number=2.7.13.3;Name=rcsC_1;gene=rcsC_1;inference=ab initio prediction:Prodigal:002006,protein motif:HAMAP:MF_00979;locus_tag=CLIIMONB_00137;product=Sensor histidine kinase RcsC
GNANT_N_1_L_1023171	Prodigal:002006	CDS	152035	153303	.	+	0	ID=CLIIMONB_00138;Name=amiC_1;gene=amiC_1;inference=ab initio prediction:Prodigal:002006,similar to AA sequence:UniProtKB:P27017;locus_tag=CLIIMONB_00138;product=Aliphatic amidase expression-regulating protein
GNANT_N_1_L_1023171	Prodigal:002006	CDS	153538	154464	.	+	0	ID=CLIIMONB_00139;Name=livH_1;db_xref=COG:COG0559;gene=livH_1;inference=ab initio prediction:Prodigal:002006,similar to AA sequence:UniProtKB:P0AEX7;locus_tag=CLIIMONB_00139;product=High-affinity branched-chain amino acid transport system permease protein LivH
GNANT_N_1_L_1023171	Prodigal:002006	CDS	154478	155650	.	+	0	ID=CLIIMONB_00140;inference=ab initio prediction:Prodigal:002006;locus_tag=CLIIMONB_00140;product=hypothetical protein
GNANT_N_1_L_1023171	Prodigal:002006	CDS	155658	156443	.	+	0	ID=CLIIMONB_00141;eC_number=3.6.3.-;Name=lptB_1;db_xref=COG:COG1137;gene=lptB_1;inference=ab initio prediction:Prodigal:002006,similar to AA sequence:UniProtKB:P45073;locus_tag=CLIIMONB_00141;product=Lipopolysaccharide export system ATP-binding protein LptB
GNANT_N_1_L_1023171	Prodigal:002006	CDS	156446	157210	.	+	0	ID=CLIIMONB_00142;Name=livF_1;db_xref=COG:COG0410;gene=livF_1;inference=ab initio prediction:Prodigal:002006,similar to AA sequence:UniProtKB:P22731;locus_tag=CLIIMONB_00142;product=High-affinity branched-chain amino acid transport ATP-binding protein LivF
GNANT_N_1_L_1023171	Prodigal:002006	CDS	157221	158240	.	+	0	ID=CLIIMONB_00143;eC_number=2.3.1.31;Name=metXA_1;db_xref=COG:COG2021;gene=metXA_1;inference=ab initio prediction:Prodigal:002006,similar to AA sequence:UniProtKB:Q3M5Q6;locus_tag=CLIIMONB_00143;product=Homoserine O-acetyltransferase
GNANT_N_1_L_1023171	Prodigal:002006	CDS	158303	159532	.	+	0	ID=CLIIMONB_00144;eC_number=3.5.1.49;Name=fmdA;gene=fmdA;inference=ab initio prediction:Prodigal:002006,similar to AA sequence:UniProtKB:Q50228;locus_tag=CLIIMONB_00144;product=Formamidase
GNANT_N_1_L_1023171	Prodigal:002006	CDS	159733	160050	.	+	0	ID=CLIIMONB_00145;inference=ab initio prediction:Prodigal:002006;locus_tag=CLIIMONB_00145;product=hypothetical protein
GNANT_N_1_L_1023171	Prodigal:002006	CDS	160273	161328	.	+	0	ID=CLIIMONB_00146;eC_number=3.5.1.4;inference=ab initio prediction:Prodigal:002006,similar to AA sequence:UniProtKB:Q9RQ17;locus_tag=CLIIMONB_00146;product=Aliphatic amidase
GNANT_N_1_L_1023171	Prodigal:002006	CDS	161355	161924	.	+	0	ID=CLIIMONB_00147;inference=ab initio prediction:Prodigal:002006;locus_tag=CLIIMONB_00147;product=hypothetical protein
GNANT_N_1_L_1023171	Prodigal:002006	CDS	162015	163976	.	-	0	ID=CLIIMONB_00148;inference=ab initio prediction:Prodigal:002006;locus_tag=CLIIMONB_00148;product=hypothetical protein
GNANT_N_1_L_1023171	Prodigal:002006	CDS	164112	164864	.	-	0	ID=CLIIMONB_00149;eC_number=1.1.1.392;Name=baiA;gene=baiA;inference=ab initio prediction:Prodigal:002006,similar to AA sequence:UniProtKB:A7B3K3;locus_tag=CLIIMONB_00149;product=3-alpha-hydroxycholanate dehydrogenase (NADP(+))
GNANT_N_1_L_1023171	Prodigal:002006	CDS	164976	165869	.	+	0	ID=CLIIMONB_00150;Name=dmlR_1;gene=dmlR_1;inference=ab initio prediction:Prodigal:002006,similar to AA sequence:UniProtKB:P76250;locus_tag=CLIIMONB_00150;product=HTH-type transcriptional regulator DmlR
GNANT_N_1_L_1023171	Prodigal:002006	CDS	166100	167041	.	-	0	ID=CLIIMONB_00151;eC_number=1.1.1.79;Name=ghrA;db_xref=COG:COG0111;gene=ghrA;inference=ab initio prediction:Prodigal:002006,similar to AA sequence:UniProtKB:P75913;locus_tag=CLIIMONB_00151;product=Glyoxylate/hydroxypyruvate reductase A
GNANT_N_1_L_1023171	Prodigal:002006	CDS	167157	167441	.	-	0	ID=CLIIMONB_00152;inference=ab initio prediction:Prodigal:002006;locus_tag=CLIIMONB_00152;product=hypothetical protein
GNANT_N_1_L_1023171	Prodigal:002006	CDS	167601	169073	.	+	0	ID=CLIIMONB_00153;Name=ydjE_1;gene=ydjE_1;inference=ab initio prediction:Prodigal:002006,similar to AA sequence:UniProtKB:P38055;locus_tag=CLIIMONB_00153;product=Inner membrane metabolite transport protein YdjE
GNANT_N_1_L_1023171	Prodigal:002006	CDS	169197	170198	.	-	0	ID=CLIIMONB_00154;eC_number=2.7.1.2;Name=glk;db_xref=COG:COG0837;gene=glk;inference=ab initio prediction:Prodigal:002006,similar to AA sequence:UniProtKB:P0A6V8;locus_tag=CLIIMONB_00154;product=Glucokinase
GNANT_N_1_L_1023171	Prodigal:002006	CDS	170317	170721	.	-	0	ID=CLIIMONB_00155;inference=ab initio prediction:Prodigal:002006;locus_tag=CLIIMONB_00155;product=hypothetical protein
GNANT_N_1_L_1023171	Prodigal:002006	CDS	170800	171543	.	-	0	ID=CLIIMONB_00156;eC_number=3.1.3.12;Name=otsB;db_xref=COG:COG1877;gene=otsB;inference=ab initio prediction:Prodigal:002006,similar to AA sequence:UniProtKB:P31678;locus_tag=CLIIMONB_00156;product=Trehalose-6-phosphate phosphatase
GNANT_N_1_L_1023171	Prodigal:002006	CDS	171658	172167	.	+	0	ID=CLIIMONB_00157;inference=ab initio prediction:Prodigal:002006;locus_tag=CLIIMONB_00157;product=hypothetical protein
GNANT_N_1_L_1023171	Prodigal:002006	CDS	172219	173442	.	+	0	ID=CLIIMONB_00158;db_xref=COG:COG1680;inference=ab initio prediction:Prodigal:002006,similar to AA sequence:UniProtKB:P9WLZ3;locus_tag=CLIIMONB_00158;product=putative protein
GNANT_N_1_L_1023171	Prodigal:002006	CDS	173456	174070	.	-	0	ID=CLIIMONB_00159;inference=ab initio prediction:Prodigal:002006;locus_tag=CLIIMONB_00159;product=hypothetical protein
GNANT_N_1_L_1023171	Prodigal:002006	CDS	174970	175179	.	-	0	ID=CLIIMONB_00160;inference=ab initio prediction:Prodigal:002006;locus_tag=CLIIMONB_00160;product=hypothetical protein
GNANT_N_1_L_1023171	Prodigal:002006	CDS	175592	175792	.	-	0	ID=CLIIMONB_00161;inference=ab initio prediction:Prodigal:002006;locus_tag=CLIIMONB_00161;product=hypothetical protein
GNANT_N_1_L_1023171	Prodigal:002006	CDS	175899	177002	.	-	0	ID=CLIIMONB_00162;inference=ab initio prediction:Prodigal:002006;locus_tag=CLIIMONB_00162;product=hypothetical protein
GNANT_N_1_L_1023171	Prodigal:002006	CDS	177450	178604	.	+	0	ID=CLIIMONB_00163;inference=ab initio prediction:Prodigal:002006;locus_tag=CLIIMONB_00163;product=hypothetical protein
GNANT_N_1_L_1023171	Prodigal:002006	CDS	178601	180133	.	+	0	ID=CLIIMONB_00164;inference=ab initio prediction:Prodigal:002006;locus_tag=CLIIMONB_00164;product=hypothetical protein
GNANT_N_1_L_1023171	Prodigal:002006	CDS	180130	180771	.	+	0	ID=CLIIMONB_00165;eC_number=2.7.10.2;Name=cpsD;gene=cpsD;inference=ab initio prediction:Prodigal:002006,similar to AA sequence:UniProtKB:Q54520;locus_tag=CLIIMONB_00165;product=Tyrosine-protein kinase CpsD
GNANT_N_1_L_1023171	Prodigal:002006	CDS	180768	182408	.	+	0	ID=CLIIMONB_00166;inference=ab initio prediction:Prodigal:002006;locus_tag=CLIIMONB_00166;product=hypothetical protein
GNANT_N_1_L_1023171	Prodigal:002006	CDS	182405	183337	.	+	0	ID=CLIIMONB_00167;inference=ab initio prediction:Prodigal:002006;locus_tag=CLIIMONB_00167;product=hypothetical protein
GNANT_N_1_L_1023171	Prodigal:002006	CDS	183350	184087	.	-	0	ID=CLIIMONB_00168;eC_number=2.1.1.222;Name=COQ3_1;gene=COQ3_1;inference=ab initio prediction:Prodigal:002006,protein motif:HAMAP:MF_00472;locus_tag=CLIIMONB_00168;product=Ubiquinone biosynthesis O-methyltransferase%2C mitochondrial
GNANT_N_1_L_1023171	Prodigal:002006	CDS	184127	185302	.	+	0	ID=CLIIMONB_00169;inference=ab initio prediction:Prodigal:002006;locus_tag=CLIIMONB_00169;product=hypothetical protein
GNANT_N_1_L_1023171	Prodigal:002006	CDS	185331	185921	.	-	0	ID=CLIIMONB_00170;eC_number=2.3.1.30;Name=cysE_1;db_xref=COG:COG1045;gene=cysE_1;inference=ab initio prediction:Prodigal:002006,similar to AA sequence:UniProtKB:Q06750;locus_tag=CLIIMONB_00170;product=Serine acetyltransferase
GNANT_N_1_L_1023171	Prodigal:002006	CDS	185930	186535	.	-	0	ID=CLIIMONB_00171;inference=ab initio prediction:Prodigal:002006;locus_tag=CLIIMONB_00171;product=hypothetical protein
GNANT_N_1_L_1023171	Prodigal:002006	CDS	186663	188141	.	+	0	ID=CLIIMONB_00172;inference=ab initio prediction:Prodigal:002006;locus_tag=CLIIMONB_00172;product=hypothetical protein
GNANT_N_1_L_1023171	Prodigal:002006	CDS	188138	189079	.	+	0	ID=CLIIMONB_00173;inference=ab initio prediction:Prodigal:002006;locus_tag=CLIIMONB_00173;product=hypothetical protein
GNANT_N_1_L_1023171	Prodigal:002006	CDS	189076	190458	.	+	0	ID=CLIIMONB_00174;inference=ab initio prediction:Prodigal:002006;locus_tag=CLIIMONB_00174;product=hypothetical protein
GNANT_N_1_L_1023171	Prodigal:002006	CDS	190460	191587	.	+	0	ID=CLIIMONB_00175;eC_number=2.4.1.250;Name=mshA_1;gene=mshA_1;inference=ab initio prediction:Prodigal:002006,protein motif:HAMAP:MF_01695;locus_tag=CLIIMONB_00175;product=D-inositol-3-phosphate glycosyltransferase
GNANT_N_1_L_1023171	Prodigal:002006	CDS	191612	192925	.	-	0	ID=CLIIMONB_00176;Name=lgoT;gene=lgoT;inference=ab initio prediction:Prodigal:002006,similar to AA sequence:UniProtKB:P39398;locus_tag=CLIIMONB_00176;product=putative L-galactonate transporter
GNANT_N_1_L_1023171	Prodigal:002006	CDS	193106	194257	.	+	0	ID=CLIIMONB_00177;inference=ab initio prediction:Prodigal:002006;locus_tag=CLIIMONB_00177;product=hypothetical protein
GNANT_N_1_L_1023171	Aragorn:001002	tRNA	194408	194482	.	+	.	ID=CLIIMONB_00178;inference=COORDINATES:profile:Aragorn:001002;locus_tag=CLIIMONB_00178;product=tRNA-Ala(cgc)
GNANT_N_1_L_1023171	Prodigal:002006	CDS	195171	195830	.	-	0	ID=CLIIMONB_00179;Name=lptA;gene=lptA;inference=ab initio prediction:Prodigal:002006,protein motif:HAMAP:MF_01914;locus_tag=CLIIMONB_00179;product=Lipopolysaccharide export system protein LptA
GNANT_N_1_L_1023171	Prodigal:002006	CDS	195827	196546	.	-	0	ID=CLIIMONB_00180;inference=ab initio prediction:Prodigal:002006;locus_tag=CLIIMONB_00180;product=hypothetical protein
GNANT_N_1_L_1023171	Prodigal:002006	CDS	196776	198608	.	-	0	ID=CLIIMONB_00181;Name=htpG;db_xref=COG:COG0326;gene=htpG;inference=ab initio prediction:Prodigal:002006,similar to AA sequence:UniProtKB:Q83EL0;locus_tag=CLIIMONB_00181;product=Chaperone protein HtpG
GNANT_N_1_L_1023171	Prodigal:002006	CDS	198773	200761	.	-	0	ID=CLIIMONB_00182;Name=kup_1;gene=kup_1;inference=ab initio prediction:Prodigal:002006,protein motif:HAMAP:MF_01522;locus_tag=CLIIMONB_00182;product=Low affinity potassium transport system protein kup
GNANT_N_1_L_1023171	Prodigal:002006	CDS	200935	201807	.	-	0	ID=CLIIMONB_00183;eC_number=2.4.2.19;Name=nadC;db_xref=COG:COG0157;gene=nadC;inference=ab initio prediction:Prodigal:002006,similar to AA sequence:UniProtKB:P39666;locus_tag=CLIIMONB_00183;product=putative nicotinate-nucleotide pyrophosphorylase [carboxylating]
GNANT_N_1_L_1023171	Prodigal:002006	CDS	201804	203327	.	-	0	ID=CLIIMONB_00184;eC_number=1.4.3.16;Name=nadB;db_xref=COG:COG0029;gene=nadB;inference=ab initio prediction:Prodigal:002006,similar to AA sequence:UniProtKB:P9WJJ9;locus_tag=CLIIMONB_00184;product=L-aspartate oxidase
GNANT_N_1_L_1023171	Prodigal:002006	CDS	203324	204340	.	-	0	ID=CLIIMONB_00185;eC_number=2.5.1.72;Name=nadA;db_xref=COG:COG0379;gene=nadA;inference=ab initio prediction:Prodigal:002006,similar to AA sequence:UniProtKB:P9WJK1;locus_tag=CLIIMONB_00185;product=Quinolinate synthase A
GNANT_N_1_L_1023171	Prodigal:002006	CDS	204478	205302	.	-	0	ID=CLIIMONB_00186;eC_number=1.-.-.-;db_xref=COG:COG0656;inference=ab initio prediction:Prodigal:002006,similar to AA sequence:UniProtKB:A0QV10;locus_tag=CLIIMONB_00186;product=putative oxidoreductase/MSMEI_2347
GNANT_N_1_L_1023171	Prodigal:002006	CDS	205616	206266	.	+	0	ID=CLIIMONB_00187;eC_number=1.2.99.6;Name=paoA_1;db_xref=COG:COG2080;gene=paoA_1;inference=ab initio prediction:Prodigal:002006,similar to AA sequence:UniProtKB:P77165;locus_tag=CLIIMONB_00187;product=Aldehyde oxidoreductase iron-sulfur-binding subunit PaoA
GNANT_N_1_L_1023171	Prodigal:002006	CDS	206277	207251	.	+	0	ID=CLIIMONB_00188;eC_number=1.2.99.6;Name=paoB_1;db_xref=COG:COG1319;gene=paoB_1;inference=ab initio prediction:Prodigal:002006,similar to AA sequence:UniProtKB:P77324;locus_tag=CLIIMONB_00188;product=Aldehyde oxidoreductase FAD-binding subunit PaoB
GNANT_N_1_L_1023171	Prodigal:002006	CDS	207276	209498	.	+	0	ID=CLIIMONB_00189;eC_number=1.2.99.6;Name=paoC_1;db_xref=COG:COG1529;gene=paoC_1;inference=ab initio prediction:Prodigal:002006,similar to AA sequence:UniProtKB:P77489;locus_tag=CLIIMONB_00189;product=Aldehyde oxidoreductase molybdenum-binding subunit PaoC
GNANT_N_1_L_1023171	Prodigal:002006	CDS	209587	211128	.	+	0	ID=CLIIMONB_00190;eC_number=6.2.1.1;Name=acsA_2;db_xref=COG:COG0365;gene=acsA_2;inference=ab initio prediction:Prodigal:002006,similar to AA sequence:UniProtKB:P39062;locus_tag=CLIIMONB_00190;product=Acetyl-coenzyme A synthetase
GNANT_N_1_L_1023171	Prodigal:002006	CDS	211255	212625	.	-	0	ID=CLIIMONB_00191;db_xref=COG:COG2239;inference=ab initio prediction:Prodigal:002006,similar to AA sequence:UniProtKB:Q5SMG8;locus_tag=CLIIMONB_00191;product=Magnesium transporter MgtE
GNANT_N_1_L_1023171	Prodigal:002006	CDS	213061	213150	.	+	0	ID=CLIIMONB_00192;Name=pqqA_1;gene=pqqA_1;inference=ab initio prediction:Prodigal:002006,protein motif:HAMAP:MF_00656;locus_tag=CLIIMONB_00192;product=Coenzyme PQQ synthesis protein A
GNANT_N_1_L_1023171	Prodigal:002006	CDS	213231	213320	.	+	0	ID=CLIIMONB_00193;Name=pqqA_2;gene=pqqA_2;inference=ab initio prediction:Prodigal:002006,protein motif:HAMAP:MF_00656;locus_tag=CLIIMONB_00193;product=Coenzyme PQQ synthesis protein A
GNANT_N_1_L_1023171	Prodigal:002006	CDS	213479	214432	.	+	0	ID=CLIIMONB_00194;eC_number=2.1.1.222;Name=COQ3_2;gene=COQ3_2;inference=ab initio prediction:Prodigal:002006,protein motif:HAMAP:MF_00472;locus_tag=CLIIMONB_00194;product=Ubiquinone biosynthesis O-methyltransferase%2C mitochondrial
GNANT_N_1_L_1023171	Prodigal:002006	CDS	214437	215684	.	-	0	ID=CLIIMONB_00195;Name=nupX;db_xref=COG:COG1972;gene=nupX;inference=ab initio prediction:Prodigal:002006,similar to AA sequence:UniProtKB:P33021;locus_tag=CLIIMONB_00195;product=Putative nucleoside permease NupX
GNANT_N_1_L_1023171	Prodigal:002006	CDS	215742	216404	.	-	0	ID=CLIIMONB_00196;Name=slmA_1;gene=slmA_1;inference=ab initio prediction:Prodigal:002006,protein motif:HAMAP:MF_01839;locus_tag=CLIIMONB_00196;product=Nucleoid occlusion factor SlmA
GNANT_N_1_L_1023171	Prodigal:002006	CDS	216504	217349	.	+	0	ID=CLIIMONB_00197;eC_number=1.-.-.-;Name=sadH;gene=sadH;inference=ab initio prediction:Prodigal:002006,similar to AA sequence:UniProtKB:P9WGP9;locus_tag=CLIIMONB_00197;product=Putative oxidoreductase SadH
GNANT_N_1_L_1023171	Prodigal:002006	CDS	217351	218253	.	+	0	ID=CLIIMONB_00198;eC_number=3.1.1.83;Name=mlhB;gene=mlhB;inference=ab initio prediction:Prodigal:002006,similar to AA sequence:UniProtKB:Q9EX73;locus_tag=CLIIMONB_00198;product=Monoterpene epsilon-lactone hydrolase
GNANT_N_1_L_1023171	Prodigal:002006	CDS	218250	219728	.	+	0	ID=CLIIMONB_00199;eC_number=1.14.13.-;db_xref=COG:COG2072;inference=ab initio prediction:Prodigal:002006,similar to AA sequence:UniProtKB:Q9I3H5;locus_tag=CLIIMONB_00199;product=Baeyer-Villiger monooxygenase
GNANT_N_1_L_1023171	Prodigal:002006	CDS	219806	220459	.	-	0	ID=CLIIMONB_00200;eC_number=2.1.1.77;Name=pcm_1;db_xref=COG:COG2518;gene=pcm_1;inference=ab initio prediction:Prodigal:002006,similar to AA sequence:UniProtKB:P0A7A5;locus_tag=CLIIMONB_00200;product=Protein-L-isoaspartate O-methyltransferase
GNANT_N_1_L_1023171	Prodigal:002006	CDS	220777	222051	.	+	0	ID=CLIIMONB_00201;inference=ab initio prediction:Prodigal:002006;locus_tag=CLIIMONB_00201;product=hypothetical protein
GNANT_N_1_L_1023171	Prodigal:002006	CDS	222051	222641	.	+	0	ID=CLIIMONB_00202;Name=cc4;db_xref=COG:COG2863;gene=cc4;inference=ab initio prediction:Prodigal:002006,similar to AA sequence:UniProtKB:P00106;locus_tag=CLIIMONB_00202;product=Cytochrome c4
GNANT_N_1_L_1023171	Prodigal:002006	CDS	222813	223583	.	-	0	ID=CLIIMONB_00203;inference=ab initio prediction:Prodigal:002006;locus_tag=CLIIMONB_00203;product=hypothetical protein
GNANT_N_1_L_1023171	Prodigal:002006	CDS	223783	226419	.	+	0	ID=CLIIMONB_00204;Name=clpB;gene=clpB;inference=ab initio prediction:Prodigal:002006,similar to AA sequence:UniProtKB:Q7CEG6;locus_tag=CLIIMONB_00204;product=Chaperone protein ClpB
GNANT_N_1_L_1023171	Prodigal:002006	CDS	226605	226949	.	+	0	ID=CLIIMONB_00205;inference=ab initio prediction:Prodigal:002006;locus_tag=CLIIMONB_00205;product=hypothetical protein
GNANT_N_1_L_1023171	Prodigal:002006	CDS	227208	229154	.	+	0	ID=CLIIMONB_00206;inference=ab initio prediction:Prodigal:002006;locus_tag=CLIIMONB_00206;product=hypothetical protein
GNANT_N_1_L_1023171	Prodigal:002006	CDS	229247	230140	.	-	0	ID=CLIIMONB_00207;inference=ab initio prediction:Prodigal:002006;locus_tag=CLIIMONB_00207;product=hypothetical protein
GNANT_N_1_L_1023171	Prodigal:002006	CDS	230137	230712	.	-	0	ID=CLIIMONB_00208;eC_number=3.6.1.-;Name=nudK_1;gene=nudK_1;inference=ab initio prediction:Prodigal:002006,similar to AA sequence:UniProtKB:P37128;locus_tag=CLIIMONB_00208;product=GDP-mannose pyrophosphatase NudK
GNANT_N_1_L_1023171	Prodigal:002006	CDS	230720	231427	.	-	0	ID=CLIIMONB_00209;eC_number=1.8.4.-;Name=yfcG_1;db_xref=COG:COG0625;gene=yfcG_1;inference=ab initio prediction:Prodigal:002006,similar to AA sequence:UniProtKB:P77526;locus_tag=CLIIMONB_00209;product=Disulfide-bond oxidoreductase YfcG
GNANT_N_1_L_1023171	Prodigal:002006	CDS	231535	232485	.	-	0	ID=CLIIMONB_00210;eC_number=3.1.1.17;Name=gnl_1;gene=gnl_1;inference=ab initio prediction:Prodigal:002006,similar to AA sequence:UniProtKB:Q01578;locus_tag=CLIIMONB_00210;product=Gluconolactonase
GNANT_N_1_L_1023171	Aragorn:001002	tRNA	232838	232914	.	+	.	ID=CLIIMONB_00211;inference=COORDINATES:profile:Aragorn:001002;locus_tag=CLIIMONB_00211;product=tRNA-Pro(tgg)
GNANT_N_1_L_1023171	Prodigal:002006	CDS	232940	233251	.	+	0	ID=CLIIMONB_00212;inference=ab initio prediction:Prodigal:002006;locus_tag=CLIIMONB_00212;product=hypothetical protein
GNANT_N_1_L_1023171	Prodigal:002006	CDS	233268	233726	.	-	0	ID=CLIIMONB_00213;eC_number=3.5.4.3;Name=guaD_1;db_xref=COG:COG0590;gene=guaD_1;inference=ab initio prediction:Prodigal:002006,similar to AA sequence:UniProtKB:O34598;locus_tag=CLIIMONB_00213;product=Guanine deaminase
GNANT_N_1_L_1023171	Prodigal:002006	CDS	233791	234858	.	-	0	ID=CLIIMONB_00214;inference=ab initio prediction:Prodigal:002006;locus_tag=CLIIMONB_00214;product=hypothetical protein
GNANT_N_1_L_1023171	Prodigal:002006	CDS	235051	237078	.	+	0	ID=CLIIMONB_00215;inference=ab initio prediction:Prodigal:002006;locus_tag=CLIIMONB_00215;product=hypothetical protein
GNANT_N_1_L_1023171	Prodigal:002006	CDS	237112	237354	.	-	0	ID=CLIIMONB_00216;inference=ab initio prediction:Prodigal:002006;locus_tag=CLIIMONB_00216;product=hypothetical protein
GNANT_N_1_L_1023171	Aragorn:001002	tRNA	237707	237800	.	-	.	ID=CLIIMONB_00217;inference=COORDINATES:profile:Aragorn:001002;locus_tag=CLIIMONB_00217;product=tRNA-Ala(ggc)
GNANT_N_1_L_1023171	Prodigal:002006	CDS	238167	239756	.	+	0	ID=CLIIMONB_00218;inference=ab initio prediction:Prodigal:002006;locus_tag=CLIIMONB_00218;product=hypothetical protein
GNANT_N_1_L_1023171	Prodigal:002006	CDS	239879	240484	.	+	0	ID=CLIIMONB_00219;inference=ab initio prediction:Prodigal:002006;locus_tag=CLIIMONB_00219;product=hypothetical protein
GNANT_N_1_L_1023171	Prodigal:002006	CDS	240598	243315	.	+	0	ID=CLIIMONB_00220;eC_number=6.1.1.9;Name=valS;db_xref=COG:COG0525;gene=valS;inference=ab initio prediction:Prodigal:002006,similar to AA sequence:UniProtKB:Q9HXH0;locus_tag=CLIIMONB_00220;product=Valine--tRNA ligase
GNANT_N_1_L_1023171	Prodigal:002006	CDS	243401	243766	.	-	0	ID=CLIIMONB_00221;inference=ab initio prediction:Prodigal:002006;locus_tag=CLIIMONB_00221;product=hypothetical protein
GNANT_N_1_L_1023171	Prodigal:002006	CDS	244094	245620	.	+	0	ID=CLIIMONB_00222;eC_number=3.4.21.107;Name=degP_1;db_xref=COG:COG0265;gene=degP_1;inference=ab initio prediction:Prodigal:002006,similar to AA sequence:UniProtKB:P0C0V0;locus_tag=CLIIMONB_00222;product=Periplasmic serine endoprotease DegP
GNANT_N_1_L_1023171	Prodigal:002006	CDS	245796	246494	.	-	0	ID=CLIIMONB_00223;eC_number=3.2.2.9;Name=mtnN;gene=mtnN;inference=ab initio prediction:Prodigal:002006,protein motif:HAMAP:MF_01684;locus_tag=CLIIMONB_00223;product=5'-methylthioadenosine/S-adenosylhomocysteine nucleosidase
GNANT_N_1_L_1023171	Prodigal:002006	CDS	246717	248714	.	-	0	ID=CLIIMONB_00224;eC_number=4.2.1.129;Name=shc;db_xref=COG:COG1657;gene=shc;inference=ab initio prediction:Prodigal:002006,similar to AA sequence:UniProtKB:P33247;locus_tag=CLIIMONB_00224;product=Squalene--hopene cyclase
GNANT_N_1_L_1023171	Prodigal:002006	CDS	248757	250058	.	-	0	ID=CLIIMONB_00225;eC_number=1.17.8.1;Name=hpnE;db_xref=COG:COG2907;gene=hpnE;inference=ab initio prediction:Prodigal:002006,similar to AA sequence:UniProtKB:Q6N3F3;locus_tag=CLIIMONB_00225;product=Hydroxysqualene dehydroxylase
GNANT_N_1_L_1023171	Prodigal:002006	CDS	250058	250909	.	-	0	ID=CLIIMONB_00226;eC_number=2.5.1.103;Name=hpnD;db_xref=COG:COG1562;gene=hpnD;inference=ab initio prediction:Prodigal:002006,similar to AA sequence:UniProtKB:Q6N3F2;locus_tag=CLIIMONB_00226;product=Presqualene diphosphate synthase
GNANT_N_1_L_1023171	Prodigal:002006	CDS	250906	251802	.	-	0	ID=CLIIMONB_00227;eC_number=4.2.3.156;Name=hpnC;db_xref=COG:COG1562;gene=hpnC;inference=ab initio prediction:Prodigal:002006,similar to AA sequence:UniProtKB:Q6N3F1;locus_tag=CLIIMONB_00227;product=Hydroxysqualene synthase
GNANT_N_1_L_1023171	Prodigal:002006	CDS	251799	252785	.	-	0	ID=CLIIMONB_00228;eC_number=1.1.1.394;Name=auaH_1;gene=auaH_1;inference=ab initio prediction:Prodigal:002006,similar to AA sequence:UniProtKB:H1ZZB0;locus_tag=CLIIMONB_00228;product=Aurachin B dehydrogenase
GNANT_N_1_L_1023171	Prodigal:002006	CDS	253356	253817	.	+	0	ID=CLIIMONB_00229;Name=rpsF;db_xref=COG:COG0360;gene=rpsF;inference=ab initio prediction:Prodigal:002006,similar to AA sequence:UniProtKB:Q6N5A4;locus_tag=CLIIMONB_00229;product=30S ribosomal protein S6
GNANT_N_1_L_1023171	Prodigal:002006	CDS	253821	254072	.	+	0	ID=CLIIMONB_00230;Name=rpsR;db_xref=COG:COG0238;gene=rpsR;inference=ab initio prediction:Prodigal:002006,similar to AA sequence:UniProtKB:Q6N5A3;locus_tag=CLIIMONB_00230;product=30S ribosomal protein S18
GNANT_N_1_L_1023171	Prodigal:002006	CDS	254200	255279	.	+	0	ID=CLIIMONB_00231;inference=ab initio prediction:Prodigal:002006;locus_tag=CLIIMONB_00231;product=hypothetical protein
GNANT_N_1_L_1023171	Prodigal:002006	CDS	255321	255893	.	+	0	ID=CLIIMONB_00232;Name=rplI;db_xref=COG:COG0359;gene=rplI;inference=ab initio prediction:Prodigal:002006,similar to AA sequence:UniProtKB:Q6N5A1;locus_tag=CLIIMONB_00232;product=50S ribosomal protein L9
GNANT_N_1_L_1023171	Prodigal:002006	CDS	256263	257750	.	+	0	ID=CLIIMONB_00233;eC_number=3.6.4.12;Name=dnaC;db_xref=COG:COG0305;gene=dnaC;inference=ab initio prediction:Prodigal:002006,similar to AA sequence:UniProtKB:P37469;locus_tag=CLIIMONB_00233;product=Replicative DNA helicase
GNANT_N_1_L_1023171	Prodigal:002006	CDS	257883	258332	.	+	0	ID=CLIIMONB_00234;inference=ab initio prediction:Prodigal:002006;locus_tag=CLIIMONB_00234;product=hypothetical protein
GNANT_N_1_L_1023171	Prodigal:002006	CDS	258343	259245	.	+	0	ID=CLIIMONB_00235;eC_number=3.1.1.17;Name=gnl_2;gene=gnl_2;inference=ab initio prediction:Prodigal:002006,similar to AA sequence:UniProtKB:Q01578;locus_tag=CLIIMONB_00235;product=Gluconolactonase
GNANT_N_1_L_1023171	Prodigal:002006	CDS	259242	260138	.	+	0	ID=CLIIMONB_00236;inference=ab initio prediction:Prodigal:002006;locus_tag=CLIIMONB_00236;product=hypothetical protein
GNANT_N_1_L_1023171	Prodigal:002006	CDS	260443	260826	.	+	0	ID=CLIIMONB_00237;eC_number=3.1.-.-;db_xref=COG:COG3744;inference=ab initio prediction:Prodigal:002006,similar to AA sequence:UniProtKB:P71623;locus_tag=CLIIMONB_00237;product=Ribonuclease VapC22
GNANT_N_1_L_1023171	Prodigal:002006	CDS	260892	261794	.	+	0	ID=CLIIMONB_00238;eC_number=2.5.1.145;Name=lgt;db_xref=COG:COG0682;gene=lgt;inference=ab initio prediction:Prodigal:002006,similar to AA sequence:UniProtKB:P60955;locus_tag=CLIIMONB_00238;product=Phosphatidylglycerol--prolipoprotein diacylglyceryl transferase
GNANT_N_1_L_1023171	Prodigal:002006	CDS	261791	262861	.	+	0	ID=CLIIMONB_00239;inference=ab initio prediction:Prodigal:002006;locus_tag=CLIIMONB_00239;product=hypothetical protein
GNANT_N_1_L_1023171	Prodigal:002006	CDS	262904	263095	.	-	0	ID=CLIIMONB_00240;inference=ab initio prediction:Prodigal:002006;locus_tag=CLIIMONB_00240;product=hypothetical protein
GNANT_N_1_L_1023171	Prodigal:002006	CDS	263228	264010	.	+	0	ID=CLIIMONB_00241;eC_number=1.10.3.-;db_xref=COG:COG1496;inference=ab initio prediction:Prodigal:002006,similar to AA sequence:UniProtKB:Q89ZI8;locus_tag=CLIIMONB_00241;product=Polyphenol oxidase
GNANT_N_1_L_1023171	Prodigal:002006	CDS	264277	265119	.	+	0	ID=CLIIMONB_00242;inference=ab initio prediction:Prodigal:002006;locus_tag=CLIIMONB_00242;product=hypothetical protein
GNANT_N_1_L_1023171	Prodigal:002006	CDS	265318	266094	.	+	0	ID=CLIIMONB_00243;inference=ab initio prediction:Prodigal:002006;locus_tag=CLIIMONB_00243;product=hypothetical protein
GNANT_N_1_L_1023171	Prodigal:002006	CDS	266206	267021	.	-	0	ID=CLIIMONB_00244;inference=ab initio prediction:Prodigal:002006;locus_tag=CLIIMONB_00244;product=hypothetical protein
GNANT_N_1_L_1023171	Prodigal:002006	CDS	267300	268016	.	+	0	ID=CLIIMONB_00245;inference=ab initio prediction:Prodigal:002006;locus_tag=CLIIMONB_00245;product=hypothetical protein
GNANT_N_1_L_1023171	Prodigal:002006	CDS	268090	270150	.	+	0	ID=CLIIMONB_00246;Name=uvrC;db_xref=COG:COG0322;gene=uvrC;inference=ab initio prediction:Prodigal:002006,similar to AA sequence:UniProtKB:P0A8G0;locus_tag=CLIIMONB_00246;product=UvrABC system protein C
GNANT_N_1_L_1023171	Prodigal:002006	CDS	270164	270823	.	+	0	ID=CLIIMONB_00247;eC_number=2.7.8.5;Name=pgsA;db_xref=COG:COG0558;gene=pgsA;inference=ab initio prediction:Prodigal:002006,similar to AA sequence:UniProtKB:P0ABF8;locus_tag=CLIIMONB_00247;product=CDP-diacylglycerol--glycerol-3-phosphate 3-phosphatidyltransferase
GNANT_N_1_L_1023171	Prodigal:002006	CDS	270878	271129	.	+	0	ID=CLIIMONB_00248;Name=moaD;db_xref=COG:COG1977;gene=moaD;inference=ab initio prediction:Prodigal:002006,similar to AA sequence:UniProtKB:P30748;locus_tag=CLIIMONB_00248;product=Molybdopterin synthase sulfur carrier subunit
GNANT_N_1_L_1023171	Prodigal:002006	CDS	271348	271578	.	+	0	ID=CLIIMONB_00249;inference=ab initio prediction:Prodigal:002006;locus_tag=CLIIMONB_00249;product=hypothetical protein
GNANT_N_1_L_1023171	Prodigal:002006	CDS	271667	272443	.	-	0	ID=CLIIMONB_00250;eC_number=1.1.1.175;Name=xylB;gene=xylB;inference=ab initio prediction:Prodigal:002006,similar to AA sequence:UniProtKB:B8H1Z0;locus_tag=CLIIMONB_00250;product=D-xylose 1-dehydrogenase
GNANT_N_1_L_1023171	Prodigal:002006	CDS	272594	273007	.	+	0	ID=CLIIMONB_00251;Name=flbT_1;gene=flbT_1;inference=ab initio prediction:Prodigal:002006,protein motif:HAMAP:MF_00783;locus_tag=CLIIMONB_00251;product=flagellum biosynthesis repressor protein FlbT
GNANT_N_1_L_1023171	Prodigal:002006	CDS	273021	273392	.	-	0	ID=CLIIMONB_00252;inference=ab initio prediction:Prodigal:002006;locus_tag=CLIIMONB_00252;product=hypothetical protein
GNANT_N_1_L_1023171	Prodigal:002006	CDS	273561	273806	.	+	0	ID=CLIIMONB_00253;inference=ab initio prediction:Prodigal:002006;locus_tag=CLIIMONB_00253;product=hypothetical protein
GNANT_N_1_L_1023171	Prodigal:002006	CDS	273807	273944	.	-	0	ID=CLIIMONB_00254;inference=ab initio prediction:Prodigal:002006;locus_tag=CLIIMONB_00254;product=hypothetical protein
GNANT_N_1_L_1023171	Prodigal:002006	CDS	274033	274347	.	-	0	ID=CLIIMONB_00255;inference=ab initio prediction:Prodigal:002006;locus_tag=CLIIMONB_00255;product=hypothetical protein
GNANT_N_1_L_1023171	Prodigal:002006	CDS	274486	274995	.	-	0	ID=CLIIMONB_00256;inference=ab initio prediction:Prodigal:002006;locus_tag=CLIIMONB_00256;product=hypothetical protein
GNANT_N_1_L_1023171	Prodigal:002006	CDS	275154	275873	.	+	0	ID=CLIIMONB_00257;Name=dipZ;db_xref=COG:COG0785;gene=dipZ;inference=ab initio prediction:Prodigal:002006,similar to AA sequence:UniProtKB:P9WG63;locus_tag=CLIIMONB_00257;product=Protein DipZ
GNANT_N_1_L_1023171	Prodigal:002006	CDS	275913	276959	.	+	0	ID=CLIIMONB_00258;eC_number=2.7.9.3;Name=selD;db_xref=COG:COG0709;gene=selD;inference=ab initio prediction:Prodigal:002006,similar to AA sequence:UniProtKB:P16456;locus_tag=CLIIMONB_00258;product=Selenide%2C water dikinase
GNANT_N_1_L_1023171	Prodigal:002006	CDS	277064	279064	.	+	0	ID=CLIIMONB_00259;eC_number=2.4.1.250;Name=mshA_2;gene=mshA_2;inference=ab initio prediction:Prodigal:002006,protein motif:HAMAP:MF_01695;locus_tag=CLIIMONB_00259;product=D-inositol-3-phosphate glycosyltransferase
GNANT_N_1_L_1023171	Prodigal:002006	CDS	279061	280173	.	+	0	ID=CLIIMONB_00260;inference=ab initio prediction:Prodigal:002006;locus_tag=CLIIMONB_00260;product=hypothetical protein
GNANT_N_1_L_1023171	Prodigal:002006	CDS	280454	281929	.	+	0	ID=CLIIMONB_00261;inference=ab initio prediction:Prodigal:002006;locus_tag=CLIIMONB_00261;product=hypothetical protein
GNANT_N_1_L_1023171	Prodigal:002006	CDS	281922	282785	.	+	0	ID=CLIIMONB_00262;eC_number=2.4.1.187;inference=ab initio prediction:Prodigal:002006,protein motif:HAMAP:MF_02070;locus_tag=CLIIMONB_00262;product=N-acetylglucosaminyldiphosphoundecaprenol N-acetyl-beta-D-mannosaminyltransferase
GNANT_N_1_L_1023171	Prodigal:002006	CDS	282788	283363	.	-	0	ID=CLIIMONB_00263;eC_number=3.6.1.-;Name=nudK_2;gene=nudK_2;inference=ab initio prediction:Prodigal:002006,similar to AA sequence:UniProtKB:P37128;locus_tag=CLIIMONB_00263;product=GDP-mannose pyrophosphatase NudK
GNANT_N_1_L_1023171	Prodigal:002006	CDS	283402	283659	.	-	0	ID=CLIIMONB_00264;Name=tusA;db_xref=COG:COG0425;gene=tusA;inference=ab initio prediction:Prodigal:002006,similar to AA sequence:UniProtKB:D3RPC0;locus_tag=CLIIMONB_00264;product=Sulfur carrier protein TusA
GNANT_N_1_L_1023171	Prodigal:002006	CDS	283753	284100	.	-	0	ID=CLIIMONB_00265;inference=ab initio prediction:Prodigal:002006;locus_tag=CLIIMONB_00265;product=hypothetical protein
GNANT_N_1_L_1023171	Prodigal:002006	CDS	284198	285565	.	-	0	ID=CLIIMONB_00266;eC_number=6.3.2.2;Name=egtA;gene=egtA;inference=ab initio prediction:Prodigal:002006,protein motif:HAMAP:MF_02034;locus_tag=CLIIMONB_00266;product=Glutamate--cysteine ligase EgtA
GNANT_N_1_L_1023171	Prodigal:002006	CDS	285860	286612	.	-	0	ID=CLIIMONB_00267;eC_number=2.1.1.193;Name=rsmE;db_xref=COG:COG1385;gene=rsmE;inference=ab initio prediction:Prodigal:002006,similar to AA sequence:UniProtKB:P0AGL7;locus_tag=CLIIMONB_00267;product=Ribosomal RNA small subunit methyltransferase E
GNANT_N_1_L_1023171	Prodigal:002006	CDS	286834	287313	.	+	0	ID=CLIIMONB_00268;inference=ab initio prediction:Prodigal:002006;locus_tag=CLIIMONB_00268;product=hypothetical protein
GNANT_N_1_L_1023171	Prodigal:002006	CDS	287402	288349	.	+	0	ID=CLIIMONB_00269;eC_number=2.5.1.39;Name=ubiA;db_xref=COG:COG0382;gene=ubiA;inference=ab initio prediction:Prodigal:002006,similar to AA sequence:UniProtKB:P0AGK1;locus_tag=CLIIMONB_00269;product=4-hydroxybenzoate octaprenyltransferase
GNANT_N_1_L_1023171	Prodigal:002006	CDS	288365	288820	.	-	0	ID=CLIIMONB_00270;inference=ab initio prediction:Prodigal:002006;locus_tag=CLIIMONB_00270;product=hypothetical protein
GNANT_N_1_L_1023171	Prodigal:002006	CDS	289242	290057	.	+	0	ID=CLIIMONB_00271;eC_number=3.1.3.7;Name=cysQ_1;gene=cysQ_1;inference=ab initio prediction:Prodigal:002006,protein motif:HAMAP:MF_02095;locus_tag=CLIIMONB_00271;product=3'(2')%2C5'-bisphosphate nucleotidase CysQ
GNANT_N_1_L_1023171	Prodigal:002006	CDS	290093	290329	.	-	0	ID=CLIIMONB_00272;inference=ab initio prediction:Prodigal:002006;locus_tag=CLIIMONB_00272;product=hypothetical protein
GNANT_N_1_L_1023171	Prodigal:002006	CDS	290547	290756	.	-	0	ID=CLIIMONB_00273;Name=cspA_1;db_xref=COG:COG1278;gene=cspA_1;inference=ab initio prediction:Prodigal:002006,similar to AA sequence:UniProtKB:Q9Z3S6;locus_tag=CLIIMONB_00273;product=Cold shock protein CspA
GNANT_N_1_L_1023171	Prodigal:002006	CDS	291074	291463	.	+	0	ID=CLIIMONB_00274;inference=ab initio prediction:Prodigal:002006;locus_tag=CLIIMONB_00274;product=hypothetical protein
GNANT_N_1_L_1023171	Prodigal:002006	CDS	291471	291674	.	-	0	ID=CLIIMONB_00275;inference=ab initio prediction:Prodigal:002006;locus_tag=CLIIMONB_00275;product=hypothetical protein
GNANT_N_1_L_1023171	Prodigal:002006	CDS	291841	292419	.	+	0	ID=CLIIMONB_00276;eC_number=3.2.-.-;Name=yraA;db_xref=COG:COG0693;gene=yraA;inference=ab initio prediction:Prodigal:002006,similar to AA sequence:UniProtKB:O06006;locus_tag=CLIIMONB_00276;product=Putative cysteine protease YraA
GNANT_N_1_L_1023171	Prodigal:002006	CDS	292456	294111	.	-	0	ID=CLIIMONB_00277;eC_number=3.1.4.53;Name=cpdA_1;gene=cpdA_1;inference=ab initio prediction:Prodigal:002006,protein motif:HAMAP:MF_00905;locus_tag=CLIIMONB_00277;product=3'%2C5'-cyclic adenosine monophosphate phosphodiesterase CpdA
GNANT_N_1_L_1023171	Prodigal:002006	CDS	294327	295625	.	-	0	ID=CLIIMONB_00278;inference=ab initio prediction:Prodigal:002006;locus_tag=CLIIMONB_00278;product=hypothetical protein
GNANT_N_1_L_1023171	Prodigal:002006	CDS	295855	296232	.	+	0	ID=CLIIMONB_00279;inference=ab initio prediction:Prodigal:002006;locus_tag=CLIIMONB_00279;product=hypothetical protein
GNANT_N_1_L_1023171	Prodigal:002006	CDS	296275	297249	.	+	0	ID=CLIIMONB_00280;inference=ab initio prediction:Prodigal:002006;locus_tag=CLIIMONB_00280;product=hypothetical protein
GNANT_N_1_L_1023171	Prodigal:002006	CDS	297395	297727	.	+	0	ID=CLIIMONB_00281;inference=ab initio prediction:Prodigal:002006;locus_tag=CLIIMONB_00281;product=hypothetical protein
GNANT_N_1_L_1023171	Prodigal:002006	CDS	297772	299910	.	+	0	ID=CLIIMONB_00282;Name=btuB_1;gene=btuB_1;inference=ab initio prediction:Prodigal:002006,protein motif:HAMAP:MF_01531;locus_tag=CLIIMONB_00282;product=Vitamin B12 transporter BtuB
GNANT_N_1_L_1023171	Prodigal:002006	CDS	300106	300636	.	+	0	ID=CLIIMONB_00283;inference=ab initio prediction:Prodigal:002006;locus_tag=CLIIMONB_00283;product=hypothetical protein
GNANT_N_1_L_1023171	Prodigal:002006	CDS	300649	302010	.	-	0	ID=CLIIMONB_00284;inference=ab initio prediction:Prodigal:002006;locus_tag=CLIIMONB_00284;product=hypothetical protein
GNANT_N_1_L_1023171	Prodigal:002006	CDS	302309	302557	.	-	0	ID=CLIIMONB_00285;Name=rpmE;db_xref=COG:COG0254;gene=rpmE;inference=ab initio prediction:Prodigal:002006,similar to AA sequence:UniProtKB:Q6NBB0;locus_tag=CLIIMONB_00285;product=50S ribosomal protein L31
GNANT_N_1_L_1023171	Prodigal:002006	CDS	302798	304642	.	+	0	ID=CLIIMONB_00286;db_xref=COG:COG1132;inference=ab initio prediction:Prodigal:002006,similar to AA sequence:UniProtKB:Q9WYC4;locus_tag=CLIIMONB_00286;product=putative ABC transporter ATP-binding protein
GNANT_N_1_L_1023171	Prodigal:002006	CDS	304683	305198	.	-	0	ID=CLIIMONB_00287;inference=ab initio prediction:Prodigal:002006;locus_tag=CLIIMONB_00287;product=hypothetical protein
GNANT_N_1_L_1023171	Prodigal:002006	CDS	305479	306492	.	-	0	ID=CLIIMONB_00288;Name=ompA;gene=ompA;inference=ab initio prediction:Prodigal:002006,protein motif:HAMAP:MF_00842;locus_tag=CLIIMONB_00288;product=Outer membrane protein A
GNANT_N_1_L_1023171	Prodigal:002006	CDS	306492	307472	.	-	0	ID=CLIIMONB_00289;inference=ab initio prediction:Prodigal:002006;locus_tag=CLIIMONB_00289;product=hypothetical protein
GNANT_N_1_L_1023171	Prodigal:002006	CDS	307679	308497	.	-	0	ID=CLIIMONB_00290;eC_number=3.1.4.16;Name=ymdB;db_xref=COG:COG1692;gene=ymdB;inference=ab initio prediction:Prodigal:002006,similar to AA sequence:UniProtKB:O31775;locus_tag=CLIIMONB_00290;product=2'%2C3'-cyclic-nucleotide 2'-phosphodiesterase
GNANT_N_1_L_1023171	Prodigal:002006	CDS	308501	309118	.	-	0	ID=CLIIMONB_00291;Name=yqgN;db_xref=COG:COG0212;gene=yqgN;inference=ab initio prediction:Prodigal:002006,similar to AA sequence:UniProtKB:P54491;locus_tag=CLIIMONB_00291;product=putative protein YqgN
GNANT_N_1_L_1023171	Prodigal:002006	CDS	309334	309588	.	-	0	ID=CLIIMONB_00292;inference=ab initio prediction:Prodigal:002006;locus_tag=CLIIMONB_00292;product=hypothetical protein
GNANT_N_1_L_1023171	Prodigal:002006	CDS	310030	312135	.	+	0	ID=CLIIMONB_00293;eC_number=2.7.10.-;Name=etk;db_xref=COG:COG0489;gene=etk;inference=ab initio prediction:Prodigal:002006,similar to AA sequence:UniProtKB:P38134;locus_tag=CLIIMONB_00293;product=Tyrosine-protein kinase etk
GNANT_N_1_L_1023171	Prodigal:002006	CDS	312132	313436	.	+	0	ID=CLIIMONB_00294;inference=ab initio prediction:Prodigal:002006;locus_tag=CLIIMONB_00294;product=hypothetical protein
GNANT_N_1_L_1023171	Prodigal:002006	CDS	313471	314712	.	-	0	ID=CLIIMONB_00295;eC_number=3.2.1.4;Name=cel-3;db_xref=COG:COG2730;gene=cel-3;inference=ab initio prediction:Prodigal:002006,similar to AA sequence:UniProtKB:P14250;locus_tag=CLIIMONB_00295;product=Endoglucanase 3
GNANT_N_1_L_1023171	Prodigal:002006	CDS	314706	315887	.	-	0	ID=CLIIMONB_00296;inference=ab initio prediction:Prodigal:002006;locus_tag=CLIIMONB_00296;product=hypothetical protein
GNANT_N_1_L_1023171	Prodigal:002006	CDS	316060	317259	.	+	0	ID=CLIIMONB_00297;eC_number=2.4.1.250;Name=mshA_3;gene=mshA_3;inference=ab initio prediction:Prodigal:002006,protein motif:HAMAP:MF_01695;locus_tag=CLIIMONB_00297;product=D-inositol-3-phosphate glycosyltransferase
GNANT_N_1_L_1023171	Prodigal:002006	CDS	317573	318571	.	+	0	ID=CLIIMONB_00298;inference=ab initio prediction:Prodigal:002006;locus_tag=CLIIMONB_00298;product=hypothetical protein
GNANT_N_1_L_1023171	Prodigal:002006	CDS	318590	319984	.	-	0	ID=CLIIMONB_00299;inference=ab initio prediction:Prodigal:002006;locus_tag=CLIIMONB_00299;product=hypothetical protein
GNANT_N_1_L_1023171	Prodigal:002006	CDS	320062	321204	.	-	0	ID=CLIIMONB_00300;eC_number=5.1.1.17;Name=cefD;db_xref=COG:COG0520;gene=cefD;inference=ab initio prediction:Prodigal:002006,similar to AA sequence:UniProtKB:P18549;locus_tag=CLIIMONB_00300;product=Isopenicillin N epimerase
GNANT_N_1_L_1023171	Prodigal:002006	CDS	321348	322598	.	+	0	ID=CLIIMONB_00301;eC_number=2.10.1.1;Name=moeA_1;db_xref=COG:COG0303;gene=moeA_1;inference=ab initio prediction:Prodigal:002006,similar to AA sequence:UniProtKB:P12281;locus_tag=CLIIMONB_00301;product=Molybdopterin molybdenumtransferase
GNANT_N_1_L_1023171	Prodigal:002006	CDS	322665	323537	.	+	0	ID=CLIIMONB_00302;eC_number=2.7.1.148;Name=ispE;db_xref=COG:COG1947;gene=ispE;inference=ab initio prediction:Prodigal:002006,similar to AA sequence:UniProtKB:P83700;locus_tag=CLIIMONB_00302;product=4-diphosphocytidyl-2-C-methyl-D-erythritol kinase
GNANT_N_1_L_1023171	Prodigal:002006	CDS	323557	324033	.	-	0	ID=CLIIMONB_00303;inference=ab initio prediction:Prodigal:002006;locus_tag=CLIIMONB_00303;product=hypothetical protein
GNANT_N_1_L_1023171	Prodigal:002006	CDS	324036	325853	.	-	0	ID=CLIIMONB_00304;Name=clcB_1;gene=clcB_1;inference=ab initio prediction:Prodigal:002006,protein motif:HAMAP:MF_01203;locus_tag=CLIIMONB_00304;product=Voltage-gated ClC-type chloride channel ClcB
GNANT_N_1_L_1023171	Prodigal:002006	CDS	325991	326419	.	+	0	ID=CLIIMONB_00305;inference=ab initio prediction:Prodigal:002006;locus_tag=CLIIMONB_00305;product=hypothetical protein
GNANT_N_1_L_1023171	Prodigal:002006	CDS	326601	327620	.	-	0	ID=CLIIMONB_00306;eC_number=2.5.1.90;Name=ispB;db_xref=COG:COG0142;gene=ispB;inference=ab initio prediction:Prodigal:002006,similar to AA sequence:UniProtKB:P0AD57;locus_tag=CLIIMONB_00306;product=Octaprenyl diphosphate synthase
GNANT_N_1_L_1023171	Prodigal:002006	CDS	327789	328013	.	+	0	ID=CLIIMONB_00307;inference=ab initio prediction:Prodigal:002006;locus_tag=CLIIMONB_00307;product=hypothetical protein
GNANT_N_1_L_1023171	Prodigal:002006	CDS	328010	328768	.	+	0	ID=CLIIMONB_00308;eC_number=2.1.1.223;Name=yfiC_1;gene=yfiC_1;inference=ab initio prediction:Prodigal:002006,protein motif:HAMAP:MF_01872;locus_tag=CLIIMONB_00308;product=tRNA1(Val) (adenine(37)-N6)-methyltransferase
GNANT_N_1_L_1023171	Prodigal:002006	CDS	328778	329089	.	-	0	ID=CLIIMONB_00309;inference=ab initio prediction:Prodigal:002006;locus_tag=CLIIMONB_00309;product=hypothetical protein
GNANT_N_1_L_1023171	Prodigal:002006	CDS	329121	329795	.	-	0	ID=CLIIMONB_00310;inference=ab initio prediction:Prodigal:002006;locus_tag=CLIIMONB_00310;product=hypothetical protein
GNANT_N_1_L_1023171	Prodigal:002006	CDS	330307	331104	.	+	0	ID=CLIIMONB_00311;Name=ccmC;db_xref=COG:COG0755;gene=ccmC;inference=ab initio prediction:Prodigal:002006,similar to AA sequence:UniProtKB:P0ABM1;locus_tag=CLIIMONB_00311;product=Heme exporter protein C
GNANT_N_1_L_1023171	Prodigal:002006	CDS	331114	331257	.	+	0	ID=CLIIMONB_00312;inference=ab initio prediction:Prodigal:002006;locus_tag=CLIIMONB_00312;product=hypothetical protein
GNANT_N_1_L_1023171	Prodigal:002006	CDS	331254	331868	.	+	0	ID=CLIIMONB_00313;Name=cycY;db_xref=COG:COG0526;gene=cycY;inference=ab initio prediction:Prodigal:002006,similar to AA sequence:UniProtKB:P30960;locus_tag=CLIIMONB_00313;product=Thiol:disulfide interchange protein CycY
GNANT_N_1_L_1023171	Prodigal:002006	CDS	331872	332486	.	-	0	ID=CLIIMONB_00314;Name=yciB;db_xref=COG:COG2917;gene=yciB;inference=ab initio prediction:Prodigal:002006,similar to AA sequence:UniProtKB:P95745;locus_tag=CLIIMONB_00314;product=Intracellular septation protein
GNANT_N_1_L_1023171	Prodigal:002006	CDS	332617	333981	.	-	0	ID=CLIIMONB_00315;Name=ftsY;gene=ftsY;inference=ab initio prediction:Prodigal:002006,protein motif:HAMAP:MF_00920;locus_tag=CLIIMONB_00315;product=Signal recognition particle receptor FtsY
GNANT_N_1_L_1023171	Prodigal:002006	CDS	334039	334740	.	+	0	ID=CLIIMONB_00316;inference=ab initio prediction:Prodigal:002006;locus_tag=CLIIMONB_00316;product=hypothetical protein
GNANT_N_1_L_1023171	Prodigal:002006	CDS	334710	335930	.	-	0	ID=CLIIMONB_00317;eC_number=2.8.4.5;Name=mtaB;db_xref=COG:COG0621;gene=mtaB;inference=ab initio prediction:Prodigal:002006,similar to AA sequence:UniProtKB:P54462;locus_tag=CLIIMONB_00317;product=Threonylcarbamoyladenosine tRNA methylthiotransferase MtaB
GNANT_N_1_L_1023171	Prodigal:002006	CDS	335930	336817	.	-	0	ID=CLIIMONB_00318;eC_number=5.1.1.7;Name=dapF;db_xref=COG:COG0253;gene=dapF;inference=ab initio prediction:Prodigal:002006,similar to AA sequence:UniProtKB:P44859;locus_tag=CLIIMONB_00318;product=Diaminopimelate epimerase
GNANT_N_1_L_1023171	Prodigal:002006	CDS	337012	337755	.	+	0	ID=CLIIMONB_00319;inference=ab initio prediction:Prodigal:002006;locus_tag=CLIIMONB_00319;product=hypothetical protein
GNANT_N_1_L_1023171	Prodigal:002006	CDS	337958	338719	.	+	0	ID=CLIIMONB_00320;eC_number=4.2.99.18;Name=nth_1;gene=nth_1;inference=ab initio prediction:Prodigal:002006,protein motif:HAMAP:MF_00942;locus_tag=CLIIMONB_00320;product=Endonuclease III
GNANT_N_1_L_1023171	Prodigal:002006	CDS	338813	339877	.	+	0	ID=CLIIMONB_00321;eC_number=6.1.1.2;Name=trpS;db_xref=COG:COG0180;gene=trpS;inference=ab initio prediction:Prodigal:002006,similar to AA sequence:UniProtKB:P43835;locus_tag=CLIIMONB_00321;product=Tryptophan--tRNA ligase
GNANT_N_1_L_1023171	Prodigal:002006	CDS	339874	340575	.	+	0	ID=CLIIMONB_00322;eC_number=3.8.1.2;Name=hdl IVa_1;gene=hdl IVa_1;inference=ab initio prediction:Prodigal:002006,similar to AA sequence:UniProtKB:Q51645;locus_tag=CLIIMONB_00322;product=(S)-2-haloacid dehalogenase 4A
GNANT_N_1_L_1023171	Prodigal:002006	CDS	340596	341378	.	+	0	ID=CLIIMONB_00323;eC_number=2.1.1.144;Name=tam_1;db_xref=COG:COG4106;gene=tam_1;inference=ab initio prediction:Prodigal:002006,similar to AA sequence:UniProtKB:P76145;locus_tag=CLIIMONB_00323;product=Trans-aconitate 2-methyltransferase
GNANT_N_1_L_1023171	Prodigal:002006	CDS	341402	343477	.	-	0	ID=CLIIMONB_00324;inference=ab initio prediction:Prodigal:002006;locus_tag=CLIIMONB_00324;product=hypothetical protein
GNANT_N_1_L_1023171	Prodigal:002006	CDS	343717	344370	.	-	0	ID=CLIIMONB_00325;inference=ab initio prediction:Prodigal:002006;locus_tag=CLIIMONB_00325;product=hypothetical protein
GNANT_N_1_L_1023171	Prodigal:002006	CDS	344539	345558	.	-	0	ID=CLIIMONB_00326;eC_number=1.1.1.86;Name=ilvC;db_xref=COG:COG0059;gene=ilvC;inference=ab initio prediction:Prodigal:002006,similar to AA sequence:UniProtKB:Q9HVA2;locus_tag=CLIIMONB_00326;product=Ketol-acid reductoisomerase (NADP(+))
GNANT_N_1_L_1023171	Prodigal:002006	CDS	345571	346227	.	-	0	ID=CLIIMONB_00327;inference=ab initio prediction:Prodigal:002006;locus_tag=CLIIMONB_00327;product=hypothetical protein
GNANT_N_1_L_1023171	Prodigal:002006	CDS	346312	346956	.	-	0	ID=CLIIMONB_00328;eC_number=2.5.1.18;Name=gstB_1;db_xref=COG:COG0625;gene=gstB_1;inference=ab initio prediction:Prodigal:002006,similar to AA sequence:UniProtKB:P15214;locus_tag=CLIIMONB_00328;product=Glutathione S-transferase GST-6.0
GNANT_N_1_L_1023171	Prodigal:002006	CDS	347312	347605	.	-	0	ID=CLIIMONB_00329;inference=ab initio prediction:Prodigal:002006;locus_tag=CLIIMONB_00329;product=hypothetical protein
GNANT_N_1_L_1023171	Prodigal:002006	CDS	347659	348201	.	-	0	ID=CLIIMONB_00330;eC_number=2.2.1.6;Name=ilvH;db_xref=COG:COG0440;gene=ilvH;inference=ab initio prediction:Prodigal:002006,similar to AA sequence:UniProtKB:A0QUX7;locus_tag=CLIIMONB_00330;product=Acetolactate synthase small subunit
GNANT_N_1_L_1023171	Prodigal:002006	CDS	348272	350047	.	-	0	ID=CLIIMONB_00331;eC_number=2.2.1.6;Name=ilvI;db_xref=COG:COG0028;gene=ilvI;inference=ab initio prediction:Prodigal:002006,similar to AA sequence:UniProtKB:P00893;locus_tag=CLIIMONB_00331;product=Acetolactate synthase isozyme 3 large subunit
GNANT_N_1_L_1023171	Prodigal:002006	CDS	350473	351918	.	-	0	ID=CLIIMONB_00332;eC_number=3.5.1.13;Name=aam_1;db_xref=COG:COG0154;gene=aam_1;inference=ab initio prediction:Prodigal:002006,similar to AA sequence:UniProtKB:K9NBS6;locus_tag=CLIIMONB_00332;product=Acylamidase
GNANT_N_1_L_1023171	Prodigal:002006	CDS	352126	353205	.	-	0	ID=CLIIMONB_00333;eC_number=3.5.2.3;Name=pyrC_1;db_xref=COG:COG0418;gene=pyrC_1;inference=ab initio prediction:Prodigal:002006,similar to AA sequence:UniProtKB:P05020;locus_tag=CLIIMONB_00333;product=Dihydroorotase
GNANT_N_1_L_1023171	Prodigal:002006	CDS	353218	353919	.	-	0	ID=CLIIMONB_00334;eC_number=2.4.2.10;Name=pyrE;gene=pyrE;inference=ab initio prediction:Prodigal:002006,protein motif:HAMAP:MF_01208;locus_tag=CLIIMONB_00334;product=Orotate phosphoribosyltransferase
GNANT_N_1_L_1023171	Prodigal:002006	CDS	354063	354512	.	-	0	ID=CLIIMONB_00335;eC_number=4.2.1.10;Name=aroQ;db_xref=COG:COG0757;gene=aroQ;inference=ab initio prediction:Prodigal:002006,similar to AA sequence:UniProtKB:P15474;locus_tag=CLIIMONB_00335;product=3-dehydroquinate dehydratase
GNANT_N_1_L_1023171	Prodigal:002006	CDS	354706	355548	.	+	0	ID=CLIIMONB_00336;eC_number=2.3.1.247;Name=kce_1;gene=kce_1;inference=ab initio prediction:Prodigal:002006,similar to AA sequence:UniProtKB:B0VHH0;locus_tag=CLIIMONB_00336;product=3-keto-5-aminohexanoate cleavage enzyme
GNANT_N_1_L_1023171	Aragorn:001002	tRNA	355742	355815	.	+	.	ID=CLIIMONB_00337;inference=COORDINATES:profile:Aragorn:001002;locus_tag=CLIIMONB_00337;product=tRNA-Gly(tcc)
GNANT_N_1_L_1023171	Prodigal:002006	CDS	356101	357678	.	+	0	ID=CLIIMONB_00338;eC_number=2.7.13.3;Name=fixL_2;gene=fixL_2;inference=ab initio prediction:Prodigal:002006,similar to AA sequence:UniProtKB:P23222;locus_tag=CLIIMONB_00338;product=Sensor protein FixL
GNANT_N_1_L_1023171	Prodigal:002006	CDS	357668	358285	.	+	0	ID=CLIIMONB_00339;Name=fixJ_1;gene=fixJ_1;inference=ab initio prediction:Prodigal:002006,similar to AA sequence:UniProtKB:P10958;locus_tag=CLIIMONB_00339;product=Transcriptional regulatory protein FixJ
GNANT_N_1_L_1023171	Aragorn:001002	tRNA	358473	358565	.	+	.	ID=CLIIMONB_00340;inference=COORDINATES:profile:Aragorn:001002;locus_tag=CLIIMONB_00340;product=tRNA-Ala(cgc)
GNANT_N_1_L_1023171	Prodigal:002006	CDS	358647	359390	.	+	0	ID=CLIIMONB_00341;inference=ab initio prediction:Prodigal:002006;locus_tag=CLIIMONB_00341;product=hypothetical protein
GNANT_N_1_L_1023171	Prodigal:002006	CDS	359529	360773	.	-	0	ID=CLIIMONB_00342;eC_number=1.14.12.17;Name=hmp_1;gene=hmp_1;inference=ab initio prediction:Prodigal:002006,similar to AA sequence:UniProtKB:P39662;locus_tag=CLIIMONB_00342;product=Flavohemoprotein
GNANT_N_1_L_1023171	Prodigal:002006	CDS	360868	361365	.	+	0	ID=CLIIMONB_00343;Name=nsrR;db_xref=COG:COG1959;gene=nsrR;inference=ab initio prediction:Prodigal:002006,similar to AA sequence:UniProtKB:Q9L132;locus_tag=CLIIMONB_00343;product=HTH-type transcriptional repressor NsrR
GNANT_N_1_L_1023171	Prodigal:002006	CDS	361721	361945	.	+	0	ID=CLIIMONB_00344;inference=ab initio prediction:Prodigal:002006;locus_tag=CLIIMONB_00344;product=hypothetical protein
GNANT_N_1_L_1023171	Prodigal:002006	CDS	362220	362972	.	-	0	ID=CLIIMONB_00345;inference=ab initio prediction:Prodigal:002006;locus_tag=CLIIMONB_00345;product=hypothetical protein
GNANT_N_1_L_1023171	Prodigal:002006	CDS	363065	363655	.	-	0	ID=CLIIMONB_00346;inference=ab initio prediction:Prodigal:002006;locus_tag=CLIIMONB_00346;product=hypothetical protein
GNANT_N_1_L_1023171	Prodigal:002006	CDS	363652	365844	.	-	0	ID=CLIIMONB_00347;inference=ab initio prediction:Prodigal:002006;locus_tag=CLIIMONB_00347;product=hypothetical protein
GNANT_N_1_L_1023171	Prodigal:002006	CDS	366096	366827	.	+	0	ID=CLIIMONB_00348;inference=ab initio prediction:Prodigal:002006;locus_tag=CLIIMONB_00348;product=hypothetical protein
GNANT_N_1_L_1023171	Prodigal:002006	CDS	366838	367824	.	+	0	ID=CLIIMONB_00349;inference=ab initio prediction:Prodigal:002006;locus_tag=CLIIMONB_00349;product=hypothetical protein
GNANT_N_1_L_1023171	Prodigal:002006	CDS	367836	368729	.	+	0	ID=CLIIMONB_00350;eC_number=2.7.1.23;Name=nadK_1;gene=nadK_1;inference=ab initio prediction:Prodigal:002006,protein motif:HAMAP:MF_00361;locus_tag=CLIIMONB_00350;product=NAD kinase
GNANT_N_1_L_1023171	Prodigal:002006	CDS	368752	369297	.	+	0	ID=CLIIMONB_00351;inference=ab initio prediction:Prodigal:002006;locus_tag=CLIIMONB_00351;product=hypothetical protein
GNANT_N_1_L_1023171	Prodigal:002006	CDS	369759	370811	.	+	0	ID=CLIIMONB_00352;inference=ab initio prediction:Prodigal:002006;locus_tag=CLIIMONB_00352;product=hypothetical protein
GNANT_N_1_L_1023171	Prodigal:002006	CDS	370816	371742	.	+	0	ID=CLIIMONB_00353;inference=ab initio prediction:Prodigal:002006;locus_tag=CLIIMONB_00353;product=hypothetical protein
GNANT_N_1_L_1023171	Prodigal:002006	CDS	371732	372538	.	+	0	ID=CLIIMONB_00354;eC_number=3.6.3.-;Name=cmpD_1;gene=cmpD_1;inference=ab initio prediction:Prodigal:002006,similar to AA sequence:UniProtKB:Q55463;locus_tag=CLIIMONB_00354;product=Bicarbonate transport ATP-binding protein CmpD
GNANT_N_1_L_1023171	Prodigal:002006	CDS	372565	374106	.	+	0	ID=CLIIMONB_00355;eC_number=3.5.4.32;db_xref=COG:COG0402;inference=ab initio prediction:Prodigal:002006,similar to AA sequence:UniProtKB:Q9I6Z0;locus_tag=CLIIMONB_00355;product=8-oxoguanine deaminase
GNANT_N_1_L_1023171	Prodigal:002006	CDS	374129	375478	.	-	0	ID=CLIIMONB_00356;eC_number=4.2.1.40;Name=gudD;gene=gudD;inference=ab initio prediction:Prodigal:002006,similar to AA sequence:UniProtKB:P42206;locus_tag=CLIIMONB_00356;product=Glucarate dehydratase
GNANT_N_1_L_1023171	Prodigal:002006	CDS	375558	376913	.	-	0	ID=CLIIMONB_00357;Name=gudP;gene=gudP;inference=ab initio prediction:Prodigal:002006,similar to AA sequence:UniProtKB:Q46916;locus_tag=CLIIMONB_00357;product=putative glucarate transporter
GNANT_N_1_L_1023171	Prodigal:002006	CDS	377012	377926	.	-	0	ID=CLIIMONB_00358;eC_number=4.2.1.41;db_xref=COG:COG0329;inference=ab initio prediction:Prodigal:002006,similar to AA sequence:UniProtKB:Q8UB77;locus_tag=CLIIMONB_00358;product=putative 5-dehydro-4-deoxyglucarate dehydratase
GNANT_N_1_L_1023171	Prodigal:002006	CDS	378035	378937	.	+	0	ID=CLIIMONB_00359;Name=benM_1;gene=benM_1;inference=ab initio prediction:Prodigal:002006,similar to AA sequence:UniProtKB:O68014;locus_tag=CLIIMONB_00359;product=HTH-type transcriptional regulator BenM
GNANT_N_1_L_1023171	Prodigal:002006	CDS	379053	379340	.	+	0	ID=CLIIMONB_00360;inference=ab initio prediction:Prodigal:002006;locus_tag=CLIIMONB_00360;product=hypothetical protein
GNANT_N_1_L_1023171	Prodigal:002006	CDS	379590	379763	.	-	0	ID=CLIIMONB_00361;Name=smtA;gene=smtA;inference=ab initio prediction:Prodigal:002006,similar to AA sequence:UniProtKB:P30331;locus_tag=CLIIMONB_00361;product=Metallothionein
GNANT_N_1_L_1023171	Prodigal:002006	CDS	379920	382238	.	+	0	ID=CLIIMONB_00362;Name=ydeP_1;db_xref=COG:COG0243;gene=ydeP_1;inference=ab initio prediction:Prodigal:002006,similar to AA sequence:UniProtKB:P77561;locus_tag=CLIIMONB_00362;product=Protein YdeP
GNANT_N_1_L_1023171	Prodigal:002006	CDS	382284	383654	.	+	0	ID=CLIIMONB_00363;inference=ab initio prediction:Prodigal:002006;locus_tag=CLIIMONB_00363;product=hypothetical protein
GNANT_N_1_L_1023171	Prodigal:002006	CDS	383727	384197	.	-	0	ID=CLIIMONB_00364;Name=ohrR;gene=ohrR;inference=ab initio prediction:Prodigal:002006,similar to AA sequence:UniProtKB:O34777;locus_tag=CLIIMONB_00364;product=Organic hydroperoxide resistance transcriptional regulator
GNANT_N_1_L_1023171	Prodigal:002006	CDS	384321	385763	.	-	0	ID=CLIIMONB_00365;eC_number=2.9.1.1;Name=selA;db_xref=COG:COG1921;gene=selA;inference=ab initio prediction:Prodigal:002006,similar to AA sequence:UniProtKB:P0A821;locus_tag=CLIIMONB_00365;product=L-seryl-tRNA(Sec) selenium transferase
GNANT_N_1_L_1023171	Prodigal:002006	CDS	385951	387381	.	+	0	ID=CLIIMONB_00366;Name=algA;db_xref=COG:COG0662;gene=algA;inference=ab initio prediction:Prodigal:002006,similar to AA sequence:UniProtKB:P07874;locus_tag=CLIIMONB_00366;product=Alginate biosynthesis protein AlgA
GNANT_N_1_L_1023171	Prodigal:002006	CDS	387512	388525	.	+	0	ID=CLIIMONB_00367;eC_number=1.3.1.87;Name=hcaB_1;gene=hcaB_1;inference=ab initio prediction:Prodigal:002006,protein motif:HAMAP:MF_01647;locus_tag=CLIIMONB_00367;product=3-phenylpropionate-dihydrodiol/cinnamic acid-dihydrodiol dehydrogenase
GNANT_N_1_L_1023171	Prodigal:002006	CDS	388526	389437	.	+	0	ID=CLIIMONB_00368;eC_number=4.2.99.20;Name=menH_1;gene=menH_1;inference=ab initio prediction:Prodigal:002006,protein motif:HAMAP:MF_01660;locus_tag=CLIIMONB_00368;product=2-succinyl-6-hydroxy-2%2C4-cyclohexadiene-1-carboxylate synthase
GNANT_N_1_L_1023171	Prodigal:002006	CDS	389865	391553	.	+	0	ID=CLIIMONB_00369;inference=ab initio prediction:Prodigal:002006;locus_tag=CLIIMONB_00369;product=hypothetical protein
GNANT_N_1_L_1023171	Aragorn:001002	tRNA	392019	392094	.	-	.	ID=CLIIMONB_00370;inference=COORDINATES:profile:Aragorn:001002;locus_tag=CLIIMONB_00370;product=tRNA-Val(tac)
GNANT_N_1_L_1023171	Prodigal:002006	CDS	392156	392875	.	-	0	ID=CLIIMONB_00371;eC_number=5.1.99.5;Name=hyuA_1;gene=hyuA_1;inference=ab initio prediction:Prodigal:002006,similar to AA sequence:UniProtKB:Q9F466;locus_tag=CLIIMONB_00371;product=Hydantoin racemase
GNANT_N_1_L_1023171	Prodigal:002006	CDS	392947	395373	.	-	0	ID=CLIIMONB_00372;eC_number=3.4.21.53;Name=lon;gene=lon;inference=ab initio prediction:Prodigal:002006,similar to AA sequence:UniProtKB:Q2YPX3;locus_tag=CLIIMONB_00372;product=Lon protease
GNANT_N_1_L_1023171	Prodigal:002006	CDS	395622	396893	.	-	0	ID=CLIIMONB_00373;Name=clpX;gene=clpX;inference=ab initio prediction:Prodigal:002006,similar to AA sequence:UniProtKB:B8GX14;locus_tag=CLIIMONB_00373;product=ATP-dependent Clp protease ATP-binding subunit ClpX
GNANT_N_1_L_1023171	Prodigal:002006	CDS	397080	397706	.	-	0	ID=CLIIMONB_00374;eC_number=3.4.21.92;Name=clpP;gene=clpP;inference=ab initio prediction:Prodigal:002006,similar to AA sequence:UniProtKB:B8GX16;locus_tag=CLIIMONB_00374;product=ATP-dependent Clp protease proteolytic subunit
GNANT_N_1_L_1023171	Prodigal:002006	CDS	397834	399243	.	-	0	ID=CLIIMONB_00375;eC_number=5.2.1.8;Name=tig;db_xref=COG:COG0544;gene=tig;inference=ab initio prediction:Prodigal:002006,similar to AA sequence:UniProtKB:Q9KQS5;locus_tag=CLIIMONB_00375;product=Trigger factor
GNANT_N_1_L_1023171	Aragorn:001002	tRNA	399375	399459	.	-	.	ID=CLIIMONB_00376;inference=COORDINATES:profile:Aragorn:001002;locus_tag=CLIIMONB_00376;product=tRNA-Leu(tag)
GNANT_N_1_L_1023171	Prodigal:002006	CDS	399608	401092	.	+	0	ID=CLIIMONB_00377;eC_number=1.16.3.1;Name=mmcO;db_xref=COG:COG2132;gene=mmcO;inference=ab initio prediction:Prodigal:002006,similar to AA sequence:UniProtKB:I6WZK7;locus_tag=CLIIMONB_00377;product=Multicopper oxidase MmcO
GNANT_N_1_L_1023171	Prodigal:002006	CDS	401085	402584	.	-	0	ID=CLIIMONB_00378;Name=nnr;db_xref=COG:COG0062;gene=nnr;inference=ab initio prediction:Prodigal:002006,similar to AA sequence:UniProtKB:Q9X024;locus_tag=CLIIMONB_00378;product=Bifunctional NAD(P)H-hydrate repair enzyme Nnr
GNANT_N_1_L_1023171	Prodigal:002006	CDS	402779	403117	.	+	0	ID=CLIIMONB_00379;Name=glnB;db_xref=COG:COG0347;gene=glnB;inference=ab initio prediction:Prodigal:002006,similar to AA sequence:UniProtKB:O66513;locus_tag=CLIIMONB_00379;product=Nitrogen regulatory protein P-II
GNANT_N_1_L_1023171	Prodigal:002006	CDS	403281	403460	.	+	0	ID=CLIIMONB_00380;inference=ab initio prediction:Prodigal:002006;locus_tag=CLIIMONB_00380;product=hypothetical protein
GNANT_N_1_L_1023171	Prodigal:002006	CDS	403657	404691	.	-	0	ID=CLIIMONB_00381;eC_number=6.3.1.2;Name=glnII;db_xref=COG:COG0174;gene=glnII;inference=ab initio prediction:Prodigal:002006,similar to AA sequence:UniProtKB:P04772;locus_tag=CLIIMONB_00381;product=Glutamine synthetase
GNANT_N_1_L_1023171	Prodigal:002006	CDS	405027	406436	.	+	0	ID=CLIIMONB_00382;eC_number=6.3.1.2;Name=glnA;db_xref=COG:COG0174;gene=glnA;inference=ab initio prediction:Prodigal:002006,similar to AA sequence:UniProtKB:P0A9C5;locus_tag=CLIIMONB_00382;product=Glutamine synthetase
GNANT_N_1_L_1023171	Prodigal:002006	CDS	406655	407293	.	+	0	ID=CLIIMONB_00383;inference=ab initio prediction:Prodigal:002006;locus_tag=CLIIMONB_00383;product=hypothetical protein
GNANT_N_1_L_1023171	Prodigal:002006	CDS	407458	408081	.	-	0	ID=CLIIMONB_00384;eC_number=3.1.13.5;Name=rnd_1;gene=rnd_1;inference=ab initio prediction:Prodigal:002006,protein motif:HAMAP:MF_01899;locus_tag=CLIIMONB_00384;product=Ribonuclease D
GNANT_N_1_L_1023171	Prodigal:002006	CDS	408180	408608	.	+	0	ID=CLIIMONB_00385;inference=ab initio prediction:Prodigal:002006;locus_tag=CLIIMONB_00385;product=hypothetical protein
GNANT_N_1_L_1023171	Prodigal:002006	CDS	408605	409528	.	-	0	ID=CLIIMONB_00386;Name=yddG;gene=yddG;inference=ab initio prediction:Prodigal:002006,similar to AA sequence:UniProtKB:D0ZXP9;locus_tag=CLIIMONB_00386;product=Methyl viologen resistance protein YddG
GNANT_N_1_L_1023171	Prodigal:002006	CDS	409626	410852	.	+	0	ID=CLIIMONB_00387;eC_number=3.1.4.46;Name=glpQ;db_xref=COG:COG0584;gene=glpQ;inference=ab initio prediction:Prodigal:002006,similar to AA sequence:UniProtKB:P09394;locus_tag=CLIIMONB_00387;product=Glycerophosphodiester phosphodiesterase%2C periplasmic
GNANT_N_1_L_1023171	Prodigal:002006	CDS	410863	410952	.	-	0	ID=CLIIMONB_00388;inference=ab initio prediction:Prodigal:002006;locus_tag=CLIIMONB_00388;product=hypothetical protein
GNANT_N_1_L_1023171	Prodigal:002006	CDS	411025	411264	.	-	0	ID=CLIIMONB_00389;inference=ab initio prediction:Prodigal:002006;locus_tag=CLIIMONB_00389;product=hypothetical protein
GNANT_N_1_L_1023171	Prodigal:002006	CDS	411286	411816	.	-	0	ID=CLIIMONB_00390;inference=ab initio prediction:Prodigal:002006;locus_tag=CLIIMONB_00390;product=hypothetical protein
GNANT_N_1_L_1023171	Prodigal:002006	CDS	412247	412975	.	-	0	ID=CLIIMONB_00391;eC_number=1.1.1.36;Name=phaB;gene=phaB;inference=ab initio prediction:Prodigal:002006,similar to AA sequence:UniProtKB:P14697;locus_tag=CLIIMONB_00391;product=Acetoacetyl-CoA reductase
GNANT_N_1_L_1023171	Prodigal:002006	CDS	413090	414274	.	-	0	ID=CLIIMONB_00392;eC_number=2.3.1.9;Name=phaA;gene=phaA;inference=ab initio prediction:Prodigal:002006,similar to AA sequence:UniProtKB:P07097;locus_tag=CLIIMONB_00392;product=Acetyl-CoA acetyltransferase
GNANT_N_1_L_1023171	Prodigal:002006	CDS	414600	415190	.	+	0	ID=CLIIMONB_00393;inference=ab initio prediction:Prodigal:002006;locus_tag=CLIIMONB_00393;product=hypothetical protein
GNANT_N_1_L_1023171	Prodigal:002006	CDS	415286	415600	.	+	0	ID=CLIIMONB_00394;inference=ab initio prediction:Prodigal:002006;locus_tag=CLIIMONB_00394;product=hypothetical protein
GNANT_N_1_L_1023171	Prodigal:002006	CDS	415620	415808	.	-	0	ID=CLIIMONB_00395;Name=rpmF;db_xref=COG:COG0333;gene=rpmF;inference=ab initio prediction:Prodigal:002006,similar to AA sequence:UniProtKB:Q6NCE6;locus_tag=CLIIMONB_00395;product=50S ribosomal protein L32
GNANT_N_1_L_1023171	Prodigal:002006	CDS	416047	416406	.	+	0	ID=CLIIMONB_00396;inference=ab initio prediction:Prodigal:002006;locus_tag=CLIIMONB_00396;product=hypothetical protein
GNANT_N_1_L_1023171	Prodigal:002006	CDS	416410	417093	.	-	0	ID=CLIIMONB_00397;inference=ab initio prediction:Prodigal:002006;locus_tag=CLIIMONB_00397;product=hypothetical protein
GNANT_N_1_L_1023171	Prodigal:002006	CDS	417090	417392	.	-	0	ID=CLIIMONB_00398;inference=ab initio prediction:Prodigal:002006;locus_tag=CLIIMONB_00398;product=hypothetical protein
GNANT_N_1_L_1023171	Prodigal:002006	CDS	417534	420413	.	+	0	ID=CLIIMONB_00399;eC_number=4.1.1.31;Name=ppc_1;gene=ppc_1;inference=ab initio prediction:Prodigal:002006,protein motif:HAMAP:MF_00595;locus_tag=CLIIMONB_00399;product=Phosphoenolpyruvate carboxylase
GNANT_N_1_L_1023171	Prodigal:002006	CDS	420489	420860	.	+	0	ID=CLIIMONB_00400;inference=ab initio prediction:Prodigal:002006;locus_tag=CLIIMONB_00400;product=hypothetical protein
GNANT_N_1_L_1023171	Prodigal:002006	CDS	420884	421339	.	-	0	ID=CLIIMONB_00401;inference=ab initio prediction:Prodigal:002006;locus_tag=CLIIMONB_00401;product=hypothetical protein
GNANT_N_1_L_1023171	Prodigal:002006	CDS	421348	422328	.	-	0	ID=CLIIMONB_00402;Name=qmcA;db_xref=COG:COG0330;gene=qmcA;inference=ab initio prediction:Prodigal:002006,similar to AA sequence:UniProtKB:P0AA53;locus_tag=CLIIMONB_00402;product=Protein QmcA
GNANT_N_1_L_1023171	Prodigal:002006	CDS	422661	423755	.	+	0	ID=CLIIMONB_00403;eC_number=2.4.1.11;db_xref=COG:COG0438;inference=ab initio prediction:Prodigal:002006,similar to AA sequence:UniProtKB:P9WMY9;locus_tag=CLIIMONB_00403;product=Glycogen synthase
GNANT_N_1_L_1023171	Prodigal:002006	CDS	423869	424963	.	+	0	ID=CLIIMONB_00404;inference=ab initio prediction:Prodigal:002006;locus_tag=CLIIMONB_00404;product=hypothetical protein
GNANT_N_1_L_1023171	Prodigal:002006	CDS	424960	425994	.	+	0	ID=CLIIMONB_00405;inference=ab initio prediction:Prodigal:002006;locus_tag=CLIIMONB_00405;product=hypothetical protein
GNANT_N_1_L_1023171	Prodigal:002006	CDS	426123	426305	.	-	0	ID=CLIIMONB_00406;inference=ab initio prediction:Prodigal:002006;locus_tag=CLIIMONB_00406;product=hypothetical protein
GNANT_N_1_L_1023171	Prodigal:002006	CDS	426483	427769	.	+	0	ID=CLIIMONB_00407;Name=mdtA_1;gene=mdtA_1;inference=ab initio prediction:Prodigal:002006,similar to AA sequence:UniProtKB:P76397;locus_tag=CLIIMONB_00407;product=Multidrug resistance protein MdtA
GNANT_N_1_L_1023171	Prodigal:002006	CDS	427791	430928	.	+	0	ID=CLIIMONB_00408;Name=mdtB_1;gene=mdtB_1;inference=ab initio prediction:Prodigal:002006,similar to AA sequence:UniProtKB:B7LV39;locus_tag=CLIIMONB_00408;product=Multidrug resistance protein MdtB
GNANT_N_1_L_1023171	Prodigal:002006	CDS	431012	431569	.	+	0	ID=CLIIMONB_00409;inference=ab initio prediction:Prodigal:002006;locus_tag=CLIIMONB_00409;product=hypothetical protein
GNANT_N_1_L_1023171	Prodigal:002006	CDS	431693	432220	.	+	0	ID=CLIIMONB_00410;inference=ab initio prediction:Prodigal:002006;locus_tag=CLIIMONB_00410;product=hypothetical protein
GNANT_N_1_L_1023171	Prodigal:002006	CDS	432287	432805	.	-	0	ID=CLIIMONB_00411;Name=crtK-2;db_xref=COG:COG3476;gene=crtK-2;inference=ab initio prediction:Prodigal:002006,similar to AA sequence:UniProtKB:Q8KBX2;locus_tag=CLIIMONB_00411;product=Tryptophan-rich protein TspO
GNANT_N_1_L_1023171	Prodigal:002006	CDS	432928	434130	.	+	0	ID=CLIIMONB_00412;eC_number=2.5.1.48;Name=metB_1;db_xref=COG:COG0626;gene=metB_1;inference=ab initio prediction:Prodigal:002006,similar to AA sequence:UniProtKB:P9WGB7;locus_tag=CLIIMONB_00412;product=Cystathionine gamma-synthase
GNANT_N_1_L_1023171	Prodigal:002006	CDS	434223	434702	.	+	0	ID=CLIIMONB_00413;inference=ab initio prediction:Prodigal:002006;locus_tag=CLIIMONB_00413;product=hypothetical protein
GNANT_N_1_L_1023171	Prodigal:002006	CDS	434831	435760	.	+	0	ID=CLIIMONB_00414;inference=ab initio prediction:Prodigal:002006;locus_tag=CLIIMONB_00414;product=hypothetical protein
GNANT_N_1_L_1023171	Prodigal:002006	CDS	435873	437102	.	+	0	ID=CLIIMONB_00415;eC_number=1.3.99.-;Name=mmgC_1;db_xref=COG:COG1960;gene=mmgC_1;inference=ab initio prediction:Prodigal:002006,similar to AA sequence:UniProtKB:P45857;locus_tag=CLIIMONB_00415;product=Acyl-CoA dehydrogenase
GNANT_N_1_L_1023171	Prodigal:002006	CDS	437278	440442	.	-	0	ID=CLIIMONB_00416;inference=ab initio prediction:Prodigal:002006;locus_tag=CLIIMONB_00416;product=hypothetical protein
GNANT_N_1_L_1023171	Prodigal:002006	CDS	440705	442201	.	-	0	ID=CLIIMONB_00417;eC_number=1.5.3.-;Name=solA;gene=solA;inference=ab initio prediction:Prodigal:002006,protein motif:HAMAP:MF_00515;locus_tag=CLIIMONB_00417;product=N-methyl-L-tryptophan oxidase
GNANT_N_1_L_1023171	Prodigal:002006	CDS	442318	442971	.	+	0	ID=CLIIMONB_00418;Name=rspR_1;db_xref=COG:COG1802;gene=rspR_1;inference=ab initio prediction:Prodigal:002006,similar to AA sequence:UniProtKB:P0ACM2;locus_tag=CLIIMONB_00418;product=HTH-type transcriptional repressor RspR
GNANT_N_1_L_1023171	Prodigal:002006	CDS	442985	444292	.	-	0	ID=CLIIMONB_00419;Name=proP_1;gene=proP_1;inference=ab initio prediction:Prodigal:002006,similar to AA sequence:UniProtKB:P0C0L7;locus_tag=CLIIMONB_00419;product=Proline/betaine transporter
GNANT_N_1_L_1023171	Prodigal:002006	CDS	444317	445699	.	-	0	ID=CLIIMONB_00420;Name=cimH;db_xref=COG:COG3493;gene=cimH;inference=ab initio prediction:Prodigal:002006,similar to AA sequence:UniProtKB:P94363;locus_tag=CLIIMONB_00420;product=Citrate/malate transporter
GNANT_N_1_L_1023171	Prodigal:002006	CDS	446013	447656	.	-	0	ID=CLIIMONB_00421;inference=ab initio prediction:Prodigal:002006;locus_tag=CLIIMONB_00421;product=hypothetical protein
GNANT_N_1_L_1023171	Prodigal:002006	CDS	448049	448738	.	-	0	ID=CLIIMONB_00422;inference=ab initio prediction:Prodigal:002006;locus_tag=CLIIMONB_00422;product=hypothetical protein
GNANT_N_1_L_1023171	Prodigal:002006	CDS	448863	449126	.	-	0	ID=CLIIMONB_00423;inference=ab initio prediction:Prodigal:002006;locus_tag=CLIIMONB_00423;product=hypothetical protein
GNANT_N_1_L_1023171	Prodigal:002006	CDS	449249	449857	.	-	0	ID=CLIIMONB_00424;inference=ab initio prediction:Prodigal:002006;locus_tag=CLIIMONB_00424;product=hypothetical protein
GNANT_N_1_L_1023171	Prodigal:002006	CDS	449973	450533	.	-	0	ID=CLIIMONB_00425;inference=ab initio prediction:Prodigal:002006;locus_tag=CLIIMONB_00425;product=hypothetical protein
GNANT_N_1_L_1023171	Prodigal:002006	CDS	450906	452393	.	+	0	ID=CLIIMONB_00426;Name=dppA_1;db_xref=COG:COG0747;gene=dppA_1;inference=ab initio prediction:Prodigal:002006,similar to AA sequence:UniProtKB:P23847;locus_tag=CLIIMONB_00426;product=Periplasmic dipeptide transport protein
GNANT_N_1_L_1023171	Prodigal:002006	CDS	452407	453351	.	+	0	ID=CLIIMONB_00427;Name=dppB_1;db_xref=COG:COG0601;gene=dppB_1;inference=ab initio prediction:Prodigal:002006,similar to AA sequence:UniProtKB:P0AEF8;locus_tag=CLIIMONB_00427;product=Dipeptide transport system permease protein DppB
GNANT_N_1_L_1023171	Prodigal:002006	CDS	453638	454552	.	+	0	ID=CLIIMONB_00428;Name=gsiD_1;db_xref=COG:COG1173;gene=gsiD_1;inference=ab initio prediction:Prodigal:002006,similar to AA sequence:UniProtKB:P75799;locus_tag=CLIIMONB_00428;product=Glutathione transport system permease protein GsiD
GNANT_N_1_L_1023171	Prodigal:002006	CDS	454549	455577	.	+	0	ID=CLIIMONB_00429;Name=oppD_1;db_xref=COG:COG0444;gene=oppD_1;inference=ab initio prediction:Prodigal:002006,similar to AA sequence:UniProtKB:P24136;locus_tag=CLIIMONB_00429;product=Oligopeptide transport ATP-binding protein OppD
GNANT_N_1_L_1023171	Prodigal:002006	CDS	455574	456497	.	+	0	ID=CLIIMONB_00430;Name=oppF;db_xref=COG:COG4608;gene=oppF;inference=ab initio prediction:Prodigal:002006,similar to AA sequence:UniProtKB:P24137;locus_tag=CLIIMONB_00430;product=Oligopeptide transport ATP-binding protein OppF
GNANT_N_1_L_1023171	Prodigal:002006	CDS	456694	458295	.	+	0	ID=CLIIMONB_00431;eC_number=2.3.2.2;Name=ywrD_1;db_xref=COG:COG0405;gene=ywrD_1;inference=ab initio prediction:Prodigal:002006,similar to AA sequence:UniProtKB:O05218;locus_tag=CLIIMONB_00431;product=Glutathione hydrolase-like YwrD proenzyme
GNANT_N_1_L_1023171	Prodigal:002006	CDS	458514	459479	.	-	0	ID=CLIIMONB_00432;Name=prfB;db_xref=COG:COG1186;gene=prfB;inference=ab initio prediction:Prodigal:002006,similar to AA sequence:UniProtKB:P07012;locus_tag=CLIIMONB_00432;product=Peptide chain release factor RF2
GNANT_N_1_L_1023171	Prodigal:002006	CDS	459842	460180	.	+	0	ID=CLIIMONB_00433;inference=ab initio prediction:Prodigal:002006;locus_tag=CLIIMONB_00433;product=hypothetical protein
GNANT_N_1_L_1023171	Prodigal:002006	CDS	460202	460561	.	-	0	ID=CLIIMONB_00434;inference=ab initio prediction:Prodigal:002006;locus_tag=CLIIMONB_00434;product=hypothetical protein
GNANT_N_1_L_1023171	Prodigal:002006	CDS	460675	460887	.	-	0	ID=CLIIMONB_00435;inference=ab initio prediction:Prodigal:002006;locus_tag=CLIIMONB_00435;product=hypothetical protein
GNANT_N_1_L_1023171	Prodigal:002006	CDS	461022	462251	.	-	0	ID=CLIIMONB_00436;eC_number=2.6.1.2;Name=alaC;db_xref=COG:COG0436;gene=alaC;inference=ab initio prediction:Prodigal:002006,similar to AA sequence:UniProtKB:P77434;locus_tag=CLIIMONB_00436;product=Glutamate-pyruvate aminotransferase AlaC
GNANT_N_1_L_1023171	Prodigal:002006	CDS	462360	462719	.	-	0	ID=CLIIMONB_00437;inference=ab initio prediction:Prodigal:002006;locus_tag=CLIIMONB_00437;product=hypothetical protein
GNANT_N_1_L_1023171	Prodigal:002006	CDS	462894	464735	.	+	0	ID=CLIIMONB_00438;eC_number=2.3.1.-;Name=phaC_1;db_xref=COG:COG3243;gene=phaC_1;inference=ab initio prediction:Prodigal:002006,similar to AA sequence:UniProtKB:P23608;locus_tag=CLIIMONB_00438;product=Poly(3-hydroxyalkanoate) polymerase subunit PhaC
GNANT_N_1_L_1023171	Prodigal:002006	CDS	464818	466131	.	-	0	ID=CLIIMONB_00439;db_xref=COG:COG2067;inference=ab initio prediction:Prodigal:002006,similar to AA sequence:UniProtKB:P80603;locus_tag=CLIIMONB_00439;product=47 kDa outer membrane protein
GNANT_N_1_L_1023171	Prodigal:002006	CDS	466545	467429	.	+	0	ID=CLIIMONB_00440;eC_number=4.3.2.3;inference=ab initio prediction:Prodigal:002006,similar to AA sequence:UniProtKB:Q39BA7;locus_tag=CLIIMONB_00440;product=Ureidoglycolate lyase
GNANT_N_1_L_1023171	Prodigal:002006	CDS	467943	468956	.	+	0	ID=CLIIMONB_00441;eC_number=2.8.1.6;Name=bioB;db_xref=COG:COG0502;gene=bioB;inference=ab initio prediction:Prodigal:002006,similar to AA sequence:UniProtKB:P12996;locus_tag=CLIIMONB_00441;product=Biotin synthase
GNANT_N_1_L_1023171	Prodigal:002006	CDS	469064	470551	.	-	0	ID=CLIIMONB_00442;eC_number=2.7.-.-;Name=sasA_1;gene=sasA_1;inference=ab initio prediction:Prodigal:002006,protein motif:HAMAP:MF_01837;locus_tag=CLIIMONB_00442;product=Adaptive-response sensory-kinase SasA
GNANT_N_1_L_1023171	Prodigal:002006	CDS	470762	471556	.	-	0	ID=CLIIMONB_00443;inference=ab initio prediction:Prodigal:002006;locus_tag=CLIIMONB_00443;product=hypothetical protein
GNANT_N_1_L_1023171	Prodigal:002006	CDS	471553	472206	.	-	0	ID=CLIIMONB_00444;eC_number=2.1.1.163;Name=COQ5_1;gene=COQ5_1;inference=ab initio prediction:Prodigal:002006,protein motif:HAMAP:MF_01813;locus_tag=CLIIMONB_00444;product=2-methoxy-6-polyprenyl-1%2C4-benzoquinol methylase%2C mitochondrial
GNANT_N_1_L_1023171	Prodigal:002006	CDS	472232	473386	.	-	0	ID=CLIIMONB_00445;eC_number=2.8.1.13;Name=mnmA;gene=mnmA;inference=ab initio prediction:Prodigal:002006,similar to AA sequence:UniProtKB:Q99TM8;locus_tag=CLIIMONB_00445;product=tRNA-specific 2-thiouridylase MnmA
GNANT_N_1_L_1023171	Prodigal:002006	CDS	473624	475207	.	+	0	ID=CLIIMONB_00446;inference=ab initio prediction:Prodigal:002006;locus_tag=CLIIMONB_00446;product=hypothetical protein
GNANT_N_1_L_1023171	Prodigal:002006	CDS	475297	475986	.	+	0	ID=CLIIMONB_00447;inference=ab initio prediction:Prodigal:002006;locus_tag=CLIIMONB_00447;product=hypothetical protein
GNANT_N_1_L_1023171	Prodigal:002006	CDS	476078	476353	.	+	0	ID=CLIIMONB_00448;inference=ab initio prediction:Prodigal:002006;locus_tag=CLIIMONB_00448;product=hypothetical protein
GNANT_N_1_L_1023171	Prodigal:002006	CDS	476724	478352	.	+	0	ID=CLIIMONB_00449;inference=ab initio prediction:Prodigal:002006;locus_tag=CLIIMONB_00449;product=hypothetical protein
GNANT_N_1_L_1023171	Prodigal:002006	CDS	478378	479436	.	+	0	ID=CLIIMONB_00450;Name=fliG_1;db_xref=COG:COG1536;gene=fliG_1;inference=ab initio prediction:Prodigal:002006,similar to AA sequence:UniProtKB:Q9WY63;locus_tag=CLIIMONB_00450;product=Flagellar motor switch protein FliG
GNANT_N_1_L_1023171	Prodigal:002006	CDS	479433	480044	.	+	0	ID=CLIIMONB_00451;inference=ab initio prediction:Prodigal:002006;locus_tag=CLIIMONB_00451;product=hypothetical protein
GNANT_N_1_L_1023171	Prodigal:002006	CDS	480055	480387	.	+	0	ID=CLIIMONB_00452;inference=ab initio prediction:Prodigal:002006;locus_tag=CLIIMONB_00452;product=hypothetical protein
GNANT_N_1_L_1023171	Prodigal:002006	CDS	480481	481842	.	+	0	ID=CLIIMONB_00453;Name=atoC;db_xref=COG:COG2204;gene=atoC;inference=ab initio prediction:Prodigal:002006,similar to AA sequence:UniProtKB:Q06065;locus_tag=CLIIMONB_00453;product=Regulatory protein AtoC
GNANT_N_1_L_1023171	Prodigal:002006	CDS	481952	482236	.	-	0	ID=CLIIMONB_00454;inference=ab initio prediction:Prodigal:002006;locus_tag=CLIIMONB_00454;product=hypothetical protein
GNANT_N_1_L_1023171	Prodigal:002006	CDS	482339	483649	.	-	0	ID=CLIIMONB_00455;inference=ab initio prediction:Prodigal:002006;locus_tag=CLIIMONB_00455;product=hypothetical protein
GNANT_N_1_L_1023171	Prodigal:002006	CDS	483842	484273	.	+	0	ID=CLIIMONB_00456;inference=ab initio prediction:Prodigal:002006;locus_tag=CLIIMONB_00456;product=hypothetical protein
GNANT_N_1_L_1023171	Prodigal:002006	CDS	484329	485396	.	+	0	ID=CLIIMONB_00457;inference=ab initio prediction:Prodigal:002006;locus_tag=CLIIMONB_00457;product=hypothetical protein
GNANT_N_1_L_1023171	Prodigal:002006	CDS	485393	486175	.	+	0	ID=CLIIMONB_00458;Name=fliP_1;db_xref=COG:COG1338;gene=fliP_1;inference=ab initio prediction:Prodigal:002006,similar to AA sequence:UniProtKB:P54700;locus_tag=CLIIMONB_00458;product=Flagellar biosynthetic protein FliP
GNANT_N_1_L_1023171	Prodigal:002006	CDS	486300	486461	.	-	0	ID=CLIIMONB_00459;inference=ab initio prediction:Prodigal:002006;locus_tag=CLIIMONB_00459;product=hypothetical protein
GNANT_N_1_L_1023171	Prodigal:002006	CDS	486458	489811	.	-	0	ID=CLIIMONB_00460;inference=ab initio prediction:Prodigal:002006;locus_tag=CLIIMONB_00460;product=hypothetical protein
GNANT_N_1_L_1023171	Prodigal:002006	CDS	489984	490691	.	-	0	ID=CLIIMONB_00461;inference=ab initio prediction:Prodigal:002006;locus_tag=CLIIMONB_00461;product=hypothetical protein
GNANT_N_1_L_1023171	Prodigal:002006	CDS	490794	490970	.	-	0	ID=CLIIMONB_00462;inference=ab initio prediction:Prodigal:002006;locus_tag=CLIIMONB_00462;product=hypothetical protein
GNANT_N_1_L_1023171	Prodigal:002006	CDS	491347	492792	.	+	0	ID=CLIIMONB_00463;eC_number=2.5.1.44;Name=hss;gene=hss;inference=ab initio prediction:Prodigal:002006,similar to AA sequence:UniProtKB:O32323;locus_tag=CLIIMONB_00463;product=Homospermidine synthase
GNANT_N_1_L_1023171	Prodigal:002006	CDS	493020	493913	.	-	0	ID=CLIIMONB_00464;inference=ab initio prediction:Prodigal:002006;locus_tag=CLIIMONB_00464;product=hypothetical protein
GNANT_N_1_L_1023171	Prodigal:002006	CDS	494054	494905	.	-	0	ID=CLIIMONB_00465;inference=ab initio prediction:Prodigal:002006;locus_tag=CLIIMONB_00465;product=hypothetical protein
GNANT_N_1_L_1023171	Prodigal:002006	CDS	494927	495532	.	-	0	ID=CLIIMONB_00466;inference=ab initio prediction:Prodigal:002006;locus_tag=CLIIMONB_00466;product=hypothetical protein
GNANT_N_1_L_1023171	Prodigal:002006	CDS	495722	496195	.	+	0	ID=CLIIMONB_00467;eC_number=4.2.1.119;Name=phaJ;db_xref=COG:COG2030;gene=phaJ;inference=ab initio prediction:Prodigal:002006,similar to AA sequence:UniProtKB:Q2RQ36;locus_tag=CLIIMONB_00467;product=(R)-specific enoyl-CoA hydratase
GNANT_N_1_L_1023171	Prodigal:002006	CDS	496197	497024	.	+	0	ID=CLIIMONB_00468;eC_number=2.1.1.185;Name=rlmB;gene=rlmB;inference=ab initio prediction:Prodigal:002006,protein motif:HAMAP:MF_01887;locus_tag=CLIIMONB_00468;product=23S rRNA (guanosine-2'-O-)-methyltransferase RlmB
GNANT_N_1_L_1023171	Prodigal:002006	CDS	497435	499024	.	+	0	ID=CLIIMONB_00469;eC_number=1.3.8.2;Name=crtN;gene=crtN;inference=ab initio prediction:Prodigal:002006,similar to AA sequence:UniProtKB:Q4VKV1;locus_tag=CLIIMONB_00469;product=4%2C4'-diapophytoene desaturase (4%2C4'-diapolycopene-forming)
GNANT_N_1_L_1023171	Prodigal:002006	CDS	499021	499491	.	+	0	ID=CLIIMONB_00470;inference=ab initio prediction:Prodigal:002006;locus_tag=CLIIMONB_00470;product=hypothetical protein
GNANT_N_1_L_1023171	Prodigal:002006	CDS	499496	500473	.	+	0	ID=CLIIMONB_00471;eC_number=3.6.3.-;Name=lnrL_1;db_xref=COG:COG1131;gene=lnrL_1;inference=ab initio prediction:Prodigal:002006,similar to AA sequence:UniProtKB:P94440;locus_tag=CLIIMONB_00471;product=Linearmycin resistance ATP-binding protein LnrL
GNANT_N_1_L_1023171	Prodigal:002006	CDS	500470	501678	.	+	0	ID=CLIIMONB_00472;Name=lnrM;db_xref=COG:COG0842;gene=lnrM;inference=ab initio prediction:Prodigal:002006,similar to AA sequence:UniProtKB:P94441;locus_tag=CLIIMONB_00472;product=Linearmycin resistance permease protein LnrM
GNANT_N_1_L_1023171	Prodigal:002006	CDS	501711	502190	.	-	0	ID=CLIIMONB_00473;inference=ab initio prediction:Prodigal:002006;locus_tag=CLIIMONB_00473;product=hypothetical protein
GNANT_N_1_L_1023171	Prodigal:002006	CDS	502242	502742	.	-	0	ID=CLIIMONB_00474;inference=ab initio prediction:Prodigal:002006;locus_tag=CLIIMONB_00474;product=hypothetical protein
GNANT_N_1_L_1023171	Prodigal:002006	CDS	503128	503970	.	+	0	ID=CLIIMONB_00475;eC_number=3.4.-.-;Name=ipuF;gene=ipuF;inference=ab initio prediction:Prodigal:002006,similar to AA sequence:UniProtKB:Q936S7;locus_tag=CLIIMONB_00475;product=Gamma-glutamyl-L-1-hydroxyisopropylamide hydrolase
GNANT_N_1_L_1023171	Prodigal:002006	CDS	504094	505605	.	+	0	ID=CLIIMONB_00476;eC_number=1.14.99.44;Name=crtNb;gene=crtNb;inference=ab initio prediction:Prodigal:002006,similar to AA sequence:UniProtKB:Q4VKU9;locus_tag=CLIIMONB_00476;product=4%2C4'-diapolycopene oxygenase
GNANT_N_1_L_1023171	Prodigal:002006	CDS	505701	506459	.	+	0	ID=CLIIMONB_00477;inference=ab initio prediction:Prodigal:002006;locus_tag=CLIIMONB_00477;product=hypothetical protein
GNANT_N_1_L_1023171	Prodigal:002006	CDS	506527	507663	.	+	0	ID=CLIIMONB_00478;eC_number=2.4.1.-;Name=crtQ;gene=crtQ;inference=ab initio prediction:Prodigal:002006,similar to AA sequence:UniProtKB:Q7A3E0;locus_tag=CLIIMONB_00478;product=4%2C4'-diaponeurosporenoate glycosyltransferase
GNANT_N_1_L_1023171	Prodigal:002006	CDS	507709	508311	.	-	0	ID=CLIIMONB_00479;inference=ab initio prediction:Prodigal:002006;locus_tag=CLIIMONB_00479;product=hypothetical protein
GNANT_N_1_L_1023171	Prodigal:002006	CDS	508681	509121	.	+	0	ID=CLIIMONB_00480;inference=ab initio prediction:Prodigal:002006;locus_tag=CLIIMONB_00480;product=hypothetical protein
GNANT_N_1_L_1023171	Prodigal:002006	CDS	509001	509354	.	-	0	ID=CLIIMONB_00481;Name=cutA;db_xref=COG:COG1324;gene=cutA;inference=ab initio prediction:Prodigal:002006,similar to AA sequence:UniProtKB:Q74XD3;locus_tag=CLIIMONB_00481;product=Divalent-cation tolerance protein CutA
GNANT_N_1_L_1023171	Prodigal:002006	CDS	509498	510265	.	+	0	ID=CLIIMONB_00482;eC_number=2.7.1.23;Name=nadK_2;gene=nadK_2;inference=ab initio prediction:Prodigal:002006,protein motif:HAMAP:MF_00361;locus_tag=CLIIMONB_00482;product=NAD kinase
GNANT_N_1_L_1023171	Prodigal:002006	CDS	510262	510750	.	+	0	ID=CLIIMONB_00483;inference=ab initio prediction:Prodigal:002006;locus_tag=CLIIMONB_00483;product=hypothetical protein
GNANT_N_1_L_1023171	Prodigal:002006	CDS	510763	510963	.	-	0	ID=CLIIMONB_00484;inference=ab initio prediction:Prodigal:002006;locus_tag=CLIIMONB_00484;product=hypothetical protein
GNANT_N_1_L_1023171	Prodigal:002006	CDS	510999	511367	.	-	0	ID=CLIIMONB_00485;inference=ab initio prediction:Prodigal:002006;locus_tag=CLIIMONB_00485;product=hypothetical protein
GNANT_N_1_L_1023171	Prodigal:002006	CDS	511491	511700	.	-	0	ID=CLIIMONB_00486;Name=cspA_2;db_xref=COG:COG1278;gene=cspA_2;inference=ab initio prediction:Prodigal:002006,similar to AA sequence:UniProtKB:Q9Z3S6;locus_tag=CLIIMONB_00486;product=Cold shock protein CspA
GNANT_N_1_L_1023171	Prodigal:002006	CDS	512071	513198	.	-	0	ID=CLIIMONB_00487;inference=ab initio prediction:Prodigal:002006;locus_tag=CLIIMONB_00487;product=hypothetical protein
GNANT_N_1_L_1023171	Prodigal:002006	CDS	513206	513685	.	-	0	ID=CLIIMONB_00488;inference=ab initio prediction:Prodigal:002006;locus_tag=CLIIMONB_00488;product=hypothetical protein
GNANT_N_1_L_1023171	Prodigal:002006	CDS	513708	514016	.	-	0	ID=CLIIMONB_00489;Name=acpXL;db_xref=COG:COG0236;gene=acpXL;inference=ab initio prediction:Prodigal:002006,similar to AA sequence:UniProtKB:P0A2W5;locus_tag=CLIIMONB_00489;product=Acyl carrier protein AcpXL
GNANT_N_1_L_1023171	Prodigal:002006	CDS	514319	515437	.	+	0	ID=CLIIMONB_00490;Name=ydiK;db_xref=COG:COG0628;gene=ydiK;inference=ab initio prediction:Prodigal:002006,similar to AA sequence:UniProtKB:P0AFS7;locus_tag=CLIIMONB_00490;product=Putative transport protein YdiK
GNANT_N_1_L_1023171	Prodigal:002006	CDS	515451	515954	.	-	0	ID=CLIIMONB_00491;inference=ab initio prediction:Prodigal:002006;locus_tag=CLIIMONB_00491;product=hypothetical protein
GNANT_N_1_L_1023171	Prodigal:002006	CDS	516164	516424	.	+	0	ID=CLIIMONB_00492;inference=ab initio prediction:Prodigal:002006;locus_tag=CLIIMONB_00492;product=hypothetical protein
GNANT_N_1_L_1023171	Prodigal:002006	CDS	516471	517151	.	-	0	ID=CLIIMONB_00493;inference=ab initio prediction:Prodigal:002006;locus_tag=CLIIMONB_00493;product=hypothetical protein
GNANT_N_1_L_1023171	Prodigal:002006	CDS	517323	517763	.	+	0	ID=CLIIMONB_00494;db_xref=COG:COG0346;inference=ab initio prediction:Prodigal:002006,similar to AA sequence:UniProtKB:Q8ZM36;locus_tag=CLIIMONB_00494;product=Virulence protein
GNANT_N_1_L_1023171	Prodigal:002006	CDS	517764	518207	.	-	0	ID=CLIIMONB_00495;Name=crp_1;db_xref=COG:COG0664;gene=crp_1;inference=ab initio prediction:Prodigal:002006,similar to AA sequence:UniProtKB:P9WMH3;locus_tag=CLIIMONB_00495;product=CRP-like cAMP-activated global transcriptional regulator
GNANT_N_1_L_1023171	Prodigal:002006	CDS	518269	519102	.	+	0	ID=CLIIMONB_00496;inference=ab initio prediction:Prodigal:002006;locus_tag=CLIIMONB_00496;product=hypothetical protein
GNANT_N_1_L_1023171	Prodigal:002006	CDS	519121	519327	.	-	0	ID=CLIIMONB_00497;inference=ab initio prediction:Prodigal:002006;locus_tag=CLIIMONB_00497;product=hypothetical protein
GNANT_N_1_L_1023171	Prodigal:002006	CDS	519571	519759	.	+	0	ID=CLIIMONB_00498;inference=ab initio prediction:Prodigal:002006;locus_tag=CLIIMONB_00498;product=hypothetical protein
GNANT_N_1_L_1023171	Prodigal:002006	CDS	519907	520272	.	-	0	ID=CLIIMONB_00499;inference=ab initio prediction:Prodigal:002006;locus_tag=CLIIMONB_00499;product=hypothetical protein
GNANT_N_1_L_1023171	Prodigal:002006	CDS	520738	521541	.	-	0	ID=CLIIMONB_00500;Name=phyR;gene=phyR;inference=ab initio prediction:Prodigal:002006,similar to AA sequence:UniProtKB:Q0PEV3;locus_tag=CLIIMONB_00500;product=Phyllosphere-induced regulator PhyR
GNANT_N_1_L_1023171	Prodigal:002006	CDS	521778	522062	.	+	0	ID=CLIIMONB_00501;inference=ab initio prediction:Prodigal:002006;locus_tag=CLIIMONB_00501;product=hypothetical protein
GNANT_N_1_L_1023171	Prodigal:002006	CDS	522248	522424	.	-	0	ID=CLIIMONB_00502;inference=ab initio prediction:Prodigal:002006;locus_tag=CLIIMONB_00502;product=hypothetical protein
GNANT_N_1_L_1023171	Prodigal:002006	CDS	523037	523957	.	+	0	ID=CLIIMONB_00503;eC_number=3.1.2.6;Name=gloB_1;gene=gloB_1;inference=ab initio prediction:Prodigal:002006,protein motif:HAMAP:MF_01374;locus_tag=CLIIMONB_00503;product=Hydroxyacylglutathione hydrolase
GNANT_N_1_L_1023171	Prodigal:002006	CDS	523971	524759	.	-	0	ID=CLIIMONB_00504;inference=ab initio prediction:Prodigal:002006;locus_tag=CLIIMONB_00504;product=hypothetical protein
GNANT_N_1_L_1023171	Prodigal:002006	CDS	524818	526650	.	-	0	ID=CLIIMONB_00505;inference=ab initio prediction:Prodigal:002006;locus_tag=CLIIMONB_00505;product=hypothetical protein
GNANT_N_1_L_1023171	Prodigal:002006	CDS	526958	527698	.	+	0	ID=CLIIMONB_00506;eC_number=2.8.3.5;Name=scoA;db_xref=COG:COG1788;gene=scoA;inference=ab initio prediction:Prodigal:002006,similar to AA sequence:UniProtKB:P42315;locus_tag=CLIIMONB_00506;product=putative succinyl-CoA:3-ketoacid coenzyme A transferase subunit A
GNANT_N_1_L_1023171	Prodigal:002006	CDS	527723	528385	.	+	0	ID=CLIIMONB_00507;eC_number=2.8.3.5;Name=scoB;db_xref=COG:COG2057;gene=scoB;inference=ab initio prediction:Prodigal:002006,similar to AA sequence:UniProtKB:P42316;locus_tag=CLIIMONB_00507;product=putative succinyl-CoA:3-ketoacid coenzyme A transferase subunit B
GNANT_N_1_L_1023171	Prodigal:002006	CDS	528654	528947	.	-	0	ID=CLIIMONB_00508;inference=ab initio prediction:Prodigal:002006;locus_tag=CLIIMONB_00508;product=hypothetical protein
GNANT_N_1_L_1023171	Prodigal:002006	CDS	528957	531830	.	-	0	ID=CLIIMONB_00509;eC_number=1.17.1.9;inference=ab initio prediction:Prodigal:002006,similar to AA sequence:UniProtKB:Q99RW4;locus_tag=CLIIMONB_00509;product=Putative formate dehydrogenase
GNANT_N_1_L_1023171	Prodigal:002006	CDS	531841	533400	.	-	0	ID=CLIIMONB_00510;eC_number=7.-.-.-;Name=rsxC;gene=rsxC;inference=ab initio prediction:Prodigal:002006,protein motif:HAMAP:MF_00461;locus_tag=CLIIMONB_00510;product=Ion-translocating oxidoreductase complex subunit C
GNANT_N_1_L_1023171	Prodigal:002006	CDS	533397	533870	.	-	0	ID=CLIIMONB_00511;eC_number=7.1.1.-;Name=nuoE;db_xref=COG:COG1905;gene=nuoE;inference=ab initio prediction:Prodigal:002006,similar to AA sequence:UniProtKB:P0AFD1;locus_tag=CLIIMONB_00511;product=NADH-quinone oxidoreductase subunit E
GNANT_N_1_L_1023171	Prodigal:002006	CDS	534331	535017	.	-	0	ID=CLIIMONB_00512;inference=ab initio prediction:Prodigal:002006;locus_tag=CLIIMONB_00512;product=hypothetical protein
GNANT_N_1_L_1023171	Prodigal:002006	CDS	535085	535552	.	-	0	ID=CLIIMONB_00513;Name=ccmH;db_xref=COG:COG3088;gene=ccmH;inference=ab initio prediction:Prodigal:002006,similar to AA sequence:UniProtKB:Q9I3N0;locus_tag=CLIIMONB_00513;product=Cytochrome c-type biogenesis protein CcmH
GNANT_N_1_L_1023171	Prodigal:002006	CDS	535549	537549	.	-	0	ID=CLIIMONB_00514;Name=ccmF;db_xref=COG:COG1138;gene=ccmF;inference=ab initio prediction:Prodigal:002006,similar to AA sequence:UniProtKB:P33927;locus_tag=CLIIMONB_00514;product=Cytochrome c-type biogenesis protein CcmF
GNANT_N_1_L_1023171	Prodigal:002006	CDS	537560	538072	.	-	0	ID=CLIIMONB_00515;Name=ccmE;db_xref=COG:COG2332;gene=ccmE;inference=ab initio prediction:Prodigal:002006,similar to AA sequence:UniProtKB:Q9LA01;locus_tag=CLIIMONB_00515;product=Cytochrome c-type biogenesis protein CcmE
GNANT_N_1_L_1023171	Prodigal:002006	CDS	538257	539747	.	-	0	ID=CLIIMONB_00516;inference=ab initio prediction:Prodigal:002006;locus_tag=CLIIMONB_00516;product=hypothetical protein
GNANT_N_1_L_1023171	Prodigal:002006	CDS	539937	541355	.	-	0	ID=CLIIMONB_00517;eC_number=2.7.-.-;Name=sasA_2;gene=sasA_2;inference=ab initio prediction:Prodigal:002006,protein motif:HAMAP:MF_01837;locus_tag=CLIIMONB_00517;product=Adaptive-response sensory-kinase SasA
GNANT_N_1_L_1023171	Prodigal:002006	CDS	541371	541736	.	-	0	ID=CLIIMONB_00518;inference=ab initio prediction:Prodigal:002006;locus_tag=CLIIMONB_00518;product=hypothetical protein
GNANT_N_1_L_1023171	Prodigal:002006	CDS	541733	542410	.	-	0	ID=CLIIMONB_00519;Name=phoP_1;gene=phoP_1;inference=ab initio prediction:Prodigal:002006,similar to AA sequence:UniProtKB:P23836;locus_tag=CLIIMONB_00519;product=Transcriptional regulatory protein PhoP
GNANT_N_1_L_1023171	Prodigal:002006	CDS	542446	542817	.	-	0	ID=CLIIMONB_00520;inference=ab initio prediction:Prodigal:002006;locus_tag=CLIIMONB_00520;product=hypothetical protein
GNANT_N_1_L_1023171	Prodigal:002006	CDS	543015	543236	.	-	0	ID=CLIIMONB_00521;inference=ab initio prediction:Prodigal:002006;locus_tag=CLIIMONB_00521;product=hypothetical protein
GNANT_N_1_L_1023171	Prodigal:002006	CDS	543238	543597	.	-	0	ID=CLIIMONB_00522;inference=ab initio prediction:Prodigal:002006;locus_tag=CLIIMONB_00522;product=hypothetical protein
GNANT_N_1_L_1023171	Prodigal:002006	CDS	543638	544159	.	-	0	ID=CLIIMONB_00523;inference=ab initio prediction:Prodigal:002006;locus_tag=CLIIMONB_00523;product=hypothetical protein
GNANT_N_1_L_1023171	Prodigal:002006	CDS	544226	544735	.	-	0	ID=CLIIMONB_00524;inference=ab initio prediction:Prodigal:002006;locus_tag=CLIIMONB_00524;product=hypothetical protein
GNANT_N_1_L_1023171	Prodigal:002006	CDS	544849	545382	.	+	0	ID=CLIIMONB_00525;inference=ab initio prediction:Prodigal:002006;locus_tag=CLIIMONB_00525;product=hypothetical protein
GNANT_N_1_L_1023171	Prodigal:002006	CDS	545422	546672	.	-	0	ID=CLIIMONB_00526;inference=ab initio prediction:Prodigal:002006;locus_tag=CLIIMONB_00526;product=hypothetical protein
GNANT_N_1_L_1023171	Prodigal:002006	CDS	546691	550599	.	-	0	ID=CLIIMONB_00527;inference=ab initio prediction:Prodigal:002006;locus_tag=CLIIMONB_00527;product=hypothetical protein
GNANT_N_1_L_1023171	Prodigal:002006	CDS	550587	551162	.	-	0	ID=CLIIMONB_00528;inference=ab initio prediction:Prodigal:002006;locus_tag=CLIIMONB_00528;product=hypothetical protein
GNANT_N_1_L_1023171	Prodigal:002006	CDS	551159	552034	.	-	0	ID=CLIIMONB_00529;inference=ab initio prediction:Prodigal:002006;locus_tag=CLIIMONB_00529;product=hypothetical protein
GNANT_N_1_L_1023171	Prodigal:002006	CDS	552049	552690	.	-	0	ID=CLIIMONB_00530;inference=ab initio prediction:Prodigal:002006;locus_tag=CLIIMONB_00530;product=hypothetical protein
GNANT_N_1_L_1023171	Prodigal:002006	CDS	552734	553306	.	-	0	ID=CLIIMONB_00531;inference=ab initio prediction:Prodigal:002006;locus_tag=CLIIMONB_00531;product=hypothetical protein
GNANT_N_1_L_1023171	Prodigal:002006	CDS	553534	553866	.	-	0	ID=CLIIMONB_00532;inference=ab initio prediction:Prodigal:002006;locus_tag=CLIIMONB_00532;product=hypothetical protein
GNANT_N_1_L_1023171	Prodigal:002006	CDS	553872	554282	.	-	0	ID=CLIIMONB_00533;inference=ab initio prediction:Prodigal:002006;locus_tag=CLIIMONB_00533;product=hypothetical protein
GNANT_N_1_L_1023171	Prodigal:002006	CDS	554294	554722	.	-	0	ID=CLIIMONB_00534;inference=ab initio prediction:Prodigal:002006;locus_tag=CLIIMONB_00534;product=hypothetical protein
GNANT_N_1_L_1023171	Prodigal:002006	CDS	554719	555072	.	-	0	ID=CLIIMONB_00535;inference=ab initio prediction:Prodigal:002006;locus_tag=CLIIMONB_00535;product=hypothetical protein
GNANT_N_1_L_1023171	Prodigal:002006	CDS	555107	555670	.	-	0	ID=CLIIMONB_00536;inference=ab initio prediction:Prodigal:002006;locus_tag=CLIIMONB_00536;product=hypothetical protein
GNANT_N_1_L_1023171	Prodigal:002006	CDS	555696	556478	.	+	0	ID=CLIIMONB_00537;inference=ab initio prediction:Prodigal:002006;locus_tag=CLIIMONB_00537;product=hypothetical protein
GNANT_N_1_L_1023171	Prodigal:002006	CDS	556605	557516	.	+	0	ID=CLIIMONB_00538;inference=ab initio prediction:Prodigal:002006;locus_tag=CLIIMONB_00538;product=hypothetical protein
GNANT_N_1_L_1023171	Prodigal:002006	CDS	557629	558174	.	+	0	ID=CLIIMONB_00539;eC_number=1.16.-.-;Name=dps;db_xref=COG:COG0783;gene=dps;inference=ab initio prediction:Prodigal:002006,similar to AA sequence:UniProtKB:Q8UCK6;locus_tag=CLIIMONB_00539;product=DNA protection during starvation protein
GNANT_N_1_L_1023171	Prodigal:002006	CDS	558422	559714	.	-	0	ID=CLIIMONB_00540;inference=ab initio prediction:Prodigal:002006;locus_tag=CLIIMONB_00540;product=hypothetical protein
GNANT_N_1_L_1023171	Prodigal:002006	CDS	559741	560253	.	-	0	ID=CLIIMONB_00541;inference=ab initio prediction:Prodigal:002006;locus_tag=CLIIMONB_00541;product=hypothetical protein
GNANT_N_1_L_1023171	Prodigal:002006	CDS	560347	561540	.	-	0	ID=CLIIMONB_00542;inference=ab initio prediction:Prodigal:002006;locus_tag=CLIIMONB_00542;product=hypothetical protein
GNANT_N_1_L_1023171	Prodigal:002006	CDS	561571	562548	.	+	0	ID=CLIIMONB_00543;inference=ab initio prediction:Prodigal:002006;locus_tag=CLIIMONB_00543;product=hypothetical protein
GNANT_N_1_L_1023171	Prodigal:002006	CDS	562871	564172	.	-	0	ID=CLIIMONB_00544;inference=ab initio prediction:Prodigal:002006;locus_tag=CLIIMONB_00544;product=hypothetical protein
GNANT_N_1_L_1023171	Prodigal:002006	CDS	564138	564776	.	-	0	ID=CLIIMONB_00545;inference=ab initio prediction:Prodigal:002006;locus_tag=CLIIMONB_00545;product=hypothetical protein
GNANT_N_1_L_1023171	Prodigal:002006	CDS	564898	565281	.	-	0	ID=CLIIMONB_00546;inference=ab initio prediction:Prodigal:002006;locus_tag=CLIIMONB_00546;product=hypothetical protein
GNANT_N_1_L_1023171	Prodigal:002006	CDS	565627	566718	.	+	0	ID=CLIIMONB_00547;inference=ab initio prediction:Prodigal:002006;locus_tag=CLIIMONB_00547;product=hypothetical protein
GNANT_N_1_L_1023171	Prodigal:002006	CDS	566799	567227	.	+	0	ID=CLIIMONB_00548;Name=sufE;db_xref=COG:COG2166;gene=sufE;inference=ab initio prediction:Prodigal:002006,similar to AA sequence:UniProtKB:Q9EXP1;locus_tag=CLIIMONB_00548;product=Cysteine desulfuration protein SufE
GNANT_N_1_L_1023171	Prodigal:002006	CDS	567234	568085	.	-	0	ID=CLIIMONB_00549;inference=ab initio prediction:Prodigal:002006;locus_tag=CLIIMONB_00549;product=hypothetical protein
GNANT_N_1_L_1023171	Prodigal:002006	CDS	568179	568415	.	-	0	ID=CLIIMONB_00550;inference=ab initio prediction:Prodigal:002006;locus_tag=CLIIMONB_00550;product=hypothetical protein
GNANT_N_1_L_1023171	Prodigal:002006	CDS	568578	570086	.	-	0	ID=CLIIMONB_00551;eC_number=2.7.13.3;inference=ab initio prediction:Prodigal:002006,similar to AA sequence:UniProtKB:Q8YC53;locus_tag=CLIIMONB_00551;product=Blue-light-activated histidine kinase
GNANT_N_1_L_1023171	Prodigal:002006	CDS	570591	570761	.	+	0	ID=CLIIMONB_00552;inference=ab initio prediction:Prodigal:002006;locus_tag=CLIIMONB_00552;product=hypothetical protein
GNANT_N_1_L_1023171	Prodigal:002006	CDS	571049	571432	.	-	0	ID=CLIIMONB_00553;inference=ab initio prediction:Prodigal:002006;locus_tag=CLIIMONB_00553;product=hypothetical protein
GNANT_N_1_L_1023171	Prodigal:002006	CDS	571761	571919	.	-	0	ID=CLIIMONB_00554;inference=ab initio prediction:Prodigal:002006;locus_tag=CLIIMONB_00554;product=hypothetical protein
GNANT_N_1_L_1023171	Prodigal:002006	CDS	572106	573797	.	-	0	ID=CLIIMONB_00555;inference=ab initio prediction:Prodigal:002006;locus_tag=CLIIMONB_00555;product=hypothetical protein
GNANT_N_1_L_1023171	Prodigal:002006	CDS	574565	574918	.	+	0	ID=CLIIMONB_00556;inference=ab initio prediction:Prodigal:002006;locus_tag=CLIIMONB_00556;product=hypothetical protein
GNANT_N_1_L_1023171	Prodigal:002006	CDS	574996	576747	.	+	0	ID=CLIIMONB_00557;eC_number=1.14.13.131;Name=dmoA_1;gene=dmoA_1;inference=ab initio prediction:Prodigal:002006,similar to AA sequence:UniProtKB:E9JFX9;locus_tag=CLIIMONB_00557;product=Dimethyl-sulfide monooxygenase
GNANT_N_1_L_1023171	Prodigal:002006	CDS	576960	577889	.	+	0	ID=CLIIMONB_00558;inference=ab initio prediction:Prodigal:002006;locus_tag=CLIIMONB_00558;product=hypothetical protein
GNANT_N_1_L_1023171	Prodigal:002006	CDS	578206	578769	.	-	0	ID=CLIIMONB_00559;Name=betI_1;gene=betI_1;inference=ab initio prediction:Prodigal:002006,protein motif:HAMAP:MF_00768;locus_tag=CLIIMONB_00559;product=HTH-type transcriptional regulator BetI
GNANT_N_1_L_1023171	Prodigal:002006	CDS	578880	579578	.	+	0	ID=CLIIMONB_00560;inference=ab initio prediction:Prodigal:002006;locus_tag=CLIIMONB_00560;product=hypothetical protein
GNANT_N_1_L_1023171	Prodigal:002006	CDS	580132	581046	.	+	0	ID=CLIIMONB_00561;inference=ab initio prediction:Prodigal:002006;locus_tag=CLIIMONB_00561;product=hypothetical protein
GNANT_N_1_L_1023171	Prodigal:002006	CDS	581355	583490	.	+	0	ID=CLIIMONB_00562;eC_number=3.4.14.-;Name=dapb1;gene=dapb1;inference=ab initio prediction:Prodigal:002006,similar to AA sequence:UniProtKB:O07834;locus_tag=CLIIMONB_00562;product=Dipeptidyl aminopeptidase BI
GNANT_N_1_L_1023171	Prodigal:002006	CDS	583618	587073	.	-	0	ID=CLIIMONB_00563;inference=ab initio prediction:Prodigal:002006;locus_tag=CLIIMONB_00563;product=hypothetical protein
GNANT_N_1_L_1023171	Prodigal:002006	CDS	587505	589955	.	+	0	ID=CLIIMONB_00564;eC_number=3.6.4.12;Name=uvrD;db_xref=COG:COG0210;gene=uvrD;inference=ab initio prediction:Prodigal:002006,similar to AA sequence:UniProtKB:P03018;locus_tag=CLIIMONB_00564;product=DNA helicase II
GNANT_N_1_L_1023171	Prodigal:002006	CDS	590375	591091	.	+	0	ID=CLIIMONB_00565;Name=phoH;db_xref=COG:COG1702;gene=phoH;inference=ab initio prediction:Prodigal:002006,similar to AA sequence:UniProtKB:P0A9K1;locus_tag=CLIIMONB_00565;product=Protein PhoH
GNANT_N_1_L_1023171	Prodigal:002006	CDS	591225	591473	.	+	0	ID=CLIIMONB_00566;inference=ab initio prediction:Prodigal:002006;locus_tag=CLIIMONB_00566;product=hypothetical protein
GNANT_N_1_L_1023171	Prodigal:002006	CDS	591622	591906	.	+	0	ID=CLIIMONB_00567;Name=ubiK;gene=ubiK;inference=ab initio prediction:Prodigal:002006,protein motif:HAMAP:MF_02216;locus_tag=CLIIMONB_00567;product=Ubiquinone biosynthesis accessory factor UbiK
GNANT_N_1_L_1023171	Prodigal:002006	CDS	592197	592706	.	+	0	ID=CLIIMONB_00568;inference=ab initio prediction:Prodigal:002006;locus_tag=CLIIMONB_00568;product=hypothetical protein
GNANT_N_1_L_1023171	Prodigal:002006	CDS	592715	593524	.	+	0	ID=CLIIMONB_00569;eC_number=1.5.1.2;Name=proC_1;gene=proC_1;inference=ab initio prediction:Prodigal:002006,protein motif:HAMAP:MF_01925;locus_tag=CLIIMONB_00569;product=Pyrroline-5-carboxylate reductase
GNANT_N_1_L_1023171	Prodigal:002006	CDS	593627	594448	.	+	0	ID=CLIIMONB_00570;inference=ab initio prediction:Prodigal:002006;locus_tag=CLIIMONB_00570;product=hypothetical protein
GNANT_N_1_L_1023171	Prodigal:002006	CDS	594462	596417	.	-	0	ID=CLIIMONB_00571;inference=ab initio prediction:Prodigal:002006;locus_tag=CLIIMONB_00571;product=hypothetical protein
GNANT_N_1_L_1023171	Prodigal:002006	CDS	596949	597383	.	-	0	ID=CLIIMONB_00572;inference=ab initio prediction:Prodigal:002006;locus_tag=CLIIMONB_00572;product=hypothetical protein
GNANT_N_1_L_1023171	Prodigal:002006	CDS	597612	598862	.	+	0	ID=CLIIMONB_00573;Name=argJ;db_xref=COG:COG1364;gene=argJ;inference=ab initio prediction:Prodigal:002006,similar to AA sequence:UniProtKB:Q9Z4S1;locus_tag=CLIIMONB_00573;product=Arginine biosynthesis bifunctional protein ArgJ
GNANT_N_1_L_1023171	Prodigal:002006	CDS	598859	599575	.	+	0	ID=CLIIMONB_00574;db_xref=COG:COG2968;inference=ab initio prediction:Prodigal:002006,similar to AA sequence:UniProtKB:Q44642;locus_tag=CLIIMONB_00574;product=26 kDa periplasmic immunogenic protein
GNANT_N_1_L_1023171	Prodigal:002006	CDS	599572	600000	.	+	0	ID=CLIIMONB_00575;eC_number=3.6.1.65;Name=nudG;db_xref=COG:COG0494;gene=nudG;inference=ab initio prediction:Prodigal:002006,similar to AA sequence:UniProtKB:P77788;locus_tag=CLIIMONB_00575;product=CTP pyrophosphohydrolase
GNANT_N_1_L_1023171	Prodigal:002006	CDS	600171	601148	.	-	0	ID=CLIIMONB_00576;eC_number=1.1.1.369;Name=iolG;gene=iolG;inference=ab initio prediction:Prodigal:002006,protein motif:HAMAP:MF_01671;locus_tag=CLIIMONB_00576;product=Inositol 2-dehydrogenase/D-chiro-inositol 3-dehydrogenase
GNANT_N_1_L_1023171	Prodigal:002006	CDS	601249	602070	.	-	0	ID=CLIIMONB_00577;eC_number=1.11.1.10;Name=cpo;gene=cpo;inference=ab initio prediction:Prodigal:002006,similar to AA sequence:UniProtKB:O31158;locus_tag=CLIIMONB_00577;product=Non-heme chloroperoxidase
GNANT_N_1_L_1023171	Prodigal:002006	CDS	602108	602518	.	-	0	ID=CLIIMONB_00578;Name=yqjF;db_xref=COG:COG2259;gene=yqjF;inference=ab initio prediction:Prodigal:002006,similar to AA sequence:UniProtKB:P42619;locus_tag=CLIIMONB_00578;product=Inner membrane protein YqjF
GNANT_N_1_L_1023171	Prodigal:002006	CDS	602553	603185	.	-	0	ID=CLIIMONB_00579;eC_number=3.1.-.-;Name=mhqD;db_xref=COG:COG0400;gene=mhqD;inference=ab initio prediction:Prodigal:002006,similar to AA sequence:UniProtKB:O34842;locus_tag=CLIIMONB_00579;product=Putative hydrolase MhqD
GNANT_N_1_L_1023171	Prodigal:002006	CDS	603257	604180	.	-	0	ID=CLIIMONB_00580;eC_number=1.13.11.-;Name=mhqO;db_xref=COG:COG0346;gene=mhqO;inference=ab initio prediction:Prodigal:002006,similar to AA sequence:UniProtKB:P96693;locus_tag=CLIIMONB_00580;product=Putative ring-cleaving dioxygenase MhqO
GNANT_N_1_L_1023171	Prodigal:002006	CDS	604300	605238	.	+	0	ID=CLIIMONB_00581;Name=pgrR_1;gene=pgrR_1;inference=ab initio prediction:Prodigal:002006,similar to AA sequence:UniProtKB:P77333;locus_tag=CLIIMONB_00581;product=HTH-type transcriptional regulator PgrR
GNANT_N_1_L_1023171	Prodigal:002006	CDS	605523	606218	.	+	0	ID=CLIIMONB_00582;inference=ab initio prediction:Prodigal:002006;locus_tag=CLIIMONB_00582;product=hypothetical protein
GNANT_N_1_L_1023171	Prodigal:002006	CDS	606261	606839	.	-	0	ID=CLIIMONB_00583;inference=ab initio prediction:Prodigal:002006;locus_tag=CLIIMONB_00583;product=hypothetical protein
GNANT_N_1_L_1023171	Prodigal:002006	CDS	606885	607007	.	-	0	ID=CLIIMONB_00584;inference=ab initio prediction:Prodigal:002006;locus_tag=CLIIMONB_00584;product=hypothetical protein
GNANT_N_1_L_1023171	Prodigal:002006	CDS	607007	608014	.	-	0	ID=CLIIMONB_00585;eC_number=7.1.1.7;Name=cydB_1;db_xref=COG:COG1294;gene=cydB_1;inference=ab initio prediction:Prodigal:002006,similar to AA sequence:UniProtKB:P0ABK2;locus_tag=CLIIMONB_00585;product=Cytochrome bd-I ubiquinol oxidase subunit 2
GNANT_N_1_L_1023171	Prodigal:002006	CDS	608022	609440	.	-	0	ID=CLIIMONB_00586;eC_number=1.10.3.-;Name=cydA;db_xref=COG:COG1271;gene=cydA;inference=ab initio prediction:Prodigal:002006,similar to AA sequence:UniProtKB:Q09049;locus_tag=CLIIMONB_00586;product=Cytochrome bd ubiquinol oxidase subunit 1
GNANT_N_1_L_1023171	Prodigal:002006	CDS	609702	610922	.	+	0	ID=CLIIMONB_00587;eC_number=2.6.1.1;Name=aspC_1;db_xref=COG:COG0436;gene=aspC_1;inference=ab initio prediction:Prodigal:002006,similar to AA sequence:UniProtKB:Q9X0Y2;locus_tag=CLIIMONB_00587;product=Aspartate aminotransferase
GNANT_N_1_L_1023171	Prodigal:002006	CDS	611066	611992	.	-	0	ID=CLIIMONB_00588;eC_number=4.2.1.43;Name=araD_1;gene=araD_1;inference=ab initio prediction:Prodigal:002006,similar to AA sequence:UniProtKB:Q1JUQ0;locus_tag=CLIIMONB_00588;product=L-2-keto-3-deoxyarabonate dehydratase
GNANT_N_1_L_1023171	Prodigal:002006	CDS	612321	613097	.	+	0	ID=CLIIMONB_00589;db_xref=COG:COG0834;inference=ab initio prediction:Prodigal:002006,similar to AA sequence:UniProtKB:P45024;locus_tag=CLIIMONB_00589;product=putative amino-acid ABC transporter-binding protein
GNANT_N_1_L_1023171	Prodigal:002006	CDS	613318	613998	.	+	0	ID=CLIIMONB_00590;Name=tcyB;db_xref=COG:COG0765;gene=tcyB;inference=ab initio prediction:Prodigal:002006,similar to AA sequence:UniProtKB:P42200;locus_tag=CLIIMONB_00590;product=L-cystine transport system permease protein TcyB
GNANT_N_1_L_1023171	Prodigal:002006	CDS	613995	614756	.	+	0	ID=CLIIMONB_00591;eC_number=3.6.3.-;Name=tcyC_1;db_xref=COG:COG1126;gene=tcyC_1;inference=ab initio prediction:Prodigal:002006,similar to AA sequence:UniProtKB:P39456;locus_tag=CLIIMONB_00591;product=L-cystine import ATP-binding protein TcyC
GNANT_N_1_L_1023171	Prodigal:002006	CDS	614775	615503	.	-	0	ID=CLIIMONB_00592;eC_number=1.1.1.-;inference=ab initio prediction:Prodigal:002006,similar to AA sequence:UniProtKB:Q8P3K4;locus_tag=CLIIMONB_00592;product=2-keto-3-deoxy-L-fuconate dehydrogenase
GNANT_N_1_L_1023171	Prodigal:002006	CDS	615770	615994	.	+	0	ID=CLIIMONB_00593;inference=ab initio prediction:Prodigal:002006;locus_tag=CLIIMONB_00593;product=hypothetical protein
GNANT_N_1_L_1023171	Prodigal:002006	CDS	616379	617119	.	+	0	ID=CLIIMONB_00594;inference=ab initio prediction:Prodigal:002006;locus_tag=CLIIMONB_00594;product=hypothetical protein
GNANT_N_1_L_1023171	Prodigal:002006	CDS	617138	617383	.	-	0	ID=CLIIMONB_00595;inference=ab initio prediction:Prodigal:002006;locus_tag=CLIIMONB_00595;product=hypothetical protein
GNANT_N_1_L_1023171	Prodigal:002006	CDS	617680	617943	.	-	0	ID=CLIIMONB_00596;inference=ab initio prediction:Prodigal:002006;locus_tag=CLIIMONB_00596;product=hypothetical protein
GNANT_N_1_L_1023171	Prodigal:002006	CDS	618008	618193	.	-	0	ID=CLIIMONB_00597;inference=ab initio prediction:Prodigal:002006;locus_tag=CLIIMONB_00597;product=hypothetical protein
GNANT_N_1_L_1023171	Prodigal:002006	CDS	618214	618600	.	-	0	ID=CLIIMONB_00598;inference=ab initio prediction:Prodigal:002006;locus_tag=CLIIMONB_00598;product=hypothetical protein
GNANT_N_1_L_1023171	Prodigal:002006	CDS	618839	619102	.	+	0	ID=CLIIMONB_00599;inference=ab initio prediction:Prodigal:002006;locus_tag=CLIIMONB_00599;product=hypothetical protein
GNANT_N_1_L_1023171	Prodigal:002006	CDS	619276	619464	.	+	0	ID=CLIIMONB_00600;inference=ab initio prediction:Prodigal:002006;locus_tag=CLIIMONB_00600;product=hypothetical protein
GNANT_N_1_L_1023171	Prodigal:002006	CDS	619481	619726	.	-	0	ID=CLIIMONB_00601;inference=ab initio prediction:Prodigal:002006;locus_tag=CLIIMONB_00601;product=hypothetical protein
GNANT_N_1_L_1023171	Prodigal:002006	CDS	619923	620258	.	-	0	ID=CLIIMONB_00602;inference=ab initio prediction:Prodigal:002006;locus_tag=CLIIMONB_00602;product=hypothetical protein
GNANT_N_1_L_1023171	Prodigal:002006	CDS	620338	621096	.	-	0	ID=CLIIMONB_00603;eC_number=3.6.1.26;Name=cdh_1;db_xref=COG:COG2134;gene=cdh_1;inference=ab initio prediction:Prodigal:002006,similar to AA sequence:UniProtKB:Q8X7A5;locus_tag=CLIIMONB_00603;product=CDP-diacylglycerol pyrophosphatase
GNANT_N_1_L_1023171	Prodigal:002006	CDS	621193	621573	.	+	0	ID=CLIIMONB_00604;inference=ab initio prediction:Prodigal:002006;locus_tag=CLIIMONB_00604;product=hypothetical protein
GNANT_N_1_L_1023171	Prodigal:002006	CDS	621748	622050	.	+	0	ID=CLIIMONB_00605;inference=ab initio prediction:Prodigal:002006;locus_tag=CLIIMONB_00605;product=hypothetical protein
GNANT_N_1_L_1023171	Prodigal:002006	CDS	622403	622933	.	+	0	ID=CLIIMONB_00606;inference=ab initio prediction:Prodigal:002006;locus_tag=CLIIMONB_00606;product=hypothetical protein
GNANT_N_1_L_1023171	Prodigal:002006	CDS	622983	623372	.	+	0	ID=CLIIMONB_00607;inference=ab initio prediction:Prodigal:002006;locus_tag=CLIIMONB_00607;product=hypothetical protein
GNANT_N_1_L_1023171	Prodigal:002006	CDS	623705	625180	.	+	0	ID=CLIIMONB_00608;eC_number=2.7.7.-;Name=selO_1;db_xref=COG:COG0397;gene=selO_1;inference=ab initio prediction:Prodigal:002006,similar to AA sequence:UniProtKB:P77649;locus_tag=CLIIMONB_00608;product=Protein adenylyltransferase SelO
GNANT_N_1_L_1023171	Prodigal:002006	CDS	625197	625412	.	-	0	ID=CLIIMONB_00609;inference=ab initio prediction:Prodigal:002006;locus_tag=CLIIMONB_00609;product=hypothetical protein
GNANT_N_1_L_1023171	Prodigal:002006	CDS	625672	626748	.	+	0	ID=CLIIMONB_00610;Name=yehZ;db_xref=COG:COG1732;gene=yehZ;inference=ab initio prediction:Prodigal:002006,similar to AA sequence:UniProtKB:P33362;locus_tag=CLIIMONB_00610;product=Glycine betaine-binding protein YehZ
GNANT_N_1_L_1023171	Aragorn:001002	tRNA	628056	628141	.	+	.	ID=CLIIMONB_00611;inference=COORDINATES:profile:Aragorn:001002;locus_tag=CLIIMONB_00611;product=tRNA-Ser(cga)
GNANT_N_1_L_1023171	Prodigal:002006	CDS	628983	629726	.	+	0	ID=CLIIMONB_00612;Name=yehW;db_xref=COG:COG1174;gene=yehW;inference=ab initio prediction:Prodigal:002006,similar to AA sequence:UniProtKB:P33359;locus_tag=CLIIMONB_00612;product=Glycine betaine uptake system permease protein YehW
GNANT_N_1_L_1023171	Aragorn:001002	tRNA	629758	629836	.	-	.	ID=CLIIMONB_00613;inference=COORDINATES:profile:Aragorn:001002;locus_tag=CLIIMONB_00613;product=tRNA-Gln(ctg)
GNANT_N_1_L_1023171	Prodigal:002006	CDS	629984	630196	.	+	0	ID=CLIIMONB_00614;inference=ab initio prediction:Prodigal:002006;locus_tag=CLIIMONB_00614;product=hypothetical protein
GNANT_N_1_L_1023171	Prodigal:002006	CDS	630457	631026	.	+	0	ID=CLIIMONB_00615;inference=ab initio prediction:Prodigal:002006;locus_tag=CLIIMONB_00615;product=hypothetical protein
GNANT_N_1_L_1023171	Prodigal:002006	CDS	631079	631531	.	+	0	ID=CLIIMONB_00616;inference=ab initio prediction:Prodigal:002006;locus_tag=CLIIMONB_00616;product=hypothetical protein
GNANT_N_1_L_1023171	Prodigal:002006	CDS	631559	631870	.	-	0	ID=CLIIMONB_00617;inference=ab initio prediction:Prodigal:002006;locus_tag=CLIIMONB_00617;product=hypothetical protein
GNANT_N_1_L_1023171	Prodigal:002006	CDS	631957	632364	.	-	0	ID=CLIIMONB_00618;inference=ab initio prediction:Prodigal:002006;locus_tag=CLIIMONB_00618;product=hypothetical protein
GNANT_N_1_L_1023171	Prodigal:002006	CDS	632364	632624	.	-	0	ID=CLIIMONB_00619;inference=ab initio prediction:Prodigal:002006;locus_tag=CLIIMONB_00619;product=hypothetical protein
GNANT_N_1_L_1023171	Prodigal:002006	CDS	633139	633567	.	+	0	ID=CLIIMONB_00620;Name=ros_1;db_xref=COG:COG4957;gene=ros_1;inference=ab initio prediction:Prodigal:002006,similar to AA sequence:UniProtKB:Q04152;locus_tag=CLIIMONB_00620;product=Transcriptional regulatory protein ros
GNANT_N_1_L_1023171	Prodigal:002006	CDS	633787	634032	.	+	0	ID=CLIIMONB_00621;inference=ab initio prediction:Prodigal:002006;locus_tag=CLIIMONB_00621;product=hypothetical protein
GNANT_N_1_L_1023171	Prodigal:002006	CDS	634283	635692	.	+	0	ID=CLIIMONB_00622;Name=ydjE_2;gene=ydjE_2;inference=ab initio prediction:Prodigal:002006,similar to AA sequence:UniProtKB:P38055;locus_tag=CLIIMONB_00622;product=Inner membrane metabolite transport protein YdjE
GNANT_N_1_L_1023171	Prodigal:002006	CDS	635817	636821	.	+	0	ID=CLIIMONB_00623;Name=feaR_1;db_xref=COG:COG2207;gene=feaR_1;inference=ab initio prediction:Prodigal:002006,similar to AA sequence:UniProtKB:Q47129;locus_tag=CLIIMONB_00623;product=Transcriptional activator FeaR
GNANT_N_1_L_1023171	Prodigal:002006	CDS	636787	638928	.	-	0	ID=CLIIMONB_00624;Name=apxIB_1;db_xref=COG:COG2274;gene=apxIB_1;inference=ab initio prediction:Prodigal:002006,similar to AA sequence:UniProtKB:P26760;locus_tag=CLIIMONB_00624;product=Toxin RTX-I translocation ATP-binding protein
GNANT_N_1_L_1023171	Prodigal:002006	CDS	638925	640304	.	-	0	ID=CLIIMONB_00625;Name=cvaA_1;db_xref=COG:COG0845;gene=cvaA_1;inference=ab initio prediction:Prodigal:002006,similar to AA sequence:UniProtKB:P22519;locus_tag=CLIIMONB_00625;product=Colicin V secretion protein CvaA
GNANT_N_1_L_1023171	Prodigal:002006	CDS	640795	641025	.	+	0	ID=CLIIMONB_00626;inference=ab initio prediction:Prodigal:002006;locus_tag=CLIIMONB_00626;product=hypothetical protein
GNANT_N_1_L_1023171	Prodigal:002006	CDS	641107	641997	.	+	0	ID=CLIIMONB_00627;Name=rhaS_1;gene=rhaS_1;inference=ab initio prediction:Prodigal:002006,protein motif:HAMAP:MF_01534;locus_tag=CLIIMONB_00627;product=HTH-type transcriptional activator RhaS
GNANT_N_1_L_1023171	Prodigal:002006	CDS	642002	643363	.	-	0	ID=CLIIMONB_00628;inference=ab initio prediction:Prodigal:002006;locus_tag=CLIIMONB_00628;product=hypothetical protein
GNANT_N_1_L_1023171	Prodigal:002006	CDS	643660	644553	.	-	0	ID=CLIIMONB_00629;Name=perR_1;gene=perR_1;inference=ab initio prediction:Prodigal:002006,similar to AA sequence:UniProtKB:Q57083;locus_tag=CLIIMONB_00629;product=HTH-type transcriptional regulator PerR
GNANT_N_1_L_1023171	Prodigal:002006	CDS	644685	645989	.	+	0	ID=CLIIMONB_00630;Name=nicT;gene=nicT;inference=ab initio prediction:Prodigal:002006,similar to AA sequence:UniProtKB:Q88FY6;locus_tag=CLIIMONB_00630;product=Putative metabolite transport protein NicT
GNANT_N_1_L_1023171	Prodigal:002006	CDS	646022	646885	.	+	0	ID=CLIIMONB_00631;eC_number=4.1.-.-;Name=novR_1;gene=novR_1;inference=ab initio prediction:Prodigal:002006,similar to AA sequence:UniProtKB:Q9L9F0;locus_tag=CLIIMONB_00631;product=Decarboxylase NovR
GNANT_N_1_L_1023171	Prodigal:002006	CDS	647112	648554	.	+	0	ID=CLIIMONB_00632;eC_number=2.8.3.16;Name=frc_2;gene=frc_2;inference=ab initio prediction:Prodigal:002006,protein motif:HAMAP:MF_00742;locus_tag=CLIIMONB_00632;product=Formyl-CoA:oxalate CoA-transferase
GNANT_N_1_L_1023171	Prodigal:002006	CDS	648825	650282	.	+	0	ID=CLIIMONB_00633;eC_number=4.2.1.2;Name=fumC_1;db_xref=COG:COG0114;gene=fumC_1;inference=ab initio prediction:Prodigal:002006,similar to AA sequence:UniProtKB:Q92PB6;locus_tag=CLIIMONB_00633;product=Fumarate hydratase class II
GNANT_N_1_L_1023171	Prodigal:002006	CDS	650329	652056	.	+	0	ID=CLIIMONB_00634;eC_number=1.2.5.1;Name=poxB;db_xref=COG:COG0028;gene=poxB;inference=ab initio prediction:Prodigal:002006,similar to AA sequence:UniProtKB:P07003;locus_tag=CLIIMONB_00634;product=Pyruvate dehydrogenase [ubiquinone]
GNANT_N_1_L_1023171	Prodigal:002006	CDS	652087	652482	.	+	0	ID=CLIIMONB_00635;inference=ab initio prediction:Prodigal:002006;locus_tag=CLIIMONB_00635;product=hypothetical protein
GNANT_N_1_L_1023171	Prodigal:002006	CDS	652514	654025	.	+	0	ID=CLIIMONB_00636;eC_number=1.1.5.4;Name=mqo_1;db_xref=COG:COG0579;gene=mqo_1;inference=ab initio prediction:Prodigal:002006,similar to AA sequence:UniProtKB:P33940;locus_tag=CLIIMONB_00636;product=Malate:quinone oxidoreductase
GNANT_N_1_L_1023171	Prodigal:002006	CDS	654133	655557	.	+	0	ID=CLIIMONB_00637;inference=ab initio prediction:Prodigal:002006;locus_tag=CLIIMONB_00637;product=hypothetical protein
GNANT_N_1_L_1023171	Prodigal:002006	CDS	655564	656550	.	+	0	ID=CLIIMONB_00638;eC_number=7.1.1.7;Name=cydB_2;db_xref=COG:COG1294;gene=cydB_2;inference=ab initio prediction:Prodigal:002006,similar to AA sequence:UniProtKB:P0ABK2;locus_tag=CLIIMONB_00638;product=Cytochrome bd-I ubiquinol oxidase subunit 2
GNANT_N_1_L_1023171	Prodigal:002006	CDS	656598	658454	.	+	0	ID=CLIIMONB_00639;Name=aaeB_1;gene=aaeB_1;inference=ab initio prediction:Prodigal:002006,protein motif:HAMAP:MF_01545;locus_tag=CLIIMONB_00639;product=p-hydroxybenzoic acid efflux pump subunit AaeB
GNANT_N_1_L_1023171	Prodigal:002006	CDS	658451	658666	.	+	0	ID=CLIIMONB_00640;Name=aaeX_1;gene=aaeX_1;inference=ab initio prediction:Prodigal:002006,protein motif:HAMAP:MF_01546;locus_tag=CLIIMONB_00640;product=Protein AaeX
GNANT_N_1_L_1023171	Prodigal:002006	CDS	658668	659663	.	+	0	ID=CLIIMONB_00641;Name=aaeA_1;db_xref=COG:COG1566;gene=aaeA_1;inference=ab initio prediction:Prodigal:002006,similar to AA sequence:UniProtKB:P46482;locus_tag=CLIIMONB_00641;product=p-hydroxybenzoic acid efflux pump subunit AaeA
GNANT_N_1_L_1023171	Prodigal:002006	CDS	659775	660806	.	+	0	ID=CLIIMONB_00642;eC_number=1.1.-.-;Name=yajO_1;db_xref=COG:COG0667;gene=yajO_1;inference=ab initio prediction:Prodigal:002006,similar to AA sequence:UniProtKB:P77735;locus_tag=CLIIMONB_00642;product=1-deoxyxylulose-5-phosphate synthase YajO
GNANT_N_1_L_1023171	Prodigal:002006	CDS	661004	661942	.	+	0	ID=CLIIMONB_00643;inference=ab initio prediction:Prodigal:002006;locus_tag=CLIIMONB_00643;product=hypothetical protein
GNANT_N_1_L_1023171	Prodigal:002006	CDS	662111	662635	.	+	0	ID=CLIIMONB_00644;inference=ab initio prediction:Prodigal:002006;locus_tag=CLIIMONB_00644;product=hypothetical protein
GNANT_N_1_L_1023171	Prodigal:002006	CDS	662667	663182	.	+	0	ID=CLIIMONB_00645;inference=ab initio prediction:Prodigal:002006;locus_tag=CLIIMONB_00645;product=hypothetical protein
GNANT_N_1_L_1023171	Prodigal:002006	CDS	663324	663767	.	-	0	ID=CLIIMONB_00646;Name=ros_2;db_xref=COG:COG4957;gene=ros_2;inference=ab initio prediction:Prodigal:002006,similar to AA sequence:UniProtKB:Q04152;locus_tag=CLIIMONB_00646;product=Transcriptional regulatory protein ros
GNANT_N_1_L_1023171	Prodigal:002006	CDS	663889	664845	.	+	0	ID=CLIIMONB_00647;Name=nphR_1;gene=nphR_1;inference=ab initio prediction:Prodigal:002006,similar to AA sequence:UniProtKB:B1Q2A8;locus_tag=CLIIMONB_00647;product=Transcriptional activator NphR
GNANT_N_1_L_1023171	Prodigal:002006	CDS	664853	665080	.	-	0	ID=CLIIMONB_00648;inference=ab initio prediction:Prodigal:002006;locus_tag=CLIIMONB_00648;product=hypothetical protein
GNANT_N_1_L_1023171	Prodigal:002006	CDS	665603	665866	.	-	0	ID=CLIIMONB_00649;inference=ab initio prediction:Prodigal:002006;locus_tag=CLIIMONB_00649;product=hypothetical protein
GNANT_N_1_L_1023171	Prodigal:002006	CDS	665932	666849	.	-	0	ID=CLIIMONB_00650;eC_number=2.7.4.1;db_xref=COG:COG2326;inference=ab initio prediction:Prodigal:002006,similar to AA sequence:UniProtKB:Q9I154;locus_tag=CLIIMONB_00650;product=Polyphosphate:ADP phosphotransferase
GNANT_N_1_L_1023171	Prodigal:002006	CDS	667004	667279	.	+	0	ID=CLIIMONB_00651;inference=ab initio prediction:Prodigal:002006;locus_tag=CLIIMONB_00651;product=hypothetical protein
GNANT_N_1_L_1023171	Prodigal:002006	CDS	667339	668199	.	+	0	ID=CLIIMONB_00652;inference=ab initio prediction:Prodigal:002006;locus_tag=CLIIMONB_00652;product=hypothetical protein
GNANT_N_1_L_1023171	Prodigal:002006	CDS	668315	668839	.	-	0	ID=CLIIMONB_00653;inference=ab initio prediction:Prodigal:002006;locus_tag=CLIIMONB_00653;product=hypothetical protein
GNANT_N_1_L_1023171	Prodigal:002006	CDS	668935	670293	.	-	0	ID=CLIIMONB_00654;Name=ttuB_1;gene=ttuB_1;inference=ab initio prediction:Prodigal:002006,similar to AA sequence:UniProtKB:Q44470;locus_tag=CLIIMONB_00654;product=Putative tartrate transporter
GNANT_N_1_L_1023171	Prodigal:002006	CDS	670338	671252	.	-	0	ID=CLIIMONB_00655;eC_number=3.1.1.92;inference=ab initio prediction:Prodigal:002006,similar to AA sequence:UniProtKB:A6XIG7;locus_tag=CLIIMONB_00655;product=4-sulfomuconolactone hydrolase
GNANT_N_1_L_1023171	Prodigal:002006	CDS	671257	672492	.	-	0	ID=CLIIMONB_00656;Name=naiP_1;gene=naiP_1;inference=ab initio prediction:Prodigal:002006,similar to AA sequence:UniProtKB:O34691;locus_tag=CLIIMONB_00656;product=Putative niacin/nicotinamide transporter NaiP
GNANT_N_1_L_1023171	Prodigal:002006	CDS	672579	673346	.	-	0	ID=CLIIMONB_00657;Name=frlR;db_xref=COG:COG2188;gene=frlR;inference=ab initio prediction:Prodigal:002006,similar to AA sequence:UniProtKB:P45544;locus_tag=CLIIMONB_00657;product=putative fructoselysine utilization operon transcriptional repressor
GNANT_N_1_L_1023171	Prodigal:002006	CDS	673430	673705	.	+	0	ID=CLIIMONB_00658;inference=ab initio prediction:Prodigal:002006;locus_tag=CLIIMONB_00658;product=hypothetical protein
GNANT_N_1_L_1023171	Prodigal:002006	CDS	674070	676388	.	+	0	ID=CLIIMONB_00659;eC_number=1.11.1.21;Name=katG;gene=katG;inference=ab initio prediction:Prodigal:002006,similar to AA sequence:UniProtKB:P14412;locus_tag=CLIIMONB_00659;product=Catalase-peroxidase
GNANT_N_1_L_1023171	Prodigal:002006	CDS	676495	677649	.	-	0	ID=CLIIMONB_00660;eC_number=3.5.1.32;Name=hipO_1;db_xref=COG:COG1473;gene=hipO_1;inference=ab initio prediction:Prodigal:002006,similar to AA sequence:UniProtKB:P45493;locus_tag=CLIIMONB_00660;product=Hippurate hydrolase
GNANT_N_1_L_1023171	Prodigal:002006	CDS	677728	679098	.	-	0	ID=CLIIMONB_00661;inference=ab initio prediction:Prodigal:002006;locus_tag=CLIIMONB_00661;product=hypothetical protein
GNANT_N_1_L_1023171	Prodigal:002006	CDS	679196	680734	.	-	0	ID=CLIIMONB_00662;eC_number=1.2.1.-;Name=tgnC_1;db_xref=COG:COG1012;gene=tgnC_1;inference=ab initio prediction:Prodigal:002006,similar to AA sequence:UniProtKB:Q6F9F7;locus_tag=CLIIMONB_00662;product=(Z)-2-((N-methylformamido)methylene)-5-hydroxybutyrolactone dehydrogenase
GNANT_N_1_L_1023171	Prodigal:002006	CDS	680734	681618	.	-	0	ID=CLIIMONB_00663;eC_number=1.1.1.291;Name=Hgd_1;gene=Hgd_1;inference=ab initio prediction:Prodigal:002006,similar to AA sequence:UniProtKB:Q0QLF5;locus_tag=CLIIMONB_00663;product=2-(hydroxymethyl)glutarate dehydrogenase
GNANT_N_1_L_1023171	Prodigal:002006	CDS	681721	682632	.	-	0	ID=CLIIMONB_00664;Name=gltC_1;gene=gltC_1;inference=ab initio prediction:Prodigal:002006,similar to AA sequence:UniProtKB:P20668;locus_tag=CLIIMONB_00664;product=HTH-type transcriptional regulator GltC
GNANT_N_1_L_1023171	Prodigal:002006	CDS	682629	683870	.	-	0	ID=CLIIMONB_00665;eC_number=3.5.4.42;Name=atzC;gene=atzC;inference=ab initio prediction:Prodigal:002006,similar to AA sequence:UniProtKB:O52063;locus_tag=CLIIMONB_00665;product=N-isopropylammelide isopropyl amidohydrolase
GNANT_N_1_L_1023171	Prodigal:002006	CDS	683908	684357	.	-	0	ID=CLIIMONB_00666;Name=lrp;db_xref=COG:COG1522;gene=lrp;inference=ab initio prediction:Prodigal:002006,similar to AA sequence:UniProtKB:P0ACJ0;locus_tag=CLIIMONB_00666;product=Leucine-responsive regulatory protein
GNANT_N_1_L_1023171	Prodigal:002006	CDS	684506	685639	.	+	0	ID=CLIIMONB_00667;eC_number=5.1.1.1;Name=alr_1;gene=alr_1;inference=ab initio prediction:Prodigal:002006,similar to AA sequence:UniProtKB:B9WZ64;locus_tag=CLIIMONB_00667;product=Alanine racemase
GNANT_N_1_L_1023171	Prodigal:002006	CDS	685648	686907	.	+	0	ID=CLIIMONB_00668;eC_number=1.4.99.-;Name=dadA1_2;db_xref=COG:COG0665;gene=dadA1_2;inference=ab initio prediction:Prodigal:002006,similar to AA sequence:UniProtKB:Q9HTQ0;locus_tag=CLIIMONB_00668;product=D-amino acid dehydrogenase 1
GNANT_N_1_L_1023171	Prodigal:002006	CDS	687638	688729	.	-	0	ID=CLIIMONB_00669;eC_number=3.1.1.61;Name=cheB3_1;db_xref=COG:COG2201;gene=cheB3_1;inference=ab initio prediction:Prodigal:002006,similar to AA sequence:UniProtKB:O33558;locus_tag=CLIIMONB_00669;product=Protein-glutamate methylesterase/protein-glutamine glutaminase of group 3 operon
GNANT_N_1_L_1023171	Prodigal:002006	CDS	688726	689574	.	-	0	ID=CLIIMONB_00670;eC_number=2.1.1.80;Name=cheR;gene=cheR;inference=ab initio prediction:Prodigal:002006,similar to AA sequence:UniProtKB:P07801;locus_tag=CLIIMONB_00670;product=Chemotaxis protein methyltransferase
GNANT_N_1_L_1023171	Prodigal:002006	CDS	689589	690062	.	-	0	ID=CLIIMONB_00671;Name=cheW_1;db_xref=COG:COG0835;gene=cheW_1;inference=ab initio prediction:Prodigal:002006,similar to AA sequence:UniProtKB:P06110;locus_tag=CLIIMONB_00671;product=Chemotaxis protein CheW
GNANT_N_1_L_1023171	Prodigal:002006	CDS	690176	692371	.	-	0	ID=CLIIMONB_00672;inference=ab initio prediction:Prodigal:002006;locus_tag=CLIIMONB_00672;product=hypothetical protein
GNANT_N_1_L_1023171	Prodigal:002006	CDS	692420	692905	.	-	0	ID=CLIIMONB_00673;Name=cheW_2;db_xref=COG:COG0835;gene=cheW_2;inference=ab initio prediction:Prodigal:002006,similar to AA sequence:UniProtKB:P0A964;locus_tag=CLIIMONB_00673;product=Chemotaxis protein CheW
GNANT_N_1_L_1023171	Prodigal:002006	CDS	692905	694983	.	-	0	ID=CLIIMONB_00674;eC_number=2.7.13.3;Name=cheA;db_xref=COG:COG0643;gene=cheA;inference=ab initio prediction:Prodigal:002006,similar to AA sequence:UniProtKB:Q52880;locus_tag=CLIIMONB_00674;product=Chemotaxis protein CheA
GNANT_N_1_L_1023171	Prodigal:002006	CDS	695512	696744	.	-	0	ID=CLIIMONB_00675;inference=ab initio prediction:Prodigal:002006;locus_tag=CLIIMONB_00675;product=hypothetical protein
GNANT_N_1_L_1023171	Prodigal:002006	CDS	697068	697349	.	+	0	ID=CLIIMONB_00676;inference=ab initio prediction:Prodigal:002006;locus_tag=CLIIMONB_00676;product=hypothetical protein
GNANT_N_1_L_1023171	Prodigal:002006	CDS	697385	697750	.	+	0	ID=CLIIMONB_00677;Name=cheY_1;db_xref=COG:COG0784;gene=cheY_1;inference=ab initio prediction:Prodigal:002006,similar to AA sequence:UniProtKB:P0A2D5;locus_tag=CLIIMONB_00677;product=Chemotaxis protein CheY
GNANT_N_1_L_1023171	Prodigal:002006	CDS	697848	699014	.	-	0	ID=CLIIMONB_00678;inference=ab initio prediction:Prodigal:002006;locus_tag=CLIIMONB_00678;product=hypothetical protein
GNANT_N_1_L_1023171	Prodigal:002006	CDS	699011	699967	.	-	0	ID=CLIIMONB_00679;inference=ab initio prediction:Prodigal:002006;locus_tag=CLIIMONB_00679;product=hypothetical protein
GNANT_N_1_L_1023171	Prodigal:002006	CDS	701018	701500	.	+	0	ID=CLIIMONB_00680;eC_number=3.5.4.3;Name=guaD_2;db_xref=COG:COG0590;gene=guaD_2;inference=ab initio prediction:Prodigal:002006,similar to AA sequence:UniProtKB:O34598;locus_tag=CLIIMONB_00680;product=Guanine deaminase
GNANT_N_1_L_1023171	Prodigal:002006	CDS	701587	702999	.	+	0	ID=CLIIMONB_00681;inference=ab initio prediction:Prodigal:002006;locus_tag=CLIIMONB_00681;product=hypothetical protein
GNANT_N_1_L_1023171	Prodigal:002006	CDS	703060	704757	.	-	0	ID=CLIIMONB_00682;eC_number=4.2.1.162;inference=ab initio prediction:Prodigal:002006,similar to AA sequence:UniProtKB:P0DOV7;locus_tag=CLIIMONB_00682;product=6-deoxy-6-sulfo-D-gluconate dehydratase
GNANT_N_1_L_1023171	Prodigal:002006	CDS	704979	705173	.	+	0	ID=CLIIMONB_00683;inference=ab initio prediction:Prodigal:002006;locus_tag=CLIIMONB_00683;product=hypothetical protein
GNANT_N_1_L_1023171	Prodigal:002006	CDS	705130	705696	.	-	0	ID=CLIIMONB_00684;Name=cytR_1;db_xref=COG:COG1609;gene=cytR_1;inference=ab initio prediction:Prodigal:002006,similar to AA sequence:UniProtKB:P0ACN7;locus_tag=CLIIMONB_00684;product=HTH-type transcriptional repressor CytR
GNANT_N_1_L_1023171	Prodigal:002006	CDS	705751	705966	.	+	0	ID=CLIIMONB_00685;Name=fruA_1;db_xref=COG:COG1299;gene=fruA_1;inference=ab initio prediction:Prodigal:002006,similar to AA sequence:UniProtKB:P23355;locus_tag=CLIIMONB_00685;product=PTS system fructose-specific EIIB'BC component
GNANT_N_1_L_1023171	Prodigal:002006	CDS	706072	706653	.	+	0	ID=CLIIMONB_00686;Name=fruA_2;db_xref=COG:COG1299;gene=fruA_2;inference=ab initio prediction:Prodigal:002006,similar to AA sequence:UniProtKB:P23355;locus_tag=CLIIMONB_00686;product=PTS system fructose-specific EIIB'BC component
GNANT_N_1_L_1023171	Prodigal:002006	CDS	706721	708208	.	+	0	ID=CLIIMONB_00687;Name=oprB_1;db_xref=COG:COG3659;gene=oprB_1;inference=ab initio prediction:Prodigal:002006,similar to AA sequence:UniProtKB:Q51485;locus_tag=CLIIMONB_00687;product=Porin B
GNANT_N_1_L_1023171	Prodigal:002006	CDS	708788	710077	.	+	0	ID=CLIIMONB_00688;Name=rhaR_1;gene=rhaR_1;inference=ab initio prediction:Prodigal:002006,protein motif:HAMAP:MF_01533;locus_tag=CLIIMONB_00688;product=HTH-type transcriptional activator RhaR
GNANT_N_1_L_1023171	Prodigal:002006	CDS	710074	710427	.	+	0	ID=CLIIMONB_00689;inference=ab initio prediction:Prodigal:002006;locus_tag=CLIIMONB_00689;product=hypothetical protein
GNANT_N_1_L_1023171	Prodigal:002006	CDS	710510	710953	.	-	0	ID=CLIIMONB_00690;inference=ab initio prediction:Prodigal:002006;locus_tag=CLIIMONB_00690;product=hypothetical protein
GNANT_N_1_L_1023171	Prodigal:002006	CDS	711050	711499	.	-	0	ID=CLIIMONB_00691;inference=ab initio prediction:Prodigal:002006;locus_tag=CLIIMONB_00691;product=hypothetical protein
GNANT_N_1_L_1023171	Prodigal:002006	CDS	711502	711636	.	+	0	ID=CLIIMONB_00692;inference=ab initio prediction:Prodigal:002006;locus_tag=CLIIMONB_00692;product=hypothetical protein
GNANT_N_1_L_1023171	Prodigal:002006	CDS	712001	712504	.	+	0	ID=CLIIMONB_00693;inference=ab initio prediction:Prodigal:002006;locus_tag=CLIIMONB_00693;product=hypothetical protein
GNANT_N_1_L_1023171	Prodigal:002006	CDS	712633	713265	.	+	0	ID=CLIIMONB_00694;inference=ab initio prediction:Prodigal:002006;locus_tag=CLIIMONB_00694;product=hypothetical protein
GNANT_N_1_L_1023171	Prodigal:002006	CDS	713341	714747	.	-	0	ID=CLIIMONB_00695;inference=ab initio prediction:Prodigal:002006;locus_tag=CLIIMONB_00695;product=hypothetical protein
GNANT_N_1_L_1023171	Prodigal:002006	CDS	714811	715113	.	-	0	ID=CLIIMONB_00696;inference=ab initio prediction:Prodigal:002006;locus_tag=CLIIMONB_00696;product=hypothetical protein
GNANT_N_1_L_1023171	Prodigal:002006	CDS	716247	717932	.	-	0	ID=CLIIMONB_00697;db_xref=COG:COG2199;inference=ab initio prediction:Prodigal:002006,similar to AA sequence:UniProtKB:Q9ABX9;locus_tag=CLIIMONB_00697;product=putative signaling protein
GNANT_N_1_L_1023171	Prodigal:002006	CDS	718931	719320	.	+	0	ID=CLIIMONB_00698;inference=ab initio prediction:Prodigal:002006;locus_tag=CLIIMONB_00698;product=hypothetical protein
GNANT_N_1_L_1023171	Prodigal:002006	CDS	719753	721438	.	+	0	ID=CLIIMONB_00699;inference=ab initio prediction:Prodigal:002006;locus_tag=CLIIMONB_00699;product=hypothetical protein
GNANT_N_1_L_1023171	Prodigal:002006	CDS	721966	724635	.	-	0	ID=CLIIMONB_00700;inference=ab initio prediction:Prodigal:002006;locus_tag=CLIIMONB_00700;product=hypothetical protein
GNANT_N_1_L_1023171	Prodigal:002006	CDS	725301	725795	.	+	0	ID=CLIIMONB_00701;inference=ab initio prediction:Prodigal:002006,similar to AA sequence:ISfinder:ISMmg2;locus_tag=CLIIMONB_00701;product=IS110 family transposase ISMmg2
GNANT_N_1_L_1023171	Prodigal:002006	CDS	726353	726916	.	+	0	ID=CLIIMONB_00702;Name=mctC;db_xref=COG:COG4147;gene=mctC;inference=ab initio prediction:Prodigal:002006,similar to AA sequence:UniProtKB:Q8NS49;locus_tag=CLIIMONB_00702;product=Monocarboxylic acid transporter
GNANT_N_1_L_1023171	Prodigal:002006	CDS	727311	728555	.	+	0	ID=CLIIMONB_00703;inference=ab initio prediction:Prodigal:002006;locus_tag=CLIIMONB_00703;product=hypothetical protein
GNANT_N_1_L_1023171	Prodigal:002006	CDS	728561	729427	.	+	0	ID=CLIIMONB_00704;Name=livH_2;db_xref=COG:COG0559;gene=livH_2;inference=ab initio prediction:Prodigal:002006,similar to AA sequence:UniProtKB:P0AEX7;locus_tag=CLIIMONB_00704;product=High-affinity branched-chain amino acid transport system permease protein LivH
GNANT_N_1_L_1023171	Prodigal:002006	CDS	729424	730485	.	+	0	ID=CLIIMONB_00705;inference=ab initio prediction:Prodigal:002006;locus_tag=CLIIMONB_00705;product=hypothetical protein
GNANT_N_1_L_1023171	Prodigal:002006	CDS	730482	731240	.	+	0	ID=CLIIMONB_00706;eC_number=3.6.3.-;Name=lptB_2;db_xref=COG:COG1137;gene=lptB_2;inference=ab initio prediction:Prodigal:002006,similar to AA sequence:UniProtKB:P45073;locus_tag=CLIIMONB_00706;product=Lipopolysaccharide export system ATP-binding protein LptB
GNANT_N_1_L_1023171	Prodigal:002006	CDS	731242	731967	.	+	0	ID=CLIIMONB_00707;Name=livF_2;db_xref=COG:COG0410;gene=livF_2;inference=ab initio prediction:Prodigal:002006,similar to AA sequence:UniProtKB:P22731;locus_tag=CLIIMONB_00707;product=High-affinity branched-chain amino acid transport ATP-binding protein LivF
GNANT_N_1_L_1023171	Prodigal:002006	CDS	732011	733567	.	+	0	ID=CLIIMONB_00708;eC_number=6.3.5.7;Name=gatA_1;db_xref=COG:COG0154;gene=gatA_1;inference=ab initio prediction:Prodigal:002006,similar to AA sequence:UniProtKB:Q9HVT8;locus_tag=CLIIMONB_00708;product=Glutamyl-tRNA(Gln) amidotransferase subunit A
GNANT_N_1_L_1023171	Prodigal:002006	CDS	733601	734392	.	-	0	ID=CLIIMONB_00709;eC_number=4.3.1.7;Name=eutC_1;db_xref=COG:COG4302;gene=eutC_1;inference=ab initio prediction:Prodigal:002006,similar to AA sequence:UniProtKB:P19636;locus_tag=CLIIMONB_00709;product=Ethanolamine ammonia-lyase light chain
GNANT_N_1_L_1023171	Prodigal:002006	CDS	734389	735792	.	-	0	ID=CLIIMONB_00710;eC_number=4.3.1.7;Name=eutB_1;db_xref=COG:COG4303;gene=eutB_1;inference=ab initio prediction:Prodigal:002006,similar to AA sequence:UniProtKB:P0AEJ6;locus_tag=CLIIMONB_00710;product=Ethanolamine ammonia-lyase heavy chain
GNANT_N_1_L_1023171	Prodigal:002006	CDS	735822	736610	.	-	0	ID=CLIIMONB_00711;eC_number=3.1.3.7;Name=cysQ_2;gene=cysQ_2;inference=ab initio prediction:Prodigal:002006,protein motif:HAMAP:MF_02095;locus_tag=CLIIMONB_00711;product=3'(2')%2C5'-bisphosphate nucleotidase CysQ
GNANT_N_1_L_1023171	Prodigal:002006	CDS	736613	737548	.	-	0	ID=CLIIMONB_00712;eC_number=2.7.1.89;Name=thiK;gene=thiK;inference=ab initio prediction:Prodigal:002006,protein motif:HAMAP:MF_01604;locus_tag=CLIIMONB_00712;product=Thiamine kinase
GNANT_N_1_L_1023171	Prodigal:002006	CDS	737559	738539	.	-	0	ID=CLIIMONB_00713;inference=ab initio prediction:Prodigal:002006;locus_tag=CLIIMONB_00713;product=hypothetical protein
GNANT_N_1_L_1023171	Prodigal:002006	CDS	738536	739828	.	-	0	ID=CLIIMONB_00714;eC_number=3.5.-.-;db_xref=COG:COG0624;inference=ab initio prediction:Prodigal:002006,similar to AA sequence:UniProtKB:A0QZE3;locus_tag=CLIIMONB_00714;product=Putative hydrolase/MSMEI_3903
GNANT_N_1_L_1023171	Prodigal:002006	CDS	739821	740579	.	-	0	ID=CLIIMONB_00715;Name=glcR;db_xref=COG:COG1349;gene=glcR;inference=ab initio prediction:Prodigal:002006,similar to AA sequence:UniProtKB:P94591;locus_tag=CLIIMONB_00715;product=HTH-type transcriptional repressor GlcR
GNANT_N_1_L_1023171	Prodigal:002006	CDS	740685	742535	.	-	0	ID=CLIIMONB_00716;eC_number=7.4.2.10;Name=gsiA_1;db_xref=COG:COG1123;gene=gsiA_1;inference=ab initio prediction:Prodigal:002006,similar to AA sequence:UniProtKB:P75796;locus_tag=CLIIMONB_00716;product=Glutathione import ATP-binding protein GsiA
GNANT_N_1_L_1023171	Prodigal:002006	CDS	742535	743455	.	-	0	ID=CLIIMONB_00717;Name=ddpC;db_xref=COG:COG1173;gene=ddpC;inference=ab initio prediction:Prodigal:002006,similar to AA sequence:UniProtKB:P77463;locus_tag=CLIIMONB_00717;product=putative D%2CD-dipeptide transport system permease protein DdpC
GNANT_N_1_L_1023171	Prodigal:002006	CDS	743455	744435	.	-	0	ID=CLIIMONB_00718;Name=gsiC_1;db_xref=COG:COG0601;gene=gsiC_1;inference=ab initio prediction:Prodigal:002006,similar to AA sequence:UniProtKB:P75798;locus_tag=CLIIMONB_00718;product=Glutathione transport system permease protein GsiC
GNANT_N_1_L_1023171	Prodigal:002006	CDS	744492	746051	.	-	0	ID=CLIIMONB_00719;Name=dppA_2;db_xref=COG:COG0747;gene=dppA_2;inference=ab initio prediction:Prodigal:002006,similar to AA sequence:UniProtKB:P23847;locus_tag=CLIIMONB_00719;product=Periplasmic dipeptide transport protein
GNANT_N_1_L_1023171	Prodigal:002006	CDS	746737	748188	.	+	0	ID=CLIIMONB_00720;inference=ab initio prediction:Prodigal:002006;locus_tag=CLIIMONB_00720;product=hypothetical protein
GNANT_N_1_L_1023171	Prodigal:002006	CDS	748785	749552	.	-	0	ID=CLIIMONB_00721;eC_number=3.6.3.-;Name=glnQ_1;db_xref=COG:COG1126;gene=glnQ_1;inference=ab initio prediction:Prodigal:002006,similar to AA sequence:UniProtKB:O34677;locus_tag=CLIIMONB_00721;product=Glutamine transport ATP-binding protein GlnQ
GNANT_N_1_L_1023171	Prodigal:002006	CDS	749545	750201	.	-	0	ID=CLIIMONB_00722;Name=glnM;db_xref=COG:COG0765;gene=glnM;inference=ab initio prediction:Prodigal:002006,similar to AA sequence:UniProtKB:O34671;locus_tag=CLIIMONB_00722;product=putative glutamine ABC transporter permease protein GlnM
GNANT_N_1_L_1023171	Prodigal:002006	CDS	750198	750851	.	-	0	ID=CLIIMONB_00723;Name=yecS_1;db_xref=COG:COG0765;gene=yecS_1;inference=ab initio prediction:Prodigal:002006,similar to AA sequence:UniProtKB:P0AFT2;locus_tag=CLIIMONB_00723;product=L-cystine transport system permease protein YecS
GNANT_N_1_L_1023171	Prodigal:002006	CDS	750896	751726	.	-	0	ID=CLIIMONB_00724;Name=glnH_1;db_xref=COG:COG0834;gene=glnH_1;inference=ab initio prediction:Prodigal:002006,similar to AA sequence:UniProtKB:P0AEQ3;locus_tag=CLIIMONB_00724;product=Glutamine-binding periplasmic protein
GNANT_N_1_L_1023171	Prodigal:002006	CDS	751730	752179	.	-	0	ID=CLIIMONB_00725;eC_number=1.-.-.-;Name=rutC_1;gene=rutC_1;inference=ab initio prediction:Prodigal:002006,protein motif:HAMAP:MF_00831;locus_tag=CLIIMONB_00725;product=Putative aminoacrylate peracid reductase RutC
GNANT_N_1_L_1023171	Prodigal:002006	CDS	752363	753769	.	+	0	ID=CLIIMONB_00726;eC_number=2.6.1.9;Name=hisC_1;gene=hisC_1;inference=ab initio prediction:Prodigal:002006,protein motif:HAMAP:MF_01023;locus_tag=CLIIMONB_00726;product=Histidinol-phosphate aminotransferase
GNANT_N_1_L_1023171	Prodigal:002006	CDS	754404	754535	.	+	0	ID=CLIIMONB_00727;inference=ab initio prediction:Prodigal:002006;locus_tag=CLIIMONB_00727;product=hypothetical protein
GNANT_N_1_L_1023171	Prodigal:002006	CDS	755253	756908	.	-	0	ID=CLIIMONB_00728;inference=ab initio prediction:Prodigal:002006;locus_tag=CLIIMONB_00728;product=hypothetical protein
GNANT_N_1_L_1023171	Prodigal:002006	CDS	757465	757662	.	-	0	ID=CLIIMONB_00729;inference=ab initio prediction:Prodigal:002006;locus_tag=CLIIMONB_00729;product=hypothetical protein
GNANT_N_1_L_1023171	Prodigal:002006	CDS	757637	759274	.	-	0	ID=CLIIMONB_00730;Name=ttgF;gene=ttgF;inference=ab initio prediction:Prodigal:002006,similar to AA sequence:UniProtKB:Q9KWV3;locus_tag=CLIIMONB_00730;product=Toluene efflux pump outer membrane protein TtgF
GNANT_N_1_L_1023171	Prodigal:002006	CDS	759276	760850	.	-	0	ID=CLIIMONB_00731;Name=emrB_1;gene=emrB_1;inference=ab initio prediction:Prodigal:002006,similar to AA sequence:UniProtKB:P0AEJ0;locus_tag=CLIIMONB_00731;product=Multidrug export protein EmrB
GNANT_N_1_L_1023171	Prodigal:002006	CDS	760847	761866	.	-	0	ID=CLIIMONB_00732;Name=emrA_1;gene=emrA_1;inference=ab initio prediction:Prodigal:002006,similar to AA sequence:UniProtKB:P0DPR6;locus_tag=CLIIMONB_00732;product=Colistin resistance protein EmrA
GNANT_N_1_L_1023171	Prodigal:002006	CDS	762442	763098	.	+	0	ID=CLIIMONB_00733;inference=ab initio prediction:Prodigal:002006;locus_tag=CLIIMONB_00733;product=hypothetical protein
GNANT_N_1_L_1023171	Prodigal:002006	CDS	763295	763624	.	+	0	ID=CLIIMONB_00734;inference=ab initio prediction:Prodigal:002006,similar to AA sequence:ISfinder:ISMex41;locus_tag=CLIIMONB_00734;product=IS630 family transposase ISMex41
GNANT_N_1_L_1023171	Prodigal:002006	CDS	763671	764297	.	+	0	ID=CLIIMONB_00735;inference=ab initio prediction:Prodigal:002006;locus_tag=CLIIMONB_00735;product=hypothetical protein
GNANT_N_1_L_1023171	Aragorn:001002	tRNA	764488	764577	.	-	.	ID=CLIIMONB_00736;inference=COORDINATES:profile:Aragorn:001002;locus_tag=CLIIMONB_00736;product=tRNA-Ser(cga)
GNANT_N_1_L_1023171	Prodigal:002006	CDS	764659	765777	.	-	0	ID=CLIIMONB_00737;eC_number=3.6.4.12;Name=recD2_1;db_xref=COG:COG0507;gene=recD2_1;inference=ab initio prediction:Prodigal:002006,similar to AA sequence:UniProtKB:Q9RT63;locus_tag=CLIIMONB_00737;product=ATP-dependent RecD-like DNA helicase
GNANT_N_1_L_1023171	Prodigal:002006	CDS	765774	766649	.	-	0	ID=CLIIMONB_00738;eC_number=1.3.3.3;Name=hemF;gene=hemF;inference=ab initio prediction:Prodigal:002006,similar to AA sequence:UniProtKB:P72848;locus_tag=CLIIMONB_00738;product=Oxygen-dependent coproporphyrinogen-III oxidase
GNANT_N_1_L_1023171	Prodigal:002006	CDS	766811	767224	.	-	0	ID=CLIIMONB_00739;inference=ab initio prediction:Prodigal:002006;locus_tag=CLIIMONB_00739;product=hypothetical protein
GNANT_N_1_L_1023171	Prodigal:002006	CDS	767662	768177	.	+	0	ID=CLIIMONB_00740;inference=ab initio prediction:Prodigal:002006;locus_tag=CLIIMONB_00740;product=hypothetical protein
GNANT_N_1_L_1023171	Prodigal:002006	CDS	768239	768418	.	-	0	ID=CLIIMONB_00741;inference=ab initio prediction:Prodigal:002006;locus_tag=CLIIMONB_00741;product=hypothetical protein
GNANT_N_1_L_1023171	Prodigal:002006	CDS	768695	769156	.	+	0	ID=CLIIMONB_00742;inference=ab initio prediction:Prodigal:002006;locus_tag=CLIIMONB_00742;product=hypothetical protein
GNANT_N_1_L_1023171	Prodigal:002006	CDS	769227	769583	.	+	0	ID=CLIIMONB_00743;inference=ab initio prediction:Prodigal:002006;locus_tag=CLIIMONB_00743;product=hypothetical protein
GNANT_N_1_L_1023171	Prodigal:002006	CDS	769714	770844	.	+	0	ID=CLIIMONB_00744;inference=ab initio prediction:Prodigal:002006;locus_tag=CLIIMONB_00744;product=hypothetical protein
GNANT_N_1_L_1023171	Prodigal:002006	CDS	770856	771185	.	-	0	ID=CLIIMONB_00745;inference=ab initio prediction:Prodigal:002006;locus_tag=CLIIMONB_00745;product=hypothetical protein
GNANT_N_1_L_1023171	Prodigal:002006	CDS	771439	773331	.	+	0	ID=CLIIMONB_00746;eC_number=2.7.13.3;Name=rcsC_2;gene=rcsC_2;inference=ab initio prediction:Prodigal:002006,protein motif:HAMAP:MF_00979;locus_tag=CLIIMONB_00746;product=Sensor histidine kinase RcsC
GNANT_N_1_L_1023171	Prodigal:002006	CDS	773359	774075	.	+	0	ID=CLIIMONB_00747;inference=ab initio prediction:Prodigal:002006;locus_tag=CLIIMONB_00747;product=hypothetical protein
GNANT_N_1_L_1023171	Prodigal:002006	CDS	774148	774438	.	-	0	ID=CLIIMONB_00748;inference=ab initio prediction:Prodigal:002006;locus_tag=CLIIMONB_00748;product=hypothetical protein
GNANT_N_1_L_1023171	Prodigal:002006	CDS	774757	775095	.	+	0	ID=CLIIMONB_00749;inference=ab initio prediction:Prodigal:002006;locus_tag=CLIIMONB_00749;product=hypothetical protein
GNANT_N_1_L_1023171	Prodigal:002006	CDS	775459	776526	.	-	0	ID=CLIIMONB_00750;inference=ab initio prediction:Prodigal:002006;locus_tag=CLIIMONB_00750;product=hypothetical protein
GNANT_N_1_L_1023171	Prodigal:002006	CDS	776691	777674	.	-	0	ID=CLIIMONB_00751;eC_number=5.1.1.20;Name=ycjG;db_xref=COG:COG4948;gene=ycjG;inference=ab initio prediction:Prodigal:002006,similar to AA sequence:UniProtKB:P51981;locus_tag=CLIIMONB_00751;product=L-Ala-D/L-Glu epimerase
GNANT_N_1_L_1023171	Prodigal:002006	CDS	777676	778689	.	-	0	ID=CLIIMONB_00752;inference=ab initio prediction:Prodigal:002006;locus_tag=CLIIMONB_00752;product=hypothetical protein
GNANT_N_1_L_1023171	Prodigal:002006	CDS	779008	779559	.	-	0	ID=CLIIMONB_00753;eC_number=2.3.1.-;Name=eis;gene=eis;inference=ab initio prediction:Prodigal:002006,protein motif:HAMAP:MF_01812;locus_tag=CLIIMONB_00753;product=N-acetyltransferase Eis
GNANT_N_1_L_1023171	Prodigal:002006	CDS	779691	780857	.	-	0	ID=CLIIMONB_00754;eC_number=4.1.1.17;Name=ldc;gene=ldc;inference=ab initio prediction:Prodigal:002006,similar to AA sequence:UniProtKB:O50657;locus_tag=CLIIMONB_00754;product=Lysine/ornithine decarboxylase
GNANT_N_1_L_1023171	Prodigal:002006	CDS	781577	782083	.	+	0	ID=CLIIMONB_00755;eC_number=2.3.1.210;Name=wecD_1;gene=wecD_1;inference=ab initio prediction:Prodigal:002006,protein motif:HAMAP:MF_02027;locus_tag=CLIIMONB_00755;product=dTDP-fucosamine acetyltransferase
GNANT_N_1_L_1023171	Prodigal:002006	CDS	782588	784687	.	+	0	ID=CLIIMONB_00756;inference=ab initio prediction:Prodigal:002006;locus_tag=CLIIMONB_00756;product=hypothetical protein
GNANT_N_1_L_1023171	Prodigal:002006	CDS	784812	786314	.	+	0	ID=CLIIMONB_00757;inference=ab initio prediction:Prodigal:002006;locus_tag=CLIIMONB_00757;product=hypothetical protein
GNANT_N_1_L_1023171	Prodigal:002006	CDS	786405	787592	.	+	0	ID=CLIIMONB_00758;inference=ab initio prediction:Prodigal:002006;locus_tag=CLIIMONB_00758;product=hypothetical protein
GNANT_N_1_L_1023171	Prodigal:002006	CDS	787633	789069	.	+	0	ID=CLIIMONB_00759;Name=lutA_1;gene=lutA_1;inference=ab initio prediction:Prodigal:002006,protein motif:HAMAP:MF_02105;locus_tag=CLIIMONB_00759;product=Lactate utilization protein A
GNANT_N_1_L_1023171	Prodigal:002006	CDS	789742	792804	.	+	0	ID=CLIIMONB_00760;eC_number=3.1.26.12;Name=rne;gene=rne;inference=ab initio prediction:Prodigal:002006,protein motif:HAMAP:MF_00970;locus_tag=CLIIMONB_00760;product=Ribonuclease E
GNANT_N_1_L_1023171	Prodigal:002006	CDS	792976	794220	.	+	0	ID=CLIIMONB_00761;inference=ab initio prediction:Prodigal:002006;locus_tag=CLIIMONB_00761;product=hypothetical protein
GNANT_N_1_L_1023171	Prodigal:002006	CDS	794261	794770	.	-	0	ID=CLIIMONB_00762;Name=pucL;db_xref=COG:COG3195;gene=pucL;inference=ab initio prediction:Prodigal:002006,similar to AA sequence:UniProtKB:O32141;locus_tag=CLIIMONB_00762;product=Uric acid degradation bifunctional protein PucL
GNANT_N_1_L_1023171	Prodigal:002006	CDS	795108	795413	.	-	0	ID=CLIIMONB_00763;inference=ab initio prediction:Prodigal:002006;locus_tag=CLIIMONB_00763;product=hypothetical protein
GNANT_N_1_L_1023171	Prodigal:002006	CDS	795427	795597	.	-	0	ID=CLIIMONB_00764;inference=ab initio prediction:Prodigal:002006;locus_tag=CLIIMONB_00764;product=hypothetical protein
GNANT_N_1_L_1023171	Prodigal:002006	CDS	795835	796173	.	-	0	ID=CLIIMONB_00765;Name=yidD;gene=yidD;inference=ab initio prediction:Prodigal:002006,protein motif:HAMAP:MF_00386;locus_tag=CLIIMONB_00765;product=Putative membrane protein insertion efficiency factor
GNANT_N_1_L_1023171	Prodigal:002006	CDS	796178	796621	.	-	0	ID=CLIIMONB_00766;inference=ab initio prediction:Prodigal:002006;locus_tag=CLIIMONB_00766;product=hypothetical protein
GNANT_N_1_L_1023171	Prodigal:002006	CDS	796861	797679	.	+	0	ID=CLIIMONB_00767;eC_number=3.5.4.16;Name=folE;gene=folE;inference=ab initio prediction:Prodigal:002006,protein motif:HAMAP:MF_00223;locus_tag=CLIIMONB_00767;product=GTP cyclohydrolase 1
GNANT_N_1_L_1023171	Prodigal:002006	CDS	797700	798122	.	+	0	ID=CLIIMONB_00768;eC_number=3.5.4.19;Name=hisI;gene=hisI;inference=ab initio prediction:Prodigal:002006,protein motif:HAMAP:MF_01021;locus_tag=CLIIMONB_00768;product=Phosphoribosyl-AMP cyclohydrolase
GNANT_N_1_L_1023171	Prodigal:002006	CDS	798119	799102	.	+	0	ID=CLIIMONB_00769;inference=ab initio prediction:Prodigal:002006;locus_tag=CLIIMONB_00769;product=hypothetical protein
GNANT_N_1_L_1023171	Prodigal:002006	CDS	799200	800771	.	+	0	ID=CLIIMONB_00770;eC_number=3.1.3.1;Name=phoD;db_xref=COG:COG3540;gene=phoD;inference=ab initio prediction:Prodigal:002006,similar to AA sequence:UniProtKB:P42251;locus_tag=CLIIMONB_00770;product=Alkaline phosphatase D
GNANT_N_1_L_1023171	Prodigal:002006	CDS	800951	801382	.	-	0	ID=CLIIMONB_00771;eC_number=2.7.7.-;inference=ab initio prediction:Prodigal:002006,similar to AA sequence:UniProtKB:P74081;locus_tag=CLIIMONB_00771;product=A-adding tRNA nucleotidyltransferase
GNANT_N_1_L_1023171	Prodigal:002006	CDS	801514	802335	.	-	0	ID=CLIIMONB_00772;inference=ab initio prediction:Prodigal:002006;locus_tag=CLIIMONB_00772;product=hypothetical protein
GNANT_N_1_L_1023171	Prodigal:002006	CDS	802686	803285	.	+	0	ID=CLIIMONB_00773;inference=ab initio prediction:Prodigal:002006;locus_tag=CLIIMONB_00773;product=hypothetical protein
GNANT_N_1_L_1023171	Prodigal:002006	CDS	803516	804157	.	+	0	ID=CLIIMONB_00774;inference=ab initio prediction:Prodigal:002006;locus_tag=CLIIMONB_00774;product=hypothetical protein
GNANT_N_1_L_1023171	Prodigal:002006	CDS	804185	804766	.	-	0	ID=CLIIMONB_00775;inference=ab initio prediction:Prodigal:002006;locus_tag=CLIIMONB_00775;product=hypothetical protein
GNANT_N_1_L_1023171	Prodigal:002006	CDS	804872	805375	.	-	0	ID=CLIIMONB_00776;inference=ab initio prediction:Prodigal:002006;locus_tag=CLIIMONB_00776;product=hypothetical protein
GNANT_N_1_L_1023171	Prodigal:002006	CDS	805554	806024	.	+	0	ID=CLIIMONB_00777;eC_number=2.1.1.207;Name=trmL;db_xref=COG:COG0219;gene=trmL;inference=ab initio prediction:Prodigal:002006,similar to AA sequence:UniProtKB:P44868;locus_tag=CLIIMONB_00777;product=tRNA (cytidine(34)-2'-O)-methyltransferase
GNANT_N_1_L_1023171	Prodigal:002006	CDS	806619	806975	.	+	0	ID=CLIIMONB_00778;inference=ab initio prediction:Prodigal:002006;locus_tag=CLIIMONB_00778;product=hypothetical protein
GNANT_N_1_L_1023171	Prodigal:002006	CDS	806969	807967	.	-	0	ID=CLIIMONB_00779;inference=ab initio prediction:Prodigal:002006;locus_tag=CLIIMONB_00779;product=hypothetical protein
GNANT_N_1_L_1023171	Prodigal:002006	CDS	807974	808915	.	-	0	ID=CLIIMONB_00780;Name=csgG;db_xref=COG:COG1462;gene=csgG;inference=ab initio prediction:Prodigal:002006,similar to AA sequence:UniProtKB:P0AEA2;locus_tag=CLIIMONB_00780;product=Curli production assembly/transport component CsgG
GNANT_N_1_L_1023171	Prodigal:002006	CDS	809002	809499	.	-	0	ID=CLIIMONB_00781;inference=ab initio prediction:Prodigal:002006;locus_tag=CLIIMONB_00781;product=hypothetical protein
GNANT_N_1_L_1023171	Prodigal:002006	CDS	809504	810067	.	-	0	ID=CLIIMONB_00782;inference=ab initio prediction:Prodigal:002006;locus_tag=CLIIMONB_00782;product=hypothetical protein
GNANT_N_1_L_1023171	Prodigal:002006	CDS	810305	810625	.	-	0	ID=CLIIMONB_00783;inference=ab initio prediction:Prodigal:002006;locus_tag=CLIIMONB_00783;product=hypothetical protein
GNANT_N_1_L_1023171	Prodigal:002006	CDS	810739	811584	.	-	0	ID=CLIIMONB_00784;inference=ab initio prediction:Prodigal:002006;locus_tag=CLIIMONB_00784;product=hypothetical protein
GNANT_N_1_L_1023171	Prodigal:002006	CDS	812134	812805	.	+	0	ID=CLIIMONB_00785;inference=ab initio prediction:Prodigal:002006;locus_tag=CLIIMONB_00785;product=hypothetical protein
GNANT_N_1_L_1023171	Prodigal:002006	CDS	812802	813182	.	+	0	ID=CLIIMONB_00786;inference=ab initio prediction:Prodigal:002006;locus_tag=CLIIMONB_00786;product=hypothetical protein
GNANT_N_1_L_1023171	Prodigal:002006	CDS	813230	814237	.	-	0	ID=CLIIMONB_00787;inference=ab initio prediction:Prodigal:002006;locus_tag=CLIIMONB_00787;product=hypothetical protein
GNANT_N_1_L_1023171	Prodigal:002006	CDS	814564	815586	.	+	0	ID=CLIIMONB_00788;inference=ab initio prediction:Prodigal:002006;locus_tag=CLIIMONB_00788;product=hypothetical protein
GNANT_N_1_L_1023171	Prodigal:002006	CDS	815613	816416	.	+	0	ID=CLIIMONB_00789;eC_number=7.3.2.1;Name=phnC_1;db_xref=COG:COG3638;gene=phnC_1;inference=ab initio prediction:Prodigal:002006,similar to AA sequence:UniProtKB:A0QQ70;locus_tag=CLIIMONB_00789;product=Phosphate-import ATP-binding protein PhnC
GNANT_N_1_L_1023171	Prodigal:002006	CDS	816413	817219	.	+	0	ID=CLIIMONB_00790;Name=phnE_1;db_xref=COG:COG3639;gene=phnE_1;inference=ab initio prediction:Prodigal:002006,similar to AA sequence:UniProtKB:A0QQ68;locus_tag=CLIIMONB_00790;product=Phosphate-import permease protein PhnE
GNANT_N_1_L_1023171	Prodigal:002006	CDS	817216	818031	.	+	0	ID=CLIIMONB_00791;Name=phnE_2;db_xref=COG:COG3639;gene=phnE_2;inference=ab initio prediction:Prodigal:002006,similar to AA sequence:UniProtKB:A0QQ68;locus_tag=CLIIMONB_00791;product=Phosphate-import permease protein PhnE
GNANT_N_1_L_1023171	Prodigal:002006	CDS	818039	819460	.	-	0	ID=CLIIMONB_00792;eC_number=3.5.1.-;Name=abgB;db_xref=COG:COG1473;gene=abgB;inference=ab initio prediction:Prodigal:002006,similar to AA sequence:UniProtKB:P76052;locus_tag=CLIIMONB_00792;product=p-aminobenzoyl-glutamate hydrolase subunit B
GNANT_N_1_L_1023171	Prodigal:002006	CDS	819790	821580	.	+	0	ID=CLIIMONB_00793;inference=ab initio prediction:Prodigal:002006;locus_tag=CLIIMONB_00793;product=hypothetical protein
GNANT_N_1_L_1023171	Prodigal:002006	CDS	821596	822555	.	+	0	ID=CLIIMONB_00794;Name=dppB_2;db_xref=COG:COG0601;gene=dppB_2;inference=ab initio prediction:Prodigal:002006,similar to AA sequence:UniProtKB:P0AEF8;locus_tag=CLIIMONB_00794;product=Dipeptide transport system permease protein DppB
GNANT_N_1_L_1023171	Prodigal:002006	CDS	822521	823453	.	+	0	ID=CLIIMONB_00795;Name=gsiD_2;db_xref=COG:COG1173;gene=gsiD_2;inference=ab initio prediction:Prodigal:002006,similar to AA sequence:UniProtKB:P75799;locus_tag=CLIIMONB_00795;product=Glutathione transport system permease protein GsiD
GNANT_N_1_L_1023171	Prodigal:002006	CDS	823834	825684	.	+	0	ID=CLIIMONB_00796;eC_number=7.4.2.10;Name=gsiA_2;db_xref=COG:COG1123;gene=gsiA_2;inference=ab initio prediction:Prodigal:002006,similar to AA sequence:UniProtKB:P75796;locus_tag=CLIIMONB_00796;product=Glutathione import ATP-binding protein GsiA
GNANT_N_1_L_1023171	Prodigal:002006	CDS	826075	826287	.	+	0	ID=CLIIMONB_00797;inference=ab initio prediction:Prodigal:002006;locus_tag=CLIIMONB_00797;product=hypothetical protein
GNANT_N_1_L_1023171	Prodigal:002006	CDS	826284	827162	.	+	0	ID=CLIIMONB_00798;Name=hmuT;db_xref=COG:COG4558;gene=hmuT;inference=ab initio prediction:Prodigal:002006,similar to AA sequence:UniProtKB:Q56991;locus_tag=CLIIMONB_00798;product=Hemin-binding periplasmic protein HmuT
GNANT_N_1_L_1023171	Prodigal:002006	CDS	827187	828233	.	+	0	ID=CLIIMONB_00799;Name=hmuU;db_xref=COG:COG0609;gene=hmuU;inference=ab initio prediction:Prodigal:002006,similar to AA sequence:UniProtKB:Q56992;locus_tag=CLIIMONB_00799;product=Hemin transport system permease protein HmuU
GNANT_N_1_L_1023171	Prodigal:002006	CDS	828226	829050	.	+	0	ID=CLIIMONB_00800;eC_number=3.6.3.-;Name=hmuV_2;db_xref=COG:COG4559;gene=hmuV_2;inference=ab initio prediction:Prodigal:002006,similar to AA sequence:UniProtKB:P74981;locus_tag=CLIIMONB_00800;product=Hemin import ATP-binding protein HmuV
GNANT_N_1_L_1023171	Prodigal:002006	CDS	829231	831366	.	+	0	ID=CLIIMONB_00801;Name=hxuC;db_xref=COG:COG1629;gene=hxuC;inference=ab initio prediction:Prodigal:002006,similar to AA sequence:UniProtKB:P44600;locus_tag=CLIIMONB_00801;product=Heme/hemopexin utilization protein C
GNANT_N_1_L_1023171	Prodigal:002006	CDS	831383	832315	.	-	0	ID=CLIIMONB_00802;inference=ab initio prediction:Prodigal:002006;locus_tag=CLIIMONB_00802;product=hypothetical protein
GNANT_N_1_L_1023171	Prodigal:002006	CDS	832320	833354	.	-	0	ID=CLIIMONB_00803;inference=ab initio prediction:Prodigal:002006;locus_tag=CLIIMONB_00803;product=hypothetical protein
GNANT_N_1_L_1023171	Prodigal:002006	CDS	833897	834118	.	+	0	ID=CLIIMONB_00804;inference=ab initio prediction:Prodigal:002006;locus_tag=CLIIMONB_00804;product=hypothetical protein
GNANT_N_1_L_1023171	Prodigal:002006	CDS	834178	835254	.	-	0	ID=CLIIMONB_00805;eC_number=2.3.1.-;Name=oatA;gene=oatA;inference=ab initio prediction:Prodigal:002006,similar to AA sequence:UniProtKB:Q7A3D6;locus_tag=CLIIMONB_00805;product=O-acetyltransferase OatA
GNANT_N_1_L_1023171	Prodigal:002006	CDS	835432	835584	.	-	0	ID=CLIIMONB_00806;inference=ab initio prediction:Prodigal:002006;locus_tag=CLIIMONB_00806;product=hypothetical protein
GNANT_N_1_L_1023171	Prodigal:002006	CDS	835796	836533	.	+	0	ID=CLIIMONB_00807;eC_number=2.7.8.36;Name=pglC;db_xref=COG:COG2148;gene=pglC;inference=ab initio prediction:Prodigal:002006,similar to AA sequence:UniProtKB:Q0P9D0;locus_tag=CLIIMONB_00807;product=Undecaprenyl phosphate N%2CN'-diacetylbacillosamine 1-phosphate transferase
GNANT_N_1_L_1023171	Prodigal:002006	CDS	836588	836818	.	+	0	ID=CLIIMONB_00808;inference=ab initio prediction:Prodigal:002006;locus_tag=CLIIMONB_00808;product=hypothetical protein
GNANT_N_1_L_1023171	Prodigal:002006	CDS	836862	836963	.	-	0	ID=CLIIMONB_00809;inference=ab initio prediction:Prodigal:002006;locus_tag=CLIIMONB_00809;product=hypothetical protein
GNANT_N_1_L_1023171	Prodigal:002006	CDS	837062	837895	.	-	0	ID=CLIIMONB_00810;eC_number=3.2.1.-;Name=exoK;gene=exoK;inference=ab initio prediction:Prodigal:002006,similar to AA sequence:UniProtKB:P33693;locus_tag=CLIIMONB_00810;product=Endo-1%2C3-1%2C4-beta-glycanase ExoK
GNANT_N_1_L_1023171	Prodigal:002006	CDS	838098	839123	.	+	0	ID=CLIIMONB_00811;inference=ab initio prediction:Prodigal:002006;locus_tag=CLIIMONB_00811;product=hypothetical protein
GNANT_N_1_L_1023171	Prodigal:002006	CDS	839155	839463	.	-	0	ID=CLIIMONB_00812;inference=ab initio prediction:Prodigal:002006;locus_tag=CLIIMONB_00812;product=hypothetical protein
GNANT_N_1_L_1023171	Prodigal:002006	CDS	839658	839963	.	-	0	ID=CLIIMONB_00813;inference=ab initio prediction:Prodigal:002006;locus_tag=CLIIMONB_00813;product=hypothetical protein
GNANT_N_1_L_1023171	Prodigal:002006	CDS	840420	840662	.	-	0	ID=CLIIMONB_00814;inference=ab initio prediction:Prodigal:002006;locus_tag=CLIIMONB_00814;product=hypothetical protein
GNANT_N_1_L_1023171	Prodigal:002006	CDS	840759	840980	.	-	0	ID=CLIIMONB_00815;inference=ab initio prediction:Prodigal:002006;locus_tag=CLIIMONB_00815;product=hypothetical protein
GNANT_N_1_L_1023171	Prodigal:002006	CDS	841787	842614	.	-	0	ID=CLIIMONB_00816;inference=ab initio prediction:Prodigal:002006;locus_tag=CLIIMONB_00816;product=hypothetical protein
GNANT_N_1_L_1023171	Prodigal:002006	CDS	843310	844545	.	-	0	ID=CLIIMONB_00817;inference=ab initio prediction:Prodigal:002006;locus_tag=CLIIMONB_00817;product=hypothetical protein
GNANT_N_1_L_1023171	Prodigal:002006	CDS	844542	846899	.	-	0	ID=CLIIMONB_00818;inference=ab initio prediction:Prodigal:002006;locus_tag=CLIIMONB_00818;product=hypothetical protein
GNANT_N_1_L_1023171	Prodigal:002006	CDS	846992	848227	.	-	0	ID=CLIIMONB_00819;inference=ab initio prediction:Prodigal:002006;locus_tag=CLIIMONB_00819;product=hypothetical protein
GNANT_N_1_L_1023171	Prodigal:002006	CDS	848657	849205	.	+	0	ID=CLIIMONB_00820;eC_number=2.7.7.23;Name=glmU_1;gene=glmU_1;inference=ab initio prediction:Prodigal:002006,protein motif:HAMAP:MF_01631;locus_tag=CLIIMONB_00820;product=Bifunctional protein GlmU
GNANT_N_1_L_1023171	Prodigal:002006	CDS	849219	850247	.	+	0	ID=CLIIMONB_00821;eC_number=1.1.1.370;Name=iolX;db_xref=COG:COG0673;gene=iolX;inference=ab initio prediction:Prodigal:002006,similar to AA sequence:UniProtKB:P40332;locus_tag=CLIIMONB_00821;product=scyllo-inositol 2-dehydrogenase (NAD(+))
GNANT_N_1_L_1023171	Prodigal:002006	CDS	850244	851359	.	+	0	ID=CLIIMONB_00822;eC_number=2.6.1.106;Name=desV;gene=desV;inference=ab initio prediction:Prodigal:002006,similar to AA sequence:UniProtKB:Q9ZGH4;locus_tag=CLIIMONB_00822;product=dTDP-3-amino-3%2C4%2C6-trideoxy-alpha-D-glucose transaminase
GNANT_N_1_L_1023171	Prodigal:002006	CDS	851343	852374	.	+	0	ID=CLIIMONB_00823;eC_number=5.1.3.2;db_xref=COG:COG1088;inference=ab initio prediction:Prodigal:002006,similar to AA sequence:UniProtKB:A0R5C5;locus_tag=CLIIMONB_00823;product=UDP-glucose 4-epimerase
GNANT_N_1_L_1023171	Prodigal:002006	CDS	852371	853507	.	+	0	ID=CLIIMONB_00824;eC_number=2.6.1.87;Name=arnB_1;db_xref=COG:COG0399;gene=arnB_1;inference=ab initio prediction:Prodigal:002006,similar to AA sequence:UniProtKB:P77690;locus_tag=CLIIMONB_00824;product=UDP-4-amino-4-deoxy-L-arabinose--oxoglutarate aminotransferase
GNANT_N_1_L_1023171	Prodigal:002006	CDS	853504	854304	.	+	0	ID=CLIIMONB_00825;inference=ab initio prediction:Prodigal:002006;locus_tag=CLIIMONB_00825;product=hypothetical protein
GNANT_N_1_L_1023171	Prodigal:002006	CDS	854392	855339	.	+	0	ID=CLIIMONB_00826;inference=ab initio prediction:Prodigal:002006;locus_tag=CLIIMONB_00826;product=hypothetical protein
GNANT_N_1_L_1023171	Prodigal:002006	CDS	855396	856355	.	-	0	ID=CLIIMONB_00827;inference=ab initio prediction:Prodigal:002006;locus_tag=CLIIMONB_00827;product=hypothetical protein
GNANT_N_1_L_1023171	Prodigal:002006	CDS	856451	857356	.	-	0	ID=CLIIMONB_00828;Name=gspA;db_xref=COG:COG1442;gene=gspA;inference=ab initio prediction:Prodigal:002006,similar to AA sequence:UniProtKB:P25148;locus_tag=CLIIMONB_00828;product=General stress protein A
GNANT_N_1_L_1023171	Prodigal:002006	CDS	857426	858475	.	-	0	ID=CLIIMONB_00829;inference=ab initio prediction:Prodigal:002006;locus_tag=CLIIMONB_00829;product=hypothetical protein
GNANT_N_1_L_1023171	Prodigal:002006	CDS	858499	859719	.	-	0	ID=CLIIMONB_00830;eC_number=7.6.2.8;Name=btuD_1;gene=btuD_1;inference=ab initio prediction:Prodigal:002006,protein motif:HAMAP:MF_01005;locus_tag=CLIIMONB_00830;product=Vitamin B12 import ATP-binding protein BtuD
GNANT_N_1_L_1023171	Prodigal:002006	CDS	859719	860615	.	-	0	ID=CLIIMONB_00831;inference=ab initio prediction:Prodigal:002006;locus_tag=CLIIMONB_00831;product=hypothetical protein
GNANT_N_1_L_1023171	Prodigal:002006	CDS	860917	861996	.	+	0	ID=CLIIMONB_00832;inference=ab initio prediction:Prodigal:002006;locus_tag=CLIIMONB_00832;product=hypothetical protein
GNANT_N_1_L_1023171	Prodigal:002006	CDS	862213	863751	.	+	0	ID=CLIIMONB_00833;eC_number=5.4.2.12;Name=gpmI;db_xref=COG:COG0696;gene=gpmI;inference=ab initio prediction:Prodigal:002006,similar to AA sequence:UniProtKB:P52832;locus_tag=CLIIMONB_00833;product=2%2C3-bisphosphoglycerate-independent phosphoglycerate mutase
GNANT_N_1_L_1023171	Prodigal:002006	CDS	863885	865300	.	+	0	ID=CLIIMONB_00834;inference=ab initio prediction:Prodigal:002006;locus_tag=CLIIMONB_00834;product=hypothetical protein
GNANT_N_1_L_1023171	Prodigal:002006	CDS	865311	866504	.	+	0	ID=CLIIMONB_00835;inference=ab initio prediction:Prodigal:002006;locus_tag=CLIIMONB_00835;product=hypothetical protein
GNANT_N_1_L_1023171	Prodigal:002006	CDS	866440	866796	.	-	0	ID=CLIIMONB_00836;inference=ab initio prediction:Prodigal:002006;locus_tag=CLIIMONB_00836;product=hypothetical protein
GNANT_N_1_L_1023171	Prodigal:002006	CDS	866815	867057	.	-	0	ID=CLIIMONB_00837;inference=ab initio prediction:Prodigal:002006;locus_tag=CLIIMONB_00837;product=hypothetical protein
GNANT_N_1_L_1023171	Prodigal:002006	CDS	867491	868918	.	-	0	ID=CLIIMONB_00838;eC_number=2.7.7.-;Name=selO_2;gene=selO_2;inference=ab initio prediction:Prodigal:002006,protein motif:HAMAP:MF_00692;locus_tag=CLIIMONB_00838;product=Protein adenylyltransferase SelO
GNANT_N_1_L_1023171	Prodigal:002006	CDS	870015	870242	.	+	0	ID=CLIIMONB_00839;inference=ab initio prediction:Prodigal:002006;locus_tag=CLIIMONB_00839;product=hypothetical protein
GNANT_N_1_L_1023171	Prodigal:002006	CDS	870887	871780	.	+	0	ID=CLIIMONB_00840;Name=rhaS_2;gene=rhaS_2;inference=ab initio prediction:Prodigal:002006,protein motif:HAMAP:MF_01534;locus_tag=CLIIMONB_00840;product=HTH-type transcriptional activator RhaS
GNANT_N_1_L_1023171	Prodigal:002006	CDS	871910	872443	.	+	0	ID=CLIIMONB_00841;inference=ab initio prediction:Prodigal:002006;locus_tag=CLIIMONB_00841;product=hypothetical protein
GNANT_N_1_L_1023171	Prodigal:002006	CDS	872631	872945	.	-	0	ID=CLIIMONB_00842;inference=ab initio prediction:Prodigal:002006;locus_tag=CLIIMONB_00842;product=hypothetical protein
GNANT_N_1_L_1023171	Prodigal:002006	CDS	873112	875196	.	-	0	ID=CLIIMONB_00843;inference=ab initio prediction:Prodigal:002006;locus_tag=CLIIMONB_00843;product=hypothetical protein
GNANT_N_1_L_1023171	Prodigal:002006	CDS	875383	875940	.	+	0	ID=CLIIMONB_00844;Name=yagU;db_xref=COG:COG3477;gene=yagU;inference=ab initio prediction:Prodigal:002006,similar to AA sequence:UniProtKB:P0AAA1;locus_tag=CLIIMONB_00844;product=Inner membrane protein YagU
GNANT_N_1_L_1023171	Prodigal:002006	CDS	876453	878054	.	+	0	ID=CLIIMONB_00845;Name=vnfA;db_xref=COG:COG3604;gene=vnfA;inference=ab initio prediction:Prodigal:002006,similar to AA sequence:UniProtKB:P12627;locus_tag=CLIIMONB_00845;product=Nitrogen fixation protein VnfA
GNANT_N_1_L_1023171	Prodigal:002006	CDS	878264	878815	.	+	0	ID=CLIIMONB_00846;inference=ab initio prediction:Prodigal:002006;locus_tag=CLIIMONB_00846;product=hypothetical protein
GNANT_N_1_L_1023171	Prodigal:002006	CDS	878874	880070	.	+	0	ID=CLIIMONB_00847;inference=ab initio prediction:Prodigal:002006;locus_tag=CLIIMONB_00847;product=hypothetical protein
GNANT_N_1_L_1023171	Prodigal:002006	CDS	880067	881401	.	+	0	ID=CLIIMONB_00848;eC_number=1.18.1.-;Name=norW;gene=norW;inference=ab initio prediction:Prodigal:002006,protein motif:HAMAP:MF_01313;locus_tag=CLIIMONB_00848;product=Nitric oxide reductase FlRd-NAD(+) reductase
GNANT_N_1_L_1023171	Prodigal:002006	CDS	881412	882119	.	+	0	ID=CLIIMONB_00849;inference=ab initio prediction:Prodigal:002006;locus_tag=CLIIMONB_00849;product=hypothetical protein
GNANT_N_1_L_1023171	Prodigal:002006	CDS	882200	883555	.	+	0	ID=CLIIMONB_00850;inference=ab initio prediction:Prodigal:002006;locus_tag=CLIIMONB_00850;product=hypothetical protein
GNANT_N_1_L_1023171	Prodigal:002006	CDS	883559	884398	.	+	0	ID=CLIIMONB_00851;Name=nrtB;db_xref=COG:COG0600;gene=nrtB;inference=ab initio prediction:Prodigal:002006,similar to AA sequence:UniProtKB:P38044;locus_tag=CLIIMONB_00851;product=Nitrate import permease protein NrtB
GNANT_N_1_L_1023171	Prodigal:002006	CDS	884407	885387	.	+	0	ID=CLIIMONB_00852;eC_number=3.6.3.-;Name=cmpD_2;gene=cmpD_2;inference=ab initio prediction:Prodigal:002006,similar to AA sequence:UniProtKB:Q55463;locus_tag=CLIIMONB_00852;product=Bicarbonate transport ATP-binding protein CmpD
GNANT_N_1_L_1023171	Prodigal:002006	CDS	885643	885789	.	+	0	ID=CLIIMONB_00853;eC_number=4.2.1.104;Name=cyn1;gene=cyn1;inference=ab initio prediction:Prodigal:002006,protein motif:HAMAP:MF_00535;locus_tag=CLIIMONB_00853;product=Cyanate hydratase
GNANT_N_1_L_1023171	Prodigal:002006	CDS	885867	886757	.	-	0	ID=CLIIMONB_00854;Name=rhaS_3;gene=rhaS_3;inference=ab initio prediction:Prodigal:002006,protein motif:HAMAP:MF_01534;locus_tag=CLIIMONB_00854;product=HTH-type transcriptional activator RhaS
GNANT_N_1_L_1023171	Prodigal:002006	CDS	887026	888180	.	+	0	ID=CLIIMONB_00855;eC_number=1.6.99.1;Name=namA_1;db_xref=COG:COG1902;gene=namA_1;inference=ab initio prediction:Prodigal:002006,similar to AA sequence:UniProtKB:Q5KXG9;locus_tag=CLIIMONB_00855;product=NADPH dehydrogenase
GNANT_N_1_L_1023171	Prodigal:002006	CDS	888224	888487	.	+	0	ID=CLIIMONB_00856;inference=ab initio prediction:Prodigal:002006;locus_tag=CLIIMONB_00856;product=hypothetical protein
GNANT_N_1_L_1023171	Prodigal:002006	CDS	888500	890086	.	+	0	ID=CLIIMONB_00857;Name=actP_2;db_xref=COG:COG4147;gene=actP_2;inference=ab initio prediction:Prodigal:002006,similar to AA sequence:UniProtKB:P32705;locus_tag=CLIIMONB_00857;product=Cation/acetate symporter ActP
GNANT_N_1_L_1023171	Prodigal:002006	CDS	891401	891706	.	+	0	ID=CLIIMONB_00858;inference=ab initio prediction:Prodigal:002006;locus_tag=CLIIMONB_00858;product=hypothetical protein
GNANT_N_1_L_1023171	Prodigal:002006	CDS	891754	893160	.	+	0	ID=CLIIMONB_00859;eC_number=1.14.13.131;Name=dmoA_2;gene=dmoA_2;inference=ab initio prediction:Prodigal:002006,similar to AA sequence:UniProtKB:E9JFX9;locus_tag=CLIIMONB_00859;product=Dimethyl-sulfide monooxygenase
GNANT_N_1_L_1023171	Prodigal:002006	CDS	893169	893939	.	+	0	ID=CLIIMONB_00860;eC_number=3.6.3.-;Name=lptB_3;db_xref=COG:COG1137;gene=lptB_3;inference=ab initio prediction:Prodigal:002006,similar to AA sequence:UniProtKB:P45073;locus_tag=CLIIMONB_00860;product=Lipopolysaccharide export system ATP-binding protein LptB
GNANT_N_1_L_1023171	Prodigal:002006	CDS	893950	894831	.	+	0	ID=CLIIMONB_00861;Name=livH_3;db_xref=COG:COG0559;gene=livH_3;inference=ab initio prediction:Prodigal:002006,similar to AA sequence:UniProtKB:P0AEX7;locus_tag=CLIIMONB_00861;product=High-affinity branched-chain amino acid transport system permease protein LivH
GNANT_N_1_L_1023171	Prodigal:002006	CDS	894836	895921	.	+	0	ID=CLIIMONB_00862;inference=ab initio prediction:Prodigal:002006;locus_tag=CLIIMONB_00862;product=hypothetical protein
GNANT_N_1_L_1023171	Prodigal:002006	CDS	895921	897276	.	+	0	ID=CLIIMONB_00863;inference=ab initio prediction:Prodigal:002006;locus_tag=CLIIMONB_00863;product=hypothetical protein
GNANT_N_1_L_1023171	Prodigal:002006	CDS	897273	898043	.	+	0	ID=CLIIMONB_00864;Name=livF_3;db_xref=COG:COG0410;gene=livF_3;inference=ab initio prediction:Prodigal:002006,similar to AA sequence:UniProtKB:P22731;locus_tag=CLIIMONB_00864;product=High-affinity branched-chain amino acid transport ATP-binding protein LivF
GNANT_N_1_L_1023171	Prodigal:002006	CDS	898087	899343	.	+	0	ID=CLIIMONB_00865;eC_number=1.14.14.-;Name=sfnC_1;gene=sfnC_1;inference=ab initio prediction:Prodigal:002006,similar to AA sequence:UniProtKB:Q845S8;locus_tag=CLIIMONB_00865;product=putative FMNH2-dependent monooxygenase SfnC
GNANT_N_1_L_1023171	Prodigal:002006	CDS	899343	899510	.	+	0	ID=CLIIMONB_00866;inference=ab initio prediction:Prodigal:002006;locus_tag=CLIIMONB_00866;product=hypothetical protein
GNANT_N_1_L_1023171	Prodigal:002006	CDS	899773	900669	.	+	0	ID=CLIIMONB_00867;Name=oxyR_1;gene=oxyR_1;inference=ab initio prediction:Prodigal:002006,similar to AA sequence:UniProtKB:P0ACQ4;locus_tag=CLIIMONB_00867;product=Hydrogen peroxide-inducible genes activator
GNANT_N_1_L_1023171	Prodigal:002006	CDS	900833	901558	.	+	0	ID=CLIIMONB_00868;eC_number=4.2.1.83;Name=galB;db_xref=COG:COG2120;gene=galB;inference=ab initio prediction:Prodigal:002006,similar to AA sequence:UniProtKB:Q88JX8;locus_tag=CLIIMONB_00868;product=4-oxalmesaconate hydratase
GNANT_N_1_L_1023171	Prodigal:002006	CDS	901555	902244	.	+	0	ID=CLIIMONB_00869;eC_number=4.1.3.16;Name=proA_1;gene=proA_1;inference=ab initio prediction:Prodigal:002006,similar to AA sequence:UniProtKB:Q9AQI0;locus_tag=CLIIMONB_00869;product=4-hydroxy-4-methyl-2-oxoglutarate aldolase/4-carboxy-4-hydroxy-2-oxoadipate aldolase
GNANT_N_1_L_1023171	Prodigal:002006	CDS	902327	903655	.	+	0	ID=CLIIMONB_00870;Name=yjhB_1;gene=yjhB_1;inference=ab initio prediction:Prodigal:002006,similar to AA sequence:UniProtKB:P39352;locus_tag=CLIIMONB_00870;product=Putative metabolite transport protein YjhB
GNANT_N_1_L_1023171	Prodigal:002006	CDS	903697	905154	.	+	0	ID=CLIIMONB_00871;eC_number=4.2.1.79;Name=prpD2_1;db_xref=COG:COG2079;gene=prpD2_1;inference=ab initio prediction:Prodigal:002006,similar to AA sequence:UniProtKB:Q8NSL3;locus_tag=CLIIMONB_00871;product=2-methylcitrate dehydratase 2
GNANT_N_1_L_1023171	Prodigal:002006	CDS	905418	905777	.	-	0	ID=CLIIMONB_00872;inference=ab initio prediction:Prodigal:002006;locus_tag=CLIIMONB_00872;product=hypothetical protein
GNANT_N_1_L_1023171	Prodigal:002006	CDS	906453	906749	.	-	0	ID=CLIIMONB_00873;inference=ab initio prediction:Prodigal:002006,similar to AA sequence:ISfinder:ISMdi3;locus_tag=CLIIMONB_00873;product=IS3 family transposase ISMdi3
GNANT_N_1_L_1023171	Prodigal:002006	CDS	906859	906960	.	-	0	ID=CLIIMONB_00874;inference=ab initio prediction:Prodigal:002006;locus_tag=CLIIMONB_00874;product=hypothetical protein
GNANT_N_1_L_1023171	Prodigal:002006	CDS	906970	907140	.	-	0	ID=CLIIMONB_00875;inference=ab initio prediction:Prodigal:002006,similar to AA sequence:ISfinder:ISMdi3;locus_tag=CLIIMONB_00875;product=IS3 family transposase ISMdi3
GNANT_N_1_L_1023171	Prodigal:002006	CDS	907414	908556	.	-	0	ID=CLIIMONB_00876;Name=mcrC;db_xref=COG:COG4268;gene=mcrC;inference=ab initio prediction:Prodigal:002006,similar to AA sequence:UniProtKB:P15006;locus_tag=CLIIMONB_00876;product=Protein McrC
GNANT_N_1_L_1023171	Prodigal:002006	CDS	908556	910697	.	-	0	ID=CLIIMONB_00877;inference=ab initio prediction:Prodigal:002006;locus_tag=CLIIMONB_00877;product=hypothetical protein
GNANT_N_1_L_1023171	Prodigal:002006	CDS	910836	913505	.	-	0	ID=CLIIMONB_00878;inference=ab initio prediction:Prodigal:002006;locus_tag=CLIIMONB_00878;product=hypothetical protein
GNANT_N_1_L_1023171	Prodigal:002006	CDS	913502	915166	.	-	0	ID=CLIIMONB_00879;inference=ab initio prediction:Prodigal:002006;locus_tag=CLIIMONB_00879;product=hypothetical protein
GNANT_N_1_L_1023171	Prodigal:002006	CDS	915163	915972	.	-	0	ID=CLIIMONB_00880;inference=ab initio prediction:Prodigal:002006;locus_tag=CLIIMONB_00880;product=hypothetical protein
GNANT_N_1_L_1023171	Prodigal:002006	CDS	916980	919580	.	-	0	ID=CLIIMONB_00881;eC_number=3.6.4.-;Name=rapA;gene=rapA;inference=ab initio prediction:Prodigal:002006,protein motif:HAMAP:MF_01821;locus_tag=CLIIMONB_00881;product=RNA polymerase-associated protein RapA
GNANT_N_1_L_1023171	Prodigal:002006	CDS	920202	920657	.	+	0	ID=CLIIMONB_00882;inference=ab initio prediction:Prodigal:002006;locus_tag=CLIIMONB_00882;product=hypothetical protein
GNANT_N_1_L_1023171	Prodigal:002006	CDS	920705	921514	.	+	0	ID=CLIIMONB_00883;inference=ab initio prediction:Prodigal:002006;locus_tag=CLIIMONB_00883;product=hypothetical protein
GNANT_N_1_L_1023171	Prodigal:002006	CDS	921530	922279	.	+	0	ID=CLIIMONB_00884;inference=ab initio prediction:Prodigal:002006;locus_tag=CLIIMONB_00884;product=hypothetical protein
GNANT_N_1_L_1023171	Prodigal:002006	CDS	922365	922625	.	-	0	ID=CLIIMONB_00885;inference=ab initio prediction:Prodigal:002006;locus_tag=CLIIMONB_00885;product=hypothetical protein
GNANT_N_1_L_1023171	Prodigal:002006	CDS	922842	924599	.	-	0	ID=CLIIMONB_00886;inference=ab initio prediction:Prodigal:002006;locus_tag=CLIIMONB_00886;product=hypothetical protein
GNANT_N_1_L_1023171	Prodigal:002006	CDS	925330	926217	.	-	0	ID=CLIIMONB_00887;inference=ab initio prediction:Prodigal:002006;locus_tag=CLIIMONB_00887;product=hypothetical protein
GNANT_N_1_L_1023171	Prodigal:002006	CDS	926396	929140	.	+	0	ID=CLIIMONB_00888;eC_number=3.6.4.12;Name=recD2_2;gene=recD2_2;inference=ab initio prediction:Prodigal:002006,protein motif:HAMAP:MF_01488;locus_tag=CLIIMONB_00888;product=ATP-dependent RecD-like DNA helicase
GNANT_N_1_L_1023171	Prodigal:002006	CDS	929734	929904	.	+	0	ID=CLIIMONB_00889;inference=ab initio prediction:Prodigal:002006;locus_tag=CLIIMONB_00889;product=hypothetical protein
GNANT_N_1_L_1023171	Prodigal:002006	CDS	930082	930627	.	+	0	ID=CLIIMONB_00890;inference=ab initio prediction:Prodigal:002006;locus_tag=CLIIMONB_00890;product=hypothetical protein
GNANT_N_1_L_1023171	Aragorn:001002	tRNA	931720	931796	.	-	.	ID=CLIIMONB_00891;inference=COORDINATES:profile:Aragorn:001002;locus_tag=CLIIMONB_00891;product=tRNA-Arg(acg)
GNANT_N_1_L_1023171	Prodigal:002006	CDS	931922	932662	.	-	0	ID=CLIIMONB_00892;eC_number=2.7.7.99;Name=murU;db_xref=COG:COG1208;gene=murU;inference=ab initio prediction:Prodigal:002006,similar to AA sequence:UniProtKB:Q88QT2;locus_tag=CLIIMONB_00892;product=N-acetylmuramate alpha-1-phosphate uridylyltransferase
GNANT_N_1_L_1023171	Prodigal:002006	CDS	932682	934271	.	-	0	ID=CLIIMONB_00893;inference=ab initio prediction:Prodigal:002006;locus_tag=CLIIMONB_00893;product=hypothetical protein
GNANT_N_1_L_1023171	Prodigal:002006	CDS	934422	935705	.	-	0	ID=CLIIMONB_00894;inference=ab initio prediction:Prodigal:002006;locus_tag=CLIIMONB_00894;product=hypothetical protein
GNANT_N_1_L_1023171	Prodigal:002006	CDS	935791	937614	.	-	0	ID=CLIIMONB_00895;Name=norR_1;gene=norR_1;inference=ab initio prediction:Prodigal:002006,protein motif:HAMAP:MF_01314;locus_tag=CLIIMONB_00895;product=Anaerobic nitric oxide reductase transcription regulator NorR
GNANT_N_1_L_1023171	Prodigal:002006	CDS	937992	938480	.	+	0	ID=CLIIMONB_00896;eC_number=4.2.1.104;Name=cynS;db_xref=COG:COG1513;gene=cynS;inference=ab initio prediction:Prodigal:002006,similar to AA sequence:UniProtKB:A8GBZ7;locus_tag=CLIIMONB_00896;product=Cyanate hydratase
GNANT_N_1_L_1023171	Prodigal:002006	CDS	938984	939256	.	+	0	ID=CLIIMONB_00897;inference=ab initio prediction:Prodigal:002006;locus_tag=CLIIMONB_00897;product=hypothetical protein
GNANT_N_1_L_1023171	Prodigal:002006	CDS	939491	942763	.	-	0	ID=CLIIMONB_00898;Name=mdtB_2;db_xref=COG:COG0841;gene=mdtB_2;inference=ab initio prediction:Prodigal:002006,similar to AA sequence:UniProtKB:Q0TG15;locus_tag=CLIIMONB_00898;product=Multidrug resistance protein MdtB
GNANT_N_1_L_1023171	Prodigal:002006	CDS	943104	943538	.	-	0	ID=CLIIMONB_00899;inference=ab initio prediction:Prodigal:002006;locus_tag=CLIIMONB_00899;product=hypothetical protein
GNANT_N_1_L_1023171	Prodigal:002006	CDS	943632	943832	.	-	0	ID=CLIIMONB_00900;inference=ab initio prediction:Prodigal:002006;locus_tag=CLIIMONB_00900;product=hypothetical protein
GNANT_N_1_L_1023171	Prodigal:002006	CDS	943909	944130	.	-	0	ID=CLIIMONB_00901;inference=ab initio prediction:Prodigal:002006;locus_tag=CLIIMONB_00901;product=hypothetical protein
GNANT_N_1_L_1023171	Prodigal:002006	CDS	944141	946201	.	-	0	ID=CLIIMONB_00902;Name=cstA;db_xref=COG:COG1966;gene=cstA;inference=ab initio prediction:Prodigal:002006,similar to AA sequence:UniProtKB:P15078;locus_tag=CLIIMONB_00902;product=Peptide transporter CstA
GNANT_N_1_L_1023171	Prodigal:002006	CDS	946490	947359	.	+	0	ID=CLIIMONB_00903;eC_number=1.1.1.60;Name=garR;db_xref=COG:COG2084;gene=garR;inference=ab initio prediction:Prodigal:002006,similar to AA sequence:UniProtKB:P0ABQ2;locus_tag=CLIIMONB_00903;product=2-hydroxy-3-oxopropionate reductase
GNANT_N_1_L_1023171	Prodigal:002006	CDS	947554	948474	.	-	0	ID=CLIIMONB_00904;eC_number=2.5.1.75;Name=miaA;db_xref=COG:COG0324;gene=miaA;inference=ab initio prediction:Prodigal:002006,similar to AA sequence:UniProtKB:P16384;locus_tag=CLIIMONB_00904;product=tRNA dimethylallyltransferase
GNANT_N_1_L_1023171	Prodigal:002006	CDS	948489	949382	.	+	0	ID=CLIIMONB_00905;inference=ab initio prediction:Prodigal:002006;locus_tag=CLIIMONB_00905;product=hypothetical protein
GNANT_N_1_L_1023171	Prodigal:002006	CDS	949681	951222	.	-	0	ID=CLIIMONB_00906;eC_number=3.4.21.107;Name=degP_2;db_xref=COG:COG0265;gene=degP_2;inference=ab initio prediction:Prodigal:002006,similar to AA sequence:UniProtKB:P0C0V0;locus_tag=CLIIMONB_00906;product=Periplasmic serine endoprotease DegP
GNANT_N_1_L_1023171	Prodigal:002006	CDS	951339	952316	.	-	0	ID=CLIIMONB_00907;Name=hflC;db_xref=COG:COG0330;gene=hflC;inference=ab initio prediction:Prodigal:002006,similar to AA sequence:UniProtKB:P0ABC3;locus_tag=CLIIMONB_00907;product=Modulator of FtsH protease HflC
GNANT_N_1_L_1023171	Prodigal:002006	CDS	952313	953497	.	-	0	ID=CLIIMONB_00908;Name=hflK;db_xref=COG:COG0330;gene=hflK;inference=ab initio prediction:Prodigal:002006,similar to AA sequence:UniProtKB:P0ABC7;locus_tag=CLIIMONB_00908;product=Modulator of FtsH protease HflK
GNANT_N_1_L_1023171	Prodigal:002006	CDS	953782	954273	.	-	0	ID=CLIIMONB_00909;eC_number=1.5.1.3;Name=dhfrIII;gene=dhfrIII;inference=ab initio prediction:Prodigal:002006,similar to AA sequence:UniProtKB:P12833;locus_tag=CLIIMONB_00909;product=Dihydrofolate reductase type 3
GNANT_N_1_L_1023171	Prodigal:002006	CDS	954270	955064	.	-	0	ID=CLIIMONB_00910;eC_number=2.1.1.45;Name=thyA;db_xref=COG:COG0207;gene=thyA;inference=ab initio prediction:Prodigal:002006,similar to AA sequence:UniProtKB:P67042;locus_tag=CLIIMONB_00910;product=Thymidylate synthase
GNANT_N_1_L_1023171	Prodigal:002006	CDS	955142	955909	.	-	0	ID=CLIIMONB_00911;inference=ab initio prediction:Prodigal:002006;locus_tag=CLIIMONB_00911;product=hypothetical protein
GNANT_N_1_L_1023171	Aragorn:001002	tmRNA	956018	956375	.	+	.	ID=CLIIMONB_00912;Name=ssrA;gene=ssrA;inference=COORDINATES:profile:Aragorn:001002;locus_tag=CLIIMONB_00912;product=transfer-messenger RNA%2C SsrA
GNANT_N_1_L_1023171	Prodigal:002006	CDS	956435	957061	.	+	0	ID=CLIIMONB_00913;inference=ab initio prediction:Prodigal:002006;locus_tag=CLIIMONB_00913;product=hypothetical protein
GNANT_N_1_L_1023171	Prodigal:002006	CDS	957272	958660	.	-	0	ID=CLIIMONB_00914;inference=ab initio prediction:Prodigal:002006;locus_tag=CLIIMONB_00914;product=hypothetical protein
GNANT_N_1_L_1023171	Prodigal:002006	CDS	958782	960191	.	+	0	ID=CLIIMONB_00915;eC_number=4.2.1.2;Name=fumC_2;db_xref=COG:COG0114;gene=fumC_2;inference=ab initio prediction:Prodigal:002006,similar to AA sequence:UniProtKB:Q92PB6;locus_tag=CLIIMONB_00915;product=Fumarate hydratase class II
GNANT_N_1_L_1023171	Prodigal:002006	CDS	960247	960450	.	+	0	ID=CLIIMONB_00916;inference=ab initio prediction:Prodigal:002006;locus_tag=CLIIMONB_00916;product=hypothetical protein
GNANT_N_1_L_1023171	Prodigal:002006	CDS	960461	960685	.	+	0	ID=CLIIMONB_00917;inference=ab initio prediction:Prodigal:002006;locus_tag=CLIIMONB_00917;product=hypothetical protein
GNANT_N_1_L_1023171	Prodigal:002006	CDS	960767	961393	.	+	0	ID=CLIIMONB_00918;inference=ab initio prediction:Prodigal:002006;locus_tag=CLIIMONB_00918;product=hypothetical protein
GNANT_N_1_L_1023171	Prodigal:002006	CDS	961538	962458	.	+	0	ID=CLIIMONB_00919;eC_number=3.4.24.-;Name=mepA_1;db_xref=COG:COG3770;gene=mepA_1;inference=ab initio prediction:Prodigal:002006,similar to AA sequence:UniProtKB:P0C0T5;locus_tag=CLIIMONB_00919;product=Penicillin-insensitive murein endopeptidase
GNANT_N_1_L_1023171	Prodigal:002006	CDS	962624	962785	.	+	0	ID=CLIIMONB_00920;inference=ab initio prediction:Prodigal:002006;locus_tag=CLIIMONB_00920;product=hypothetical protein
GNANT_N_1_L_1023171	Prodigal:002006	CDS	962789	963445	.	-	0	ID=CLIIMONB_00921;eC_number=1.8.4.11;Name=msrA_1;db_xref=COG:COG0225;gene=msrA_1;inference=ab initio prediction:Prodigal:002006,similar to AA sequence:UniProtKB:Q93S39;locus_tag=CLIIMONB_00921;product=Peptide methionine sulfoxide reductase MsrA
GNANT_N_1_L_1023171	Prodigal:002006	CDS	963633	964127	.	+	0	ID=CLIIMONB_00922;inference=ab initio prediction:Prodigal:002006;locus_tag=CLIIMONB_00922;product=hypothetical protein
GNANT_N_1_L_1023171	Prodigal:002006	CDS	964164	964484	.	-	0	ID=CLIIMONB_00923;inference=ab initio prediction:Prodigal:002006;locus_tag=CLIIMONB_00923;product=hypothetical protein
GNANT_N_1_L_1023171	Prodigal:002006	CDS	964705	965382	.	+	0	ID=CLIIMONB_00924;eC_number=3.1.3.-;Name=yieH;db_xref=COG:COG0637;gene=yieH;inference=ab initio prediction:Prodigal:002006,similar to AA sequence:UniProtKB:P31467;locus_tag=CLIIMONB_00924;product=6-phosphogluconate phosphatase
GNANT_N_1_L_1023171	Prodigal:002006	CDS	965788	966075	.	+	0	ID=CLIIMONB_00925;inference=ab initio prediction:Prodigal:002006;locus_tag=CLIIMONB_00925;product=hypothetical protein
GNANT_N_1_L_1023171	Prodigal:002006	CDS	966096	966809	.	-	0	ID=CLIIMONB_00926;inference=ab initio prediction:Prodigal:002006;locus_tag=CLIIMONB_00926;product=hypothetical protein
GNANT_N_1_L_1023171	Prodigal:002006	CDS	966918	967199	.	-	0	ID=CLIIMONB_00927;inference=ab initio prediction:Prodigal:002006;locus_tag=CLIIMONB_00927;product=hypothetical protein
GNANT_N_1_L_1023171	Prodigal:002006	CDS	967548	968927	.	-	0	ID=CLIIMONB_00928;eC_number=4.3.2.1;Name=argH_1;db_xref=COG:COG0165;gene=argH_1;inference=ab initio prediction:Prodigal:002006,similar to AA sequence:UniProtKB:Q5SLL0;locus_tag=CLIIMONB_00928;product=Argininosuccinate lyase
GNANT_N_1_L_1023171	Prodigal:002006	CDS	968970	969611	.	+	0	ID=CLIIMONB_00929;Name=tlpA;db_xref=COG:COG0526;gene=tlpA;inference=ab initio prediction:Prodigal:002006,similar to AA sequence:UniProtKB:P43221;locus_tag=CLIIMONB_00929;product=Thiol:disulfide interchange protein TlpA
GNANT_N_1_L_1023171	Prodigal:002006	CDS	969681	970877	.	+	0	ID=CLIIMONB_00930;Name=nhaA_1;db_xref=COG:COG3004;gene=nhaA_1;inference=ab initio prediction:Prodigal:002006,similar to AA sequence:UniProtKB:O85187;locus_tag=CLIIMONB_00930;product=Na(+)/H(+) antiporter NhaA
GNANT_N_1_L_1023171	Prodigal:002006	CDS	970938	972695	.	+	0	ID=CLIIMONB_00931;inference=ab initio prediction:Prodigal:002006;locus_tag=CLIIMONB_00931;product=hypothetical protein
GNANT_N_1_L_1023171	Prodigal:002006	CDS	972750	973100	.	-	0	ID=CLIIMONB_00932;inference=ab initio prediction:Prodigal:002006;locus_tag=CLIIMONB_00932;product=hypothetical protein
GNANT_N_1_L_1023171	Prodigal:002006	CDS	973252	973725	.	-	0	ID=CLIIMONB_00933;inference=ab initio prediction:Prodigal:002006,similar to AA sequence:ISfinder:ISMpo2;locus_tag=CLIIMONB_00933;product=IS1595 family transposase ISMpo2
GNANT_N_1_L_1023171	Prodigal:002006	CDS	973898	974575	.	-	0	ID=CLIIMONB_00934;eC_number=3.8.1.2;Name=hdl IVa_2;gene=hdl IVa_2;inference=ab initio prediction:Prodigal:002006,similar to AA sequence:UniProtKB:Q51645;locus_tag=CLIIMONB_00934;product=(S)-2-haloacid dehalogenase 4A
GNANT_N_1_L_1023171	Prodigal:002006	CDS	974647	976173	.	-	0	ID=CLIIMONB_00935;Name=murJ;db_xref=COG:COG0728;gene=murJ;inference=ab initio prediction:Prodigal:002006,similar to AA sequence:UniProtKB:P0AF16;locus_tag=CLIIMONB_00935;product=Lipid II flippase MurJ
GNANT_N_1_L_1023171	Prodigal:002006	CDS	976373	976972	.	-	0	ID=CLIIMONB_00936;eC_number=1.15.1.1;Name=sodB;db_xref=COG:COG0605;gene=sodB;inference=ab initio prediction:Prodigal:002006,similar to AA sequence:UniProtKB:Q9XD74;locus_tag=CLIIMONB_00936;product=Superoxide dismutase [Mn]
GNANT_N_1_L_1023171	Prodigal:002006	CDS	977273	978145	.	+	0	ID=CLIIMONB_00937;inference=ab initio prediction:Prodigal:002006;locus_tag=CLIIMONB_00937;product=hypothetical protein
GNANT_N_1_L_1023171	Prodigal:002006	CDS	978276	979991	.	-	0	ID=CLIIMONB_00938;inference=ab initio prediction:Prodigal:002006;locus_tag=CLIIMONB_00938;product=hypothetical protein
GNANT_N_1_L_1023171	Prodigal:002006	CDS	980161	980895	.	-	0	ID=CLIIMONB_00939;eC_number=2.1.1.33;Name=trmB;db_xref=COG:COG0220;gene=trmB;inference=ab initio prediction:Prodigal:002006,similar to AA sequence:UniProtKB:P0A8I5;locus_tag=CLIIMONB_00939;product=tRNA (guanine-N(7)-)-methyltransferase
GNANT_N_1_L_1023171	Prodigal:002006	CDS	981242	982420	.	-	0	ID=CLIIMONB_00940;eC_number=2.5.1.6;Name=metK;db_xref=COG:COG0192;gene=metK;inference=ab initio prediction:Prodigal:002006,similar to AA sequence:UniProtKB:P0A817;locus_tag=CLIIMONB_00940;product=S-adenosylmethionine synthase
GNANT_N_1_L_1023171	Prodigal:002006	CDS	982592	983023	.	-	0	ID=CLIIMONB_00941;inference=ab initio prediction:Prodigal:002006;locus_tag=CLIIMONB_00941;product=hypothetical protein
GNANT_N_1_L_1023171	Prodigal:002006	CDS	983568	984461	.	+	0	ID=CLIIMONB_00942;inference=ab initio prediction:Prodigal:002006;locus_tag=CLIIMONB_00942;product=hypothetical protein
GNANT_N_1_L_1023171	Prodigal:002006	CDS	984467	985951	.	+	0	ID=CLIIMONB_00943;eC_number=3.4.-.-;Name=bepA_1;gene=bepA_1;inference=ab initio prediction:Prodigal:002006,protein motif:HAMAP:MF_00997;locus_tag=CLIIMONB_00943;product=Beta-barrel assembly-enhancing protease
GNANT_N_1_L_1023171	Prodigal:002006	CDS	986025	986705	.	+	0	ID=CLIIMONB_00944;eC_number=1.8.4.-;Name=yfcG_2;db_xref=COG:COG0625;gene=yfcG_2;inference=ab initio prediction:Prodigal:002006,similar to AA sequence:UniProtKB:P77526;locus_tag=CLIIMONB_00944;product=Disulfide-bond oxidoreductase YfcG
GNANT_N_1_L_1023171	Prodigal:002006	CDS	986737	986892	.	-	0	ID=CLIIMONB_00945;inference=ab initio prediction:Prodigal:002006;locus_tag=CLIIMONB_00945;product=hypothetical protein
GNANT_N_1_L_1023171	Prodigal:002006	CDS	986978	987415	.	-	0	ID=CLIIMONB_00946;inference=ab initio prediction:Prodigal:002006;locus_tag=CLIIMONB_00946;product=hypothetical protein
GNANT_N_1_L_1023171	Prodigal:002006	CDS	987598	989865	.	-	0	ID=CLIIMONB_00947;eC_number=1.2.99.6;Name=paoC_2;db_xref=COG:COG1529;gene=paoC_2;inference=ab initio prediction:Prodigal:002006,similar to AA sequence:UniProtKB:P77489;locus_tag=CLIIMONB_00947;product=Aldehyde oxidoreductase molybdenum-binding subunit PaoC
GNANT_N_1_L_1023171	Aragorn:001002	tRNA	990069	990162	.	+	.	ID=CLIIMONB_00948;inference=COORDINATES:profile:Aragorn:001002;locus_tag=CLIIMONB_00948;product=tRNA-Ala(agc)
GNANT_N_1_L_1023171	Prodigal:002006	CDS	990878	991402	.	-	0	ID=CLIIMONB_00949;eC_number=1.2.99.6;Name=paoA_2;db_xref=COG:COG2080;gene=paoA_2;inference=ab initio prediction:Prodigal:002006,similar to AA sequence:UniProtKB:P77165;locus_tag=CLIIMONB_00949;product=Aldehyde oxidoreductase iron-sulfur-binding subunit PaoA
GNANT_N_1_L_1023171	Prodigal:002006	CDS	991676	993061	.	+	0	ID=CLIIMONB_00950;eC_number=3.5.1.18;Name=dapE_1;db_xref=COG:COG0624;gene=dapE_1;inference=ab initio prediction:Prodigal:002006,similar to AA sequence:UniProtKB:Q9JYL2;locus_tag=CLIIMONB_00950;product=Succinyl-diaminopimelate desuccinylase
GNANT_N_1_L_1023171	Prodigal:002006	CDS	993066	993794	.	-	0	ID=CLIIMONB_00951;inference=ab initio prediction:Prodigal:002006,protein motif:HAMAP:MF_02040;locus_tag=CLIIMONB_00951;product=Iron-sulfur cluster carrier protein
GNANT_N_1_L_1023171	Prodigal:002006	CDS	993867	995225	.	+	0	ID=CLIIMONB_00952;inference=ab initio prediction:Prodigal:002006;locus_tag=CLIIMONB_00952;product=hypothetical protein
GNANT_N_1_L_1023171	Prodigal:002006	CDS	995232	995675	.	+	0	ID=CLIIMONB_00953;inference=ab initio prediction:Prodigal:002006;locus_tag=CLIIMONB_00953;product=hypothetical protein
GNANT_N_1_L_1023171	Prodigal:002006	CDS	995970	997631	.	+	0	ID=CLIIMONB_00954;inference=ab initio prediction:Prodigal:002006;locus_tag=CLIIMONB_00954;product=hypothetical protein
GNANT_N_1_L_1023171	Prodigal:002006	CDS	997662	998642	.	-	0	ID=CLIIMONB_00955;eC_number=7.6.2.8;Name=btuD_2;gene=btuD_2;inference=ab initio prediction:Prodigal:002006,protein motif:HAMAP:MF_01005;locus_tag=CLIIMONB_00955;product=Vitamin B12 import ATP-binding protein BtuD
GNANT_N_1_L_1023171	Prodigal:002006	CDS	998639	999619	.	-	0	ID=CLIIMONB_00956;Name=oppD_2;db_xref=COG:COG0444;gene=oppD_2;inference=ab initio prediction:Prodigal:002006,similar to AA sequence:UniProtKB:P24136;locus_tag=CLIIMONB_00956;product=Oligopeptide transport ATP-binding protein OppD
GNANT_N_1_L_1023171	Prodigal:002006	CDS	999762	1000733	.	-	0	ID=CLIIMONB_00957;Name=dppC_1;db_xref=COG:COG1173;gene=dppC_1;inference=ab initio prediction:Prodigal:002006,similar to AA sequence:UniProtKB:P0AEG1;locus_tag=CLIIMONB_00957;product=Dipeptide transport system permease protein DppC
GNANT_N_1_L_1023171	Prodigal:002006	CDS	1001095	1002075	.	-	0	ID=CLIIMONB_00958;Name=gsiC_2;db_xref=COG:COG0601;gene=gsiC_2;inference=ab initio prediction:Prodigal:002006,similar to AA sequence:UniProtKB:P75798;locus_tag=CLIIMONB_00958;product=Glutathione transport system permease protein GsiC
GNANT_N_1_L_1023171	Prodigal:002006	CDS	1002085	1003701	.	-	0	ID=CLIIMONB_00959;Name=gsiB_1;db_xref=COG:COG0747;gene=gsiB_1;inference=ab initio prediction:Prodigal:002006,similar to AA sequence:UniProtKB:P75797;locus_tag=CLIIMONB_00959;product=Glutathione-binding protein GsiB
GNANT_N_1_L_1023171	Prodigal:002006	CDS	1004009	1007167	.	-	0	ID=CLIIMONB_00960;Name=mexB_1;db_xref=COG:COG0841;gene=mexB_1;inference=ab initio prediction:Prodigal:002006,similar to AA sequence:UniProtKB:P52002;locus_tag=CLIIMONB_00960;product=Multidrug resistance protein MexB
GNANT_N_1_L_1023171	Prodigal:002006	CDS	1007185	1008528	.	-	0	ID=CLIIMONB_00961;Name=ttgA;gene=ttgA;inference=ab initio prediction:Prodigal:002006,similar to AA sequence:UniProtKB:Q88N30;locus_tag=CLIIMONB_00961;product=putative efflux pump periplasmic linker TtgA
GNANT_N_1_L_1023171	Prodigal:002006	CDS	1008623	1009108	.	-	0	ID=CLIIMONB_00962;inference=ab initio prediction:Prodigal:002006;locus_tag=CLIIMONB_00962;product=hypothetical protein
GNANT_N_1_L_1023171	Prodigal:002006	CDS	1009244	1009804	.	+	0	ID=CLIIMONB_00963;eC_number=2.-.-.-;Name=erfK;db_xref=COG:COG1376;gene=erfK;inference=ab initio prediction:Prodigal:002006,similar to AA sequence:UniProtKB:P39176;locus_tag=CLIIMONB_00963;product=putative L%2CD-transpeptidase ErfK/SrfK
GNANT_N_1_L_1023171	Prodigal:002006	CDS	1010064	1010612	.	+	0	ID=CLIIMONB_00964;eC_number=4.2.1.147;Name=fae_1;db_xref=COG:COG1795;gene=fae_1;inference=ab initio prediction:Prodigal:002006,similar to AA sequence:UniProtKB:Q9FA38;locus_tag=CLIIMONB_00964;product=5%2C6%2C7%2C8-tetrahydromethanopterin hydro-lyase
GNANT_N_1_L_1023171	Prodigal:002006	CDS	1010765	1012117	.	+	0	ID=CLIIMONB_00965;eC_number=4.3.1.17;Name=sdaA;db_xref=COG:COG1760;gene=sdaA;inference=ab initio prediction:Prodigal:002006,similar to AA sequence:UniProtKB:P16095;locus_tag=CLIIMONB_00965;product=L-serine dehydratase 1
GNANT_N_1_L_1023171	Prodigal:002006	CDS	1012206	1012856	.	+	0	ID=CLIIMONB_00966;inference=ab initio prediction:Prodigal:002006;locus_tag=CLIIMONB_00966;product=hypothetical protein
GNANT_N_1_L_1023171	Prodigal:002006	CDS	1012917	1013960	.	-	0	ID=CLIIMONB_00967;eC_number=4.2.1.148;Name=mch_1;db_xref=COG:COG2030;gene=mch_1;inference=ab initio prediction:Prodigal:002006,similar to AA sequence:UniProtKB:A9WC34;locus_tag=CLIIMONB_00967;product=Beta-methylmalyl-CoA dehydratase
GNANT_N_1_L_1023171	Prodigal:002006	CDS	1013973	1014275	.	-	0	ID=CLIIMONB_00968;inference=ab initio prediction:Prodigal:002006;locus_tag=CLIIMONB_00968;product=hypothetical protein
GNANT_N_1_L_1023171	Aragorn:001002	tRNA	1014399	1014474	.	+	.	ID=CLIIMONB_00969;inference=COORDINATES:profile:Aragorn:001002;locus_tag=CLIIMONB_00969;product=tRNA-Ala(cgc)
GNANT_N_1_L_1023171	Prodigal:002006	CDS	1014790	1015734	.	+	0	ID=CLIIMONB_00970;inference=ab initio prediction:Prodigal:002006;locus_tag=CLIIMONB_00970;product=hypothetical protein
GNANT_N_1_L_1023171	Prodigal:002006	CDS	1015749	1017251	.	+	0	ID=CLIIMONB_00971;inference=ab initio prediction:Prodigal:002006;locus_tag=CLIIMONB_00971;product=hypothetical protein
GNANT_N_1_L_1023171	Prodigal:002006	CDS	1017354	1018997	.	-	0	ID=CLIIMONB_00972;inference=ab initio prediction:Prodigal:002006;locus_tag=CLIIMONB_00972;product=hypothetical protein
GNANT_N_1_L_1023171	Prodigal:002006	CDS	1019462	1020085	.	-	0	ID=CLIIMONB_00973;inference=ab initio prediction:Prodigal:002006;locus_tag=CLIIMONB_00973;product=hypothetical protein
GNANT_N_1_L_1023171	Prodigal:002006	CDS	1020132	1020587	.	-	0	ID=CLIIMONB_00974;inference=ab initio prediction:Prodigal:002006;locus_tag=CLIIMONB_00974;product=hypothetical protein
GNANT_N_1_L_1023171	Prodigal:002006	CDS	1020584	1020931	.	-	0	ID=CLIIMONB_00975;inference=ab initio prediction:Prodigal:002006;locus_tag=CLIIMONB_00975;product=hypothetical protein
GNANT_N_1_L_1023171	Prodigal:002006	CDS	1021016	1022326	.	-	0	ID=CLIIMONB_00976;inference=ab initio prediction:Prodigal:002006;locus_tag=CLIIMONB_00976;product=hypothetical protein
GNANT_N_1_L_1023171	Prodigal:002006	CDS	1022570	1023079	.	+	0	ID=CLIIMONB_00977;inference=ab initio prediction:Prodigal:002006;locus_tag=CLIIMONB_00977;product=hypothetical protein
GNANT_N_2_L_915480	Prodigal:002006	CDS	178	1329	.	+	0	ID=CLIIMONB_00978;Name=yidZ;gene=yidZ;inference=ab initio prediction:Prodigal:002006,protein motif:HAMAP:MF_01607;locus_tag=CLIIMONB_00978;product=HTH-type transcriptional regulator YidZ
GNANT_N_2_L_915480	Prodigal:002006	CDS	1353	2837	.	-	0	ID=CLIIMONB_00979;inference=ab initio prediction:Prodigal:002006;locus_tag=CLIIMONB_00979;product=hypothetical protein
GNANT_N_2_L_915480	Prodigal:002006	CDS	3101	4753	.	+	0	ID=CLIIMONB_00980;eC_number=2.2.1.6;Name=budB;db_xref=COG:COG0028;gene=budB;inference=ab initio prediction:Prodigal:002006,similar to AA sequence:UniProtKB:P27696;locus_tag=CLIIMONB_00980;product=Acetolactate synthase%2C catabolic
GNANT_N_2_L_915480	Prodigal:002006	CDS	4797	5972	.	+	0	ID=CLIIMONB_00981;eC_number=1.1.1.192;Name=adh1_1;db_xref=COG:COG1454;gene=adh1_1;inference=ab initio prediction:Prodigal:002006,similar to AA sequence:UniProtKB:A4IP64;locus_tag=CLIIMONB_00981;product=Long-chain-alcohol dehydrogenase 1
GNANT_N_2_L_915480	Prodigal:002006	CDS	6152	6982	.	+	0	ID=CLIIMONB_00982;inference=ab initio prediction:Prodigal:002006;locus_tag=CLIIMONB_00982;product=hypothetical protein
GNANT_N_2_L_915480	Prodigal:002006	CDS	6975	8105	.	+	0	ID=CLIIMONB_00983;eC_number=2.3.1.-;Name=phaC_2;gene=phaC_2;inference=ab initio prediction:Prodigal:002006,similar to AA sequence:UniProtKB:P73390;locus_tag=CLIIMONB_00983;product=Poly(3-hydroxyalkanoate) polymerase subunit PhaC
GNANT_N_2_L_915480	Prodigal:002006	CDS	8481	10493	.	+	0	ID=CLIIMONB_00984;inference=ab initio prediction:Prodigal:002006;locus_tag=CLIIMONB_00984;product=hypothetical protein
GNANT_N_2_L_915480	Prodigal:002006	CDS	10486	11958	.	+	0	ID=CLIIMONB_00985;eC_number=1.2.1.97;inference=ab initio prediction:Prodigal:002006,similar to AA sequence:UniProtKB:P0DOV9;locus_tag=CLIIMONB_00985;product=3-sulfolactaldehyde dehydrogenase
GNANT_N_2_L_915480	Prodigal:002006	CDS	12035	12322	.	-	0	ID=CLIIMONB_00986;inference=ab initio prediction:Prodigal:002006;locus_tag=CLIIMONB_00986;product=hypothetical protein
GNANT_N_2_L_915480	Prodigal:002006	CDS	12389	13315	.	-	0	ID=CLIIMONB_00987;Name=aaeA_2;db_xref=COG:COG1566;gene=aaeA_2;inference=ab initio prediction:Prodigal:002006,similar to AA sequence:UniProtKB:P46482;locus_tag=CLIIMONB_00987;product=p-hydroxybenzoic acid efflux pump subunit AaeA
GNANT_N_2_L_915480	Prodigal:002006	CDS	13312	13521	.	-	0	ID=CLIIMONB_00988;Name=aaeX_2;gene=aaeX_2;inference=ab initio prediction:Prodigal:002006,protein motif:HAMAP:MF_01546;locus_tag=CLIIMONB_00988;product=Protein AaeX
GNANT_N_2_L_915480	Prodigal:002006	CDS	13518	15569	.	-	0	ID=CLIIMONB_00989;Name=aaeB_2;gene=aaeB_2;inference=ab initio prediction:Prodigal:002006,protein motif:HAMAP:MF_01545;locus_tag=CLIIMONB_00989;product=p-hydroxybenzoic acid efflux pump subunit AaeB
GNANT_N_2_L_915480	Prodigal:002006	CDS	15566	16057	.	-	0	ID=CLIIMONB_00990;Name=slyA_1;gene=slyA_1;inference=ab initio prediction:Prodigal:002006,protein motif:HAMAP:MF_01819;locus_tag=CLIIMONB_00990;product=Transcriptional regulator SlyA
GNANT_N_2_L_915480	Prodigal:002006	CDS	16449	17108	.	-	0	ID=CLIIMONB_00991;Name=degU;db_xref=COG:COG2197;gene=degU;inference=ab initio prediction:Prodigal:002006,similar to AA sequence:UniProtKB:P13800;locus_tag=CLIIMONB_00991;product=Transcriptional regulatory protein DegU
GNANT_N_2_L_915480	Prodigal:002006	CDS	17284	19053	.	-	0	ID=CLIIMONB_00992;eC_number=1.1.2.8;Name=exaA;db_xref=COG:COG4993;gene=exaA;inference=ab initio prediction:Prodigal:002006,similar to AA sequence:UniProtKB:Q9Z4J7;locus_tag=CLIIMONB_00992;product=Quinoprotein alcohol dehydrogenase (cytochrome c)
GNANT_N_2_L_915480	Prodigal:002006	CDS	19407	19571	.	+	0	ID=CLIIMONB_00993;inference=ab initio prediction:Prodigal:002006;locus_tag=CLIIMONB_00993;product=hypothetical protein
GNANT_N_2_L_915480	Prodigal:002006	CDS	19547	20407	.	-	0	ID=CLIIMONB_00994;Name=fliY;db_xref=COG:COG0834;gene=fliY;inference=ab initio prediction:Prodigal:002006,similar to AA sequence:UniProtKB:P0AEM9;locus_tag=CLIIMONB_00994;product=L-cystine-binding protein FliY
GNANT_N_2_L_915480	Prodigal:002006	CDS	20397	20825	.	-	0	ID=CLIIMONB_00995;inference=ab initio prediction:Prodigal:002006;locus_tag=CLIIMONB_00995;product=hypothetical protein
GNANT_N_2_L_915480	Prodigal:002006	CDS	21044	22279	.	+	0	ID=CLIIMONB_00996;inference=ab initio prediction:Prodigal:002006;locus_tag=CLIIMONB_00996;product=hypothetical protein
GNANT_N_2_L_915480	Prodigal:002006	CDS	22276	23283	.	+	0	ID=CLIIMONB_00997;eC_number=4.2.99.-;Name=vgb_1;gene=vgb_1;inference=ab initio prediction:Prodigal:002006,protein motif:HAMAP:MF_01282;locus_tag=CLIIMONB_00997;product=Virginiamycin B lyase
GNANT_N_2_L_915480	Prodigal:002006	CDS	23657	25777	.	+	0	ID=CLIIMONB_00998;inference=ab initio prediction:Prodigal:002006;locus_tag=CLIIMONB_00998;product=hypothetical protein
GNANT_N_2_L_915480	Prodigal:002006	CDS	25774	26751	.	+	0	ID=CLIIMONB_00999;eC_number=2.7.1.180;Name=apbE;db_xref=COG:COG1477;gene=apbE;inference=ab initio prediction:Prodigal:002006,similar to AA sequence:UniProtKB:O83774;locus_tag=CLIIMONB_00999;product=FAD:protein FMN transferase
GNANT_N_2_L_915480	Prodigal:002006	CDS	26896	28026	.	+	0	ID=CLIIMONB_01000;inference=ab initio prediction:Prodigal:002006;locus_tag=CLIIMONB_01000;product=hypothetical protein
GNANT_N_2_L_915480	Prodigal:002006	CDS	28222	29373	.	-	0	ID=CLIIMONB_01001;eC_number=3.4.17.11;Name=cpg2_1;gene=cpg2_1;inference=ab initio prediction:Prodigal:002006,similar to AA sequence:UniProtKB:P06621;locus_tag=CLIIMONB_01001;product=Carboxypeptidase G2
GNANT_N_2_L_915480	Prodigal:002006	CDS	29542	31368	.	-	0	ID=CLIIMONB_01002;eC_number=2.6.1.16;Name=nodM;gene=nodM;inference=ab initio prediction:Prodigal:002006,similar to AA sequence:UniProtKB:P25195;locus_tag=CLIIMONB_01002;product=Glutamine--fructose-6-phosphate aminotransferase [isomerizing]
GNANT_N_2_L_915480	Prodigal:002006	CDS	31516	32892	.	-	0	ID=CLIIMONB_01003;Name=glmU_2;gene=glmU_2;inference=ab initio prediction:Prodigal:002006,similar to AA sequence:UniProtKB:A4TSJ5;locus_tag=CLIIMONB_01003;product=Bifunctional protein GlmU
GNANT_N_2_L_915480	Prodigal:002006	CDS	32967	34541	.	-	0	ID=CLIIMONB_01004;Name=rpoN2;db_xref=COG:COG1508;gene=rpoN2;inference=ab initio prediction:Prodigal:002006,similar to AA sequence:UniProtKB:P30333;locus_tag=CLIIMONB_01004;product=RNA polymerase sigma-54 factor 2
GNANT_N_2_L_915480	Prodigal:002006	CDS	34969	35688	.	+	0	ID=CLIIMONB_01005;inference=ab initio prediction:Prodigal:002006;locus_tag=CLIIMONB_01005;product=hypothetical protein
GNANT_N_2_L_915480	Prodigal:002006	CDS	36248	36619	.	-	0	ID=CLIIMONB_01006;inference=ab initio prediction:Prodigal:002006;locus_tag=CLIIMONB_01006;product=hypothetical protein
GNANT_N_2_L_915480	Prodigal:002006	CDS	36624	36854	.	-	0	ID=CLIIMONB_01007;inference=ab initio prediction:Prodigal:002006;locus_tag=CLIIMONB_01007;product=hypothetical protein
GNANT_N_2_L_915480	Prodigal:002006	CDS	36974	38563	.	-	0	ID=CLIIMONB_01008;Name=mdoG_1;db_xref=COG:COG3131;gene=mdoG_1;inference=ab initio prediction:Prodigal:002006,similar to AA sequence:UniProtKB:P33136;locus_tag=CLIIMONB_01008;product=Glucans biosynthesis protein G
GNANT_N_2_L_915480	Prodigal:002006	CDS	38652	39317	.	-	0	ID=CLIIMONB_01009;inference=ab initio prediction:Prodigal:002006;locus_tag=CLIIMONB_01009;product=hypothetical protein
GNANT_N_2_L_915480	Prodigal:002006	CDS	39572	41179	.	-	0	ID=CLIIMONB_01010;db_xref=COG:COG2199;inference=ab initio prediction:Prodigal:002006,similar to AA sequence:UniProtKB:Q9ABX9;locus_tag=CLIIMONB_01010;product=putative signaling protein
GNANT_N_2_L_915480	Prodigal:002006	CDS	41399	41830	.	-	0	ID=CLIIMONB_01011;inference=ab initio prediction:Prodigal:002006;locus_tag=CLIIMONB_01011;product=hypothetical protein
GNANT_N_2_L_915480	Prodigal:002006	CDS	42391	42537	.	+	0	ID=CLIIMONB_01012;inference=ab initio prediction:Prodigal:002006;locus_tag=CLIIMONB_01012;product=hypothetical protein
GNANT_N_2_L_915480	Prodigal:002006	CDS	42819	42983	.	+	0	ID=CLIIMONB_01013;inference=ab initio prediction:Prodigal:002006;locus_tag=CLIIMONB_01013;product=hypothetical protein
GNANT_N_2_L_915480	Prodigal:002006	CDS	43623	46190	.	-	0	ID=CLIIMONB_01014;eC_number=3.5.1.44;Name=cheB_2;gene=cheB_2;inference=ab initio prediction:Prodigal:002006,protein motif:HAMAP:MF_00099;locus_tag=CLIIMONB_01014;product=Protein-glutamate methylesterase/protein-glutamine glutaminase
GNANT_N_2_L_915480	Prodigal:002006	CDS	46226	46480	.	-	0	ID=CLIIMONB_01015;inference=ab initio prediction:Prodigal:002006;locus_tag=CLIIMONB_01015;product=hypothetical protein
GNANT_N_2_L_915480	Prodigal:002006	CDS	46512	46841	.	-	0	ID=CLIIMONB_01016;inference=ab initio prediction:Prodigal:002006;locus_tag=CLIIMONB_01016;product=hypothetical protein
GNANT_N_2_L_915480	Prodigal:002006	CDS	47359	47667	.	-	0	ID=CLIIMONB_01017;eC_number=3.4.21.88;Name=lexA_1;gene=lexA_1;inference=ab initio prediction:Prodigal:002006,protein motif:HAMAP:MF_00015;locus_tag=CLIIMONB_01017;product=LexA repressor
GNANT_N_2_L_915480	Prodigal:002006	CDS	47646	47867	.	-	0	ID=CLIIMONB_01018;inference=ab initio prediction:Prodigal:002006;locus_tag=CLIIMONB_01018;product=hypothetical protein
GNANT_N_2_L_915480	Prodigal:002006	CDS	47911	48237	.	+	0	ID=CLIIMONB_01019;inference=ab initio prediction:Prodigal:002006;locus_tag=CLIIMONB_01019;product=hypothetical protein
GNANT_N_2_L_915480	Prodigal:002006	CDS	48254	48505	.	+	0	ID=CLIIMONB_01020;inference=ab initio prediction:Prodigal:002006;locus_tag=CLIIMONB_01020;product=hypothetical protein
GNANT_N_2_L_915480	Prodigal:002006	CDS	48509	48775	.	-	0	ID=CLIIMONB_01021;inference=ab initio prediction:Prodigal:002006;locus_tag=CLIIMONB_01021;product=hypothetical protein
GNANT_N_2_L_915480	Prodigal:002006	CDS	49156	49926	.	+	0	ID=CLIIMONB_01022;inference=ab initio prediction:Prodigal:002006,similar to AA sequence:UniProtKB:P9WLW9;locus_tag=CLIIMONB_01022;product=putative protein
GNANT_N_2_L_915480	Prodigal:002006	CDS	50844	51149	.	+	0	ID=CLIIMONB_01023;inference=ab initio prediction:Prodigal:002006;locus_tag=CLIIMONB_01023;product=hypothetical protein
GNANT_N_2_L_915480	Prodigal:002006	CDS	51265	51540	.	-	0	ID=CLIIMONB_01024;inference=ab initio prediction:Prodigal:002006;locus_tag=CLIIMONB_01024;product=hypothetical protein
GNANT_N_2_L_915480	Prodigal:002006	CDS	51983	52312	.	-	0	ID=CLIIMONB_01025;inference=ab initio prediction:Prodigal:002006;locus_tag=CLIIMONB_01025;product=hypothetical protein
GNANT_N_2_L_915480	Prodigal:002006	CDS	52576	52914	.	-	0	ID=CLIIMONB_01026;inference=ab initio prediction:Prodigal:002006;locus_tag=CLIIMONB_01026;product=hypothetical protein
GNANT_N_2_L_915480	Prodigal:002006	CDS	53009	53419	.	-	0	ID=CLIIMONB_01027;inference=ab initio prediction:Prodigal:002006;locus_tag=CLIIMONB_01027;product=hypothetical protein
GNANT_N_2_L_915480	Prodigal:002006	CDS	53422	54087	.	-	0	ID=CLIIMONB_01028;inference=ab initio prediction:Prodigal:002006;locus_tag=CLIIMONB_01028;product=hypothetical protein
GNANT_N_2_L_915480	Prodigal:002006	CDS	54124	54867	.	-	0	ID=CLIIMONB_01029;inference=ab initio prediction:Prodigal:002006;locus_tag=CLIIMONB_01029;product=hypothetical protein
GNANT_N_2_L_915480	Prodigal:002006	CDS	54875	55138	.	-	0	ID=CLIIMONB_01030;inference=ab initio prediction:Prodigal:002006;locus_tag=CLIIMONB_01030;product=hypothetical protein
GNANT_N_2_L_915480	Prodigal:002006	CDS	55143	55493	.	-	0	ID=CLIIMONB_01031;inference=ab initio prediction:Prodigal:002006;locus_tag=CLIIMONB_01031;product=hypothetical protein
GNANT_N_2_L_915480	Prodigal:002006	CDS	55490	55747	.	-	0	ID=CLIIMONB_01032;inference=ab initio prediction:Prodigal:002006;locus_tag=CLIIMONB_01032;product=hypothetical protein
GNANT_N_2_L_915480	Prodigal:002006	CDS	55779	57863	.	-	0	ID=CLIIMONB_01033;inference=ab initio prediction:Prodigal:002006;locus_tag=CLIIMONB_01033;product=hypothetical protein
GNANT_N_2_L_915480	Prodigal:002006	CDS	57888	58562	.	-	0	ID=CLIIMONB_01034;inference=ab initio prediction:Prodigal:002006;locus_tag=CLIIMONB_01034;product=hypothetical protein
GNANT_N_2_L_915480	Prodigal:002006	CDS	58570	60006	.	-	0	ID=CLIIMONB_01035;inference=ab initio prediction:Prodigal:002006;locus_tag=CLIIMONB_01035;product=hypothetical protein
GNANT_N_2_L_915480	Prodigal:002006	CDS	60006	60413	.	-	0	ID=CLIIMONB_01036;inference=ab initio prediction:Prodigal:002006;locus_tag=CLIIMONB_01036;product=hypothetical protein
GNANT_N_2_L_915480	Prodigal:002006	CDS	60380	60964	.	-	0	ID=CLIIMONB_01037;inference=ab initio prediction:Prodigal:002006;locus_tag=CLIIMONB_01037;product=hypothetical protein
GNANT_N_2_L_915480	Prodigal:002006	CDS	61121	61516	.	+	0	ID=CLIIMONB_01038;inference=ab initio prediction:Prodigal:002006;locus_tag=CLIIMONB_01038;product=hypothetical protein
GNANT_N_2_L_915480	Prodigal:002006	CDS	61467	63719	.	-	0	ID=CLIIMONB_01039;inference=ab initio prediction:Prodigal:002006;locus_tag=CLIIMONB_01039;product=hypothetical protein
GNANT_N_2_L_915480	Prodigal:002006	CDS	63909	64460	.	-	0	ID=CLIIMONB_01040;inference=ab initio prediction:Prodigal:002006;locus_tag=CLIIMONB_01040;product=hypothetical protein
GNANT_N_2_L_915480	Prodigal:002006	CDS	64679	64909	.	+	0	ID=CLIIMONB_01041;inference=ab initio prediction:Prodigal:002006;locus_tag=CLIIMONB_01041;product=hypothetical protein
GNANT_N_2_L_915480	Prodigal:002006	CDS	65337	66059	.	-	0	ID=CLIIMONB_01042;Name=nphR_2;gene=nphR_2;inference=ab initio prediction:Prodigal:002006,similar to AA sequence:UniProtKB:B1Q2A8;locus_tag=CLIIMONB_01042;product=Transcriptional activator NphR
GNANT_N_2_L_915480	Prodigal:002006	CDS	66848	67834	.	+	0	ID=CLIIMONB_01043;Name=feaR_2;db_xref=COG:COG2207;gene=feaR_2;inference=ab initio prediction:Prodigal:002006,similar to AA sequence:UniProtKB:Q47129;locus_tag=CLIIMONB_01043;product=Transcriptional activator FeaR
GNANT_N_2_L_915480	Prodigal:002006	CDS	67884	68012	.	-	0	ID=CLIIMONB_01044;inference=ab initio prediction:Prodigal:002006;locus_tag=CLIIMONB_01044;product=hypothetical protein
GNANT_N_2_L_915480	Prodigal:002006	CDS	68009	68452	.	-	0	ID=CLIIMONB_01045;inference=ab initio prediction:Prodigal:002006;locus_tag=CLIIMONB_01045;product=hypothetical protein
GNANT_N_2_L_915480	Prodigal:002006	CDS	68449	68892	.	-	0	ID=CLIIMONB_01046;inference=ab initio prediction:Prodigal:002006;locus_tag=CLIIMONB_01046;product=hypothetical protein
GNANT_N_2_L_915480	Prodigal:002006	CDS	68895	69368	.	-	0	ID=CLIIMONB_01047;inference=ab initio prediction:Prodigal:002006;locus_tag=CLIIMONB_01047;product=hypothetical protein
GNANT_N_2_L_915480	Prodigal:002006	CDS	69365	69943	.	-	0	ID=CLIIMONB_01048;inference=ab initio prediction:Prodigal:002006;locus_tag=CLIIMONB_01048;product=hypothetical protein
GNANT_N_2_L_915480	Prodigal:002006	CDS	69943	70284	.	-	0	ID=CLIIMONB_01049;inference=ab initio prediction:Prodigal:002006;locus_tag=CLIIMONB_01049;product=hypothetical protein
GNANT_N_2_L_915480	Prodigal:002006	CDS	70284	70763	.	-	0	ID=CLIIMONB_01050;inference=ab initio prediction:Prodigal:002006;locus_tag=CLIIMONB_01050;product=hypothetical protein
GNANT_N_2_L_915480	Prodigal:002006	CDS	70776	71051	.	-	0	ID=CLIIMONB_01051;inference=ab initio prediction:Prodigal:002006;locus_tag=CLIIMONB_01051;product=hypothetical protein
GNANT_N_2_L_915480	Prodigal:002006	CDS	71925	72539	.	+	0	ID=CLIIMONB_01052;inference=ab initio prediction:Prodigal:002006;locus_tag=CLIIMONB_01052;product=hypothetical protein
GNANT_N_2_L_915480	Prodigal:002006	CDS	72590	73897	.	-	0	ID=CLIIMONB_01053;inference=ab initio prediction:Prodigal:002006;locus_tag=CLIIMONB_01053;product=hypothetical protein
GNANT_N_2_L_915480	Prodigal:002006	CDS	73894	74787	.	-	0	ID=CLIIMONB_01054;inference=ab initio prediction:Prodigal:002006;locus_tag=CLIIMONB_01054;product=hypothetical protein
GNANT_N_2_L_915480	Prodigal:002006	CDS	74926	76893	.	-	0	ID=CLIIMONB_01055;inference=ab initio prediction:Prodigal:002006;locus_tag=CLIIMONB_01055;product=hypothetical protein
GNANT_N_2_L_915480	Prodigal:002006	CDS	76982	77233	.	+	0	ID=CLIIMONB_01056;inference=ab initio prediction:Prodigal:002006;locus_tag=CLIIMONB_01056;product=hypothetical protein
GNANT_N_2_L_915480	Prodigal:002006	CDS	77230	77475	.	+	0	ID=CLIIMONB_01057;inference=ab initio prediction:Prodigal:002006;locus_tag=CLIIMONB_01057;product=hypothetical protein
GNANT_N_2_L_915480	Prodigal:002006	CDS	77465	78529	.	+	0	ID=CLIIMONB_01058;Name=xerC_1;gene=xerC_1;inference=ab initio prediction:Prodigal:002006,protein motif:HAMAP:MF_01808;locus_tag=CLIIMONB_01058;product=Tyrosine recombinase XerC
GNANT_N_2_L_915480	Aragorn:001002	tRNA	78569	78645	.	-	.	ID=CLIIMONB_01059;inference=COORDINATES:profile:Aragorn:001002;locus_tag=CLIIMONB_01059;product=tRNA-Pro(ggg)
GNANT_N_2_L_915480	Prodigal:002006	CDS	78798	80078	.	+	0	ID=CLIIMONB_01060;eC_number=2.4.1.250;Name=mshA_4;gene=mshA_4;inference=ab initio prediction:Prodigal:002006,protein motif:HAMAP:MF_01695;locus_tag=CLIIMONB_01060;product=D-inositol-3-phosphate glycosyltransferase
GNANT_N_2_L_915480	Prodigal:002006	CDS	80217	80537	.	+	0	ID=CLIIMONB_01061;eC_number=2.8.1.1;Name=glpE;gene=glpE;inference=ab initio prediction:Prodigal:002006,protein motif:HAMAP:MF_01009;locus_tag=CLIIMONB_01061;product=Thiosulfate sulfurtransferase GlpE
GNANT_N_2_L_915480	Prodigal:002006	CDS	80683	81837	.	+	0	ID=CLIIMONB_01062;Name=bepF_1;gene=bepF_1;inference=ab initio prediction:Prodigal:002006,similar to AA sequence:UniProtKB:Q8FWV8;locus_tag=CLIIMONB_01062;product=Efflux pump periplasmic linker BepF
GNANT_N_2_L_915480	Prodigal:002006	CDS	81945	85142	.	+	0	ID=CLIIMONB_01063;Name=oqxB23;gene=oqxB23;inference=ab initio prediction:Prodigal:002006,similar to AA sequence:BARRGD:NG_050442.1;locus_tag=CLIIMONB_01063;product=multidrug efflux RND transporter permease subunit OqxB23
GNANT_N_2_L_915480	Prodigal:002006	CDS	85249	85767	.	+	0	ID=CLIIMONB_01064;inference=ab initio prediction:Prodigal:002006;locus_tag=CLIIMONB_01064;product=hypothetical protein
GNANT_N_2_L_915480	Prodigal:002006	CDS	85842	86621	.	+	0	ID=CLIIMONB_01065;inference=ab initio prediction:Prodigal:002006;locus_tag=CLIIMONB_01065;product=hypothetical protein
GNANT_N_2_L_915480	Prodigal:002006	CDS	86754	87200	.	+	0	ID=CLIIMONB_01066;inference=ab initio prediction:Prodigal:002006;locus_tag=CLIIMONB_01066;product=hypothetical protein
GNANT_N_2_L_915480	Prodigal:002006	CDS	87302	88444	.	+	0	ID=CLIIMONB_01067;inference=ab initio prediction:Prodigal:002006;locus_tag=CLIIMONB_01067;product=hypothetical protein
GNANT_N_2_L_915480	Prodigal:002006	CDS	88837	89496	.	+	0	ID=CLIIMONB_01068;eC_number=5.3.1.24;Name=trpF;db_xref=COG:COG0135;gene=trpF;inference=ab initio prediction:Prodigal:002006,similar to AA sequence:UniProtKB:Q56320;locus_tag=CLIIMONB_01068;product=N-(5'-phosphoribosyl)anthranilate isomerase
GNANT_N_2_L_915480	Prodigal:002006	CDS	89530	89898	.	-	0	ID=CLIIMONB_01069;inference=ab initio prediction:Prodigal:002006;locus_tag=CLIIMONB_01069;product=hypothetical protein
GNANT_N_2_L_915480	Prodigal:002006	CDS	89917	90228	.	-	0	ID=CLIIMONB_01070;Name=ihfB;db_xref=COG:COG0776;gene=ihfB;inference=ab initio prediction:Prodigal:002006,similar to AA sequence:UniProtKB:Q06607;locus_tag=CLIIMONB_01070;product=Integration host factor subunit beta
GNANT_N_2_L_915480	Prodigal:002006	CDS	90279	91241	.	-	0	ID=CLIIMONB_01071;inference=ab initio prediction:Prodigal:002006;locus_tag=CLIIMONB_01071;product=hypothetical protein
GNANT_N_2_L_915480	Prodigal:002006	CDS	91585	93297	.	-	0	ID=CLIIMONB_01072;Name=rpsA;db_xref=COG:COG0539;gene=rpsA;inference=ab initio prediction:Prodigal:002006,similar to AA sequence:UniProtKB:Q6NDP1;locus_tag=CLIIMONB_01072;product=30S ribosomal protein S1
GNANT_N_2_L_915480	Prodigal:002006	CDS	93857	94624	.	+	0	ID=CLIIMONB_01073;inference=ab initio prediction:Prodigal:002006;locus_tag=CLIIMONB_01073;product=hypothetical protein
GNANT_N_2_L_915480	Prodigal:002006	CDS	94639	95487	.	-	0	ID=CLIIMONB_01074;inference=ab initio prediction:Prodigal:002006;locus_tag=CLIIMONB_01074;product=hypothetical protein
GNANT_N_2_L_915480	Prodigal:002006	CDS	95805	97061	.	+	0	ID=CLIIMONB_01075;eC_number=1.1.1.95;Name=serA_1;db_xref=COG:COG0111;gene=serA_1;inference=ab initio prediction:Prodigal:002006,similar to AA sequence:UniProtKB:P0A9T0;locus_tag=CLIIMONB_01075;product=D-3-phosphoglycerate dehydrogenase
GNANT_N_2_L_915480	Prodigal:002006	CDS	97253	97729	.	+	0	ID=CLIIMONB_01076;inference=ab initio prediction:Prodigal:002006;locus_tag=CLIIMONB_01076;product=hypothetical protein
GNANT_N_2_L_915480	Prodigal:002006	CDS	97733	97885	.	-	0	ID=CLIIMONB_01077;inference=ab initio prediction:Prodigal:002006;locus_tag=CLIIMONB_01077;product=hypothetical protein
GNANT_N_2_L_915480	Prodigal:002006	CDS	98194	98409	.	+	0	ID=CLIIMONB_01078;inference=ab initio prediction:Prodigal:002006;locus_tag=CLIIMONB_01078;product=hypothetical protein
GNANT_N_2_L_915480	Prodigal:002006	CDS	98774	99298	.	+	0	ID=CLIIMONB_01079;inference=ab initio prediction:Prodigal:002006;locus_tag=CLIIMONB_01079;product=hypothetical protein
GNANT_N_2_L_915480	Prodigal:002006	CDS	99351	99683	.	-	0	ID=CLIIMONB_01080;inference=ab initio prediction:Prodigal:002006;locus_tag=CLIIMONB_01080;product=hypothetical protein
GNANT_N_2_L_915480	Prodigal:002006	CDS	100019	100597	.	-	0	ID=CLIIMONB_01081;inference=ab initio prediction:Prodigal:002006;locus_tag=CLIIMONB_01081;product=hypothetical protein
GNANT_N_2_L_915480	Prodigal:002006	CDS	100670	101287	.	-	0	ID=CLIIMONB_01082;inference=ab initio prediction:Prodigal:002006;locus_tag=CLIIMONB_01082;product=hypothetical protein
GNANT_N_2_L_915480	Prodigal:002006	CDS	102542	102745	.	+	0	ID=CLIIMONB_01083;inference=ab initio prediction:Prodigal:002006;locus_tag=CLIIMONB_01083;product=hypothetical protein
GNANT_N_2_L_915480	Prodigal:002006	CDS	102837	103562	.	+	0	ID=CLIIMONB_01084;eC_number=2.7.1.25;Name=cysC_1;db_xref=COG:COG0529;gene=cysC_1;inference=ab initio prediction:Prodigal:002006,similar to AA sequence:UniProtKB:P0A6J1;locus_tag=CLIIMONB_01084;product=Adenylyl-sulfate kinase
GNANT_N_2_L_915480	Prodigal:002006	CDS	104093	104368	.	-	0	ID=CLIIMONB_01085;inference=ab initio prediction:Prodigal:002006;locus_tag=CLIIMONB_01085;product=hypothetical protein
GNANT_N_2_L_915480	Prodigal:002006	CDS	105356	106354	.	-	0	ID=CLIIMONB_01086;inference=ab initio prediction:Prodigal:002006;locus_tag=CLIIMONB_01086;product=hypothetical protein
GNANT_N_2_L_915480	Prodigal:002006	CDS	106838	107374	.	-	0	ID=CLIIMONB_01087;inference=ab initio prediction:Prodigal:002006;locus_tag=CLIIMONB_01087;product=hypothetical protein
GNANT_N_2_L_915480	Prodigal:002006	CDS	107741	107944	.	-	0	ID=CLIIMONB_01088;inference=ab initio prediction:Prodigal:002006;locus_tag=CLIIMONB_01088;product=hypothetical protein
GNANT_N_2_L_915480	Aragorn:001002	tRNA	108364	108439	.	-	.	ID=CLIIMONB_01089;inference=COORDINATES:profile:Aragorn:001002;locus_tag=CLIIMONB_01089;product=tRNA-Asn(gtt)
GNANT_N_2_L_915480	Prodigal:002006	CDS	108717	108968	.	+	0	ID=CLIIMONB_01090;inference=ab initio prediction:Prodigal:002006;locus_tag=CLIIMONB_01090;product=hypothetical protein
GNANT_N_2_L_915480	Prodigal:002006	CDS	109272	110951	.	+	0	ID=CLIIMONB_01091;inference=ab initio prediction:Prodigal:002006;locus_tag=CLIIMONB_01091;product=hypothetical protein
GNANT_N_2_L_915480	Aragorn:001002	tRNA	111015	111088	.	-	.	ID=CLIIMONB_01092;inference=COORDINATES:profile:Aragorn:001002;locus_tag=CLIIMONB_01092;product=tRNA-Cys(gca)
GNANT_N_2_L_915480	Prodigal:002006	CDS	111206	112075	.	-	0	ID=CLIIMONB_01093;Name=ureD;gene=ureD;inference=ab initio prediction:Prodigal:002006,similar to AA sequence:UniProtKB:Q03285;locus_tag=CLIIMONB_01093;product=Urease accessory protein UreD
GNANT_N_2_L_915480	Prodigal:002006	CDS	112075	113043	.	-	0	ID=CLIIMONB_01094;eC_number=3.5.3.1;Name=arcA_1;gene=arcA_1;inference=ab initio prediction:Prodigal:002006,similar to AA sequence:UniProtKB:P14012;locus_tag=CLIIMONB_01094;product=Arginase
GNANT_N_2_L_915480	Prodigal:002006	CDS	113264	113779	.	-	0	ID=CLIIMONB_01095;inference=ab initio prediction:Prodigal:002006;locus_tag=CLIIMONB_01095;product=hypothetical protein
GNANT_N_2_L_915480	Prodigal:002006	CDS	114457	116613	.	+	0	ID=CLIIMONB_01096;inference=ab initio prediction:Prodigal:002006;locus_tag=CLIIMONB_01096;product=hypothetical protein
GNANT_N_2_L_915480	Prodigal:002006	CDS	116637	118046	.	-	0	ID=CLIIMONB_01097;eC_number=2.7.-.-;Name=sasA_3;gene=sasA_3;inference=ab initio prediction:Prodigal:002006,protein motif:HAMAP:MF_01837;locus_tag=CLIIMONB_01097;product=Adaptive-response sensory-kinase SasA
GNANT_N_2_L_915480	Prodigal:002006	CDS	118043	118798	.	-	0	ID=CLIIMONB_01098;Name=ompR_1;gene=ompR_1;inference=ab initio prediction:Prodigal:002006,similar to AA sequence:UniProtKB:P0AA16;locus_tag=CLIIMONB_01098;product=Transcriptional regulatory protein OmpR
GNANT_N_2_L_915480	Prodigal:002006	CDS	118897	120168	.	+	0	ID=CLIIMONB_01099;eC_number=1.3.99.-;Name=mmgC_2;db_xref=COG:COG1960;gene=mmgC_2;inference=ab initio prediction:Prodigal:002006,similar to AA sequence:UniProtKB:P45857;locus_tag=CLIIMONB_01099;product=Acyl-CoA dehydrogenase
GNANT_N_2_L_915480	Prodigal:002006	CDS	120275	122137	.	+	0	ID=CLIIMONB_01100;eC_number=3.2.1.28;db_xref=COG:COG3387;inference=ab initio prediction:Prodigal:002006,similar to AA sequence:UniProtKB:A0R0W9;locus_tag=CLIIMONB_01100;product=Trehalase
GNANT_N_2_L_915480	Prodigal:002006	CDS	122517	122816	.	+	0	ID=CLIIMONB_01101;inference=ab initio prediction:Prodigal:002006;locus_tag=CLIIMONB_01101;product=hypothetical protein
GNANT_N_2_L_915480	Prodigal:002006	CDS	123364	124476	.	+	0	ID=CLIIMONB_01102;inference=ab initio prediction:Prodigal:002006;locus_tag=CLIIMONB_01102;product=hypothetical protein
GNANT_N_2_L_915480	Prodigal:002006	CDS	124648	125373	.	+	0	ID=CLIIMONB_01103;inference=ab initio prediction:Prodigal:002006;locus_tag=CLIIMONB_01103;product=hypothetical protein
GNANT_N_2_L_915480	Aragorn:001002	tmRNA	124967	125421	.	-	.	ID=CLIIMONB_01104;Name=ssrA;gene=ssrA;inference=COORDINATES:profile:Aragorn:001002;locus_tag=CLIIMONB_01104;product=transfer-messenger RNA%2C SsrA
GNANT_N_2_L_915480	Prodigal:002006	CDS	126099	126332	.	-	0	ID=CLIIMONB_01105;inference=ab initio prediction:Prodigal:002006;locus_tag=CLIIMONB_01105;product=hypothetical protein
GNANT_N_2_L_915480	Aragorn:001002	tRNA	126744	126819	.	-	.	ID=CLIIMONB_01106;inference=COORDINATES:profile:Aragorn:001002;locus_tag=CLIIMONB_01106;product=tRNA-Lys(ctt)
GNANT_N_2_L_915480	Prodigal:002006	CDS	126920	128485	.	-	0	ID=CLIIMONB_01107;eC_number=2.3.3.13;Name=leuA;db_xref=COG:COG0119;gene=leuA;inference=ab initio prediction:Prodigal:002006,similar to AA sequence:UniProtKB:Q9JZG1;locus_tag=CLIIMONB_01107;product=2-isopropylmalate synthase
GNANT_N_2_L_915480	Prodigal:002006	CDS	128828	129712	.	-	0	ID=CLIIMONB_01108;inference=ab initio prediction:Prodigal:002006;locus_tag=CLIIMONB_01108;product=hypothetical protein
GNANT_N_2_L_915480	Prodigal:002006	CDS	129907	130635	.	+	0	ID=CLIIMONB_01109;inference=ab initio prediction:Prodigal:002006;locus_tag=CLIIMONB_01109;product=hypothetical protein
GNANT_N_2_L_915480	Prodigal:002006	CDS	130736	131845	.	+	0	ID=CLIIMONB_01110;eC_number=1.1.1.85;Name=leuB;db_xref=COG:COG0473;gene=leuB;inference=ab initio prediction:Prodigal:002006,similar to AA sequence:UniProtKB:Q56268;locus_tag=CLIIMONB_01110;product=3-isopropylmalate dehydrogenase
GNANT_N_2_L_915480	Prodigal:002006	CDS	131959	132744	.	+	0	ID=CLIIMONB_01111;eC_number=2.1.1.163;Name=ubiE;db_xref=COG:COG2226;gene=ubiE;inference=ab initio prediction:Prodigal:002006,similar to AA sequence:UniProtKB:P0A887;locus_tag=CLIIMONB_01111;product=Ubiquinone/menaquinone biosynthesis C-methyltransferase UbiE
GNANT_N_2_L_915480	Prodigal:002006	CDS	132776	134338	.	+	0	ID=CLIIMONB_01112;eC_number=2.7.-.-;Name=ubiB_1;db_xref=COG:COG0661;gene=ubiB_1;inference=ab initio prediction:Prodigal:002006,similar to AA sequence:UniProtKB:O07443;locus_tag=CLIIMONB_01112;product=putative protein kinase UbiB
GNANT_N_2_L_915480	Prodigal:002006	CDS	134432	137389	.	-	0	ID=CLIIMONB_01113;eC_number=2.7.13.3;Name=rcsC_3;gene=rcsC_3;inference=ab initio prediction:Prodigal:002006,protein motif:HAMAP:MF_00979;locus_tag=CLIIMONB_01113;product=Sensor histidine kinase RcsC
GNANT_N_2_L_915480	Prodigal:002006	CDS	137386	138618	.	-	0	ID=CLIIMONB_01114;Name=zapE;gene=zapE;inference=ab initio prediction:Prodigal:002006,protein motif:HAMAP:MF_01919;locus_tag=CLIIMONB_01114;product=Cell division protein ZapE
GNANT_N_2_L_915480	Prodigal:002006	CDS	138914	139507	.	+	0	ID=CLIIMONB_01115;inference=ab initio prediction:Prodigal:002006;locus_tag=CLIIMONB_01115;product=hypothetical protein
GNANT_N_2_L_915480	Prodigal:002006	CDS	139544	140305	.	-	0	ID=CLIIMONB_01116;Name=prs_1;gene=prs_1;inference=ab initio prediction:Prodigal:002006,protein motif:HAMAP:MF_00583_A;locus_tag=CLIIMONB_01116;product=Putative ribose-phosphate pyrophosphokinase
GNANT_N_2_L_915480	Prodigal:002006	CDS	140336	140581	.	-	0	ID=CLIIMONB_01117;inference=ab initio prediction:Prodigal:002006;locus_tag=CLIIMONB_01117;product=hypothetical protein
GNANT_N_2_L_915480	Prodigal:002006	CDS	140740	141630	.	+	0	ID=CLIIMONB_01118;inference=ab initio prediction:Prodigal:002006;locus_tag=CLIIMONB_01118;product=hypothetical protein
GNANT_N_2_L_915480	Prodigal:002006	CDS	141627	141989	.	+	0	ID=CLIIMONB_01119;inference=ab initio prediction:Prodigal:002006;locus_tag=CLIIMONB_01119;product=hypothetical protein
GNANT_N_2_L_915480	Prodigal:002006	CDS	142017	143531	.	-	0	ID=CLIIMONB_01120;inference=ab initio prediction:Prodigal:002006;locus_tag=CLIIMONB_01120;product=hypothetical protein
GNANT_N_2_L_915480	Prodigal:002006	CDS	143584	143823	.	-	0	ID=CLIIMONB_01121;inference=ab initio prediction:Prodigal:002006;locus_tag=CLIIMONB_01121;product=hypothetical protein
GNANT_N_2_L_915480	Prodigal:002006	CDS	143964	144215	.	+	0	ID=CLIIMONB_01122;inference=ab initio prediction:Prodigal:002006;locus_tag=CLIIMONB_01122;product=hypothetical protein
GNANT_N_2_L_915480	Prodigal:002006	CDS	144219	145049	.	-	0	ID=CLIIMONB_01123;eC_number=1.3.1.9;Name=fabI_2;db_xref=COG:COG0623;gene=fabI_2;inference=ab initio prediction:Prodigal:002006,similar to AA sequence:UniProtKB:P16657;locus_tag=CLIIMONB_01123;product=Enoyl-[acyl-carrier-protein] reductase [NADH] FabI
GNANT_N_2_L_915480	Prodigal:002006	CDS	145236	145352	.	-	0	ID=CLIIMONB_01124;inference=ab initio prediction:Prodigal:002006;locus_tag=CLIIMONB_01124;product=hypothetical protein
GNANT_N_2_L_915480	Prodigal:002006	CDS	145416	146642	.	-	0	ID=CLIIMONB_01125;eC_number=2.3.1.41;Name=fabB;gene=fabB;inference=ab initio prediction:Prodigal:002006,similar to AA sequence:UniProtKB:Q02K94;locus_tag=CLIIMONB_01125;product=3-oxoacyl-[acyl-carrier-protein] synthase 1
GNANT_N_2_L_915480	Prodigal:002006	CDS	146783	147319	.	-	0	ID=CLIIMONB_01126;eC_number=4.2.1.59;Name=fabA;db_xref=COG:COG0764;gene=fabA;inference=ab initio prediction:Prodigal:002006,similar to AA sequence:UniProtKB:O33877;locus_tag=CLIIMONB_01126;product=3-hydroxydecanoyl-[acyl-carrier-protein] dehydratase
GNANT_N_2_L_915480	Prodigal:002006	CDS	147535	148050	.	+	0	ID=CLIIMONB_01127;inference=ab initio prediction:Prodigal:002006;locus_tag=CLIIMONB_01127;product=hypothetical protein
GNANT_N_2_L_915480	Prodigal:002006	CDS	148269	148832	.	-	0	ID=CLIIMONB_01128;inference=ab initio prediction:Prodigal:002006;locus_tag=CLIIMONB_01128;product=hypothetical protein
GNANT_N_2_L_915480	Prodigal:002006	CDS	149103	150101	.	+	0	ID=CLIIMONB_01129;eC_number=1.1.1.29;inference=ab initio prediction:Prodigal:002006,similar to AA sequence:UniProtKB:P36234;locus_tag=CLIIMONB_01129;product=Glycerate dehydrogenase
GNANT_N_2_L_915480	Prodigal:002006	CDS	150126	150260	.	-	0	ID=CLIIMONB_01130;inference=ab initio prediction:Prodigal:002006;locus_tag=CLIIMONB_01130;product=hypothetical protein
GNANT_N_2_L_915480	Prodigal:002006	CDS	150518	151144	.	-	0	ID=CLIIMONB_01131;inference=ab initio prediction:Prodigal:002006;locus_tag=CLIIMONB_01131;product=hypothetical protein
GNANT_N_2_L_915480	Prodigal:002006	CDS	151232	152668	.	-	0	ID=CLIIMONB_01132;eC_number=1.4.3.24;Name=pao;gene=pao;inference=ab initio prediction:Prodigal:002006,similar to AA sequence:UniProtKB:H8ZPX1;locus_tag=CLIIMONB_01132;product=Pseudooxynicotine oxidase
GNANT_N_2_L_915480	Prodigal:002006	CDS	152783	153484	.	+	0	ID=CLIIMONB_01133;inference=ab initio prediction:Prodigal:002006;locus_tag=CLIIMONB_01133;product=hypothetical protein
GNANT_N_2_L_915480	Prodigal:002006	CDS	153592	154866	.	+	0	ID=CLIIMONB_01134;Name=mdtA_2;gene=mdtA_2;inference=ab initio prediction:Prodigal:002006,protein motif:HAMAP:MF_01422;locus_tag=CLIIMONB_01134;product=Multidrug resistance protein MdtA
GNANT_N_2_L_915480	Prodigal:002006	CDS	155295	156677	.	-	0	ID=CLIIMONB_01135;eC_number=2.5.1.54;Name=aroH;db_xref=COG:COG3200;gene=aroH;inference=ab initio prediction:Prodigal:002006,similar to AA sequence:UniProtKB:P80574;locus_tag=CLIIMONB_01135;product=Phospho-2-dehydro-3-deoxyheptonate aldolase
GNANT_N_2_L_915480	Prodigal:002006	CDS	156793	157110	.	-	0	ID=CLIIMONB_01136;inference=ab initio prediction:Prodigal:002006;locus_tag=CLIIMONB_01136;product=hypothetical protein
GNANT_N_2_L_915480	Prodigal:002006	CDS	157166	158548	.	-	0	ID=CLIIMONB_01137;eC_number=1.8.1.16;Name=garB;gene=garB;inference=ab initio prediction:Prodigal:002006,similar to AA sequence:UniProtKB:D0VWY5;locus_tag=CLIIMONB_01137;product=Glutathione amide reductase
GNANT_N_2_L_915480	Prodigal:002006	CDS	158545	159765	.	-	0	ID=CLIIMONB_01138;inference=ab initio prediction:Prodigal:002006;locus_tag=CLIIMONB_01138;product=hypothetical protein
GNANT_N_2_L_915480	Prodigal:002006	CDS	159808	160398	.	-	0	ID=CLIIMONB_01139;inference=ab initio prediction:Prodigal:002006;locus_tag=CLIIMONB_01139;product=hypothetical protein
GNANT_N_2_L_915480	Prodigal:002006	CDS	160443	161093	.	-	0	ID=CLIIMONB_01140;eC_number=5.3.1.6;Name=rpiA;db_xref=COG:COG0120;gene=rpiA;inference=ab initio prediction:Prodigal:002006,similar to AA sequence:UniProtKB:Q6G3V6;locus_tag=CLIIMONB_01140;product=Ribose-5-phosphate isomerase A
GNANT_N_2_L_915480	Prodigal:002006	CDS	161287	161751	.	-	0	ID=CLIIMONB_01141;inference=ab initio prediction:Prodigal:002006;locus_tag=CLIIMONB_01141;product=hypothetical protein
GNANT_N_2_L_915480	Prodigal:002006	CDS	161925	162623	.	+	0	ID=CLIIMONB_01142;eC_number=3.1.3.105;Name=mupP_1;db_xref=COG:COG0546;gene=mupP_1;inference=ab initio prediction:Prodigal:002006,similar to AA sequence:UniProtKB:Q9HZ62;locus_tag=CLIIMONB_01142;product=N-acetylmuramic acid 6-phosphate phosphatase
GNANT_N_2_L_915480	Prodigal:002006	CDS	162627	163781	.	-	0	ID=CLIIMONB_01143;eC_number=2.6.1.1;Name=aspC_2;db_xref=COG:COG0436;gene=aspC_2;inference=ab initio prediction:Prodigal:002006,similar to AA sequence:UniProtKB:Q9X0Y2;locus_tag=CLIIMONB_01143;product=Aspartate aminotransferase
GNANT_N_2_L_915480	Prodigal:002006	CDS	163992	164774	.	+	0	ID=CLIIMONB_01144;inference=ab initio prediction:Prodigal:002006;locus_tag=CLIIMONB_01144;product=hypothetical protein
GNANT_N_2_L_915480	Prodigal:002006	CDS	164932	165405	.	+	0	ID=CLIIMONB_01145;Name=accB;db_xref=COG:COG0511;gene=accB;inference=ab initio prediction:Prodigal:002006,similar to AA sequence:UniProtKB:P0ABD8;locus_tag=CLIIMONB_01145;product=Biotin carboxyl carrier protein of acetyl-CoA carboxylase
GNANT_N_2_L_915480	Prodigal:002006	CDS	165510	166862	.	+	0	ID=CLIIMONB_01146;eC_number=6.3.4.14;Name=accC;db_xref=COG:COG0439;gene=accC;inference=ab initio prediction:Prodigal:002006,similar to AA sequence:UniProtKB:P43873;locus_tag=CLIIMONB_01146;product=Biotin carboxylase
GNANT_N_2_L_915480	Prodigal:002006	CDS	166942	167625	.	+	0	ID=CLIIMONB_01147;eC_number=2.3.2.6;Name=aat;db_xref=COG:COG2360;gene=aat;inference=ab initio prediction:Prodigal:002006,similar to AA sequence:UniProtKB:P0A8P1;locus_tag=CLIIMONB_01147;product=Leucyl/phenylalanyl-tRNA--protein transferase
GNANT_N_2_L_915480	Prodigal:002006	CDS	167692	168009	.	-	0	ID=CLIIMONB_01148;inference=ab initio prediction:Prodigal:002006;locus_tag=CLIIMONB_01148;product=hypothetical protein
GNANT_N_2_L_915480	Prodigal:002006	CDS	168127	168333	.	-	0	ID=CLIIMONB_01149;inference=ab initio prediction:Prodigal:002006;locus_tag=CLIIMONB_01149;product=hypothetical protein
GNANT_N_2_L_915480	Prodigal:002006	CDS	168520	169623	.	+	0	ID=CLIIMONB_01150;eC_number=1.3.-.-;Name=ctaA;db_xref=COG:COG1612;gene=ctaA;inference=ab initio prediction:Prodigal:002006,similar to AA sequence:UniProtKB:Q3IXW9;locus_tag=CLIIMONB_01150;product=Heme A synthase
GNANT_N_2_L_915480	Prodigal:002006	CDS	169774	170457	.	+	0	ID=CLIIMONB_01151;inference=ab initio prediction:Prodigal:002006,similar to AA sequence:UniProtKB:P67153;locus_tag=CLIIMONB_01151;note=UPF0073 inner membrane protein YqfA;product=hypothetical protein
GNANT_N_2_L_915480	Prodigal:002006	CDS	170598	171797	.	+	0	ID=CLIIMONB_01152;eC_number=2.4.-.-;Name=epsD;gene=epsD;inference=ab initio prediction:Prodigal:002006,similar to AA sequence:UniProtKB:P71053;locus_tag=CLIIMONB_01152;product=Putative glycosyltransferase EpsD
GNANT_N_2_L_915480	Prodigal:002006	CDS	171942	173459	.	+	0	ID=CLIIMONB_01153;eC_number=2.7.8.31;Name=wcaJ;db_xref=COG:COG2148;gene=wcaJ;inference=ab initio prediction:Prodigal:002006,similar to AA sequence:UniProtKB:P71241;locus_tag=CLIIMONB_01153;product=UDP-glucose:undecaprenyl-phosphate glucose-1-phosphate transferase
GNANT_N_2_L_915480	Prodigal:002006	CDS	173502	173855	.	-	0	ID=CLIIMONB_01154;inference=ab initio prediction:Prodigal:002006;locus_tag=CLIIMONB_01154;product=hypothetical protein
GNANT_N_2_L_915480	Prodigal:002006	CDS	174068	176638	.	-	0	ID=CLIIMONB_01155;Name=btuB_2;gene=btuB_2;inference=ab initio prediction:Prodigal:002006,protein motif:HAMAP:MF_01531;locus_tag=CLIIMONB_01155;product=Vitamin B12 transporter BtuB
GNANT_N_2_L_915480	Prodigal:002006	CDS	176886	177524	.	-	0	ID=CLIIMONB_01156;inference=ab initio prediction:Prodigal:002006;locus_tag=CLIIMONB_01156;product=hypothetical protein
GNANT_N_2_L_915480	Prodigal:002006	CDS	177538	178431	.	-	0	ID=CLIIMONB_01157;inference=ab initio prediction:Prodigal:002006;locus_tag=CLIIMONB_01157;product=hypothetical protein
GNANT_N_2_L_915480	Prodigal:002006	CDS	178428	179177	.	-	0	ID=CLIIMONB_01158;eC_number=3.6.3.-;Name=lnrL_2;db_xref=COG:COG1131;gene=lnrL_2;inference=ab initio prediction:Prodigal:002006,similar to AA sequence:UniProtKB:P94440;locus_tag=CLIIMONB_01158;product=Linearmycin resistance ATP-binding protein LnrL
GNANT_N_2_L_915480	Prodigal:002006	CDS	179174	179416	.	-	0	ID=CLIIMONB_01159;inference=ab initio prediction:Prodigal:002006;locus_tag=CLIIMONB_01159;product=hypothetical protein
GNANT_N_2_L_915480	Prodigal:002006	CDS	179416	179850	.	-	0	ID=CLIIMONB_01160;inference=ab initio prediction:Prodigal:002006;locus_tag=CLIIMONB_01160;product=hypothetical protein
GNANT_N_2_L_915480	Prodigal:002006	CDS	179918	180901	.	-	0	ID=CLIIMONB_01161;inference=ab initio prediction:Prodigal:002006,similar to AA sequence:UniProtKB:Q1Q0T4;locus_tag=CLIIMONB_01161;product=Hydrazine synthase subunit beta
GNANT_N_2_L_915480	Prodigal:002006	CDS	181023	182294	.	-	0	ID=CLIIMONB_01162;inference=ab initio prediction:Prodigal:002006;locus_tag=CLIIMONB_01162;product=hypothetical protein
GNANT_N_2_L_915480	Prodigal:002006	CDS	182481	183008	.	+	0	ID=CLIIMONB_01163;inference=ab initio prediction:Prodigal:002006;locus_tag=CLIIMONB_01163;product=hypothetical protein
GNANT_N_2_L_915480	Prodigal:002006	CDS	183036	183737	.	+	0	ID=CLIIMONB_01164;inference=ab initio prediction:Prodigal:002006;locus_tag=CLIIMONB_01164;product=hypothetical protein
GNANT_N_2_L_915480	Prodigal:002006	CDS	183734	184309	.	+	0	ID=CLIIMONB_01165;inference=ab initio prediction:Prodigal:002006;locus_tag=CLIIMONB_01165;product=hypothetical protein
GNANT_N_2_L_915480	Prodigal:002006	CDS	184306	185868	.	+	0	ID=CLIIMONB_01166;inference=ab initio prediction:Prodigal:002006;locus_tag=CLIIMONB_01166;product=hypothetical protein
GNANT_N_2_L_915480	Prodigal:002006	CDS	185873	186463	.	+	0	ID=CLIIMONB_01167;inference=ab initio prediction:Prodigal:002006;locus_tag=CLIIMONB_01167;product=hypothetical protein
GNANT_N_2_L_915480	Prodigal:002006	CDS	186485	187018	.	+	0	ID=CLIIMONB_01168;inference=ab initio prediction:Prodigal:002006;locus_tag=CLIIMONB_01168;product=hypothetical protein
GNANT_N_2_L_915480	Prodigal:002006	CDS	187015	187971	.	+	0	ID=CLIIMONB_01169;eC_number=4.2.99.-;Name=vgb_2;gene=vgb_2;inference=ab initio prediction:Prodigal:002006,protein motif:HAMAP:MF_01282;locus_tag=CLIIMONB_01169;product=Virginiamycin B lyase
GNANT_N_2_L_915480	Prodigal:002006	CDS	187975	188175	.	-	0	ID=CLIIMONB_01170;inference=ab initio prediction:Prodigal:002006;locus_tag=CLIIMONB_01170;product=hypothetical protein
GNANT_N_2_L_915480	Prodigal:002006	CDS	188250	189425	.	-	0	ID=CLIIMONB_01171;inference=ab initio prediction:Prodigal:002006;locus_tag=CLIIMONB_01171;product=hypothetical protein
GNANT_N_2_L_915480	Prodigal:002006	CDS	189542	189742	.	-	0	ID=CLIIMONB_01172;inference=ab initio prediction:Prodigal:002006;locus_tag=CLIIMONB_01172;product=hypothetical protein
GNANT_N_2_L_915480	Prodigal:002006	CDS	189820	190275	.	-	0	ID=CLIIMONB_01173;inference=ab initio prediction:Prodigal:002006,similar to AA sequence:UniProtKB:Q881J7;locus_tag=CLIIMONB_01173;product=Blue-light-activated protein
GNANT_N_2_L_915480	Prodigal:002006	CDS	190465	191337	.	-	0	ID=CLIIMONB_01174;inference=ab initio prediction:Prodigal:002006;locus_tag=CLIIMONB_01174;product=hypothetical protein
GNANT_N_2_L_915480	Prodigal:002006	CDS	191419	191823	.	-	0	ID=CLIIMONB_01175;inference=ab initio prediction:Prodigal:002006;locus_tag=CLIIMONB_01175;product=hypothetical protein
GNANT_N_2_L_915480	Prodigal:002006	CDS	191942	192436	.	-	0	ID=CLIIMONB_01176;inference=ab initio prediction:Prodigal:002006;locus_tag=CLIIMONB_01176;product=hypothetical protein
GNANT_N_2_L_915480	Prodigal:002006	CDS	192587	193192	.	-	0	ID=CLIIMONB_01177;inference=ab initio prediction:Prodigal:002006;locus_tag=CLIIMONB_01177;product=hypothetical protein
GNANT_N_2_L_915480	Prodigal:002006	CDS	193546	194553	.	+	0	ID=CLIIMONB_01178;inference=ab initio prediction:Prodigal:002006;locus_tag=CLIIMONB_01178;product=hypothetical protein
GNANT_N_2_L_915480	Prodigal:002006	CDS	194599	195165	.	-	0	ID=CLIIMONB_01179;Name=efp;db_xref=COG:COG0231;gene=efp;inference=ab initio prediction:Prodigal:002006,similar to AA sequence:UniProtKB:P9WNM3;locus_tag=CLIIMONB_01179;product=Elongation factor P
GNANT_N_2_L_915480	Prodigal:002006	CDS	195421	196476	.	+	0	ID=CLIIMONB_01180;eC_number=6.3.1.-;Name=epmA;db_xref=COG:COG2269;gene=epmA;inference=ab initio prediction:Prodigal:002006,similar to AA sequence:UniProtKB:Q9ZJ12;locus_tag=CLIIMONB_01180;product=Elongation factor P--(R)-beta-lysine ligase
GNANT_N_2_L_915480	Prodigal:002006	CDS	196473	197516	.	+	0	ID=CLIIMONB_01181;eC_number=5.4.3.2;Name=kamA;gene=kamA;inference=ab initio prediction:Prodigal:002006,similar to AA sequence:UniProtKB:Q9XBQ8;locus_tag=CLIIMONB_01181;product=L-lysine 2%2C3-aminomutase
GNANT_N_2_L_915480	Prodigal:002006	CDS	197533	198144	.	+	0	ID=CLIIMONB_01182;eC_number=2.5.1.18;Name=gstB_2;db_xref=COG:COG0625;gene=gstB_2;inference=ab initio prediction:Prodigal:002006,similar to AA sequence:UniProtKB:P0ACA7;locus_tag=CLIIMONB_01182;product=Glutathione S-transferase GstB
GNANT_N_2_L_915480	Prodigal:002006	CDS	198235	198885	.	+	0	ID=CLIIMONB_01183;inference=ab initio prediction:Prodigal:002006;locus_tag=CLIIMONB_01183;product=hypothetical protein
GNANT_N_2_L_915480	Prodigal:002006	CDS	198891	199706	.	+	0	ID=CLIIMONB_01184;inference=ab initio prediction:Prodigal:002006;locus_tag=CLIIMONB_01184;product=hypothetical protein
GNANT_N_2_L_915480	Prodigal:002006	CDS	199655	199951	.	-	0	ID=CLIIMONB_01185;inference=ab initio prediction:Prodigal:002006;locus_tag=CLIIMONB_01185;product=hypothetical protein
GNANT_N_2_L_915480	Prodigal:002006	CDS	199948	200721	.	-	0	ID=CLIIMONB_01186;inference=ab initio prediction:Prodigal:002006;locus_tag=CLIIMONB_01186;product=hypothetical protein
GNANT_N_2_L_915480	Prodigal:002006	CDS	200801	201085	.	-	0	ID=CLIIMONB_01187;eC_number=3.6.1.7;Name=yccX;gene=yccX;inference=ab initio prediction:Prodigal:002006,protein motif:HAMAP:MF_01450;locus_tag=CLIIMONB_01187;product=Acylphosphatase
GNANT_N_2_L_915480	Prodigal:002006	CDS	201142	201990	.	-	0	ID=CLIIMONB_01188;Name=focA;db_xref=COG:COG2116;gene=focA;inference=ab initio prediction:Prodigal:002006,similar to AA sequence:UniProtKB:P0AC23;locus_tag=CLIIMONB_01188;product=putative formate transporter 1
GNANT_N_2_L_915480	Prodigal:002006	CDS	202137	202568	.	-	0	ID=CLIIMONB_01189;inference=ab initio prediction:Prodigal:002006;locus_tag=CLIIMONB_01189;product=hypothetical protein
GNANT_N_2_L_915480	Prodigal:002006	CDS	202600	202722	.	-	0	ID=CLIIMONB_01190;inference=ab initio prediction:Prodigal:002006;locus_tag=CLIIMONB_01190;product=hypothetical protein
GNANT_N_2_L_915480	Prodigal:002006	CDS	202977	204980	.	-	0	ID=CLIIMONB_01191;Name=accA1;db_xref=COG:COG4770;gene=accA1;inference=ab initio prediction:Prodigal:002006,similar to AA sequence:UniProtKB:P9WPQ3;locus_tag=CLIIMONB_01191;product=Acetyl-/propionyl-coenzyme A carboxylase alpha chain
GNANT_N_2_L_915480	Prodigal:002006	CDS	205081	205521	.	-	0	ID=CLIIMONB_01192;inference=ab initio prediction:Prodigal:002006;locus_tag=CLIIMONB_01192;product=hypothetical protein
GNANT_N_2_L_915480	Prodigal:002006	CDS	205684	206262	.	-	0	ID=CLIIMONB_01193;inference=ab initio prediction:Prodigal:002006;locus_tag=CLIIMONB_01193;product=hypothetical protein
GNANT_N_2_L_915480	Prodigal:002006	CDS	206455	207384	.	+	0	ID=CLIIMONB_01194;eC_number=3.5.1.-;db_xref=COG:COG0123;inference=ab initio prediction:Prodigal:002006,similar to AA sequence:UniProtKB:Q9HXM1;locus_tag=CLIIMONB_01194;product=Histone deacetylase-like amidohydrolase
GNANT_N_2_L_915480	Prodigal:002006	CDS	207535	208152	.	+	0	ID=CLIIMONB_01195;Name=rhtB;db_xref=COG:COG1280;gene=rhtB;inference=ab initio prediction:Prodigal:002006,similar to AA sequence:UniProtKB:P0AG34;locus_tag=CLIIMONB_01195;product=Homoserine/homoserine lactone efflux protein
GNANT_N_2_L_915480	Prodigal:002006	CDS	208159	209241	.	-	0	ID=CLIIMONB_01196;Name=ribBA;db_xref=COG:COG0108;gene=ribBA;inference=ab initio prediction:Prodigal:002006,similar to AA sequence:UniProtKB:P9WHF1;locus_tag=CLIIMONB_01196;product=Riboflavin biosynthesis protein RibBA
GNANT_N_2_L_915480	Prodigal:002006	CDS	209268	210368	.	-	0	ID=CLIIMONB_01197;eC_number=4.2.3.5;Name=aroC;db_xref=COG:COG0082;gene=aroC;inference=ab initio prediction:Prodigal:002006,similar to AA sequence:UniProtKB:P12008;locus_tag=CLIIMONB_01197;product=Chorismate synthase
GNANT_N_2_L_915480	Prodigal:002006	CDS	210381	210620	.	-	0	ID=CLIIMONB_01198;inference=ab initio prediction:Prodigal:002006;locus_tag=CLIIMONB_01198;product=hypothetical protein
GNANT_N_2_L_915480	Prodigal:002006	CDS	210617	211234	.	-	0	ID=CLIIMONB_01199;inference=ab initio prediction:Prodigal:002006;locus_tag=CLIIMONB_01199;product=hypothetical protein
GNANT_N_2_L_915480	Prodigal:002006	CDS	211231	212364	.	-	0	ID=CLIIMONB_01200;eC_number=2.7.1.170;Name=anmK;db_xref=COG:COG2377;gene=anmK;inference=ab initio prediction:Prodigal:002006,similar to AA sequence:UniProtKB:Q8EHB5;locus_tag=CLIIMONB_01200;product=Anhydro-N-acetylmuramic acid kinase
GNANT_N_2_L_915480	Prodigal:002006	CDS	212488	213759	.	+	0	ID=CLIIMONB_01201;eC_number=6.1.1.1;Name=tyrS;db_xref=COG:COG0162;gene=tyrS;inference=ab initio prediction:Prodigal:002006,similar to AA sequence:UniProtKB:P0AGJ9;locus_tag=CLIIMONB_01201;product=Tyrosine--tRNA ligase
GNANT_N_2_L_915480	Prodigal:002006	CDS	213800	214483	.	+	0	ID=CLIIMONB_01202;Name=kdpE_1;db_xref=COG:COG0745;gene=kdpE_1;inference=ab initio prediction:Prodigal:002006,similar to AA sequence:UniProtKB:P9WGN1;locus_tag=CLIIMONB_01202;product=Transcriptional regulatory protein KdpE
GNANT_N_2_L_915480	Prodigal:002006	CDS	214497	215297	.	-	0	ID=CLIIMONB_01203;Name=tatC;db_xref=COG:COG0805;gene=tatC;inference=ab initio prediction:Prodigal:002006,similar to AA sequence:UniProtKB:P69423;locus_tag=CLIIMONB_01203;product=Sec-independent protein translocase protein TatC
GNANT_N_2_L_915480	Prodigal:002006	CDS	215294	215857	.	-	0	ID=CLIIMONB_01204;Name=tatB;gene=tatB;inference=ab initio prediction:Prodigal:002006,protein motif:HAMAP:MF_00237;locus_tag=CLIIMONB_01204;product=Sec-independent protein translocase protein TatB
GNANT_N_2_L_915480	Prodigal:002006	CDS	215961	216233	.	-	0	ID=CLIIMONB_01205;Name=tatA;gene=tatA;inference=ab initio prediction:Prodigal:002006,protein motif:HAMAP:MF_00236;locus_tag=CLIIMONB_01205;product=Sec-independent protein translocase protein TatA
GNANT_N_2_L_915480	Prodigal:002006	CDS	216390	217394	.	-	0	ID=CLIIMONB_01206;eC_number=3.2.1.52;Name=nagZ;db_xref=COG:COG1472;gene=nagZ;inference=ab initio prediction:Prodigal:002006,similar to AA sequence:UniProtKB:Q9HZK0;locus_tag=CLIIMONB_01206;product=Beta-hexosaminidase
GNANT_N_2_L_915480	Prodigal:002006	CDS	217665	219035	.	-	0	ID=CLIIMONB_01207;inference=ab initio prediction:Prodigal:002006;locus_tag=CLIIMONB_01207;product=hypothetical protein
GNANT_N_2_L_915480	Prodigal:002006	CDS	219084	220835	.	-	0	ID=CLIIMONB_01208;eC_number=6.1.1.19;Name=argS;gene=argS;inference=ab initio prediction:Prodigal:002006,similar to AA sequence:UniProtKB:Q99W05;locus_tag=CLIIMONB_01208;product=Arginine--tRNA ligase
GNANT_N_2_L_915480	Prodigal:002006	CDS	221115	221555	.	+	0	ID=CLIIMONB_01209;inference=ab initio prediction:Prodigal:002006;locus_tag=CLIIMONB_01209;product=hypothetical protein
GNANT_N_2_L_915480	Prodigal:002006	CDS	221581	222849	.	-	0	ID=CLIIMONB_01210;inference=ab initio prediction:Prodigal:002006,protein motif:HAMAP:MF_01212;locus_tag=CLIIMONB_01210;product=Deoxyguanosinetriphosphate triphosphohydrolase-like protein
GNANT_N_2_L_915480	Prodigal:002006	CDS	222982	223308	.	+	0	ID=CLIIMONB_01211;Name=erpA;db_xref=COG:COG0316;gene=erpA;inference=ab initio prediction:Prodigal:002006,similar to AA sequence:UniProtKB:P45344;locus_tag=CLIIMONB_01211;product=Iron-sulfur cluster insertion protein ErpA
GNANT_N_2_L_915480	Prodigal:002006	CDS	223454	225376	.	+	0	ID=CLIIMONB_01212;inference=ab initio prediction:Prodigal:002006;locus_tag=CLIIMONB_01212;product=hypothetical protein
GNANT_N_2_L_915480	Prodigal:002006	CDS	225435	225560	.	+	0	ID=CLIIMONB_01213;inference=ab initio prediction:Prodigal:002006;locus_tag=CLIIMONB_01213;product=hypothetical protein
GNANT_N_2_L_915480	Prodigal:002006	CDS	225723	226457	.	-	0	ID=CLIIMONB_01214;eC_number=7.6.2.8;Name=btuD_3;gene=btuD_3;inference=ab initio prediction:Prodigal:002006,protein motif:HAMAP:MF_01005;locus_tag=CLIIMONB_01214;product=Vitamin B12 import ATP-binding protein BtuD
GNANT_N_2_L_915480	Prodigal:002006	CDS	226438	227169	.	-	0	ID=CLIIMONB_01215;Name=ssuC_1;db_xref=COG:COG0600;gene=ssuC_1;inference=ab initio prediction:Prodigal:002006,similar to AA sequence:UniProtKB:P75851;locus_tag=CLIIMONB_01215;product=Putative aliphatic sulfonates transport permease protein SsuC
GNANT_N_2_L_915480	Prodigal:002006	CDS	227227	228207	.	-	0	ID=CLIIMONB_01216;inference=ab initio prediction:Prodigal:002006;locus_tag=CLIIMONB_01216;product=hypothetical protein
GNANT_N_2_L_915480	Prodigal:002006	CDS	228395	228772	.	+	0	ID=CLIIMONB_01217;eC_number=4.2.1.96;inference=ab initio prediction:Prodigal:002006,protein motif:HAMAP:MF_00434;locus_tag=CLIIMONB_01217;product=Putative pterin-4-alpha-carbinolamine dehydratase
GNANT_N_2_L_915480	Prodigal:002006	CDS	228789	229010	.	-	0	ID=CLIIMONB_01218;inference=ab initio prediction:Prodigal:002006;locus_tag=CLIIMONB_01218;product=hypothetical protein
GNANT_N_2_L_915480	Prodigal:002006	CDS	229191	232256	.	-	0	ID=CLIIMONB_01219;Name=mdtB_3;db_xref=COG:COG0841;gene=mdtB_3;inference=ab initio prediction:Prodigal:002006,similar to AA sequence:UniProtKB:Q0TG15;locus_tag=CLIIMONB_01219;product=Multidrug resistance protein MdtB
GNANT_N_2_L_915480	Prodigal:002006	CDS	232279	233382	.	-	0	ID=CLIIMONB_01220;Name=bepF_2;gene=bepF_2;inference=ab initio prediction:Prodigal:002006,similar to AA sequence:UniProtKB:Q8FWV8;locus_tag=CLIIMONB_01220;product=Efflux pump periplasmic linker BepF
GNANT_N_2_L_915480	Prodigal:002006	CDS	233379	234482	.	-	0	ID=CLIIMONB_01221;Name=mdtA_3;gene=mdtA_3;inference=ab initio prediction:Prodigal:002006,protein motif:HAMAP:MF_01422;locus_tag=CLIIMONB_01221;product=Multidrug resistance protein MdtA
GNANT_N_2_L_915480	Prodigal:002006	CDS	234580	235143	.	+	0	ID=CLIIMONB_01222;Name=betI_2;gene=betI_2;inference=ab initio prediction:Prodigal:002006,protein motif:HAMAP:MF_00768;locus_tag=CLIIMONB_01222;product=HTH-type transcriptional regulator BetI
GNANT_N_2_L_915480	Prodigal:002006	CDS	235154	236218	.	-	0	ID=CLIIMONB_01223;eC_number=3.5.1.44;Name=cheB_3;gene=cheB_3;inference=ab initio prediction:Prodigal:002006,protein motif:HAMAP:MF_00099;locus_tag=CLIIMONB_01223;product=Protein-glutamate methylesterase/protein-glutamine glutaminase
GNANT_N_2_L_915480	Prodigal:002006	CDS	236215	236649	.	-	0	ID=CLIIMONB_01224;Name=rcp1_1;gene=rcp1_1;inference=ab initio prediction:Prodigal:002006,similar to AA sequence:UniProtKB:Q55169;locus_tag=CLIIMONB_01224;product=Response regulator rcp1
GNANT_N_2_L_915480	Prodigal:002006	CDS	236665	238551	.	-	0	ID=CLIIMONB_01225;eC_number=2.7.-.-;Name=sasA_4;gene=sasA_4;inference=ab initio prediction:Prodigal:002006,protein motif:HAMAP:MF_01837;locus_tag=CLIIMONB_01225;product=Adaptive-response sensory-kinase SasA
GNANT_N_2_L_915480	Prodigal:002006	CDS	239050	239742	.	+	0	ID=CLIIMONB_01226;inference=ab initio prediction:Prodigal:002006;locus_tag=CLIIMONB_01226;product=hypothetical protein
GNANT_N_2_L_915480	Prodigal:002006	CDS	239748	240026	.	-	0	ID=CLIIMONB_01227;inference=ab initio prediction:Prodigal:002006;locus_tag=CLIIMONB_01227;product=hypothetical protein
GNANT_N_2_L_915480	Prodigal:002006	CDS	240474	241751	.	+	0	ID=CLIIMONB_01228;eC_number=2.8.3.16;Name=frc_3;db_xref=COG:COG1804;gene=frc_3;inference=ab initio prediction:Prodigal:002006,similar to AA sequence:UniProtKB:P69902;locus_tag=CLIIMONB_01228;product=Formyl-CoA:oxalate CoA-transferase
GNANT_N_2_L_915480	Prodigal:002006	CDS	241934	242866	.	+	0	ID=CLIIMONB_01229;eC_number=2.1.2.9;Name=fmt_2;db_xref=COG:COG0223;gene=fmt_2;inference=ab initio prediction:Prodigal:002006,similar to AA sequence:UniProtKB:P23882;locus_tag=CLIIMONB_01229;product=Methionyl-tRNA formyltransferase
GNANT_N_2_L_915480	Prodigal:002006	CDS	242942	243613	.	-	0	ID=CLIIMONB_01230;eC_number=4.1.2.17;Name=fucA_1;db_xref=COG:COG0235;gene=fucA_1;inference=ab initio prediction:Prodigal:002006,similar to AA sequence:UniProtKB:P0AB87;locus_tag=CLIIMONB_01230;product=L-fuculose phosphate aldolase
GNANT_N_2_L_915480	Prodigal:002006	CDS	243714	244991	.	-	0	ID=CLIIMONB_01231;Name=oxlT_2;gene=oxlT_2;inference=ab initio prediction:Prodigal:002006,similar to AA sequence:UniProtKB:Q51330;locus_tag=CLIIMONB_01231;product=Oxalate:formate antiporter
GNANT_N_2_L_915480	Prodigal:002006	CDS	245472	246164	.	+	0	ID=CLIIMONB_01232;Name=nanR_1;gene=nanR_1;inference=ab initio prediction:Prodigal:002006,protein motif:HAMAP:MF_01236;locus_tag=CLIIMONB_01232;product=HTH-type transcriptional repressor NanR
GNANT_N_2_L_915480	Prodigal:002006	CDS	246579	246731	.	+	0	ID=CLIIMONB_01233;inference=ab initio prediction:Prodigal:002006;locus_tag=CLIIMONB_01233;product=hypothetical protein
GNANT_N_2_L_915480	Prodigal:002006	CDS	246841	247914	.	+	0	ID=CLIIMONB_01234;inference=ab initio prediction:Prodigal:002006;locus_tag=CLIIMONB_01234;product=hypothetical protein
GNANT_N_2_L_915480	Prodigal:002006	CDS	248042	248536	.	+	0	ID=CLIIMONB_01235;inference=ab initio prediction:Prodigal:002006;locus_tag=CLIIMONB_01235;product=hypothetical protein
GNANT_N_2_L_915480	Prodigal:002006	CDS	248548	250365	.	-	0	ID=CLIIMONB_01236;eC_number=3.1.-.-;Name=recJ;db_xref=COG:COG0608;gene=recJ;inference=ab initio prediction:Prodigal:002006,similar to AA sequence:UniProtKB:P21893;locus_tag=CLIIMONB_01236;product=Single-stranded-DNA-specific exonuclease RecJ
GNANT_N_2_L_915480	Prodigal:002006	CDS	250498	251895	.	-	0	ID=CLIIMONB_01237;eC_number=7.1.1.1;Name=pntB;db_xref=COG:COG1282;gene=pntB;inference=ab initio prediction:Prodigal:002006,similar to AA sequence:UniProtKB:P0C188;locus_tag=CLIIMONB_01237;product=NAD(P) transhydrogenase subunit beta
GNANT_N_2_L_915480	Prodigal:002006	CDS	251900	252355	.	-	0	ID=CLIIMONB_01238;inference=ab initio prediction:Prodigal:002006;locus_tag=CLIIMONB_01238;product=hypothetical protein
GNANT_N_2_L_915480	Prodigal:002006	CDS	252380	253597	.	-	0	ID=CLIIMONB_01239;eC_number=7.1.1.1;Name=pntAA;db_xref=COG:COG3288;gene=pntAA;inference=ab initio prediction:Prodigal:002006,similar to AA sequence:UniProtKB:Q2RSB2;locus_tag=CLIIMONB_01239;product=NAD(P) transhydrogenase subunit alpha part 1
GNANT_N_2_L_915480	Prodigal:002006	CDS	253805	254098	.	-	0	ID=CLIIMONB_01240;inference=ab initio prediction:Prodigal:002006;locus_tag=CLIIMONB_01240;product=hypothetical protein
GNANT_N_2_L_915480	Prodigal:002006	CDS	254221	255582	.	-	0	ID=CLIIMONB_01241;eC_number=2.7.-.-;Name=ubiB_2;gene=ubiB_2;inference=ab initio prediction:Prodigal:002006,protein motif:HAMAP:MF_00414;locus_tag=CLIIMONB_01241;product=protein kinase UbiB
GNANT_N_2_L_915480	Prodigal:002006	CDS	255688	257559	.	-	0	ID=CLIIMONB_01242;eC_number=3.4.24.-;Name=pepF1;gene=pepF1;inference=ab initio prediction:Prodigal:002006,similar to AA sequence:UniProtKB:P54124;locus_tag=CLIIMONB_01242;product=Oligoendopeptidase F%2C plasmid
GNANT_N_2_L_915480	Prodigal:002006	CDS	257810	259294	.	+	0	ID=CLIIMONB_01243;Name=norR_2;gene=norR_2;inference=ab initio prediction:Prodigal:002006,protein motif:HAMAP:MF_01314;locus_tag=CLIIMONB_01243;product=Anaerobic nitric oxide reductase transcription regulator NorR
GNANT_N_2_L_915480	Prodigal:002006	CDS	259541	261550	.	+	0	ID=CLIIMONB_01244;inference=ab initio prediction:Prodigal:002006;locus_tag=CLIIMONB_01244;product=hypothetical protein
GNANT_N_2_L_915480	Prodigal:002006	CDS	261694	263193	.	+	0	ID=CLIIMONB_01245;inference=ab initio prediction:Prodigal:002006;locus_tag=CLIIMONB_01245;product=hypothetical protein
GNANT_N_2_L_915480	Prodigal:002006	CDS	263282	263533	.	-	0	ID=CLIIMONB_01246;inference=ab initio prediction:Prodigal:002006;locus_tag=CLIIMONB_01246;product=hypothetical protein
GNANT_N_2_L_915480	Prodigal:002006	CDS	263727	266417	.	-	0	ID=CLIIMONB_01247;eC_number=2.7.9.1;Name=ppdK;db_xref=COG:COG0574;gene=ppdK;inference=ab initio prediction:Prodigal:002006,similar to AA sequence:UniProtKB:P22983;locus_tag=CLIIMONB_01247;product=Pyruvate%2C phosphate dikinase
GNANT_N_2_L_915480	Prodigal:002006	CDS	266583	266726	.	-	0	ID=CLIIMONB_01248;inference=ab initio prediction:Prodigal:002006;locus_tag=CLIIMONB_01248;product=hypothetical protein
GNANT_N_2_L_915480	Prodigal:002006	CDS	266835	267932	.	-	0	ID=CLIIMONB_01249;Name=pufC;gene=pufC;inference=ab initio prediction:Prodigal:002006,similar to AA sequence:UniProtKB:D2Z0P5;locus_tag=CLIIMONB_01249;product=Photosynthetic reaction center cytochrome c subunit
GNANT_N_2_L_915480	Prodigal:002006	CDS	267943	268923	.	-	0	ID=CLIIMONB_01250;Name=pufM;gene=pufM;inference=ab initio prediction:Prodigal:002006,similar to AA sequence:UniProtKB:P10718;locus_tag=CLIIMONB_01250;product=Reaction center protein M chain
GNANT_N_2_L_915480	Prodigal:002006	CDS	269004	269828	.	-	0	ID=CLIIMONB_01251;Name=pufL;gene=pufL;inference=ab initio prediction:Prodigal:002006,similar to AA sequence:UniProtKB:P10717;locus_tag=CLIIMONB_01251;product=Reaction center protein L chain
GNANT_N_2_L_915480	Prodigal:002006	CDS	269911	270102	.	-	0	ID=CLIIMONB_01252;inference=ab initio prediction:Prodigal:002006,similar to AA sequence:UniProtKB:P80259;locus_tag=CLIIMONB_01252;product=Light-harvesting protein B-880 alpha chain
GNANT_N_2_L_915480	Prodigal:002006	CDS	270113	270349	.	-	0	ID=CLIIMONB_01253;inference=ab initio prediction:Prodigal:002006;locus_tag=CLIIMONB_01253;product=hypothetical protein
GNANT_N_2_L_915480	Prodigal:002006	CDS	270477	270698	.	-	0	ID=CLIIMONB_01254;inference=ab initio prediction:Prodigal:002006;locus_tag=CLIIMONB_01254;product=hypothetical protein
GNANT_N_2_L_915480	Prodigal:002006	CDS	270734	272200	.	-	0	ID=CLIIMONB_01255;eC_number=1.3.7.15;Name=bchZ;db_xref=COG:COG2710;gene=bchZ;inference=ab initio prediction:Prodigal:002006,similar to AA sequence:UniProtKB:P26179;locus_tag=CLIIMONB_01255;product=Chlorophyllide reductase subunit Z
GNANT_N_2_L_915480	Prodigal:002006	CDS	272200	273729	.	-	0	ID=CLIIMONB_01256;eC_number=1.3.7.15;Name=bchY;gene=bchY;inference=ab initio prediction:Prodigal:002006,similar to AA sequence:UniProtKB:P26178;locus_tag=CLIIMONB_01256;product=Chlorophyllide reductase 52.5 kDa chain
GNANT_N_2_L_915480	Prodigal:002006	CDS	273733	274737	.	-	0	ID=CLIIMONB_01257;eC_number=1.3.7.15;Name=bchX;db_xref=COG:COG1348;gene=bchX;inference=ab initio prediction:Prodigal:002006,similar to AA sequence:UniProtKB:P26177;locus_tag=CLIIMONB_01257;product=Chlorophyllide reductase 35.5 kDa chain
GNANT_N_2_L_915480	Prodigal:002006	CDS	274734	275672	.	-	0	ID=CLIIMONB_01258;eC_number=1.1.1.414;Name=lgoD;db_xref=COG:COG1063;gene=lgoD;inference=ab initio prediction:Prodigal:002006,similar to AA sequence:UniProtKB:P39400;locus_tag=CLIIMONB_01258;product=L-galactonate-5-dehydrogenase
GNANT_N_2_L_915480	Prodigal:002006	CDS	275767	276504	.	-	0	ID=CLIIMONB_01259;eC_number=2.1.1.210;Name=crtF;gene=crtF;inference=ab initio prediction:Prodigal:002006,similar to AA sequence:UniProtKB:D5AP78;locus_tag=CLIIMONB_01259;product=Demethylspheroidene O-methyltransferase
GNANT_N_2_L_915480	Prodigal:002006	CDS	276924	277793	.	-	0	ID=CLIIMONB_01260;eC_number=2.5.1.10;inference=ab initio prediction:Prodigal:002006,similar to AA sequence:UniProtKB:Q08291;locus_tag=CLIIMONB_01260;product=Farnesyl diphosphate synthase
GNANT_N_2_L_915480	Prodigal:002006	CDS	277903	279438	.	+	0	ID=CLIIMONB_01261;eC_number=1.3.99.27;Name=crtD;gene=crtD;inference=ab initio prediction:Prodigal:002006,similar to AA sequence:UniProtKB:Q9JPB5;locus_tag=CLIIMONB_01261;product=Hydroxyneurosporene desaturase
GNANT_N_2_L_915480	Prodigal:002006	CDS	279435	280295	.	+	0	ID=CLIIMONB_01262;eC_number=4.2.1.131;Name=crtC;gene=crtC;inference=ab initio prediction:Prodigal:002006,similar to AA sequence:UniProtKB:Q7X3G5;locus_tag=CLIIMONB_01262;product=Acyclic carotenoid 1%2C2-hydratase
GNANT_N_2_L_915480	Prodigal:002006	CDS	280255	281589	.	-	0	ID=CLIIMONB_01263;inference=ab initio prediction:Prodigal:002006;locus_tag=CLIIMONB_01263;product=hypothetical protein
GNANT_N_2_L_915480	Prodigal:002006	CDS	281735	282985	.	+	0	ID=CLIIMONB_01264;inference=ab initio prediction:Prodigal:002006;locus_tag=CLIIMONB_01264;product=hypothetical protein
GNANT_N_2_L_915480	Prodigal:002006	CDS	282964	284259	.	+	0	ID=CLIIMONB_01265;eC_number=2.4.1.250;Name=mshA_5;gene=mshA_5;inference=ab initio prediction:Prodigal:002006,protein motif:HAMAP:MF_01695;locus_tag=CLIIMONB_01265;product=D-inositol-3-phosphate glycosyltransferase
GNANT_N_2_L_915480	Prodigal:002006	CDS	284247	286199	.	+	0	ID=CLIIMONB_01266;eC_number=2.4.1.227;Name=murG_1;gene=murG_1;inference=ab initio prediction:Prodigal:002006,protein motif:HAMAP:MF_00033;locus_tag=CLIIMONB_01266;product=UDP-N-acetylglucosamine--N-acetylmuramyl-(pentapeptide) pyrophosphoryl-undecaprenol N-acetylglucosamine transferase
GNANT_N_2_L_915480	Prodigal:002006	CDS	286196	288037	.	+	0	ID=CLIIMONB_01267;eC_number=7.4.2.10;Name=gsiA_3;db_xref=COG:COG1123;gene=gsiA_3;inference=ab initio prediction:Prodigal:002006,similar to AA sequence:UniProtKB:P75796;locus_tag=CLIIMONB_01267;product=Glutathione import ATP-binding protein GsiA
GNANT_N_2_L_915480	Prodigal:002006	CDS	288037	288903	.	+	0	ID=CLIIMONB_01268;inference=ab initio prediction:Prodigal:002006;locus_tag=CLIIMONB_01268;product=hypothetical protein
GNANT_N_2_L_915480	Prodigal:002006	CDS	288900	290855	.	+	0	ID=CLIIMONB_01269;inference=ab initio prediction:Prodigal:002006;locus_tag=CLIIMONB_01269;product=hypothetical protein
GNANT_N_2_L_915480	Prodigal:002006	CDS	290852	291868	.	+	0	ID=CLIIMONB_01270;Name=gsiC_3;db_xref=COG:COG0601;gene=gsiC_3;inference=ab initio prediction:Prodigal:002006,similar to AA sequence:UniProtKB:P75798;locus_tag=CLIIMONB_01270;product=Glutathione transport system permease protein GsiC
GNANT_N_2_L_915480	Prodigal:002006	CDS	291865	293028	.	+	0	ID=CLIIMONB_01271;inference=ab initio prediction:Prodigal:002006;locus_tag=CLIIMONB_01271;product=hypothetical protein
GNANT_N_2_L_915480	Prodigal:002006	CDS	293074	295290	.	-	0	ID=CLIIMONB_01272;inference=ab initio prediction:Prodigal:002006;locus_tag=CLIIMONB_01272;product=hypothetical protein
GNANT_N_2_L_915480	Prodigal:002006	CDS	295346	295648	.	-	0	ID=CLIIMONB_01273;inference=ab initio prediction:Prodigal:002006;locus_tag=CLIIMONB_01273;product=hypothetical protein
GNANT_N_2_L_915480	Aragorn:001002	tRNA	295946	296020	.	+	.	ID=CLIIMONB_01274;inference=COORDINATES:profile:Aragorn:001002;locus_tag=CLIIMONB_01274;product=tRNA-Val(cac)
GNANT_N_2_L_915480	Prodigal:002006	CDS	296179	297711	.	+	0	ID=CLIIMONB_01275;eC_number=6.4.1.3;Name=pccB;db_xref=COG:COG4799;gene=pccB;inference=ab initio prediction:Prodigal:002006,similar to AA sequence:UniProtKB:Q3J4E3;locus_tag=CLIIMONB_01275;product=Propionyl-CoA carboxylase beta chain
GNANT_N_2_L_915480	Prodigal:002006	CDS	297750	298211	.	-	0	ID=CLIIMONB_01276;inference=ab initio prediction:Prodigal:002006;locus_tag=CLIIMONB_01276;product=hypothetical protein
GNANT_N_2_L_915480	Prodigal:002006	CDS	298288	298842	.	-	0	ID=CLIIMONB_01277;inference=ab initio prediction:Prodigal:002006;locus_tag=CLIIMONB_01277;product=hypothetical protein
GNANT_N_2_L_915480	Prodigal:002006	CDS	299044	299964	.	-	0	ID=CLIIMONB_01278;inference=ab initio prediction:Prodigal:002006;locus_tag=CLIIMONB_01278;product=hypothetical protein
GNANT_N_2_L_915480	Prodigal:002006	CDS	300151	301074	.	+	0	ID=CLIIMONB_01279;eC_number=2.5.1.61;Name=hemC;db_xref=COG:COG0181;gene=hemC;inference=ab initio prediction:Prodigal:002006,similar to AA sequence:UniProtKB:P06983;locus_tag=CLIIMONB_01279;product=Porphobilinogen deaminase
GNANT_N_2_L_915480	Prodigal:002006	CDS	301282	301410	.	-	0	ID=CLIIMONB_01280;inference=ab initio prediction:Prodigal:002006;locus_tag=CLIIMONB_01280;product=hypothetical protein
GNANT_N_2_L_915480	Prodigal:002006	CDS	301432	302502	.	-	0	ID=CLIIMONB_01281;inference=ab initio prediction:Prodigal:002006;locus_tag=CLIIMONB_01281;product=hypothetical protein
GNANT_N_2_L_915480	Prodigal:002006	CDS	302483	304006	.	-	0	ID=CLIIMONB_01282;eC_number=1.3.99.31;Name=crtI;db_xref=COG:COG1233;gene=crtI;inference=ab initio prediction:Prodigal:002006,similar to AA sequence:UniProtKB:P21685;locus_tag=CLIIMONB_01282;product=Phytoene desaturase (lycopene-forming)
GNANT_N_2_L_915480	Prodigal:002006	CDS	304080	305504	.	-	0	ID=CLIIMONB_01283;inference=ab initio prediction:Prodigal:002006;locus_tag=CLIIMONB_01283;product=hypothetical protein
GNANT_N_2_L_915480	Prodigal:002006	CDS	305782	306753	.	+	0	ID=CLIIMONB_01284;eC_number=1.1.1.271;Name=fcl_1;db_xref=COG:COG0451;gene=fcl_1;inference=ab initio prediction:Prodigal:002006,similar to AA sequence:UniProtKB:P32055;locus_tag=CLIIMONB_01284;product=GDP-L-fucose synthase
GNANT_N_2_L_915480	Prodigal:002006	CDS	306829	307851	.	+	0	ID=CLIIMONB_01285;inference=ab initio prediction:Prodigal:002006;locus_tag=CLIIMONB_01285;product=hypothetical protein
GNANT_N_2_L_915480	Prodigal:002006	CDS	307855	308532	.	+	0	ID=CLIIMONB_01286;inference=ab initio prediction:Prodigal:002006;locus_tag=CLIIMONB_01286;product=hypothetical protein
GNANT_N_2_L_915480	Prodigal:002006	CDS	308533	310362	.	-	0	ID=CLIIMONB_01287;eC_number=4.2.1.9;Name=ilvD_1;db_xref=COG:COG0129;gene=ilvD_1;inference=ab initio prediction:Prodigal:002006,similar to AA sequence:UniProtKB:P55186;locus_tag=CLIIMONB_01287;product=Dihydroxy-acid dehydratase
GNANT_N_2_L_915480	Prodigal:002006	CDS	310491	312212	.	+	0	ID=CLIIMONB_01288;eC_number=3.5.4.2;Name=ade;db_xref=COG:COG1001;gene=ade;inference=ab initio prediction:Prodigal:002006,similar to AA sequence:UniProtKB:P31441;locus_tag=CLIIMONB_01288;product=Adenine deaminase
GNANT_N_2_L_915480	Prodigal:002006	CDS	312299	312724	.	+	0	ID=CLIIMONB_01289;Name=ohrB;db_xref=COG:COG1764;gene=ohrB;inference=ab initio prediction:Prodigal:002006,similar to AA sequence:UniProtKB:P80242;locus_tag=CLIIMONB_01289;product=Organic hydroperoxide resistance protein OhrB
GNANT_N_2_L_915480	Prodigal:002006	CDS	312896	313729	.	-	0	ID=CLIIMONB_01290;eC_number=4.2.1.153;Name=meh;db_xref=COG:COG3777;gene=meh;inference=ab initio prediction:Prodigal:002006,similar to AA sequence:UniProtKB:A9WC41;locus_tag=CLIIMONB_01290;product=Mesaconyl-C(4)-CoA hydratase
GNANT_N_2_L_915480	Prodigal:002006	CDS	313731	314879	.	-	0	ID=CLIIMONB_01291;eC_number=1.3.99.-;Name=mmgC_3;db_xref=COG:COG1960;gene=mmgC_3;inference=ab initio prediction:Prodigal:002006,similar to AA sequence:UniProtKB:P45857;locus_tag=CLIIMONB_01291;product=Acyl-CoA dehydrogenase
GNANT_N_2_L_915480	Prodigal:002006	CDS	314890	315639	.	-	0	ID=CLIIMONB_01292;eC_number=1.2.1.62;Name=tsaC1;gene=tsaC1;inference=ab initio prediction:Prodigal:002006,similar to AA sequence:UniProtKB:P94681;locus_tag=CLIIMONB_01292;product=4-formylbenzenesulfonate dehydrogenase TsaC1/TsaC2
GNANT_N_2_L_915480	Prodigal:002006	CDS	315682	316818	.	-	0	ID=CLIIMONB_01293;eC_number=2.8.3.19;Name=yfdE_1;db_xref=COG:COG1804;gene=yfdE_1;inference=ab initio prediction:Prodigal:002006,similar to AA sequence:UniProtKB:P76518;locus_tag=CLIIMONB_01293;product=Acetyl-CoA:oxalate CoA-transferase
GNANT_N_2_L_915480	Prodigal:002006	CDS	316972	320136	.	-	0	ID=CLIIMONB_01294;Name=mdtB_4;gene=mdtB_4;inference=ab initio prediction:Prodigal:002006,similar to AA sequence:UniProtKB:B6HYS0;locus_tag=CLIIMONB_01294;product=Multidrug resistance protein MdtB
GNANT_N_2_L_915480	Prodigal:002006	CDS	320186	321439	.	-	0	ID=CLIIMONB_01295;Name=mdtA_4;gene=mdtA_4;inference=ab initio prediction:Prodigal:002006,protein motif:HAMAP:MF_01422;locus_tag=CLIIMONB_01295;product=Multidrug resistance protein MdtA
GNANT_N_2_L_915480	Prodigal:002006	CDS	321694	321921	.	+	0	ID=CLIIMONB_01296;inference=ab initio prediction:Prodigal:002006;locus_tag=CLIIMONB_01296;product=hypothetical protein
GNANT_N_2_L_915480	Prodigal:002006	CDS	322376	322555	.	+	0	ID=CLIIMONB_01297;inference=ab initio prediction:Prodigal:002006;locus_tag=CLIIMONB_01297;product=hypothetical protein
GNANT_N_2_L_915480	Prodigal:002006	CDS	322556	322771	.	-	0	ID=CLIIMONB_01298;inference=ab initio prediction:Prodigal:002006;locus_tag=CLIIMONB_01298;product=hypothetical protein
GNANT_N_2_L_915480	Prodigal:002006	CDS	322764	323378	.	-	0	ID=CLIIMONB_01299;eC_number=3.5.1.110;Name=rutB_1;gene=rutB_1;inference=ab initio prediction:Prodigal:002006,protein motif:HAMAP:MF_00830;locus_tag=CLIIMONB_01299;product=Peroxyureidoacrylate/ureidoacrylate amidohydrolase RutB
GNANT_N_2_L_915480	Prodigal:002006	CDS	323375	324628	.	-	0	ID=CLIIMONB_01300;inference=ab initio prediction:Prodigal:002006;locus_tag=CLIIMONB_01300;product=hypothetical protein
GNANT_N_2_L_915480	Prodigal:002006	CDS	324726	325739	.	+	0	ID=CLIIMONB_01301;Name=gcvA_1;gene=gcvA_1;inference=ab initio prediction:Prodigal:002006,similar to AA sequence:UniProtKB:P0A9F6;locus_tag=CLIIMONB_01301;product=Glycine cleavage system transcriptional activator
GNANT_N_2_L_915480	Prodigal:002006	CDS	325866	326486	.	+	0	ID=CLIIMONB_01302;eC_number=3.5.1.5;Name=ureA;db_xref=COG:COG0831;gene=ureA;inference=ab initio prediction:Prodigal:002006,similar to AA sequence:UniProtKB:P14916;locus_tag=CLIIMONB_01302;product=Urease subunit alpha
GNANT_N_2_L_915480	Prodigal:002006	CDS	326489	328216	.	+	0	ID=CLIIMONB_01303;eC_number=3.5.1.5;Name=ureC1;gene=ureC1;inference=ab initio prediction:Prodigal:002006,similar to AA sequence:UniProtKB:Q8G2P8;locus_tag=CLIIMONB_01303;product=Urease subunit alpha 1
GNANT_N_2_L_915480	Prodigal:002006	CDS	328230	328727	.	+	0	ID=CLIIMONB_01304;Name=ureE1;gene=ureE1;inference=ab initio prediction:Prodigal:002006,similar to AA sequence:UniProtKB:Q8G2P7;locus_tag=CLIIMONB_01304;product=Urease accessory protein UreE 1
GNANT_N_2_L_915480	Prodigal:002006	CDS	328678	329403	.	+	0	ID=CLIIMONB_01305;Name=ureF;db_xref=COG:COG0830;gene=ureF;inference=ab initio prediction:Prodigal:002006,similar to AA sequence:UniProtKB:P17091;locus_tag=CLIIMONB_01305;product=Urease accessory protein UreF
GNANT_N_2_L_915480	Prodigal:002006	CDS	329413	330030	.	+	0	ID=CLIIMONB_01306;Name=ureG;gene=ureG;inference=ab initio prediction:Prodigal:002006,similar to AA sequence:UniProtKB:Q03287;locus_tag=CLIIMONB_01306;product=Urease accessory protein UreG
GNANT_N_2_L_915480	Prodigal:002006	CDS	330070	330300	.	-	0	ID=CLIIMONB_01307;inference=ab initio prediction:Prodigal:002006;locus_tag=CLIIMONB_01307;product=hypothetical protein
GNANT_N_2_L_915480	Prodigal:002006	CDS	330501	330704	.	+	0	ID=CLIIMONB_01308;inference=ab initio prediction:Prodigal:002006;locus_tag=CLIIMONB_01308;product=hypothetical protein
GNANT_N_2_L_915480	Prodigal:002006	CDS	330701	332161	.	+	0	ID=CLIIMONB_01309;Name=yodF;db_xref=COG:COG0591;gene=yodF;inference=ab initio prediction:Prodigal:002006,similar to AA sequence:UniProtKB:O34745;locus_tag=CLIIMONB_01309;product=putative symporter YodF
GNANT_N_2_L_915480	Prodigal:002006	CDS	332168	332941	.	-	0	ID=CLIIMONB_01310;Name=ydcV_1;gene=ydcV_1;inference=ab initio prediction:Prodigal:002006,similar to AA sequence:UniProtKB:P0AFR9;locus_tag=CLIIMONB_01310;product=Inner membrane ABC transporter permease protein YdcV
GNANT_N_2_L_915480	Prodigal:002006	CDS	332938	333852	.	-	0	ID=CLIIMONB_01311;Name=potH;db_xref=COG:COG1176;gene=potH;inference=ab initio prediction:Prodigal:002006,similar to AA sequence:UniProtKB:P31135;locus_tag=CLIIMONB_01311;product=Putrescine transport system permease protein PotH
GNANT_N_2_L_915480	Prodigal:002006	CDS	333917	334975	.	-	0	ID=CLIIMONB_01312;eC_number=7.6.2.11;Name=potA_1;gene=potA_1;inference=ab initio prediction:Prodigal:002006,similar to AA sequence:UniProtKB:Q7A679;locus_tag=CLIIMONB_01312;product=Spermidine/putrescine import ATP-binding protein PotA
GNANT_N_2_L_915480	Prodigal:002006	CDS	334980	335666	.	-	0	ID=CLIIMONB_01313;Name=crp_2;db_xref=COG:COG0664;gene=crp_2;inference=ab initio prediction:Prodigal:002006,similar to AA sequence:UniProtKB:P0A2T6;locus_tag=CLIIMONB_01313;product=cAMP-activated global transcriptional regulator CRP
GNANT_N_2_L_915480	Prodigal:002006	CDS	335974	336813	.	+	0	ID=CLIIMONB_01314;eC_number=3.5.1.108;Name=lpxC_1;db_xref=COG:COG0774;gene=lpxC_1;inference=ab initio prediction:Prodigal:002006,similar to AA sequence:UniProtKB:P47205;locus_tag=CLIIMONB_01314;product=UDP-3-O-acyl-N-acetylglucosamine deacetylase
GNANT_N_2_L_915480	Prodigal:002006	CDS	336841	337905	.	-	0	ID=CLIIMONB_01315;inference=ab initio prediction:Prodigal:002006;locus_tag=CLIIMONB_01315;product=hypothetical protein
GNANT_N_2_L_915480	Prodigal:002006	CDS	338104	340029	.	+	0	ID=CLIIMONB_01316;Name=yheS_1;db_xref=COG:COG0488;gene=yheS_1;inference=ab initio prediction:Prodigal:002006,similar to AA sequence:UniProtKB:P63389;locus_tag=CLIIMONB_01316;product=putative ABC transporter ATP-binding protein YheS
GNANT_N_2_L_915480	Prodigal:002006	CDS	340138	341439	.	-	0	ID=CLIIMONB_01317;eC_number=4.1.1.64;Name=dgdA;gene=dgdA;inference=ab initio prediction:Prodigal:002006,similar to AA sequence:UniProtKB:P16932;locus_tag=CLIIMONB_01317;product=2%2C2-dialkylglycine decarboxylase
GNANT_N_2_L_915480	Prodigal:002006	CDS	341535	342389	.	+	0	ID=CLIIMONB_01318;Name=argP_1;gene=argP_1;inference=ab initio prediction:Prodigal:002006,protein motif:HAMAP:MF_00513;locus_tag=CLIIMONB_01318;product=HTH-type transcriptional regulator ArgP
GNANT_N_2_L_915480	Prodigal:002006	CDS	342462	343142	.	-	0	ID=CLIIMONB_01319;inference=ab initio prediction:Prodigal:002006;locus_tag=CLIIMONB_01319;product=hypothetical protein
GNANT_N_2_L_915480	Prodigal:002006	CDS	343938	345002	.	+	0	ID=CLIIMONB_01320;inference=ab initio prediction:Prodigal:002006;locus_tag=CLIIMONB_01320;product=hypothetical protein
GNANT_N_2_L_915480	Prodigal:002006	CDS	345083	346111	.	+	0	ID=CLIIMONB_01321;inference=ab initio prediction:Prodigal:002006;locus_tag=CLIIMONB_01321;product=hypothetical protein
GNANT_N_2_L_915480	Prodigal:002006	CDS	346080	346814	.	-	0	ID=CLIIMONB_01322;eC_number=1.1.1.302;Name=ribD2;db_xref=COG:COG1985;gene=ribD2;inference=ab initio prediction:Prodigal:002006,similar to AA sequence:UniProtKB:O66747;locus_tag=CLIIMONB_01322;product=2%2C5-diamino-6-ribosylamino-4(3H)-pyrimidinone 5'-phosphate reductase
GNANT_N_2_L_915480	Prodigal:002006	CDS	347002	347439	.	+	0	ID=CLIIMONB_01323;inference=ab initio prediction:Prodigal:002006;locus_tag=CLIIMONB_01323;product=hypothetical protein
GNANT_N_2_L_915480	Prodigal:002006	CDS	347442	349028	.	+	0	ID=CLIIMONB_01324;Name=oppA_1;db_xref=COG:COG4166;gene=oppA_1;inference=ab initio prediction:Prodigal:002006,similar to AA sequence:UniProtKB:P23843;locus_tag=CLIIMONB_01324;product=Periplasmic oligopeptide-binding protein
GNANT_N_2_L_915480	Prodigal:002006	CDS	349025	349948	.	+	0	ID=CLIIMONB_01325;Name=oppB;db_xref=COG:COG0601;gene=oppB;inference=ab initio prediction:Prodigal:002006,similar to AA sequence:UniProtKB:P0AFH2;locus_tag=CLIIMONB_01325;product=Oligopeptide transport system permease protein OppB
GNANT_N_2_L_915480	Prodigal:002006	CDS	349945	351048	.	+	0	ID=CLIIMONB_01326;inference=ab initio prediction:Prodigal:002006;locus_tag=CLIIMONB_01326;product=hypothetical protein
GNANT_N_2_L_915480	Prodigal:002006	CDS	351074	352030	.	-	0	ID=CLIIMONB_01327;eC_number=1.1.1.79;Name=ghrB_1;db_xref=COG:COG1052;gene=ghrB_1;inference=ab initio prediction:Prodigal:002006,similar to AA sequence:UniProtKB:P37666;locus_tag=CLIIMONB_01327;product=Glyoxylate/hydroxypyruvate reductase B
GNANT_N_2_L_915480	Prodigal:002006	CDS	352268	353896	.	-	0	ID=CLIIMONB_01328;eC_number=2.7.1.29;Name=dhaK;gene=dhaK;inference=ab initio prediction:Prodigal:002006,similar to AA sequence:UniProtKB:P45510;locus_tag=CLIIMONB_01328;product=Dihydroxyacetone kinase
GNANT_N_2_L_915480	Prodigal:002006	CDS	354029	354967	.	-	0	ID=CLIIMONB_01329;Name=ycjP;db_xref=COG:COG0395;gene=ycjP;inference=ab initio prediction:Prodigal:002006,similar to AA sequence:UniProtKB:P77716;locus_tag=CLIIMONB_01329;product=Inner membrane ABC transporter permease protein YcjP
GNANT_N_2_L_915480	Prodigal:002006	CDS	354964	355920	.	-	0	ID=CLIIMONB_01330;Name=lacF;gene=lacF;inference=ab initio prediction:Prodigal:002006,similar to AA sequence:UniProtKB:P29823;locus_tag=CLIIMONB_01330;product=Lactose transport system permease protein LacF
GNANT_N_2_L_915480	Prodigal:002006	CDS	355944	357251	.	-	0	ID=CLIIMONB_01331;inference=ab initio prediction:Prodigal:002006;locus_tag=CLIIMONB_01331;product=hypothetical protein
GNANT_N_2_L_915480	Prodigal:002006	CDS	357323	358384	.	-	0	ID=CLIIMONB_01332;eC_number=7.6.2.10;Name=ugpC;db_xref=COG:COG3839;gene=ugpC;inference=ab initio prediction:Prodigal:002006,similar to AA sequence:UniProtKB:P10907;locus_tag=CLIIMONB_01332;product=sn-glycerol-3-phosphate import ATP-binding protein UgpC
GNANT_N_2_L_915480	Prodigal:002006	CDS	358685	359878	.	+	0	ID=CLIIMONB_01333;inference=ab initio prediction:Prodigal:002006;locus_tag=CLIIMONB_01333;product=hypothetical protein
GNANT_N_2_L_915480	Prodigal:002006	CDS	359939	361306	.	+	0	ID=CLIIMONB_01334;eC_number=1.-.-.-;db_xref=COG:COG0277;inference=ab initio prediction:Prodigal:002006,similar to AA sequence:UniProtKB:P9WIT1;locus_tag=CLIIMONB_01334;product=putative FAD-linked oxidoreductase
GNANT_N_2_L_915480	Prodigal:002006	CDS	361317	361598	.	+	0	ID=CLIIMONB_01335;inference=ab initio prediction:Prodigal:002006,similar to AA sequence:UniProtKB:Q8XCU6;locus_tag=CLIIMONB_01335;note=UPF0235 protein YggU;product=hypothetical protein
GNANT_N_2_L_915480	Prodigal:002006	CDS	361782	362711	.	-	0	ID=CLIIMONB_01336;eC_number=2.3.1.247;Name=kce_2;db_xref=COG:COG3246;gene=kce_2;inference=ab initio prediction:Prodigal:002006,similar to AA sequence:UniProtKB:Q8RHX2;locus_tag=CLIIMONB_01336;product=3-keto-5-aminohexanoate cleavage enzyme
GNANT_N_2_L_915480	Prodigal:002006	CDS	362714	363637	.	-	0	ID=CLIIMONB_01337;eC_number=1.1.1.108;Name=lcdH;gene=lcdH;inference=ab initio prediction:Prodigal:002006,protein motif:HAMAP:MF_02129;locus_tag=CLIIMONB_01337;product=L-carnitine dehydrogenase
GNANT_N_2_L_915480	Prodigal:002006	CDS	363634	366192	.	-	0	ID=CLIIMONB_01338;eC_number=7.6.2.8;Name=btuD_4;gene=btuD_4;inference=ab initio prediction:Prodigal:002006,protein motif:HAMAP:MF_01005;locus_tag=CLIIMONB_01338;product=Vitamin B12 import ATP-binding protein BtuD
GNANT_N_2_L_915480	Prodigal:002006	CDS	366207	367082	.	-	0	ID=CLIIMONB_01339;Name=livH_4;db_xref=COG:COG0559;gene=livH_4;inference=ab initio prediction:Prodigal:002006,similar to AA sequence:UniProtKB:P0AEX7;locus_tag=CLIIMONB_01339;product=High-affinity branched-chain amino acid transport system permease protein LivH
GNANT_N_2_L_915480	Prodigal:002006	CDS	367090	368349	.	-	0	ID=CLIIMONB_01340;inference=ab initio prediction:Prodigal:002006;locus_tag=CLIIMONB_01340;product=hypothetical protein
GNANT_N_2_L_915480	Prodigal:002006	CDS	368469	369182	.	+	0	ID=CLIIMONB_01341;inference=ab initio prediction:Prodigal:002006;locus_tag=CLIIMONB_01341;product=hypothetical protein
GNANT_N_2_L_915480	Prodigal:002006	CDS	369185	369952	.	+	0	ID=CLIIMONB_01342;eC_number=1.3.1.87;Name=hcaB_2;gene=hcaB_2;inference=ab initio prediction:Prodigal:002006,protein motif:HAMAP:MF_01647;locus_tag=CLIIMONB_01342;product=3-phenylpropionate-dihydrodiol/cinnamic acid-dihydrodiol dehydrogenase
GNANT_N_2_L_915480	Prodigal:002006	CDS	370114	371919	.	+	0	ID=CLIIMONB_01343;eC_number=4.2.1.25;Name=araC_1;gene=araC_1;inference=ab initio prediction:Prodigal:002006,similar to AA sequence:UniProtKB:Q1JUQ1;locus_tag=CLIIMONB_01343;product=L-arabonate dehydratase
GNANT_N_2_L_915480	Prodigal:002006	CDS	372118	375105	.	+	0	ID=CLIIMONB_01344;db_xref=COG:COG0247;inference=ab initio prediction:Prodigal:002006,similar to AA sequence:UniProtKB:Q57252;locus_tag=CLIIMONB_01344;product=putative protein
GNANT_N_2_L_915480	Prodigal:002006	CDS	375127	375807	.	+	0	ID=CLIIMONB_01345;Name=fadR;gene=fadR;inference=ab initio prediction:Prodigal:002006,protein motif:HAMAP:MF_00696;locus_tag=CLIIMONB_01345;product=Fatty acid metabolism regulator protein
GNANT_N_2_L_915480	Prodigal:002006	CDS	375812	376741	.	-	0	ID=CLIIMONB_01346;inference=ab initio prediction:Prodigal:002006;locus_tag=CLIIMONB_01346;product=hypothetical protein
GNANT_N_2_L_915480	Prodigal:002006	CDS	376927	377580	.	-	0	ID=CLIIMONB_01347;Name=gntR_1;gene=gntR_1;inference=ab initio prediction:Prodigal:002006,similar to AA sequence:UniProtKB:Q8GAL4;locus_tag=CLIIMONB_01347;product=putative D-xylose utilization operon transcriptional repressor
GNANT_N_2_L_915480	Prodigal:002006	CDS	377775	378797	.	+	0	ID=CLIIMONB_01348;db_xref=COG:COG1638;inference=ab initio prediction:Prodigal:002006,similar to AA sequence:UniProtKB:Q21XD7;locus_tag=CLIIMONB_01348;product=Solute-binding protein
GNANT_N_2_L_915480	Prodigal:002006	CDS	378794	379486	.	+	0	ID=CLIIMONB_01349;inference=ab initio prediction:Prodigal:002006;locus_tag=CLIIMONB_01349;product=hypothetical protein
GNANT_N_2_L_915480	Prodigal:002006	CDS	379483	380835	.	+	0	ID=CLIIMONB_01350;Name=dctM;db_xref=COG:COG1593;gene=dctM;inference=ab initio prediction:Prodigal:002006,similar to AA sequence:UniProtKB:Q9HU16;locus_tag=CLIIMONB_01350;product=C4-dicarboxylate TRAP transporter large permease protein DctM
GNANT_N_2_L_915480	Prodigal:002006	CDS	381030	381497	.	+	0	ID=CLIIMONB_01351;eC_number=4.2.-.-;Name=ybaK_1;db_xref=COG:COG2606;gene=ybaK_1;inference=ab initio prediction:Prodigal:002006,similar to AA sequence:UniProtKB:P0AAR3;locus_tag=CLIIMONB_01351;product=Cys-tRNA(Pro)/Cys-tRNA(Cys) deacylase YbaK
GNANT_N_2_L_915480	Prodigal:002006	CDS	381507	382319	.	-	0	ID=CLIIMONB_01352;eC_number=4.2.1.150;Name=crt;db_xref=COG:COG1024;gene=crt;inference=ab initio prediction:Prodigal:002006,similar to AA sequence:UniProtKB:P52046;locus_tag=CLIIMONB_01352;product=Short-chain-enoyl-CoA hydratase
GNANT_N_2_L_915480	Prodigal:002006	CDS	382344	383564	.	-	0	ID=CLIIMONB_01353;eC_number=2.8.3.19;Name=uctC_1;gene=uctC_1;inference=ab initio prediction:Prodigal:002006,similar to AA sequence:UniProtKB:A9X6P9;locus_tag=CLIIMONB_01353;product=Acetyl-CoA:oxalate CoA-transferase
GNANT_N_2_L_915480	Prodigal:002006	CDS	383571	384863	.	-	0	ID=CLIIMONB_01354;Name=sauU;gene=sauU;inference=ab initio prediction:Prodigal:002006,similar to AA sequence:UniProtKB:Q0K843;locus_tag=CLIIMONB_01354;product=putative sulfoacetate transporter SauU
GNANT_N_2_L_915480	Prodigal:002006	CDS	385079	386329	.	-	0	ID=CLIIMONB_01355;Name=nasA_1;gene=nasA_1;inference=ab initio prediction:Prodigal:002006,similar to AA sequence:UniProtKB:P42432;locus_tag=CLIIMONB_01355;product=Nitrate transporter
GNANT_N_2_L_915480	Prodigal:002006	CDS	386831	387766	.	+	0	ID=CLIIMONB_01356;inference=ab initio prediction:Prodigal:002006;locus_tag=CLIIMONB_01356;product=hypothetical protein
GNANT_N_2_L_915480	Prodigal:002006	CDS	387828	388811	.	-	0	ID=CLIIMONB_01357;eC_number=3.1.3.11;Name=glpX;db_xref=COG:COG1494;gene=glpX;inference=ab initio prediction:Prodigal:002006,similar to AA sequence:UniProtKB:Q03224;locus_tag=CLIIMONB_01357;product=Fructose-1%2C6-bisphosphatase class 2
GNANT_N_2_L_915480	Prodigal:002006	CDS	388957	390273	.	-	0	ID=CLIIMONB_01358;eC_number=1.1.1.3;Name=hom;db_xref=COG:COG0460;gene=hom;inference=ab initio prediction:Prodigal:002006,similar to AA sequence:UniProtKB:P19582;locus_tag=CLIIMONB_01358;product=Homoserine dehydrogenase
GNANT_N_2_L_915480	Prodigal:002006	CDS	390383	391069	.	-	0	ID=CLIIMONB_01359;inference=ab initio prediction:Prodigal:002006;locus_tag=CLIIMONB_01359;product=hypothetical protein
GNANT_N_2_L_915480	Prodigal:002006	CDS	391165	391959	.	+	0	ID=CLIIMONB_01360;eC_number=3.1.11.2;Name=xthA_1;db_xref=COG:COG0708;gene=xthA_1;inference=ab initio prediction:Prodigal:002006,similar to AA sequence:UniProtKB:P09030;locus_tag=CLIIMONB_01360;product=Exodeoxyribonuclease III
GNANT_N_2_L_915480	Prodigal:002006	CDS	392031	392654	.	+	0	ID=CLIIMONB_01361;Name=yibF_1;db_xref=COG:COG0625;gene=yibF_1;inference=ab initio prediction:Prodigal:002006,similar to AA sequence:UniProtKB:P0ACA1;locus_tag=CLIIMONB_01361;product=putative GST-like protein YibF
GNANT_N_2_L_915480	Prodigal:002006	CDS	392682	393584	.	-	0	ID=CLIIMONB_01362;inference=ab initio prediction:Prodigal:002006;locus_tag=CLIIMONB_01362;product=hypothetical protein
GNANT_N_2_L_915480	Prodigal:002006	CDS	393571	395388	.	-	0	ID=CLIIMONB_01363;eC_number=4.2.1.9;Name=ilvD_2;db_xref=COG:COG0129;gene=ilvD_2;inference=ab initio prediction:Prodigal:002006,similar to AA sequence:UniProtKB:P9WKJ5;locus_tag=CLIIMONB_01363;product=Dihydroxy-acid dehydratase
GNANT_N_2_L_915480	Prodigal:002006	CDS	395979	396839	.	-	0	ID=CLIIMONB_01364;inference=ab initio prediction:Prodigal:002006;locus_tag=CLIIMONB_01364;product=hypothetical protein
GNANT_N_2_L_915480	Prodigal:002006	CDS	396910	397503	.	-	0	ID=CLIIMONB_01365;inference=ab initio prediction:Prodigal:002006;locus_tag=CLIIMONB_01365;product=hypothetical protein
GNANT_N_2_L_915480	Prodigal:002006	CDS	397500	399071	.	-	0	ID=CLIIMONB_01366;Name=lutB;db_xref=COG:COG1139;gene=lutB;inference=ab initio prediction:Prodigal:002006,similar to AA sequence:UniProtKB:O07021;locus_tag=CLIIMONB_01366;product=Lactate utilization protein B
GNANT_N_2_L_915480	Prodigal:002006	CDS	399068	399811	.	-	0	ID=CLIIMONB_01367;Name=lutA_2;db_xref=COG:COG0247;gene=lutA_2;inference=ab initio prediction:Prodigal:002006,similar to AA sequence:UniProtKB:O07020;locus_tag=CLIIMONB_01367;product=Lactate utilization protein A
GNANT_N_2_L_915480	Prodigal:002006	CDS	400166	400558	.	+	0	ID=CLIIMONB_01368;inference=ab initio prediction:Prodigal:002006;locus_tag=CLIIMONB_01368;product=hypothetical protein
GNANT_N_2_L_915480	Prodigal:002006	CDS	400732	400950	.	+	0	ID=CLIIMONB_01369;inference=ab initio prediction:Prodigal:002006;locus_tag=CLIIMONB_01369;product=hypothetical protein
GNANT_N_2_L_915480	Prodigal:002006	CDS	400972	401910	.	-	0	ID=CLIIMONB_01370;inference=ab initio prediction:Prodigal:002006;locus_tag=CLIIMONB_01370;product=hypothetical protein
GNANT_N_2_L_915480	Prodigal:002006	CDS	401995	404064	.	-	0	ID=CLIIMONB_01371;eC_number=3.4.15.5;Name=dcp;db_xref=COG:COG0339;gene=dcp;inference=ab initio prediction:Prodigal:002006,similar to AA sequence:UniProtKB:P24171;locus_tag=CLIIMONB_01371;product=Dipeptidyl carboxypeptidase
GNANT_N_2_L_915480	Prodigal:002006	CDS	404247	405221	.	+	0	ID=CLIIMONB_01372;inference=ab initio prediction:Prodigal:002006;locus_tag=CLIIMONB_01372;product=hypothetical protein
GNANT_N_2_L_915480	Prodigal:002006	CDS	405298	406410	.	+	0	ID=CLIIMONB_01373;inference=ab initio prediction:Prodigal:002006;locus_tag=CLIIMONB_01373;product=hypothetical protein
GNANT_N_2_L_915480	Prodigal:002006	CDS	406668	407057	.	+	0	ID=CLIIMONB_01374;Name=pdtaR_1;db_xref=COG:COG3707;gene=pdtaR_1;inference=ab initio prediction:Prodigal:002006,similar to AA sequence:UniProtKB:P9WGM3;locus_tag=CLIIMONB_01374;product=putative transcriptional regulatory protein pdtaR
GNANT_N_2_L_915480	Prodigal:002006	CDS	407136	407525	.	-	0	ID=CLIIMONB_01375;inference=ab initio prediction:Prodigal:002006,similar to AA sequence:UniProtKB:Q6NCZ4;locus_tag=CLIIMONB_01375;note=UPF0102 protein RPA0323;product=hypothetical protein
GNANT_N_2_L_915480	Prodigal:002006	CDS	407522	408511	.	-	0	ID=CLIIMONB_01376;eC_number=2.1.1.198;Name=rsmI;gene=rsmI;inference=ab initio prediction:Prodigal:002006,protein motif:HAMAP:MF_01877;locus_tag=CLIIMONB_01376;product=Ribosomal RNA small subunit methyltransferase I
GNANT_N_2_L_915480	Prodigal:002006	CDS	408628	409893	.	+	0	ID=CLIIMONB_01377;Name=lpoA;gene=lpoA;inference=ab initio prediction:Prodigal:002006,protein motif:HAMAP:MF_01890;locus_tag=CLIIMONB_01377;product=Penicillin-binding protein activator LpoA
GNANT_N_2_L_915480	Prodigal:002006	CDS	409894	411069	.	-	0	ID=CLIIMONB_01378;Name=hemW;db_xref=COG:COG0635;gene=hemW;inference=ab initio prediction:Prodigal:002006,similar to AA sequence:UniProtKB:P52062;locus_tag=CLIIMONB_01378;product=Heme chaperone HemW
GNANT_N_2_L_915480	Prodigal:002006	CDS	411108	411737	.	-	0	ID=CLIIMONB_01379;eC_number=3.6.1.66;db_xref=COG:COG0127;inference=ab initio prediction:Prodigal:002006,similar to AA sequence:UniProtKB:P44598;locus_tag=CLIIMONB_01379;product=dITP/XTP pyrophosphatase
GNANT_N_2_L_915480	Prodigal:002006	CDS	411734	412447	.	-	0	ID=CLIIMONB_01380;eC_number=2.7.7.56;Name=rph;db_xref=COG:COG0689;gene=rph;inference=ab initio prediction:Prodigal:002006,similar to AA sequence:UniProtKB:P50597;locus_tag=CLIIMONB_01380;product=Ribonuclease PH
GNANT_N_2_L_915480	Prodigal:002006	CDS	412552	413670	.	+	0	ID=CLIIMONB_01381;Name=hrcA;db_xref=COG:COG1420;gene=hrcA;inference=ab initio prediction:Prodigal:002006,similar to AA sequence:UniProtKB:P30727;locus_tag=CLIIMONB_01381;product=Heat-inducible transcription repressor HrcA
GNANT_N_2_L_915480	Prodigal:002006	CDS	413684	415681	.	-	0	ID=CLIIMONB_01382;Name=pctA;db_xref=COG:COG0840;gene=pctA;inference=ab initio prediction:Prodigal:002006,similar to AA sequence:UniProtKB:G3XD24;locus_tag=CLIIMONB_01382;product=Methyl-accepting chemotaxis protein PctA
GNANT_N_2_L_915480	Prodigal:002006	CDS	415940	416737	.	-	0	ID=CLIIMONB_01383;inference=ab initio prediction:Prodigal:002006;locus_tag=CLIIMONB_01383;product=hypothetical protein
GNANT_N_2_L_915480	Prodigal:002006	CDS	416975	418339	.	+	0	ID=CLIIMONB_01384;Name=kgtP;gene=kgtP;inference=ab initio prediction:Prodigal:002006,similar to AA sequence:UniProtKB:P0AEX3;locus_tag=CLIIMONB_01384;product=Alpha-ketoglutarate permease
GNANT_N_2_L_915480	Prodigal:002006	CDS	418426	419607	.	+	0	ID=CLIIMONB_01385;inference=ab initio prediction:Prodigal:002006;locus_tag=CLIIMONB_01385;product=hypothetical protein
GNANT_N_2_L_915480	Prodigal:002006	CDS	419663	419944	.	+	0	ID=CLIIMONB_01386;inference=ab initio prediction:Prodigal:002006,similar to AA sequence:UniProtKB:B8H4R9;locus_tag=CLIIMONB_01386;note=UPF0335 protein CCNA_03428;product=hypothetical protein
GNANT_N_2_L_915480	Prodigal:002006	CDS	419984	420973	.	-	0	ID=CLIIMONB_01387;eC_number=6.3.2.6;Name=purC_1;db_xref=COG:COG0152;gene=purC_1;inference=ab initio prediction:Prodigal:002006,similar to AA sequence:UniProtKB:B1MHW4;locus_tag=CLIIMONB_01387;product=Phosphoribosylaminoimidazole-succinocarboxamide synthase
GNANT_N_2_L_915480	Prodigal:002006	CDS	421228	421980	.	+	0	ID=CLIIMONB_01388;Name=fnr_1;db_xref=COG:COG0664;gene=fnr_1;inference=ab initio prediction:Prodigal:002006,similar to AA sequence:UniProtKB:Q9EXQ1;locus_tag=CLIIMONB_01388;product=Anaerobic regulatory protein
GNANT_N_2_L_915480	Aragorn:001002	tRNA	422164	422239	.	-	.	ID=CLIIMONB_01389;inference=COORDINATES:profile:Aragorn:001002;locus_tag=CLIIMONB_01389;product=tRNA-Phe(gaa)
GNANT_N_2_L_915480	Prodigal:002006	CDS	422345	422527	.	-	0	ID=CLIIMONB_01390;Name=yacG;gene=yacG;inference=ab initio prediction:Prodigal:002006,protein motif:HAMAP:MF_00649;locus_tag=CLIIMONB_01390;product=DNA gyrase inhibitor YacG
GNANT_N_2_L_915480	Prodigal:002006	CDS	422524	423177	.	-	0	ID=CLIIMONB_01391;eC_number=3.6.1.9;Name=yhdE;db_xref=COG:COG0424;gene=yhdE;inference=ab initio prediction:Prodigal:002006,similar to AA sequence:UniProtKB:P25536;locus_tag=CLIIMONB_01391;product=dTTP/UTP pyrophosphatase
GNANT_N_2_L_915480	Prodigal:002006	CDS	423544	423753	.	+	0	ID=CLIIMONB_01392;inference=ab initio prediction:Prodigal:002006;locus_tag=CLIIMONB_01392;product=hypothetical protein
GNANT_N_2_L_915480	Prodigal:002006	CDS	423912	424157	.	+	0	ID=CLIIMONB_01393;inference=ab initio prediction:Prodigal:002006;locus_tag=CLIIMONB_01393;product=hypothetical protein
GNANT_N_2_L_915480	Prodigal:002006	CDS	424394	425602	.	+	0	ID=CLIIMONB_01394;inference=ab initio prediction:Prodigal:002006;locus_tag=CLIIMONB_01394;product=hypothetical protein
GNANT_N_2_L_915480	Prodigal:002006	CDS	425737	428370	.	+	0	ID=CLIIMONB_01395;inference=ab initio prediction:Prodigal:002006;locus_tag=CLIIMONB_01395;product=hypothetical protein
GNANT_N_2_L_915480	Prodigal:002006	CDS	428437	428622	.	+	0	ID=CLIIMONB_01396;inference=ab initio prediction:Prodigal:002006;locus_tag=CLIIMONB_01396;product=hypothetical protein
GNANT_N_2_L_915480	Prodigal:002006	CDS	428762	429391	.	+	0	ID=CLIIMONB_01397;inference=ab initio prediction:Prodigal:002006;locus_tag=CLIIMONB_01397;product=hypothetical protein
GNANT_N_2_L_915480	Prodigal:002006	CDS	429405	429977	.	+	0	ID=CLIIMONB_01398;eC_number=2.5.1.17;db_xref=COG:COG2096;inference=ab initio prediction:Prodigal:002006,similar to AA sequence:UniProtKB:P9WP99;locus_tag=CLIIMONB_01398;product=Corrinoid adenosyltransferase
GNANT_N_2_L_915480	Prodigal:002006	CDS	430147	430896	.	+	0	ID=CLIIMONB_01399;Name=etfB;gene=etfB;inference=ab initio prediction:Prodigal:002006,similar to AA sequence:UniProtKB:P38975;locus_tag=CLIIMONB_01399;product=Electron transfer flavoprotein subunit beta
GNANT_N_2_L_915480	Prodigal:002006	CDS	430964	431917	.	+	0	ID=CLIIMONB_01400;Name=etfA;db_xref=COG:COG2025;gene=etfA;inference=ab initio prediction:Prodigal:002006,similar to AA sequence:UniProtKB:P38974;locus_tag=CLIIMONB_01400;product=Electron transfer flavoprotein subunit alpha
GNANT_N_2_L_915480	Prodigal:002006	CDS	432101	432982	.	+	0	ID=CLIIMONB_01401;eC_number=1.1.1.157;Name=mmgB_1;db_xref=COG:COG1250;gene=mmgB_1;inference=ab initio prediction:Prodigal:002006,similar to AA sequence:UniProtKB:P45856;locus_tag=CLIIMONB_01401;product=putative 3-hydroxybutyryl-CoA dehydrogenase
GNANT_N_2_L_915480	Prodigal:002006	CDS	433028	433333	.	-	0	ID=CLIIMONB_01402;inference=ab initio prediction:Prodigal:002006;locus_tag=CLIIMONB_01402;product=hypothetical protein
GNANT_N_2_L_915480	Prodigal:002006	CDS	433449	434462	.	-	0	ID=CLIIMONB_01403;eC_number=2.3.1.41;Name=ppsC;gene=ppsC;inference=ab initio prediction:Prodigal:002006,similar to AA sequence:UniProtKB:P96202;locus_tag=CLIIMONB_01403;product=Phthiocerol synthesis polyketide synthase type I PpsC
GNANT_N_2_L_915480	Prodigal:002006	CDS	434595	435836	.	-	0	ID=CLIIMONB_01404;Name=braC_1;db_xref=COG:COG0683;gene=braC_1;inference=ab initio prediction:Prodigal:002006,similar to AA sequence:UniProtKB:P21175;locus_tag=CLIIMONB_01404;product=Leucine-%2C isoleucine-%2C valine-%2C threonine-%2C and alanine-binding protein
GNANT_N_2_L_915480	Prodigal:002006	CDS	436014	436649	.	-	0	ID=CLIIMONB_01405;eC_number=2.4.2.9;Name=upp;gene=upp;inference=ab initio prediction:Prodigal:002006,similar to AA sequence:UniProtKB:P67396;locus_tag=CLIIMONB_01405;product=Uracil phosphoribosyltransferase
GNANT_N_2_L_915480	Prodigal:002006	CDS	437191	438855	.	+	0	ID=CLIIMONB_01406;inference=ab initio prediction:Prodigal:002006;locus_tag=CLIIMONB_01406;product=hypothetical protein
GNANT_N_2_L_915480	Prodigal:002006	CDS	438941	439402	.	-	0	ID=CLIIMONB_01407;inference=ab initio prediction:Prodigal:002006;locus_tag=CLIIMONB_01407;product=hypothetical protein
GNANT_N_2_L_915480	Prodigal:002006	CDS	439460	440134	.	-	0	ID=CLIIMONB_01408;Name=slmA_2;gene=slmA_2;inference=ab initio prediction:Prodigal:002006,protein motif:HAMAP:MF_01839;locus_tag=CLIIMONB_01408;product=Nucleoid occlusion factor SlmA
GNANT_N_2_L_915480	Prodigal:002006	CDS	440398	440712	.	+	0	ID=CLIIMONB_01409;inference=ab initio prediction:Prodigal:002006;locus_tag=CLIIMONB_01409;product=hypothetical protein
GNANT_N_2_L_915480	Prodigal:002006	CDS	440835	441242	.	+	0	ID=CLIIMONB_01410;inference=ab initio prediction:Prodigal:002006;locus_tag=CLIIMONB_01410;product=hypothetical protein
GNANT_N_2_L_915480	Prodigal:002006	CDS	441345	442517	.	+	0	ID=CLIIMONB_01411;inference=ab initio prediction:Prodigal:002006;locus_tag=CLIIMONB_01411;product=hypothetical protein
GNANT_N_2_L_915480	Prodigal:002006	CDS	442523	443473	.	-	0	ID=CLIIMONB_01412;Name=feaR_3;db_xref=COG:COG2207;gene=feaR_3;inference=ab initio prediction:Prodigal:002006,similar to AA sequence:UniProtKB:Q47129;locus_tag=CLIIMONB_01412;product=Transcriptional activator FeaR
GNANT_N_2_L_915480	Prodigal:002006	CDS	443627	444394	.	-	0	ID=CLIIMONB_01413;inference=ab initio prediction:Prodigal:002006;locus_tag=CLIIMONB_01413;product=hypothetical protein
GNANT_N_2_L_915480	Prodigal:002006	CDS	444577	445269	.	+	0	ID=CLIIMONB_01414;Name=ftsE;db_xref=COG:COG2884;gene=ftsE;inference=ab initio prediction:Prodigal:002006,similar to AA sequence:UniProtKB:O34814;locus_tag=CLIIMONB_01414;product=Cell division ATP-binding protein FtsE
GNANT_N_2_L_915480	Prodigal:002006	CDS	445266	446234	.	+	0	ID=CLIIMONB_01415;inference=ab initio prediction:Prodigal:002006;locus_tag=CLIIMONB_01415;product=hypothetical protein
GNANT_N_2_L_915480	Prodigal:002006	CDS	446387	447163	.	+	0	ID=CLIIMONB_01416;inference=ab initio prediction:Prodigal:002006;locus_tag=CLIIMONB_01416;product=hypothetical protein
GNANT_N_2_L_915480	Prodigal:002006	CDS	447267	447596	.	-	0	ID=CLIIMONB_01417;inference=ab initio prediction:Prodigal:002006;locus_tag=CLIIMONB_01417;product=hypothetical protein
GNANT_N_2_L_915480	Prodigal:002006	CDS	447596	448063	.	-	0	ID=CLIIMONB_01418;Name=ptsN_1;db_xref=COG:COG1762;gene=ptsN_1;inference=ab initio prediction:Prodigal:002006,similar to AA sequence:UniProtKB:P69829;locus_tag=CLIIMONB_01418;product=Nitrogen regulatory protein
GNANT_N_2_L_915480	Prodigal:002006	CDS	448207	448803	.	-	0	ID=CLIIMONB_01419;Name=hpf;db_xref=COG:COG1544;gene=hpf;inference=ab initio prediction:Prodigal:002006,similar to AA sequence:UniProtKB:A2RIX0;locus_tag=CLIIMONB_01419;product=Ribosome hibernation promotion factor
GNANT_N_2_L_915480	Prodigal:002006	CDS	448959	450527	.	+	0	ID=CLIIMONB_01420;Name=mdoG_2;db_xref=COG:COG3131;gene=mdoG_2;inference=ab initio prediction:Prodigal:002006,similar to AA sequence:UniProtKB:P33136;locus_tag=CLIIMONB_01420;product=Glucans biosynthesis protein G
GNANT_N_2_L_915480	Prodigal:002006	CDS	450584	452743	.	+	0	ID=CLIIMONB_01421;eC_number=2.4.1.-;Name=mdoH;gene=mdoH;inference=ab initio prediction:Prodigal:002006,protein motif:HAMAP:MF_01072;locus_tag=CLIIMONB_01421;product=Glucans biosynthesis glucosyltransferase H
GNANT_N_2_L_915480	Prodigal:002006	CDS	452902	453069	.	+	0	ID=CLIIMONB_01422;inference=ab initio prediction:Prodigal:002006;locus_tag=CLIIMONB_01422;product=hypothetical protein
GNANT_N_2_L_915480	Prodigal:002006	CDS	453109	453309	.	-	0	ID=CLIIMONB_01423;inference=ab initio prediction:Prodigal:002006;locus_tag=CLIIMONB_01423;product=hypothetical protein
GNANT_N_2_L_915480	Prodigal:002006	CDS	453595	455913	.	+	0	ID=CLIIMONB_01424;Name=yhgF;db_xref=COG:COG2183;gene=yhgF;inference=ab initio prediction:Prodigal:002006,similar to AA sequence:UniProtKB:P46837;locus_tag=CLIIMONB_01424;product=Protein YhgF
GNANT_N_2_L_915480	Prodigal:002006	CDS	456111	457322	.	+	0	ID=CLIIMONB_01425;inference=ab initio prediction:Prodigal:002006;locus_tag=CLIIMONB_01425;product=hypothetical protein
GNANT_N_2_L_915480	Prodigal:002006	CDS	457416	458213	.	-	0	ID=CLIIMONB_01426;inference=ab initio prediction:Prodigal:002006;locus_tag=CLIIMONB_01426;product=hypothetical protein
GNANT_N_2_L_915480	Prodigal:002006	CDS	458297	458932	.	-	0	ID=CLIIMONB_01427;inference=ab initio prediction:Prodigal:002006;locus_tag=CLIIMONB_01427;product=hypothetical protein
GNANT_N_2_L_915480	Prodigal:002006	CDS	459228	460445	.	+	0	ID=CLIIMONB_01428;inference=ab initio prediction:Prodigal:002006;locus_tag=CLIIMONB_01428;product=hypothetical protein
GNANT_N_2_L_915480	Prodigal:002006	CDS	460861	461106	.	+	0	ID=CLIIMONB_01429;inference=ab initio prediction:Prodigal:002006;locus_tag=CLIIMONB_01429;product=hypothetical protein
GNANT_N_2_L_915480	Prodigal:002006	CDS	461106	461246	.	+	0	ID=CLIIMONB_01430;inference=ab initio prediction:Prodigal:002006;locus_tag=CLIIMONB_01430;product=hypothetical protein
GNANT_N_2_L_915480	Prodigal:002006	CDS	461645	461875	.	+	0	ID=CLIIMONB_01431;inference=ab initio prediction:Prodigal:002006;locus_tag=CLIIMONB_01431;product=hypothetical protein
GNANT_N_2_L_915480	Prodigal:002006	CDS	461984	462880	.	+	0	ID=CLIIMONB_01432;Name=perR_2;gene=perR_2;inference=ab initio prediction:Prodigal:002006,similar to AA sequence:UniProtKB:Q57083;locus_tag=CLIIMONB_01432;product=HTH-type transcriptional regulator PerR
GNANT_N_2_L_915480	Prodigal:002006	CDS	463106	463855	.	+	0	ID=CLIIMONB_01433;eC_number=1.1.1.100;Name=fabG_1;gene=fabG_1;inference=ab initio prediction:Prodigal:002006,similar to AA sequence:UniProtKB:O67610;locus_tag=CLIIMONB_01433;product=3-oxoacyl-[acyl-carrier-protein] reductase FabG
GNANT_N_2_L_915480	Prodigal:002006	CDS	463866	464729	.	+	0	ID=CLIIMONB_01434;eC_number=2.2.1.-;Name=aptA;db_xref=COG:COG3959;gene=aptA;inference=ab initio prediction:Prodigal:002006,similar to AA sequence:UniProtKB:A6VKQ4;locus_tag=CLIIMONB_01434;product=Apulose-4-phosphate transketolase subunit A
GNANT_N_2_L_915480	Prodigal:002006	CDS	464726	465748	.	+	0	ID=CLIIMONB_01435;eC_number=2.2.1.-;Name=aptB;db_xref=COG:COG3958;gene=aptB;inference=ab initio prediction:Prodigal:002006,similar to AA sequence:UniProtKB:A6KXB3;locus_tag=CLIIMONB_01435;product=Apulose-4-phosphate transketolase subunit B
GNANT_N_2_L_915480	Prodigal:002006	CDS	465739	466626	.	+	0	ID=CLIIMONB_01436;eC_number=1.1.1.411;Name=ltnD_1;db_xref=COG:COG2084;gene=ltnD_1;inference=ab initio prediction:Prodigal:002006,similar to AA sequence:UniProtKB:Q0KBC7;locus_tag=CLIIMONB_01436;product=L-threonate dehydrogenase
GNANT_N_2_L_915480	Prodigal:002006	CDS	466758	467774	.	+	0	ID=CLIIMONB_01437;Name=yiaO;db_xref=COG:COG1638;gene=yiaO;inference=ab initio prediction:Prodigal:002006,similar to AA sequence:UniProtKB:P37676;locus_tag=CLIIMONB_01437;product=2%2C3-diketo-L-gulonate-binding periplasmic protein YiaO
GNANT_N_2_L_915480	Prodigal:002006	CDS	467912	469804	.	+	0	ID=CLIIMONB_01438;Name=siaT;db_xref=COG:COG1593;gene=siaT;inference=ab initio prediction:Prodigal:002006,similar to AA sequence:UniProtKB:P44543;locus_tag=CLIIMONB_01438;product=Sialic acid TRAP transporter permease protein SiaT
GNANT_N_2_L_915480	Prodigal:002006	CDS	469962	471956	.	+	0	ID=CLIIMONB_01439;eC_number=2.2.1.1;Name=tktA;db_xref=COG:COG0021;gene=tktA;inference=ab initio prediction:Prodigal:002006,similar to AA sequence:UniProtKB:P27302;locus_tag=CLIIMONB_01439;product=Transketolase 1
GNANT_N_2_L_915480	Prodigal:002006	CDS	471972	472136	.	-	0	ID=CLIIMONB_01440;inference=ab initio prediction:Prodigal:002006;locus_tag=CLIIMONB_01440;product=hypothetical protein
GNANT_N_2_L_915480	Prodigal:002006	CDS	472486	474123	.	-	0	ID=CLIIMONB_01441;eC_number=6.2.1.3;db_xref=COG:COG0318;inference=ab initio prediction:Prodigal:002006,similar to AA sequence:UniProtKB:P9WQ37;locus_tag=CLIIMONB_01441;product=Long-chain-fatty-acid--CoA ligase FadD13
GNANT_N_2_L_915480	Prodigal:002006	CDS	474123	475157	.	-	0	ID=CLIIMONB_01442;Name=siaP;db_xref=COG:COG1638;gene=siaP;inference=ab initio prediction:Prodigal:002006,similar to AA sequence:UniProtKB:P44542;locus_tag=CLIIMONB_01442;product=Sialic acid-binding periplasmic protein SiaP
GNANT_N_2_L_915480	Prodigal:002006	CDS	475415	475927	.	-	0	ID=CLIIMONB_01443;eC_number=4.3.2.3;Name=allA;db_xref=COG:COG3194;gene=allA;inference=ab initio prediction:Prodigal:002006,similar to AA sequence:UniProtKB:P59285;locus_tag=CLIIMONB_01443;product=Ureidoglycolate lyase
GNANT_N_2_L_915480	Prodigal:002006	CDS	475924	476763	.	-	0	ID=CLIIMONB_01444;eC_number=3.5.3.26;Name=allE;db_xref=COG:COG3257;gene=allE;inference=ab initio prediction:Prodigal:002006,similar to AA sequence:UniProtKB:P75713;locus_tag=CLIIMONB_01444;product=(S)-ureidoglycine aminohydrolase
GNANT_N_2_L_915480	Prodigal:002006	CDS	476815	478125	.	-	0	ID=CLIIMONB_01445;Name=dctA_1;db_xref=COG:COG1301;gene=dctA_1;inference=ab initio prediction:Prodigal:002006,similar to AA sequence:UniProtKB:P0A830;locus_tag=CLIIMONB_01445;product=Aerobic C4-dicarboxylate transport protein
GNANT_N_2_L_915480	Prodigal:002006	CDS	478299	479180	.	+	0	ID=CLIIMONB_01446;Name=benM_2;gene=benM_2;inference=ab initio prediction:Prodigal:002006,similar to AA sequence:UniProtKB:O68014;locus_tag=CLIIMONB_01446;product=HTH-type transcriptional regulator BenM
GNANT_N_2_L_915480	Prodigal:002006	CDS	479414	481228	.	+	0	ID=CLIIMONB_01447;inference=ab initio prediction:Prodigal:002006;locus_tag=CLIIMONB_01447;product=hypothetical protein
GNANT_N_2_L_915480	Prodigal:002006	CDS	481236	483569	.	-	0	ID=CLIIMONB_01448;inference=ab initio prediction:Prodigal:002006;locus_tag=CLIIMONB_01448;product=hypothetical protein
GNANT_N_2_L_915480	Prodigal:002006	CDS	483906	485525	.	+	0	ID=CLIIMONB_01449;inference=ab initio prediction:Prodigal:002006;locus_tag=CLIIMONB_01449;product=hypothetical protein
GNANT_N_2_L_915480	Prodigal:002006	CDS	485626	485895	.	-	0	ID=CLIIMONB_01450;inference=ab initio prediction:Prodigal:002006;locus_tag=CLIIMONB_01450;product=hypothetical protein
GNANT_N_2_L_915480	Prodigal:002006	CDS	485979	486914	.	-	0	ID=CLIIMONB_01451;inference=ab initio prediction:Prodigal:002006;locus_tag=CLIIMONB_01451;product=hypothetical protein
GNANT_N_2_L_915480	Prodigal:002006	CDS	487191	488468	.	+	0	ID=CLIIMONB_01452;inference=ab initio prediction:Prodigal:002006;locus_tag=CLIIMONB_01452;product=hypothetical protein
GNANT_N_2_L_915480	Prodigal:002006	CDS	488616	490043	.	+	0	ID=CLIIMONB_01453;inference=ab initio prediction:Prodigal:002006;locus_tag=CLIIMONB_01453;product=hypothetical protein
GNANT_N_2_L_915480	Prodigal:002006	CDS	490303	491520	.	+	0	ID=CLIIMONB_01454;inference=ab initio prediction:Prodigal:002006;locus_tag=CLIIMONB_01454;product=hypothetical protein
GNANT_N_2_L_915480	Prodigal:002006	CDS	492075	493217	.	-	0	ID=CLIIMONB_01455;inference=ab initio prediction:Prodigal:002006;locus_tag=CLIIMONB_01455;product=hypothetical protein
GNANT_N_2_L_915480	Prodigal:002006	CDS	493791	494162	.	+	0	ID=CLIIMONB_01456;inference=ab initio prediction:Prodigal:002006;locus_tag=CLIIMONB_01456;product=hypothetical protein
GNANT_N_2_L_915480	Prodigal:002006	CDS	494352	494615	.	-	0	ID=CLIIMONB_01457;inference=ab initio prediction:Prodigal:002006;locus_tag=CLIIMONB_01457;product=hypothetical protein
GNANT_N_2_L_915480	Prodigal:002006	CDS	494921	495346	.	+	0	ID=CLIIMONB_01458;inference=ab initio prediction:Prodigal:002006;locus_tag=CLIIMONB_01458;product=hypothetical protein
GNANT_N_2_L_915480	Prodigal:002006	CDS	495676	495900	.	+	0	ID=CLIIMONB_01459;inference=ab initio prediction:Prodigal:002006;locus_tag=CLIIMONB_01459;product=hypothetical protein
GNANT_N_2_L_915480	Prodigal:002006	CDS	496017	498143	.	+	0	ID=CLIIMONB_01460;inference=ab initio prediction:Prodigal:002006;locus_tag=CLIIMONB_01460;product=hypothetical protein
GNANT_N_2_L_915480	Prodigal:002006	CDS	498157	498822	.	+	0	ID=CLIIMONB_01461;Name=nreC;db_xref=COG:COG2197;gene=nreC;inference=ab initio prediction:Prodigal:002006,similar to AA sequence:UniProtKB:Q7WZY4;locus_tag=CLIIMONB_01461;product=Oxygen regulatory protein NreC
GNANT_N_2_L_915480	Prodigal:002006	CDS	498907	499899	.	+	0	ID=CLIIMONB_01462;Name=yedI;db_xref=COG:COG2354;gene=yedI;inference=ab initio prediction:Prodigal:002006,similar to AA sequence:UniProtKB:P46125;locus_tag=CLIIMONB_01462;product=Inner membrane protein YedI
GNANT_N_2_L_915480	Aragorn:001002	tRNA	500068	500142	.	-	.	ID=CLIIMONB_01463;inference=COORDINATES:profile:Aragorn:001002;locus_tag=CLIIMONB_01463;product=tRNA-Gly(gcc)
GNANT_N_2_L_915480	Prodigal:002006	CDS	500251	500715	.	-	0	ID=CLIIMONB_01464;eC_number=3.6.1.-;Name=rppH_1;gene=rppH_1;inference=ab initio prediction:Prodigal:002006,protein motif:HAMAP:MF_00298;locus_tag=CLIIMONB_01464;product=RNA pyrophosphohydrolase
GNANT_N_2_L_915480	Prodigal:002006	CDS	500729	501424	.	-	0	ID=CLIIMONB_01465;Name=ycgM_1;db_xref=COG:COG0179;gene=ycgM_1;inference=ab initio prediction:Prodigal:002006,similar to AA sequence:UniProtKB:P76004;locus_tag=CLIIMONB_01465;product=putative protein YcgM
GNANT_N_2_L_915480	Prodigal:002006	CDS	501562	503010	.	+	0	ID=CLIIMONB_01466;eC_number=1.-.-.-;db_xref=COG:COG0277;inference=ab initio prediction:Prodigal:002006,similar to AA sequence:UniProtKB:P9WIT1;locus_tag=CLIIMONB_01466;product=putative FAD-linked oxidoreductase
GNANT_N_2_L_915480	Prodigal:002006	CDS	503269	503562	.	+	0	ID=CLIIMONB_01467;inference=ab initio prediction:Prodigal:002006;locus_tag=CLIIMONB_01467;product=hypothetical protein
GNANT_N_2_L_915480	Prodigal:002006	CDS	503725	505317	.	+	0	ID=CLIIMONB_01468;Name=sgrR_1;gene=sgrR_1;inference=ab initio prediction:Prodigal:002006,protein motif:HAMAP:MF_01449;locus_tag=CLIIMONB_01468;product=HTH-type transcriptional regulator SgrR
GNANT_N_2_L_915480	Prodigal:002006	CDS	505334	509020	.	-	0	ID=CLIIMONB_01469;Name=putA;db_xref=COG:COG0506;gene=putA;inference=ab initio prediction:Prodigal:002006,similar to AA sequence:UniProtKB:P09546;locus_tag=CLIIMONB_01469;product=Bifunctional protein PutA
GNANT_N_2_L_915480	Prodigal:002006	CDS	509425	511344	.	+	0	ID=CLIIMONB_01470;inference=ab initio prediction:Prodigal:002006;locus_tag=CLIIMONB_01470;product=hypothetical protein
GNANT_N_2_L_915480	Prodigal:002006	CDS	511382	512194	.	-	0	ID=CLIIMONB_01471;inference=ab initio prediction:Prodigal:002006;locus_tag=CLIIMONB_01471;product=hypothetical protein
GNANT_N_2_L_915480	Prodigal:002006	CDS	512336	513382	.	+	0	ID=CLIIMONB_01472;inference=ab initio prediction:Prodigal:002006;locus_tag=CLIIMONB_01472;product=hypothetical protein
GNANT_N_2_L_915480	Prodigal:002006	CDS	513434	514990	.	-	0	ID=CLIIMONB_01473;eC_number=4.2.1.42;Name=garD_1;db_xref=COG:COG2721;gene=garD_1;inference=ab initio prediction:Prodigal:002006,similar to AA sequence:UniProtKB:P39829;locus_tag=CLIIMONB_01473;product=Galactarate dehydratase (L-threo-forming)
GNANT_N_2_L_915480	Prodigal:002006	CDS	514987	516297	.	-	0	ID=CLIIMONB_01474;Name=garP;gene=garP;inference=ab initio prediction:Prodigal:002006,similar to AA sequence:UniProtKB:P0AA80;locus_tag=CLIIMONB_01474;product=putative galactarate transporter
GNANT_N_2_L_915480	Prodigal:002006	CDS	516405	517475	.	-	0	ID=CLIIMONB_01475;eC_number=1.1.1.-;Name=hcxB;db_xref=COG:COG2055;gene=hcxB;inference=ab initio prediction:Prodigal:002006,similar to AA sequence:UniProtKB:P30178;locus_tag=CLIIMONB_01475;product=Hydroxycarboxylate dehydrogenase B
GNANT_N_2_L_915480	Prodigal:002006	CDS	517596	519104	.	-	0	ID=CLIIMONB_01476;inference=ab initio prediction:Prodigal:002006;locus_tag=CLIIMONB_01476;product=hypothetical protein
GNANT_N_2_L_915480	Prodigal:002006	CDS	519137	519853	.	-	0	ID=CLIIMONB_01477;inference=ab initio prediction:Prodigal:002006;locus_tag=CLIIMONB_01477;product=hypothetical protein
GNANT_N_2_L_915480	Prodigal:002006	CDS	520097	520318	.	+	0	ID=CLIIMONB_01478;inference=ab initio prediction:Prodigal:002006;locus_tag=CLIIMONB_01478;product=hypothetical protein
GNANT_N_2_L_915480	Prodigal:002006	CDS	520339	521106	.	-	0	ID=CLIIMONB_01479;inference=ab initio prediction:Prodigal:002006;locus_tag=CLIIMONB_01479;product=hypothetical protein
GNANT_N_2_L_915480	Prodigal:002006	CDS	521114	522130	.	-	0	ID=CLIIMONB_01480;eC_number=2.3.1.243;Name=lpxM1;db_xref=COG:COG1560;gene=lpxM1;inference=ab initio prediction:Prodigal:002006,similar to AA sequence:UniProtKB:P59198;locus_tag=CLIIMONB_01480;product=Lipid A biosynthesis myristoyltransferase 1
GNANT_N_2_L_915480	Prodigal:002006	CDS	522270	523292	.	-	0	ID=CLIIMONB_01481;eC_number=1.6.5.5;Name=qorA_1;db_xref=COG:COG0604;gene=qorA_1;inference=ab initio prediction:Prodigal:002006,similar to AA sequence:UniProtKB:P28304;locus_tag=CLIIMONB_01481;product=Quinone oxidoreductase 1
GNANT_N_2_L_915480	Prodigal:002006	CDS	523304	523591	.	-	0	ID=CLIIMONB_01482;inference=ab initio prediction:Prodigal:002006;locus_tag=CLIIMONB_01482;product=hypothetical protein
GNANT_N_2_L_915480	Prodigal:002006	CDS	523625	524392	.	-	0	ID=CLIIMONB_01483;eC_number=1.1.1.100;Name=fabG_2;gene=fabG_2;inference=ab initio prediction:Prodigal:002006,similar to AA sequence:UniProtKB:Q9KQH7;locus_tag=CLIIMONB_01483;product=3-oxoacyl-[acyl-carrier-protein] reductase FabG
GNANT_N_2_L_915480	Prodigal:002006	CDS	524389	525672	.	-	0	ID=CLIIMONB_01484;eC_number=2.3.1.179;Name=fabF_1;db_xref=COG:COG0304;gene=fabF_1;inference=ab initio prediction:Prodigal:002006,similar to AA sequence:UniProtKB:Q83E37;locus_tag=CLIIMONB_01484;product=3-oxoacyl-[acyl-carrier-protein] synthase 2
GNANT_N_2_L_915480	Prodigal:002006	CDS	525860	527125	.	-	0	ID=CLIIMONB_01485;eC_number=3.5.1.87;Name=hyuC_1;db_xref=COG:COG0624;gene=hyuC_1;inference=ab initio prediction:Prodigal:002006,similar to AA sequence:UniProtKB:Q6DTN4;locus_tag=CLIIMONB_01485;product=N-carbamoyl-L-amino-acid hydrolase
GNANT_N_2_L_915480	Prodigal:002006	CDS	527233	527694	.	-	0	ID=CLIIMONB_01486;inference=ab initio prediction:Prodigal:002006;locus_tag=CLIIMONB_01486;product=hypothetical protein
GNANT_N_2_L_915480	Prodigal:002006	CDS	528370	529887	.	-	0	ID=CLIIMONB_01487;inference=ab initio prediction:Prodigal:002006;locus_tag=CLIIMONB_01487;product=hypothetical protein
GNANT_N_2_L_915480	Prodigal:002006	CDS	530248	532185	.	+	0	ID=CLIIMONB_01488;Name=selB_1;db_xref=COG:COG3276;gene=selB_1;inference=ab initio prediction:Prodigal:002006,similar to AA sequence:UniProtKB:Q46455;locus_tag=CLIIMONB_01488;product=Selenocysteine-specific elongation factor
GNANT_N_2_L_915480	Prodigal:002006	CDS	532230	532529	.	-	0	ID=CLIIMONB_01489;inference=ab initio prediction:Prodigal:002006;locus_tag=CLIIMONB_01489;product=hypothetical protein
GNANT_N_2_L_915480	Prodigal:002006	CDS	532686	532964	.	-	0	ID=CLIIMONB_01490;inference=ab initio prediction:Prodigal:002006;locus_tag=CLIIMONB_01490;product=hypothetical protein
GNANT_N_2_L_915480	Prodigal:002006	CDS	532957	534195	.	-	0	ID=CLIIMONB_01491;eC_number=2.4.1.250;Name=mshA_6;gene=mshA_6;inference=ab initio prediction:Prodigal:002006,protein motif:HAMAP:MF_01695;locus_tag=CLIIMONB_01491;product=D-inositol-3-phosphate glycosyltransferase
GNANT_N_2_L_915480	Prodigal:002006	CDS	534485	535294	.	+	0	ID=CLIIMONB_01492;inference=ab initio prediction:Prodigal:002006;locus_tag=CLIIMONB_01492;product=hypothetical protein
GNANT_N_2_L_915480	Prodigal:002006	CDS	535375	535950	.	+	0	ID=CLIIMONB_01493;eC_number=3.4.25.2;Name=hslV;db_xref=COG:COG5405;gene=hslV;inference=ab initio prediction:Prodigal:002006,similar to AA sequence:UniProtKB:P43772;locus_tag=CLIIMONB_01493;product=ATP-dependent protease subunit HslV
GNANT_N_2_L_915480	Prodigal:002006	CDS	536447	538135	.	+	0	ID=CLIIMONB_01494;inference=ab initio prediction:Prodigal:002006;locus_tag=CLIIMONB_01494;product=hypothetical protein
GNANT_N_2_L_915480	Prodigal:002006	CDS	538271	539941	.	+	0	ID=CLIIMONB_01495;inference=ab initio prediction:Prodigal:002006;locus_tag=CLIIMONB_01495;product=hypothetical protein
GNANT_N_2_L_915480	Prodigal:002006	CDS	540122	541618	.	+	0	ID=CLIIMONB_01496;Name=bicA;db_xref=COG:COG0659;gene=bicA;inference=ab initio prediction:Prodigal:002006,similar to AA sequence:UniProtKB:Q14SY0;locus_tag=CLIIMONB_01496;product=Bicarbonate transporter BicA
GNANT_N_2_L_915480	Prodigal:002006	CDS	541720	543033	.	+	0	ID=CLIIMONB_01497;Name=hslU_1;db_xref=COG:COG1220;gene=hslU_1;inference=ab initio prediction:Prodigal:002006,similar to AA sequence:UniProtKB:P43773;locus_tag=CLIIMONB_01497;product=ATP-dependent protease ATPase subunit HslU
GNANT_N_2_L_915480	Prodigal:002006	CDS	543281	544135	.	+	0	ID=CLIIMONB_01498;Name=rhtA;db_xref=COG:COG5006;gene=rhtA;inference=ab initio prediction:Prodigal:002006,similar to AA sequence:UniProtKB:P0AA67;locus_tag=CLIIMONB_01498;product=Threonine/homoserine exporter RhtA
GNANT_N_2_L_915480	Prodigal:002006	CDS	544145	544546	.	-	0	ID=CLIIMONB_01499;eC_number=2.7.1.191;Name=manX;db_xref=COG:COG2893;gene=manX;inference=ab initio prediction:Prodigal:002006,similar to AA sequence:UniProtKB:P69797;locus_tag=CLIIMONB_01499;product=PTS system mannose-specific EIIAB component
GNANT_N_2_L_915480	Prodigal:002006	CDS	544722	545162	.	-	0	ID=CLIIMONB_01500;eC_number=2.7.11.-;Name=hprK;db_xref=COG:COG1493;gene=hprK;inference=ab initio prediction:Prodigal:002006,similar to AA sequence:UniProtKB:Q9WXK7;locus_tag=CLIIMONB_01500;product=HPr kinase/phosphorylase
GNANT_N_2_L_915480	Prodigal:002006	CDS	545162	546970	.	-	0	ID=CLIIMONB_01501;eC_number=2.7.-.-;Name=sasA_5;gene=sasA_5;inference=ab initio prediction:Prodigal:002006,protein motif:HAMAP:MF_01837;locus_tag=CLIIMONB_01501;product=Adaptive-response sensory-kinase SasA
GNANT_N_2_L_915480	Prodigal:002006	CDS	546988	547698	.	-	0	ID=CLIIMONB_01502;Name=baeR;db_xref=COG:COG0745;gene=baeR;inference=ab initio prediction:Prodigal:002006,similar to AA sequence:UniProtKB:P69228;locus_tag=CLIIMONB_01502;product=Transcriptional regulatory protein BaeR
GNANT_N_2_L_915480	Prodigal:002006	CDS	548003	548788	.	+	0	ID=CLIIMONB_01503;inference=ab initio prediction:Prodigal:002006;locus_tag=CLIIMONB_01503;product=hypothetical protein
GNANT_N_2_L_915480	Prodigal:002006	CDS	548814	549050	.	+	0	ID=CLIIMONB_01504;inference=ab initio prediction:Prodigal:002006;locus_tag=CLIIMONB_01504;product=hypothetical protein
GNANT_N_2_L_915480	Prodigal:002006	CDS	549424	551226	.	+	0	ID=CLIIMONB_01505;eC_number=3.6.5.-;Name=lepA;db_xref=COG:COG0481;gene=lepA;inference=ab initio prediction:Prodigal:002006,similar to AA sequence:UniProtKB:Q2FXY7;locus_tag=CLIIMONB_01505;product=Elongation factor 4
GNANT_N_2_L_915480	Prodigal:002006	CDS	551385	551702	.	-	0	ID=CLIIMONB_01506;inference=ab initio prediction:Prodigal:002006;locus_tag=CLIIMONB_01506;product=hypothetical protein
GNANT_N_2_L_915480	Prodigal:002006	CDS	551926	553209	.	-	0	ID=CLIIMONB_01507;inference=ab initio prediction:Prodigal:002006;locus_tag=CLIIMONB_01507;product=hypothetical protein
GNANT_N_2_L_915480	Prodigal:002006	CDS	553324	554826	.	-	0	ID=CLIIMONB_01508;eC_number=2.4.2.59;Name=thi4;gene=thi4;inference=ab initio prediction:Prodigal:002006,protein motif:HAMAP:MF_00304;locus_tag=CLIIMONB_01508;product=Thiamine thiazole synthase
GNANT_N_2_L_915480	Prodigal:002006	CDS	555018	556805	.	+	0	ID=CLIIMONB_01509;inference=ab initio prediction:Prodigal:002006;locus_tag=CLIIMONB_01509;product=hypothetical protein
GNANT_N_2_L_915480	Prodigal:002006	CDS	556809	558038	.	-	0	ID=CLIIMONB_01510;eC_number=2.10.1.1;Name=moeA_2;db_xref=COG:COG0303;gene=moeA_2;inference=ab initio prediction:Prodigal:002006,similar to AA sequence:UniProtKB:P12281;locus_tag=CLIIMONB_01510;product=Molybdopterin molybdenumtransferase
GNANT_N_2_L_915480	Prodigal:002006	CDS	558035	558526	.	-	0	ID=CLIIMONB_01511;eC_number=4.6.1.17;Name=moaC;db_xref=COG:COG0315;gene=moaC;inference=ab initio prediction:Prodigal:002006,similar to AA sequence:UniProtKB:P0A738;locus_tag=CLIIMONB_01511;product=Cyclic pyranopterin monophosphate synthase
GNANT_N_2_L_915480	Prodigal:002006	CDS	558530	559417	.	-	0	ID=CLIIMONB_01512;eC_number=4.1.1.48;Name=trpC;gene=trpC;inference=ab initio prediction:Prodigal:002006,similar to AA sequence:UniProtKB:Q2YRR4;locus_tag=CLIIMONB_01512;product=Indole-3-glycerol phosphate synthase
GNANT_N_2_L_915480	Prodigal:002006	CDS	559414	560451	.	-	0	ID=CLIIMONB_01513;eC_number=2.4.2.18;Name=trpD;db_xref=COG:COG0547;gene=trpD;inference=ab initio prediction:Prodigal:002006,similar to AA sequence:UniProtKB:A0R048;locus_tag=CLIIMONB_01513;product=Anthranilate phosphoribosyltransferase
GNANT_N_2_L_915480	Prodigal:002006	CDS	560487	561161	.	-	0	ID=CLIIMONB_01514;eC_number=4.1.3.27;Name=trpG;db_xref=COG:COG0512;gene=trpG;inference=ab initio prediction:Prodigal:002006,similar to AA sequence:UniProtKB:P26922;locus_tag=CLIIMONB_01514;product=Anthranilate synthase component 2
GNANT_N_2_L_915480	Prodigal:002006	CDS	561212	562735	.	-	0	ID=CLIIMONB_01515;eC_number=4.1.3.27;Name=trpE;db_xref=COG:COG0147;gene=trpE;inference=ab initio prediction:Prodigal:002006,similar to AA sequence:UniProtKB:P20580;locus_tag=CLIIMONB_01515;product=Anthranilate synthase component 1
GNANT_N_2_L_915480	Prodigal:002006	CDS	562739	564640	.	-	0	ID=CLIIMONB_01516;eC_number=5.2.1.8;Name=prsA;gene=prsA;inference=ab initio prediction:Prodigal:002006,protein motif:HAMAP:MF_01145;locus_tag=CLIIMONB_01516;product=Foldase protein PrsA
GNANT_N_2_L_915480	Prodigal:002006	CDS	564828	565589	.	+	0	ID=CLIIMONB_01517;eC_number=5.3.1.1;Name=tpiA;db_xref=COG:COG0149;gene=tpiA;inference=ab initio prediction:Prodigal:002006,similar to AA sequence:UniProtKB:Q8L1Z5;locus_tag=CLIIMONB_01517;product=Triosephosphate isomerase
GNANT_N_2_L_915480	Prodigal:002006	CDS	565734	566180	.	-	0	ID=CLIIMONB_01518;inference=ab initio prediction:Prodigal:002006;locus_tag=CLIIMONB_01518;product=hypothetical protein
GNANT_N_2_L_915480	Prodigal:002006	CDS	566489	566908	.	+	0	ID=CLIIMONB_01519;Name=secG;db_xref=COG:COG1314;gene=secG;inference=ab initio prediction:Prodigal:002006,similar to AA sequence:UniProtKB:P0AG99;locus_tag=CLIIMONB_01519;product=Protein-export membrane protein SecG
GNANT_N_2_L_915480	Prodigal:002006	CDS	567065	568693	.	+	0	ID=CLIIMONB_01520;eC_number=6.3.4.2;Name=pyrG;db_xref=COG:COG0504;gene=pyrG;inference=ab initio prediction:Prodigal:002006,similar to AA sequence:UniProtKB:P0A7E5;locus_tag=CLIIMONB_01520;product=CTP synthase
GNANT_N_2_L_915480	Prodigal:002006	CDS	568751	569203	.	+	0	ID=CLIIMONB_01521;inference=ab initio prediction:Prodigal:002006;locus_tag=CLIIMONB_01521;product=hypothetical protein
GNANT_N_2_L_915480	Prodigal:002006	CDS	569203	570798	.	+	0	ID=CLIIMONB_01522;inference=ab initio prediction:Prodigal:002006;locus_tag=CLIIMONB_01522;product=hypothetical protein
GNANT_N_2_L_915480	Prodigal:002006	CDS	570862	572220	.	-	0	ID=CLIIMONB_01523;inference=ab initio prediction:Prodigal:002006;locus_tag=CLIIMONB_01523;product=hypothetical protein
GNANT_N_2_L_915480	Prodigal:002006	CDS	572616	572798	.	+	0	ID=CLIIMONB_01524;inference=ab initio prediction:Prodigal:002006;locus_tag=CLIIMONB_01524;product=hypothetical protein
GNANT_N_2_L_915480	Prodigal:002006	CDS	572815	573552	.	+	0	ID=CLIIMONB_01525;inference=ab initio prediction:Prodigal:002006;locus_tag=CLIIMONB_01525;product=hypothetical protein
GNANT_N_2_L_915480	Prodigal:002006	CDS	573545	573946	.	+	0	ID=CLIIMONB_01526;inference=ab initio prediction:Prodigal:002006;locus_tag=CLIIMONB_01526;product=hypothetical protein
GNANT_N_2_L_915480	Prodigal:002006	CDS	573943	574977	.	+	0	ID=CLIIMONB_01527;eC_number=3.6.-.-;Name=yjiA_1;db_xref=COG:COG0523;gene=yjiA_1;inference=ab initio prediction:Prodigal:002006,similar to AA sequence:UniProtKB:P24203;locus_tag=CLIIMONB_01527;product=P-loop guanosine triphosphatase YjiA
GNANT_N_2_L_915480	Prodigal:002006	CDS	575049	578441	.	+	0	ID=CLIIMONB_01528;inference=ab initio prediction:Prodigal:002006;locus_tag=CLIIMONB_01528;product=hypothetical protein
GNANT_N_2_L_915480	Prodigal:002006	CDS	578438	579778	.	+	0	ID=CLIIMONB_01529;eC_number=1.8.7.1;Name=sir_1;db_xref=COG:COG0155;gene=sir_1;inference=ab initio prediction:Prodigal:002006,similar to AA sequence:UniProtKB:P9WJ03;locus_tag=CLIIMONB_01529;product=Sulfite reductase [ferredoxin]
GNANT_N_2_L_915480	Prodigal:002006	CDS	579775	580467	.	+	0	ID=CLIIMONB_01530;eC_number=5.4.99.61;Name=cobH;gene=cobH;inference=ab initio prediction:Prodigal:002006,similar to AA sequence:UniProtKB:P21638;locus_tag=CLIIMONB_01530;product=Precorrin-8X methylmutase
GNANT_N_2_L_915480	Prodigal:002006	CDS	580467	581246	.	+	0	ID=CLIIMONB_01531;eC_number=2.1.1.130;Name=cobI;gene=cobI;inference=ab initio prediction:Prodigal:002006,similar to AA sequence:UniProtKB:P21639;locus_tag=CLIIMONB_01531;product=Precorrin-2 C(20)-methyltransferase
GNANT_N_2_L_915480	Prodigal:002006	CDS	581243	582004	.	+	0	ID=CLIIMONB_01532;eC_number=2.1.1.131;Name=cobJ;gene=cobJ;inference=ab initio prediction:Prodigal:002006,similar to AA sequence:UniProtKB:P21640;locus_tag=CLIIMONB_01532;product=Precorrin-3B C(17)-methyltransferase
GNANT_N_2_L_915480	Prodigal:002006	CDS	581971	582768	.	-	0	ID=CLIIMONB_01533;eC_number=1.3.1.54;Name=cobK;gene=cobK;inference=ab initio prediction:Prodigal:002006,similar to AA sequence:UniProtKB:P21920;locus_tag=CLIIMONB_01533;product=Precorrin-6A reductase
GNANT_N_2_L_915480	Prodigal:002006	CDS	582782	584002	.	+	0	ID=CLIIMONB_01534;eC_number=2.1.1.132;Name=cobL;gene=cobL;inference=ab initio prediction:Prodigal:002006,similar to AA sequence:UniProtKB:P21921;locus_tag=CLIIMONB_01534;product=Precorrin-6Y C(5%2C15)-methyltransferase [decarboxylating]
GNANT_N_2_L_915480	Prodigal:002006	CDS	583981	584403	.	+	0	ID=CLIIMONB_01535;inference=ab initio prediction:Prodigal:002006;locus_tag=CLIIMONB_01535;product=hypothetical protein
GNANT_N_2_L_915480	Prodigal:002006	CDS	584400	585176	.	+	0	ID=CLIIMONB_01536;eC_number=2.1.1.133;Name=cobM;gene=cobM;inference=ab initio prediction:Prodigal:002006,similar to AA sequence:UniProtKB:P21922;locus_tag=CLIIMONB_01536;product=Precorrin-4 C(11)-methyltransferase
GNANT_N_2_L_915480	Prodigal:002006	CDS	585173	586492	.	+	0	ID=CLIIMONB_01537;eC_number=6.3.5.9;Name=cobB_1;gene=cobB_1;inference=ab initio prediction:Prodigal:002006,similar to AA sequence:UniProtKB:P21632;locus_tag=CLIIMONB_01537;product=Hydrogenobyrinate a%2Cc-diamide synthase
GNANT_N_2_L_915480	Prodigal:002006	CDS	586552	587046	.	-	0	ID=CLIIMONB_01538;inference=ab initio prediction:Prodigal:002006;locus_tag=CLIIMONB_01538;product=hypothetical protein
GNANT_N_2_L_915480	Prodigal:002006	CDS	587343	587681	.	+	0	ID=CLIIMONB_01539;eC_number=1.14.14.18;Name=isdG;gene=isdG;inference=ab initio prediction:Prodigal:002006,protein motif:HAMAP:MF_01272;locus_tag=CLIIMONB_01539;product=Heme oxygenase (staphylobilin-producing)
GNANT_N_2_L_915480	Prodigal:002006	CDS	588016	589521	.	+	0	ID=CLIIMONB_01540;inference=ab initio prediction:Prodigal:002006;locus_tag=CLIIMONB_01540;product=hypothetical protein
GNANT_N_2_L_915480	Prodigal:002006	CDS	589634	590119	.	-	0	ID=CLIIMONB_01541;Name=zur;db_xref=COG:COG0735;gene=zur;inference=ab initio prediction:Prodigal:002006,similar to AA sequence:UniProtKB:P0AC51;locus_tag=CLIIMONB_01541;product=Zinc uptake regulation protein
GNANT_N_2_L_915480	Prodigal:002006	CDS	590375	591175	.	+	0	ID=CLIIMONB_01542;eC_number=7.2.2.5;Name=scaC;db_xref=COG:COG1121;gene=scaC;inference=ab initio prediction:Prodigal:002006,similar to AA sequence:UniProtKB:P42360;locus_tag=CLIIMONB_01542;product=Manganese import ATP-binding protein ScaC
GNANT_N_2_L_915480	Prodigal:002006	CDS	591172	592047	.	+	0	ID=CLIIMONB_01543;Name=mntC;db_xref=COG:COG1108;gene=mntC;inference=ab initio prediction:Prodigal:002006,similar to AA sequence:UniProtKB:O35024;locus_tag=CLIIMONB_01543;product=Manganese transport system membrane protein MntC
GNANT_N_2_L_915480	Prodigal:002006	CDS	592048	592911	.	-	0	ID=CLIIMONB_01544;Name=yeeZ;db_xref=COG:COG0451;gene=yeeZ;inference=ab initio prediction:Prodigal:002006,similar to AA sequence:UniProtKB:P0AD12;locus_tag=CLIIMONB_01544;product=Protein YeeZ
GNANT_N_2_L_915480	Prodigal:002006	CDS	592908	593915	.	-	0	ID=CLIIMONB_01545;eC_number=1.17.99.6;Name=queG;db_xref=COG:COG1600;gene=queG;inference=ab initio prediction:Prodigal:002006,similar to AA sequence:UniProtKB:P97030;locus_tag=CLIIMONB_01545;product=Epoxyqueuosine reductase
GNANT_N_2_L_915480	Prodigal:002006	CDS	594083	594775	.	-	0	ID=CLIIMONB_01546;Name=fzlA;gene=fzlA;inference=ab initio prediction:Prodigal:002006,similar to AA sequence:UniProtKB:A0A0H3CDY2;locus_tag=CLIIMONB_01546;product=FtsZ-localized protein A
GNANT_N_2_L_915480	Prodigal:002006	CDS	595029	595832	.	+	0	ID=CLIIMONB_01547;eC_number=3.6.1.27;Name=uppP;db_xref=COG:COG1968;gene=uppP;inference=ab initio prediction:Prodigal:002006,similar to AA sequence:UniProtKB:P60932;locus_tag=CLIIMONB_01547;product=Undecaprenyl-diphosphatase
GNANT_N_2_L_915480	Prodigal:002006	CDS	596136	598025	.	+	0	ID=CLIIMONB_01548;eC_number=5.4.99.2;Name=mutA;db_xref=COG:COG1884;gene=mutA;inference=ab initio prediction:Prodigal:002006,similar to AA sequence:UniProtKB:P11652;locus_tag=CLIIMONB_01548;product=Methylmalonyl-CoA mutase small subunit
GNANT_N_2_L_915480	Prodigal:002006	CDS	598066	598440	.	+	0	ID=CLIIMONB_01549;inference=ab initio prediction:Prodigal:002006;locus_tag=CLIIMONB_01549;product=hypothetical protein
GNANT_N_2_L_915480	Prodigal:002006	CDS	598576	599025	.	+	0	ID=CLIIMONB_01550;inference=ab initio prediction:Prodigal:002006;locus_tag=CLIIMONB_01550;product=hypothetical protein
GNANT_N_2_L_915480	Prodigal:002006	CDS	599073	599792	.	+	0	ID=CLIIMONB_01551;inference=ab initio prediction:Prodigal:002006;locus_tag=CLIIMONB_01551;product=hypothetical protein
GNANT_N_2_L_915480	Prodigal:002006	CDS	599803	601560	.	-	0	ID=CLIIMONB_01552;eC_number=2.7.11.1;Name=pknD;gene=pknD;inference=ab initio prediction:Prodigal:002006,protein motif:HAMAP:MF_01957;locus_tag=CLIIMONB_01552;product=Serine/threonine-protein kinase PknD
GNANT_N_2_L_915480	Prodigal:002006	CDS	601557	603095	.	-	0	ID=CLIIMONB_01553;Name=comM;db_xref=COG:COG0606;gene=comM;inference=ab initio prediction:Prodigal:002006,similar to AA sequence:UniProtKB:P45049;locus_tag=CLIIMONB_01553;product=Competence protein ComM
GNANT_N_2_L_915480	Prodigal:002006	CDS	603242	603502	.	+	0	ID=CLIIMONB_01554;inference=ab initio prediction:Prodigal:002006;locus_tag=CLIIMONB_01554;product=hypothetical protein
GNANT_N_2_L_915480	Prodigal:002006	CDS	603678	605543	.	+	0	ID=CLIIMONB_01555;inference=ab initio prediction:Prodigal:002006;locus_tag=CLIIMONB_01555;product=hypothetical protein
GNANT_N_2_L_915480	Prodigal:002006	CDS	605617	605940	.	+	0	ID=CLIIMONB_01556;db_xref=COG:COG0718;inference=ab initio prediction:Prodigal:002006,similar to AA sequence:UniProtKB:P44711;locus_tag=CLIIMONB_01556;product=Nucleoid-associated protein
GNANT_N_2_L_915480	Prodigal:002006	CDS	606155	607774	.	-	0	ID=CLIIMONB_01557;eC_number=4.1.1.49;Name=pckA;db_xref=COG:COG1866;gene=pckA;inference=ab initio prediction:Prodigal:002006,similar to AA sequence:UniProtKB:Q9ZNH4;locus_tag=CLIIMONB_01557;product=Phosphoenolpyruvate carboxykinase (ATP)
GNANT_N_2_L_915480	Prodigal:002006	CDS	608178	608783	.	+	0	ID=CLIIMONB_01558;Name=recR;db_xref=COG:COG0353;gene=recR;inference=ab initio prediction:Prodigal:002006,similar to AA sequence:UniProtKB:Q5SHY0;locus_tag=CLIIMONB_01558;product=Recombination protein RecR
GNANT_N_2_L_915480	Prodigal:002006	CDS	608888	609403	.	+	0	ID=CLIIMONB_01559;eC_number=3.5.1.88;Name=def;db_xref=COG:COG0242;gene=def;inference=ab initio prediction:Prodigal:002006,similar to AA sequence:UniProtKB:Q9I7A8;locus_tag=CLIIMONB_01559;product=Peptide deformylase
GNANT_N_2_L_915480	Prodigal:002006	CDS	609411	610340	.	+	0	ID=CLIIMONB_01560;eC_number=2.1.2.9;Name=fmt_3;db_xref=COG:COG0223;gene=fmt_3;inference=ab initio prediction:Prodigal:002006,similar to AA sequence:UniProtKB:O85732;locus_tag=CLIIMONB_01560;product=Methionyl-tRNA formyltransferase
GNANT_N_2_L_915480	Prodigal:002006	CDS	610340	611101	.	+	0	ID=CLIIMONB_01561;eC_number=5.4.99.12;Name=truA;db_xref=COG:COG0101;gene=truA;inference=ab initio prediction:Prodigal:002006,similar to AA sequence:UniProtKB:P07649;locus_tag=CLIIMONB_01561;product=tRNA pseudouridine synthase A
GNANT_N_2_L_915480	Prodigal:002006	CDS	611083	612261	.	-	0	ID=CLIIMONB_01562;eC_number=3.5.1.18;Name=dapE_2;db_xref=COG:COG0624;gene=dapE_2;inference=ab initio prediction:Prodigal:002006,similar to AA sequence:UniProtKB:P44514;locus_tag=CLIIMONB_01562;product=Succinyl-diaminopimelate desuccinylase
GNANT_N_2_L_915480	Prodigal:002006	CDS	612344	614689	.	-	0	ID=CLIIMONB_01563;inference=ab initio prediction:Prodigal:002006;locus_tag=CLIIMONB_01563;product=hypothetical protein
GNANT_N_2_L_915480	Prodigal:002006	CDS	614838	615968	.	-	0	ID=CLIIMONB_01564;eC_number=2.4.1.250;Name=mshA_7;gene=mshA_7;inference=ab initio prediction:Prodigal:002006,protein motif:HAMAP:MF_01695;locus_tag=CLIIMONB_01564;product=D-inositol-3-phosphate glycosyltransferase
GNANT_N_2_L_915480	Prodigal:002006	CDS	616616	616819	.	+	0	ID=CLIIMONB_01565;Name=rpmI;db_xref=COG:COG0291;gene=rpmI;inference=ab initio prediction:Prodigal:002006,similar to AA sequence:UniProtKB:Q6NDR5;locus_tag=CLIIMONB_01565;product=50S ribosomal protein L35
GNANT_N_2_L_915480	Prodigal:002006	CDS	616871	617248	.	+	0	ID=CLIIMONB_01566;Name=rplT;db_xref=COG:COG0292;gene=rplT;inference=ab initio prediction:Prodigal:002006,similar to AA sequence:UniProtKB:Q6NDR6;locus_tag=CLIIMONB_01566;product=50S ribosomal protein L20
GNANT_N_2_L_915480	Prodigal:002006	CDS	617405	618487	.	+	0	ID=CLIIMONB_01567;eC_number=6.1.1.20;Name=pheS;db_xref=COG:COG0016;gene=pheS;inference=ab initio prediction:Prodigal:002006,similar to AA sequence:UniProtKB:P08312;locus_tag=CLIIMONB_01567;product=Phenylalanine--tRNA ligase alpha subunit
GNANT_N_2_L_915480	Prodigal:002006	CDS	618586	621006	.	+	0	ID=CLIIMONB_01568;eC_number=6.1.1.20;Name=pheT;db_xref=COG:COG0072;gene=pheT;inference=ab initio prediction:Prodigal:002006,similar to AA sequence:UniProtKB:P07395;locus_tag=CLIIMONB_01568;product=Phenylalanine--tRNA ligase beta subunit
GNANT_N_2_L_915480	Prodigal:002006	CDS	621016	621897	.	+	0	ID=CLIIMONB_01569;inference=ab initio prediction:Prodigal:002006;locus_tag=CLIIMONB_01569;product=hypothetical protein
GNANT_N_2_L_915480	Prodigal:002006	CDS	621886	622671	.	-	0	ID=CLIIMONB_01570;Name=moeZ;db_xref=COG:COG0476;gene=moeZ;inference=ab initio prediction:Prodigal:002006,similar to AA sequence:UniProtKB:P9WMN7;locus_tag=CLIIMONB_01570;product=putative adenylyltransferase/sulfurtransferase MoeZ
GNANT_N_2_L_915480	Prodigal:002006	CDS	622775	623296	.	-	0	ID=CLIIMONB_01571;Name=infC;gene=infC;inference=ab initio prediction:Prodigal:002006,similar to AA sequence:UniProtKB:P03000;locus_tag=CLIIMONB_01571;product=Translation initiation factor IF-3
GNANT_N_2_L_915480	Prodigal:002006	CDS	623505	624707	.	-	0	ID=CLIIMONB_01572;eC_number=2.4.1.250;Name=mshA_8;gene=mshA_8;inference=ab initio prediction:Prodigal:002006,protein motif:HAMAP:MF_01695;locus_tag=CLIIMONB_01572;product=D-inositol-3-phosphate glycosyltransferase
GNANT_N_2_L_915480	Prodigal:002006	CDS	624899	625666	.	+	0	ID=CLIIMONB_01573;eC_number=4.2.99.20;Name=menH_2;gene=menH_2;inference=ab initio prediction:Prodigal:002006,protein motif:HAMAP:MF_01660;locus_tag=CLIIMONB_01573;product=2-succinyl-6-hydroxy-2%2C4-cyclohexadiene-1-carboxylate synthase
GNANT_N_2_L_915480	Prodigal:002006	CDS	625688	625972	.	-	0	ID=CLIIMONB_01574;inference=ab initio prediction:Prodigal:002006;locus_tag=CLIIMONB_01574;product=hypothetical protein
GNANT_N_2_L_915480	Prodigal:002006	CDS	626071	626499	.	-	0	ID=CLIIMONB_01575;Name=ibpA_1;db_xref=COG:COG0071;gene=ibpA_1;inference=ab initio prediction:Prodigal:002006,similar to AA sequence:UniProtKB:P0C054;locus_tag=CLIIMONB_01575;product=Small heat shock protein IbpA
GNANT_N_2_L_915480	Prodigal:002006	CDS	626907	627398	.	+	0	ID=CLIIMONB_01576;inference=ab initio prediction:Prodigal:002006;locus_tag=CLIIMONB_01576;product=hypothetical protein
GNANT_N_2_L_915480	Prodigal:002006	CDS	627472	627945	.	+	0	ID=CLIIMONB_01577;inference=ab initio prediction:Prodigal:002006;locus_tag=CLIIMONB_01577;product=hypothetical protein
GNANT_N_2_L_915480	Prodigal:002006	CDS	628078	628767	.	+	0	ID=CLIIMONB_01578;Name=exbB;db_xref=COG:COG0811;gene=exbB;inference=ab initio prediction:Prodigal:002006,similar to AA sequence:UniProtKB:P0ABU7;locus_tag=CLIIMONB_01578;product=Biopolymer transport protein ExbB
GNANT_N_2_L_915480	Prodigal:002006	CDS	628821	629303	.	+	0	ID=CLIIMONB_01579;Name=exbD_1;db_xref=COG:COG0848;gene=exbD_1;inference=ab initio prediction:Prodigal:002006,similar to AA sequence:UniProtKB:P0ABV2;locus_tag=CLIIMONB_01579;product=Biopolymer transport protein ExbD
GNANT_N_2_L_915480	Prodigal:002006	CDS	629308	630303	.	+	0	ID=CLIIMONB_01580;inference=ab initio prediction:Prodigal:002006;locus_tag=CLIIMONB_01580;product=hypothetical protein
GNANT_N_2_L_915480	Prodigal:002006	CDS	630603	630932	.	+	0	ID=CLIIMONB_01581;inference=ab initio prediction:Prodigal:002006;locus_tag=CLIIMONB_01581;product=hypothetical protein
GNANT_N_2_L_915480	Prodigal:002006	CDS	630939	631199	.	+	0	ID=CLIIMONB_01582;inference=ab initio prediction:Prodigal:002006;locus_tag=CLIIMONB_01582;product=hypothetical protein
GNANT_N_2_L_915480	Prodigal:002006	CDS	631231	631737	.	-	0	ID=CLIIMONB_01583;inference=ab initio prediction:Prodigal:002006,similar to AA sequence:UniProtKB:P0A8D3;locus_tag=CLIIMONB_01583;note=UPF0178 protein YaiI;product=hypothetical protein
GNANT_N_2_L_915480	Prodigal:002006	CDS	631734	631937	.	-	0	ID=CLIIMONB_01584;inference=ab initio prediction:Prodigal:002006;locus_tag=CLIIMONB_01584;product=hypothetical protein
GNANT_N_2_L_915480	Prodigal:002006	CDS	631937	633010	.	-	0	ID=CLIIMONB_01585;inference=ab initio prediction:Prodigal:002006;locus_tag=CLIIMONB_01585;product=hypothetical protein
GNANT_N_2_L_915480	Prodigal:002006	CDS	633292	634131	.	+	0	ID=CLIIMONB_01586;eC_number=1.-.-.-;db_xref=COG:COG0656;inference=ab initio prediction:Prodigal:002006,similar to AA sequence:UniProtKB:A0QV10;locus_tag=CLIIMONB_01586;product=putative oxidoreductase/MSMEI_2347
GNANT_N_2_L_915480	Prodigal:002006	CDS	634145	635695	.	-	0	ID=CLIIMONB_01587;inference=ab initio prediction:Prodigal:002006;locus_tag=CLIIMONB_01587;product=hypothetical protein
GNANT_N_2_L_915480	Prodigal:002006	CDS	635948	638140	.	-	0	ID=CLIIMONB_01588;eC_number=2.4.1.129;Name=mtgA_1;gene=mtgA_1;inference=ab initio prediction:Prodigal:002006,protein motif:HAMAP:MF_00766;locus_tag=CLIIMONB_01588;product=Biosynthetic peptidoglycan transglycosylase
GNANT_N_2_L_915480	Prodigal:002006	CDS	638281	638664	.	-	0	ID=CLIIMONB_01589;inference=ab initio prediction:Prodigal:002006;locus_tag=CLIIMONB_01589;product=hypothetical protein
GNANT_N_2_L_915480	Prodigal:002006	CDS	638885	639316	.	+	0	ID=CLIIMONB_01590;inference=ab initio prediction:Prodigal:002006;locus_tag=CLIIMONB_01590;product=hypothetical protein
GNANT_N_2_L_915480	Prodigal:002006	CDS	639432	639677	.	+	0	ID=CLIIMONB_01591;inference=ab initio prediction:Prodigal:002006;locus_tag=CLIIMONB_01591;product=hypothetical protein
GNANT_N_2_L_915480	Prodigal:002006	CDS	639689	640759	.	-	0	ID=CLIIMONB_01592;inference=ab initio prediction:Prodigal:002006;locus_tag=CLIIMONB_01592;product=hypothetical protein
GNANT_N_2_L_915480	Prodigal:002006	CDS	640867	641241	.	-	0	ID=CLIIMONB_01593;inference=ab initio prediction:Prodigal:002006;locus_tag=CLIIMONB_01593;product=hypothetical protein
GNANT_N_2_L_915480	Prodigal:002006	CDS	641255	642085	.	-	0	ID=CLIIMONB_01594;inference=ab initio prediction:Prodigal:002006;locus_tag=CLIIMONB_01594;product=hypothetical protein
GNANT_N_2_L_915480	Prodigal:002006	CDS	642382	644268	.	+	0	ID=CLIIMONB_01595;eC_number=4.1.99.17;Name=thiC;db_xref=COG:COG0422;gene=thiC;inference=ab initio prediction:Prodigal:002006,similar to AA sequence:UniProtKB:Q9A6Q5;locus_tag=CLIIMONB_01595;product=Phosphomethylpyrimidine synthase
GNANT_N_2_L_915480	Prodigal:002006	CDS	645033	645371	.	+	0	ID=CLIIMONB_01596;inference=ab initio prediction:Prodigal:002006;locus_tag=CLIIMONB_01596;product=hypothetical protein
GNANT_N_2_L_915480	Aragorn:001002	tRNA	645900	645974	.	+	.	ID=CLIIMONB_01597;inference=COORDINATES:profile:Aragorn:001002;locus_tag=CLIIMONB_01597;product=tRNA-Gly(ccc)
GNANT_N_2_L_915480	Prodigal:002006	CDS	646800	646949	.	-	0	ID=CLIIMONB_01598;inference=ab initio prediction:Prodigal:002006;locus_tag=CLIIMONB_01598;product=hypothetical protein
GNANT_N_2_L_915480	Prodigal:002006	CDS	647043	648482	.	-	0	ID=CLIIMONB_01599;eC_number=2.6.1.9;Name=hisC_2;gene=hisC_2;inference=ab initio prediction:Prodigal:002006,protein motif:HAMAP:MF_01023;locus_tag=CLIIMONB_01599;product=Histidinol-phosphate aminotransferase
GNANT_N_2_L_915480	Prodigal:002006	CDS	648839	649321	.	+	0	ID=CLIIMONB_01600;inference=ab initio prediction:Prodigal:002006;locus_tag=CLIIMONB_01600;product=hypothetical protein
GNANT_N_2_L_915480	Prodigal:002006	CDS	649404	650480	.	+	0	ID=CLIIMONB_01601;eC_number=3.5.5.7;Name=nitA;gene=nitA;inference=ab initio prediction:Prodigal:002006,similar to AA sequence:UniProtKB:Q03217;locus_tag=CLIIMONB_01601;product=Aliphatic nitrilase
GNANT_N_2_L_915480	Prodigal:002006	CDS	650434	651537	.	+	0	ID=CLIIMONB_01602;inference=ab initio prediction:Prodigal:002006;locus_tag=CLIIMONB_01602;product=hypothetical protein
GNANT_N_2_L_915480	Prodigal:002006	CDS	651534	652079	.	+	0	ID=CLIIMONB_01603;inference=ab initio prediction:Prodigal:002006;locus_tag=CLIIMONB_01603;product=hypothetical protein
GNANT_N_2_L_915480	Prodigal:002006	CDS	652079	653074	.	+	0	ID=CLIIMONB_01604;eC_number=6.3.5.3;Name=purL_1;db_xref=COG:COG0046;gene=purL_1;inference=ab initio prediction:Prodigal:002006,similar to AA sequence:UniProtKB:Q9X0X3;locus_tag=CLIIMONB_01604;product=Phosphoribosylformylglycinamidine synthase subunit PurL
GNANT_N_2_L_915480	Prodigal:002006	CDS	653071	654246	.	+	0	ID=CLIIMONB_01605;eC_number=2.4.1.250;Name=mshA_9;gene=mshA_9;inference=ab initio prediction:Prodigal:002006,protein motif:HAMAP:MF_01695;locus_tag=CLIIMONB_01605;product=D-inositol-3-phosphate glycosyltransferase
GNANT_N_2_L_915480	Prodigal:002006	CDS	654239	654520	.	+	0	ID=CLIIMONB_01606;inference=ab initio prediction:Prodigal:002006;locus_tag=CLIIMONB_01606;product=hypothetical protein
GNANT_N_2_L_915480	Prodigal:002006	CDS	654558	655826	.	+	0	ID=CLIIMONB_01607;eC_number=2.1.1.61;Name=mnmC;gene=mnmC;inference=ab initio prediction:Prodigal:002006,protein motif:HAMAP:MF_01102;locus_tag=CLIIMONB_01607;product=tRNA 5-methylaminomethyl-2-thiouridine biosynthesis bifunctional protein MnmC
GNANT_N_2_L_915480	Prodigal:002006	CDS	656226	657239	.	+	0	ID=CLIIMONB_01608;inference=ab initio prediction:Prodigal:002006;locus_tag=CLIIMONB_01608;product=hypothetical protein
GNANT_N_2_L_915480	Prodigal:002006	CDS	657708	660239	.	-	0	ID=CLIIMONB_01609;inference=ab initio prediction:Prodigal:002006;locus_tag=CLIIMONB_01609;product=hypothetical protein
GNANT_N_2_L_915480	Prodigal:002006	CDS	660236	661156	.	-	0	ID=CLIIMONB_01610;eC_number=1.8.3.7;db_xref=COG:COG1262;inference=ab initio prediction:Prodigal:002006,similar to AA sequence:UniProtKB:I6Y8I5;locus_tag=CLIIMONB_01610;product=Formylglycine-generating enzyme
GNANT_N_2_L_915480	Prodigal:002006	CDS	661700	662335	.	+	0	ID=CLIIMONB_01611;inference=ab initio prediction:Prodigal:002006;locus_tag=CLIIMONB_01611;product=hypothetical protein
GNANT_N_2_L_915480	Prodigal:002006	CDS	662332	663060	.	+	0	ID=CLIIMONB_01612;inference=ab initio prediction:Prodigal:002006;locus_tag=CLIIMONB_01612;product=hypothetical protein
GNANT_N_2_L_915480	Prodigal:002006	CDS	663313	664743	.	-	0	ID=CLIIMONB_01613;eC_number=1.13.11.82;inference=ab initio prediction:Prodigal:002006,similar to AA sequence:UniProtKB:A4XES9;locus_tag=CLIIMONB_01613;product=8'-apo-carotenoid 13%2C14-cleaving dioxygenase
GNANT_N_2_L_915480	Prodigal:002006	CDS	664843	665478	.	-	0	ID=CLIIMONB_01614;inference=ab initio prediction:Prodigal:002006;locus_tag=CLIIMONB_01614;product=hypothetical protein
GNANT_N_2_L_915480	Prodigal:002006	CDS	665533	666237	.	-	0	ID=CLIIMONB_01615;inference=ab initio prediction:Prodigal:002006;locus_tag=CLIIMONB_01615;product=hypothetical protein
GNANT_N_2_L_915480	Prodigal:002006	CDS	666359	667660	.	+	0	ID=CLIIMONB_01616;Name=oxlT_3;gene=oxlT_3;inference=ab initio prediction:Prodigal:002006,similar to AA sequence:UniProtKB:Q51330;locus_tag=CLIIMONB_01616;product=Oxalate:formate antiporter
GNANT_N_2_L_915480	Prodigal:002006	CDS	667948	668649	.	+	0	ID=CLIIMONB_01617;Name=rspR_2;db_xref=COG:COG1802;gene=rspR_2;inference=ab initio prediction:Prodigal:002006,similar to AA sequence:UniProtKB:P0ACM2;locus_tag=CLIIMONB_01617;product=HTH-type transcriptional repressor RspR
GNANT_N_2_L_915480	Prodigal:002006	CDS	668677	668859	.	+	0	ID=CLIIMONB_01618;inference=ab initio prediction:Prodigal:002006;locus_tag=CLIIMONB_01618;product=hypothetical protein
GNANT_N_2_L_915480	Prodigal:002006	CDS	669255	669392	.	-	0	ID=CLIIMONB_01619;inference=ab initio prediction:Prodigal:002006;locus_tag=CLIIMONB_01619;product=hypothetical protein
GNANT_N_2_L_915480	Prodigal:002006	CDS	669572	669865	.	-	0	ID=CLIIMONB_01620;db_xref=COG:COG3039;inference=ab initio prediction:Prodigal:002006,similar to AA sequence:ISfinder:ISMpo7;locus_tag=CLIIMONB_01620;product=IS5 family transposase ISMpo7
GNANT_N_2_L_915480	Prodigal:002006	CDS	670200	670331	.	-	0	ID=CLIIMONB_01621;inference=ab initio prediction:Prodigal:002006;locus_tag=CLIIMONB_01621;product=hypothetical protein
GNANT_N_2_L_915480	Prodigal:002006	CDS	671540	671671	.	-	0	ID=CLIIMONB_01622;inference=ab initio prediction:Prodigal:002006;locus_tag=CLIIMONB_01622;product=hypothetical protein
GNANT_N_2_L_915480	Prodigal:002006	CDS	671754	678662	.	-	0	ID=CLIIMONB_01623;eC_number=6.3.5.7;Name=QRSL1;gene=QRSL1;inference=ab initio prediction:Prodigal:002006,protein motif:HAMAP:MF_00120;locus_tag=CLIIMONB_01623;product=Glutamyl-tRNA(Gln) amidotransferase subunit A%2C chloroplastic/mitochondrial
GNANT_N_2_L_915480	Prodigal:002006	CDS	680138	685378	.	+	0	ID=CLIIMONB_01624;inference=ab initio prediction:Prodigal:002006;locus_tag=CLIIMONB_01624;product=hypothetical protein
GNANT_N_2_L_915480	Prodigal:002006	CDS	685342	685914	.	-	0	ID=CLIIMONB_01625;inference=ab initio prediction:Prodigal:002006;locus_tag=CLIIMONB_01625;product=hypothetical protein
GNANT_N_2_L_915480	Prodigal:002006	CDS	686299	686835	.	+	0	ID=CLIIMONB_01626;inference=ab initio prediction:Prodigal:002006;locus_tag=CLIIMONB_01626;product=hypothetical protein
GNANT_N_2_L_915480	Prodigal:002006	CDS	686832	687557	.	+	0	ID=CLIIMONB_01627;Name=hlyB_1;db_xref=COG:COG2274;gene=hlyB_1;inference=ab initio prediction:Prodigal:002006,similar to AA sequence:UniProtKB:P08716;locus_tag=CLIIMONB_01627;product=Alpha-hemolysin translocation ATP-binding protein HlyB
GNANT_N_2_L_915480	Prodigal:002006	CDS	688230	688748	.	-	0	ID=CLIIMONB_01628;Name=nicR;db_xref=COG:COG1846;gene=nicR;inference=ab initio prediction:Prodigal:002006,similar to AA sequence:UniProtKB:Q88FY0;locus_tag=CLIIMONB_01628;product=HTH-type transcriptional repressor NicR
GNANT_N_2_L_915480	Prodigal:002006	CDS	689675	690577	.	-	0	ID=CLIIMONB_01629;inference=ab initio prediction:Prodigal:002006;locus_tag=CLIIMONB_01629;product=hypothetical protein
GNANT_N_2_L_915480	Prodigal:002006	CDS	691252	692769	.	+	0	ID=CLIIMONB_01630;inference=ab initio prediction:Prodigal:002006;locus_tag=CLIIMONB_01630;product=hypothetical protein
GNANT_N_2_L_915480	Prodigal:002006	CDS	693122	694279	.	-	0	ID=CLIIMONB_01631;eC_number=2.6.1.87;Name=arnB_2;db_xref=COG:COG0399;gene=arnB_2;inference=ab initio prediction:Prodigal:002006,similar to AA sequence:UniProtKB:Q8ZNF3;locus_tag=CLIIMONB_01631;product=UDP-4-amino-4-deoxy-L-arabinose--oxoglutarate aminotransferase
GNANT_N_2_L_915480	Prodigal:002006	CDS	694903	695064	.	+	0	ID=CLIIMONB_01632;inference=ab initio prediction:Prodigal:002006;locus_tag=CLIIMONB_01632;product=hypothetical protein
GNANT_N_2_L_915480	Prodigal:002006	CDS	695495	695917	.	-	0	ID=CLIIMONB_01633;inference=ab initio prediction:Prodigal:002006;locus_tag=CLIIMONB_01633;product=hypothetical protein
GNANT_N_2_L_915480	Prodigal:002006	CDS	695919	697415	.	-	0	ID=CLIIMONB_01634;eC_number=2.5.1.141;Name=cyoE;gene=cyoE;inference=ab initio prediction:Prodigal:002006,protein motif:HAMAP:MF_00154;locus_tag=CLIIMONB_01634;product=Protoheme IX farnesyltransferase
GNANT_N_2_L_915480	Prodigal:002006	CDS	697684	699987	.	-	0	ID=CLIIMONB_01635;eC_number=3.2.1.-;Name=xghA;gene=xghA;inference=ab initio prediction:Prodigal:002006,similar to AA sequence:UniProtKB:Q70DK5;locus_tag=CLIIMONB_01635;product=Xyloglucanase Xgh74A
GNANT_N_2_L_915480	Prodigal:002006	CDS	700474	701472	.	-	0	ID=CLIIMONB_01636;inference=ab initio prediction:Prodigal:002006;locus_tag=CLIIMONB_01636;product=hypothetical protein
GNANT_N_2_L_915480	Prodigal:002006	CDS	701538	702713	.	-	0	ID=CLIIMONB_01637;eC_number=2.4.1.250;Name=mshA_10;gene=mshA_10;inference=ab initio prediction:Prodigal:002006,protein motif:HAMAP:MF_01695;locus_tag=CLIIMONB_01637;product=D-inositol-3-phosphate glycosyltransferase
GNANT_N_2_L_915480	Prodigal:002006	CDS	702818	703780	.	-	0	ID=CLIIMONB_01638;eC_number=2.4.1.187;inference=ab initio prediction:Prodigal:002006,protein motif:HAMAP:MF_02070;locus_tag=CLIIMONB_01638;product=N-acetylglucosaminyldiphosphoundecaprenol N-acetyl-beta-D-mannosaminyltransferase
GNANT_N_2_L_915480	Prodigal:002006	CDS	705900	706943	.	+	0	ID=CLIIMONB_01639;eC_number=4.2.1.46;Name=strE;db_xref=COG:COG1088;gene=strE;inference=ab initio prediction:Prodigal:002006,similar to AA sequence:UniProtKB:P29782;locus_tag=CLIIMONB_01639;product=dTDP-glucose 4%2C6-dehydratase
GNANT_N_2_L_915480	Prodigal:002006	CDS	709644	710786	.	+	0	ID=CLIIMONB_01640;inference=ab initio prediction:Prodigal:002006;locus_tag=CLIIMONB_01640;product=hypothetical protein
GNANT_N_2_L_915480	Prodigal:002006	CDS	711614	713608	.	+	0	ID=CLIIMONB_01641;inference=ab initio prediction:Prodigal:002006;locus_tag=CLIIMONB_01641;product=hypothetical protein
GNANT_N_2_L_915480	Prodigal:002006	CDS	714025	714252	.	+	0	ID=CLIIMONB_01642;inference=ab initio prediction:Prodigal:002006;locus_tag=CLIIMONB_01642;product=hypothetical protein
GNANT_N_2_L_915480	Prodigal:002006	CDS	714713	715492	.	+	0	ID=CLIIMONB_01643;inference=ab initio prediction:Prodigal:002006;locus_tag=CLIIMONB_01643;product=hypothetical protein
GNANT_N_2_L_915480	Prodigal:002006	CDS	716024	717343	.	-	0	ID=CLIIMONB_01644;db_xref=COG:COG2067;inference=ab initio prediction:Prodigal:002006,similar to AA sequence:UniProtKB:P80603;locus_tag=CLIIMONB_01644;product=47 kDa outer membrane protein
GNANT_N_2_L_915480	Prodigal:002006	CDS	718165	718581	.	+	0	ID=CLIIMONB_01645;inference=ab initio prediction:Prodigal:002006;locus_tag=CLIIMONB_01645;product=hypothetical protein
GNANT_N_2_L_915480	Prodigal:002006	CDS	718778	719914	.	+	0	ID=CLIIMONB_01646;eC_number=2.3.1.16;Name=fadA_1;db_xref=COG:COG0183;gene=fadA_1;inference=ab initio prediction:Prodigal:002006,similar to AA sequence:UniProtKB:O32177;locus_tag=CLIIMONB_01646;product=3-ketoacyl-CoA thiolase
GNANT_N_2_L_915480	Prodigal:002006	CDS	719914	722235	.	+	0	ID=CLIIMONB_01647;eC_number=1.1.1.35;Name=fadN;db_xref=COG:COG1024;gene=fadN;inference=ab initio prediction:Prodigal:002006,similar to AA sequence:UniProtKB:O32178;locus_tag=CLIIMONB_01647;product=putative 3-hydroxyacyl-CoA dehydrogenase
GNANT_N_2_L_915480	Prodigal:002006	CDS	722241	724031	.	+	0	ID=CLIIMONB_01648;eC_number=1.3.8.-;Name=dmdC_1;db_xref=COG:COG1960;gene=dmdC_1;inference=ab initio prediction:Prodigal:002006,similar to AA sequence:UniProtKB:Q5LLW7;locus_tag=CLIIMONB_01648;product=3-methylmercaptopropionyl-CoA dehydrogenase
GNANT_N_2_L_915480	Prodigal:002006	CDS	724081	724389	.	+	0	ID=CLIIMONB_01649;inference=ab initio prediction:Prodigal:002006;locus_tag=CLIIMONB_01649;product=hypothetical protein
GNANT_N_2_L_915480	Prodigal:002006	CDS	724710	725273	.	+	0	ID=CLIIMONB_01650;inference=ab initio prediction:Prodigal:002006;locus_tag=CLIIMONB_01650;product=hypothetical protein
GNANT_N_2_L_915480	Prodigal:002006	CDS	725365	726060	.	-	0	ID=CLIIMONB_01651;inference=ab initio prediction:Prodigal:002006;locus_tag=CLIIMONB_01651;product=hypothetical protein
GNANT_N_2_L_915480	Prodigal:002006	CDS	726057	726623	.	-	0	ID=CLIIMONB_01652;Name=sigK;db_xref=COG:COG1595;gene=sigK;inference=ab initio prediction:Prodigal:002006,similar to AA sequence:UniProtKB:P9WGH7;locus_tag=CLIIMONB_01652;product=ECF RNA polymerase sigma factor SigK
GNANT_N_2_L_915480	Prodigal:002006	CDS	727029	727682	.	+	0	ID=CLIIMONB_01653;eC_number=1.11.1.15;db_xref=COG:COG0450;inference=ab initio prediction:Prodigal:002006,similar to AA sequence:UniProtKB:O67024;locus_tag=CLIIMONB_01653;product=Peroxiredoxin
GNANT_N_2_L_915480	Prodigal:002006	CDS	727682	728071	.	+	0	ID=CLIIMONB_01654;inference=ab initio prediction:Prodigal:002006;locus_tag=CLIIMONB_01654;product=hypothetical protein
GNANT_N_2_L_915480	Prodigal:002006	CDS	728068	728487	.	+	0	ID=CLIIMONB_01655;inference=ab initio prediction:Prodigal:002006,similar to AA sequence:UniProtKB:Q9PFB2;locus_tag=CLIIMONB_01655;note=UPF0394 membrane protein XF_0766;product=hypothetical protein
GNANT_N_2_L_915480	Prodigal:002006	CDS	728484	728930	.	+	0	ID=CLIIMONB_01656;inference=ab initio prediction:Prodigal:002006,similar to AA sequence:UniProtKB:Q9PFB3;locus_tag=CLIIMONB_01656;note=UPF0394 membrane protein XF_0765;product=hypothetical protein
GNANT_N_2_L_915480	Prodigal:002006	CDS	728973	730364	.	-	0	ID=CLIIMONB_01657;inference=ab initio prediction:Prodigal:002006;locus_tag=CLIIMONB_01657;product=hypothetical protein
GNANT_N_2_L_915480	Prodigal:002006	CDS	730393	730647	.	+	0	ID=CLIIMONB_01658;inference=ab initio prediction:Prodigal:002006;locus_tag=CLIIMONB_01658;product=hypothetical protein
GNANT_N_2_L_915480	Prodigal:002006	CDS	730869	731654	.	+	0	ID=CLIIMONB_01659;db_xref=COG:COG0730;inference=ab initio prediction:Prodigal:002006,similar to AA sequence:UniProtKB:Q9PFB4;locus_tag=CLIIMONB_01659;product=putative membrane transporter protein
GNANT_N_2_L_915480	Prodigal:002006	CDS	731795	732679	.	+	0	ID=CLIIMONB_01660;eC_number=3.-.-.-;inference=ab initio prediction:Prodigal:002006,similar to AA sequence:UniProtKB:Q3JRV4;locus_tag=CLIIMONB_01660;product=putative metallo-hydrolase
GNANT_N_2_L_915480	Prodigal:002006	CDS	732768	733568	.	-	0	ID=CLIIMONB_01661;inference=ab initio prediction:Prodigal:002006;locus_tag=CLIIMONB_01661;product=hypothetical protein
GNANT_N_2_L_915480	Prodigal:002006	CDS	733754	734428	.	+	0	ID=CLIIMONB_01662;inference=ab initio prediction:Prodigal:002006;locus_tag=CLIIMONB_01662;product=hypothetical protein
GNANT_N_2_L_915480	Prodigal:002006	CDS	734828	735016	.	+	0	ID=CLIIMONB_01663;inference=ab initio prediction:Prodigal:002006;locus_tag=CLIIMONB_01663;product=hypothetical protein
GNANT_N_2_L_915480	Prodigal:002006	CDS	735356	735745	.	-	0	ID=CLIIMONB_01664;inference=ab initio prediction:Prodigal:002006;locus_tag=CLIIMONB_01664;product=hypothetical protein
GNANT_N_2_L_915480	Prodigal:002006	CDS	736356	736970	.	+	0	ID=CLIIMONB_01665;inference=ab initio prediction:Prodigal:002006;locus_tag=CLIIMONB_01665;product=hypothetical protein
GNANT_N_2_L_915480	Prodigal:002006	CDS	737187	738305	.	+	0	ID=CLIIMONB_01666;Name=bepF_3;gene=bepF_3;inference=ab initio prediction:Prodigal:002006,similar to AA sequence:UniProtKB:Q8FWV8;locus_tag=CLIIMONB_01666;product=Efflux pump periplasmic linker BepF
GNANT_N_2_L_915480	Prodigal:002006	CDS	738310	741492	.	+	0	ID=CLIIMONB_01667;Name=bepG;gene=bepG;inference=ab initio prediction:Prodigal:002006,similar to AA sequence:UniProtKB:Q8FWV9;locus_tag=CLIIMONB_01667;product=Efflux pump membrane transporter BepG
GNANT_N_2_L_915480	Prodigal:002006	CDS	741533	742378	.	+	0	ID=CLIIMONB_01668;eC_number=2.7.4.1;inference=ab initio prediction:Prodigal:002006,similar to AA sequence:UniProtKB:Q92ZU4;locus_tag=CLIIMONB_01668;product=Polyphosphate:ADP phosphotransferase 3
GNANT_N_2_L_915480	Prodigal:002006	CDS	742713	743216	.	-	0	ID=CLIIMONB_01669;inference=ab initio prediction:Prodigal:002006;locus_tag=CLIIMONB_01669;product=hypothetical protein
GNANT_N_2_L_915480	Prodigal:002006	CDS	743233	744450	.	-	0	ID=CLIIMONB_01670;eC_number=2.7.2.1;Name=ackA;db_xref=COG:COG0282;gene=ackA;inference=ab initio prediction:Prodigal:002006,similar to AA sequence:UniProtKB:P77845;locus_tag=CLIIMONB_01670;product=Acetate kinase
GNANT_N_2_L_915480	Prodigal:002006	CDS	744454	744633	.	-	0	ID=CLIIMONB_01671;inference=ab initio prediction:Prodigal:002006;locus_tag=CLIIMONB_01671;product=hypothetical protein
GNANT_N_2_L_915480	Prodigal:002006	CDS	744819	746087	.	-	0	ID=CLIIMONB_01672;Name=nhaP2_1;db_xref=COG:COG3263;gene=nhaP2_1;inference=ab initio prediction:Prodigal:002006,similar to AA sequence:UniProtKB:A5F4U3;locus_tag=CLIIMONB_01672;product=K(+)/H(+) antiporter NhaP2
GNANT_N_2_L_915480	Prodigal:002006	CDS	746532	746897	.	+	0	ID=CLIIMONB_01673;inference=ab initio prediction:Prodigal:002006;locus_tag=CLIIMONB_01673;product=hypothetical protein
GNANT_N_2_L_915480	Prodigal:002006	CDS	747162	747395	.	+	0	ID=CLIIMONB_01674;inference=ab initio prediction:Prodigal:002006;locus_tag=CLIIMONB_01674;product=hypothetical protein
GNANT_N_2_L_915480	Prodigal:002006	CDS	748165	748497	.	-	0	ID=CLIIMONB_01675;inference=ab initio prediction:Prodigal:002006;locus_tag=CLIIMONB_01675;product=hypothetical protein
GNANT_N_2_L_915480	Prodigal:002006	CDS	749623	751767	.	+	0	ID=CLIIMONB_01676;eC_number=3.4.24.-;Name=htpX;gene=htpX;inference=ab initio prediction:Prodigal:002006,protein motif:HAMAP:MF_00188;locus_tag=CLIIMONB_01676;product=Protease HtpX
GNANT_N_2_L_915480	Prodigal:002006	CDS	751776	752291	.	+	0	ID=CLIIMONB_01677;inference=ab initio prediction:Prodigal:002006;locus_tag=CLIIMONB_01677;product=hypothetical protein
GNANT_N_2_L_915480	Prodigal:002006	CDS	752648	753385	.	-	0	ID=CLIIMONB_01678;inference=ab initio prediction:Prodigal:002006;locus_tag=CLIIMONB_01678;product=hypothetical protein
GNANT_N_2_L_915480	Prodigal:002006	CDS	753479	754828	.	-	0	ID=CLIIMONB_01679;inference=ab initio prediction:Prodigal:002006;locus_tag=CLIIMONB_01679;product=hypothetical protein
GNANT_N_2_L_915480	Prodigal:002006	CDS	755246	755644	.	+	0	ID=CLIIMONB_01680;inference=ab initio prediction:Prodigal:002006;locus_tag=CLIIMONB_01680;product=hypothetical protein
GNANT_N_2_L_915480	Prodigal:002006	CDS	755856	756947	.	+	0	ID=CLIIMONB_01681;inference=ab initio prediction:Prodigal:002006;locus_tag=CLIIMONB_01681;product=hypothetical protein
GNANT_N_2_L_915480	Prodigal:002006	CDS	756940	760107	.	+	0	ID=CLIIMONB_01682;Name=czcA_1;gene=czcA_1;inference=ab initio prediction:Prodigal:002006,similar to AA sequence:UniProtKB:P13511;locus_tag=CLIIMONB_01682;product=Cobalt-zinc-cadmium resistance protein CzcA
GNANT_N_2_L_915480	Prodigal:002006	CDS	760150	760932	.	-	0	ID=CLIIMONB_01683;eC_number=3.6.3.-;Name=ssuB_1;db_xref=COG:COG1116;gene=ssuB_1;inference=ab initio prediction:Prodigal:002006,similar to AA sequence:UniProtKB:P97027;locus_tag=CLIIMONB_01683;product=Aliphatic sulfonates import ATP-binding protein SsuB
GNANT_N_2_L_915480	Prodigal:002006	CDS	761030	761809	.	-	0	ID=CLIIMONB_01684;Name=ssuC_2;db_xref=COG:COG0600;gene=ssuC_2;inference=ab initio prediction:Prodigal:002006,similar to AA sequence:UniProtKB:P40401;locus_tag=CLIIMONB_01684;product=Putative aliphatic sulfonates transport permease protein SsuC
GNANT_N_2_L_915480	Prodigal:002006	CDS	761818	762798	.	-	0	ID=CLIIMONB_01685;inference=ab initio prediction:Prodigal:002006;locus_tag=CLIIMONB_01685;product=hypothetical protein
GNANT_N_2_L_915480	Prodigal:002006	CDS	763647	764174	.	+	0	ID=CLIIMONB_01686;inference=ab initio prediction:Prodigal:002006;locus_tag=CLIIMONB_01686;product=hypothetical protein
GNANT_N_2_L_915480	Prodigal:002006	CDS	764322	765677	.	+	0	ID=CLIIMONB_01687;eC_number=1.14.14.10;Name=ntaA_1;gene=ntaA_1;inference=ab initio prediction:Prodigal:002006,similar to AA sequence:UniProtKB:P54989;locus_tag=CLIIMONB_01687;product=Nitrilotriacetate monooxygenase component A
GNANT_N_2_L_915480	Prodigal:002006	CDS	765927	767315	.	+	0	ID=CLIIMONB_01688;eC_number=2.7.13.3;inference=ab initio prediction:Prodigal:002006,similar to AA sequence:UniProtKB:Q8YC53;locus_tag=CLIIMONB_01688;product=Blue-light-activated histidine kinase
GNANT_N_2_L_915480	Prodigal:002006	CDS	767343	767909	.	-	0	ID=CLIIMONB_01689;Name=yceJ_1;db_xref=COG:COG3038;gene=yceJ_1;inference=ab initio prediction:Prodigal:002006,similar to AA sequence:UniProtKB:P75925;locus_tag=CLIIMONB_01689;product=Cytochrome b561 
GNANT_N_2_L_915480	Prodigal:002006	CDS	767906	769054	.	-	0	ID=CLIIMONB_01690;eC_number=1.3.1.95;Name=acrC;gene=acrC;inference=ab initio prediction:Prodigal:002006,similar to AA sequence:UniProtKB:G3KIM8;locus_tag=CLIIMONB_01690;product=Acryloyl-CoA reductase (NADH)
GNANT_N_2_L_915480	Prodigal:002006	CDS	769335	770225	.	-	0	ID=CLIIMONB_01691;Name=dmlR_2;gene=dmlR_2;inference=ab initio prediction:Prodigal:002006,similar to AA sequence:UniProtKB:P76250;locus_tag=CLIIMONB_01691;product=HTH-type transcriptional regulator DmlR
GNANT_N_2_L_915480	Prodigal:002006	CDS	770305	770769	.	-	0	ID=CLIIMONB_01692;inference=ab initio prediction:Prodigal:002006;locus_tag=CLIIMONB_01692;product=hypothetical protein
GNANT_N_2_L_915480	Prodigal:002006	CDS	770891	772957	.	-	0	ID=CLIIMONB_01693;eC_number=1.14.12.17;Name=hmp_2;gene=hmp_2;inference=ab initio prediction:Prodigal:002006,protein motif:HAMAP:MF_01252;locus_tag=CLIIMONB_01693;product=Flavohemoprotein
GNANT_N_2_L_915480	Prodigal:002006	CDS	773011	773628	.	-	0	ID=CLIIMONB_01694;eC_number=2.5.1.18;Name=gst;db_xref=COG:COG0625;gene=gst;inference=ab initio prediction:Prodigal:002006,similar to AA sequence:UniProtKB:P45875;locus_tag=CLIIMONB_01694;product=Glutathione S-transferase GST-4.5
GNANT_N_2_L_915480	Prodigal:002006	CDS	773968	774321	.	+	0	ID=CLIIMONB_01695;eC_number=3.5.2.17;Name=pucM_1;db_xref=COG:COG2351;gene=pucM_1;inference=ab initio prediction:Prodigal:002006,similar to AA sequence:UniProtKB:O32142;locus_tag=CLIIMONB_01695;product=5-hydroxyisourate hydrolase
GNANT_N_2_L_915480	Prodigal:002006	CDS	774570	775724	.	+	0	ID=CLIIMONB_01696;Name=amiC_2;gene=amiC_2;inference=ab initio prediction:Prodigal:002006,similar to AA sequence:UniProtKB:P27017;locus_tag=CLIIMONB_01696;product=Aliphatic amidase expression-regulating protein
GNANT_N_2_L_915480	Prodigal:002006	CDS	775721	776362	.	+	0	ID=CLIIMONB_01697;Name=amiR_1;db_xref=COG:COG3707;gene=amiR_1;inference=ab initio prediction:Prodigal:002006,similar to AA sequence:UniProtKB:P10932;locus_tag=CLIIMONB_01697;product=Aliphatic amidase regulator
GNANT_N_2_L_915480	Prodigal:002006	CDS	776398	777645	.	+	0	ID=CLIIMONB_01698;Name=amiC_3;gene=amiC_3;inference=ab initio prediction:Prodigal:002006,similar to AA sequence:UniProtKB:P27017;locus_tag=CLIIMONB_01698;product=Aliphatic amidase expression-regulating protein
GNANT_N_2_L_915480	Prodigal:002006	CDS	777708	778580	.	+	0	ID=CLIIMONB_01699;Name=livH_5;db_xref=COG:COG0559;gene=livH_5;inference=ab initio prediction:Prodigal:002006,similar to AA sequence:UniProtKB:P0AEX7;locus_tag=CLIIMONB_01699;product=High-affinity branched-chain amino acid transport system permease protein LivH
GNANT_N_2_L_915480	Prodigal:002006	CDS	778591	779649	.	+	0	ID=CLIIMONB_01700;inference=ab initio prediction:Prodigal:002006;locus_tag=CLIIMONB_01700;product=hypothetical protein
GNANT_N_2_L_915480	Prodigal:002006	CDS	779646	780392	.	+	0	ID=CLIIMONB_01701;eC_number=3.6.3.-;Name=lptB_4;db_xref=COG:COG1137;gene=lptB_4;inference=ab initio prediction:Prodigal:002006,similar to AA sequence:UniProtKB:P45073;locus_tag=CLIIMONB_01701;product=Lipopolysaccharide export system ATP-binding protein LptB
GNANT_N_2_L_915480	Prodigal:002006	CDS	780385	781095	.	+	0	ID=CLIIMONB_01702;Name=livF_4;db_xref=COG:COG0410;gene=livF_4;inference=ab initio prediction:Prodigal:002006,similar to AA sequence:UniProtKB:P22731;locus_tag=CLIIMONB_01702;product=High-affinity branched-chain amino acid transport ATP-binding protein LivF
GNANT_N_2_L_915480	Prodigal:002006	CDS	781129	782121	.	+	0	ID=CLIIMONB_01703;inference=ab initio prediction:Prodigal:002006;locus_tag=CLIIMONB_01703;product=hypothetical protein
GNANT_N_2_L_915480	Prodigal:002006	CDS	782143	782904	.	+	0	ID=CLIIMONB_01704;eC_number=1.-.-.-;inference=ab initio prediction:Prodigal:002006,similar to AA sequence:UniProtKB:P9WGQ5;locus_tag=CLIIMONB_01704;product=putative oxidoreductase
GNANT_N_2_L_915480	Prodigal:002006	CDS	783223	783924	.	+	0	ID=CLIIMONB_01705;inference=ab initio prediction:Prodigal:002006;locus_tag=CLIIMONB_01705;product=hypothetical protein
GNANT_N_2_L_915480	Prodigal:002006	CDS	784065	785468	.	+	0	ID=CLIIMONB_01706;eC_number=4.3.1.7;Name=eutB_2;db_xref=COG:COG4303;gene=eutB_2;inference=ab initio prediction:Prodigal:002006,similar to AA sequence:UniProtKB:P0AEJ6;locus_tag=CLIIMONB_01706;product=Ethanolamine ammonia-lyase heavy chain
GNANT_N_2_L_915480	Prodigal:002006	CDS	785465	786259	.	+	0	ID=CLIIMONB_01707;eC_number=4.3.1.7;Name=eutC_2;db_xref=COG:COG4302;gene=eutC_2;inference=ab initio prediction:Prodigal:002006,similar to AA sequence:UniProtKB:P19636;locus_tag=CLIIMONB_01707;product=Ethanolamine ammonia-lyase light chain
GNANT_N_2_L_915480	Prodigal:002006	CDS	786284	787318	.	-	0	ID=CLIIMONB_01708;Name=cdhR;db_xref=COG:COG4977;gene=cdhR;inference=ab initio prediction:Prodigal:002006,similar to AA sequence:UniProtKB:Q9HTH5;locus_tag=CLIIMONB_01708;product=HTH-type transcriptional regulator CdhR
GNANT_N_2_L_915480	Prodigal:002006	CDS	787444	788607	.	+	0	ID=CLIIMONB_01709;eC_number=1.5.3.1;Name=soxA;gene=soxA;inference=ab initio prediction:Prodigal:002006,similar to AA sequence:UniProtKB:P40859;locus_tag=CLIIMONB_01709;product=Monomeric sarcosine oxidase
GNANT_N_2_L_915480	Prodigal:002006	CDS	788679	789521	.	+	0	ID=CLIIMONB_01710;Name=glnH_2;db_xref=COG:COG0834;gene=glnH_2;inference=ab initio prediction:Prodigal:002006,similar to AA sequence:UniProtKB:O34563;locus_tag=CLIIMONB_01710;product=ABC transporter glutamine-binding protein GlnH
GNANT_N_2_L_915480	Prodigal:002006	CDS	789559	790308	.	+	0	ID=CLIIMONB_01711;Name=hisM;db_xref=COG:COG4160;gene=hisM;inference=ab initio prediction:Prodigal:002006,similar to AA sequence:UniProtKB:P0A2I7;locus_tag=CLIIMONB_01711;product=Histidine transport system permease protein HisM
GNANT_N_2_L_915480	Prodigal:002006	CDS	790305	791156	.	+	0	ID=CLIIMONB_01712;inference=ab initio prediction:Prodigal:002006;locus_tag=CLIIMONB_01712;product=hypothetical protein
GNANT_N_2_L_915480	Prodigal:002006	CDS	791161	791940	.	+	0	ID=CLIIMONB_01713;Name=glnQ_2;gene=glnQ_2;inference=ab initio prediction:Prodigal:002006,similar to AA sequence:UniProtKB:P27675;locus_tag=CLIIMONB_01713;product=Glutamine transport ATP-binding protein GlnQ
GNANT_N_2_L_915480	Prodigal:002006	CDS	791968	792858	.	-	0	ID=CLIIMONB_01714;inference=ab initio prediction:Prodigal:002006;locus_tag=CLIIMONB_01714;product=hypothetical protein
GNANT_N_2_L_915480	Prodigal:002006	CDS	792871	795339	.	-	0	ID=CLIIMONB_01715;eC_number=7.6.2.8;Name=btuD_5;gene=btuD_5;inference=ab initio prediction:Prodigal:002006,protein motif:HAMAP:MF_01005;locus_tag=CLIIMONB_01715;product=Vitamin B12 import ATP-binding protein BtuD
GNANT_N_2_L_915480	Prodigal:002006	CDS	795344	796213	.	-	0	ID=CLIIMONB_01716;Name=livH_6;db_xref=COG:COG0559;gene=livH_6;inference=ab initio prediction:Prodigal:002006,similar to AA sequence:UniProtKB:P0AEX7;locus_tag=CLIIMONB_01716;product=High-affinity branched-chain amino acid transport system permease protein LivH
GNANT_N_2_L_915480	Prodigal:002006	CDS	796222	797403	.	-	0	ID=CLIIMONB_01717;Name=livK;db_xref=COG:COG0683;gene=livK;inference=ab initio prediction:Prodigal:002006,similar to AA sequence:UniProtKB:P04816;locus_tag=CLIIMONB_01717;product=Leucine-specific-binding protein
GNANT_N_2_L_915480	Prodigal:002006	CDS	797601	798017	.	+	0	ID=CLIIMONB_01718;inference=ab initio prediction:Prodigal:002006;locus_tag=CLIIMONB_01718;product=hypothetical protein
GNANT_N_2_L_915480	Prodigal:002006	CDS	798028	798729	.	-	0	ID=CLIIMONB_01719;Name=rspR_3;db_xref=COG:COG1802;gene=rspR_3;inference=ab initio prediction:Prodigal:002006,similar to AA sequence:UniProtKB:P0ACM2;locus_tag=CLIIMONB_01719;product=HTH-type transcriptional repressor RspR
GNANT_N_2_L_915480	Prodigal:002006	CDS	799482	799643	.	-	0	ID=CLIIMONB_01720;inference=ab initio prediction:Prodigal:002006;locus_tag=CLIIMONB_01720;product=hypothetical protein
GNANT_N_2_L_915480	Prodigal:002006	CDS	800338	801204	.	+	0	ID=CLIIMONB_01721;inference=ab initio prediction:Prodigal:002006;locus_tag=CLIIMONB_01721;product=hypothetical protein
GNANT_N_2_L_915480	Prodigal:002006	CDS	801709	802602	.	+	0	ID=CLIIMONB_01722;Name=gltR_1;db_xref=COG:COG0583;gene=gltR_1;inference=ab initio prediction:Prodigal:002006,similar to AA sequence:UniProtKB:P94501;locus_tag=CLIIMONB_01722;product=HTH-type transcriptional regulator GltR
GNANT_N_2_L_915480	Prodigal:002006	CDS	802768	803583	.	+	0	ID=CLIIMONB_01723;eC_number=4.2.1.-;db_xref=COG:COG4336;inference=ab initio prediction:Prodigal:002006,similar to AA sequence:UniProtKB:Q8U919;locus_tag=CLIIMONB_01723;product=Putative hydro-lyase
GNANT_N_2_L_915480	Prodigal:002006	CDS	803627	804898	.	+	0	ID=CLIIMONB_01724;Name=naiP_2;gene=naiP_2;inference=ab initio prediction:Prodigal:002006,similar to AA sequence:UniProtKB:O34691;locus_tag=CLIIMONB_01724;product=Putative niacin/nicotinamide transporter NaiP
GNANT_N_2_L_915480	Prodigal:002006	CDS	804927	805688	.	+	0	ID=CLIIMONB_01725;eC_number=3.5.2.9;Name=pxpA;db_xref=COG:COG1540;gene=pxpA;inference=ab initio prediction:Prodigal:002006,similar to AA sequence:UniProtKB:P42963;locus_tag=CLIIMONB_01725;product=5-oxoprolinase subunit A
GNANT_N_2_L_915480	Prodigal:002006	CDS	805685	806416	.	+	0	ID=CLIIMONB_01726;eC_number=3.5.2.9;Name=pxpB;db_xref=COG:COG2049;gene=pxpB;inference=ab initio prediction:Prodigal:002006,similar to AA sequence:UniProtKB:P60495;locus_tag=CLIIMONB_01726;product=5-oxoprolinase subunit B
GNANT_N_2_L_915480	Prodigal:002006	CDS	806416	807432	.	+	0	ID=CLIIMONB_01727;eC_number=3.5.2.9;Name=pxpC;db_xref=COG:COG1984;gene=pxpC;inference=ab initio prediction:Prodigal:002006,similar to AA sequence:UniProtKB:P75745;locus_tag=CLIIMONB_01727;product=5-oxoprolinase subunit C
GNANT_N_2_L_915480	Prodigal:002006	CDS	807527	808315	.	+	0	ID=CLIIMONB_01728;eC_number=4.1.-.-;Name=novR_2;gene=novR_2;inference=ab initio prediction:Prodigal:002006,similar to AA sequence:UniProtKB:Q9L9F0;locus_tag=CLIIMONB_01728;product=Decarboxylase NovR
GNANT_N_2_L_915480	Prodigal:002006	CDS	808323	809618	.	-	0	ID=CLIIMONB_01729;inference=ab initio prediction:Prodigal:002006,similar to AA sequence:ISfinder:TnXax1;locus_tag=CLIIMONB_01729;product=Tn3 family transposase TnXax1
GNANT_N_2_L_915480	Prodigal:002006	CDS	809753	810247	.	+	0	ID=CLIIMONB_01730;inference=ab initio prediction:Prodigal:002006,similar to AA sequence:ISfinder:ISMpo2;locus_tag=CLIIMONB_01730;product=IS1595 family transposase ISMpo2
GNANT_N_2_L_915480	Prodigal:002006	CDS	810387	811799	.	+	0	ID=CLIIMONB_01731;eC_number=2.7.1.40;Name=ttuE_1;gene=ttuE_1;inference=ab initio prediction:Prodigal:002006,similar to AA sequence:UniProtKB:Q44473;locus_tag=CLIIMONB_01731;product=Pyruvate kinase
GNANT_N_2_L_915480	Prodigal:002006	CDS	811895	812023	.	+	0	ID=CLIIMONB_01732;inference=ab initio prediction:Prodigal:002006;locus_tag=CLIIMONB_01732;product=hypothetical protein
GNANT_N_2_L_915480	Prodigal:002006	CDS	812121	813308	.	-	0	ID=CLIIMONB_01733;inference=ab initio prediction:Prodigal:002006;locus_tag=CLIIMONB_01733;product=hypothetical protein
GNANT_N_2_L_915480	Prodigal:002006	CDS	813747	814280	.	+	0	ID=CLIIMONB_01734;inference=ab initio prediction:Prodigal:002006;locus_tag=CLIIMONB_01734;product=hypothetical protein
GNANT_N_2_L_915480	Prodigal:002006	CDS	814293	815291	.	-	0	ID=CLIIMONB_01735;inference=ab initio prediction:Prodigal:002006;locus_tag=CLIIMONB_01735;product=hypothetical protein
GNANT_N_2_L_915480	Prodigal:002006	CDS	815522	816496	.	+	0	ID=CLIIMONB_01736;eC_number=2.5.1.47;Name=cysK_1;db_xref=COG:COG0031;gene=cysK_1;inference=ab initio prediction:Prodigal:002006,similar to AA sequence:UniProtKB:Q7DDL5;locus_tag=CLIIMONB_01736;product=Cysteine synthase
GNANT_N_2_L_915480	Prodigal:002006	CDS	816801	817298	.	+	0	ID=CLIIMONB_01737;inference=ab initio prediction:Prodigal:002006;locus_tag=CLIIMONB_01737;product=hypothetical protein
GNANT_N_2_L_915480	Prodigal:002006	CDS	817390	817569	.	+	0	ID=CLIIMONB_01738;inference=ab initio prediction:Prodigal:002006;locus_tag=CLIIMONB_01738;product=hypothetical protein
GNANT_N_2_L_915480	Prodigal:002006	CDS	817569	817883	.	+	0	ID=CLIIMONB_01739;inference=ab initio prediction:Prodigal:002006;locus_tag=CLIIMONB_01739;product=hypothetical protein
GNANT_N_2_L_915480	Prodigal:002006	CDS	817880	818038	.	+	0	ID=CLIIMONB_01740;inference=ab initio prediction:Prodigal:002006;locus_tag=CLIIMONB_01740;product=hypothetical protein
GNANT_N_2_L_915480	Prodigal:002006	CDS	818081	818332	.	-	0	ID=CLIIMONB_01741;inference=ab initio prediction:Prodigal:002006;locus_tag=CLIIMONB_01741;product=hypothetical protein
GNANT_N_2_L_915480	Prodigal:002006	CDS	818461	820284	.	-	0	ID=CLIIMONB_01742;Name=typA;db_xref=COG:COG1217;gene=typA;inference=ab initio prediction:Prodigal:002006,similar to AA sequence:UniProtKB:P32132;locus_tag=CLIIMONB_01742;product=GTP-binding protein TypA/BipA
GNANT_N_2_L_915480	Prodigal:002006	CDS	820714	823362	.	+	0	ID=CLIIMONB_01743;inference=ab initio prediction:Prodigal:002006;locus_tag=CLIIMONB_01743;product=hypothetical protein
GNANT_N_2_L_915480	Prodigal:002006	CDS	823440	824876	.	+	0	ID=CLIIMONB_01744;eC_number=1.14.-.-;inference=ab initio prediction:Prodigal:002006,similar to AA sequence:UniProtKB:P9WPN3;locus_tag=CLIIMONB_01744;product=Putative cytochrome P450 132
GNANT_N_2_L_915480	Prodigal:002006	CDS	824866	825750	.	-	0	ID=CLIIMONB_01745;eC_number=3.-.-.-;Name=ydjP;db_xref=COG:COG0596;gene=ydjP;inference=ab initio prediction:Prodigal:002006,similar to AA sequence:UniProtKB:O34592;locus_tag=CLIIMONB_01745;product=AB hydrolase superfamily protein YdjP
GNANT_N_2_L_915480	Prodigal:002006	CDS	825919	826260	.	-	0	ID=CLIIMONB_01746;Name=minE;gene=minE;inference=ab initio prediction:Prodigal:002006,protein motif:HAMAP:MF_00262;locus_tag=CLIIMONB_01746;product=Cell division topological specificity factor
GNANT_N_2_L_915480	Prodigal:002006	CDS	826257	827072	.	-	0	ID=CLIIMONB_01747;Name=minD;db_xref=COG:COG2894;gene=minD;inference=ab initio prediction:Prodigal:002006,similar to AA sequence:UniProtKB:P0AEZ3;locus_tag=CLIIMONB_01747;product=Septum site-determining protein MinD
GNANT_N_2_L_915480	Prodigal:002006	CDS	827086	827814	.	-	0	ID=CLIIMONB_01748;Name=minC_1;db_xref=COG:COG0850;gene=minC_1;inference=ab initio prediction:Prodigal:002006,similar to AA sequence:UniProtKB:P65359;locus_tag=CLIIMONB_01748;product=Septum site-determining protein MinC
GNANT_N_2_L_915480	Prodigal:002006	CDS	828013	828777	.	-	0	ID=CLIIMONB_01749;Name=minC_2;db_xref=COG:COG0850;gene=minC_2;inference=ab initio prediction:Prodigal:002006,similar to AA sequence:UniProtKB:P65359;locus_tag=CLIIMONB_01749;product=Septum site-determining protein MinC
GNANT_N_2_L_915480	Prodigal:002006	CDS	828893	832390	.	+	0	ID=CLIIMONB_01750;eC_number=3.1.11.5;Name=recB;gene=recB;inference=ab initio prediction:Prodigal:002006,protein motif:HAMAP:MF_01485;locus_tag=CLIIMONB_01750;product=RecBCD enzyme subunit RecB
GNANT_N_2_L_915480	Prodigal:002006	CDS	832595	832918	.	+	0	ID=CLIIMONB_01751;inference=ab initio prediction:Prodigal:002006,similar to AA sequence:UniProtKB:P00275;locus_tag=CLIIMONB_01751;product=Thioredoxin C-1
GNANT_N_2_L_915480	Prodigal:002006	CDS	833039	833938	.	-	0	ID=CLIIMONB_01752;inference=ab initio prediction:Prodigal:002006;locus_tag=CLIIMONB_01752;product=hypothetical protein
GNANT_N_2_L_915480	Prodigal:002006	CDS	834172	835497	.	-	0	ID=CLIIMONB_01753;eC_number=6.3.2.12;Name=folC;db_xref=COG:COG0285;gene=folC;inference=ab initio prediction:Prodigal:002006,similar to AA sequence:UniProtKB:P08192;locus_tag=CLIIMONB_01753;product=Dihydrofolate synthase/folylpolyglutamate synthase
GNANT_N_2_L_915480	Prodigal:002006	CDS	835505	836401	.	-	0	ID=CLIIMONB_01754;eC_number=2.1.3.15;Name=accD;db_xref=COG:COG0777;gene=accD;inference=ab initio prediction:Prodigal:002006,similar to AA sequence:UniProtKB:P0A9Q5;locus_tag=CLIIMONB_01754;product=Acetyl-coenzyme A carboxylase carboxyl transferase subunit beta
GNANT_N_2_L_915480	Prodigal:002006	CDS	836482	837321	.	-	0	ID=CLIIMONB_01755;eC_number=4.2.1.20;Name=trpA;db_xref=COG:COG0159;gene=trpA;inference=ab initio prediction:Prodigal:002006,similar to AA sequence:UniProtKB:Q5ZVY3;locus_tag=CLIIMONB_01755;product=Tryptophan synthase alpha chain
GNANT_N_2_L_915480	Prodigal:002006	CDS	837532	838197	.	+	0	ID=CLIIMONB_01756;eC_number=3.1.3.18;Name=gph_1;gene=gph_1;inference=ab initio prediction:Prodigal:002006,protein motif:HAMAP:MF_00495;locus_tag=CLIIMONB_01756;product=Phosphoglycolate phosphatase
[truncated: 6,935,300 more chars]
