# Supplementary material for: Comprehensive Comparative Genomics and Phenotyping of Methylobacterium Species
Source: Front Microbiol. 2021 Oct 6;12:740610. doi: 10.3389/fmicb.2021.740610 (PMC8561711; doi:10.3389/fmicb.2021.740610)
Supplement: Supplementary file 8 [file Data_Sheet_2.ZIP › Mb_durans.gff]

##gff-version 3
##sequence-region NZ_CP029550.1 1 6788375
NZ_CP029550.1	Prodigal:002006	CDS	605	1027	.	-	0	ID=DJBHPIMP_00001;eC_number=2.7.13.3;Name=phoR_1;db_xref=COG:COG0642;gene=phoR_1;inference=ab initio prediction:Prodigal:002006,similar to AA sequence:UniProtKB:P23545;locus_tag=DJBHPIMP_00001;product=Alkaline phosphatase synthesis sensor protein PhoR
NZ_CP029550.1	Prodigal:002006	CDS	1568	2008	.	-	0	ID=DJBHPIMP_00002;inference=ab initio prediction:Prodigal:002006;locus_tag=DJBHPIMP_00002;product=hypothetical protein
NZ_CP029550.1	Prodigal:002006	CDS	2821	3318	.	-	0	ID=DJBHPIMP_00003;inference=ab initio prediction:Prodigal:002006;locus_tag=DJBHPIMP_00003;product=hypothetical protein
NZ_CP029550.1	Prodigal:002006	CDS	3445	4203	.	-	0	ID=DJBHPIMP_00004;eC_number=3.5.1.103;Name=mshB_1;gene=mshB_1;inference=ab initio prediction:Prodigal:002006,protein motif:HAMAP:MF_01696;locus_tag=DJBHPIMP_00004;product=1D-myo-inositol 2-acetamido-2-deoxy-alpha-D-glucopyranoside deacetylase
NZ_CP029550.1	Prodigal:002006	CDS	4213	5262	.	-	0	ID=DJBHPIMP_00005;eC_number=2.4.1.11;db_xref=COG:COG0438;inference=ab initio prediction:Prodigal:002006,similar to AA sequence:UniProtKB:P9WMY9;locus_tag=DJBHPIMP_00005;product=Glycogen synthase
NZ_CP029550.1	Prodigal:002006	CDS	5446	5868	.	-	0	ID=DJBHPIMP_00006;inference=ab initio prediction:Prodigal:002006;locus_tag=DJBHPIMP_00006;product=hypothetical protein
NZ_CP029550.1	Prodigal:002006	CDS	6061	6321	.	-	0	ID=DJBHPIMP_00007;inference=ab initio prediction:Prodigal:002006;locus_tag=DJBHPIMP_00007;product=hypothetical protein
NZ_CP029550.1	Prodigal:002006	CDS	6318	7907	.	-	0	ID=DJBHPIMP_00008;inference=ab initio prediction:Prodigal:002006;locus_tag=DJBHPIMP_00008;product=hypothetical protein
NZ_CP029550.1	Prodigal:002006	CDS	7958	8989	.	-	0	ID=DJBHPIMP_00009;eC_number=1.1.1.292;Name=afr_1;gene=afr_1;inference=ab initio prediction:Prodigal:002006,similar to AA sequence:UniProtKB:Q2I8V6;locus_tag=DJBHPIMP_00009;product=1%2C5-anhydro-D-fructose reductase
NZ_CP029550.1	Prodigal:002006	CDS	8989	9261	.	-	0	ID=DJBHPIMP_00010;inference=ab initio prediction:Prodigal:002006;locus_tag=DJBHPIMP_00010;product=hypothetical protein
NZ_CP029550.1	Prodigal:002006	CDS	9225	9467	.	-	0	ID=DJBHPIMP_00011;inference=ab initio prediction:Prodigal:002006;locus_tag=DJBHPIMP_00011;product=hypothetical protein
NZ_CP029550.1	Prodigal:002006	CDS	9464	10183	.	-	0	ID=DJBHPIMP_00012;inference=ab initio prediction:Prodigal:002006;locus_tag=DJBHPIMP_00012;product=hypothetical protein
NZ_CP029550.1	Prodigal:002006	CDS	10216	11133	.	-	0	ID=DJBHPIMP_00013;inference=ab initio prediction:Prodigal:002006;locus_tag=DJBHPIMP_00013;product=hypothetical protein
NZ_CP029550.1	Prodigal:002006	CDS	11133	12323	.	-	0	ID=DJBHPIMP_00014;inference=ab initio prediction:Prodigal:002006;locus_tag=DJBHPIMP_00014;product=hypothetical protein
NZ_CP029550.1	Prodigal:002006	CDS	12799	13764	.	+	0	ID=DJBHPIMP_00015;inference=ab initio prediction:Prodigal:002006;locus_tag=DJBHPIMP_00015;product=hypothetical protein
NZ_CP029550.1	Prodigal:002006	CDS	13784	15358	.	-	0	ID=DJBHPIMP_00016;Name=farB_1;gene=farB_1;inference=ab initio prediction:Prodigal:002006,similar to AA sequence:UniProtKB:Q9RQ29;locus_tag=DJBHPIMP_00016;product=Fatty acid resistance protein FarB
NZ_CP029550.1	Prodigal:002006	CDS	15410	16636	.	-	0	ID=DJBHPIMP_00017;Name=emrA_1;gene=emrA_1;inference=ab initio prediction:Prodigal:002006,similar to AA sequence:UniProtKB:P0DPR6;locus_tag=DJBHPIMP_00017;product=Colistin resistance protein EmrA
NZ_CP029550.1	Prodigal:002006	CDS	16846	17529	.	+	0	ID=DJBHPIMP_00018;inference=ab initio prediction:Prodigal:002006;locus_tag=DJBHPIMP_00018;product=hypothetical protein
NZ_CP029550.1	Prodigal:002006	CDS	17833	19953	.	+	0	ID=DJBHPIMP_00019;eC_number=2.4.1.129;Name=mtgA_1;gene=mtgA_1;inference=ab initio prediction:Prodigal:002006,protein motif:HAMAP:MF_00766;locus_tag=DJBHPIMP_00019;product=Biosynthetic peptidoglycan transglycosylase
NZ_CP029550.1	Prodigal:002006	CDS	19850	21757	.	-	0	ID=DJBHPIMP_00020;inference=ab initio prediction:Prodigal:002006;locus_tag=DJBHPIMP_00020;product=hypothetical protein
NZ_CP029550.1	Prodigal:002006	CDS	21982	23475	.	-	0	ID=DJBHPIMP_00021;eC_number=3.2.2.4;Name=amn_1;db_xref=COG:COG0775;gene=amn_1;inference=ab initio prediction:Prodigal:002006,similar to AA sequence:UniProtKB:P0AE12;locus_tag=DJBHPIMP_00021;product=AMP nucleosidase
NZ_CP029550.1	Prodigal:002006	CDS	23621	24133	.	+	0	ID=DJBHPIMP_00022;db_xref=COG:COG1720;inference=ab initio prediction:Prodigal:002006,similar to AA sequence:UniProtKB:Q6NDF6;locus_tag=DJBHPIMP_00022;product=S-adenosyl-L-methionine-binding protein
NZ_CP029550.1	Prodigal:002006	CDS	24302	24904	.	+	0	ID=DJBHPIMP_00023;inference=ab initio prediction:Prodigal:002006;locus_tag=DJBHPIMP_00023;product=hypothetical protein
NZ_CP029550.1	Prodigal:002006	CDS	24873	27962	.	-	0	ID=DJBHPIMP_00024;Name=acrF;db_xref=COG:COG0841;gene=acrF;inference=ab initio prediction:Prodigal:002006,similar to AA sequence:UniProtKB:P24181;locus_tag=DJBHPIMP_00024;product=Multidrug export protein AcrF
NZ_CP029550.1	Prodigal:002006	CDS	27962	29173	.	-	0	ID=DJBHPIMP_00025;Name=bepF_1;gene=bepF_1;inference=ab initio prediction:Prodigal:002006,similar to AA sequence:UniProtKB:Q8FWV8;locus_tag=DJBHPIMP_00025;product=Efflux pump periplasmic linker BepF
NZ_CP029550.1	Prodigal:002006	CDS	29170	30279	.	-	0	ID=DJBHPIMP_00026;Name=mdtA_1;gene=mdtA_1;inference=ab initio prediction:Prodigal:002006,similar to AA sequence:UniProtKB:P76397;locus_tag=DJBHPIMP_00026;product=Multidrug resistance protein MdtA
NZ_CP029550.1	Prodigal:002006	CDS	30390	30953	.	+	0	ID=DJBHPIMP_00027;inference=ab initio prediction:Prodigal:002006;locus_tag=DJBHPIMP_00027;product=hypothetical protein
NZ_CP029550.1	Prodigal:002006	CDS	31047	32300	.	-	0	ID=DJBHPIMP_00028;inference=ab initio prediction:Prodigal:002006,similar to AA sequence:ISfinder:ISMch7;locus_tag=DJBHPIMP_00028;product=IS701 family transposase ISMch7
NZ_CP029550.1	Prodigal:002006	CDS	32436	33338	.	-	0	ID=DJBHPIMP_00029;Name=acuC_1;gene=acuC_1;inference=ab initio prediction:Prodigal:002006,similar to AA sequence:UniProtKB:P64376;locus_tag=DJBHPIMP_00029;product=Acetoin utilization protein AcuC
NZ_CP029550.1	Prodigal:002006	CDS	33494	34678	.	+	0	ID=DJBHPIMP_00030;inference=ab initio prediction:Prodigal:002006;locus_tag=DJBHPIMP_00030;product=hypothetical protein
NZ_CP029550.1	Prodigal:002006	CDS	34759	35454	.	+	0	ID=DJBHPIMP_00031;inference=ab initio prediction:Prodigal:002006;locus_tag=DJBHPIMP_00031;product=hypothetical protein
NZ_CP029550.1	Aragorn:001002	tRNA	35462	35546	.	-	.	ID=DJBHPIMP_00032;inference=COORDINATES:profile:Aragorn:001002;locus_tag=DJBHPIMP_00032;product=tRNA-Leu(caa)
NZ_CP029550.1	Prodigal:002006	CDS	35682	36263	.	+	0	ID=DJBHPIMP_00033;inference=ab initio prediction:Prodigal:002006;locus_tag=DJBHPIMP_00033;product=hypothetical protein
NZ_CP029550.1	Prodigal:002006	CDS	36263	36787	.	+	0	ID=DJBHPIMP_00034;Name=dsbB_1;gene=dsbB_1;inference=ab initio prediction:Prodigal:002006,protein motif:HAMAP:MF_00286;locus_tag=DJBHPIMP_00034;product=Disulfide bond formation protein B
NZ_CP029550.1	Prodigal:002006	CDS	36911	37381	.	-	0	ID=DJBHPIMP_00035;inference=ab initio prediction:Prodigal:002006;locus_tag=DJBHPIMP_00035;product=hypothetical protein
NZ_CP029550.1	Prodigal:002006	CDS	37403	38248	.	-	0	ID=DJBHPIMP_00036;eC_number=3.5.1.128;Name=nit1_1;gene=nit1_1;inference=ab initio prediction:Prodigal:002006,similar to AA sequence:UniProtKB:P0DP68;locus_tag=DJBHPIMP_00036;product=Deaminated glutathione amidase
NZ_CP029550.1	Prodigal:002006	CDS	38241	38522	.	-	0	ID=DJBHPIMP_00037;Name=grxC;db_xref=COG:COG0695;gene=grxC;inference=ab initio prediction:Prodigal:002006,similar to AA sequence:UniProtKB:P0AC62;locus_tag=DJBHPIMP_00037;product=Glutaredoxin 3
NZ_CP029550.1	Prodigal:002006	CDS	38631	38987	.	-	0	ID=DJBHPIMP_00038;Name=cpdR_1;gene=cpdR_1;inference=ab initio prediction:Prodigal:002006,similar to AA sequence:UniProtKB:Q2YIF7;locus_tag=DJBHPIMP_00038;product=Response regulator receiver protein CpdR
NZ_CP029550.1	Prodigal:002006	CDS	39194	40096	.	+	0	ID=DJBHPIMP_00039;inference=ab initio prediction:Prodigal:002006;locus_tag=DJBHPIMP_00039;product=hypothetical protein
NZ_CP029550.1	Prodigal:002006	CDS	40625	41488	.	-	0	ID=DJBHPIMP_00040;eC_number=2.7.7.9;Name=gtaB;db_xref=COG:COG1210;gene=gtaB;inference=ab initio prediction:Prodigal:002006,similar to AA sequence:UniProtKB:Q05852;locus_tag=DJBHPIMP_00040;product=UTP--glucose-1-phosphate uridylyltransferase
NZ_CP029550.1	Prodigal:002006	CDS	41670	42662	.	+	0	ID=DJBHPIMP_00041;eC_number=5.1.3.2;Name=galE_1;db_xref=COG:COG1087;gene=galE_1;inference=ab initio prediction:Prodigal:002006,similar to AA sequence:UniProtKB:Q7WTB1;locus_tag=DJBHPIMP_00041;product=UDP-glucose 4-epimerase
NZ_CP029550.1	Prodigal:002006	CDS	42665	43582	.	+	0	ID=DJBHPIMP_00042;inference=ab initio prediction:Prodigal:002006,similar to AA sequence:ISfinder:TnXax1;locus_tag=DJBHPIMP_00042;product=Tn3 family transposase TnXax1
NZ_CP029550.1	Prodigal:002006	CDS	43600	43902	.	+	0	ID=DJBHPIMP_00043;inference=ab initio prediction:Prodigal:002006;locus_tag=DJBHPIMP_00043;product=hypothetical protein
NZ_CP029550.1	Prodigal:002006	CDS	43977	45368	.	+	0	ID=DJBHPIMP_00044;inference=ab initio prediction:Prodigal:002006;locus_tag=DJBHPIMP_00044;product=hypothetical protein
NZ_CP029550.1	Prodigal:002006	CDS	45841	46530	.	+	0	ID=DJBHPIMP_00045;inference=ab initio prediction:Prodigal:002006;locus_tag=DJBHPIMP_00045;product=hypothetical protein
NZ_CP029550.1	Prodigal:002006	CDS	46608	47912	.	+	0	ID=DJBHPIMP_00046;inference=ab initio prediction:Prodigal:002006;locus_tag=DJBHPIMP_00046;product=hypothetical protein
NZ_CP029550.1	Prodigal:002006	CDS	47962	49392	.	-	0	ID=DJBHPIMP_00047;eC_number=1.4.1.13;Name=gltD;db_xref=COG:COG0493;gene=gltD;inference=ab initio prediction:Prodigal:002006,similar to AA sequence:UniProtKB:P9WN19;locus_tag=DJBHPIMP_00047;product=Glutamate synthase [NADPH] small chain
NZ_CP029550.1	Prodigal:002006	CDS	49491	54197	.	-	0	ID=DJBHPIMP_00048;eC_number=1.4.7.1;Name=gltB;gene=gltB;inference=ab initio prediction:Prodigal:002006,similar to AA sequence:UniProtKB:P55037;locus_tag=DJBHPIMP_00048;product=Ferredoxin-dependent glutamate synthase 1
NZ_CP029550.1	Prodigal:002006	CDS	54576	55364	.	+	0	ID=DJBHPIMP_00049;inference=ab initio prediction:Prodigal:002006;locus_tag=DJBHPIMP_00049;product=hypothetical protein
NZ_CP029550.1	Prodigal:002006	CDS	55307	55870	.	+	0	ID=DJBHPIMP_00050;inference=ab initio prediction:Prodigal:002006;locus_tag=DJBHPIMP_00050;product=hypothetical protein
NZ_CP029550.1	Prodigal:002006	CDS	56019	56867	.	-	0	ID=DJBHPIMP_00051;Name=fdhD;db_xref=COG:COG1526;gene=fdhD;inference=ab initio prediction:Prodigal:002006,similar to AA sequence:UniProtKB:O87816;locus_tag=DJBHPIMP_00051;product=Sulfur carrier protein FdhD
NZ_CP029550.1	Prodigal:002006	CDS	57224	58060	.	+	0	ID=DJBHPIMP_00052;eC_number=1.9.3.1;Name=ctaC;db_xref=COG:COG1622;gene=ctaC;inference=ab initio prediction:Prodigal:002006,similar to AA sequence:UniProtKB:P08306;locus_tag=DJBHPIMP_00052;product=Cytochrome c oxidase subunit 2
NZ_CP029550.1	Prodigal:002006	CDS	58146	59774	.	+	0	ID=DJBHPIMP_00053;eC_number=1.9.3.1;Name=ctaD;db_xref=COG:COG0843;gene=ctaD;inference=ab initio prediction:Prodigal:002006,similar to AA sequence:UniProtKB:P31833;locus_tag=DJBHPIMP_00053;product=Cytochrome c oxidase subunit 1
NZ_CP029550.1	Prodigal:002006	CDS	59943	60458	.	+	0	ID=DJBHPIMP_00054;eC_number=2.5.1.141;Name=ctaB_1;db_xref=COG:COG0109;gene=ctaB_1;inference=ab initio prediction:Prodigal:002006,similar to AA sequence:UniProtKB:Q3J5F9;locus_tag=DJBHPIMP_00054;product=Protoheme IX farnesyltransferase
NZ_CP029550.1	Prodigal:002006	CDS	60455	60907	.	+	0	ID=DJBHPIMP_00055;eC_number=2.5.1.141;Name=ctaB_2;db_xref=COG:COG0109;gene=ctaB_2;inference=ab initio prediction:Prodigal:002006,similar to AA sequence:UniProtKB:Q3J5F9;locus_tag=DJBHPIMP_00055;product=Protoheme IX farnesyltransferase
NZ_CP029550.1	Prodigal:002006	CDS	60923	61087	.	+	0	ID=DJBHPIMP_00056;inference=ab initio prediction:Prodigal:002006;locus_tag=DJBHPIMP_00056;product=hypothetical protein
NZ_CP029550.1	Prodigal:002006	CDS	61104	61304	.	+	0	ID=DJBHPIMP_00057;Name=ctaG_1;gene=ctaG_1;inference=ab initio prediction:Prodigal:002006,protein motif:HAMAP:MF_00155;locus_tag=DJBHPIMP_00057;product=Cytochrome c oxidase assembly protein CtaG
NZ_CP029550.1	Prodigal:002006	CDS	61307	61714	.	+	0	ID=DJBHPIMP_00058;Name=ctaG_2;db_xref=COG:COG3175;gene=ctaG_2;inference=ab initio prediction:Prodigal:002006,similar to AA sequence:UniProtKB:Q92RG6;locus_tag=DJBHPIMP_00058;product=Cytochrome c oxidase assembly protein CtaG
NZ_CP029550.1	Prodigal:002006	CDS	61853	63010	.	+	0	ID=DJBHPIMP_00059;inference=ab initio prediction:Prodigal:002006;locus_tag=DJBHPIMP_00059;product=hypothetical protein
NZ_CP029550.1	Prodigal:002006	CDS	63088	63285	.	+	0	ID=DJBHPIMP_00060;inference=ab initio prediction:Prodigal:002006;locus_tag=DJBHPIMP_00060;product=hypothetical protein
NZ_CP029550.1	Prodigal:002006	CDS	63282	64019	.	+	0	ID=DJBHPIMP_00061;inference=ab initio prediction:Prodigal:002006;locus_tag=DJBHPIMP_00061;product=hypothetical protein
NZ_CP029550.1	Prodigal:002006	CDS	64304	64519	.	+	0	ID=DJBHPIMP_00062;inference=ab initio prediction:Prodigal:002006;locus_tag=DJBHPIMP_00062;product=hypothetical protein
NZ_CP029550.1	Prodigal:002006	CDS	64596	66008	.	+	0	ID=DJBHPIMP_00063;eC_number=4.2.3.1;Name=thrC;db_xref=COG:COG0498;gene=thrC;inference=ab initio prediction:Prodigal:002006,similar to AA sequence:UniProtKB:P23669;locus_tag=DJBHPIMP_00063;product=Threonine synthase
NZ_CP029550.1	Prodigal:002006	CDS	66012	66842	.	+	0	ID=DJBHPIMP_00064;inference=ab initio prediction:Prodigal:002006;locus_tag=DJBHPIMP_00064;product=hypothetical protein
NZ_CP029550.1	Prodigal:002006	CDS	66824	67306	.	+	0	ID=DJBHPIMP_00065;eC_number=3.4.24.-;db_xref=COG:COG0612;inference=ab initio prediction:Prodigal:002006,similar to AA sequence:UniProtKB:P9WHT5;locus_tag=DJBHPIMP_00065;product=putative zinc protease
NZ_CP029550.1	Prodigal:002006	CDS	67511	70396	.	+	0	ID=DJBHPIMP_00066;inference=ab initio prediction:Prodigal:002006;locus_tag=DJBHPIMP_00066;product=hypothetical protein
NZ_CP029550.1	Prodigal:002006	CDS	70403	70771	.	-	0	ID=DJBHPIMP_00067;inference=ab initio prediction:Prodigal:002006;locus_tag=DJBHPIMP_00067;product=hypothetical protein
NZ_CP029550.1	Prodigal:002006	CDS	71112	71456	.	+	0	ID=DJBHPIMP_00068;inference=ab initio prediction:Prodigal:002006;locus_tag=DJBHPIMP_00068;product=hypothetical protein
NZ_CP029550.1	Prodigal:002006	CDS	71491	72423	.	+	0	ID=DJBHPIMP_00069;Name=pyrK;gene=pyrK;inference=ab initio prediction:Prodigal:002006,protein motif:HAMAP:MF_01211;locus_tag=DJBHPIMP_00069;product=Dihydroorotate dehydrogenase B (NAD(+))%2C electron transfer subunit
NZ_CP029550.1	Prodigal:002006	CDS	72505	72846	.	+	0	ID=DJBHPIMP_00070;inference=ab initio prediction:Prodigal:002006;locus_tag=DJBHPIMP_00070;product=hypothetical protein
NZ_CP029550.1	Prodigal:002006	CDS	72925	75321	.	-	0	ID=DJBHPIMP_00071;eC_number=2.4.1.1;Name=malP;db_xref=COG:COG0058;gene=malP;inference=ab initio prediction:Prodigal:002006,similar to AA sequence:UniProtKB:P00490;locus_tag=DJBHPIMP_00071;product=Maltodextrin phosphorylase
NZ_CP029550.1	Prodigal:002006	CDS	75747	77351	.	+	0	ID=DJBHPIMP_00072;eC_number=3.2.1.10;Name=malL;db_xref=COG:COG0366;gene=malL;inference=ab initio prediction:Prodigal:002006,similar to AA sequence:UniProtKB:P21332;locus_tag=DJBHPIMP_00072;product=Oligo-1%2C6-glucosidase
NZ_CP029550.1	Prodigal:002006	CDS	77533	78606	.	+	0	ID=DJBHPIMP_00073;eC_number=2.4.1.21;Name=glgA_1;gene=glgA_1;inference=ab initio prediction:Prodigal:002006,protein motif:HAMAP:MF_00484;locus_tag=DJBHPIMP_00073;product=Glycogen synthase
NZ_CP029550.1	Prodigal:002006	CDS	78600	79067	.	+	0	ID=DJBHPIMP_00074;eC_number=2.4.1.21;Name=glgA_2;db_xref=COG:COG0297;gene=glgA_2;inference=ab initio prediction:Prodigal:002006,similar to AA sequence:UniProtKB:P0A6U8;locus_tag=DJBHPIMP_00074;product=Glycogen synthase
NZ_CP029550.1	Prodigal:002006	CDS	79308	81611	.	-	0	ID=DJBHPIMP_00075;eC_number=2.4.1.18;Name=glgB;db_xref=COG:COG0296;gene=glgB;inference=ab initio prediction:Prodigal:002006,similar to AA sequence:UniProtKB:P07762;locus_tag=DJBHPIMP_00075;product=1%2C4-alpha-glucan branching enzyme GlgB
NZ_CP029550.1	Prodigal:002006	CDS	81612	84878	.	-	0	ID=DJBHPIMP_00076;eC_number=2.7.1.8;inference=ab initio prediction:Prodigal:002006,protein motif:HAMAP:MF_02218;locus_tag=DJBHPIMP_00076;product=Glucosamine kinase
NZ_CP029550.1	Prodigal:002006	CDS	85038	88487	.	-	0	ID=DJBHPIMP_00077;eC_number=2.4.99.16;Name=glgE;gene=glgE;inference=ab initio prediction:Prodigal:002006,protein motif:HAMAP:MF_02124;locus_tag=DJBHPIMP_00077;product=Alpha-1%2C4-glucan:maltose-1-phosphate maltosyltransferase
NZ_CP029550.1	Prodigal:002006	CDS	88622	88984	.	-	0	ID=DJBHPIMP_00078;eC_number=5.4.99.15;Name=treY_1;db_xref=COG:COG3280;gene=treY_1;inference=ab initio prediction:Prodigal:002006,similar to AA sequence:UniProtKB:P9WQ21;locus_tag=DJBHPIMP_00078;product=Putative maltooligosyl trehalose synthase
NZ_CP029550.1	Prodigal:002006	CDS	88981	89769	.	-	0	ID=DJBHPIMP_00079;eC_number=5.4.99.15;Name=treY_2;db_xref=COG:COG3280;gene=treY_2;inference=ab initio prediction:Prodigal:002006,similar to AA sequence:UniProtKB:P9WQ21;locus_tag=DJBHPIMP_00079;product=Putative maltooligosyl trehalose synthase
NZ_CP029550.1	Prodigal:002006	CDS	89769	90572	.	-	0	ID=DJBHPIMP_00080;eC_number=5.4.99.15;Name=treY_3;gene=treY_3;inference=ab initio prediction:Prodigal:002006,similar to AA sequence:UniProtKB:Q44315;locus_tag=DJBHPIMP_00080;product=Maltooligosyl trehalose synthase
NZ_CP029550.1	Prodigal:002006	CDS	90530	93529	.	-	0	ID=DJBHPIMP_00081;inference=ab initio prediction:Prodigal:002006;locus_tag=DJBHPIMP_00081;product=hypothetical protein
NZ_CP029550.1	Prodigal:002006	CDS	93648	95450	.	-	0	ID=DJBHPIMP_00082;eC_number=3.2.1.141;Name=treZ;db_xref=COG:COG0296;gene=treZ;inference=ab initio prediction:Prodigal:002006,similar to AA sequence:UniProtKB:Q9RX51;locus_tag=DJBHPIMP_00082;product=Malto-oligosyltrehalose trehalohydrolase
NZ_CP029550.1	Prodigal:002006	CDS	95603	97195	.	-	0	ID=DJBHPIMP_00083;eC_number=3.2.1.196;Name=glgX_1;gene=glgX_1;inference=ab initio prediction:Prodigal:002006,protein motif:HAMAP:MF_01248;locus_tag=DJBHPIMP_00083;product=Glycogen debranching enzyme
NZ_CP029550.1	Prodigal:002006	CDS	97288	97704	.	-	0	ID=DJBHPIMP_00084;eC_number=3.2.1.196;Name=glgX_2;gene=glgX_2;inference=ab initio prediction:Prodigal:002006,protein motif:HAMAP:MF_01248;locus_tag=DJBHPIMP_00084;product=Glycogen debranching enzyme
NZ_CP029550.1	Prodigal:002006	CDS	97740	98120	.	-	0	ID=DJBHPIMP_00085;eC_number=2.4.1.15;Name=otsA_1;db_xref=COG:COG0380;gene=otsA_1;inference=ab initio prediction:Prodigal:002006,similar to AA sequence:UniProtKB:P31677;locus_tag=DJBHPIMP_00085;product=Trehalose-6-phosphate synthase
NZ_CP029550.1	Prodigal:002006	CDS	98636	99157	.	-	0	ID=DJBHPIMP_00086;eC_number=2.4.1.15;Name=otsA_2;db_xref=COG:COG0380;gene=otsA_2;inference=ab initio prediction:Prodigal:002006,similar to AA sequence:UniProtKB:P31677;locus_tag=DJBHPIMP_00086;product=Trehalose-6-phosphate synthase
NZ_CP029550.1	Prodigal:002006	CDS	99567	100070	.	+	0	ID=DJBHPIMP_00087;inference=ab initio prediction:Prodigal:002006;locus_tag=DJBHPIMP_00087;product=hypothetical protein
NZ_CP029550.1	Prodigal:002006	CDS	100081	100491	.	+	0	ID=DJBHPIMP_00088;inference=ab initio prediction:Prodigal:002006;locus_tag=DJBHPIMP_00088;product=hypothetical protein
NZ_CP029550.1	Prodigal:002006	CDS	100488	100877	.	+	0	ID=DJBHPIMP_00089;inference=ab initio prediction:Prodigal:002006;locus_tag=DJBHPIMP_00089;product=hypothetical protein
NZ_CP029550.1	Prodigal:002006	CDS	101187	101747	.	+	0	ID=DJBHPIMP_00090;inference=ab initio prediction:Prodigal:002006;locus_tag=DJBHPIMP_00090;product=hypothetical protein
NZ_CP029550.1	Prodigal:002006	CDS	102127	102708	.	+	0	ID=DJBHPIMP_00091;eC_number=3.5.2.9;Name=pxpB;db_xref=COG:COG2049;gene=pxpB;inference=ab initio prediction:Prodigal:002006,similar to AA sequence:UniProtKB:P60495;locus_tag=DJBHPIMP_00091;product=5-oxoprolinase subunit B
NZ_CP029550.1	Prodigal:002006	CDS	102974	103720	.	+	0	ID=DJBHPIMP_00092;eC_number=3.5.2.9;Name=pxpC;db_xref=COG:COG1984;gene=pxpC;inference=ab initio prediction:Prodigal:002006,similar to AA sequence:UniProtKB:Q7WY77;locus_tag=DJBHPIMP_00092;product=5-oxoprolinase subunit C
NZ_CP029550.1	Prodigal:002006	CDS	103774	104859	.	+	0	ID=DJBHPIMP_00093;eC_number=3.-.-.-;Name=uvsE;gene=uvsE;inference=ab initio prediction:Prodigal:002006,protein motif:HAMAP:MF_00606;locus_tag=DJBHPIMP_00093;product=UV DNA damage endonuclease
NZ_CP029550.1	Prodigal:002006	CDS	104905	105456	.	+	0	ID=DJBHPIMP_00094;inference=ab initio prediction:Prodigal:002006;locus_tag=DJBHPIMP_00094;product=hypothetical protein
NZ_CP029550.1	Prodigal:002006	CDS	105635	106141	.	+	0	ID=DJBHPIMP_00095;inference=ab initio prediction:Prodigal:002006;locus_tag=DJBHPIMP_00095;product=hypothetical protein
NZ_CP029550.1	Prodigal:002006	CDS	106277	106531	.	+	0	ID=DJBHPIMP_00096;inference=ab initio prediction:Prodigal:002006;locus_tag=DJBHPIMP_00096;product=hypothetical protein
NZ_CP029550.1	Prodigal:002006	CDS	106535	107560	.	-	0	ID=DJBHPIMP_00097;inference=ab initio prediction:Prodigal:002006;locus_tag=DJBHPIMP_00097;product=hypothetical protein
NZ_CP029550.1	Prodigal:002006	CDS	107631	109076	.	-	0	ID=DJBHPIMP_00098;Name=ycjX;db_xref=COG:COG3106;gene=ycjX;inference=ab initio prediction:Prodigal:002006,similar to AA sequence:UniProtKB:P76046;locus_tag=DJBHPIMP_00098;product=putative protein YcjX
NZ_CP029550.1	Prodigal:002006	CDS	109150	109659	.	-	0	ID=DJBHPIMP_00099;inference=ab initio prediction:Prodigal:002006;locus_tag=DJBHPIMP_00099;product=hypothetical protein
NZ_CP029550.1	Prodigal:002006	CDS	110443	111231	.	-	0	ID=DJBHPIMP_00100;eC_number=3.1.3.15;Name=hisN;db_xref=COG:COG0483;gene=hisN;inference=ab initio prediction:Prodigal:002006,similar to AA sequence:UniProtKB:P95189;locus_tag=DJBHPIMP_00100;product=Histidinol-phosphatase
NZ_CP029550.1	Prodigal:002006	CDS	111306	113342	.	-	0	ID=DJBHPIMP_00101;inference=ab initio prediction:Prodigal:002006;locus_tag=DJBHPIMP_00101;product=hypothetical protein
NZ_CP029550.1	Prodigal:002006	CDS	113501	114259	.	-	0	ID=DJBHPIMP_00102;eC_number=3.5.2.9;Name=pxpA;db_xref=COG:COG1540;gene=pxpA;inference=ab initio prediction:Prodigal:002006,similar to AA sequence:UniProtKB:P42963;locus_tag=DJBHPIMP_00102;product=5-oxoprolinase subunit A
NZ_CP029550.1	Prodigal:002006	CDS	114269	115561	.	-	0	ID=DJBHPIMP_00103;eC_number=6.3.4.21;Name=pncB;db_xref=COG:COG1488;gene=pncB;inference=ab initio prediction:Prodigal:002006,similar to AA sequence:UniProtKB:Q8UIS9;locus_tag=DJBHPIMP_00103;product=Nicotinate phosphoribosyltransferase
NZ_CP029550.1	Prodigal:002006	CDS	115706	116209	.	-	0	ID=DJBHPIMP_00104;eC_number=1.4.3.5;Name=pdxH_1;gene=pdxH_1;inference=ab initio prediction:Prodigal:002006,protein motif:HAMAP:MF_01629;locus_tag=DJBHPIMP_00104;product=Pyridoxine/pyridoxamine 5'-phosphate oxidase
NZ_CP029550.1	Prodigal:002006	CDS	116407	117540	.	+	0	ID=DJBHPIMP_00105;inference=ab initio prediction:Prodigal:002006,protein motif:HAMAP:MF_02040;locus_tag=DJBHPIMP_00105;product=Iron-sulfur cluster carrier protein
NZ_CP029550.1	Prodigal:002006	CDS	117616	118164	.	+	0	ID=DJBHPIMP_00106;eC_number=2.7.7.77;Name=mobA;db_xref=COG:COG0746;gene=mobA;inference=ab initio prediction:Prodigal:002006,similar to AA sequence:UniProtKB:P32173;locus_tag=DJBHPIMP_00106;product=Molybdenum cofactor guanylyltransferase
NZ_CP029550.1	Prodigal:002006	CDS	118261	118719	.	-	0	ID=DJBHPIMP_00107;eC_number=5.2.1.8;Name=ppiB;db_xref=COG:COG0652;gene=ppiB;inference=ab initio prediction:Prodigal:002006,similar to AA sequence:UniProtKB:O66105;locus_tag=DJBHPIMP_00107;product=putative peptidyl-prolyl cis-trans isomerase
NZ_CP029550.1	Prodigal:002006	CDS	118733	119194	.	-	0	ID=DJBHPIMP_00108;inference=ab initio prediction:Prodigal:002006;locus_tag=DJBHPIMP_00108;product=hypothetical protein
NZ_CP029550.1	Prodigal:002006	CDS	119204	119755	.	-	0	ID=DJBHPIMP_00109;eC_number=5.2.1.8;Name=ppiA;db_xref=COG:COG0652;gene=ppiA;inference=ab initio prediction:Prodigal:002006,similar to AA sequence:UniProtKB:P0AFL3;locus_tag=DJBHPIMP_00109;product=Peptidyl-prolyl cis-trans isomerase A
NZ_CP029550.1	Prodigal:002006	CDS	119807	120307	.	-	0	ID=DJBHPIMP_00110;eC_number=2.7.7.3;Name=coaD;db_xref=COG:COG0669;gene=coaD;inference=ab initio prediction:Prodigal:002006,similar to AA sequence:UniProtKB:Q9I6D1;locus_tag=DJBHPIMP_00110;product=Phosphopantetheine adenylyltransferase
NZ_CP029550.1	Prodigal:002006	CDS	120389	121447	.	-	0	ID=DJBHPIMP_00111;db_xref=COG:COG4307;inference=ab initio prediction:Prodigal:002006,similar to AA sequence:UniProtKB:P9WL95;locus_tag=DJBHPIMP_00111;product=putative protein
NZ_CP029550.1	Prodigal:002006	CDS	121539	121769	.	-	0	ID=DJBHPIMP_00112;inference=ab initio prediction:Prodigal:002006;locus_tag=DJBHPIMP_00112;product=hypothetical protein
NZ_CP029550.1	Prodigal:002006	CDS	121979	124711	.	-	0	ID=DJBHPIMP_00113;eC_number=5.6.2.2;Name=gyrA;db_xref=COG:COG0188;gene=gyrA;inference=ab initio prediction:Prodigal:002006,similar to AA sequence:UniProtKB:P0AES5;locus_tag=DJBHPIMP_00113;product=DNA gyrase subunit A
NZ_CP029550.1	Prodigal:002006	CDS	124879	127104	.	-	0	ID=DJBHPIMP_00114;eC_number=3.6.4.12;Name=recD2_1;db_xref=COG:COG0507;gene=recD2_1;inference=ab initio prediction:Prodigal:002006,similar to AA sequence:UniProtKB:Q9RT63;locus_tag=DJBHPIMP_00114;product=ATP-dependent RecD-like DNA helicase
NZ_CP029550.1	Prodigal:002006	CDS	127146	127823	.	-	0	ID=DJBHPIMP_00115;inference=ab initio prediction:Prodigal:002006;locus_tag=DJBHPIMP_00115;product=hypothetical protein
NZ_CP029550.1	Prodigal:002006	CDS	128084	128614	.	-	0	ID=DJBHPIMP_00116;Name=ssb;gene=ssb;inference=ab initio prediction:Prodigal:002006,similar to AA sequence:UniProtKB:P25762;locus_tag=DJBHPIMP_00116;product=Single-stranded DNA-binding protein
NZ_CP029550.1	Prodigal:002006	CDS	128817	129833	.	-	0	ID=DJBHPIMP_00117;eC_number=1.3.1.-;Name=curA;db_xref=COG:COG2130;gene=curA;inference=ab initio prediction:Prodigal:002006,similar to AA sequence:UniProtKB:P76113;locus_tag=DJBHPIMP_00117;product=NADPH-dependent curcumin reductase
NZ_CP029550.1	Prodigal:002006	CDS	129968	130384	.	+	0	ID=DJBHPIMP_00118;inference=ab initio prediction:Prodigal:002006;locus_tag=DJBHPIMP_00118;product=hypothetical protein
NZ_CP029550.1	Prodigal:002006	CDS	130432	130980	.	-	0	ID=DJBHPIMP_00119;inference=ab initio prediction:Prodigal:002006;locus_tag=DJBHPIMP_00119;product=hypothetical protein
NZ_CP029550.1	Prodigal:002006	CDS	131166	131918	.	+	0	ID=DJBHPIMP_00120;inference=ab initio prediction:Prodigal:002006;locus_tag=DJBHPIMP_00120;product=hypothetical protein
NZ_CP029550.1	Prodigal:002006	CDS	131998	132837	.	-	0	ID=DJBHPIMP_00121;Name=ybhL;db_xref=COG:COG0670;gene=ybhL;inference=ab initio prediction:Prodigal:002006,similar to AA sequence:UniProtKB:P0AAC4;locus_tag=DJBHPIMP_00121;product=Inner membrane protein YbhL
NZ_CP029550.1	Prodigal:002006	CDS	133028	133168	.	-	0	ID=DJBHPIMP_00122;inference=ab initio prediction:Prodigal:002006;locus_tag=DJBHPIMP_00122;product=hypothetical protein
NZ_CP029550.1	Prodigal:002006	CDS	133168	135288	.	-	0	ID=DJBHPIMP_00123;inference=ab initio prediction:Prodigal:002006;locus_tag=DJBHPIMP_00123;product=hypothetical protein
NZ_CP029550.1	Prodigal:002006	CDS	135698	136381	.	-	0	ID=DJBHPIMP_00124;db_xref=COG:COG1136;inference=ab initio prediction:Prodigal:002006,similar to AA sequence:UniProtKB:P9WQK1;locus_tag=DJBHPIMP_00124;product=putative ABC transporter ATP-binding protein
NZ_CP029550.1	Prodigal:002006	CDS	136497	137177	.	+	0	ID=DJBHPIMP_00125;eC_number=3.1.1.2;inference=ab initio prediction:Prodigal:002006,similar to AA sequence:UniProtKB:Q07792;locus_tag=DJBHPIMP_00125;product=Arylesterase
NZ_CP029550.1	Prodigal:002006	CDS	137185	137724	.	+	0	ID=DJBHPIMP_00126;eC_number=3.1.4.58;Name=thpR;gene=thpR;inference=ab initio prediction:Prodigal:002006,protein motif:HAMAP:MF_01940;locus_tag=DJBHPIMP_00126;product=RNA 2'%2C3'-cyclic phosphodiesterase
NZ_CP029550.1	Prodigal:002006	CDS	137735	138757	.	-	0	ID=DJBHPIMP_00127;eC_number=2.7.1.33;Name=coaA;db_xref=COG:COG1072;gene=coaA;inference=ab initio prediction:Prodigal:002006,similar to AA sequence:UniProtKB:P0A6I3;locus_tag=DJBHPIMP_00127;product=Pantothenate kinase
NZ_CP029550.1	Prodigal:002006	CDS	138754	139077	.	-	0	ID=DJBHPIMP_00128;eC_number=3.6.1.31;Name=hisE;db_xref=COG:COG0140;gene=hisE;inference=ab initio prediction:Prodigal:002006,similar to AA sequence:UniProtKB:Q81G00;locus_tag=DJBHPIMP_00128;product=Phosphoribosyl-ATP pyrophosphatase
NZ_CP029550.1	Prodigal:002006	CDS	139189	139965	.	-	0	ID=DJBHPIMP_00129;eC_number=4.3.2.10;Name=hisF;db_xref=COG:COG0107;gene=hisF;inference=ab initio prediction:Prodigal:002006,similar to AA sequence:UniProtKB:Q7SIB9;locus_tag=DJBHPIMP_00129;product=Imidazole glycerol phosphate synthase subunit HisF
NZ_CP029550.1	Prodigal:002006	CDS	139973	140461	.	-	0	ID=DJBHPIMP_00130;inference=ab initio prediction:Prodigal:002006;locus_tag=DJBHPIMP_00130;product=hypothetical protein
NZ_CP029550.1	Prodigal:002006	CDS	140488	141243	.	-	0	ID=DJBHPIMP_00131;eC_number=5.3.1.16;Name=hisA_1;db_xref=COG:COG0106;gene=hisA_1;inference=ab initio prediction:Prodigal:002006,similar to AA sequence:UniProtKB:A1R562;locus_tag=DJBHPIMP_00131;product=1-(5-phosphoribosyl)-5-[(5-phosphoribosylamino)methylideneamino] imidazole-4-carboxamide isomerase
NZ_CP029550.1	Prodigal:002006	CDS	141281	141943	.	-	0	ID=DJBHPIMP_00132;eC_number=4.3.2.10;Name=hisH;gene=hisH;inference=ab initio prediction:Prodigal:002006,similar to AA sequence:UniProtKB:P59957;locus_tag=DJBHPIMP_00132;product=Imidazole glycerol phosphate synthase subunit HisH
NZ_CP029550.1	Prodigal:002006	CDS	142010	142459	.	-	0	ID=DJBHPIMP_00133;inference=ab initio prediction:Prodigal:002006;locus_tag=DJBHPIMP_00133;product=hypothetical protein
NZ_CP029550.1	Prodigal:002006	CDS	142496	143083	.	-	0	ID=DJBHPIMP_00134;Name=hisB_1;db_xref=COG:COG0131;gene=hisB_1;inference=ab initio prediction:Prodigal:002006,similar to AA sequence:UniProtKB:D2QPE6;locus_tag=DJBHPIMP_00134;product=Histidine biosynthesis bifunctional protein HisB
NZ_CP029550.1	Prodigal:002006	CDS	143196	144071	.	-	0	ID=DJBHPIMP_00135;eC_number=2.4.2.28;Name=mtnP;db_xref=COG:COG0005;gene=mtnP;inference=ab initio prediction:Prodigal:002006,similar to AA sequence:UniProtKB:Q2RXH9;locus_tag=DJBHPIMP_00135;product=S-methyl-5'-thioadenosine phosphorylase
NZ_CP029550.1	Prodigal:002006	CDS	144274	145170	.	-	0	ID=DJBHPIMP_00136;Name=fbcH_1;db_xref=COG:COG1290;gene=fbcH_1;inference=ab initio prediction:Prodigal:002006,similar to AA sequence:UniProtKB:P51131;locus_tag=DJBHPIMP_00136;product=Cytochrome b/c1
NZ_CP029550.1	Prodigal:002006	CDS	145193	146101	.	-	0	ID=DJBHPIMP_00137;Name=fbcH_2;db_xref=COG:COG1290;gene=fbcH_2;inference=ab initio prediction:Prodigal:002006,similar to AA sequence:UniProtKB:P51131;locus_tag=DJBHPIMP_00137;product=Cytochrome b/c1
NZ_CP029550.1	Prodigal:002006	CDS	146065	146478	.	-	0	ID=DJBHPIMP_00138;Name=fbcH_3;db_xref=COG:COG1290;gene=fbcH_3;inference=ab initio prediction:Prodigal:002006,similar to AA sequence:UniProtKB:P51131;locus_tag=DJBHPIMP_00138;product=Cytochrome b/c1
NZ_CP029550.1	Prodigal:002006	CDS	146503	147081	.	-	0	ID=DJBHPIMP_00139;eC_number=7.1.1.8;Name=petA;db_xref=COG:COG0723;gene=petA;inference=ab initio prediction:Prodigal:002006,similar to AA sequence:UniProtKB:P51130;locus_tag=DJBHPIMP_00139;product=Ubiquinol-cytochrome c reductase iron-sulfur subunit
NZ_CP029550.1	Prodigal:002006	CDS	147281	148720	.	-	0	ID=DJBHPIMP_00140;Name=mdtK;db_xref=COG:COG0534;gene=mdtK;inference=ab initio prediction:Prodigal:002006,similar to AA sequence:UniProtKB:P37340;locus_tag=DJBHPIMP_00140;product=Multidrug resistance protein MdtK
NZ_CP029550.1	Prodigal:002006	CDS	148797	150716	.	-	0	ID=DJBHPIMP_00141;eC_number=3.6.3.-;db_xref=COG:COG1132;inference=ab initio prediction:Prodigal:002006,similar to AA sequence:UniProtKB:Q99T13;locus_tag=DJBHPIMP_00141;product=Putative multidrug export ATP-binding/permease protein
NZ_CP029550.1	Prodigal:002006	CDS	150819	151319	.	+	0	ID=DJBHPIMP_00142;eC_number=2.1.1.207;Name=trmL;db_xref=COG:COG0219;gene=trmL;inference=ab initio prediction:Prodigal:002006,similar to AA sequence:UniProtKB:P44868;locus_tag=DJBHPIMP_00142;product=tRNA (cytidine(34)-2'-O)-methyltransferase
NZ_CP029550.1	Prodigal:002006	CDS	151324	152259	.	+	0	ID=DJBHPIMP_00143;eC_number=1.3.3.3;Name=hemF;gene=hemF;inference=ab initio prediction:Prodigal:002006,similar to AA sequence:UniProtKB:P72848;locus_tag=DJBHPIMP_00143;product=Oxygen-dependent coproporphyrinogen-III oxidase
NZ_CP029550.1	Prodigal:002006	CDS	152256	153371	.	+	0	ID=DJBHPIMP_00144;eC_number=3.6.4.12;Name=recD2_2;db_xref=COG:COG0507;gene=recD2_2;inference=ab initio prediction:Prodigal:002006,similar to AA sequence:UniProtKB:Q9RT63;locus_tag=DJBHPIMP_00144;product=ATP-dependent RecD-like DNA helicase
NZ_CP029550.1	Prodigal:002006	CDS	153430	153825	.	+	0	ID=DJBHPIMP_00145;inference=ab initio prediction:Prodigal:002006;locus_tag=DJBHPIMP_00145;product=hypothetical protein
NZ_CP029550.1	Prodigal:002006	CDS	153890	154459	.	+	0	ID=DJBHPIMP_00146;eC_number=3.4.25.2;Name=hslV;db_xref=COG:COG5405;gene=hslV;inference=ab initio prediction:Prodigal:002006,similar to AA sequence:UniProtKB:P43772;locus_tag=DJBHPIMP_00146;product=ATP-dependent protease subunit HslV
NZ_CP029550.1	Prodigal:002006	CDS	154536	156206	.	+	0	ID=DJBHPIMP_00147;inference=ab initio prediction:Prodigal:002006;locus_tag=DJBHPIMP_00147;product=hypothetical protein
NZ_CP029550.1	Prodigal:002006	CDS	156382	157695	.	+	0	ID=DJBHPIMP_00148;Name=hslU;db_xref=COG:COG1220;gene=hslU;inference=ab initio prediction:Prodigal:002006,similar to AA sequence:UniProtKB:P43773;locus_tag=DJBHPIMP_00148;product=ATP-dependent protease ATPase subunit HslU
NZ_CP029550.1	Prodigal:002006	CDS	157769	159469	.	-	0	ID=DJBHPIMP_00149;inference=ab initio prediction:Prodigal:002006;locus_tag=DJBHPIMP_00149;product=hypothetical protein
NZ_CP029550.1	Prodigal:002006	CDS	159544	160641	.	-	0	ID=DJBHPIMP_00150;inference=ab initio prediction:Prodigal:002006;locus_tag=DJBHPIMP_00150;product=hypothetical protein
NZ_CP029550.1	Prodigal:002006	CDS	160710	161807	.	-	0	ID=DJBHPIMP_00151;eC_number=1.14.13.239;inference=ab initio prediction:Prodigal:002006,protein motif:HAMAP:MF_02097;locus_tag=DJBHPIMP_00151;product=Carnitine monooxygenase oxygenase subunit
NZ_CP029550.1	Prodigal:002006	CDS	162170	162646	.	-	0	ID=DJBHPIMP_00152;inference=ab initio prediction:Prodigal:002006;locus_tag=DJBHPIMP_00152;product=hypothetical protein
NZ_CP029550.1	Prodigal:002006	CDS	162913	163134	.	+	0	ID=DJBHPIMP_00153;inference=ab initio prediction:Prodigal:002006;locus_tag=DJBHPIMP_00153;product=hypothetical protein
NZ_CP029550.1	Prodigal:002006	CDS	163154	164716	.	+	0	ID=DJBHPIMP_00154;Name=ffh;db_xref=COG:COG0541;gene=ffh;inference=ab initio prediction:Prodigal:002006,similar to AA sequence:UniProtKB:P0AGD7;locus_tag=DJBHPIMP_00154;product=Signal recognition particle protein
NZ_CP029550.1	Prodigal:002006	CDS	164807	165169	.	+	0	ID=DJBHPIMP_00155;Name=rpsP;db_xref=COG:COG0228;gene=rpsP;inference=ab initio prediction:Prodigal:002006,similar to AA sequence:UniProtKB:P62236;locus_tag=DJBHPIMP_00155;product=30S ribosomal protein S16
NZ_CP029550.1	Prodigal:002006	CDS	165180	165866	.	+	0	ID=DJBHPIMP_00156;Name=rimM;gene=rimM;inference=ab initio prediction:Prodigal:002006,protein motif:HAMAP:MF_00014;locus_tag=DJBHPIMP_00156;product=Ribosome maturation factor RimM
NZ_CP029550.1	Prodigal:002006	CDS	166031	166774	.	-	0	ID=DJBHPIMP_00157;eC_number=2.1.1.163;Name=COQ5_1;gene=COQ5_1;inference=ab initio prediction:Prodigal:002006,protein motif:HAMAP:MF_01813;locus_tag=DJBHPIMP_00157;product=2-methoxy-6-polyprenyl-1%2C4-benzoquinol methylase%2C mitochondrial
NZ_CP029550.1	Prodigal:002006	CDS	166933	167661	.	+	0	ID=DJBHPIMP_00158;eC_number=2.1.1.228;Name=trmD;db_xref=COG:COG0336;gene=trmD;inference=ab initio prediction:Prodigal:002006,similar to AA sequence:UniProtKB:Q6G1R9;locus_tag=DJBHPIMP_00158;product=tRNA (guanine-N(1)-)-methyltransferase
NZ_CP029550.1	Prodigal:002006	CDS	167799	168968	.	+	0	ID=DJBHPIMP_00159;eC_number=2.6.1.52;Name=serC;db_xref=COG:COG1932;gene=serC;inference=ab initio prediction:Prodigal:002006,similar to AA sequence:UniProtKB:P9WQ73;locus_tag=DJBHPIMP_00159;product=Phosphoserine aminotransferase
NZ_CP029550.1	Prodigal:002006	CDS	169104	170696	.	+	0	ID=DJBHPIMP_00160;eC_number=1.1.1.95;Name=serA;db_xref=COG:COG0111;gene=serA;inference=ab initio prediction:Prodigal:002006,similar to AA sequence:UniProtKB:P9WNX3;locus_tag=DJBHPIMP_00160;product=D-3-phosphoglycerate dehydrogenase
NZ_CP029550.1	Prodigal:002006	CDS	170775	171731	.	-	0	ID=DJBHPIMP_00161;inference=ab initio prediction:Prodigal:002006;locus_tag=DJBHPIMP_00161;product=hypothetical protein
NZ_CP029550.1	Prodigal:002006	CDS	171973	173253	.	-	0	ID=DJBHPIMP_00162;inference=ab initio prediction:Prodigal:002006;locus_tag=DJBHPIMP_00162;product=hypothetical protein
NZ_CP029550.1	Prodigal:002006	CDS	173619	174614	.	-	0	ID=DJBHPIMP_00163;Name=amtB;gene=amtB;inference=ab initio prediction:Prodigal:002006,similar to AA sequence:UniProtKB:P69681;locus_tag=DJBHPIMP_00163;product=Ammonia channel
NZ_CP029550.1	Prodigal:002006	CDS	174611	175120	.	-	0	ID=DJBHPIMP_00164;inference=ab initio prediction:Prodigal:002006;locus_tag=DJBHPIMP_00164;product=hypothetical protein
NZ_CP029550.1	Prodigal:002006	CDS	175211	175549	.	-	0	ID=DJBHPIMP_00165;Name=glnK;db_xref=COG:COG0347;gene=glnK;inference=ab initio prediction:Prodigal:002006,similar to AA sequence:UniProtKB:P0AC55;locus_tag=DJBHPIMP_00165;product=Nitrogen regulatory protein P-II 2
NZ_CP029550.1	Prodigal:002006	CDS	175858	176727	.	-	0	ID=DJBHPIMP_00166;eC_number=3.1.2.-;Name=tesB;db_xref=COG:COG1946;gene=tesB;inference=ab initio prediction:Prodigal:002006,similar to AA sequence:UniProtKB:P0AGG2;locus_tag=DJBHPIMP_00166;product=Acyl-CoA thioesterase 2
NZ_CP029550.1	Prodigal:002006	CDS	176837	178093	.	+	0	ID=DJBHPIMP_00167;eC_number=1.14.13.-;Name=ubiL_1;db_xref=COG:COG0654;gene=ubiL_1;inference=ab initio prediction:Prodigal:002006,similar to AA sequence:UniProtKB:Q2RMZ4;locus_tag=DJBHPIMP_00167;product=Ubiquinone hydroxylase UbiL
NZ_CP029550.1	Prodigal:002006	CDS	178112	178651	.	-	0	ID=DJBHPIMP_00168;eC_number=3.6.1.1;Name=ppa_1;db_xref=COG:COG0221;gene=ppa_1;inference=ab initio prediction:Prodigal:002006,similar to AA sequence:UniProtKB:Q9ZCW5;locus_tag=DJBHPIMP_00168;product=Inorganic pyrophosphatase
NZ_CP029550.1	Prodigal:002006	CDS	178784	179293	.	-	0	ID=DJBHPIMP_00169;inference=ab initio prediction:Prodigal:002006;locus_tag=DJBHPIMP_00169;product=hypothetical protein
NZ_CP029550.1	Prodigal:002006	CDS	179345	180205	.	+	0	ID=DJBHPIMP_00170;inference=ab initio prediction:Prodigal:002006;locus_tag=DJBHPIMP_00170;product=hypothetical protein
NZ_CP029550.1	Prodigal:002006	CDS	180209	181066	.	-	0	ID=DJBHPIMP_00171;Name=pheA;db_xref=COG:COG0077;gene=pheA;inference=ab initio prediction:Prodigal:002006,similar to AA sequence:UniProtKB:P0A9J8;locus_tag=DJBHPIMP_00171;product=Bifunctional chorismate mutase/prephenate dehydratase
NZ_CP029550.1	Prodigal:002006	CDS	181073	181177	.	-	0	ID=DJBHPIMP_00172;inference=ab initio prediction:Prodigal:002006;locus_tag=DJBHPIMP_00172;product=hypothetical protein
NZ_CP029550.1	Prodigal:002006	CDS	182091	183038	.	+	0	ID=DJBHPIMP_00173;inference=ab initio prediction:Prodigal:002006;locus_tag=DJBHPIMP_00173;product=hypothetical protein
NZ_CP029550.1	Prodigal:002006	CDS	183196	183369	.	+	0	ID=DJBHPIMP_00174;inference=ab initio prediction:Prodigal:002006;locus_tag=DJBHPIMP_00174;product=hypothetical protein
NZ_CP029550.1	Prodigal:002006	CDS	185239	185391	.	+	0	ID=DJBHPIMP_00175;inference=ab initio prediction:Prodigal:002006;locus_tag=DJBHPIMP_00175;product=hypothetical protein
NZ_CP029550.1	Prodigal:002006	CDS	185388	187250	.	+	0	ID=DJBHPIMP_00176;inference=ab initio prediction:Prodigal:002006;locus_tag=DJBHPIMP_00176;product=hypothetical protein
NZ_CP029550.1	Prodigal:002006	CDS	187269	188372	.	+	0	ID=DJBHPIMP_00177;Name=yejB_1;db_xref=COG:COG4174;gene=yejB_1;inference=ab initio prediction:Prodigal:002006,similar to AA sequence:UniProtKB:P0AFU0;locus_tag=DJBHPIMP_00177;product=Inner membrane ABC transporter permease protein YejB
NZ_CP029550.1	Prodigal:002006	CDS	188448	188945	.	+	0	ID=DJBHPIMP_00178;eC_number=2.3.1.-;Name=eis;gene=eis;inference=ab initio prediction:Prodigal:002006,protein motif:HAMAP:MF_01812;locus_tag=DJBHPIMP_00178;product=N-acetyltransferase Eis
NZ_CP029550.1	Prodigal:002006	CDS	189052	191133	.	-	0	ID=DJBHPIMP_00179;inference=ab initio prediction:Prodigal:002006;locus_tag=DJBHPIMP_00179;product=hypothetical protein
NZ_CP029550.1	Prodigal:002006	CDS	191345	192691	.	-	0	ID=DJBHPIMP_00180;inference=ab initio prediction:Prodigal:002006;locus_tag=DJBHPIMP_00180;product=hypothetical protein
NZ_CP029550.1	Prodigal:002006	CDS	192676	194175	.	-	0	ID=DJBHPIMP_00181;inference=ab initio prediction:Prodigal:002006;locus_tag=DJBHPIMP_00181;product=hypothetical protein
NZ_CP029550.1	Prodigal:002006	CDS	194186	195097	.	-	0	ID=DJBHPIMP_00182;inference=ab initio prediction:Prodigal:002006;locus_tag=DJBHPIMP_00182;product=hypothetical protein
NZ_CP029550.1	Prodigal:002006	CDS	195101	196105	.	-	0	ID=DJBHPIMP_00183;inference=ab initio prediction:Prodigal:002006;locus_tag=DJBHPIMP_00183;product=hypothetical protein
NZ_CP029550.1	Prodigal:002006	CDS	196344	196769	.	+	0	ID=DJBHPIMP_00184;inference=ab initio prediction:Prodigal:002006;locus_tag=DJBHPIMP_00184;product=hypothetical protein
NZ_CP029550.1	Prodigal:002006	CDS	196840	197436	.	+	0	ID=DJBHPIMP_00185;inference=ab initio prediction:Prodigal:002006;locus_tag=DJBHPIMP_00185;product=hypothetical protein
NZ_CP029550.1	Prodigal:002006	CDS	197433	197690	.	+	0	ID=DJBHPIMP_00186;inference=ab initio prediction:Prodigal:002006;locus_tag=DJBHPIMP_00186;product=hypothetical protein
NZ_CP029550.1	Prodigal:002006	CDS	197642	198118	.	+	0	ID=DJBHPIMP_00187;eC_number=3.6.1.-;Name=nudL;gene=nudL;inference=ab initio prediction:Prodigal:002006,protein motif:HAMAP:MF_01592;locus_tag=DJBHPIMP_00187;product=putative Nudix hydrolase NudL
NZ_CP029550.1	Prodigal:002006	CDS	198165	198422	.	+	0	ID=DJBHPIMP_00188;inference=ab initio prediction:Prodigal:002006;locus_tag=DJBHPIMP_00188;product=hypothetical protein
NZ_CP029550.1	Prodigal:002006	CDS	198419	199678	.	+	0	ID=DJBHPIMP_00189;eC_number=2.7.7.72;Name=cca;gene=cca;inference=ab initio prediction:Prodigal:002006,similar to AA sequence:UniProtKB:Q7SIB1;locus_tag=DJBHPIMP_00189;product=CCA-adding enzyme
NZ_CP029550.1	Prodigal:002006	CDS	199870	200271	.	-	0	ID=DJBHPIMP_00190;Name=atpC_1;db_xref=COG:COG0355;gene=atpC_1;inference=ab initio prediction:Prodigal:002006,similar to AA sequence:UniProtKB:A1B8P1;locus_tag=DJBHPIMP_00190;product=ATP synthase epsilon chain
NZ_CP029550.1	Prodigal:002006	CDS	200388	201848	.	-	0	ID=DJBHPIMP_00191;eC_number=7.1.2.2;Name=atpD;db_xref=COG:COG0055;gene=atpD;inference=ab initio prediction:Prodigal:002006,similar to AA sequence:UniProtKB:A1B8P0;locus_tag=DJBHPIMP_00191;product=ATP synthase subunit beta
NZ_CP029550.1	Prodigal:002006	CDS	201897	202784	.	-	0	ID=DJBHPIMP_00192;Name=atpG;db_xref=COG:COG0224;gene=atpG;inference=ab initio prediction:Prodigal:002006,similar to AA sequence:UniProtKB:P72246;locus_tag=DJBHPIMP_00192;product=ATP synthase gamma chain
NZ_CP029550.1	Prodigal:002006	CDS	202862	204391	.	-	0	ID=DJBHPIMP_00193;eC_number=7.1.2.2;Name=atpA;db_xref=COG:COG0056;gene=atpA;inference=ab initio prediction:Prodigal:002006,similar to AA sequence:UniProtKB:P05036;locus_tag=DJBHPIMP_00193;product=ATP synthase subunit alpha
NZ_CP029550.1	Prodigal:002006	CDS	204454	205026	.	-	0	ID=DJBHPIMP_00194;Name=atpH;db_xref=COG:COG0712;gene=atpH;inference=ab initio prediction:Prodigal:002006,similar to AA sequence:UniProtKB:P72244;locus_tag=DJBHPIMP_00194;product=ATP synthase subunit delta
NZ_CP029550.1	Prodigal:002006	CDS	205307	206002	.	-	0	ID=DJBHPIMP_00195;inference=ab initio prediction:Prodigal:002006;locus_tag=DJBHPIMP_00195;product=hypothetical protein
NZ_CP029550.1	Prodigal:002006	CDS	206308	207072	.	+	0	ID=DJBHPIMP_00196;inference=ab initio prediction:Prodigal:002006;locus_tag=DJBHPIMP_00196;product=hypothetical protein
NZ_CP029550.1	Prodigal:002006	CDS	207894	209135	.	+	0	ID=DJBHPIMP_00197;eC_number=6.3.4.5;Name=argG;db_xref=COG:COG0137;gene=argG;inference=ab initio prediction:Prodigal:002006,similar to AA sequence:UniProtKB:Q9PHK7;locus_tag=DJBHPIMP_00197;product=Argininosuccinate synthase
NZ_CP029550.1	Prodigal:002006	CDS	209140	210171	.	-	0	ID=DJBHPIMP_00198;db_xref=COG:COG0840;inference=ab initio prediction:Prodigal:002006,similar to AA sequence:UniProtKB:Q2W4T8;locus_tag=DJBHPIMP_00198;product=Methyl-accepting chemotaxis protein
NZ_CP029550.1	Prodigal:002006	CDS	210256	210810	.	-	0	ID=DJBHPIMP_00199;inference=ab initio prediction:Prodigal:002006;locus_tag=DJBHPIMP_00199;product=hypothetical protein
NZ_CP029550.1	Prodigal:002006	CDS	210869	211906	.	-	0	ID=DJBHPIMP_00200;eC_number=1.11.1.5;Name=ccp_1;db_xref=COG:COG1858;gene=ccp_1;inference=ab initio prediction:Prodigal:002006,similar to AA sequence:UniProtKB:P55929;locus_tag=DJBHPIMP_00200;product=Cytochrome c551 peroxidase
NZ_CP029550.1	Prodigal:002006	CDS	212217	212318	.	-	0	ID=DJBHPIMP_00201;inference=ab initio prediction:Prodigal:002006;locus_tag=DJBHPIMP_00201;product=hypothetical protein
NZ_CP029550.1	Prodigal:002006	CDS	212595	213290	.	-	0	ID=DJBHPIMP_00202;eC_number=2.4.1.129;Name=mtgA_2;db_xref=COG:COG0744;gene=mtgA_2;inference=ab initio prediction:Prodigal:002006,similar to AA sequence:UniProtKB:P46022;locus_tag=DJBHPIMP_00202;product=Biosynthetic peptidoglycan transglycosylase
NZ_CP029550.1	Prodigal:002006	CDS	213400	214386	.	+	0	ID=DJBHPIMP_00203;inference=ab initio prediction:Prodigal:002006;locus_tag=DJBHPIMP_00203;product=hypothetical protein
NZ_CP029550.1	Prodigal:002006	CDS	214470	215579	.	+	0	ID=DJBHPIMP_00204;eC_number=1.1.1.85;Name=leuB;gene=leuB;inference=ab initio prediction:Prodigal:002006,similar to AA sequence:UniProtKB:Q2T7H6;locus_tag=DJBHPIMP_00204;product=3-isopropylmalate dehydrogenase
NZ_CP029550.1	Prodigal:002006	CDS	215706	216119	.	-	0	ID=DJBHPIMP_00205;inference=ab initio prediction:Prodigal:002006;locus_tag=DJBHPIMP_00205;product=hypothetical protein
NZ_CP029550.1	Prodigal:002006	CDS	216327	217208	.	-	0	ID=DJBHPIMP_00206;inference=ab initio prediction:Prodigal:002006;locus_tag=DJBHPIMP_00206;product=hypothetical protein
NZ_CP029550.1	Prodigal:002006	CDS	217607	218641	.	+	0	ID=DJBHPIMP_00207;eC_number=1.2.1.11;Name=asd2;db_xref=COG:COG0136;gene=asd2;inference=ab initio prediction:Prodigal:002006,similar to AA sequence:UniProtKB:P23247;locus_tag=DJBHPIMP_00207;product=Aspartate-semialdehyde dehydrogenase 2
NZ_CP029550.1	Prodigal:002006	CDS	218793	219569	.	+	0	ID=DJBHPIMP_00208;inference=ab initio prediction:Prodigal:002006;locus_tag=DJBHPIMP_00208;product=hypothetical protein
NZ_CP029550.1	Prodigal:002006	CDS	219878	220045	.	+	0	ID=DJBHPIMP_00209;inference=ab initio prediction:Prodigal:002006;locus_tag=DJBHPIMP_00209;product=hypothetical protein
NZ_CP029550.1	Prodigal:002006	CDS	220175	220579	.	+	0	ID=DJBHPIMP_00210;inference=ab initio prediction:Prodigal:002006;locus_tag=DJBHPIMP_00210;product=hypothetical protein
NZ_CP029550.1	Prodigal:002006	CDS	220626	221420	.	+	0	ID=DJBHPIMP_00211;inference=ab initio prediction:Prodigal:002006;locus_tag=DJBHPIMP_00211;product=hypothetical protein
NZ_CP029550.1	Prodigal:002006	CDS	221885	222655	.	+	0	ID=DJBHPIMP_00212;Name=rimP;gene=rimP;inference=ab initio prediction:Prodigal:002006,protein motif:HAMAP:MF_01077;locus_tag=DJBHPIMP_00212;product=Ribosome maturation factor RimP
NZ_CP029550.1	Prodigal:002006	CDS	222721	224325	.	+	0	ID=DJBHPIMP_00213;Name=nusA;db_xref=COG:COG0195;gene=nusA;inference=ab initio prediction:Prodigal:002006,similar to AA sequence:UniProtKB:Q83BS0;locus_tag=DJBHPIMP_00213;product=Transcription termination/antitermination protein NusA
NZ_CP029550.1	Prodigal:002006	CDS	224352	225152	.	+	0	ID=DJBHPIMP_00214;inference=ab initio prediction:Prodigal:002006;locus_tag=DJBHPIMP_00214;product=hypothetical protein
NZ_CP029550.1	Prodigal:002006	CDS	225935	228073	.	+	0	ID=DJBHPIMP_00215;Name=infB;db_xref=COG:COG0532;gene=infB;inference=ab initio prediction:Prodigal:002006,similar to AA sequence:UniProtKB:P0A705;locus_tag=DJBHPIMP_00215;product=Translation initiation factor IF-2
NZ_CP029550.1	Prodigal:002006	CDS	228303	229178	.	+	0	ID=DJBHPIMP_00216;inference=ab initio prediction:Prodigal:002006;locus_tag=DJBHPIMP_00216;product=hypothetical protein
NZ_CP029550.1	Prodigal:002006	CDS	229388	229825	.	+	0	ID=DJBHPIMP_00217;Name=rbfA;gene=rbfA;inference=ab initio prediction:Prodigal:002006,protein motif:HAMAP:MF_00003;locus_tag=DJBHPIMP_00217;product=Ribosome-binding factor A
NZ_CP029550.1	Prodigal:002006	CDS	229935	230957	.	+	0	ID=DJBHPIMP_00218;eC_number=5.4.99.25;Name=truB;db_xref=COG:COG0130;gene=truB;inference=ab initio prediction:Prodigal:002006,similar to AA sequence:UniProtKB:P60340;locus_tag=DJBHPIMP_00218;product=tRNA pseudouridine synthase B
NZ_CP029550.1	Prodigal:002006	CDS	230973	231107	.	-	0	ID=DJBHPIMP_00219;inference=ab initio prediction:Prodigal:002006;locus_tag=DJBHPIMP_00219;product=hypothetical protein
NZ_CP029550.1	Prodigal:002006	CDS	231104	231265	.	-	0	ID=DJBHPIMP_00220;inference=ab initio prediction:Prodigal:002006;locus_tag=DJBHPIMP_00220;product=hypothetical protein
NZ_CP029550.1	Prodigal:002006	CDS	231262	232335	.	-	0	ID=DJBHPIMP_00221;inference=ab initio prediction:Prodigal:002006;locus_tag=DJBHPIMP_00221;product=hypothetical protein
NZ_CP029550.1	Prodigal:002006	CDS	232316	233851	.	-	0	ID=DJBHPIMP_00222;eC_number=1.3.99.28;Name=crtI;db_xref=COG:COG1233;gene=crtI;inference=ab initio prediction:Prodigal:002006,similar to AA sequence:UniProtKB:P17054;locus_tag=DJBHPIMP_00222;product=Phytoene desaturase (neurosporene-forming)
NZ_CP029550.1	Prodigal:002006	CDS	233864	234847	.	-	0	ID=DJBHPIMP_00223;eC_number=4.2.99.20;Name=menH;gene=menH;inference=ab initio prediction:Prodigal:002006,protein motif:HAMAP:MF_01660;locus_tag=DJBHPIMP_00223;product=2-succinyl-6-hydroxy-2%2C4-cyclohexadiene-1-carboxylate synthase
NZ_CP029550.1	Prodigal:002006	CDS	234844	235098	.	-	0	ID=DJBHPIMP_00224;eC_number=6.6.1.1;Name=bchD_1;db_xref=COG:COG1240;gene=bchD_1;inference=ab initio prediction:Prodigal:002006,similar to AA sequence:UniProtKB:O34845;locus_tag=DJBHPIMP_00224;product=Magnesium-chelatase 60 kDa subunit
NZ_CP029550.1	Prodigal:002006	CDS	235092	236603	.	-	0	ID=DJBHPIMP_00225;eC_number=6.6.1.1;Name=bchD_2;db_xref=COG:COG1240;gene=bchD_2;inference=ab initio prediction:Prodigal:002006,similar to AA sequence:UniProtKB:P26175;locus_tag=DJBHPIMP_00225;product=Magnesium-chelatase 60 kDa subunit
NZ_CP029550.1	Prodigal:002006	CDS	236600	237745	.	-	0	ID=DJBHPIMP_00226;eC_number=6.6.1.1;Name=bchI;db_xref=COG:COG1239;gene=bchI;inference=ab initio prediction:Prodigal:002006,similar to AA sequence:UniProtKB:P26239;locus_tag=DJBHPIMP_00226;product=Magnesium-chelatase 38 kDa subunit
NZ_CP029550.1	Prodigal:002006	CDS	237751	238968	.	-	0	ID=DJBHPIMP_00227;eC_number=2.3.1.37;Name=hemA_1;db_xref=COG:COG0156;gene=hemA_1;inference=ab initio prediction:Prodigal:002006,similar to AA sequence:UniProtKB:P18079;locus_tag=DJBHPIMP_00227;product=5-aminolevulinate synthase
NZ_CP029550.1	Prodigal:002006	CDS	239022	239846	.	-	0	ID=DJBHPIMP_00228;inference=ab initio prediction:Prodigal:002006;locus_tag=DJBHPIMP_00228;product=hypothetical protein
NZ_CP029550.1	Prodigal:002006	CDS	239857	240948	.	-	0	ID=DJBHPIMP_00229;inference=ab initio prediction:Prodigal:002006;locus_tag=DJBHPIMP_00229;product=hypothetical protein
NZ_CP029550.1	Prodigal:002006	CDS	240945	241250	.	-	0	ID=DJBHPIMP_00230;inference=ab initio prediction:Prodigal:002006;locus_tag=DJBHPIMP_00230;product=hypothetical protein
NZ_CP029550.1	Prodigal:002006	CDS	241247	241720	.	-	0	ID=DJBHPIMP_00231;inference=ab initio prediction:Prodigal:002006;locus_tag=DJBHPIMP_00231;product=hypothetical protein
NZ_CP029550.1	Prodigal:002006	CDS	241740	242402	.	-	0	ID=DJBHPIMP_00232;inference=ab initio prediction:Prodigal:002006;locus_tag=DJBHPIMP_00232;product=hypothetical protein
NZ_CP029550.1	Prodigal:002006	CDS	242399	243172	.	-	0	ID=DJBHPIMP_00233;Name=puhA;gene=puhA;inference=ab initio prediction:Prodigal:002006,similar to AA sequence:UniProtKB:P06008;locus_tag=DJBHPIMP_00233;product=Reaction center protein H chain
NZ_CP029550.1	Prodigal:002006	CDS	243190	243609	.	-	0	ID=DJBHPIMP_00234;inference=ab initio prediction:Prodigal:002006;locus_tag=DJBHPIMP_00234;product=hypothetical protein
NZ_CP029550.1	Prodigal:002006	CDS	243552	244628	.	-	0	ID=DJBHPIMP_00235;Name=pucC;gene=pucC;inference=ab initio prediction:Prodigal:002006,similar to AA sequence:UniProtKB:P23462;locus_tag=DJBHPIMP_00235;product=Protein PucC
NZ_CP029550.1	Prodigal:002006	CDS	244625	245332	.	-	0	ID=DJBHPIMP_00236;eC_number=2.1.1.11;Name=bchM;db_xref=COG:COG2227;gene=bchM;inference=ab initio prediction:Prodigal:002006,similar to AA sequence:UniProtKB:P26236;locus_tag=DJBHPIMP_00236;product=Magnesium-protoporphyrin O-methyltransferase
NZ_CP029550.1	Prodigal:002006	CDS	245345	246241	.	-	0	ID=DJBHPIMP_00237;eC_number=1.3.7.7;Name=bchL;db_xref=COG:COG1348;gene=bchL;inference=ab initio prediction:Prodigal:002006,similar to AA sequence:UniProtKB:Q9RFD6;locus_tag=DJBHPIMP_00237;product=Light-independent protochlorophyllide reductase iron-sulfur ATP-binding protein
NZ_CP029550.1	Prodigal:002006	CDS	246238	247029	.	-	0	ID=DJBHPIMP_00238;eC_number=6.6.1.2;Name=cobN_1;gene=cobN_1;inference=ab initio prediction:Prodigal:002006,similar to AA sequence:UniProtKB:P29929;locus_tag=DJBHPIMP_00238;product=Aerobic cobaltochelatase subunit CobN
NZ_CP029550.1	Prodigal:002006	CDS	247272	249947	.	-	0	ID=DJBHPIMP_00239;inference=ab initio prediction:Prodigal:002006;locus_tag=DJBHPIMP_00239;product=hypothetical protein
NZ_CP029550.1	Prodigal:002006	CDS	249922	250278	.	-	0	ID=DJBHPIMP_00240;eC_number=1.3.7.7;Name=bchB;db_xref=COG:COG2710;gene=bchB;inference=ab initio prediction:Prodigal:002006,similar to AA sequence:UniProtKB:P26163;locus_tag=DJBHPIMP_00240;product=Light-independent protochlorophyllide reductase subunit B
NZ_CP029550.1	Prodigal:002006	CDS	250227	251477	.	-	0	ID=DJBHPIMP_00241;eC_number=1.3.7.7;Name=chlB;db_xref=COG:COG2710;gene=chlB;inference=ab initio prediction:Prodigal:002006,similar to AA sequence:UniProtKB:Q7VD38;locus_tag=DJBHPIMP_00241;product=Light-independent protochlorophyllide reductase subunit B
NZ_CP029550.1	Prodigal:002006	CDS	251480	251791	.	-	0	ID=DJBHPIMP_00242;eC_number=1.3.7.7;Name=chlN;db_xref=COG:COG2710;gene=chlN;inference=ab initio prediction:Prodigal:002006,similar to AA sequence:UniProtKB:Q7VD37;locus_tag=DJBHPIMP_00242;product=Light-independent protochlorophyllide reductase subunit N
NZ_CP029550.1	Prodigal:002006	CDS	252532	252792	.	+	0	ID=DJBHPIMP_00243;inference=ab initio prediction:Prodigal:002006;locus_tag=DJBHPIMP_00243;product=hypothetical protein
NZ_CP029550.1	Prodigal:002006	CDS	252760	253266	.	-	0	ID=DJBHPIMP_00244;inference=ab initio prediction:Prodigal:002006;locus_tag=DJBHPIMP_00244;product=hypothetical protein
NZ_CP029550.1	Prodigal:002006	CDS	253543	254439	.	+	0	ID=DJBHPIMP_00245;inference=ab initio prediction:Prodigal:002006;locus_tag=DJBHPIMP_00245;product=hypothetical protein
NZ_CP029550.1	Prodigal:002006	CDS	254580	255926	.	+	0	ID=DJBHPIMP_00246;inference=ab initio prediction:Prodigal:002006;locus_tag=DJBHPIMP_00246;product=hypothetical protein
NZ_CP029550.1	Prodigal:002006	CDS	256025	256909	.	+	0	ID=DJBHPIMP_00247;eC_number=2.5.1.74;Name=menA;gene=menA;inference=ab initio prediction:Prodigal:002006,protein motif:HAMAP:MF_01937;locus_tag=DJBHPIMP_00247;product=1%2C4-dihydroxy-2-naphthoate octaprenyltransferase
NZ_CP029550.1	Prodigal:002006	CDS	256909	258390	.	+	0	ID=DJBHPIMP_00248;inference=ab initio prediction:Prodigal:002006;locus_tag=DJBHPIMP_00248;product=hypothetical protein
NZ_CP029550.1	Prodigal:002006	CDS	258365	259462	.	+	0	ID=DJBHPIMP_00249;inference=ab initio prediction:Prodigal:002006;locus_tag=DJBHPIMP_00249;product=hypothetical protein
NZ_CP029550.1	Prodigal:002006	CDS	259459	259953	.	+	0	ID=DJBHPIMP_00250;inference=ab initio prediction:Prodigal:002006;locus_tag=DJBHPIMP_00250;product=hypothetical protein
NZ_CP029550.1	Prodigal:002006	CDS	259955	260317	.	+	0	ID=DJBHPIMP_00251;inference=ab initio prediction:Prodigal:002006;locus_tag=DJBHPIMP_00251;product=hypothetical protein
NZ_CP029550.1	Prodigal:002006	CDS	260359	261945	.	+	0	ID=DJBHPIMP_00252;Name=petJ_1;gene=petJ_1;inference=ab initio prediction:Prodigal:002006,protein motif:HAMAP:MF_00594;locus_tag=DJBHPIMP_00252;product=Cytochrome c6
NZ_CP029550.1	Prodigal:002006	CDS	262132	262938	.	+	0	ID=DJBHPIMP_00253;eC_number=1.1.1.100;Name=fabG_1;gene=fabG_1;inference=ab initio prediction:Prodigal:002006,similar to AA sequence:UniProtKB:O67610;locus_tag=DJBHPIMP_00253;product=3-oxoacyl-[acyl-carrier-protein] reductase FabG
NZ_CP029550.1	Prodigal:002006	CDS	262977	264371	.	+	0	ID=DJBHPIMP_00254;eC_number=1.16.1.1;Name=merA;gene=merA;inference=ab initio prediction:Prodigal:002006,similar to AA sequence:UniProtKB:P30341;locus_tag=DJBHPIMP_00254;product=Mercuric reductase
NZ_CP029550.1	Prodigal:002006	CDS	264581	267103	.	+	0	ID=DJBHPIMP_00255;eC_number=2.7.13.3;Name=cph1_1;gene=cph1_1;inference=ab initio prediction:Prodigal:002006,similar to AA sequence:UniProtKB:Q55168;locus_tag=DJBHPIMP_00255;product=Phytochrome-like protein cph1
NZ_CP029550.1	Prodigal:002006	CDS	267100	267588	.	+	0	ID=DJBHPIMP_00256;inference=ab initio prediction:Prodigal:002006;locus_tag=DJBHPIMP_00256;product=hypothetical protein
NZ_CP029550.1	Prodigal:002006	CDS	267552	267689	.	+	0	ID=DJBHPIMP_00257;inference=ab initio prediction:Prodigal:002006;locus_tag=DJBHPIMP_00257;product=hypothetical protein
NZ_CP029550.1	Prodigal:002006	CDS	267694	268401	.	-	0	ID=DJBHPIMP_00258;eC_number=2.7.4.8;Name=gmk;db_xref=COG:COG0194;gene=gmk;inference=ab initio prediction:Prodigal:002006,similar to AA sequence:UniProtKB:P60546;locus_tag=DJBHPIMP_00258;product=Guanylate kinase
NZ_CP029550.1	Prodigal:002006	CDS	268483	269031	.	-	0	ID=DJBHPIMP_00259;inference=ab initio prediction:Prodigal:002006,similar to AA sequence:UniProtKB:P44726;locus_tag=DJBHPIMP_00259;note=UPF0701 protein HI_0467;product=hypothetical protein
NZ_CP029550.1	Prodigal:002006	CDS	269474	270775	.	-	0	ID=DJBHPIMP_00260;eC_number=4.2.2.-;Name=mltG;gene=mltG;inference=ab initio prediction:Prodigal:002006,protein motif:HAMAP:MF_02065;locus_tag=DJBHPIMP_00260;product=Endolytic murein transglycosylase
NZ_CP029550.1	Prodigal:002006	CDS	270944	271882	.	-	0	ID=DJBHPIMP_00261;eC_number=3.2.2.23;Name=mutM;db_xref=COG:COG0266;gene=mutM;inference=ab initio prediction:Prodigal:002006,similar to AA sequence:UniProtKB:P05523;locus_tag=DJBHPIMP_00261;product=Formamidopyrimidine-DNA glycosylase
NZ_CP029550.1	Prodigal:002006	CDS	271968	272387	.	-	0	ID=DJBHPIMP_00262;inference=ab initio prediction:Prodigal:002006;locus_tag=DJBHPIMP_00262;product=hypothetical protein
NZ_CP029550.1	Prodigal:002006	CDS	272549	273322	.	+	0	ID=DJBHPIMP_00263;eC_number=2.1.1.163;Name=ubiE;db_xref=COG:COG2226;gene=ubiE;inference=ab initio prediction:Prodigal:002006,similar to AA sequence:UniProtKB:P0A887;locus_tag=DJBHPIMP_00263;product=Ubiquinone/menaquinone biosynthesis C-methyltransferase UbiE
NZ_CP029550.1	Prodigal:002006	CDS	273375	274931	.	+	0	ID=DJBHPIMP_00264;eC_number=2.7.-.-;Name=ubiB_1;gene=ubiB_1;inference=ab initio prediction:Prodigal:002006,protein motif:HAMAP:MF_00414;locus_tag=DJBHPIMP_00264;product=protein kinase UbiB
NZ_CP029550.1	Prodigal:002006	CDS	274941	276464	.	+	0	ID=DJBHPIMP_00265;eC_number=6.3.2.5;Name=coaBC;gene=coaBC;inference=ab initio prediction:Prodigal:002006,protein motif:HAMAP:MF_02225;locus_tag=DJBHPIMP_00265;product=Coenzyme A biosynthesis bifunctional protein CoaBC
NZ_CP029550.1	Prodigal:002006	CDS	277245	277868	.	+	0	ID=DJBHPIMP_00266;eC_number=4.5.1.3;Name=dcmA;gene=dcmA;inference=ab initio prediction:Prodigal:002006,similar to AA sequence:UniProtKB:P21161;locus_tag=DJBHPIMP_00266;product=Dichloromethane dehalogenase
NZ_CP029550.1	Prodigal:002006	CDS	277876	278802	.	+	0	ID=DJBHPIMP_00267;inference=ab initio prediction:Prodigal:002006;locus_tag=DJBHPIMP_00267;product=hypothetical protein
NZ_CP029550.1	Prodigal:002006	CDS	278815	279828	.	-	0	ID=DJBHPIMP_00268;eC_number=3.5.3.17;Name=gpuA_1;db_xref=COG:COG0010;gene=gpuA_1;inference=ab initio prediction:Prodigal:002006,similar to AA sequence:UniProtKB:Q9I6K2;locus_tag=DJBHPIMP_00268;product=Guanidinopropionase
NZ_CP029550.1	Prodigal:002006	CDS	280069	280347	.	+	0	ID=DJBHPIMP_00269;Name=rpsT;db_xref=COG:COG0268;gene=rpsT;inference=ab initio prediction:Prodigal:002006,similar to AA sequence:UniProtKB:Q6N0C7;locus_tag=DJBHPIMP_00269;product=30S ribosomal protein S20
NZ_CP029550.1	Prodigal:002006	CDS	280521	281435	.	+	0	ID=DJBHPIMP_00270;inference=ab initio prediction:Prodigal:002006;locus_tag=DJBHPIMP_00270;product=hypothetical protein
NZ_CP029550.1	Prodigal:002006	CDS	281467	281685	.	-	0	ID=DJBHPIMP_00271;inference=ab initio prediction:Prodigal:002006;locus_tag=DJBHPIMP_00271;product=hypothetical protein
NZ_CP029550.1	Prodigal:002006	CDS	281936	282820	.	-	0	ID=DJBHPIMP_00272;eC_number=3.1.1.15;Name=araB;gene=araB;inference=ab initio prediction:Prodigal:002006,similar to AA sequence:UniProtKB:Q1JUP5;locus_tag=DJBHPIMP_00272;product=L-arabinolactonase
NZ_CP029550.1	Prodigal:002006	CDS	283007	283954	.	+	0	ID=DJBHPIMP_00273;inference=ab initio prediction:Prodigal:002006;locus_tag=DJBHPIMP_00273;product=hypothetical protein
NZ_CP029550.1	Prodigal:002006	CDS	283951	284340	.	+	0	ID=DJBHPIMP_00274;inference=ab initio prediction:Prodigal:002006;locus_tag=DJBHPIMP_00274;product=hypothetical protein
NZ_CP029550.1	Prodigal:002006	CDS	284344	285273	.	-	0	ID=DJBHPIMP_00275;eC_number=1.8.1.9;Name=trxB_1;db_xref=COG:COG0492;gene=trxB_1;inference=ab initio prediction:Prodigal:002006,similar to AA sequence:UniProtKB:P9WHH1;locus_tag=DJBHPIMP_00275;product=Thioredoxin reductase
NZ_CP029550.1	Prodigal:002006	CDS	285387	285725	.	-	0	ID=DJBHPIMP_00276;Name=grxD;db_xref=COG:COG0278;gene=grxD;inference=ab initio prediction:Prodigal:002006,similar to AA sequence:UniProtKB:P0AC69;locus_tag=DJBHPIMP_00276;product=Glutaredoxin 4
NZ_CP029550.1	Prodigal:002006	CDS	285754	286065	.	-	0	ID=DJBHPIMP_00277;inference=ab initio prediction:Prodigal:002006;locus_tag=DJBHPIMP_00277;product=hypothetical protein
NZ_CP029550.1	Prodigal:002006	CDS	286279	286515	.	-	0	ID=DJBHPIMP_00278;db_xref=COG:COG0271;inference=ab initio prediction:Prodigal:002006,similar to AA sequence:UniProtKB:Q9ZCE4;locus_tag=DJBHPIMP_00278;product=putative protein RP812
NZ_CP029550.1	Prodigal:002006	CDS	286547	288772	.	-	0	ID=DJBHPIMP_00279;eC_number=6.3.5.3;Name=purL;db_xref=COG:COG0046;gene=purL;inference=ab initio prediction:Prodigal:002006,similar to AA sequence:UniProtKB:P12042;locus_tag=DJBHPIMP_00279;product=Phosphoribosylformylglycinamidine synthase subunit PurL
NZ_CP029550.1	Prodigal:002006	CDS	288932	290119	.	-	0	ID=DJBHPIMP_00280;inference=ab initio prediction:Prodigal:002006;locus_tag=DJBHPIMP_00280;product=hypothetical protein
NZ_CP029550.1	Prodigal:002006	CDS	290245	292098	.	-	0	ID=DJBHPIMP_00281;eC_number=3.6.4.12;Name=recQ;db_xref=COG:COG0514;gene=recQ;inference=ab initio prediction:Prodigal:002006,similar to AA sequence:UniProtKB:P15043;locus_tag=DJBHPIMP_00281;product=ATP-dependent DNA helicase RecQ
NZ_CP029550.1	Prodigal:002006	CDS	292367	293572	.	-	0	ID=DJBHPIMP_00282;Name=recF;db_xref=COG:COG1195;gene=recF;inference=ab initio prediction:Prodigal:002006,similar to AA sequence:UniProtKB:Q9RVE0;locus_tag=DJBHPIMP_00282;product=DNA replication and repair protein RecF
NZ_CP029550.1	Prodigal:002006	CDS	293569	294690	.	-	0	ID=DJBHPIMP_00283;Name=dnaN;gene=dnaN;inference=ab initio prediction:Prodigal:002006,similar to AA sequence:UniProtKB:B8GXP6;locus_tag=DJBHPIMP_00283;product=Beta sliding clamp
NZ_CP029550.1	Prodigal:002006	CDS	295024	296517	.	-	0	ID=DJBHPIMP_00284;Name=dnaA_1;db_xref=COG:COG0593;gene=dnaA_1;inference=ab initio prediction:Prodigal:002006,similar to AA sequence:UniProtKB:P05648;locus_tag=DJBHPIMP_00284;product=Chromosomal replication initiator protein DnaA
NZ_CP029550.1	Prodigal:002006	CDS	296962	298068	.	-	0	ID=DJBHPIMP_00285;eC_number=3.4.15.5;Name=dcp_1;db_xref=COG:COG0339;gene=dcp_1;inference=ab initio prediction:Prodigal:002006,similar to AA sequence:UniProtKB:P27236;locus_tag=DJBHPIMP_00285;product=Dipeptidyl carboxypeptidase
NZ_CP029550.1	Prodigal:002006	CDS	298127	298945	.	-	0	ID=DJBHPIMP_00286;eC_number=3.4.15.5;Name=dcp_2;db_xref=COG:COG0339;gene=dcp_2;inference=ab initio prediction:Prodigal:002006,similar to AA sequence:UniProtKB:P27236;locus_tag=DJBHPIMP_00286;product=Dipeptidyl carboxypeptidase
NZ_CP029550.1	Prodigal:002006	CDS	299260	299529	.	-	0	ID=DJBHPIMP_00287;inference=ab initio prediction:Prodigal:002006;locus_tag=DJBHPIMP_00287;product=hypothetical protein
NZ_CP029550.1	Prodigal:002006	CDS	300366	300836	.	+	0	ID=DJBHPIMP_00288;inference=ab initio prediction:Prodigal:002006;locus_tag=DJBHPIMP_00288;product=hypothetical protein
NZ_CP029550.1	Prodigal:002006	CDS	300892	301974	.	+	0	ID=DJBHPIMP_00289;inference=ab initio prediction:Prodigal:002006;locus_tag=DJBHPIMP_00289;product=hypothetical protein
NZ_CP029550.1	Prodigal:002006	CDS	301988	302386	.	+	0	ID=DJBHPIMP_00290;inference=ab initio prediction:Prodigal:002006;locus_tag=DJBHPIMP_00290;product=hypothetical protein
NZ_CP029550.1	Prodigal:002006	CDS	302376	302720	.	-	0	ID=DJBHPIMP_00291;Name=yehW;db_xref=COG:COG1174;gene=yehW;inference=ab initio prediction:Prodigal:002006,similar to AA sequence:UniProtKB:P33359;locus_tag=DJBHPIMP_00291;product=Glycine betaine uptake system permease protein YehW
NZ_CP029550.1	Prodigal:002006	CDS	303114	304325	.	-	0	ID=DJBHPIMP_00292;Name=yehY;db_xref=COG:COG1174;gene=yehY;inference=ab initio prediction:Prodigal:002006,similar to AA sequence:UniProtKB:P33361;locus_tag=DJBHPIMP_00292;product=Glycine betaine uptake system permease protein YehY
NZ_CP029550.1	Prodigal:002006	CDS	304322	305155	.	-	0	ID=DJBHPIMP_00293;Name=yehZ;db_xref=COG:COG1732;gene=yehZ;inference=ab initio prediction:Prodigal:002006,similar to AA sequence:UniProtKB:P33362;locus_tag=DJBHPIMP_00293;product=Glycine betaine-binding protein YehZ
NZ_CP029550.1	Prodigal:002006	CDS	305526	305915	.	+	0	ID=DJBHPIMP_00294;Name=pdtaR_1;db_xref=COG:COG3707;gene=pdtaR_1;inference=ab initio prediction:Prodigal:002006,similar to AA sequence:UniProtKB:P9WGM3;locus_tag=DJBHPIMP_00294;product=putative transcriptional regulatory protein pdtaR
NZ_CP029550.1	Prodigal:002006	CDS	305927	306310	.	-	0	ID=DJBHPIMP_00295;inference=ab initio prediction:Prodigal:002006,similar to AA sequence:UniProtKB:Q6NCZ4;locus_tag=DJBHPIMP_00295;note=UPF0102 protein RPA0323;product=hypothetical protein
NZ_CP029550.1	Prodigal:002006	CDS	306300	307256	.	-	0	ID=DJBHPIMP_00296;eC_number=2.1.1.198;Name=rsmI;gene=rsmI;inference=ab initio prediction:Prodigal:002006,protein motif:HAMAP:MF_01877;locus_tag=DJBHPIMP_00296;product=Ribosomal RNA small subunit methyltransferase I
NZ_CP029550.1	Prodigal:002006	CDS	307378	308382	.	+	0	ID=DJBHPIMP_00297;Name=lpoA;gene=lpoA;inference=ab initio prediction:Prodigal:002006,protein motif:HAMAP:MF_01890;locus_tag=DJBHPIMP_00297;product=Penicillin-binding protein activator LpoA
NZ_CP029550.1	Prodigal:002006	CDS	308599	309444	.	-	0	ID=DJBHPIMP_00298;inference=ab initio prediction:Prodigal:002006;locus_tag=DJBHPIMP_00298;product=hypothetical protein
NZ_CP029550.1	Prodigal:002006	CDS	309483	310391	.	-	0	ID=DJBHPIMP_00299;Name=hemW_1;db_xref=COG:COG0635;gene=hemW_1;inference=ab initio prediction:Prodigal:002006,similar to AA sequence:UniProtKB:P54304;locus_tag=DJBHPIMP_00299;product=Heme chaperone HemW
NZ_CP029550.1	Prodigal:002006	CDS	310391	310618	.	-	0	ID=DJBHPIMP_00300;Name=hemW_2;db_xref=COG:COG0635;gene=hemW_2;inference=ab initio prediction:Prodigal:002006,similar to AA sequence:UniProtKB:P52062;locus_tag=DJBHPIMP_00300;product=Heme chaperone HemW
NZ_CP029550.1	Prodigal:002006	CDS	310663	311292	.	-	0	ID=DJBHPIMP_00301;eC_number=3.6.1.66;db_xref=COG:COG0127;inference=ab initio prediction:Prodigal:002006,similar to AA sequence:UniProtKB:P44598;locus_tag=DJBHPIMP_00301;product=dITP/XTP pyrophosphatase
NZ_CP029550.1	Prodigal:002006	CDS	311289	312014	.	-	0	ID=DJBHPIMP_00302;eC_number=2.7.7.56;Name=rph;db_xref=COG:COG0689;gene=rph;inference=ab initio prediction:Prodigal:002006,similar to AA sequence:UniProtKB:P50597;locus_tag=DJBHPIMP_00302;product=Ribonuclease PH
NZ_CP029550.1	Prodigal:002006	CDS	312183	313277	.	+	0	ID=DJBHPIMP_00303;Name=hrcA;db_xref=COG:COG1420;gene=hrcA;inference=ab initio prediction:Prodigal:002006,similar to AA sequence:UniProtKB:P30727;locus_tag=DJBHPIMP_00303;product=Heat-inducible transcription repressor HrcA
NZ_CP029550.1	Prodigal:002006	CDS	313318	314172	.	-	0	ID=DJBHPIMP_00304;inference=ab initio prediction:Prodigal:002006;locus_tag=DJBHPIMP_00304;product=hypothetical protein
NZ_CP029550.1	Prodigal:002006	CDS	314433	315800	.	+	0	ID=DJBHPIMP_00305;Name=kgtP;gene=kgtP;inference=ab initio prediction:Prodigal:002006,similar to AA sequence:UniProtKB:P0AEX3;locus_tag=DJBHPIMP_00305;product=Alpha-ketoglutarate permease
NZ_CP029550.1	Prodigal:002006	CDS	315877	316425	.	-	0	ID=DJBHPIMP_00306;inference=ab initio prediction:Prodigal:002006;locus_tag=DJBHPIMP_00306;product=hypothetical protein
NZ_CP029550.1	Prodigal:002006	CDS	316552	317298	.	+	0	ID=DJBHPIMP_00307;Name=tlyA;db_xref=COG:COG1189;gene=tlyA;inference=ab initio prediction:Prodigal:002006,similar to AA sequence:UniProtKB:Q06803;locus_tag=DJBHPIMP_00307;product=Hemolysin A
NZ_CP029550.1	Prodigal:002006	CDS	317295	317639	.	+	0	ID=DJBHPIMP_00308;eC_number=2.1.1.189;Name=rlmCD;db_xref=COG:COG2265;gene=rlmCD;inference=ab initio prediction:Prodigal:002006,similar to AA sequence:UniProtKB:O31503;locus_tag=DJBHPIMP_00308;product=23S rRNA (uracil-C(5))-methyltransferase RlmCD
NZ_CP029550.1	Prodigal:002006	CDS	317684	318541	.	+	0	ID=DJBHPIMP_00309;eC_number=2.1.1.190;Name=rlmD;db_xref=COG:COG2265;gene=rlmD;inference=ab initio prediction:Prodigal:002006,similar to AA sequence:UniProtKB:P55135;locus_tag=DJBHPIMP_00309;product=23S rRNA (uracil(1939)-C(5))-methyltransferase RlmD
NZ_CP029550.1	Prodigal:002006	CDS	318607	318882	.	+	0	ID=DJBHPIMP_00310;inference=ab initio prediction:Prodigal:002006;locus_tag=DJBHPIMP_00310;product=hypothetical protein
NZ_CP029550.1	Prodigal:002006	CDS	319103	319858	.	-	0	ID=DJBHPIMP_00311;eC_number=3.4.-.-;Name=yedK;db_xref=COG:COG2135;gene=yedK;inference=ab initio prediction:Prodigal:002006,similar to AA sequence:UniProtKB:P76318;locus_tag=DJBHPIMP_00311;product=SOS response-associated protein YedK
NZ_CP029550.1	Prodigal:002006	CDS	319883	320971	.	-	0	ID=DJBHPIMP_00312;inference=ab initio prediction:Prodigal:002006;locus_tag=DJBHPIMP_00312;product=hypothetical protein
NZ_CP029550.1	Prodigal:002006	CDS	320968	322620	.	-	0	ID=DJBHPIMP_00313;eC_number=2.7.11.1;Name=kaiC_1;gene=kaiC_1;inference=ab initio prediction:Prodigal:002006,similar to AA sequence:UniProtKB:Q6L8J9;locus_tag=DJBHPIMP_00313;product=Circadian clock protein kinase KaiC
NZ_CP029550.1	Prodigal:002006	CDS	322625	323629	.	-	0	ID=DJBHPIMP_00314;Name=corA_1;db_xref=COG:COG0598;gene=corA_1;inference=ab initio prediction:Prodigal:002006,similar to AA sequence:UniProtKB:P0A2R8;locus_tag=DJBHPIMP_00314;product=Magnesium transport protein CorA
NZ_CP029550.1	Prodigal:002006	CDS	323638	323859	.	-	0	ID=DJBHPIMP_00315;inference=ab initio prediction:Prodigal:002006;locus_tag=DJBHPIMP_00315;product=hypothetical protein
NZ_CP029550.1	Prodigal:002006	CDS	323859	324497	.	-	0	ID=DJBHPIMP_00316;eC_number=1.-.-.-;Name=ucpA;gene=ucpA;inference=ab initio prediction:Prodigal:002006,similar to AA sequence:UniProtKB:P37440;locus_tag=DJBHPIMP_00316;product=Oxidoreductase UcpA
NZ_CP029550.1	Prodigal:002006	CDS	324520	325365	.	-	0	ID=DJBHPIMP_00317;eC_number=1.1.1.100;Name=fabG_2;gene=fabG_2;inference=ab initio prediction:Prodigal:002006,similar to AA sequence:UniProtKB:Q9KQH7;locus_tag=DJBHPIMP_00317;product=3-oxoacyl-[acyl-carrier-protein] reductase FabG
NZ_CP029550.1	Prodigal:002006	CDS	325362	326141	.	-	0	ID=DJBHPIMP_00318;eC_number=4.2.1.17;Name=paaF;db_xref=COG:COG1024;gene=paaF;inference=ab initio prediction:Prodigal:002006,similar to AA sequence:UniProtKB:P76082;locus_tag=DJBHPIMP_00318;product=2%2C3-dehydroadipyl-CoA hydratase
NZ_CP029550.1	Prodigal:002006	CDS	326167	327936	.	-	0	ID=DJBHPIMP_00319;eC_number=1.3.8.-;Name=dmdC_1;db_xref=COG:COG1960;gene=dmdC_1;inference=ab initio prediction:Prodigal:002006,similar to AA sequence:UniProtKB:Q5LLW7;locus_tag=DJBHPIMP_00319;product=3-methylmercaptopropionyl-CoA dehydrogenase
NZ_CP029550.1	Prodigal:002006	CDS	328088	329098	.	+	0	ID=DJBHPIMP_00320;eC_number=2.7.7.87;Name=ywlC;db_xref=COG:COG0009;gene=ywlC;inference=ab initio prediction:Prodigal:002006,similar to AA sequence:UniProtKB:P39153;locus_tag=DJBHPIMP_00320;product=Threonylcarbamoyl-AMP synthase
NZ_CP029550.1	Prodigal:002006	CDS	329150	329242	.	-	0	ID=DJBHPIMP_00321;inference=ab initio prediction:Prodigal:002006;locus_tag=DJBHPIMP_00321;product=hypothetical protein
NZ_CP029550.1	Prodigal:002006	CDS	329242	329841	.	-	0	ID=DJBHPIMP_00322;eC_number=1.6.5.2;inference=ab initio prediction:Prodigal:002006,similar to AA sequence:UniProtKB:Q2YQ23;locus_tag=DJBHPIMP_00322;product=NAD(P)H dehydrogenase (quinone)
NZ_CP029550.1	Prodigal:002006	CDS	330878	331339	.	-	0	ID=DJBHPIMP_00323;Name=greB;gene=greB;inference=ab initio prediction:Prodigal:002006,protein motif:HAMAP:MF_00930;locus_tag=DJBHPIMP_00323;product=Transcription elongation factor GreB
NZ_CP029550.1	Prodigal:002006	CDS	331406	332392	.	-	0	ID=DJBHPIMP_00324;eC_number=1.3.1.84;Name=acuI;db_xref=COG:COG0604;gene=acuI;inference=ab initio prediction:Prodigal:002006,similar to AA sequence:UniProtKB:Q3J6K9;locus_tag=DJBHPIMP_00324;product=Acrylyl-CoA reductase AcuI
NZ_CP029550.1	Prodigal:002006	CDS	332456	333064	.	-	0	ID=DJBHPIMP_00325;inference=ab initio prediction:Prodigal:002006;locus_tag=DJBHPIMP_00325;product=hypothetical protein
NZ_CP029550.1	Prodigal:002006	CDS	333290	334468	.	-	0	ID=DJBHPIMP_00326;inference=ab initio prediction:Prodigal:002006;locus_tag=DJBHPIMP_00326;product=hypothetical protein
NZ_CP029550.1	Prodigal:002006	CDS	334687	335223	.	-	0	ID=DJBHPIMP_00327;inference=ab initio prediction:Prodigal:002006;locus_tag=DJBHPIMP_00327;product=hypothetical protein
NZ_CP029550.1	Prodigal:002006	CDS	335330	336718	.	+	0	ID=DJBHPIMP_00328;eC_number=2.6.1.113;Name=spuC;db_xref=COG:COG0161;gene=spuC;inference=ab initio prediction:Prodigal:002006,similar to AA sequence:UniProtKB:Q9I6J2;locus_tag=DJBHPIMP_00328;product=Putrescine--pyruvate aminotransferase
NZ_CP029550.1	Prodigal:002006	CDS	336974	337186	.	+	0	ID=DJBHPIMP_00329;inference=ab initio prediction:Prodigal:002006;locus_tag=DJBHPIMP_00329;product=hypothetical protein
NZ_CP029550.1	Prodigal:002006	CDS	337331	338263	.	+	0	ID=DJBHPIMP_00330;inference=ab initio prediction:Prodigal:002006;locus_tag=DJBHPIMP_00330;product=hypothetical protein
NZ_CP029550.1	Prodigal:002006	CDS	338341	338787	.	+	0	ID=DJBHPIMP_00331;inference=ab initio prediction:Prodigal:002006;locus_tag=DJBHPIMP_00331;product=hypothetical protein
NZ_CP029550.1	Prodigal:002006	CDS	338754	339233	.	+	0	ID=DJBHPIMP_00332;inference=ab initio prediction:Prodigal:002006;locus_tag=DJBHPIMP_00332;product=hypothetical protein
NZ_CP029550.1	Prodigal:002006	CDS	339349	339618	.	+	0	ID=DJBHPIMP_00333;inference=ab initio prediction:Prodigal:002006;locus_tag=DJBHPIMP_00333;product=hypothetical protein
NZ_CP029550.1	Prodigal:002006	CDS	339663	341195	.	-	0	ID=DJBHPIMP_00334;eC_number=6.4.1.3;Name=pccB;db_xref=COG:COG4799;gene=pccB;inference=ab initio prediction:Prodigal:002006,similar to AA sequence:UniProtKB:Q3J4E3;locus_tag=DJBHPIMP_00334;product=Propionyl-CoA carboxylase beta chain
NZ_CP029550.1	Prodigal:002006	CDS	341307	342110	.	-	0	ID=DJBHPIMP_00335;inference=ab initio prediction:Prodigal:002006;locus_tag=DJBHPIMP_00335;product=hypothetical protein
NZ_CP029550.1	Aragorn:001002	tRNA	342605	342694	.	-	.	ID=DJBHPIMP_00336;inference=COORDINATES:profile:Aragorn:001002;locus_tag=DJBHPIMP_00336;product=tRNA-Pro(cgg)
NZ_CP029550.1	Prodigal:002006	CDS	342911	343306	.	-	0	ID=DJBHPIMP_00337;inference=ab initio prediction:Prodigal:002006;locus_tag=DJBHPIMP_00337;product=hypothetical protein
NZ_CP029550.1	Prodigal:002006	CDS	343441	344949	.	-	0	ID=DJBHPIMP_00338;inference=ab initio prediction:Prodigal:002006;locus_tag=DJBHPIMP_00338;product=hypothetical protein
NZ_CP029550.1	Prodigal:002006	CDS	345086	346333	.	-	0	ID=DJBHPIMP_00339;Name=dnaK_1;gene=dnaK_1;inference=ab initio prediction:Prodigal:002006,protein motif:HAMAP:MF_00332;locus_tag=DJBHPIMP_00339;product=Chaperone protein DnaK
NZ_CP029550.1	Prodigal:002006	CDS	346552	347199	.	-	0	ID=DJBHPIMP_00340;inference=ab initio prediction:Prodigal:002006;locus_tag=DJBHPIMP_00340;product=hypothetical protein
NZ_CP029550.1	Prodigal:002006	CDS	347196	347567	.	-	0	ID=DJBHPIMP_00341;inference=ab initio prediction:Prodigal:002006;locus_tag=DJBHPIMP_00341;product=hypothetical protein
NZ_CP029550.1	Prodigal:002006	CDS	347981	348313	.	-	0	ID=DJBHPIMP_00342;Name=ydgC;db_xref=COG:COG3136;gene=ydgC;inference=ab initio prediction:Prodigal:002006,similar to AA sequence:UniProtKB:P0ACX0;locus_tag=DJBHPIMP_00342;product=Inner membrane protein YdgC
NZ_CP029550.1	Prodigal:002006	CDS	348310	349638	.	-	0	ID=DJBHPIMP_00343;Name=rarA;db_xref=COG:COG2256;gene=rarA;inference=ab initio prediction:Prodigal:002006,similar to AA sequence:UniProtKB:P0AAZ4;locus_tag=DJBHPIMP_00343;product=Replication-associated recombination protein A
NZ_CP029550.1	Prodigal:002006	CDS	349805	350713	.	+	0	ID=DJBHPIMP_00344;eC_number=3.4.24.-;Name=htpX;db_xref=COG:COG0501;gene=htpX;inference=ab initio prediction:Prodigal:002006,similar to AA sequence:UniProtKB:P9WHS5;locus_tag=DJBHPIMP_00344;product=Protease HtpX
NZ_CP029550.1	Prodigal:002006	CDS	350710	352173	.	-	0	ID=DJBHPIMP_00345;eC_number=3.4.21.107;Name=degP_1;db_xref=COG:COG0265;gene=degP_1;inference=ab initio prediction:Prodigal:002006,similar to AA sequence:UniProtKB:P0C0V0;locus_tag=DJBHPIMP_00345;product=Periplasmic serine endoprotease DegP
NZ_CP029550.1	Prodigal:002006	CDS	352384	353223	.	-	0	ID=DJBHPIMP_00346;inference=ab initio prediction:Prodigal:002006;locus_tag=DJBHPIMP_00346;product=hypothetical protein
NZ_CP029550.1	Prodigal:002006	CDS	353404	353757	.	-	0	ID=DJBHPIMP_00347;inference=ab initio prediction:Prodigal:002006;locus_tag=DJBHPIMP_00347;product=hypothetical protein
NZ_CP029550.1	Prodigal:002006	CDS	354058	355362	.	-	0	ID=DJBHPIMP_00348;eC_number=2.4.1.250;Name=mshA_1;gene=mshA_1;inference=ab initio prediction:Prodigal:002006,protein motif:HAMAP:MF_01695;locus_tag=DJBHPIMP_00348;product=D-inositol-3-phosphate glycosyltransferase
NZ_CP029550.1	Prodigal:002006	CDS	355483	356682	.	+	0	ID=DJBHPIMP_00349;eC_number=2.4.1.250;Name=mshA_2;gene=mshA_2;inference=ab initio prediction:Prodigal:002006,protein motif:HAMAP:MF_01695;locus_tag=DJBHPIMP_00349;product=D-inositol-3-phosphate glycosyltransferase
NZ_CP029550.1	Prodigal:002006	CDS	356885	357070	.	+	0	ID=DJBHPIMP_00350;inference=ab initio prediction:Prodigal:002006;locus_tag=DJBHPIMP_00350;product=hypothetical protein
NZ_CP029550.1	Prodigal:002006	CDS	357159	358841	.	-	0	ID=DJBHPIMP_00351;eC_number=1.3.8.12;Name=mcd_1;db_xref=COG:COG1960;gene=mcd_1;inference=ab initio prediction:Prodigal:002006,similar to AA sequence:UniProtKB:D3JV03;locus_tag=DJBHPIMP_00351;product=(2S)-methylsuccinyl-CoA dehydrogenase
NZ_CP029550.1	Prodigal:002006	CDS	358967	359902	.	-	0	ID=DJBHPIMP_00352;inference=ab initio prediction:Prodigal:002006;locus_tag=DJBHPIMP_00352;product=hypothetical protein
NZ_CP029550.1	Prodigal:002006	CDS	360638	362443	.	+	0	ID=DJBHPIMP_00353;eC_number=1.1.2.7;inference=ab initio prediction:Prodigal:002006,similar to AA sequence:UniProtKB:P38539;locus_tag=DJBHPIMP_00353;product=Methanol dehydrogenase [cytochrome c] subunit 1
NZ_CP029550.1	Prodigal:002006	CDS	362560	364914	.	-	0	ID=DJBHPIMP_00354;inference=ab initio prediction:Prodigal:002006;locus_tag=DJBHPIMP_00354;product=hypothetical protein
NZ_CP029550.1	Prodigal:002006	CDS	365208	365723	.	+	0	ID=DJBHPIMP_00355;inference=ab initio prediction:Prodigal:002006;locus_tag=DJBHPIMP_00355;product=hypothetical protein
NZ_CP029550.1	Prodigal:002006	CDS	365732	366091	.	+	0	ID=DJBHPIMP_00356;inference=ab initio prediction:Prodigal:002006;locus_tag=DJBHPIMP_00356;product=hypothetical protein
NZ_CP029550.1	Prodigal:002006	CDS	366349	368127	.	-	0	ID=DJBHPIMP_00357;eC_number=7.5.2.3;Name=ndvA;gene=ndvA;inference=ab initio prediction:Prodigal:002006,similar to AA sequence:UniProtKB:Q2YQ73;locus_tag=DJBHPIMP_00357;product=Beta-(1-->2)glucan export ATP-binding/permease protein NdvA
NZ_CP029550.1	Prodigal:002006	CDS	368419	369192	.	+	0	ID=DJBHPIMP_00358;Name=pomA;db_xref=COG:COG1291;gene=pomA;inference=ab initio prediction:Prodigal:002006,similar to AA sequence:UniProtKB:O06873;locus_tag=DJBHPIMP_00358;product=Chemotaxis protein PomA
NZ_CP029550.1	Prodigal:002006	CDS	369222	369980	.	+	0	ID=DJBHPIMP_00359;inference=ab initio prediction:Prodigal:002006;locus_tag=DJBHPIMP_00359;product=hypothetical protein
NZ_CP029550.1	Prodigal:002006	CDS	370059	370559	.	-	0	ID=DJBHPIMP_00360;inference=ab initio prediction:Prodigal:002006;locus_tag=DJBHPIMP_00360;product=hypothetical protein
NZ_CP029550.1	Prodigal:002006	CDS	370585	373299	.	-	0	ID=DJBHPIMP_00361;inference=ab initio prediction:Prodigal:002006;locus_tag=DJBHPIMP_00361;product=hypothetical protein
NZ_CP029550.1	Prodigal:002006	CDS	373909	374457	.	+	0	ID=DJBHPIMP_00362;inference=ab initio prediction:Prodigal:002006;locus_tag=DJBHPIMP_00362;product=hypothetical protein
NZ_CP029550.1	Prodigal:002006	CDS	374461	374781	.	-	0	ID=DJBHPIMP_00363;inference=ab initio prediction:Prodigal:002006;locus_tag=DJBHPIMP_00363;product=hypothetical protein
NZ_CP029550.1	Prodigal:002006	CDS	374817	375758	.	-	0	ID=DJBHPIMP_00364;Name=ompA_1;gene=ompA_1;inference=ab initio prediction:Prodigal:002006,protein motif:HAMAP:MF_00842;locus_tag=DJBHPIMP_00364;product=Outer membrane protein A
NZ_CP029550.1	Prodigal:002006	CDS	376090	377061	.	-	0	ID=DJBHPIMP_00365;inference=ab initio prediction:Prodigal:002006;locus_tag=DJBHPIMP_00365;product=hypothetical protein
NZ_CP029550.1	Prodigal:002006	CDS	377306	377548	.	+	0	ID=DJBHPIMP_00366;inference=ab initio prediction:Prodigal:002006;locus_tag=DJBHPIMP_00366;product=hypothetical protein
NZ_CP029550.1	Prodigal:002006	CDS	377561	377899	.	+	0	ID=DJBHPIMP_00367;inference=ab initio prediction:Prodigal:002006;locus_tag=DJBHPIMP_00367;product=hypothetical protein
NZ_CP029550.1	Prodigal:002006	CDS	377904	379244	.	-	0	ID=DJBHPIMP_00368;eC_number=5.4.2.10;Name=glmM;db_xref=COG:COG1109;gene=glmM;inference=ab initio prediction:Prodigal:002006,similar to AA sequence:UniProtKB:P31120;locus_tag=DJBHPIMP_00368;product=Phosphoglucosamine mutase
NZ_CP029550.1	Prodigal:002006	CDS	379455	381377	.	-	0	ID=DJBHPIMP_00369;eC_number=3.4.24.-;Name=ftsH;gene=ftsH;inference=ab initio prediction:Prodigal:002006,similar to AA sequence:UniProtKB:B8H444;locus_tag=DJBHPIMP_00369;product=ATP-dependent zinc metalloprotease FtsH
NZ_CP029550.1	Prodigal:002006	CDS	381745	382278	.	+	0	ID=DJBHPIMP_00370;inference=ab initio prediction:Prodigal:002006;locus_tag=DJBHPIMP_00370;product=hypothetical protein
NZ_CP029550.1	Prodigal:002006	CDS	382673	383626	.	-	0	ID=DJBHPIMP_00371;Name=cpoB;gene=cpoB;inference=ab initio prediction:Prodigal:002006,protein motif:HAMAP:MF_02066;locus_tag=DJBHPIMP_00371;product=Cell division coordinator CpoB
NZ_CP029550.1	Prodigal:002006	CDS	383733	384233	.	-	0	ID=DJBHPIMP_00372;Name=pal_1;gene=pal_1;inference=ab initio prediction:Prodigal:002006,similar to AA sequence:UniProtKB:P0A3S8;locus_tag=DJBHPIMP_00372;product=Peptidoglycan-associated lipoprotein
NZ_CP029550.1	Prodigal:002006	CDS	384520	385551	.	-	0	ID=DJBHPIMP_00373;inference=ab initio prediction:Prodigal:002006;locus_tag=DJBHPIMP_00373;product=hypothetical protein
NZ_CP029550.1	Prodigal:002006	CDS	385661	386308	.	+	0	ID=DJBHPIMP_00374;inference=ab initio prediction:Prodigal:002006;locus_tag=DJBHPIMP_00374;product=hypothetical protein
NZ_CP029550.1	Prodigal:002006	CDS	386305	386742	.	+	0	ID=DJBHPIMP_00375;inference=ab initio prediction:Prodigal:002006;locus_tag=DJBHPIMP_00375;product=hypothetical protein
NZ_CP029550.1	Prodigal:002006	CDS	386805	387728	.	-	0	ID=DJBHPIMP_00376;eC_number=2.5.1.61;Name=hemC;db_xref=COG:COG0181;gene=hemC;inference=ab initio prediction:Prodigal:002006,similar to AA sequence:UniProtKB:P06983;locus_tag=DJBHPIMP_00376;product=Porphobilinogen deaminase
NZ_CP029550.1	Prodigal:002006	CDS	387810	388109	.	-	0	ID=DJBHPIMP_00377;inference=ab initio prediction:Prodigal:002006;locus_tag=DJBHPIMP_00377;product=hypothetical protein
NZ_CP029550.1	Prodigal:002006	CDS	388132	388308	.	-	0	ID=DJBHPIMP_00378;inference=ab initio prediction:Prodigal:002006;locus_tag=DJBHPIMP_00378;product=hypothetical protein
NZ_CP029550.1	Prodigal:002006	CDS	388372	388995	.	-	0	ID=DJBHPIMP_00379;inference=ab initio prediction:Prodigal:002006;locus_tag=DJBHPIMP_00379;product=hypothetical protein
NZ_CP029550.1	Prodigal:002006	CDS	389176	389619	.	+	0	ID=DJBHPIMP_00380;inference=ab initio prediction:Prodigal:002006;locus_tag=DJBHPIMP_00380;product=hypothetical protein
NZ_CP029550.1	Prodigal:002006	CDS	389812	389982	.	+	0	ID=DJBHPIMP_00381;inference=ab initio prediction:Prodigal:002006;locus_tag=DJBHPIMP_00381;product=hypothetical protein
NZ_CP029550.1	Prodigal:002006	CDS	390050	390523	.	-	0	ID=DJBHPIMP_00382;Name=ibpA_1;db_xref=COG:COG0071;gene=ibpA_1;inference=ab initio prediction:Prodigal:002006,similar to AA sequence:UniProtKB:P0C054;locus_tag=DJBHPIMP_00382;product=Small heat shock protein IbpA
NZ_CP029550.1	Prodigal:002006	CDS	390712	391701	.	+	0	ID=DJBHPIMP_00383;inference=ab initio prediction:Prodigal:002006;locus_tag=DJBHPIMP_00383;product=hypothetical protein
NZ_CP029550.1	Prodigal:002006	CDS	391717	392136	.	-	0	ID=DJBHPIMP_00384;eC_number=3.1.3.-;db_xref=COG:COG2062;inference=ab initio prediction:Prodigal:002006,similar to AA sequence:UniProtKB:P9WGF9;locus_tag=DJBHPIMP_00384;product=putative protein
NZ_CP029550.1	Prodigal:002006	CDS	392252	393232	.	-	0	ID=DJBHPIMP_00385;eC_number=1.1.-.-;Name=yajO_1;db_xref=COG:COG0667;gene=yajO_1;inference=ab initio prediction:Prodigal:002006,similar to AA sequence:UniProtKB:P77735;locus_tag=DJBHPIMP_00385;product=1-deoxyxylulose-5-phosphate synthase YajO
NZ_CP029550.1	Prodigal:002006	CDS	393315	394166	.	-	0	ID=DJBHPIMP_00386;inference=ab initio prediction:Prodigal:002006;locus_tag=DJBHPIMP_00386;product=hypothetical protein
NZ_CP029550.1	Prodigal:002006	CDS	394247	394897	.	-	0	ID=DJBHPIMP_00387;inference=ab initio prediction:Prodigal:002006;locus_tag=DJBHPIMP_00387;product=hypothetical protein
NZ_CP029550.1	Prodigal:002006	CDS	394894	396102	.	-	0	ID=DJBHPIMP_00388;inference=ab initio prediction:Prodigal:002006;locus_tag=DJBHPIMP_00388;product=hypothetical protein
NZ_CP029550.1	Prodigal:002006	CDS	396422	398263	.	+	0	ID=DJBHPIMP_00389;Name=kefC_1;db_xref=COG:COG0475;gene=kefC_1;inference=ab initio prediction:Prodigal:002006,similar to AA sequence:UniProtKB:P03819;locus_tag=DJBHPIMP_00389;product=Glutathione-regulated potassium-efflux system protein KefC
NZ_CP029550.1	Prodigal:002006	CDS	398273	398677	.	-	0	ID=DJBHPIMP_00390;inference=ab initio prediction:Prodigal:002006;locus_tag=DJBHPIMP_00390;product=hypothetical protein
NZ_CP029550.1	Prodigal:002006	CDS	398978	400153	.	+	0	ID=DJBHPIMP_00391;inference=ab initio prediction:Prodigal:002006;locus_tag=DJBHPIMP_00391;product=hypothetical protein
NZ_CP029550.1	Prodigal:002006	CDS	400173	400493	.	-	0	ID=DJBHPIMP_00392;Name=fdxE;db_xref=COG:COG0633;gene=fdxE;inference=ab initio prediction:Prodigal:002006,similar to AA sequence:UniProtKB:P80306;locus_tag=DJBHPIMP_00392;product=Ferredoxin-6
NZ_CP029550.1	Prodigal:002006	CDS	400676	401011	.	-	0	ID=DJBHPIMP_00393;inference=ab initio prediction:Prodigal:002006;locus_tag=DJBHPIMP_00393;product=hypothetical protein
NZ_CP029550.1	Prodigal:002006	CDS	401271	407555	.	+	0	ID=DJBHPIMP_00394;inference=ab initio prediction:Prodigal:002006;locus_tag=DJBHPIMP_00394;product=hypothetical protein
NZ_CP029550.1	Prodigal:002006	CDS	407582	407983	.	+	0	ID=DJBHPIMP_00395;inference=ab initio prediction:Prodigal:002006;locus_tag=DJBHPIMP_00395;product=hypothetical protein
NZ_CP029550.1	Prodigal:002006	CDS	408122	408562	.	-	0	ID=DJBHPIMP_00396;inference=ab initio prediction:Prodigal:002006;locus_tag=DJBHPIMP_00396;product=hypothetical protein
NZ_CP029550.1	Prodigal:002006	CDS	408705	409745	.	-	0	ID=DJBHPIMP_00397;inference=ab initio prediction:Prodigal:002006;locus_tag=DJBHPIMP_00397;product=hypothetical protein
NZ_CP029550.1	Prodigal:002006	CDS	409831	411081	.	+	0	ID=DJBHPIMP_00398;Name=hcaT_1;gene=hcaT_1;inference=ab initio prediction:Prodigal:002006,similar to AA sequence:UniProtKB:Q47142;locus_tag=DJBHPIMP_00398;product=putative 3-phenylpropionic acid transporter
NZ_CP029550.1	Prodigal:002006	CDS	411429	412274	.	+	0	ID=DJBHPIMP_00399;inference=ab initio prediction:Prodigal:002006;locus_tag=DJBHPIMP_00399;product=hypothetical protein
NZ_CP029550.1	Prodigal:002006	CDS	412280	413107	.	+	0	ID=DJBHPIMP_00400;Name=mkl;db_xref=COG:COG1127;gene=mkl;inference=ab initio prediction:Prodigal:002006,similar to AA sequence:UniProtKB:P9WQL5;locus_tag=DJBHPIMP_00400;product=putative ribonucleotide transport ATP-binding protein mkl
NZ_CP029550.1	Prodigal:002006	CDS	413191	414273	.	+	0	ID=DJBHPIMP_00401;inference=ab initio prediction:Prodigal:002006;locus_tag=DJBHPIMP_00401;product=hypothetical protein
NZ_CP029550.1	Prodigal:002006	CDS	414384	414968	.	+	0	ID=DJBHPIMP_00402;inference=ab initio prediction:Prodigal:002006;locus_tag=DJBHPIMP_00402;product=hypothetical protein
NZ_CP029550.1	Prodigal:002006	CDS	415030	415659	.	-	0	ID=DJBHPIMP_00403;inference=ab initio prediction:Prodigal:002006;locus_tag=DJBHPIMP_00403;product=hypothetical protein
NZ_CP029550.1	Prodigal:002006	CDS	415812	416621	.	-	0	ID=DJBHPIMP_00404;eC_number=2.7.1.49;Name=thiD;db_xref=COG:COG0351;gene=thiD;inference=ab initio prediction:Prodigal:002006,similar to AA sequence:UniProtKB:P76422;locus_tag=DJBHPIMP_00404;product=Hydroxymethylpyrimidine/phosphomethylpyrimidine kinase
NZ_CP029550.1	Prodigal:002006	CDS	416618	417301	.	-	0	ID=DJBHPIMP_00405;eC_number=2.5.1.3;Name=thiE_1;db_xref=COG:COG0352;gene=thiE_1;inference=ab initio prediction:Prodigal:002006,similar to AA sequence:UniProtKB:P39594;locus_tag=DJBHPIMP_00405;product=Thiamine-phosphate synthase
NZ_CP029550.1	Prodigal:002006	CDS	417700	418689	.	+	0	ID=DJBHPIMP_00406;inference=ab initio prediction:Prodigal:002006;locus_tag=DJBHPIMP_00406;product=hypothetical protein
NZ_CP029550.1	Prodigal:002006	CDS	418746	420776	.	-	0	ID=DJBHPIMP_00407;inference=ab initio prediction:Prodigal:002006;locus_tag=DJBHPIMP_00407;product=hypothetical protein
NZ_CP029550.1	Prodigal:002006	CDS	421035	421346	.	-	0	ID=DJBHPIMP_00408;inference=ab initio prediction:Prodigal:002006;locus_tag=DJBHPIMP_00408;product=hypothetical protein
NZ_CP029550.1	Prodigal:002006	CDS	421419	422177	.	-	0	ID=DJBHPIMP_00409;eC_number=3.1.-.-;Name=dinG_1;gene=dinG_1;inference=ab initio prediction:Prodigal:002006,protein motif:HAMAP:MF_02206;locus_tag=DJBHPIMP_00409;product=3'-5' exonuclease DinG
NZ_CP029550.1	Prodigal:002006	CDS	422305	422937	.	+	0	ID=DJBHPIMP_00410;inference=ab initio prediction:Prodigal:002006;locus_tag=DJBHPIMP_00410;product=hypothetical protein
NZ_CP029550.1	Prodigal:002006	CDS	422948	424351	.	+	0	ID=DJBHPIMP_00411;inference=ab initio prediction:Prodigal:002006;locus_tag=DJBHPIMP_00411;product=hypothetical protein
NZ_CP029550.1	Prodigal:002006	CDS	424482	425510	.	-	0	ID=DJBHPIMP_00412;eC_number=4.1.99.22;Name=moaA_1;db_xref=COG:COG2896;gene=moaA_1;inference=ab initio prediction:Prodigal:002006,similar to AA sequence:UniProtKB:P69848;locus_tag=DJBHPIMP_00412;product=GTP 3'%2C8-cyclase
NZ_CP029550.1	Prodigal:002006	CDS	425664	426083	.	+	0	ID=DJBHPIMP_00413;inference=ab initio prediction:Prodigal:002006;locus_tag=DJBHPIMP_00413;product=hypothetical protein
NZ_CP029550.1	Prodigal:002006	CDS	426193	426849	.	-	0	ID=DJBHPIMP_00414;eC_number=2.-.-.-;Name=erfK_1;db_xref=COG:COG1376;gene=erfK_1;inference=ab initio prediction:Prodigal:002006,similar to AA sequence:UniProtKB:P39176;locus_tag=DJBHPIMP_00414;product=putative L%2CD-transpeptidase ErfK/SrfK
NZ_CP029550.1	Prodigal:002006	CDS	427346	428203	.	-	0	ID=DJBHPIMP_00415;eC_number=2.4.2.19;Name=nadC;db_xref=COG:COG0157;gene=nadC;inference=ab initio prediction:Prodigal:002006,similar to AA sequence:UniProtKB:P39666;locus_tag=DJBHPIMP_00415;product=putative nicotinate-nucleotide pyrophosphorylase [carboxylating]
NZ_CP029550.1	Prodigal:002006	CDS	428200	428838	.	-	0	ID=DJBHPIMP_00416;eC_number=1.4.3.16;Name=nadB;db_xref=COG:COG0029;gene=nadB;inference=ab initio prediction:Prodigal:002006,similar to AA sequence:UniProtKB:P9WJJ9;locus_tag=DJBHPIMP_00416;product=L-aspartate oxidase
NZ_CP029550.1	Prodigal:002006	CDS	429357	429611	.	+	0	ID=DJBHPIMP_00417;inference=ab initio prediction:Prodigal:002006;locus_tag=DJBHPIMP_00417;product=hypothetical protein
NZ_CP029550.1	Prodigal:002006	CDS	429618	429716	.	-	0	ID=DJBHPIMP_00418;inference=ab initio prediction:Prodigal:002006;locus_tag=DJBHPIMP_00418;product=hypothetical protein
NZ_CP029550.1	Prodigal:002006	CDS	429713	430189	.	-	0	ID=DJBHPIMP_00419;eC_number=2.5.1.72;Name=nadA_1;db_xref=COG:COG0379;gene=nadA_1;inference=ab initio prediction:Prodigal:002006,similar to AA sequence:UniProtKB:Q9X1X7;locus_tag=DJBHPIMP_00419;product=Quinolinate synthase A
NZ_CP029550.1	Prodigal:002006	CDS	430189	430608	.	-	0	ID=DJBHPIMP_00420;eC_number=2.5.1.72;Name=nadA_2;db_xref=COG:COG0379;gene=nadA_2;inference=ab initio prediction:Prodigal:002006,similar to AA sequence:UniProtKB:P9WJK1;locus_tag=DJBHPIMP_00420;product=Quinolinate synthase A
NZ_CP029550.1	Prodigal:002006	CDS	430881	431711	.	-	0	ID=DJBHPIMP_00421;eC_number=1.-.-.-;db_xref=COG:COG0656;inference=ab initio prediction:Prodigal:002006,similar to AA sequence:UniProtKB:A0QV10;locus_tag=DJBHPIMP_00421;product=putative oxidoreductase/MSMEI_2347
NZ_CP029550.1	Prodigal:002006	CDS	432087	432824	.	+	0	ID=DJBHPIMP_00422;inference=ab initio prediction:Prodigal:002006;locus_tag=DJBHPIMP_00422;product=hypothetical protein
NZ_CP029550.1	Prodigal:002006	CDS	432878	433072	.	+	0	ID=DJBHPIMP_00423;inference=ab initio prediction:Prodigal:002006;locus_tag=DJBHPIMP_00423;product=hypothetical protein
NZ_CP029550.1	Prodigal:002006	CDS	433069	433578	.	+	0	ID=DJBHPIMP_00424;eC_number=1.2.99.6;Name=paoA_1;db_xref=COG:COG2080;gene=paoA_1;inference=ab initio prediction:Prodigal:002006,similar to AA sequence:UniProtKB:P77165;locus_tag=DJBHPIMP_00424;product=Aldehyde oxidoreductase iron-sulfur-binding subunit PaoA
NZ_CP029550.1	Prodigal:002006	CDS	433589	434560	.	+	0	ID=DJBHPIMP_00425;eC_number=1.2.99.6;Name=paoB_1;db_xref=COG:COG1319;gene=paoB_1;inference=ab initio prediction:Prodigal:002006,similar to AA sequence:UniProtKB:P77324;locus_tag=DJBHPIMP_00425;product=Aldehyde oxidoreductase FAD-binding subunit PaoB
NZ_CP029550.1	Prodigal:002006	CDS	434580	436805	.	+	0	ID=DJBHPIMP_00426;eC_number=1.2.99.6;Name=paoC_1;db_xref=COG:COG1529;gene=paoC_1;inference=ab initio prediction:Prodigal:002006,similar to AA sequence:UniProtKB:P77489;locus_tag=DJBHPIMP_00426;product=Aldehyde oxidoreductase molybdenum-binding subunit PaoC
NZ_CP029550.1	Prodigal:002006	CDS	436881	438422	.	+	0	ID=DJBHPIMP_00427;eC_number=6.2.1.1;Name=acsA_1;db_xref=COG:COG0365;gene=acsA_1;inference=ab initio prediction:Prodigal:002006,similar to AA sequence:UniProtKB:P39062;locus_tag=DJBHPIMP_00427;product=Acetyl-coenzyme A synthetase
NZ_CP029550.1	Aragorn:001002	tRNA	438457	438548	.	+	.	ID=DJBHPIMP_00428;inference=COORDINATES:profile:Aragorn:001002;locus_tag=DJBHPIMP_00428;product=tRNA-Ser(gct)
NZ_CP029550.1	Prodigal:002006	CDS	438732	439943	.	+	0	ID=DJBHPIMP_00429;Name=intS_1;db_xref=COG:COG0582;gene=intS_1;inference=ab initio prediction:Prodigal:002006,similar to AA sequence:UniProtKB:P37326;locus_tag=DJBHPIMP_00429;product=Prophage integrase IntS
NZ_CP029550.1	Prodigal:002006	CDS	440106	440894	.	+	0	ID=DJBHPIMP_00430;inference=ab initio prediction:Prodigal:002006;locus_tag=DJBHPIMP_00430;product=hypothetical protein
NZ_CP029550.1	Prodigal:002006	CDS	441194	442072	.	+	0	ID=DJBHPIMP_00431;inference=ab initio prediction:Prodigal:002006;locus_tag=DJBHPIMP_00431;product=hypothetical protein
NZ_CP029550.1	Prodigal:002006	CDS	443348	443572	.	+	0	ID=DJBHPIMP_00432;inference=ab initio prediction:Prodigal:002006;locus_tag=DJBHPIMP_00432;product=hypothetical protein
NZ_CP029550.1	Prodigal:002006	CDS	443779	444597	.	+	0	ID=DJBHPIMP_00433;inference=ab initio prediction:Prodigal:002006;locus_tag=DJBHPIMP_00433;product=hypothetical protein
NZ_CP029550.1	Prodigal:002006	CDS	444800	445822	.	+	0	ID=DJBHPIMP_00434;inference=ab initio prediction:Prodigal:002006;locus_tag=DJBHPIMP_00434;product=hypothetical protein
NZ_CP029550.1	Prodigal:002006	CDS	445780	445959	.	+	0	ID=DJBHPIMP_00435;inference=ab initio prediction:Prodigal:002006;locus_tag=DJBHPIMP_00435;product=hypothetical protein
NZ_CP029550.1	Prodigal:002006	CDS	446755	446952	.	+	0	ID=DJBHPIMP_00436;inference=ab initio prediction:Prodigal:002006;locus_tag=DJBHPIMP_00436;product=hypothetical protein
NZ_CP029550.1	Prodigal:002006	CDS	447268	447387	.	+	0	ID=DJBHPIMP_00437;inference=ab initio prediction:Prodigal:002006;locus_tag=DJBHPIMP_00437;product=hypothetical protein
NZ_CP029550.1	Prodigal:002006	CDS	447495	447962	.	-	0	ID=DJBHPIMP_00438;inference=ab initio prediction:Prodigal:002006;locus_tag=DJBHPIMP_00438;product=hypothetical protein
NZ_CP029550.1	Prodigal:002006	CDS	448063	448419	.	-	0	ID=DJBHPIMP_00439;inference=ab initio prediction:Prodigal:002006;locus_tag=DJBHPIMP_00439;product=hypothetical protein
NZ_CP029550.1	Prodigal:002006	CDS	448529	449776	.	-	0	ID=DJBHPIMP_00440;inference=ab initio prediction:Prodigal:002006,similar to AA sequence:ISfinder:ISMex14;locus_tag=DJBHPIMP_00440;product=IS256 family transposase ISMex14
NZ_CP029550.1	Prodigal:002006	CDS	450012	450464	.	+	0	ID=DJBHPIMP_00441;inference=ab initio prediction:Prodigal:002006;locus_tag=DJBHPIMP_00441;product=hypothetical protein
NZ_CP029550.1	Prodigal:002006	CDS	450638	450895	.	+	0	ID=DJBHPIMP_00442;inference=ab initio prediction:Prodigal:002006;locus_tag=DJBHPIMP_00442;product=hypothetical protein
NZ_CP029550.1	Prodigal:002006	CDS	450909	451175	.	-	0	ID=DJBHPIMP_00443;inference=ab initio prediction:Prodigal:002006;locus_tag=DJBHPIMP_00443;product=hypothetical protein
NZ_CP029550.1	Prodigal:002006	CDS	451374	452474	.	-	0	ID=DJBHPIMP_00444;inference=ab initio prediction:Prodigal:002006;locus_tag=DJBHPIMP_00444;product=hypothetical protein
NZ_CP029550.1	Prodigal:002006	CDS	452968	453135	.	-	0	ID=DJBHPIMP_00445;inference=ab initio prediction:Prodigal:002006;locus_tag=DJBHPIMP_00445;product=hypothetical protein
NZ_CP029550.1	Prodigal:002006	CDS	453201	453374	.	-	0	ID=DJBHPIMP_00446;inference=ab initio prediction:Prodigal:002006;locus_tag=DJBHPIMP_00446;product=hypothetical protein
NZ_CP029550.1	Prodigal:002006	CDS	453981	454256	.	+	0	ID=DJBHPIMP_00447;inference=ab initio prediction:Prodigal:002006;locus_tag=DJBHPIMP_00447;product=hypothetical protein
NZ_CP029550.1	Prodigal:002006	CDS	454281	454505	.	+	0	ID=DJBHPIMP_00448;inference=ab initio prediction:Prodigal:002006;locus_tag=DJBHPIMP_00448;product=hypothetical protein
NZ_CP029550.1	Prodigal:002006	CDS	454548	454796	.	+	0	ID=DJBHPIMP_00449;inference=ab initio prediction:Prodigal:002006;locus_tag=DJBHPIMP_00449;product=hypothetical protein
NZ_CP029550.1	Prodigal:002006	CDS	454953	455192	.	+	0	ID=DJBHPIMP_00450;inference=ab initio prediction:Prodigal:002006;locus_tag=DJBHPIMP_00450;product=hypothetical protein
NZ_CP029550.1	Prodigal:002006	CDS	455244	455687	.	-	0	ID=DJBHPIMP_00451;inference=ab initio prediction:Prodigal:002006;locus_tag=DJBHPIMP_00451;product=hypothetical protein
NZ_CP029550.1	Prodigal:002006	CDS	455741	456982	.	-	0	ID=DJBHPIMP_00452;eC_number=1.14.12.17;Name=hmp_1;gene=hmp_1;inference=ab initio prediction:Prodigal:002006,similar to AA sequence:UniProtKB:P39662;locus_tag=DJBHPIMP_00452;product=Flavohemoprotein
NZ_CP029550.1	Prodigal:002006	CDS	457291	457485	.	-	0	ID=DJBHPIMP_00453;inference=ab initio prediction:Prodigal:002006;locus_tag=DJBHPIMP_00453;product=hypothetical protein
NZ_CP029550.1	Prodigal:002006	CDS	457563	458036	.	-	0	ID=DJBHPIMP_00454;Name=nsrR_1;db_xref=COG:COG1959;gene=nsrR_1;inference=ab initio prediction:Prodigal:002006,similar to AA sequence:UniProtKB:Q9L132;locus_tag=DJBHPIMP_00454;product=HTH-type transcriptional repressor NsrR
NZ_CP029550.1	Prodigal:002006	CDS	458286	458702	.	+	0	ID=DJBHPIMP_00455;inference=ab initio prediction:Prodigal:002006;locus_tag=DJBHPIMP_00455;product=hypothetical protein
NZ_CP029550.1	Prodigal:002006	CDS	458726	459424	.	+	0	ID=DJBHPIMP_00456;inference=ab initio prediction:Prodigal:002006;locus_tag=DJBHPIMP_00456;product=hypothetical protein
NZ_CP029550.1	Prodigal:002006	CDS	459510	459833	.	+	0	ID=DJBHPIMP_00457;inference=ab initio prediction:Prodigal:002006;locus_tag=DJBHPIMP_00457;product=hypothetical protein
NZ_CP029550.1	Prodigal:002006	CDS	459909	461186	.	+	0	ID=DJBHPIMP_00458;eC_number=2.8.3.16;Name=frc_1;db_xref=COG:COG1804;gene=frc_1;inference=ab initio prediction:Prodigal:002006,similar to AA sequence:UniProtKB:P69902;locus_tag=DJBHPIMP_00458;product=Formyl-CoA:oxalate CoA-transferase
NZ_CP029550.1	Prodigal:002006	CDS	461317	463506	.	+	0	ID=DJBHPIMP_00459;inference=ab initio prediction:Prodigal:002006;locus_tag=DJBHPIMP_00459;product=hypothetical protein
NZ_CP029550.1	Prodigal:002006	CDS	463728	463943	.	-	0	ID=DJBHPIMP_00460;inference=ab initio prediction:Prodigal:002006;locus_tag=DJBHPIMP_00460;product=hypothetical protein
NZ_CP029550.1	Prodigal:002006	CDS	464063	466222	.	-	0	ID=DJBHPIMP_00461;inference=ab initio prediction:Prodigal:002006;locus_tag=DJBHPIMP_00461;product=hypothetical protein
NZ_CP029550.1	Prodigal:002006	CDS	466311	467342	.	-	0	ID=DJBHPIMP_00462;eC_number=1.3.1.87;Name=hcaB_1;gene=hcaB_1;inference=ab initio prediction:Prodigal:002006,protein motif:HAMAP:MF_01647;locus_tag=DJBHPIMP_00462;product=3-phenylpropionate-dihydrodiol/cinnamic acid-dihydrodiol dehydrogenase
NZ_CP029550.1	Prodigal:002006	CDS	467439	468341	.	-	0	ID=DJBHPIMP_00463;eC_number=3.1.1.99;inference=ab initio prediction:Prodigal:002006,similar to AA sequence:UniProtKB:P0DOV6;locus_tag=DJBHPIMP_00463;product=6-deoxy-6-sulfogluconolactonase
NZ_CP029550.1	Prodigal:002006	CDS	468415	468558	.	-	0	ID=DJBHPIMP_00464;inference=ab initio prediction:Prodigal:002006;locus_tag=DJBHPIMP_00464;product=hypothetical protein
NZ_CP029550.1	Prodigal:002006	CDS	468546	470288	.	-	0	ID=DJBHPIMP_00465;eC_number=1.1.1.400;Name=mpdB;gene=mpdB;inference=ab initio prediction:Prodigal:002006,similar to AA sequence:UniProtKB:Q3YAT3;locus_tag=DJBHPIMP_00465;product=2-methyl-1%2C2-propanediol dehydrogenase
NZ_CP029550.1	Prodigal:002006	CDS	470305	471018	.	-	0	ID=DJBHPIMP_00466;inference=ab initio prediction:Prodigal:002006;locus_tag=DJBHPIMP_00466;product=hypothetical protein
NZ_CP029550.1	Prodigal:002006	CDS	471011	472045	.	-	0	ID=DJBHPIMP_00467;inference=ab initio prediction:Prodigal:002006;locus_tag=DJBHPIMP_00467;product=hypothetical protein
NZ_CP029550.1	Prodigal:002006	CDS	472035	473129	.	-	0	ID=DJBHPIMP_00468;eC_number=4.2.1.90;Name=rhmD;gene=rhmD;inference=ab initio prediction:Prodigal:002006,protein motif:HAMAP:MF_01288;locus_tag=DJBHPIMP_00468;product=L-rhamnonate dehydratase
NZ_CP029550.1	Prodigal:002006	CDS	473163	474953	.	-	0	ID=DJBHPIMP_00469;Name=ydaP;db_xref=COG:COG0028;gene=ydaP;inference=ab initio prediction:Prodigal:002006,similar to AA sequence:UniProtKB:P96591;locus_tag=DJBHPIMP_00469;product=Putative thiamine pyrophosphate-containing protein YdaP
NZ_CP029550.1	Prodigal:002006	CDS	475440	476198	.	+	0	ID=DJBHPIMP_00470;inference=ab initio prediction:Prodigal:002006;locus_tag=DJBHPIMP_00470;product=hypothetical protein
NZ_CP029550.1	Prodigal:002006	CDS	476267	476536	.	+	0	ID=DJBHPIMP_00471;inference=ab initio prediction:Prodigal:002006;locus_tag=DJBHPIMP_00471;product=hypothetical protein
NZ_CP029550.1	Prodigal:002006	CDS	476712	477392	.	+	0	ID=DJBHPIMP_00472;inference=ab initio prediction:Prodigal:002006;locus_tag=DJBHPIMP_00472;product=hypothetical protein
NZ_CP029550.1	Prodigal:002006	CDS	477473	477994	.	+	0	ID=DJBHPIMP_00473;inference=ab initio prediction:Prodigal:002006;locus_tag=DJBHPIMP_00473;product=hypothetical protein
NZ_CP029550.1	Prodigal:002006	CDS	478365	479354	.	+	0	ID=DJBHPIMP_00474;eC_number=1.11.1.-;db_xref=COG:COG0753;inference=ab initio prediction:Prodigal:002006,similar to AA sequence:UniProtKB:Q73WB6;locus_tag=DJBHPIMP_00474;product=Catalase-related peroxidase
NZ_CP029550.1	Prodigal:002006	CDS	480100	480228	.	-	0	ID=DJBHPIMP_00475;inference=ab initio prediction:Prodigal:002006;locus_tag=DJBHPIMP_00475;product=hypothetical protein
NZ_CP029550.1	Prodigal:002006	CDS	481023	484223	.	+	0	ID=DJBHPIMP_00476;inference=ab initio prediction:Prodigal:002006;locus_tag=DJBHPIMP_00476;product=hypothetical protein
NZ_CP029550.1	Prodigal:002006	CDS	484400	484714	.	-	0	ID=DJBHPIMP_00477;inference=ab initio prediction:Prodigal:002006;locus_tag=DJBHPIMP_00477;product=hypothetical protein
NZ_CP029550.1	Prodigal:002006	CDS	484903	486042	.	+	0	ID=DJBHPIMP_00478;inference=ab initio prediction:Prodigal:002006;locus_tag=DJBHPIMP_00478;product=hypothetical protein
NZ_CP029550.1	Prodigal:002006	CDS	486741	487484	.	-	0	ID=DJBHPIMP_00479;inference=ab initio prediction:Prodigal:002006;locus_tag=DJBHPIMP_00479;product=hypothetical protein
NZ_CP029550.1	Prodigal:002006	CDS	487859	488131	.	+	0	ID=DJBHPIMP_00480;inference=ab initio prediction:Prodigal:002006;locus_tag=DJBHPIMP_00480;product=hypothetical protein
NZ_CP029550.1	Prodigal:002006	CDS	488699	489220	.	-	0	ID=DJBHPIMP_00481;inference=ab initio prediction:Prodigal:002006,similar to AA sequence:ISfinder:ISMex30;locus_tag=DJBHPIMP_00481;product=IS630 family transposase ISMex30
NZ_CP029550.1	Prodigal:002006	CDS	489277	489660	.	-	0	ID=DJBHPIMP_00482;inference=ab initio prediction:Prodigal:002006,similar to AA sequence:ISfinder:ISMex30;locus_tag=DJBHPIMP_00482;product=IS630 family transposase ISMex30
NZ_CP029550.1	Prodigal:002006	CDS	489813	491687	.	+	0	ID=DJBHPIMP_00483;eC_number=2.3.1.-;Name=phaC_1;db_xref=COG:COG3243;gene=phaC_1;inference=ab initio prediction:Prodigal:002006,similar to AA sequence:UniProtKB:P23608;locus_tag=DJBHPIMP_00483;product=Poly(3-hydroxyalkanoate) polymerase subunit PhaC
NZ_CP029550.1	Prodigal:002006	CDS	491739	491924	.	+	0	ID=DJBHPIMP_00484;inference=ab initio prediction:Prodigal:002006;locus_tag=DJBHPIMP_00484;product=hypothetical protein
NZ_CP029550.1	Prodigal:002006	CDS	491931	492389	.	+	0	ID=DJBHPIMP_00485;inference=ab initio prediction:Prodigal:002006;locus_tag=DJBHPIMP_00485;product=hypothetical protein
NZ_CP029550.1	Prodigal:002006	CDS	492566	492847	.	-	0	ID=DJBHPIMP_00486;inference=ab initio prediction:Prodigal:002006;locus_tag=DJBHPIMP_00486;product=hypothetical protein
NZ_CP029550.1	Prodigal:002006	CDS	493656	494159	.	+	0	ID=DJBHPIMP_00487;inference=ab initio prediction:Prodigal:002006;locus_tag=DJBHPIMP_00487;product=hypothetical protein
NZ_CP029550.1	Prodigal:002006	CDS	494938	495678	.	+	0	ID=DJBHPIMP_00488;Name=aadR_1;db_xref=COG:COG0664;gene=aadR_1;inference=ab initio prediction:Prodigal:002006,similar to AA sequence:UniProtKB:Q01980;locus_tag=DJBHPIMP_00488;product=Transcriptional activatory protein AadR
NZ_CP029550.1	Prodigal:002006	CDS	495968	496204	.	+	0	ID=DJBHPIMP_00489;inference=ab initio prediction:Prodigal:002006;locus_tag=DJBHPIMP_00489;product=hypothetical protein
NZ_CP029550.1	Prodigal:002006	CDS	496481	497164	.	-	0	ID=DJBHPIMP_00490;Name=fixK_1;db_xref=COG:COG0664;gene=fixK_1;inference=ab initio prediction:Prodigal:002006,similar to AA sequence:UniProtKB:P26488;locus_tag=DJBHPIMP_00490;product=Nitrogen fixation regulation protein FixK
NZ_CP029550.1	Prodigal:002006	CDS	497248	497649	.	-	0	ID=DJBHPIMP_00491;Name=fixJ_1;gene=fixJ_1;inference=ab initio prediction:Prodigal:002006,similar to AA sequence:UniProtKB:P10958;locus_tag=DJBHPIMP_00491;product=Transcriptional regulatory protein FixJ
NZ_CP029550.1	Prodigal:002006	CDS	497803	498189	.	-	0	ID=DJBHPIMP_00492;inference=ab initio prediction:Prodigal:002006;locus_tag=DJBHPIMP_00492;product=hypothetical protein
NZ_CP029550.1	Prodigal:002006	CDS	498426	499208	.	+	0	ID=DJBHPIMP_00493;Name=pqqCD_1;db_xref=COG:COG5424;gene=pqqCD_1;inference=ab initio prediction:Prodigal:002006,similar to AA sequence:UniProtKB:Q49150;locus_tag=DJBHPIMP_00493;product=Bifunctional coenzyme PQQ synthesis protein C/D
NZ_CP029550.1	Prodigal:002006	CDS	499233	499841	.	-	0	ID=DJBHPIMP_00494;Name=fixJ_2;gene=fixJ_2;inference=ab initio prediction:Prodigal:002006,similar to AA sequence:UniProtKB:P10958;locus_tag=DJBHPIMP_00494;product=Transcriptional regulatory protein FixJ
NZ_CP029550.1	Prodigal:002006	CDS	499831	500265	.	-	0	ID=DJBHPIMP_00495;eC_number=2.7.13.3;Name=fixL_1;gene=fixL_1;inference=ab initio prediction:Prodigal:002006,similar to AA sequence:UniProtKB:P23222;locus_tag=DJBHPIMP_00495;product=Sensor protein FixL
NZ_CP029550.1	Prodigal:002006	CDS	500283	501290	.	-	0	ID=DJBHPIMP_00496;inference=ab initio prediction:Prodigal:002006;locus_tag=DJBHPIMP_00496;product=hypothetical protein
NZ_CP029550.1	Prodigal:002006	CDS	501508	502860	.	-	0	ID=DJBHPIMP_00497;eC_number=1.3.98.3;Name=hemN;db_xref=COG:COG0635;gene=hemN;inference=ab initio prediction:Prodigal:002006,similar to AA sequence:UniProtKB:O34162;locus_tag=DJBHPIMP_00497;product=Oxygen-independent coproporphyrinogen III oxidase
NZ_CP029550.1	Prodigal:002006	CDS	503139	503645	.	-	0	ID=DJBHPIMP_00498;inference=ab initio prediction:Prodigal:002006;locus_tag=DJBHPIMP_00498;product=hypothetical protein
NZ_CP029550.1	Prodigal:002006	CDS	504251	504709	.	-	0	ID=DJBHPIMP_00499;Name=napB;gene=napB;inference=ab initio prediction:Prodigal:002006,similar to AA sequence:UniProtKB:O88160;locus_tag=DJBHPIMP_00499;product=Periplasmic nitrate reductase%2C electron transfer subunit
NZ_CP029550.1	Prodigal:002006	CDS	504819	507224	.	-	0	ID=DJBHPIMP_00500;eC_number=1.9.6.1;Name=napA_1;gene=napA_1;inference=ab initio prediction:Prodigal:002006,similar to AA sequence:UniProtKB:Q53176;locus_tag=DJBHPIMP_00500;product=Periplasmic nitrate reductase
NZ_CP029550.1	Prodigal:002006	CDS	507270	507575	.	-	0	ID=DJBHPIMP_00501;Name=napD;gene=napD;inference=ab initio prediction:Prodigal:002006,protein motif:HAMAP:MF_02200;locus_tag=DJBHPIMP_00501;product=Chaperone NapD
NZ_CP029550.1	Prodigal:002006	CDS	507585	507782	.	-	0	ID=DJBHPIMP_00502;inference=ab initio prediction:Prodigal:002006;locus_tag=DJBHPIMP_00502;product=hypothetical protein
NZ_CP029550.1	Prodigal:002006	CDS	508386	508823	.	+	0	ID=DJBHPIMP_00503;inference=ab initio prediction:Prodigal:002006;locus_tag=DJBHPIMP_00503;product=hypothetical protein
NZ_CP029550.1	Prodigal:002006	CDS	508799	509074	.	+	0	ID=DJBHPIMP_00504;Name=ntcA;gene=ntcA;inference=ab initio prediction:Prodigal:002006,similar to AA sequence:UniProtKB:P29283;locus_tag=DJBHPIMP_00504;product=Global nitrogen regulator
NZ_CP029550.1	Prodigal:002006	CDS	509093	509602	.	-	0	ID=DJBHPIMP_00505;inference=ab initio prediction:Prodigal:002006;locus_tag=DJBHPIMP_00505;product=hypothetical protein
NZ_CP029550.1	Prodigal:002006	CDS	509636	509785	.	-	0	ID=DJBHPIMP_00506;inference=ab initio prediction:Prodigal:002006;locus_tag=DJBHPIMP_00506;product=hypothetical protein
NZ_CP029550.1	Prodigal:002006	CDS	509785	510855	.	-	0	ID=DJBHPIMP_00507;inference=ab initio prediction:Prodigal:002006;locus_tag=DJBHPIMP_00507;product=hypothetical protein
NZ_CP029550.1	Prodigal:002006	CDS	511143	511538	.	-	0	ID=DJBHPIMP_00508;inference=ab initio prediction:Prodigal:002006;locus_tag=DJBHPIMP_00508;product=hypothetical protein
NZ_CP029550.1	Prodigal:002006	CDS	511706	512884	.	+	0	ID=DJBHPIMP_00509;inference=ab initio prediction:Prodigal:002006;locus_tag=DJBHPIMP_00509;product=hypothetical protein
NZ_CP029550.1	Prodigal:002006	CDS	513150	513431	.	+	0	ID=DJBHPIMP_00510;inference=ab initio prediction:Prodigal:002006;locus_tag=DJBHPIMP_00510;product=hypothetical protein
NZ_CP029550.1	Prodigal:002006	CDS	513444	513827	.	+	0	ID=DJBHPIMP_00511;inference=ab initio prediction:Prodigal:002006,similar to AA sequence:ISfinder:ISMex21;locus_tag=DJBHPIMP_00511;product=IS630 family transposase ISMex21
NZ_CP029550.1	Prodigal:002006	CDS	513917	514405	.	+	0	ID=DJBHPIMP_00512;inference=ab initio prediction:Prodigal:002006,similar to AA sequence:ISfinder:ISMex21;locus_tag=DJBHPIMP_00512;product=IS630 family transposase ISMex21
NZ_CP029550.1	Prodigal:002006	CDS	514599	515078	.	-	0	ID=DJBHPIMP_00513;Name=ccmE_1;db_xref=COG:COG2332;gene=ccmE_1;inference=ab initio prediction:Prodigal:002006,similar to AA sequence:UniProtKB:Q9LA01;locus_tag=DJBHPIMP_00513;product=Cytochrome c-type biogenesis protein CcmE
NZ_CP029550.1	Prodigal:002006	CDS	515229	516410	.	-	0	ID=DJBHPIMP_00514;inference=ab initio prediction:Prodigal:002006,similar to AA sequence:UniProtKB:A0LNN5;locus_tag=DJBHPIMP_00514;product=L-lactate transporter
NZ_CP029550.1	Prodigal:002006	CDS	516499	516636	.	-	0	ID=DJBHPIMP_00515;inference=ab initio prediction:Prodigal:002006;locus_tag=DJBHPIMP_00515;product=hypothetical protein
NZ_CP029550.1	Prodigal:002006	CDS	516646	518964	.	-	0	ID=DJBHPIMP_00516;eC_number=7.2.2.8;Name=copA_1;db_xref=COG:COG2217;gene=copA_1;inference=ab initio prediction:Prodigal:002006,similar to AA sequence:UniProtKB:Q2FV64;locus_tag=DJBHPIMP_00516;product=Copper-exporting P-type ATPase
NZ_CP029550.1	Prodigal:002006	CDS	518991	519506	.	-	0	ID=DJBHPIMP_00517;inference=ab initio prediction:Prodigal:002006;locus_tag=DJBHPIMP_00517;product=hypothetical protein
NZ_CP029550.1	Prodigal:002006	CDS	519509	521032	.	-	0	ID=DJBHPIMP_00518;inference=ab initio prediction:Prodigal:002006;locus_tag=DJBHPIMP_00518;product=hypothetical protein
NZ_CP029550.1	Prodigal:002006	CDS	521140	522021	.	-	0	ID=DJBHPIMP_00519;Name=fixP;db_xref=COG:COG2010;gene=fixP;inference=ab initio prediction:Prodigal:002006,similar to AA sequence:UniProtKB:Q03075;locus_tag=DJBHPIMP_00519;product=Cbb3-type cytochrome c oxidase subunit FixP
NZ_CP029550.1	Prodigal:002006	CDS	522025	522174	.	-	0	ID=DJBHPIMP_00520;inference=ab initio prediction:Prodigal:002006;locus_tag=DJBHPIMP_00520;product=hypothetical protein
NZ_CP029550.1	Prodigal:002006	CDS	522179	522925	.	-	0	ID=DJBHPIMP_00521;inference=ab initio prediction:Prodigal:002006;locus_tag=DJBHPIMP_00521;product=hypothetical protein
NZ_CP029550.1	Prodigal:002006	CDS	522986	524656	.	-	0	ID=DJBHPIMP_00522;eC_number=1.9.3.1;Name=fixN;db_xref=COG:COG3278;gene=fixN;inference=ab initio prediction:Prodigal:002006,similar to AA sequence:UniProtKB:Q03073;locus_tag=DJBHPIMP_00522;product=Cytochrome c oxidase subunit 1 %2C bacteroid
NZ_CP029550.1	Prodigal:002006	CDS	525162	525404	.	+	0	ID=DJBHPIMP_00523;inference=ab initio prediction:Prodigal:002006;locus_tag=DJBHPIMP_00523;product=hypothetical protein
NZ_CP029550.1	Prodigal:002006	CDS	526663	527961	.	-	0	ID=DJBHPIMP_00524;eC_number=2.3.1.37;Name=hemA_2;db_xref=COG:COG0156;gene=hemA_2;inference=ab initio prediction:Prodigal:002006,similar to AA sequence:UniProtKB:P18079;locus_tag=DJBHPIMP_00524;product=5-aminolevulinate synthase
NZ_CP029550.1	Prodigal:002006	CDS	528328	528684	.	+	0	ID=DJBHPIMP_00525;inference=ab initio prediction:Prodigal:002006;locus_tag=DJBHPIMP_00525;product=hypothetical protein
NZ_CP029550.1	Prodigal:002006	CDS	529037	529252	.	+	0	ID=DJBHPIMP_00526;inference=ab initio prediction:Prodigal:002006;locus_tag=DJBHPIMP_00526;product=hypothetical protein
NZ_CP029550.1	Prodigal:002006	CDS	529394	530605	.	+	0	ID=DJBHPIMP_00527;eC_number=1.14.12.17;Name=hmp_2;gene=hmp_2;inference=ab initio prediction:Prodigal:002006,similar to AA sequence:UniProtKB:P39662;locus_tag=DJBHPIMP_00527;product=Flavohemoprotein
NZ_CP029550.1	Prodigal:002006	CDS	530918	531259	.	-	0	ID=DJBHPIMP_00528;Name=petJ_2;db_xref=COG:COG2010;gene=petJ_2;inference=ab initio prediction:Prodigal:002006,similar to AA sequence:UniProtKB:P0A3X7;locus_tag=DJBHPIMP_00528;product=Cytochrome c6
NZ_CP029550.1	Prodigal:002006	CDS	531284	532975	.	-	0	ID=DJBHPIMP_00529;Name=dauA;db_xref=COG:COG0659;gene=dauA;inference=ab initio prediction:Prodigal:002006,similar to AA sequence:UniProtKB:P0AFR2;locus_tag=DJBHPIMP_00529;product=C4-dicarboxylic acid transporter DauA
NZ_CP029550.1	Prodigal:002006	CDS	533049	533321	.	-	0	ID=DJBHPIMP_00530;inference=ab initio prediction:Prodigal:002006;locus_tag=DJBHPIMP_00530;product=hypothetical protein
NZ_CP029550.1	Prodigal:002006	CDS	533815	535335	.	+	0	ID=DJBHPIMP_00531;eC_number=1.2.1.3;Name=adh_1;db_xref=COG:COG1012;gene=adh_1;inference=ab initio prediction:Prodigal:002006,similar to AA sequence:UniProtKB:A1B4L2;locus_tag=DJBHPIMP_00531;product=Aldehyde dehydrogenase
NZ_CP029550.1	Prodigal:002006	CDS	535654	536583	.	+	0	ID=DJBHPIMP_00532;eC_number=3.5.1.-;Name=hdaH_1;gene=hdaH_1;inference=ab initio prediction:Prodigal:002006,similar to AA sequence:UniProtKB:Q70I53;locus_tag=DJBHPIMP_00532;product=Histone deacetylase-like amidohydrolase
NZ_CP029550.1	Prodigal:002006	CDS	536839	537129	.	+	0	ID=DJBHPIMP_00533;inference=ab initio prediction:Prodigal:002006;locus_tag=DJBHPIMP_00533;product=hypothetical protein
NZ_CP029550.1	Prodigal:002006	CDS	537174	537536	.	-	0	ID=DJBHPIMP_00534;inference=ab initio prediction:Prodigal:002006;locus_tag=DJBHPIMP_00534;product=hypothetical protein
NZ_CP029550.1	Prodigal:002006	CDS	537652	537873	.	+	0	ID=DJBHPIMP_00535;inference=ab initio prediction:Prodigal:002006;locus_tag=DJBHPIMP_00535;product=hypothetical protein
NZ_CP029550.1	Prodigal:002006	CDS	538025	538591	.	-	0	ID=DJBHPIMP_00536;inference=ab initio prediction:Prodigal:002006;locus_tag=DJBHPIMP_00536;product=hypothetical protein
NZ_CP029550.1	Prodigal:002006	CDS	538859	539560	.	+	0	ID=DJBHPIMP_00537;eC_number=3.6.1.41;Name=apaH_1;gene=apaH_1;inference=ab initio prediction:Prodigal:002006,protein motif:HAMAP:MF_00199;locus_tag=DJBHPIMP_00537;product=Bis(5'-nucleosyl)-tetraphosphatase%2C symmetrical
NZ_CP029550.1	Prodigal:002006	CDS	539606	540406	.	+	0	ID=DJBHPIMP_00538;inference=ab initio prediction:Prodigal:002006;locus_tag=DJBHPIMP_00538;product=hypothetical protein
NZ_CP029550.1	Prodigal:002006	CDS	540472	540630	.	+	0	ID=DJBHPIMP_00539;inference=ab initio prediction:Prodigal:002006;locus_tag=DJBHPIMP_00539;product=hypothetical protein
NZ_CP029550.1	Prodigal:002006	CDS	540698	540961	.	+	0	ID=DJBHPIMP_00540;inference=ab initio prediction:Prodigal:002006;locus_tag=DJBHPIMP_00540;product=hypothetical protein
NZ_CP029550.1	Prodigal:002006	CDS	540958	541065	.	+	0	ID=DJBHPIMP_00541;inference=ab initio prediction:Prodigal:002006;locus_tag=DJBHPIMP_00541;product=hypothetical protein
NZ_CP029550.1	Prodigal:002006	CDS	541062	541319	.	+	0	ID=DJBHPIMP_00542;inference=ab initio prediction:Prodigal:002006;locus_tag=DJBHPIMP_00542;product=hypothetical protein
NZ_CP029550.1	Prodigal:002006	CDS	541499	542065	.	-	0	ID=DJBHPIMP_00543;inference=ab initio prediction:Prodigal:002006;locus_tag=DJBHPIMP_00543;product=hypothetical protein
NZ_CP029550.1	Prodigal:002006	CDS	542240	542473	.	-	0	ID=DJBHPIMP_00544;inference=ab initio prediction:Prodigal:002006;locus_tag=DJBHPIMP_00544;product=hypothetical protein
NZ_CP029550.1	Prodigal:002006	CDS	542580	543080	.	+	0	ID=DJBHPIMP_00545;inference=ab initio prediction:Prodigal:002006,similar to AA sequence:ISfinder:ISMpo2;locus_tag=DJBHPIMP_00545;product=IS1595 family transposase ISMpo2
NZ_CP029550.1	Prodigal:002006	CDS	543145	543330	.	+	0	ID=DJBHPIMP_00546;inference=ab initio prediction:Prodigal:002006;locus_tag=DJBHPIMP_00546;product=hypothetical protein
NZ_CP029550.1	Prodigal:002006	CDS	543753	544814	.	-	0	ID=DJBHPIMP_00547;inference=ab initio prediction:Prodigal:002006;locus_tag=DJBHPIMP_00547;product=hypothetical protein
NZ_CP029550.1	Prodigal:002006	CDS	545341	546327	.	+	0	ID=DJBHPIMP_00548;inference=ab initio prediction:Prodigal:002006;locus_tag=DJBHPIMP_00548;product=hypothetical protein
NZ_CP029550.1	Prodigal:002006	CDS	546391	546888	.	+	0	ID=DJBHPIMP_00549;inference=ab initio prediction:Prodigal:002006;locus_tag=DJBHPIMP_00549;product=hypothetical protein
NZ_CP029550.1	Prodigal:002006	CDS	546923	548449	.	+	0	ID=DJBHPIMP_00550;inference=ab initio prediction:Prodigal:002006;locus_tag=DJBHPIMP_00550;product=hypothetical protein
NZ_CP029550.1	Prodigal:002006	CDS	548557	549309	.	-	0	ID=DJBHPIMP_00551;inference=ab initio prediction:Prodigal:002006;locus_tag=DJBHPIMP_00551;product=hypothetical protein
NZ_CP029550.1	Prodigal:002006	CDS	549469	550056	.	-	0	ID=DJBHPIMP_00552;inference=ab initio prediction:Prodigal:002006;locus_tag=DJBHPIMP_00552;product=hypothetical protein
NZ_CP029550.1	Prodigal:002006	CDS	550053	550577	.	-	0	ID=DJBHPIMP_00553;inference=ab initio prediction:Prodigal:002006;locus_tag=DJBHPIMP_00553;product=hypothetical protein
NZ_CP029550.1	Prodigal:002006	CDS	550613	551659	.	-	0	ID=DJBHPIMP_00554;eC_number=3.1.4.-;Name=rpfG;db_xref=COG:COG3437;gene=rpfG;inference=ab initio prediction:Prodigal:002006,similar to AA sequence:UniProtKB:Q4UU85;locus_tag=DJBHPIMP_00554;product=Cyclic di-GMP phosphodiesterase response regulator RpfG
NZ_CP029550.1	Prodigal:002006	CDS	552080	552703	.	+	0	ID=DJBHPIMP_00555;inference=ab initio prediction:Prodigal:002006;locus_tag=DJBHPIMP_00555;product=hypothetical protein
NZ_CP029550.1	Prodigal:002006	CDS	552730	555429	.	-	0	ID=DJBHPIMP_00556;eC_number=2.7.13.3;Name=barA;db_xref=COG:COG0784;gene=barA;inference=ab initio prediction:Prodigal:002006,similar to AA sequence:UniProtKB:P0AEC5;locus_tag=DJBHPIMP_00556;product=Signal transduction histidine-protein kinase BarA
NZ_CP029550.1	Prodigal:002006	CDS	555514	556578	.	-	0	ID=DJBHPIMP_00557;Name=acr3;db_xref=COG:COG0798;gene=acr3;inference=ab initio prediction:Prodigal:002006,similar to AA sequence:UniProtKB:A6TP80;locus_tag=DJBHPIMP_00557;product=Arsenical-resistance protein Acr3
NZ_CP029550.1	Prodigal:002006	CDS	556587	557024	.	-	0	ID=DJBHPIMP_00558;eC_number=1.20.4.1;Name=arsC_1;gene=arsC_1;inference=ab initio prediction:Prodigal:002006,similar to AA sequence:UniProtKB:P08692;locus_tag=DJBHPIMP_00558;product=Arsenate reductase
NZ_CP029550.1	Prodigal:002006	CDS	557017	557376	.	-	0	ID=DJBHPIMP_00559;inference=ab initio prediction:Prodigal:002006;locus_tag=DJBHPIMP_00559;product=hypothetical protein
NZ_CP029550.1	Prodigal:002006	CDS	557427	558173	.	+	0	ID=DJBHPIMP_00560;eC_number=1.-.-.-;Name=arsH_1;db_xref=COG:COG0431;gene=arsH_1;inference=ab initio prediction:Prodigal:002006,similar to AA sequence:UniProtKB:Q92R45;locus_tag=DJBHPIMP_00560;product=NADPH-dependent FMN reductase ArsH
NZ_CP029550.1	Prodigal:002006	CDS	558717	558932	.	-	0	ID=DJBHPIMP_00561;inference=ab initio prediction:Prodigal:002006;locus_tag=DJBHPIMP_00561;product=hypothetical protein
NZ_CP029550.1	Prodigal:002006	CDS	559114	559368	.	-	0	ID=DJBHPIMP_00562;inference=ab initio prediction:Prodigal:002006;locus_tag=DJBHPIMP_00562;product=hypothetical protein
NZ_CP029550.1	Prodigal:002006	CDS	559854	560255	.	-	0	ID=DJBHPIMP_00563;inference=ab initio prediction:Prodigal:002006;locus_tag=DJBHPIMP_00563;product=hypothetical protein
NZ_CP029550.1	Prodigal:002006	CDS	560369	561496	.	-	0	ID=DJBHPIMP_00564;eC_number=6.3.2.2;db_xref=COG:COG2170;inference=ab initio prediction:Prodigal:002006,similar to AA sequence:UniProtKB:P9WPK9;locus_tag=DJBHPIMP_00564;product=Putative glutamate--cysteine ligase 2
NZ_CP029550.1	Prodigal:002006	CDS	561617	564409	.	-	0	ID=DJBHPIMP_00565;eC_number=2.7.13.3;Name=rcsC_1;gene=rcsC_1;inference=ab initio prediction:Prodigal:002006,protein motif:HAMAP:MF_00979;locus_tag=DJBHPIMP_00565;product=Sensor histidine kinase RcsC
NZ_CP029550.1	Prodigal:002006	CDS	564595	564843	.	+	0	ID=DJBHPIMP_00566;inference=ab initio prediction:Prodigal:002006;locus_tag=DJBHPIMP_00566;product=hypothetical protein
NZ_CP029550.1	Prodigal:002006	CDS	564889	565185	.	+	0	ID=DJBHPIMP_00567;inference=ab initio prediction:Prodigal:002006;locus_tag=DJBHPIMP_00567;product=hypothetical protein
NZ_CP029550.1	Prodigal:002006	CDS	565381	565500	.	+	0	ID=DJBHPIMP_00568;inference=ab initio prediction:Prodigal:002006;locus_tag=DJBHPIMP_00568;product=hypothetical protein
NZ_CP029550.1	Prodigal:002006	CDS	565964	566935	.	+	0	ID=DJBHPIMP_00569;eC_number=2.4.1.250;Name=mshA_3;gene=mshA_3;inference=ab initio prediction:Prodigal:002006,protein motif:HAMAP:MF_01695;locus_tag=DJBHPIMP_00569;product=D-inositol-3-phosphate glycosyltransferase
NZ_CP029550.1	Prodigal:002006	CDS	567329	567736	.	-	0	ID=DJBHPIMP_00570;inference=ab initio prediction:Prodigal:002006;locus_tag=DJBHPIMP_00570;product=hypothetical protein
NZ_CP029550.1	Prodigal:002006	CDS	568040	568189	.	+	0	ID=DJBHPIMP_00571;inference=ab initio prediction:Prodigal:002006;locus_tag=DJBHPIMP_00571;product=hypothetical protein
NZ_CP029550.1	Prodigal:002006	CDS	568358	568699	.	-	0	ID=DJBHPIMP_00572;inference=ab initio prediction:Prodigal:002006;locus_tag=DJBHPIMP_00572;product=hypothetical protein
NZ_CP029550.1	Prodigal:002006	CDS	568978	570432	.	+	0	ID=DJBHPIMP_00573;Name=malT_1;gene=malT_1;inference=ab initio prediction:Prodigal:002006,protein motif:HAMAP:MF_01247;locus_tag=DJBHPIMP_00573;product=HTH-type transcriptional regulator MalT
NZ_CP029550.1	Prodigal:002006	CDS	570485	572647	.	-	0	ID=DJBHPIMP_00574;eC_number=5.4.99.2;Name=mutB;db_xref=COG:COG1884;gene=mutB;inference=ab initio prediction:Prodigal:002006,similar to AA sequence:UniProtKB:P9WJK5;locus_tag=DJBHPIMP_00574;product=putative methylmalonyl-CoA mutase large subunit
NZ_CP029550.1	Prodigal:002006	CDS	572767	573729	.	-	0	ID=DJBHPIMP_00575;inference=ab initio prediction:Prodigal:002006;locus_tag=DJBHPIMP_00575;product=hypothetical protein
NZ_CP029550.1	Prodigal:002006	CDS	574626	576431	.	-	0	ID=DJBHPIMP_00576;eC_number=3.6.5.-;Name=lepA;gene=lepA;inference=ab initio prediction:Prodigal:002006,similar to AA sequence:UniProtKB:P65272;locus_tag=DJBHPIMP_00576;product=Elongation factor 4
NZ_CP029550.1	Prodigal:002006	CDS	576564	577346	.	-	0	ID=DJBHPIMP_00577;inference=ab initio prediction:Prodigal:002006;locus_tag=DJBHPIMP_00577;product=hypothetical protein
NZ_CP029550.1	Prodigal:002006	CDS	577620	578330	.	+	0	ID=DJBHPIMP_00578;Name=baeR;db_xref=COG:COG0745;gene=baeR;inference=ab initio prediction:Prodigal:002006,similar to AA sequence:UniProtKB:P69228;locus_tag=DJBHPIMP_00578;product=Transcriptional regulatory protein BaeR
NZ_CP029550.1	Prodigal:002006	CDS	578368	580488	.	+	0	ID=DJBHPIMP_00579;eC_number=2.7.-.-;Name=sasA_1;gene=sasA_1;inference=ab initio prediction:Prodigal:002006,protein motif:HAMAP:MF_01837;locus_tag=DJBHPIMP_00579;product=Adaptive-response sensory-kinase SasA
NZ_CP029550.1	Prodigal:002006	CDS	580810	581211	.	+	0	ID=DJBHPIMP_00580;eC_number=2.7.1.191;Name=manX;db_xref=COG:COG2893;gene=manX;inference=ab initio prediction:Prodigal:002006,similar to AA sequence:UniProtKB:P69797;locus_tag=DJBHPIMP_00580;product=PTS system mannose-specific EIIAB component
NZ_CP029550.1	Prodigal:002006	CDS	581355	581678	.	+	0	ID=DJBHPIMP_00581;inference=ab initio prediction:Prodigal:002006;locus_tag=DJBHPIMP_00581;product=hypothetical protein
NZ_CP029550.1	Prodigal:002006	CDS	581685	582542	.	-	0	ID=DJBHPIMP_00582;inference=ab initio prediction:Prodigal:002006;locus_tag=DJBHPIMP_00582;product=hypothetical protein
NZ_CP029550.1	Prodigal:002006	CDS	582657	583739	.	-	0	ID=DJBHPIMP_00583;eC_number=3.6.-.-;Name=yjiA_1;db_xref=COG:COG0523;gene=yjiA_1;inference=ab initio prediction:Prodigal:002006,similar to AA sequence:UniProtKB:P24203;locus_tag=DJBHPIMP_00583;product=P-loop guanosine triphosphatase YjiA
NZ_CP029550.1	Prodigal:002006	CDS	583844	585346	.	-	0	ID=DJBHPIMP_00584;inference=ab initio prediction:Prodigal:002006;locus_tag=DJBHPIMP_00584;product=hypothetical protein
NZ_CP029550.1	Prodigal:002006	CDS	585612	586310	.	+	0	ID=DJBHPIMP_00585;eC_number=4.3.99.3;Name=queE;gene=queE;inference=ab initio prediction:Prodigal:002006,similar to AA sequence:UniProtKB:A0A0H3KB22;locus_tag=DJBHPIMP_00585;product=7-carboxy-7-deazaguanine synthase
NZ_CP029550.1	Prodigal:002006	CDS	586348	586704	.	+	0	ID=DJBHPIMP_00586;eC_number=4.1.2.50;Name=queD;db_xref=COG:COG0720;gene=queD;inference=ab initio prediction:Prodigal:002006,similar to AA sequence:UniProtKB:P65870;locus_tag=DJBHPIMP_00586;product=6-carboxy-5%2C6%2C7%2C8-tetrahydropterin synthase
NZ_CP029550.1	Prodigal:002006	CDS	586708	587427	.	+	0	ID=DJBHPIMP_00587;eC_number=6.3.4.20;Name=queC_1;db_xref=COG:COG0603;gene=queC_1;inference=ab initio prediction:Prodigal:002006,similar to AA sequence:UniProtKB:O31675;locus_tag=DJBHPIMP_00587;product=7-cyano-7-deazaguanine synthase
NZ_CP029550.1	Prodigal:002006	CDS	587431	587991	.	-	0	ID=DJBHPIMP_00588;Name=acuR;gene=acuR;inference=ab initio prediction:Prodigal:002006,similar to AA sequence:UniProtKB:Q3J6K8;locus_tag=DJBHPIMP_00588;product=Transcriptional regulator AcuR
NZ_CP029550.1	Prodigal:002006	CDS	588179	589114	.	+	0	ID=DJBHPIMP_00589;inference=ab initio prediction:Prodigal:002006;locus_tag=DJBHPIMP_00589;product=hypothetical protein
NZ_CP029550.1	Prodigal:002006	CDS	589150	589980	.	+	0	ID=DJBHPIMP_00590;inference=ab initio prediction:Prodigal:002006;locus_tag=DJBHPIMP_00590;product=hypothetical protein
NZ_CP029550.1	Prodigal:002006	CDS	589989	590588	.	+	0	ID=DJBHPIMP_00591;inference=ab initio prediction:Prodigal:002006;locus_tag=DJBHPIMP_00591;product=hypothetical protein
NZ_CP029550.1	Prodigal:002006	CDS	590615	591004	.	+	0	ID=DJBHPIMP_00592;inference=ab initio prediction:Prodigal:002006;locus_tag=DJBHPIMP_00592;product=hypothetical protein
NZ_CP029550.1	Prodigal:002006	CDS	591032	591751	.	+	0	ID=DJBHPIMP_00593;Name=dipZ;db_xref=COG:COG0785;gene=dipZ;inference=ab initio prediction:Prodigal:002006,similar to AA sequence:UniProtKB:P9WG63;locus_tag=DJBHPIMP_00593;product=Protein DipZ
NZ_CP029550.1	Prodigal:002006	CDS	592178	593002	.	+	0	ID=DJBHPIMP_00594;eC_number=2.1.2.11;Name=panB_1;db_xref=COG:COG0413;gene=panB_1;inference=ab initio prediction:Prodigal:002006,similar to AA sequence:UniProtKB:P9WIL7;locus_tag=DJBHPIMP_00594;product=3-methyl-2-oxobutanoate hydroxymethyltransferase
NZ_CP029550.1	Prodigal:002006	CDS	593078	594295	.	+	0	ID=DJBHPIMP_00595;inference=ab initio prediction:Prodigal:002006;locus_tag=DJBHPIMP_00595;product=hypothetical protein
NZ_CP029550.1	Prodigal:002006	CDS	594321	595358	.	+	0	ID=DJBHPIMP_00596;db_xref=COG:COG0451;inference=ab initio prediction:Prodigal:002006,similar to AA sequence:UniProtKB:P9WQP7;locus_tag=DJBHPIMP_00596;product=3 beta-hydroxysteroid dehydrogenase/Delta 5-->4-isomerase
NZ_CP029550.1	Prodigal:002006	CDS	595712	595957	.	+	0	ID=DJBHPIMP_00597;inference=ab initio prediction:Prodigal:002006;locus_tag=DJBHPIMP_00597;product=hypothetical protein
NZ_CP029550.1	Prodigal:002006	CDS	596501	597886	.	+	0	ID=DJBHPIMP_00598;Name=intA_1;db_xref=COG:COG0582;gene=intA_1;inference=ab initio prediction:Prodigal:002006,similar to AA sequence:UniProtKB:P32053;locus_tag=DJBHPIMP_00598;product=Prophage integrase IntA
NZ_CP029550.1	Prodigal:002006	CDS	597947	598918	.	-	0	ID=DJBHPIMP_00599;inference=ab initio prediction:Prodigal:002006;locus_tag=DJBHPIMP_00599;product=hypothetical protein
NZ_CP029550.1	Prodigal:002006	CDS	598930	599955	.	-	0	ID=DJBHPIMP_00600;inference=ab initio prediction:Prodigal:002006;locus_tag=DJBHPIMP_00600;product=hypothetical protein
NZ_CP029550.1	Prodigal:002006	CDS	600847	602256	.	-	0	ID=DJBHPIMP_00601;inference=ab initio prediction:Prodigal:002006;locus_tag=DJBHPIMP_00601;product=hypothetical protein
NZ_CP029550.1	Prodigal:002006	CDS	602259	603089	.	-	0	ID=DJBHPIMP_00602;inference=ab initio prediction:Prodigal:002006;locus_tag=DJBHPIMP_00602;product=hypothetical protein
NZ_CP029550.1	Prodigal:002006	CDS	603279	603656	.	-	0	ID=DJBHPIMP_00603;inference=ab initio prediction:Prodigal:002006;locus_tag=DJBHPIMP_00603;product=hypothetical protein
NZ_CP029550.1	Prodigal:002006	CDS	603674	606787	.	-	0	ID=DJBHPIMP_00604;Name=czcA_1;gene=czcA_1;inference=ab initio prediction:Prodigal:002006,similar to AA sequence:UniProtKB:P13511;locus_tag=DJBHPIMP_00604;product=Cobalt-zinc-cadmium resistance protein CzcA
NZ_CP029550.1	Prodigal:002006	CDS	606796	608514	.	-	0	ID=DJBHPIMP_00605;inference=ab initio prediction:Prodigal:002006;locus_tag=DJBHPIMP_00605;product=hypothetical protein
NZ_CP029550.1	Prodigal:002006	CDS	608571	609005	.	-	0	ID=DJBHPIMP_00606;inference=ab initio prediction:Prodigal:002006;locus_tag=DJBHPIMP_00606;product=hypothetical protein
NZ_CP029550.1	Prodigal:002006	CDS	609131	610465	.	-	0	ID=DJBHPIMP_00607;inference=ab initio prediction:Prodigal:002006;locus_tag=DJBHPIMP_00607;product=hypothetical protein
NZ_CP029550.1	Prodigal:002006	CDS	610832	611404	.	-	0	ID=DJBHPIMP_00608;inference=ab initio prediction:Prodigal:002006;locus_tag=DJBHPIMP_00608;product=hypothetical protein
NZ_CP029550.1	Prodigal:002006	CDS	611401	611655	.	-	0	ID=DJBHPIMP_00609;inference=ab initio prediction:Prodigal:002006;locus_tag=DJBHPIMP_00609;product=hypothetical protein
NZ_CP029550.1	Prodigal:002006	CDS	611652	611885	.	-	0	ID=DJBHPIMP_00610;inference=ab initio prediction:Prodigal:002006;locus_tag=DJBHPIMP_00610;product=hypothetical protein
NZ_CP029550.1	Aragorn:001002	tRNA	612772	612846	.	-	.	ID=DJBHPIMP_00611;inference=COORDINATES:profile:Aragorn:001002;locus_tag=DJBHPIMP_00611;product=tRNA-Thr(ggt)
NZ_CP029550.1	Prodigal:002006	CDS	612974	613432	.	-	0	ID=DJBHPIMP_00612;inference=ab initio prediction:Prodigal:002006;locus_tag=DJBHPIMP_00612;product=hypothetical protein
NZ_CP029550.1	Prodigal:002006	CDS	613762	614226	.	-	0	ID=DJBHPIMP_00613;Name=ohrR;gene=ohrR;inference=ab initio prediction:Prodigal:002006,similar to AA sequence:UniProtKB:O34777;locus_tag=DJBHPIMP_00613;product=Organic hydroperoxide resistance transcriptional regulator
NZ_CP029550.1	Aragorn:001002	tRNA	614658	614734	.	+	.	ID=DJBHPIMP_00614;inference=COORDINATES:profile:Aragorn:001002;locus_tag=DJBHPIMP_00614;product=tRNA-Arg(acg)
NZ_CP029550.1	Prodigal:002006	CDS	614886	615362	.	+	0	ID=DJBHPIMP_00615;inference=ab initio prediction:Prodigal:002006;locus_tag=DJBHPIMP_00615;product=hypothetical protein
NZ_CP029550.1	Prodigal:002006	CDS	615380	616165	.	-	0	ID=DJBHPIMP_00616;inference=ab initio prediction:Prodigal:002006;locus_tag=DJBHPIMP_00616;product=hypothetical protein
NZ_CP029550.1	Prodigal:002006	CDS	616165	616578	.	-	0	ID=DJBHPIMP_00617;Name=cyoD;db_xref=COG:COG3125;gene=cyoD;inference=ab initio prediction:Prodigal:002006,similar to AA sequence:UniProtKB:P0ABJ6;locus_tag=DJBHPIMP_00617;product=Cytochrome bo(3) ubiquinol oxidase subunit 4
NZ_CP029550.1	Prodigal:002006	CDS	616575	617204	.	-	0	ID=DJBHPIMP_00618;Name=cyoC_1;db_xref=COG:COG1845;gene=cyoC_1;inference=ab initio prediction:Prodigal:002006,similar to AA sequence:UniProtKB:P0ABJ3;locus_tag=DJBHPIMP_00618;product=Cytochrome bo(3) ubiquinol oxidase subunit 3
NZ_CP029550.1	Prodigal:002006	CDS	617208	619211	.	-	0	ID=DJBHPIMP_00619;eC_number=7.1.1.3;Name=cyoB_1;db_xref=COG:COG0843;gene=cyoB_1;inference=ab initio prediction:Prodigal:002006,similar to AA sequence:UniProtKB:P0ABI8;locus_tag=DJBHPIMP_00619;product=Cytochrome bo(3) ubiquinol oxidase subunit 1
NZ_CP029550.1	Prodigal:002006	CDS	619258	620424	.	-	0	ID=DJBHPIMP_00620;inference=ab initio prediction:Prodigal:002006;locus_tag=DJBHPIMP_00620;product=hypothetical protein
NZ_CP029550.1	Prodigal:002006	CDS	620728	622062	.	+	0	ID=DJBHPIMP_00621;Name=yhjE_1;gene=yhjE_1;inference=ab initio prediction:Prodigal:002006,similar to AA sequence:UniProtKB:P37643;locus_tag=DJBHPIMP_00621;product=Inner membrane metabolite transport protein YhjE
NZ_CP029550.1	Prodigal:002006	CDS	622098	622871	.	-	0	ID=DJBHPIMP_00622;Name=aadR_2;db_xref=COG:COG0664;gene=aadR_2;inference=ab initio prediction:Prodigal:002006,similar to AA sequence:UniProtKB:Q01980;locus_tag=DJBHPIMP_00622;product=Transcriptional activatory protein AadR
NZ_CP029550.1	Prodigal:002006	CDS	623128	624381	.	+	0	ID=DJBHPIMP_00623;inference=ab initio prediction:Prodigal:002006,similar to AA sequence:ISfinder:ISMch7;locus_tag=DJBHPIMP_00623;product=IS701 family transposase ISMch7
NZ_CP029550.1	Prodigal:002006	CDS	624504	625067	.	-	0	ID=DJBHPIMP_00624;inference=ab initio prediction:Prodigal:002006;locus_tag=DJBHPIMP_00624;product=hypothetical protein
NZ_CP029550.1	Prodigal:002006	CDS	625498	626007	.	+	0	ID=DJBHPIMP_00625;Name=yciE;db_xref=COG:COG3685;gene=yciE;inference=ab initio prediction:Prodigal:002006,similar to AA sequence:UniProtKB:P21363;locus_tag=DJBHPIMP_00625;product=Protein YciE
NZ_CP029550.1	Prodigal:002006	CDS	626029	627741	.	-	0	ID=DJBHPIMP_00626;eC_number=3.6.4.13;Name=deaD;gene=deaD;inference=ab initio prediction:Prodigal:002006,protein motif:HAMAP:MF_00964;locus_tag=DJBHPIMP_00626;product=ATP-dependent RNA helicase DeaD
NZ_CP029550.1	Prodigal:002006	CDS	628029	629117	.	+	0	ID=DJBHPIMP_00627;Name=chaA;db_xref=COG:COG0387;gene=chaA;inference=ab initio prediction:Prodigal:002006,similar to AA sequence:UniProtKB:P31801;locus_tag=DJBHPIMP_00627;product=Sodium-potassium/proton antiporter ChaA
NZ_CP029550.1	Prodigal:002006	CDS	629142	629861	.	-	0	ID=DJBHPIMP_00628;eC_number=1.18.1.-;Name=mimB;gene=mimB;inference=ab initio prediction:Prodigal:002006,similar to AA sequence:UniProtKB:E9RFT0;locus_tag=DJBHPIMP_00628;product=Propane 2-monooxygenase%2C reductase component
NZ_CP029550.1	Prodigal:002006	CDS	629854	630459	.	-	0	ID=DJBHPIMP_00629;eC_number=1.8.5.-;Name=msrP_1;gene=msrP_1;inference=ab initio prediction:Prodigal:002006,protein motif:HAMAP:MF_01206;locus_tag=DJBHPIMP_00629;product=Protein-methionine-sulfoxide reductase catalytic subunit MsrP
NZ_CP029550.1	Prodigal:002006	CDS	630599	631351	.	+	0	ID=DJBHPIMP_00630;eC_number=2.1.1.163;Name=COQ5_2;gene=COQ5_2;inference=ab initio prediction:Prodigal:002006,protein motif:HAMAP:MF_01813;locus_tag=DJBHPIMP_00630;product=2-methoxy-6-polyprenyl-1%2C4-benzoquinol methylase%2C mitochondrial
NZ_CP029550.1	Prodigal:002006	CDS	631507	631809	.	+	0	ID=DJBHPIMP_00631;inference=ab initio prediction:Prodigal:002006;locus_tag=DJBHPIMP_00631;product=hypothetical protein
NZ_CP029550.1	Prodigal:002006	CDS	631950	632606	.	+	0	ID=DJBHPIMP_00632;inference=ab initio prediction:Prodigal:002006;locus_tag=DJBHPIMP_00632;product=hypothetical protein
NZ_CP029550.1	Prodigal:002006	CDS	632603	633283	.	+	0	ID=DJBHPIMP_00633;inference=ab initio prediction:Prodigal:002006,similar to AA sequence:ISfinder:TnXax1;locus_tag=DJBHPIMP_00633;product=Tn3 family transposase TnXax1
NZ_CP029550.1	Prodigal:002006	CDS	633311	633895	.	+	0	ID=DJBHPIMP_00634;eC_number=1.7.1.17;Name=azoR;gene=azoR;inference=ab initio prediction:Prodigal:002006,protein motif:HAMAP:MF_01216;locus_tag=DJBHPIMP_00634;product=FMN-dependent NADH-azoreductase
NZ_CP029550.1	Prodigal:002006	CDS	634039	634602	.	+	0	ID=DJBHPIMP_00635;inference=ab initio prediction:Prodigal:002006;locus_tag=DJBHPIMP_00635;product=hypothetical protein
NZ_CP029550.1	Aragorn:001002	tRNA	634732	634807	.	-	.	ID=DJBHPIMP_00636;inference=COORDINATES:profile:Aragorn:001002;locus_tag=DJBHPIMP_00636;product=tRNA-Phe(gaa)
NZ_CP029550.1	Prodigal:002006	CDS	634923	635108	.	-	0	ID=DJBHPIMP_00637;Name=yacG;gene=yacG;inference=ab initio prediction:Prodigal:002006,protein motif:HAMAP:MF_00649;locus_tag=DJBHPIMP_00637;product=DNA gyrase inhibitor YacG
NZ_CP029550.1	Prodigal:002006	CDS	635105	635779	.	-	0	ID=DJBHPIMP_00638;eC_number=3.6.1.9;Name=yhdE;db_xref=COG:COG0424;gene=yhdE;inference=ab initio prediction:Prodigal:002006,similar to AA sequence:UniProtKB:P25536;locus_tag=DJBHPIMP_00638;product=dTTP/UTP pyrophosphatase
NZ_CP029550.1	Aragorn:001002	tRNA	635979	636053	.	+	.	ID=DJBHPIMP_00639;inference=COORDINATES:profile:Aragorn:001002;locus_tag=DJBHPIMP_00639;product=tRNA-Gly(ccc)
NZ_CP029550.1	Prodigal:002006	CDS	636573	637430	.	+	0	ID=DJBHPIMP_00640;inference=ab initio prediction:Prodigal:002006;locus_tag=DJBHPIMP_00640;product=hypothetical protein
NZ_CP029550.1	Prodigal:002006	CDS	637523	638008	.	+	0	ID=DJBHPIMP_00641;inference=ab initio prediction:Prodigal:002006;locus_tag=DJBHPIMP_00641;product=hypothetical protein
NZ_CP029550.1	Prodigal:002006	CDS	638475	639728	.	+	0	ID=DJBHPIMP_00642;inference=ab initio prediction:Prodigal:002006,similar to AA sequence:ISfinder:ISMch7;locus_tag=DJBHPIMP_00642;product=IS701 family transposase ISMch7
NZ_CP029550.1	Prodigal:002006	CDS	640024	640644	.	-	0	ID=DJBHPIMP_00643;eC_number=2.1.1.163;Name=COQ5_3;gene=COQ5_3;inference=ab initio prediction:Prodigal:002006,protein motif:HAMAP:MF_01813;locus_tag=DJBHPIMP_00643;product=2-methoxy-6-polyprenyl-1%2C4-benzoquinol methylase%2C mitochondrial
NZ_CP029550.1	Prodigal:002006	CDS	640894	641958	.	+	0	ID=DJBHPIMP_00644;inference=ab initio prediction:Prodigal:002006;locus_tag=DJBHPIMP_00644;product=hypothetical protein
NZ_CP029550.1	Prodigal:002006	CDS	642190	642768	.	-	0	ID=DJBHPIMP_00645;inference=ab initio prediction:Prodigal:002006;locus_tag=DJBHPIMP_00645;product=hypothetical protein
NZ_CP029550.1	Prodigal:002006	CDS	642831	643397	.	-	0	ID=DJBHPIMP_00646;inference=ab initio prediction:Prodigal:002006;locus_tag=DJBHPIMP_00646;product=hypothetical protein
NZ_CP029550.1	Prodigal:002006	CDS	643806	644234	.	+	0	ID=DJBHPIMP_00647;inference=ab initio prediction:Prodigal:002006;locus_tag=DJBHPIMP_00647;product=hypothetical protein
NZ_CP029550.1	Prodigal:002006	CDS	644293	644538	.	-	0	ID=DJBHPIMP_00648;inference=ab initio prediction:Prodigal:002006;locus_tag=DJBHPIMP_00648;product=hypothetical protein
NZ_CP029550.1	Prodigal:002006	CDS	644590	645060	.	-	0	ID=DJBHPIMP_00649;inference=ab initio prediction:Prodigal:002006;locus_tag=DJBHPIMP_00649;product=hypothetical protein
NZ_CP029550.1	Prodigal:002006	CDS	645292	645996	.	-	0	ID=DJBHPIMP_00650;inference=ab initio prediction:Prodigal:002006;locus_tag=DJBHPIMP_00650;product=hypothetical protein
NZ_CP029550.1	Prodigal:002006	CDS	646245	647474	.	-	0	ID=DJBHPIMP_00651;inference=ab initio prediction:Prodigal:002006;locus_tag=DJBHPIMP_00651;product=hypothetical protein
NZ_CP029550.1	Prodigal:002006	CDS	647464	647715	.	-	0	ID=DJBHPIMP_00652;inference=ab initio prediction:Prodigal:002006;locus_tag=DJBHPIMP_00652;product=hypothetical protein
NZ_CP029550.1	Prodigal:002006	CDS	647789	648643	.	-	0	ID=DJBHPIMP_00653;inference=ab initio prediction:Prodigal:002006;locus_tag=DJBHPIMP_00653;product=hypothetical protein
NZ_CP029550.1	Prodigal:002006	CDS	648771	649325	.	-	0	ID=DJBHPIMP_00654;inference=ab initio prediction:Prodigal:002006,similar to AA sequence:ISfinder:ISMno21;locus_tag=DJBHPIMP_00654;product=IS630 family transposase ISMno21
NZ_CP029550.1	Prodigal:002006	CDS	649322	649831	.	-	0	ID=DJBHPIMP_00655;inference=ab initio prediction:Prodigal:002006,similar to AA sequence:ISfinder:ISMno21;locus_tag=DJBHPIMP_00655;product=IS630 family transposase ISMno21
NZ_CP029550.1	Prodigal:002006	CDS	650357	651031	.	+	0	ID=DJBHPIMP_00656;inference=ab initio prediction:Prodigal:002006;locus_tag=DJBHPIMP_00656;product=hypothetical protein
NZ_CP029550.1	Prodigal:002006	CDS	651675	651968	.	+	0	ID=DJBHPIMP_00657;inference=ab initio prediction:Prodigal:002006;locus_tag=DJBHPIMP_00657;product=hypothetical protein
NZ_CP029550.1	Prodigal:002006	CDS	652573	654570	.	-	0	ID=DJBHPIMP_00658;inference=ab initio prediction:Prodigal:002006;locus_tag=DJBHPIMP_00658;product=hypothetical protein
NZ_CP029550.1	Prodigal:002006	CDS	654560	655777	.	-	0	ID=DJBHPIMP_00659;inference=ab initio prediction:Prodigal:002006;locus_tag=DJBHPIMP_00659;product=hypothetical protein
NZ_CP029550.1	Prodigal:002006	CDS	657327	657518	.	-	0	ID=DJBHPIMP_00660;inference=ab initio prediction:Prodigal:002006;locus_tag=DJBHPIMP_00660;product=hypothetical protein
NZ_CP029550.1	Prodigal:002006	CDS	657820	658239	.	+	0	ID=DJBHPIMP_00661;inference=ab initio prediction:Prodigal:002006;locus_tag=DJBHPIMP_00661;product=hypothetical protein
NZ_CP029550.1	Prodigal:002006	CDS	658320	658547	.	+	0	ID=DJBHPIMP_00662;inference=ab initio prediction:Prodigal:002006;locus_tag=DJBHPIMP_00662;product=hypothetical protein
NZ_CP029550.1	Prodigal:002006	CDS	658770	659627	.	+	0	ID=DJBHPIMP_00663;eC_number=3.1.-.-;Name=dinG_2;gene=dinG_2;inference=ab initio prediction:Prodigal:002006,protein motif:HAMAP:MF_02206;locus_tag=DJBHPIMP_00663;product=3'-5' exonuclease DinG
NZ_CP029550.1	Prodigal:002006	CDS	660168	661229	.	-	0	ID=DJBHPIMP_00664;inference=ab initio prediction:Prodigal:002006;locus_tag=DJBHPIMP_00664;product=hypothetical protein
NZ_CP029550.1	Prodigal:002006	CDS	661884	662537	.	+	0	ID=DJBHPIMP_00665;Name=liaR_1;db_xref=COG:COG2197;gene=liaR_1;inference=ab initio prediction:Prodigal:002006,similar to AA sequence:UniProtKB:O32197;locus_tag=DJBHPIMP_00665;product=Transcriptional regulatory protein LiaR
NZ_CP029550.1	Prodigal:002006	CDS	663431	663628	.	-	0	ID=DJBHPIMP_00666;inference=ab initio prediction:Prodigal:002006;locus_tag=DJBHPIMP_00666;product=hypothetical protein
NZ_CP029550.1	Prodigal:002006	CDS	663677	663817	.	-	0	ID=DJBHPIMP_00667;inference=ab initio prediction:Prodigal:002006;locus_tag=DJBHPIMP_00667;product=hypothetical protein
NZ_CP029550.1	Prodigal:002006	CDS	663814	664494	.	-	0	ID=DJBHPIMP_00668;inference=ab initio prediction:Prodigal:002006;locus_tag=DJBHPIMP_00668;product=hypothetical protein
NZ_CP029550.1	Prodigal:002006	CDS	665032	672144	.	+	0	ID=DJBHPIMP_00669;inference=ab initio prediction:Prodigal:002006;locus_tag=DJBHPIMP_00669;product=hypothetical protein
NZ_CP029550.1	Prodigal:002006	CDS	673234	673455	.	+	0	ID=DJBHPIMP_00670;inference=ab initio prediction:Prodigal:002006;locus_tag=DJBHPIMP_00670;product=hypothetical protein
NZ_CP029550.1	Prodigal:002006	CDS	673624	675144	.	+	0	ID=DJBHPIMP_00671;inference=ab initio prediction:Prodigal:002006;locus_tag=DJBHPIMP_00671;product=hypothetical protein
NZ_CP029550.1	Prodigal:002006	CDS	675339	676112	.	+	0	ID=DJBHPIMP_00672;inference=ab initio prediction:Prodigal:002006;locus_tag=DJBHPIMP_00672;product=hypothetical protein
NZ_CP029550.1	Prodigal:002006	CDS	676977	677351	.	-	0	ID=DJBHPIMP_00673;inference=ab initio prediction:Prodigal:002006;locus_tag=DJBHPIMP_00673;product=hypothetical protein
NZ_CP029550.1	Prodigal:002006	CDS	677690	677863	.	-	0	ID=DJBHPIMP_00674;inference=ab initio prediction:Prodigal:002006;locus_tag=DJBHPIMP_00674;product=hypothetical protein
NZ_CP029550.1	Prodigal:002006	CDS	678013	678747	.	-	0	ID=DJBHPIMP_00675;inference=ab initio prediction:Prodigal:002006;locus_tag=DJBHPIMP_00675;product=hypothetical protein
NZ_CP029550.1	Prodigal:002006	CDS	678737	679306	.	-	0	ID=DJBHPIMP_00676;Name=sigH_1;db_xref=COG:COG1595;gene=sigH_1;inference=ab initio prediction:Prodigal:002006,similar to AA sequence:UniProtKB:P9WGH9;locus_tag=DJBHPIMP_00676;product=ECF RNA polymerase sigma factor SigH
NZ_CP029550.1	Prodigal:002006	CDS	679939	680133	.	+	0	ID=DJBHPIMP_00677;inference=ab initio prediction:Prodigal:002006;locus_tag=DJBHPIMP_00677;product=hypothetical protein
NZ_CP029550.1	Prodigal:002006	CDS	680665	680919	.	-	0	ID=DJBHPIMP_00678;inference=ab initio prediction:Prodigal:002006;locus_tag=DJBHPIMP_00678;product=hypothetical protein
NZ_CP029550.1	Prodigal:002006	CDS	681015	682079	.	+	0	ID=DJBHPIMP_00679;inference=ab initio prediction:Prodigal:002006;locus_tag=DJBHPIMP_00679;product=hypothetical protein
NZ_CP029550.1	Prodigal:002006	CDS	682565	683821	.	+	0	ID=DJBHPIMP_00680;eC_number=4.1.1.2;Name=oxdC;db_xref=COG:COG2140;gene=oxdC;inference=ab initio prediction:Prodigal:002006,similar to AA sequence:UniProtKB:O34714;locus_tag=DJBHPIMP_00680;product=Oxalate decarboxylase OxdC
NZ_CP029550.1	Prodigal:002006	CDS	684428	685180	.	+	0	ID=DJBHPIMP_00681;eC_number=3.6.1.26;Name=cdh_1;db_xref=COG:COG2134;gene=cdh_1;inference=ab initio prediction:Prodigal:002006,similar to AA sequence:UniProtKB:P9WPG9;locus_tag=DJBHPIMP_00681;product=putative CDP-diacylglycerol pyrophosphatase
NZ_CP029550.1	Prodigal:002006	CDS	685303	685536	.	-	0	ID=DJBHPIMP_00682;inference=ab initio prediction:Prodigal:002006;locus_tag=DJBHPIMP_00682;product=hypothetical protein
NZ_CP029550.1	Prodigal:002006	CDS	685761	685970	.	+	0	ID=DJBHPIMP_00683;Name=cspA_1;db_xref=COG:COG1278;gene=cspA_1;inference=ab initio prediction:Prodigal:002006,similar to AA sequence:UniProtKB:Q9Z3S6;locus_tag=DJBHPIMP_00683;product=Cold shock protein CspA
NZ_CP029550.1	Prodigal:002006	CDS	686025	686336	.	-	0	ID=DJBHPIMP_00684;inference=ab initio prediction:Prodigal:002006;locus_tag=DJBHPIMP_00684;product=hypothetical protein
NZ_CP029550.1	Prodigal:002006	CDS	686669	686974	.	+	0	ID=DJBHPIMP_00685;inference=ab initio prediction:Prodigal:002006;locus_tag=DJBHPIMP_00685;product=hypothetical protein
NZ_CP029550.1	Prodigal:002006	CDS	687148	687624	.	+	0	ID=DJBHPIMP_00686;Name=ros_1;db_xref=COG:COG4957;gene=ros_1;inference=ab initio prediction:Prodigal:002006,similar to AA sequence:UniProtKB:Q04152;locus_tag=DJBHPIMP_00686;product=Transcriptional regulatory protein ros
NZ_CP029550.1	Prodigal:002006	CDS	687631	687981	.	-	0	ID=DJBHPIMP_00687;inference=ab initio prediction:Prodigal:002006;locus_tag=DJBHPIMP_00687;product=hypothetical protein
NZ_CP029550.1	Prodigal:002006	CDS	688071	688208	.	-	0	ID=DJBHPIMP_00688;inference=ab initio prediction:Prodigal:002006;locus_tag=DJBHPIMP_00688;product=hypothetical protein
NZ_CP029550.1	Prodigal:002006	CDS	688988	689224	.	-	0	ID=DJBHPIMP_00689;inference=ab initio prediction:Prodigal:002006;locus_tag=DJBHPIMP_00689;product=hypothetical protein
NZ_CP029550.1	Prodigal:002006	CDS	689727	690437	.	+	0	ID=DJBHPIMP_00690;inference=ab initio prediction:Prodigal:002006;locus_tag=DJBHPIMP_00690;product=hypothetical protein
NZ_CP029550.1	Prodigal:002006	CDS	690694	691581	.	+	0	ID=DJBHPIMP_00691;inference=ab initio prediction:Prodigal:002006;locus_tag=DJBHPIMP_00691;product=hypothetical protein
NZ_CP029550.1	Prodigal:002006	CDS	692220	692921	.	+	0	ID=DJBHPIMP_00692;eC_number=2.1.1.222;Name=COQ3_1;gene=COQ3_1;inference=ab initio prediction:Prodigal:002006,protein motif:HAMAP:MF_00472;locus_tag=DJBHPIMP_00692;product=Ubiquinone biosynthesis O-methyltransferase%2C mitochondrial
NZ_CP029550.1	Prodigal:002006	CDS	693239	693400	.	+	0	ID=DJBHPIMP_00693;inference=ab initio prediction:Prodigal:002006;locus_tag=DJBHPIMP_00693;product=hypothetical protein
NZ_CP029550.1	Prodigal:002006	CDS	693711	693992	.	+	0	ID=DJBHPIMP_00694;inference=ab initio prediction:Prodigal:002006;locus_tag=DJBHPIMP_00694;product=hypothetical protein
NZ_CP029550.1	Prodigal:002006	CDS	694112	695359	.	+	0	ID=DJBHPIMP_00695;inference=ab initio prediction:Prodigal:002006,similar to AA sequence:ISfinder:ISMex14;locus_tag=DJBHPIMP_00695;product=IS256 family transposase ISMex14
NZ_CP029550.1	Prodigal:002006	CDS	695805	696734	.	+	0	ID=DJBHPIMP_00696;eC_number=3.5.1.-;Name=hdaH_2;gene=hdaH_2;inference=ab initio prediction:Prodigal:002006,similar to AA sequence:UniProtKB:Q70I53;locus_tag=DJBHPIMP_00696;product=Histone deacetylase-like amidohydrolase
NZ_CP029550.1	Prodigal:002006	CDS	697000	697293	.	+	0	ID=DJBHPIMP_00697;inference=ab initio prediction:Prodigal:002006;locus_tag=DJBHPIMP_00697;product=hypothetical protein
NZ_CP029550.1	Prodigal:002006	CDS	698005	698559	.	-	0	ID=DJBHPIMP_00698;inference=ab initio prediction:Prodigal:002006,similar to AA sequence:ISfinder:ISMno21;locus_tag=DJBHPIMP_00698;product=IS630 family transposase ISMno21
NZ_CP029550.1	Prodigal:002006	CDS	698556	699065	.	-	0	ID=DJBHPIMP_00699;inference=ab initio prediction:Prodigal:002006,similar to AA sequence:ISfinder:ISMno21;locus_tag=DJBHPIMP_00699;product=IS630 family transposase ISMno21
NZ_CP029550.1	Prodigal:002006	CDS	699727	700380	.	-	0	ID=DJBHPIMP_00700;inference=ab initio prediction:Prodigal:002006;locus_tag=DJBHPIMP_00700;product=hypothetical protein
NZ_CP029550.1	Prodigal:002006	CDS	700538	700951	.	-	0	ID=DJBHPIMP_00701;inference=ab initio prediction:Prodigal:002006;locus_tag=DJBHPIMP_00701;product=hypothetical protein
NZ_CP029550.1	Prodigal:002006	CDS	701160	701903	.	+	0	ID=DJBHPIMP_00702;eC_number=1.1.1.100;Name=fabG_3;gene=fabG_3;inference=ab initio prediction:Prodigal:002006,similar to AA sequence:UniProtKB:P99093;locus_tag=DJBHPIMP_00702;product=3-oxoacyl-[acyl-carrier-protein] reductase FabG
NZ_CP029550.1	Prodigal:002006	CDS	701994	702875	.	+	0	ID=DJBHPIMP_00703;Name=htrA_1;gene=htrA_1;inference=ab initio prediction:Prodigal:002006,similar to AA sequence:UniProtKB:P73354;locus_tag=DJBHPIMP_00703;product=Putative serine protease HtrA
NZ_CP029550.1	Prodigal:002006	CDS	702872	703249	.	+	0	ID=DJBHPIMP_00704;Name=malT_2;gene=malT_2;inference=ab initio prediction:Prodigal:002006,protein motif:HAMAP:MF_01247;locus_tag=DJBHPIMP_00704;product=HTH-type transcriptional regulator MalT
NZ_CP029550.1	Prodigal:002006	CDS	703259	704161	.	+	0	ID=DJBHPIMP_00705;inference=ab initio prediction:Prodigal:002006;locus_tag=DJBHPIMP_00705;product=hypothetical protein
NZ_CP029550.1	Prodigal:002006	CDS	704280	704447	.	+	0	ID=DJBHPIMP_00706;inference=ab initio prediction:Prodigal:002006;locus_tag=DJBHPIMP_00706;product=hypothetical protein
NZ_CP029550.1	Prodigal:002006	CDS	704727	708320	.	+	0	ID=DJBHPIMP_00707;inference=ab initio prediction:Prodigal:002006;locus_tag=DJBHPIMP_00707;product=hypothetical protein
NZ_CP029550.1	Prodigal:002006	CDS	708336	708602	.	-	0	ID=DJBHPIMP_00708;inference=ab initio prediction:Prodigal:002006;locus_tag=DJBHPIMP_00708;product=hypothetical protein
NZ_CP029550.1	Prodigal:002006	CDS	708700	708948	.	+	0	ID=DJBHPIMP_00709;inference=ab initio prediction:Prodigal:002006;locus_tag=DJBHPIMP_00709;product=hypothetical protein
NZ_CP029550.1	Prodigal:002006	CDS	709147	709899	.	+	0	ID=DJBHPIMP_00710;inference=ab initio prediction:Prodigal:002006;locus_tag=DJBHPIMP_00710;product=hypothetical protein
NZ_CP029550.1	Prodigal:002006	CDS	710064	710972	.	-	0	ID=DJBHPIMP_00711;Name=pgrR_1;gene=pgrR_1;inference=ab initio prediction:Prodigal:002006,similar to AA sequence:UniProtKB:P77333;locus_tag=DJBHPIMP_00711;product=HTH-type transcriptional regulator PgrR
NZ_CP029550.1	Prodigal:002006	CDS	711066	711947	.	+	0	ID=DJBHPIMP_00712;eC_number=1.1.1.65;Name=pdxI_1;gene=pdxI_1;inference=ab initio prediction:Prodigal:002006,similar to AA sequence:UniProtKB:P25906;locus_tag=DJBHPIMP_00712;product=Pyridoxine 4-dehydrogenase
NZ_CP029550.1	Prodigal:002006	CDS	712180	712428	.	-	0	ID=DJBHPIMP_00713;inference=ab initio prediction:Prodigal:002006;locus_tag=DJBHPIMP_00713;product=hypothetical protein
NZ_CP029550.1	Prodigal:002006	CDS	712535	712645	.	+	0	ID=DJBHPIMP_00714;inference=ab initio prediction:Prodigal:002006;locus_tag=DJBHPIMP_00714;product=hypothetical protein
NZ_CP029550.1	Prodigal:002006	CDS	713162	714799	.	+	0	ID=DJBHPIMP_00715;inference=ab initio prediction:Prodigal:002006;locus_tag=DJBHPIMP_00715;product=hypothetical protein
NZ_CP029550.1	Prodigal:002006	CDS	714921	716291	.	+	0	ID=DJBHPIMP_00716;Name=atoC_1;db_xref=COG:COG2204;gene=atoC_1;inference=ab initio prediction:Prodigal:002006,similar to AA sequence:UniProtKB:Q06065;locus_tag=DJBHPIMP_00716;product=Regulatory protein AtoC
NZ_CP029550.1	Prodigal:002006	CDS	716284	718281	.	+	0	ID=DJBHPIMP_00717;eC_number=2.7.-.-;Name=sasA_2;gene=sasA_2;inference=ab initio prediction:Prodigal:002006,protein motif:HAMAP:MF_01837;locus_tag=DJBHPIMP_00717;product=Adaptive-response sensory-kinase SasA
NZ_CP029550.1	Prodigal:002006	CDS	718480	718758	.	+	0	ID=DJBHPIMP_00718;inference=ab initio prediction:Prodigal:002006;locus_tag=DJBHPIMP_00718;product=hypothetical protein
NZ_CP029550.1	Prodigal:002006	CDS	718771	719196	.	-	0	ID=DJBHPIMP_00719;inference=ab initio prediction:Prodigal:002006;locus_tag=DJBHPIMP_00719;product=hypothetical protein
NZ_CP029550.1	Prodigal:002006	CDS	719273	721138	.	+	0	ID=DJBHPIMP_00720;Name=clcB_1;gene=clcB_1;inference=ab initio prediction:Prodigal:002006,protein motif:HAMAP:MF_01203;locus_tag=DJBHPIMP_00720;product=Voltage-gated ClC-type chloride channel ClcB
NZ_CP029550.1	Prodigal:002006	CDS	721414	722250	.	+	0	ID=DJBHPIMP_00721;Name=focA;db_xref=COG:COG2116;gene=focA;inference=ab initio prediction:Prodigal:002006,similar to AA sequence:UniProtKB:P0AC23;locus_tag=DJBHPIMP_00721;product=putative formate transporter 1
NZ_CP029550.1	Prodigal:002006	CDS	722314	724050	.	+	0	ID=DJBHPIMP_00722;eC_number=2.7.11.1;Name=pknD;gene=pknD;inference=ab initio prediction:Prodigal:002006,protein motif:HAMAP:MF_01957;locus_tag=DJBHPIMP_00722;product=Serine/threonine-protein kinase PknD
NZ_CP029550.1	Prodigal:002006	CDS	724115	724291	.	-	0	ID=DJBHPIMP_00723;inference=ab initio prediction:Prodigal:002006;locus_tag=DJBHPIMP_00723;product=hypothetical protein
NZ_CP029550.1	Prodigal:002006	CDS	724481	725542	.	+	0	ID=DJBHPIMP_00724;inference=ab initio prediction:Prodigal:002006;locus_tag=DJBHPIMP_00724;product=hypothetical protein
NZ_CP029550.1	Prodigal:002006	CDS	725659	725871	.	-	0	ID=DJBHPIMP_00725;inference=ab initio prediction:Prodigal:002006;locus_tag=DJBHPIMP_00725;product=hypothetical protein
NZ_CP029550.1	Prodigal:002006	CDS	726384	727601	.	+	0	ID=DJBHPIMP_00726;inference=ab initio prediction:Prodigal:002006;locus_tag=DJBHPIMP_00726;product=hypothetical protein
NZ_CP029550.1	Prodigal:002006	CDS	728141	728572	.	+	0	ID=DJBHPIMP_00727;inference=ab initio prediction:Prodigal:002006;locus_tag=DJBHPIMP_00727;product=hypothetical protein
NZ_CP029550.1	Prodigal:002006	CDS	728585	729718	.	+	0	ID=DJBHPIMP_00728;inference=ab initio prediction:Prodigal:002006;locus_tag=DJBHPIMP_00728;product=hypothetical protein
NZ_CP029550.1	Prodigal:002006	CDS	729715	730968	.	+	0	ID=DJBHPIMP_00729;inference=ab initio prediction:Prodigal:002006;locus_tag=DJBHPIMP_00729;product=hypothetical protein
NZ_CP029550.1	Prodigal:002006	CDS	730974	732947	.	+	0	ID=DJBHPIMP_00730;inference=ab initio prediction:Prodigal:002006;locus_tag=DJBHPIMP_00730;product=hypothetical protein
NZ_CP029550.1	Prodigal:002006	CDS	733459	734502	.	+	0	ID=DJBHPIMP_00731;inference=ab initio prediction:Prodigal:002006;locus_tag=DJBHPIMP_00731;product=hypothetical protein
NZ_CP029550.1	Prodigal:002006	CDS	734743	734958	.	+	0	ID=DJBHPIMP_00732;inference=ab initio prediction:Prodigal:002006;locus_tag=DJBHPIMP_00732;product=hypothetical protein
NZ_CP029550.1	Prodigal:002006	CDS	735055	735867	.	+	0	ID=DJBHPIMP_00733;inference=ab initio prediction:Prodigal:002006;locus_tag=DJBHPIMP_00733;product=hypothetical protein
NZ_CP029550.1	Prodigal:002006	CDS	736081	736557	.	+	0	ID=DJBHPIMP_00734;Name=fixK_2;db_xref=COG:COG0664;gene=fixK_2;inference=ab initio prediction:Prodigal:002006,similar to AA sequence:UniProtKB:P29286;locus_tag=DJBHPIMP_00734;product=Nitrogen fixation regulation protein FixK
NZ_CP029550.1	Prodigal:002006	CDS	736564	736830	.	+	0	ID=DJBHPIMP_00735;Name=aadR_3;db_xref=COG:COG0664;gene=aadR_3;inference=ab initio prediction:Prodigal:002006,similar to AA sequence:UniProtKB:Q01980;locus_tag=DJBHPIMP_00735;product=Transcriptional activatory protein AadR
NZ_CP029550.1	Prodigal:002006	CDS	736848	737174	.	-	0	ID=DJBHPIMP_00736;Name=petJ_3;gene=petJ_3;inference=ab initio prediction:Prodigal:002006,protein motif:HAMAP:MF_00594;locus_tag=DJBHPIMP_00736;product=Cytochrome c6
NZ_CP029550.1	Prodigal:002006	CDS	737174	737986	.	-	0	ID=DJBHPIMP_00737;inference=ab initio prediction:Prodigal:002006;locus_tag=DJBHPIMP_00737;product=hypothetical protein
NZ_CP029550.1	Prodigal:002006	CDS	738130	738351	.	-	0	ID=DJBHPIMP_00738;inference=ab initio prediction:Prodigal:002006;locus_tag=DJBHPIMP_00738;product=hypothetical protein
NZ_CP029550.1	Prodigal:002006	CDS	738821	739684	.	-	0	ID=DJBHPIMP_00739;inference=ab initio prediction:Prodigal:002006;locus_tag=DJBHPIMP_00739;product=hypothetical protein
NZ_CP029550.1	Prodigal:002006	CDS	739886	740851	.	-	0	ID=DJBHPIMP_00740;inference=ab initio prediction:Prodigal:002006;locus_tag=DJBHPIMP_00740;product=hypothetical protein
NZ_CP029550.1	Prodigal:002006	CDS	740992	742428	.	+	0	ID=DJBHPIMP_00741;inference=ab initio prediction:Prodigal:002006;locus_tag=DJBHPIMP_00741;product=hypothetical protein
NZ_CP029550.1	Prodigal:002006	CDS	742425	743099	.	+	0	ID=DJBHPIMP_00742;Name=exaE;gene=exaE;inference=ab initio prediction:Prodigal:002006,similar to AA sequence:UniProtKB:A8R3S7;locus_tag=DJBHPIMP_00742;product=Transcriptional activator protein ExaE
NZ_CP029550.1	Prodigal:002006	CDS	743132	743812	.	+	0	ID=DJBHPIMP_00743;eC_number=3.5.99.2;Name=tenA;db_xref=COG:COG0819;gene=tenA;inference=ab initio prediction:Prodigal:002006,similar to AA sequence:UniProtKB:P25052;locus_tag=DJBHPIMP_00743;product=Aminopyrimidine aminohydrolase
NZ_CP029550.1	Prodigal:002006	CDS	743947	745425	.	+	0	ID=DJBHPIMP_00744;Name=yhdG_1;db_xref=COG:COG0531;gene=yhdG_1;inference=ab initio prediction:Prodigal:002006,similar to AA sequence:UniProtKB:O07576;locus_tag=DJBHPIMP_00744;product=putative amino acid permease YhdG
NZ_CP029550.1	Prodigal:002006	CDS	745430	746335	.	-	0	ID=DJBHPIMP_00745;eC_number=3.1.26.11;Name=rbn_1;gene=rbn_1;inference=ab initio prediction:Prodigal:002006,protein motif:HAMAP:MF_01818;locus_tag=DJBHPIMP_00745;product=Ribonuclease BN
NZ_CP029550.1	Prodigal:002006	CDS	746538	747764	.	-	0	ID=DJBHPIMP_00746;inference=ab initio prediction:Prodigal:002006;locus_tag=DJBHPIMP_00746;product=hypothetical protein
NZ_CP029550.1	Prodigal:002006	CDS	747876	750440	.	-	0	ID=DJBHPIMP_00747;inference=ab initio prediction:Prodigal:002006;locus_tag=DJBHPIMP_00747;product=hypothetical protein
NZ_CP029550.1	Prodigal:002006	CDS	750690	751517	.	+	0	ID=DJBHPIMP_00748;eC_number=2.4.2.-;Name=yafJ;db_xref=COG:COG0121;gene=yafJ;inference=ab initio prediction:Prodigal:002006,similar to AA sequence:UniProtKB:Q47147;locus_tag=DJBHPIMP_00748;product=Putative glutamine amidotransferase YafJ
NZ_CP029550.1	Prodigal:002006	CDS	751644	752384	.	+	0	ID=DJBHPIMP_00749;inference=ab initio prediction:Prodigal:002006;locus_tag=DJBHPIMP_00749;product=hypothetical protein
NZ_CP029550.1	Prodigal:002006	CDS	752535	752948	.	+	0	ID=DJBHPIMP_00750;inference=ab initio prediction:Prodigal:002006;locus_tag=DJBHPIMP_00750;product=hypothetical protein
NZ_CP029550.1	Prodigal:002006	CDS	753130	753447	.	+	0	ID=DJBHPIMP_00751;inference=ab initio prediction:Prodigal:002006;locus_tag=DJBHPIMP_00751;product=hypothetical protein
NZ_CP029550.1	Prodigal:002006	CDS	753421	753849	.	-	0	ID=DJBHPIMP_00752;Name=mscL;db_xref=COG:COG1970;gene=mscL;inference=ab initio prediction:Prodigal:002006,similar to AA sequence:UniProtKB:P0A742;locus_tag=DJBHPIMP_00752;product=Large-conductance mechanosensitive channel
NZ_CP029550.1	Prodigal:002006	CDS	753961	754806	.	-	0	ID=DJBHPIMP_00753;inference=ab initio prediction:Prodigal:002006;locus_tag=DJBHPIMP_00753;product=hypothetical protein
NZ_CP029550.1	Prodigal:002006	CDS	754819	755529	.	-	0	ID=DJBHPIMP_00754;eC_number=4.1.1.65;Name=psd;db_xref=COG:COG0688;gene=psd;inference=ab initio prediction:Prodigal:002006,similar to AA sequence:UniProtKB:P9WHQ5;locus_tag=DJBHPIMP_00754;product=Phosphatidylserine decarboxylase proenzyme
NZ_CP029550.1	Prodigal:002006	CDS	755636	757615	.	-	0	ID=DJBHPIMP_00755;Name=atm1;db_xref=COG:COG5265;gene=atm1;inference=ab initio prediction:Prodigal:002006,similar to AA sequence:UniProtKB:Q2G506;locus_tag=DJBHPIMP_00755;product=ATM1-type heavy metal exporter
NZ_CP029550.1	Prodigal:002006	CDS	757677	759314	.	-	0	ID=DJBHPIMP_00756;inference=ab initio prediction:Prodigal:002006;locus_tag=DJBHPIMP_00756;product=hypothetical protein
NZ_CP029550.1	Prodigal:002006	CDS	759549	760151	.	+	0	ID=DJBHPIMP_00757;inference=ab initio prediction:Prodigal:002006;locus_tag=DJBHPIMP_00757;product=hypothetical protein
NZ_CP029550.1	Prodigal:002006	CDS	760352	761734	.	-	0	ID=DJBHPIMP_00758;eC_number=6.1.1.16;Name=cysS;db_xref=COG:COG0215;gene=cysS;inference=ab initio prediction:Prodigal:002006,similar to AA sequence:UniProtKB:P21888;locus_tag=DJBHPIMP_00758;product=Cysteine--tRNA ligase
NZ_CP029550.1	Prodigal:002006	CDS	761968	762297	.	+	0	ID=DJBHPIMP_00759;inference=ab initio prediction:Prodigal:002006;locus_tag=DJBHPIMP_00759;product=hypothetical protein
NZ_CP029550.1	Prodigal:002006	CDS	762317	762838	.	-	0	ID=DJBHPIMP_00760;inference=ab initio prediction:Prodigal:002006;locus_tag=DJBHPIMP_00760;product=hypothetical protein
NZ_CP029550.1	Prodigal:002006	CDS	762982	764004	.	+	0	ID=DJBHPIMP_00761;inference=ab initio prediction:Prodigal:002006;locus_tag=DJBHPIMP_00761;product=hypothetical protein
NZ_CP029550.1	Prodigal:002006	CDS	764180	766300	.	+	0	ID=DJBHPIMP_00762;Name=pal_2;gene=pal_2;inference=ab initio prediction:Prodigal:002006,protein motif:HAMAP:MF_02204;locus_tag=DJBHPIMP_00762;product=Peptidoglycan-associated lipoprotein
NZ_CP029550.1	Prodigal:002006	CDS	766412	767626	.	+	0	ID=DJBHPIMP_00763;Name=ynfM_1;gene=ynfM_1;inference=ab initio prediction:Prodigal:002006,similar to AA sequence:UniProtKB:P43531;locus_tag=DJBHPIMP_00763;product=Inner membrane transport protein YnfM
NZ_CP029550.1	Prodigal:002006	CDS	767780	769069	.	+	0	ID=DJBHPIMP_00764;inference=ab initio prediction:Prodigal:002006,similar to AA sequence:UniProtKB:P0AE45;locus_tag=DJBHPIMP_00764;note=UPF0053 inner membrane protein YtfL;product=hypothetical protein
NZ_CP029550.1	Prodigal:002006	CDS	769088	770419	.	-	0	ID=DJBHPIMP_00765;eC_number=6.1.1.17;Name=gltX1;db_xref=COG:COG0008;gene=gltX1;inference=ab initio prediction:Prodigal:002006,similar to AA sequence:UniProtKB:Q9X172;locus_tag=DJBHPIMP_00765;product=Glutamate--tRNA ligase 1
NZ_CP029550.1	Aragorn:001002	tRNA	770561	770635	.	+	.	ID=DJBHPIMP_00766;inference=COORDINATES:profile:Aragorn:001002;locus_tag=DJBHPIMP_00766;product=tRNA-Val(cac)
NZ_CP029550.1	Prodigal:002006	CDS	770773	772041	.	+	0	ID=DJBHPIMP_00767;Name=macA;db_xref=COG:COG0845;gene=macA;inference=ab initio prediction:Prodigal:002006,similar to AA sequence:UniProtKB:P75830;locus_tag=DJBHPIMP_00767;product=Macrolide export protein MacA
NZ_CP029550.1	Prodigal:002006	CDS	772060	772440	.	-	0	ID=DJBHPIMP_00768;inference=ab initio prediction:Prodigal:002006;locus_tag=DJBHPIMP_00768;product=hypothetical protein
NZ_CP029550.1	Prodigal:002006	CDS	772586	775507	.	+	0	ID=DJBHPIMP_00769;inference=ab initio prediction:Prodigal:002006;locus_tag=DJBHPIMP_00769;product=hypothetical protein
NZ_CP029550.1	Prodigal:002006	CDS	775642	776916	.	-	0	ID=DJBHPIMP_00770;inference=ab initio prediction:Prodigal:002006;locus_tag=DJBHPIMP_00770;product=hypothetical protein
NZ_CP029550.1	Prodigal:002006	CDS	777077	778459	.	+	0	ID=DJBHPIMP_00771;eC_number=2.7.13.3;Name=regB;gene=regB;inference=ab initio prediction:Prodigal:002006,similar to AA sequence:UniProtKB:Q3J6C1;locus_tag=DJBHPIMP_00771;product=Sensor histidine kinase RegB
NZ_CP029550.1	Prodigal:002006	CDS	778496	779098	.	+	0	ID=DJBHPIMP_00772;Name=regA;db_xref=COG:COG4567;gene=regA;inference=ab initio prediction:Prodigal:002006,similar to AA sequence:UniProtKB:Q53228;locus_tag=DJBHPIMP_00772;product=Photosynthetic apparatus regulatory protein RegA
NZ_CP029550.1	Prodigal:002006	CDS	779262	779495	.	+	0	ID=DJBHPIMP_00773;inference=ab initio prediction:Prodigal:002006;locus_tag=DJBHPIMP_00773;product=hypothetical protein
NZ_CP029550.1	Prodigal:002006	CDS	779642	779881	.	+	0	ID=DJBHPIMP_00774;eC_number=6.3.5.3;Name=purS;db_xref=COG:COG1828;gene=purS;inference=ab initio prediction:Prodigal:002006,similar to AA sequence:UniProtKB:P12049;locus_tag=DJBHPIMP_00774;product=Phosphoribosylformylglycinamidine synthase subunit PurS
NZ_CP029550.1	Prodigal:002006	CDS	779881	780561	.	+	0	ID=DJBHPIMP_00775;eC_number=6.3.5.3;Name=purQ;db_xref=COG:COG0047;gene=purQ;inference=ab initio prediction:Prodigal:002006,similar to AA sequence:UniProtKB:P12041;locus_tag=DJBHPIMP_00775;product=Phosphoribosylformylglycinamidine synthase subunit PurQ
NZ_CP029550.1	Prodigal:002006	CDS	780933	781460	.	+	0	ID=DJBHPIMP_00776;inference=ab initio prediction:Prodigal:002006;locus_tag=DJBHPIMP_00776;product=hypothetical protein
NZ_CP029550.1	Prodigal:002006	CDS	781538	781792	.	-	0	ID=DJBHPIMP_00777;inference=ab initio prediction:Prodigal:002006;locus_tag=DJBHPIMP_00777;product=hypothetical protein
NZ_CP029550.1	Prodigal:002006	CDS	781958	783799	.	+	0	ID=DJBHPIMP_00778;db_xref=COG:COG1132;inference=ab initio prediction:Prodigal:002006,similar to AA sequence:UniProtKB:Q9WYC4;locus_tag=DJBHPIMP_00778;product=putative ABC transporter ATP-binding protein
NZ_CP029550.1	Prodigal:002006	CDS	783810	784460	.	+	0	ID=DJBHPIMP_00779;eC_number=4.4.1.15;Name=dcyD;db_xref=COG:COG2515;gene=dcyD;inference=ab initio prediction:Prodigal:002006,similar to AA sequence:UniProtKB:P76316;locus_tag=DJBHPIMP_00779;product=D-cysteine desulfhydrase
NZ_CP029550.1	Prodigal:002006	CDS	784494	785867	.	+	0	ID=DJBHPIMP_00780;inference=ab initio prediction:Prodigal:002006,similar to AA sequence:ISfinder:ISMno9;locus_tag=DJBHPIMP_00780;product=IS1182 family transposase ISMno9
NZ_CP029550.1	Prodigal:002006	CDS	786016	786363	.	+	0	ID=DJBHPIMP_00781;eC_number=3.5.99.7;Name=acdS;gene=acdS;inference=ab initio prediction:Prodigal:002006,protein motif:HAMAP:MF_00807;locus_tag=DJBHPIMP_00781;product=1-aminocyclopropane-1-carboxylate deaminase
NZ_CP029550.1	Prodigal:002006	CDS	786736	787749	.	-	0	ID=DJBHPIMP_00782;Name=ompA_2;gene=ompA_2;inference=ab initio prediction:Prodigal:002006,protein motif:HAMAP:MF_00842;locus_tag=DJBHPIMP_00782;product=Outer membrane protein A
NZ_CP029550.1	Prodigal:002006	CDS	787753	788730	.	-	0	ID=DJBHPIMP_00783;inference=ab initio prediction:Prodigal:002006;locus_tag=DJBHPIMP_00783;product=hypothetical protein
NZ_CP029550.1	Prodigal:002006	CDS	788868	789686	.	-	0	ID=DJBHPIMP_00784;eC_number=3.1.4.16;Name=ymdB;db_xref=COG:COG1692;gene=ymdB;inference=ab initio prediction:Prodigal:002006,similar to AA sequence:UniProtKB:O31775;locus_tag=DJBHPIMP_00784;product=2'%2C3'-cyclic-nucleotide 2'-phosphodiesterase
NZ_CP029550.1	Prodigal:002006	CDS	789664	790284	.	-	0	ID=DJBHPIMP_00785;eC_number=6.3.3.2;Name=ygfA;db_xref=COG:COG0212;gene=ygfA;inference=ab initio prediction:Prodigal:002006,similar to AA sequence:UniProtKB:P0AC28;locus_tag=DJBHPIMP_00785;product=5-formyltetrahydrofolate cyclo-ligase
NZ_CP029550.1	Prodigal:002006	CDS	790500	790862	.	-	0	ID=DJBHPIMP_00786;inference=ab initio prediction:Prodigal:002006;locus_tag=DJBHPIMP_00786;product=hypothetical protein
NZ_CP029550.1	Prodigal:002006	CDS	791011	791304	.	-	0	ID=DJBHPIMP_00787;inference=ab initio prediction:Prodigal:002006;locus_tag=DJBHPIMP_00787;product=hypothetical protein
NZ_CP029550.1	Prodigal:002006	CDS	791688	792695	.	+	0	ID=DJBHPIMP_00788;eC_number=1.2.1.12;Name=gap1;db_xref=COG:COG0057;gene=gap1;inference=ab initio prediction:Prodigal:002006,similar to AA sequence:UniProtKB:Q4MQ58;locus_tag=DJBHPIMP_00788;product=Glyceraldehyde-3-phosphate dehydrogenase 1
NZ_CP029550.1	Prodigal:002006	CDS	793110	793301	.	+	0	ID=DJBHPIMP_00789;inference=ab initio prediction:Prodigal:002006;locus_tag=DJBHPIMP_00789;product=hypothetical protein
NZ_CP029550.1	Prodigal:002006	CDS	793327	794526	.	+	0	ID=DJBHPIMP_00790;eC_number=2.7.2.3;Name=pgk;db_xref=COG:COG0126;gene=pgk;inference=ab initio prediction:Prodigal:002006,similar to AA sequence:UniProtKB:Q81X75;locus_tag=DJBHPIMP_00790;product=Phosphoglycerate kinase
NZ_CP029550.1	Prodigal:002006	CDS	794685	795758	.	+	0	ID=DJBHPIMP_00791;eC_number=4.1.2.13;Name=fda;db_xref=COG:COG0191;gene=fda;inference=ab initio prediction:Prodigal:002006,similar to AA sequence:UniProtKB:Q8YNK2;locus_tag=DJBHPIMP_00791;product=Fructose-bisphosphate aldolase
NZ_CP029550.1	Prodigal:002006	CDS	795777	796436	.	+	0	ID=DJBHPIMP_00792;eC_number=2.5.1.3;Name=thiE_2;gene=thiE_2;inference=ab initio prediction:Prodigal:002006,protein motif:HAMAP:MF_00097;locus_tag=DJBHPIMP_00792;product=Thiamine-phosphate synthase
NZ_CP029550.1	Prodigal:002006	CDS	796433	797473	.	+	0	ID=DJBHPIMP_00793;inference=ab initio prediction:Prodigal:002006;locus_tag=DJBHPIMP_00793;product=hypothetical protein
NZ_CP029550.1	Prodigal:002006	CDS	797480	797800	.	-	0	ID=DJBHPIMP_00794;inference=ab initio prediction:Prodigal:002006;locus_tag=DJBHPIMP_00794;product=hypothetical protein
NZ_CP029550.1	Prodigal:002006	CDS	797834	799456	.	-	0	ID=DJBHPIMP_00795;inference=ab initio prediction:Prodigal:002006,similar to AA sequence:UniProtKB:Q881J7;locus_tag=DJBHPIMP_00795;product=Blue-light-activated protein
NZ_CP029550.1	Prodigal:002006	CDS	799722	800018	.	+	0	ID=DJBHPIMP_00796;inference=ab initio prediction:Prodigal:002006;locus_tag=DJBHPIMP_00796;product=hypothetical protein
NZ_CP029550.1	Prodigal:002006	CDS	800029	801996	.	-	0	ID=DJBHPIMP_00797;inference=ab initio prediction:Prodigal:002006;locus_tag=DJBHPIMP_00797;product=hypothetical protein
NZ_CP029550.1	Prodigal:002006	CDS	802058	802441	.	-	0	ID=DJBHPIMP_00798;Name=divK_1;gene=divK_1;inference=ab initio prediction:Prodigal:002006,similar to AA sequence:UniProtKB:Q7BBW0;locus_tag=DJBHPIMP_00798;product=Polar-differentiation response regulator DivK
NZ_CP029550.1	Prodigal:002006	CDS	802554	804833	.	-	0	ID=DJBHPIMP_00799;eC_number=3.2.1.-;Name=glgX_3;db_xref=COG:COG1523;gene=glgX_3;inference=ab initio prediction:Prodigal:002006,similar to AA sequence:UniProtKB:P9WQ25;locus_tag=DJBHPIMP_00799;product=Glycogen operon protein GlgX
NZ_CP029550.1	Prodigal:002006	CDS	804987	805409	.	+	0	ID=DJBHPIMP_00800;Name=hrp1;db_xref=COG:COG0517;gene=hrp1;inference=ab initio prediction:Prodigal:002006,similar to AA sequence:UniProtKB:P9WJA3;locus_tag=DJBHPIMP_00800;product=Hypoxic response protein 1
NZ_CP029550.1	Prodigal:002006	CDS	805417	805965	.	-	0	ID=DJBHPIMP_00801;inference=ab initio prediction:Prodigal:002006;locus_tag=DJBHPIMP_00801;product=hypothetical protein
NZ_CP029550.1	Prodigal:002006	CDS	806139	806867	.	+	0	ID=DJBHPIMP_00802;inference=ab initio prediction:Prodigal:002006;locus_tag=DJBHPIMP_00802;product=hypothetical protein
NZ_CP029550.1	Prodigal:002006	CDS	806922	807989	.	+	0	ID=DJBHPIMP_00803;inference=ab initio prediction:Prodigal:002006;locus_tag=DJBHPIMP_00803;product=hypothetical protein
NZ_CP029550.1	Prodigal:002006	CDS	808058	808519	.	+	0	ID=DJBHPIMP_00804;eC_number=3.5.4.3;Name=guaD;db_xref=COG:COG0590;gene=guaD;inference=ab initio prediction:Prodigal:002006,similar to AA sequence:UniProtKB:O34598;locus_tag=DJBHPIMP_00804;product=Guanine deaminase
NZ_CP029550.1	Prodigal:002006	CDS	808527	808721	.	-	0	ID=DJBHPIMP_00805;inference=ab initio prediction:Prodigal:002006;locus_tag=DJBHPIMP_00805;product=hypothetical protein
NZ_CP029550.1	Prodigal:002006	CDS	808721	808837	.	-	0	ID=DJBHPIMP_00806;inference=ab initio prediction:Prodigal:002006;locus_tag=DJBHPIMP_00806;product=hypothetical protein
NZ_CP029550.1	Aragorn:001002	tRNA	808863	808939	.	-	.	ID=DJBHPIMP_00807;inference=COORDINATES:profile:Aragorn:001002;locus_tag=DJBHPIMP_00807;product=tRNA-Pro(tgg)
NZ_CP029550.1	Prodigal:002006	CDS	808998	809891	.	-	0	ID=DJBHPIMP_00808;eC_number=3.1.1.83;Name=mlhB_1;gene=mlhB_1;inference=ab initio prediction:Prodigal:002006,similar to AA sequence:UniProtKB:Q9EX73;locus_tag=DJBHPIMP_00808;product=Monoterpene epsilon-lactone hydrolase
NZ_CP029550.1	Prodigal:002006	CDS	810035	810742	.	+	0	ID=DJBHPIMP_00809;eC_number=1.8.4.-;Name=yfcG_1;db_xref=COG:COG0625;gene=yfcG_1;inference=ab initio prediction:Prodigal:002006,similar to AA sequence:UniProtKB:P77526;locus_tag=DJBHPIMP_00809;product=Disulfide-bond oxidoreductase YfcG
NZ_CP029550.1	Prodigal:002006	CDS	810976	811374	.	+	0	ID=DJBHPIMP_00810;inference=ab initio prediction:Prodigal:002006;locus_tag=DJBHPIMP_00810;product=hypothetical protein
NZ_CP029550.1	Prodigal:002006	CDS	811501	811956	.	+	0	ID=DJBHPIMP_00811;inference=ab initio prediction:Prodigal:002006;locus_tag=DJBHPIMP_00811;product=hypothetical protein
NZ_CP029550.1	Prodigal:002006	CDS	812188	814140	.	+	0	ID=DJBHPIMP_00812;inference=ab initio prediction:Prodigal:002006;locus_tag=DJBHPIMP_00812;product=hypothetical protein
NZ_CP029550.1	Prodigal:002006	CDS	814254	815555	.	+	0	ID=DJBHPIMP_00813;inference=ab initio prediction:Prodigal:002006,similar to AA sequence:UniProtKB:P45742;locus_tag=DJBHPIMP_00813;note=Stress response UPF0229 protein YhbH;product=hypothetical protein
NZ_CP029550.1	Prodigal:002006	CDS	815599	817173	.	+	0	ID=DJBHPIMP_00814;inference=ab initio prediction:Prodigal:002006;locus_tag=DJBHPIMP_00814;product=hypothetical protein
NZ_CP029550.1	Prodigal:002006	CDS	817183	817539	.	-	0	ID=DJBHPIMP_00815;inference=ab initio prediction:Prodigal:002006;locus_tag=DJBHPIMP_00815;product=hypothetical protein
NZ_CP029550.1	Prodigal:002006	CDS	817736	817954	.	+	0	ID=DJBHPIMP_00816;inference=ab initio prediction:Prodigal:002006;locus_tag=DJBHPIMP_00816;product=hypothetical protein
NZ_CP029550.1	Prodigal:002006	CDS	818562	819236	.	+	0	ID=DJBHPIMP_00817;inference=ab initio prediction:Prodigal:002006;locus_tag=DJBHPIMP_00817;product=hypothetical protein
NZ_CP029550.1	Prodigal:002006	CDS	819399	819818	.	+	0	ID=DJBHPIMP_00818;inference=ab initio prediction:Prodigal:002006;locus_tag=DJBHPIMP_00818;product=hypothetical protein
NZ_CP029550.1	Prodigal:002006	CDS	819898	821157	.	+	0	ID=DJBHPIMP_00819;inference=ab initio prediction:Prodigal:002006;locus_tag=DJBHPIMP_00819;product=hypothetical protein
NZ_CP029550.1	Prodigal:002006	CDS	821397	821684	.	+	0	ID=DJBHPIMP_00820;Name=groS1;db_xref=COG:COG0234;gene=groS1;inference=ab initio prediction:Prodigal:002006,similar to AA sequence:UniProtKB:P35473;locus_tag=DJBHPIMP_00820;product=10 kDa chaperonin 1
NZ_CP029550.1	Prodigal:002006	CDS	821776	823425	.	+	0	ID=DJBHPIMP_00821;Name=groL5_1;gene=groL5_1;inference=ab initio prediction:Prodigal:002006,similar to AA sequence:UniProtKB:P35471;locus_tag=DJBHPIMP_00821;product=60 kDa chaperonin 5
NZ_CP029550.1	Prodigal:002006	CDS	824111	824242	.	-	0	ID=DJBHPIMP_00822;inference=ab initio prediction:Prodigal:002006;locus_tag=DJBHPIMP_00822;product=hypothetical protein
NZ_CP029550.1	Prodigal:002006	CDS	825089	826204	.	-	0	ID=DJBHPIMP_00823;inference=ab initio prediction:Prodigal:002006;locus_tag=DJBHPIMP_00823;product=hypothetical protein
NZ_CP029550.1	Prodigal:002006	CDS	826342	826452	.	+	0	ID=DJBHPIMP_00824;inference=ab initio prediction:Prodigal:002006;locus_tag=DJBHPIMP_00824;product=hypothetical protein
NZ_CP029550.1	Prodigal:002006	CDS	826465	826578	.	+	0	ID=DJBHPIMP_00825;inference=ab initio prediction:Prodigal:002006;locus_tag=DJBHPIMP_00825;product=hypothetical protein
NZ_CP029550.1	Prodigal:002006	CDS	826590	826706	.	+	0	ID=DJBHPIMP_00826;inference=ab initio prediction:Prodigal:002006;locus_tag=DJBHPIMP_00826;product=hypothetical protein
NZ_CP029550.1	Prodigal:002006	CDS	826727	826840	.	+	0	ID=DJBHPIMP_00827;inference=ab initio prediction:Prodigal:002006;locus_tag=DJBHPIMP_00827;product=hypothetical protein
NZ_CP029550.1	Prodigal:002006	CDS	826923	827135	.	-	0	ID=DJBHPIMP_00828;inference=ab initio prediction:Prodigal:002006;locus_tag=DJBHPIMP_00828;product=hypothetical protein
NZ_CP029550.1	Prodigal:002006	CDS	827156	827791	.	-	0	ID=DJBHPIMP_00829;inference=ab initio prediction:Prodigal:002006;locus_tag=DJBHPIMP_00829;product=hypothetical protein
NZ_CP029550.1	Prodigal:002006	CDS	827912	828565	.	+	0	ID=DJBHPIMP_00830;inference=ab initio prediction:Prodigal:002006;locus_tag=DJBHPIMP_00830;product=hypothetical protein
NZ_CP029550.1	Prodigal:002006	CDS	828933	829229	.	+	0	ID=DJBHPIMP_00831;inference=ab initio prediction:Prodigal:002006;locus_tag=DJBHPIMP_00831;product=hypothetical protein
NZ_CP029550.1	Prodigal:002006	CDS	829698	830834	.	-	0	ID=DJBHPIMP_00832;inference=ab initio prediction:Prodigal:002006;locus_tag=DJBHPIMP_00832;product=hypothetical protein
NZ_CP029550.1	Prodigal:002006	CDS	831096	831374	.	+	0	ID=DJBHPIMP_00833;inference=ab initio prediction:Prodigal:002006;locus_tag=DJBHPIMP_00833;product=hypothetical protein
NZ_CP029550.1	Prodigal:002006	CDS	831380	831622	.	+	0	ID=DJBHPIMP_00834;inference=ab initio prediction:Prodigal:002006;locus_tag=DJBHPIMP_00834;product=hypothetical protein
NZ_CP029550.1	Prodigal:002006	CDS	831662	832393	.	+	0	ID=DJBHPIMP_00835;inference=ab initio prediction:Prodigal:002006;locus_tag=DJBHPIMP_00835;product=hypothetical protein
NZ_CP029550.1	Prodigal:002006	CDS	832614	833366	.	-	0	ID=DJBHPIMP_00836;inference=ab initio prediction:Prodigal:002006,similar to AA sequence:ISfinder:ISMex33;locus_tag=DJBHPIMP_00836;product=IS3 family transposase ISMex33
NZ_CP029550.1	Prodigal:002006	CDS	833517	833843	.	-	0	ID=DJBHPIMP_00837;inference=ab initio prediction:Prodigal:002006,similar to AA sequence:ISfinder:ISMex33;locus_tag=DJBHPIMP_00837;product=IS3 family transposase ISMex33
NZ_CP029550.1	Prodigal:002006	CDS	833967	834779	.	-	0	ID=DJBHPIMP_00838;inference=ab initio prediction:Prodigal:002006;locus_tag=DJBHPIMP_00838;product=hypothetical protein
NZ_CP029550.1	Prodigal:002006	CDS	835448	835696	.	+	0	ID=DJBHPIMP_00839;inference=ab initio prediction:Prodigal:002006;locus_tag=DJBHPIMP_00839;product=hypothetical protein
NZ_CP029550.1	Prodigal:002006	CDS	835839	835985	.	-	0	ID=DJBHPIMP_00840;inference=ab initio prediction:Prodigal:002006;locus_tag=DJBHPIMP_00840;product=hypothetical protein
NZ_CP029550.1	Prodigal:002006	CDS	836019	836576	.	-	0	ID=DJBHPIMP_00841;inference=ab initio prediction:Prodigal:002006;locus_tag=DJBHPIMP_00841;product=hypothetical protein
NZ_CP029550.1	Prodigal:002006	CDS	836794	837036	.	-	0	ID=DJBHPIMP_00842;inference=ab initio prediction:Prodigal:002006;locus_tag=DJBHPIMP_00842;product=hypothetical protein
NZ_CP029550.1	Prodigal:002006	CDS	837315	838178	.	-	0	ID=DJBHPIMP_00843;inference=ab initio prediction:Prodigal:002006,similar to AA sequence:ISfinder:ISMdi5;locus_tag=DJBHPIMP_00843;product=IS3 family transposase ISMdi5
NZ_CP029550.1	Prodigal:002006	CDS	838175	838498	.	-	0	ID=DJBHPIMP_00844;inference=ab initio prediction:Prodigal:002006,similar to AA sequence:ISfinder:ISMdi5;locus_tag=DJBHPIMP_00844;product=IS3 family transposase ISMdi5
NZ_CP029550.1	Prodigal:002006	CDS	838467	838739	.	-	0	ID=DJBHPIMP_00845;inference=ab initio prediction:Prodigal:002006;locus_tag=DJBHPIMP_00845;product=hypothetical protein
NZ_CP029550.1	Prodigal:002006	CDS	839002	839523	.	-	0	ID=DJBHPIMP_00846;inference=ab initio prediction:Prodigal:002006,similar to AA sequence:ISfinder:ISMex30;locus_tag=DJBHPIMP_00846;product=IS630 family transposase ISMex30
NZ_CP029550.1	Prodigal:002006	CDS	839580	839963	.	-	0	ID=DJBHPIMP_00847;inference=ab initio prediction:Prodigal:002006,similar to AA sequence:ISfinder:ISMex30;locus_tag=DJBHPIMP_00847;product=IS630 family transposase ISMex30
NZ_CP029550.1	Prodigal:002006	CDS	841124	842524	.	+	0	ID=DJBHPIMP_00848;inference=ab initio prediction:Prodigal:002006;locus_tag=DJBHPIMP_00848;product=hypothetical protein
NZ_CP029550.1	Prodigal:002006	CDS	842724	842933	.	+	0	ID=DJBHPIMP_00849;inference=ab initio prediction:Prodigal:002006;locus_tag=DJBHPIMP_00849;product=hypothetical protein
NZ_CP029550.1	Prodigal:002006	CDS	843145	843393	.	-	0	ID=DJBHPIMP_00850;inference=ab initio prediction:Prodigal:002006;locus_tag=DJBHPIMP_00850;product=hypothetical protein
NZ_CP029550.1	Prodigal:002006	CDS	843549	844250	.	+	0	ID=DJBHPIMP_00851;inference=ab initio prediction:Prodigal:002006;locus_tag=DJBHPIMP_00851;product=hypothetical protein
NZ_CP029550.1	Prodigal:002006	CDS	845260	845499	.	+	0	ID=DJBHPIMP_00852;inference=ab initio prediction:Prodigal:002006;locus_tag=DJBHPIMP_00852;product=hypothetical protein
NZ_CP029550.1	Prodigal:002006	CDS	845934	846146	.	-	0	ID=DJBHPIMP_00853;inference=ab initio prediction:Prodigal:002006;locus_tag=DJBHPIMP_00853;product=hypothetical protein
NZ_CP029550.1	Prodigal:002006	CDS	846192	846434	.	-	0	ID=DJBHPIMP_00854;inference=ab initio prediction:Prodigal:002006;locus_tag=DJBHPIMP_00854;product=hypothetical protein
NZ_CP029550.1	Prodigal:002006	CDS	846573	846800	.	-	0	ID=DJBHPIMP_00855;inference=ab initio prediction:Prodigal:002006;locus_tag=DJBHPIMP_00855;product=hypothetical protein
NZ_CP029550.1	Prodigal:002006	CDS	847270	848166	.	+	0	ID=DJBHPIMP_00856;inference=ab initio prediction:Prodigal:002006;locus_tag=DJBHPIMP_00856;product=hypothetical protein
NZ_CP029550.1	Prodigal:002006	CDS	848757	849905	.	+	0	ID=DJBHPIMP_00857;Name=xerC_1;gene=xerC_1;inference=ab initio prediction:Prodigal:002006,protein motif:HAMAP:MF_01808;locus_tag=DJBHPIMP_00857;product=Tyrosine recombinase XerC
NZ_CP029550.1	Prodigal:002006	CDS	850346	853441	.	+	0	ID=DJBHPIMP_00858;inference=ab initio prediction:Prodigal:002006;locus_tag=DJBHPIMP_00858;product=hypothetical protein
NZ_CP029550.1	Prodigal:002006	CDS	854211	854867	.	+	0	ID=DJBHPIMP_00859;inference=ab initio prediction:Prodigal:002006;locus_tag=DJBHPIMP_00859;product=hypothetical protein
NZ_CP029550.1	Prodigal:002006	CDS	854921	855664	.	+	0	ID=DJBHPIMP_00860;inference=ab initio prediction:Prodigal:002006;locus_tag=DJBHPIMP_00860;product=hypothetical protein
NZ_CP029550.1	Prodigal:002006	CDS	855763	856035	.	+	0	ID=DJBHPIMP_00861;inference=ab initio prediction:Prodigal:002006;locus_tag=DJBHPIMP_00861;product=hypothetical protein
NZ_CP029550.1	Prodigal:002006	CDS	856078	856413	.	-	0	ID=DJBHPIMP_00862;inference=ab initio prediction:Prodigal:002006;locus_tag=DJBHPIMP_00862;product=hypothetical protein
NZ_CP029550.1	Prodigal:002006	CDS	856623	856748	.	+	0	ID=DJBHPIMP_00863;inference=ab initio prediction:Prodigal:002006;locus_tag=DJBHPIMP_00863;product=hypothetical protein
NZ_CP029550.1	Prodigal:002006	CDS	856761	858095	.	+	0	ID=DJBHPIMP_00864;inference=ab initio prediction:Prodigal:002006,similar to AA sequence:ISfinder:ISMdi6;locus_tag=DJBHPIMP_00864;product=IS1182 family transposase ISMdi6
NZ_CP029550.1	Prodigal:002006	CDS	858259	858501	.	+	0	ID=DJBHPIMP_00865;inference=ab initio prediction:Prodigal:002006;locus_tag=DJBHPIMP_00865;product=hypothetical protein
NZ_CP029550.1	Prodigal:002006	CDS	858582	858809	.	+	0	ID=DJBHPIMP_00866;inference=ab initio prediction:Prodigal:002006;locus_tag=DJBHPIMP_00866;product=hypothetical protein
NZ_CP029550.1	Prodigal:002006	CDS	859002	859892	.	+	0	ID=DJBHPIMP_00867;eC_number=3.1.-.-;Name=dinG_3;gene=dinG_3;inference=ab initio prediction:Prodigal:002006,protein motif:HAMAP:MF_02206;locus_tag=DJBHPIMP_00867;product=3'-5' exonuclease DinG
NZ_CP029550.1	Prodigal:002006	CDS	860309	861343	.	+	0	ID=DJBHPIMP_00868;inference=ab initio prediction:Prodigal:002006,similar to AA sequence:ISfinder:ISMmg2;locus_tag=DJBHPIMP_00868;product=IS110 family transposase ISMmg2
NZ_CP029550.1	Prodigal:002006	CDS	861876	862298	.	-	0	ID=DJBHPIMP_00869;inference=ab initio prediction:Prodigal:002006;locus_tag=DJBHPIMP_00869;product=hypothetical protein
NZ_CP029550.1	Prodigal:002006	CDS	862806	863156	.	+	0	ID=DJBHPIMP_00870;inference=ab initio prediction:Prodigal:002006;locus_tag=DJBHPIMP_00870;product=hypothetical protein
NZ_CP029550.1	Prodigal:002006	CDS	863329	863847	.	-	0	ID=DJBHPIMP_00871;inference=ab initio prediction:Prodigal:002006;locus_tag=DJBHPIMP_00871;product=hypothetical protein
NZ_CP029550.1	Prodigal:002006	CDS	863834	864190	.	-	0	ID=DJBHPIMP_00872;inference=ab initio prediction:Prodigal:002006;locus_tag=DJBHPIMP_00872;product=hypothetical protein
NZ_CP029550.1	Prodigal:002006	CDS	864898	865158	.	-	0	ID=DJBHPIMP_00873;inference=ab initio prediction:Prodigal:002006;locus_tag=DJBHPIMP_00873;product=hypothetical protein
NZ_CP029550.1	Prodigal:002006	CDS	865813	866211	.	-	0	ID=DJBHPIMP_00874;inference=ab initio prediction:Prodigal:002006;locus_tag=DJBHPIMP_00874;product=hypothetical protein
NZ_CP029550.1	Prodigal:002006	CDS	866246	866992	.	-	0	ID=DJBHPIMP_00875;eC_number=1.1.1.-;Name=linC;db_xref=COG:COG1028;gene=linC;inference=ab initio prediction:Prodigal:002006,similar to AA sequence:UniProtKB:D4YYG1;locus_tag=DJBHPIMP_00875;product=2%2C5-dichloro-2%2C5-cyclohexadiene-1%2C4-diol dehydrogenase
NZ_CP029550.1	Prodigal:002006	CDS	867113	868027	.	-	0	ID=DJBHPIMP_00876;Name=pgrR_2;gene=pgrR_2;inference=ab initio prediction:Prodigal:002006,similar to AA sequence:UniProtKB:P77333;locus_tag=DJBHPIMP_00876;product=HTH-type transcriptional regulator PgrR
NZ_CP029550.1	Prodigal:002006	CDS	868231	869604	.	+	0	ID=DJBHPIMP_00877;inference=ab initio prediction:Prodigal:002006,similar to AA sequence:ISfinder:ISMno9;locus_tag=DJBHPIMP_00877;product=IS1182 family transposase ISMno9
NZ_CP029550.1	Prodigal:002006	CDS	869801	871225	.	-	0	ID=DJBHPIMP_00878;eC_number=3.1.6.-;db_xref=COG:COG3119;inference=ab initio prediction:Prodigal:002006,similar to AA sequence:UniProtKB:Q8A2H2;locus_tag=DJBHPIMP_00878;product=N-acetylgalactosamine-6-O-sulfatase
NZ_CP029550.1	Prodigal:002006	CDS	871257	872315	.	-	0	ID=DJBHPIMP_00879;inference=ab initio prediction:Prodigal:002006;locus_tag=DJBHPIMP_00879;product=hypothetical protein
NZ_CP029550.1	Prodigal:002006	CDS	872339	872749	.	+	0	ID=DJBHPIMP_00880;inference=ab initio prediction:Prodigal:002006;locus_tag=DJBHPIMP_00880;product=hypothetical protein
NZ_CP029550.1	Aragorn:001002	tRNA	873169	873246	.	-	.	ID=DJBHPIMP_00881;inference=COORDINATES:profile:Aragorn:001002;locus_tag=DJBHPIMP_00881;product=tRNA-Pro(ggg)
NZ_CP029550.1	Prodigal:002006	CDS	873393	874679	.	+	0	ID=DJBHPIMP_00882;eC_number=2.4.1.250;Name=mshA_4;gene=mshA_4;inference=ab initio prediction:Prodigal:002006,protein motif:HAMAP:MF_01695;locus_tag=DJBHPIMP_00882;product=D-inositol-3-phosphate glycosyltransferase
NZ_CP029550.1	Prodigal:002006	CDS	874857	875177	.	+	0	ID=DJBHPIMP_00883;Name=moeZ_1;db_xref=COG:COG0476;gene=moeZ_1;inference=ab initio prediction:Prodigal:002006,similar to AA sequence:UniProtKB:P9WMN7;locus_tag=DJBHPIMP_00883;product=putative adenylyltransferase/sulfurtransferase MoeZ
NZ_CP029550.1	Prodigal:002006	CDS	875297	876451	.	+	0	ID=DJBHPIMP_00884;Name=bepF_2;gene=bepF_2;inference=ab initio prediction:Prodigal:002006,similar to AA sequence:UniProtKB:Q8FWV8;locus_tag=DJBHPIMP_00884;product=Efflux pump periplasmic linker BepF
NZ_CP029550.1	Prodigal:002006	CDS	876582	879794	.	+	0	ID=DJBHPIMP_00885;Name=oqxB15;gene=oqxB15;inference=ab initio prediction:Prodigal:002006,similar to AA sequence:BARRGD:NG_050433.1;locus_tag=DJBHPIMP_00885;product=multidrug efflux RND transporter permease subunit OqxB15
NZ_CP029550.1	Prodigal:002006	CDS	879919	880929	.	+	0	ID=DJBHPIMP_00886;inference=ab initio prediction:Prodigal:002006;locus_tag=DJBHPIMP_00886;product=hypothetical protein
NZ_CP029550.1	Prodigal:002006	CDS	881109	881876	.	+	0	ID=DJBHPIMP_00887;inference=ab initio prediction:Prodigal:002006;locus_tag=DJBHPIMP_00887;product=hypothetical protein
NZ_CP029550.1	Prodigal:002006	CDS	882037	882531	.	-	0	ID=DJBHPIMP_00888;inference=ab initio prediction:Prodigal:002006;locus_tag=DJBHPIMP_00888;product=hypothetical protein
NZ_CP029550.1	Prodigal:002006	CDS	882605	882928	.	-	0	ID=DJBHPIMP_00889;Name=ihfA;db_xref=COG:COG0776;gene=ihfA;inference=ab initio prediction:Prodigal:002006,similar to AA sequence:UniProtKB:P30787;locus_tag=DJBHPIMP_00889;product=Integration host factor subunit alpha
NZ_CP029550.1	Aragorn:001002	tRNA	883918	884010	.	+	.	ID=DJBHPIMP_00890;inference=COORDINATES:profile:Aragorn:001002;locus_tag=DJBHPIMP_00890;product=tRNA-Trp(cca)
NZ_CP029550.1	Prodigal:002006	CDS	884079	885113	.	-	0	ID=DJBHPIMP_00891;eC_number=2.3.1.274;Name=plsX;db_xref=COG:COG0416;gene=plsX;inference=ab initio prediction:Prodigal:002006,similar to AA sequence:UniProtKB:P27247;locus_tag=DJBHPIMP_00891;product=Phosphate acyltransferase
NZ_CP029550.1	Prodigal:002006	CDS	885254	885784	.	-	0	ID=DJBHPIMP_00892;inference=ab initio prediction:Prodigal:002006;locus_tag=DJBHPIMP_00892;product=hypothetical protein
NZ_CP029550.1	Prodigal:002006	CDS	885781	886329	.	-	0	ID=DJBHPIMP_00893;inference=ab initio prediction:Prodigal:002006;locus_tag=DJBHPIMP_00893;product=hypothetical protein
NZ_CP029550.1	Prodigal:002006	CDS	886501	886995	.	+	0	ID=DJBHPIMP_00894;Name=bamE;gene=bamE;inference=ab initio prediction:Prodigal:002006,protein motif:HAMAP:MF_00925;locus_tag=DJBHPIMP_00894;product=Outer membrane protein assembly factor BamE
NZ_CP029550.1	Prodigal:002006	CDS	887048	887713	.	-	0	ID=DJBHPIMP_00895;eC_number=3.1.3.18;Name=gph_1;db_xref=COG:COG0546;gene=gph_1;inference=ab initio prediction:Prodigal:002006,similar to AA sequence:UniProtKB:O67359;locus_tag=DJBHPIMP_00895;product=Phosphoglycolate phosphatase
NZ_CP029550.1	Prodigal:002006	CDS	887748	889646	.	-	0	ID=DJBHPIMP_00896;inference=ab initio prediction:Prodigal:002006;locus_tag=DJBHPIMP_00896;product=hypothetical protein
NZ_CP029550.1	Prodigal:002006	CDS	889900	890877	.	-	0	ID=DJBHPIMP_00897;eC_number=1.3.1.-;Name=nemA_1;db_xref=COG:COG1902;gene=nemA_1;inference=ab initio prediction:Prodigal:002006,similar to AA sequence:UniProtKB:P77258;locus_tag=DJBHPIMP_00897;product=N-ethylmaleimide reductase
NZ_CP029550.1	Prodigal:002006	CDS	891165	891338	.	-	0	ID=DJBHPIMP_00898;inference=ab initio prediction:Prodigal:002006;locus_tag=DJBHPIMP_00898;product=hypothetical protein
NZ_CP029550.1	Prodigal:002006	CDS	891335	892267	.	-	0	ID=DJBHPIMP_00899;inference=ab initio prediction:Prodigal:002006;locus_tag=DJBHPIMP_00899;product=hypothetical protein
NZ_CP029550.1	Prodigal:002006	CDS	892661	894808	.	-	0	ID=DJBHPIMP_00900;eC_number=7.1.3.1;Name=hppA;db_xref=COG:COG3808;gene=hppA;inference=ab initio prediction:Prodigal:002006,similar to AA sequence:UniProtKB:Q8UG67;locus_tag=DJBHPIMP_00900;product=K(+)-insensitive pyrophosphate-energized proton pump
NZ_CP029550.1	Prodigal:002006	CDS	895142	895450	.	+	0	ID=DJBHPIMP_00901;inference=ab initio prediction:Prodigal:002006;locus_tag=DJBHPIMP_00901;product=hypothetical protein
NZ_CP029550.1	Prodigal:002006	CDS	895469	896470	.	-	0	ID=DJBHPIMP_00902;eC_number=2.7.4.16;Name=thiL;db_xref=COG:COG0611;gene=thiL;inference=ab initio prediction:Prodigal:002006,similar to AA sequence:UniProtKB:P0AGG0;locus_tag=DJBHPIMP_00902;product=Thiamine-monophosphate kinase
NZ_CP029550.1	Prodigal:002006	CDS	896467	896952	.	-	0	ID=DJBHPIMP_00903;Name=nusB;db_xref=COG:COG0781;gene=nusB;inference=ab initio prediction:Prodigal:002006,similar to AA sequence:UniProtKB:Q9X286;locus_tag=DJBHPIMP_00903;product=Transcription antitermination protein NusB
NZ_CP029550.1	Prodigal:002006	CDS	896949	897470	.	-	0	ID=DJBHPIMP_00904;eC_number=2.5.1.78;Name=ribH1;db_xref=COG:COG0054;gene=ribH1;inference=ab initio prediction:Prodigal:002006,similar to AA sequence:UniProtKB:Q8YGH2;locus_tag=DJBHPIMP_00904;product=6%2C7-dimethyl-8-ribityllumazine synthase 1
NZ_CP029550.1	Prodigal:002006	CDS	897604	898245	.	-	0	ID=DJBHPIMP_00905;eC_number=2.5.1.9;Name=ribE;gene=ribE;inference=ab initio prediction:Prodigal:002006,similar to AA sequence:UniProtKB:Q2YN92;locus_tag=DJBHPIMP_00905;product=Riboflavin synthase
NZ_CP029550.1	Prodigal:002006	CDS	898206	899360	.	-	0	ID=DJBHPIMP_00906;Name=ribD;db_xref=COG:COG0117;gene=ribD;inference=ab initio prediction:Prodigal:002006,similar to AA sequence:UniProtKB:P17618;locus_tag=DJBHPIMP_00906;product=Riboflavin biosynthesis protein RibD
NZ_CP029550.1	Prodigal:002006	CDS	899357	899866	.	-	0	ID=DJBHPIMP_00907;Name=nrdR;db_xref=COG:COG1327;gene=nrdR;inference=ab initio prediction:Prodigal:002006,similar to AA sequence:UniProtKB:P67318;locus_tag=DJBHPIMP_00907;product=Transcriptional repressor NrdR
NZ_CP029550.1	Prodigal:002006	CDS	899983	901287	.	-	0	ID=DJBHPIMP_00908;eC_number=2.1.2.1;Name=glyA2;gene=glyA2;inference=ab initio prediction:Prodigal:002006,similar to AA sequence:UniProtKB:Q3JGP5;locus_tag=DJBHPIMP_00908;product=Serine hydroxymethyltransferase 2
NZ_CP029550.1	Prodigal:002006	CDS	902220	902954	.	+	0	ID=DJBHPIMP_00909;inference=ab initio prediction:Prodigal:002006;locus_tag=DJBHPIMP_00909;product=hypothetical protein
NZ_CP029550.1	Prodigal:002006	CDS	902794	904095	.	-	0	ID=DJBHPIMP_00910;inference=ab initio prediction:Prodigal:002006;locus_tag=DJBHPIMP_00910;product=hypothetical protein
NZ_CP029550.1	Prodigal:002006	CDS	904756	905727	.	+	0	ID=DJBHPIMP_00911;inference=ab initio prediction:Prodigal:002006;locus_tag=DJBHPIMP_00911;product=hypothetical protein
NZ_CP029550.1	Prodigal:002006	CDS	905851	908274	.	-	0	ID=DJBHPIMP_00912;Name=mrcA;db_xref=COG:COG5009;gene=mrcA;inference=ab initio prediction:Prodigal:002006,similar to AA sequence:UniProtKB:Q07806;locus_tag=DJBHPIMP_00912;product=Penicillin-binding protein 1A
NZ_CP029550.1	Aragorn:001002	tRNA	908454	908530	.	+	.	ID=DJBHPIMP_00913;inference=COORDINATES:profile:Aragorn:001002;locus_tag=DJBHPIMP_00913;product=tRNA-Ala(tgc)
NZ_CP029550.1	Prodigal:002006	CDS	909862	910017	.	-	0	ID=DJBHPIMP_00914;inference=ab initio prediction:Prodigal:002006;locus_tag=DJBHPIMP_00914;product=hypothetical protein
NZ_CP029550.1	Prodigal:002006	CDS	910095	910325	.	-	0	ID=DJBHPIMP_00915;inference=ab initio prediction:Prodigal:002006;locus_tag=DJBHPIMP_00915;product=hypothetical protein
NZ_CP029550.1	Prodigal:002006	CDS	910376	910537	.	+	0	ID=DJBHPIMP_00916;inference=ab initio prediction:Prodigal:002006;locus_tag=DJBHPIMP_00916;product=hypothetical protein
NZ_CP029550.1	Prodigal:002006	CDS	910516	910656	.	-	0	ID=DJBHPIMP_00917;inference=ab initio prediction:Prodigal:002006;locus_tag=DJBHPIMP_00917;product=hypothetical protein
NZ_CP029550.1	Prodigal:002006	CDS	911308	912285	.	+	0	ID=DJBHPIMP_00918;eC_number=4.2.1.47;Name=gmd_1;db_xref=COG:COG1089;gene=gmd_1;inference=ab initio prediction:Prodigal:002006,similar to AA sequence:UniProtKB:Q51366;locus_tag=DJBHPIMP_00918;product=GDP-mannose 4%2C6-dehydratase
NZ_CP029550.1	Prodigal:002006	CDS	912326	913288	.	+	0	ID=DJBHPIMP_00919;eC_number=1.1.1.281;Name=rmd_1;gene=rmd_1;inference=ab initio prediction:Prodigal:002006,similar to AA sequence:UniProtKB:Q6T1X6;locus_tag=DJBHPIMP_00919;product=GDP-6-deoxy-D-mannose reductase
NZ_CP029550.1	Prodigal:002006	CDS	913368	918494	.	-	0	ID=DJBHPIMP_00920;eC_number=2.4.1.250;Name=mshA_5;gene=mshA_5;inference=ab initio prediction:Prodigal:002006,protein motif:HAMAP:MF_01695;locus_tag=DJBHPIMP_00920;product=D-inositol-3-phosphate glycosyltransferase
NZ_CP029550.1	Prodigal:002006	CDS	918574	919410	.	-	0	ID=DJBHPIMP_00921;inference=ab initio prediction:Prodigal:002006;locus_tag=DJBHPIMP_00921;product=hypothetical protein
NZ_CP029550.1	Prodigal:002006	CDS	919742	920749	.	-	0	ID=DJBHPIMP_00922;inference=ab initio prediction:Prodigal:002006;locus_tag=DJBHPIMP_00922;product=hypothetical protein
NZ_CP029550.1	Prodigal:002006	CDS	920934	922307	.	+	0	ID=DJBHPIMP_00923;inference=ab initio prediction:Prodigal:002006;locus_tag=DJBHPIMP_00923;product=hypothetical protein
NZ_CP029550.1	Prodigal:002006	CDS	922918	924642	.	+	0	ID=DJBHPIMP_00924;inference=ab initio prediction:Prodigal:002006;locus_tag=DJBHPIMP_00924;product=hypothetical protein
NZ_CP029550.1	Prodigal:002006	CDS	924805	925917	.	+	0	ID=DJBHPIMP_00925;inference=ab initio prediction:Prodigal:002006;locus_tag=DJBHPIMP_00925;product=hypothetical protein
NZ_CP029550.1	Prodigal:002006	CDS	925914	926039	.	+	0	ID=DJBHPIMP_00926;inference=ab initio prediction:Prodigal:002006;locus_tag=DJBHPIMP_00926;product=hypothetical protein
NZ_CP029550.1	Prodigal:002006	CDS	926089	927333	.	-	0	ID=DJBHPIMP_00927;inference=ab initio prediction:Prodigal:002006;locus_tag=DJBHPIMP_00927;product=hypothetical protein
NZ_CP029550.1	Prodigal:002006	CDS	927758	928750	.	+	0	ID=DJBHPIMP_00928;inference=ab initio prediction:Prodigal:002006,similar to AA sequence:ISfinder:ISGdi9;locus_tag=DJBHPIMP_00928;product=IS481 family transposase ISGdi9
NZ_CP029550.1	Prodigal:002006	CDS	928775	930568	.	-	0	ID=DJBHPIMP_00929;inference=ab initio prediction:Prodigal:002006;locus_tag=DJBHPIMP_00929;product=hypothetical protein
NZ_CP029550.1	Prodigal:002006	CDS	930869	932212	.	-	0	ID=DJBHPIMP_00930;eC_number=6.3.5.2;Name=guaA;db_xref=COG:COG0518;gene=guaA;inference=ab initio prediction:Prodigal:002006,similar to AA sequence:UniProtKB:P04079;locus_tag=DJBHPIMP_00930;product=GMP synthase [glutamine-hydrolyzing]
NZ_CP029550.1	Prodigal:002006	CDS	932618	932845	.	+	0	ID=DJBHPIMP_00931;inference=ab initio prediction:Prodigal:002006;locus_tag=DJBHPIMP_00931;product=hypothetical protein
NZ_CP029550.1	Prodigal:002006	CDS	932895	934004	.	-	0	ID=DJBHPIMP_00932;eC_number=2.1.1.176;Name=rsmB_1;db_xref=COG:COG0144;gene=rsmB_1;inference=ab initio prediction:Prodigal:002006,similar to AA sequence:UniProtKB:P36929;locus_tag=DJBHPIMP_00932;product=Ribosomal RNA small subunit methyltransferase B
NZ_CP029550.1	Prodigal:002006	CDS	934162	934518	.	+	0	ID=DJBHPIMP_00933;inference=ab initio prediction:Prodigal:002006;locus_tag=DJBHPIMP_00933;product=hypothetical protein
NZ_CP029550.1	Prodigal:002006	CDS	934526	935476	.	-	0	ID=DJBHPIMP_00934;eC_number=1.1.1.169;Name=panE;db_xref=COG:COG1893;gene=panE;inference=ab initio prediction:Prodigal:002006,similar to AA sequence:UniProtKB:Q9HW09;locus_tag=DJBHPIMP_00934;product=2-dehydropantoate 2-reductase
NZ_CP029550.1	Prodigal:002006	CDS	935549	935980	.	-	0	ID=DJBHPIMP_00935;inference=ab initio prediction:Prodigal:002006;locus_tag=DJBHPIMP_00935;product=hypothetical protein
NZ_CP029550.1	Prodigal:002006	CDS	936049	937542	.	-	0	ID=DJBHPIMP_00936;eC_number=1.1.1.205;Name=guaB;db_xref=COG:COG0516;gene=guaB;inference=ab initio prediction:Prodigal:002006,similar to AA sequence:UniProtKB:P0C0H6;locus_tag=DJBHPIMP_00936;product=Inosine-5'-monophosphate dehydrogenase
NZ_CP029550.1	Prodigal:002006	CDS	937722	938603	.	-	0	ID=DJBHPIMP_00937;inference=ab initio prediction:Prodigal:002006;locus_tag=DJBHPIMP_00937;product=hypothetical protein
NZ_CP029550.1	Prodigal:002006	CDS	938932	940344	.	+	0	ID=DJBHPIMP_00938;Name=hsrA;gene=hsrA;inference=ab initio prediction:Prodigal:002006,similar to AA sequence:UniProtKB:P31474;locus_tag=DJBHPIMP_00938;product=putative transport protein HsrA
NZ_CP029550.1	Prodigal:002006	CDS	940466	941041	.	-	0	ID=DJBHPIMP_00939;inference=ab initio prediction:Prodigal:002006;locus_tag=DJBHPIMP_00939;product=hypothetical protein
NZ_CP029550.1	Prodigal:002006	CDS	941120	942394	.	-	0	ID=DJBHPIMP_00940;Name=bcr;gene=bcr;inference=ab initio prediction:Prodigal:002006,similar to AA sequence:UniProtKB:P28246;locus_tag=DJBHPIMP_00940;product=Bicyclomycin resistance protein
NZ_CP029550.1	Prodigal:002006	CDS	942621	943988	.	+	0	ID=DJBHPIMP_00941;Name=pbpE;db_xref=COG:COG1680;gene=pbpE;inference=ab initio prediction:Prodigal:002006,similar to AA sequence:UniProtKB:P32959;locus_tag=DJBHPIMP_00941;product=Penicillin-binding protein 4*
NZ_CP029550.1	Prodigal:002006	CDS	944239	945759	.	+	0	ID=DJBHPIMP_00942;eC_number=1.2.1.3;Name=adh_2;db_xref=COG:COG1012;gene=adh_2;inference=ab initio prediction:Prodigal:002006,similar to AA sequence:UniProtKB:A1B4L2;locus_tag=DJBHPIMP_00942;product=Aldehyde dehydrogenase
NZ_CP029550.1	Prodigal:002006	CDS	945906	946331	.	+	0	ID=DJBHPIMP_00943;inference=ab initio prediction:Prodigal:002006;locus_tag=DJBHPIMP_00943;product=hypothetical protein
NZ_CP029550.1	Prodigal:002006	CDS	946328	947050	.	-	0	ID=DJBHPIMP_00944;eC_number=2.1.1.166;Name=rlmE;db_xref=COG:COG0293;gene=rlmE;inference=ab initio prediction:Prodigal:002006,similar to AA sequence:UniProtKB:P0C0R7;locus_tag=DJBHPIMP_00944;product=Ribosomal RNA large subunit methyltransferase E
NZ_CP029550.1	Prodigal:002006	CDS	947047	948198	.	-	0	ID=DJBHPIMP_00945;eC_number=3.6.1.11;Name=ppx;db_xref=COG:COG0248;gene=ppx;inference=ab initio prediction:Prodigal:002006,similar to AA sequence:UniProtKB:P0AFL6;locus_tag=DJBHPIMP_00945;product=Exopolyphosphatase
NZ_CP029550.1	Prodigal:002006	CDS	948313	948786	.	-	0	ID=DJBHPIMP_00946;Name=rssB_1;gene=rssB_1;inference=ab initio prediction:Prodigal:002006,protein motif:HAMAP:MF_00958;locus_tag=DJBHPIMP_00946;product=Regulator of RpoS
NZ_CP029550.1	Prodigal:002006	CDS	949183	949941	.	+	0	ID=DJBHPIMP_00947;inference=ab initio prediction:Prodigal:002006;locus_tag=DJBHPIMP_00947;product=hypothetical protein
NZ_CP029550.1	Prodigal:002006	CDS	950050	950307	.	+	0	ID=DJBHPIMP_00948;inference=ab initio prediction:Prodigal:002006;locus_tag=DJBHPIMP_00948;product=hypothetical protein
NZ_CP029550.1	Prodigal:002006	CDS	950411	951478	.	+	0	ID=DJBHPIMP_00949;eC_number=3.5.1.1;Name=ansA;db_xref=COG:COG0252;gene=ansA;inference=ab initio prediction:Prodigal:002006,similar to AA sequence:UniProtKB:Q9ZLB9;locus_tag=DJBHPIMP_00949;product=putative L-asparaginase
NZ_CP029550.1	Prodigal:002006	CDS	951778	952707	.	+	0	ID=DJBHPIMP_00950;inference=ab initio prediction:Prodigal:002006;locus_tag=DJBHPIMP_00950;product=hypothetical protein
NZ_CP029550.1	Prodigal:002006	CDS	952712	952927	.	-	0	ID=DJBHPIMP_00951;inference=ab initio prediction:Prodigal:002006;locus_tag=DJBHPIMP_00951;product=hypothetical protein
NZ_CP029550.1	Prodigal:002006	CDS	953389	954075	.	+	0	ID=DJBHPIMP_00952;Name=malT_3;gene=malT_3;inference=ab initio prediction:Prodigal:002006,protein motif:HAMAP:MF_01247;locus_tag=DJBHPIMP_00952;product=HTH-type transcriptional regulator MalT
NZ_CP029550.1	Prodigal:002006	CDS	954132	955037	.	-	0	ID=DJBHPIMP_00953;db_xref=COG:COG2342;inference=ab initio prediction:Prodigal:002006,similar to AA sequence:UniProtKB:Q9X1D0;locus_tag=DJBHPIMP_00953;product=putative protein
NZ_CP029550.1	Prodigal:002006	CDS	955046	956416	.	-	0	ID=DJBHPIMP_00954;inference=ab initio prediction:Prodigal:002006;locus_tag=DJBHPIMP_00954;product=hypothetical protein
NZ_CP029550.1	Prodigal:002006	CDS	956450	957850	.	-	0	ID=DJBHPIMP_00955;inference=ab initio prediction:Prodigal:002006;locus_tag=DJBHPIMP_00955;product=hypothetical protein
NZ_CP029550.1	Prodigal:002006	CDS	957855	959393	.	-	0	ID=DJBHPIMP_00956;eC_number=2.4.1.250;Name=mshA_6;gene=mshA_6;inference=ab initio prediction:Prodigal:002006,protein motif:HAMAP:MF_01695;locus_tag=DJBHPIMP_00956;product=D-inositol-3-phosphate glycosyltransferase
NZ_CP029550.1	Prodigal:002006	CDS	959377	960372	.	-	0	ID=DJBHPIMP_00957;inference=ab initio prediction:Prodigal:002006;locus_tag=DJBHPIMP_00957;product=hypothetical protein
NZ_CP029550.1	Prodigal:002006	CDS	960360	961433	.	-	0	ID=DJBHPIMP_00958;inference=ab initio prediction:Prodigal:002006;locus_tag=DJBHPIMP_00958;product=hypothetical protein
NZ_CP029550.1	Prodigal:002006	CDS	961460	962836	.	-	0	ID=DJBHPIMP_00959;inference=ab initio prediction:Prodigal:002006;locus_tag=DJBHPIMP_00959;product=hypothetical protein
NZ_CP029550.1	Prodigal:002006	CDS	962823	964973	.	-	0	ID=DJBHPIMP_00960;inference=ab initio prediction:Prodigal:002006;locus_tag=DJBHPIMP_00960;product=hypothetical protein
NZ_CP029550.1	Prodigal:002006	CDS	966053	969463	.	+	0	ID=DJBHPIMP_00961;inference=ab initio prediction:Prodigal:002006;locus_tag=DJBHPIMP_00961;product=hypothetical protein
NZ_CP029550.1	Prodigal:002006	CDS	969556	971382	.	+	0	ID=DJBHPIMP_00962;eC_number=2.6.1.16;Name=nodM_1;gene=nodM_1;inference=ab initio prediction:Prodigal:002006,similar to AA sequence:UniProtKB:P25195;locus_tag=DJBHPIMP_00962;product=Glutamine--fructose-6-phosphate aminotransferase [isomerizing]
NZ_CP029550.1	Prodigal:002006	CDS	971486	972706	.	+	0	ID=DJBHPIMP_00963;eC_number=1.3.99.-;Name=mmgC_1;db_xref=COG:COG1960;gene=mmgC_1;inference=ab initio prediction:Prodigal:002006,similar to AA sequence:UniProtKB:P45857;locus_tag=DJBHPIMP_00963;product=Acyl-CoA dehydrogenase
NZ_CP029550.1	Prodigal:002006	CDS	972786	974618	.	+	0	ID=DJBHPIMP_00964;Name=htpG;db_xref=COG:COG0326;gene=htpG;inference=ab initio prediction:Prodigal:002006,similar to AA sequence:UniProtKB:Q83EL0;locus_tag=DJBHPIMP_00964;product=Chaperone protein HtpG
NZ_CP029550.1	Aragorn:001002	tRNA	974770	974859	.	+	.	ID=DJBHPIMP_00965;inference=COORDINATES:profile:Aragorn:001002;locus_tag=DJBHPIMP_00965;product=tRNA-Ser(cga)
NZ_CP029550.1	Prodigal:002006	CDS	975056	975568	.	+	0	ID=DJBHPIMP_00966;inference=ab initio prediction:Prodigal:002006;locus_tag=DJBHPIMP_00966;product=hypothetical protein
NZ_CP029550.1	Prodigal:002006	CDS	976591	977838	.	+	0	ID=DJBHPIMP_00967;inference=ab initio prediction:Prodigal:002006,similar to AA sequence:ISfinder:ISMex14;locus_tag=DJBHPIMP_00967;product=IS256 family transposase ISMex14
NZ_CP029550.1	Prodigal:002006	CDS	978290	978616	.	-	0	ID=DJBHPIMP_00968;inference=ab initio prediction:Prodigal:002006;locus_tag=DJBHPIMP_00968;product=hypothetical protein
NZ_CP029550.1	Prodigal:002006	CDS	979022	979222	.	-	0	ID=DJBHPIMP_00969;inference=ab initio prediction:Prodigal:002006;locus_tag=DJBHPIMP_00969;product=hypothetical protein
NZ_CP029550.1	Prodigal:002006	CDS	979732	979941	.	-	0	ID=DJBHPIMP_00970;Name=cspA_2;db_xref=COG:COG1278;gene=cspA_2;inference=ab initio prediction:Prodigal:002006,similar to AA sequence:UniProtKB:Q9Z3S6;locus_tag=DJBHPIMP_00970;product=Cold shock protein CspA
NZ_CP029550.1	Prodigal:002006	CDS	980279	980542	.	+	0	ID=DJBHPIMP_00971;inference=ab initio prediction:Prodigal:002006;locus_tag=DJBHPIMP_00971;product=hypothetical protein
NZ_CP029550.1	Prodigal:002006	CDS	980580	980795	.	+	0	ID=DJBHPIMP_00972;inference=ab initio prediction:Prodigal:002006;locus_tag=DJBHPIMP_00972;product=hypothetical protein
NZ_CP029550.1	Prodigal:002006	CDS	981276	981467	.	+	0	ID=DJBHPIMP_00973;inference=ab initio prediction:Prodigal:002006;locus_tag=DJBHPIMP_00973;product=hypothetical protein
NZ_CP029550.1	Prodigal:002006	CDS	981950	982186	.	+	0	ID=DJBHPIMP_00974;inference=ab initio prediction:Prodigal:002006;locus_tag=DJBHPIMP_00974;product=hypothetical protein
NZ_CP029550.1	Prodigal:002006	CDS	982529	983998	.	+	0	ID=DJBHPIMP_00975;eC_number=2.7.13.3;inference=ab initio prediction:Prodigal:002006,similar to AA sequence:UniProtKB:Q8YC53;locus_tag=DJBHPIMP_00975;product=Blue-light-activated histidine kinase
NZ_CP029550.1	Prodigal:002006	CDS	985342	985509	.	-	0	ID=DJBHPIMP_00976;inference=ab initio prediction:Prodigal:002006;locus_tag=DJBHPIMP_00976;product=hypothetical protein
NZ_CP029550.1	Prodigal:002006	CDS	985863	986456	.	+	0	ID=DJBHPIMP_00977;inference=ab initio prediction:Prodigal:002006;locus_tag=DJBHPIMP_00977;product=hypothetical protein
NZ_CP029550.1	Prodigal:002006	CDS	986583	986828	.	+	0	ID=DJBHPIMP_00978;inference=ab initio prediction:Prodigal:002006;locus_tag=DJBHPIMP_00978;product=hypothetical protein
NZ_CP029550.1	Prodigal:002006	CDS	987447	987725	.	+	0	ID=DJBHPIMP_00979;inference=ab initio prediction:Prodigal:002006;locus_tag=DJBHPIMP_00979;product=hypothetical protein
NZ_CP029550.1	Prodigal:002006	CDS	988231	989046	.	-	0	ID=DJBHPIMP_00980;inference=ab initio prediction:Prodigal:002006;locus_tag=DJBHPIMP_00980;product=hypothetical protein
NZ_CP029550.1	Prodigal:002006	CDS	989365	989622	.	-	0	ID=DJBHPIMP_00981;inference=ab initio prediction:Prodigal:002006;locus_tag=DJBHPIMP_00981;product=hypothetical protein
NZ_CP029550.1	Prodigal:002006	CDS	989619	989849	.	-	0	ID=DJBHPIMP_00982;inference=ab initio prediction:Prodigal:002006;locus_tag=DJBHPIMP_00982;product=hypothetical protein
NZ_CP029550.1	Prodigal:002006	CDS	989846	990454	.	-	0	ID=DJBHPIMP_00983;inference=ab initio prediction:Prodigal:002006;locus_tag=DJBHPIMP_00983;product=hypothetical protein
NZ_CP029550.1	Prodigal:002006	CDS	990451	990873	.	-	0	ID=DJBHPIMP_00984;inference=ab initio prediction:Prodigal:002006;locus_tag=DJBHPIMP_00984;product=hypothetical protein
NZ_CP029550.1	Prodigal:002006	CDS	991134	991409	.	+	0	ID=DJBHPIMP_00985;inference=ab initio prediction:Prodigal:002006;locus_tag=DJBHPIMP_00985;product=hypothetical protein
NZ_CP029550.1	Prodigal:002006	CDS	991434	991658	.	+	0	ID=DJBHPIMP_00986;inference=ab initio prediction:Prodigal:002006;locus_tag=DJBHPIMP_00986;product=hypothetical protein
NZ_CP029550.1	Prodigal:002006	CDS	991701	991943	.	+	0	ID=DJBHPIMP_00987;inference=ab initio prediction:Prodigal:002006;locus_tag=DJBHPIMP_00987;product=hypothetical protein
NZ_CP029550.1	Prodigal:002006	CDS	992122	992397	.	+	0	ID=DJBHPIMP_00988;inference=ab initio prediction:Prodigal:002006;locus_tag=DJBHPIMP_00988;product=hypothetical protein
NZ_CP029550.1	Prodigal:002006	CDS	992686	992955	.	+	0	ID=DJBHPIMP_00989;inference=ab initio prediction:Prodigal:002006;locus_tag=DJBHPIMP_00989;product=hypothetical protein
NZ_CP029550.1	Prodigal:002006	CDS	993111	993290	.	-	0	ID=DJBHPIMP_00990;inference=ab initio prediction:Prodigal:002006;locus_tag=DJBHPIMP_00990;product=hypothetical protein
NZ_CP029550.1	Prodigal:002006	CDS	993290	994612	.	-	0	ID=DJBHPIMP_00991;inference=ab initio prediction:Prodigal:002006;locus_tag=DJBHPIMP_00991;product=hypothetical protein
NZ_CP029550.1	Prodigal:002006	CDS	994609	994899	.	-	0	ID=DJBHPIMP_00992;inference=ab initio prediction:Prodigal:002006;locus_tag=DJBHPIMP_00992;product=hypothetical protein
NZ_CP029550.1	Prodigal:002006	CDS	994896	995129	.	-	0	ID=DJBHPIMP_00993;inference=ab initio prediction:Prodigal:002006;locus_tag=DJBHPIMP_00993;product=hypothetical protein
NZ_CP029550.1	Prodigal:002006	CDS	995126	995245	.	-	0	ID=DJBHPIMP_00994;inference=ab initio prediction:Prodigal:002006;locus_tag=DJBHPIMP_00994;product=hypothetical protein
NZ_CP029550.1	Prodigal:002006	CDS	995375	995590	.	-	0	ID=DJBHPIMP_00995;inference=ab initio prediction:Prodigal:002006;locus_tag=DJBHPIMP_00995;product=hypothetical protein
NZ_CP029550.1	Prodigal:002006	CDS	995691	996542	.	-	0	ID=DJBHPIMP_00996;inference=ab initio prediction:Prodigal:002006;locus_tag=DJBHPIMP_00996;product=hypothetical protein
NZ_CP029550.1	Prodigal:002006	CDS	996642	997865	.	-	0	ID=DJBHPIMP_00997;Name=intA_2;db_xref=COG:COG0582;gene=intA_2;inference=ab initio prediction:Prodigal:002006,similar to AA sequence:UniProtKB:P32053;locus_tag=DJBHPIMP_00997;product=Prophage integrase IntA
NZ_CP029550.1	Prodigal:002006	CDS	998354	999607	.	-	0	ID=DJBHPIMP_00998;inference=ab initio prediction:Prodigal:002006,similar to AA sequence:ISfinder:ISMch7;locus_tag=DJBHPIMP_00998;product=IS701 family transposase ISMch7
NZ_CP029550.1	Prodigal:002006	CDS	1000295	1000531	.	-	0	ID=DJBHPIMP_00999;inference=ab initio prediction:Prodigal:002006;locus_tag=DJBHPIMP_00999;product=hypothetical protein
NZ_CP029550.1	Prodigal:002006	CDS	1000797	1001090	.	+	0	ID=DJBHPIMP_01000;inference=ab initio prediction:Prodigal:002006;locus_tag=DJBHPIMP_01000;product=hypothetical protein
NZ_CP029550.1	Prodigal:002006	CDS	1001230	1001526	.	+	0	ID=DJBHPIMP_01001;inference=ab initio prediction:Prodigal:002006;locus_tag=DJBHPIMP_01001;product=hypothetical protein
NZ_CP029550.1	Prodigal:002006	CDS	1002027	1002233	.	-	0	ID=DJBHPIMP_01002;inference=ab initio prediction:Prodigal:002006;locus_tag=DJBHPIMP_01002;product=hypothetical protein
NZ_CP029550.1	Prodigal:002006	CDS	1003351	1003620	.	-	0	ID=DJBHPIMP_01003;inference=ab initio prediction:Prodigal:002006;locus_tag=DJBHPIMP_01003;product=hypothetical protein
NZ_CP029550.1	Prodigal:002006	CDS	1003617	1003721	.	-	0	ID=DJBHPIMP_01004;inference=ab initio prediction:Prodigal:002006;locus_tag=DJBHPIMP_01004;product=hypothetical protein
NZ_CP029550.1	Prodigal:002006	CDS	1003839	1004021	.	-	0	ID=DJBHPIMP_01005;inference=ab initio prediction:Prodigal:002006;locus_tag=DJBHPIMP_01005;product=hypothetical protein
NZ_CP029550.1	Prodigal:002006	CDS	1004035	1004247	.	-	0	ID=DJBHPIMP_01006;inference=ab initio prediction:Prodigal:002006;locus_tag=DJBHPIMP_01006;product=hypothetical protein
NZ_CP029550.1	Prodigal:002006	CDS	1004580	1004675	.	-	0	ID=DJBHPIMP_01007;inference=ab initio prediction:Prodigal:002006;locus_tag=DJBHPIMP_01007;product=hypothetical protein
NZ_CP029550.1	Prodigal:002006	CDS	1005064	1006353	.	-	0	ID=DJBHPIMP_01008;inference=ab initio prediction:Prodigal:002006;locus_tag=DJBHPIMP_01008;product=hypothetical protein
NZ_CP029550.1	Prodigal:002006	CDS	1006905	1007525	.	+	0	ID=DJBHPIMP_01009;eC_number=1.1.1.394;Name=auaH_1;gene=auaH_1;inference=ab initio prediction:Prodigal:002006,similar to AA sequence:UniProtKB:H1ZZB0;locus_tag=DJBHPIMP_01009;product=Aurachin B dehydrogenase
NZ_CP029550.1	Prodigal:002006	CDS	1007599	1008501	.	-	0	ID=DJBHPIMP_01010;Name=gltI_1;db_xref=COG:COG0834;gene=gltI_1;inference=ab initio prediction:Prodigal:002006,similar to AA sequence:UniProtKB:P37902;locus_tag=DJBHPIMP_01010;product=Glutamate/aspartate import solute-binding protein
NZ_CP029550.1	Prodigal:002006	CDS	1008524	1009807	.	-	0	ID=DJBHPIMP_01011;Name=gltT;gene=gltT;inference=ab initio prediction:Prodigal:002006,similar to AA sequence:UniProtKB:P24943;locus_tag=DJBHPIMP_01011;product=Proton/sodium-glutamate symport protein
NZ_CP029550.1	Prodigal:002006	CDS	1010480	1012117	.	+	0	ID=DJBHPIMP_01012;inference=ab initio prediction:Prodigal:002006;locus_tag=DJBHPIMP_01012;product=hypothetical protein
NZ_CP029550.1	Prodigal:002006	CDS	1012246	1013157	.	+	0	ID=DJBHPIMP_01013;Name=gltI_2;db_xref=COG:COG0834;gene=gltI_2;inference=ab initio prediction:Prodigal:002006,similar to AA sequence:UniProtKB:P37902;locus_tag=DJBHPIMP_01013;product=Glutamate/aspartate import solute-binding protein
NZ_CP029550.1	Prodigal:002006	CDS	1013185	1013907	.	+	0	ID=DJBHPIMP_01014;Name=gltJ;db_xref=COG:COG0765;gene=gltJ;inference=ab initio prediction:Prodigal:002006,similar to AA sequence:UniProtKB:P0AER3;locus_tag=DJBHPIMP_01014;product=Glutamate/aspartate import permease protein GltJ
NZ_CP029550.1	Prodigal:002006	CDS	1013907	1014599	.	+	0	ID=DJBHPIMP_01015;Name=gltK;db_xref=COG:COG0765;gene=gltK;inference=ab initio prediction:Prodigal:002006,similar to AA sequence:UniProtKB:P0AER5;locus_tag=DJBHPIMP_01015;product=Glutamate/aspartate import permease protein GltK
NZ_CP029550.1	Prodigal:002006	CDS	1014616	1015473	.	+	0	ID=DJBHPIMP_01016;eC_number=3.6.3.-;Name=glnQ;db_xref=COG:COG1126;gene=glnQ;inference=ab initio prediction:Prodigal:002006,similar to AA sequence:UniProtKB:O34677;locus_tag=DJBHPIMP_01016;product=Glutamine transport ATP-binding protein GlnQ
NZ_CP029550.1	Prodigal:002006	CDS	1015611	1015871	.	+	0	ID=DJBHPIMP_01017;inference=ab initio prediction:Prodigal:002006;locus_tag=DJBHPIMP_01017;product=hypothetical protein
NZ_CP029550.1	Prodigal:002006	CDS	1015949	1016314	.	-	0	ID=DJBHPIMP_01018;db_xref=COG:COG3474;inference=ab initio prediction:Prodigal:002006,similar to AA sequence:UniProtKB:D5QVH0;locus_tag=DJBHPIMP_01018;product=Cytochrome c-554
NZ_CP029550.1	Prodigal:002006	CDS	1016504	1016746	.	+	0	ID=DJBHPIMP_01019;inference=ab initio prediction:Prodigal:002006;locus_tag=DJBHPIMP_01019;product=hypothetical protein
NZ_CP029550.1	Prodigal:002006	CDS	1016766	1017368	.	-	0	ID=DJBHPIMP_01020;inference=ab initio prediction:Prodigal:002006;locus_tag=DJBHPIMP_01020;product=hypothetical protein
NZ_CP029550.1	Prodigal:002006	CDS	1017602	1018288	.	+	0	ID=DJBHPIMP_01021;inference=ab initio prediction:Prodigal:002006;locus_tag=DJBHPIMP_01021;product=hypothetical protein
NZ_CP029550.1	Prodigal:002006	CDS	1018212	1019627	.	-	0	ID=DJBHPIMP_01022;eC_number=2.7.1.40;Name=ttuE_1;gene=ttuE_1;inference=ab initio prediction:Prodigal:002006,similar to AA sequence:UniProtKB:P70789;locus_tag=DJBHPIMP_01022;product=Pyruvate kinase
NZ_CP029550.1	Prodigal:002006	CDS	1019709	1021007	.	-	0	ID=DJBHPIMP_01023;Name=sauU_1;gene=sauU_1;inference=ab initio prediction:Prodigal:002006,similar to AA sequence:UniProtKB:Q0K843;locus_tag=DJBHPIMP_01023;product=putative sulfoacetate transporter SauU
NZ_CP029550.1	Prodigal:002006	CDS	1021164	1022336	.	-	0	ID=DJBHPIMP_01024;eC_number=2.6.1.45;Name=sgaA_1;db_xref=COG:COG0075;gene=sgaA_1;inference=ab initio prediction:Prodigal:002006,similar to AA sequence:UniProtKB:P55819;locus_tag=DJBHPIMP_01024;product=Serine--glyoxylate aminotransferase
NZ_CP029550.1	Prodigal:002006	CDS	1022487	1023263	.	+	0	ID=DJBHPIMP_01025;Name=fadR;gene=fadR;inference=ab initio prediction:Prodigal:002006,protein motif:HAMAP:MF_00696;locus_tag=DJBHPIMP_01025;product=Fatty acid metabolism regulator protein
NZ_CP029550.1	Prodigal:002006	CDS	1023510	1026032	.	+	0	ID=DJBHPIMP_01026;inference=ab initio prediction:Prodigal:002006;locus_tag=DJBHPIMP_01026;product=hypothetical protein
NZ_CP029550.1	Prodigal:002006	CDS	1026074	1026307	.	-	0	ID=DJBHPIMP_01027;inference=ab initio prediction:Prodigal:002006;locus_tag=DJBHPIMP_01027;product=hypothetical protein
NZ_CP029550.1	Prodigal:002006	CDS	1026331	1026738	.	-	0	ID=DJBHPIMP_01028;inference=ab initio prediction:Prodigal:002006;locus_tag=DJBHPIMP_01028;product=hypothetical protein
NZ_CP029550.1	Prodigal:002006	CDS	1026909	1027913	.	-	0	ID=DJBHPIMP_01029;inference=ab initio prediction:Prodigal:002006,similar to AA sequence:UniProtKB:B3EWP1;locus_tag=DJBHPIMP_01029;note=UPF0065 protein in clcB-clcD intergenic region;product=hypothetical protein
NZ_CP029550.1	Prodigal:002006	CDS	1027968	1029473	.	-	0	ID=DJBHPIMP_01030;inference=ab initio prediction:Prodigal:002006;locus_tag=DJBHPIMP_01030;product=hypothetical protein
NZ_CP029550.1	Prodigal:002006	CDS	1029510	1030172	.	-	0	ID=DJBHPIMP_01031;inference=ab initio prediction:Prodigal:002006;locus_tag=DJBHPIMP_01031;product=hypothetical protein
NZ_CP029550.1	Prodigal:002006	CDS	1030299	1031303	.	-	0	ID=DJBHPIMP_01032;inference=ab initio prediction:Prodigal:002006,similar to AA sequence:UniProtKB:B3EWP1;locus_tag=DJBHPIMP_01032;note=UPF0065 protein in clcB-clcD intergenic region;product=hypothetical protein
NZ_CP029550.1	Prodigal:002006	CDS	1031582	1031944	.	+	0	ID=DJBHPIMP_01033;inference=ab initio prediction:Prodigal:002006;locus_tag=DJBHPIMP_01033;product=hypothetical protein
NZ_CP029550.1	Prodigal:002006	CDS	1032520	1035393	.	+	0	ID=DJBHPIMP_01034;eC_number=3.1.26.12;Name=rne;gene=rne;inference=ab initio prediction:Prodigal:002006,protein motif:HAMAP:MF_00970;locus_tag=DJBHPIMP_01034;product=Ribonuclease E
NZ_CP029550.1	Prodigal:002006	CDS	1035660	1036904	.	+	0	ID=DJBHPIMP_01035;inference=ab initio prediction:Prodigal:002006;locus_tag=DJBHPIMP_01035;product=hypothetical protein
NZ_CP029550.1	Prodigal:002006	CDS	1036909	1038066	.	-	0	ID=DJBHPIMP_01036;eC_number=2.6.1.1;Name=aspC_1;db_xref=COG:COG0436;gene=aspC_1;inference=ab initio prediction:Prodigal:002006,similar to AA sequence:UniProtKB:Q9X0Y2;locus_tag=DJBHPIMP_01036;product=Aspartate aminotransferase
NZ_CP029550.1	Prodigal:002006	CDS	1038169	1039377	.	-	0	ID=DJBHPIMP_01037;eC_number=1.8.2.3;Name=fccB;db_xref=COG:COG0446;gene=fccB;inference=ab initio prediction:Prodigal:002006,similar to AA sequence:UniProtKB:Q06530;locus_tag=DJBHPIMP_01037;product=Sulfide dehydrogenase [flavocytochrome c] flavoprotein chain
NZ_CP029550.1	Prodigal:002006	CDS	1039419	1039742	.	-	0	ID=DJBHPIMP_01038;inference=ab initio prediction:Prodigal:002006;locus_tag=DJBHPIMP_01038;product=hypothetical protein
NZ_CP029550.1	Prodigal:002006	CDS	1039904	1040683	.	+	0	ID=DJBHPIMP_01039;inference=ab initio prediction:Prodigal:002006;locus_tag=DJBHPIMP_01039;product=hypothetical protein
NZ_CP029550.1	Prodigal:002006	CDS	1040804	1041268	.	+	0	ID=DJBHPIMP_01040;eC_number=4.2.1.10;Name=aroQ;db_xref=COG:COG0757;gene=aroQ;inference=ab initio prediction:Prodigal:002006,similar to AA sequence:UniProtKB:Q5SIL5;locus_tag=DJBHPIMP_01040;product=3-dehydroquinate dehydratase
NZ_CP029550.1	Prodigal:002006	CDS	1041274	1041762	.	+	0	ID=DJBHPIMP_01041;Name=accB;db_xref=COG:COG0511;gene=accB;inference=ab initio prediction:Prodigal:002006,similar to AA sequence:UniProtKB:P0ABD8;locus_tag=DJBHPIMP_01041;product=Biotin carboxyl carrier protein of acetyl-CoA carboxylase
NZ_CP029550.1	Prodigal:002006	CDS	1041773	1043125	.	+	0	ID=DJBHPIMP_01042;eC_number=6.3.4.14;Name=accC;db_xref=COG:COG0439;gene=accC;inference=ab initio prediction:Prodigal:002006,similar to AA sequence:UniProtKB:P43873;locus_tag=DJBHPIMP_01042;product=Biotin carboxylase
NZ_CP029550.1	Prodigal:002006	CDS	1044083	1045888	.	+	0	ID=DJBHPIMP_01043;inference=ab initio prediction:Prodigal:002006;locus_tag=DJBHPIMP_01043;product=hypothetical protein
NZ_CP029550.1	Prodigal:002006	CDS	1046680	1047363	.	+	0	ID=DJBHPIMP_01044;eC_number=2.3.2.6;Name=aat;db_xref=COG:COG2360;gene=aat;inference=ab initio prediction:Prodigal:002006,similar to AA sequence:UniProtKB:P0A8P1;locus_tag=DJBHPIMP_01044;product=Leucyl/phenylalanyl-tRNA--protein transferase
NZ_CP029550.1	Prodigal:002006	CDS	1047619	1048731	.	+	0	ID=DJBHPIMP_01045;inference=ab initio prediction:Prodigal:002006;locus_tag=DJBHPIMP_01045;product=hypothetical protein
NZ_CP029550.1	Prodigal:002006	CDS	1048748	1049398	.	-	0	ID=DJBHPIMP_01046;inference=ab initio prediction:Prodigal:002006;locus_tag=DJBHPIMP_01046;product=hypothetical protein
NZ_CP029550.1	Prodigal:002006	CDS	1049488	1049904	.	-	0	ID=DJBHPIMP_01047;inference=ab initio prediction:Prodigal:002006;locus_tag=DJBHPIMP_01047;product=hypothetical protein
NZ_CP029550.1	Prodigal:002006	CDS	1050481	1054215	.	+	0	ID=DJBHPIMP_01048;inference=ab initio prediction:Prodigal:002006;locus_tag=DJBHPIMP_01048;product=hypothetical protein
NZ_CP029550.1	Prodigal:002006	CDS	1054441	1056720	.	-	0	ID=DJBHPIMP_01049;Name=fhuA_1;db_xref=COG:COG1629;gene=fhuA_1;inference=ab initio prediction:Prodigal:002006,similar to AA sequence:UniProtKB:P06971;locus_tag=DJBHPIMP_01049;product=Ferrichrome outer membrane transporter/phage receptor
NZ_CP029550.1	Prodigal:002006	CDS	1057099	1058466	.	+	0	ID=DJBHPIMP_01050;inference=ab initio prediction:Prodigal:002006;locus_tag=DJBHPIMP_01050;product=hypothetical protein
NZ_CP029550.1	Prodigal:002006	CDS	1058429	1061149	.	-	0	ID=DJBHPIMP_01051;inference=ab initio prediction:Prodigal:002006;locus_tag=DJBHPIMP_01051;product=hypothetical protein
NZ_CP029550.1	Prodigal:002006	CDS	1061304	1062005	.	+	0	ID=DJBHPIMP_01052;inference=ab initio prediction:Prodigal:002006;locus_tag=DJBHPIMP_01052;product=hypothetical protein
NZ_CP029550.1	Prodigal:002006	CDS	1062014	1062571	.	+	0	ID=DJBHPIMP_01053;inference=ab initio prediction:Prodigal:002006;locus_tag=DJBHPIMP_01053;product=hypothetical protein
NZ_CP029550.1	Prodigal:002006	CDS	1062864	1063895	.	+	0	ID=DJBHPIMP_01054;eC_number=2.4.1.250;Name=mshA_7;gene=mshA_7;inference=ab initio prediction:Prodigal:002006,protein motif:HAMAP:MF_01695;locus_tag=DJBHPIMP_01054;product=D-inositol-3-phosphate glycosyltransferase
NZ_CP029550.1	Prodigal:002006	CDS	1063883	1065877	.	+	0	ID=DJBHPIMP_01055;eC_number=2.4.1.227;Name=murG_1;gene=murG_1;inference=ab initio prediction:Prodigal:002006,protein motif:HAMAP:MF_00033;locus_tag=DJBHPIMP_01055;product=UDP-N-acetylglucosamine--N-acetylmuramyl-(pentapeptide) pyrophosphoryl-undecaprenol N-acetylglucosamine transferase
NZ_CP029550.1	Prodigal:002006	CDS	1065874	1067715	.	+	0	ID=DJBHPIMP_01056;eC_number=7.4.2.10;Name=gsiA;db_xref=COG:COG1123;gene=gsiA;inference=ab initio prediction:Prodigal:002006,similar to AA sequence:UniProtKB:P75796;locus_tag=DJBHPIMP_01056;product=Glutathione import ATP-binding protein GsiA
NZ_CP029550.1	Prodigal:002006	CDS	1067715	1068605	.	+	0	ID=DJBHPIMP_01057;inference=ab initio prediction:Prodigal:002006;locus_tag=DJBHPIMP_01057;product=hypothetical protein
NZ_CP029550.1	Prodigal:002006	CDS	1068602	1070551	.	+	0	ID=DJBHPIMP_01058;inference=ab initio prediction:Prodigal:002006;locus_tag=DJBHPIMP_01058;product=hypothetical protein
NZ_CP029550.1	Prodigal:002006	CDS	1070548	1071564	.	+	0	ID=DJBHPIMP_01059;Name=yejB_2;db_xref=COG:COG4174;gene=yejB_2;inference=ab initio prediction:Prodigal:002006,similar to AA sequence:UniProtKB:P0AFU0;locus_tag=DJBHPIMP_01059;product=Inner membrane ABC transporter permease protein YejB
NZ_CP029550.1	Prodigal:002006	CDS	1071564	1072709	.	+	0	ID=DJBHPIMP_01060;inference=ab initio prediction:Prodigal:002006;locus_tag=DJBHPIMP_01060;product=hypothetical protein
NZ_CP029550.1	Prodigal:002006	CDS	1072844	1073362	.	+	0	ID=DJBHPIMP_01061;inference=ab initio prediction:Prodigal:002006;locus_tag=DJBHPIMP_01061;product=hypothetical protein
NZ_CP029550.1	Prodigal:002006	CDS	1073670	1074479	.	-	0	ID=DJBHPIMP_01062;inference=ab initio prediction:Prodigal:002006;locus_tag=DJBHPIMP_01062;product=hypothetical protein
NZ_CP029550.1	Prodigal:002006	CDS	1074476	1074982	.	-	0	ID=DJBHPIMP_01063;Name=ecfG_1;gene=ecfG_1;inference=ab initio prediction:Prodigal:002006,similar to AA sequence:UniProtKB:B3Q6P8;locus_tag=DJBHPIMP_01063;product=ECF RNA polymerase sigma factor EcfG
NZ_CP029550.1	Prodigal:002006	CDS	1075177	1076988	.	-	0	ID=DJBHPIMP_01064;eC_number=4.4.1.16;Name=sufS_1;gene=sufS_1;inference=ab initio prediction:Prodigal:002006,protein motif:HAMAP:MF_01831;locus_tag=DJBHPIMP_01064;product=Cysteine desulfurase
NZ_CP029550.1	Prodigal:002006	CDS	1077199	1078590	.	-	0	ID=DJBHPIMP_01065;inference=ab initio prediction:Prodigal:002006;locus_tag=DJBHPIMP_01065;product=hypothetical protein
NZ_CP029550.1	Prodigal:002006	CDS	1079025	1079816	.	-	0	ID=DJBHPIMP_01066;eC_number=2.3.1.30;Name=cysE_1;db_xref=COG:COG1045;gene=cysE_1;inference=ab initio prediction:Prodigal:002006,similar to AA sequence:UniProtKB:P29847;locus_tag=DJBHPIMP_01066;product=Serine acetyltransferase
NZ_CP029550.1	Prodigal:002006	CDS	1079899	1080105	.	-	0	ID=DJBHPIMP_01067;inference=ab initio prediction:Prodigal:002006;locus_tag=DJBHPIMP_01067;product=hypothetical protein
NZ_CP029550.1	Prodigal:002006	CDS	1080399	1080815	.	+	0	ID=DJBHPIMP_01068;inference=ab initio prediction:Prodigal:002006,similar to AA sequence:UniProtKB:Q9PFB2;locus_tag=DJBHPIMP_01068;note=UPF0394 membrane protein XF_0766;product=hypothetical protein
NZ_CP029550.1	Prodigal:002006	CDS	1080812	1081273	.	+	0	ID=DJBHPIMP_01069;inference=ab initio prediction:Prodigal:002006,similar to AA sequence:UniProtKB:Q9PFB3;locus_tag=DJBHPIMP_01069;note=UPF0394 membrane protein XF_0765;product=hypothetical protein
NZ_CP029550.1	Prodigal:002006	CDS	1081581	1082558	.	+	0	ID=DJBHPIMP_01070;eC_number=2.8.1.1;db_xref=COG:COG2897;inference=ab initio prediction:Prodigal:002006,similar to AA sequence:UniProtKB:A0R4C9;locus_tag=DJBHPIMP_01070;product=Putative thiosulfate sulfurtransferase
NZ_CP029550.1	Prodigal:002006	CDS	1082555	1083796	.	+	0	ID=DJBHPIMP_01071;inference=ab initio prediction:Prodigal:002006;locus_tag=DJBHPIMP_01071;product=hypothetical protein
NZ_CP029550.1	Prodigal:002006	CDS	1083817	1084716	.	-	0	ID=DJBHPIMP_01072;eC_number=1.1.1.60;Name=glxR;db_xref=COG:COG2084;gene=glxR;inference=ab initio prediction:Prodigal:002006,similar to AA sequence:UniProtKB:P77161;locus_tag=DJBHPIMP_01072;product=2-hydroxy-3-oxopropionate reductase
NZ_CP029550.1	Prodigal:002006	CDS	1084733	1085503	.	-	0	ID=DJBHPIMP_01073;eC_number=4.1.2.52;Name=hpcH;db_xref=COG:COG3836;gene=hpcH;inference=ab initio prediction:Prodigal:002006,similar to AA sequence:UniProtKB:Q47098;locus_tag=DJBHPIMP_01073;product=4-hydroxy-2-oxo-heptane-1%2C7-dioate aldolase
NZ_CP029550.1	Prodigal:002006	CDS	1085533	1086894	.	-	0	ID=DJBHPIMP_01074;eC_number=4.2.1.40;Name=gudD;db_xref=COG:COG4948;gene=gudD;inference=ab initio prediction:Prodigal:002006,similar to AA sequence:UniProtKB:P0AES2;locus_tag=DJBHPIMP_01074;product=Glucarate dehydratase
NZ_CP029550.1	Prodigal:002006	CDS	1087020	1087910	.	-	0	ID=DJBHPIMP_01075;Name=hcaR;gene=hcaR;inference=ab initio prediction:Prodigal:002006,similar to AA sequence:UniProtKB:Q47141;locus_tag=DJBHPIMP_01075;product=Hca operon transcriptional activator HcaR
NZ_CP029550.1	Prodigal:002006	CDS	1087993	1089315	.	-	0	ID=DJBHPIMP_01076;Name=gudP;gene=gudP;inference=ab initio prediction:Prodigal:002006,similar to AA sequence:UniProtKB:Q46916;locus_tag=DJBHPIMP_01076;product=putative glucarate transporter
NZ_CP029550.1	Prodigal:002006	CDS	1089609	1089890	.	-	0	ID=DJBHPIMP_01077;inference=ab initio prediction:Prodigal:002006;locus_tag=DJBHPIMP_01077;product=hypothetical protein
NZ_CP029550.1	Prodigal:002006	CDS	1090129	1090290	.	+	0	ID=DJBHPIMP_01078;inference=ab initio prediction:Prodigal:002006;locus_tag=DJBHPIMP_01078;product=hypothetical protein
NZ_CP029550.1	Prodigal:002006	CDS	1090328	1091377	.	-	0	ID=DJBHPIMP_01079;db_xref=COG:COG1840;inference=ab initio prediction:Prodigal:002006,similar to AA sequence:UniProtKB:P43951;locus_tag=DJBHPIMP_01079;product=putative protein
NZ_CP029550.1	Prodigal:002006	CDS	1091845	1092942	.	+	0	ID=DJBHPIMP_01080;Name=virS_1;gene=virS_1;inference=ab initio prediction:Prodigal:002006,similar to AA sequence:UniProtKB:P9WMJ3;locus_tag=DJBHPIMP_01080;product=HTH-type transcriptional regulator VirS
NZ_CP029550.1	Prodigal:002006	CDS	1093059	1094180	.	+	0	ID=DJBHPIMP_01081;Name=bepF_3;gene=bepF_3;inference=ab initio prediction:Prodigal:002006,similar to AA sequence:UniProtKB:Q8FWV8;locus_tag=DJBHPIMP_01081;product=Efflux pump periplasmic linker BepF
NZ_CP029550.1	Prodigal:002006	CDS	1094184	1097363	.	+	0	ID=DJBHPIMP_01082;Name=bepG;gene=bepG;inference=ab initio prediction:Prodigal:002006,similar to AA sequence:UniProtKB:Q8FWV9;locus_tag=DJBHPIMP_01082;product=Efflux pump membrane transporter BepG
NZ_CP029550.1	Prodigal:002006	CDS	1097640	1098236	.	+	0	ID=DJBHPIMP_01083;eC_number=2.7.4.1;inference=ab initio prediction:Prodigal:002006,similar to AA sequence:UniProtKB:Q92ZU4;locus_tag=DJBHPIMP_01083;product=Polyphosphate:ADP phosphotransferase 3
NZ_CP029550.1	Prodigal:002006	CDS	1098264	1098665	.	-	0	ID=DJBHPIMP_01084;Name=atpC_2;gene=atpC_2;inference=ab initio prediction:Prodigal:002006,protein motif:HAMAP:MF_00530;locus_tag=DJBHPIMP_01084;product=ATP synthase epsilon chain
NZ_CP029550.1	Prodigal:002006	CDS	1098690	1099472	.	-	0	ID=DJBHPIMP_01085;eC_number=1.3.1.9;Name=fabI_1;db_xref=COG:COG0623;gene=fabI_1;inference=ab initio prediction:Prodigal:002006,similar to AA sequence:UniProtKB:O67505;locus_tag=DJBHPIMP_01085;product=Enoyl-[acyl-carrier-protein] reductase [NADH] FabI
NZ_CP029550.1	Prodigal:002006	CDS	1099469	1101829	.	-	0	ID=DJBHPIMP_01086;inference=ab initio prediction:Prodigal:002006;locus_tag=DJBHPIMP_01086;product=hypothetical protein
NZ_CP029550.1	Prodigal:002006	CDS	1101857	1102360	.	-	0	ID=DJBHPIMP_01087;inference=ab initio prediction:Prodigal:002006;locus_tag=DJBHPIMP_01087;product=hypothetical protein
NZ_CP029550.1	Prodigal:002006	CDS	1102377	1103585	.	-	0	ID=DJBHPIMP_01088;eC_number=2.7.2.1;Name=ackA;db_xref=COG:COG0282;gene=ackA;inference=ab initio prediction:Prodigal:002006,similar to AA sequence:UniProtKB:Q9WYB1;locus_tag=DJBHPIMP_01088;product=Acetate kinase
NZ_CP029550.1	Prodigal:002006	CDS	1103589	1104563	.	-	0	ID=DJBHPIMP_01089;eC_number=2.3.1.8;Name=pta_1;db_xref=COG:COG0280;gene=pta_1;inference=ab initio prediction:Prodigal:002006,similar to AA sequence:UniProtKB:Q9X0L4;locus_tag=DJBHPIMP_01089;product=Phosphate acetyltransferase
NZ_CP029550.1	Prodigal:002006	CDS	1105035	1105358	.	+	0	ID=DJBHPIMP_01090;inference=ab initio prediction:Prodigal:002006;locus_tag=DJBHPIMP_01090;product=hypothetical protein
NZ_CP029550.1	Prodigal:002006	CDS	1105404	1105769	.	+	0	ID=DJBHPIMP_01091;inference=ab initio prediction:Prodigal:002006;locus_tag=DJBHPIMP_01091;product=hypothetical protein
NZ_CP029550.1	Prodigal:002006	CDS	1105790	1106623	.	+	0	ID=DJBHPIMP_01092;inference=ab initio prediction:Prodigal:002006;locus_tag=DJBHPIMP_01092;product=hypothetical protein
NZ_CP029550.1	Prodigal:002006	CDS	1106718	1107116	.	-	0	ID=DJBHPIMP_01093;inference=ab initio prediction:Prodigal:002006;locus_tag=DJBHPIMP_01093;product=hypothetical protein
NZ_CP029550.1	Prodigal:002006	CDS	1107144	1107446	.	+	0	ID=DJBHPIMP_01094;inference=ab initio prediction:Prodigal:002006;locus_tag=DJBHPIMP_01094;product=hypothetical protein
NZ_CP029550.1	Prodigal:002006	CDS	1108394	1109641	.	-	0	ID=DJBHPIMP_01095;inference=ab initio prediction:Prodigal:002006,similar to AA sequence:ISfinder:ISMex14;locus_tag=DJBHPIMP_01095;product=IS256 family transposase ISMex14
NZ_CP029550.1	Prodigal:002006	CDS	1110201	1110410	.	+	0	ID=DJBHPIMP_01096;inference=ab initio prediction:Prodigal:002006;locus_tag=DJBHPIMP_01096;product=hypothetical protein
NZ_CP029550.1	Prodigal:002006	CDS	1110491	1110757	.	+	0	ID=DJBHPIMP_01097;inference=ab initio prediction:Prodigal:002006;locus_tag=DJBHPIMP_01097;product=hypothetical protein
NZ_CP029550.1	Prodigal:002006	CDS	1110764	1111501	.	-	0	ID=DJBHPIMP_01098;inference=ab initio prediction:Prodigal:002006;locus_tag=DJBHPIMP_01098;product=hypothetical protein
NZ_CP029550.1	Prodigal:002006	CDS	1111635	1111907	.	+	0	ID=DJBHPIMP_01099;inference=ab initio prediction:Prodigal:002006,similar to AA sequence:UniProtKB:B8H4R9;locus_tag=DJBHPIMP_01099;note=UPF0335 protein CCNA_03428;product=hypothetical protein
NZ_CP029550.1	Prodigal:002006	CDS	1112054	1112980	.	+	0	ID=DJBHPIMP_01100;eC_number=1.1.1.169;db_xref=COG:COG1893;inference=ab initio prediction:Prodigal:002006,similar to AA sequence:UniProtKB:P9WIL1;locus_tag=DJBHPIMP_01100;product=2-dehydropantoate 2-reductase
NZ_CP029550.1	Prodigal:002006	CDS	1112977	1114404	.	-	0	ID=DJBHPIMP_01101;eC_number=1.-.-.-;db_xref=COG:COG0277;inference=ab initio prediction:Prodigal:002006,similar to AA sequence:UniProtKB:P9WIT1;locus_tag=DJBHPIMP_01101;product=putative FAD-linked oxidoreductase
NZ_CP029550.1	Prodigal:002006	CDS	1114792	1114974	.	-	0	ID=DJBHPIMP_01102;inference=ab initio prediction:Prodigal:002006;locus_tag=DJBHPIMP_01102;product=hypothetical protein
NZ_CP029550.1	Prodigal:002006	CDS	1115327	1116529	.	-	0	ID=DJBHPIMP_01103;inference=ab initio prediction:Prodigal:002006;locus_tag=DJBHPIMP_01103;product=hypothetical protein
NZ_CP029550.1	Prodigal:002006	CDS	1116640	1117053	.	-	0	ID=DJBHPIMP_01104;eC_number=2.5.1.-;Name=fosB;gene=fosB;inference=ab initio prediction:Prodigal:002006,protein motif:HAMAP:MF_01512;locus_tag=DJBHPIMP_01104;product=Metallothiol transferase FosB
NZ_CP029550.1	Prodigal:002006	CDS	1117218	1118726	.	+	0	ID=DJBHPIMP_01105;eC_number=1.1.1.402;Name=eryB;db_xref=COG:COG0578;gene=eryB;inference=ab initio prediction:Prodigal:002006,similar to AA sequence:UniProtKB:Q2YIQ2;locus_tag=DJBHPIMP_01105;product=D-erythritol 1-phosphate dehydrogenase
NZ_CP029550.1	Prodigal:002006	CDS	1118775	1120280	.	+	0	ID=DJBHPIMP_01106;eC_number=2.7.1.30;Name=glpK;db_xref=COG:COG0554;gene=glpK;inference=ab initio prediction:Prodigal:002006,similar to AA sequence:UniProtKB:P9WPK1;locus_tag=DJBHPIMP_01106;product=Glycerol kinase
NZ_CP029550.1	Prodigal:002006	CDS	1120285	1121262	.	-	0	ID=DJBHPIMP_01107;inference=ab initio prediction:Prodigal:002006;locus_tag=DJBHPIMP_01107;product=hypothetical protein
NZ_CP029550.1	Prodigal:002006	CDS	1121297	1122373	.	-	0	ID=DJBHPIMP_01108;Name=ada;db_xref=COG:COG0350;gene=ada;inference=ab initio prediction:Prodigal:002006,similar to AA sequence:UniProtKB:P06134;locus_tag=DJBHPIMP_01108;product=Bifunctional transcriptional activator/DNA repair enzyme Ada
NZ_CP029550.1	Prodigal:002006	CDS	1122456	1123367	.	-	0	ID=DJBHPIMP_01109;Name=alkA;db_xref=COG:COG0122;gene=alkA;inference=ab initio prediction:Prodigal:002006,similar to AA sequence:UniProtKB:P9WJW3;locus_tag=DJBHPIMP_01109;product=putative bifunctional transcriptional activator/DNA repair enzyme AlkA
NZ_CP029550.1	Prodigal:002006	CDS	1123490	1123900	.	+	0	ID=DJBHPIMP_01110;inference=ab initio prediction:Prodigal:002006;locus_tag=DJBHPIMP_01110;product=hypothetical protein
NZ_CP029550.1	Prodigal:002006	CDS	1123855	1124337	.	-	0	ID=DJBHPIMP_01111;inference=ab initio prediction:Prodigal:002006;locus_tag=DJBHPIMP_01111;product=hypothetical protein
NZ_CP029550.1	Prodigal:002006	CDS	1124389	1125036	.	-	0	ID=DJBHPIMP_01112;Name=narL;db_xref=COG:COG2197;gene=narL;inference=ab initio prediction:Prodigal:002006,similar to AA sequence:UniProtKB:P0AF28;locus_tag=DJBHPIMP_01112;product=Nitrate/nitrite response regulator protein NarL
NZ_CP029550.1	Prodigal:002006	CDS	1125619	1127499	.	+	0	ID=DJBHPIMP_01113;Name=prsD_1;gene=prsD_1;inference=ab initio prediction:Prodigal:002006,similar to AA sequence:UniProtKB:Q7ANN4;locus_tag=DJBHPIMP_01113;product=Type I secretion system ATP-binding protein PrsD
NZ_CP029550.1	Prodigal:002006	CDS	1127499	1127612	.	+	0	ID=DJBHPIMP_01114;inference=ab initio prediction:Prodigal:002006;locus_tag=DJBHPIMP_01114;product=hypothetical protein
NZ_CP029550.1	Prodigal:002006	CDS	1127603	1128952	.	+	0	ID=DJBHPIMP_01115;Name=prsE_1;gene=prsE_1;inference=ab initio prediction:Prodigal:002006,similar to AA sequence:UniProtKB:Q7ANN5;locus_tag=DJBHPIMP_01115;product=Type I secretion system membrane fusion protein PrsE
NZ_CP029550.1	Prodigal:002006	CDS	1129015	1130124	.	+	0	ID=DJBHPIMP_01116;eC_number=1.1.5.-;Name=lhgD;db_xref=COG:COG0579;gene=lhgD;inference=ab initio prediction:Prodigal:002006,similar to AA sequence:UniProtKB:P37339;locus_tag=DJBHPIMP_01116;product=L-2-hydroxyglutarate dehydrogenase
NZ_CP029550.1	Prodigal:002006	CDS	1130138	1132396	.	-	0	ID=DJBHPIMP_01117;inference=ab initio prediction:Prodigal:002006;locus_tag=DJBHPIMP_01117;product=hypothetical protein
NZ_CP029550.1	Prodigal:002006	CDS	1132393	1136664	.	-	0	ID=DJBHPIMP_01118;inference=ab initio prediction:Prodigal:002006;locus_tag=DJBHPIMP_01118;product=hypothetical protein
NZ_CP029550.1	Prodigal:002006	CDS	1136998	1137714	.	-	0	ID=DJBHPIMP_01119;Name=yohK;db_xref=COG:COG1346;gene=yohK;inference=ab initio prediction:Prodigal:002006,similar to AA sequence:UniProtKB:P0AD19;locus_tag=DJBHPIMP_01119;product=Inner membrane protein YohK
NZ_CP029550.1	Prodigal:002006	CDS	1137711	1137890	.	-	0	ID=DJBHPIMP_01120;inference=ab initio prediction:Prodigal:002006;locus_tag=DJBHPIMP_01120;product=hypothetical protein
NZ_CP029550.1	Prodigal:002006	CDS	1137890	1138117	.	-	0	ID=DJBHPIMP_01121;inference=ab initio prediction:Prodigal:002006;locus_tag=DJBHPIMP_01121;product=hypothetical protein
NZ_CP029550.1	Prodigal:002006	CDS	1138149	1138628	.	-	0	ID=DJBHPIMP_01122;inference=ab initio prediction:Prodigal:002006;locus_tag=DJBHPIMP_01122;product=hypothetical protein
NZ_CP029550.1	Aragorn:001002	tRNA	1138963	1139038	.	+	.	ID=DJBHPIMP_01123;inference=COORDINATES:profile:Aragorn:001002;locus_tag=DJBHPIMP_01123;product=tRNA-Thr(cgt)
NZ_CP029550.1	Prodigal:002006	CDS	1139306	1139680	.	+	0	ID=DJBHPIMP_01124;inference=ab initio prediction:Prodigal:002006,similar to AA sequence:ISfinder:ISMch3;locus_tag=DJBHPIMP_01124;product=IS3 family transposase ISMch3
NZ_CP029550.1	Prodigal:002006	CDS	1139677	1140657	.	+	0	ID=DJBHPIMP_01125;inference=ab initio prediction:Prodigal:002006,similar to AA sequence:ISfinder:ISMno31;locus_tag=DJBHPIMP_01125;product=IS3 family transposase ISMno31
NZ_CP029550.1	Prodigal:002006	CDS	1140747	1140950	.	+	0	ID=DJBHPIMP_01126;inference=ab initio prediction:Prodigal:002006;locus_tag=DJBHPIMP_01126;product=hypothetical protein
NZ_CP029550.1	Prodigal:002006	CDS	1141188	1142228	.	-	0	ID=DJBHPIMP_01127;inference=ab initio prediction:Prodigal:002006;locus_tag=DJBHPIMP_01127;product=hypothetical protein
NZ_CP029550.1	Prodigal:002006	CDS	1142330	1143193	.	+	0	ID=DJBHPIMP_01128;inference=ab initio prediction:Prodigal:002006,similar to AA sequence:ISfinder:ISMdi5;locus_tag=DJBHPIMP_01128;product=IS3 family transposase ISMdi5
NZ_CP029550.1	Prodigal:002006	CDS	1143881	1145200	.	-	0	ID=DJBHPIMP_01129;inference=ab initio prediction:Prodigal:002006,similar to AA sequence:ISfinder:ISMmg4;locus_tag=DJBHPIMP_01129;product=IS701 family transposase ISMmg4
NZ_CP029550.1	Prodigal:002006	CDS	1145337	1146401	.	-	0	ID=DJBHPIMP_01130;inference=ab initio prediction:Prodigal:002006;locus_tag=DJBHPIMP_01130;product=hypothetical protein
NZ_CP029550.1	Prodigal:002006	CDS	1146628	1147638	.	-	0	ID=DJBHPIMP_01131;eC_number=3.6.1.-;Name=rsgA;gene=rsgA;inference=ab initio prediction:Prodigal:002006,protein motif:HAMAP:MF_01820;locus_tag=DJBHPIMP_01131;product=Small ribosomal subunit biogenesis GTPase RsgA
NZ_CP029550.1	Prodigal:002006	CDS	1149008	1150012	.	-	0	ID=DJBHPIMP_01132;eC_number=2.7.13.3;inference=ab initio prediction:Prodigal:002006,similar to AA sequence:UniProtKB:Q8YC53;locus_tag=DJBHPIMP_01132;product=Blue-light-activated histidine kinase
NZ_CP029550.1	Prodigal:002006	CDS	1150006	1150143	.	-	0	ID=DJBHPIMP_01133;inference=ab initio prediction:Prodigal:002006;locus_tag=DJBHPIMP_01133;product=hypothetical protein
NZ_CP029550.1	Prodigal:002006	CDS	1150573	1150662	.	+	0	ID=DJBHPIMP_01134;Name=pqqA_1;gene=pqqA_1;inference=ab initio prediction:Prodigal:002006,protein motif:HAMAP:MF_00656;locus_tag=DJBHPIMP_01134;product=Coenzyme PQQ synthesis protein A
NZ_CP029550.1	Prodigal:002006	CDS	1150995	1151276	.	+	0	ID=DJBHPIMP_01135;inference=ab initio prediction:Prodigal:002006,similar to AA sequence:ISfinder:ISMdi3;locus_tag=DJBHPIMP_01135;product=IS3 family transposase ISMdi3
NZ_CP029550.1	Prodigal:002006	CDS	1151384	1152136	.	+	0	ID=DJBHPIMP_01136;inference=ab initio prediction:Prodigal:002006,similar to AA sequence:ISfinder:ISMdi3;locus_tag=DJBHPIMP_01136;product=IS3 family transposase ISMdi3
NZ_CP029550.1	Prodigal:002006	CDS	1154786	1155334	.	+	0	ID=DJBHPIMP_01137;inference=ab initio prediction:Prodigal:002006;locus_tag=DJBHPIMP_01137;product=hypothetical protein
NZ_CP029550.1	Prodigal:002006	CDS	1155432	1156172	.	-	0	ID=DJBHPIMP_01138;inference=ab initio prediction:Prodigal:002006;locus_tag=DJBHPIMP_01138;product=hypothetical protein
NZ_CP029550.1	Prodigal:002006	CDS	1156224	1156988	.	+	0	ID=DJBHPIMP_01139;Name=fixK_3;db_xref=COG:COG0664;gene=fixK_3;inference=ab initio prediction:Prodigal:002006,similar to AA sequence:UniProtKB:P29286;locus_tag=DJBHPIMP_01139;product=Nitrogen fixation regulation protein FixK
NZ_CP029550.1	Prodigal:002006	CDS	1157318	1157554	.	+	0	ID=DJBHPIMP_01140;inference=ab initio prediction:Prodigal:002006;locus_tag=DJBHPIMP_01140;product=hypothetical protein
NZ_CP029550.1	Prodigal:002006	CDS	1157755	1158048	.	+	0	ID=DJBHPIMP_01141;inference=ab initio prediction:Prodigal:002006;locus_tag=DJBHPIMP_01141;product=hypothetical protein
NZ_CP029550.1	Prodigal:002006	CDS	1158292	1158987	.	-	0	ID=DJBHPIMP_01142;eC_number=5.4.2.11;Name=gpmA_1;gene=gpmA_1;inference=ab initio prediction:Prodigal:002006,similar to AA sequence:UniProtKB:B4RIY7;locus_tag=DJBHPIMP_01142;product=2%2C3-bisphosphoglycerate-dependent phosphoglycerate mutase
NZ_CP029550.1	Prodigal:002006	CDS	1159265	1159420	.	-	0	ID=DJBHPIMP_01143;inference=ab initio prediction:Prodigal:002006;locus_tag=DJBHPIMP_01143;product=hypothetical protein
NZ_CP029550.1	Prodigal:002006	CDS	1160202	1160585	.	+	0	ID=DJBHPIMP_01144;inference=ab initio prediction:Prodigal:002006;locus_tag=DJBHPIMP_01144;product=hypothetical protein
NZ_CP029550.1	Prodigal:002006	CDS	1160728	1160922	.	+	0	ID=DJBHPIMP_01145;inference=ab initio prediction:Prodigal:002006,similar to AA sequence:ISfinder:ISMex25;locus_tag=DJBHPIMP_01145;product=IS6 family transposase ISMex25
NZ_CP029550.1	Prodigal:002006	CDS	1161032	1161304	.	+	0	ID=DJBHPIMP_01146;db_xref=COG:COG3039;inference=ab initio prediction:Prodigal:002006,similar to AA sequence:ISfinder:ISPye24;locus_tag=DJBHPIMP_01146;product=IS5 family transposase ISPye24
NZ_CP029550.1	Prodigal:002006	CDS	1161486	1161974	.	+	0	ID=DJBHPIMP_01147;inference=ab initio prediction:Prodigal:002006;locus_tag=DJBHPIMP_01147;product=hypothetical protein
NZ_CP029550.1	Prodigal:002006	CDS	1162161	1162376	.	+	0	ID=DJBHPIMP_01148;inference=ab initio prediction:Prodigal:002006;locus_tag=DJBHPIMP_01148;product=hypothetical protein
NZ_CP029550.1	Prodigal:002006	CDS	1162615	1162824	.	+	0	ID=DJBHPIMP_01149;inference=ab initio prediction:Prodigal:002006;locus_tag=DJBHPIMP_01149;product=hypothetical protein
NZ_CP029550.1	Prodigal:002006	CDS	1162847	1162978	.	-	0	ID=DJBHPIMP_01150;inference=ab initio prediction:Prodigal:002006;locus_tag=DJBHPIMP_01150;product=hypothetical protein
NZ_CP029550.1	Prodigal:002006	CDS	1162944	1163171	.	-	0	ID=DJBHPIMP_01151;inference=ab initio prediction:Prodigal:002006;locus_tag=DJBHPIMP_01151;product=hypothetical protein
NZ_CP029550.1	Prodigal:002006	CDS	1163792	1164223	.	+	0	ID=DJBHPIMP_01152;eC_number=2.7.7.-;inference=ab initio prediction:Prodigal:002006,similar to AA sequence:UniProtKB:P74081;locus_tag=DJBHPIMP_01152;product=A-adding tRNA nucleotidyltransferase
NZ_CP029550.1	Prodigal:002006	CDS	1164305	1165252	.	-	0	ID=DJBHPIMP_01153;inference=ab initio prediction:Prodigal:002006,similar to AA sequence:ISfinder:ISAav5;locus_tag=DJBHPIMP_01153;product=IS481 family transposase ISAav5
NZ_CP029550.1	Prodigal:002006	CDS	1165410	1165610	.	+	0	ID=DJBHPIMP_01154;inference=ab initio prediction:Prodigal:002006;locus_tag=DJBHPIMP_01154;product=hypothetical protein
NZ_CP029550.1	Prodigal:002006	CDS	1165773	1165892	.	-	0	ID=DJBHPIMP_01155;inference=ab initio prediction:Prodigal:002006;locus_tag=DJBHPIMP_01155;product=hypothetical protein
NZ_CP029550.1	Prodigal:002006	CDS	1166336	1166935	.	+	0	ID=DJBHPIMP_01156;inference=ab initio prediction:Prodigal:002006;locus_tag=DJBHPIMP_01156;product=hypothetical protein
NZ_CP029550.1	Prodigal:002006	CDS	1167154	1168341	.	+	0	ID=DJBHPIMP_01157;inference=ab initio prediction:Prodigal:002006;locus_tag=DJBHPIMP_01157;product=hypothetical protein
NZ_CP029550.1	Prodigal:002006	CDS	1168712	1169053	.	-	0	ID=DJBHPIMP_01158;inference=ab initio prediction:Prodigal:002006;locus_tag=DJBHPIMP_01158;product=hypothetical protein
NZ_CP029550.1	Prodigal:002006	CDS	1169268	1169420	.	-	0	ID=DJBHPIMP_01159;inference=ab initio prediction:Prodigal:002006;locus_tag=DJBHPIMP_01159;product=hypothetical protein
NZ_CP029550.1	Prodigal:002006	CDS	1169669	1169905	.	-	0	ID=DJBHPIMP_01160;inference=ab initio prediction:Prodigal:002006;locus_tag=DJBHPIMP_01160;product=hypothetical protein
NZ_CP029550.1	Prodigal:002006	CDS	1170385	1171434	.	-	0	ID=DJBHPIMP_01161;inference=ab initio prediction:Prodigal:002006;locus_tag=DJBHPIMP_01161;product=hypothetical protein
NZ_CP029550.1	Prodigal:002006	CDS	1171562	1171861	.	-	0	ID=DJBHPIMP_01162;inference=ab initio prediction:Prodigal:002006;locus_tag=DJBHPIMP_01162;product=hypothetical protein
NZ_CP029550.1	Prodigal:002006	CDS	1171883	1172035	.	-	0	ID=DJBHPIMP_01163;inference=ab initio prediction:Prodigal:002006;locus_tag=DJBHPIMP_01163;product=hypothetical protein
NZ_CP029550.1	Prodigal:002006	CDS	1173041	1174867	.	-	0	ID=DJBHPIMP_01164;eC_number=3.2.1.28;db_xref=COG:COG3387;inference=ab initio prediction:Prodigal:002006,similar to AA sequence:UniProtKB:A0R0W9;locus_tag=DJBHPIMP_01164;product=Trehalase
NZ_CP029550.1	Prodigal:002006	CDS	1175095	1176186	.	-	0	ID=DJBHPIMP_01165;inference=ab initio prediction:Prodigal:002006,similar to AA sequence:ISfinder:ISMex18;locus_tag=DJBHPIMP_01165;product=IS630 family transposase ISMex18
NZ_CP029550.1	Prodigal:002006	CDS	1176282	1176743	.	-	0	ID=DJBHPIMP_01166;inference=ab initio prediction:Prodigal:002006;locus_tag=DJBHPIMP_01166;product=hypothetical protein
NZ_CP029550.1	Prodigal:002006	CDS	1176809	1177330	.	-	0	ID=DJBHPIMP_01167;inference=ab initio prediction:Prodigal:002006;locus_tag=DJBHPIMP_01167;product=hypothetical protein
NZ_CP029550.1	Prodigal:002006	CDS	1177811	1179760	.	+	0	ID=DJBHPIMP_01168;inference=ab initio prediction:Prodigal:002006;locus_tag=DJBHPIMP_01168;product=hypothetical protein
NZ_CP029550.1	Prodigal:002006	CDS	1179968	1180129	.	+	0	ID=DJBHPIMP_01169;inference=ab initio prediction:Prodigal:002006;locus_tag=DJBHPIMP_01169;product=hypothetical protein
NZ_CP029550.1	Prodigal:002006	CDS	1180235	1180462	.	-	0	ID=DJBHPIMP_01170;inference=ab initio prediction:Prodigal:002006;locus_tag=DJBHPIMP_01170;product=hypothetical protein
NZ_CP029550.1	Prodigal:002006	CDS	1180767	1181123	.	-	0	ID=DJBHPIMP_01171;inference=ab initio prediction:Prodigal:002006;locus_tag=DJBHPIMP_01171;product=hypothetical protein
NZ_CP029550.1	Prodigal:002006	CDS	1181323	1181748	.	+	0	ID=DJBHPIMP_01172;inference=ab initio prediction:Prodigal:002006;locus_tag=DJBHPIMP_01172;product=hypothetical protein
NZ_CP029550.1	Prodigal:002006	CDS	1181951	1182208	.	+	0	ID=DJBHPIMP_01173;inference=ab initio prediction:Prodigal:002006;locus_tag=DJBHPIMP_01173;product=hypothetical protein
NZ_CP029550.1	Prodigal:002006	CDS	1182286	1182489	.	-	0	ID=DJBHPIMP_01174;inference=ab initio prediction:Prodigal:002006;locus_tag=DJBHPIMP_01174;product=hypothetical protein
NZ_CP029550.1	Prodigal:002006	CDS	1182643	1184034	.	-	0	ID=DJBHPIMP_01175;inference=ab initio prediction:Prodigal:002006;locus_tag=DJBHPIMP_01175;product=hypothetical protein
NZ_CP029550.1	Prodigal:002006	CDS	1184039	1185019	.	-	0	ID=DJBHPIMP_01176;inference=ab initio prediction:Prodigal:002006;locus_tag=DJBHPIMP_01176;product=hypothetical protein
NZ_CP029550.1	Prodigal:002006	CDS	1185012	1186190	.	-	0	ID=DJBHPIMP_01177;inference=ab initio prediction:Prodigal:002006;locus_tag=DJBHPIMP_01177;product=hypothetical protein
NZ_CP029550.1	Prodigal:002006	CDS	1186951	1187163	.	-	0	ID=DJBHPIMP_01178;inference=ab initio prediction:Prodigal:002006;locus_tag=DJBHPIMP_01178;product=hypothetical protein
NZ_CP029550.1	Prodigal:002006	CDS	1187199	1187627	.	-	0	ID=DJBHPIMP_01179;inference=ab initio prediction:Prodigal:002006;locus_tag=DJBHPIMP_01179;product=hypothetical protein
NZ_CP029550.1	Prodigal:002006	CDS	1187781	1188047	.	-	0	ID=DJBHPIMP_01180;inference=ab initio prediction:Prodigal:002006;locus_tag=DJBHPIMP_01180;product=hypothetical protein
NZ_CP029550.1	Prodigal:002006	CDS	1188187	1188306	.	+	0	ID=DJBHPIMP_01181;inference=ab initio prediction:Prodigal:002006;locus_tag=DJBHPIMP_01181;product=hypothetical protein
NZ_CP029550.1	Prodigal:002006	CDS	1188281	1189099	.	-	0	ID=DJBHPIMP_01182;db_xref=COG:COG3039;inference=ab initio prediction:Prodigal:002006,similar to AA sequence:ISfinder:ISMdi17;locus_tag=DJBHPIMP_01182;product=IS5 family transposase ISMdi17
NZ_CP029550.1	Prodigal:002006	CDS	1190068	1190340	.	+	0	ID=DJBHPIMP_01183;inference=ab initio prediction:Prodigal:002006;locus_tag=DJBHPIMP_01183;product=hypothetical protein
NZ_CP029550.1	Prodigal:002006	CDS	1190581	1190979	.	-	0	ID=DJBHPIMP_01184;inference=ab initio prediction:Prodigal:002006;locus_tag=DJBHPIMP_01184;product=hypothetical protein
NZ_CP029550.1	Prodigal:002006	CDS	1191140	1191403	.	+	0	ID=DJBHPIMP_01185;inference=ab initio prediction:Prodigal:002006;locus_tag=DJBHPIMP_01185;product=hypothetical protein
NZ_CP029550.1	Prodigal:002006	CDS	1191407	1191742	.	+	0	ID=DJBHPIMP_01186;inference=ab initio prediction:Prodigal:002006;locus_tag=DJBHPIMP_01186;product=hypothetical protein
NZ_CP029550.1	Prodigal:002006	CDS	1191746	1191952	.	+	0	ID=DJBHPIMP_01187;inference=ab initio prediction:Prodigal:002006;locus_tag=DJBHPIMP_01187;product=hypothetical protein
NZ_CP029550.1	Prodigal:002006	CDS	1191952	1192839	.	+	0	ID=DJBHPIMP_01188;inference=ab initio prediction:Prodigal:002006;locus_tag=DJBHPIMP_01188;product=hypothetical protein
NZ_CP029550.1	Prodigal:002006	CDS	1192964	1193101	.	-	0	ID=DJBHPIMP_01189;inference=ab initio prediction:Prodigal:002006;locus_tag=DJBHPIMP_01189;product=hypothetical protein
NZ_CP029550.1	Prodigal:002006	CDS	1193301	1193561	.	-	0	ID=DJBHPIMP_01190;inference=ab initio prediction:Prodigal:002006;locus_tag=DJBHPIMP_01190;product=hypothetical protein
NZ_CP029550.1	Prodigal:002006	CDS	1193827	1194063	.	+	0	ID=DJBHPIMP_01191;inference=ab initio prediction:Prodigal:002006;locus_tag=DJBHPIMP_01191;product=hypothetical protein
NZ_CP029550.1	Prodigal:002006	CDS	1194187	1194354	.	+	0	ID=DJBHPIMP_01192;inference=ab initio prediction:Prodigal:002006;locus_tag=DJBHPIMP_01192;product=hypothetical protein
NZ_CP029550.1	Prodigal:002006	CDS	1194400	1194747	.	-	0	ID=DJBHPIMP_01193;inference=ab initio prediction:Prodigal:002006;locus_tag=DJBHPIMP_01193;product=hypothetical protein
NZ_CP029550.1	Prodigal:002006	CDS	1195865	1196893	.	+	0	ID=DJBHPIMP_01194;inference=ab initio prediction:Prodigal:002006,similar to AA sequence:ISfinder:ISMlo1;locus_tag=DJBHPIMP_01194;product=IS110 family transposase ISMlo1
NZ_CP029550.1	Prodigal:002006	CDS	1197314	1197799	.	+	0	ID=DJBHPIMP_01195;inference=ab initio prediction:Prodigal:002006;locus_tag=DJBHPIMP_01195;product=hypothetical protein
NZ_CP029550.1	Prodigal:002006	CDS	1198235	1198474	.	+	0	ID=DJBHPIMP_01196;inference=ab initio prediction:Prodigal:002006;locus_tag=DJBHPIMP_01196;product=hypothetical protein
NZ_CP029550.1	Prodigal:002006	CDS	1198876	1200888	.	-	0	ID=DJBHPIMP_01197;inference=ab initio prediction:Prodigal:002006;locus_tag=DJBHPIMP_01197;product=hypothetical protein
NZ_CP029550.1	Prodigal:002006	CDS	1201078	1202004	.	-	0	ID=DJBHPIMP_01198;eC_number=3.1.1.17;Name=gnl_1;gene=gnl_1;inference=ab initio prediction:Prodigal:002006,similar to AA sequence:UniProtKB:Q01578;locus_tag=DJBHPIMP_01198;product=Gluconolactonase
NZ_CP029550.1	Prodigal:002006	CDS	1202090	1202386	.	-	0	ID=DJBHPIMP_01199;inference=ab initio prediction:Prodigal:002006;locus_tag=DJBHPIMP_01199;product=hypothetical protein
NZ_CP029550.1	Prodigal:002006	CDS	1202667	1202870	.	+	0	ID=DJBHPIMP_01200;inference=ab initio prediction:Prodigal:002006;locus_tag=DJBHPIMP_01200;product=hypothetical protein
NZ_CP029550.1	Prodigal:002006	CDS	1202978	1203625	.	+	0	ID=DJBHPIMP_01201;db_xref=COG:COG0586;inference=ab initio prediction:Prodigal:002006,similar to AA sequence:UniProtKB:P9WP07;locus_tag=DJBHPIMP_01201;product=putative membrane protein
NZ_CP029550.1	Prodigal:002006	CDS	1204153	1204323	.	-	0	ID=DJBHPIMP_01202;inference=ab initio prediction:Prodigal:002006;locus_tag=DJBHPIMP_01202;product=hypothetical protein
NZ_CP029550.1	Prodigal:002006	CDS	1204495	1204710	.	+	0	ID=DJBHPIMP_01203;inference=ab initio prediction:Prodigal:002006;locus_tag=DJBHPIMP_01203;product=hypothetical protein
NZ_CP029550.1	Prodigal:002006	CDS	1204735	1204953	.	-	0	ID=DJBHPIMP_01204;inference=ab initio prediction:Prodigal:002006;locus_tag=DJBHPIMP_01204;product=hypothetical protein
NZ_CP029550.1	Prodigal:002006	CDS	1205885	1206424	.	+	0	ID=DJBHPIMP_01205;inference=ab initio prediction:Prodigal:002006;locus_tag=DJBHPIMP_01205;product=hypothetical protein
NZ_CP029550.1	Prodigal:002006	CDS	1207374	1208621	.	+	0	ID=DJBHPIMP_01206;inference=ab initio prediction:Prodigal:002006,similar to AA sequence:ISfinder:ISMex14;locus_tag=DJBHPIMP_01206;product=IS256 family transposase ISMex14
NZ_CP029550.1	Prodigal:002006	CDS	1208671	1210209	.	-	0	ID=DJBHPIMP_01207;inference=ab initio prediction:Prodigal:002006,similar to AA sequence:UniProtKB:Q881J7;locus_tag=DJBHPIMP_01207;product=Blue-light-activated protein
NZ_CP029550.1	Prodigal:002006	CDS	1210974	1212209	.	+	0	ID=DJBHPIMP_01208;eC_number=2.7.13.3;inference=ab initio prediction:Prodigal:002006,similar to AA sequence:UniProtKB:Q8YC53;locus_tag=DJBHPIMP_01208;product=Blue-light-activated histidine kinase
NZ_CP029550.1	Prodigal:002006	CDS	1212315	1212680	.	-	0	ID=DJBHPIMP_01209;Name=ecfG_2;gene=ecfG_2;inference=ab initio prediction:Prodigal:002006,similar to AA sequence:UniProtKB:B3Q6P8;locus_tag=DJBHPIMP_01209;product=ECF RNA polymerase sigma factor EcfG
NZ_CP029550.1	Prodigal:002006	CDS	1212662	1212994	.	-	0	ID=DJBHPIMP_01210;inference=ab initio prediction:Prodigal:002006;locus_tag=DJBHPIMP_01210;product=hypothetical protein
NZ_CP029550.1	Prodigal:002006	CDS	1213485	1213763	.	+	0	ID=DJBHPIMP_01211;inference=ab initio prediction:Prodigal:002006;locus_tag=DJBHPIMP_01211;product=hypothetical protein
NZ_CP029550.1	Prodigal:002006	CDS	1214113	1214895	.	+	0	ID=DJBHPIMP_01212;inference=ab initio prediction:Prodigal:002006;locus_tag=DJBHPIMP_01212;product=hypothetical protein
NZ_CP029550.1	Prodigal:002006	CDS	1214945	1216270	.	-	0	ID=DJBHPIMP_01213;inference=ab initio prediction:Prodigal:002006;locus_tag=DJBHPIMP_01213;product=hypothetical protein
NZ_CP029550.1	Prodigal:002006	CDS	1216537	1216713	.	+	0	ID=DJBHPIMP_01214;inference=ab initio prediction:Prodigal:002006;locus_tag=DJBHPIMP_01214;product=hypothetical protein
NZ_CP029550.1	Prodigal:002006	CDS	1216777	1216962	.	+	0	ID=DJBHPIMP_01215;inference=ab initio prediction:Prodigal:002006;locus_tag=DJBHPIMP_01215;product=hypothetical protein
NZ_CP029550.1	Prodigal:002006	CDS	1217072	1217854	.	-	0	ID=DJBHPIMP_01216;inference=ab initio prediction:Prodigal:002006;locus_tag=DJBHPIMP_01216;product=hypothetical protein
NZ_CP029550.1	Prodigal:002006	CDS	1218143	1219417	.	-	0	ID=DJBHPIMP_01217;Name=xerC_2;gene=xerC_2;inference=ab initio prediction:Prodigal:002006,protein motif:HAMAP:MF_01808;locus_tag=DJBHPIMP_01217;product=Tyrosine recombinase XerC
NZ_CP029550.1	Prodigal:002006	CDS	1219722	1219976	.	+	0	ID=DJBHPIMP_01218;inference=ab initio prediction:Prodigal:002006;locus_tag=DJBHPIMP_01218;product=hypothetical protein
NZ_CP029550.1	Prodigal:002006	CDS	1219973	1220230	.	+	0	ID=DJBHPIMP_01219;inference=ab initio prediction:Prodigal:002006;locus_tag=DJBHPIMP_01219;product=hypothetical protein
NZ_CP029550.1	Prodigal:002006	CDS	1220227	1220781	.	+	0	ID=DJBHPIMP_01220;inference=ab initio prediction:Prodigal:002006,similar to AA sequence:ISfinder:ISMno21;locus_tag=DJBHPIMP_01220;product=IS630 family transposase ISMno21
NZ_CP029550.1	Prodigal:002006	CDS	1221701	1222648	.	-	0	ID=DJBHPIMP_01221;inference=ab initio prediction:Prodigal:002006;locus_tag=DJBHPIMP_01221;product=hypothetical protein
NZ_CP029550.1	Prodigal:002006	CDS	1223079	1224374	.	-	0	ID=DJBHPIMP_01222;inference=ab initio prediction:Prodigal:002006;locus_tag=DJBHPIMP_01222;product=hypothetical protein
NZ_CP029550.1	Prodigal:002006	CDS	1224753	1225952	.	-	0	ID=DJBHPIMP_01223;inference=ab initio prediction:Prodigal:002006;locus_tag=DJBHPIMP_01223;product=hypothetical protein
NZ_CP029550.1	Prodigal:002006	CDS	1225979	1227013	.	-	0	ID=DJBHPIMP_01224;inference=ab initio prediction:Prodigal:002006;locus_tag=DJBHPIMP_01224;product=hypothetical protein
NZ_CP029550.1	Prodigal:002006	CDS	1227364	1228203	.	-	0	ID=DJBHPIMP_01225;eC_number=3.5.1.118;Name=egtC_1;gene=egtC_1;inference=ab initio prediction:Prodigal:002006,similar to AA sequence:UniProtKB:Q8VIV2;locus_tag=DJBHPIMP_01225;product=Gamma-glutamyl-hercynylcysteine sulfoxide hydrolase
NZ_CP029550.1	Prodigal:002006	CDS	1228349	1230118	.	-	0	ID=DJBHPIMP_01226;eC_number=6.3.5.4;Name=asnB_1;db_xref=COG:COG0367;gene=asnB_1;inference=ab initio prediction:Prodigal:002006,similar to AA sequence:UniProtKB:P54420;locus_tag=DJBHPIMP_01226;product=Asparagine synthetase [glutamine-hydrolyzing] 1
NZ_CP029550.1	Prodigal:002006	CDS	1230403	1232154	.	-	0	ID=DJBHPIMP_01227;inference=ab initio prediction:Prodigal:002006,similar to AA sequence:UniProtKB:Q881J7;locus_tag=DJBHPIMP_01227;product=Blue-light-activated protein
NZ_CP029550.1	Prodigal:002006	CDS	1232144	1232473	.	-	0	ID=DJBHPIMP_01228;Name=kaiB_1;gene=kaiB_1;inference=ab initio prediction:Prodigal:002006,similar to AA sequence:UniProtKB:Q79PF5;locus_tag=DJBHPIMP_01228;product=Circadian clock protein KaiB
NZ_CP029550.1	Prodigal:002006	CDS	1232470	1232811	.	-	0	ID=DJBHPIMP_01229;Name=kaiB_2;gene=kaiB_2;inference=ab initio prediction:Prodigal:002006,protein motif:HAMAP:MF_01835;locus_tag=DJBHPIMP_01229;product=Circadian clock protein KaiB
NZ_CP029550.1	Prodigal:002006	CDS	1232808	1234499	.	-	0	ID=DJBHPIMP_01230;eC_number=2.7.11.1;Name=kaiC_2;gene=kaiC_2;inference=ab initio prediction:Prodigal:002006,similar to AA sequence:UniProtKB:Q8GGL1;locus_tag=DJBHPIMP_01230;product=Circadian clock protein kinase KaiC
NZ_CP029550.1	Prodigal:002006	CDS	1234501	1234662	.	-	0	ID=DJBHPIMP_01231;inference=ab initio prediction:Prodigal:002006;locus_tag=DJBHPIMP_01231;product=hypothetical protein
NZ_CP029550.1	Prodigal:002006	CDS	1234770	1236650	.	-	0	ID=DJBHPIMP_01232;eC_number=2.7.-.-;Name=sasA_3;gene=sasA_3;inference=ab initio prediction:Prodigal:002006,protein motif:HAMAP:MF_01837;locus_tag=DJBHPIMP_01232;product=Adaptive-response sensory-kinase SasA
NZ_CP029550.1	Prodigal:002006	CDS	1236819	1237004	.	+	0	ID=DJBHPIMP_01233;inference=ab initio prediction:Prodigal:002006;locus_tag=DJBHPIMP_01233;product=hypothetical protein
NZ_CP029550.1	Prodigal:002006	CDS	1237070	1237300	.	-	0	ID=DJBHPIMP_01234;inference=ab initio prediction:Prodigal:002006;locus_tag=DJBHPIMP_01234;product=hypothetical protein
NZ_CP029550.1	Prodigal:002006	CDS	1237383	1237922	.	-	0	ID=DJBHPIMP_01235;inference=ab initio prediction:Prodigal:002006;locus_tag=DJBHPIMP_01235;product=hypothetical protein
NZ_CP029550.1	Prodigal:002006	CDS	1238040	1238813	.	-	0	ID=DJBHPIMP_01236;inference=ab initio prediction:Prodigal:002006;locus_tag=DJBHPIMP_01236;product=hypothetical protein
NZ_CP029550.1	Prodigal:002006	CDS	1239280	1240584	.	+	0	ID=DJBHPIMP_01237;inference=ab initio prediction:Prodigal:002006;locus_tag=DJBHPIMP_01237;product=hypothetical protein
NZ_CP029550.1	Prodigal:002006	CDS	1240787	1241104	.	+	0	ID=DJBHPIMP_01238;inference=ab initio prediction:Prodigal:002006;locus_tag=DJBHPIMP_01238;product=hypothetical protein
NZ_CP029550.1	Prodigal:002006	CDS	1241152	1242381	.	+	0	ID=DJBHPIMP_01239;Name=bepF_4;gene=bepF_4;inference=ab initio prediction:Prodigal:002006,similar to AA sequence:UniProtKB:Q8FWV8;locus_tag=DJBHPIMP_01239;product=Efflux pump periplasmic linker BepF
NZ_CP029550.1	Prodigal:002006	CDS	1242419	1245589	.	+	0	ID=DJBHPIMP_01240;Name=bepE;gene=bepE;inference=ab initio prediction:Prodigal:002006,similar to AA sequence:UniProtKB:Q8G2M6;locus_tag=DJBHPIMP_01240;product=Efflux pump membrane transporter BepE
NZ_CP029550.1	Prodigal:002006	CDS	1245872	1246816	.	+	0	ID=DJBHPIMP_01241;Name=cdhR_1;db_xref=COG:COG4977;gene=cdhR_1;inference=ab initio prediction:Prodigal:002006,similar to AA sequence:UniProtKB:Q9HTH5;locus_tag=DJBHPIMP_01241;product=HTH-type transcriptional regulator CdhR
NZ_CP029550.1	Prodigal:002006	CDS	1246922	1247368	.	+	0	ID=DJBHPIMP_01242;eC_number=1.3.99.16;Name=iorA_1;gene=iorA_1;inference=ab initio prediction:Prodigal:002006,similar to AA sequence:UniProtKB:Q51697;locus_tag=DJBHPIMP_01242;product=Isoquinoline 1-oxidoreductase subunit alpha
NZ_CP029550.1	Prodigal:002006	CDS	1247383	1249635	.	+	0	ID=DJBHPIMP_01243;eC_number=1.3.99.16;Name=iorB_1;gene=iorB_1;inference=ab initio prediction:Prodigal:002006,similar to AA sequence:UniProtKB:Q51698;locus_tag=DJBHPIMP_01243;product=Isoquinoline 1-oxidoreductase subunit beta
NZ_CP029550.1	Prodigal:002006	CDS	1249783	1250640	.	+	0	ID=DJBHPIMP_01244;inference=ab initio prediction:Prodigal:002006;locus_tag=DJBHPIMP_01244;product=hypothetical protein
NZ_CP029550.1	Prodigal:002006	CDS	1250689	1251468	.	-	0	ID=DJBHPIMP_01245;inference=ab initio prediction:Prodigal:002006;locus_tag=DJBHPIMP_01245;product=hypothetical protein
NZ_CP029550.1	Prodigal:002006	CDS	1251622	1251888	.	-	0	ID=DJBHPIMP_01246;inference=ab initio prediction:Prodigal:002006;locus_tag=DJBHPIMP_01246;product=hypothetical protein
NZ_CP029550.1	Prodigal:002006	CDS	1252000	1252617	.	-	0	ID=DJBHPIMP_01247;Name=fixK_4;db_xref=COG:COG0664;gene=fixK_4;inference=ab initio prediction:Prodigal:002006,similar to AA sequence:UniProtKB:P29286;locus_tag=DJBHPIMP_01247;product=Nitrogen fixation regulation protein FixK
NZ_CP029550.1	Prodigal:002006	CDS	1253156	1253797	.	+	0	ID=DJBHPIMP_01248;inference=ab initio prediction:Prodigal:002006,similar to AA sequence:UniProtKB:P0AEY1;locus_tag=DJBHPIMP_01248;note=UPF0056 inner membrane protein MarC;product=hypothetical protein
NZ_CP029550.1	Prodigal:002006	CDS	1253904	1254104	.	+	0	ID=DJBHPIMP_01249;inference=ab initio prediction:Prodigal:002006;locus_tag=DJBHPIMP_01249;product=hypothetical protein
NZ_CP029550.1	Prodigal:002006	CDS	1254516	1255961	.	-	0	ID=DJBHPIMP_01250;Name=mdtC_1;db_xref=COG:COG0841;gene=mdtC_1;inference=ab initio prediction:Prodigal:002006,similar to AA sequence:UniProtKB:Q0TG14;locus_tag=DJBHPIMP_01250;product=Multidrug resistance protein MdtC
NZ_CP029550.1	Prodigal:002006	CDS	1255943	1257595	.	-	0	ID=DJBHPIMP_01251;Name=mdtB_1;gene=mdtB_1;inference=ab initio prediction:Prodigal:002006,similar to AA sequence:UniProtKB:B7NCB1;locus_tag=DJBHPIMP_01251;product=Multidrug resistance protein MdtB
NZ_CP029550.1	Prodigal:002006	CDS	1257592	1258785	.	-	0	ID=DJBHPIMP_01252;Name=mdtA_2;gene=mdtA_2;inference=ab initio prediction:Prodigal:002006,similar to AA sequence:UniProtKB:P76397;locus_tag=DJBHPIMP_01252;product=Multidrug resistance protein MdtA
NZ_CP029550.1	Prodigal:002006	CDS	1258804	1260279	.	-	0	ID=DJBHPIMP_01253;eC_number=2.3.1.37;Name=hemA_3;db_xref=COG:COG0156;gene=hemA_3;inference=ab initio prediction:Prodigal:002006,similar to AA sequence:UniProtKB:P18079;locus_tag=DJBHPIMP_01253;product=5-aminolevulinate synthase
NZ_CP029550.1	Prodigal:002006	CDS	1260429	1261397	.	-	0	ID=DJBHPIMP_01254;Name=ssuA_1;gene=ssuA_1;inference=ab initio prediction:Prodigal:002006,similar to AA sequence:UniProtKB:P75853;locus_tag=DJBHPIMP_01254;product=Putative aliphatic sulfonates-binding protein
NZ_CP029550.1	Prodigal:002006	CDS	1261456	1261794	.	-	0	ID=DJBHPIMP_01255;inference=ab initio prediction:Prodigal:002006;locus_tag=DJBHPIMP_01255;product=hypothetical protein
NZ_CP029550.1	Prodigal:002006	CDS	1261791	1262828	.	-	0	ID=DJBHPIMP_01256;inference=ab initio prediction:Prodigal:002006;locus_tag=DJBHPIMP_01256;product=hypothetical protein
NZ_CP029550.1	Prodigal:002006	CDS	1263055	1263906	.	-	0	ID=DJBHPIMP_01257;eC_number=7.6.2.8;Name=btuD_1;gene=btuD_1;inference=ab initio prediction:Prodigal:002006,protein motif:HAMAP:MF_01005;locus_tag=DJBHPIMP_01257;product=Vitamin B12 import ATP-binding protein BtuD
NZ_CP029550.1	Prodigal:002006	CDS	1263903	1264760	.	-	0	ID=DJBHPIMP_01258;inference=ab initio prediction:Prodigal:002006;locus_tag=DJBHPIMP_01258;product=hypothetical protein
NZ_CP029550.1	Prodigal:002006	CDS	1264757	1266175	.	-	0	ID=DJBHPIMP_01259;inference=ab initio prediction:Prodigal:002006;locus_tag=DJBHPIMP_01259;product=hypothetical protein
NZ_CP029550.1	Prodigal:002006	CDS	1266519	1267283	.	+	0	ID=DJBHPIMP_01260;inference=ab initio prediction:Prodigal:002006;locus_tag=DJBHPIMP_01260;product=hypothetical protein
NZ_CP029550.1	Prodigal:002006	CDS	1267448	1267972	.	-	0	ID=DJBHPIMP_01261;inference=ab initio prediction:Prodigal:002006;locus_tag=DJBHPIMP_01261;product=hypothetical protein
NZ_CP029550.1	Prodigal:002006	CDS	1268507	1268935	.	-	0	ID=DJBHPIMP_01262;eC_number=3.1.-.-;Name=fitB;gene=fitB;inference=ab initio prediction:Prodigal:002006,similar to AA sequence:UniProtKB:Q5F882;locus_tag=DJBHPIMP_01262;product=Toxin FitB
NZ_CP029550.1	Prodigal:002006	CDS	1268935	1269234	.	-	0	ID=DJBHPIMP_01263;inference=ab initio prediction:Prodigal:002006;locus_tag=DJBHPIMP_01263;product=hypothetical protein
NZ_CP029550.1	Prodigal:002006	CDS	1269325	1270035	.	-	0	ID=DJBHPIMP_01264;Name=kdpE;db_xref=COG:COG0745;gene=kdpE;inference=ab initio prediction:Prodigal:002006,similar to AA sequence:UniProtKB:P9WGN1;locus_tag=DJBHPIMP_01264;product=Transcriptional regulatory protein KdpE
NZ_CP029550.1	Prodigal:002006	CDS	1270032	1271978	.	-	0	ID=DJBHPIMP_01265;eC_number=2.7.13.3;Name=kdpD;db_xref=COG:COG2205;gene=kdpD;inference=ab initio prediction:Prodigal:002006,similar to AA sequence:UniProtKB:P21865;locus_tag=DJBHPIMP_01265;product=Sensor protein KdpD
NZ_CP029550.1	Prodigal:002006	CDS	1272023	1272760	.	+	0	ID=DJBHPIMP_01266;inference=ab initio prediction:Prodigal:002006;locus_tag=DJBHPIMP_01266;product=hypothetical protein
NZ_CP029550.1	Prodigal:002006	CDS	1272770	1273375	.	-	0	ID=DJBHPIMP_01267;Name=kdpC;db_xref=COG:COG2156;gene=kdpC;inference=ab initio prediction:Prodigal:002006,similar to AA sequence:UniProtKB:P9WKF1;locus_tag=DJBHPIMP_01267;product=Potassium-transporting ATPase KdpC subunit
NZ_CP029550.1	Prodigal:002006	CDS	1273393	1275480	.	-	0	ID=DJBHPIMP_01268;eC_number=7.2.2.6;Name=kdpB;db_xref=COG:COG2216;gene=kdpB;inference=ab initio prediction:Prodigal:002006,similar to AA sequence:UniProtKB:P03960;locus_tag=DJBHPIMP_01268;product=Potassium-transporting ATPase ATP-binding subunit
NZ_CP029550.1	Prodigal:002006	CDS	1275516	1275713	.	-	0	ID=DJBHPIMP_01269;inference=ab initio prediction:Prodigal:002006;locus_tag=DJBHPIMP_01269;product=hypothetical protein
NZ_CP029550.1	Prodigal:002006	CDS	1275717	1277432	.	-	0	ID=DJBHPIMP_01270;Name=kdpA;db_xref=COG:COG2060;gene=kdpA;inference=ab initio prediction:Prodigal:002006,similar to AA sequence:UniProtKB:P03959;locus_tag=DJBHPIMP_01270;product=Potassium-transporting ATPase potassium-binding subunit
NZ_CP029550.1	Prodigal:002006	CDS	1277455	1277544	.	-	0	ID=DJBHPIMP_01271;inference=ab initio prediction:Prodigal:002006;locus_tag=DJBHPIMP_01271;product=hypothetical protein
NZ_CP029550.1	Prodigal:002006	CDS	1278243	1278431	.	+	0	ID=DJBHPIMP_01272;inference=ab initio prediction:Prodigal:002006;locus_tag=DJBHPIMP_01272;product=hypothetical protein
NZ_CP029550.1	Prodigal:002006	CDS	1278524	1280317	.	-	0	ID=DJBHPIMP_01273;inference=ab initio prediction:Prodigal:002006;locus_tag=DJBHPIMP_01273;product=hypothetical protein
NZ_CP029550.1	Prodigal:002006	CDS	1280349	1281743	.	-	0	ID=DJBHPIMP_01274;Name=ltxD;gene=ltxD;inference=ab initio prediction:Prodigal:002006,similar to AA sequence:UniProtKB:P18790;locus_tag=DJBHPIMP_01274;product=Leukotoxin export protein LtxD
NZ_CP029550.1	Prodigal:002006	CDS	1281749	1284061	.	-	0	ID=DJBHPIMP_01275;eC_number=7.4.2.5;Name=ltxB_1;db_xref=COG:COG2274;gene=ltxB_1;inference=ab initio prediction:Prodigal:002006,similar to AA sequence:UniProtKB:P23702;locus_tag=DJBHPIMP_01275;product=Leukotoxin export ATP-binding protein LtxB
NZ_CP029550.1	Prodigal:002006	CDS	1284249	1284644	.	+	0	ID=DJBHPIMP_01276;inference=ab initio prediction:Prodigal:002006;locus_tag=DJBHPIMP_01276;product=hypothetical protein
NZ_CP029550.1	Prodigal:002006	CDS	1284759	1285016	.	+	0	ID=DJBHPIMP_01277;db_xref=COG:COG3039;inference=ab initio prediction:Prodigal:002006,similar to AA sequence:ISfinder:ISMex42;locus_tag=DJBHPIMP_01277;product=IS5 family transposase ISMex42
NZ_CP029550.1	Prodigal:002006	CDS	1286064	1289675	.	-	0	ID=DJBHPIMP_01278;inference=ab initio prediction:Prodigal:002006;locus_tag=DJBHPIMP_01278;product=hypothetical protein
NZ_CP029550.1	Prodigal:002006	CDS	1291509	1292306	.	+	0	ID=DJBHPIMP_01279;inference=ab initio prediction:Prodigal:002006;locus_tag=DJBHPIMP_01279;product=hypothetical protein
NZ_CP029550.1	Prodigal:002006	CDS	1292468	1293694	.	+	0	ID=DJBHPIMP_01280;inference=ab initio prediction:Prodigal:002006;locus_tag=DJBHPIMP_01280;product=hypothetical protein
NZ_CP029550.1	Prodigal:002006	CDS	1293847	1294419	.	-	0	ID=DJBHPIMP_01281;inference=ab initio prediction:Prodigal:002006;locus_tag=DJBHPIMP_01281;product=hypothetical protein
NZ_CP029550.1	Prodigal:002006	CDS	1294599	1295864	.	+	0	ID=DJBHPIMP_01282;inference=ab initio prediction:Prodigal:002006;locus_tag=DJBHPIMP_01282;product=hypothetical protein
NZ_CP029550.1	Prodigal:002006	CDS	1295861	1296724	.	+	0	ID=DJBHPIMP_01283;inference=ab initio prediction:Prodigal:002006,similar to AA sequence:ISfinder:ISMex13;locus_tag=DJBHPIMP_01283;product=IS21 family transposase ISMex13
NZ_CP029550.1	Prodigal:002006	CDS	1297660	1297911	.	+	0	ID=DJBHPIMP_01284;inference=ab initio prediction:Prodigal:002006;locus_tag=DJBHPIMP_01284;product=hypothetical protein
NZ_CP029550.1	Prodigal:002006	CDS	1299061	1299189	.	-	0	ID=DJBHPIMP_01285;inference=ab initio prediction:Prodigal:002006;locus_tag=DJBHPIMP_01285;product=hypothetical protein
NZ_CP029550.1	Prodigal:002006	CDS	1299945	1300298	.	-	0	ID=DJBHPIMP_01286;inference=ab initio prediction:Prodigal:002006,similar to AA sequence:ISfinder:ISMch4;locus_tag=DJBHPIMP_01286;product=IS110 family transposase ISMch4
NZ_CP029550.1	Prodigal:002006	CDS	1300504	1300632	.	-	0	ID=DJBHPIMP_01287;inference=ab initio prediction:Prodigal:002006;locus_tag=DJBHPIMP_01287;product=hypothetical protein
NZ_CP029550.1	Prodigal:002006	CDS	1301058	1301216	.	-	0	ID=DJBHPIMP_01288;inference=ab initio prediction:Prodigal:002006;locus_tag=DJBHPIMP_01288;product=hypothetical protein
NZ_CP029550.1	Prodigal:002006	CDS	1301257	1302291	.	-	0	ID=DJBHPIMP_01289;inference=ab initio prediction:Prodigal:002006;locus_tag=DJBHPIMP_01289;product=hypothetical protein
NZ_CP029550.1	Prodigal:002006	CDS	1302997	1303563	.	+	0	ID=DJBHPIMP_01290;eC_number=2.6.1.16;Name=nodM_2;gene=nodM_2;inference=ab initio prediction:Prodigal:002006,similar to AA sequence:UniProtKB:P25195;locus_tag=DJBHPIMP_01290;product=Glutamine--fructose-6-phosphate aminotransferase [isomerizing]
NZ_CP029550.1	Prodigal:002006	CDS	1303482	1303808	.	-	0	ID=DJBHPIMP_01291;eC_number=2.6.1.16;Name=nodM_3;gene=nodM_3;inference=ab initio prediction:Prodigal:002006,similar to AA sequence:UniProtKB:P25195;locus_tag=DJBHPIMP_01291;product=Glutamine--fructose-6-phosphate aminotransferase [isomerizing]
NZ_CP029550.1	Prodigal:002006	CDS	1303888	1304553	.	-	0	ID=DJBHPIMP_01292;Name=degU_1;db_xref=COG:COG2197;gene=degU_1;inference=ab initio prediction:Prodigal:002006,similar to AA sequence:UniProtKB:P13800;locus_tag=DJBHPIMP_01292;product=Transcriptional regulatory protein DegU
NZ_CP029550.1	Prodigal:002006	CDS	1304550	1306244	.	-	0	ID=DJBHPIMP_01293;eC_number=2.7.11.1;Name=spoIIAB_1;gene=spoIIAB_1;inference=ab initio prediction:Prodigal:002006,protein motif:HAMAP:MF_00637;locus_tag=DJBHPIMP_01293;product=Anti-sigma F factor
NZ_CP029550.1	Prodigal:002006	CDS	1306964	1307944	.	-	0	ID=DJBHPIMP_01294;inference=ab initio prediction:Prodigal:002006;locus_tag=DJBHPIMP_01294;product=hypothetical protein
NZ_CP029550.1	Prodigal:002006	CDS	1308090	1308743	.	-	0	ID=DJBHPIMP_01295;inference=ab initio prediction:Prodigal:002006;locus_tag=DJBHPIMP_01295;product=hypothetical protein
NZ_CP029550.1	Aragorn:001002	tRNA	1310440	1310535	.	+	.	ID=DJBHPIMP_01296;inference=COORDINATES:profile:Aragorn:001002;locus_tag=DJBHPIMP_01296;product=tRNA-Thr(cgt)
NZ_CP029550.1	Prodigal:002006	CDS	1310652	1311134	.	-	0	ID=DJBHPIMP_01297;inference=ab initio prediction:Prodigal:002006;locus_tag=DJBHPIMP_01297;product=hypothetical protein
NZ_CP029550.1	Prodigal:002006	CDS	1311214	1312512	.	-	0	ID=DJBHPIMP_01298;eC_number=6.3.1.2;Name=glnT;gene=glnT;inference=ab initio prediction:Prodigal:002006,similar to AA sequence:UniProtKB:P31592;locus_tag=DJBHPIMP_01298;product=Glutamine synthetase
NZ_CP029550.1	Prodigal:002006	CDS	1312598	1313944	.	-	0	ID=DJBHPIMP_01299;eC_number=5.3.3.2;Name=fni;gene=fni;inference=ab initio prediction:Prodigal:002006,protein motif:HAMAP:MF_00354;locus_tag=DJBHPIMP_01299;product=Isopentenyl-diphosphate delta-isomerase
NZ_CP029550.1	Prodigal:002006	CDS	1313944	1314633	.	-	0	ID=DJBHPIMP_01300;inference=ab initio prediction:Prodigal:002006;locus_tag=DJBHPIMP_01300;product=hypothetical protein
NZ_CP029550.1	Prodigal:002006	CDS	1314633	1315262	.	-	0	ID=DJBHPIMP_01301;eC_number=2.4.2.14;Name=purF_1;gene=purF_1;inference=ab initio prediction:Prodigal:002006,protein motif:HAMAP:MF_01931;locus_tag=DJBHPIMP_01301;product=Amidophosphoribosyltransferase
NZ_CP029550.1	Prodigal:002006	CDS	1315724	1316329	.	+	0	ID=DJBHPIMP_01302;inference=ab initio prediction:Prodigal:002006;locus_tag=DJBHPIMP_01302;product=hypothetical protein
NZ_CP029550.1	Prodigal:002006	CDS	1316342	1316956	.	-	0	ID=DJBHPIMP_01303;inference=ab initio prediction:Prodigal:002006;locus_tag=DJBHPIMP_01303;product=hypothetical protein
NZ_CP029550.1	Prodigal:002006	CDS	1316949	1319987	.	-	0	ID=DJBHPIMP_01304;eC_number=1.5.3.1;Name=soxA;gene=soxA;inference=ab initio prediction:Prodigal:002006,similar to AA sequence:UniProtKB:Q46337;locus_tag=DJBHPIMP_01304;product=Sarcosine oxidase subunit alpha
NZ_CP029550.1	Prodigal:002006	CDS	1319984	1320271	.	-	0	ID=DJBHPIMP_01305;eC_number=1.5.3.1;Name=soxD;gene=soxD;inference=ab initio prediction:Prodigal:002006,similar to AA sequence:UniProtKB:Q46336;locus_tag=DJBHPIMP_01305;product=Sarcosine oxidase subunit delta
NZ_CP029550.1	Prodigal:002006	CDS	1320284	1321534	.	-	0	ID=DJBHPIMP_01306;eC_number=1.5.3.1;Name=soxB;gene=soxB;inference=ab initio prediction:Prodigal:002006,similar to AA sequence:UniProtKB:P40875;locus_tag=DJBHPIMP_01306;product=Sarcosine oxidase subunit beta
NZ_CP029550.1	Prodigal:002006	CDS	1321818	1322624	.	+	0	ID=DJBHPIMP_01307;Name=cdhR_2;db_xref=COG:COG4977;gene=cdhR_2;inference=ab initio prediction:Prodigal:002006,similar to AA sequence:UniProtKB:Q9HTH5;locus_tag=DJBHPIMP_01307;product=HTH-type transcriptional regulator CdhR
NZ_CP029550.1	Prodigal:002006	CDS	1322880	1323155	.	-	0	ID=DJBHPIMP_01308;inference=ab initio prediction:Prodigal:002006;locus_tag=DJBHPIMP_01308;product=hypothetical protein
NZ_CP029550.1	Prodigal:002006	CDS	1323130	1323810	.	-	0	ID=DJBHPIMP_01309;inference=ab initio prediction:Prodigal:002006;locus_tag=DJBHPIMP_01309;product=hypothetical protein
NZ_CP029550.1	Prodigal:002006	CDS	1323818	1325011	.	-	0	ID=DJBHPIMP_01310;Name=yhdG_2;db_xref=COG:COG0531;gene=yhdG_2;inference=ab initio prediction:Prodigal:002006,similar to AA sequence:UniProtKB:O07576;locus_tag=DJBHPIMP_01310;product=putative amino acid permease YhdG
NZ_CP029550.1	Prodigal:002006	CDS	1325008	1325277	.	-	0	ID=DJBHPIMP_01311;inference=ab initio prediction:Prodigal:002006;locus_tag=DJBHPIMP_01311;product=hypothetical protein
NZ_CP029550.1	Prodigal:002006	CDS	1325277	1325447	.	-	0	ID=DJBHPIMP_01312;inference=ab initio prediction:Prodigal:002006;locus_tag=DJBHPIMP_01312;product=hypothetical protein
NZ_CP029550.1	Prodigal:002006	CDS	1325516	1325920	.	-	0	ID=DJBHPIMP_01313;inference=ab initio prediction:Prodigal:002006;locus_tag=DJBHPIMP_01313;product=hypothetical protein
NZ_CP029550.1	Prodigal:002006	CDS	1325917	1326222	.	-	0	ID=DJBHPIMP_01314;inference=ab initio prediction:Prodigal:002006;locus_tag=DJBHPIMP_01314;product=hypothetical protein
NZ_CP029550.1	Prodigal:002006	CDS	1326504	1327424	.	-	0	ID=DJBHPIMP_01315;inference=ab initio prediction:Prodigal:002006;locus_tag=DJBHPIMP_01315;product=hypothetical protein
NZ_CP029550.1	Prodigal:002006	CDS	1327855	1330170	.	+	0	ID=DJBHPIMP_01316;Name=ydeP_1;db_xref=COG:COG0243;gene=ydeP_1;inference=ab initio prediction:Prodigal:002006,similar to AA sequence:UniProtKB:P77561;locus_tag=DJBHPIMP_01316;product=Protein YdeP
NZ_CP029550.1	Prodigal:002006	CDS	1330167	1330487	.	+	0	ID=DJBHPIMP_01317;inference=ab initio prediction:Prodigal:002006;locus_tag=DJBHPIMP_01317;product=hypothetical protein
NZ_CP029550.1	Prodigal:002006	CDS	1331314	1332531	.	+	0	ID=DJBHPIMP_01318;inference=ab initio prediction:Prodigal:002006;locus_tag=DJBHPIMP_01318;product=hypothetical protein
NZ_CP029550.1	Prodigal:002006	CDS	1332849	1334411	.	-	0	ID=DJBHPIMP_01319;eC_number=1.1.1.49;Name=zwf_1;db_xref=COG:COG0364;gene=zwf_1;inference=ab initio prediction:Prodigal:002006,similar to AA sequence:UniProtKB:P0AC53;locus_tag=DJBHPIMP_01319;product=Glucose-6-phosphate 1-dehydrogenase
NZ_CP029550.1	Prodigal:002006	CDS	1334432	1337128	.	-	0	ID=DJBHPIMP_01320;inference=ab initio prediction:Prodigal:002006;locus_tag=DJBHPIMP_01320;product=hypothetical protein
NZ_CP029550.1	Prodigal:002006	CDS	1337125	1341651	.	-	0	ID=DJBHPIMP_01321;inference=ab initio prediction:Prodigal:002006;locus_tag=DJBHPIMP_01321;product=hypothetical protein
NZ_CP029550.1	Prodigal:002006	CDS	1342112	1343359	.	+	0	ID=DJBHPIMP_01322;Name=ydhP;db_xref=COG:COG2814;gene=ydhP;inference=ab initio prediction:Prodigal:002006,similar to AA sequence:UniProtKB:P77389;locus_tag=DJBHPIMP_01322;product=Inner membrane transport protein YdhP
NZ_CP029550.1	Prodigal:002006	CDS	1343480	1343713	.	+	0	ID=DJBHPIMP_01323;inference=ab initio prediction:Prodigal:002006;locus_tag=DJBHPIMP_01323;product=hypothetical protein
NZ_CP029550.1	Prodigal:002006	CDS	1343833	1344729	.	-	0	ID=DJBHPIMP_01324;eC_number=2.1.1.163;Name=COQ5_4;gene=COQ5_4;inference=ab initio prediction:Prodigal:002006,protein motif:HAMAP:MF_01813;locus_tag=DJBHPIMP_01324;product=2-methoxy-6-polyprenyl-1%2C4-benzoquinol methylase%2C mitochondrial
NZ_CP029550.1	Prodigal:002006	CDS	1344806	1345339	.	-	0	ID=DJBHPIMP_01325;inference=ab initio prediction:Prodigal:002006;locus_tag=DJBHPIMP_01325;product=hypothetical protein
NZ_CP029550.1	Prodigal:002006	CDS	1346077	1346727	.	+	0	ID=DJBHPIMP_01326;Name=liaR_2;db_xref=COG:COG2197;gene=liaR_2;inference=ab initio prediction:Prodigal:002006,similar to AA sequence:UniProtKB:O32197;locus_tag=DJBHPIMP_01326;product=Transcriptional regulatory protein LiaR
NZ_CP029550.1	Prodigal:002006	CDS	1346945	1349395	.	+	0	ID=DJBHPIMP_01327;Name=ftsP_1;gene=ftsP_1;inference=ab initio prediction:Prodigal:002006,protein motif:HAMAP:MF_00915;locus_tag=DJBHPIMP_01327;product=Cell division protein FtsP
NZ_CP029550.1	Prodigal:002006	CDS	1349562	1350491	.	+	0	ID=DJBHPIMP_01328;inference=ab initio prediction:Prodigal:002006;locus_tag=DJBHPIMP_01328;product=hypothetical protein
NZ_CP029550.1	Prodigal:002006	CDS	1350916	1351605	.	-	0	ID=DJBHPIMP_01329;inference=ab initio prediction:Prodigal:002006;locus_tag=DJBHPIMP_01329;product=hypothetical protein
NZ_CP029550.1	Prodigal:002006	CDS	1351776	1352339	.	+	0	ID=DJBHPIMP_01330;inference=ab initio prediction:Prodigal:002006;locus_tag=DJBHPIMP_01330;product=hypothetical protein
NZ_CP029550.1	Prodigal:002006	CDS	1352553	1360730	.	+	0	ID=DJBHPIMP_01331;inference=ab initio prediction:Prodigal:002006;locus_tag=DJBHPIMP_01331;product=hypothetical protein
NZ_CP029550.1	Prodigal:002006	CDS	1360727	1361470	.	+	0	ID=DJBHPIMP_01332;inference=ab initio prediction:Prodigal:002006;locus_tag=DJBHPIMP_01332;product=hypothetical protein
NZ_CP029550.1	Prodigal:002006	CDS	1361626	1362081	.	+	0	ID=DJBHPIMP_01333;inference=ab initio prediction:Prodigal:002006;locus_tag=DJBHPIMP_01333;product=hypothetical protein
NZ_CP029550.1	Prodigal:002006	CDS	1362092	1365259	.	-	0	ID=DJBHPIMP_01334;Name=czcA_2;gene=czcA_2;inference=ab initio prediction:Prodigal:002006,similar to AA sequence:UniProtKB:P13511;locus_tag=DJBHPIMP_01334;product=Cobalt-zinc-cadmium resistance protein CzcA
NZ_CP029550.1	Prodigal:002006	CDS	1365300	1366547	.	-	0	ID=DJBHPIMP_01335;Name=mdtA_3;gene=mdtA_3;inference=ab initio prediction:Prodigal:002006,protein motif:HAMAP:MF_01422;locus_tag=DJBHPIMP_01335;product=Multidrug resistance protein MdtA
NZ_CP029550.1	Prodigal:002006	CDS	1366814	1368721	.	-	0	ID=DJBHPIMP_01336;inference=ab initio prediction:Prodigal:002006;locus_tag=DJBHPIMP_01336;product=hypothetical protein
NZ_CP029550.1	Prodigal:002006	CDS	1368802	1369992	.	-	0	ID=DJBHPIMP_01337;inference=ab initio prediction:Prodigal:002006;locus_tag=DJBHPIMP_01337;product=hypothetical protein
NZ_CP029550.1	Prodigal:002006	CDS	1370198	1371841	.	+	0	ID=DJBHPIMP_01338;inference=ab initio prediction:Prodigal:002006;locus_tag=DJBHPIMP_01338;product=hypothetical protein
NZ_CP029550.1	Prodigal:002006	CDS	1371849	1372466	.	-	0	ID=DJBHPIMP_01339;eC_number=3.2.2.-;inference=ab initio prediction:Prodigal:002006,protein motif:HAMAP:MF_00527;locus_tag=DJBHPIMP_01339;product=Putative 3-methyladenine DNA glycosylase
NZ_CP029550.1	Prodigal:002006	CDS	1372581	1372952	.	+	0	ID=DJBHPIMP_01340;inference=ab initio prediction:Prodigal:002006;locus_tag=DJBHPIMP_01340;product=hypothetical protein
NZ_CP029550.1	Prodigal:002006	CDS	1373229	1374320	.	+	0	ID=DJBHPIMP_01341;Name=mdtA_4;gene=mdtA_4;inference=ab initio prediction:Prodigal:002006,similar to AA sequence:UniProtKB:P76397;locus_tag=DJBHPIMP_01341;product=Multidrug resistance protein MdtA
NZ_CP029550.1	Prodigal:002006	CDS	1374358	1377492	.	+	0	ID=DJBHPIMP_01342;Name=ttgB;db_xref=COG:COG0841;gene=ttgB;inference=ab initio prediction:Prodigal:002006,similar to AA sequence:UniProtKB:Q88N31;locus_tag=DJBHPIMP_01342;product=putative efflux pump membrane transporter TtgB
NZ_CP029550.1	Prodigal:002006	CDS	1377540	1378160	.	+	0	ID=DJBHPIMP_01343;Name=slmA_1;gene=slmA_1;inference=ab initio prediction:Prodigal:002006,protein motif:HAMAP:MF_01839;locus_tag=DJBHPIMP_01343;product=Nucleoid occlusion factor SlmA
NZ_CP029550.1	Prodigal:002006	CDS	1378164	1378814	.	-	0	ID=DJBHPIMP_01344;Name=degU_2;db_xref=COG:COG2197;gene=degU_2;inference=ab initio prediction:Prodigal:002006,similar to AA sequence:UniProtKB:P13800;locus_tag=DJBHPIMP_01344;product=Transcriptional regulatory protein DegU
NZ_CP029550.1	Prodigal:002006	CDS	1378811	1381984	.	-	0	ID=DJBHPIMP_01345;eC_number=2.7.13.3;Name=rcsC_2;gene=rcsC_2;inference=ab initio prediction:Prodigal:002006,protein motif:HAMAP:MF_00979;locus_tag=DJBHPIMP_01345;product=Sensor histidine kinase RcsC
NZ_CP029550.1	Prodigal:002006	CDS	1382528	1382653	.	+	0	ID=DJBHPIMP_01346;inference=ab initio prediction:Prodigal:002006;locus_tag=DJBHPIMP_01346;product=hypothetical protein
NZ_CP029550.1	Prodigal:002006	CDS	1382750	1383094	.	-	0	ID=DJBHPIMP_01347;inference=ab initio prediction:Prodigal:002006;locus_tag=DJBHPIMP_01347;product=hypothetical protein
NZ_CP029550.1	Prodigal:002006	CDS	1383235	1383915	.	-	0	ID=DJBHPIMP_01348;eC_number=2.1.1.77;Name=pcm_1;db_xref=COG:COG2518;gene=pcm_1;inference=ab initio prediction:Prodigal:002006,similar to AA sequence:UniProtKB:P0A7A5;locus_tag=DJBHPIMP_01348;product=Protein-L-isoaspartate O-methyltransferase
NZ_CP029550.1	Prodigal:002006	CDS	1384183	1385994	.	+	0	ID=DJBHPIMP_01349;inference=ab initio prediction:Prodigal:002006;locus_tag=DJBHPIMP_01349;product=hypothetical protein
NZ_CP029550.1	Prodigal:002006	CDS	1386126	1387436	.	+	0	ID=DJBHPIMP_01350;inference=ab initio prediction:Prodigal:002006,similar to AA sequence:UniProtKB:Q881J7;locus_tag=DJBHPIMP_01350;product=Blue-light-activated protein
NZ_CP029550.1	Prodigal:002006	CDS	1387621	1387884	.	-	0	ID=DJBHPIMP_01351;inference=ab initio prediction:Prodigal:002006;locus_tag=DJBHPIMP_01351;product=hypothetical protein
NZ_CP029550.1	Prodigal:002006	CDS	1387872	1388990	.	-	0	ID=DJBHPIMP_01352;db_xref=COG:COG2239;inference=ab initio prediction:Prodigal:002006,similar to AA sequence:UniProtKB:Q5SMG8;locus_tag=DJBHPIMP_01352;product=Magnesium transporter MgtE
NZ_CP029550.1	Prodigal:002006	CDS	1389520	1389609	.	+	0	ID=DJBHPIMP_01353;Name=pqqA_2;gene=pqqA_2;inference=ab initio prediction:Prodigal:002006,protein motif:HAMAP:MF_00656;locus_tag=DJBHPIMP_01353;product=Coenzyme PQQ synthesis protein A
NZ_CP029550.1	Prodigal:002006	CDS	1389675	1389764	.	+	0	ID=DJBHPIMP_01354;Name=pqqA_3;gene=pqqA_3;inference=ab initio prediction:Prodigal:002006,protein motif:HAMAP:MF_00656;locus_tag=DJBHPIMP_01354;product=Coenzyme PQQ synthesis protein A
NZ_CP029550.1	Prodigal:002006	CDS	1389834	1389923	.	+	0	ID=DJBHPIMP_01355;Name=pqqA_4;gene=pqqA_4;inference=ab initio prediction:Prodigal:002006,protein motif:HAMAP:MF_00656;locus_tag=DJBHPIMP_01355;product=Coenzyme PQQ synthesis protein A
NZ_CP029550.1	Prodigal:002006	CDS	1390254	1390766	.	-	0	ID=DJBHPIMP_01356;inference=ab initio prediction:Prodigal:002006;locus_tag=DJBHPIMP_01356;product=hypothetical protein
NZ_CP029550.1	Prodigal:002006	CDS	1390929	1391381	.	-	0	ID=DJBHPIMP_01357;inference=ab initio prediction:Prodigal:002006;locus_tag=DJBHPIMP_01357;product=hypothetical protein
NZ_CP029550.1	Prodigal:002006	CDS	1391383	1392462	.	-	0	ID=DJBHPIMP_01358;eC_number=4.2.1.149;Name=caiD;gene=caiD;inference=ab initio prediction:Prodigal:002006,protein motif:HAMAP:MF_01051;locus_tag=DJBHPIMP_01358;product=Carnitinyl-CoA dehydratase
NZ_CP029550.1	Prodigal:002006	CDS	1392609	1393679	.	+	0	ID=DJBHPIMP_01359;eC_number=4.2.1.24;Name=hemB;db_xref=COG:COG0113;gene=hemB;inference=ab initio prediction:Prodigal:002006,similar to AA sequence:UniProtKB:P45622;locus_tag=DJBHPIMP_01359;product=Delta-aminolevulinic acid dehydratase
NZ_CP029550.1	Prodigal:002006	CDS	1393676	1394062	.	+	0	ID=DJBHPIMP_01360;inference=ab initio prediction:Prodigal:002006;locus_tag=DJBHPIMP_01360;product=hypothetical protein
NZ_CP029550.1	Prodigal:002006	CDS	1394219	1394458	.	+	0	ID=DJBHPIMP_01361;inference=ab initio prediction:Prodigal:002006;locus_tag=DJBHPIMP_01361;product=hypothetical protein
NZ_CP029550.1	Prodigal:002006	CDS	1395015	1395272	.	+	0	ID=DJBHPIMP_01362;inference=ab initio prediction:Prodigal:002006;locus_tag=DJBHPIMP_01362;product=hypothetical protein
NZ_CP029550.1	Prodigal:002006	CDS	1395349	1395834	.	+	0	ID=DJBHPIMP_01363;inference=ab initio prediction:Prodigal:002006;locus_tag=DJBHPIMP_01363;product=hypothetical protein
NZ_CP029550.1	Prodigal:002006	CDS	1395963	1396709	.	+	0	ID=DJBHPIMP_01364;eC_number=2.3.2.29;Name=bpt;db_xref=COG:COG2935;gene=bpt;inference=ab initio prediction:Prodigal:002006,similar to AA sequence:UniProtKB:Q983E4;locus_tag=DJBHPIMP_01364;product=Aspartate/glutamate leucyltransferase
NZ_CP029550.1	Prodigal:002006	CDS	1396750	1398876	.	-	0	ID=DJBHPIMP_01365;Name=bfrD;db_xref=COG:COG4774;gene=bfrD;inference=ab initio prediction:Prodigal:002006,similar to AA sequence:UniProtKB:P81549;locus_tag=DJBHPIMP_01365;product=putative TonB-dependent receptor BfrD
NZ_CP029550.1	Prodigal:002006	CDS	1399309	1399509	.	+	0	ID=DJBHPIMP_01366;inference=ab initio prediction:Prodigal:002006;locus_tag=DJBHPIMP_01366;product=hypothetical protein
NZ_CP029550.1	Prodigal:002006	CDS	1399611	1401029	.	+	0	ID=DJBHPIMP_01367;inference=ab initio prediction:Prodigal:002006;locus_tag=DJBHPIMP_01367;product=hypothetical protein
NZ_CP029550.1	Prodigal:002006	CDS	1401102	1401467	.	+	0	ID=DJBHPIMP_01368;inference=ab initio prediction:Prodigal:002006;locus_tag=DJBHPIMP_01368;product=hypothetical protein
NZ_CP029550.1	Prodigal:002006	CDS	1401540	1401809	.	-	0	ID=DJBHPIMP_01369;inference=ab initio prediction:Prodigal:002006;locus_tag=DJBHPIMP_01369;product=hypothetical protein
NZ_CP029550.1	Prodigal:002006	CDS	1402153	1402392	.	+	0	ID=DJBHPIMP_01370;inference=ab initio prediction:Prodigal:002006;locus_tag=DJBHPIMP_01370;product=hypothetical protein
NZ_CP029550.1	Prodigal:002006	CDS	1402484	1403149	.	+	0	ID=DJBHPIMP_01371;inference=ab initio prediction:Prodigal:002006;locus_tag=DJBHPIMP_01371;product=hypothetical protein
NZ_CP029550.1	Prodigal:002006	CDS	1403304	1403687	.	+	0	ID=DJBHPIMP_01372;Name=cckA_1;gene=cckA_1;inference=ab initio prediction:Prodigal:002006,similar to AA sequence:UniProtKB:P0DOA0;locus_tag=DJBHPIMP_01372;product=Sensor kinase CckA
NZ_CP029550.1	Prodigal:002006	CDS	1403691	1404164	.	-	0	ID=DJBHPIMP_01373;inference=ab initio prediction:Prodigal:002006;locus_tag=DJBHPIMP_01373;product=hypothetical protein
NZ_CP029550.1	Prodigal:002006	CDS	1404524	1405834	.	+	0	ID=DJBHPIMP_01374;eC_number=4.3.2.2;Name=purB;db_xref=COG:COG0015;gene=purB;inference=ab initio prediction:Prodigal:002006,similar to AA sequence:UniProtKB:P12047;locus_tag=DJBHPIMP_01374;product=Adenylosuccinate lyase
NZ_CP029550.1	Prodigal:002006	CDS	1405954	1407240	.	+	0	ID=DJBHPIMP_01375;eC_number=2.1.1.79;Name=cfa;db_xref=COG:COG2230;gene=cfa;inference=ab initio prediction:Prodigal:002006,similar to AA sequence:UniProtKB:P0A9H7;locus_tag=DJBHPIMP_01375;product=Cyclopropane-fatty-acyl-phospholipid synthase
NZ_CP029550.1	Prodigal:002006	CDS	1407281	1408375	.	+	0	ID=DJBHPIMP_01376;inference=ab initio prediction:Prodigal:002006;locus_tag=DJBHPIMP_01376;product=hypothetical protein
NZ_CP029550.1	Prodigal:002006	CDS	1408639	1409490	.	+	0	ID=DJBHPIMP_01377;eC_number=2.6.1.21;Name=dat;gene=dat;inference=ab initio prediction:Prodigal:002006,similar to AA sequence:UniProtKB:P99090;locus_tag=DJBHPIMP_01377;product=D-alanine aminotransferase
NZ_CP029550.1	Prodigal:002006	CDS	1409574	1409912	.	+	0	ID=DJBHPIMP_01378;inference=ab initio prediction:Prodigal:002006;locus_tag=DJBHPIMP_01378;product=hypothetical protein
NZ_CP029550.1	Prodigal:002006	CDS	1410085	1411377	.	+	0	ID=DJBHPIMP_01379;eC_number=6.3.4.4;Name=purA;db_xref=COG:COG0104;gene=purA;inference=ab initio prediction:Prodigal:002006,similar to AA sequence:UniProtKB:Q8ZIV7;locus_tag=DJBHPIMP_01379;product=Adenylosuccinate synthetase
NZ_CP029550.1	Prodigal:002006	CDS	1411469	1412992	.	+	0	ID=DJBHPIMP_01380;inference=ab initio prediction:Prodigal:002006;locus_tag=DJBHPIMP_01380;product=hypothetical protein
NZ_CP029550.1	Prodigal:002006	CDS	1413154	1414047	.	-	0	ID=DJBHPIMP_01381;Name=rpoH_1;db_xref=COG:COG0568;gene=rpoH_1;inference=ab initio prediction:Prodigal:002006,similar to AA sequence:UniProtKB:P0CAW9;locus_tag=DJBHPIMP_01381;product=RNA polymerase sigma factor RpoH
NZ_CP029550.1	Prodigal:002006	CDS	1414334	1415335	.	-	0	ID=DJBHPIMP_01382;eC_number=5.4.99.23;Name=rluD;db_xref=COG:COG0564;gene=rluD;inference=ab initio prediction:Prodigal:002006,similar to AA sequence:UniProtKB:P65836;locus_tag=DJBHPIMP_01382;product=Ribosomal large subunit pseudouridine synthase D
NZ_CP029550.1	Aragorn:001002	tRNA	1415434	1415509	.	+	.	ID=DJBHPIMP_01383;inference=COORDINATES:profile:Aragorn:001002;locus_tag=DJBHPIMP_01383;product=tRNA-Glu(ctc)
NZ_CP029550.1	Prodigal:002006	CDS	1416285	1416476	.	+	0	ID=DJBHPIMP_01384;inference=ab initio prediction:Prodigal:002006;locus_tag=DJBHPIMP_01384;product=hypothetical protein
NZ_CP029550.1	Prodigal:002006	CDS	1416601	1416834	.	+	0	ID=DJBHPIMP_01385;inference=ab initio prediction:Prodigal:002006;locus_tag=DJBHPIMP_01385;product=hypothetical protein
NZ_CP029550.1	Prodigal:002006	CDS	1416831	1418414	.	+	0	ID=DJBHPIMP_01386;inference=ab initio prediction:Prodigal:002006;locus_tag=DJBHPIMP_01386;product=hypothetical protein
NZ_CP029550.1	Prodigal:002006	CDS	1418411	1418761	.	+	0	ID=DJBHPIMP_01387;inference=ab initio prediction:Prodigal:002006;locus_tag=DJBHPIMP_01387;product=hypothetical protein
NZ_CP029550.1	Prodigal:002006	CDS	1419195	1419761	.	+	0	ID=DJBHPIMP_01388;inference=ab initio prediction:Prodigal:002006;locus_tag=DJBHPIMP_01388;product=hypothetical protein
NZ_CP029550.1	Prodigal:002006	CDS	1419862	1420425	.	+	0	ID=DJBHPIMP_01389;Name=xerD_1;gene=xerD_1;inference=ab initio prediction:Prodigal:002006,similar to AA sequence:UniProtKB:P0A0P0;locus_tag=DJBHPIMP_01389;product=Tyrosine recombinase XerD
NZ_CP029550.1	Prodigal:002006	CDS	1420499	1420882	.	-	0	ID=DJBHPIMP_01390;inference=ab initio prediction:Prodigal:002006,similar to AA sequence:ISfinder:ISMdi20;locus_tag=DJBHPIMP_01390;product=IS630 family transposase ISMdi20
NZ_CP029550.1	Prodigal:002006	CDS	1420969	1421262	.	-	0	ID=DJBHPIMP_01391;inference=ab initio prediction:Prodigal:002006;locus_tag=DJBHPIMP_01391;product=hypothetical protein
NZ_CP029550.1	Prodigal:002006	CDS	1421644	1421844	.	+	0	ID=DJBHPIMP_01392;inference=ab initio prediction:Prodigal:002006;locus_tag=DJBHPIMP_01392;product=hypothetical protein
NZ_CP029550.1	Prodigal:002006	CDS	1422793	1423500	.	+	0	ID=DJBHPIMP_01393;inference=ab initio prediction:Prodigal:002006;locus_tag=DJBHPIMP_01393;product=hypothetical protein
NZ_CP029550.1	Prodigal:002006	CDS	1423584	1423832	.	-	0	ID=DJBHPIMP_01394;inference=ab initio prediction:Prodigal:002006;locus_tag=DJBHPIMP_01394;product=hypothetical protein
NZ_CP029550.1	Prodigal:002006	CDS	1424016	1424186	.	+	0	ID=DJBHPIMP_01395;inference=ab initio prediction:Prodigal:002006;locus_tag=DJBHPIMP_01395;product=hypothetical protein
NZ_CP029550.1	Prodigal:002006	CDS	1424474	1424842	.	-	0	ID=DJBHPIMP_01396;inference=ab initio prediction:Prodigal:002006;locus_tag=DJBHPIMP_01396;product=hypothetical protein
NZ_CP029550.1	Prodigal:002006	CDS	1425283	1426704	.	+	0	ID=DJBHPIMP_01397;inference=ab initio prediction:Prodigal:002006;locus_tag=DJBHPIMP_01397;product=hypothetical protein
NZ_CP029550.1	Prodigal:002006	CDS	1427094	1427846	.	-	0	ID=DJBHPIMP_01398;inference=ab initio prediction:Prodigal:002006,similar to AA sequence:ISfinder:ISMpo1;locus_tag=DJBHPIMP_01398;product=IS6 family transposase ISMpo1
NZ_CP029550.1	Prodigal:002006	CDS	1427992	1428984	.	+	0	ID=DJBHPIMP_01399;inference=ab initio prediction:Prodigal:002006,similar to AA sequence:ISfinder:ISGdi9;locus_tag=DJBHPIMP_01399;product=IS481 family transposase ISGdi9
NZ_CP029550.1	Prodigal:002006	CDS	1429061	1429342	.	+	0	ID=DJBHPIMP_01400;inference=ab initio prediction:Prodigal:002006;locus_tag=DJBHPIMP_01400;product=hypothetical protein
NZ_CP029550.1	Prodigal:002006	CDS	1429544	1429762	.	+	0	ID=DJBHPIMP_01401;inference=ab initio prediction:Prodigal:002006;locus_tag=DJBHPIMP_01401;product=hypothetical protein
NZ_CP029550.1	Prodigal:002006	CDS	1429780	1429998	.	-	0	ID=DJBHPIMP_01402;inference=ab initio prediction:Prodigal:002006;locus_tag=DJBHPIMP_01402;product=hypothetical protein
NZ_CP029550.1	Prodigal:002006	CDS	1431923	1432219	.	-	0	ID=DJBHPIMP_01403;inference=ab initio prediction:Prodigal:002006;locus_tag=DJBHPIMP_01403;product=hypothetical protein
NZ_CP029550.1	Prodigal:002006	CDS	1432499	1432675	.	+	0	ID=DJBHPIMP_01404;inference=ab initio prediction:Prodigal:002006;locus_tag=DJBHPIMP_01404;product=hypothetical protein
NZ_CP029550.1	Prodigal:002006	CDS	1433109	1433432	.	-	0	ID=DJBHPIMP_01405;inference=ab initio prediction:Prodigal:002006;locus_tag=DJBHPIMP_01405;product=hypothetical protein
NZ_CP029550.1	Prodigal:002006	CDS	1433725	1433961	.	+	0	ID=DJBHPIMP_01406;inference=ab initio prediction:Prodigal:002006;locus_tag=DJBHPIMP_01406;product=hypothetical protein
NZ_CP029550.1	Prodigal:002006	CDS	1434141	1434548	.	+	0	ID=DJBHPIMP_01407;inference=ab initio prediction:Prodigal:002006;locus_tag=DJBHPIMP_01407;product=hypothetical protein
NZ_CP029550.1	Prodigal:002006	CDS	1434819	1435100	.	-	0	ID=DJBHPIMP_01408;inference=ab initio prediction:Prodigal:002006;locus_tag=DJBHPIMP_01408;product=hypothetical protein
NZ_CP029550.1	Prodigal:002006	CDS	1435210	1435560	.	-	0	ID=DJBHPIMP_01409;inference=ab initio prediction:Prodigal:002006;locus_tag=DJBHPIMP_01409;product=hypothetical protein
NZ_CP029550.1	Prodigal:002006	CDS	1436412	1436636	.	-	0	ID=DJBHPIMP_01410;inference=ab initio prediction:Prodigal:002006;locus_tag=DJBHPIMP_01410;product=hypothetical protein
NZ_CP029550.1	Prodigal:002006	CDS	1436871	1437044	.	-	0	ID=DJBHPIMP_01411;inference=ab initio prediction:Prodigal:002006;locus_tag=DJBHPIMP_01411;product=hypothetical protein
NZ_CP029550.1	Prodigal:002006	CDS	1437703	1439388	.	+	0	ID=DJBHPIMP_01412;inference=ab initio prediction:Prodigal:002006;locus_tag=DJBHPIMP_01412;product=hypothetical protein
NZ_CP029550.1	Prodigal:002006	CDS	1439573	1439899	.	+	0	ID=DJBHPIMP_01413;inference=ab initio prediction:Prodigal:002006,similar to AA sequence:ISfinder:ISMex33;locus_tag=DJBHPIMP_01413;product=IS3 family transposase ISMex33
NZ_CP029550.1	Prodigal:002006	CDS	1439896	1440801	.	+	0	ID=DJBHPIMP_01414;inference=ab initio prediction:Prodigal:002006,similar to AA sequence:ISfinder:ISMex33;locus_tag=DJBHPIMP_01414;product=IS3 family transposase ISMex33
NZ_CP029550.1	Prodigal:002006	CDS	1441015	1441242	.	+	0	ID=DJBHPIMP_01415;inference=ab initio prediction:Prodigal:002006;locus_tag=DJBHPIMP_01415;product=hypothetical protein
NZ_CP029550.1	Prodigal:002006	CDS	1441319	1441540	.	+	0	ID=DJBHPIMP_01416;inference=ab initio prediction:Prodigal:002006;locus_tag=DJBHPIMP_01416;product=hypothetical protein
NZ_CP029550.1	Prodigal:002006	CDS	1442489	1443358	.	+	0	ID=DJBHPIMP_01417;inference=ab initio prediction:Prodigal:002006;locus_tag=DJBHPIMP_01417;product=hypothetical protein
NZ_CP029550.1	Prodigal:002006	CDS	1443698	1444201	.	+	0	ID=DJBHPIMP_01418;inference=ab initio prediction:Prodigal:002006;locus_tag=DJBHPIMP_01418;product=hypothetical protein
NZ_CP029550.1	Prodigal:002006	CDS	1444198	1444962	.	+	0	ID=DJBHPIMP_01419;eC_number=2.4.1.317;Name=tylN_1;gene=tylN_1;inference=ab initio prediction:Prodigal:002006,similar to AA sequence:UniProtKB:O70023;locus_tag=DJBHPIMP_01419;product=O-mycaminosyltylonolide 6-deoxyallosyltransferase
NZ_CP029550.1	Prodigal:002006	CDS	1445122	1445322	.	+	0	ID=DJBHPIMP_01420;inference=ab initio prediction:Prodigal:002006;locus_tag=DJBHPIMP_01420;product=hypothetical protein
NZ_CP029550.1	Prodigal:002006	CDS	1445966	1447393	.	+	0	ID=DJBHPIMP_01421;inference=ab initio prediction:Prodigal:002006;locus_tag=DJBHPIMP_01421;product=hypothetical protein
NZ_CP029550.1	Prodigal:002006	CDS	1447433	1447999	.	+	0	ID=DJBHPIMP_01422;inference=ab initio prediction:Prodigal:002006;locus_tag=DJBHPIMP_01422;product=hypothetical protein
NZ_CP029550.1	Prodigal:002006	CDS	1448073	1448312	.	-	0	ID=DJBHPIMP_01423;inference=ab initio prediction:Prodigal:002006;locus_tag=DJBHPIMP_01423;product=hypothetical protein
NZ_CP029550.1	Prodigal:002006	CDS	1448322	1449023	.	-	0	ID=DJBHPIMP_01424;inference=ab initio prediction:Prodigal:002006;locus_tag=DJBHPIMP_01424;product=hypothetical protein
NZ_CP029550.1	Prodigal:002006	CDS	1449294	1449518	.	-	0	ID=DJBHPIMP_01425;inference=ab initio prediction:Prodigal:002006;locus_tag=DJBHPIMP_01425;product=hypothetical protein
NZ_CP029550.1	Prodigal:002006	CDS	1449607	1449774	.	-	0	ID=DJBHPIMP_01426;inference=ab initio prediction:Prodigal:002006;locus_tag=DJBHPIMP_01426;product=hypothetical protein
NZ_CP029550.1	Prodigal:002006	CDS	1449833	1449970	.	-	0	ID=DJBHPIMP_01427;inference=ab initio prediction:Prodigal:002006;locus_tag=DJBHPIMP_01427;product=hypothetical protein
NZ_CP029550.1	Prodigal:002006	CDS	1450542	1450826	.	+	0	ID=DJBHPIMP_01428;inference=ab initio prediction:Prodigal:002006;locus_tag=DJBHPIMP_01428;product=hypothetical protein
NZ_CP029550.1	Prodigal:002006	CDS	1450892	1451155	.	-	0	ID=DJBHPIMP_01429;inference=ab initio prediction:Prodigal:002006;locus_tag=DJBHPIMP_01429;product=hypothetical protein
NZ_CP029550.1	Prodigal:002006	CDS	1451916	1452800	.	-	0	ID=DJBHPIMP_01430;eC_number=1.11.1.18;Name=bpoC;db_xref=COG:COG0596;gene=bpoC;inference=ab initio prediction:Prodigal:002006,similar to AA sequence:UniProtKB:P9WNH1;locus_tag=DJBHPIMP_01430;product=Putative non-heme bromoperoxidase BpoC
NZ_CP029550.1	Prodigal:002006	CDS	1452797	1453642	.	-	0	ID=DJBHPIMP_01431;inference=ab initio prediction:Prodigal:002006,similar to AA sequence:UniProtKB:P99173;locus_tag=DJBHPIMP_01431;product=Zinc-type alcohol dehydrogenase-like protein
NZ_CP029550.1	Prodigal:002006	CDS	1453835	1454623	.	-	0	ID=DJBHPIMP_01432;eC_number=1.3.1.87;Name=hcaB_2;gene=hcaB_2;inference=ab initio prediction:Prodigal:002006,protein motif:HAMAP:MF_01647;locus_tag=DJBHPIMP_01432;product=3-phenylpropionate-dihydrodiol/cinnamic acid-dihydrodiol dehydrogenase
NZ_CP029550.1	Prodigal:002006	CDS	1454732	1455079	.	+	0	ID=DJBHPIMP_01433;inference=ab initio prediction:Prodigal:002006;locus_tag=DJBHPIMP_01433;product=hypothetical protein
NZ_CP029550.1	Prodigal:002006	CDS	1455022	1455276	.	+	0	ID=DJBHPIMP_01434;inference=ab initio prediction:Prodigal:002006;locus_tag=DJBHPIMP_01434;product=hypothetical protein
NZ_CP029550.1	Prodigal:002006	CDS	1455770	1456180	.	-	0	ID=DJBHPIMP_01435;inference=ab initio prediction:Prodigal:002006;locus_tag=DJBHPIMP_01435;product=hypothetical protein
NZ_CP029550.1	Prodigal:002006	CDS	1456458	1456583	.	-	0	ID=DJBHPIMP_01436;inference=ab initio prediction:Prodigal:002006;locus_tag=DJBHPIMP_01436;product=hypothetical protein
NZ_CP029550.1	Prodigal:002006	CDS	1456526	1457533	.	-	0	ID=DJBHPIMP_01437;inference=ab initio prediction:Prodigal:002006;locus_tag=DJBHPIMP_01437;product=hypothetical protein
NZ_CP029550.1	Prodigal:002006	CDS	1457910	1459160	.	-	0	ID=DJBHPIMP_01438;inference=ab initio prediction:Prodigal:002006;locus_tag=DJBHPIMP_01438;product=hypothetical protein
NZ_CP029550.1	Prodigal:002006	CDS	1459195	1459569	.	-	0	ID=DJBHPIMP_01439;inference=ab initio prediction:Prodigal:002006;locus_tag=DJBHPIMP_01439;product=hypothetical protein
NZ_CP029550.1	Prodigal:002006	CDS	1460020	1460571	.	-	0	ID=DJBHPIMP_01440;inference=ab initio prediction:Prodigal:002006,similar to AA sequence:ISfinder:ISMno21;locus_tag=DJBHPIMP_01440;product=IS630 family transposase ISMno21
NZ_CP029550.1	Prodigal:002006	CDS	1460532	1461077	.	-	0	ID=DJBHPIMP_01441;inference=ab initio prediction:Prodigal:002006,similar to AA sequence:ISfinder:ISMno21;locus_tag=DJBHPIMP_01441;product=IS630 family transposase ISMno21
NZ_CP029550.1	Prodigal:002006	CDS	1461646	1461828	.	-	0	ID=DJBHPIMP_01442;inference=ab initio prediction:Prodigal:002006;locus_tag=DJBHPIMP_01442;product=hypothetical protein
NZ_CP029550.1	Prodigal:002006	CDS	1462083	1463387	.	-	0	ID=DJBHPIMP_01443;inference=ab initio prediction:Prodigal:002006;locus_tag=DJBHPIMP_01443;product=hypothetical protein
NZ_CP029550.1	Prodigal:002006	CDS	1464188	1465372	.	-	0	ID=DJBHPIMP_01444;inference=ab initio prediction:Prodigal:002006;locus_tag=DJBHPIMP_01444;product=hypothetical protein
NZ_CP029550.1	Prodigal:002006	CDS	1465556	1467616	.	-	0	ID=DJBHPIMP_01445;inference=ab initio prediction:Prodigal:002006;locus_tag=DJBHPIMP_01445;product=hypothetical protein
NZ_CP029550.1	Prodigal:002006	CDS	1468476	1469765	.	-	0	ID=DJBHPIMP_01446;Name=xerC_3;gene=xerC_3;inference=ab initio prediction:Prodigal:002006,protein motif:HAMAP:MF_01808;locus_tag=DJBHPIMP_01446;product=Tyrosine recombinase XerC
NZ_CP029550.1	Aragorn:001002	tRNA	1469886	1469956	.	+	.	ID=DJBHPIMP_01447;inference=COORDINATES:profile:Aragorn:001002;locus_tag=DJBHPIMP_01447;product=tRNA-Glu(ctc)
NZ_CP029550.1	Prodigal:002006	CDS	1470037	1471356	.	-	0	ID=DJBHPIMP_01448;eC_number=1.14.13.59;Name=iucD;db_xref=COG:COG3486;gene=iucD;inference=ab initio prediction:Prodigal:002006,similar to AA sequence:UniProtKB:P11295;locus_tag=DJBHPIMP_01448;product=L-lysine N6-monooxygenase
NZ_CP029550.1	Prodigal:002006	CDS	1471353	1473173	.	-	0	ID=DJBHPIMP_01449;eC_number=6.3.2.39;Name=iucC;db_xref=COG:COG4264;gene=iucC;inference=ab initio prediction:Prodigal:002006,similar to AA sequence:UniProtKB:Q47318;locus_tag=DJBHPIMP_01449;product=Aerobactin synthase
NZ_CP029550.1	Prodigal:002006	CDS	1473170	1474267	.	-	0	ID=DJBHPIMP_01450;inference=ab initio prediction:Prodigal:002006;locus_tag=DJBHPIMP_01450;product=hypothetical protein
NZ_CP029550.1	Prodigal:002006	CDS	1474270	1476060	.	-	0	ID=DJBHPIMP_01451;eC_number=6.3.2.38;Name=iucA;db_xref=COG:COG4264;gene=iucA;inference=ab initio prediction:Prodigal:002006,similar to AA sequence:UniProtKB:Q76BS7;locus_tag=DJBHPIMP_01451;product=N(2)-citryl-N(6)-acetyl-N(6)-hydroxylysine synthase
NZ_CP029550.1	Prodigal:002006	CDS	1476388	1477101	.	+	0	ID=DJBHPIMP_01452;inference=ab initio prediction:Prodigal:002006;locus_tag=DJBHPIMP_01452;product=hypothetical protein
NZ_CP029550.1	Prodigal:002006	CDS	1477131	1477409	.	+	0	ID=DJBHPIMP_01453;inference=ab initio prediction:Prodigal:002006;locus_tag=DJBHPIMP_01453;product=hypothetical protein
NZ_CP029550.1	Prodigal:002006	CDS	1477394	1478632	.	-	0	ID=DJBHPIMP_01454;Name=ampG_1;db_xref=COG:COG0477;gene=ampG_1;inference=ab initio prediction:Prodigal:002006,similar to AA sequence:UniProtKB:P0AE16;locus_tag=DJBHPIMP_01454;product=Anhydromuropeptide permease
NZ_CP029550.1	Prodigal:002006	CDS	1478629	1479039	.	-	0	ID=DJBHPIMP_01455;inference=ab initio prediction:Prodigal:002006;locus_tag=DJBHPIMP_01455;product=hypothetical protein
NZ_CP029550.1	Prodigal:002006	CDS	1479042	1479623	.	-	0	ID=DJBHPIMP_01456;inference=ab initio prediction:Prodigal:002006;locus_tag=DJBHPIMP_01456;product=hypothetical protein
NZ_CP029550.1	Prodigal:002006	CDS	1479738	1481261	.	-	0	ID=DJBHPIMP_01457;Name=iutA;gene=iutA;inference=ab initio prediction:Prodigal:002006,similar to AA sequence:UniProtKB:Q6U607;locus_tag=DJBHPIMP_01457;product=Ferric aerobactin receptor
NZ_CP029550.1	Prodigal:002006	CDS	1481795	1482538	.	+	0	ID=DJBHPIMP_01458;Name=rhaR;gene=rhaR;inference=ab initio prediction:Prodigal:002006,protein motif:HAMAP:MF_01533;locus_tag=DJBHPIMP_01458;product=HTH-type transcriptional activator RhaR
NZ_CP029550.1	Prodigal:002006	CDS	1482696	1483430	.	+	0	ID=DJBHPIMP_01459;inference=ab initio prediction:Prodigal:002006;locus_tag=DJBHPIMP_01459;product=hypothetical protein
NZ_CP029550.1	Prodigal:002006	CDS	1483460	1485952	.	-	0	ID=DJBHPIMP_01460;inference=ab initio prediction:Prodigal:002006;locus_tag=DJBHPIMP_01460;product=hypothetical protein
NZ_CP029550.1	Prodigal:002006	CDS	1486042	1487424	.	-	0	ID=DJBHPIMP_01461;Name=prsE_2;gene=prsE_2;inference=ab initio prediction:Prodigal:002006,similar to AA sequence:UniProtKB:Q7ANN5;locus_tag=DJBHPIMP_01461;product=Type I secretion system membrane fusion protein PrsE
NZ_CP029550.1	Prodigal:002006	CDS	1487429	1489168	.	-	0	ID=DJBHPIMP_01462;Name=prsD_2;gene=prsD_2;inference=ab initio prediction:Prodigal:002006,similar to AA sequence:UniProtKB:Q7ANN4;locus_tag=DJBHPIMP_01462;product=Type I secretion system ATP-binding protein PrsD
NZ_CP029550.1	Prodigal:002006	CDS	1489529	1489843	.	+	0	ID=DJBHPIMP_01463;inference=ab initio prediction:Prodigal:002006;locus_tag=DJBHPIMP_01463;product=hypothetical protein
NZ_CP029550.1	Prodigal:002006	CDS	1489915	1490769	.	-	0	ID=DJBHPIMP_01464;eC_number=2.1.1.163;Name=COQ5_5;gene=COQ5_5;inference=ab initio prediction:Prodigal:002006,protein motif:HAMAP:MF_01813;locus_tag=DJBHPIMP_01464;product=2-methoxy-6-polyprenyl-1%2C4-benzoquinol methylase%2C mitochondrial
NZ_CP029550.1	Prodigal:002006	CDS	1491037	1492341	.	-	0	ID=DJBHPIMP_01465;Name=prsE_3;gene=prsE_3;inference=ab initio prediction:Prodigal:002006,similar to AA sequence:UniProtKB:Q7ANN5;locus_tag=DJBHPIMP_01465;product=Type I secretion system membrane fusion protein PrsE
NZ_CP029550.1	Prodigal:002006	CDS	1492338	1494062	.	-	0	ID=DJBHPIMP_01466;Name=prsD_3;gene=prsD_3;inference=ab initio prediction:Prodigal:002006,similar to AA sequence:UniProtKB:Q7ANN4;locus_tag=DJBHPIMP_01466;product=Type I secretion system ATP-binding protein PrsD
NZ_CP029550.1	Prodigal:002006	CDS	1494122	1495804	.	-	0	ID=DJBHPIMP_01467;inference=ab initio prediction:Prodigal:002006;locus_tag=DJBHPIMP_01467;product=hypothetical protein
NZ_CP029550.1	Prodigal:002006	CDS	1496204	1496731	.	-	0	ID=DJBHPIMP_01468;inference=ab initio prediction:Prodigal:002006;locus_tag=DJBHPIMP_01468;product=hypothetical protein
NZ_CP029550.1	Prodigal:002006	CDS	1496935	1497168	.	-	0	ID=DJBHPIMP_01469;inference=ab initio prediction:Prodigal:002006;locus_tag=DJBHPIMP_01469;product=hypothetical protein
NZ_CP029550.1	Prodigal:002006	CDS	1497465	1503272	.	+	0	ID=DJBHPIMP_01470;eC_number=2.7.13.3;Name=rcsC_3;gene=rcsC_3;inference=ab initio prediction:Prodigal:002006,protein motif:HAMAP:MF_00979;locus_tag=DJBHPIMP_01470;product=Sensor histidine kinase RcsC
NZ_CP029550.1	Prodigal:002006	CDS	1503269	1505335	.	+	0	ID=DJBHPIMP_01471;eC_number=2.7.13.3;Name=rcsC_4;gene=rcsC_4;inference=ab initio prediction:Prodigal:002006,protein motif:HAMAP:MF_00979;locus_tag=DJBHPIMP_01471;product=Sensor histidine kinase RcsC
NZ_CP029550.1	Prodigal:002006	CDS	1505666	1506457	.	+	0	ID=DJBHPIMP_01472;inference=ab initio prediction:Prodigal:002006;locus_tag=DJBHPIMP_01472;product=hypothetical protein
NZ_CP029550.1	Prodigal:002006	CDS	1506550	1507377	.	+	0	ID=DJBHPIMP_01473;eC_number=1.9.3.1;Name=coxM;db_xref=COG:COG1622;gene=coxM;inference=ab initio prediction:Prodigal:002006,similar to AA sequence:UniProtKB:P98053;locus_tag=DJBHPIMP_01473;product=Alternative cytochrome c oxidase subunit 2
NZ_CP029550.1	Prodigal:002006	CDS	1507374	1509176	.	+	0	ID=DJBHPIMP_01474;eC_number=1.9.3.1;Name=coxN;db_xref=COG:COG0843;gene=coxN;inference=ab initio prediction:Prodigal:002006,similar to AA sequence:UniProtKB:P98000;locus_tag=DJBHPIMP_01474;product=Alternative cytochrome c oxidase subunit 1
NZ_CP029550.1	Prodigal:002006	CDS	1509184	1509885	.	+	0	ID=DJBHPIMP_01475;inference=ab initio prediction:Prodigal:002006;locus_tag=DJBHPIMP_01475;product=hypothetical protein
NZ_CP029550.1	Prodigal:002006	CDS	1509901	1510623	.	+	0	ID=DJBHPIMP_01476;Name=cyoC_2;db_xref=COG:COG1845;gene=cyoC_2;inference=ab initio prediction:Prodigal:002006,similar to AA sequence:UniProtKB:P0ABJ3;locus_tag=DJBHPIMP_01476;product=Cytochrome bo(3) ubiquinol oxidase subunit 3
NZ_CP029550.1	Prodigal:002006	CDS	1510635	1510964	.	+	0	ID=DJBHPIMP_01477;inference=ab initio prediction:Prodigal:002006;locus_tag=DJBHPIMP_01477;product=hypothetical protein
NZ_CP029550.1	Prodigal:002006	CDS	1511033	1512280	.	+	0	ID=DJBHPIMP_01478;eC_number=2.4.1.317;Name=tylN_2;gene=tylN_2;inference=ab initio prediction:Prodigal:002006,similar to AA sequence:UniProtKB:O70023;locus_tag=DJBHPIMP_01478;product=O-mycaminosyltylonolide 6-deoxyallosyltransferase
NZ_CP029550.1	Prodigal:002006	CDS	1512497	1513048	.	+	0	ID=DJBHPIMP_01479;inference=ab initio prediction:Prodigal:002006;locus_tag=DJBHPIMP_01479;product=hypothetical protein
NZ_CP029550.1	Prodigal:002006	CDS	1513169	1513294	.	+	0	ID=DJBHPIMP_01480;inference=ab initio prediction:Prodigal:002006;locus_tag=DJBHPIMP_01480;product=hypothetical protein
NZ_CP029550.1	Prodigal:002006	CDS	1513357	1513536	.	-	0	ID=DJBHPIMP_01481;inference=ab initio prediction:Prodigal:002006;locus_tag=DJBHPIMP_01481;product=hypothetical protein
NZ_CP029550.1	Prodigal:002006	CDS	1513787	1515073	.	+	0	ID=DJBHPIMP_01482;inference=ab initio prediction:Prodigal:002006;locus_tag=DJBHPIMP_01482;product=hypothetical protein
NZ_CP029550.1	Prodigal:002006	CDS	1515083	1515463	.	-	0	ID=DJBHPIMP_01483;inference=ab initio prediction:Prodigal:002006;locus_tag=DJBHPIMP_01483;product=hypothetical protein
NZ_CP029550.1	Prodigal:002006	CDS	1515460	1516266	.	-	0	ID=DJBHPIMP_01484;inference=ab initio prediction:Prodigal:002006;locus_tag=DJBHPIMP_01484;product=hypothetical protein
NZ_CP029550.1	Prodigal:002006	CDS	1516347	1517528	.	-	0	ID=DJBHPIMP_01485;db_xref=COG:COG0683;inference=ab initio prediction:Prodigal:002006,similar to AA sequence:UniProtKB:Q8YEE8;locus_tag=DJBHPIMP_01485;product=Leu/Ile/Val-binding protein
NZ_CP029550.1	Prodigal:002006	CDS	1517530	1517889	.	-	0	ID=DJBHPIMP_01486;inference=ab initio prediction:Prodigal:002006;locus_tag=DJBHPIMP_01486;product=hypothetical protein
NZ_CP029550.1	Prodigal:002006	CDS	1517892	1518704	.	-	0	ID=DJBHPIMP_01487;Name=livF_1;db_xref=COG:COG0410;gene=livF_1;inference=ab initio prediction:Prodigal:002006,similar to AA sequence:UniProtKB:P22731;locus_tag=DJBHPIMP_01487;product=High-affinity branched-chain amino acid transport ATP-binding protein LivF
NZ_CP029550.1	Prodigal:002006	CDS	1518701	1519576	.	-	0	ID=DJBHPIMP_01488;Name=artM;db_xref=COG:COG1126;gene=artM;inference=ab initio prediction:Prodigal:002006,similar to AA sequence:UniProtKB:P54537;locus_tag=DJBHPIMP_01488;product=Arginine transport ATP-binding protein ArtM
NZ_CP029550.1	Prodigal:002006	CDS	1519576	1520976	.	-	0	ID=DJBHPIMP_01489;inference=ab initio prediction:Prodigal:002006;locus_tag=DJBHPIMP_01489;product=hypothetical protein
NZ_CP029550.1	Prodigal:002006	CDS	1520982	1521899	.	-	0	ID=DJBHPIMP_01490;Name=livH_1;db_xref=COG:COG0559;gene=livH_1;inference=ab initio prediction:Prodigal:002006,similar to AA sequence:UniProtKB:P0AEX7;locus_tag=DJBHPIMP_01490;product=High-affinity branched-chain amino acid transport system permease protein LivH
NZ_CP029550.1	Prodigal:002006	CDS	1522309	1522470	.	+	0	ID=DJBHPIMP_01491;inference=ab initio prediction:Prodigal:002006;locus_tag=DJBHPIMP_01491;product=hypothetical protein
NZ_CP029550.1	Prodigal:002006	CDS	1522539	1523450	.	-	0	ID=DJBHPIMP_01492;eC_number=3.1.4.53;Name=cpdA_1;gene=cpdA_1;inference=ab initio prediction:Prodigal:002006,protein motif:HAMAP:MF_00905;locus_tag=DJBHPIMP_01492;product=3'%2C5'-cyclic adenosine monophosphate phosphodiesterase CpdA
NZ_CP029550.1	Prodigal:002006	CDS	1523540	1524073	.	-	0	ID=DJBHPIMP_01493;inference=ab initio prediction:Prodigal:002006;locus_tag=DJBHPIMP_01493;product=hypothetical protein
NZ_CP029550.1	Prodigal:002006	CDS	1524231	1525040	.	-	0	ID=DJBHPIMP_01494;inference=ab initio prediction:Prodigal:002006;locus_tag=DJBHPIMP_01494;product=hypothetical protein
NZ_CP029550.1	Prodigal:002006	CDS	1525099	1526403	.	+	0	ID=DJBHPIMP_01495;eC_number=2.4.99.12;Name=waaA;db_xref=COG:COG1519;gene=waaA;inference=ab initio prediction:Prodigal:002006,similar to AA sequence:UniProtKB:P0AC75;locus_tag=DJBHPIMP_01495;product=3-deoxy-D-manno-octulosonic acid transferase
NZ_CP029550.1	Prodigal:002006	CDS	1526550	1527530	.	+	0	ID=DJBHPIMP_01496;eC_number=2.7.1.130;Name=lpxK;db_xref=COG:COG1663;gene=lpxK;inference=ab initio prediction:Prodigal:002006,similar to AA sequence:UniProtKB:P27300;locus_tag=DJBHPIMP_01496;product=Tetraacyldisaccharide 4'-kinase
NZ_CP029550.1	Prodigal:002006	CDS	1527540	1527797	.	-	0	ID=DJBHPIMP_01497;inference=ab initio prediction:Prodigal:002006;locus_tag=DJBHPIMP_01497;product=hypothetical protein
NZ_CP029550.1	Prodigal:002006	CDS	1527920	1528330	.	+	0	ID=DJBHPIMP_01498;eC_number=3.5.4.5;Name=cdd;db_xref=COG:COG0295;gene=cdd;inference=ab initio prediction:Prodigal:002006,similar to AA sequence:UniProtKB:P19079;locus_tag=DJBHPIMP_01498;product=Cytidine deaminase
NZ_CP029550.1	Prodigal:002006	CDS	1528317	1528496	.	+	0	ID=DJBHPIMP_01499;inference=ab initio prediction:Prodigal:002006;locus_tag=DJBHPIMP_01499;product=hypothetical protein
NZ_CP029550.1	Prodigal:002006	CDS	1528493	1529143	.	+	0	ID=DJBHPIMP_01500;eC_number=2.4.2.1;Name=punA;db_xref=COG:COG0005;gene=punA;inference=ab initio prediction:Prodigal:002006,similar to AA sequence:UniProtKB:P46354;locus_tag=DJBHPIMP_01500;product=Purine nucleoside phosphorylase 1
NZ_CP029550.1	Prodigal:002006	CDS	1529154	1529918	.	+	0	ID=DJBHPIMP_01501;eC_number=4.1.2.4;Name=deoC;db_xref=COG:COG0274;gene=deoC;inference=ab initio prediction:Prodigal:002006,similar to AA sequence:UniProtKB:B0TQ91;locus_tag=DJBHPIMP_01501;product=Deoxyribose-phosphate aldolase
NZ_CP029550.1	Prodigal:002006	CDS	1529915	1531207	.	+	0	ID=DJBHPIMP_01502;eC_number=2.4.2.4;Name=deoA;db_xref=COG:COG0213;gene=deoA;inference=ab initio prediction:Prodigal:002006,similar to AA sequence:UniProtKB:Q7CP66;locus_tag=DJBHPIMP_01502;product=Thymidine phosphorylase
NZ_CP029550.1	Prodigal:002006	CDS	1531292	1531537	.	+	0	ID=DJBHPIMP_01503;inference=ab initio prediction:Prodigal:002006;locus_tag=DJBHPIMP_01503;product=hypothetical protein
NZ_CP029550.1	Prodigal:002006	CDS	1531680	1532282	.	-	0	ID=DJBHPIMP_01504;eC_number=2.1.1.182;Name=rsmA_1;gene=rsmA_1;inference=ab initio prediction:Prodigal:002006,protein motif:HAMAP:MF_00607;locus_tag=DJBHPIMP_01504;product=Ribosomal RNA small subunit methyltransferase A
NZ_CP029550.1	Prodigal:002006	CDS	1532487	1533632	.	-	0	ID=DJBHPIMP_01505;Name=dnaJ_1;db_xref=COG:COG0484;gene=dnaJ_1;inference=ab initio prediction:Prodigal:002006,similar to AA sequence:UniProtKB:Q6RSN5;locus_tag=DJBHPIMP_01505;product=Chaperone protein DnaJ
NZ_CP029550.1	Prodigal:002006	CDS	1533757	1535670	.	-	0	ID=DJBHPIMP_01506;Name=dnaK_2;gene=dnaK_2;inference=ab initio prediction:Prodigal:002006,similar to AA sequence:UniProtKB:Q05981;locus_tag=DJBHPIMP_01506;product=Chaperone protein DnaK
NZ_CP029550.1	Prodigal:002006	CDS	1536074	1537075	.	+	0	ID=DJBHPIMP_01507;inference=ab initio prediction:Prodigal:002006;locus_tag=DJBHPIMP_01507;product=hypothetical protein
NZ_CP029550.1	Prodigal:002006	CDS	1537083	1537628	.	-	0	ID=DJBHPIMP_01508;inference=ab initio prediction:Prodigal:002006,similar to AA sequence:UniProtKB:Q9KUP8;locus_tag=DJBHPIMP_01508;note=UPF0301 protein VC_0467;product=hypothetical protein
NZ_CP029550.1	Prodigal:002006	CDS	1537869	1538351	.	+	0	ID=DJBHPIMP_01509;eC_number=1.11.1.15;inference=ab initio prediction:Prodigal:002006,protein motif:HAMAP:MF_00401;locus_tag=DJBHPIMP_01509;product=Peroxiredoxin
NZ_CP029550.1	Prodigal:002006	CDS	1538418	1538876	.	-	0	ID=DJBHPIMP_01510;eC_number=3.1.26.4;Name=rnhA_1;db_xref=COG:COG0328;gene=rnhA_1;inference=ab initio prediction:Prodigal:002006,similar to AA sequence:UniProtKB:P0A7Y4;locus_tag=DJBHPIMP_01510;product=Ribonuclease HI
NZ_CP029550.1	Prodigal:002006	CDS	1538873	1539838	.	-	0	ID=DJBHPIMP_01511;eC_number=2.7.1.39;Name=thrB;db_xref=COG:COG2334;gene=thrB;inference=ab initio prediction:Prodigal:002006,similar to AA sequence:UniProtKB:Q8UHA8;locus_tag=DJBHPIMP_01511;product=Homoserine kinase
NZ_CP029550.1	Prodigal:002006	CDS	1539953	1540963	.	-	0	ID=DJBHPIMP_01512;eC_number=1.17.7.4;Name=ispH;db_xref=COG:COG0761;gene=ispH;inference=ab initio prediction:Prodigal:002006,similar to AA sequence:UniProtKB:P62623;locus_tag=DJBHPIMP_01512;product=4-hydroxy-3-methylbut-2-enyl diphosphate reductase
NZ_CP029550.1	Aragorn:001002	tRNA	1541113	1541202	.	-	.	ID=DJBHPIMP_01513;inference=COORDINATES:profile:Aragorn:001002;locus_tag=DJBHPIMP_01513;product=tRNA-Ser(gga)
NZ_CP029550.1	Prodigal:002006	CDS	1541331	1541624	.	-	0	ID=DJBHPIMP_01514;inference=ab initio prediction:Prodigal:002006;locus_tag=DJBHPIMP_01514;product=hypothetical protein
NZ_CP029550.1	Prodigal:002006	CDS	1541748	1542002	.	+	0	ID=DJBHPIMP_01515;inference=ab initio prediction:Prodigal:002006;locus_tag=DJBHPIMP_01515;product=hypothetical protein
NZ_CP029550.1	Prodigal:002006	CDS	1542533	1542715	.	-	0	ID=DJBHPIMP_01516;inference=ab initio prediction:Prodigal:002006;locus_tag=DJBHPIMP_01516;product=hypothetical protein
NZ_CP029550.1	Prodigal:002006	CDS	1542970	1544190	.	+	0	ID=DJBHPIMP_01517;Name=mdtA_5;gene=mdtA_5;inference=ab initio prediction:Prodigal:002006,protein motif:HAMAP:MF_01422;locus_tag=DJBHPIMP_01517;product=Multidrug resistance protein MdtA
NZ_CP029550.1	Prodigal:002006	CDS	1544206	1546023	.	+	0	ID=DJBHPIMP_01518;Name=mdtB_2;gene=mdtB_2;inference=ab initio prediction:Prodigal:002006,similar to AA sequence:UniProtKB:B7LV39;locus_tag=DJBHPIMP_01518;product=Multidrug resistance protein MdtB
NZ_CP029550.1	Prodigal:002006	CDS	1546188	1547345	.	+	0	ID=DJBHPIMP_01519;Name=mdtC_2;gene=mdtC_2;inference=ab initio prediction:Prodigal:002006,similar to AA sequence:UniProtKB:B5YUD4;locus_tag=DJBHPIMP_01519;product=Multidrug resistance protein MdtC
NZ_CP029550.1	Prodigal:002006	CDS	1547434	1547946	.	+	0	ID=DJBHPIMP_01520;inference=ab initio prediction:Prodigal:002006;locus_tag=DJBHPIMP_01520;product=hypothetical protein
NZ_CP029550.1	Prodigal:002006	CDS	1548026	1549207	.	-	0	ID=DJBHPIMP_01521;eC_number=2.6.1.1;Name=aspC_2;gene=aspC_2;inference=ab initio prediction:Prodigal:002006,similar to AA sequence:UniProtKB:Q55128;locus_tag=DJBHPIMP_01521;product=Aspartate aminotransferase
NZ_CP029550.1	Prodigal:002006	CDS	1549310	1549504	.	-	0	ID=DJBHPIMP_01522;inference=ab initio prediction:Prodigal:002006;locus_tag=DJBHPIMP_01522;product=hypothetical protein
NZ_CP029550.1	Prodigal:002006	CDS	1549664	1551157	.	-	0	ID=DJBHPIMP_01523;inference=ab initio prediction:Prodigal:002006;locus_tag=DJBHPIMP_01523;product=hypothetical protein
NZ_CP029550.1	Prodigal:002006	CDS	1551317	1553047	.	-	0	ID=DJBHPIMP_01524;Name=fruA;db_xref=COG:COG1299;gene=fruA;inference=ab initio prediction:Prodigal:002006,similar to AA sequence:UniProtKB:P23355;locus_tag=DJBHPIMP_01524;product=PTS system fructose-specific EIIB'BC component
NZ_CP029550.1	Prodigal:002006	CDS	1553173	1554126	.	-	0	ID=DJBHPIMP_01525;eC_number=2.7.1.144;Name=lacC;db_xref=COG:COG1105;gene=lacC;inference=ab initio prediction:Prodigal:002006,similar to AA sequence:UniProtKB:Q833W9;locus_tag=DJBHPIMP_01525;product=Tagatose-6-phosphate kinase
NZ_CP029550.1	Prodigal:002006	CDS	1554123	1556675	.	-	0	ID=DJBHPIMP_01526;inference=ab initio prediction:Prodigal:002006;locus_tag=DJBHPIMP_01526;product=hypothetical protein
NZ_CP029550.1	Prodigal:002006	CDS	1556841	1557824	.	+	0	ID=DJBHPIMP_01527;Name=degA;db_xref=COG:COG1609;gene=degA;inference=ab initio prediction:Prodigal:002006,similar to AA sequence:UniProtKB:P37947;locus_tag=DJBHPIMP_01527;product=HTH-type transcriptional regulator DegA
NZ_CP029550.1	Prodigal:002006	CDS	1557825	1559492	.	-	0	ID=DJBHPIMP_01528;inference=ab initio prediction:Prodigal:002006;locus_tag=DJBHPIMP_01528;product=hypothetical protein
NZ_CP029550.1	Prodigal:002006	CDS	1559567	1560589	.	-	0	ID=DJBHPIMP_01529;Name=futA1;gene=futA1;inference=ab initio prediction:Prodigal:002006,similar to AA sequence:UniProtKB:P72827;locus_tag=DJBHPIMP_01529;product=Iron uptake protein A1
NZ_CP029550.1	Prodigal:002006	CDS	1560731	1561798	.	-	0	ID=DJBHPIMP_01530;eC_number=7.2.2.7;Name=fbpC2;db_xref=COG:COG3842;gene=fbpC2;inference=ab initio prediction:Prodigal:002006,similar to AA sequence:UniProtKB:P44513;locus_tag=DJBHPIMP_01530;product=Fe(3+) ions import ATP-binding protein FbpC 2
NZ_CP029550.1	Prodigal:002006	CDS	1561944	1563119	.	+	0	ID=DJBHPIMP_01531;Name=hcaT_2;gene=hcaT_2;inference=ab initio prediction:Prodigal:002006,similar to AA sequence:UniProtKB:Q47142;locus_tag=DJBHPIMP_01531;product=putative 3-phenylpropionic acid transporter
NZ_CP029550.1	Prodigal:002006	CDS	1563159	1565318	.	+	0	ID=DJBHPIMP_01532;eC_number=3.6.4.-;Name=priA;db_xref=COG:COG1198;gene=priA;inference=ab initio prediction:Prodigal:002006,similar to AA sequence:UniProtKB:P17888;locus_tag=DJBHPIMP_01532;product=Primosomal protein N'
NZ_CP029550.1	Prodigal:002006	CDS	1565371	1565733	.	+	0	ID=DJBHPIMP_01533;inference=ab initio prediction:Prodigal:002006;locus_tag=DJBHPIMP_01533;product=hypothetical protein
NZ_CP029550.1	Prodigal:002006	CDS	1565746	1566138	.	-	0	ID=DJBHPIMP_01534;inference=ab initio prediction:Prodigal:002006;locus_tag=DJBHPIMP_01534;product=hypothetical protein
NZ_CP029550.1	Prodigal:002006	CDS	1566506	1566748	.	+	0	ID=DJBHPIMP_01535;inference=ab initio prediction:Prodigal:002006;locus_tag=DJBHPIMP_01535;product=hypothetical protein
NZ_CP029550.1	Prodigal:002006	CDS	1566794	1567000	.	-	0	ID=DJBHPIMP_01536;inference=ab initio prediction:Prodigal:002006,similar to AA sequence:UniProtKB:A1IQS5;locus_tag=DJBHPIMP_01536;note=UPF0434 protein NMA0874;product=hypothetical protein
NZ_CP029550.1	Prodigal:002006	CDS	1567022	1567690	.	-	0	ID=DJBHPIMP_01537;eC_number=3.4.21.53;Name=lon2;db_xref=COG:COG0466;gene=lon2;inference=ab initio prediction:Prodigal:002006,similar to AA sequence:UniProtKB:P36774;locus_tag=DJBHPIMP_01537;product=Lon protease 2
NZ_CP029550.1	Prodigal:002006	CDS	1567716	1568633	.	-	0	ID=DJBHPIMP_01538;Name=cnoX;db_xref=COG:COG3118;gene=cnoX;inference=ab initio prediction:Prodigal:002006,similar to AA sequence:UniProtKB:P77395;locus_tag=DJBHPIMP_01538;product=Chaperedoxin
NZ_CP029550.1	Prodigal:002006	CDS	1568851	1569336	.	-	0	ID=DJBHPIMP_01539;inference=ab initio prediction:Prodigal:002006;locus_tag=DJBHPIMP_01539;product=hypothetical protein
NZ_CP029550.1	Prodigal:002006	CDS	1569494	1569838	.	+	0	ID=DJBHPIMP_01540;Name=kefC_2;db_xref=COG:COG0475;gene=kefC_2;inference=ab initio prediction:Prodigal:002006,similar to AA sequence:UniProtKB:P03819;locus_tag=DJBHPIMP_01540;product=Glutathione-regulated potassium-efflux system protein KefC
NZ_CP029550.1	Prodigal:002006	CDS	1569958	1571391	.	+	0	ID=DJBHPIMP_01541;Name=kefC_3;db_xref=COG:COG0475;gene=kefC_3;inference=ab initio prediction:Prodigal:002006,similar to AA sequence:UniProtKB:P03819;locus_tag=DJBHPIMP_01541;product=Glutathione-regulated potassium-efflux system protein KefC
NZ_CP029550.1	Prodigal:002006	CDS	1571384	1572856	.	+	0	ID=DJBHPIMP_01542;inference=ab initio prediction:Prodigal:002006;locus_tag=DJBHPIMP_01542;product=hypothetical protein
NZ_CP029550.1	Prodigal:002006	CDS	1573012	1573686	.	+	0	ID=DJBHPIMP_01543;inference=ab initio prediction:Prodigal:002006;locus_tag=DJBHPIMP_01543;product=hypothetical protein
NZ_CP029550.1	Prodigal:002006	CDS	1573635	1573934	.	+	0	ID=DJBHPIMP_01544;inference=ab initio prediction:Prodigal:002006;locus_tag=DJBHPIMP_01544;product=hypothetical protein
NZ_CP029550.1	Prodigal:002006	CDS	1573941	1574174	.	-	0	ID=DJBHPIMP_01545;inference=ab initio prediction:Prodigal:002006;locus_tag=DJBHPIMP_01545;product=hypothetical protein
NZ_CP029550.1	Prodigal:002006	CDS	1574509	1574757	.	-	0	ID=DJBHPIMP_01546;inference=ab initio prediction:Prodigal:002006;locus_tag=DJBHPIMP_01546;product=hypothetical protein
NZ_CP029550.1	Prodigal:002006	CDS	1574850	1575737	.	-	0	ID=DJBHPIMP_01547;eC_number=2.6.1.42;Name=ilvE_1;db_xref=COG:COG0115;gene=ilvE_1;inference=ab initio prediction:Prodigal:002006,similar to AA sequence:UniProtKB:O86428;locus_tag=DJBHPIMP_01547;product=Branched-chain-amino-acid aminotransferase
NZ_CP029550.1	Prodigal:002006	CDS	1575880	1576488	.	+	0	ID=DJBHPIMP_01548;inference=ab initio prediction:Prodigal:002006;locus_tag=DJBHPIMP_01548;product=hypothetical protein
NZ_CP029550.1	Prodigal:002006	CDS	1576488	1577207	.	+	0	ID=DJBHPIMP_01549;Name=ompR_1;gene=ompR_1;inference=ab initio prediction:Prodigal:002006,similar to AA sequence:UniProtKB:P0AA16;locus_tag=DJBHPIMP_01549;product=Transcriptional regulatory protein OmpR
NZ_CP029550.1	Prodigal:002006	CDS	1577216	1578625	.	+	0	ID=DJBHPIMP_01550;eC_number=2.7.-.-;Name=sasA_4;gene=sasA_4;inference=ab initio prediction:Prodigal:002006,protein motif:HAMAP:MF_01837;locus_tag=DJBHPIMP_01550;product=Adaptive-response sensory-kinase SasA
NZ_CP029550.1	Prodigal:002006	CDS	1578835	1580088	.	+	0	ID=DJBHPIMP_01551;inference=ab initio prediction:Prodigal:002006;locus_tag=DJBHPIMP_01551;product=hypothetical protein
NZ_CP029550.1	Prodigal:002006	CDS	1580088	1580672	.	+	0	ID=DJBHPIMP_01552;eC_number=2.7.13.3;inference=ab initio prediction:Prodigal:002006,similar to AA sequence:UniProtKB:Q8YC53;locus_tag=DJBHPIMP_01552;product=Blue-light-activated histidine kinase
NZ_CP029550.1	Prodigal:002006	CDS	1580848	1582011	.	+	0	ID=DJBHPIMP_01553;inference=ab initio prediction:Prodigal:002006;locus_tag=DJBHPIMP_01553;product=hypothetical protein
NZ_CP029550.1	Prodigal:002006	CDS	1582022	1582789	.	-	0	ID=DJBHPIMP_01554;inference=ab initio prediction:Prodigal:002006;locus_tag=DJBHPIMP_01554;product=hypothetical protein
NZ_CP029550.1	Prodigal:002006	CDS	1582873	1583793	.	+	0	ID=DJBHPIMP_01555;eC_number=5.1.3.24;Name=nanM;gene=nanM;inference=ab initio prediction:Prodigal:002006,protein motif:HAMAP:MF_01195;locus_tag=DJBHPIMP_01555;product=N-acetylneuraminate epimerase
NZ_CP029550.1	Prodigal:002006	CDS	1583844	1585160	.	+	0	ID=DJBHPIMP_01556;eC_number=1.4.3.24;Name=pao;gene=pao;inference=ab initio prediction:Prodigal:002006,similar to AA sequence:UniProtKB:H8ZPX1;locus_tag=DJBHPIMP_01556;product=Pseudooxynicotine oxidase
NZ_CP029550.1	Prodigal:002006	CDS	1585248	1585883	.	+	0	ID=DJBHPIMP_01557;inference=ab initio prediction:Prodigal:002006;locus_tag=DJBHPIMP_01557;product=hypothetical protein
NZ_CP029550.1	Prodigal:002006	CDS	1585890	1586327	.	-	0	ID=DJBHPIMP_01558;inference=ab initio prediction:Prodigal:002006;locus_tag=DJBHPIMP_01558;product=hypothetical protein
NZ_CP029550.1	Prodigal:002006	CDS	1586364	1587368	.	-	0	ID=DJBHPIMP_01559;eC_number=1.1.1.29;inference=ab initio prediction:Prodigal:002006,similar to AA sequence:UniProtKB:P36234;locus_tag=DJBHPIMP_01559;product=Glycerate dehydrogenase
NZ_CP029550.1	Prodigal:002006	CDS	1587660	1588214	.	+	0	ID=DJBHPIMP_01560;inference=ab initio prediction:Prodigal:002006;locus_tag=DJBHPIMP_01560;product=hypothetical protein
NZ_CP029550.1	Prodigal:002006	CDS	1588272	1588781	.	-	0	ID=DJBHPIMP_01561;inference=ab initio prediction:Prodigal:002006;locus_tag=DJBHPIMP_01561;product=hypothetical protein
NZ_CP029550.1	Prodigal:002006	CDS	1589106	1589891	.	-	0	ID=DJBHPIMP_01562;inference=ab initio prediction:Prodigal:002006;locus_tag=DJBHPIMP_01562;product=hypothetical protein
NZ_CP029550.1	Prodigal:002006	CDS	1590060	1590593	.	+	0	ID=DJBHPIMP_01563;eC_number=4.2.1.59;Name=fabA;db_xref=COG:COG0764;gene=fabA;inference=ab initio prediction:Prodigal:002006,similar to AA sequence:UniProtKB:O33877;locus_tag=DJBHPIMP_01563;product=3-hydroxydecanoyl-[acyl-carrier-protein] dehydratase
NZ_CP029550.1	Prodigal:002006	CDS	1590704	1591930	.	+	0	ID=DJBHPIMP_01564;eC_number=2.3.1.41;Name=fabB;gene=fabB;inference=ab initio prediction:Prodigal:002006,similar to AA sequence:UniProtKB:Q02K94;locus_tag=DJBHPIMP_01564;product=3-oxoacyl-[acyl-carrier-protein] synthase 1
NZ_CP029550.1	Prodigal:002006	CDS	1592000	1592110	.	+	0	ID=DJBHPIMP_01565;inference=ab initio prediction:Prodigal:002006;locus_tag=DJBHPIMP_01565;product=hypothetical protein
NZ_CP029550.1	Prodigal:002006	CDS	1592282	1593112	.	+	0	ID=DJBHPIMP_01566;eC_number=1.3.1.9;Name=fabI_2;db_xref=COG:COG0623;gene=fabI_2;inference=ab initio prediction:Prodigal:002006,similar to AA sequence:UniProtKB:P16657;locus_tag=DJBHPIMP_01566;product=Enoyl-[acyl-carrier-protein] reductase [NADH] FabI
NZ_CP029550.1	Prodigal:002006	CDS	1593155	1594351	.	-	0	ID=DJBHPIMP_01567;eC_number=1.8.1.8;Name=dsbD;db_xref=COG:COG4232;gene=dsbD;inference=ab initio prediction:Prodigal:002006,similar to AA sequence:UniProtKB:P36655;locus_tag=DJBHPIMP_01567;product=Thiol:disulfide interchange protein DsbD
NZ_CP029550.1	Prodigal:002006	CDS	1594351	1595319	.	-	0	ID=DJBHPIMP_01568;inference=ab initio prediction:Prodigal:002006;locus_tag=DJBHPIMP_01568;product=hypothetical protein
NZ_CP029550.1	Prodigal:002006	CDS	1595426	1596649	.	-	0	ID=DJBHPIMP_01569;eC_number=3.4.13.9;Name=pepQ;gene=pepQ;inference=ab initio prediction:Prodigal:002006,protein motif:HAMAP:MF_01279;locus_tag=DJBHPIMP_01569;product=Xaa-Pro dipeptidase
NZ_CP029550.1	Prodigal:002006	CDS	1596646	1597278	.	-	0	ID=DJBHPIMP_01570;inference=ab initio prediction:Prodigal:002006;locus_tag=DJBHPIMP_01570;product=hypothetical protein
NZ_CP029550.1	Prodigal:002006	CDS	1597321	1598238	.	-	0	ID=DJBHPIMP_01571;eC_number=2.1.1.-;Name=prmA;db_xref=COG:COG2264;gene=prmA;inference=ab initio prediction:Prodigal:002006,similar to AA sequence:UniProtKB:P0A0P5;locus_tag=DJBHPIMP_01571;product=Ribosomal protein L11 methyltransferase
NZ_CP029550.1	Prodigal:002006	CDS	1598345	1598581	.	+	0	ID=DJBHPIMP_01572;inference=ab initio prediction:Prodigal:002006;locus_tag=DJBHPIMP_01572;product=hypothetical protein
NZ_CP029550.1	Prodigal:002006	CDS	1598689	1600527	.	+	0	ID=DJBHPIMP_01573;eC_number=4.2.1.9;Name=ilvD_1;db_xref=COG:COG0129;gene=ilvD_1;inference=ab initio prediction:Prodigal:002006,similar to AA sequence:UniProtKB:P55186;locus_tag=DJBHPIMP_01573;product=Dihydroxy-acid dehydratase
NZ_CP029550.1	Prodigal:002006	CDS	1600692	1600892	.	+	0	ID=DJBHPIMP_01574;inference=ab initio prediction:Prodigal:002006;locus_tag=DJBHPIMP_01574;product=hypothetical protein
NZ_CP029550.1	Prodigal:002006	CDS	1601111	1601803	.	+	0	ID=DJBHPIMP_01575;Name=modB;db_xref=COG:COG4149;gene=modB;inference=ab initio prediction:Prodigal:002006,similar to AA sequence:UniProtKB:P0AF01;locus_tag=DJBHPIMP_01575;product=Molybdenum transport system permease protein ModB
NZ_CP029550.1	Prodigal:002006	CDS	1601808	1602914	.	+	0	ID=DJBHPIMP_01576;eC_number=7.6.2.8;Name=btuD_2;gene=btuD_2;inference=ab initio prediction:Prodigal:002006,protein motif:HAMAP:MF_01005;locus_tag=DJBHPIMP_01576;product=Vitamin B12 import ATP-binding protein BtuD
NZ_CP029550.1	Prodigal:002006	CDS	1602942	1603874	.	-	0	ID=DJBHPIMP_01577;eC_number=3.6.1.22;Name=nudC;gene=nudC;inference=ab initio prediction:Prodigal:002006,protein motif:HAMAP:MF_00297;locus_tag=DJBHPIMP_01577;product=NADH pyrophosphatase
NZ_CP029550.1	Prodigal:002006	CDS	1603881	1604297	.	-	0	ID=DJBHPIMP_01578;inference=ab initio prediction:Prodigal:002006;locus_tag=DJBHPIMP_01578;product=hypothetical protein
NZ_CP029550.1	Prodigal:002006	CDS	1604555	1605217	.	-	0	ID=DJBHPIMP_01579;inference=ab initio prediction:Prodigal:002006;locus_tag=DJBHPIMP_01579;product=hypothetical protein
NZ_CP029550.1	Prodigal:002006	CDS	1605377	1606177	.	-	0	ID=DJBHPIMP_01580;inference=ab initio prediction:Prodigal:002006;locus_tag=DJBHPIMP_01580;product=hypothetical protein
NZ_CP029550.1	Prodigal:002006	CDS	1606553	1607254	.	+	0	ID=DJBHPIMP_01581;inference=ab initio prediction:Prodigal:002006;locus_tag=DJBHPIMP_01581;product=hypothetical protein
NZ_CP029550.1	Prodigal:002006	CDS	1607348	1607512	.	-	0	ID=DJBHPIMP_01582;inference=ab initio prediction:Prodigal:002006;locus_tag=DJBHPIMP_01582;product=hypothetical protein
NZ_CP029550.1	Prodigal:002006	CDS	1607619	1608011	.	-	0	ID=DJBHPIMP_01583;eC_number=4.2.1.1;Name=cynT_1;db_xref=COG:COG0288;gene=cynT_1;inference=ab initio prediction:Prodigal:002006,similar to AA sequence:UniProtKB:P0ABE9;locus_tag=DJBHPIMP_01583;product=Carbonic anhydrase 1
NZ_CP029550.1	Prodigal:002006	CDS	1608087	1608293	.	-	0	ID=DJBHPIMP_01584;inference=ab initio prediction:Prodigal:002006;locus_tag=DJBHPIMP_01584;product=hypothetical protein
NZ_CP029550.1	Prodigal:002006	CDS	1609481	1610293	.	+	0	ID=DJBHPIMP_01585;eC_number=3.1.2.30;Name=mcl2_1;db_xref=COG:COG2301;gene=mcl2_1;inference=ab initio prediction:Prodigal:002006,similar to AA sequence:UniProtKB:D3JV05;locus_tag=DJBHPIMP_01585;product=(3S)-malyl-CoA thioesterase
NZ_CP029550.1	Prodigal:002006	CDS	1610364	1610849	.	+	0	ID=DJBHPIMP_01586;eC_number=3.6.1.23;Name=dut;gene=dut;inference=ab initio prediction:Prodigal:002006,similar to AA sequence:UniProtKB:Q2T0H6;locus_tag=DJBHPIMP_01586;product=Deoxyuridine 5'-triphosphate nucleotidohydrolase
NZ_CP029550.1	Prodigal:002006	CDS	1610896	1611366	.	+	0	ID=DJBHPIMP_01587;Name=iscR;db_xref=COG:COG1959;gene=iscR;inference=ab initio prediction:Prodigal:002006,similar to AA sequence:UniProtKB:P0AGK8;locus_tag=DJBHPIMP_01587;product=HTH-type transcriptional regulator IscR
NZ_CP029550.1	Prodigal:002006	CDS	1611588	1612694	.	+	0	ID=DJBHPIMP_01588;inference=ab initio prediction:Prodigal:002006;locus_tag=DJBHPIMP_01588;product=hypothetical protein
NZ_CP029550.1	Prodigal:002006	CDS	1612696	1613856	.	-	0	ID=DJBHPIMP_01589;eC_number=3.2.1.28;db_xref=COG:COG3387;inference=ab initio prediction:Prodigal:002006,similar to AA sequence:UniProtKB:A0R0W9;locus_tag=DJBHPIMP_01589;product=Trehalase
NZ_CP029550.1	Prodigal:002006	CDS	1613823	1614551	.	-	0	ID=DJBHPIMP_01590;eC_number=3.2.1.28;db_xref=COG:COG3387;inference=ab initio prediction:Prodigal:002006,similar to AA sequence:UniProtKB:A0R0W9;locus_tag=DJBHPIMP_01590;product=Trehalase
NZ_CP029550.1	Prodigal:002006	CDS	1614948	1616126	.	+	0	ID=DJBHPIMP_01591;Name=amt;gene=amt;inference=ab initio prediction:Prodigal:002006,similar to AA sequence:UniProtKB:O66515;locus_tag=DJBHPIMP_01591;product=Ammonia channel
NZ_CP029550.1	Prodigal:002006	CDS	1616078	1616242	.	+	0	ID=DJBHPIMP_01592;Name=nrgA;gene=nrgA;inference=ab initio prediction:Prodigal:002006,similar to AA sequence:UniProtKB:Q07429;locus_tag=DJBHPIMP_01592;product=Ammonium transporter
NZ_CP029550.1	Prodigal:002006	CDS	1616326	1617657	.	-	0	ID=DJBHPIMP_01593;Name=tolB;db_xref=COG:COG0823;gene=tolB;inference=ab initio prediction:Prodigal:002006,similar to AA sequence:UniProtKB:Q83F59;locus_tag=DJBHPIMP_01593;product=Tol-Pal system protein TolB
NZ_CP029550.1	Prodigal:002006	CDS	1617715	1619070	.	-	0	ID=DJBHPIMP_01594;inference=ab initio prediction:Prodigal:002006;locus_tag=DJBHPIMP_01594;product=hypothetical protein
NZ_CP029550.1	Prodigal:002006	CDS	1619084	1619530	.	-	0	ID=DJBHPIMP_01595;Name=exbD;db_xref=COG:COG0848;gene=exbD;inference=ab initio prediction:Prodigal:002006,similar to AA sequence:UniProtKB:P0ABV2;locus_tag=DJBHPIMP_01595;product=Biopolymer transport protein ExbD
NZ_CP029550.1	Prodigal:002006	CDS	1619558	1620280	.	-	0	ID=DJBHPIMP_01596;Name=tolQ;db_xref=COG:COG0811;gene=tolQ;inference=ab initio prediction:Prodigal:002006,similar to AA sequence:UniProtKB:P0ABU9;locus_tag=DJBHPIMP_01596;product=Tol-Pal system protein TolQ
NZ_CP029550.1	Prodigal:002006	CDS	1620479	1620898	.	-	0	ID=DJBHPIMP_01597;eC_number=3.1.2.28;inference=ab initio prediction:Prodigal:002006,protein motif:HAMAP:MF_02101;locus_tag=DJBHPIMP_01597;product=1%2C4-dihydroxy-2-naphthoyl-CoA hydrolase
NZ_CP029550.1	Prodigal:002006	CDS	1620993	1622048	.	-	0	ID=DJBHPIMP_01598;eC_number=3.6.4.12;Name=ruvB_1;db_xref=COG:COG2255;gene=ruvB_1;inference=ab initio prediction:Prodigal:002006,similar to AA sequence:UniProtKB:Q51426;locus_tag=DJBHPIMP_01598;product=Holliday junction ATP-dependent DNA helicase RuvB
NZ_CP029550.1	Prodigal:002006	CDS	1622239	1622484	.	+	0	ID=DJBHPIMP_01599;inference=ab initio prediction:Prodigal:002006;locus_tag=DJBHPIMP_01599;product=hypothetical protein
NZ_CP029550.1	Prodigal:002006	CDS	1622475	1623821	.	-	0	ID=DJBHPIMP_01600;Name=oprB_1;db_xref=COG:COG3659;gene=oprB_1;inference=ab initio prediction:Prodigal:002006,similar to AA sequence:UniProtKB:Q51485;locus_tag=DJBHPIMP_01600;product=Porin B
NZ_CP029550.1	Prodigal:002006	CDS	1623892	1625577	.	-	0	ID=DJBHPIMP_01601;inference=ab initio prediction:Prodigal:002006;locus_tag=DJBHPIMP_01601;product=hypothetical protein
NZ_CP029550.1	Prodigal:002006	CDS	1625804	1626301	.	-	0	ID=DJBHPIMP_01602;eC_number=1.16.3.1;Name=bfr;db_xref=COG:COG2193;gene=bfr;inference=ab initio prediction:Prodigal:002006,similar to AA sequence:UniProtKB:Q59738;locus_tag=DJBHPIMP_01602;product=Bacterioferritin
NZ_CP029550.1	Prodigal:002006	CDS	1626980	1627906	.	+	0	ID=DJBHPIMP_01603;eC_number=3.5.1.-;db_xref=COG:COG0123;inference=ab initio prediction:Prodigal:002006,similar to AA sequence:UniProtKB:Q9HXM1;locus_tag=DJBHPIMP_01603;product=Histone deacetylase-like amidohydrolase
NZ_CP029550.1	Prodigal:002006	CDS	1627917	1630058	.	-	0	ID=DJBHPIMP_01604;Name=apxIB;db_xref=COG:COG2274;gene=apxIB;inference=ab initio prediction:Prodigal:002006,similar to AA sequence:UniProtKB:P26760;locus_tag=DJBHPIMP_01604;product=Toxin RTX-I translocation ATP-binding protein
NZ_CP029550.1	Prodigal:002006	CDS	1630068	1631339	.	-	0	ID=DJBHPIMP_01605;Name=cvaA;db_xref=COG:COG0845;gene=cvaA;inference=ab initio prediction:Prodigal:002006,similar to AA sequence:UniProtKB:P22519;locus_tag=DJBHPIMP_01605;product=Colicin V secretion protein CvaA
NZ_CP029550.1	Prodigal:002006	CDS	1632008	1632235	.	+	0	ID=DJBHPIMP_01606;inference=ab initio prediction:Prodigal:002006;locus_tag=DJBHPIMP_01606;product=hypothetical protein
NZ_CP029550.1	Prodigal:002006	CDS	1632367	1633218	.	+	0	ID=DJBHPIMP_01607;inference=ab initio prediction:Prodigal:002006;locus_tag=DJBHPIMP_01607;product=hypothetical protein
NZ_CP029550.1	Prodigal:002006	CDS	1633333	1633578	.	+	0	ID=DJBHPIMP_01608;inference=ab initio prediction:Prodigal:002006;locus_tag=DJBHPIMP_01608;product=hypothetical protein
NZ_CP029550.1	Prodigal:002006	CDS	1633612	1634244	.	-	0	ID=DJBHPIMP_01609;eC_number=6.3.3.2;db_xref=COG:COG0212;inference=ab initio prediction:Prodigal:002006,similar to AA sequence:UniProtKB:P44905;locus_tag=DJBHPIMP_01609;product=5-formyltetrahydrofolate cyclo-ligase
NZ_CP029550.1	Prodigal:002006	CDS	1634318	1634464	.	-	0	ID=DJBHPIMP_01610;inference=ab initio prediction:Prodigal:002006;locus_tag=DJBHPIMP_01610;product=hypothetical protein
NZ_CP029550.1	Prodigal:002006	CDS	1634461	1634643	.	-	0	ID=DJBHPIMP_01611;inference=ab initio prediction:Prodigal:002006;locus_tag=DJBHPIMP_01611;product=hypothetical protein
NZ_CP029550.1	Prodigal:002006	CDS	1634962	1635708	.	+	0	ID=DJBHPIMP_01612;inference=ab initio prediction:Prodigal:002006;locus_tag=DJBHPIMP_01612;product=hypothetical protein
NZ_CP029550.1	Prodigal:002006	CDS	1635849	1636637	.	+	0	ID=DJBHPIMP_01613;inference=ab initio prediction:Prodigal:002006;locus_tag=DJBHPIMP_01613;product=hypothetical protein
NZ_CP029550.1	Prodigal:002006	CDS	1636760	1637818	.	+	0	ID=DJBHPIMP_01614;eC_number=3.1.-.-;Name=rny_1;gene=rny_1;inference=ab initio prediction:Prodigal:002006,protein motif:HAMAP:MF_00335;locus_tag=DJBHPIMP_01614;product=Ribonuclease Y
NZ_CP029550.1	Prodigal:002006	CDS	1637894	1638877	.	-	0	ID=DJBHPIMP_01615;inference=ab initio prediction:Prodigal:002006;locus_tag=DJBHPIMP_01615;product=hypothetical protein
NZ_CP029550.1	Prodigal:002006	CDS	1638973	1639098	.	+	0	ID=DJBHPIMP_01616;inference=ab initio prediction:Prodigal:002006;locus_tag=DJBHPIMP_01616;product=hypothetical protein
NZ_CP029550.1	Prodigal:002006	CDS	1639133	1639858	.	-	0	ID=DJBHPIMP_01617;inference=ab initio prediction:Prodigal:002006;locus_tag=DJBHPIMP_01617;product=hypothetical protein
NZ_CP029550.1	Prodigal:002006	CDS	1640010	1641320	.	-	0	ID=DJBHPIMP_01618;Name=rutG;db_xref=COG:COG2233;gene=rutG;inference=ab initio prediction:Prodigal:002006,similar to AA sequence:UniProtKB:P75892;locus_tag=DJBHPIMP_01618;product=Putative pyrimidine permease RutG
NZ_CP029550.1	Prodigal:002006	CDS	1641561	1641773	.	+	0	ID=DJBHPIMP_01619;inference=ab initio prediction:Prodigal:002006;locus_tag=DJBHPIMP_01619;product=hypothetical protein
NZ_CP029550.1	Prodigal:002006	CDS	1641799	1641951	.	-	0	ID=DJBHPIMP_01620;inference=ab initio prediction:Prodigal:002006;locus_tag=DJBHPIMP_01620;product=hypothetical protein
NZ_CP029550.1	Prodigal:002006	CDS	1642140	1642418	.	+	0	ID=DJBHPIMP_01621;inference=ab initio prediction:Prodigal:002006;locus_tag=DJBHPIMP_01621;product=hypothetical protein
NZ_CP029550.1	Prodigal:002006	CDS	1642415	1643404	.	+	0	ID=DJBHPIMP_01622;inference=ab initio prediction:Prodigal:002006;locus_tag=DJBHPIMP_01622;product=hypothetical protein
NZ_CP029550.1	Prodigal:002006	CDS	1643739	1644266	.	+	0	ID=DJBHPIMP_01623;inference=ab initio prediction:Prodigal:002006;locus_tag=DJBHPIMP_01623;product=hypothetical protein
NZ_CP029550.1	Prodigal:002006	CDS	1644462	1645658	.	+	0	ID=DJBHPIMP_01624;Name=mdtG;gene=mdtG;inference=ab initio prediction:Prodigal:002006,protein motif:HAMAP:MF_01528;locus_tag=DJBHPIMP_01624;product=Multidrug resistance protein MdtG
NZ_CP029550.1	Prodigal:002006	CDS	1645929	1646531	.	+	0	ID=DJBHPIMP_01625;inference=ab initio prediction:Prodigal:002006;locus_tag=DJBHPIMP_01625;product=hypothetical protein
NZ_CP029550.1	Prodigal:002006	CDS	1646620	1647660	.	+	0	ID=DJBHPIMP_01626;eC_number=3.8.1.5;Name=dhmA_1;gene=dhmA_1;inference=ab initio prediction:Prodigal:002006,protein motif:HAMAP:MF_01230;locus_tag=DJBHPIMP_01626;product=Haloalkane dehalogenase
NZ_CP029550.1	Prodigal:002006	CDS	1647727	1648647	.	-	0	ID=DJBHPIMP_01627;inference=ab initio prediction:Prodigal:002006;locus_tag=DJBHPIMP_01627;product=hypothetical protein
NZ_CP029550.1	Prodigal:002006	CDS	1648940	1649440	.	+	0	ID=DJBHPIMP_01628;inference=ab initio prediction:Prodigal:002006;locus_tag=DJBHPIMP_01628;product=hypothetical protein
NZ_CP029550.1	Prodigal:002006	CDS	1649539	1650885	.	+	0	ID=DJBHPIMP_01629;inference=ab initio prediction:Prodigal:002006;locus_tag=DJBHPIMP_01629;product=hypothetical protein
NZ_CP029550.1	Prodigal:002006	CDS	1651015	1652388	.	+	0	ID=DJBHPIMP_01630;inference=ab initio prediction:Prodigal:002006,similar to AA sequence:ISfinder:ISMno9;locus_tag=DJBHPIMP_01630;product=IS1182 family transposase ISMno9
NZ_CP029550.1	Prodigal:002006	CDS	1652545	1653102	.	+	0	ID=DJBHPIMP_01631;Name=yyaP;db_xref=COG:COG0262;gene=yyaP;inference=ab initio prediction:Prodigal:002006,similar to AA sequence:UniProtKB:P37508;locus_tag=DJBHPIMP_01631;product=putative protein YyaP
NZ_CP029550.1	Prodigal:002006	CDS	1653302	1653481	.	+	0	ID=DJBHPIMP_01632;inference=ab initio prediction:Prodigal:002006;locus_tag=DJBHPIMP_01632;product=hypothetical protein
NZ_CP029550.1	Prodigal:002006	CDS	1653530	1653913	.	-	0	ID=DJBHPIMP_01633;inference=ab initio prediction:Prodigal:002006;locus_tag=DJBHPIMP_01633;product=hypothetical protein
NZ_CP029550.1	Prodigal:002006	CDS	1654005	1656182	.	-	0	ID=DJBHPIMP_01634;eC_number=3.6.4.-;Name=mfd_1;db_xref=COG:COG1197;gene=mfd_1;inference=ab initio prediction:Prodigal:002006,similar to AA sequence:UniProtKB:P30958;locus_tag=DJBHPIMP_01634;product=Transcription-repair-coupling factor
NZ_CP029550.1	Prodigal:002006	CDS	1657515	1658141	.	-	0	ID=DJBHPIMP_01635;inference=ab initio prediction:Prodigal:002006;locus_tag=DJBHPIMP_01635;product=hypothetical protein
NZ_CP029550.1	Prodigal:002006	CDS	1658282	1658566	.	-	0	ID=DJBHPIMP_01636;inference=ab initio prediction:Prodigal:002006;locus_tag=DJBHPIMP_01636;product=hypothetical protein
NZ_CP029550.1	Prodigal:002006	CDS	1658950	1659477	.	+	0	ID=DJBHPIMP_01637;inference=ab initio prediction:Prodigal:002006;locus_tag=DJBHPIMP_01637;product=hypothetical protein
NZ_CP029550.1	Prodigal:002006	CDS	1659485	1661365	.	+	0	ID=DJBHPIMP_01638;inference=ab initio prediction:Prodigal:002006;locus_tag=DJBHPIMP_01638;product=hypothetical protein
NZ_CP029550.1	Prodigal:002006	CDS	1661457	1662356	.	+	0	ID=DJBHPIMP_01639;inference=ab initio prediction:Prodigal:002006;locus_tag=DJBHPIMP_01639;product=hypothetical protein
NZ_CP029550.1	Prodigal:002006	CDS	1662577	1663815	.	+	0	ID=DJBHPIMP_01640;Name=jefA;gene=jefA;inference=ab initio prediction:Prodigal:002006,similar to AA sequence:UniProtKB:P9WJW9;locus_tag=DJBHPIMP_01640;product=Drug efflux pump JefA
NZ_CP029550.1	Prodigal:002006	CDS	1663812	1663940	.	+	0	ID=DJBHPIMP_01641;inference=ab initio prediction:Prodigal:002006;locus_tag=DJBHPIMP_01641;product=hypothetical protein
NZ_CP029550.1	Prodigal:002006	CDS	1663959	1665395	.	-	0	ID=DJBHPIMP_01642;eC_number=2.7.8.-;Name=clsA_1;db_xref=COG:COG1502;gene=clsA_1;inference=ab initio prediction:Prodigal:002006,similar to AA sequence:UniProtKB:P71040;locus_tag=DJBHPIMP_01642;product=Major cardiolipin synthase ClsA
NZ_CP029550.1	Prodigal:002006	CDS	1665904	1666908	.	-	0	ID=DJBHPIMP_01643;db_xref=COG:COG1752;inference=ab initio prediction:Prodigal:002006,similar to AA sequence:UniProtKB:P9WIY9;locus_tag=DJBHPIMP_01643;product=putative NTE family protein
NZ_CP029550.1	Prodigal:002006	CDS	1667280	1668008	.	-	0	ID=DJBHPIMP_01644;inference=ab initio prediction:Prodigal:002006;locus_tag=DJBHPIMP_01644;product=hypothetical protein
NZ_CP029550.1	Prodigal:002006	CDS	1668607	1668795	.	-	0	ID=DJBHPIMP_01645;inference=ab initio prediction:Prodigal:002006;locus_tag=DJBHPIMP_01645;product=hypothetical protein
NZ_CP029550.1	Prodigal:002006	CDS	1669023	1670654	.	+	0	ID=DJBHPIMP_01646;eC_number=5.4.2.2;Name=pgm;db_xref=COG:COG0033;gene=pgm;inference=ab initio prediction:Prodigal:002006,similar to AA sequence:UniProtKB:P39671;locus_tag=DJBHPIMP_01646;product=Phosphoglucomutase
NZ_CP029550.1	Prodigal:002006	CDS	1670908	1671804	.	+	0	ID=DJBHPIMP_01647;eC_number=4.2.1.126;Name=murQ;db_xref=COG:COG2103;gene=murQ;inference=ab initio prediction:Prodigal:002006,similar to AA sequence:UniProtKB:P44862;locus_tag=DJBHPIMP_01647;product=N-acetylmuramic acid 6-phosphate etherase
NZ_CP029550.1	Prodigal:002006	CDS	1671873	1673048	.	+	0	ID=DJBHPIMP_01648;eC_number=3.5.1.-;Name=agaAII;db_xref=COG:COG1820;gene=agaAII;inference=ab initio prediction:Prodigal:002006,similar to AA sequence:UniProtKB:A0KYQ5;locus_tag=DJBHPIMP_01648;product=N-acetylgalactosamine-6-phosphate deacetylase
NZ_CP029550.1	Prodigal:002006	CDS	1673393	1674319	.	-	0	ID=DJBHPIMP_01649;inference=ab initio prediction:Prodigal:002006;locus_tag=DJBHPIMP_01649;product=hypothetical protein
NZ_CP029550.1	Prodigal:002006	CDS	1674358	1675632	.	-	0	ID=DJBHPIMP_01650;db_xref=COG:COG2199;inference=ab initio prediction:Prodigal:002006,similar to AA sequence:UniProtKB:Q9ABX9;locus_tag=DJBHPIMP_01650;product=putative signaling protein
NZ_CP029550.1	Prodigal:002006	CDS	1676252	1676605	.	-	0	ID=DJBHPIMP_01651;Name=cheY_1;db_xref=COG:COG0784;gene=cheY_1;inference=ab initio prediction:Prodigal:002006,similar to AA sequence:UniProtKB:P0A2D5;locus_tag=DJBHPIMP_01651;product=Chemotaxis protein CheY
NZ_CP029550.1	Prodigal:002006	CDS	1676819	1677895	.	+	0	ID=DJBHPIMP_01652;inference=ab initio prediction:Prodigal:002006;locus_tag=DJBHPIMP_01652;product=hypothetical protein
NZ_CP029550.1	Prodigal:002006	CDS	1678014	1678373	.	+	0	ID=DJBHPIMP_01653;inference=ab initio prediction:Prodigal:002006;locus_tag=DJBHPIMP_01653;product=hypothetical protein
NZ_CP029550.1	Prodigal:002006	CDS	1678449	1679273	.	+	0	ID=DJBHPIMP_01654;inference=ab initio prediction:Prodigal:002006;locus_tag=DJBHPIMP_01654;product=hypothetical protein
NZ_CP029550.1	Prodigal:002006	CDS	1679523	1681088	.	-	0	ID=DJBHPIMP_01655;eC_number=6.3.5.7;Name=gatA_1;db_xref=COG:COG0154;gene=gatA_1;inference=ab initio prediction:Prodigal:002006,similar to AA sequence:UniProtKB:Q9HVT8;locus_tag=DJBHPIMP_01655;product=Glutamyl-tRNA(Gln) amidotransferase subunit A
NZ_CP029550.1	Prodigal:002006	CDS	1681390	1682649	.	-	0	ID=DJBHPIMP_01656;inference=ab initio prediction:Prodigal:002006;locus_tag=DJBHPIMP_01656;product=hypothetical protein
NZ_CP029550.1	Prodigal:002006	CDS	1682724	1683143	.	-	0	ID=DJBHPIMP_01657;inference=ab initio prediction:Prodigal:002006;locus_tag=DJBHPIMP_01657;product=hypothetical protein
NZ_CP029550.1	Prodigal:002006	CDS	1683584	1683856	.	-	0	ID=DJBHPIMP_01658;inference=ab initio prediction:Prodigal:002006;locus_tag=DJBHPIMP_01658;product=hypothetical protein
NZ_CP029550.1	Prodigal:002006	CDS	1684147	1684461	.	+	0	ID=DJBHPIMP_01659;Name=groS5_1;gene=groS5_1;inference=ab initio prediction:Prodigal:002006,similar to AA sequence:UniProtKB:P35474;locus_tag=DJBHPIMP_01659;product=10 kDa chaperonin 5
NZ_CP029550.1	Prodigal:002006	CDS	1684508	1686154	.	+	0	ID=DJBHPIMP_01660;Name=groL5_2;gene=groL5_2;inference=ab initio prediction:Prodigal:002006,similar to AA sequence:UniProtKB:P35471;locus_tag=DJBHPIMP_01660;product=60 kDa chaperonin 5
NZ_CP029550.1	Prodigal:002006	CDS	1686699	1687097	.	+	0	ID=DJBHPIMP_01661;inference=ab initio prediction:Prodigal:002006;locus_tag=DJBHPIMP_01661;product=hypothetical protein
NZ_CP029550.1	Prodigal:002006	CDS	1687690	1688688	.	-	0	ID=DJBHPIMP_01662;db_xref=COG:COG0596;inference=ab initio prediction:Prodigal:002006,similar to AA sequence:UniProtKB:P9WNH3;locus_tag=DJBHPIMP_01662;product=putative protein
NZ_CP029550.1	Prodigal:002006	CDS	1688916	1690943	.	-	0	ID=DJBHPIMP_01663;eC_number=2.7.13.3;Name=rcsC_5;gene=rcsC_5;inference=ab initio prediction:Prodigal:002006,protein motif:HAMAP:MF_00979;locus_tag=DJBHPIMP_01663;product=Sensor histidine kinase RcsC
NZ_CP029550.1	Prodigal:002006	CDS	1691480	1692355	.	+	0	ID=DJBHPIMP_01664;inference=ab initio prediction:Prodigal:002006;locus_tag=DJBHPIMP_01664;product=hypothetical protein
NZ_CP029550.1	Prodigal:002006	CDS	1692578	1693639	.	-	0	ID=DJBHPIMP_01665;eC_number=1.3.1.-;Name=nemA_2;db_xref=COG:COG1902;gene=nemA_2;inference=ab initio prediction:Prodigal:002006,similar to AA sequence:UniProtKB:P77258;locus_tag=DJBHPIMP_01665;product=N-ethylmaleimide reductase
NZ_CP029550.1	Prodigal:002006	CDS	1694060	1694425	.	+	0	ID=DJBHPIMP_01666;inference=ab initio prediction:Prodigal:002006;locus_tag=DJBHPIMP_01666;product=hypothetical protein
NZ_CP029550.1	Prodigal:002006	CDS	1694532	1695026	.	+	0	ID=DJBHPIMP_01667;inference=ab initio prediction:Prodigal:002006;locus_tag=DJBHPIMP_01667;product=hypothetical protein
NZ_CP029550.1	Prodigal:002006	CDS	1695167	1695346	.	+	0	ID=DJBHPIMP_01668;inference=ab initio prediction:Prodigal:002006;locus_tag=DJBHPIMP_01668;product=hypothetical protein
NZ_CP029550.1	Prodigal:002006	CDS	1695457	1695660	.	+	0	ID=DJBHPIMP_01669;inference=ab initio prediction:Prodigal:002006;locus_tag=DJBHPIMP_01669;product=hypothetical protein
NZ_CP029550.1	Prodigal:002006	CDS	1695881	1696873	.	+	0	ID=DJBHPIMP_01670;inference=ab initio prediction:Prodigal:002006,similar to AA sequence:ISfinder:ISGdi9;locus_tag=DJBHPIMP_01670;product=IS481 family transposase ISGdi9
NZ_CP029550.1	Prodigal:002006	CDS	1697077	1697892	.	+	0	ID=DJBHPIMP_01671;Name=minD_1;db_xref=COG:COG2894;gene=minD_1;inference=ab initio prediction:Prodigal:002006,similar to AA sequence:UniProtKB:Q7DDS7;locus_tag=DJBHPIMP_01671;product=Septum site-determining protein MinD
NZ_CP029550.1	Prodigal:002006	CDS	1697889	1698158	.	+	0	ID=DJBHPIMP_01672;Name=minE_1;db_xref=COG:COG0851;gene=minE_1;inference=ab initio prediction:Prodigal:002006,similar to AA sequence:UniProtKB:P58152;locus_tag=DJBHPIMP_01672;product=Cell division topological specificity factor
NZ_CP029550.1	Prodigal:002006	CDS	1698511	1699239	.	-	0	ID=DJBHPIMP_01673;Name=glnH_1;db_xref=COG:COG0834;gene=glnH_1;inference=ab initio prediction:Prodigal:002006,similar to AA sequence:UniProtKB:O34563;locus_tag=DJBHPIMP_01673;product=ABC transporter glutamine-binding protein GlnH
NZ_CP029550.1	Prodigal:002006	CDS	1699363	1699518	.	-	0	ID=DJBHPIMP_01674;inference=ab initio prediction:Prodigal:002006;locus_tag=DJBHPIMP_01674;product=hypothetical protein
NZ_CP029550.1	Prodigal:002006	CDS	1700057	1700602	.	+	0	ID=DJBHPIMP_01675;inference=ab initio prediction:Prodigal:002006,similar to AA sequence:ISfinder:ISMno21;locus_tag=DJBHPIMP_01675;product=IS630 family transposase ISMno21
NZ_CP029550.1	Prodigal:002006	CDS	1700767	1701114	.	+	0	ID=DJBHPIMP_01676;inference=ab initio prediction:Prodigal:002006,similar to AA sequence:ISfinder:ISMno21;locus_tag=DJBHPIMP_01676;product=IS630 family transposase ISMno21
NZ_CP029550.1	Prodigal:002006	CDS	1702238	1702426	.	+	0	ID=DJBHPIMP_01677;inference=ab initio prediction:Prodigal:002006;locus_tag=DJBHPIMP_01677;product=hypothetical protein
NZ_CP029550.1	Prodigal:002006	CDS	1702634	1703359	.	+	0	ID=DJBHPIMP_01678;inference=ab initio prediction:Prodigal:002006;locus_tag=DJBHPIMP_01678;product=hypothetical protein
NZ_CP029550.1	Prodigal:002006	CDS	1703364	1704095	.	+	0	ID=DJBHPIMP_01679;Name=fixK_5;db_xref=COG:COG0664;gene=fixK_5;inference=ab initio prediction:Prodigal:002006,similar to AA sequence:UniProtKB:P29286;locus_tag=DJBHPIMP_01679;product=Nitrogen fixation regulation protein FixK
NZ_CP029550.1	Prodigal:002006	CDS	1704477	1704713	.	+	0	ID=DJBHPIMP_01680;inference=ab initio prediction:Prodigal:002006;locus_tag=DJBHPIMP_01680;product=hypothetical protein
NZ_CP029550.1	Prodigal:002006	CDS	1704726	1704926	.	+	0	ID=DJBHPIMP_01681;inference=ab initio prediction:Prodigal:002006;locus_tag=DJBHPIMP_01681;product=hypothetical protein
NZ_CP029550.1	Prodigal:002006	CDS	1704943	1705167	.	+	0	ID=DJBHPIMP_01682;inference=ab initio prediction:Prodigal:002006;locus_tag=DJBHPIMP_01682;product=hypothetical protein
NZ_CP029550.1	Prodigal:002006	CDS	1705233	1705649	.	-	0	ID=DJBHPIMP_01683;inference=ab initio prediction:Prodigal:002006;locus_tag=DJBHPIMP_01683;product=hypothetical protein
NZ_CP029550.1	Prodigal:002006	CDS	1705714	1706553	.	-	0	ID=DJBHPIMP_01684;inference=ab initio prediction:Prodigal:002006;locus_tag=DJBHPIMP_01684;product=hypothetical protein
NZ_CP029550.1	Prodigal:002006	CDS	1708763	1709746	.	+	0	ID=DJBHPIMP_01685;Name=xerC_4;gene=xerC_4;inference=ab initio prediction:Prodigal:002006,protein motif:HAMAP:MF_01808;locus_tag=DJBHPIMP_01685;product=Tyrosine recombinase XerC
NZ_CP029550.1	Prodigal:002006	CDS	1710783	1711706	.	+	0	ID=DJBHPIMP_01686;inference=ab initio prediction:Prodigal:002006;locus_tag=DJBHPIMP_01686;product=hypothetical protein
NZ_CP029550.1	Prodigal:002006	CDS	1712269	1712481	.	+	0	ID=DJBHPIMP_01687;inference=ab initio prediction:Prodigal:002006;locus_tag=DJBHPIMP_01687;product=hypothetical protein
NZ_CP029550.1	Prodigal:002006	CDS	1712685	1712807	.	-	0	ID=DJBHPIMP_01688;inference=ab initio prediction:Prodigal:002006;locus_tag=DJBHPIMP_01688;product=hypothetical protein
NZ_CP029550.1	Prodigal:002006	CDS	1712840	1713574	.	+	0	ID=DJBHPIMP_01689;inference=ab initio prediction:Prodigal:002006;locus_tag=DJBHPIMP_01689;product=hypothetical protein
NZ_CP029550.1	Prodigal:002006	CDS	1713763	1714662	.	+	0	ID=DJBHPIMP_01690;inference=ab initio prediction:Prodigal:002006;locus_tag=DJBHPIMP_01690;product=hypothetical protein
NZ_CP029550.1	Prodigal:002006	CDS	1714855	1715502	.	+	0	ID=DJBHPIMP_01691;inference=ab initio prediction:Prodigal:002006;locus_tag=DJBHPIMP_01691;product=hypothetical protein
NZ_CP029550.1	Prodigal:002006	CDS	1715418	1716665	.	-	0	ID=DJBHPIMP_01692;inference=ab initio prediction:Prodigal:002006,similar to AA sequence:ISfinder:ISMex14;locus_tag=DJBHPIMP_01692;product=IS256 family transposase ISMex14
NZ_CP029550.1	Prodigal:002006	CDS	1717207	1719597	.	+	0	ID=DJBHPIMP_01693;inference=ab initio prediction:Prodigal:002006;locus_tag=DJBHPIMP_01693;product=hypothetical protein
NZ_CP029550.1	minced:0.4.2	repeat_region	1719633	1719902	.	.	.	note=CRISPR with 5 repeat units;rpt_family=CRISPR;rpt_type=direct;rpt_unit_seq=GGCTCGCCCGCACACGCGGGGATGAACCC
NZ_CP029550.1	Prodigal:002006	CDS	1721292	1721510	.	+	0	ID=DJBHPIMP_01694;inference=ab initio prediction:Prodigal:002006;locus_tag=DJBHPIMP_01694;product=hypothetical protein
NZ_CP029550.1	Prodigal:002006	CDS	1721619	1722413	.	+	0	ID=DJBHPIMP_01695;inference=ab initio prediction:Prodigal:002006;locus_tag=DJBHPIMP_01695;product=hypothetical protein
NZ_CP029550.1	Prodigal:002006	CDS	1723277	1724554	.	-	0	ID=DJBHPIMP_01696;inference=ab initio prediction:Prodigal:002006,similar to AA sequence:ISfinder:ISMno4;locus_tag=DJBHPIMP_01696;product=IS66 family transposase ISMno4
NZ_CP029550.1	Prodigal:002006	CDS	1724655	1724903	.	-	0	ID=DJBHPIMP_01697;inference=ab initio prediction:Prodigal:002006;locus_tag=DJBHPIMP_01697;product=hypothetical protein
NZ_CP029550.1	Prodigal:002006	CDS	1725172	1725639	.	-	0	ID=DJBHPIMP_01698;inference=ab initio prediction:Prodigal:002006;locus_tag=DJBHPIMP_01698;product=hypothetical protein
NZ_CP029550.1	Prodigal:002006	CDS	1726060	1726350	.	-	0	ID=DJBHPIMP_01699;inference=ab initio prediction:Prodigal:002006;locus_tag=DJBHPIMP_01699;product=hypothetical protein
NZ_CP029550.1	Prodigal:002006	CDS	1726609	1727118	.	+	0	ID=DJBHPIMP_01700;inference=ab initio prediction:Prodigal:002006,similar to AA sequence:ISfinder:ISMno21;locus_tag=DJBHPIMP_01700;product=IS630 family transposase ISMno21
NZ_CP029550.1	Prodigal:002006	CDS	1727115	1727669	.	+	0	ID=DJBHPIMP_01701;inference=ab initio prediction:Prodigal:002006,similar to AA sequence:ISfinder:ISMno21;locus_tag=DJBHPIMP_01701;product=IS630 family transposase ISMno21
NZ_CP029550.1	Prodigal:002006	CDS	1727739	1728233	.	+	0	ID=DJBHPIMP_01702;inference=ab initio prediction:Prodigal:002006;locus_tag=DJBHPIMP_01702;product=hypothetical protein
NZ_CP029550.1	Prodigal:002006	CDS	1728374	1728553	.	+	0	ID=DJBHPIMP_01703;inference=ab initio prediction:Prodigal:002006;locus_tag=DJBHPIMP_01703;product=hypothetical protein
NZ_CP029550.1	Prodigal:002006	CDS	1728664	1728867	.	+	0	ID=DJBHPIMP_01704;inference=ab initio prediction:Prodigal:002006;locus_tag=DJBHPIMP_01704;product=hypothetical protein
NZ_CP029550.1	Prodigal:002006	CDS	1729236	1730051	.	+	0	ID=DJBHPIMP_01705;Name=minD_2;db_xref=COG:COG2894;gene=minD_2;inference=ab initio prediction:Prodigal:002006,similar to AA sequence:UniProtKB:Q7DDS7;locus_tag=DJBHPIMP_01705;product=Septum site-determining protein MinD
NZ_CP029550.1	Prodigal:002006	CDS	1730048	1730317	.	+	0	ID=DJBHPIMP_01706;Name=minE_2;db_xref=COG:COG0851;gene=minE_2;inference=ab initio prediction:Prodigal:002006,similar to AA sequence:UniProtKB:P58152;locus_tag=DJBHPIMP_01706;product=Cell division topological specificity factor
NZ_CP029550.1	Prodigal:002006	CDS	1730551	1731714	.	-	0	ID=DJBHPIMP_01707;inference=ab initio prediction:Prodigal:002006;locus_tag=DJBHPIMP_01707;product=hypothetical protein
NZ_CP029550.1	Prodigal:002006	CDS	1731791	1733326	.	-	0	ID=DJBHPIMP_01708;inference=ab initio prediction:Prodigal:002006;locus_tag=DJBHPIMP_01708;product=hypothetical protein
NZ_CP029550.1	Prodigal:002006	CDS	1733475	1733780	.	-	0	ID=DJBHPIMP_01709;inference=ab initio prediction:Prodigal:002006;locus_tag=DJBHPIMP_01709;product=hypothetical protein
NZ_CP029550.1	Prodigal:002006	CDS	1734042	1735910	.	+	0	ID=DJBHPIMP_01710;Name=ybaL_1;db_xref=COG:COG1226;gene=ybaL_1;inference=ab initio prediction:Prodigal:002006,similar to AA sequence:UniProtKB:P39830;locus_tag=DJBHPIMP_01710;product=Putative cation/proton antiporter YbaL
NZ_CP029550.1	Prodigal:002006	CDS	1736025	1738208	.	-	0	ID=DJBHPIMP_01711;db_xref=COG:COG2199;inference=ab initio prediction:Prodigal:002006,similar to AA sequence:UniProtKB:Q9ABX9;locus_tag=DJBHPIMP_01711;product=putative signaling protein
NZ_CP029550.1	Prodigal:002006	CDS	1738650	1739642	.	-	0	ID=DJBHPIMP_01712;eC_number=3.1.-.-;Name=rbn_2;db_xref=COG:COG1234;gene=rbn_2;inference=ab initio prediction:Prodigal:002006,similar to AA sequence:UniProtKB:P0A8V0;locus_tag=DJBHPIMP_01712;product=Ribonuclease BN
NZ_CP029550.1	Prodigal:002006	CDS	1739850	1740665	.	+	0	ID=DJBHPIMP_01713;inference=ab initio prediction:Prodigal:002006;locus_tag=DJBHPIMP_01713;product=hypothetical protein
NZ_CP029550.1	Prodigal:002006	CDS	1740735	1741877	.	-	0	ID=DJBHPIMP_01714;inference=ab initio prediction:Prodigal:002006;locus_tag=DJBHPIMP_01714;product=hypothetical protein
NZ_CP029550.1	Prodigal:002006	CDS	1742105	1742941	.	-	0	ID=DJBHPIMP_01715;inference=ab initio prediction:Prodigal:002006;locus_tag=DJBHPIMP_01715;product=hypothetical protein
NZ_CP029550.1	Prodigal:002006	CDS	1743406	1743636	.	+	0	ID=DJBHPIMP_01716;inference=ab initio prediction:Prodigal:002006;locus_tag=DJBHPIMP_01716;product=hypothetical protein
NZ_CP029550.1	Prodigal:002006	CDS	1743697	1744458	.	+	0	ID=DJBHPIMP_01717;eC_number=1.-.-.-;Name=arsH_2;db_xref=COG:COG0431;gene=arsH_2;inference=ab initio prediction:Prodigal:002006,similar to AA sequence:UniProtKB:Q92R45;locus_tag=DJBHPIMP_01717;product=NADPH-dependent FMN reductase ArsH
NZ_CP029550.1	Prodigal:002006	CDS	1744713	1744919	.	+	0	ID=DJBHPIMP_01718;inference=ab initio prediction:Prodigal:002006;locus_tag=DJBHPIMP_01718;product=hypothetical protein
NZ_CP029550.1	Prodigal:002006	CDS	1744960	1746261	.	-	0	ID=DJBHPIMP_01719;Name=umuC_1;db_xref=COG:COG0389;gene=umuC_1;inference=ab initio prediction:Prodigal:002006,similar to AA sequence:UniProtKB:P04152;locus_tag=DJBHPIMP_01719;product=Protein UmuC
NZ_CP029550.1	Prodigal:002006	CDS	1746258	1746713	.	-	0	ID=DJBHPIMP_01720;eC_number=3.4.21.-;Name=umuD_1;db_xref=COG:COG1974;gene=umuD_1;inference=ab initio prediction:Prodigal:002006,similar to AA sequence:UniProtKB:P22493;locus_tag=DJBHPIMP_01720;product=Protein UmuD
NZ_CP029550.1	Prodigal:002006	CDS	1746812	1747063	.	+	0	ID=DJBHPIMP_01721;inference=ab initio prediction:Prodigal:002006;locus_tag=DJBHPIMP_01721;product=hypothetical protein
NZ_CP029550.1	Prodigal:002006	CDS	1748365	1749348	.	+	0	ID=DJBHPIMP_01722;Name=xerC_5;gene=xerC_5;inference=ab initio prediction:Prodigal:002006,protein motif:HAMAP:MF_01808;locus_tag=DJBHPIMP_01722;product=Tyrosine recombinase XerC
NZ_CP029550.1	Prodigal:002006	CDS	1749440	1750156	.	-	0	ID=DJBHPIMP_01723;inference=ab initio prediction:Prodigal:002006;locus_tag=DJBHPIMP_01723;product=hypothetical protein
NZ_CP029550.1	Prodigal:002006	CDS	1751035	1751241	.	+	0	ID=DJBHPIMP_01724;inference=ab initio prediction:Prodigal:002006;locus_tag=DJBHPIMP_01724;product=hypothetical protein
NZ_CP029550.1	Prodigal:002006	CDS	1751359	1751760	.	+	0	ID=DJBHPIMP_01725;inference=ab initio prediction:Prodigal:002006;locus_tag=DJBHPIMP_01725;product=hypothetical protein
NZ_CP029550.1	Prodigal:002006	CDS	1753097	1753432	.	+	0	ID=DJBHPIMP_01726;inference=ab initio prediction:Prodigal:002006,similar to AA sequence:ISfinder:ISMex30;locus_tag=DJBHPIMP_01726;product=IS630 family transposase ISMex30
NZ_CP029550.1	Prodigal:002006	CDS	1753674	1754453	.	-	0	ID=DJBHPIMP_01727;inference=ab initio prediction:Prodigal:002006;locus_tag=DJBHPIMP_01727;product=hypothetical protein
NZ_CP029550.1	Prodigal:002006	CDS	1755235	1757751	.	+	0	ID=DJBHPIMP_01728;inference=ab initio prediction:Prodigal:002006;locus_tag=DJBHPIMP_01728;product=hypothetical protein
NZ_CP029550.1	Prodigal:002006	CDS	1757891	1761004	.	+	0	ID=DJBHPIMP_01729;inference=ab initio prediction:Prodigal:002006;locus_tag=DJBHPIMP_01729;product=hypothetical protein
NZ_CP029550.1	Prodigal:002006	CDS	1762562	1763680	.	+	0	ID=DJBHPIMP_01730;eC_number=3.6.4.12;Name=rep;gene=rep;inference=ab initio prediction:Prodigal:002006,protein motif:HAMAP:MF_01920;locus_tag=DJBHPIMP_01730;product=ATP-dependent DNA helicase Rep
NZ_CP029550.1	Prodigal:002006	CDS	1763735	1764613	.	+	0	ID=DJBHPIMP_01731;inference=ab initio prediction:Prodigal:002006;locus_tag=DJBHPIMP_01731;product=hypothetical protein
NZ_CP029550.1	Aragorn:001002	tRNA	1764853	1764929	.	+	.	ID=DJBHPIMP_01732;inference=COORDINATES:profile:Aragorn:001002;locus_tag=DJBHPIMP_01732;product=tRNA-Arg(ccg)
NZ_CP029550.1	Prodigal:002006	CDS	1765052	1765885	.	-	0	ID=DJBHPIMP_01733;inference=ab initio prediction:Prodigal:002006;locus_tag=DJBHPIMP_01733;product=hypothetical protein
NZ_CP029550.1	Prodigal:002006	CDS	1765969	1767330	.	-	0	ID=DJBHPIMP_01734;eC_number=5.1.3.11;inference=ab initio prediction:Prodigal:002006,protein motif:HAMAP:MF_00929;locus_tag=DJBHPIMP_01734;product=Cellobiose 2-epimerase
NZ_CP029550.1	Prodigal:002006	CDS	1767327	1767524	.	-	0	ID=DJBHPIMP_01735;inference=ab initio prediction:Prodigal:002006;locus_tag=DJBHPIMP_01735;product=hypothetical protein
NZ_CP029550.1	Prodigal:002006	CDS	1767546	1768763	.	-	0	ID=DJBHPIMP_01736;eC_number=3.1.3.15;Name=hisB_2;gene=hisB_2;inference=ab initio prediction:Prodigal:002006,protein motif:HAMAP:MF_01022;locus_tag=DJBHPIMP_01736;product=Histidine biosynthesis bifunctional protein HisB
NZ_CP029550.1	Prodigal:002006	CDS	1769001	1770044	.	-	0	ID=DJBHPIMP_01737;eC_number=2.7.1.168;Name=hddA;gene=hddA;inference=ab initio prediction:Prodigal:002006,similar to AA sequence:UniProtKB:Q9AGY8;locus_tag=DJBHPIMP_01737;product=D-glycero-alpha-D-manno-heptose 7-phosphate kinase
NZ_CP029550.1	Prodigal:002006	CDS	1770536	1770838	.	+	0	ID=DJBHPIMP_01738;inference=ab initio prediction:Prodigal:002006;locus_tag=DJBHPIMP_01738;product=hypothetical protein
NZ_CP029550.1	Prodigal:002006	CDS	1770889	1771788	.	+	0	ID=DJBHPIMP_01739;inference=ab initio prediction:Prodigal:002006;locus_tag=DJBHPIMP_01739;product=hypothetical protein
NZ_CP029550.1	Prodigal:002006	CDS	1771909	1775280	.	-	0	ID=DJBHPIMP_01740;eC_number=2.4.1.250;Name=mshA_8;gene=mshA_8;inference=ab initio prediction:Prodigal:002006,protein motif:HAMAP:MF_01695;locus_tag=DJBHPIMP_01740;product=D-inositol-3-phosphate glycosyltransferase
NZ_CP029550.1	Prodigal:002006	CDS	1775293	1775949	.	-	0	ID=DJBHPIMP_01741;inference=ab initio prediction:Prodigal:002006;locus_tag=DJBHPIMP_01741;product=hypothetical protein
NZ_CP029550.1	Prodigal:002006	CDS	1776036	1776767	.	-	0	ID=DJBHPIMP_01742;inference=ab initio prediction:Prodigal:002006;locus_tag=DJBHPIMP_01742;product=hypothetical protein
NZ_CP029550.1	Prodigal:002006	CDS	1777155	1777907	.	-	0	ID=DJBHPIMP_01743;inference=ab initio prediction:Prodigal:002006;locus_tag=DJBHPIMP_01743;product=hypothetical protein
NZ_CP029550.1	Prodigal:002006	CDS	1779106	1779360	.	+	0	ID=DJBHPIMP_01744;inference=ab initio prediction:Prodigal:002006;locus_tag=DJBHPIMP_01744;product=hypothetical protein
NZ_CP029550.1	Prodigal:002006	CDS	1779450	1779818	.	-	0	ID=DJBHPIMP_01745;inference=ab initio prediction:Prodigal:002006;locus_tag=DJBHPIMP_01745;product=hypothetical protein
NZ_CP029550.1	Prodigal:002006	CDS	1780273	1780509	.	-	0	ID=DJBHPIMP_01746;inference=ab initio prediction:Prodigal:002006;locus_tag=DJBHPIMP_01746;product=hypothetical protein
NZ_CP029550.1	Prodigal:002006	CDS	1780583	1782067	.	-	0	ID=DJBHPIMP_01747;Name=bdlA_1;db_xref=COG:COG0840;gene=bdlA_1;inference=ab initio prediction:Prodigal:002006,similar to AA sequence:UniProtKB:Q9I3S1;locus_tag=DJBHPIMP_01747;product=Biofilm dispersion protein BdlA
NZ_CP029550.1	Prodigal:002006	CDS	1782619	1782876	.	+	0	ID=DJBHPIMP_01748;inference=ab initio prediction:Prodigal:002006;locus_tag=DJBHPIMP_01748;product=hypothetical protein
NZ_CP029550.1	Prodigal:002006	CDS	1782952	1783617	.	-	0	ID=DJBHPIMP_01749;Name=degU_3;db_xref=COG:COG2197;gene=degU_3;inference=ab initio prediction:Prodigal:002006,similar to AA sequence:UniProtKB:P13800;locus_tag=DJBHPIMP_01749;product=Transcriptional regulatory protein DegU
NZ_CP029550.1	Prodigal:002006	CDS	1783614	1784138	.	-	0	ID=DJBHPIMP_01750;inference=ab initio prediction:Prodigal:002006;locus_tag=DJBHPIMP_01750;product=hypothetical protein
NZ_CP029550.1	Prodigal:002006	CDS	1784135	1785094	.	-	0	ID=DJBHPIMP_01751;eC_number=4.2.99.-;Name=vgb_1;gene=vgb_1;inference=ab initio prediction:Prodigal:002006,protein motif:HAMAP:MF_01282;locus_tag=DJBHPIMP_01751;product=Virginiamycin B lyase
NZ_CP029550.1	Prodigal:002006	CDS	1785091	1785624	.	-	0	ID=DJBHPIMP_01752;inference=ab initio prediction:Prodigal:002006;locus_tag=DJBHPIMP_01752;product=hypothetical protein
NZ_CP029550.1	Prodigal:002006	CDS	1785631	1785867	.	-	0	ID=DJBHPIMP_01753;inference=ab initio prediction:Prodigal:002006;locus_tag=DJBHPIMP_01753;product=hypothetical protein
NZ_CP029550.1	Prodigal:002006	CDS	1785849	1786619	.	-	0	ID=DJBHPIMP_01754;inference=ab initio prediction:Prodigal:002006;locus_tag=DJBHPIMP_01754;product=hypothetical protein
NZ_CP029550.1	Prodigal:002006	CDS	1786813	1787205	.	-	0	ID=DJBHPIMP_01755;inference=ab initio prediction:Prodigal:002006;locus_tag=DJBHPIMP_01755;product=hypothetical protein
NZ_CP029550.1	Prodigal:002006	CDS	1787202	1788254	.	-	0	ID=DJBHPIMP_01756;inference=ab initio prediction:Prodigal:002006;locus_tag=DJBHPIMP_01756;product=hypothetical protein
NZ_CP029550.1	Prodigal:002006	CDS	1788251	1789156	.	-	0	ID=DJBHPIMP_01757;inference=ab initio prediction:Prodigal:002006;locus_tag=DJBHPIMP_01757;product=hypothetical protein
NZ_CP029550.1	Prodigal:002006	CDS	1789163	1790005	.	-	0	ID=DJBHPIMP_01758;inference=ab initio prediction:Prodigal:002006;locus_tag=DJBHPIMP_01758;product=hypothetical protein
NZ_CP029550.1	Prodigal:002006	CDS	1790016	1791050	.	-	0	ID=DJBHPIMP_01759;inference=ab initio prediction:Prodigal:002006;locus_tag=DJBHPIMP_01759;product=hypothetical protein
NZ_CP029550.1	Prodigal:002006	CDS	1791113	1791403	.	-	0	ID=DJBHPIMP_01760;eC_number=1.1.2.7;Name=moxI;gene=moxI;inference=ab initio prediction:Prodigal:002006,similar to AA sequence:UniProtKB:P14775;locus_tag=DJBHPIMP_01760;product=Methanol dehydrogenase [cytochrome c] subunit 2
NZ_CP029550.1	Prodigal:002006	CDS	1791488	1792081	.	-	0	ID=DJBHPIMP_01761;Name=moxG;gene=moxG;inference=ab initio prediction:Prodigal:002006,similar to AA sequence:UniProtKB:P14774;locus_tag=DJBHPIMP_01761;product=Cytochrome c-L
NZ_CP029550.1	Prodigal:002006	CDS	1792127	1793041	.	-	0	ID=DJBHPIMP_01762;inference=ab initio prediction:Prodigal:002006;locus_tag=DJBHPIMP_01762;product=hypothetical protein
NZ_CP029550.1	Prodigal:002006	CDS	1793182	1794480	.	-	0	ID=DJBHPIMP_01763;eC_number=1.1.2.7;Name=moxF_1;db_xref=COG:COG4993;gene=moxF_1;inference=ab initio prediction:Prodigal:002006,similar to AA sequence:UniProtKB:P16027;locus_tag=DJBHPIMP_01763;product=Methanol dehydrogenase [cytochrome c] subunit 1
NZ_CP029550.1	Prodigal:002006	CDS	1794477	1795064	.	-	0	ID=DJBHPIMP_01764;eC_number=1.1.2.7;Name=moxF_2;gene=moxF_2;inference=ab initio prediction:Prodigal:002006,similar to AA sequence:UniProtKB:P15279;locus_tag=DJBHPIMP_01764;product=Methanol dehydrogenase [cytochrome c] subunit 1
NZ_CP029550.1	Prodigal:002006	CDS	1795421	1796269	.	+	0	ID=DJBHPIMP_01765;inference=ab initio prediction:Prodigal:002006;locus_tag=DJBHPIMP_01765;product=hypothetical protein
NZ_CP029550.1	Prodigal:002006	CDS	1796709	1798082	.	+	0	ID=DJBHPIMP_01766;eC_number=1.1.1.136;Name=wbpA;db_xref=COG:COG0677;gene=wbpA;inference=ab initio prediction:Prodigal:002006,similar to AA sequence:UniProtKB:G3XD94;locus_tag=DJBHPIMP_01766;product=UDP-N-acetyl-D-glucosamine 6-dehydrogenase
NZ_CP029550.1	Prodigal:002006	CDS	1798286	1799011	.	-	0	ID=DJBHPIMP_01767;inference=ab initio prediction:Prodigal:002006;locus_tag=DJBHPIMP_01767;product=hypothetical protein
NZ_CP029550.1	Prodigal:002006	CDS	1799022	1800164	.	-	0	ID=DJBHPIMP_01768;eC_number=2.6.1.87;Name=arnB;gene=arnB;inference=ab initio prediction:Prodigal:002006,similar to AA sequence:UniProtKB:Q7BF87;locus_tag=DJBHPIMP_01768;product=UDP-4-amino-4-deoxy-L-arabinose--oxoglutarate aminotransferase
NZ_CP029550.1	Prodigal:002006	CDS	1800248	1800946	.	-	0	ID=DJBHPIMP_01769;eC_number=2.7.7.9;Name=cugP_1;gene=cugP_1;inference=ab initio prediction:Prodigal:002006,similar to AA sequence:UniProtKB:P74285;locus_tag=DJBHPIMP_01769;product=UTP--glucose-1-phosphate uridylyltransferase
NZ_CP029550.1	Prodigal:002006	CDS	1801275	1802864	.	+	0	ID=DJBHPIMP_01770;eC_number=2.4.1.250;Name=mshA_9;gene=mshA_9;inference=ab initio prediction:Prodigal:002006,protein motif:HAMAP:MF_01695;locus_tag=DJBHPIMP_01770;product=D-inositol-3-phosphate glycosyltransferase
NZ_CP029550.1	Prodigal:002006	CDS	1803279	1804289	.	+	0	ID=DJBHPIMP_01771;inference=ab initio prediction:Prodigal:002006;locus_tag=DJBHPIMP_01771;product=hypothetical protein
NZ_CP029550.1	Prodigal:002006	CDS	1804406	1805548	.	-	0	ID=DJBHPIMP_01772;eC_number=5.1.3.2;Name=galE_2;db_xref=COG:COG1087;gene=galE_2;inference=ab initio prediction:Prodigal:002006,similar to AA sequence:UniProtKB:Q7WTB1;locus_tag=DJBHPIMP_01772;product=UDP-glucose 4-epimerase
NZ_CP029550.1	Prodigal:002006	CDS	1806066	1807079	.	+	0	ID=DJBHPIMP_01773;eC_number=4.2.1.46;Name=rfbB;db_xref=COG:COG1088;gene=rfbB;inference=ab initio prediction:Prodigal:002006,similar to AA sequence:UniProtKB:P26391;locus_tag=DJBHPIMP_01773;product=dTDP-glucose 4%2C6-dehydratase
NZ_CP029550.1	Prodigal:002006	CDS	1807365	1807598	.	-	0	ID=DJBHPIMP_01774;inference=ab initio prediction:Prodigal:002006;locus_tag=DJBHPIMP_01774;product=hypothetical protein
NZ_CP029550.1	Prodigal:002006	CDS	1808109	1809878	.	-	0	ID=DJBHPIMP_01775;inference=ab initio prediction:Prodigal:002006;locus_tag=DJBHPIMP_01775;product=hypothetical protein
NZ_CP029550.1	Prodigal:002006	CDS	1810425	1811183	.	-	0	ID=DJBHPIMP_01776;eC_number=3.6.1.26;Name=cdh_2;db_xref=COG:COG2134;gene=cdh_2;inference=ab initio prediction:Prodigal:002006,similar to AA sequence:UniProtKB:P9WPG9;locus_tag=DJBHPIMP_01776;product=putative CDP-diacylglycerol pyrophosphatase
NZ_CP029550.1	Prodigal:002006	CDS	1811405	1812190	.	-	0	ID=DJBHPIMP_01777;eC_number=3.1.3.16;Name=pphA_1;db_xref=COG:COG0639;gene=pphA_1;inference=ab initio prediction:Prodigal:002006,similar to AA sequence:UniProtKB:Q8ZNY9;locus_tag=DJBHPIMP_01777;product=Serine/threonine-protein phosphatase 1
NZ_CP029550.1	Prodigal:002006	CDS	1813191	1813907	.	-	0	ID=DJBHPIMP_01778;inference=ab initio prediction:Prodigal:002006;locus_tag=DJBHPIMP_01778;product=hypothetical protein
NZ_CP029550.1	Prodigal:002006	CDS	1814063	1814878	.	+	0	ID=DJBHPIMP_01779;eC_number=2.1.1.222;Name=COQ3_2;gene=COQ3_2;inference=ab initio prediction:Prodigal:002006,protein motif:HAMAP:MF_00472;locus_tag=DJBHPIMP_01779;product=Ubiquinone biosynthesis O-methyltransferase%2C mitochondrial
NZ_CP029550.1	Prodigal:002006	CDS	1815260	1815988	.	+	0	ID=DJBHPIMP_01780;eC_number=2.7.7.9;Name=cugP_2;gene=cugP_2;inference=ab initio prediction:Prodigal:002006,similar to AA sequence:UniProtKB:P74285;locus_tag=DJBHPIMP_01780;product=UTP--glucose-1-phosphate uridylyltransferase
NZ_CP029550.1	Prodigal:002006	CDS	1816383	1817693	.	+	0	ID=DJBHPIMP_01781;inference=ab initio prediction:Prodigal:002006;locus_tag=DJBHPIMP_01781;product=hypothetical protein
NZ_CP029550.1	Prodigal:002006	CDS	1817697	1818821	.	+	0	ID=DJBHPIMP_01782;eC_number=2.4.1.292;Name=pglH_1;db_xref=COG:COG0438;gene=pglH_1;inference=ab initio prediction:Prodigal:002006,similar to AA sequence:UniProtKB:Q0P9C5;locus_tag=DJBHPIMP_01782;product=GalNAc-alpha-(1->4)-GalNAc-alpha-(1->3)-diNAcBac-PP-undecaprenol alpha-1%2C4-N-acetyl-D-galactosaminyltransferase
NZ_CP029550.1	Prodigal:002006	CDS	1818818	1819897	.	+	0	ID=DJBHPIMP_01783;eC_number=2.4.1.292;Name=pglH_2;db_xref=COG:COG0438;gene=pglH_2;inference=ab initio prediction:Prodigal:002006,similar to AA sequence:UniProtKB:Q0P9C5;locus_tag=DJBHPIMP_01783;product=GalNAc-alpha-(1->4)-GalNAc-alpha-(1->3)-diNAcBac-PP-undecaprenol alpha-1%2C4-N-acetyl-D-galactosaminyltransferase
NZ_CP029550.1	Prodigal:002006	CDS	1819911	1821149	.	+	0	ID=DJBHPIMP_01784;inference=ab initio prediction:Prodigal:002006;locus_tag=DJBHPIMP_01784;product=hypothetical protein
NZ_CP029550.1	Prodigal:002006	CDS	1821146	1821628	.	+	0	ID=DJBHPIMP_01785;eC_number=2.4.1.250;Name=mshA_10;gene=mshA_10;inference=ab initio prediction:Prodigal:002006,protein motif:HAMAP:MF_01695;locus_tag=DJBHPIMP_01785;product=D-inositol-3-phosphate glycosyltransferase
NZ_CP029550.1	Prodigal:002006	CDS	1821628	1823550	.	+	0	ID=DJBHPIMP_01786;eC_number=6.3.5.4;Name=asnB_2;db_xref=COG:COG0367;gene=asnB_2;inference=ab initio prediction:Prodigal:002006,similar to AA sequence:UniProtKB:P54420;locus_tag=DJBHPIMP_01786;product=Asparagine synthetase [glutamine-hydrolyzing] 1
NZ_CP029550.1	Prodigal:002006	CDS	1823496	1823864	.	-	0	ID=DJBHPIMP_01787;inference=ab initio prediction:Prodigal:002006;locus_tag=DJBHPIMP_01787;product=hypothetical protein
NZ_CP029550.1	Prodigal:002006	CDS	1824424	1826709	.	-	0	ID=DJBHPIMP_01788;inference=ab initio prediction:Prodigal:002006;locus_tag=DJBHPIMP_01788;product=hypothetical protein
NZ_CP029550.1	Prodigal:002006	CDS	1826771	1828063	.	-	0	ID=DJBHPIMP_01789;inference=ab initio prediction:Prodigal:002006;locus_tag=DJBHPIMP_01789;product=hypothetical protein
NZ_CP029550.1	Prodigal:002006	CDS	1828738	1828932	.	+	0	ID=DJBHPIMP_01790;inference=ab initio prediction:Prodigal:002006;locus_tag=DJBHPIMP_01790;product=hypothetical protein
NZ_CP029550.1	Prodigal:002006	CDS	1829356	1829619	.	-	0	ID=DJBHPIMP_01791;inference=ab initio prediction:Prodigal:002006;locus_tag=DJBHPIMP_01791;product=hypothetical protein
NZ_CP029550.1	Prodigal:002006	CDS	1829600	1830883	.	-	0	ID=DJBHPIMP_01792;eC_number=2.7.13.3;Name=lov_1;gene=lov_1;inference=ab initio prediction:Prodigal:002006,similar to AA sequence:UniProtKB:Q1M667;locus_tag=DJBHPIMP_01792;product=Blue-light-activated histidine kinase
NZ_CP029550.1	Prodigal:002006	CDS	1831088	1831336	.	-	0	ID=DJBHPIMP_01793;inference=ab initio prediction:Prodigal:002006;locus_tag=DJBHPIMP_01793;product=hypothetical protein
NZ_CP029550.1	Prodigal:002006	CDS	1831422	1831622	.	-	0	ID=DJBHPIMP_01794;inference=ab initio prediction:Prodigal:002006;locus_tag=DJBHPIMP_01794;product=hypothetical protein
NZ_CP029550.1	Prodigal:002006	CDS	1832130	1832339	.	-	0	ID=DJBHPIMP_01795;Name=cspA_3;db_xref=COG:COG1278;gene=cspA_3;inference=ab initio prediction:Prodigal:002006,similar to AA sequence:UniProtKB:Q9Z3S6;locus_tag=DJBHPIMP_01795;product=Cold shock protein CspA
NZ_CP029550.1	Prodigal:002006	CDS	1833328	1833828	.	+	0	ID=DJBHPIMP_01796;eC_number=2.7.13.3;Name=rcsC_6;gene=rcsC_6;inference=ab initio prediction:Prodigal:002006,protein motif:HAMAP:MF_00979;locus_tag=DJBHPIMP_01796;product=Sensor histidine kinase RcsC
NZ_CP029550.1	Prodigal:002006	CDS	1834348	1834947	.	+	0	ID=DJBHPIMP_01797;inference=ab initio prediction:Prodigal:002006;locus_tag=DJBHPIMP_01797;product=hypothetical protein
NZ_CP029550.1	Prodigal:002006	CDS	1835078	1835323	.	+	0	ID=DJBHPIMP_01798;inference=ab initio prediction:Prodigal:002006;locus_tag=DJBHPIMP_01798;product=hypothetical protein
NZ_CP029550.1	Prodigal:002006	CDS	1835394	1836368	.	+	0	ID=DJBHPIMP_01799;eC_number=3.8.1.5;Name=dhmA2_1;gene=dhmA2_1;inference=ab initio prediction:Prodigal:002006,similar to AA sequence:UniProtKB:P9WMS1;locus_tag=DJBHPIMP_01799;product=Haloalkane dehalogenase 2
NZ_CP029550.1	Prodigal:002006	CDS	1836380	1837054	.	+	0	ID=DJBHPIMP_01800;eC_number=3.1.3.18;Name=gph_2;gene=gph_2;inference=ab initio prediction:Prodigal:002006,protein motif:HAMAP:MF_00495;locus_tag=DJBHPIMP_01800;product=Phosphoglycolate phosphatase
NZ_CP029550.1	Prodigal:002006	CDS	1837069	1838151	.	+	0	ID=DJBHPIMP_01801;eC_number=1.14.19.-;Name=des;db_xref=COG:COG3239;gene=des;inference=ab initio prediction:Prodigal:002006,similar to AA sequence:UniProtKB:O34653;locus_tag=DJBHPIMP_01801;product=Fatty acid desaturase
NZ_CP029550.1	Prodigal:002006	CDS	1838447	1838800	.	+	0	ID=DJBHPIMP_01802;inference=ab initio prediction:Prodigal:002006;locus_tag=DJBHPIMP_01802;product=hypothetical protein
NZ_CP029550.1	Prodigal:002006	CDS	1838844	1839797	.	+	0	ID=DJBHPIMP_01803;inference=ab initio prediction:Prodigal:002006;locus_tag=DJBHPIMP_01803;product=hypothetical protein
NZ_CP029550.1	Prodigal:002006	CDS	1839808	1840668	.	+	0	ID=DJBHPIMP_01804;db_xref=COG:COG1305;inference=ab initio prediction:Prodigal:002006,similar to AA sequence:UniProtKB:P9WL93;locus_tag=DJBHPIMP_01804;product=putative protein
NZ_CP029550.1	Prodigal:002006	CDS	1840870	1841181	.	-	0	ID=DJBHPIMP_01805;inference=ab initio prediction:Prodigal:002006;locus_tag=DJBHPIMP_01805;product=hypothetical protein
NZ_CP029550.1	Prodigal:002006	CDS	1841178	1841423	.	-	0	ID=DJBHPIMP_01806;inference=ab initio prediction:Prodigal:002006;locus_tag=DJBHPIMP_01806;product=hypothetical protein
NZ_CP029550.1	Prodigal:002006	CDS	1841405	1841647	.	-	0	ID=DJBHPIMP_01807;inference=ab initio prediction:Prodigal:002006;locus_tag=DJBHPIMP_01807;product=hypothetical protein
NZ_CP029550.1	Prodigal:002006	CDS	1841784	1842548	.	-	0	ID=DJBHPIMP_01808;Name=fixK_6;db_xref=COG:COG0664;gene=fixK_6;inference=ab initio prediction:Prodigal:002006,similar to AA sequence:UniProtKB:P29286;locus_tag=DJBHPIMP_01808;product=Nitrogen fixation regulation protein FixK
NZ_CP029550.1	Prodigal:002006	CDS	1842665	1843051	.	-	0	ID=DJBHPIMP_01809;inference=ab initio prediction:Prodigal:002006;locus_tag=DJBHPIMP_01809;product=hypothetical protein
NZ_CP029550.1	Prodigal:002006	CDS	1843610	1843807	.	+	0	ID=DJBHPIMP_01810;inference=ab initio prediction:Prodigal:002006;locus_tag=DJBHPIMP_01810;product=hypothetical protein
NZ_CP029550.1	Prodigal:002006	CDS	1844044	1844196	.	+	0	ID=DJBHPIMP_01811;inference=ab initio prediction:Prodigal:002006;locus_tag=DJBHPIMP_01811;product=hypothetical protein
NZ_CP029550.1	Prodigal:002006	CDS	1844568	1845350	.	-	0	ID=DJBHPIMP_01812;inference=ab initio prediction:Prodigal:002006;locus_tag=DJBHPIMP_01812;product=hypothetical protein
NZ_CP029550.1	Prodigal:002006	CDS	1845531	1846394	.	-	0	ID=DJBHPIMP_01813;inference=ab initio prediction:Prodigal:002006,similar to AA sequence:ISfinder:ISMdi5;locus_tag=DJBHPIMP_01813;product=IS3 family transposase ISMdi5
NZ_CP029550.1	Prodigal:002006	CDS	1846391	1846714	.	-	0	ID=DJBHPIMP_01814;inference=ab initio prediction:Prodigal:002006,similar to AA sequence:ISfinder:ISMdi5;locus_tag=DJBHPIMP_01814;product=IS3 family transposase ISMdi5
NZ_CP029550.1	Prodigal:002006	CDS	1846924	1848015	.	+	0	ID=DJBHPIMP_01815;inference=ab initio prediction:Prodigal:002006,similar to AA sequence:ISfinder:ISMch7;locus_tag=DJBHPIMP_01815;product=IS701 family transposase ISMch7
NZ_CP029550.1	Prodigal:002006	CDS	1848326	1848688	.	+	0	ID=DJBHPIMP_01816;inference=ab initio prediction:Prodigal:002006;locus_tag=DJBHPIMP_01816;product=hypothetical protein
NZ_CP029550.1	Prodigal:002006	CDS	1848732	1848938	.	-	0	ID=DJBHPIMP_01817;inference=ab initio prediction:Prodigal:002006;locus_tag=DJBHPIMP_01817;product=hypothetical protein
NZ_CP029550.1	Prodigal:002006	CDS	1849151	1849309	.	+	0	ID=DJBHPIMP_01818;inference=ab initio prediction:Prodigal:002006;locus_tag=DJBHPIMP_01818;product=hypothetical protein
NZ_CP029550.1	Prodigal:002006	CDS	1850152	1850451	.	-	0	ID=DJBHPIMP_01819;inference=ab initio prediction:Prodigal:002006;locus_tag=DJBHPIMP_01819;product=hypothetical protein
NZ_CP029550.1	Prodigal:002006	CDS	1850655	1850873	.	+	0	ID=DJBHPIMP_01820;inference=ab initio prediction:Prodigal:002006;locus_tag=DJBHPIMP_01820;product=hypothetical protein
NZ_CP029550.1	Prodigal:002006	CDS	1851343	1851588	.	+	0	ID=DJBHPIMP_01821;inference=ab initio prediction:Prodigal:002006;locus_tag=DJBHPIMP_01821;product=hypothetical protein
NZ_CP029550.1	Prodigal:002006	CDS	1851726	1852202	.	+	0	ID=DJBHPIMP_01822;Name=ros_2;db_xref=COG:COG4957;gene=ros_2;inference=ab initio prediction:Prodigal:002006,similar to AA sequence:UniProtKB:Q04152;locus_tag=DJBHPIMP_01822;product=Transcriptional regulatory protein ros
NZ_CP029550.1	Prodigal:002006	CDS	1852318	1852569	.	+	0	ID=DJBHPIMP_01823;inference=ab initio prediction:Prodigal:002006;locus_tag=DJBHPIMP_01823;product=hypothetical protein
NZ_CP029550.1	Prodigal:002006	CDS	1852711	1853301	.	+	0	ID=DJBHPIMP_01824;inference=ab initio prediction:Prodigal:002006;locus_tag=DJBHPIMP_01824;product=hypothetical protein
NZ_CP029550.1	Prodigal:002006	CDS	1853590	1854432	.	-	0	ID=DJBHPIMP_01825;inference=ab initio prediction:Prodigal:002006,similar to AA sequence:ISfinder:ISMex8;locus_tag=DJBHPIMP_01825;product=IS21 family transposase ISMex8
NZ_CP029550.1	Prodigal:002006	CDS	1854429	1855928	.	-	0	ID=DJBHPIMP_01826;inference=ab initio prediction:Prodigal:002006;locus_tag=DJBHPIMP_01826;product=hypothetical protein
NZ_CP029550.1	Prodigal:002006	CDS	1856021	1856572	.	-	0	ID=DJBHPIMP_01827;inference=ab initio prediction:Prodigal:002006;locus_tag=DJBHPIMP_01827;product=hypothetical protein
NZ_CP029550.1	Aragorn:001002	tRNA	1856659	1856743	.	-	.	ID=DJBHPIMP_01828;inference=COORDINATES:profile:Aragorn:001002;locus_tag=DJBHPIMP_01828;product=tRNA-Leu(cag)
NZ_CP029550.1	Prodigal:002006	CDS	1856830	1857408	.	-	0	ID=DJBHPIMP_01829;eC_number=4.2.1.33;Name=leuC1_1;db_xref=COG:COG0065;gene=leuC1_1;inference=ab initio prediction:Prodigal:002006,similar to AA sequence:UniProtKB:P15717;locus_tag=DJBHPIMP_01829;product=3-isopropylmalate dehydratase large subunit 1
NZ_CP029550.1	Prodigal:002006	CDS	1857438	1858241	.	-	0	ID=DJBHPIMP_01830;eC_number=4.2.1.33;Name=leuC;gene=leuC;inference=ab initio prediction:Prodigal:002006,similar to AA sequence:UniProtKB:Q7TXH6;locus_tag=DJBHPIMP_01830;product=3-isopropylmalate dehydratase large subunit
NZ_CP029550.1	Prodigal:002006	CDS	1858512	1859441	.	+	0	ID=DJBHPIMP_01831;eC_number=1.1.1.215;db_xref=COG:COG1052;inference=ab initio prediction:Prodigal:002006,similar to AA sequence:UniProtKB:Q5FTU6;locus_tag=DJBHPIMP_01831;product=2-ketogluconate reductase
NZ_CP029550.1	Prodigal:002006	CDS	1859438	1860226	.	+	0	ID=DJBHPIMP_01832;inference=ab initio prediction:Prodigal:002006;locus_tag=DJBHPIMP_01832;product=hypothetical protein
NZ_CP029550.1	Prodigal:002006	CDS	1860255	1860815	.	-	0	ID=DJBHPIMP_01833;Name=yceJ;db_xref=COG:COG3038;gene=yceJ;inference=ab initio prediction:Prodigal:002006,similar to AA sequence:UniProtKB:P75925;locus_tag=DJBHPIMP_01833;product=Cytochrome b561
NZ_CP029550.1	Prodigal:002006	CDS	1860844	1861614	.	-	0	ID=DJBHPIMP_01834;inference=ab initio prediction:Prodigal:002006;locus_tag=DJBHPIMP_01834;product=hypothetical protein
NZ_CP029550.1	Prodigal:002006	CDS	1861711	1862532	.	-	0	ID=DJBHPIMP_01835;eC_number=1.5.1.2;Name=proC;db_xref=COG:COG0345;gene=proC;inference=ab initio prediction:Prodigal:002006,similar to AA sequence:UniProtKB:P22008;locus_tag=DJBHPIMP_01835;product=Pyrroline-5-carboxylate reductase
NZ_CP029550.1	Prodigal:002006	CDS	1862545	1863054	.	-	0	ID=DJBHPIMP_01836;inference=ab initio prediction:Prodigal:002006;locus_tag=DJBHPIMP_01836;product=hypothetical protein
NZ_CP029550.1	Prodigal:002006	CDS	1863378	1863656	.	-	0	ID=DJBHPIMP_01837;Name=ubiK;gene=ubiK;inference=ab initio prediction:Prodigal:002006,protein motif:HAMAP:MF_02216;locus_tag=DJBHPIMP_01837;product=Ubiquinone biosynthesis accessory factor UbiK
NZ_CP029550.1	Prodigal:002006	CDS	1863679	1864659	.	+	0	ID=DJBHPIMP_01838;Name=rssB_2;gene=rssB_2;inference=ab initio prediction:Prodigal:002006,protein motif:HAMAP:MF_00958;locus_tag=DJBHPIMP_01838;product=Regulator of RpoS
NZ_CP029550.1	Prodigal:002006	CDS	1864656	1866065	.	+	0	ID=DJBHPIMP_01839;eC_number=2.7.-.-;Name=sasA_5;gene=sasA_5;inference=ab initio prediction:Prodigal:002006,protein motif:HAMAP:MF_01837;locus_tag=DJBHPIMP_01839;product=Adaptive-response sensory-kinase SasA
NZ_CP029550.1	Prodigal:002006	CDS	1866117	1866773	.	-	0	ID=DJBHPIMP_01840;inference=ab initio prediction:Prodigal:002006;locus_tag=DJBHPIMP_01840;product=hypothetical protein
NZ_CP029550.1	Prodigal:002006	CDS	1867138	1868352	.	+	0	ID=DJBHPIMP_01841;inference=ab initio prediction:Prodigal:002006;locus_tag=DJBHPIMP_01841;product=hypothetical protein
NZ_CP029550.1	Prodigal:002006	CDS	1868604	1868921	.	+	0	ID=DJBHPIMP_01842;Name=rpsU;db_xref=COG:COG0828;gene=rpsU;inference=ab initio prediction:Prodigal:002006,similar to AA sequence:UniProtKB:Q6N274;locus_tag=DJBHPIMP_01842;product=30S ribosomal protein S21
NZ_CP029550.1	Prodigal:002006	CDS	1869042	1869434	.	-	0	ID=DJBHPIMP_01843;Name=rssB_3;gene=rssB_3;inference=ab initio prediction:Prodigal:002006,protein motif:HAMAP:MF_00958;locus_tag=DJBHPIMP_01843;product=Regulator of RpoS
NZ_CP029550.1	Prodigal:002006	CDS	1869812	1870591	.	+	0	ID=DJBHPIMP_01844;eC_number=3.5.1.118;Name=egtC_2;db_xref=COG:COG0121;gene=egtC_2;inference=ab initio prediction:Prodigal:002006,similar to AA sequence:UniProtKB:A0R5M9;locus_tag=DJBHPIMP_01844;product=Gamma-glutamyl-hercynylcysteine sulfoxide hydrolase
NZ_CP029550.1	Prodigal:002006	CDS	1870708	1872147	.	+	0	ID=DJBHPIMP_01845;eC_number=1.2.1.26;Name=araE;gene=araE;inference=ab initio prediction:Prodigal:002006,similar to AA sequence:UniProtKB:Q1JUP4;locus_tag=DJBHPIMP_01845;product=Alpha-ketoglutaric semialdehyde dehydrogenase 1
NZ_CP029550.1	Prodigal:002006	CDS	1872672	1872884	.	-	0	ID=DJBHPIMP_01846;Name=slyX;gene=slyX;inference=ab initio prediction:Prodigal:002006,protein motif:HAMAP:MF_00715;locus_tag=DJBHPIMP_01846;product=Protein SlyX
NZ_CP029550.1	Prodigal:002006	CDS	1872881	1873633	.	-	0	ID=DJBHPIMP_01847;inference=ab initio prediction:Prodigal:002006,similar to AA sequence:UniProtKB:Q5ZRP2;locus_tag=DJBHPIMP_01847;note=UPF0176 protein lpg2838;product=hypothetical protein
NZ_CP029550.1	Prodigal:002006	CDS	1873871	1874437	.	+	0	ID=DJBHPIMP_01848;inference=ab initio prediction:Prodigal:002006,similar to AA sequence:ISfinder:ISMex17;locus_tag=DJBHPIMP_01848;product=IS110 family transposase ISMex17
NZ_CP029550.1	Prodigal:002006	CDS	1874416	1874598	.	+	0	ID=DJBHPIMP_01849;inference=ab initio prediction:Prodigal:002006;locus_tag=DJBHPIMP_01849;product=hypothetical protein
NZ_CP029550.1	Prodigal:002006	CDS	1874659	1875462	.	-	0	ID=DJBHPIMP_01850;inference=ab initio prediction:Prodigal:002006;locus_tag=DJBHPIMP_01850;product=hypothetical protein
NZ_CP029550.1	Prodigal:002006	CDS	1875712	1878852	.	-	0	ID=DJBHPIMP_01851;eC_number=3.1.-.-;Name=xni;gene=xni;inference=ab initio prediction:Prodigal:002006,protein motif:HAMAP:MF_01192;locus_tag=DJBHPIMP_01851;product=Flap endonuclease Xni
NZ_CP029550.1	Prodigal:002006	CDS	1879534	1881753	.	+	0	ID=DJBHPIMP_01852;inference=ab initio prediction:Prodigal:002006;locus_tag=DJBHPIMP_01852;product=hypothetical protein
NZ_CP029550.1	Prodigal:002006	CDS	1881880	1882254	.	+	0	ID=DJBHPIMP_01853;inference=ab initio prediction:Prodigal:002006,similar to AA sequence:ISfinder:ISMch3;locus_tag=DJBHPIMP_01853;product=IS3 family transposase ISMch3
NZ_CP029550.1	Prodigal:002006	CDS	1882251	1883231	.	+	0	ID=DJBHPIMP_01854;inference=ab initio prediction:Prodigal:002006,similar to AA sequence:ISfinder:ISMno31;locus_tag=DJBHPIMP_01854;product=IS3 family transposase ISMno31
NZ_CP029550.1	Prodigal:002006	CDS	1883284	1883436	.	-	0	ID=DJBHPIMP_01855;inference=ab initio prediction:Prodigal:002006;locus_tag=DJBHPIMP_01855;product=hypothetical protein
[truncated: 118,141 more rows]
