# Supplementary material for: Comprehensive Comparative Genomics and Phenotyping of Methylobacterium Species
Source: Front Microbiol. 2021 Oct 6;12:740610. doi: 10.3389/fmicb.2021.740610 (PMC8561711; doi:10.3389/fmicb.2021.740610)
Supplement: Supplementary file 8 [file Data_Sheet_2.ZIP › Mb_gnaphalii.gff]

##gff-version 3
##sequence-region M-gnaphalii_contig_1_1 1 44174
##sequence-region M-gnaphalii_contig_2_1 1 67215
##sequence-region M-gnaphalii_contig_3_1 1 85880
##sequence-region M-gnaphalii_contig_4_1 1 115315
##sequence-region M-gnaphalii_contig_5_1 1 42156
##sequence-region M-gnaphalii_contig_6_1 1 75178
##sequence-region M-gnaphalii_contig_7_1 1 114031
##sequence-region M-gnaphalii_contig_8_1 1 55503
##sequence-region M-gnaphalii_contig_9_1 1 146310
##sequence-region M-gnaphalii_contig_10_1 1 189613
##sequence-region M-gnaphalii_contig_11_1 1 169664
##sequence-region M-gnaphalii_contig_12_1 1 27557
##sequence-region M-gnaphalii_contig_13_1 1 47455
##sequence-region M-gnaphalii_contig_14_1 1 100528
##sequence-region M-gnaphalii_contig_15_1 1 97581
##sequence-region M-gnaphalii_contig_16_1 1 6218
##sequence-region M-gnaphalii_contig_17_1 1 38710
##sequence-region M-gnaphalii_contig_18_1 1 5386
##sequence-region M-gnaphalii_contig_19_1 1 42527
##sequence-region M-gnaphalii_contig_20_1 1 32348
##sequence-region M-gnaphalii_contig_21_1 1 105285
##sequence-region M-gnaphalii_contig_22_1 1 91196
##sequence-region M-gnaphalii_contig_23_1 1 42947
##sequence-region M-gnaphalii_contig_24_1 1 121686
##sequence-region M-gnaphalii_contig_25_1 1 21792
##sequence-region M-gnaphalii_contig_26_1 1 30287
##sequence-region M-gnaphalii_contig_27_1 1 54838
##sequence-region M-gnaphalii_contig_28_1 1 36944
##sequence-region M-gnaphalii_contig_29_1 1 14376
##sequence-region M-gnaphalii_contig_30_1 1 22638
##sequence-region M-gnaphalii_contig_31_1 1 55926
##sequence-region M-gnaphalii_contig_32_1 1 45473
##sequence-region M-gnaphalii_contig_33_1 1 83061
##sequence-region M-gnaphalii_contig_34_1 1 122256
##sequence-region M-gnaphalii_contig_35_1 1 56072
##sequence-region M-gnaphalii_contig_36_1 1 25169
##sequence-region M-gnaphalii_contig_37_1 1 21696
##sequence-region M-gnaphalii_contig_38_1 1 5688
##sequence-region M-gnaphalii_contig_39_1 1 81694
##sequence-region M-gnaphalii_contig_40_1 1 10695
##sequence-region M-gnaphalii_contig_41_1 1 6859
##sequence-region M-gnaphalii_contig_42_1 1 1192
##sequence-region M-gnaphalii_contig_43_1 1 29683
##sequence-region M-gnaphalii_contig_44_1 1 51465
##sequence-region M-gnaphalii_contig_45_1 1 15896
##sequence-region M-gnaphalii_contig_46_1 1 6828
##sequence-region M-gnaphalii_contig_47_1 1 7168
##sequence-region M-gnaphalii_contig_48_1 1 4874
##sequence-region M-gnaphalii_contig_49_1 1 13346
##sequence-region M-gnaphalii_contig_50_1 1 7618
##sequence-region M-gnaphalii_contig_51_1 1 54096
##sequence-region M-gnaphalii_contig_52_1 1 13563
##sequence-region M-gnaphalii_contig_53_1 1 19051
##sequence-region M-gnaphalii_contig_54_1 1 17184
##sequence-region M-gnaphalii_contig_55_1 1 8137
##sequence-region M-gnaphalii_contig_56_1 1 33643
##sequence-region M-gnaphalii_contig_57_1 1 22950
##sequence-region M-gnaphalii_contig_58_1 1 8429
##sequence-region M-gnaphalii_contig_59_1 1 30291
##sequence-region M-gnaphalii_contig_60_1 1 10014
##sequence-region M-gnaphalii_contig_61_1 1 13710
##sequence-region M-gnaphalii_contig_62_1 1 8803
##sequence-region M-gnaphalii_contig_63_1 1 34720
##sequence-region M-gnaphalii_contig_64_1 1 86015
##sequence-region M-gnaphalii_contig_65_1 1 11963
##sequence-region M-gnaphalii_contig_66_1 1 9538
##sequence-region M-gnaphalii_contig_67_1 1 45721
##sequence-region M-gnaphalii_contig_68_1 1 18490
##sequence-region M-gnaphalii_contig_69_1 1 19002
##sequence-region M-gnaphalii_contig_70_1 1 20990
##sequence-region M-gnaphalii_contig_71_1 1 19635
##sequence-region M-gnaphalii_contig_72_1 1 30281
##sequence-region M-gnaphalii_contig_73_1 1 1136
##sequence-region M-gnaphalii_contig_74_1 1 59801
##sequence-region M-gnaphalii_contig_75_1 1 27791
##sequence-region M-gnaphalii_contig_76_1 1 9002
##sequence-region M-gnaphalii_contig_77_1 1 17967
##sequence-region M-gnaphalii_contig_78_1 1 26634
##sequence-region M-gnaphalii_contig_79_1 1 14585
##sequence-region M-gnaphalii_contig_80_1 1 11652
##sequence-region M-gnaphalii_contig_81_1 1 11052
##sequence-region M-gnaphalii_contig_82_1 1 7189
##sequence-region M-gnaphalii_contig_83_1 1 1806
##sequence-region M-gnaphalii_contig_84_1 1 3586
##sequence-region M-gnaphalii_contig_85_1 1 20596
##sequence-region M-gnaphalii_contig_86_1 1 7757
##sequence-region M-gnaphalii_contig_87_1 1 14528
##sequence-region M-gnaphalii_contig_88_1 1 1813
##sequence-region M-gnaphalii_contig_89_1 1 13790
##sequence-region M-gnaphalii_contig_90_1 1 17750
##sequence-region M-gnaphalii_contig_91_1 1 73961
##sequence-region M-gnaphalii_contig_92_1 1 6516
##sequence-region M-gnaphalii_contig_93_1 1 7482
##sequence-region M-gnaphalii_contig_94_1 1 2950
##sequence-region M-gnaphalii_contig_95_1 1 42032
##sequence-region M-gnaphalii_contig_96_1 1 44100
##sequence-region M-gnaphalii_contig_97_1 1 8288
##sequence-region M-gnaphalii_contig_98_1 1 61708
##sequence-region M-gnaphalii_contig_99_1 1 12052
##sequence-region M-gnaphalii_contig_100_1 1 37046
##sequence-region M-gnaphalii_contig_101_1 1 1725
##sequence-region M-gnaphalii_contig_102_1 1 1539
##sequence-region M-gnaphalii_contig_103_1 1 10676
##sequence-region M-gnaphalii_contig_104_1 1 6633
##sequence-region M-gnaphalii_contig_105_1 1 11691
##sequence-region M-gnaphalii_contig_106_1 1 12695
##sequence-region M-gnaphalii_contig_107_1 1 35211
##sequence-region M-gnaphalii_contig_108_1 1 33312
##sequence-region M-gnaphalii_contig_109_1 1 20316
##sequence-region M-gnaphalii_contig_110_1 1 47509
##sequence-region M-gnaphalii_contig_111_1 1 39504
##sequence-region M-gnaphalii_contig_112_1 1 1155
##sequence-region M-gnaphalii_contig_113_1 1 9292
##sequence-region M-gnaphalii_contig_114_1 1 2052
##sequence-region M-gnaphalii_contig_115_1 1 41117
##sequence-region M-gnaphalii_contig_116_1 1 1004
##sequence-region M-gnaphalii_contig_117_1 1 28227
##sequence-region M-gnaphalii_contig_118_1 1 26362
##sequence-region M-gnaphalii_contig_119_1 1 28298
##sequence-region M-gnaphalii_contig_120_1 1 7502
##sequence-region M-gnaphalii_contig_121_1 1 21128
##sequence-region M-gnaphalii_contig_122_1 1 18836
##sequence-region M-gnaphalii_contig_123_1 1 26670
##sequence-region M-gnaphalii_contig_124_1 1 10986
##sequence-region M-gnaphalii_contig_125_1 1 6067
##sequence-region M-gnaphalii_contig_126_1 1 18452
##sequence-region M-gnaphalii_contig_127_1 1 5989
##sequence-region M-gnaphalii_contig_128_1 1 14088
##sequence-region M-gnaphalii_contig_129_1 1 11296
##sequence-region M-gnaphalii_contig_130_1 1 15679
##sequence-region M-gnaphalii_contig_131_1 1 16244
##sequence-region M-gnaphalii_contig_132_1 1 1536
##sequence-region M-gnaphalii_contig_133_1 1 11170
##sequence-region M-gnaphalii_contig_134_1 1 1021
##sequence-region M-gnaphalii_contig_135_1 1 9013
##sequence-region M-gnaphalii_contig_136_1 1 32809
##sequence-region M-gnaphalii_contig_137_1 1 3698
##sequence-region M-gnaphalii_contig_138_1 1 17859
##sequence-region M-gnaphalii_contig_139_1 1 1638
##sequence-region M-gnaphalii_contig_140_1 1 13069
##sequence-region M-gnaphalii_contig_141_1 1 1376
##sequence-region M-gnaphalii_contig_142_1 1 1949
##sequence-region M-gnaphalii_contig_143_1 1 16617
##sequence-region M-gnaphalii_contig_144_1 1 12563
##sequence-region M-gnaphalii_contig_145_1 1 10472
##sequence-region M-gnaphalii_contig_146_1 1 5542
##sequence-region M-gnaphalii_contig_147_1 1 3507
##sequence-region M-gnaphalii_contig_148_1 1 1916
##sequence-region M-gnaphalii_contig_149_1 1 4810
##sequence-region M-gnaphalii_contig_150_1 1 6341
##sequence-region M-gnaphalii_contig_151_1 1 6030
##sequence-region M-gnaphalii_contig_152_1 1 7715
##sequence-region M-gnaphalii_contig_153_1 1 5272
##sequence-region M-gnaphalii_contig_154_1 1 9641
##sequence-region M-gnaphalii_contig_155_1 1 17631
##sequence-region M-gnaphalii_contig_156_1 1 10374
##sequence-region M-gnaphalii_contig_157_1 1 2749
##sequence-region M-gnaphalii_contig_158_1 1 50299
##sequence-region M-gnaphalii_contig_159_1 1 6409
##sequence-region M-gnaphalii_contig_160_1 1 17048
##sequence-region M-gnaphalii_contig_161_1 1 4562
##sequence-region M-gnaphalii_contig_162_1 1 2147
##sequence-region M-gnaphalii_contig_163_1 1 4769
##sequence-region M-gnaphalii_contig_164_1 1 3441
##sequence-region M-gnaphalii_contig_165_1 1 11498
##sequence-region M-gnaphalii_contig_166_1 1 7350
##sequence-region M-gnaphalii_contig_167_1 1 2662
##sequence-region M-gnaphalii_contig_168_1 1 1359
##sequence-region M-gnaphalii_contig_169_1 1 8414
##sequence-region M-gnaphalii_contig_170_1 1 6400
##sequence-region M-gnaphalii_contig_171_1 1 1010
##sequence-region M-gnaphalii_contig_172_1 1 1112
##sequence-region M-gnaphalii_contig_173_1 1 5367
##sequence-region M-gnaphalii_contig_174_1 1 1485
##sequence-region M-gnaphalii_contig_175_1 1 4704
##sequence-region M-gnaphalii_contig_176_1 1 10433
##sequence-region M-gnaphalii_contig_177_1 1 4569
##sequence-region M-gnaphalii_contig_178_1 1 18342
##sequence-region M-gnaphalii_contig_179_1 1 1112
##sequence-region M-gnaphalii_contig_180_1 1 10510
##sequence-region M-gnaphalii_contig_181_1 1 1210
##sequence-region M-gnaphalii_contig_182_1 1 1987
##sequence-region M-gnaphalii_contig_183_1 1 5333
##sequence-region M-gnaphalii_contig_184_1 1 11253
##sequence-region M-gnaphalii_contig_185_1 1 2883
##sequence-region M-gnaphalii_contig_186_1 1 4557
##sequence-region M-gnaphalii_contig_187_1 1 1434
##sequence-region M-gnaphalii_contig_188_1 1 7735
##sequence-region M-gnaphalii_contig_189_1 1 1226
##sequence-region M-gnaphalii_contig_190_1 1 2369
##sequence-region M-gnaphalii_contig_191_1 1 4574
##sequence-region M-gnaphalii_contig_192_1 1 1571
##sequence-region M-gnaphalii_contig_193_1 1 1185
##sequence-region M-gnaphalii_contig_194_1 1 1315
##sequence-region M-gnaphalii_contig_195_1 1 2631
M-gnaphalii_contig_1_1	Prodigal:002006	CDS	138	509	.	-	0	ID=MMMDOFMJ_00001;inference=ab initio prediction:Prodigal:002006;locus_tag=MMMDOFMJ_00001;product=hypothetical protein
M-gnaphalii_contig_1_1	Prodigal:002006	CDS	506	679	.	-	0	ID=MMMDOFMJ_00002;inference=ab initio prediction:Prodigal:002006;locus_tag=MMMDOFMJ_00002;product=hypothetical protein
M-gnaphalii_contig_1_1	Prodigal:002006	CDS	1014	1205	.	-	0	ID=MMMDOFMJ_00003;inference=ab initio prediction:Prodigal:002006;locus_tag=MMMDOFMJ_00003;product=hypothetical protein
M-gnaphalii_contig_1_1	Prodigal:002006	CDS	1401	1610	.	+	0	ID=MMMDOFMJ_00004;inference=ab initio prediction:Prodigal:002006;locus_tag=MMMDOFMJ_00004;product=hypothetical protein
M-gnaphalii_contig_1_1	Prodigal:002006	CDS	1653	1979	.	+	0	ID=MMMDOFMJ_00005;inference=ab initio prediction:Prodigal:002006;locus_tag=MMMDOFMJ_00005;product=hypothetical protein
M-gnaphalii_contig_1_1	Prodigal:002006	CDS	2034	2318	.	-	0	ID=MMMDOFMJ_00006;inference=ab initio prediction:Prodigal:002006;locus_tag=MMMDOFMJ_00006;product=hypothetical protein
M-gnaphalii_contig_1_1	Prodigal:002006	CDS	2448	2603	.	-	0	ID=MMMDOFMJ_00007;inference=ab initio prediction:Prodigal:002006;locus_tag=MMMDOFMJ_00007;product=hypothetical protein
M-gnaphalii_contig_1_1	Prodigal:002006	CDS	3169	3423	.	-	0	ID=MMMDOFMJ_00008;inference=ab initio prediction:Prodigal:002006;locus_tag=MMMDOFMJ_00008;product=hypothetical protein
M-gnaphalii_contig_1_1	Prodigal:002006	CDS	3723	4415	.	-	0	ID=MMMDOFMJ_00009;inference=ab initio prediction:Prodigal:002006;locus_tag=MMMDOFMJ_00009;product=hypothetical protein
M-gnaphalii_contig_1_1	Prodigal:002006	CDS	4412	4969	.	-	0	ID=MMMDOFMJ_00010;Name=sigK;db_xref=COG:COG1595;gene=sigK;inference=ab initio prediction:Prodigal:002006,similar to AA sequence:UniProtKB:P9WGH7;locus_tag=MMMDOFMJ_00010;product=ECF RNA polymerase sigma factor SigK
M-gnaphalii_contig_1_1	Prodigal:002006	CDS	5156	5719	.	+	0	ID=MMMDOFMJ_00011;inference=ab initio prediction:Prodigal:002006;locus_tag=MMMDOFMJ_00011;product=hypothetical protein
M-gnaphalii_contig_1_1	Prodigal:002006	CDS	6073	6282	.	-	0	ID=MMMDOFMJ_00012;inference=ab initio prediction:Prodigal:002006;locus_tag=MMMDOFMJ_00012;product=hypothetical protein
M-gnaphalii_contig_1_1	Prodigal:002006	CDS	6335	7363	.	-	0	ID=MMMDOFMJ_00013;inference=ab initio prediction:Prodigal:002006;locus_tag=MMMDOFMJ_00013;product=hypothetical protein
M-gnaphalii_contig_1_1	Prodigal:002006	CDS	7366	7683	.	-	0	ID=MMMDOFMJ_00014;inference=ab initio prediction:Prodigal:002006;locus_tag=MMMDOFMJ_00014;product=hypothetical protein
M-gnaphalii_contig_1_1	Aragorn:001002	tRNA	8162	8238	.	+	.	ID=MMMDOFMJ_00015;inference=COORDINATES:profile:Aragorn:001002;locus_tag=MMMDOFMJ_00015;product=tRNA-Pro(tgg)
M-gnaphalii_contig_1_1	Prodigal:002006	CDS	8265	8576	.	+	0	ID=MMMDOFMJ_00016;inference=ab initio prediction:Prodigal:002006;locus_tag=MMMDOFMJ_00016;product=hypothetical protein
M-gnaphalii_contig_1_1	Prodigal:002006	CDS	8659	9726	.	-	0	ID=MMMDOFMJ_00017;inference=ab initio prediction:Prodigal:002006;locus_tag=MMMDOFMJ_00017;product=hypothetical protein
M-gnaphalii_contig_1_1	Prodigal:002006	CDS	9764	10528	.	-	0	ID=MMMDOFMJ_00018;inference=ab initio prediction:Prodigal:002006;locus_tag=MMMDOFMJ_00018;product=hypothetical protein
M-gnaphalii_contig_1_1	Prodigal:002006	CDS	10784	13078	.	+	0	ID=MMMDOFMJ_00019;eC_number=3.2.1.-;Name=glgX_1;db_xref=COG:COG1523;gene=glgX_1;inference=ab initio prediction:Prodigal:002006,similar to AA sequence:UniProtKB:P9WQ25;locus_tag=MMMDOFMJ_00019;product=Glycogen operon protein GlgX 
M-gnaphalii_contig_1_1	Prodigal:002006	CDS	13237	14841	.	+	0	ID=MMMDOFMJ_00020;inference=ab initio prediction:Prodigal:002006,similar to AA sequence:UniProtKB:Q881J7;locus_tag=MMMDOFMJ_00020;product=Blue-light-activated protein
M-gnaphalii_contig_1_1	Prodigal:002006	CDS	14874	15191	.	+	0	ID=MMMDOFMJ_00021;inference=ab initio prediction:Prodigal:002006;locus_tag=MMMDOFMJ_00021;product=hypothetical protein
M-gnaphalii_contig_1_1	Prodigal:002006	CDS	15205	16302	.	-	0	ID=MMMDOFMJ_00022;inference=ab initio prediction:Prodigal:002006;locus_tag=MMMDOFMJ_00022;product=hypothetical protein
M-gnaphalii_contig_1_1	Prodigal:002006	CDS	16566	17804	.	-	0	ID=MMMDOFMJ_00023;eC_number=1.1.1.42;Name=icd;db_xref=COG:COG0538;gene=icd;inference=ab initio prediction:Prodigal:002006,similar to AA sequence:UniProtKB:P9WKL1;locus_tag=MMMDOFMJ_00023;product=Isocitrate dehydrogenase [NADP]
M-gnaphalii_contig_1_1	Prodigal:002006	CDS	17904	18392	.	-	0	ID=MMMDOFMJ_00024;inference=ab initio prediction:Prodigal:002006;locus_tag=MMMDOFMJ_00024;product=hypothetical protein
M-gnaphalii_contig_1_1	Prodigal:002006	CDS	18511	19059	.	+	0	ID=MMMDOFMJ_00025;eC_number=4.2.1.147;Name=fae_1;db_xref=COG:COG1795;gene=fae_1;inference=ab initio prediction:Prodigal:002006,similar to AA sequence:UniProtKB:Q9FA38;locus_tag=MMMDOFMJ_00025;product=5%2C6%2C7%2C8-tetrahydromethanopterin hydro-lyase
M-gnaphalii_contig_1_1	Prodigal:002006	CDS	19177	19971	.	+	0	ID=MMMDOFMJ_00026;eC_number=2.1.1.-;Name=trmJ;gene=trmJ;inference=ab initio prediction:Prodigal:002006,similar to AA sequence:UniProtKB:A0A0H2ZF87;locus_tag=MMMDOFMJ_00026;product=tRNA (cytidine/uridine/adenosine-2'-O-)-methyltransferase TrmJ
M-gnaphalii_contig_1_1	Prodigal:002006	CDS	19968	20981	.	-	0	ID=MMMDOFMJ_00027;eC_number=1.1.1.1;Name=adhT;gene=adhT;inference=ab initio prediction:Prodigal:002006,similar to AA sequence:UniProtKB:P12311;locus_tag=MMMDOFMJ_00027;product=Alcohol dehydrogenase
M-gnaphalii_contig_1_1	Prodigal:002006	CDS	21097	21642	.	-	0	ID=MMMDOFMJ_00028;inference=ab initio prediction:Prodigal:002006;locus_tag=MMMDOFMJ_00028;product=hypothetical protein
M-gnaphalii_contig_1_1	Prodigal:002006	CDS	21748	22131	.	-	0	ID=MMMDOFMJ_00029;Name=dctD;gene=dctD;inference=ab initio prediction:Prodigal:002006,similar to AA sequence:UniProtKB:P13632;locus_tag=MMMDOFMJ_00029;product=C4-dicarboxylate transport transcriptional regulatory protein DctD
M-gnaphalii_contig_1_1	Prodigal:002006	CDS	22434	22937	.	-	0	ID=MMMDOFMJ_00030;inference=ab initio prediction:Prodigal:002006;locus_tag=MMMDOFMJ_00030;product=hypothetical protein
M-gnaphalii_contig_1_1	Prodigal:002006	CDS	23654	24934	.	-	0	ID=MMMDOFMJ_00031;eC_number=2.5.1.-;db_xref=COG:COG2873;inference=ab initio prediction:Prodigal:002006,similar to AA sequence:UniProtKB:Q9WZY4;locus_tag=MMMDOFMJ_00031;product=O-acetyl-L-homoserine sulfhydrylase
M-gnaphalii_contig_1_1	Prodigal:002006	CDS	25030	26292	.	+	0	ID=MMMDOFMJ_00032;Name=yhjE_1;gene=yhjE_1;inference=ab initio prediction:Prodigal:002006,similar to AA sequence:UniProtKB:P37643;locus_tag=MMMDOFMJ_00032;product=Inner membrane metabolite transport protein YhjE
M-gnaphalii_contig_1_1	Prodigal:002006	CDS	26314	26853	.	-	0	ID=MMMDOFMJ_00033;inference=ab initio prediction:Prodigal:002006;locus_tag=MMMDOFMJ_00033;product=hypothetical protein
M-gnaphalii_contig_1_1	Prodigal:002006	CDS	26894	27316	.	+	0	ID=MMMDOFMJ_00034;inference=ab initio prediction:Prodigal:002006;locus_tag=MMMDOFMJ_00034;product=hypothetical protein
M-gnaphalii_contig_1_1	Prodigal:002006	CDS	27317	27919	.	-	0	ID=MMMDOFMJ_00035;inference=ab initio prediction:Prodigal:002006;locus_tag=MMMDOFMJ_00035;product=hypothetical protein
M-gnaphalii_contig_1_1	Prodigal:002006	CDS	27955	29175	.	-	0	ID=MMMDOFMJ_00036;inference=ab initio prediction:Prodigal:002006;locus_tag=MMMDOFMJ_00036;product=hypothetical protein
M-gnaphalii_contig_1_1	Prodigal:002006	CDS	29189	29833	.	-	0	ID=MMMDOFMJ_00037;inference=ab initio prediction:Prodigal:002006;locus_tag=MMMDOFMJ_00037;product=hypothetical protein
M-gnaphalii_contig_1_1	Prodigal:002006	CDS	29966	30097	.	-	0	ID=MMMDOFMJ_00038;inference=ab initio prediction:Prodigal:002006;locus_tag=MMMDOFMJ_00038;product=hypothetical protein
M-gnaphalii_contig_1_1	Prodigal:002006	CDS	30665	31126	.	+	0	ID=MMMDOFMJ_00039;Name=rplM;db_xref=COG:COG0102;gene=rplM;inference=ab initio prediction:Prodigal:002006,similar to AA sequence:UniProtKB:Q6N651;locus_tag=MMMDOFMJ_00039;product=50S ribosomal protein L13
M-gnaphalii_contig_1_1	Prodigal:002006	CDS	31129	31614	.	+	0	ID=MMMDOFMJ_00040;Name=rpsI;db_xref=COG:COG0103;gene=rpsI;inference=ab initio prediction:Prodigal:002006,similar to AA sequence:UniProtKB:Q6N650;locus_tag=MMMDOFMJ_00040;product=30S ribosomal protein S9
M-gnaphalii_contig_1_1	Prodigal:002006	CDS	31877	33643	.	-	0	ID=MMMDOFMJ_00041;eC_number=1.1.9.1;Name=qheDH;db_xref=COG:COG4993;gene=qheDH;inference=ab initio prediction:Prodigal:002006,similar to AA sequence:UniProtKB:Q46444;locus_tag=MMMDOFMJ_00041;product=Quinohemoprotein alcohol dehydrogenase
M-gnaphalii_contig_1_1	Prodigal:002006	CDS	33770	34222	.	-	0	ID=MMMDOFMJ_00042;Name=rssB;gene=rssB;inference=ab initio prediction:Prodigal:002006,protein motif:HAMAP:MF_00958;locus_tag=MMMDOFMJ_00042;product=Regulator of RpoS
M-gnaphalii_contig_1_1	Prodigal:002006	CDS	34253	34723	.	-	0	ID=MMMDOFMJ_00043;inference=ab initio prediction:Prodigal:002006;locus_tag=MMMDOFMJ_00043;product=hypothetical protein
M-gnaphalii_contig_1_1	Prodigal:002006	CDS	34964	36355	.	+	0	ID=MMMDOFMJ_00044;Name=flgE;db_xref=COG:COG1749;gene=flgE;inference=ab initio prediction:Prodigal:002006,similar to AA sequence:UniProtKB:Q8YDL6;locus_tag=MMMDOFMJ_00044;product=Flagellar hook protein FlgE
M-gnaphalii_contig_1_1	Prodigal:002006	CDS	36447	38315	.	+	0	ID=MMMDOFMJ_00045;inference=ab initio prediction:Prodigal:002006;locus_tag=MMMDOFMJ_00045;product=hypothetical protein
M-gnaphalii_contig_1_1	Prodigal:002006	CDS	38327	40123	.	+	0	ID=MMMDOFMJ_00046;inference=ab initio prediction:Prodigal:002006;locus_tag=MMMDOFMJ_00046;product=hypothetical protein
M-gnaphalii_contig_1_1	Prodigal:002006	CDS	40214	41380	.	-	0	ID=MMMDOFMJ_00047;inference=ab initio prediction:Prodigal:002006;locus_tag=MMMDOFMJ_00047;product=hypothetical protein
M-gnaphalii_contig_1_1	Prodigal:002006	CDS	41802	42707	.	-	0	ID=MMMDOFMJ_00048;eC_number=2.1.1.297;Name=prmC_1;db_xref=COG:COG2890;gene=prmC_1;inference=ab initio prediction:Prodigal:002006,similar to AA sequence:UniProtKB:P0ACC1;locus_tag=MMMDOFMJ_00048;product=Release factor glutamine methyltransferase
M-gnaphalii_contig_1_1	Prodigal:002006	CDS	42827	43906	.	-	0	ID=MMMDOFMJ_00049;Name=prfA;db_xref=COG:COG0216;gene=prfA;inference=ab initio prediction:Prodigal:002006,similar to AA sequence:UniProtKB:P0A7I0;locus_tag=MMMDOFMJ_00049;product=Peptide chain release factor RF1
M-gnaphalii_contig_1_1	Prodigal:002006	CDS	43979	44140	.	-	0	ID=MMMDOFMJ_00050;inference=ab initio prediction:Prodigal:002006;locus_tag=MMMDOFMJ_00050;product=hypothetical protein
M-gnaphalii_contig_2_1	Prodigal:002006	CDS	59	937	.	-	0	ID=MMMDOFMJ_00051;inference=ab initio prediction:Prodigal:002006;locus_tag=MMMDOFMJ_00051;product=hypothetical protein
M-gnaphalii_contig_2_1	Prodigal:002006	CDS	924	2651	.	-	0	ID=MMMDOFMJ_00052;eC_number=4.2.1.9;Name=ilvD;db_xref=COG:COG0129;gene=ilvD;inference=ab initio prediction:Prodigal:002006,similar to AA sequence:UniProtKB:P9WKJ5;locus_tag=MMMDOFMJ_00052;product=Dihydroxy-acid dehydratase
M-gnaphalii_contig_2_1	Prodigal:002006	CDS	3072	3797	.	+	0	ID=MMMDOFMJ_00053;inference=ab initio prediction:Prodigal:002006;locus_tag=MMMDOFMJ_00053;product=hypothetical protein
M-gnaphalii_contig_2_1	Prodigal:002006	CDS	3965	5554	.	+	0	ID=MMMDOFMJ_00054;eC_number=2.3.2.2;Name=ywrD_1;db_xref=COG:COG0405;gene=ywrD_1;inference=ab initio prediction:Prodigal:002006,similar to AA sequence:UniProtKB:O05218;locus_tag=MMMDOFMJ_00054;product=Glutathione hydrolase-like YwrD proenzyme
M-gnaphalii_contig_2_1	Prodigal:002006	CDS	6812	7702	.	-	0	ID=MMMDOFMJ_00055;eC_number=3.2.2.23;Name=mutM;db_xref=COG:COG0266;gene=mutM;inference=ab initio prediction:Prodigal:002006,similar to AA sequence:UniProtKB:P05523;locus_tag=MMMDOFMJ_00055;product=Formamidopyrimidine-DNA glycosylase
M-gnaphalii_contig_2_1	Prodigal:002006	CDS	8120	8881	.	+	0	ID=MMMDOFMJ_00056;eC_number=2.1.1.163;Name=ubiE;db_xref=COG:COG2226;gene=ubiE;inference=ab initio prediction:Prodigal:002006,similar to AA sequence:UniProtKB:P0A887;locus_tag=MMMDOFMJ_00056;product=Ubiquinone/menaquinone biosynthesis C-methyltransferase UbiE
M-gnaphalii_contig_2_1	Prodigal:002006	CDS	8989	10551	.	+	0	ID=MMMDOFMJ_00057;eC_number=2.7.-.-;Name=ubiB_1;db_xref=COG:COG0661;gene=ubiB_1;inference=ab initio prediction:Prodigal:002006,similar to AA sequence:UniProtKB:O07443;locus_tag=MMMDOFMJ_00057;product=putative protein kinase UbiB
M-gnaphalii_contig_2_1	Prodigal:002006	CDS	10597	11238	.	-	0	ID=MMMDOFMJ_00058;eC_number=3.4.13.21;Name=pepE;gene=pepE;inference=ab initio prediction:Prodigal:002006,protein motif:HAMAP:MF_00510;locus_tag=MMMDOFMJ_00058;product=Peptidase E
M-gnaphalii_contig_2_1	Prodigal:002006	CDS	11296	12576	.	+	0	ID=MMMDOFMJ_00059;Name=coaBC;db_xref=COG:COG0452;gene=coaBC;inference=ab initio prediction:Prodigal:002006,similar to AA sequence:UniProtKB:P0ABQ0;locus_tag=MMMDOFMJ_00059;product=Coenzyme A biosynthesis bifunctional protein CoaBC
M-gnaphalii_contig_2_1	Prodigal:002006	CDS	12708	13895	.	-	0	ID=MMMDOFMJ_00060;inference=ab initio prediction:Prodigal:002006;locus_tag=MMMDOFMJ_00060;product=hypothetical protein
M-gnaphalii_contig_2_1	Prodigal:002006	CDS	13983	15086	.	-	0	ID=MMMDOFMJ_00061;eC_number=3.1.-.-;Name=rny;gene=rny;inference=ab initio prediction:Prodigal:002006,protein motif:HAMAP:MF_00335;locus_tag=MMMDOFMJ_00061;product=Ribonuclease Y
M-gnaphalii_contig_2_1	Prodigal:002006	CDS	15224	18361	.	-	0	ID=MMMDOFMJ_00062;Name=mdtB_1;gene=mdtB_1;inference=ab initio prediction:Prodigal:002006,similar to AA sequence:UniProtKB:B7LV39;locus_tag=MMMDOFMJ_00062;product=Multidrug resistance protein MdtB
M-gnaphalii_contig_2_1	Prodigal:002006	CDS	18372	19571	.	-	0	ID=MMMDOFMJ_00063;Name=mdtA_1;gene=mdtA_1;inference=ab initio prediction:Prodigal:002006,protein motif:HAMAP:MF_01422;locus_tag=MMMDOFMJ_00063;product=Multidrug resistance protein MdtA
M-gnaphalii_contig_2_1	Prodigal:002006	CDS	19782	19967	.	+	0	ID=MMMDOFMJ_00064;inference=ab initio prediction:Prodigal:002006;locus_tag=MMMDOFMJ_00064;product=hypothetical protein
M-gnaphalii_contig_2_1	Prodigal:002006	CDS	20493	21146	.	-	0	ID=MMMDOFMJ_00065;eC_number=4.1.2.-;Name=ald2;db_xref=COG:COG0235;gene=ald2;inference=ab initio prediction:Prodigal:002006,similar to AA sequence:UniProtKB:Q2RXI1;locus_tag=MMMDOFMJ_00065;product=5-(methylthio)ribulose-1-phosphate aldolase
M-gnaphalii_contig_2_1	Prodigal:002006	CDS	21201	21296	.	-	0	ID=MMMDOFMJ_00066;inference=ab initio prediction:Prodigal:002006;locus_tag=MMMDOFMJ_00066;product=hypothetical protein
M-gnaphalii_contig_2_1	Prodigal:002006	CDS	21476	21658	.	+	0	ID=MMMDOFMJ_00067;inference=ab initio prediction:Prodigal:002006;locus_tag=MMMDOFMJ_00067;product=hypothetical protein
M-gnaphalii_contig_2_1	Prodigal:002006	CDS	21664	21930	.	+	0	ID=MMMDOFMJ_00068;inference=ab initio prediction:Prodigal:002006;locus_tag=MMMDOFMJ_00068;product=hypothetical protein
M-gnaphalii_contig_2_1	Prodigal:002006	CDS	22087	22590	.	+	0	ID=MMMDOFMJ_00069;Name=yciF_1;db_xref=COG:COG3685;gene=yciF_1;inference=ab initio prediction:Prodigal:002006,similar to AA sequence:UniProtKB:P21362;locus_tag=MMMDOFMJ_00069;product=Protein YciF
M-gnaphalii_contig_2_1	Prodigal:002006	CDS	22672	22908	.	+	0	ID=MMMDOFMJ_00070;inference=ab initio prediction:Prodigal:002006;locus_tag=MMMDOFMJ_00070;product=hypothetical protein
M-gnaphalii_contig_2_1	Prodigal:002006	CDS	23111	23446	.	+	0	ID=MMMDOFMJ_00071;inference=ab initio prediction:Prodigal:002006;locus_tag=MMMDOFMJ_00071;product=hypothetical protein
M-gnaphalii_contig_2_1	Prodigal:002006	CDS	23504	24925	.	-	0	ID=MMMDOFMJ_00072;eC_number=1.8.1.4;Name=lpd;db_xref=COG:COG1249;gene=lpd;inference=ab initio prediction:Prodigal:002006,similar to AA sequence:UniProtKB:Q8NTE1;locus_tag=MMMDOFMJ_00072;product=Dihydrolipoyl dehydrogenase
M-gnaphalii_contig_2_1	Prodigal:002006	CDS	25005	26408	.	-	0	ID=MMMDOFMJ_00073;eC_number=2.3.1.12;Name=pdhC;gene=pdhC;inference=ab initio prediction:Prodigal:002006,similar to AA sequence:UniProtKB:P65636;locus_tag=MMMDOFMJ_00073;product=Dihydrolipoyllysine-residue acetyltransferase component of pyruvate dehydrogenase complex
M-gnaphalii_contig_2_1	Prodigal:002006	CDS	26436	26711	.	-	0	ID=MMMDOFMJ_00074;inference=ab initio prediction:Prodigal:002006;locus_tag=MMMDOFMJ_00074;product=hypothetical protein
M-gnaphalii_contig_2_1	Prodigal:002006	CDS	26770	28218	.	-	0	ID=MMMDOFMJ_00075;eC_number=2.2.1.7;Name=dxs;gene=dxs;inference=ab initio prediction:Prodigal:002006,protein motif:HAMAP:MF_00315;locus_tag=MMMDOFMJ_00075;product=1-deoxy-D-xylulose-5-phosphate synthase
M-gnaphalii_contig_2_1	Prodigal:002006	CDS	28273	29322	.	-	0	ID=MMMDOFMJ_00076;eC_number=1.1.1.-;Name=acoA;db_xref=COG:COG1071;gene=acoA;inference=ab initio prediction:Prodigal:002006,similar to AA sequence:UniProtKB:O31404;locus_tag=MMMDOFMJ_00076;product=Acetoin:2%2C6-dichlorophenolindophenol oxidoreductase subunit alpha
M-gnaphalii_contig_2_1	Prodigal:002006	CDS	29499	29810	.	-	0	ID=MMMDOFMJ_00077;inference=ab initio prediction:Prodigal:002006;locus_tag=MMMDOFMJ_00077;product=hypothetical protein
M-gnaphalii_contig_2_1	Prodigal:002006	CDS	29949	30821	.	-	0	ID=MMMDOFMJ_00078;Name=hdfR_1;gene=hdfR_1;inference=ab initio prediction:Prodigal:002006,protein motif:HAMAP:MF_01233;locus_tag=MMMDOFMJ_00078;product=HTH-type transcriptional regulator HdfR
M-gnaphalii_contig_2_1	Prodigal:002006	CDS	30934	31134	.	+	0	ID=MMMDOFMJ_00079;inference=ab initio prediction:Prodigal:002006;locus_tag=MMMDOFMJ_00079;product=hypothetical protein
M-gnaphalii_contig_2_1	Prodigal:002006	CDS	31142	31855	.	+	0	ID=MMMDOFMJ_00080;inference=ab initio prediction:Prodigal:002006;locus_tag=MMMDOFMJ_00080;product=hypothetical protein
M-gnaphalii_contig_2_1	Prodigal:002006	CDS	31975	33264	.	-	0	ID=MMMDOFMJ_00081;eC_number=4.2.1.11;Name=eno;gene=eno;inference=ab initio prediction:Prodigal:002006,similar to AA sequence:UniProtKB:P33675;locus_tag=MMMDOFMJ_00081;product=Enolase
M-gnaphalii_contig_2_1	Prodigal:002006	CDS	33503	33967	.	+	0	ID=MMMDOFMJ_00082;eC_number=1.7.1.13;Name=queF;gene=queF;inference=ab initio prediction:Prodigal:002006,protein motif:HAMAP:MF_00818;locus_tag=MMMDOFMJ_00082;product=NADPH-dependent 7-cyano-7-deazaguanine reductase
M-gnaphalii_contig_2_1	Prodigal:002006	CDS	34049	34333	.	-	0	ID=MMMDOFMJ_00083;inference=ab initio prediction:Prodigal:002006;locus_tag=MMMDOFMJ_00083;product=hypothetical protein
M-gnaphalii_contig_2_1	Prodigal:002006	CDS	34518	35375	.	-	0	ID=MMMDOFMJ_00084;eC_number=2.5.1.55;Name=kdsA;db_xref=COG:COG2877;gene=kdsA;inference=ab initio prediction:Prodigal:002006,similar to AA sequence:UniProtKB:Q8YHF1;locus_tag=MMMDOFMJ_00084;product=2-dehydro-3-deoxyphosphooctonate aldolase
M-gnaphalii_contig_2_1	Prodigal:002006	CDS	35385	35888	.	-	0	ID=MMMDOFMJ_00085;inference=ab initio prediction:Prodigal:002006;locus_tag=MMMDOFMJ_00085;product=hypothetical protein
M-gnaphalii_contig_2_1	Prodigal:002006	CDS	35932	36393	.	-	0	ID=MMMDOFMJ_00086;inference=ab initio prediction:Prodigal:002006;locus_tag=MMMDOFMJ_00086;product=hypothetical protein
M-gnaphalii_contig_2_1	Prodigal:002006	CDS	36435	36569	.	+	0	ID=MMMDOFMJ_00087;inference=ab initio prediction:Prodigal:002006;locus_tag=MMMDOFMJ_00087;product=hypothetical protein
M-gnaphalii_contig_2_1	Prodigal:002006	CDS	36566	37441	.	-	0	ID=MMMDOFMJ_00088;eC_number=1.1.1.65;Name=pdxI_1;gene=pdxI_1;inference=ab initio prediction:Prodigal:002006,similar to AA sequence:UniProtKB:P25906;locus_tag=MMMDOFMJ_00088;product=Pyridoxine 4-dehydrogenase
M-gnaphalii_contig_2_1	Prodigal:002006	CDS	37618	37956	.	+	0	ID=MMMDOFMJ_00089;inference=ab initio prediction:Prodigal:002006;locus_tag=MMMDOFMJ_00089;product=hypothetical protein
M-gnaphalii_contig_2_1	Prodigal:002006	CDS	38018	38764	.	+	0	ID=MMMDOFMJ_00090;eC_number=1.1.1.100;Name=fabG_1;gene=fabG_1;inference=ab initio prediction:Prodigal:002006,similar to AA sequence:UniProtKB:P99093;locus_tag=MMMDOFMJ_00090;product=3-oxoacyl-[acyl-carrier-protein] reductase FabG
M-gnaphalii_contig_2_1	Prodigal:002006	CDS	38875	40383	.	-	0	ID=MMMDOFMJ_00091;inference=ab initio prediction:Prodigal:002006;locus_tag=MMMDOFMJ_00091;product=hypothetical protein
M-gnaphalii_contig_2_1	Prodigal:002006	CDS	40717	41325	.	+	0	ID=MMMDOFMJ_00092;Name=yceI_1;db_xref=COG:COG2353;gene=yceI_1;inference=ab initio prediction:Prodigal:002006,similar to AA sequence:UniProtKB:P0A8X2;locus_tag=MMMDOFMJ_00092;product=Protein YceI
M-gnaphalii_contig_2_1	Prodigal:002006	CDS	41454	42353	.	-	0	ID=MMMDOFMJ_00093;inference=ab initio prediction:Prodigal:002006;locus_tag=MMMDOFMJ_00093;product=hypothetical protein
M-gnaphalii_contig_2_1	Prodigal:002006	CDS	42843	43031	.	+	0	ID=MMMDOFMJ_00094;inference=ab initio prediction:Prodigal:002006;locus_tag=MMMDOFMJ_00094;product=hypothetical protein
M-gnaphalii_contig_2_1	Prodigal:002006	CDS	43334	44794	.	+	0	ID=MMMDOFMJ_00095;eC_number=3.6.4.13;Name=rhlE_1;gene=rhlE_1;inference=ab initio prediction:Prodigal:002006,protein motif:HAMAP:MF_00968;locus_tag=MMMDOFMJ_00095;product=ATP-dependent RNA helicase RhlE
M-gnaphalii_contig_2_1	Prodigal:002006	CDS	44902	45960	.	+	0	ID=MMMDOFMJ_00096;eC_number=2.7.7.65;Name=vdcA;gene=vdcA;inference=ab initio prediction:Prodigal:002006,similar to AA sequence:UniProtKB:Q9KKZ4;locus_tag=MMMDOFMJ_00096;product=Diguanylate cyclase VdcA
M-gnaphalii_contig_2_1	Prodigal:002006	CDS	45999	46382	.	-	0	ID=MMMDOFMJ_00097;Name=iscA;db_xref=COG:COG0316;gene=iscA;inference=ab initio prediction:Prodigal:002006,similar to AA sequence:UniProtKB:P0AAC8;locus_tag=MMMDOFMJ_00097;product=Iron-binding protein IscA
M-gnaphalii_contig_2_1	Prodigal:002006	CDS	46507	46890	.	-	0	ID=MMMDOFMJ_00098;inference=ab initio prediction:Prodigal:002006;locus_tag=MMMDOFMJ_00098;product=hypothetical protein
M-gnaphalii_contig_2_1	Prodigal:002006	CDS	46941	48185	.	-	0	ID=MMMDOFMJ_00099;eC_number=2.8.1.7;Name=sufS_1;db_xref=COG:COG0520;gene=sufS_1;inference=ab initio prediction:Prodigal:002006,similar to AA sequence:UniProtKB:Q9EXP2;locus_tag=MMMDOFMJ_00099;product=Cysteine desulfurase
M-gnaphalii_contig_2_1	Prodigal:002006	CDS	48384	49706	.	-	0	ID=MMMDOFMJ_00100;Name=sufD;db_xref=COG:COG0719;gene=sufD;inference=ab initio prediction:Prodigal:002006,similar to AA sequence:UniProtKB:P77689;locus_tag=MMMDOFMJ_00100;product=FeS cluster assembly protein SufD
M-gnaphalii_contig_2_1	Prodigal:002006	CDS	49706	50455	.	-	0	ID=MMMDOFMJ_00101;Name=sufC;db_xref=COG:COG0396;gene=sufC;inference=ab initio prediction:Prodigal:002006,similar to AA sequence:UniProtKB:P80866;locus_tag=MMMDOFMJ_00101;product=Vegetative protein 296
M-gnaphalii_contig_2_1	Prodigal:002006	CDS	50548	52017	.	-	0	ID=MMMDOFMJ_00102;Name=sufB;db_xref=COG:COG0719;gene=sufB;inference=ab initio prediction:Prodigal:002006,similar to AA sequence:UniProtKB:P77522;locus_tag=MMMDOFMJ_00102;product=FeS cluster assembly protein SufB
M-gnaphalii_contig_2_1	Prodigal:002006	CDS	52086	53258	.	-	0	ID=MMMDOFMJ_00103;eC_number=2.8.1.7;Name=nifS;db_xref=COG:COG1104;gene=nifS;inference=ab initio prediction:Prodigal:002006,similar to AA sequence:UniProtKB:P05341;locus_tag=MMMDOFMJ_00103;product=Cysteine desulfurase NifS
M-gnaphalii_contig_2_1	Prodigal:002006	CDS	53548	54201	.	+	0	ID=MMMDOFMJ_00104;inference=ab initio prediction:Prodigal:002006;locus_tag=MMMDOFMJ_00104;product=hypothetical protein
M-gnaphalii_contig_2_1	Prodigal:002006	CDS	54759	55181	.	-	0	ID=MMMDOFMJ_00105;db_xref=COG:COG2764;inference=ab initio prediction:Prodigal:002006,similar to AA sequence:UniProtKB:P9WKQ3;locus_tag=MMMDOFMJ_00105;product=putative protein
M-gnaphalii_contig_2_1	Prodigal:002006	CDS	55289	59374	.	-	0	ID=MMMDOFMJ_00106;eC_number=6.2.1.54;Name=dltA;gene=dltA;inference=ab initio prediction:Prodigal:002006,protein motif:HAMAP:MF_00593;locus_tag=MMMDOFMJ_00106;product=D-alanine--D-alanyl carrier protein ligase
M-gnaphalii_contig_2_1	Prodigal:002006	CDS	59554	60150	.	-	0	ID=MMMDOFMJ_00107;eC_number=5.4.2.11;Name=gpmA_1;gene=gpmA_1;inference=ab initio prediction:Prodigal:002006,protein motif:HAMAP:MF_01039;locus_tag=MMMDOFMJ_00107;product=2%2C3-bisphosphoglycerate-dependent phosphoglycerate mutase
M-gnaphalii_contig_2_1	Prodigal:002006	CDS	60281	61285	.	+	0	ID=MMMDOFMJ_00108;inference=ab initio prediction:Prodigal:002006;locus_tag=MMMDOFMJ_00108;product=hypothetical protein
M-gnaphalii_contig_2_1	Prodigal:002006	CDS	61417	62238	.	-	0	ID=MMMDOFMJ_00109;eC_number=1.3.1.9;Name=fabI_1;db_xref=COG:COG0623;gene=fabI_1;inference=ab initio prediction:Prodigal:002006,similar to AA sequence:UniProtKB:P54616;locus_tag=MMMDOFMJ_00109;product=Enoyl-[acyl-carrier-protein] reductase [NADH] FabI
M-gnaphalii_contig_2_1	Prodigal:002006	CDS	62357	63265	.	-	0	ID=MMMDOFMJ_00110;Name=cbpA_1;db_xref=COG:COG2214;gene=cbpA_1;inference=ab initio prediction:Prodigal:002006,similar to AA sequence:UniProtKB:P36659;locus_tag=MMMDOFMJ_00110;product=Curved DNA-binding protein
M-gnaphalii_contig_2_1	Prodigal:002006	CDS	63380	63862	.	-	0	ID=MMMDOFMJ_00111;inference=ab initio prediction:Prodigal:002006;locus_tag=MMMDOFMJ_00111;product=hypothetical protein
M-gnaphalii_contig_2_1	Prodigal:002006	CDS	63953	64579	.	+	0	ID=MMMDOFMJ_00112;eC_number=1.4.3.5;Name=pdxH_1;db_xref=COG:COG0259;gene=pdxH_1;inference=ab initio prediction:Prodigal:002006,similar to AA sequence:UniProtKB:P21159;locus_tag=MMMDOFMJ_00112;product=Pyridoxine/pyridoxamine 5'-phosphate oxidase
M-gnaphalii_contig_2_1	Prodigal:002006	CDS	64610	65545	.	+	0	ID=MMMDOFMJ_00113;inference=ab initio prediction:Prodigal:002006;locus_tag=MMMDOFMJ_00113;product=hypothetical protein
M-gnaphalii_contig_2_1	Prodigal:002006	CDS	65565	65924	.	-	0	ID=MMMDOFMJ_00114;inference=ab initio prediction:Prodigal:002006;locus_tag=MMMDOFMJ_00114;product=hypothetical protein
M-gnaphalii_contig_2_1	Prodigal:002006	CDS	66131	66814	.	+	0	ID=MMMDOFMJ_00115;inference=ab initio prediction:Prodigal:002006;locus_tag=MMMDOFMJ_00115;product=hypothetical protein
M-gnaphalii_contig_2_1	Prodigal:002006	CDS	66896	67069	.	+	0	ID=MMMDOFMJ_00116;inference=ab initio prediction:Prodigal:002006;locus_tag=MMMDOFMJ_00116;product=hypothetical protein
M-gnaphalii_contig_3_1	Prodigal:002006	CDS	82	954	.	-	0	ID=MMMDOFMJ_00117;inference=ab initio prediction:Prodigal:002006;locus_tag=MMMDOFMJ_00117;product=hypothetical protein
M-gnaphalii_contig_3_1	Prodigal:002006	CDS	954	2825	.	-	0	ID=MMMDOFMJ_00118;Name=noc;gene=noc;inference=ab initio prediction:Prodigal:002006,protein motif:HAMAP:MF_02015;locus_tag=MMMDOFMJ_00118;product=Nucleoid occlusion protein
M-gnaphalii_contig_3_1	Prodigal:002006	CDS	2822	3304	.	-	0	ID=MMMDOFMJ_00119;inference=ab initio prediction:Prodigal:002006;locus_tag=MMMDOFMJ_00119;product=hypothetical protein
M-gnaphalii_contig_3_1	Prodigal:002006	CDS	3308	4681	.	-	0	ID=MMMDOFMJ_00120;Name=dnaA_1;gene=dnaA_1;inference=ab initio prediction:Prodigal:002006,protein motif:HAMAP:MF_00377;locus_tag=MMMDOFMJ_00120;product=Chromosomal replication initiator protein DnaA
M-gnaphalii_contig_3_1	Prodigal:002006	CDS	4678	4893	.	-	0	ID=MMMDOFMJ_00121;inference=ab initio prediction:Prodigal:002006;locus_tag=MMMDOFMJ_00121;product=hypothetical protein
M-gnaphalii_contig_3_1	Prodigal:002006	CDS	4893	5273	.	-	0	ID=MMMDOFMJ_00122;inference=ab initio prediction:Prodigal:002006;locus_tag=MMMDOFMJ_00122;product=hypothetical protein
M-gnaphalii_contig_3_1	Prodigal:002006	CDS	5273	5752	.	-	0	ID=MMMDOFMJ_00123;inference=ab initio prediction:Prodigal:002006;locus_tag=MMMDOFMJ_00123;product=hypothetical protein
M-gnaphalii_contig_3_1	Prodigal:002006	CDS	5754	5972	.	-	0	ID=MMMDOFMJ_00124;inference=ab initio prediction:Prodigal:002006;locus_tag=MMMDOFMJ_00124;product=hypothetical protein
M-gnaphalii_contig_3_1	Prodigal:002006	CDS	5975	7147	.	-	0	ID=MMMDOFMJ_00125;inference=ab initio prediction:Prodigal:002006;locus_tag=MMMDOFMJ_00125;product=hypothetical protein
M-gnaphalii_contig_3_1	Prodigal:002006	CDS	7144	8127	.	-	0	ID=MMMDOFMJ_00126;inference=ab initio prediction:Prodigal:002006;locus_tag=MMMDOFMJ_00126;product=hypothetical protein
M-gnaphalii_contig_3_1	Prodigal:002006	CDS	8133	9443	.	-	0	ID=MMMDOFMJ_00127;Name=recF_1;gene=recF_1;inference=ab initio prediction:Prodigal:002006,protein motif:HAMAP:MF_00365;locus_tag=MMMDOFMJ_00127;product=DNA replication and repair protein RecF
M-gnaphalii_contig_3_1	Prodigal:002006	CDS	9448	9768	.	-	0	ID=MMMDOFMJ_00128;inference=ab initio prediction:Prodigal:002006;locus_tag=MMMDOFMJ_00128;product=hypothetical protein
M-gnaphalii_contig_3_1	Prodigal:002006	CDS	9758	9925	.	-	0	ID=MMMDOFMJ_00129;inference=ab initio prediction:Prodigal:002006;locus_tag=MMMDOFMJ_00129;product=hypothetical protein
M-gnaphalii_contig_3_1	Prodigal:002006	CDS	9922	10251	.	-	0	ID=MMMDOFMJ_00130;inference=ab initio prediction:Prodigal:002006;locus_tag=MMMDOFMJ_00130;product=hypothetical protein
M-gnaphalii_contig_3_1	Prodigal:002006	CDS	10251	10658	.	-	0	ID=MMMDOFMJ_00131;inference=ab initio prediction:Prodigal:002006;locus_tag=MMMDOFMJ_00131;product=hypothetical protein
M-gnaphalii_contig_3_1	Prodigal:002006	CDS	10659	10916	.	-	0	ID=MMMDOFMJ_00132;inference=ab initio prediction:Prodigal:002006;locus_tag=MMMDOFMJ_00132;product=hypothetical protein
M-gnaphalii_contig_3_1	Prodigal:002006	CDS	10918	11682	.	-	0	ID=MMMDOFMJ_00133;inference=ab initio prediction:Prodigal:002006;locus_tag=MMMDOFMJ_00133;product=hypothetical protein
M-gnaphalii_contig_3_1	Prodigal:002006	CDS	11686	11778	.	-	0	ID=MMMDOFMJ_00134;inference=ab initio prediction:Prodigal:002006;locus_tag=MMMDOFMJ_00134;product=hypothetical protein
M-gnaphalii_contig_3_1	Prodigal:002006	CDS	11992	12258	.	+	0	ID=MMMDOFMJ_00135;inference=ab initio prediction:Prodigal:002006;locus_tag=MMMDOFMJ_00135;product=hypothetical protein
M-gnaphalii_contig_3_1	Prodigal:002006	CDS	12277	12975	.	-	0	ID=MMMDOFMJ_00136;inference=ab initio prediction:Prodigal:002006;locus_tag=MMMDOFMJ_00136;product=hypothetical protein
M-gnaphalii_contig_3_1	Prodigal:002006	CDS	13051	13296	.	+	0	ID=MMMDOFMJ_00137;inference=ab initio prediction:Prodigal:002006;locus_tag=MMMDOFMJ_00137;product=hypothetical protein
M-gnaphalii_contig_3_1	Prodigal:002006	CDS	13296	13559	.	+	0	ID=MMMDOFMJ_00138;inference=ab initio prediction:Prodigal:002006;locus_tag=MMMDOFMJ_00138;product=hypothetical protein
M-gnaphalii_contig_3_1	Prodigal:002006	CDS	13559	13807	.	+	0	ID=MMMDOFMJ_00139;inference=ab initio prediction:Prodigal:002006;locus_tag=MMMDOFMJ_00139;product=hypothetical protein
M-gnaphalii_contig_3_1	Prodigal:002006	CDS	13804	14046	.	-	0	ID=MMMDOFMJ_00140;inference=ab initio prediction:Prodigal:002006;locus_tag=MMMDOFMJ_00140;product=hypothetical protein
M-gnaphalii_contig_3_1	Prodigal:002006	CDS	14147	14434	.	+	0	ID=MMMDOFMJ_00141;inference=ab initio prediction:Prodigal:002006;locus_tag=MMMDOFMJ_00141;product=hypothetical protein
M-gnaphalii_contig_3_1	Prodigal:002006	CDS	14431	14715	.	+	0	ID=MMMDOFMJ_00142;inference=ab initio prediction:Prodigal:002006;locus_tag=MMMDOFMJ_00142;product=hypothetical protein
M-gnaphalii_contig_3_1	Prodigal:002006	CDS	14712	15041	.	+	0	ID=MMMDOFMJ_00143;inference=ab initio prediction:Prodigal:002006;locus_tag=MMMDOFMJ_00143;product=hypothetical protein
M-gnaphalii_contig_3_1	Prodigal:002006	CDS	15118	15480	.	+	0	ID=MMMDOFMJ_00144;inference=ab initio prediction:Prodigal:002006;locus_tag=MMMDOFMJ_00144;product=hypothetical protein
M-gnaphalii_contig_3_1	Prodigal:002006	CDS	15477	15671	.	+	0	ID=MMMDOFMJ_00145;inference=ab initio prediction:Prodigal:002006;locus_tag=MMMDOFMJ_00145;product=hypothetical protein
M-gnaphalii_contig_3_1	Prodigal:002006	CDS	15674	16048	.	+	0	ID=MMMDOFMJ_00146;inference=ab initio prediction:Prodigal:002006;locus_tag=MMMDOFMJ_00146;product=hypothetical protein
M-gnaphalii_contig_3_1	Prodigal:002006	CDS	16048	16368	.	+	0	ID=MMMDOFMJ_00147;inference=ab initio prediction:Prodigal:002006;locus_tag=MMMDOFMJ_00147;product=hypothetical protein
M-gnaphalii_contig_3_1	Prodigal:002006	CDS	16417	16971	.	+	0	ID=MMMDOFMJ_00148;inference=ab initio prediction:Prodigal:002006;locus_tag=MMMDOFMJ_00148;product=hypothetical protein
M-gnaphalii_contig_3_1	Prodigal:002006	CDS	16968	17555	.	+	0	ID=MMMDOFMJ_00149;inference=ab initio prediction:Prodigal:002006;locus_tag=MMMDOFMJ_00149;product=hypothetical protein
M-gnaphalii_contig_3_1	Prodigal:002006	CDS	17560	17796	.	+	0	ID=MMMDOFMJ_00150;inference=ab initio prediction:Prodigal:002006;locus_tag=MMMDOFMJ_00150;product=hypothetical protein
M-gnaphalii_contig_3_1	Prodigal:002006	CDS	17801	18109	.	+	0	ID=MMMDOFMJ_00151;inference=ab initio prediction:Prodigal:002006;locus_tag=MMMDOFMJ_00151;product=hypothetical protein
M-gnaphalii_contig_3_1	Prodigal:002006	CDS	18106	19224	.	+	0	ID=MMMDOFMJ_00152;eC_number=3.6.4.12;Name=recD2_1;db_xref=COG:COG0507;gene=recD2_1;inference=ab initio prediction:Prodigal:002006,similar to AA sequence:UniProtKB:Q9RT63;locus_tag=MMMDOFMJ_00152;product=ATP-dependent RecD-like DNA helicase
M-gnaphalii_contig_3_1	Prodigal:002006	CDS	19221	19955	.	+	0	ID=MMMDOFMJ_00153;inference=ab initio prediction:Prodigal:002006;locus_tag=MMMDOFMJ_00153;product=hypothetical protein
M-gnaphalii_contig_3_1	Prodigal:002006	CDS	19952	21400	.	+	0	ID=MMMDOFMJ_00154;inference=ab initio prediction:Prodigal:002006;locus_tag=MMMDOFMJ_00154;product=hypothetical protein
M-gnaphalii_contig_3_1	Prodigal:002006	CDS	21737	21982	.	-	0	ID=MMMDOFMJ_00155;inference=ab initio prediction:Prodigal:002006;locus_tag=MMMDOFMJ_00155;product=hypothetical protein
M-gnaphalii_contig_3_1	Prodigal:002006	CDS	22081	22494	.	+	0	ID=MMMDOFMJ_00156;inference=ab initio prediction:Prodigal:002006;locus_tag=MMMDOFMJ_00156;product=hypothetical protein
M-gnaphalii_contig_3_1	Prodigal:002006	CDS	22900	23112	.	+	0	ID=MMMDOFMJ_00157;inference=ab initio prediction:Prodigal:002006;locus_tag=MMMDOFMJ_00157;product=hypothetical protein
M-gnaphalii_contig_3_1	Prodigal:002006	CDS	23237	24163	.	+	0	ID=MMMDOFMJ_00158;inference=ab initio prediction:Prodigal:002006;locus_tag=MMMDOFMJ_00158;product=hypothetical protein
M-gnaphalii_contig_3_1	Prodigal:002006	CDS	24463	24792	.	-	0	ID=MMMDOFMJ_00159;inference=ab initio prediction:Prodigal:002006;locus_tag=MMMDOFMJ_00159;product=hypothetical protein
M-gnaphalii_contig_3_1	Prodigal:002006	CDS	25270	25533	.	+	0	ID=MMMDOFMJ_00160;inference=ab initio prediction:Prodigal:002006;locus_tag=MMMDOFMJ_00160;product=hypothetical protein
M-gnaphalii_contig_3_1	Prodigal:002006	CDS	25572	26042	.	-	0	ID=MMMDOFMJ_00161;inference=ab initio prediction:Prodigal:002006;locus_tag=MMMDOFMJ_00161;product=hypothetical protein
M-gnaphalii_contig_3_1	Prodigal:002006	CDS	26030	26350	.	-	0	ID=MMMDOFMJ_00162;inference=ab initio prediction:Prodigal:002006;locus_tag=MMMDOFMJ_00162;product=hypothetical protein
M-gnaphalii_contig_3_1	Prodigal:002006	CDS	26428	27414	.	+	0	ID=MMMDOFMJ_00163;Name=xerD_1;db_xref=COG:COG4974;gene=xerD_1;inference=ab initio prediction:Prodigal:002006,similar to AA sequence:UniProtKB:P0A8P8;locus_tag=MMMDOFMJ_00163;product=Tyrosine recombinase XerD
M-gnaphalii_contig_3_1	Prodigal:002006	CDS	27414	27566	.	+	0	ID=MMMDOFMJ_00164;inference=ab initio prediction:Prodigal:002006;locus_tag=MMMDOFMJ_00164;product=hypothetical protein
M-gnaphalii_contig_3_1	Prodigal:002006	CDS	27566	27949	.	+	0	ID=MMMDOFMJ_00165;inference=ab initio prediction:Prodigal:002006;locus_tag=MMMDOFMJ_00165;product=hypothetical protein
M-gnaphalii_contig_3_1	Prodigal:002006	CDS	27949	28173	.	+	0	ID=MMMDOFMJ_00166;inference=ab initio prediction:Prodigal:002006;locus_tag=MMMDOFMJ_00166;product=hypothetical protein
M-gnaphalii_contig_3_1	Prodigal:002006	CDS	28187	28384	.	+	0	ID=MMMDOFMJ_00167;inference=ab initio prediction:Prodigal:002006;locus_tag=MMMDOFMJ_00167;product=hypothetical protein
M-gnaphalii_contig_3_1	Prodigal:002006	CDS	28409	28624	.	+	0	ID=MMMDOFMJ_00168;inference=ab initio prediction:Prodigal:002006;locus_tag=MMMDOFMJ_00168;product=hypothetical protein
M-gnaphalii_contig_3_1	Prodigal:002006	CDS	28621	28758	.	+	0	ID=MMMDOFMJ_00169;inference=ab initio prediction:Prodigal:002006;locus_tag=MMMDOFMJ_00169;product=hypothetical protein
M-gnaphalii_contig_3_1	Prodigal:002006	CDS	28996	29745	.	+	0	ID=MMMDOFMJ_00170;eC_number=2.1.1.72;Name=dpnA;gene=dpnA;inference=ab initio prediction:Prodigal:002006,similar to AA sequence:UniProtKB:P09358;locus_tag=MMMDOFMJ_00170;product=Modification methylase DpnIIB
M-gnaphalii_contig_3_1	Prodigal:002006	CDS	29800	29973	.	-	0	ID=MMMDOFMJ_00171;inference=ab initio prediction:Prodigal:002006;locus_tag=MMMDOFMJ_00171;product=hypothetical protein
M-gnaphalii_contig_3_1	Prodigal:002006	CDS	30463	30723	.	+	0	ID=MMMDOFMJ_00172;inference=ab initio prediction:Prodigal:002006;locus_tag=MMMDOFMJ_00172;product=hypothetical protein
M-gnaphalii_contig_3_1	Prodigal:002006	CDS	30729	30923	.	+	0	ID=MMMDOFMJ_00173;inference=ab initio prediction:Prodigal:002006;locus_tag=MMMDOFMJ_00173;product=hypothetical protein
M-gnaphalii_contig_3_1	Prodigal:002006	CDS	30913	31179	.	+	0	ID=MMMDOFMJ_00174;inference=ab initio prediction:Prodigal:002006;locus_tag=MMMDOFMJ_00174;product=hypothetical protein
M-gnaphalii_contig_3_1	Prodigal:002006	CDS	31253	31981	.	+	0	ID=MMMDOFMJ_00175;inference=ab initio prediction:Prodigal:002006;locus_tag=MMMDOFMJ_00175;product=hypothetical protein
M-gnaphalii_contig_3_1	Prodigal:002006	CDS	31989	32507	.	-	0	ID=MMMDOFMJ_00176;inference=ab initio prediction:Prodigal:002006;locus_tag=MMMDOFMJ_00176;product=hypothetical protein
M-gnaphalii_contig_3_1	Prodigal:002006	CDS	32688	33257	.	+	0	ID=MMMDOFMJ_00177;inference=ab initio prediction:Prodigal:002006;locus_tag=MMMDOFMJ_00177;product=hypothetical protein
M-gnaphalii_contig_3_1	Prodigal:002006	CDS	33217	35262	.	+	0	ID=MMMDOFMJ_00178;inference=ab initio prediction:Prodigal:002006;locus_tag=MMMDOFMJ_00178;product=hypothetical protein
M-gnaphalii_contig_3_1	Prodigal:002006	CDS	35253	35480	.	+	0	ID=MMMDOFMJ_00179;inference=ab initio prediction:Prodigal:002006;locus_tag=MMMDOFMJ_00179;product=hypothetical protein
M-gnaphalii_contig_3_1	Prodigal:002006	CDS	35480	37153	.	+	0	ID=MMMDOFMJ_00180;inference=ab initio prediction:Prodigal:002006;locus_tag=MMMDOFMJ_00180;product=hypothetical protein
M-gnaphalii_contig_3_1	Prodigal:002006	CDS	37242	38264	.	+	0	ID=MMMDOFMJ_00181;inference=ab initio prediction:Prodigal:002006;locus_tag=MMMDOFMJ_00181;product=hypothetical protein
M-gnaphalii_contig_3_1	Prodigal:002006	CDS	38301	38693	.	+	0	ID=MMMDOFMJ_00182;inference=ab initio prediction:Prodigal:002006;locus_tag=MMMDOFMJ_00182;product=hypothetical protein
M-gnaphalii_contig_3_1	Prodigal:002006	CDS	38762	39802	.	+	0	ID=MMMDOFMJ_00183;inference=ab initio prediction:Prodigal:002006;locus_tag=MMMDOFMJ_00183;product=hypothetical protein
M-gnaphalii_contig_3_1	Prodigal:002006	CDS	39876	40118	.	+	0	ID=MMMDOFMJ_00184;inference=ab initio prediction:Prodigal:002006;locus_tag=MMMDOFMJ_00184;product=hypothetical protein
M-gnaphalii_contig_3_1	Prodigal:002006	CDS	40128	40481	.	+	0	ID=MMMDOFMJ_00185;inference=ab initio prediction:Prodigal:002006;locus_tag=MMMDOFMJ_00185;product=hypothetical protein
M-gnaphalii_contig_3_1	Prodigal:002006	CDS	40478	41068	.	+	0	ID=MMMDOFMJ_00186;inference=ab initio prediction:Prodigal:002006;locus_tag=MMMDOFMJ_00186;product=hypothetical protein
M-gnaphalii_contig_3_1	Prodigal:002006	CDS	41098	41352	.	+	0	ID=MMMDOFMJ_00187;inference=ab initio prediction:Prodigal:002006;locus_tag=MMMDOFMJ_00187;product=hypothetical protein
M-gnaphalii_contig_3_1	Prodigal:002006	CDS	41360	42886	.	+	0	ID=MMMDOFMJ_00188;inference=ab initio prediction:Prodigal:002006;locus_tag=MMMDOFMJ_00188;product=hypothetical protein
M-gnaphalii_contig_3_1	Prodigal:002006	CDS	42958	43317	.	+	0	ID=MMMDOFMJ_00189;inference=ab initio prediction:Prodigal:002006;locus_tag=MMMDOFMJ_00189;product=hypothetical protein
M-gnaphalii_contig_3_1	Prodigal:002006	CDS	43320	43646	.	+	0	ID=MMMDOFMJ_00190;inference=ab initio prediction:Prodigal:002006;locus_tag=MMMDOFMJ_00190;product=hypothetical protein
M-gnaphalii_contig_3_1	Prodigal:002006	CDS	43776	45938	.	+	0	ID=MMMDOFMJ_00191;inference=ab initio prediction:Prodigal:002006;locus_tag=MMMDOFMJ_00191;product=hypothetical protein
M-gnaphalii_contig_3_1	Prodigal:002006	CDS	45951	46349	.	-	0	ID=MMMDOFMJ_00192;inference=ab initio prediction:Prodigal:002006;locus_tag=MMMDOFMJ_00192;product=hypothetical protein
M-gnaphalii_contig_3_1	Prodigal:002006	CDS	46407	46883	.	+	0	ID=MMMDOFMJ_00193;inference=ab initio prediction:Prodigal:002006;locus_tag=MMMDOFMJ_00193;product=hypothetical protein
M-gnaphalii_contig_3_1	Prodigal:002006	CDS	46888	47562	.	+	0	ID=MMMDOFMJ_00194;inference=ab initio prediction:Prodigal:002006;locus_tag=MMMDOFMJ_00194;product=hypothetical protein
M-gnaphalii_contig_3_1	Prodigal:002006	CDS	47566	48678	.	+	0	ID=MMMDOFMJ_00195;inference=ab initio prediction:Prodigal:002006;locus_tag=MMMDOFMJ_00195;product=hypothetical protein
M-gnaphalii_contig_3_1	Prodigal:002006	CDS	48675	49337	.	+	0	ID=MMMDOFMJ_00196;inference=ab initio prediction:Prodigal:002006;locus_tag=MMMDOFMJ_00196;product=hypothetical protein
M-gnaphalii_contig_3_1	Prodigal:002006	CDS	49345	49869	.	+	0	ID=MMMDOFMJ_00197;inference=ab initio prediction:Prodigal:002006;locus_tag=MMMDOFMJ_00197;product=hypothetical protein
M-gnaphalii_contig_3_1	Prodigal:002006	CDS	49882	50940	.	+	0	ID=MMMDOFMJ_00198;inference=ab initio prediction:Prodigal:002006;locus_tag=MMMDOFMJ_00198;product=hypothetical protein
M-gnaphalii_contig_3_1	Prodigal:002006	CDS	50940	51728	.	+	0	ID=MMMDOFMJ_00199;inference=ab initio prediction:Prodigal:002006;locus_tag=MMMDOFMJ_00199;product=hypothetical protein
M-gnaphalii_contig_3_1	Prodigal:002006	CDS	51788	52930	.	+	0	ID=MMMDOFMJ_00200;inference=ab initio prediction:Prodigal:002006;locus_tag=MMMDOFMJ_00200;product=hypothetical protein
M-gnaphalii_contig_3_1	Prodigal:002006	CDS	52945	53391	.	+	0	ID=MMMDOFMJ_00201;inference=ab initio prediction:Prodigal:002006;locus_tag=MMMDOFMJ_00201;product=hypothetical protein
M-gnaphalii_contig_3_1	Prodigal:002006	CDS	53422	54090	.	+	0	ID=MMMDOFMJ_00202;inference=ab initio prediction:Prodigal:002006;locus_tag=MMMDOFMJ_00202;product=hypothetical protein
M-gnaphalii_contig_3_1	Prodigal:002006	CDS	54250	54549	.	+	0	ID=MMMDOFMJ_00203;inference=ab initio prediction:Prodigal:002006;locus_tag=MMMDOFMJ_00203;product=hypothetical protein
M-gnaphalii_contig_3_1	Prodigal:002006	CDS	54549	56933	.	+	0	ID=MMMDOFMJ_00204;inference=ab initio prediction:Prodigal:002006;locus_tag=MMMDOFMJ_00204;product=hypothetical protein
M-gnaphalii_contig_3_1	Prodigal:002006	CDS	57123	57467	.	+	0	ID=MMMDOFMJ_00205;eC_number=4.2.2.-;Name=rlpA_1;gene=rlpA_1;inference=ab initio prediction:Prodigal:002006,protein motif:HAMAP:MF_02071;locus_tag=MMMDOFMJ_00205;product=Endolytic peptidoglycan transglycosylase RlpA
M-gnaphalii_contig_3_1	Prodigal:002006	CDS	57464	57997	.	+	0	ID=MMMDOFMJ_00206;inference=ab initio prediction:Prodigal:002006;locus_tag=MMMDOFMJ_00206;product=hypothetical protein
M-gnaphalii_contig_3_1	Prodigal:002006	CDS	58086	58802	.	+	0	ID=MMMDOFMJ_00207;inference=ab initio prediction:Prodigal:002006;locus_tag=MMMDOFMJ_00207;product=hypothetical protein
M-gnaphalii_contig_3_1	Prodigal:002006	CDS	58805	59071	.	+	0	ID=MMMDOFMJ_00208;inference=ab initio prediction:Prodigal:002006;locus_tag=MMMDOFMJ_00208;product=hypothetical protein
M-gnaphalii_contig_3_1	Prodigal:002006	CDS	59068	59475	.	+	0	ID=MMMDOFMJ_00209;inference=ab initio prediction:Prodigal:002006;locus_tag=MMMDOFMJ_00209;product=hypothetical protein
M-gnaphalii_contig_3_1	Prodigal:002006	CDS	59566	59991	.	+	0	ID=MMMDOFMJ_00210;inference=ab initio prediction:Prodigal:002006;locus_tag=MMMDOFMJ_00210;product=hypothetical protein
M-gnaphalii_contig_3_1	Prodigal:002006	CDS	60119	60343	.	-	0	ID=MMMDOFMJ_00211;inference=ab initio prediction:Prodigal:002006;locus_tag=MMMDOFMJ_00211;product=hypothetical protein
M-gnaphalii_contig_3_1	Prodigal:002006	CDS	60358	60969	.	-	0	ID=MMMDOFMJ_00212;inference=ab initio prediction:Prodigal:002006;locus_tag=MMMDOFMJ_00212;product=hypothetical protein
M-gnaphalii_contig_3_1	Prodigal:002006	CDS	61038	61289	.	-	0	ID=MMMDOFMJ_00213;inference=ab initio prediction:Prodigal:002006;locus_tag=MMMDOFMJ_00213;product=hypothetical protein
M-gnaphalii_contig_3_1	Prodigal:002006	CDS	61389	61592	.	+	0	ID=MMMDOFMJ_00214;inference=ab initio prediction:Prodigal:002006;locus_tag=MMMDOFMJ_00214;product=hypothetical protein
M-gnaphalii_contig_3_1	Prodigal:002006	CDS	61589	61828	.	+	0	ID=MMMDOFMJ_00215;inference=ab initio prediction:Prodigal:002006;locus_tag=MMMDOFMJ_00215;product=hypothetical protein
M-gnaphalii_contig_3_1	Prodigal:002006	CDS	61897	62352	.	+	0	ID=MMMDOFMJ_00216;eC_number=3.4.21.-;Name=umuD;db_xref=COG:COG1974;gene=umuD;inference=ab initio prediction:Prodigal:002006,similar to AA sequence:UniProtKB:P0AG11;locus_tag=MMMDOFMJ_00216;product=Protein UmuD
M-gnaphalii_contig_3_1	Prodigal:002006	CDS	62349	63641	.	+	0	ID=MMMDOFMJ_00217;Name=umuC;db_xref=COG:COG0389;gene=umuC;inference=ab initio prediction:Prodigal:002006,similar to AA sequence:UniProtKB:P04152;locus_tag=MMMDOFMJ_00217;product=Protein UmuC
M-gnaphalii_contig_3_1	Prodigal:002006	CDS	64087	64716	.	-	0	ID=MMMDOFMJ_00218;inference=ab initio prediction:Prodigal:002006;locus_tag=MMMDOFMJ_00218;product=hypothetical protein
M-gnaphalii_contig_3_1	Prodigal:002006	CDS	64717	64905	.	-	0	ID=MMMDOFMJ_00219;inference=ab initio prediction:Prodigal:002006;locus_tag=MMMDOFMJ_00219;product=hypothetical protein
M-gnaphalii_contig_3_1	Prodigal:002006	CDS	65140	65352	.	-	0	ID=MMMDOFMJ_00220;inference=ab initio prediction:Prodigal:002006;locus_tag=MMMDOFMJ_00220;product=hypothetical protein
M-gnaphalii_contig_3_1	Prodigal:002006	CDS	65654	66448	.	-	0	ID=MMMDOFMJ_00221;inference=ab initio prediction:Prodigal:002006;locus_tag=MMMDOFMJ_00221;product=hypothetical protein
M-gnaphalii_contig_3_1	Prodigal:002006	CDS	66827	67108	.	+	0	ID=MMMDOFMJ_00222;inference=ab initio prediction:Prodigal:002006,similar to AA sequence:UniProtKB:B8H4R9;locus_tag=MMMDOFMJ_00222;note=UPF0335 protein CCNA_03428;product=hypothetical protein
M-gnaphalii_contig_3_1	Prodigal:002006	CDS	67279	67707	.	-	0	ID=MMMDOFMJ_00223;inference=ab initio prediction:Prodigal:002006;locus_tag=MMMDOFMJ_00223;product=hypothetical protein
M-gnaphalii_contig_3_1	Prodigal:002006	CDS	67877	68107	.	+	0	ID=MMMDOFMJ_00224;inference=ab initio prediction:Prodigal:002006;locus_tag=MMMDOFMJ_00224;product=hypothetical protein
M-gnaphalii_contig_3_1	Prodigal:002006	CDS	68206	68430	.	+	0	ID=MMMDOFMJ_00225;inference=ab initio prediction:Prodigal:002006;locus_tag=MMMDOFMJ_00225;product=hypothetical protein
M-gnaphalii_contig_3_1	Prodigal:002006	CDS	68467	68679	.	-	0	ID=MMMDOFMJ_00226;inference=ab initio prediction:Prodigal:002006;locus_tag=MMMDOFMJ_00226;product=hypothetical protein
M-gnaphalii_contig_3_1	Prodigal:002006	CDS	68833	69036	.	+	0	ID=MMMDOFMJ_00227;Name=rmf;gene=rmf;inference=ab initio prediction:Prodigal:002006,protein motif:HAMAP:MF_00919;locus_tag=MMMDOFMJ_00227;product=Ribosome modulation factor
M-gnaphalii_contig_3_1	Prodigal:002006	CDS	69059	72364	.	-	0	ID=MMMDOFMJ_00228;eC_number=3.6.4.-;Name=mfd_1;db_xref=COG:COG1197;gene=mfd_1;inference=ab initio prediction:Prodigal:002006,similar to AA sequence:UniProtKB:P30958;locus_tag=MMMDOFMJ_00228;product=Transcription-repair-coupling factor
M-gnaphalii_contig_3_1	Prodigal:002006	CDS	72490	73380	.	-	0	ID=MMMDOFMJ_00229;inference=ab initio prediction:Prodigal:002006;locus_tag=MMMDOFMJ_00229;product=hypothetical protein
M-gnaphalii_contig_3_1	Prodigal:002006	CDS	73766	74035	.	+	0	ID=MMMDOFMJ_00230;inference=ab initio prediction:Prodigal:002006;locus_tag=MMMDOFMJ_00230;product=hypothetical protein
M-gnaphalii_contig_3_1	Prodigal:002006	CDS	74053	74193	.	-	0	ID=MMMDOFMJ_00231;inference=ab initio prediction:Prodigal:002006;locus_tag=MMMDOFMJ_00231;product=hypothetical protein
M-gnaphalii_contig_3_1	Prodigal:002006	CDS	74443	74688	.	+	0	ID=MMMDOFMJ_00232;inference=ab initio prediction:Prodigal:002006;locus_tag=MMMDOFMJ_00232;product=hypothetical protein
M-gnaphalii_contig_3_1	Prodigal:002006	CDS	74860	75159	.	-	0	ID=MMMDOFMJ_00233;inference=ab initio prediction:Prodigal:002006;locus_tag=MMMDOFMJ_00233;product=hypothetical protein
M-gnaphalii_contig_3_1	Prodigal:002006	CDS	75205	75663	.	-	0	ID=MMMDOFMJ_00234;Name=pasT;db_xref=COG:COG2867;gene=pasT;inference=ab initio prediction:Prodigal:002006,similar to AA sequence:UniProtKB:Q8FEY4;locus_tag=MMMDOFMJ_00234;product=Persistence and stress-resistance toxin PasT
M-gnaphalii_contig_3_1	Prodigal:002006	CDS	75663	76670	.	-	0	ID=MMMDOFMJ_00235;eC_number=2.8.1.8;Name=lipA;db_xref=COG:COG0320;gene=lipA;inference=ab initio prediction:Prodigal:002006,similar to AA sequence:UniProtKB:O32129;locus_tag=MMMDOFMJ_00235;product=Lipoyl synthase
M-gnaphalii_contig_3_1	Prodigal:002006	CDS	76825	77559	.	-	0	ID=MMMDOFMJ_00236;inference=ab initio prediction:Prodigal:002006;locus_tag=MMMDOFMJ_00236;product=hypothetical protein
M-gnaphalii_contig_3_1	Prodigal:002006	CDS	78001	78207	.	+	0	ID=MMMDOFMJ_00237;inference=ab initio prediction:Prodigal:002006;locus_tag=MMMDOFMJ_00237;product=hypothetical protein
M-gnaphalii_contig_3_1	Prodigal:002006	CDS	78601	79944	.	+	0	ID=MMMDOFMJ_00238;inference=ab initio prediction:Prodigal:002006;locus_tag=MMMDOFMJ_00238;product=hypothetical protein
M-gnaphalii_contig_3_1	Prodigal:002006	CDS	80367	81041	.	+	0	ID=MMMDOFMJ_00239;inference=ab initio prediction:Prodigal:002006,similar to AA sequence:UniProtKB:P0AEY1;locus_tag=MMMDOFMJ_00239;note=UPF0056 inner membrane protein MarC;product=hypothetical protein
M-gnaphalii_contig_3_1	Prodigal:002006	CDS	81052	81420	.	-	0	ID=MMMDOFMJ_00240;inference=ab initio prediction:Prodigal:002006;locus_tag=MMMDOFMJ_00240;product=hypothetical protein
M-gnaphalii_contig_3_1	Aragorn:001002	tRNA	81699	81788	.	+	.	ID=MMMDOFMJ_00241;inference=COORDINATES:profile:Aragorn:001002;locus_tag=MMMDOFMJ_00241;product=tRNA-Ser(cga)
M-gnaphalii_contig_3_1	Prodigal:002006	CDS	82125	82784	.	-	0	ID=MMMDOFMJ_00242;inference=ab initio prediction:Prodigal:002006;locus_tag=MMMDOFMJ_00242;product=hypothetical protein
M-gnaphalii_contig_3_1	Prodigal:002006	CDS	82911	83747	.	+	0	ID=MMMDOFMJ_00243;eC_number=1.3.1.87;Name=hcaB_1;gene=hcaB_1;inference=ab initio prediction:Prodigal:002006,protein motif:HAMAP:MF_01647;locus_tag=MMMDOFMJ_00243;product=3-phenylpropionate-dihydrodiol/cinnamic acid-dihydrodiol dehydrogenase
M-gnaphalii_contig_3_1	Prodigal:002006	CDS	84021	84623	.	+	0	ID=MMMDOFMJ_00244;Name=nemR_1;gene=nemR_1;inference=ab initio prediction:Prodigal:002006,similar to AA sequence:UniProtKB:P67430;locus_tag=MMMDOFMJ_00244;product=HTH-type transcriptional repressor NemR
M-gnaphalii_contig_3_1	Prodigal:002006	CDS	84873	85556	.	+	0	ID=MMMDOFMJ_00245;eC_number=3.5.1.124;Name=hchA_1;gene=hchA_1;inference=ab initio prediction:Prodigal:002006,protein motif:HAMAP:MF_01046;locus_tag=MMMDOFMJ_00245;product=Protein/nucleic acid deglycase HchA
M-gnaphalii_contig_4_1	Prodigal:002006	CDS	94	957	.	+	0	ID=MMMDOFMJ_00246;eC_number=3.2.1.-;inference=ab initio prediction:Prodigal:002006,similar to AA sequence:UniProtKB:T2KMH0;locus_tag=MMMDOFMJ_00246;product=Beta-xylosidase
M-gnaphalii_contig_4_1	Prodigal:002006	CDS	1009	1191	.	+	0	ID=MMMDOFMJ_00247;inference=ab initio prediction:Prodigal:002006;locus_tag=MMMDOFMJ_00247;product=hypothetical protein
M-gnaphalii_contig_4_1	Prodigal:002006	CDS	1340	1705	.	+	0	ID=MMMDOFMJ_00248;inference=ab initio prediction:Prodigal:002006;locus_tag=MMMDOFMJ_00248;product=hypothetical protein
M-gnaphalii_contig_4_1	Prodigal:002006	CDS	1793	2902	.	+	0	ID=MMMDOFMJ_00249;inference=ab initio prediction:Prodigal:002006;locus_tag=MMMDOFMJ_00249;product=hypothetical protein
M-gnaphalii_contig_4_1	Prodigal:002006	CDS	3061	3804	.	+	0	ID=MMMDOFMJ_00250;eC_number=3.4.11.18;Name=map_1;db_xref=COG:COG0024;gene=map_1;inference=ab initio prediction:Prodigal:002006,similar to AA sequence:UniProtKB:Q9ZCD3;locus_tag=MMMDOFMJ_00250;product=Methionine aminopeptidase
M-gnaphalii_contig_4_1	Prodigal:002006	CDS	3821	4561	.	+	0	ID=MMMDOFMJ_00251;inference=ab initio prediction:Prodigal:002006,similar to AA sequence:UniProtKB:P72255;locus_tag=MMMDOFMJ_00251;note=UPF0758 protein;product=hypothetical protein
M-gnaphalii_contig_4_1	Prodigal:002006	CDS	4635	6074	.	+	0	ID=MMMDOFMJ_00252;db_xref=COG:COG2308;inference=ab initio prediction:Prodigal:002006,similar to AA sequence:UniProtKB:P9WLA9;locus_tag=MMMDOFMJ_00252;product=putative protein
M-gnaphalii_contig_4_1	Prodigal:002006	CDS	6118	6237	.	+	0	ID=MMMDOFMJ_00253;inference=ab initio prediction:Prodigal:002006;locus_tag=MMMDOFMJ_00253;product=hypothetical protein
M-gnaphalii_contig_4_1	Prodigal:002006	CDS	6241	7185	.	+	0	ID=MMMDOFMJ_00254;inference=ab initio prediction:Prodigal:002006;locus_tag=MMMDOFMJ_00254;product=hypothetical protein
M-gnaphalii_contig_4_1	Prodigal:002006	CDS	7234	8088	.	+	0	ID=MMMDOFMJ_00255;db_xref=COG:COG1305;inference=ab initio prediction:Prodigal:002006,similar to AA sequence:UniProtKB:P9WL93;locus_tag=MMMDOFMJ_00255;product=putative protein
M-gnaphalii_contig_4_1	Prodigal:002006	CDS	8179	8931	.	+	0	ID=MMMDOFMJ_00256;Name=prcB;gene=prcB;inference=ab initio prediction:Prodigal:002006,protein motif:HAMAP:MF_02113_A;locus_tag=MMMDOFMJ_00256;product=Proteasome subunit beta
M-gnaphalii_contig_4_1	Prodigal:002006	CDS	9023	9628	.	+	0	ID=MMMDOFMJ_00257;eC_number=1.8.5.-;Name=msrP_1;gene=msrP_1;inference=ab initio prediction:Prodigal:002006,protein motif:HAMAP:MF_01206;locus_tag=MMMDOFMJ_00257;product=Protein-methionine-sulfoxide reductase catalytic subunit MsrP
M-gnaphalii_contig_4_1	Prodigal:002006	CDS	9630	10349	.	+	0	ID=MMMDOFMJ_00258;eC_number=1.18.1.7;Name=nagAa;gene=nagAa;inference=ab initio prediction:Prodigal:002006,similar to AA sequence:UniProtKB:O52378;locus_tag=MMMDOFMJ_00258;product=Naphthalene 1%2C2-dioxygenase/salicylate 5-hydroxylase systems%2C ferredoxin--NAD(P)(+)%2C reductase component
M-gnaphalii_contig_4_1	Prodigal:002006	CDS	10366	11466	.	-	0	ID=MMMDOFMJ_00259;Name=chaA;db_xref=COG:COG0387;gene=chaA;inference=ab initio prediction:Prodigal:002006,similar to AA sequence:UniProtKB:P31801;locus_tag=MMMDOFMJ_00259;product=Sodium-potassium/proton antiporter ChaA
M-gnaphalii_contig_4_1	Prodigal:002006	CDS	11721	13439	.	+	0	ID=MMMDOFMJ_00260;eC_number=3.6.4.13;Name=deaD;gene=deaD;inference=ab initio prediction:Prodigal:002006,protein motif:HAMAP:MF_00964;locus_tag=MMMDOFMJ_00260;product=ATP-dependent RNA helicase DeaD
M-gnaphalii_contig_4_1	Prodigal:002006	CDS	13649	14515	.	-	0	ID=MMMDOFMJ_00261;inference=ab initio prediction:Prodigal:002006;locus_tag=MMMDOFMJ_00261;product=hypothetical protein
M-gnaphalii_contig_4_1	Prodigal:002006	CDS	14969	16450	.	+	0	ID=MMMDOFMJ_00262;inference=ab initio prediction:Prodigal:002006;locus_tag=MMMDOFMJ_00262;product=hypothetical protein
M-gnaphalii_contig_4_1	Prodigal:002006	CDS	16464	17141	.	+	0	ID=MMMDOFMJ_00263;Name=uvrY_1;db_xref=COG:COG2197;gene=uvrY_1;inference=ab initio prediction:Prodigal:002006,similar to AA sequence:UniProtKB:P0AED5;locus_tag=MMMDOFMJ_00263;product=Response regulator UvrY
M-gnaphalii_contig_4_1	Prodigal:002006	CDS	17175	18281	.	-	0	ID=MMMDOFMJ_00264;eC_number=3.6.4.12;Name=ruvB_1;db_xref=COG:COG2255;gene=ruvB_1;inference=ab initio prediction:Prodigal:002006,similar to AA sequence:UniProtKB:Q51426;locus_tag=MMMDOFMJ_00264;product=Holliday junction ATP-dependent DNA helicase RuvB
M-gnaphalii_contig_4_1	Prodigal:002006	CDS	18469	18966	.	-	0	ID=MMMDOFMJ_00265;eC_number=1.16.3.1;Name=bfr;db_xref=COG:COG2193;gene=bfr;inference=ab initio prediction:Prodigal:002006,similar to AA sequence:UniProtKB:Q59738;locus_tag=MMMDOFMJ_00265;product=Bacterioferritin
M-gnaphalii_contig_4_1	Prodigal:002006	CDS	19532	20395	.	-	0	ID=MMMDOFMJ_00266;inference=ab initio prediction:Prodigal:002006;locus_tag=MMMDOFMJ_00266;product=hypothetical protein
M-gnaphalii_contig_4_1	Prodigal:002006	CDS	21231	21914	.	-	0	ID=MMMDOFMJ_00267;eC_number=4.2.1.1;Name=cynT;db_xref=COG:COG0288;gene=cynT;inference=ab initio prediction:Prodigal:002006,similar to AA sequence:UniProtKB:P0ABE9;locus_tag=MMMDOFMJ_00267;product=Carbonic anhydrase 1
M-gnaphalii_contig_4_1	Prodigal:002006	CDS	21974	22489	.	-	0	ID=MMMDOFMJ_00268;eC_number=3.6.1.-;Name=rppH_1;gene=rppH_1;inference=ab initio prediction:Prodigal:002006,protein motif:HAMAP:MF_00298;locus_tag=MMMDOFMJ_00268;product=RNA pyrophosphohydrolase
M-gnaphalii_contig_4_1	Prodigal:002006	CDS	22566	22793	.	-	0	ID=MMMDOFMJ_00269;inference=ab initio prediction:Prodigal:002006;locus_tag=MMMDOFMJ_00269;product=hypothetical protein
M-gnaphalii_contig_4_1	Prodigal:002006	CDS	22910	23395	.	+	0	ID=MMMDOFMJ_00270;eC_number=3.6.1.23;Name=dut;gene=dut;inference=ab initio prediction:Prodigal:002006,similar to AA sequence:UniProtKB:Q2T0H6;locus_tag=MMMDOFMJ_00270;product=Deoxyuridine 5'-triphosphate nucleotidohydrolase
M-gnaphalii_contig_4_1	Prodigal:002006	CDS	23563	24621	.	+	0	ID=MMMDOFMJ_00271;eC_number=3.1.4.-;Name=rpfG;db_xref=COG:COG3437;gene=rpfG;inference=ab initio prediction:Prodigal:002006,similar to AA sequence:UniProtKB:Q4UU85;locus_tag=MMMDOFMJ_00271;product=Cyclic di-GMP phosphodiesterase response regulator RpfG
M-gnaphalii_contig_4_1	Prodigal:002006	CDS	24712	26001	.	+	0	ID=MMMDOFMJ_00272;Name=amtB_1;gene=amtB_1;inference=ab initio prediction:Prodigal:002006,similar to AA sequence:UniProtKB:P69681;locus_tag=MMMDOFMJ_00272;product=Ammonia channel
M-gnaphalii_contig_4_1	Prodigal:002006	CDS	26166	26432	.	+	0	ID=MMMDOFMJ_00273;inference=ab initio prediction:Prodigal:002006;locus_tag=MMMDOFMJ_00273;product=hypothetical protein
M-gnaphalii_contig_4_1	Prodigal:002006	CDS	26459	26653	.	+	0	ID=MMMDOFMJ_00274;inference=ab initio prediction:Prodigal:002006;locus_tag=MMMDOFMJ_00274;product=hypothetical protein
M-gnaphalii_contig_4_1	Prodigal:002006	CDS	26779	27609	.	-	0	ID=MMMDOFMJ_00275;eC_number=1.3.1.9;Name=fabI_2;db_xref=COG:COG0623;gene=fabI_2;inference=ab initio prediction:Prodigal:002006,similar to AA sequence:UniProtKB:P16657;locus_tag=MMMDOFMJ_00275;product=Enoyl-[acyl-carrier-protein] reductase [NADH] FabI
M-gnaphalii_contig_4_1	Prodigal:002006	CDS	27802	27918	.	-	0	ID=MMMDOFMJ_00276;inference=ab initio prediction:Prodigal:002006;locus_tag=MMMDOFMJ_00276;product=hypothetical protein
M-gnaphalii_contig_4_1	Prodigal:002006	CDS	28109	29335	.	-	0	ID=MMMDOFMJ_00277;eC_number=2.3.1.41;Name=fabB;gene=fabB;inference=ab initio prediction:Prodigal:002006,similar to AA sequence:UniProtKB:Q02K94;locus_tag=MMMDOFMJ_00277;product=3-oxoacyl-[acyl-carrier-protein] synthase 1
M-gnaphalii_contig_4_1	Prodigal:002006	CDS	29443	30009	.	-	0	ID=MMMDOFMJ_00278;eC_number=4.2.1.59;Name=fabA;db_xref=COG:COG0764;gene=fabA;inference=ab initio prediction:Prodigal:002006,similar to AA sequence:UniProtKB:O33877;locus_tag=MMMDOFMJ_00278;product=3-hydroxydecanoyl-[acyl-carrier-protein] dehydratase
M-gnaphalii_contig_4_1	Prodigal:002006	CDS	30284	31783	.	-	0	ID=MMMDOFMJ_00279;inference=ab initio prediction:Prodigal:002006;locus_tag=MMMDOFMJ_00279;product=hypothetical protein
M-gnaphalii_contig_4_1	Prodigal:002006	CDS	32014	32157	.	-	0	ID=MMMDOFMJ_00280;inference=ab initio prediction:Prodigal:002006;locus_tag=MMMDOFMJ_00280;product=hypothetical protein
M-gnaphalii_contig_4_1	Prodigal:002006	CDS	32281	33159	.	-	0	ID=MMMDOFMJ_00281;eC_number=3.1.4.53;Name=cpdA_1;gene=cpdA_1;inference=ab initio prediction:Prodigal:002006,protein motif:HAMAP:MF_00905;locus_tag=MMMDOFMJ_00281;product=3'%2C5'-cyclic adenosine monophosphate phosphodiesterase CpdA
M-gnaphalii_contig_4_1	Prodigal:002006	CDS	33202	33681	.	-	0	ID=MMMDOFMJ_00282;inference=ab initio prediction:Prodigal:002006;locus_tag=MMMDOFMJ_00282;product=hypothetical protein
M-gnaphalii_contig_4_1	Prodigal:002006	CDS	33695	33910	.	-	0	ID=MMMDOFMJ_00283;inference=ab initio prediction:Prodigal:002006;locus_tag=MMMDOFMJ_00283;product=hypothetical protein
M-gnaphalii_contig_4_1	Prodigal:002006	CDS	33998	34636	.	-	0	ID=MMMDOFMJ_00284;inference=ab initio prediction:Prodigal:002006;locus_tag=MMMDOFMJ_00284;product=hypothetical protein
M-gnaphalii_contig_4_1	Prodigal:002006	CDS	34911	36104	.	+	0	ID=MMMDOFMJ_00285;inference=ab initio prediction:Prodigal:002006;locus_tag=MMMDOFMJ_00285;product=hypothetical protein
M-gnaphalii_contig_4_1	Prodigal:002006	CDS	36279	36407	.	-	0	ID=MMMDOFMJ_00286;inference=ab initio prediction:Prodigal:002006;locus_tag=MMMDOFMJ_00286;product=hypothetical protein
M-gnaphalii_contig_4_1	Prodigal:002006	CDS	36460	37707	.	-	0	ID=MMMDOFMJ_00287;Name=ycaD;gene=ycaD;inference=ab initio prediction:Prodigal:002006,protein motif:HAMAP:MF_01149;locus_tag=MMMDOFMJ_00287;product=putative MFS-type transporter YcaD
M-gnaphalii_contig_4_1	Prodigal:002006	CDS	37823	38821	.	-	0	ID=MMMDOFMJ_00288;inference=ab initio prediction:Prodigal:002006;locus_tag=MMMDOFMJ_00288;product=hypothetical protein
M-gnaphalii_contig_4_1	Prodigal:002006	CDS	39061	39444	.	-	0	ID=MMMDOFMJ_00289;inference=ab initio prediction:Prodigal:002006;locus_tag=MMMDOFMJ_00289;product=hypothetical protein
M-gnaphalii_contig_4_1	Prodigal:002006	CDS	39577	41115	.	+	0	ID=MMMDOFMJ_00290;inference=ab initio prediction:Prodigal:002006;locus_tag=MMMDOFMJ_00290;product=hypothetical protein
M-gnaphalii_contig_4_1	Prodigal:002006	CDS	41278	42513	.	+	0	ID=MMMDOFMJ_00291;inference=ab initio prediction:Prodigal:002006;locus_tag=MMMDOFMJ_00291;product=hypothetical protein
M-gnaphalii_contig_4_1	Prodigal:002006	CDS	42513	43001	.	+	0	ID=MMMDOFMJ_00292;inference=ab initio prediction:Prodigal:002006;locus_tag=MMMDOFMJ_00292;product=hypothetical protein
M-gnaphalii_contig_4_1	Prodigal:002006	CDS	43131	43673	.	+	0	ID=MMMDOFMJ_00293;inference=ab initio prediction:Prodigal:002006;locus_tag=MMMDOFMJ_00293;product=hypothetical protein
M-gnaphalii_contig_4_1	Prodigal:002006	CDS	43887	44279	.	+	0	ID=MMMDOFMJ_00294;Name=rplU;db_xref=COG:COG0261;gene=rplU;inference=ab initio prediction:Prodigal:002006,similar to AA sequence:UniProtKB:Q6NDF0;locus_tag=MMMDOFMJ_00294;product=50S ribosomal protein L21
M-gnaphalii_contig_4_1	Prodigal:002006	CDS	44321	44587	.	+	0	ID=MMMDOFMJ_00295;Name=rpmA;db_xref=COG:COG0211;gene=rpmA;inference=ab initio prediction:Prodigal:002006,similar to AA sequence:UniProtKB:Q6NDE9;locus_tag=MMMDOFMJ_00295;product=50S ribosomal protein L27
M-gnaphalii_contig_4_1	Prodigal:002006	CDS	44761	45339	.	+	0	ID=MMMDOFMJ_00296;inference=ab initio prediction:Prodigal:002006;locus_tag=MMMDOFMJ_00296;product=hypothetical protein
M-gnaphalii_contig_4_1	Prodigal:002006	CDS	45344	45523	.	+	0	ID=MMMDOFMJ_00297;inference=ab initio prediction:Prodigal:002006;locus_tag=MMMDOFMJ_00297;product=hypothetical protein
M-gnaphalii_contig_4_1	Prodigal:002006	CDS	45536	46570	.	+	0	ID=MMMDOFMJ_00298;eC_number=3.6.5.-;Name=cgtA;gene=cgtA;inference=ab initio prediction:Prodigal:002006,similar to AA sequence:UniProtKB:B8GYI7;locus_tag=MMMDOFMJ_00298;product=GTPase Obg/CgtA
M-gnaphalii_contig_4_1	Prodigal:002006	CDS	46842	47609	.	-	0	ID=MMMDOFMJ_00299;Name=ybhL;db_xref=COG:COG0670;gene=ybhL;inference=ab initio prediction:Prodigal:002006,similar to AA sequence:UniProtKB:P0AAC4;locus_tag=MMMDOFMJ_00299;product=Inner membrane protein YbhL
M-gnaphalii_contig_4_1	Prodigal:002006	CDS	47868	50444	.	-	0	ID=MMMDOFMJ_00300;inference=ab initio prediction:Prodigal:002006;locus_tag=MMMDOFMJ_00300;product=hypothetical protein
M-gnaphalii_contig_4_1	Prodigal:002006	CDS	50628	51311	.	-	0	ID=MMMDOFMJ_00301;db_xref=COG:COG1136;inference=ab initio prediction:Prodigal:002006,similar to AA sequence:UniProtKB:P9WQK1;locus_tag=MMMDOFMJ_00301;product=putative ABC transporter ATP-binding protein
M-gnaphalii_contig_4_1	Prodigal:002006	CDS	51495	52121	.	+	0	ID=MMMDOFMJ_00302;eC_number=3.1.1.2;inference=ab initio prediction:Prodigal:002006,similar to AA sequence:UniProtKB:Q07792;locus_tag=MMMDOFMJ_00302;product=Arylesterase
M-gnaphalii_contig_4_1	Prodigal:002006	CDS	52122	52673	.	+	0	ID=MMMDOFMJ_00303;eC_number=3.1.4.58;Name=ytlP;gene=ytlP;inference=ab initio prediction:Prodigal:002006,similar to AA sequence:UniProtKB:O34570;locus_tag=MMMDOFMJ_00303;product=RNA 2'%2C3'-cyclic phosphodiesterase
M-gnaphalii_contig_4_1	Prodigal:002006	CDS	52721	53092	.	-	0	ID=MMMDOFMJ_00304;inference=ab initio prediction:Prodigal:002006;locus_tag=MMMDOFMJ_00304;product=hypothetical protein
M-gnaphalii_contig_4_1	Prodigal:002006	CDS	53214	54722	.	-	0	ID=MMMDOFMJ_00305;eC_number=6.1.1.21;Name=hisS;db_xref=COG:COG0124;gene=hisS;inference=ab initio prediction:Prodigal:002006,similar to AA sequence:UniProtKB:Q8YMC2;locus_tag=MMMDOFMJ_00305;product=Histidine--tRNA ligase
M-gnaphalii_contig_4_1	Prodigal:002006	CDS	55048	55359	.	+	0	ID=MMMDOFMJ_00306;inference=ab initio prediction:Prodigal:002006;locus_tag=MMMDOFMJ_00306;product=hypothetical protein
M-gnaphalii_contig_4_1	Prodigal:002006	CDS	55356	55778	.	+	0	ID=MMMDOFMJ_00307;inference=ab initio prediction:Prodigal:002006;locus_tag=MMMDOFMJ_00307;product=hypothetical protein
M-gnaphalii_contig_4_1	Prodigal:002006	CDS	55867	56130	.	+	0	ID=MMMDOFMJ_00308;inference=ab initio prediction:Prodigal:002006;locus_tag=MMMDOFMJ_00308;product=hypothetical protein
M-gnaphalii_contig_4_1	Prodigal:002006	CDS	56257	56550	.	+	0	ID=MMMDOFMJ_00309;inference=ab initio prediction:Prodigal:002006;locus_tag=MMMDOFMJ_00309;product=hypothetical protein
M-gnaphalii_contig_4_1	Prodigal:002006	CDS	56781	56981	.	+	0	ID=MMMDOFMJ_00310;inference=ab initio prediction:Prodigal:002006;locus_tag=MMMDOFMJ_00310;product=hypothetical protein
M-gnaphalii_contig_4_1	Prodigal:002006	CDS	56988	57287	.	-	0	ID=MMMDOFMJ_00311;inference=ab initio prediction:Prodigal:002006;locus_tag=MMMDOFMJ_00311;product=hypothetical protein
M-gnaphalii_contig_4_1	Prodigal:002006	CDS	57619	57891	.	-	0	ID=MMMDOFMJ_00312;inference=ab initio prediction:Prodigal:002006;locus_tag=MMMDOFMJ_00312;product=hypothetical protein
M-gnaphalii_contig_4_1	Prodigal:002006	CDS	57999	58430	.	-	0	ID=MMMDOFMJ_00313;inference=ab initio prediction:Prodigal:002006;locus_tag=MMMDOFMJ_00313;product=hypothetical protein
M-gnaphalii_contig_4_1	Prodigal:002006	CDS	58501	59004	.	-	0	ID=MMMDOFMJ_00314;eC_number=3.5.1.88;Name=def_1;db_xref=COG:COG0242;gene=def_1;inference=ab initio prediction:Prodigal:002006,similar to AA sequence:UniProtKB:Q9I7A8;locus_tag=MMMDOFMJ_00314;product=Peptide deformylase
M-gnaphalii_contig_4_1	Prodigal:002006	CDS	59229	59468	.	+	0	ID=MMMDOFMJ_00315;inference=ab initio prediction:Prodigal:002006;locus_tag=MMMDOFMJ_00315;product=hypothetical protein
M-gnaphalii_contig_4_1	Prodigal:002006	CDS	59645	63982	.	-	0	ID=MMMDOFMJ_00316;inference=ab initio prediction:Prodigal:002006;locus_tag=MMMDOFMJ_00316;product=hypothetical protein
M-gnaphalii_contig_4_1	Prodigal:002006	CDS	63982	65913	.	-	0	ID=MMMDOFMJ_00317;Name=bamA_1;gene=bamA_1;inference=ab initio prediction:Prodigal:002006,protein motif:HAMAP:MF_01430;locus_tag=MMMDOFMJ_00317;product=Outer membrane protein assembly factor BamA
M-gnaphalii_contig_4_1	Prodigal:002006	CDS	66452	66661	.	+	0	ID=MMMDOFMJ_00318;Name=cspA_1;db_xref=COG:COG1278;gene=cspA_1;inference=ab initio prediction:Prodigal:002006,similar to AA sequence:UniProtKB:Q9Z3S6;locus_tag=MMMDOFMJ_00318;product=Cold shock protein CspA
M-gnaphalii_contig_4_1	Prodigal:002006	CDS	66881	67261	.	+	0	ID=MMMDOFMJ_00319;inference=ab initio prediction:Prodigal:002006;locus_tag=MMMDOFMJ_00319;product=hypothetical protein
M-gnaphalii_contig_4_1	Prodigal:002006	CDS	67575	68717	.	-	0	ID=MMMDOFMJ_00320;eC_number=1.1.1.205;Name=IMPDH;gene=IMPDH;inference=ab initio prediction:Prodigal:002006,protein motif:HAMAP:MF_01964;locus_tag=MMMDOFMJ_00320;product=Inosine-5'-monophosphate dehydrogenase
M-gnaphalii_contig_4_1	Prodigal:002006	CDS	69252	69629	.	+	0	ID=MMMDOFMJ_00321;inference=ab initio prediction:Prodigal:002006;locus_tag=MMMDOFMJ_00321;product=hypothetical protein
M-gnaphalii_contig_4_1	Prodigal:002006	CDS	69735	71879	.	-	0	ID=MMMDOFMJ_00322;db_xref=COG:COG1629;inference=ab initio prediction:Prodigal:002006,similar to AA sequence:UniProtKB:Q9JZN9;locus_tag=MMMDOFMJ_00322;product=putative TonB-dependent receptor
M-gnaphalii_contig_4_1	Prodigal:002006	CDS	72072	72920	.	-	0	ID=MMMDOFMJ_00323;eC_number=2.8.1.2;Name=sseA;db_xref=COG:COG2897;gene=sseA;inference=ab initio prediction:Prodigal:002006,similar to AA sequence:UniProtKB:P31142;locus_tag=MMMDOFMJ_00323;product=3-mercaptopyruvate sulfurtransferase
M-gnaphalii_contig_4_1	Prodigal:002006	CDS	73130	73420	.	+	0	ID=MMMDOFMJ_00324;inference=ab initio prediction:Prodigal:002006;locus_tag=MMMDOFMJ_00324;product=hypothetical protein
M-gnaphalii_contig_4_1	Prodigal:002006	CDS	73445	74599	.	-	0	ID=MMMDOFMJ_00325;inference=ab initio prediction:Prodigal:002006;locus_tag=MMMDOFMJ_00325;product=hypothetical protein
M-gnaphalii_contig_4_1	Prodigal:002006	CDS	74599	76020	.	-	0	ID=MMMDOFMJ_00326;inference=ab initio prediction:Prodigal:002006;locus_tag=MMMDOFMJ_00326;product=hypothetical protein
M-gnaphalii_contig_4_1	Prodigal:002006	CDS	76504	78057	.	+	0	ID=MMMDOFMJ_00327;eC_number=3.6.4.13;Name=rhlE_2;gene=rhlE_2;inference=ab initio prediction:Prodigal:002006,protein motif:HAMAP:MF_00968;locus_tag=MMMDOFMJ_00327;product=ATP-dependent RNA helicase RhlE
M-gnaphalii_contig_4_1	Prodigal:002006	CDS	78163	78348	.	+	0	ID=MMMDOFMJ_00328;inference=ab initio prediction:Prodigal:002006,similar to AA sequence:UniProtKB:Q7DDI1;locus_tag=MMMDOFMJ_00328;note=UPF0339 protein NMB1088;product=hypothetical protein
M-gnaphalii_contig_4_1	Prodigal:002006	CDS	78404	79645	.	-	0	ID=MMMDOFMJ_00329;inference=ab initio prediction:Prodigal:002006,similar to AA sequence:UniProtKB:P9WJX1;locus_tag=MMMDOFMJ_00329;product=putative MFS-type transporter
M-gnaphalii_contig_4_1	Prodigal:002006	CDS	79704	79865	.	+	0	ID=MMMDOFMJ_00330;inference=ab initio prediction:Prodigal:002006;locus_tag=MMMDOFMJ_00330;product=hypothetical protein
M-gnaphalii_contig_4_1	Prodigal:002006	CDS	79856	80068	.	+	0	ID=MMMDOFMJ_00331;inference=ab initio prediction:Prodigal:002006;locus_tag=MMMDOFMJ_00331;product=hypothetical protein
M-gnaphalii_contig_4_1	Prodigal:002006	CDS	80138	81397	.	-	0	ID=MMMDOFMJ_00332;inference=ab initio prediction:Prodigal:002006;locus_tag=MMMDOFMJ_00332;product=hypothetical protein
M-gnaphalii_contig_4_1	Prodigal:002006	CDS	81777	83408	.	-	0	ID=MMMDOFMJ_00333;eC_number=2.7.-.-;Name=ubiB_2;db_xref=COG:COG0661;gene=ubiB_2;inference=ab initio prediction:Prodigal:002006,similar to AA sequence:UniProtKB:P0A6A0;locus_tag=MMMDOFMJ_00333;product=putative protein kinase UbiB
M-gnaphalii_contig_4_1	Prodigal:002006	CDS	83768	84331	.	+	0	ID=MMMDOFMJ_00334;Name=lemA;db_xref=COG:COG1704;gene=lemA;inference=ab initio prediction:Prodigal:002006,similar to AA sequence:UniProtKB:A8AVK0;locus_tag=MMMDOFMJ_00334;product=Protein LemA
M-gnaphalii_contig_4_1	Prodigal:002006	CDS	84351	85343	.	+	0	ID=MMMDOFMJ_00335;eC_number=3.4.24.-;Name=htpX;gene=htpX;inference=ab initio prediction:Prodigal:002006,protein motif:HAMAP:MF_00188;locus_tag=MMMDOFMJ_00335;product=Protease HtpX
M-gnaphalii_contig_4_1	Prodigal:002006	CDS	85385	86065	.	-	0	ID=MMMDOFMJ_00336;inference=ab initio prediction:Prodigal:002006;locus_tag=MMMDOFMJ_00336;product=hypothetical protein
M-gnaphalii_contig_4_1	Prodigal:002006	CDS	86545	87345	.	+	0	ID=MMMDOFMJ_00337;inference=ab initio prediction:Prodigal:002006;locus_tag=MMMDOFMJ_00337;product=hypothetical protein
M-gnaphalii_contig_4_1	Prodigal:002006	CDS	87698	88840	.	+	0	ID=MMMDOFMJ_00338;inference=ab initio prediction:Prodigal:002006;locus_tag=MMMDOFMJ_00338;product=hypothetical protein
M-gnaphalii_contig_4_1	Prodigal:002006	CDS	88876	89346	.	-	0	ID=MMMDOFMJ_00339;inference=ab initio prediction:Prodigal:002006;locus_tag=MMMDOFMJ_00339;product=hypothetical protein
M-gnaphalii_contig_4_1	Prodigal:002006	CDS	89589	90143	.	-	0	ID=MMMDOFMJ_00340;inference=ab initio prediction:Prodigal:002006;locus_tag=MMMDOFMJ_00340;product=hypothetical protein
M-gnaphalii_contig_4_1	Prodigal:002006	CDS	90518	91150	.	-	0	ID=MMMDOFMJ_00341;inference=ab initio prediction:Prodigal:002006,similar to AA sequence:UniProtKB:Q9KUP8;locus_tag=MMMDOFMJ_00341;note=UPF0301 protein VC_0467;product=hypothetical protein
M-gnaphalii_contig_4_1	Prodigal:002006	CDS	91287	91769	.	+	0	ID=MMMDOFMJ_00342;eC_number=1.11.1.15;Name=PGdx;db_xref=COG:COG0678;gene=PGdx;inference=ab initio prediction:Prodigal:002006,similar to AA sequence:UniProtKB:P44758;locus_tag=MMMDOFMJ_00342;product=Hybrid peroxiredoxin hyPrx5
M-gnaphalii_contig_4_1	Prodigal:002006	CDS	91817	92989	.	-	0	ID=MMMDOFMJ_00343;inference=ab initio prediction:Prodigal:002006;locus_tag=MMMDOFMJ_00343;product=hypothetical protein
M-gnaphalii_contig_4_1	Prodigal:002006	CDS	92986	93963	.	-	0	ID=MMMDOFMJ_00344;inference=ab initio prediction:Prodigal:002006;locus_tag=MMMDOFMJ_00344;product=hypothetical protein
M-gnaphalii_contig_4_1	Prodigal:002006	CDS	94187	95284	.	+	0	ID=MMMDOFMJ_00345;inference=ab initio prediction:Prodigal:002006;locus_tag=MMMDOFMJ_00345;product=hypothetical protein
M-gnaphalii_contig_4_1	Prodigal:002006	CDS	95292	96662	.	-	0	ID=MMMDOFMJ_00346;inference=ab initio prediction:Prodigal:002006;locus_tag=MMMDOFMJ_00346;product=hypothetical protein
M-gnaphalii_contig_4_1	Prodigal:002006	CDS	96659	97609	.	-	0	ID=MMMDOFMJ_00347;inference=ab initio prediction:Prodigal:002006;locus_tag=MMMDOFMJ_00347;product=hypothetical protein
M-gnaphalii_contig_4_1	Prodigal:002006	CDS	97819	99165	.	+	0	ID=MMMDOFMJ_00348;inference=ab initio prediction:Prodigal:002006;locus_tag=MMMDOFMJ_00348;product=hypothetical protein
M-gnaphalii_contig_4_1	Prodigal:002006	CDS	99162	100193	.	+	0	ID=MMMDOFMJ_00349;inference=ab initio prediction:Prodigal:002006;locus_tag=MMMDOFMJ_00349;product=hypothetical protein
M-gnaphalii_contig_4_1	Prodigal:002006	CDS	100407	101213	.	+	0	ID=MMMDOFMJ_00350;eC_number=2.1.1.222;Name=COQ3_1;gene=COQ3_1;inference=ab initio prediction:Prodigal:002006,protein motif:HAMAP:MF_00472;locus_tag=MMMDOFMJ_00350;product=Ubiquinone biosynthesis O-methyltransferase%2C mitochondrial
M-gnaphalii_contig_4_1	Prodigal:002006	CDS	101218	102006	.	+	0	ID=MMMDOFMJ_00351;inference=ab initio prediction:Prodigal:002006;locus_tag=MMMDOFMJ_00351;product=hypothetical protein
M-gnaphalii_contig_4_1	Prodigal:002006	CDS	102206	103774	.	+	0	ID=MMMDOFMJ_00352;inference=ab initio prediction:Prodigal:002006;locus_tag=MMMDOFMJ_00352;product=hypothetical protein
M-gnaphalii_contig_4_1	Prodigal:002006	CDS	103771	104706	.	+	0	ID=MMMDOFMJ_00353;eC_number=2.4.1.187;inference=ab initio prediction:Prodigal:002006,protein motif:HAMAP:MF_02070;locus_tag=MMMDOFMJ_00353;product=N-acetylglucosaminyldiphosphoundecaprenol N-acetyl-beta-D-mannosaminyltransferase
M-gnaphalii_contig_4_1	Prodigal:002006	CDS	104919	106751	.	-	0	ID=MMMDOFMJ_00354;inference=ab initio prediction:Prodigal:002006;locus_tag=MMMDOFMJ_00354;product=hypothetical protein
M-gnaphalii_contig_4_1	Prodigal:002006	CDS	106763	107626	.	-	0	ID=MMMDOFMJ_00355;eC_number=2.1.1.-;Name=prmA;db_xref=COG:COG2264;gene=prmA;inference=ab initio prediction:Prodigal:002006,similar to AA sequence:UniProtKB:P0A0P5;locus_tag=MMMDOFMJ_00355;product=Ribosomal protein L11 methyltransferase
M-gnaphalii_contig_4_1	Prodigal:002006	CDS	107968	108081	.	+	0	ID=MMMDOFMJ_00356;inference=ab initio prediction:Prodigal:002006;locus_tag=MMMDOFMJ_00356;product=hypothetical protein
M-gnaphalii_contig_4_1	Prodigal:002006	CDS	108273	109082	.	+	0	ID=MMMDOFMJ_00357;Name=modA;db_xref=COG:COG0725;gene=modA;inference=ab initio prediction:Prodigal:002006,similar to AA sequence:UniProtKB:Q8PHA1;locus_tag=MMMDOFMJ_00357;product=Molybdate-binding protein ModA
M-gnaphalii_contig_4_1	Prodigal:002006	CDS	109333	110709	.	+	0	ID=MMMDOFMJ_00358;inference=ab initio prediction:Prodigal:002006;locus_tag=MMMDOFMJ_00358;product=hypothetical protein
M-gnaphalii_contig_4_1	Prodigal:002006	CDS	110766	111461	.	+	0	ID=MMMDOFMJ_00359;Name=modB;db_xref=COG:COG4149;gene=modB;inference=ab initio prediction:Prodigal:002006,similar to AA sequence:UniProtKB:P0AF01;locus_tag=MMMDOFMJ_00359;product=Molybdenum transport system permease protein ModB
M-gnaphalii_contig_4_1	Prodigal:002006	CDS	111470	112126	.	-	0	ID=MMMDOFMJ_00360;inference=ab initio prediction:Prodigal:002006;locus_tag=MMMDOFMJ_00360;product=hypothetical protein
M-gnaphalii_contig_4_1	Prodigal:002006	CDS	112180	113292	.	+	0	ID=MMMDOFMJ_00361;eC_number=7.3.2.3;Name=cysA_1;db_xref=COG:COG1118;gene=cysA_1;inference=ab initio prediction:Prodigal:002006,similar to AA sequence:UniProtKB:P14788;locus_tag=MMMDOFMJ_00361;product=Sulfate/thiosulfate import ATP-binding protein CysA
M-gnaphalii_contig_4_1	Prodigal:002006	CDS	113336	114250	.	-	0	ID=MMMDOFMJ_00362;eC_number=3.6.1.22;Name=nudC;gene=nudC;inference=ab initio prediction:Prodigal:002006,protein motif:HAMAP:MF_00297;locus_tag=MMMDOFMJ_00362;product=NADH pyrophosphatase
M-gnaphalii_contig_4_1	Prodigal:002006	CDS	114253	114669	.	-	0	ID=MMMDOFMJ_00363;inference=ab initio prediction:Prodigal:002006;locus_tag=MMMDOFMJ_00363;product=hypothetical protein
M-gnaphalii_contig_4_1	Prodigal:002006	CDS	114897	114989	.	+	0	ID=MMMDOFMJ_00364;inference=ab initio prediction:Prodigal:002006;locus_tag=MMMDOFMJ_00364;product=hypothetical protein
M-gnaphalii_contig_5_1	Prodigal:002006	CDS	57	311	.	+	0	ID=MMMDOFMJ_00365;inference=ab initio prediction:Prodigal:002006;locus_tag=MMMDOFMJ_00365;product=hypothetical protein
M-gnaphalii_contig_5_1	Prodigal:002006	CDS	224	2599	.	-	0	ID=MMMDOFMJ_00366;eC_number=2.7.13.3;Name=rcsC_1;gene=rcsC_1;inference=ab initio prediction:Prodigal:002006,protein motif:HAMAP:MF_00979;locus_tag=MMMDOFMJ_00366;product=Sensor histidine kinase RcsC
M-gnaphalii_contig_5_1	Prodigal:002006	CDS	2677	3318	.	-	0	ID=MMMDOFMJ_00367;inference=ab initio prediction:Prodigal:002006;locus_tag=MMMDOFMJ_00367;product=hypothetical protein
M-gnaphalii_contig_5_1	Prodigal:002006	CDS	3315	3698	.	-	0	ID=MMMDOFMJ_00368;eC_number=3.1.4.-;db_xref=COG:COG3437;inference=ab initio prediction:Prodigal:002006,similar to AA sequence:UniProtKB:Q9WY30;locus_tag=MMMDOFMJ_00368;product=Cyclic di-GMP phosphodiesterase
M-gnaphalii_contig_5_1	Prodigal:002006	CDS	3812	4063	.	-	0	ID=MMMDOFMJ_00369;inference=ab initio prediction:Prodigal:002006;locus_tag=MMMDOFMJ_00369;product=hypothetical protein
M-gnaphalii_contig_5_1	Prodigal:002006	CDS	4063	6330	.	-	0	ID=MMMDOFMJ_00370;inference=ab initio prediction:Prodigal:002006;locus_tag=MMMDOFMJ_00370;product=hypothetical protein
M-gnaphalii_contig_5_1	Prodigal:002006	CDS	6327	6731	.	-	0	ID=MMMDOFMJ_00371;Name=cheY_1;db_xref=COG:COG0784;gene=cheY_1;inference=ab initio prediction:Prodigal:002006,similar to AA sequence:UniProtKB:P0A2D5;locus_tag=MMMDOFMJ_00371;product=Chemotaxis protein CheY
M-gnaphalii_contig_5_1	Prodigal:002006	CDS	6724	7566	.	-	0	ID=MMMDOFMJ_00372;eC_number=2.1.1.80;Name=cheR1_1;gene=cheR1_1;inference=ab initio prediction:Prodigal:002006,similar to AA sequence:UniProtKB:O87131;locus_tag=MMMDOFMJ_00372;product=Chemotaxis protein methyltransferase 1
M-gnaphalii_contig_5_1	Prodigal:002006	CDS	7592	8140	.	-	0	ID=MMMDOFMJ_00373;inference=ab initio prediction:Prodigal:002006;locus_tag=MMMDOFMJ_00373;product=hypothetical protein
M-gnaphalii_contig_5_1	Prodigal:002006	CDS	8140	9246	.	-	0	ID=MMMDOFMJ_00374;eC_number=3.1.1.61;Name=cheB_1;db_xref=COG:COG2201;gene=cheB_1;inference=ab initio prediction:Prodigal:002006,similar to AA sequence:UniProtKB:Q9WYN9;locus_tag=MMMDOFMJ_00374;product=Protein-glutamate methylesterase/protein-glutamine glutaminase
M-gnaphalii_contig_5_1	Prodigal:002006	CDS	9243	10718	.	-	0	ID=MMMDOFMJ_00375;inference=ab initio prediction:Prodigal:002006;locus_tag=MMMDOFMJ_00375;product=hypothetical protein
M-gnaphalii_contig_5_1	Prodigal:002006	CDS	10711	12417	.	-	0	ID=MMMDOFMJ_00376;inference=ab initio prediction:Prodigal:002006;locus_tag=MMMDOFMJ_00376;product=hypothetical protein
M-gnaphalii_contig_5_1	Prodigal:002006	CDS	13226	13612	.	+	0	ID=MMMDOFMJ_00377;inference=ab initio prediction:Prodigal:002006;locus_tag=MMMDOFMJ_00377;product=hypothetical protein
M-gnaphalii_contig_5_1	Prodigal:002006	CDS	13609	14151	.	-	0	ID=MMMDOFMJ_00378;Name=mobB;db_xref=COG:COG1763;gene=mobB;inference=ab initio prediction:Prodigal:002006,similar to AA sequence:UniProtKB:P32125;locus_tag=MMMDOFMJ_00378;product=Molybdopterin-guanine dinucleotide biosynthesis adapter protein
M-gnaphalii_contig_5_1	Prodigal:002006	CDS	14383	14706	.	+	0	ID=MMMDOFMJ_00379;inference=ab initio prediction:Prodigal:002006;locus_tag=MMMDOFMJ_00379;product=hypothetical protein
M-gnaphalii_contig_5_1	Prodigal:002006	CDS	14767	16485	.	+	0	ID=MMMDOFMJ_00380;eC_number=7.-.-.-;Name=rsxC_1;gene=rsxC_1;inference=ab initio prediction:Prodigal:002006,protein motif:HAMAP:MF_00461;locus_tag=MMMDOFMJ_00380;product=Ion-translocating oxidoreductase complex subunit C
M-gnaphalii_contig_5_1	Prodigal:002006	CDS	16524	19496	.	+	0	ID=MMMDOFMJ_00381;eC_number=1.17.1.9;inference=ab initio prediction:Prodigal:002006,similar to AA sequence:UniProtKB:Q99RW4;locus_tag=MMMDOFMJ_00381;product=Putative formate dehydrogenase
M-gnaphalii_contig_5_1	Prodigal:002006	CDS	19605	19991	.	-	0	ID=MMMDOFMJ_00382;inference=ab initio prediction:Prodigal:002006;locus_tag=MMMDOFMJ_00382;product=hypothetical protein
M-gnaphalii_contig_5_1	Prodigal:002006	CDS	20104	20739	.	+	0	ID=MMMDOFMJ_00383;inference=ab initio prediction:Prodigal:002006;locus_tag=MMMDOFMJ_00383;product=hypothetical protein
M-gnaphalii_contig_5_1	Prodigal:002006	CDS	20747	21004	.	+	0	ID=MMMDOFMJ_00384;inference=ab initio prediction:Prodigal:002006;locus_tag=MMMDOFMJ_00384;product=hypothetical protein
M-gnaphalii_contig_5_1	Prodigal:002006	CDS	21015	21860	.	-	0	ID=MMMDOFMJ_00385;Name=tupA;gene=tupA;inference=ab initio prediction:Prodigal:002006,similar to AA sequence:UniProtKB:Q93KD6;locus_tag=MMMDOFMJ_00385;product=Tungstate-binding protein TupA
M-gnaphalii_contig_5_1	Prodigal:002006	CDS	21833	22543	.	-	0	ID=MMMDOFMJ_00386;eC_number=7.3.2.1;Name=pstB2;db_xref=COG:COG1117;gene=pstB2;inference=ab initio prediction:Prodigal:002006,similar to AA sequence:UniProtKB:P9WQK9;locus_tag=MMMDOFMJ_00386;product=Phosphate import ATP-binding protein PstB 2
M-gnaphalii_contig_5_1	Prodigal:002006	CDS	22540	23232	.	-	0	ID=MMMDOFMJ_00387;Name=tupB;db_xref=COG:COG4662;gene=tupB;inference=ab initio prediction:Prodigal:002006,similar to AA sequence:UniProtKB:Q0P886;locus_tag=MMMDOFMJ_00387;product=Tungstate uptake system permease protein TupB
M-gnaphalii_contig_5_1	Prodigal:002006	CDS	23316	24566	.	-	0	ID=MMMDOFMJ_00388;eC_number=2.10.1.1;Name=moeA_1;db_xref=COG:COG0303;gene=moeA_1;inference=ab initio prediction:Prodigal:002006,similar to AA sequence:UniProtKB:P12281;locus_tag=MMMDOFMJ_00388;product=Molybdopterin molybdenumtransferase
M-gnaphalii_contig_5_1	Prodigal:002006	CDS	24751	26733	.	-	0	ID=MMMDOFMJ_00389;Name=cinA_1;gene=cinA_1;inference=ab initio prediction:Prodigal:002006,protein motif:HAMAP:MF_00226_B;locus_tag=MMMDOFMJ_00389;product=Putative competence-damage inducible protein
M-gnaphalii_contig_5_1	Prodigal:002006	CDS	26730	27773	.	-	0	ID=MMMDOFMJ_00390;inference=ab initio prediction:Prodigal:002006;locus_tag=MMMDOFMJ_00390;product=hypothetical protein
M-gnaphalii_contig_5_1	Prodigal:002006	CDS	27977	29257	.	+	0	ID=MMMDOFMJ_00391;inference=ab initio prediction:Prodigal:002006;locus_tag=MMMDOFMJ_00391;product=hypothetical protein
M-gnaphalii_contig_5_1	Prodigal:002006	CDS	29267	31252	.	-	0	ID=MMMDOFMJ_00392;eC_number=7.-.-.-;Name=rsxB_1;gene=rsxB_1;inference=ab initio prediction:Prodigal:002006,protein motif:HAMAP:MF_00463;locus_tag=MMMDOFMJ_00392;product=Ion-translocating oxidoreductase complex subunit B
M-gnaphalii_contig_5_1	Prodigal:002006	CDS	31441	32190	.	+	0	ID=MMMDOFMJ_00393;inference=ab initio prediction:Prodigal:002006;locus_tag=MMMDOFMJ_00393;product=hypothetical protein
M-gnaphalii_contig_5_1	Prodigal:002006	CDS	32193	32738	.	+	0	ID=MMMDOFMJ_00394;inference=ab initio prediction:Prodigal:002006;locus_tag=MMMDOFMJ_00394;product=hypothetical protein
M-gnaphalii_contig_5_1	Prodigal:002006	CDS	32743	33753	.	+	0	ID=MMMDOFMJ_00395;inference=ab initio prediction:Prodigal:002006;locus_tag=MMMDOFMJ_00395;product=hypothetical protein
M-gnaphalii_contig_5_1	Prodigal:002006	CDS	33764	34267	.	+	0	ID=MMMDOFMJ_00396;inference=ab initio prediction:Prodigal:002006;locus_tag=MMMDOFMJ_00396;product=hypothetical protein
M-gnaphalii_contig_5_1	Prodigal:002006	CDS	34264	35049	.	+	0	ID=MMMDOFMJ_00397;inference=ab initio prediction:Prodigal:002006;locus_tag=MMMDOFMJ_00397;product=hypothetical protein
M-gnaphalii_contig_5_1	Prodigal:002006	CDS	35092	35760	.	+	0	ID=MMMDOFMJ_00398;Name=torD;gene=torD;inference=ab initio prediction:Prodigal:002006,protein motif:HAMAP:MF_01150;locus_tag=MMMDOFMJ_00398;product=Chaperone protein TorD
M-gnaphalii_contig_5_1	Prodigal:002006	CDS	35818	36060	.	+	0	ID=MMMDOFMJ_00399;inference=ab initio prediction:Prodigal:002006;locus_tag=MMMDOFMJ_00399;product=hypothetical protein
M-gnaphalii_contig_5_1	Prodigal:002006	CDS	36068	39010	.	+	0	ID=MMMDOFMJ_00400;eC_number=1.9.6.1;Name=napA;gene=napA;inference=ab initio prediction:Prodigal:002006,protein motif:HAMAP:MF_01630;locus_tag=MMMDOFMJ_00400;product=Periplasmic nitrate reductase
M-gnaphalii_contig_5_1	Prodigal:002006	CDS	39027	39623	.	+	0	ID=MMMDOFMJ_00401;Name=fdhB1;db_xref=COG:COG0437;gene=fdhB1;inference=ab initio prediction:Prodigal:002006,similar to AA sequence:UniProtKB:P27273;locus_tag=MMMDOFMJ_00401;product=Formate dehydrogenase iron-sulfur subunit
M-gnaphalii_contig_5_1	Prodigal:002006	CDS	39740	40777	.	+	0	ID=MMMDOFMJ_00402;inference=ab initio prediction:Prodigal:002006;locus_tag=MMMDOFMJ_00402;product=hypothetical protein
M-gnaphalii_contig_5_1	Prodigal:002006	CDS	40833	41072	.	+	0	ID=MMMDOFMJ_00403;inference=ab initio prediction:Prodigal:002006;locus_tag=MMMDOFMJ_00403;product=hypothetical protein
M-gnaphalii_contig_5_1	Prodigal:002006	CDS	41126	41683	.	+	0	ID=MMMDOFMJ_00404;inference=ab initio prediction:Prodigal:002006;locus_tag=MMMDOFMJ_00404;product=hypothetical protein
M-gnaphalii_contig_6_1	Prodigal:002006	CDS	38	1069	.	-	0	ID=MMMDOFMJ_00405;inference=ab initio prediction:Prodigal:002006;locus_tag=MMMDOFMJ_00405;product=hypothetical protein
M-gnaphalii_contig_6_1	Prodigal:002006	CDS	1290	1631	.	-	0	ID=MMMDOFMJ_00406;inference=ab initio prediction:Prodigal:002006;locus_tag=MMMDOFMJ_00406;product=hypothetical protein
M-gnaphalii_contig_6_1	Prodigal:002006	CDS	1830	3254	.	-	0	ID=MMMDOFMJ_00407;Name=ydjE;gene=ydjE;inference=ab initio prediction:Prodigal:002006,similar to AA sequence:UniProtKB:P38055;locus_tag=MMMDOFMJ_00407;product=Inner membrane metabolite transport protein YdjE
M-gnaphalii_contig_6_1	Prodigal:002006	CDS	3429	3731	.	+	0	ID=MMMDOFMJ_00408;inference=ab initio prediction:Prodigal:002006;locus_tag=MMMDOFMJ_00408;product=hypothetical protein
M-gnaphalii_contig_6_1	Prodigal:002006	CDS	3715	4851	.	-	0	ID=MMMDOFMJ_00409;inference=ab initio prediction:Prodigal:002006;locus_tag=MMMDOFMJ_00409;product=hypothetical protein
M-gnaphalii_contig_6_1	Prodigal:002006	CDS	4883	5806	.	-	0	ID=MMMDOFMJ_00410;Name=oppB;db_xref=COG:COG0601;gene=oppB;inference=ab initio prediction:Prodigal:002006,similar to AA sequence:UniProtKB:P0AFH2;locus_tag=MMMDOFMJ_00410;product=Oligopeptide transport system permease protein OppB
M-gnaphalii_contig_6_1	Prodigal:002006	CDS	5937	7541	.	-	0	ID=MMMDOFMJ_00411;Name=oppA;db_xref=COG:COG4166;gene=oppA;inference=ab initio prediction:Prodigal:002006,similar to AA sequence:UniProtKB:P23843;locus_tag=MMMDOFMJ_00411;product=Periplasmic oligopeptide-binding protein
M-gnaphalii_contig_6_1	Prodigal:002006	CDS	7538	7654	.	-	0	ID=MMMDOFMJ_00412;inference=ab initio prediction:Prodigal:002006;locus_tag=MMMDOFMJ_00412;product=hypothetical protein
M-gnaphalii_contig_6_1	Prodigal:002006	CDS	7665	8102	.	-	0	ID=MMMDOFMJ_00413;inference=ab initio prediction:Prodigal:002006;locus_tag=MMMDOFMJ_00413;product=hypothetical protein
M-gnaphalii_contig_6_1	Prodigal:002006	CDS	8241	8960	.	+	0	ID=MMMDOFMJ_00414;eC_number=1.1.1.302;Name=ribD2;db_xref=COG:COG1985;gene=ribD2;inference=ab initio prediction:Prodigal:002006,similar to AA sequence:UniProtKB:O66747;locus_tag=MMMDOFMJ_00414;product=2%2C5-diamino-6-ribosylamino-4(3H)-pyrimidinone 5'-phosphate reductase
M-gnaphalii_contig_6_1	Prodigal:002006	CDS	9168	9719	.	-	0	ID=MMMDOFMJ_00415;inference=ab initio prediction:Prodigal:002006;locus_tag=MMMDOFMJ_00415;product=hypothetical protein
M-gnaphalii_contig_6_1	Prodigal:002006	CDS	9737	11656	.	-	0	ID=MMMDOFMJ_00416;Name=atm1;db_xref=COG:COG5265;gene=atm1;inference=ab initio prediction:Prodigal:002006,similar to AA sequence:UniProtKB:Q2G506;locus_tag=MMMDOFMJ_00416;product=ATM1-type heavy metal exporter
M-gnaphalii_contig_6_1	Prodigal:002006	CDS	11770	13305	.	-	0	ID=MMMDOFMJ_00417;inference=ab initio prediction:Prodigal:002006;locus_tag=MMMDOFMJ_00417;product=hypothetical protein
M-gnaphalii_contig_6_1	Prodigal:002006	CDS	13544	14143	.	+	0	ID=MMMDOFMJ_00418;inference=ab initio prediction:Prodigal:002006;locus_tag=MMMDOFMJ_00418;product=hypothetical protein
M-gnaphalii_contig_6_1	Prodigal:002006	CDS	14252	15634	.	-	0	ID=MMMDOFMJ_00419;eC_number=6.1.1.16;Name=cysS;db_xref=COG:COG0215;gene=cysS;inference=ab initio prediction:Prodigal:002006,similar to AA sequence:UniProtKB:P21888;locus_tag=MMMDOFMJ_00419;product=Cysteine--tRNA ligase
M-gnaphalii_contig_6_1	Prodigal:002006	CDS	15966	16292	.	+	0	ID=MMMDOFMJ_00420;inference=ab initio prediction:Prodigal:002006;locus_tag=MMMDOFMJ_00420;product=hypothetical protein
M-gnaphalii_contig_6_1	Prodigal:002006	CDS	16312	16839	.	-	0	ID=MMMDOFMJ_00421;inference=ab initio prediction:Prodigal:002006;locus_tag=MMMDOFMJ_00421;product=hypothetical protein
M-gnaphalii_contig_6_1	Prodigal:002006	CDS	16992	18014	.	+	0	ID=MMMDOFMJ_00422;inference=ab initio prediction:Prodigal:002006;locus_tag=MMMDOFMJ_00422;product=hypothetical protein
M-gnaphalii_contig_6_1	Prodigal:002006	CDS	18230	20395	.	+	0	ID=MMMDOFMJ_00423;Name=pal_1;gene=pal_1;inference=ab initio prediction:Prodigal:002006,protein motif:HAMAP:MF_02204;locus_tag=MMMDOFMJ_00423;product=Peptidoglycan-associated lipoprotein
M-gnaphalii_contig_6_1	Prodigal:002006	CDS	20576	21811	.	+	0	ID=MMMDOFMJ_00424;Name=ynfM;gene=ynfM;inference=ab initio prediction:Prodigal:002006,similar to AA sequence:UniProtKB:P43531;locus_tag=MMMDOFMJ_00424;product=Inner membrane transport protein YnfM
M-gnaphalii_contig_6_1	Prodigal:002006	CDS	21822	22595	.	+	0	ID=MMMDOFMJ_00425;eC_number=2.1.1.-;Name=ycgJ;gene=ycgJ;inference=ab initio prediction:Prodigal:002006,similar to AA sequence:UniProtKB:O31474;locus_tag=MMMDOFMJ_00425;product=putative methyltransferase YcgJ
M-gnaphalii_contig_6_1	Prodigal:002006	CDS	23038	23235	.	+	0	ID=MMMDOFMJ_00426;inference=ab initio prediction:Prodigal:002006;locus_tag=MMMDOFMJ_00426;product=hypothetical protein
M-gnaphalii_contig_6_1	Prodigal:002006	CDS	23417	23701	.	+	0	ID=MMMDOFMJ_00427;inference=ab initio prediction:Prodigal:002006;locus_tag=MMMDOFMJ_00427;product=hypothetical protein
M-gnaphalii_contig_6_1	Prodigal:002006	CDS	23715	23972	.	-	0	ID=MMMDOFMJ_00428;inference=ab initio prediction:Prodigal:002006;locus_tag=MMMDOFMJ_00428;product=hypothetical protein
M-gnaphalii_contig_6_1	Prodigal:002006	CDS	24511	24867	.	+	0	ID=MMMDOFMJ_00429;inference=ab initio prediction:Prodigal:002006;locus_tag=MMMDOFMJ_00429;product=hypothetical protein
M-gnaphalii_contig_6_1	Prodigal:002006	CDS	24880	25428	.	-	0	ID=MMMDOFMJ_00430;inference=ab initio prediction:Prodigal:002006;locus_tag=MMMDOFMJ_00430;product=hypothetical protein
M-gnaphalii_contig_6_1	Prodigal:002006	CDS	25540	26475	.	-	0	ID=MMMDOFMJ_00431;Name=oxyR_1;gene=oxyR_1;inference=ab initio prediction:Prodigal:002006,similar to AA sequence:UniProtKB:P0ACQ4;locus_tag=MMMDOFMJ_00431;product=Hydrogen peroxide-inducible genes activator
M-gnaphalii_contig_6_1	Prodigal:002006	CDS	26588	28105	.	-	0	ID=MMMDOFMJ_00432;inference=ab initio prediction:Prodigal:002006;locus_tag=MMMDOFMJ_00432;product=hypothetical protein
M-gnaphalii_contig_6_1	Prodigal:002006	CDS	28358	28528	.	+	0	ID=MMMDOFMJ_00433;inference=ab initio prediction:Prodigal:002006;locus_tag=MMMDOFMJ_00433;product=hypothetical protein
M-gnaphalii_contig_6_1	Prodigal:002006	CDS	28556	28846	.	-	0	ID=MMMDOFMJ_00434;inference=ab initio prediction:Prodigal:002006;locus_tag=MMMDOFMJ_00434;product=hypothetical protein
M-gnaphalii_contig_6_1	Prodigal:002006	CDS	28857	31712	.	-	0	ID=MMMDOFMJ_00435;eC_number=1.17.1.9;inference=ab initio prediction:Prodigal:002006,similar to AA sequence:UniProtKB:Q99RW4;locus_tag=MMMDOFMJ_00435;product=Putative formate dehydrogenase
M-gnaphalii_contig_6_1	Prodigal:002006	CDS	31723	33288	.	-	0	ID=MMMDOFMJ_00436;eC_number=7.-.-.-;Name=rsxC_2;gene=rsxC_2;inference=ab initio prediction:Prodigal:002006,protein motif:HAMAP:MF_00461;locus_tag=MMMDOFMJ_00436;product=Ion-translocating oxidoreductase complex subunit C
M-gnaphalii_contig_6_1	Prodigal:002006	CDS	33285	33758	.	-	0	ID=MMMDOFMJ_00437;eC_number=1.12.1.3;Name=hndA;db_xref=COG:COG1905;gene=hndA;inference=ab initio prediction:Prodigal:002006,similar to AA sequence:UniProtKB:Q46505;locus_tag=MMMDOFMJ_00437;product=NADP-reducing hydrogenase subunit HndA
M-gnaphalii_contig_6_1	Prodigal:002006	CDS	33930	34238	.	-	0	ID=MMMDOFMJ_00438;inference=ab initio prediction:Prodigal:002006;locus_tag=MMMDOFMJ_00438;product=hypothetical protein
M-gnaphalii_contig_6_1	Prodigal:002006	CDS	34514	36580	.	+	0	ID=MMMDOFMJ_00439;eC_number=2.4.1.250;Name=mshA_1;gene=mshA_1;inference=ab initio prediction:Prodigal:002006,protein motif:HAMAP:MF_01695;locus_tag=MMMDOFMJ_00439;product=D-inositol-3-phosphate glycosyltransferase
M-gnaphalii_contig_6_1	Prodigal:002006	CDS	36577	37662	.	+	0	ID=MMMDOFMJ_00440;inference=ab initio prediction:Prodigal:002006;locus_tag=MMMDOFMJ_00440;product=hypothetical protein
M-gnaphalii_contig_6_1	Prodigal:002006	CDS	38055	39536	.	+	0	ID=MMMDOFMJ_00441;inference=ab initio prediction:Prodigal:002006;locus_tag=MMMDOFMJ_00441;product=hypothetical protein
M-gnaphalii_contig_6_1	Prodigal:002006	CDS	39547	40320	.	-	0	ID=MMMDOFMJ_00442;inference=ab initio prediction:Prodigal:002006;locus_tag=MMMDOFMJ_00442;product=hypothetical protein
M-gnaphalii_contig_6_1	Prodigal:002006	CDS	40446	41243	.	+	0	ID=MMMDOFMJ_00443;eC_number=2.4.1.187;inference=ab initio prediction:Prodigal:002006,protein motif:HAMAP:MF_02070;locus_tag=MMMDOFMJ_00443;product=N-acetylglucosaminyldiphosphoundecaprenol N-acetyl-beta-D-mannosaminyltransferase
M-gnaphalii_contig_6_1	Prodigal:002006	CDS	41330	41935	.	-	0	ID=MMMDOFMJ_00444;eC_number=3.6.1.-;Name=nudK;gene=nudK;inference=ab initio prediction:Prodigal:002006,similar to AA sequence:UniProtKB:P37128;locus_tag=MMMDOFMJ_00444;product=GDP-mannose pyrophosphatase NudK
M-gnaphalii_contig_6_1	Prodigal:002006	CDS	42045	42293	.	-	0	ID=MMMDOFMJ_00445;Name=tusA;db_xref=COG:COG0425;gene=tusA;inference=ab initio prediction:Prodigal:002006,similar to AA sequence:UniProtKB:D3RPC0;locus_tag=MMMDOFMJ_00445;product=Sulfur carrier protein TusA
M-gnaphalii_contig_6_1	Prodigal:002006	CDS	42368	42730	.	-	0	ID=MMMDOFMJ_00446;inference=ab initio prediction:Prodigal:002006;locus_tag=MMMDOFMJ_00446;product=hypothetical protein
M-gnaphalii_contig_6_1	Prodigal:002006	CDS	42868	44238	.	-	0	ID=MMMDOFMJ_00447;eC_number=6.3.2.2;Name=egtA;gene=egtA;inference=ab initio prediction:Prodigal:002006,protein motif:HAMAP:MF_02034;locus_tag=MMMDOFMJ_00447;product=Glutamate--cysteine ligase EgtA
M-gnaphalii_contig_6_1	Prodigal:002006	CDS	44485	44841	.	+	0	ID=MMMDOFMJ_00448;inference=ab initio prediction:Prodigal:002006;locus_tag=MMMDOFMJ_00448;product=hypothetical protein
M-gnaphalii_contig_6_1	Prodigal:002006	CDS	44838	45287	.	+	0	ID=MMMDOFMJ_00449;inference=ab initio prediction:Prodigal:002006;locus_tag=MMMDOFMJ_00449;product=hypothetical protein
M-gnaphalii_contig_6_1	Prodigal:002006	CDS	45307	45543	.	+	0	ID=MMMDOFMJ_00450;inference=ab initio prediction:Prodigal:002006;locus_tag=MMMDOFMJ_00450;product=hypothetical protein
M-gnaphalii_contig_6_1	Prodigal:002006	CDS	45540	47063	.	+	0	ID=MMMDOFMJ_00451;Name=yodF_1;db_xref=COG:COG0591;gene=yodF_1;inference=ab initio prediction:Prodigal:002006,similar to AA sequence:UniProtKB:O34745;locus_tag=MMMDOFMJ_00451;product=putative symporter YodF
M-gnaphalii_contig_6_1	Prodigal:002006	CDS	47067	47819	.	-	0	ID=MMMDOFMJ_00452;eC_number=2.1.1.193;Name=rsmE;db_xref=COG:COG1385;gene=rsmE;inference=ab initio prediction:Prodigal:002006,similar to AA sequence:UniProtKB:P0AGL7;locus_tag=MMMDOFMJ_00452;product=Ribosomal RNA small subunit methyltransferase E
M-gnaphalii_contig_6_1	Prodigal:002006	CDS	48028	48741	.	+	0	ID=MMMDOFMJ_00453;inference=ab initio prediction:Prodigal:002006;locus_tag=MMMDOFMJ_00453;product=hypothetical protein
M-gnaphalii_contig_6_1	Prodigal:002006	CDS	48776	49732	.	+	0	ID=MMMDOFMJ_00454;eC_number=2.5.1.39;Name=ubiA;db_xref=COG:COG0382;gene=ubiA;inference=ab initio prediction:Prodigal:002006,similar to AA sequence:UniProtKB:P0AGK1;locus_tag=MMMDOFMJ_00454;product=4-hydroxybenzoate octaprenyltransferase
M-gnaphalii_contig_6_1	Prodigal:002006	CDS	49739	50257	.	-	0	ID=MMMDOFMJ_00455;inference=ab initio prediction:Prodigal:002006;locus_tag=MMMDOFMJ_00455;product=hypothetical protein
M-gnaphalii_contig_6_1	Prodigal:002006	CDS	50550	51392	.	+	0	ID=MMMDOFMJ_00456;eC_number=3.1.3.7;Name=cysQ_1;gene=cysQ_1;inference=ab initio prediction:Prodigal:002006,protein motif:HAMAP:MF_02095;locus_tag=MMMDOFMJ_00456;product=3'(2')%2C5'-bisphosphate nucleotidase CysQ
M-gnaphalii_contig_6_1	Prodigal:002006	CDS	51376	51636	.	-	0	ID=MMMDOFMJ_00457;inference=ab initio prediction:Prodigal:002006;locus_tag=MMMDOFMJ_00457;product=hypothetical protein
M-gnaphalii_contig_6_1	Prodigal:002006	CDS	51831	52040	.	-	0	ID=MMMDOFMJ_00458;Name=cspA_2;db_xref=COG:COG1278;gene=cspA_2;inference=ab initio prediction:Prodigal:002006,similar to AA sequence:UniProtKB:Q9Z3S6;locus_tag=MMMDOFMJ_00458;product=Cold shock protein CspA
M-gnaphalii_contig_6_1	Aragorn:001002	tRNA	52057	52124	.	+	.	ID=MMMDOFMJ_00459;inference=COORDINATES:profile:Aragorn:001002;locus_tag=MMMDOFMJ_00459;product=tRNA-Ser(gct)
M-gnaphalii_contig_6_1	Prodigal:002006	CDS	52341	52730	.	+	0	ID=MMMDOFMJ_00460;inference=ab initio prediction:Prodigal:002006;locus_tag=MMMDOFMJ_00460;product=hypothetical protein
M-gnaphalii_contig_6_1	Prodigal:002006	CDS	52800	53021	.	-	0	ID=MMMDOFMJ_00461;inference=ab initio prediction:Prodigal:002006;locus_tag=MMMDOFMJ_00461;product=hypothetical protein
M-gnaphalii_contig_6_1	Prodigal:002006	CDS	53172	53750	.	+	0	ID=MMMDOFMJ_00462;eC_number=3.1.2.-;Name=yhbO;db_xref=COG:COG0693;gene=yhbO;inference=ab initio prediction:Prodigal:002006,similar to AA sequence:UniProtKB:P45470;locus_tag=MMMDOFMJ_00462;product=Protein/nucleic acid deglycase 2
M-gnaphalii_contig_6_1	Prodigal:002006	CDS	53869	54963	.	+	0	ID=MMMDOFMJ_00463;Name=hrcA;db_xref=COG:COG1420;gene=hrcA;inference=ab initio prediction:Prodigal:002006,similar to AA sequence:UniProtKB:P30727;locus_tag=MMMDOFMJ_00463;product=Heat-inducible transcription repressor HrcA
M-gnaphalii_contig_6_1	Prodigal:002006	CDS	55293	57341	.	-	0	ID=MMMDOFMJ_00464;eC_number=2.3.3.9;Name=glcB;db_xref=COG:COG2225;gene=glcB;inference=ab initio prediction:Prodigal:002006,similar to AA sequence:UniProtKB:Q9I636;locus_tag=MMMDOFMJ_00464;product=Malate synthase G
M-gnaphalii_contig_6_1	Prodigal:002006	CDS	57803	58618	.	-	0	ID=MMMDOFMJ_00465;inference=ab initio prediction:Prodigal:002006;locus_tag=MMMDOFMJ_00465;product=hypothetical protein
M-gnaphalii_contig_6_1	Prodigal:002006	CDS	58920	59348	.	-	0	ID=MMMDOFMJ_00466;eC_number=2.5.1.-;Name=fosB;gene=fosB;inference=ab initio prediction:Prodigal:002006,protein motif:HAMAP:MF_01512;locus_tag=MMMDOFMJ_00466;product=Metallothiol transferase FosB
M-gnaphalii_contig_6_1	Prodigal:002006	CDS	59548	60909	.	+	0	ID=MMMDOFMJ_00467;Name=kgtP;gene=kgtP;inference=ab initio prediction:Prodigal:002006,similar to AA sequence:UniProtKB:P0AEX3;locus_tag=MMMDOFMJ_00467;product=Alpha-ketoglutarate permease
M-gnaphalii_contig_6_1	Prodigal:002006	CDS	60973	61797	.	-	0	ID=MMMDOFMJ_00468;eC_number=2.3.1.247;Name=kce;gene=kce;inference=ab initio prediction:Prodigal:002006,similar to AA sequence:UniProtKB:B0VHH0;locus_tag=MMMDOFMJ_00468;product=3-keto-5-aminohexanoate cleavage enzyme
M-gnaphalii_contig_6_1	Prodigal:002006	CDS	62182	62793	.	+	0	ID=MMMDOFMJ_00469;eC_number=2.5.1.18;Name=gst_1;db_xref=COG:COG0625;gene=gst_1;inference=ab initio prediction:Prodigal:002006,similar to AA sequence:UniProtKB:P45875;locus_tag=MMMDOFMJ_00469;product=Glutathione S-transferase GST-4.5
M-gnaphalii_contig_6_1	Prodigal:002006	CDS	62813	63892	.	-	0	ID=MMMDOFMJ_00470;eC_number=1.1.1.83;Name=dmlA;db_xref=COG:COG0473;gene=dmlA;inference=ab initio prediction:Prodigal:002006,similar to AA sequence:UniProtKB:P76251;locus_tag=MMMDOFMJ_00470;product=D-malate dehydrogenase [decarboxylating]
M-gnaphalii_contig_6_1	Prodigal:002006	CDS	63951	65768	.	-	0	ID=MMMDOFMJ_00471;Name=clcB_1;gene=clcB_1;inference=ab initio prediction:Prodigal:002006,protein motif:HAMAP:MF_01203;locus_tag=MMMDOFMJ_00471;product=Voltage-gated ClC-type chloride channel ClcB
M-gnaphalii_contig_6_1	Prodigal:002006	CDS	65865	66893	.	-	0	ID=MMMDOFMJ_00472;eC_number=1.1.1.271;Name=fcl;gene=fcl;inference=ab initio prediction:Prodigal:002006,protein motif:HAMAP:MF_00956;locus_tag=MMMDOFMJ_00472;product=GDP-L-fucose synthase
M-gnaphalii_contig_6_1	Prodigal:002006	CDS	67102	67404	.	-	0	ID=MMMDOFMJ_00473;inference=ab initio prediction:Prodigal:002006;locus_tag=MMMDOFMJ_00473;product=hypothetical protein
M-gnaphalii_contig_6_1	Prodigal:002006	CDS	67613	67882	.	+	0	ID=MMMDOFMJ_00474;inference=ab initio prediction:Prodigal:002006;locus_tag=MMMDOFMJ_00474;product=hypothetical protein
M-gnaphalii_contig_6_1	Prodigal:002006	CDS	67879	68250	.	-	0	ID=MMMDOFMJ_00475;inference=ab initio prediction:Prodigal:002006;locus_tag=MMMDOFMJ_00475;product=hypothetical protein
M-gnaphalii_contig_6_1	Prodigal:002006	CDS	68380	70017	.	-	0	ID=MMMDOFMJ_00476;Name=pitA;db_xref=COG:COG0306;gene=pitA;inference=ab initio prediction:Prodigal:002006,similar to AA sequence:UniProtKB:P0AFJ7;locus_tag=MMMDOFMJ_00476;product=Low-affinity inorganic phosphate transporter 1
M-gnaphalii_contig_6_1	Prodigal:002006	CDS	70453	70686	.	+	0	ID=MMMDOFMJ_00477;inference=ab initio prediction:Prodigal:002006;locus_tag=MMMDOFMJ_00477;product=hypothetical protein
M-gnaphalii_contig_6_1	Prodigal:002006	CDS	70702	71346	.	-	0	ID=MMMDOFMJ_00478;inference=ab initio prediction:Prodigal:002006;locus_tag=MMMDOFMJ_00478;product=hypothetical protein
M-gnaphalii_contig_6_1	Prodigal:002006	CDS	71751	73310	.	+	0	ID=MMMDOFMJ_00479;inference=ab initio prediction:Prodigal:002006;locus_tag=MMMDOFMJ_00479;product=hypothetical protein
M-gnaphalii_contig_6_1	Prodigal:002006	CDS	73124	75091	.	-	0	ID=MMMDOFMJ_00480;inference=ab initio prediction:Prodigal:002006;locus_tag=MMMDOFMJ_00480;product=hypothetical protein
M-gnaphalii_contig_7_1	Prodigal:002006	CDS	81	1934	.	-	0	ID=MMMDOFMJ_00481;eC_number=2.7.-.-;Name=sasA_1;gene=sasA_1;inference=ab initio prediction:Prodigal:002006,protein motif:HAMAP:MF_01837;locus_tag=MMMDOFMJ_00481;product=Adaptive-response sensory-kinase SasA
M-gnaphalii_contig_7_1	Prodigal:002006	CDS	1967	2677	.	-	0	ID=MMMDOFMJ_00482;Name=baeR;db_xref=COG:COG0745;gene=baeR;inference=ab initio prediction:Prodigal:002006,similar to AA sequence:UniProtKB:P69228;locus_tag=MMMDOFMJ_00482;product=Transcriptional regulatory protein BaeR
M-gnaphalii_contig_7_1	Prodigal:002006	CDS	2944	3756	.	+	0	ID=MMMDOFMJ_00483;inference=ab initio prediction:Prodigal:002006;locus_tag=MMMDOFMJ_00483;product=hypothetical protein
M-gnaphalii_contig_7_1	Prodigal:002006	CDS	3896	5701	.	+	0	ID=MMMDOFMJ_00484;eC_number=3.6.5.-;Name=lepA;gene=lepA;inference=ab initio prediction:Prodigal:002006,similar to AA sequence:UniProtKB:P65272;locus_tag=MMMDOFMJ_00484;product=Elongation factor 4
M-gnaphalii_contig_7_1	Prodigal:002006	CDS	5960	7459	.	+	0	ID=MMMDOFMJ_00485;eC_number=2.7.11.1;Name=kaiC_1;db_xref=COG:COG0467;gene=kaiC_1;inference=ab initio prediction:Prodigal:002006,similar to AA sequence:UniProtKB:Q79PF4;locus_tag=MMMDOFMJ_00485;product=Circadian clock protein kinase KaiC
M-gnaphalii_contig_7_1	Prodigal:002006	CDS	7456	8547	.	+	0	ID=MMMDOFMJ_00486;inference=ab initio prediction:Prodigal:002006;locus_tag=MMMDOFMJ_00486;product=hypothetical protein
M-gnaphalii_contig_7_1	Prodigal:002006	CDS	8564	9493	.	-	0	ID=MMMDOFMJ_00487;inference=ab initio prediction:Prodigal:002006;locus_tag=MMMDOFMJ_00487;product=hypothetical protein
M-gnaphalii_contig_7_1	Prodigal:002006	CDS	9689	11626	.	-	0	ID=MMMDOFMJ_00488;Name=typA;db_xref=COG:COG1217;gene=typA;inference=ab initio prediction:Prodigal:002006,similar to AA sequence:UniProtKB:P32132;locus_tag=MMMDOFMJ_00488;product=GTP-binding protein TypA/BipA
M-gnaphalii_contig_7_1	Prodigal:002006	CDS	11808	12536	.	+	0	ID=MMMDOFMJ_00489;Name=minC_1;db_xref=COG:COG0850;gene=minC_1;inference=ab initio prediction:Prodigal:002006,similar to AA sequence:UniProtKB:P65359;locus_tag=MMMDOFMJ_00489;product=Septum site-determining protein MinC
M-gnaphalii_contig_7_1	Prodigal:002006	CDS	12812	13183	.	-	0	ID=MMMDOFMJ_00490;eC_number=4.2.1.96;inference=ab initio prediction:Prodigal:002006,protein motif:HAMAP:MF_00434;locus_tag=MMMDOFMJ_00490;product=Putative pterin-4-alpha-carbinolamine dehydratase
M-gnaphalii_contig_7_1	Prodigal:002006	CDS	13412	14398	.	+	0	ID=MMMDOFMJ_00491;inference=ab initio prediction:Prodigal:002006;locus_tag=MMMDOFMJ_00491;product=hypothetical protein
M-gnaphalii_contig_7_1	Prodigal:002006	CDS	14440	15174	.	+	0	ID=MMMDOFMJ_00492;Name=ssuC_1;db_xref=COG:COG0600;gene=ssuC_1;inference=ab initio prediction:Prodigal:002006,similar to AA sequence:UniProtKB:P40401;locus_tag=MMMDOFMJ_00492;product=Putative aliphatic sulfonates transport permease protein SsuC
M-gnaphalii_contig_7_1	Prodigal:002006	CDS	15155	15928	.	+	0	ID=MMMDOFMJ_00493;eC_number=3.6.3.-;Name=ssuB_1;db_xref=COG:COG1116;gene=ssuB_1;inference=ab initio prediction:Prodigal:002006,similar to AA sequence:UniProtKB:P97027;locus_tag=MMMDOFMJ_00493;product=Aliphatic sulfonates import ATP-binding protein SsuB
M-gnaphalii_contig_7_1	Prodigal:002006	CDS	15984	17129	.	-	0	ID=MMMDOFMJ_00494;inference=ab initio prediction:Prodigal:002006;locus_tag=MMMDOFMJ_00494;product=hypothetical protein
M-gnaphalii_contig_7_1	Prodigal:002006	CDS	17226	18083	.	-	0	ID=MMMDOFMJ_00495;Name=pheA;db_xref=COG:COG0077;gene=pheA;inference=ab initio prediction:Prodigal:002006,similar to AA sequence:UniProtKB:P0A9J8;locus_tag=MMMDOFMJ_00495;product=Bifunctional chorismate mutase/prephenate dehydratase
M-gnaphalii_contig_7_1	Prodigal:002006	CDS	18213	18956	.	-	0	ID=MMMDOFMJ_00496;eC_number=2.7.7.38;Name=kpsU;db_xref=COG:COG1212;gene=kpsU;inference=ab initio prediction:Prodigal:002006,similar to AA sequence:UniProtKB:P42216;locus_tag=MMMDOFMJ_00496;product=3-deoxy-manno-octulosonate cytidylyltransferase
M-gnaphalii_contig_7_1	Prodigal:002006	CDS	18935	19153	.	-	0	ID=MMMDOFMJ_00497;inference=ab initio prediction:Prodigal:002006;locus_tag=MMMDOFMJ_00497;product=hypothetical protein
M-gnaphalii_contig_7_1	Prodigal:002006	CDS	19239	20168	.	+	0	ID=MMMDOFMJ_00498;inference=ab initio prediction:Prodigal:002006;locus_tag=MMMDOFMJ_00498;product=hypothetical protein
M-gnaphalii_contig_7_1	Prodigal:002006	CDS	20288	22192	.	+	0	ID=MMMDOFMJ_00499;inference=ab initio prediction:Prodigal:002006;locus_tag=MMMDOFMJ_00499;product=hypothetical protein
M-gnaphalii_contig_7_1	Prodigal:002006	CDS	22306	24174	.	+	0	ID=MMMDOFMJ_00500;inference=ab initio prediction:Prodigal:002006;locus_tag=MMMDOFMJ_00500;product=hypothetical protein
M-gnaphalii_contig_7_1	Prodigal:002006	CDS	24235	25338	.	+	0	ID=MMMDOFMJ_00501;Name=yejB;db_xref=COG:COG4174;gene=yejB;inference=ab initio prediction:Prodigal:002006,similar to AA sequence:UniProtKB:P0AFU0;locus_tag=MMMDOFMJ_00501;product=Inner membrane ABC transporter permease protein YejB
M-gnaphalii_contig_7_1	Prodigal:002006	CDS	25395	25961	.	+	0	ID=MMMDOFMJ_00502;eC_number=2.3.1.-;Name=eis;gene=eis;inference=ab initio prediction:Prodigal:002006,protein motif:HAMAP:MF_01812;locus_tag=MMMDOFMJ_00502;product=N-acetyltransferase Eis
M-gnaphalii_contig_7_1	Prodigal:002006	CDS	26054	28138	.	-	0	ID=MMMDOFMJ_00503;inference=ab initio prediction:Prodigal:002006;locus_tag=MMMDOFMJ_00503;product=hypothetical protein
M-gnaphalii_contig_7_1	Prodigal:002006	CDS	28227	31082	.	-	0	ID=MMMDOFMJ_00504;inference=ab initio prediction:Prodigal:002006;locus_tag=MMMDOFMJ_00504;product=hypothetical protein
M-gnaphalii_contig_7_1	Prodigal:002006	CDS	31092	32006	.	-	0	ID=MMMDOFMJ_00505;inference=ab initio prediction:Prodigal:002006;locus_tag=MMMDOFMJ_00505;product=hypothetical protein
M-gnaphalii_contig_7_1	Prodigal:002006	CDS	32020	33027	.	-	0	ID=MMMDOFMJ_00506;eC_number=3.6.3.-;Name=ravA_1;db_xref=COG:COG0714;gene=ravA_1;inference=ab initio prediction:Prodigal:002006,similar to AA sequence:UniProtKB:P31473;locus_tag=MMMDOFMJ_00506;product=ATPase RavA
M-gnaphalii_contig_7_1	Prodigal:002006	CDS	33240	33665	.	+	0	ID=MMMDOFMJ_00507;inference=ab initio prediction:Prodigal:002006;locus_tag=MMMDOFMJ_00507;product=hypothetical protein
M-gnaphalii_contig_7_1	Prodigal:002006	CDS	33739	34344	.	+	0	ID=MMMDOFMJ_00508;inference=ab initio prediction:Prodigal:002006;locus_tag=MMMDOFMJ_00508;product=hypothetical protein
M-gnaphalii_contig_7_1	Prodigal:002006	CDS	34341	35021	.	+	0	ID=MMMDOFMJ_00509;eC_number=3.6.1.-;Name=nudL;gene=nudL;inference=ab initio prediction:Prodigal:002006,protein motif:HAMAP:MF_01592;locus_tag=MMMDOFMJ_00509;product=putative Nudix hydrolase NudL
M-gnaphalii_contig_7_1	Prodigal:002006	CDS	35056	35313	.	+	0	ID=MMMDOFMJ_00510;inference=ab initio prediction:Prodigal:002006;locus_tag=MMMDOFMJ_00510;product=hypothetical protein
M-gnaphalii_contig_7_1	Prodigal:002006	CDS	35310	36563	.	+	0	ID=MMMDOFMJ_00511;eC_number=2.7.7.-;db_xref=COG:COG0617;inference=ab initio prediction:Prodigal:002006,similar to AA sequence:UniProtKB:Q5WGA1;locus_tag=MMMDOFMJ_00511;product=CC-adding tRNA nucleotidyltransferase
M-gnaphalii_contig_7_1	Prodigal:002006	CDS	36580	37413	.	-	0	ID=MMMDOFMJ_00512;eC_number=4.2.1.20;Name=trpA;db_xref=COG:COG0159;gene=trpA;inference=ab initio prediction:Prodigal:002006,similar to AA sequence:UniProtKB:Q5ZVY3;locus_tag=MMMDOFMJ_00512;product=Tryptophan synthase alpha chain
M-gnaphalii_contig_7_1	Prodigal:002006	CDS	37653	39734	.	+	0	ID=MMMDOFMJ_00513;eC_number=2.7.13.3;Name=rcsC_2;gene=rcsC_2;inference=ab initio prediction:Prodigal:002006,protein motif:HAMAP:MF_00979;locus_tag=MMMDOFMJ_00513;product=Sensor histidine kinase RcsC
M-gnaphalii_contig_7_1	Prodigal:002006	CDS	39819	40154	.	+	0	ID=MMMDOFMJ_00514;inference=ab initio prediction:Prodigal:002006;locus_tag=MMMDOFMJ_00514;product=hypothetical protein
M-gnaphalii_contig_7_1	Prodigal:002006	CDS	40257	40844	.	+	0	ID=MMMDOFMJ_00515;inference=ab initio prediction:Prodigal:002006;locus_tag=MMMDOFMJ_00515;product=hypothetical protein
M-gnaphalii_contig_7_1	Prodigal:002006	CDS	40867	41880	.	-	0	ID=MMMDOFMJ_00516;eC_number=2.7.1.45;Name=kdgK;gene=kdgK;inference=ab initio prediction:Prodigal:002006,similar to AA sequence:UniProtKB:Q53W83;locus_tag=MMMDOFMJ_00516;product=2-dehydro-3-deoxygluconokinase
M-gnaphalii_contig_7_1	Prodigal:002006	CDS	42107	43897	.	-	0	ID=MMMDOFMJ_00517;inference=ab initio prediction:Prodigal:002006;locus_tag=MMMDOFMJ_00517;product=hypothetical protein
M-gnaphalii_contig_7_1	Prodigal:002006	CDS	44039	45349	.	+	0	ID=MMMDOFMJ_00518;eC_number=1.8.5.-;Name=msrP_2;gene=msrP_2;inference=ab initio prediction:Prodigal:002006,protein motif:HAMAP:MF_01206;locus_tag=MMMDOFMJ_00518;product=Protein-methionine-sulfoxide reductase catalytic subunit MsrP
M-gnaphalii_contig_7_1	Prodigal:002006	CDS	45330	45863	.	+	0	ID=MMMDOFMJ_00519;inference=ab initio prediction:Prodigal:002006;locus_tag=MMMDOFMJ_00519;product=hypothetical protein
M-gnaphalii_contig_7_1	Prodigal:002006	CDS	46008	46133	.	+	0	ID=MMMDOFMJ_00520;inference=ab initio prediction:Prodigal:002006;locus_tag=MMMDOFMJ_00520;product=hypothetical protein
M-gnaphalii_contig_7_1	Prodigal:002006	CDS	46222	46560	.	-	0	ID=MMMDOFMJ_00521;inference=ab initio prediction:Prodigal:002006;locus_tag=MMMDOFMJ_00521;product=hypothetical protein
M-gnaphalii_contig_7_1	Prodigal:002006	CDS	46737	49175	.	+	0	ID=MMMDOFMJ_00522;eC_number=6.5.1.2;Name=ligA;db_xref=COG:COG0272;gene=ligA;inference=ab initio prediction:Prodigal:002006,similar to AA sequence:UniProtKB:P43813;locus_tag=MMMDOFMJ_00522;product=DNA ligase
M-gnaphalii_contig_7_1	Prodigal:002006	CDS	49190	49846	.	-	0	ID=MMMDOFMJ_00523;inference=ab initio prediction:Prodigal:002006;locus_tag=MMMDOFMJ_00523;product=hypothetical protein
M-gnaphalii_contig_7_1	Prodigal:002006	CDS	50241	51455	.	+	0	ID=MMMDOFMJ_00524;inference=ab initio prediction:Prodigal:002006;locus_tag=MMMDOFMJ_00524;product=hypothetical protein
M-gnaphalii_contig_7_1	Prodigal:002006	CDS	51568	52071	.	+	0	ID=MMMDOFMJ_00525;inference=ab initio prediction:Prodigal:002006;locus_tag=MMMDOFMJ_00525;product=hypothetical protein
M-gnaphalii_contig_7_1	Prodigal:002006	CDS	52127	52672	.	-	0	ID=MMMDOFMJ_00526;inference=ab initio prediction:Prodigal:002006;locus_tag=MMMDOFMJ_00526;product=hypothetical protein
M-gnaphalii_contig_7_1	Prodigal:002006	CDS	52890	53894	.	+	0	ID=MMMDOFMJ_00527;eC_number=1.1.1.29;inference=ab initio prediction:Prodigal:002006,similar to AA sequence:UniProtKB:P36234;locus_tag=MMMDOFMJ_00527;product=Glycerate dehydrogenase
M-gnaphalii_contig_7_1	Prodigal:002006	CDS	53952	54242	.	+	0	ID=MMMDOFMJ_00528;inference=ab initio prediction:Prodigal:002006;locus_tag=MMMDOFMJ_00528;product=hypothetical protein
M-gnaphalii_contig_7_1	Prodigal:002006	CDS	54220	54945	.	-	0	ID=MMMDOFMJ_00529;inference=ab initio prediction:Prodigal:002006;locus_tag=MMMDOFMJ_00529;product=hypothetical protein
M-gnaphalii_contig_7_1	Prodigal:002006	CDS	55072	56016	.	+	0	ID=MMMDOFMJ_00530;eC_number=5.1.3.24;Name=nanM;gene=nanM;inference=ab initio prediction:Prodigal:002006,protein motif:HAMAP:MF_01195;locus_tag=MMMDOFMJ_00530;product=N-acetylneuraminate epimerase
M-gnaphalii_contig_7_1	Prodigal:002006	CDS	56245	57423	.	+	0	ID=MMMDOFMJ_00531;Name=ydhP;db_xref=COG:COG2814;gene=ydhP;inference=ab initio prediction:Prodigal:002006,similar to AA sequence:UniProtKB:P77389;locus_tag=MMMDOFMJ_00531;product=Inner membrane transport protein YdhP
M-gnaphalii_contig_7_1	Prodigal:002006	CDS	57428	58303	.	-	0	ID=MMMDOFMJ_00532;eC_number=1.1.1.60;Name=garR;db_xref=COG:COG2084;gene=garR;inference=ab initio prediction:Prodigal:002006,similar to AA sequence:UniProtKB:P0ABQ2;locus_tag=MMMDOFMJ_00532;product=2-hydroxy-3-oxopropionate reductase
M-gnaphalii_contig_7_1	Prodigal:002006	CDS	58445	59833	.	+	0	ID=MMMDOFMJ_00533;Name=ribZ;gene=ribZ;inference=ab initio prediction:Prodigal:002006,similar to AA sequence:UniProtKB:Q180E3;locus_tag=MMMDOFMJ_00533;product=Riboflavin transporter RibZ
M-gnaphalii_contig_7_1	Prodigal:002006	CDS	59916	60707	.	+	0	ID=MMMDOFMJ_00534;eC_number=1.1.1.100;Name=fabG_2;gene=fabG_2;inference=ab initio prediction:Prodigal:002006,similar to AA sequence:UniProtKB:O67610;locus_tag=MMMDOFMJ_00534;product=3-oxoacyl-[acyl-carrier-protein] reductase FabG
M-gnaphalii_contig_7_1	Prodigal:002006	CDS	60773	61117	.	-	0	ID=MMMDOFMJ_00535;inference=ab initio prediction:Prodigal:002006;locus_tag=MMMDOFMJ_00535;product=hypothetical protein
M-gnaphalii_contig_7_1	Prodigal:002006	CDS	62298	62570	.	+	0	ID=MMMDOFMJ_00536;inference=ab initio prediction:Prodigal:002006;locus_tag=MMMDOFMJ_00536;product=hypothetical protein
M-gnaphalii_contig_7_1	Prodigal:002006	CDS	62690	63130	.	+	0	ID=MMMDOFMJ_00537;inference=ab initio prediction:Prodigal:002006;locus_tag=MMMDOFMJ_00537;product=hypothetical protein
M-gnaphalii_contig_7_1	Prodigal:002006	CDS	63213	63608	.	-	0	ID=MMMDOFMJ_00538;inference=ab initio prediction:Prodigal:002006;locus_tag=MMMDOFMJ_00538;product=hypothetical protein
M-gnaphalii_contig_7_1	Prodigal:002006	CDS	64000	64716	.	+	0	ID=MMMDOFMJ_00539;inference=ab initio prediction:Prodigal:002006;locus_tag=MMMDOFMJ_00539;product=hypothetical protein
M-gnaphalii_contig_7_1	Prodigal:002006	CDS	64713	66047	.	+	0	ID=MMMDOFMJ_00540;inference=ab initio prediction:Prodigal:002006,similar to AA sequence:UniProtKB:P9WJX1;locus_tag=MMMDOFMJ_00540;product=putative MFS-type transporter
M-gnaphalii_contig_7_1	Prodigal:002006	CDS	66344	68110	.	+	0	ID=MMMDOFMJ_00541;eC_number=3.6.3.-;db_xref=COG:COG1132;inference=ab initio prediction:Prodigal:002006,similar to AA sequence:UniProtKB:Q99T13;locus_tag=MMMDOFMJ_00541;product=Putative multidrug export ATP-binding/permease protein
M-gnaphalii_contig_7_1	Prodigal:002006	CDS	68193	69107	.	-	0	ID=MMMDOFMJ_00542;inference=ab initio prediction:Prodigal:002006;locus_tag=MMMDOFMJ_00542;product=hypothetical protein
M-gnaphalii_contig_7_1	Prodigal:002006	CDS	69324	70019	.	-	0	ID=MMMDOFMJ_00543;inference=ab initio prediction:Prodigal:002006;locus_tag=MMMDOFMJ_00543;product=hypothetical protein
M-gnaphalii_contig_7_1	Prodigal:002006	CDS	70744	71964	.	+	0	ID=MMMDOFMJ_00544;inference=ab initio prediction:Prodigal:002006;locus_tag=MMMDOFMJ_00544;product=hypothetical protein
M-gnaphalii_contig_7_1	Prodigal:002006	CDS	72079	72543	.	-	0	ID=MMMDOFMJ_00545;inference=ab initio prediction:Prodigal:002006;locus_tag=MMMDOFMJ_00545;product=hypothetical protein
M-gnaphalii_contig_7_1	Prodigal:002006	CDS	73060	73965	.	-	0	ID=MMMDOFMJ_00546;eC_number=2.1.1.33;Name=trmB;gene=trmB;inference=ab initio prediction:Prodigal:002006,protein motif:HAMAP:MF_01057;locus_tag=MMMDOFMJ_00546;product=tRNA (guanine-N(7)-)-methyltransferase
M-gnaphalii_contig_7_1	Prodigal:002006	CDS	74120	75295	.	-	0	ID=MMMDOFMJ_00547;eC_number=2.5.1.6;Name=metK;db_xref=COG:COG0192;gene=metK;inference=ab initio prediction:Prodigal:002006,similar to AA sequence:UniProtKB:P0A817;locus_tag=MMMDOFMJ_00547;product=S-adenosylmethionine synthase
M-gnaphalii_contig_7_1	Prodigal:002006	CDS	75435	75845	.	-	0	ID=MMMDOFMJ_00548;inference=ab initio prediction:Prodigal:002006;locus_tag=MMMDOFMJ_00548;product=hypothetical protein
M-gnaphalii_contig_7_1	Prodigal:002006	CDS	76488	77297	.	+	0	ID=MMMDOFMJ_00549;inference=ab initio prediction:Prodigal:002006;locus_tag=MMMDOFMJ_00549;product=hypothetical protein
M-gnaphalii_contig_7_1	Prodigal:002006	CDS	77305	78783	.	+	0	ID=MMMDOFMJ_00550;eC_number=3.4.-.-;Name=bepA_1;gene=bepA_1;inference=ab initio prediction:Prodigal:002006,protein motif:HAMAP:MF_00997;locus_tag=MMMDOFMJ_00550;product=Beta-barrel assembly-enhancing protease
M-gnaphalii_contig_7_1	Prodigal:002006	CDS	79063	80823	.	+	0	ID=MMMDOFMJ_00551;inference=ab initio prediction:Prodigal:002006;locus_tag=MMMDOFMJ_00551;product=hypothetical protein
M-gnaphalii_contig_7_1	Prodigal:002006	CDS	80846	81766	.	-	0	ID=MMMDOFMJ_00552;inference=ab initio prediction:Prodigal:002006;locus_tag=MMMDOFMJ_00552;product=hypothetical protein
M-gnaphalii_contig_7_1	Prodigal:002006	CDS	82032	82628	.	+	0	ID=MMMDOFMJ_00553;eC_number=1.15.1.1;Name=sodB;db_xref=COG:COG0605;gene=sodB;inference=ab initio prediction:Prodigal:002006,similar to AA sequence:UniProtKB:Q9XD74;locus_tag=MMMDOFMJ_00553;product=Superoxide dismutase [Mn]
M-gnaphalii_contig_7_1	Prodigal:002006	CDS	82809	84338	.	+	0	ID=MMMDOFMJ_00554;Name=murJ_1;db_xref=COG:COG0728;gene=murJ_1;inference=ab initio prediction:Prodigal:002006,similar to AA sequence:UniProtKB:P0AF16;locus_tag=MMMDOFMJ_00554;product=Lipid II flippase MurJ
M-gnaphalii_contig_7_1	Prodigal:002006	CDS	84339	87449	.	-	0	ID=MMMDOFMJ_00555;inference=ab initio prediction:Prodigal:002006;locus_tag=MMMDOFMJ_00555;product=hypothetical protein
M-gnaphalii_contig_7_1	Prodigal:002006	CDS	87590	88366	.	-	0	ID=MMMDOFMJ_00556;eC_number=2.7.7.99;Name=murU;db_xref=COG:COG1208;gene=murU;inference=ab initio prediction:Prodigal:002006,similar to AA sequence:UniProtKB:Q88QT2;locus_tag=MMMDOFMJ_00556;product=N-acetylmuramate alpha-1-phosphate uridylyltransferase
M-gnaphalii_contig_7_1	Prodigal:002006	CDS	88430	88855	.	-	0	ID=MMMDOFMJ_00557;inference=ab initio prediction:Prodigal:002006;locus_tag=MMMDOFMJ_00557;product=hypothetical protein
M-gnaphalii_contig_7_1	Prodigal:002006	CDS	88908	89366	.	-	0	ID=MMMDOFMJ_00558;inference=ab initio prediction:Prodigal:002006;locus_tag=MMMDOFMJ_00558;product=hypothetical protein
M-gnaphalii_contig_7_1	Prodigal:002006	CDS	89363	90946	.	-	0	ID=MMMDOFMJ_00559;inference=ab initio prediction:Prodigal:002006;locus_tag=MMMDOFMJ_00559;product=hypothetical protein
M-gnaphalii_contig_7_1	Prodigal:002006	CDS	91094	93607	.	-	0	ID=MMMDOFMJ_00560;eC_number=2.7.13.3;Name=divL;gene=divL;inference=ab initio prediction:Prodigal:002006,similar to AA sequence:UniProtKB:Q9RQQ9;locus_tag=MMMDOFMJ_00560;product=Sensor protein DivL
M-gnaphalii_contig_7_1	Prodigal:002006	CDS	93975	95381	.	-	0	ID=MMMDOFMJ_00561;eC_number=3.3.1.1;Name=ahcY;gene=ahcY;inference=ab initio prediction:Prodigal:002006,similar to AA sequence:UniProtKB:A0A087WNH6;locus_tag=MMMDOFMJ_00561;product=Adenosylhomocysteinase
M-gnaphalii_contig_7_1	Prodigal:002006	CDS	95662	97383	.	+	0	ID=MMMDOFMJ_00562;inference=ab initio prediction:Prodigal:002006;locus_tag=MMMDOFMJ_00562;product=hypothetical protein
M-gnaphalii_contig_7_1	Prodigal:002006	CDS	97606	98244	.	+	0	ID=MMMDOFMJ_00563;Name=ompA;gene=ompA;inference=ab initio prediction:Prodigal:002006,protein motif:HAMAP:MF_00842;locus_tag=MMMDOFMJ_00563;product=Outer membrane protein A
M-gnaphalii_contig_7_1	Prodigal:002006	CDS	98323	99279	.	+	0	ID=MMMDOFMJ_00564;inference=ab initio prediction:Prodigal:002006;locus_tag=MMMDOFMJ_00564;product=hypothetical protein
M-gnaphalii_contig_7_1	Prodigal:002006	CDS	99340	102498	.	+	0	ID=MMMDOFMJ_00565;Name=mdtC_1;gene=mdtC_1;inference=ab initio prediction:Prodigal:002006,similar to AA sequence:UniProtKB:Q1R9Z5;locus_tag=MMMDOFMJ_00565;product=Multidrug resistance protein MdtC
M-gnaphalii_contig_7_1	Prodigal:002006	CDS	102569	103471	.	-	0	ID=MMMDOFMJ_00566;eC_number=1.1.1.169;Name=panE_1;db_xref=COG:COG1893;gene=panE_1;inference=ab initio prediction:Prodigal:002006,similar to AA sequence:UniProtKB:Q9HW09;locus_tag=MMMDOFMJ_00566;product=2-dehydropantoate 2-reductase
M-gnaphalii_contig_7_1	Prodigal:002006	CDS	103621	103812	.	+	0	ID=MMMDOFMJ_00567;inference=ab initio prediction:Prodigal:002006;locus_tag=MMMDOFMJ_00567;product=hypothetical protein
M-gnaphalii_contig_7_1	Prodigal:002006	CDS	103894	104826	.	-	0	ID=MMMDOFMJ_00568;inference=ab initio prediction:Prodigal:002006;locus_tag=MMMDOFMJ_00568;product=hypothetical protein
M-gnaphalii_contig_7_1	Prodigal:002006	CDS	104854	106665	.	-	0	ID=MMMDOFMJ_00569;inference=ab initio prediction:Prodigal:002006;locus_tag=MMMDOFMJ_00569;product=hypothetical protein
M-gnaphalii_contig_7_1	Prodigal:002006	CDS	106800	110552	.	-	0	ID=MMMDOFMJ_00570;eC_number=2.1.1.13;Name=metH;db_xref=COG:COG0646;gene=metH;inference=ab initio prediction:Prodigal:002006,similar to AA sequence:UniProtKB:P13009;locus_tag=MMMDOFMJ_00570;product=Methionine synthase
M-gnaphalii_contig_7_1	Prodigal:002006	CDS	110716	111636	.	-	0	ID=MMMDOFMJ_00571;eC_number=1.5.1.20;Name=metF;db_xref=COG:COG0685;gene=metF;inference=ab initio prediction:Prodigal:002006,similar to AA sequence:UniProtKB:P0AEZ1;locus_tag=MMMDOFMJ_00571;product=5%2C10-methylenetetrahydrofolate reductase
M-gnaphalii_contig_7_1	Prodigal:002006	CDS	111689	112642	.	-	0	ID=MMMDOFMJ_00572;eC_number=2.1.1.163;Name=COQ5_1;gene=COQ5_1;inference=ab initio prediction:Prodigal:002006,protein motif:HAMAP:MF_01813;locus_tag=MMMDOFMJ_00572;product=2-methoxy-6-polyprenyl-1%2C4-benzoquinol methylase%2C mitochondrial
M-gnaphalii_contig_7_1	Prodigal:002006	CDS	113035	114012	.	-	0	ID=MMMDOFMJ_00573;eC_number=2.7.13.3;inference=ab initio prediction:Prodigal:002006,similar to AA sequence:UniProtKB:Q8YC53;locus_tag=MMMDOFMJ_00573;product=Blue-light-activated histidine kinase
M-gnaphalii_contig_8_1	Prodigal:002006	CDS	10	543	.	+	0	ID=MMMDOFMJ_00574;inference=ab initio prediction:Prodigal:002006;locus_tag=MMMDOFMJ_00574;product=hypothetical protein
M-gnaphalii_contig_8_1	Prodigal:002006	CDS	631	1974	.	-	0	ID=MMMDOFMJ_00575;inference=ab initio prediction:Prodigal:002006;locus_tag=MMMDOFMJ_00575;product=hypothetical protein
M-gnaphalii_contig_8_1	Prodigal:002006	CDS	2274	2708	.	+	0	ID=MMMDOFMJ_00576;inference=ab initio prediction:Prodigal:002006;locus_tag=MMMDOFMJ_00576;product=hypothetical protein
M-gnaphalii_contig_8_1	Prodigal:002006	CDS	2776	4776	.	-	0	ID=MMMDOFMJ_00577;Name=rpoD;db_xref=COG:COG0568;gene=rpoD;inference=ab initio prediction:Prodigal:002006,similar to AA sequence:UniProtKB:Q2K619;locus_tag=MMMDOFMJ_00577;product=RNA polymerase sigma factor RpoD
M-gnaphalii_contig_8_1	Prodigal:002006	CDS	4945	6804	.	-	0	ID=MMMDOFMJ_00578;eC_number=2.7.7.-;Name=dnaG;gene=dnaG;inference=ab initio prediction:Prodigal:002006,protein motif:HAMAP:MF_00974;locus_tag=MMMDOFMJ_00578;product=DNA primase
M-gnaphalii_contig_8_1	Prodigal:002006	CDS	7149	7421	.	+	0	ID=MMMDOFMJ_00579;inference=ab initio prediction:Prodigal:002006;locus_tag=MMMDOFMJ_00579;product=hypothetical protein
M-gnaphalii_contig_8_1	Prodigal:002006	CDS	7476	7940	.	-	0	ID=MMMDOFMJ_00580;Name=yqeY;db_xref=COG:COG1610;gene=yqeY;inference=ab initio prediction:Prodigal:002006,similar to AA sequence:UniProtKB:P54464;locus_tag=MMMDOFMJ_00580;product=putative protein YqeY
M-gnaphalii_contig_8_1	Prodigal:002006	CDS	8192	9421	.	+	0	ID=MMMDOFMJ_00581;eC_number=6.3.5.5;Name=carA;db_xref=COG:COG0505;gene=carA;inference=ab initio prediction:Prodigal:002006,similar to AA sequence:UniProtKB:P0A6F1;locus_tag=MMMDOFMJ_00581;product=Carbamoyl-phosphate synthase small chain
M-gnaphalii_contig_8_1	Prodigal:002006	CDS	9595	9972	.	+	0	ID=MMMDOFMJ_00582;inference=ab initio prediction:Prodigal:002006;locus_tag=MMMDOFMJ_00582;product=hypothetical protein
M-gnaphalii_contig_8_1	Prodigal:002006	CDS	10046	10489	.	-	0	ID=MMMDOFMJ_00583;db_xref=COG:COG3794;inference=ab initio prediction:Prodigal:002006,similar to AA sequence:UniProtKB:P04171;locus_tag=MMMDOFMJ_00583;product=Pseudoazurin
M-gnaphalii_contig_8_1	Prodigal:002006	CDS	10796	14269	.	+	0	ID=MMMDOFMJ_00584;eC_number=6.3.5.5;Name=carB;db_xref=COG:COG0458;gene=carB;inference=ab initio prediction:Prodigal:002006,similar to AA sequence:UniProtKB:P00968;locus_tag=MMMDOFMJ_00584;product=Carbamoyl-phosphate synthase large chain
M-gnaphalii_contig_8_1	Prodigal:002006	CDS	14388	14870	.	+	0	ID=MMMDOFMJ_00585;Name=greA_1;db_xref=COG:COG0782;gene=greA_1;inference=ab initio prediction:Prodigal:002006,similar to AA sequence:UniProtKB:P0A6W5;locus_tag=MMMDOFMJ_00585;product=Transcription elongation factor GreA
M-gnaphalii_contig_8_1	Prodigal:002006	CDS	14824	15402	.	+	0	ID=MMMDOFMJ_00586;inference=ab initio prediction:Prodigal:002006;locus_tag=MMMDOFMJ_00586;product=hypothetical protein
M-gnaphalii_contig_8_1	Prodigal:002006	CDS	15399	16436	.	+	0	ID=MMMDOFMJ_00587;inference=ab initio prediction:Prodigal:002006;locus_tag=MMMDOFMJ_00587;product=hypothetical protein
M-gnaphalii_contig_8_1	Prodigal:002006	CDS	16493	17470	.	+	0	ID=MMMDOFMJ_00588;eC_number=1.8.1.9;Name=trxB_1;db_xref=COG:COG0492;gene=trxB_1;inference=ab initio prediction:Prodigal:002006,similar to AA sequence:UniProtKB:P0A9P4;locus_tag=MMMDOFMJ_00588;product=Thioredoxin reductase
M-gnaphalii_contig_8_1	Prodigal:002006	CDS	17731	18621	.	+	0	ID=MMMDOFMJ_00589;Name=dmlR_1;gene=dmlR_1;inference=ab initio prediction:Prodigal:002006,similar to AA sequence:UniProtKB:P76250;locus_tag=MMMDOFMJ_00589;product=HTH-type transcriptional regulator DmlR
M-gnaphalii_contig_8_1	Prodigal:002006	CDS	18689	18955	.	+	0	ID=MMMDOFMJ_00590;inference=ab initio prediction:Prodigal:002006;locus_tag=MMMDOFMJ_00590;product=hypothetical protein
M-gnaphalii_contig_8_1	Prodigal:002006	CDS	18962	20674	.	-	0	ID=MMMDOFMJ_00591;eC_number=6.2.1.3;Name=fadD_1;db_xref=COG:COG0318;gene=fadD_1;inference=ab initio prediction:Prodigal:002006,similar to AA sequence:UniProtKB:P69451;locus_tag=MMMDOFMJ_00591;product=Long-chain-fatty-acid--CoA ligase
M-gnaphalii_contig_8_1	Prodigal:002006	CDS	20759	21460	.	-	0	ID=MMMDOFMJ_00592;inference=ab initio prediction:Prodigal:002006;locus_tag=MMMDOFMJ_00592;product=hypothetical protein
M-gnaphalii_contig_8_1	Prodigal:002006	CDS	21457	22953	.	-	0	ID=MMMDOFMJ_00593;eC_number=3.4.11.1;Name=pepA_1;db_xref=COG:COG0260;gene=pepA_1;inference=ab initio prediction:Prodigal:002006,similar to AA sequence:UniProtKB:O86436;locus_tag=MMMDOFMJ_00593;product=Cytosol aminopeptidase
M-gnaphalii_contig_8_1	Prodigal:002006	CDS	23163	24332	.	+	0	ID=MMMDOFMJ_00594;inference=ab initio prediction:Prodigal:002006;locus_tag=MMMDOFMJ_00594;product=hypothetical protein
M-gnaphalii_contig_8_1	Prodigal:002006	CDS	24341	25429	.	+	0	ID=MMMDOFMJ_00595;Name=lptG;db_xref=COG:COG0795;gene=lptG;inference=ab initio prediction:Prodigal:002006,similar to AA sequence:UniProtKB:P0ADC6;locus_tag=MMMDOFMJ_00595;product=Lipopolysaccharide export system permease protein LptG
M-gnaphalii_contig_8_1	Prodigal:002006	CDS	25485	28079	.	+	0	ID=MMMDOFMJ_00596;Name=lptD;gene=lptD;inference=ab initio prediction:Prodigal:002006,protein motif:HAMAP:MF_01411;locus_tag=MMMDOFMJ_00596;product=LPS-assembly protein LptD
M-gnaphalii_contig_8_1	Prodigal:002006	CDS	28122	29123	.	+	0	ID=MMMDOFMJ_00597;eC_number=1.1.1.262;Name=pdxA;db_xref=COG:COG1995;gene=pdxA;inference=ab initio prediction:Prodigal:002006,similar to AA sequence:UniProtKB:Q9I5U4;locus_tag=MMMDOFMJ_00597;product=4-hydroxythreonine-4-phosphate dehydrogenase
M-gnaphalii_contig_8_1	Prodigal:002006	CDS	29120	29974	.	+	0	ID=MMMDOFMJ_00598;eC_number=2.1.1.182;Name=rsmA;gene=rsmA;inference=ab initio prediction:Prodigal:002006,similar to AA sequence:UniProtKB:Q1RK29;locus_tag=MMMDOFMJ_00598;product=Ribosomal RNA small subunit methyltransferase A
M-gnaphalii_contig_8_1	Prodigal:002006	CDS	30423	30824	.	+	0	ID=MMMDOFMJ_00599;inference=ab initio prediction:Prodigal:002006;locus_tag=MMMDOFMJ_00599;product=hypothetical protein
M-gnaphalii_contig_8_1	Prodigal:002006	CDS	30882	31241	.	-	0	ID=MMMDOFMJ_00600;inference=ab initio prediction:Prodigal:002006;locus_tag=MMMDOFMJ_00600;product=hypothetical protein
M-gnaphalii_contig_8_1	Prodigal:002006	CDS	31300	33669	.	-	0	ID=MMMDOFMJ_00601;eC_number=3.6.4.-;Name=priA;gene=priA;inference=ab initio prediction:Prodigal:002006,protein motif:HAMAP:MF_00983;locus_tag=MMMDOFMJ_00601;product=primosomal protein N'
M-gnaphalii_contig_8_1	Prodigal:002006	CDS	33777	35063	.	-	0	ID=MMMDOFMJ_00602;Name=hcaT_1;gene=hcaT_1;inference=ab initio prediction:Prodigal:002006,similar to AA sequence:UniProtKB:Q47142;locus_tag=MMMDOFMJ_00602;product=putative 3-phenylpropionic acid transporter
M-gnaphalii_contig_8_1	Prodigal:002006	CDS	35136	35819	.	+	0	ID=MMMDOFMJ_00603;inference=ab initio prediction:Prodigal:002006;locus_tag=MMMDOFMJ_00603;product=hypothetical protein
M-gnaphalii_contig_8_1	Prodigal:002006	CDS	36012	37166	.	+	0	ID=MMMDOFMJ_00604;inference=ab initio prediction:Prodigal:002006;locus_tag=MMMDOFMJ_00604;product=hypothetical protein
M-gnaphalii_contig_8_1	Prodigal:002006	CDS	37205	37627	.	+	0	ID=MMMDOFMJ_00605;inference=ab initio prediction:Prodigal:002006;locus_tag=MMMDOFMJ_00605;product=hypothetical protein
M-gnaphalii_contig_8_1	Prodigal:002006	CDS	37636	38256	.	-	0	ID=MMMDOFMJ_00606;inference=ab initio prediction:Prodigal:002006;locus_tag=MMMDOFMJ_00606;product=hypothetical protein
M-gnaphalii_contig_8_1	Prodigal:002006	CDS	38336	39661	.	-	0	ID=MMMDOFMJ_00607;eC_number=1.4.3.24;Name=pao;gene=pao;inference=ab initio prediction:Prodigal:002006,similar to AA sequence:UniProtKB:H8ZPX1;locus_tag=MMMDOFMJ_00607;product=Pseudooxynicotine oxidase
M-gnaphalii_contig_8_1	Prodigal:002006	CDS	39830	40324	.	+	0	ID=MMMDOFMJ_00608;inference=ab initio prediction:Prodigal:002006;locus_tag=MMMDOFMJ_00608;product=hypothetical protein
M-gnaphalii_contig_8_1	Prodigal:002006	CDS	40952	42424	.	-	0	ID=MMMDOFMJ_00609;eC_number=6.3.5.-;Name=gatB;db_xref=COG:COG0064;gene=gatB;inference=ab initio prediction:Prodigal:002006,similar to AA sequence:UniProtKB:Q9HVT7;locus_tag=MMMDOFMJ_00609;product=Aspartyl/glutamyl-tRNA(Asn/Gln) amidotransferase subunit B
M-gnaphalii_contig_8_1	Prodigal:002006	CDS	42961	44358	.	-	0	ID=MMMDOFMJ_00610;inference=ab initio prediction:Prodigal:002006;locus_tag=MMMDOFMJ_00610;product=hypothetical protein
M-gnaphalii_contig_8_1	Prodigal:002006	CDS	44529	45494	.	-	0	ID=MMMDOFMJ_00611;inference=ab initio prediction:Prodigal:002006;locus_tag=MMMDOFMJ_00611;product=hypothetical protein
M-gnaphalii_contig_8_1	Prodigal:002006	CDS	45491	46291	.	-	0	ID=MMMDOFMJ_00612;eC_number=3.6.3.-;Name=hmuV;gene=hmuV;inference=ab initio prediction:Prodigal:002006,similar to AA sequence:UniProtKB:O70014;locus_tag=MMMDOFMJ_00612;product=Hemin import ATP-binding protein HmuV
M-gnaphalii_contig_8_1	Prodigal:002006	CDS	46291	47313	.	-	0	ID=MMMDOFMJ_00613;Name=hmuU;db_xref=COG:COG0609;gene=hmuU;inference=ab initio prediction:Prodigal:002006,similar to AA sequence:UniProtKB:Q56992;locus_tag=MMMDOFMJ_00613;product=Hemin transport system permease protein HmuU
M-gnaphalii_contig_8_1	Prodigal:002006	CDS	47310	48212	.	-	0	ID=MMMDOFMJ_00614;inference=ab initio prediction:Prodigal:002006;locus_tag=MMMDOFMJ_00614;product=hypothetical protein
M-gnaphalii_contig_8_1	Prodigal:002006	CDS	48217	50214	.	-	0	ID=MMMDOFMJ_00615;Name=btuB_1;db_xref=COG:COG4206;gene=btuB_1;inference=ab initio prediction:Prodigal:002006,similar to AA sequence:UniProtKB:P06129;locus_tag=MMMDOFMJ_00615;product=Vitamin B12 transporter BtuB
M-gnaphalii_contig_8_1	Prodigal:002006	CDS	50805	52955	.	+	0	ID=MMMDOFMJ_00616;inference=ab initio prediction:Prodigal:002006;locus_tag=MMMDOFMJ_00616;product=hypothetical protein
M-gnaphalii_contig_8_1	Prodigal:002006	CDS	53033	53902	.	-	0	ID=MMMDOFMJ_00617;eC_number=6.1.1.17;Name=gltX_1;db_xref=COG:COG0008;gene=gltX_1;inference=ab initio prediction:Prodigal:002006,similar to AA sequence:UniProtKB:Q8DLI5;locus_tag=MMMDOFMJ_00617;product=Glutamate--tRNA ligase
M-gnaphalii_contig_8_1	Prodigal:002006	CDS	53899	54189	.	-	0	ID=MMMDOFMJ_00618;inference=ab initio prediction:Prodigal:002006;locus_tag=MMMDOFMJ_00618;product=hypothetical protein
M-gnaphalii_contig_8_1	Prodigal:002006	CDS	54243	55487	.	-	0	ID=MMMDOFMJ_00619;Name=htpG;db_xref=COG:COG0326;gene=htpG;inference=ab initio prediction:Prodigal:002006,similar to AA sequence:UniProtKB:Q83EL0;locus_tag=MMMDOFMJ_00619;product=Chaperone protein HtpG
M-gnaphalii_contig_9_1	Prodigal:002006	CDS	854	2383	.	-	0	ID=MMMDOFMJ_00620;eC_number=7.1.2.2;Name=atpA;db_xref=COG:COG0056;gene=atpA;inference=ab initio prediction:Prodigal:002006,similar to AA sequence:UniProtKB:P05036;locus_tag=MMMDOFMJ_00620;product=ATP synthase subunit alpha
M-gnaphalii_contig_9_1	Prodigal:002006	CDS	2434	3003	.	-	0	ID=MMMDOFMJ_00621;Name=atpH;db_xref=COG:COG0712;gene=atpH;inference=ab initio prediction:Prodigal:002006,similar to AA sequence:UniProtKB:P72244;locus_tag=MMMDOFMJ_00621;product=ATP synthase subunit delta
M-gnaphalii_contig_9_1	Prodigal:002006	CDS	3356	4435	.	-	0	ID=MMMDOFMJ_00622;eC_number=4.99.1.1;Name=hemH;db_xref=COG:COG0276;gene=hemH;inference=ab initio prediction:Prodigal:002006,similar to AA sequence:UniProtKB:P23871;locus_tag=MMMDOFMJ_00622;product=Ferrochelatase
M-gnaphalii_contig_9_1	Prodigal:002006	CDS	4625	5332	.	+	0	ID=MMMDOFMJ_00623;eC_number=3.2.2.27;Name=ung;gene=ung;inference=ab initio prediction:Prodigal:002006,similar to AA sequence:UniProtKB:Q6GJ88;locus_tag=MMMDOFMJ_00623;product=Uracil-DNA glycosylase
M-gnaphalii_contig_9_1	Prodigal:002006	CDS	5329	6744	.	-	0	ID=MMMDOFMJ_00624;inference=ab initio prediction:Prodigal:002006;locus_tag=MMMDOFMJ_00624;product=hypothetical protein
M-gnaphalii_contig_9_1	Prodigal:002006	CDS	6974	7177	.	+	0	ID=MMMDOFMJ_00625;inference=ab initio prediction:Prodigal:002006;locus_tag=MMMDOFMJ_00625;product=hypothetical protein
M-gnaphalii_contig_9_1	Prodigal:002006	CDS	7237	9927	.	-	0	ID=MMMDOFMJ_00626;eC_number=6.1.1.7;Name=alaS;db_xref=COG:COG0013;gene=alaS;inference=ab initio prediction:Prodigal:002006,similar to AA sequence:UniProtKB:P00957;locus_tag=MMMDOFMJ_00626;product=Alanine--tRNA ligase
M-gnaphalii_contig_9_1	Prodigal:002006	CDS	10118	10924	.	+	0	ID=MMMDOFMJ_00627;eC_number=2.7.1.89;Name=thiK;gene=thiK;inference=ab initio prediction:Prodigal:002006,protein motif:HAMAP:MF_01604;locus_tag=MMMDOFMJ_00627;product=Thiamine kinase
M-gnaphalii_contig_9_1	Prodigal:002006	CDS	10997	11515	.	-	0	ID=MMMDOFMJ_00628;Name=crtK-2;db_xref=COG:COG3476;gene=crtK-2;inference=ab initio prediction:Prodigal:002006,similar to AA sequence:UniProtKB:Q8KBX2;locus_tag=MMMDOFMJ_00628;product=Tryptophan-rich protein TspO
M-gnaphalii_contig_9_1	Prodigal:002006	CDS	11612	12805	.	+	0	ID=MMMDOFMJ_00629;eC_number=2.5.1.48;Name=metB_1;db_xref=COG:COG0626;gene=metB_1;inference=ab initio prediction:Prodigal:002006,similar to AA sequence:UniProtKB:P9WGB7;locus_tag=MMMDOFMJ_00629;product=Cystathionine gamma-synthase
M-gnaphalii_contig_9_1	Prodigal:002006	CDS	12868	13314	.	+	0	ID=MMMDOFMJ_00630;inference=ab initio prediction:Prodigal:002006;locus_tag=MMMDOFMJ_00630;product=hypothetical protein
M-gnaphalii_contig_9_1	Prodigal:002006	CDS	13344	15233	.	-	0	ID=MMMDOFMJ_00631;eC_number=2.4.1.-;Name=opgH;db_xref=COG:COG2943;gene=opgH;inference=ab initio prediction:Prodigal:002006,similar to AA sequence:UniProtKB:P20401;locus_tag=MMMDOFMJ_00631;product=Glucans biosynthesis glucosyltransferase H
M-gnaphalii_contig_9_1	Prodigal:002006	CDS	15291	16961	.	+	0	ID=MMMDOFMJ_00632;Name=mdoG_1;db_xref=COG:COG3131;gene=mdoG_1;inference=ab initio prediction:Prodigal:002006,similar to AA sequence:UniProtKB:P33136;locus_tag=MMMDOFMJ_00632;product=Glucans biosynthesis protein G
M-gnaphalii_contig_9_1	Prodigal:002006	CDS	17009	17866	.	+	0	ID=MMMDOFMJ_00633;eC_number=6.3.2.1;Name=panC;db_xref=COG:COG0414;gene=panC;inference=ab initio prediction:Prodigal:002006,similar to AA sequence:UniProtKB:Q9X0G6;locus_tag=MMMDOFMJ_00633;product=Pantothenate synthetase
M-gnaphalii_contig_9_1	Prodigal:002006	CDS	17954	19135	.	-	0	ID=MMMDOFMJ_00634;inference=ab initio prediction:Prodigal:002006;locus_tag=MMMDOFMJ_00634;product=hypothetical protein
M-gnaphalii_contig_9_1	Prodigal:002006	CDS	19216	19623	.	-	0	ID=MMMDOFMJ_00635;inference=ab initio prediction:Prodigal:002006;locus_tag=MMMDOFMJ_00635;product=hypothetical protein
M-gnaphalii_contig_9_1	Prodigal:002006	CDS	19711	20445	.	-	0	ID=MMMDOFMJ_00636;eC_number=2.7.7.7;Name=dnaQ;db_xref=COG:COG0847;gene=dnaQ;inference=ab initio prediction:Prodigal:002006,similar to AA sequence:UniProtKB:P03007;locus_tag=MMMDOFMJ_00636;product=DNA polymerase III subunit epsilon
M-gnaphalii_contig_9_1	Prodigal:002006	CDS	20483	21100	.	-	0	ID=MMMDOFMJ_00637;eC_number=2.7.1.24;Name=coaE;db_xref=COG:COG0237;gene=coaE;inference=ab initio prediction:Prodigal:002006,similar to AA sequence:UniProtKB:O67792;locus_tag=MMMDOFMJ_00637;product=Dephospho-CoA kinase
M-gnaphalii_contig_9_1	Prodigal:002006	CDS	21097	21930	.	-	0	ID=MMMDOFMJ_00638;eC_number=1.1.1.25;Name=aroE;db_xref=COG:COG0169;gene=aroE;inference=ab initio prediction:Prodigal:002006,similar to AA sequence:UniProtKB:Q5HNV1;locus_tag=MMMDOFMJ_00638;product=Shikimate dehydrogenase (NADP(+))
M-gnaphalii_contig_9_1	Prodigal:002006	CDS	21930	22889	.	-	0	ID=MMMDOFMJ_00639;Name=czcD_1;db_xref=COG:COG1230;gene=czcD_1;inference=ab initio prediction:Prodigal:002006,similar to AA sequence:UniProtKB:O07084;locus_tag=MMMDOFMJ_00639;product=Cadmium%2C cobalt and zinc/H(+)-K(+) antiporter
M-gnaphalii_contig_9_1	Prodigal:002006	CDS	22901	23293	.	-	0	ID=MMMDOFMJ_00640;eC_number=3.6.1.9;Name=maf;db_xref=COG:COG0424;gene=maf;inference=ab initio prediction:Prodigal:002006,similar to AA sequence:UniProtKB:Q02169;locus_tag=MMMDOFMJ_00640;product=dTTP/UTP pyrophosphatase
M-gnaphalii_contig_9_1	Prodigal:002006	CDS	23536	24366	.	-	0	ID=MMMDOFMJ_00641;eC_number=2.7.11.32;Name=yqfL;db_xref=COG:COG1806;gene=yqfL;inference=ab initio prediction:Prodigal:002006,similar to AA sequence:UniProtKB:P54470;locus_tag=MMMDOFMJ_00641;product=Putative pyruvate%2C phosphate dikinase regulatory protein
M-gnaphalii_contig_9_1	Prodigal:002006	CDS	24866	25930	.	+	0	ID=MMMDOFMJ_00642;eC_number=4.1.1.37;Name=hemE;db_xref=COG:COG0407;gene=hemE;inference=ab initio prediction:Prodigal:002006,similar to AA sequence:UniProtKB:P32920;locus_tag=MMMDOFMJ_00642;product=Uroporphyrinogen decarboxylase
M-gnaphalii_contig_9_1	Prodigal:002006	CDS	26015	26452	.	+	0	ID=MMMDOFMJ_00643;inference=ab initio prediction:Prodigal:002006;locus_tag=MMMDOFMJ_00643;product=hypothetical protein
M-gnaphalii_contig_9_1	Prodigal:002006	CDS	26489	26833	.	+	0	ID=MMMDOFMJ_00644;inference=ab initio prediction:Prodigal:002006;locus_tag=MMMDOFMJ_00644;product=hypothetical protein
M-gnaphalii_contig_9_1	Prodigal:002006	CDS	26924	28207	.	-	0	ID=MMMDOFMJ_00645;inference=ab initio prediction:Prodigal:002006;locus_tag=MMMDOFMJ_00645;product=hypothetical protein
M-gnaphalii_contig_9_1	Prodigal:002006	CDS	28266	29642	.	-	0	ID=MMMDOFMJ_00646;eC_number=3.4.24.-;db_xref=COG:COG0612;inference=ab initio prediction:Prodigal:002006,similar to AA sequence:UniProtKB:P9WHT5;locus_tag=MMMDOFMJ_00646;product=putative zinc protease
M-gnaphalii_contig_9_1	Prodigal:002006	CDS	29820	30554	.	-	0	ID=MMMDOFMJ_00647;inference=ab initio prediction:Prodigal:002006;locus_tag=MMMDOFMJ_00647;product=hypothetical protein
M-gnaphalii_contig_9_1	Prodigal:002006	CDS	30678	31199	.	-	0	ID=MMMDOFMJ_00648;eC_number=3.4.23.36;Name=lspA;db_xref=COG:COG0597;gene=lspA;inference=ab initio prediction:Prodigal:002006,similar to AA sequence:UniProtKB:Q9HVM5;locus_tag=MMMDOFMJ_00648;product=Lipoprotein signal peptidase
M-gnaphalii_contig_9_1	Prodigal:002006	CDS	31273	34260	.	-	0	ID=MMMDOFMJ_00649;eC_number=6.1.1.5;Name=ileS;db_xref=COG:COG0060;gene=ileS;inference=ab initio prediction:Prodigal:002006,similar to AA sequence:UniProtKB:Q72AR5;locus_tag=MMMDOFMJ_00649;product=Isoleucine--tRNA ligase
M-gnaphalii_contig_9_1	Prodigal:002006	CDS	34623	34889	.	+	0	ID=MMMDOFMJ_00650;inference=ab initio prediction:Prodigal:002006;locus_tag=MMMDOFMJ_00650;product=hypothetical protein
M-gnaphalii_contig_9_1	Prodigal:002006	CDS	35084	35266	.	+	0	ID=MMMDOFMJ_00651;inference=ab initio prediction:Prodigal:002006;locus_tag=MMMDOFMJ_00651;product=hypothetical protein
M-gnaphalii_contig_9_1	Prodigal:002006	CDS	35405	36076	.	-	0	ID=MMMDOFMJ_00652;Name=slyA_1;gene=slyA_1;inference=ab initio prediction:Prodigal:002006,protein motif:HAMAP:MF_01819;locus_tag=MMMDOFMJ_00652;product=Transcriptional regulator SlyA
M-gnaphalii_contig_9_1	Prodigal:002006	CDS	36446	36838	.	-	0	ID=MMMDOFMJ_00653;Name=cpdR_1;gene=cpdR_1;inference=ab initio prediction:Prodigal:002006,similar to AA sequence:UniProtKB:Q2YIF7;locus_tag=MMMDOFMJ_00653;product=Response regulator receiver protein CpdR
M-gnaphalii_contig_9_1	Prodigal:002006	CDS	36987	38240	.	-	0	ID=MMMDOFMJ_00654;eC_number=2.6.1.62;Name=bioA;db_xref=COG:COG0161;gene=bioA;inference=ab initio prediction:Prodigal:002006,similar to AA sequence:UniProtKB:P12995;locus_tag=MMMDOFMJ_00654;product=Adenosylmethionine-8-amino-7-oxononanoate aminotransferase
M-gnaphalii_contig_9_1	Prodigal:002006	CDS	38296	38688	.	-	0	ID=MMMDOFMJ_00655;inference=ab initio prediction:Prodigal:002006;locus_tag=MMMDOFMJ_00655;product=hypothetical protein
M-gnaphalii_contig_9_1	Prodigal:002006	CDS	38877	39626	.	-	0	ID=MMMDOFMJ_00656;db_xref=COG:COG0217;inference=ab initio prediction:Prodigal:002006,similar to AA sequence:UniProtKB:O67517;locus_tag=MMMDOFMJ_00656;product=putative transcriptional regulatory protein
M-gnaphalii_contig_9_1	Prodigal:002006	CDS	39762	40931	.	-	0	ID=MMMDOFMJ_00657;inference=ab initio prediction:Prodigal:002006;locus_tag=MMMDOFMJ_00657;product=hypothetical protein
M-gnaphalii_contig_9_1	Prodigal:002006	CDS	40928	42292	.	-	0	ID=MMMDOFMJ_00658;inference=ab initio prediction:Prodigal:002006;locus_tag=MMMDOFMJ_00658;product=hypothetical protein
M-gnaphalii_contig_9_1	Prodigal:002006	CDS	42452	43159	.	+	0	ID=MMMDOFMJ_00659;eC_number=1.8.4.-;Name=yfcG_1;db_xref=COG:COG0625;gene=yfcG_1;inference=ab initio prediction:Prodigal:002006,similar to AA sequence:UniProtKB:P77526;locus_tag=MMMDOFMJ_00659;product=Disulfide-bond oxidoreductase YfcG
M-gnaphalii_contig_9_1	Prodigal:002006	CDS	43258	44112	.	+	0	ID=MMMDOFMJ_00660;eC_number=2.3.1.117;Name=dapD;gene=dapD;inference=ab initio prediction:Prodigal:002006,similar to AA sequence:UniProtKB:Q8FV25;locus_tag=MMMDOFMJ_00660;product=2%2C3%2C4%2C5-tetrahydropyridine-2%2C6-dicarboxylate N-succinyltransferase
M-gnaphalii_contig_9_1	Prodigal:002006	CDS	44257	45129	.	+	0	ID=MMMDOFMJ_00661;inference=ab initio prediction:Prodigal:002006;locus_tag=MMMDOFMJ_00661;product=hypothetical protein
M-gnaphalii_contig_9_1	Prodigal:002006	CDS	45207	46055	.	+	0	ID=MMMDOFMJ_00662;eC_number=3.1.3.2;Name=phoC;gene=phoC;inference=ab initio prediction:Prodigal:002006,similar to AA sequence:UniProtKB:P28581;locus_tag=MMMDOFMJ_00662;product=Major phosphate-irrepressible acid phosphatase
M-gnaphalii_contig_9_1	Prodigal:002006	CDS	46072	46290	.	-	0	ID=MMMDOFMJ_00663;inference=ab initio prediction:Prodigal:002006;locus_tag=MMMDOFMJ_00663;product=hypothetical protein
M-gnaphalii_contig_9_1	Prodigal:002006	CDS	46445	47191	.	-	0	ID=MMMDOFMJ_00664;inference=ab initio prediction:Prodigal:002006,similar to AA sequence:UniProtKB:P0AEC0;locus_tag=MMMDOFMJ_00664;note=UPF0053 inner membrane protein YoaE;product=hypothetical protein
M-gnaphalii_contig_9_1	Prodigal:002006	CDS	47289	48230	.	-	0	ID=MMMDOFMJ_00665;eC_number=2.7.1.-;Name=yegS;gene=yegS;inference=ab initio prediction:Prodigal:002006,protein motif:HAMAP:MF_01377;locus_tag=MMMDOFMJ_00665;product=lipid kinase YegS
M-gnaphalii_contig_9_1	Prodigal:002006	CDS	48508	49284	.	+	0	ID=MMMDOFMJ_00666;inference=ab initio prediction:Prodigal:002006;locus_tag=MMMDOFMJ_00666;product=hypothetical protein
M-gnaphalii_contig_9_1	Prodigal:002006	CDS	49332	50654	.	+	0	ID=MMMDOFMJ_00667;inference=ab initio prediction:Prodigal:002006;locus_tag=MMMDOFMJ_00667;product=hypothetical protein
M-gnaphalii_contig_9_1	Prodigal:002006	CDS	50942	52087	.	+	0	ID=MMMDOFMJ_00668;inference=ab initio prediction:Prodigal:002006;locus_tag=MMMDOFMJ_00668;product=hypothetical protein
M-gnaphalii_contig_9_1	Prodigal:002006	CDS	52111	53334	.	-	0	ID=MMMDOFMJ_00669;Name=fsr;gene=fsr;inference=ab initio prediction:Prodigal:002006,similar to AA sequence:UniProtKB:P52067;locus_tag=MMMDOFMJ_00669;product=Fosmidomycin resistance protein
M-gnaphalii_contig_9_1	Prodigal:002006	CDS	53500	54762	.	-	0	ID=MMMDOFMJ_00670;inference=ab initio prediction:Prodigal:002006,similar to AA sequence:UniProtKB:P0AE45;locus_tag=MMMDOFMJ_00670;note=UPF0053 inner membrane protein YtfL;product=hypothetical protein
M-gnaphalii_contig_9_1	Prodigal:002006	CDS	55022	55915	.	-	0	ID=MMMDOFMJ_00671;inference=ab initio prediction:Prodigal:002006;locus_tag=MMMDOFMJ_00671;product=hypothetical protein
M-gnaphalii_contig_9_1	Prodigal:002006	CDS	56206	56394	.	+	0	ID=MMMDOFMJ_00672;inference=ab initio prediction:Prodigal:002006;locus_tag=MMMDOFMJ_00672;product=hypothetical protein
M-gnaphalii_contig_9_1	Prodigal:002006	CDS	56885	57094	.	+	0	ID=MMMDOFMJ_00673;inference=ab initio prediction:Prodigal:002006;locus_tag=MMMDOFMJ_00673;product=hypothetical protein
M-gnaphalii_contig_9_1	Prodigal:002006	CDS	57163	58785	.	+	0	ID=MMMDOFMJ_00674;Name=yheS_1;db_xref=COG:COG0488;gene=yheS_1;inference=ab initio prediction:Prodigal:002006,similar to AA sequence:UniProtKB:P63389;locus_tag=MMMDOFMJ_00674;product=putative ABC transporter ATP-binding protein YheS
M-gnaphalii_contig_9_1	Prodigal:002006	CDS	59051	60094	.	+	0	ID=MMMDOFMJ_00675;eC_number=2.5.1.47;Name=cysK;gene=cysK;inference=ab initio prediction:Prodigal:002006,similar to AA sequence:UniProtKB:P63871;locus_tag=MMMDOFMJ_00675;product=Cysteine synthase
M-gnaphalii_contig_9_1	Prodigal:002006	CDS	60198	60347	.	+	0	ID=MMMDOFMJ_00676;inference=ab initio prediction:Prodigal:002006;locus_tag=MMMDOFMJ_00676;product=hypothetical protein
M-gnaphalii_contig_9_1	Prodigal:002006	CDS	60422	61204	.	-	0	ID=MMMDOFMJ_00677;Name=ydcV;gene=ydcV;inference=ab initio prediction:Prodigal:002006,similar to AA sequence:UniProtKB:P0AFR9;locus_tag=MMMDOFMJ_00677;product=Inner membrane ABC transporter permease protein YdcV
M-gnaphalii_contig_9_1	Prodigal:002006	CDS	61201	62115	.	-	0	ID=MMMDOFMJ_00678;Name=potH;db_xref=COG:COG1176;gene=potH;inference=ab initio prediction:Prodigal:002006,similar to AA sequence:UniProtKB:P31135;locus_tag=MMMDOFMJ_00678;product=Putrescine transport system permease protein PotH
M-gnaphalii_contig_9_1	Prodigal:002006	CDS	62112	63206	.	-	0	ID=MMMDOFMJ_00679;eC_number=7.6.2.11;Name=potA_1;db_xref=COG:COG3842;gene=potA_1;inference=ab initio prediction:Prodigal:002006,similar to AA sequence:UniProtKB:P69874;locus_tag=MMMDOFMJ_00679;product=Spermidine/putrescine import ATP-binding protein PotA
M-gnaphalii_contig_9_1	Prodigal:002006	CDS	63245	63937	.	-	0	ID=MMMDOFMJ_00680;Name=crp_1;db_xref=COG:COG0664;gene=crp_1;inference=ab initio prediction:Prodigal:002006,similar to AA sequence:UniProtKB:P0A2T6;locus_tag=MMMDOFMJ_00680;product=cAMP-activated global transcriptional regulator CRP
M-gnaphalii_contig_9_1	Prodigal:002006	CDS	64176	65222	.	-	0	ID=MMMDOFMJ_00681;inference=ab initio prediction:Prodigal:002006;locus_tag=MMMDOFMJ_00681;product=hypothetical protein
M-gnaphalii_contig_9_1	Prodigal:002006	CDS	65283	65570	.	-	0	ID=MMMDOFMJ_00682;inference=ab initio prediction:Prodigal:002006;locus_tag=MMMDOFMJ_00682;product=hypothetical protein
M-gnaphalii_contig_9_1	Prodigal:002006	CDS	65734	67605	.	+	0	ID=MMMDOFMJ_00683;Name=yheS_2;db_xref=COG:COG0488;gene=yheS_2;inference=ab initio prediction:Prodigal:002006,similar to AA sequence:UniProtKB:P63389;locus_tag=MMMDOFMJ_00683;product=putative ABC transporter ATP-binding protein YheS
M-gnaphalii_contig_9_1	Prodigal:002006	CDS	67648	67953	.	+	0	ID=MMMDOFMJ_00684;inference=ab initio prediction:Prodigal:002006;locus_tag=MMMDOFMJ_00684;product=hypothetical protein
M-gnaphalii_contig_9_1	Prodigal:002006	CDS	68174	68590	.	+	0	ID=MMMDOFMJ_00685;inference=ab initio prediction:Prodigal:002006;locus_tag=MMMDOFMJ_00685;product=hypothetical protein
M-gnaphalii_contig_9_1	Prodigal:002006	CDS	68604	69608	.	+	0	ID=MMMDOFMJ_00686;inference=ab initio prediction:Prodigal:002006;locus_tag=MMMDOFMJ_00686;product=hypothetical protein
M-gnaphalii_contig_9_1	Prodigal:002006	CDS	69789	71510	.	+	0	ID=MMMDOFMJ_00687;eC_number=2.7.13.3;Name=rcsC_3;gene=rcsC_3;inference=ab initio prediction:Prodigal:002006,protein motif:HAMAP:MF_00979;locus_tag=MMMDOFMJ_00687;product=Sensor histidine kinase RcsC
M-gnaphalii_contig_9_1	Prodigal:002006	CDS	71782	72219	.	+	0	ID=MMMDOFMJ_00688;eC_number=3.-.-.-;Name=blh;db_xref=COG:COG0491;gene=blh;inference=ab initio prediction:Prodigal:002006,similar to AA sequence:UniProtKB:Q8UAA9;locus_tag=MMMDOFMJ_00688;product=Beta-lactamase hydrolase-like protein
M-gnaphalii_contig_9_1	Prodigal:002006	CDS	72216	72647	.	+	0	ID=MMMDOFMJ_00689;inference=ab initio prediction:Prodigal:002006,similar to AA sequence:UniProtKB:Q9PFB2;locus_tag=MMMDOFMJ_00689;note=UPF0394 membrane protein XF_0766;product=hypothetical protein
M-gnaphalii_contig_9_1	Prodigal:002006	CDS	72647	73105	.	+	0	ID=MMMDOFMJ_00690;inference=ab initio prediction:Prodigal:002006,similar to AA sequence:UniProtKB:Q9PFB3;locus_tag=MMMDOFMJ_00690;note=UPF0394 membrane protein XF_0765;product=hypothetical protein
M-gnaphalii_contig_9_1	Prodigal:002006	CDS	73182	73547	.	+	0	ID=MMMDOFMJ_00691;inference=ab initio prediction:Prodigal:002006;locus_tag=MMMDOFMJ_00691;product=hypothetical protein
M-gnaphalii_contig_9_1	Aragorn:001002	tRNA	73655	73731	.	+	.	ID=MMMDOFMJ_00692;inference=COORDINATES:profile:Aragorn:001002;locus_tag=MMMDOFMJ_00692;product=tRNA-His(gtg)
M-gnaphalii_contig_9_1	Prodigal:002006	CDS	74067	74405	.	+	0	ID=MMMDOFMJ_00693;inference=ab initio prediction:Prodigal:002006;locus_tag=MMMDOFMJ_00693;product=hypothetical protein
M-gnaphalii_contig_9_1	Prodigal:002006	CDS	74636	74845	.	+	0	ID=MMMDOFMJ_00694;inference=ab initio prediction:Prodigal:002006;locus_tag=MMMDOFMJ_00694;product=hypothetical protein
M-gnaphalii_contig_9_1	Prodigal:002006	CDS	74885	77485	.	-	0	ID=MMMDOFMJ_00695;inference=ab initio prediction:Prodigal:002006;locus_tag=MMMDOFMJ_00695;product=hypothetical protein
M-gnaphalii_contig_9_1	Prodigal:002006	CDS	77745	77885	.	-	0	ID=MMMDOFMJ_00696;inference=ab initio prediction:Prodigal:002006;locus_tag=MMMDOFMJ_00696;product=hypothetical protein
M-gnaphalii_contig_9_1	Prodigal:002006	CDS	78256	80130	.	+	0	ID=MMMDOFMJ_00697;inference=ab initio prediction:Prodigal:002006;locus_tag=MMMDOFMJ_00697;product=hypothetical protein
M-gnaphalii_contig_9_1	Prodigal:002006	CDS	80130	81248	.	+	0	ID=MMMDOFMJ_00698;inference=ab initio prediction:Prodigal:002006;locus_tag=MMMDOFMJ_00698;product=hypothetical protein
M-gnaphalii_contig_9_1	Prodigal:002006	CDS	81350	82168	.	+	0	ID=MMMDOFMJ_00699;eC_number=2.4.2.-;Name=yafJ;db_xref=COG:COG0121;gene=yafJ;inference=ab initio prediction:Prodigal:002006,similar to AA sequence:UniProtKB:Q47147;locus_tag=MMMDOFMJ_00699;product=Putative glutamine amidotransferase YafJ
M-gnaphalii_contig_9_1	Prodigal:002006	CDS	82299	83096	.	+	0	ID=MMMDOFMJ_00700;inference=ab initio prediction:Prodigal:002006;locus_tag=MMMDOFMJ_00700;product=hypothetical protein
M-gnaphalii_contig_9_1	Prodigal:002006	CDS	83329	83742	.	+	0	ID=MMMDOFMJ_00701;inference=ab initio prediction:Prodigal:002006;locus_tag=MMMDOFMJ_00701;product=hypothetical protein
M-gnaphalii_contig_9_1	Prodigal:002006	CDS	83921	84187	.	+	0	ID=MMMDOFMJ_00702;inference=ab initio prediction:Prodigal:002006;locus_tag=MMMDOFMJ_00702;product=hypothetical protein
M-gnaphalii_contig_9_1	Prodigal:002006	CDS	84199	84627	.	-	0	ID=MMMDOFMJ_00703;Name=mscL;db_xref=COG:COG1970;gene=mscL;inference=ab initio prediction:Prodigal:002006,similar to AA sequence:UniProtKB:P0A742;locus_tag=MMMDOFMJ_00703;product=Large-conductance mechanosensitive channel
M-gnaphalii_contig_9_1	Prodigal:002006	CDS	84763	85536	.	+	0	ID=MMMDOFMJ_00704;eC_number=2.1.1.144;Name=tam_1;db_xref=COG:COG4106;gene=tam_1;inference=ab initio prediction:Prodigal:002006,similar to AA sequence:UniProtKB:P76145;locus_tag=MMMDOFMJ_00704;product=Trans-aconitate 2-methyltransferase
M-gnaphalii_contig_9_1	Prodigal:002006	CDS	85571	86398	.	-	0	ID=MMMDOFMJ_00705;inference=ab initio prediction:Prodigal:002006;locus_tag=MMMDOFMJ_00705;product=hypothetical protein
M-gnaphalii_contig_9_1	Prodigal:002006	CDS	86421	87131	.	-	0	ID=MMMDOFMJ_00706;eC_number=4.1.1.65;Name=psd;db_xref=COG:COG0688;gene=psd;inference=ab initio prediction:Prodigal:002006,similar to AA sequence:UniProtKB:P9WHQ5;locus_tag=MMMDOFMJ_00706;product=Phosphatidylserine decarboxylase proenzyme
M-gnaphalii_contig_9_1	Prodigal:002006	CDS	87297	87590	.	-	0	ID=MMMDOFMJ_00707;inference=ab initio prediction:Prodigal:002006;locus_tag=MMMDOFMJ_00707;product=hypothetical protein
M-gnaphalii_contig_9_1	Prodigal:002006	CDS	87852	88082	.	+	0	ID=MMMDOFMJ_00708;inference=ab initio prediction:Prodigal:002006;locus_tag=MMMDOFMJ_00708;product=hypothetical protein
M-gnaphalii_contig_9_1	Prodigal:002006	CDS	88121	88780	.	+	0	ID=MMMDOFMJ_00709;inference=ab initio prediction:Prodigal:002006;locus_tag=MMMDOFMJ_00709;product=hypothetical protein
M-gnaphalii_contig_9_1	Prodigal:002006	CDS	88833	89666	.	+	0	ID=MMMDOFMJ_00710;inference=ab initio prediction:Prodigal:002006;locus_tag=MMMDOFMJ_00710;product=hypothetical protein
M-gnaphalii_contig_9_1	Prodigal:002006	CDS	89673	91637	.	+	0	ID=MMMDOFMJ_00711;Name=ybaL;db_xref=COG:COG1226;gene=ybaL;inference=ab initio prediction:Prodigal:002006,similar to AA sequence:UniProtKB:P39830;locus_tag=MMMDOFMJ_00711;product=Putative cation/proton antiporter YbaL
M-gnaphalii_contig_9_1	Prodigal:002006	CDS	91963	92193	.	-	0	ID=MMMDOFMJ_00712;inference=ab initio prediction:Prodigal:002006;locus_tag=MMMDOFMJ_00712;product=hypothetical protein
M-gnaphalii_contig_9_1	Prodigal:002006	CDS	92538	92753	.	-	0	ID=MMMDOFMJ_00713;inference=ab initio prediction:Prodigal:002006;locus_tag=MMMDOFMJ_00713;product=hypothetical protein
M-gnaphalii_contig_9_1	Prodigal:002006	CDS	93323	93634	.	-	0	ID=MMMDOFMJ_00714;inference=ab initio prediction:Prodigal:002006;locus_tag=MMMDOFMJ_00714;product=hypothetical protein
M-gnaphalii_contig_9_1	Prodigal:002006	CDS	93886	94164	.	-	0	ID=MMMDOFMJ_00715;inference=ab initio prediction:Prodigal:002006;locus_tag=MMMDOFMJ_00715;product=hypothetical protein
M-gnaphalii_contig_9_1	Prodigal:002006	CDS	94552	95085	.	+	0	ID=MMMDOFMJ_00716;inference=ab initio prediction:Prodigal:002006;locus_tag=MMMDOFMJ_00716;product=hypothetical protein
M-gnaphalii_contig_9_1	Prodigal:002006	CDS	95107	96465	.	+	0	ID=MMMDOFMJ_00717;inference=ab initio prediction:Prodigal:002006;locus_tag=MMMDOFMJ_00717;product=hypothetical protein
M-gnaphalii_contig_9_1	Prodigal:002006	CDS	96642	97805	.	+	0	ID=MMMDOFMJ_00718;inference=ab initio prediction:Prodigal:002006;locus_tag=MMMDOFMJ_00718;product=hypothetical protein
M-gnaphalii_contig_9_1	Prodigal:002006	CDS	97880	98176	.	+	0	ID=MMMDOFMJ_00719;inference=ab initio prediction:Prodigal:002006;locus_tag=MMMDOFMJ_00719;product=hypothetical protein
M-gnaphalii_contig_9_1	Prodigal:002006	CDS	98370	98732	.	+	0	ID=MMMDOFMJ_00720;inference=ab initio prediction:Prodigal:002006;locus_tag=MMMDOFMJ_00720;product=hypothetical protein
M-gnaphalii_contig_9_1	Prodigal:002006	CDS	98789	99640	.	+	0	ID=MMMDOFMJ_00721;inference=ab initio prediction:Prodigal:002006;locus_tag=MMMDOFMJ_00721;product=hypothetical protein
M-gnaphalii_contig_9_1	Prodigal:002006	CDS	99662	99943	.	-	0	ID=MMMDOFMJ_00722;inference=ab initio prediction:Prodigal:002006;locus_tag=MMMDOFMJ_00722;product=hypothetical protein
M-gnaphalii_contig_9_1	Prodigal:002006	CDS	100128	100703	.	+	0	ID=MMMDOFMJ_00723;inference=ab initio prediction:Prodigal:002006;locus_tag=MMMDOFMJ_00723;product=hypothetical protein
M-gnaphalii_contig_9_1	Prodigal:002006	CDS	100779	101624	.	-	0	ID=MMMDOFMJ_00724;inference=ab initio prediction:Prodigal:002006;locus_tag=MMMDOFMJ_00724;product=hypothetical protein
M-gnaphalii_contig_9_1	Prodigal:002006	CDS	101734	102486	.	-	0	ID=MMMDOFMJ_00725;inference=ab initio prediction:Prodigal:002006;locus_tag=MMMDOFMJ_00725;product=hypothetical protein
M-gnaphalii_contig_9_1	Prodigal:002006	CDS	102515	103087	.	+	0	ID=MMMDOFMJ_00726;inference=ab initio prediction:Prodigal:002006;locus_tag=MMMDOFMJ_00726;product=hypothetical protein
M-gnaphalii_contig_9_1	Prodigal:002006	CDS	103224	103565	.	+	0	ID=MMMDOFMJ_00727;inference=ab initio prediction:Prodigal:002006;locus_tag=MMMDOFMJ_00727;product=hypothetical protein
M-gnaphalii_contig_9_1	Prodigal:002006	CDS	103562	103942	.	+	0	ID=MMMDOFMJ_00728;inference=ab initio prediction:Prodigal:002006;locus_tag=MMMDOFMJ_00728;product=hypothetical protein
M-gnaphalii_contig_9_1	Prodigal:002006	CDS	104109	104519	.	+	0	ID=MMMDOFMJ_00729;inference=ab initio prediction:Prodigal:002006;locus_tag=MMMDOFMJ_00729;product=hypothetical protein
M-gnaphalii_contig_9_1	Prodigal:002006	CDS	104598	104945	.	+	0	ID=MMMDOFMJ_00730;inference=ab initio prediction:Prodigal:002006;locus_tag=MMMDOFMJ_00730;product=hypothetical protein
M-gnaphalii_contig_9_1	Prodigal:002006	CDS	104942	105139	.	+	0	ID=MMMDOFMJ_00731;inference=ab initio prediction:Prodigal:002006;locus_tag=MMMDOFMJ_00731;product=hypothetical protein
M-gnaphalii_contig_9_1	Prodigal:002006	CDS	105147	105722	.	+	0	ID=MMMDOFMJ_00732;inference=ab initio prediction:Prodigal:002006;locus_tag=MMMDOFMJ_00732;product=hypothetical protein
M-gnaphalii_contig_9_1	Prodigal:002006	CDS	105768	106409	.	+	0	ID=MMMDOFMJ_00733;inference=ab initio prediction:Prodigal:002006;locus_tag=MMMDOFMJ_00733;product=hypothetical protein
M-gnaphalii_contig_9_1	Prodigal:002006	CDS	106589	107482	.	+	0	ID=MMMDOFMJ_00734;inference=ab initio prediction:Prodigal:002006;locus_tag=MMMDOFMJ_00734;product=hypothetical protein
M-gnaphalii_contig_9_1	Prodigal:002006	CDS	107543	108004	.	+	0	ID=MMMDOFMJ_00735;inference=ab initio prediction:Prodigal:002006;locus_tag=MMMDOFMJ_00735;product=hypothetical protein
M-gnaphalii_contig_9_1	Prodigal:002006	CDS	107992	111855	.	+	0	ID=MMMDOFMJ_00736;inference=ab initio prediction:Prodigal:002006;locus_tag=MMMDOFMJ_00736;product=hypothetical protein
M-gnaphalii_contig_9_1	Prodigal:002006	CDS	111964	113559	.	+	0	ID=MMMDOFMJ_00737;inference=ab initio prediction:Prodigal:002006;locus_tag=MMMDOFMJ_00737;product=hypothetical protein
M-gnaphalii_contig_9_1	Prodigal:002006	CDS	113560	113682	.	-	0	ID=MMMDOFMJ_00738;inference=ab initio prediction:Prodigal:002006;locus_tag=MMMDOFMJ_00738;product=hypothetical protein
M-gnaphalii_contig_9_1	Prodigal:002006	CDS	113783	114346	.	+	0	ID=MMMDOFMJ_00739;inference=ab initio prediction:Prodigal:002006;locus_tag=MMMDOFMJ_00739;product=hypothetical protein
M-gnaphalii_contig_9_1	Prodigal:002006	CDS	114921	115328	.	+	0	ID=MMMDOFMJ_00740;inference=ab initio prediction:Prodigal:002006;locus_tag=MMMDOFMJ_00740;product=hypothetical protein
M-gnaphalii_contig_9_1	Prodigal:002006	CDS	115382	115606	.	+	0	ID=MMMDOFMJ_00741;inference=ab initio prediction:Prodigal:002006;locus_tag=MMMDOFMJ_00741;product=hypothetical protein
M-gnaphalii_contig_9_1	Prodigal:002006	CDS	115811	116173	.	+	0	ID=MMMDOFMJ_00742;inference=ab initio prediction:Prodigal:002006;locus_tag=MMMDOFMJ_00742;product=hypothetical protein
M-gnaphalii_contig_9_1	Prodigal:002006	CDS	116221	116892	.	+	0	ID=MMMDOFMJ_00743;Name=phoP;gene=phoP;inference=ab initio prediction:Prodigal:002006,similar to AA sequence:UniProtKB:P23836;locus_tag=MMMDOFMJ_00743;product=Transcriptional regulatory protein PhoP
M-gnaphalii_contig_9_1	Prodigal:002006	CDS	116959	118371	.	+	0	ID=MMMDOFMJ_00744;eC_number=2.7.-.-;Name=sasA_2;gene=sasA_2;inference=ab initio prediction:Prodigal:002006,protein motif:HAMAP:MF_01837;locus_tag=MMMDOFMJ_00744;product=Adaptive-response sensory-kinase SasA
M-gnaphalii_contig_9_1	Prodigal:002006	CDS	118450	120081	.	+	0	ID=MMMDOFMJ_00745;inference=ab initio prediction:Prodigal:002006;locus_tag=MMMDOFMJ_00745;product=hypothetical protein
M-gnaphalii_contig_9_1	Prodigal:002006	CDS	120235	120735	.	+	0	ID=MMMDOFMJ_00746;Name=ccmE;db_xref=COG:COG2332;gene=ccmE;inference=ab initio prediction:Prodigal:002006,similar to AA sequence:UniProtKB:Q9LA01;locus_tag=MMMDOFMJ_00746;product=Cytochrome c-type biogenesis protein CcmE
M-gnaphalii_contig_9_1	Prodigal:002006	CDS	120920	122920	.	+	0	ID=MMMDOFMJ_00747;Name=ccmF;db_xref=COG:COG1138;gene=ccmF;inference=ab initio prediction:Prodigal:002006,similar to AA sequence:UniProtKB:P33927;locus_tag=MMMDOFMJ_00747;product=Cytochrome c-type biogenesis protein CcmF
M-gnaphalii_contig_9_1	Prodigal:002006	CDS	123019	123486	.	+	0	ID=MMMDOFMJ_00748;inference=ab initio prediction:Prodigal:002006;locus_tag=MMMDOFMJ_00748;product=hypothetical protein
M-gnaphalii_contig_9_1	Prodigal:002006	CDS	123549	124775	.	-	0	ID=MMMDOFMJ_00749;inference=ab initio prediction:Prodigal:002006;locus_tag=MMMDOFMJ_00749;product=hypothetical protein
M-gnaphalii_contig_9_1	Prodigal:002006	CDS	124982	126274	.	+	0	ID=MMMDOFMJ_00750;eC_number=2.1.1.192;Name=rlmN;db_xref=COG:COG0820;gene=rlmN;inference=ab initio prediction:Prodigal:002006,similar to AA sequence:UniProtKB:P36979;locus_tag=MMMDOFMJ_00750;product=Dual-specificity RNA methyltransferase RlmN
M-gnaphalii_contig_9_1	Prodigal:002006	CDS	126274	126780	.	+	0	ID=MMMDOFMJ_00751;inference=ab initio prediction:Prodigal:002006;locus_tag=MMMDOFMJ_00751;product=hypothetical protein
M-gnaphalii_contig_9_1	Prodigal:002006	CDS	126829	128577	.	+	0	ID=MMMDOFMJ_00752;eC_number=3.4.19.13;Name=ggt;db_xref=COG:COG0405;gene=ggt;inference=ab initio prediction:Prodigal:002006,similar to AA sequence:UniProtKB:P18956;locus_tag=MMMDOFMJ_00752;product=Glutathione hydrolase proenzyme
M-gnaphalii_contig_9_1	Prodigal:002006	CDS	128622	128987	.	-	0	ID=MMMDOFMJ_00753;Name=cpdR_2;gene=cpdR_2;inference=ab initio prediction:Prodigal:002006,similar to AA sequence:UniProtKB:Q2YIF7;locus_tag=MMMDOFMJ_00753;product=Response regulator receiver protein CpdR
M-gnaphalii_contig_9_1	Prodigal:002006	CDS	129155	129724	.	-	0	ID=MMMDOFMJ_00754;eC_number=2.4.2.8;Name=hpt;db_xref=COG:COG0634;gene=hpt;inference=ab initio prediction:Prodigal:002006,similar to AA sequence:UniProtKB:P0A9M2;locus_tag=MMMDOFMJ_00754;product=Hypoxanthine phosphoribosyltransferase
M-gnaphalii_contig_9_1	Prodigal:002006	CDS	129793	130545	.	-	0	ID=MMMDOFMJ_00755;inference=ab initio prediction:Prodigal:002006;locus_tag=MMMDOFMJ_00755;product=hypothetical protein
M-gnaphalii_contig_9_1	Prodigal:002006	CDS	130713	131423	.	+	0	ID=MMMDOFMJ_00756;Name=ftsE;db_xref=COG:COG2884;gene=ftsE;inference=ab initio prediction:Prodigal:002006,similar to AA sequence:UniProtKB:P0A9R7;locus_tag=MMMDOFMJ_00756;product=Cell division ATP-binding protein FtsE
M-gnaphalii_contig_9_1	Prodigal:002006	CDS	131423	132400	.	+	0	ID=MMMDOFMJ_00757;inference=ab initio prediction:Prodigal:002006;locus_tag=MMMDOFMJ_00757;product=hypothetical protein
M-gnaphalii_contig_9_1	Prodigal:002006	CDS	132536	133384	.	+	0	ID=MMMDOFMJ_00758;inference=ab initio prediction:Prodigal:002006;locus_tag=MMMDOFMJ_00758;product=hypothetical protein
M-gnaphalii_contig_9_1	Prodigal:002006	CDS	133394	133744	.	-	0	ID=MMMDOFMJ_00759;inference=ab initio prediction:Prodigal:002006;locus_tag=MMMDOFMJ_00759;product=hypothetical protein
M-gnaphalii_contig_9_1	Prodigal:002006	CDS	133758	134225	.	-	0	ID=MMMDOFMJ_00760;Name=ptsN;db_xref=COG:COG1762;gene=ptsN;inference=ab initio prediction:Prodigal:002006,similar to AA sequence:UniProtKB:P69829;locus_tag=MMMDOFMJ_00760;product=Nitrogen regulatory protein
M-gnaphalii_contig_9_1	Prodigal:002006	CDS	134363	134971	.	-	0	ID=MMMDOFMJ_00761;Name=hpf;db_xref=COG:COG1544;gene=hpf;inference=ab initio prediction:Prodigal:002006,similar to AA sequence:UniProtKB:A2RIX0;locus_tag=MMMDOFMJ_00761;product=Ribosome hibernation promotion factor
M-gnaphalii_contig_9_1	Prodigal:002006	CDS	135061	136602	.	-	0	ID=MMMDOFMJ_00762;Name=rpoN2;db_xref=COG:COG1508;gene=rpoN2;inference=ab initio prediction:Prodigal:002006,similar to AA sequence:UniProtKB:P30333;locus_tag=MMMDOFMJ_00762;product=RNA polymerase sigma-54 factor 2
M-gnaphalii_contig_9_1	Prodigal:002006	CDS	137136	138035	.	-	0	ID=MMMDOFMJ_00763;eC_number=3.6.3.-;Name=lptB_1;db_xref=COG:COG1137;gene=lptB_1;inference=ab initio prediction:Prodigal:002006,similar to AA sequence:UniProtKB:P45073;locus_tag=MMMDOFMJ_00763;product=Lipopolysaccharide export system ATP-binding protein LptB
M-gnaphalii_contig_9_1	Prodigal:002006	CDS	138038	138766	.	-	0	ID=MMMDOFMJ_00764;Name=lptA;db_xref=COG:COG1934;gene=lptA;inference=ab initio prediction:Prodigal:002006,similar to AA sequence:UniProtKB:P0ADV1;locus_tag=MMMDOFMJ_00764;product=Lipopolysaccharide export system protein LptA
M-gnaphalii_contig_9_1	Prodigal:002006	CDS	138763	139515	.	-	0	ID=MMMDOFMJ_00765;inference=ab initio prediction:Prodigal:002006;locus_tag=MMMDOFMJ_00765;product=hypothetical protein
M-gnaphalii_contig_9_1	Prodigal:002006	CDS	139707	140369	.	-	0	ID=MMMDOFMJ_00766;eC_number=3.1.13.5;Name=rnd_1;gene=rnd_1;inference=ab initio prediction:Prodigal:002006,protein motif:HAMAP:MF_01899;locus_tag=MMMDOFMJ_00766;product=Ribonuclease D
M-gnaphalii_contig_9_1	Prodigal:002006	CDS	140461	140802	.	-	0	ID=MMMDOFMJ_00767;inference=ab initio prediction:Prodigal:002006;locus_tag=MMMDOFMJ_00767;product=hypothetical protein
M-gnaphalii_contig_9_1	Prodigal:002006	CDS	141043	141231	.	+	0	ID=MMMDOFMJ_00768;Name=rpmF;db_xref=COG:COG0333;gene=rpmF;inference=ab initio prediction:Prodigal:002006,similar to AA sequence:UniProtKB:Q6NCE6;locus_tag=MMMDOFMJ_00768;product=50S ribosomal protein L32
M-gnaphalii_contig_9_1	Prodigal:002006	CDS	141254	141508	.	-	0	ID=MMMDOFMJ_00769;inference=ab initio prediction:Prodigal:002006;locus_tag=MMMDOFMJ_00769;product=hypothetical protein
M-gnaphalii_contig_9_1	Prodigal:002006	CDS	141611	142216	.	-	0	ID=MMMDOFMJ_00770;inference=ab initio prediction:Prodigal:002006;locus_tag=MMMDOFMJ_00770;product=hypothetical protein
M-gnaphalii_contig_9_1	Prodigal:002006	CDS	142517	143698	.	+	0	ID=MMMDOFMJ_00771;eC_number=2.3.1.9;Name=phaA;gene=phaA;inference=ab initio prediction:Prodigal:002006,similar to AA sequence:UniProtKB:P07097;locus_tag=MMMDOFMJ_00771;product=Acetyl-CoA acetyltransferase
M-gnaphalii_contig_9_1	Prodigal:002006	CDS	143890	144618	.	+	0	ID=MMMDOFMJ_00772;eC_number=1.1.1.36;Name=phaB;gene=phaB;inference=ab initio prediction:Prodigal:002006,similar to AA sequence:UniProtKB:P14697;locus_tag=MMMDOFMJ_00772;product=Acetoacetyl-CoA reductase
M-gnaphalii_contig_9_1	Prodigal:002006	CDS	144817	145713	.	-	0	ID=MMMDOFMJ_00773;Name=pgrR_1;gene=pgrR_1;inference=ab initio prediction:Prodigal:002006,similar to AA sequence:UniProtKB:P77333;locus_tag=MMMDOFMJ_00773;product=HTH-type transcriptional regulator PgrR
M-gnaphalii_contig_10_1	Prodigal:002006	CDS	202	1209	.	-	0	ID=MMMDOFMJ_00774;Name=corA_1;db_xref=COG:COG0598;gene=corA_1;inference=ab initio prediction:Prodigal:002006,similar to AA sequence:UniProtKB:P0ABI4;locus_tag=MMMDOFMJ_00774;product=Magnesium transport protein CorA
M-gnaphalii_contig_10_1	Prodigal:002006	CDS	1394	1681	.	+	0	ID=MMMDOFMJ_00775;Name=groS1;db_xref=COG:COG0234;gene=groS1;inference=ab initio prediction:Prodigal:002006,similar to AA sequence:UniProtKB:P35473;locus_tag=MMMDOFMJ_00775;product=10 kDa chaperonin 1
M-gnaphalii_contig_10_1	Prodigal:002006	CDS	1778	3421	.	+	0	ID=MMMDOFMJ_00776;Name=groL5;gene=groL5;inference=ab initio prediction:Prodigal:002006,similar to AA sequence:UniProtKB:P35471;locus_tag=MMMDOFMJ_00776;product=60 kDa chaperonin 5
M-gnaphalii_contig_10_1	Prodigal:002006	CDS	3606	3809	.	-	0	ID=MMMDOFMJ_00777;inference=ab initio prediction:Prodigal:002006;locus_tag=MMMDOFMJ_00777;product=hypothetical protein
M-gnaphalii_contig_10_1	Prodigal:002006	CDS	3806	4906	.	-	0	ID=MMMDOFMJ_00778;inference=ab initio prediction:Prodigal:002006;locus_tag=MMMDOFMJ_00778;product=hypothetical protein
M-gnaphalii_contig_10_1	Prodigal:002006	CDS	5210	5848	.	-	0	ID=MMMDOFMJ_00779;inference=ab initio prediction:Prodigal:002006;locus_tag=MMMDOFMJ_00779;product=hypothetical protein
M-gnaphalii_contig_10_1	Prodigal:002006	CDS	6227	7087	.	-	0	ID=MMMDOFMJ_00780;eC_number=2.4.2.19;Name=nadC;db_xref=COG:COG0157;gene=nadC;inference=ab initio prediction:Prodigal:002006,similar to AA sequence:UniProtKB:P39666;locus_tag=MMMDOFMJ_00780;product=putative nicotinate-nucleotide pyrophosphorylase [carboxylating]
M-gnaphalii_contig_10_1	Prodigal:002006	CDS	7080	8633	.	-	0	ID=MMMDOFMJ_00781;eC_number=1.4.3.16;Name=nadB;db_xref=COG:COG0029;gene=nadB;inference=ab initio prediction:Prodigal:002006,similar to AA sequence:UniProtKB:Q8ZMX9;locus_tag=MMMDOFMJ_00781;product=L-aspartate oxidase
M-gnaphalii_contig_10_1	Prodigal:002006	CDS	8638	9711	.	-	0	ID=MMMDOFMJ_00782;eC_number=2.5.1.72;Name=nadA;db_xref=COG:COG0379;gene=nadA;inference=ab initio prediction:Prodigal:002006,similar to AA sequence:UniProtKB:P9WJK1;locus_tag=MMMDOFMJ_00782;product=Quinolinate synthase A
M-gnaphalii_contig_10_1	Prodigal:002006	CDS	9901	10752	.	-	0	ID=MMMDOFMJ_00783;inference=ab initio prediction:Prodigal:002006;locus_tag=MMMDOFMJ_00783;product=hypothetical protein
M-gnaphalii_contig_10_1	Prodigal:002006	CDS	10749	11231	.	-	0	ID=MMMDOFMJ_00784;inference=ab initio prediction:Prodigal:002006;locus_tag=MMMDOFMJ_00784;product=hypothetical protein
M-gnaphalii_contig_10_1	Prodigal:002006	CDS	11238	12449	.	-	0	ID=MMMDOFMJ_00785;inference=ab initio prediction:Prodigal:002006;locus_tag=MMMDOFMJ_00785;product=hypothetical protein
M-gnaphalii_contig_10_1	Prodigal:002006	CDS	12485	13030	.	-	0	ID=MMMDOFMJ_00786;inference=ab initio prediction:Prodigal:002006;locus_tag=MMMDOFMJ_00786;product=hypothetical protein
M-gnaphalii_contig_10_1	Prodigal:002006	CDS	13304	14044	.	+	0	ID=MMMDOFMJ_00787;Name=flgG_1;db_xref=COG:COG4786;gene=flgG_1;inference=ab initio prediction:Prodigal:002006,similar to AA sequence:UniProtKB:P0A1J3;locus_tag=MMMDOFMJ_00787;product=Flagellar basal-body rod protein FlgG
M-gnaphalii_contig_10_1	Prodigal:002006	CDS	14070	14861	.	+	0	ID=MMMDOFMJ_00788;Name=flgG_2;db_xref=COG:COG4786;gene=flgG_2;inference=ab initio prediction:Prodigal:002006,similar to AA sequence:UniProtKB:P0A1J3;locus_tag=MMMDOFMJ_00788;product=Flagellar basal-body rod protein FlgG
M-gnaphalii_contig_10_1	Prodigal:002006	CDS	14876	15928	.	+	0	ID=MMMDOFMJ_00789;inference=ab initio prediction:Prodigal:002006;locus_tag=MMMDOFMJ_00789;product=hypothetical protein
M-gnaphalii_contig_10_1	Prodigal:002006	CDS	15964	16710	.	+	0	ID=MMMDOFMJ_00790;Name=flgH;gene=flgH;inference=ab initio prediction:Prodigal:002006,protein motif:HAMAP:MF_00415;locus_tag=MMMDOFMJ_00790;product=Flagellar L-ring protein
M-gnaphalii_contig_10_1	Prodigal:002006	CDS	16812	17537	.	-	0	ID=MMMDOFMJ_00791;inference=ab initio prediction:Prodigal:002006;locus_tag=MMMDOFMJ_00791;product=hypothetical protein
M-gnaphalii_contig_10_1	Prodigal:002006	CDS	17558	18190	.	-	0	ID=MMMDOFMJ_00792;inference=ab initio prediction:Prodigal:002006;locus_tag=MMMDOFMJ_00792;product=hypothetical protein
M-gnaphalii_contig_10_1	Prodigal:002006	CDS	18356	18706	.	+	0	ID=MMMDOFMJ_00793;inference=ab initio prediction:Prodigal:002006;locus_tag=MMMDOFMJ_00793;product=hypothetical protein
M-gnaphalii_contig_10_1	Prodigal:002006	CDS	18902	21016	.	+	0	ID=MMMDOFMJ_00794;eC_number=7.6.2.8;Name=btuD_1;gene=btuD_1;inference=ab initio prediction:Prodigal:002006,protein motif:HAMAP:MF_01005;locus_tag=MMMDOFMJ_00794;product=Vitamin B12 import ATP-binding protein BtuD
M-gnaphalii_contig_10_1	Aragorn:001002	tRNA	21200	21292	.	-	.	ID=MMMDOFMJ_00795;inference=COORDINATES:profile:Aragorn:001002;locus_tag=MMMDOFMJ_00795;product=tRNA-Ser(gct)
M-gnaphalii_contig_10_1	Prodigal:002006	CDS	21470	22999	.	-	0	ID=MMMDOFMJ_00796;eC_number=6.2.1.1;Name=acsA_1;db_xref=COG:COG0365;gene=acsA_1;inference=ab initio prediction:Prodigal:002006,similar to AA sequence:UniProtKB:P39062;locus_tag=MMMDOFMJ_00796;product=Acetyl-coenzyme A synthetase
M-gnaphalii_contig_10_1	Prodigal:002006	CDS	23096	23992	.	+	0	ID=MMMDOFMJ_00797;eC_number=3.5.2.6;Name=blaP;gene=blaP;inference=ab initio prediction:Prodigal:002006,similar to AA sequence:UniProtKB:P30897;locus_tag=MMMDOFMJ_00797;product=Beta-lactamase
M-gnaphalii_contig_10_1	Prodigal:002006	CDS	24146	24889	.	+	0	ID=MMMDOFMJ_00798;inference=ab initio prediction:Prodigal:002006;locus_tag=MMMDOFMJ_00798;product=hypothetical protein
M-gnaphalii_contig_10_1	Prodigal:002006	CDS	25092	25928	.	+	0	ID=MMMDOFMJ_00799;eC_number=1.-.-.-;db_xref=COG:COG0656;inference=ab initio prediction:Prodigal:002006,similar to AA sequence:UniProtKB:A0QV10;locus_tag=MMMDOFMJ_00799;product=putative oxidoreductase/MSMEI_2347
M-gnaphalii_contig_10_1	Prodigal:002006	CDS	25921	28155	.	-	0	ID=MMMDOFMJ_00800;inference=ab initio prediction:Prodigal:002006;locus_tag=MMMDOFMJ_00800;product=hypothetical protein
M-gnaphalii_contig_10_1	Prodigal:002006	CDS	28186	28428	.	-	0	ID=MMMDOFMJ_00801;inference=ab initio prediction:Prodigal:002006;locus_tag=MMMDOFMJ_00801;product=hypothetical protein
M-gnaphalii_contig_10_1	Prodigal:002006	CDS	28654	29289	.	+	0	ID=MMMDOFMJ_00802;inference=ab initio prediction:Prodigal:002006;locus_tag=MMMDOFMJ_00802;product=hypothetical protein
M-gnaphalii_contig_10_1	Prodigal:002006	CDS	29300	30112	.	+	0	ID=MMMDOFMJ_00803;inference=ab initio prediction:Prodigal:002006;locus_tag=MMMDOFMJ_00803;product=hypothetical protein
M-gnaphalii_contig_10_1	Prodigal:002006	CDS	30102	30731	.	+	0	ID=MMMDOFMJ_00804;inference=ab initio prediction:Prodigal:002006;locus_tag=MMMDOFMJ_00804;product=hypothetical protein
M-gnaphalii_contig_10_1	Prodigal:002006	CDS	30846	32909	.	+	0	ID=MMMDOFMJ_00805;Name=cstA;db_xref=COG:COG1966;gene=cstA;inference=ab initio prediction:Prodigal:002006,similar to AA sequence:UniProtKB:P15078;locus_tag=MMMDOFMJ_00805;product=Peptide transporter CstA
M-gnaphalii_contig_10_1	Prodigal:002006	CDS	32917	33141	.	+	0	ID=MMMDOFMJ_00806;inference=ab initio prediction:Prodigal:002006;locus_tag=MMMDOFMJ_00806;product=hypothetical protein
M-gnaphalii_contig_10_1	Prodigal:002006	CDS	33334	34614	.	+	0	ID=MMMDOFMJ_00807;inference=ab initio prediction:Prodigal:002006;locus_tag=MMMDOFMJ_00807;product=hypothetical protein
M-gnaphalii_contig_10_1	Prodigal:002006	CDS	34660	35793	.	+	0	ID=MMMDOFMJ_00808;eC_number=3.4.-.-;Name=bepA_2;gene=bepA_2;inference=ab initio prediction:Prodigal:002006,protein motif:HAMAP:MF_00997;locus_tag=MMMDOFMJ_00808;product=Beta-barrel assembly-enhancing protease
M-gnaphalii_contig_10_1	Prodigal:002006	CDS	35790	35975	.	+	0	ID=MMMDOFMJ_00809;inference=ab initio prediction:Prodigal:002006;locus_tag=MMMDOFMJ_00809;product=hypothetical protein
M-gnaphalii_contig_10_1	Prodigal:002006	CDS	36032	37414	.	-	0	ID=MMMDOFMJ_00810;eC_number=2.5.1.54;Name=aroH;db_xref=COG:COG3200;gene=aroH;inference=ab initio prediction:Prodigal:002006,similar to AA sequence:UniProtKB:P80574;locus_tag=MMMDOFMJ_00810;product=Phospho-2-dehydro-3-deoxyheptonate aldolase
M-gnaphalii_contig_10_1	Prodigal:002006	CDS	37553	37858	.	-	0	ID=MMMDOFMJ_00811;inference=ab initio prediction:Prodigal:002006;locus_tag=MMMDOFMJ_00811;product=hypothetical protein
M-gnaphalii_contig_10_1	Prodigal:002006	CDS	37917	40220	.	-	0	ID=MMMDOFMJ_00812;Name=ydeP_1;db_xref=COG:COG0243;gene=ydeP_1;inference=ab initio prediction:Prodigal:002006,similar to AA sequence:UniProtKB:P77561;locus_tag=MMMDOFMJ_00812;product=Protein YdeP
M-gnaphalii_contig_10_1	Prodigal:002006	CDS	40325	40801	.	-	0	ID=MMMDOFMJ_00813;eC_number=3.6.1.-;Name=rppH_2;gene=rppH_2;inference=ab initio prediction:Prodigal:002006,protein motif:HAMAP:MF_00298;locus_tag=MMMDOFMJ_00813;product=RNA pyrophosphohydrolase
M-gnaphalii_contig_10_1	Prodigal:002006	CDS	40857	41555	.	-	0	ID=MMMDOFMJ_00814;eC_number=3.7.1.20;Name=nagK;gene=nagK;inference=ab initio prediction:Prodigal:002006,similar to AA sequence:UniProtKB:O86042;locus_tag=MMMDOFMJ_00814;product=Fumarylpyruvate hydrolase
M-gnaphalii_contig_10_1	Prodigal:002006	CDS	41652	43106	.	+	0	ID=MMMDOFMJ_00815;eC_number=1.-.-.-;db_xref=COG:COG0277;inference=ab initio prediction:Prodigal:002006,similar to AA sequence:UniProtKB:P9WIT1;locus_tag=MMMDOFMJ_00815;product=putative FAD-linked oxidoreductase
M-gnaphalii_contig_10_1	Prodigal:002006	CDS	43315	43530	.	+	0	ID=MMMDOFMJ_00816;inference=ab initio prediction:Prodigal:002006;locus_tag=MMMDOFMJ_00816;product=hypothetical protein
M-gnaphalii_contig_10_1	Prodigal:002006	CDS	43556	43849	.	+	0	ID=MMMDOFMJ_00817;inference=ab initio prediction:Prodigal:002006;locus_tag=MMMDOFMJ_00817;product=hypothetical protein
M-gnaphalii_contig_10_1	Prodigal:002006	CDS	43909	45177	.	+	0	ID=MMMDOFMJ_00818;eC_number=3.4.11.-;db_xref=COG:COG2309;inference=ab initio prediction:Prodigal:002006,similar to AA sequence:UniProtKB:P42778;locus_tag=MMMDOFMJ_00818;product=Aminopeptidase T
M-gnaphalii_contig_10_1	Prodigal:002006	CDS	45170	46147	.	-	0	ID=MMMDOFMJ_00819;eC_number=2.3.1.241;Name=lpxL;gene=lpxL;inference=ab initio prediction:Prodigal:002006,protein motif:HAMAP:MF_01942;locus_tag=MMMDOFMJ_00819;product=Lipid A biosynthesis lauroyltransferase
M-gnaphalii_contig_10_1	Prodigal:002006	CDS	46222	47244	.	-	0	ID=MMMDOFMJ_00820;eC_number=1.6.5.5;Name=qorA_1;db_xref=COG:COG0604;gene=qorA_1;inference=ab initio prediction:Prodigal:002006,similar to AA sequence:UniProtKB:P28304;locus_tag=MMMDOFMJ_00820;product=Quinone oxidoreductase 1
M-gnaphalii_contig_10_1	Prodigal:002006	CDS	47455	47739	.	-	0	ID=MMMDOFMJ_00821;inference=ab initio prediction:Prodigal:002006;locus_tag=MMMDOFMJ_00821;product=hypothetical protein
M-gnaphalii_contig_10_1	Prodigal:002006	CDS	47755	48513	.	-	0	ID=MMMDOFMJ_00822;eC_number=1.1.1.100;Name=fabG_3;gene=fabG_3;inference=ab initio prediction:Prodigal:002006,similar to AA sequence:UniProtKB:Q9KQH7;locus_tag=MMMDOFMJ_00822;product=3-oxoacyl-[acyl-carrier-protein] reductase FabG
M-gnaphalii_contig_10_1	Prodigal:002006	CDS	48510	49787	.	-	0	ID=MMMDOFMJ_00823;eC_number=2.3.1.179;Name=fabF_1;db_xref=COG:COG0304;gene=fabF_1;inference=ab initio prediction:Prodigal:002006,similar to AA sequence:UniProtKB:Q83E37;locus_tag=MMMDOFMJ_00823;product=3-oxoacyl-[acyl-carrier-protein] synthase 2
M-gnaphalii_contig_10_1	Prodigal:002006	CDS	49825	50961	.	-	0	ID=MMMDOFMJ_00824;eC_number=2.3.1.179;Name=fabF_2;db_xref=COG:COG0304;gene=fabF_2;inference=ab initio prediction:Prodigal:002006,similar to AA sequence:UniProtKB:Q9KQH9;locus_tag=MMMDOFMJ_00824;product=3-oxoacyl-[acyl-carrier-protein] synthase 2
M-gnaphalii_contig_10_1	Prodigal:002006	CDS	50958	51422	.	-	0	ID=MMMDOFMJ_00825;inference=ab initio prediction:Prodigal:002006;locus_tag=MMMDOFMJ_00825;product=hypothetical protein
M-gnaphalii_contig_10_1	Prodigal:002006	CDS	51442	51738	.	-	0	ID=MMMDOFMJ_00826;Name=acpXL;db_xref=COG:COG0236;gene=acpXL;inference=ab initio prediction:Prodigal:002006,similar to AA sequence:UniProtKB:P0A2W5;locus_tag=MMMDOFMJ_00826;product=Acyl carrier protein AcpXL
M-gnaphalii_contig_10_1	Prodigal:002006	CDS	52014	52505	.	-	0	ID=MMMDOFMJ_00827;inference=ab initio prediction:Prodigal:002006;locus_tag=MMMDOFMJ_00827;product=hypothetical protein
M-gnaphalii_contig_10_1	Prodigal:002006	CDS	52643	53416	.	-	0	ID=MMMDOFMJ_00828;inference=ab initio prediction:Prodigal:002006;locus_tag=MMMDOFMJ_00828;product=hypothetical protein
M-gnaphalii_contig_10_1	Prodigal:002006	CDS	53413	53937	.	-	0	ID=MMMDOFMJ_00829;Name=ecfG_1;gene=ecfG_1;inference=ab initio prediction:Prodigal:002006,similar to AA sequence:UniProtKB:B3Q6P8;locus_tag=MMMDOFMJ_00829;product=ECF RNA polymerase sigma factor EcfG
M-gnaphalii_contig_10_1	Prodigal:002006	CDS	54693	55802	.	+	0	ID=MMMDOFMJ_00830;Name=ydiK;db_xref=COG:COG0628;gene=ydiK;inference=ab initio prediction:Prodigal:002006,similar to AA sequence:UniProtKB:P0AFS7;locus_tag=MMMDOFMJ_00830;product=Putative transport protein YdiK
M-gnaphalii_contig_10_1	Prodigal:002006	CDS	55849	56340	.	+	0	ID=MMMDOFMJ_00831;inference=ab initio prediction:Prodigal:002006;locus_tag=MMMDOFMJ_00831;product=hypothetical protein
M-gnaphalii_contig_10_1	Prodigal:002006	CDS	56579	57010	.	+	0	ID=MMMDOFMJ_00832;inference=ab initio prediction:Prodigal:002006;locus_tag=MMMDOFMJ_00832;product=hypothetical protein
M-gnaphalii_contig_10_1	Prodigal:002006	CDS	57014	57382	.	-	0	ID=MMMDOFMJ_00833;Name=divK_1;gene=divK_1;inference=ab initio prediction:Prodigal:002006,similar to AA sequence:UniProtKB:Q7BBW0;locus_tag=MMMDOFMJ_00833;product=Polar-differentiation response regulator DivK
M-gnaphalii_contig_10_1	Prodigal:002006	CDS	57414	58862	.	-	0	ID=MMMDOFMJ_00834;eC_number=2.7.13.3;Name=rcsC_4;gene=rcsC_4;inference=ab initio prediction:Prodigal:002006,protein motif:HAMAP:MF_00979;locus_tag=MMMDOFMJ_00834;product=Sensor histidine kinase RcsC
M-gnaphalii_contig_10_1	Prodigal:002006	CDS	59126	60577	.	+	0	ID=MMMDOFMJ_00835;eC_number=2.7.13.3;Name=rcsC_5;gene=rcsC_5;inference=ab initio prediction:Prodigal:002006,protein motif:HAMAP:MF_00979;locus_tag=MMMDOFMJ_00835;product=Sensor histidine kinase RcsC
M-gnaphalii_contig_10_1	Prodigal:002006	CDS	60577	62466	.	+	0	ID=MMMDOFMJ_00836;eC_number=3.5.1.44;Name=cheB_2;gene=cheB_2;inference=ab initio prediction:Prodigal:002006,protein motif:HAMAP:MF_00099;locus_tag=MMMDOFMJ_00836;product=Protein-glutamate methylesterase/protein-glutamine glutaminase
M-gnaphalii_contig_10_1	Prodigal:002006	CDS	62792	63787	.	+	0	ID=MMMDOFMJ_00837;Name=xerC_1;db_xref=COG:COG4973;gene=xerC_1;inference=ab initio prediction:Prodigal:002006,similar to AA sequence:UniProtKB:P44818;locus_tag=MMMDOFMJ_00837;product=Tyrosine recombinase XerC
M-gnaphalii_contig_10_1	Prodigal:002006	CDS	63917	64051	.	+	0	ID=MMMDOFMJ_00838;inference=ab initio prediction:Prodigal:002006;locus_tag=MMMDOFMJ_00838;product=hypothetical protein
M-gnaphalii_contig_10_1	Prodigal:002006	CDS	64211	65563	.	-	0	ID=MMMDOFMJ_00839;inference=ab initio prediction:Prodigal:002006;locus_tag=MMMDOFMJ_00839;product=hypothetical protein
M-gnaphalii_contig_10_1	Prodigal:002006	CDS	65646	66113	.	-	0	ID=MMMDOFMJ_00840;eC_number=1.11.1.15;Name=bcp;db_xref=COG:COG1225;gene=bcp;inference=ab initio prediction:Prodigal:002006,similar to AA sequence:UniProtKB:Q83CY8;locus_tag=MMMDOFMJ_00840;product=Putative peroxiredoxin bcp
M-gnaphalii_contig_10_1	Prodigal:002006	CDS	66258	69773	.	+	0	ID=MMMDOFMJ_00841;inference=ab initio prediction:Prodigal:002006;locus_tag=MMMDOFMJ_00841;product=hypothetical protein
M-gnaphalii_contig_10_1	Prodigal:002006	CDS	69848	71317	.	-	0	ID=MMMDOFMJ_00842;Name=yodF_2;db_xref=COG:COG0591;gene=yodF_2;inference=ab initio prediction:Prodigal:002006,similar to AA sequence:UniProtKB:O34745;locus_tag=MMMDOFMJ_00842;product=putative symporter YodF
M-gnaphalii_contig_10_1	Prodigal:002006	CDS	71314	71511	.	-	0	ID=MMMDOFMJ_00843;inference=ab initio prediction:Prodigal:002006;locus_tag=MMMDOFMJ_00843;product=hypothetical protein
M-gnaphalii_contig_10_1	Prodigal:002006	CDS	71708	73246	.	-	0	ID=MMMDOFMJ_00844;inference=ab initio prediction:Prodigal:002006;locus_tag=MMMDOFMJ_00844;product=hypothetical protein
M-gnaphalii_contig_10_1	Prodigal:002006	CDS	73391	73789	.	+	0	ID=MMMDOFMJ_00845;inference=ab initio prediction:Prodigal:002006;locus_tag=MMMDOFMJ_00845;product=hypothetical protein
M-gnaphalii_contig_10_1	Prodigal:002006	CDS	73805	74020	.	-	0	ID=MMMDOFMJ_00846;inference=ab initio prediction:Prodigal:002006;locus_tag=MMMDOFMJ_00846;product=hypothetical protein
M-gnaphalii_contig_10_1	Prodigal:002006	CDS	74115	75146	.	-	0	ID=MMMDOFMJ_00847;Name=ribF;gene=ribF;inference=ab initio prediction:Prodigal:002006,similar to AA sequence:UniProtKB:Q59263;locus_tag=MMMDOFMJ_00847;product=Bifunctional riboflavin kinase/FMN adenylyltransferase
M-gnaphalii_contig_10_1	Prodigal:002006	CDS	75330	75713	.	+	0	ID=MMMDOFMJ_00848;Name=cheY_2;db_xref=COG:COG0784;gene=cheY_2;inference=ab initio prediction:Prodigal:002006,similar to AA sequence:UniProtKB:P0AE67;locus_tag=MMMDOFMJ_00848;product=Chemotaxis protein CheY
M-gnaphalii_contig_10_1	Prodigal:002006	CDS	75835	76047	.	+	0	ID=MMMDOFMJ_00849;inference=ab initio prediction:Prodigal:002006;locus_tag=MMMDOFMJ_00849;product=hypothetical protein
M-gnaphalii_contig_10_1	Prodigal:002006	CDS	76094	76600	.	-	0	ID=MMMDOFMJ_00850;Name=secB;db_xref=COG:COG1952;gene=secB;inference=ab initio prediction:Prodigal:002006,similar to AA sequence:UniProtKB:P44853;locus_tag=MMMDOFMJ_00850;product=Protein-export protein SecB
M-gnaphalii_contig_10_1	Prodigal:002006	CDS	76974	77690	.	+	0	ID=MMMDOFMJ_00851;inference=ab initio prediction:Prodigal:002006;locus_tag=MMMDOFMJ_00851;product=hypothetical protein
M-gnaphalii_contig_10_1	Prodigal:002006	CDS	77707	78912	.	+	0	ID=MMMDOFMJ_00852;inference=ab initio prediction:Prodigal:002006;locus_tag=MMMDOFMJ_00852;product=hypothetical protein
M-gnaphalii_contig_10_1	Prodigal:002006	CDS	78922	79578	.	+	0	ID=MMMDOFMJ_00853;inference=ab initio prediction:Prodigal:002006;locus_tag=MMMDOFMJ_00853;product=hypothetical protein
M-gnaphalii_contig_10_1	Prodigal:002006	CDS	79889	81232	.	+	0	ID=MMMDOFMJ_00854;eC_number=3.6.4.-;Name=rho;db_xref=COG:COG1158;gene=rho;inference=ab initio prediction:Prodigal:002006,similar to AA sequence:UniProtKB:P0AG30;locus_tag=MMMDOFMJ_00854;product=Transcription termination factor Rho
M-gnaphalii_contig_10_1	Prodigal:002006	CDS	81375	82700	.	+	0	ID=MMMDOFMJ_00855;eC_number=3.6.-.-;Name=mnmE;db_xref=COG:COG0486;gene=mnmE;inference=ab initio prediction:Prodigal:002006,similar to AA sequence:UniProtKB:P25522;locus_tag=MMMDOFMJ_00855;product=tRNA modification GTPase MnmE
M-gnaphalii_contig_10_1	Prodigal:002006	CDS	82772	83533	.	-	0	ID=MMMDOFMJ_00856;inference=ab initio prediction:Prodigal:002006;locus_tag=MMMDOFMJ_00856;product=hypothetical protein
M-gnaphalii_contig_10_1	Prodigal:002006	CDS	83535	84122	.	-	0	ID=MMMDOFMJ_00857;inference=ab initio prediction:Prodigal:002006;locus_tag=MMMDOFMJ_00857;product=hypothetical protein
M-gnaphalii_contig_10_1	Prodigal:002006	CDS	84176	85117	.	+	0	ID=MMMDOFMJ_00858;inference=ab initio prediction:Prodigal:002006;locus_tag=MMMDOFMJ_00858;product=hypothetical protein
M-gnaphalii_contig_10_1	Prodigal:002006	CDS	85273	86517	.	+	0	ID=MMMDOFMJ_00859;inference=ab initio prediction:Prodigal:002006;locus_tag=MMMDOFMJ_00859;product=hypothetical protein
M-gnaphalii_contig_10_1	Prodigal:002006	CDS	86514	87233	.	+	0	ID=MMMDOFMJ_00860;Name=fhuF;db_xref=COG:COG4114;gene=fhuF;inference=ab initio prediction:Prodigal:002006,similar to AA sequence:UniProtKB:P39405;locus_tag=MMMDOFMJ_00860;product=Ferric iron reductase protein FhuF
M-gnaphalii_contig_10_1	Prodigal:002006	CDS	87242	88093	.	-	0	ID=MMMDOFMJ_00861;inference=ab initio prediction:Prodigal:002006;locus_tag=MMMDOFMJ_00861;product=hypothetical protein
M-gnaphalii_contig_10_1	Prodigal:002006	CDS	88267	88467	.	-	0	ID=MMMDOFMJ_00862;inference=ab initio prediction:Prodigal:002006;locus_tag=MMMDOFMJ_00862;product=hypothetical protein
M-gnaphalii_contig_10_1	Prodigal:002006	CDS	88579	89016	.	-	0	ID=MMMDOFMJ_00863;Name=ros_1;db_xref=COG:COG4957;gene=ros_1;inference=ab initio prediction:Prodigal:002006,similar to AA sequence:UniProtKB:Q04152;locus_tag=MMMDOFMJ_00863;product=Transcriptional regulatory protein ros
M-gnaphalii_contig_10_1	Prodigal:002006	CDS	89451	91616	.	+	0	ID=MMMDOFMJ_00864;eC_number=3.4.14.-;Name=dapb1;gene=dapb1;inference=ab initio prediction:Prodigal:002006,similar to AA sequence:UniProtKB:O07834;locus_tag=MMMDOFMJ_00864;product=Dipeptidyl aminopeptidase BI
M-gnaphalii_contig_10_1	Prodigal:002006	CDS	91673	91990	.	+	0	ID=MMMDOFMJ_00865;inference=ab initio prediction:Prodigal:002006;locus_tag=MMMDOFMJ_00865;product=hypothetical protein
M-gnaphalii_contig_10_1	Prodigal:002006	CDS	92002	95643	.	-	0	ID=MMMDOFMJ_00866;inference=ab initio prediction:Prodigal:002006;locus_tag=MMMDOFMJ_00866;product=hypothetical protein
M-gnaphalii_contig_10_1	Prodigal:002006	CDS	95780	96046	.	-	0	ID=MMMDOFMJ_00867;inference=ab initio prediction:Prodigal:002006;locus_tag=MMMDOFMJ_00867;product=hypothetical protein
M-gnaphalii_contig_10_1	Prodigal:002006	CDS	96172	98544	.	+	0	ID=MMMDOFMJ_00868;eC_number=3.6.4.12;Name=uvrD;db_xref=COG:COG0210;gene=uvrD;inference=ab initio prediction:Prodigal:002006,similar to AA sequence:UniProtKB:P03018;locus_tag=MMMDOFMJ_00868;product=DNA helicase II
M-gnaphalii_contig_10_1	Prodigal:002006	CDS	98994	99710	.	+	0	ID=MMMDOFMJ_00869;Name=phoH;db_xref=COG:COG1702;gene=phoH;inference=ab initio prediction:Prodigal:002006,similar to AA sequence:UniProtKB:P0A9K1;locus_tag=MMMDOFMJ_00869;product=Protein PhoH
M-gnaphalii_contig_10_1	Prodigal:002006	CDS	99895	100146	.	+	0	ID=MMMDOFMJ_00870;inference=ab initio prediction:Prodigal:002006;locus_tag=MMMDOFMJ_00870;product=hypothetical protein
M-gnaphalii_contig_10_1	Prodigal:002006	CDS	100449	100682	.	-	0	ID=MMMDOFMJ_00871;inference=ab initio prediction:Prodigal:002006;locus_tag=MMMDOFMJ_00871;product=hypothetical protein
M-gnaphalii_contig_10_1	Prodigal:002006	CDS	100947	101141	.	+	0	ID=MMMDOFMJ_00872;inference=ab initio prediction:Prodigal:002006;locus_tag=MMMDOFMJ_00872;product=hypothetical protein
M-gnaphalii_contig_10_1	Prodigal:002006	CDS	101206	102726	.	-	0	ID=MMMDOFMJ_00873;inference=ab initio prediction:Prodigal:002006;locus_tag=MMMDOFMJ_00873;product=hypothetical protein
M-gnaphalii_contig_10_1	Prodigal:002006	CDS	102977	103936	.	-	0	ID=MMMDOFMJ_00874;eC_number=2.1.3.15;Name=accA;db_xref=COG:COG0825;gene=accA;inference=ab initio prediction:Prodigal:002006,similar to AA sequence:UniProtKB:P0ABD5;locus_tag=MMMDOFMJ_00874;product=Acetyl-coenzyme A carboxylase carboxyl transferase subunit alpha
M-gnaphalii_contig_10_1	Prodigal:002006	CDS	104326	105111	.	+	0	ID=MMMDOFMJ_00875;eC_number=1.1.1.30;Name=bdhA;gene=bdhA;inference=ab initio prediction:Prodigal:002006,similar to AA sequence:UniProtKB:O86034;locus_tag=MMMDOFMJ_00875;product=D-beta-hydroxybutyrate dehydrogenase
M-gnaphalii_contig_10_1	Prodigal:002006	CDS	105236	105442	.	-	0	ID=MMMDOFMJ_00876;inference=ab initio prediction:Prodigal:002006;locus_tag=MMMDOFMJ_00876;product=hypothetical protein
M-gnaphalii_contig_10_1	Prodigal:002006	CDS	105628	105996	.	-	0	ID=MMMDOFMJ_00877;Name=ytcD;db_xref=COG:COG1733;gene=ytcD;inference=ab initio prediction:Prodigal:002006,similar to AA sequence:UniProtKB:O34533;locus_tag=MMMDOFMJ_00877;product=putative HTH-type transcriptional regulator YtcD
M-gnaphalii_contig_10_1	Prodigal:002006	CDS	106090	106707	.	+	0	ID=MMMDOFMJ_00878;eC_number=1.7.1.17;Name=azoR1;db_xref=COG:COG1182;gene=azoR1;inference=ab initio prediction:Prodigal:002006,similar to AA sequence:UniProtKB:Q88IY3;locus_tag=MMMDOFMJ_00878;product=FMN-dependent NADH-azoreductase 1
M-gnaphalii_contig_10_1	Prodigal:002006	CDS	106732	107616	.	-	0	ID=MMMDOFMJ_00879;eC_number=4.3.2.3;inference=ab initio prediction:Prodigal:002006,similar to AA sequence:UniProtKB:Q39BA7;locus_tag=MMMDOFMJ_00879;product=Ureidoglycolate lyase
M-gnaphalii_contig_10_1	Prodigal:002006	CDS	108012	109328	.	+	0	ID=MMMDOFMJ_00880;db_xref=COG:COG2067;inference=ab initio prediction:Prodigal:002006,similar to AA sequence:UniProtKB:P80603;locus_tag=MMMDOFMJ_00880;product=47 kDa outer membrane protein
M-gnaphalii_contig_10_1	Prodigal:002006	CDS	109475	109906	.	+	0	ID=MMMDOFMJ_00881;inference=ab initio prediction:Prodigal:002006;locus_tag=MMMDOFMJ_00881;product=hypothetical protein
M-gnaphalii_contig_10_1	Prodigal:002006	CDS	109910	110317	.	-	0	ID=MMMDOFMJ_00882;inference=ab initio prediction:Prodigal:002006;locus_tag=MMMDOFMJ_00882;product=hypothetical protein
M-gnaphalii_contig_10_1	Prodigal:002006	CDS	110338	111501	.	+	0	ID=MMMDOFMJ_00883;eC_number=1.13.12.-;Name=pnoA;gene=pnoA;inference=ab initio prediction:Prodigal:002006,similar to AA sequence:UniProtKB:D0V3Y4;locus_tag=MMMDOFMJ_00883;product=Nitronate monooxygenase
M-gnaphalii_contig_10_1	Prodigal:002006	CDS	111498	112241	.	-	0	ID=MMMDOFMJ_00884;Name=fliP;db_xref=COG:COG1338;gene=fliP;inference=ab initio prediction:Prodigal:002006,similar to AA sequence:UniProtKB:P54700;locus_tag=MMMDOFMJ_00884;product=Flagellar biosynthetic protein FliP
M-gnaphalii_contig_10_1	Prodigal:002006	CDS	112319	113527	.	-	0	ID=MMMDOFMJ_00885;inference=ab initio prediction:Prodigal:002006;locus_tag=MMMDOFMJ_00885;product=hypothetical protein
M-gnaphalii_contig_10_1	Prodigal:002006	CDS	113833	114255	.	+	0	ID=MMMDOFMJ_00886;inference=ab initio prediction:Prodigal:002006;locus_tag=MMMDOFMJ_00886;product=hypothetical protein
M-gnaphalii_contig_10_1	Prodigal:002006	CDS	114277	114687	.	+	0	ID=MMMDOFMJ_00887;Name=flgC;db_xref=COG:COG1558;gene=flgC;inference=ab initio prediction:Prodigal:002006,similar to AA sequence:UniProtKB:P0A1I7;locus_tag=MMMDOFMJ_00887;product=Flagellar basal-body rod protein FlgC
M-gnaphalii_contig_10_1	Prodigal:002006	CDS	114693	115007	.	+	0	ID=MMMDOFMJ_00888;Name=fliE;gene=fliE;inference=ab initio prediction:Prodigal:002006,protein motif:HAMAP:MF_00724;locus_tag=MMMDOFMJ_00888;product=Flagellar hook-basal body complex protein FliE
M-gnaphalii_contig_10_1	Prodigal:002006	CDS	115073	115339	.	+	0	ID=MMMDOFMJ_00889;inference=ab initio prediction:Prodigal:002006;locus_tag=MMMDOFMJ_00889;product=hypothetical protein
M-gnaphalii_contig_10_1	Prodigal:002006	CDS	115364	116128	.	+	0	ID=MMMDOFMJ_00890;Name=fliR;db_xref=COG:COG1684;gene=fliR;inference=ab initio prediction:Prodigal:002006,similar to AA sequence:UniProtKB:P54702;locus_tag=MMMDOFMJ_00890;product=Flagellar biosynthetic protein FliR
M-gnaphalii_contig_10_1	Prodigal:002006	CDS	116155	117222	.	+	0	ID=MMMDOFMJ_00891;Name=flhB;db_xref=COG:COG1377;gene=flhB;inference=ab initio prediction:Prodigal:002006,similar to AA sequence:UniProtKB:P40727;locus_tag=MMMDOFMJ_00891;product=Flagellar biosynthetic protein FlhB
M-gnaphalii_contig_10_1	Prodigal:002006	CDS	117355	120057	.	+	0	ID=MMMDOFMJ_00892;Name=cckA;gene=cckA;inference=ab initio prediction:Prodigal:002006,similar to AA sequence:UniProtKB:P0DOA0;locus_tag=MMMDOFMJ_00892;product=Sensor kinase CckA
M-gnaphalii_contig_10_1	Prodigal:002006	CDS	120074	121696	.	-	0	ID=MMMDOFMJ_00893;eC_number=6.2.1.1;Name=acsA_2;db_xref=COG:COG0365;gene=acsA_2;inference=ab initio prediction:Prodigal:002006,similar to AA sequence:UniProtKB:P39062;locus_tag=MMMDOFMJ_00893;product=Acetyl-coenzyme A synthetase
M-gnaphalii_contig_10_1	Prodigal:002006	CDS	121719	122321	.	-	0	ID=MMMDOFMJ_00894;eC_number=1.1.1.298;Name=rutE;gene=rutE;inference=ab initio prediction:Prodigal:002006,protein motif:HAMAP:MF_01204;locus_tag=MMMDOFMJ_00894;product=malonic semialdehyde reductase RutE
M-gnaphalii_contig_10_1	Prodigal:002006	CDS	122473	123261	.	+	0	ID=MMMDOFMJ_00895;eC_number=4.2.1.17;Name=paaF;db_xref=COG:COG1024;gene=paaF;inference=ab initio prediction:Prodigal:002006,similar to AA sequence:UniProtKB:P76082;locus_tag=MMMDOFMJ_00895;product=2%2C3-dehydroadipyl-CoA hydratase
M-gnaphalii_contig_10_1	Prodigal:002006	CDS	123404	124123	.	+	0	ID=MMMDOFMJ_00896;inference=ab initio prediction:Prodigal:002006;locus_tag=MMMDOFMJ_00896;product=hypothetical protein
M-gnaphalii_contig_10_1	Prodigal:002006	CDS	124014	125450	.	-	0	ID=MMMDOFMJ_00897;eC_number=2.7.8.-;Name=clsA;db_xref=COG:COG1502;gene=clsA;inference=ab initio prediction:Prodigal:002006,similar to AA sequence:UniProtKB:P71040;locus_tag=MMMDOFMJ_00897;product=Major cardiolipin synthase ClsA
M-gnaphalii_contig_10_1	Prodigal:002006	CDS	125659	126417	.	-	0	ID=MMMDOFMJ_00898;inference=ab initio prediction:Prodigal:002006;locus_tag=MMMDOFMJ_00898;product=hypothetical protein
M-gnaphalii_contig_10_1	Prodigal:002006	CDS	126477	127139	.	-	0	ID=MMMDOFMJ_00899;inference=ab initio prediction:Prodigal:002006;locus_tag=MMMDOFMJ_00899;product=hypothetical protein
M-gnaphalii_contig_10_1	Prodigal:002006	CDS	127208	128335	.	-	0	ID=MMMDOFMJ_00900;inference=ab initio prediction:Prodigal:002006;locus_tag=MMMDOFMJ_00900;product=hypothetical protein
M-gnaphalii_contig_10_1	Prodigal:002006	CDS	128734	130074	.	+	0	ID=MMMDOFMJ_00901;eC_number=1.17.7.3;Name=ispG;db_xref=COG:COG0821;gene=ispG;inference=ab initio prediction:Prodigal:002006,similar to AA sequence:UniProtKB:Q5SLI8;locus_tag=MMMDOFMJ_00901;product=4-hydroxy-3-methylbut-2-en-1-yl diphosphate synthase (flavodoxin)
M-gnaphalii_contig_10_1	Prodigal:002006	CDS	130295	132304	.	+	0	ID=MMMDOFMJ_00902;Name=kup_1;gene=kup_1;inference=ab initio prediction:Prodigal:002006,protein motif:HAMAP:MF_01522;locus_tag=MMMDOFMJ_00902;product=Low affinity potassium transport system protein kup
M-gnaphalii_contig_10_1	Prodigal:002006	CDS	132510	133319	.	+	0	ID=MMMDOFMJ_00903;eC_number=1.17.1.8;Name=dapB;db_xref=COG:COG0289;gene=dapB;inference=ab initio prediction:Prodigal:002006,similar to AA sequence:UniProtKB:Q6G2G3;locus_tag=MMMDOFMJ_00903;product=4-hydroxy-tetrahydrodipicolinate reductase
M-gnaphalii_contig_10_1	Prodigal:002006	CDS	133471	134100	.	+	0	ID=MMMDOFMJ_00904;eC_number=5.4.2.11;Name=gpmA_2;gene=gpmA_2;inference=ab initio prediction:Prodigal:002006,similar to AA sequence:UniProtKB:B4RIY7;locus_tag=MMMDOFMJ_00904;product=2%2C3-bisphosphoglycerate-dependent phosphoglycerate mutase
M-gnaphalii_contig_10_1	Prodigal:002006	CDS	134232	134798	.	+	0	ID=MMMDOFMJ_00905;inference=ab initio prediction:Prodigal:002006;locus_tag=MMMDOFMJ_00905;product=hypothetical protein
M-gnaphalii_contig_10_1	Prodigal:002006	CDS	134872	135891	.	+	0	ID=MMMDOFMJ_00906;inference=ab initio prediction:Prodigal:002006;locus_tag=MMMDOFMJ_00906;product=hypothetical protein
M-gnaphalii_contig_10_1	Prodigal:002006	CDS	135947	136456	.	-	0	ID=MMMDOFMJ_00907;inference=ab initio prediction:Prodigal:002006;locus_tag=MMMDOFMJ_00907;product=hypothetical protein
M-gnaphalii_contig_10_1	Prodigal:002006	CDS	136705	137490	.	-	0	ID=MMMDOFMJ_00908;eC_number=7.3.2.4;Name=nrtD_1;db_xref=COG:COG1116;gene=nrtD_1;inference=ab initio prediction:Prodigal:002006,similar to AA sequence:UniProtKB:P38046;locus_tag=MMMDOFMJ_00908;product=Nitrate import ATP-binding protein NrtD
M-gnaphalii_contig_10_1	Prodigal:002006	CDS	137619	137903	.	+	0	ID=MMMDOFMJ_00909;inference=ab initio prediction:Prodigal:002006;locus_tag=MMMDOFMJ_00909;product=hypothetical protein
M-gnaphalii_contig_10_1	Prodigal:002006	CDS	137972	138829	.	-	0	ID=MMMDOFMJ_00910;Name=ssuC_2;db_xref=COG:COG0600;gene=ssuC_2;inference=ab initio prediction:Prodigal:002006,similar to AA sequence:UniProtKB:P40401;locus_tag=MMMDOFMJ_00910;product=Putative aliphatic sulfonates transport permease protein SsuC
M-gnaphalii_contig_10_1	Prodigal:002006	CDS	138858	139832	.	-	0	ID=MMMDOFMJ_00911;Name=ssuA_1;gene=ssuA_1;inference=ab initio prediction:Prodigal:002006,similar to AA sequence:UniProtKB:P75853;locus_tag=MMMDOFMJ_00911;product=Putative aliphatic sulfonates-binding protein
M-gnaphalii_contig_10_1	Prodigal:002006	CDS	140024	142810	.	+	0	ID=MMMDOFMJ_00912;Name=glnD;db_xref=COG:COG2844;gene=glnD;inference=ab initio prediction:Prodigal:002006,similar to AA sequence:UniProtKB:Q9RAE4;locus_tag=MMMDOFMJ_00912;product=Bifunctional uridylyltransferase/uridylyl-removing enzyme
M-gnaphalii_contig_10_1	Prodigal:002006	CDS	142893	143489	.	+	0	ID=MMMDOFMJ_00913;Name=grpE;db_xref=COG:COG0576;gene=grpE;inference=ab initio prediction:Prodigal:002006,similar to AA sequence:UniProtKB:P09372;locus_tag=MMMDOFMJ_00913;product=Protein GrpE
M-gnaphalii_contig_10_1	Prodigal:002006	CDS	143551	144477	.	-	0	ID=MMMDOFMJ_00914;inference=ab initio prediction:Prodigal:002006;locus_tag=MMMDOFMJ_00914;product=hypothetical protein
M-gnaphalii_contig_10_1	Prodigal:002006	CDS	144477	145976	.	-	0	ID=MMMDOFMJ_00915;inference=ab initio prediction:Prodigal:002006;locus_tag=MMMDOFMJ_00915;product=hypothetical protein
M-gnaphalii_contig_10_1	Prodigal:002006	CDS	146187	151499	.	+	0	ID=MMMDOFMJ_00916;Name=yfhM;db_xref=COG:COG2373;gene=yfhM;inference=ab initio prediction:Prodigal:002006,similar to AA sequence:UniProtKB:P76578;locus_tag=MMMDOFMJ_00916;product=Alpha-2-macroglobulin
M-gnaphalii_contig_10_1	Prodigal:002006	CDS	151500	153644	.	+	0	ID=MMMDOFMJ_00917;eC_number=2.4.1.129;Name=mtgA_1;gene=mtgA_1;inference=ab initio prediction:Prodigal:002006,protein motif:HAMAP:MF_00766;locus_tag=MMMDOFMJ_00917;product=Biosynthetic peptidoglycan transglycosylase
M-gnaphalii_contig_10_1	Prodigal:002006	CDS	153709	154302	.	+	0	ID=MMMDOFMJ_00918;eC_number=5.4.2.11;Name=gpmA_3;gene=gpmA_3;inference=ab initio prediction:Prodigal:002006,protein motif:HAMAP:MF_01039;locus_tag=MMMDOFMJ_00918;product=2%2C3-bisphosphoglycerate-dependent phosphoglycerate mutase
M-gnaphalii_contig_10_1	Prodigal:002006	CDS	154285	155007	.	-	0	ID=MMMDOFMJ_00919;inference=ab initio prediction:Prodigal:002006;locus_tag=MMMDOFMJ_00919;product=hypothetical protein
M-gnaphalii_contig_10_1	Prodigal:002006	CDS	155077	156093	.	-	0	ID=MMMDOFMJ_00920;inference=ab initio prediction:Prodigal:002006;locus_tag=MMMDOFMJ_00920;product=hypothetical protein
M-gnaphalii_contig_10_1	Prodigal:002006	CDS	156084	156752	.	-	0	ID=MMMDOFMJ_00921;inference=ab initio prediction:Prodigal:002006;locus_tag=MMMDOFMJ_00921;product=hypothetical protein
M-gnaphalii_contig_10_1	Prodigal:002006	CDS	156930	159143	.	+	0	ID=MMMDOFMJ_00922;eC_number=6.1.1.14;Name=glyS;db_xref=COG:COG0751;gene=glyS;inference=ab initio prediction:Prodigal:002006,similar to AA sequence:UniProtKB:P00961;locus_tag=MMMDOFMJ_00922;product=Glycine--tRNA ligase beta subunit
M-gnaphalii_contig_10_1	Prodigal:002006	CDS	159197	159349	.	+	0	ID=MMMDOFMJ_00923;inference=ab initio prediction:Prodigal:002006;locus_tag=MMMDOFMJ_00923;product=hypothetical protein
M-gnaphalii_contig_10_1	Prodigal:002006	CDS	159337	160545	.	+	0	ID=MMMDOFMJ_00924;inference=ab initio prediction:Prodigal:002006;locus_tag=MMMDOFMJ_00924;product=hypothetical protein
M-gnaphalii_contig_10_1	Prodigal:002006	CDS	160679	161635	.	+	0	ID=MMMDOFMJ_00925;eC_number=3.1.26.11;Name=rbn_1;gene=rbn_1;inference=ab initio prediction:Prodigal:002006,protein motif:HAMAP:MF_01818;locus_tag=MMMDOFMJ_00925;product=Ribonuclease BN
M-gnaphalii_contig_10_1	Prodigal:002006	CDS	161649	163790	.	-	0	ID=MMMDOFMJ_00926;eC_number=1.8.1.8;Name=dsbD;gene=dsbD;inference=ab initio prediction:Prodigal:002006,protein motif:HAMAP:MF_00399;locus_tag=MMMDOFMJ_00926;product=Thiol:disulfide interchange protein DsbD
M-gnaphalii_contig_10_1	Prodigal:002006	CDS	163862	165739	.	-	0	ID=MMMDOFMJ_00927;inference=ab initio prediction:Prodigal:002006;locus_tag=MMMDOFMJ_00927;product=hypothetical protein
M-gnaphalii_contig_10_1	Prodigal:002006	CDS	165821	165913	.	-	0	ID=MMMDOFMJ_00928;inference=ab initio prediction:Prodigal:002006;locus_tag=MMMDOFMJ_00928;product=hypothetical protein
M-gnaphalii_contig_10_1	Prodigal:002006	CDS	166030	166767	.	+	0	ID=MMMDOFMJ_00929;eC_number=2.8.3.5;Name=scoA;db_xref=COG:COG1788;gene=scoA;inference=ab initio prediction:Prodigal:002006,similar to AA sequence:UniProtKB:P42315;locus_tag=MMMDOFMJ_00929;product=putative succinyl-CoA:3-ketoacid coenzyme A transferase subunit A
M-gnaphalii_contig_10_1	Prodigal:002006	CDS	166935	167594	.	+	0	ID=MMMDOFMJ_00930;eC_number=2.8.3.5;Name=scoB;db_xref=COG:COG2057;gene=scoB;inference=ab initio prediction:Prodigal:002006,similar to AA sequence:UniProtKB:P42316;locus_tag=MMMDOFMJ_00930;product=putative succinyl-CoA:3-ketoacid coenzyme A transferase subunit B
M-gnaphalii_contig_10_1	Prodigal:002006	CDS	167795	168202	.	+	0	ID=MMMDOFMJ_00931;inference=ab initio prediction:Prodigal:002006;locus_tag=MMMDOFMJ_00931;product=hypothetical protein
M-gnaphalii_contig_10_1	Prodigal:002006	CDS	168337	169128	.	-	0	ID=MMMDOFMJ_00932;eC_number=3.1.3.15;Name=hisN;db_xref=COG:COG0483;gene=hisN;inference=ab initio prediction:Prodigal:002006,similar to AA sequence:UniProtKB:Q8NS80;locus_tag=MMMDOFMJ_00932;product=Histidinol-phosphatase
M-gnaphalii_contig_10_1	Prodigal:002006	CDS	169242	169667	.	-	0	ID=MMMDOFMJ_00933;Name=sufE;db_xref=COG:COG2166;gene=sufE;inference=ab initio prediction:Prodigal:002006,similar to AA sequence:UniProtKB:Q9EXP1;locus_tag=MMMDOFMJ_00933;product=Cysteine desulfuration protein SufE
M-gnaphalii_contig_10_1	Prodigal:002006	CDS	169753	170826	.	-	0	ID=MMMDOFMJ_00934;inference=ab initio prediction:Prodigal:002006;locus_tag=MMMDOFMJ_00934;product=hypothetical protein
M-gnaphalii_contig_10_1	Prodigal:002006	CDS	170975	172453	.	-	0	ID=MMMDOFMJ_00935;eC_number=1.1.1.49;Name=zwf_1;db_xref=COG:COG0364;gene=zwf_1;inference=ab initio prediction:Prodigal:002006,similar to AA sequence:UniProtKB:A0QP90;locus_tag=MMMDOFMJ_00935;product=Glucose-6-phosphate 1-dehydrogenase
M-gnaphalii_contig_10_1	Prodigal:002006	CDS	172735	174363	.	+	0	ID=MMMDOFMJ_00936;inference=ab initio prediction:Prodigal:002006;locus_tag=MMMDOFMJ_00936;product=hypothetical protein
M-gnaphalii_contig_10_1	Prodigal:002006	CDS	174557	175483	.	+	0	ID=MMMDOFMJ_00937;eC_number=5.2.1.8;db_xref=COG:COG0760;inference=ab initio prediction:Prodigal:002006,similar to AA sequence:UniProtKB:P40415;locus_tag=MMMDOFMJ_00937;product=putative parvulin-type peptidyl-prolyl cis-trans isomerase
M-gnaphalii_contig_10_1	Prodigal:002006	CDS	175610	176296	.	-	0	ID=MMMDOFMJ_00938;inference=ab initio prediction:Prodigal:002006;locus_tag=MMMDOFMJ_00938;product=hypothetical protein
M-gnaphalii_contig_10_1	Prodigal:002006	CDS	176347	177657	.	-	0	ID=MMMDOFMJ_00939;Name=ampG_1;db_xref=COG:COG0477;gene=ampG_1;inference=ab initio prediction:Prodigal:002006,similar to AA sequence:UniProtKB:P0AE16;locus_tag=MMMDOFMJ_00939;product=Anhydromuropeptide permease
M-gnaphalii_contig_10_1	Prodigal:002006	CDS	177767	178366	.	-	0	ID=MMMDOFMJ_00940;inference=ab initio prediction:Prodigal:002006;locus_tag=MMMDOFMJ_00940;product=hypothetical protein
M-gnaphalii_contig_10_1	Prodigal:002006	CDS	178515	181934	.	-	0	ID=MMMDOFMJ_00941;eC_number=6.2.1.20;Name=aas;gene=aas;inference=ab initio prediction:Prodigal:002006,protein motif:HAMAP:MF_01162;locus_tag=MMMDOFMJ_00941;product=Bifunctional protein Aas
M-gnaphalii_contig_10_1	Prodigal:002006	CDS	182205	182825	.	+	0	ID=MMMDOFMJ_00942;inference=ab initio prediction:Prodigal:002006;locus_tag=MMMDOFMJ_00942;product=hypothetical protein
M-gnaphalii_contig_10_1	Prodigal:002006	CDS	182896	183918	.	-	0	ID=MMMDOFMJ_00943;Name=caiE;gene=caiE;inference=ab initio prediction:Prodigal:002006,protein motif:HAMAP:MF_01525;locus_tag=MMMDOFMJ_00943;product=Carnitine operon protein CaiE
M-gnaphalii_contig_10_1	Prodigal:002006	CDS	184026	184481	.	+	0	ID=MMMDOFMJ_00944;eC_number=2.8.1.12;Name=moaE;db_xref=COG:COG0314;gene=moaE;inference=ab initio prediction:Prodigal:002006,similar to AA sequence:UniProtKB:P30749;locus_tag=MMMDOFMJ_00944;product=Molybdopterin synthase catalytic subunit
M-gnaphalii_contig_10_1	Prodigal:002006	CDS	184561	185721	.	+	0	ID=MMMDOFMJ_00945;inference=ab initio prediction:Prodigal:002006;locus_tag=MMMDOFMJ_00945;product=hypothetical protein
M-gnaphalii_contig_10_1	Prodigal:002006	CDS	185798	187069	.	-	0	ID=MMMDOFMJ_00946;eC_number=2.6.1.2;Name=alaC;db_xref=COG:COG0436;gene=alaC;inference=ab initio prediction:Prodigal:002006,similar to AA sequence:UniProtKB:P77434;locus_tag=MMMDOFMJ_00946;product=Glutamate-pyruvate aminotransferase AlaC
M-gnaphalii_contig_10_1	Prodigal:002006	CDS	187176	187439	.	-	0	ID=MMMDOFMJ_00947;inference=ab initio prediction:Prodigal:002006;locus_tag=MMMDOFMJ_00947;product=hypothetical protein
M-gnaphalii_contig_10_1	Prodigal:002006	CDS	187672	189468	.	+	0	ID=MMMDOFMJ_00948;eC_number=2.3.1.-;Name=phaC;db_xref=COG:COG3243;gene=phaC;inference=ab initio prediction:Prodigal:002006,similar to AA sequence:UniProtKB:P23608;locus_tag=MMMDOFMJ_00948;product=Poly(3-hydroxyalkanoate) polymerase subunit PhaC
M-gnaphalii_contig_11_1	Prodigal:002006	CDS	40	747	.	-	0	ID=MMMDOFMJ_00949;eC_number=2.7.4.9;Name=tmk;db_xref=COG:COG0125;gene=tmk;inference=ab initio prediction:Prodigal:002006,similar to AA sequence:UniProtKB:Q9HZN8;locus_tag=MMMDOFMJ_00949;product=Thymidylate kinase
M-gnaphalii_contig_11_1	Prodigal:002006	CDS	795	2012	.	-	0	ID=MMMDOFMJ_00950;eC_number=3.4.16.4;Name=dacC;db_xref=COG:COG1686;gene=dacC;inference=ab initio prediction:Prodigal:002006,similar to AA sequence:UniProtKB:P08506;locus_tag=MMMDOFMJ_00950;product=D-alanyl-D-alanine carboxypeptidase DacC
M-gnaphalii_contig_11_1	Prodigal:002006	CDS	2130	3422	.	-	0	ID=MMMDOFMJ_00951;Name=mdtA_2;gene=mdtA_2;inference=ab initio prediction:Prodigal:002006,protein motif:HAMAP:MF_01422;locus_tag=MMMDOFMJ_00951;product=Multidrug resistance protein MdtA
M-gnaphalii_contig_11_1	Prodigal:002006	CDS	3472	6702	.	-	0	ID=MMMDOFMJ_00952;Name=swrC;db_xref=COG:COG0841;gene=swrC;inference=ab initio prediction:Prodigal:002006,similar to AA sequence:UniProtKB:O31501;locus_tag=MMMDOFMJ_00952;product=Swarming motility protein SwrC
M-gnaphalii_contig_11_1	Prodigal:002006	CDS	6853	8301	.	-	0	ID=MMMDOFMJ_00953;eC_number=4.2.2.-;Name=rlpA_2;gene=rlpA_2;inference=ab initio prediction:Prodigal:002006,protein motif:HAMAP:MF_02071;locus_tag=MMMDOFMJ_00953;product=Endolytic peptidoglycan transglycosylase RlpA
M-gnaphalii_contig_11_1	Prodigal:002006	CDS	8568	8873	.	-	0	ID=MMMDOFMJ_00954;inference=ab initio prediction:Prodigal:002006;locus_tag=MMMDOFMJ_00954;product=hypothetical protein
M-gnaphalii_contig_11_1	Prodigal:002006	CDS	8857	9645	.	-	0	ID=MMMDOFMJ_00955;inference=ab initio prediction:Prodigal:002006;locus_tag=MMMDOFMJ_00955;product=hypothetical protein
M-gnaphalii_contig_11_1	Prodigal:002006	CDS	9946	10518	.	+	0	ID=MMMDOFMJ_00956;inference=ab initio prediction:Prodigal:002006;locus_tag=MMMDOFMJ_00956;product=hypothetical protein
M-gnaphalii_contig_11_1	Prodigal:002006	CDS	10632	11696	.	+	0	ID=MMMDOFMJ_00957;eC_number=4.2.99.20;Name=menH_1;gene=menH_1;inference=ab initio prediction:Prodigal:002006,protein motif:HAMAP:MF_01660;locus_tag=MMMDOFMJ_00957;product=2-succinyl-6-hydroxy-2%2C4-cyclohexadiene-1-carboxylate synthase
M-gnaphalii_contig_11_1	Prodigal:002006	CDS	11706	13016	.	-	0	ID=MMMDOFMJ_00958;inference=ab initio prediction:Prodigal:002006;locus_tag=MMMDOFMJ_00958;product=hypothetical protein
M-gnaphalii_contig_11_1	Prodigal:002006	CDS	13217	13972	.	-	0	ID=MMMDOFMJ_00959;Name=cobIJ;db_xref=COG:COG1010;gene=cobIJ;inference=ab initio prediction:Prodigal:002006,similar to AA sequence:UniProtKB:P9WGB3;locus_tag=MMMDOFMJ_00959;product=Cobalamin biosynthesis protein CobIJ
M-gnaphalii_contig_11_1	Prodigal:002006	CDS	13974	14333	.	-	0	ID=MMMDOFMJ_00960;inference=ab initio prediction:Prodigal:002006;locus_tag=MMMDOFMJ_00960;product=hypothetical protein
M-gnaphalii_contig_11_1	Prodigal:002006	CDS	14598	14687	.	-	0	ID=MMMDOFMJ_00961;inference=ab initio prediction:Prodigal:002006;locus_tag=MMMDOFMJ_00961;product=hypothetical protein
M-gnaphalii_contig_11_1	Prodigal:002006	CDS	14875	15720	.	-	0	ID=MMMDOFMJ_00962;eC_number=3.1.4.53;Name=cpdA_2;gene=cpdA_2;inference=ab initio prediction:Prodigal:002006,protein motif:HAMAP:MF_00905;locus_tag=MMMDOFMJ_00962;product=3'%2C5'-cyclic adenosine monophosphate phosphodiesterase CpdA
M-gnaphalii_contig_11_1	Prodigal:002006	CDS	15720	16319	.	-	0	ID=MMMDOFMJ_00963;inference=ab initio prediction:Prodigal:002006;locus_tag=MMMDOFMJ_00963;product=hypothetical protein
M-gnaphalii_contig_11_1	Prodigal:002006	CDS	16536	16874	.	-	0	ID=MMMDOFMJ_00964;inference=ab initio prediction:Prodigal:002006;locus_tag=MMMDOFMJ_00964;product=hypothetical protein
M-gnaphalii_contig_11_1	Prodigal:002006	CDS	17096	17569	.	+	0	ID=MMMDOFMJ_00965;eC_number=4.2.1.119;Name=phaJ;db_xref=COG:COG2030;gene=phaJ;inference=ab initio prediction:Prodigal:002006,similar to AA sequence:UniProtKB:Q2RQ36;locus_tag=MMMDOFMJ_00965;product=(R)-specific enoyl-CoA hydratase
M-gnaphalii_contig_11_1	Prodigal:002006	CDS	17787	18608	.	+	0	ID=MMMDOFMJ_00966;eC_number=2.1.1.185;Name=rlmB_1;gene=rlmB_1;inference=ab initio prediction:Prodigal:002006,protein motif:HAMAP:MF_01887;locus_tag=MMMDOFMJ_00966;product=23S rRNA (guanosine-2'-O-)-methyltransferase RlmB
M-gnaphalii_contig_11_1	Prodigal:002006	CDS	18682	20319	.	+	0	ID=MMMDOFMJ_00967;eC_number=1.3.8.2;Name=crtN;gene=crtN;inference=ab initio prediction:Prodigal:002006,similar to AA sequence:UniProtKB:Q4VKV1;locus_tag=MMMDOFMJ_00967;product=4%2C4'-diapophytoene desaturase (4%2C4'-diapolycopene-forming)
M-gnaphalii_contig_11_1	Prodigal:002006	CDS	20316	20741	.	+	0	ID=MMMDOFMJ_00968;inference=ab initio prediction:Prodigal:002006;locus_tag=MMMDOFMJ_00968;product=hypothetical protein
M-gnaphalii_contig_11_1	Prodigal:002006	CDS	20795	21721	.	+	0	ID=MMMDOFMJ_00969;eC_number=7.6.2.8;Name=btuD_2;gene=btuD_2;inference=ab initio prediction:Prodigal:002006,protein motif:HAMAP:MF_01005;locus_tag=MMMDOFMJ_00969;product=Vitamin B12 import ATP-binding protein BtuD
M-gnaphalii_contig_11_1	Prodigal:002006	CDS	21718	22935	.	+	0	ID=MMMDOFMJ_00970;inference=ab initio prediction:Prodigal:002006;locus_tag=MMMDOFMJ_00970;product=hypothetical protein
M-gnaphalii_contig_11_1	Prodigal:002006	CDS	22958	23227	.	-	0	ID=MMMDOFMJ_00971;inference=ab initio prediction:Prodigal:002006;locus_tag=MMMDOFMJ_00971;product=hypothetical protein
M-gnaphalii_contig_11_1	Prodigal:002006	CDS	23386	24924	.	+	0	ID=MMMDOFMJ_00972;eC_number=1.14.99.44;Name=crtNb;gene=crtNb;inference=ab initio prediction:Prodigal:002006,similar to AA sequence:UniProtKB:Q4VKU9;locus_tag=MMMDOFMJ_00972;product=4%2C4'-diapolycopene oxygenase
M-gnaphalii_contig_11_1	Prodigal:002006	CDS	24975	25730	.	+	0	ID=MMMDOFMJ_00973;inference=ab initio prediction:Prodigal:002006;locus_tag=MMMDOFMJ_00973;product=hypothetical protein
M-gnaphalii_contig_11_1	Prodigal:002006	CDS	25730	26863	.	+	0	ID=MMMDOFMJ_00974;eC_number=2.4.1.-;Name=crtQ;gene=crtQ;inference=ab initio prediction:Prodigal:002006,similar to AA sequence:UniProtKB:Q7A3E0;locus_tag=MMMDOFMJ_00974;product=4%2C4'-diaponeurosporenoate glycosyltransferase
M-gnaphalii_contig_11_1	Prodigal:002006	CDS	26842	27195	.	-	0	ID=MMMDOFMJ_00975;Name=cutA;db_xref=COG:COG1324;gene=cutA;inference=ab initio prediction:Prodigal:002006,similar to AA sequence:UniProtKB:Q7CPA2;locus_tag=MMMDOFMJ_00975;product=Divalent-cation tolerance protein CutA
M-gnaphalii_contig_11_1	Prodigal:002006	CDS	27294	28058	.	+	0	ID=MMMDOFMJ_00976;eC_number=2.7.1.23;Name=nadK;db_xref=COG:COG0061;gene=nadK;inference=ab initio prediction:Prodigal:002006,similar to AA sequence:UniProtKB:P65779;locus_tag=MMMDOFMJ_00976;product=NAD kinase
M-gnaphalii_contig_11_1	Prodigal:002006	CDS	28069	29649	.	-	0	ID=MMMDOFMJ_00977;inference=ab initio prediction:Prodigal:002006;locus_tag=MMMDOFMJ_00977;product=hypothetical protein
M-gnaphalii_contig_11_1	Prodigal:002006	CDS	29646	30818	.	-	0	ID=MMMDOFMJ_00978;inference=ab initio prediction:Prodigal:002006;locus_tag=MMMDOFMJ_00978;product=hypothetical protein
M-gnaphalii_contig_11_1	Prodigal:002006	CDS	30930	31649	.	+	0	ID=MMMDOFMJ_00979;inference=ab initio prediction:Prodigal:002006;locus_tag=MMMDOFMJ_00979;product=hypothetical protein
M-gnaphalii_contig_11_1	Prodigal:002006	CDS	31653	32657	.	-	0	ID=MMMDOFMJ_00980;eC_number=3.5.1.108;Name=lpxC_1;db_xref=COG:COG0774;gene=lpxC_1;inference=ab initio prediction:Prodigal:002006,similar to AA sequence:UniProtKB:P47205;locus_tag=MMMDOFMJ_00980;product=UDP-3-O-acyl-N-acetylglucosamine deacetylase
M-gnaphalii_contig_11_1	Prodigal:002006	CDS	33010	34227	.	+	0	ID=MMMDOFMJ_00981;eC_number=2.7.7.-;Name=selO;db_xref=COG:COG0397;gene=selO;inference=ab initio prediction:Prodigal:002006,similar to AA sequence:UniProtKB:P77649;locus_tag=MMMDOFMJ_00981;product=Protein adenylyltransferase SelO
M-gnaphalii_contig_11_1	Prodigal:002006	CDS	34327	35244	.	+	0	ID=MMMDOFMJ_00982;eC_number=3.1.1.83;Name=mlhB;gene=mlhB;inference=ab initio prediction:Prodigal:002006,similar to AA sequence:UniProtKB:Q9EX73;locus_tag=MMMDOFMJ_00982;product=Monoterpene epsilon-lactone hydrolase
M-gnaphalii_contig_11_1	Prodigal:002006	CDS	35443	35715	.	+	0	ID=MMMDOFMJ_00983;inference=ab initio prediction:Prodigal:002006;locus_tag=MMMDOFMJ_00983;product=hypothetical protein
M-gnaphalii_contig_11_1	Prodigal:002006	CDS	35781	37952	.	-	0	ID=MMMDOFMJ_00984;inference=ab initio prediction:Prodigal:002006;locus_tag=MMMDOFMJ_00984;product=hypothetical protein
M-gnaphalii_contig_11_1	Prodigal:002006	CDS	38112	39014	.	+	0	ID=MMMDOFMJ_00985;inference=ab initio prediction:Prodigal:002006;locus_tag=MMMDOFMJ_00985;product=hypothetical protein
M-gnaphalii_contig_11_1	Prodigal:002006	CDS	39004	39729	.	+	0	ID=MMMDOFMJ_00986;eC_number=1.5.1.2;Name=proC_1;gene=proC_1;inference=ab initio prediction:Prodigal:002006,protein motif:HAMAP:MF_01925;locus_tag=MMMDOFMJ_00986;product=Pyrroline-5-carboxylate reductase
M-gnaphalii_contig_11_1	Prodigal:002006	CDS	39887	41227	.	+	0	ID=MMMDOFMJ_00987;inference=ab initio prediction:Prodigal:002006;locus_tag=MMMDOFMJ_00987;product=hypothetical protein
M-gnaphalii_contig_11_1	Prodigal:002006	CDS	41407	42132	.	+	0	ID=MMMDOFMJ_00988;Name=fixK;db_xref=COG:COG0664;gene=fixK;inference=ab initio prediction:Prodigal:002006,similar to AA sequence:UniProtKB:P29286;locus_tag=MMMDOFMJ_00988;product=Nitrogen fixation regulation protein FixK
M-gnaphalii_contig_11_1	Prodigal:002006	CDS	42132	42815	.	+	0	ID=MMMDOFMJ_00989;eC_number=2.7.13.3;db_xref=COG:COG2202;inference=ab initio prediction:Prodigal:002006,similar to AA sequence:UniProtKB:Q2NCA3;locus_tag=MMMDOFMJ_00989;product=Blue-light-activated histidine kinase 1
M-gnaphalii_contig_11_1	Prodigal:002006	CDS	42883	43401	.	-	0	ID=MMMDOFMJ_00990;inference=ab initio prediction:Prodigal:002006;locus_tag=MMMDOFMJ_00990;product=hypothetical protein
M-gnaphalii_contig_11_1	Prodigal:002006	CDS	43416	44009	.	-	0	ID=MMMDOFMJ_00991;inference=ab initio prediction:Prodigal:002006;locus_tag=MMMDOFMJ_00991;product=hypothetical protein
M-gnaphalii_contig_11_1	Prodigal:002006	CDS	44307	45326	.	+	0	ID=MMMDOFMJ_00992;inference=ab initio prediction:Prodigal:002006;locus_tag=MMMDOFMJ_00992;product=hypothetical protein
M-gnaphalii_contig_11_1	Prodigal:002006	CDS	45348	45914	.	-	0	ID=MMMDOFMJ_00993;Name=efp;db_xref=COG:COG0231;gene=efp;inference=ab initio prediction:Prodigal:002006,similar to AA sequence:UniProtKB:P9WNM3;locus_tag=MMMDOFMJ_00993;product=Elongation factor P
M-gnaphalii_contig_11_1	Prodigal:002006	CDS	46048	47103	.	+	0	ID=MMMDOFMJ_00994;eC_number=6.3.1.-;Name=epmA;db_xref=COG:COG2269;gene=epmA;inference=ab initio prediction:Prodigal:002006,similar to AA sequence:UniProtKB:Q9ZJ12;locus_tag=MMMDOFMJ_00994;product=Elongation factor P--(R)-beta-lysine ligase
M-gnaphalii_contig_11_1	Prodigal:002006	CDS	47100	48158	.	+	0	ID=MMMDOFMJ_00995;eC_number=5.4.3.2;Name=kamA;gene=kamA;inference=ab initio prediction:Prodigal:002006,similar to AA sequence:UniProtKB:Q9XBQ8;locus_tag=MMMDOFMJ_00995;product=L-lysine 2%2C3-aminomutase
M-gnaphalii_contig_11_1	Prodigal:002006	CDS	48158	48778	.	+	0	ID=MMMDOFMJ_00996;eC_number=2.5.1.18;Name=gstB_1;db_xref=COG:COG0625;gene=gstB_1;inference=ab initio prediction:Prodigal:002006,similar to AA sequence:UniProtKB:P0ACA7;locus_tag=MMMDOFMJ_00996;product=Glutathione S-transferase GstB
M-gnaphalii_contig_11_1	Prodigal:002006	CDS	48870	49667	.	+	0	ID=MMMDOFMJ_00997;inference=ab initio prediction:Prodigal:002006;locus_tag=MMMDOFMJ_00997;product=hypothetical protein
M-gnaphalii_contig_11_1	Prodigal:002006	CDS	49912	51099	.	+	0	ID=MMMDOFMJ_00998;eC_number=3.4.24.-;Name=ftsH_1;gene=ftsH_1;inference=ab initio prediction:Prodigal:002006,protein motif:HAMAP:MF_01458;locus_tag=MMMDOFMJ_00998;product=ATP-dependent zinc metalloprotease FtsH
M-gnaphalii_contig_11_1	Prodigal:002006	CDS	51179	51796	.	+	0	ID=MMMDOFMJ_00999;inference=ab initio prediction:Prodigal:002006;locus_tag=MMMDOFMJ_00999;product=hypothetical protein
M-gnaphalii_contig_11_1	Prodigal:002006	CDS	51762	52055	.	-	0	ID=MMMDOFMJ_01000;inference=ab initio prediction:Prodigal:002006;locus_tag=MMMDOFMJ_01000;product=hypothetical protein
M-gnaphalii_contig_11_1	Prodigal:002006	CDS	52045	52758	.	-	0	ID=MMMDOFMJ_01001;inference=ab initio prediction:Prodigal:002006;locus_tag=MMMDOFMJ_01001;product=hypothetical protein
M-gnaphalii_contig_11_1	Prodigal:002006	CDS	52860	53138	.	-	0	ID=MMMDOFMJ_01002;eC_number=3.6.1.7;Name=acyP;db_xref=COG:COG1254;gene=acyP;inference=ab initio prediction:Prodigal:002006,similar to AA sequence:UniProtKB:O35031;locus_tag=MMMDOFMJ_01002;product=Acylphosphatase
M-gnaphalii_contig_11_1	Prodigal:002006	CDS	53188	53619	.	-	0	ID=MMMDOFMJ_01003;inference=ab initio prediction:Prodigal:002006;locus_tag=MMMDOFMJ_01003;product=hypothetical protein
M-gnaphalii_contig_11_1	Prodigal:002006	CDS	53890	55893	.	-	0	ID=MMMDOFMJ_01004;Name=accA1;db_xref=COG:COG4770;gene=accA1;inference=ab initio prediction:Prodigal:002006,similar to AA sequence:UniProtKB:P9WPQ3;locus_tag=MMMDOFMJ_01004;product=Acetyl-/propionyl-coenzyme A carboxylase alpha chain
M-gnaphalii_contig_11_1	Prodigal:002006	CDS	56036	56479	.	-	0	ID=MMMDOFMJ_01005;inference=ab initio prediction:Prodigal:002006;locus_tag=MMMDOFMJ_01005;product=hypothetical protein
M-gnaphalii_contig_11_1	Prodigal:002006	CDS	56774	57487	.	-	0	ID=MMMDOFMJ_01006;inference=ab initio prediction:Prodigal:002006;locus_tag=MMMDOFMJ_01006;product=hypothetical protein
M-gnaphalii_contig_11_1	Prodigal:002006	CDS	57651	58580	.	+	0	ID=MMMDOFMJ_01007;inference=ab initio prediction:Prodigal:002006;locus_tag=MMMDOFMJ_01007;product=hypothetical protein
M-gnaphalii_contig_11_1	Prodigal:002006	CDS	58628	59296	.	-	0	ID=MMMDOFMJ_01008;eC_number=3.1.3.18;Name=gph_1;gene=gph_1;inference=ab initio prediction:Prodigal:002006,protein motif:HAMAP:MF_00495;locus_tag=MMMDOFMJ_01008;product=Phosphoglycolate phosphatase
M-gnaphalii_contig_11_1	Prodigal:002006	CDS	59342	60421	.	-	0	ID=MMMDOFMJ_01009;Name=ribBA;db_xref=COG:COG0108;gene=ribBA;inference=ab initio prediction:Prodigal:002006,similar to AA sequence:UniProtKB:P9WHF1;locus_tag=MMMDOFMJ_01009;product=Riboflavin biosynthesis protein RibBA
M-gnaphalii_contig_11_1	Prodigal:002006	CDS	60439	61548	.	-	0	ID=MMMDOFMJ_01010;eC_number=4.2.3.5;Name=aroC;db_xref=COG:COG0082;gene=aroC;inference=ab initio prediction:Prodigal:002006,similar to AA sequence:UniProtKB:P12008;locus_tag=MMMDOFMJ_01010;product=Chorismate synthase
M-gnaphalii_contig_11_1	Prodigal:002006	CDS	61620	62591	.	-	0	ID=MMMDOFMJ_01011;inference=ab initio prediction:Prodigal:002006;locus_tag=MMMDOFMJ_01011;product=hypothetical protein
M-gnaphalii_contig_11_1	Prodigal:002006	CDS	62705	63892	.	-	0	ID=MMMDOFMJ_01012;eC_number=2.7.1.170;Name=anmK;db_xref=COG:COG2377;gene=anmK;inference=ab initio prediction:Prodigal:002006,similar to AA sequence:UniProtKB:Q8EHB5;locus_tag=MMMDOFMJ_01012;product=Anhydro-N-acetylmuramic acid kinase
M-gnaphalii_contig_11_1	Prodigal:002006	CDS	63963	65240	.	+	0	ID=MMMDOFMJ_01013;eC_number=6.1.1.1;Name=tyrS;db_xref=COG:COG0162;gene=tyrS;inference=ab initio prediction:Prodigal:002006,similar to AA sequence:UniProtKB:P0AGJ9;locus_tag=MMMDOFMJ_01013;product=Tyrosine--tRNA ligase
M-gnaphalii_contig_11_1	Prodigal:002006	CDS	65472	66437	.	-	0	ID=MMMDOFMJ_01014;Name=prfB;db_xref=COG:COG1186;gene=prfB;inference=ab initio prediction:Prodigal:002006,similar to AA sequence:UniProtKB:P07012;locus_tag=MMMDOFMJ_01014;product=Peptide chain release factor RF2
M-gnaphalii_contig_11_1	Prodigal:002006	CDS	66842	67846	.	+	0	ID=MMMDOFMJ_01015;inference=ab initio prediction:Prodigal:002006;locus_tag=MMMDOFMJ_01015;product=hypothetical protein
M-gnaphalii_contig_11_1	Prodigal:002006	CDS	67843	69546	.	-	0	ID=MMMDOFMJ_01016;eC_number=6.1.1.6;Name=lysS;db_xref=COG:COG1384;gene=lysS;inference=ab initio prediction:Prodigal:002006,similar to AA sequence:UniProtKB:O51603;locus_tag=MMMDOFMJ_01016;product=Lysine--tRNA ligase
M-gnaphalii_contig_11_1	Prodigal:002006	CDS	69695	70576	.	-	0	ID=MMMDOFMJ_01017;eC_number=4.2.2.-;Name=mltF_1;gene=mltF_1;inference=ab initio prediction:Prodigal:002006,protein motif:HAMAP:MF_02016;locus_tag=MMMDOFMJ_01017;product=Membrane-bound lytic murein transglycosylase F
M-gnaphalii_contig_11_1	Prodigal:002006	CDS	70684	72618	.	+	0	ID=MMMDOFMJ_01018;inference=ab initio prediction:Prodigal:002006;locus_tag=MMMDOFMJ_01018;product=hypothetical protein
M-gnaphalii_contig_11_1	Prodigal:002006	CDS	72563	73165	.	-	0	ID=MMMDOFMJ_01019;inference=ab initio prediction:Prodigal:002006;locus_tag=MMMDOFMJ_01019;product=hypothetical protein
M-gnaphalii_contig_11_1	Prodigal:002006	CDS	73307	74761	.	-	0	ID=MMMDOFMJ_01020;Name=cysG;db_xref=COG:COG0007;gene=cysG;inference=ab initio prediction:Prodigal:002006,similar to AA sequence:UniProtKB:P0AEA8;locus_tag=MMMDOFMJ_01020;product=Siroheme synthase
M-gnaphalii_contig_11_1	Prodigal:002006	CDS	74808	77495	.	-	0	ID=MMMDOFMJ_01021;eC_number=1.7.-.-;Name=nasA;gene=nasA;inference=ab initio prediction:Prodigal:002006,similar to AA sequence:UniProtKB:Q06457;locus_tag=MMMDOFMJ_01021;product=Nitrate reductase
M-gnaphalii_contig_11_1	Prodigal:002006	CDS	77582	79186	.	-	0	ID=MMMDOFMJ_01022;eC_number=7.-.-.-;Name=rsxB_2;gene=rsxB_2;inference=ab initio prediction:Prodigal:002006,protein motif:HAMAP:MF_00463;locus_tag=MMMDOFMJ_01022;product=Ion-translocating oxidoreductase complex subunit B
M-gnaphalii_contig_11_1	Prodigal:002006	CDS	79183	80973	.	-	0	ID=MMMDOFMJ_01023;eC_number=1.8.7.1;Name=sir;db_xref=COG:COG0155;gene=sir;inference=ab initio prediction:Prodigal:002006,similar to AA sequence:UniProtKB:P9WJ03;locus_tag=MMMDOFMJ_01023;product=Sulfite reductase [ferredoxin]
M-gnaphalii_contig_11_1	Prodigal:002006	CDS	80985	82208	.	-	0	ID=MMMDOFMJ_01024;eC_number=1.7.1.4;Name=nasD;db_xref=COG:COG1251;gene=nasD;inference=ab initio prediction:Prodigal:002006,similar to AA sequence:UniProtKB:P42435;locus_tag=MMMDOFMJ_01024;product=Nitrite reductase [NAD(P)H]
M-gnaphalii_contig_11_1	Prodigal:002006	CDS	82228	83025	.	-	0	ID=MMMDOFMJ_01025;eC_number=7.3.2.4;Name=nrtD_2;db_xref=COG:COG1116;gene=nrtD_2;inference=ab initio prediction:Prodigal:002006,similar to AA sequence:UniProtKB:P38046;locus_tag=MMMDOFMJ_01025;product=Nitrate import ATP-binding protein NrtD
M-gnaphalii_contig_11_1	Prodigal:002006	CDS	83037	83909	.	-	0	ID=MMMDOFMJ_01026;Name=cmpB_1;gene=cmpB_1;inference=ab initio prediction:Prodigal:002006,similar to AA sequence:UniProtKB:Q55461;locus_tag=MMMDOFMJ_01026;product=Bicarbonate transport system permease protein CmpB
M-gnaphalii_contig_11_1	Prodigal:002006	CDS	83909	85198	.	-	0	ID=MMMDOFMJ_01027;Name=nrtA;gene=nrtA;inference=ab initio prediction:Prodigal:002006,similar to AA sequence:UniProtKB:P73452;locus_tag=MMMDOFMJ_01027;product=Nitrate/nitrite binding protein NrtA
M-gnaphalii_contig_11_1	Prodigal:002006	CDS	85519	86523	.	-	0	ID=MMMDOFMJ_01028;eC_number=3.6.3.-;Name=cmpC;gene=cmpC;inference=ab initio prediction:Prodigal:002006,similar to AA sequence:UniProtKB:Q55462;locus_tag=MMMDOFMJ_01028;product=Bicarbonate transport ATP-binding protein CmpC
M-gnaphalii_contig_11_1	Prodigal:002006	CDS	86520	87176	.	-	0	ID=MMMDOFMJ_01029;inference=ab initio prediction:Prodigal:002006;locus_tag=MMMDOFMJ_01029;product=hypothetical protein
M-gnaphalii_contig_11_1	Prodigal:002006	CDS	87338	87979	.	+	0	ID=MMMDOFMJ_01030;inference=ab initio prediction:Prodigal:002006;locus_tag=MMMDOFMJ_01030;product=hypothetical protein
M-gnaphalii_contig_11_1	Prodigal:002006	CDS	88116	89978	.	+	0	ID=MMMDOFMJ_01031;eC_number=3.2.1.28;db_xref=COG:COG3387;inference=ab initio prediction:Prodigal:002006,similar to AA sequence:UniProtKB:P71741;locus_tag=MMMDOFMJ_01031;product=Trehalase
M-gnaphalii_contig_11_1	Prodigal:002006	CDS	90001	92076	.	+	0	ID=MMMDOFMJ_01032;eC_number=2.2.1.1;Name=tkt;gene=tkt;inference=ab initio prediction:Prodigal:002006,similar to AA sequence:UniProtKB:A0A0I9QGZ2;locus_tag=MMMDOFMJ_01032;product=Transketolase
M-gnaphalii_contig_11_1	Prodigal:002006	CDS	92344	95166	.	+	0	ID=MMMDOFMJ_01033;eC_number=2.2.1.2;Name=tal;gene=tal;inference=ab initio prediction:Prodigal:002006,protein motif:HAMAP:MF_00493;locus_tag=MMMDOFMJ_01033;product=Transaldolase
M-gnaphalii_contig_11_1	Prodigal:002006	CDS	95357	96367	.	+	0	ID=MMMDOFMJ_01034;eC_number=1.1.1.343;db_xref=COG:COG1023;inference=ab initio prediction:Prodigal:002006,similar to AA sequence:UniProtKB:G5EBD7;locus_tag=MMMDOFMJ_01034;product=6-phosphogluconate dehydrogenase%2C NAD(+)-dependent%2C decarboxylating
M-gnaphalii_contig_11_1	Prodigal:002006	CDS	96377	97108	.	+	0	ID=MMMDOFMJ_01035;eC_number=3.1.1.31;Name=pgl;db_xref=COG:COG0363;gene=pgl;inference=ab initio prediction:Prodigal:002006,similar to AA sequence:UniProtKB:P46016;locus_tag=MMMDOFMJ_01035;product=6-phosphogluconolactonase
M-gnaphalii_contig_11_1	Prodigal:002006	CDS	97261	97785	.	+	0	ID=MMMDOFMJ_01036;inference=ab initio prediction:Prodigal:002006;locus_tag=MMMDOFMJ_01036;product=hypothetical protein
M-gnaphalii_contig_11_1	Prodigal:002006	CDS	97937	99031	.	-	0	ID=MMMDOFMJ_01037;eC_number=3.5.4.13;Name=dcd;gene=dcd;inference=ab initio prediction:Prodigal:002006,protein motif:HAMAP:MF_00146;locus_tag=MMMDOFMJ_01037;product=dCTP deaminase%2C dUMP-forming
M-gnaphalii_contig_11_1	Prodigal:002006	CDS	99028	99627	.	-	0	ID=MMMDOFMJ_01038;inference=ab initio prediction:Prodigal:002006;locus_tag=MMMDOFMJ_01038;product=hypothetical protein
M-gnaphalii_contig_11_1	Prodigal:002006	CDS	99635	100027	.	+	0	ID=MMMDOFMJ_01039;Name=apaG;db_xref=COG:COG2967;gene=apaG;inference=ab initio prediction:Prodigal:002006,similar to AA sequence:UniProtKB:Q7VU61;locus_tag=MMMDOFMJ_01039;product=Protein ApaG
M-gnaphalii_contig_11_1	Prodigal:002006	CDS	100032	101201	.	+	0	ID=MMMDOFMJ_01040;eC_number=3.5.1.16;Name=argE;gene=argE;inference=ab initio prediction:Prodigal:002006,similar to AA sequence:UniProtKB:Q9K4Z2;locus_tag=MMMDOFMJ_01040;product=Acetylornithine deacetylase
M-gnaphalii_contig_11_1	Prodigal:002006	CDS	101198	101767	.	+	0	ID=MMMDOFMJ_01041;eC_number=2.3.1.57;Name=speG;db_xref=COG:COG1670;gene=speG;inference=ab initio prediction:Prodigal:002006,similar to AA sequence:UniProtKB:P0A951;locus_tag=MMMDOFMJ_01041;product=Spermidine N(1)-acetyltransferase
M-gnaphalii_contig_11_1	Prodigal:002006	CDS	101832	102914	.	-	0	ID=MMMDOFMJ_01042;inference=ab initio prediction:Prodigal:002006;locus_tag=MMMDOFMJ_01042;product=hypothetical protein
M-gnaphalii_contig_11_1	Prodigal:002006	CDS	103138	103752	.	-	0	ID=MMMDOFMJ_01043;Name=eda;gene=eda;inference=ab initio prediction:Prodigal:002006,similar to AA sequence:UniProtKB:Q00384;locus_tag=MMMDOFMJ_01043;product=KHG/KDPG aldolase
M-gnaphalii_contig_11_1	Prodigal:002006	CDS	103888	105804	.	-	0	ID=MMMDOFMJ_01044;eC_number=4.2.1.12;Name=edd;gene=edd;inference=ab initio prediction:Prodigal:002006,similar to AA sequence:UniProtKB:P21909;locus_tag=MMMDOFMJ_01044;product=Phosphogluconate dehydratase
M-gnaphalii_contig_11_1	Prodigal:002006	CDS	105834	106853	.	-	0	ID=MMMDOFMJ_01045;Name=hslO;db_xref=COG:COG1281;gene=hslO;inference=ab initio prediction:Prodigal:002006,similar to AA sequence:UniProtKB:P0A6Y5;locus_tag=MMMDOFMJ_01045;product=33 kDa chaperonin
M-gnaphalii_contig_11_1	Prodigal:002006	CDS	107049	107522	.	+	0	ID=MMMDOFMJ_01046;inference=ab initio prediction:Prodigal:002006;locus_tag=MMMDOFMJ_01046;product=hypothetical protein
M-gnaphalii_contig_11_1	Prodigal:002006	CDS	107544	108215	.	-	0	ID=MMMDOFMJ_01047;eC_number=2.7.4.8;Name=gmk;db_xref=COG:COG0194;gene=gmk;inference=ab initio prediction:Prodigal:002006,similar to AA sequence:UniProtKB:P60546;locus_tag=MMMDOFMJ_01047;product=Guanylate kinase
M-gnaphalii_contig_11_1	Prodigal:002006	CDS	108250	109125	.	-	0	ID=MMMDOFMJ_01048;inference=ab initio prediction:Prodigal:002006,similar to AA sequence:UniProtKB:P44726;locus_tag=MMMDOFMJ_01048;note=UPF0701 protein HI_0467;product=hypothetical protein
M-gnaphalii_contig_11_1	Prodigal:002006	CDS	109250	110650	.	-	0	ID=MMMDOFMJ_01049;eC_number=4.2.2.-;Name=mltG;gene=mltG;inference=ab initio prediction:Prodigal:002006,protein motif:HAMAP:MF_02065;locus_tag=MMMDOFMJ_01049;product=Endolytic murein transglycosylase
M-gnaphalii_contig_11_1	Prodigal:002006	CDS	110789	112576	.	-	0	ID=MMMDOFMJ_01050;inference=ab initio prediction:Prodigal:002006;locus_tag=MMMDOFMJ_01050;product=hypothetical protein
M-gnaphalii_contig_11_1	Prodigal:002006	CDS	113019	114521	.	+	0	ID=MMMDOFMJ_01051;eC_number=2.4.2.59;Name=thi4;gene=thi4;inference=ab initio prediction:Prodigal:002006,protein motif:HAMAP:MF_00304;locus_tag=MMMDOFMJ_01051;product=Thiamine thiazole synthase
M-gnaphalii_contig_11_1	Prodigal:002006	CDS	114570	115406	.	-	0	ID=MMMDOFMJ_01052;eC_number=1.11.1.10;Name=cpo;gene=cpo;inference=ab initio prediction:Prodigal:002006,similar to AA sequence:UniProtKB:P25026;locus_tag=MMMDOFMJ_01052;product=Non-heme chloroperoxidase
M-gnaphalii_contig_11_1	Prodigal:002006	CDS	115644	115802	.	-	0	ID=MMMDOFMJ_01053;inference=ab initio prediction:Prodigal:002006;locus_tag=MMMDOFMJ_01053;product=hypothetical protein
M-gnaphalii_contig_11_1	Prodigal:002006	CDS	115971	117233	.	-	0	ID=MMMDOFMJ_01054;eC_number=2.3.1.179;Name=fabF_3;db_xref=COG:COG0304;gene=fabF_3;inference=ab initio prediction:Prodigal:002006,similar to AA sequence:UniProtKB:Q9KQH9;locus_tag=MMMDOFMJ_01054;product=3-oxoacyl-[acyl-carrier-protein] synthase 2
M-gnaphalii_contig_11_1	Prodigal:002006	CDS	117478	117714	.	-	0	ID=MMMDOFMJ_01055;Name=acpP;db_xref=COG:COG0236;gene=acpP;inference=ab initio prediction:Prodigal:002006,similar to AA sequence:UniProtKB:P19372;locus_tag=MMMDOFMJ_01055;product=Acyl carrier protein AcpP
M-gnaphalii_contig_11_1	Prodigal:002006	CDS	117986	118726	.	-	0	ID=MMMDOFMJ_01056;eC_number=1.1.1.100;Name=fabG_4;gene=fabG_4;inference=ab initio prediction:Prodigal:002006,similar to AA sequence:UniProtKB:P50941;locus_tag=MMMDOFMJ_01056;product=3-oxoacyl-[acyl-carrier-protein] reductase FabG
M-gnaphalii_contig_11_1	Prodigal:002006	CDS	118738	119670	.	-	0	ID=MMMDOFMJ_01057;eC_number=2.3.1.39;Name=fabD_1;db_xref=COG:COG0331;gene=fabD_1;inference=ab initio prediction:Prodigal:002006,similar to AA sequence:UniProtKB:P0AAI9;locus_tag=MMMDOFMJ_01057;product=Malonyl CoA-acyl carrier protein transacylase
M-gnaphalii_contig_11_1	Prodigal:002006	CDS	119803	120876	.	-	0	ID=MMMDOFMJ_01058;inference=ab initio prediction:Prodigal:002006;locus_tag=MMMDOFMJ_01058;product=hypothetical protein
M-gnaphalii_contig_11_1	Prodigal:002006	CDS	121175	121588	.	+	0	ID=MMMDOFMJ_01059;eC_number=2.7.7.6;Name=rpoZ;gene=rpoZ;inference=ab initio prediction:Prodigal:002006,protein motif:HAMAP:MF_00366;locus_tag=MMMDOFMJ_01059;product=DNA-directed RNA polymerase subunit omega
M-gnaphalii_contig_11_1	Prodigal:002006	CDS	121616	124006	.	+	0	ID=MMMDOFMJ_01060;eC_number=2.7.6.5;Name=rsh;gene=rsh;inference=ab initio prediction:Prodigal:002006,similar to AA sequence:UniProtKB:Q8CY42;locus_tag=MMMDOFMJ_01060;product=GTP pyrophosphokinase rsh
M-gnaphalii_contig_11_1	Prodigal:002006	CDS	124082	124672	.	+	0	ID=MMMDOFMJ_01061;eC_number=2.4.2.10;Name=pyrE;db_xref=COG:COG0461;gene=pyrE;inference=ab initio prediction:Prodigal:002006,similar to AA sequence:UniProtKB:P61498;locus_tag=MMMDOFMJ_01061;product=Orotate phosphoribosyltransferase
M-gnaphalii_contig_11_1	Prodigal:002006	CDS	125024	125692	.	+	0	ID=MMMDOFMJ_01062;inference=ab initio prediction:Prodigal:002006;locus_tag=MMMDOFMJ_01062;product=hypothetical protein
M-gnaphalii_contig_11_1	Prodigal:002006	CDS	125697	126266	.	-	0	ID=MMMDOFMJ_01063;inference=ab initio prediction:Prodigal:002006;locus_tag=MMMDOFMJ_01063;product=hypothetical protein
M-gnaphalii_contig_11_1	Prodigal:002006	CDS	126296	126769	.	-	0	ID=MMMDOFMJ_01064;Name=smpB;gene=smpB;inference=ab initio prediction:Prodigal:002006,similar to AA sequence:UniProtKB:B8H482;locus_tag=MMMDOFMJ_01064;product=SsrA-binding protein
M-gnaphalii_contig_11_1	Prodigal:002006	CDS	127005	127913	.	-	0	ID=MMMDOFMJ_01065;eC_number=4.3.3.7;Name=dapA;db_xref=COG:COG0329;gene=dapA;inference=ab initio prediction:Prodigal:002006,similar to AA sequence:UniProtKB:Q8UGL3;locus_tag=MMMDOFMJ_01065;product=4-hydroxy-tetrahydrodipicolinate synthase
M-gnaphalii_contig_11_1	Prodigal:002006	CDS	128098	130434	.	+	0	ID=MMMDOFMJ_01066;eC_number=4.2.2.-;Name=mltF_2;gene=mltF_2;inference=ab initio prediction:Prodigal:002006,protein motif:HAMAP:MF_02016;locus_tag=MMMDOFMJ_01066;product=Membrane-bound lytic murein transglycosylase F
M-gnaphalii_contig_11_1	Prodigal:002006	CDS	130443	130937	.	-	0	ID=MMMDOFMJ_01067;inference=ab initio prediction:Prodigal:002006;locus_tag=MMMDOFMJ_01067;product=hypothetical protein
M-gnaphalii_contig_11_1	Prodigal:002006	CDS	130966	131478	.	+	0	ID=MMMDOFMJ_01068;inference=ab initio prediction:Prodigal:002006;locus_tag=MMMDOFMJ_01068;product=hypothetical protein
M-gnaphalii_contig_11_1	Prodigal:002006	CDS	131456	131740	.	-	0	ID=MMMDOFMJ_01069;inference=ab initio prediction:Prodigal:002006;locus_tag=MMMDOFMJ_01069;product=hypothetical protein
M-gnaphalii_contig_11_1	Prodigal:002006	CDS	131737	133707	.	-	0	ID=MMMDOFMJ_01070;inference=ab initio prediction:Prodigal:002006;locus_tag=MMMDOFMJ_01070;product=hypothetical protein
M-gnaphalii_contig_11_1	Prodigal:002006	CDS	133871	135505	.	-	0	ID=MMMDOFMJ_01071;inference=ab initio prediction:Prodigal:002006;locus_tag=MMMDOFMJ_01071;product=hypothetical protein
M-gnaphalii_contig_11_1	Prodigal:002006	CDS	136052	137860	.	-	0	ID=MMMDOFMJ_01072;Name=uup;db_xref=COG:COG0488;gene=uup;inference=ab initio prediction:Prodigal:002006,similar to AA sequence:UniProtKB:P43672;locus_tag=MMMDOFMJ_01072;product=ABC transporter ATP-binding protein uup
M-gnaphalii_contig_11_1	Prodigal:002006	CDS	137904	138128	.	-	0	ID=MMMDOFMJ_01073;inference=ab initio prediction:Prodigal:002006;locus_tag=MMMDOFMJ_01073;product=hypothetical protein
M-gnaphalii_contig_11_1	Prodigal:002006	CDS	138219	138533	.	-	0	ID=MMMDOFMJ_01074;inference=ab initio prediction:Prodigal:002006;locus_tag=MMMDOFMJ_01074;product=hypothetical protein
M-gnaphalii_contig_11_1	Prodigal:002006	CDS	138663	139166	.	-	0	ID=MMMDOFMJ_01075;eC_number=4.2.2.-;Name=rlpA_3;gene=rlpA_3;inference=ab initio prediction:Prodigal:002006,protein motif:HAMAP:MF_02071;locus_tag=MMMDOFMJ_01075;product=Endolytic peptidoglycan transglycosylase RlpA
M-gnaphalii_contig_11_1	Prodigal:002006	CDS	139707	140828	.	+	0	ID=MMMDOFMJ_01076;inference=ab initio prediction:Prodigal:002006;locus_tag=MMMDOFMJ_01076;product=hypothetical protein
M-gnaphalii_contig_11_1	Prodigal:002006	CDS	140898	142142	.	-	0	ID=MMMDOFMJ_01077;eC_number=3.2.2.31;Name=mutY;gene=mutY;inference=ab initio prediction:Prodigal:002006,similar to AA sequence:UniProtKB:P83847;locus_tag=MMMDOFMJ_01077;product=Adenine DNA glycosylase
M-gnaphalii_contig_11_1	Prodigal:002006	CDS	142280	142630	.	+	0	ID=MMMDOFMJ_01078;Name=ybaA;db_xref=COG:COG5507;gene=ybaA;inference=ab initio prediction:Prodigal:002006,similar to AA sequence:UniProtKB:P0AAQ9;locus_tag=MMMDOFMJ_01078;product=putative protein YbaA
M-gnaphalii_contig_11_1	Prodigal:002006	CDS	142825	143319	.	+	0	ID=MMMDOFMJ_01079;inference=ab initio prediction:Prodigal:002006;locus_tag=MMMDOFMJ_01079;product=hypothetical protein
M-gnaphalii_contig_11_1	Prodigal:002006	CDS	143414	144067	.	+	0	ID=MMMDOFMJ_01080;inference=ab initio prediction:Prodigal:002006;locus_tag=MMMDOFMJ_01080;product=hypothetical protein
M-gnaphalii_contig_11_1	Prodigal:002006	CDS	144246	144611	.	+	0	ID=MMMDOFMJ_01081;inference=ab initio prediction:Prodigal:002006;locus_tag=MMMDOFMJ_01081;product=hypothetical protein
M-gnaphalii_contig_11_1	Prodigal:002006	CDS	144726	145511	.	+	0	ID=MMMDOFMJ_01082;Name=atpB;db_xref=COG:COG0356;gene=atpB;inference=ab initio prediction:Prodigal:002006,similar to AA sequence:UniProtKB:O05330;locus_tag=MMMDOFMJ_01082;product=ATP synthase subunit a
M-gnaphalii_contig_11_1	Prodigal:002006	CDS	145565	145792	.	+	0	ID=MMMDOFMJ_01083;Name=atpE;gene=atpE;inference=ab initio prediction:Prodigal:002006,similar to AA sequence:UniProtKB:O05331;locus_tag=MMMDOFMJ_01083;product=ATP synthase subunit c
M-gnaphalii_contig_11_1	Prodigal:002006	CDS	145905	146486	.	+	0	ID=MMMDOFMJ_01084;Name=atpG_1;gene=atpG_1;inference=ab initio prediction:Prodigal:002006,similar to AA sequence:UniProtKB:O05332;locus_tag=MMMDOFMJ_01084;product=ATP synthase subunit b'
M-gnaphalii_contig_11_1	Prodigal:002006	CDS	146516	147004	.	+	0	ID=MMMDOFMJ_01085;Name=atpF;db_xref=COG:COG0711;gene=atpF;inference=ab initio prediction:Prodigal:002006,similar to AA sequence:UniProtKB:P15013;locus_tag=MMMDOFMJ_01085;product=ATP synthase subunit b
M-gnaphalii_contig_11_1	Prodigal:002006	CDS	147072	148121	.	+	0	ID=MMMDOFMJ_01086;inference=ab initio prediction:Prodigal:002006;locus_tag=MMMDOFMJ_01086;product=hypothetical protein
M-gnaphalii_contig_11_1	Prodigal:002006	CDS	148262	148450	.	+	0	ID=MMMDOFMJ_01087;inference=ab initio prediction:Prodigal:002006;locus_tag=MMMDOFMJ_01087;product=hypothetical protein
M-gnaphalii_contig_11_1	Prodigal:002006	CDS	148531	149457	.	+	0	ID=MMMDOFMJ_01088;Name=yadG;db_xref=COG:COG1131;gene=yadG;inference=ab initio prediction:Prodigal:002006,similar to AA sequence:UniProtKB:P36879;locus_tag=MMMDOFMJ_01088;product=putative ABC transporter ATP-binding protein YadG
M-gnaphalii_contig_11_1	Prodigal:002006	CDS	149454	150215	.	+	0	ID=MMMDOFMJ_01089;Name=yadH;db_xref=COG:COG0842;gene=yadH;inference=ab initio prediction:Prodigal:002006,similar to AA sequence:UniProtKB:P0AFN6;locus_tag=MMMDOFMJ_01089;product=Inner membrane transport permease YadH
M-gnaphalii_contig_11_1	Prodigal:002006	CDS	150212	150610	.	-	0	ID=MMMDOFMJ_01090;inference=ab initio prediction:Prodigal:002006;locus_tag=MMMDOFMJ_01090;product=hypothetical protein
M-gnaphalii_contig_11_1	Prodigal:002006	CDS	150793	152049	.	-	0	ID=MMMDOFMJ_01091;Name=ada;db_xref=COG:COG0350;gene=ada;inference=ab initio prediction:Prodigal:002006,similar to AA sequence:UniProtKB:P06134;locus_tag=MMMDOFMJ_01091;product=Bifunctional transcriptional activator/DNA repair enzyme Ada
M-gnaphalii_contig_11_1	Prodigal:002006	CDS	152046	152312	.	-	0	ID=MMMDOFMJ_01092;inference=ab initio prediction:Prodigal:002006;locus_tag=MMMDOFMJ_01092;product=hypothetical protein
M-gnaphalii_contig_11_1	Prodigal:002006	CDS	152362	153312	.	-	0	ID=MMMDOFMJ_01093;inference=ab initio prediction:Prodigal:002006;locus_tag=MMMDOFMJ_01093;product=hypothetical protein
M-gnaphalii_contig_11_1	Aragorn:001002	tRNA	153497	153573	.	+	.	ID=MMMDOFMJ_01094;inference=COORDINATES:profile:Aragorn:001002;locus_tag=MMMDOFMJ_01094;product=tRNA-Met(cat)
M-gnaphalii_contig_11_1	Prodigal:002006	CDS	154304	154957	.	+	0	ID=MMMDOFMJ_01095;inference=ab initio prediction:Prodigal:002006;locus_tag=MMMDOFMJ_01095;product=hypothetical protein
M-gnaphalii_contig_11_1	Prodigal:002006	CDS	154915	155478	.	+	0	ID=MMMDOFMJ_01096;inference=ab initio prediction:Prodigal:002006;locus_tag=MMMDOFMJ_01096;product=hypothetical protein
M-gnaphalii_contig_11_1	Prodigal:002006	CDS	155770	156540	.	-	0	ID=MMMDOFMJ_01097;Name=aqpZ;db_xref=COG:COG0580;gene=aqpZ;inference=ab initio prediction:Prodigal:002006,similar to AA sequence:UniProtKB:P60844;locus_tag=MMMDOFMJ_01097;product=Aquaporin Z
M-gnaphalii_contig_11_1	Prodigal:002006	CDS	156843	157394	.	+	0	ID=MMMDOFMJ_01098;inference=ab initio prediction:Prodigal:002006;locus_tag=MMMDOFMJ_01098;product=hypothetical protein
M-gnaphalii_contig_11_1	Prodigal:002006	CDS	157504	158640	.	+	0	ID=MMMDOFMJ_01099;inference=ab initio prediction:Prodigal:002006;locus_tag=MMMDOFMJ_01099;product=hypothetical protein
M-gnaphalii_contig_11_1	Prodigal:002006	CDS	158633	159238	.	+	0	ID=MMMDOFMJ_01100;inference=ab initio prediction:Prodigal:002006;locus_tag=MMMDOFMJ_01100;product=hypothetical protein
M-gnaphalii_contig_11_1	Prodigal:002006	CDS	159504	159626	.	+	0	ID=MMMDOFMJ_01101;inference=ab initio prediction:Prodigal:002006;locus_tag=MMMDOFMJ_01101;product=hypothetical protein
M-gnaphalii_contig_11_1	Prodigal:002006	CDS	159646	161388	.	+	0	ID=MMMDOFMJ_01102;eC_number=3.6.3.-;db_xref=COG:COG1132;inference=ab initio prediction:Prodigal:002006,similar to AA sequence:UniProtKB:Q99T13;locus_tag=MMMDOFMJ_01102;product=Putative multidrug export ATP-binding/permease protein
M-gnaphalii_contig_11_1	Prodigal:002006	CDS	161562	164222	.	+	0	ID=MMMDOFMJ_01103;eC_number=1.2.4.1;Name=aceE;db_xref=COG:COG2609;gene=aceE;inference=ab initio prediction:Prodigal:002006,similar to AA sequence:UniProtKB:P0AFG8;locus_tag=MMMDOFMJ_01103;product=Pyruvate dehydrogenase E1 component
M-gnaphalii_contig_11_1	Prodigal:002006	CDS	164328	165668	.	+	0	ID=MMMDOFMJ_01104;eC_number=2.3.1.12;Name=aceF;db_xref=COG:COG0508;gene=aceF;inference=ab initio prediction:Prodigal:002006,similar to AA sequence:UniProtKB:P06959;locus_tag=MMMDOFMJ_01104;product=Dihydrolipoyllysine-residue acetyltransferase component of pyruvate dehydrogenase complex
M-gnaphalii_contig_11_1	Prodigal:002006	CDS	165722	167551	.	+	0	ID=MMMDOFMJ_01105;eC_number=1.6.1.1;Name=sthA;gene=sthA;inference=ab initio prediction:Prodigal:002006,protein motif:HAMAP:MF_00247;locus_tag=MMMDOFMJ_01105;product=Soluble pyridine nucleotide transhydrogenase
M-gnaphalii_contig_11_1	Prodigal:002006	CDS	167802	169121	.	+	0	ID=MMMDOFMJ_01106;Name=yhjE_2;gene=yhjE_2;inference=ab initio prediction:Prodigal:002006,similar to AA sequence:UniProtKB:P37643;locus_tag=MMMDOFMJ_01106;product=Inner membrane metabolite transport protein YhjE
M-gnaphalii_contig_12_1	Prodigal:002006	CDS	57	482	.	-	0	ID=MMMDOFMJ_01107;inference=ab initio prediction:Prodigal:002006;locus_tag=MMMDOFMJ_01107;product=hypothetical protein
M-gnaphalii_contig_12_1	Prodigal:002006	CDS	1083	2285	.	-	0	ID=MMMDOFMJ_01108;Name=yejE;db_xref=COG:COG4239;gene=yejE;inference=ab initio prediction:Prodigal:002006,similar to AA sequence:UniProtKB:P33915;locus_tag=MMMDOFMJ_01108;product=Inner membrane ABC transporter permease protein YejE
M-gnaphalii_contig_12_1	Prodigal:002006	CDS	2314	2781	.	-	0	ID=MMMDOFMJ_01109;inference=ab initio prediction:Prodigal:002006;locus_tag=MMMDOFMJ_01109;product=hypothetical protein
M-gnaphalii_contig_12_1	Prodigal:002006	CDS	2848	3990	.	-	0	ID=MMMDOFMJ_01110;eC_number=2.6.1.88;Name=ybdL;db_xref=COG:COG0436;gene=ybdL;inference=ab initio prediction:Prodigal:002006,similar to AA sequence:UniProtKB:P77806;locus_tag=MMMDOFMJ_01110;product=Methionine aminotransferase
M-gnaphalii_contig_12_1	Prodigal:002006	CDS	4635	6056	.	+	0	ID=MMMDOFMJ_01111;Name=mdtA_3;gene=mdtA_3;inference=ab initio prediction:Prodigal:002006,protein motif:HAMAP:MF_01422;locus_tag=MMMDOFMJ_01111;product=Multidrug resistance protein MdtA
M-gnaphalii_contig_12_1	Prodigal:002006	CDS	6140	9259	.	+	0	ID=MMMDOFMJ_01112;Name=mdtB_2;gene=mdtB_2;inference=ab initio prediction:Prodigal:002006,similar to AA sequence:UniProtKB:B6HYS0;locus_tag=MMMDOFMJ_01112;product=Multidrug resistance protein MdtB
M-gnaphalii_contig_12_1	Prodigal:002006	CDS	9256	12696	.	+	0	ID=MMMDOFMJ_01113;Name=mdtC_2;gene=mdtC_2;inference=ab initio prediction:Prodigal:002006,protein motif:HAMAP:MF_01424;locus_tag=MMMDOFMJ_01113;product=Multidrug resistance protein MdtC
M-gnaphalii_contig_12_1	Prodigal:002006	CDS	12696	14201	.	+	0	ID=MMMDOFMJ_01114;Name=oprM_1;db_xref=COG:COG1538;gene=oprM_1;inference=ab initio prediction:Prodigal:002006,similar to AA sequence:UniProtKB:Q51487;locus_tag=MMMDOFMJ_01114;product=Outer membrane protein OprM
M-gnaphalii_contig_12_1	Prodigal:002006	CDS	14304	15842	.	+	0	ID=MMMDOFMJ_01115;eC_number=1.1.1.49;Name=zwf_2;db_xref=COG:COG0364;gene=zwf_2;inference=ab initio prediction:Prodigal:002006,similar to AA sequence:UniProtKB:A0QP90;locus_tag=MMMDOFMJ_01115;product=Glucose-6-phosphate 1-dehydrogenase
M-gnaphalii_contig_12_1	Prodigal:002006	CDS	15831	16658	.	-	0	ID=MMMDOFMJ_01116;inference=ab initio prediction:Prodigal:002006;locus_tag=MMMDOFMJ_01116;product=hypothetical protein
M-gnaphalii_contig_12_1	Prodigal:002006	CDS	17213	20083	.	+	0	ID=MMMDOFMJ_01117;eC_number=2.3.1.-;Name=pat;db_xref=COG:COG0454;gene=pat;inference=ab initio prediction:Prodigal:002006,similar to AA sequence:UniProtKB:Q8ZMX2;locus_tag=MMMDOFMJ_01117;product=Peptidyl-lysine N-acetyltransferase Pat
M-gnaphalii_contig_12_1	Prodigal:002006	CDS	20122	20526	.	-	0	ID=MMMDOFMJ_01118;inference=ab initio prediction:Prodigal:002006;locus_tag=MMMDOFMJ_01118;product=hypothetical protein
M-gnaphalii_contig_12_1	Prodigal:002006	CDS	20625	21476	.	+	0	ID=MMMDOFMJ_01119;Name=hdfR_2;gene=hdfR_2;inference=ab initio prediction:Prodigal:002006,protein motif:HAMAP:MF_01233;locus_tag=MMMDOFMJ_01119;product=HTH-type transcriptional regulator HdfR
M-gnaphalii_contig_12_1	Prodigal:002006	CDS	21806	22015	.	+	0	ID=MMMDOFMJ_01120;Name=cspA_3;db_xref=COG:COG1278;gene=cspA_3;inference=ab initio prediction:Prodigal:002006,similar to AA sequence:UniProtKB:Q9Z3S6;locus_tag=MMMDOFMJ_01120;product=Cold shock protein CspA
M-gnaphalii_contig_12_1	Prodigal:002006	CDS	22159	22353	.	-	0	ID=MMMDOFMJ_01121;inference=ab initio prediction:Prodigal:002006;locus_tag=MMMDOFMJ_01121;product=hypothetical protein
M-gnaphalii_contig_12_1	Prodigal:002006	CDS	22719	22928	.	+	0	ID=MMMDOFMJ_01122;Name=cspA_4;db_xref=COG:COG1278;gene=cspA_4;inference=ab initio prediction:Prodigal:002006,similar to AA sequence:UniProtKB:Q9Z3S6;locus_tag=MMMDOFMJ_01122;product=Cold shock protein CspA
M-gnaphalii_contig_12_1	Prodigal:002006	CDS	23044	23412	.	+	0	ID=MMMDOFMJ_01123;inference=ab initio prediction:Prodigal:002006;locus_tag=MMMDOFMJ_01123;product=hypothetical protein
M-gnaphalii_contig_12_1	Prodigal:002006	CDS	23450	23647	.	+	0	ID=MMMDOFMJ_01124;inference=ab initio prediction:Prodigal:002006;locus_tag=MMMDOFMJ_01124;product=hypothetical protein
M-gnaphalii_contig_12_1	Prodigal:002006	CDS	23733	24263	.	-	0	ID=MMMDOFMJ_01125;eC_number=1.16.-.-;Name=dps;gene=dps;inference=ab initio prediction:Prodigal:002006,protein motif:HAMAP:MF_01441;locus_tag=MMMDOFMJ_01125;product=DNA protection during starvation protein
M-gnaphalii_contig_12_1	Prodigal:002006	CDS	24422	26869	.	-	0	ID=MMMDOFMJ_01126;eC_number=2.7.13.3;Name=rcsC_6;gene=rcsC_6;inference=ab initio prediction:Prodigal:002006,protein motif:HAMAP:MF_00979;locus_tag=MMMDOFMJ_01126;product=Sensor histidine kinase RcsC
M-gnaphalii_contig_12_1	Prodigal:002006	CDS	27186	27500	.	-	0	ID=MMMDOFMJ_01127;eC_number=3.1.4.-;db_xref=COG:COG2206;inference=ab initio prediction:Prodigal:002006,similar to AA sequence:UniProtKB:Q9HWS0;locus_tag=MMMDOFMJ_01127;product=Cyclic di-GMP phosphodiesterase
M-gnaphalii_contig_13_1	Prodigal:002006	CDS	104	529	.	+	0	ID=MMMDOFMJ_01128;Name=ohrB;db_xref=COG:COG1764;gene=ohrB;inference=ab initio prediction:Prodigal:002006,similar to AA sequence:UniProtKB:P80242;locus_tag=MMMDOFMJ_01128;product=Organic hydroperoxide resistance protein OhrB
M-gnaphalii_contig_13_1	Prodigal:002006	CDS	656	2191	.	-	0	ID=MMMDOFMJ_01129;eC_number=4.3.1.1;Name=aspA;db_xref=COG:COG1027;gene=aspA;inference=ab initio prediction:Prodigal:002006,similar to AA sequence:UniProtKB:P0AC38;locus_tag=MMMDOFMJ_01129;product=Aspartate ammonia-lyase
M-gnaphalii_contig_13_1	Prodigal:002006	CDS	2338	3042	.	-	0	ID=MMMDOFMJ_01130;eC_number=2.1.1.166;Name=rlmE;db_xref=COG:COG0293;gene=rlmE;inference=ab initio prediction:Prodigal:002006,similar to AA sequence:UniProtKB:P0C0R7;locus_tag=MMMDOFMJ_01130;product=Ribosomal RNA large subunit methyltransferase E
M-gnaphalii_contig_13_1	Prodigal:002006	CDS	3131	4486	.	+	0	ID=MMMDOFMJ_01131;Name=bcr;gene=bcr;inference=ab initio prediction:Prodigal:002006,similar to AA sequence:UniProtKB:P28246;locus_tag=MMMDOFMJ_01131;product=Bicyclomycin resistance protein
M-gnaphalii_contig_13_1	Prodigal:002006	CDS	4604	5281	.	+	0	ID=MMMDOFMJ_01132;inference=ab initio prediction:Prodigal:002006;locus_tag=MMMDOFMJ_01132;product=hypothetical protein
M-gnaphalii_contig_13_1	Prodigal:002006	CDS	5385	5897	.	+	0	ID=MMMDOFMJ_01133;inference=ab initio prediction:Prodigal:002006;locus_tag=MMMDOFMJ_01133;product=hypothetical protein
M-gnaphalii_contig_13_1	Prodigal:002006	CDS	5854	7326	.	-	0	ID=MMMDOFMJ_01134;Name=hsrA;gene=hsrA;inference=ab initio prediction:Prodigal:002006,similar to AA sequence:UniProtKB:P31474;locus_tag=MMMDOFMJ_01134;product=putative transport protein HsrA
M-gnaphalii_contig_13_1	Prodigal:002006	CDS	7589	8476	.	+	0	ID=MMMDOFMJ_01135;inference=ab initio prediction:Prodigal:002006;locus_tag=MMMDOFMJ_01135;product=hypothetical protein
M-gnaphalii_contig_13_1	Prodigal:002006	CDS	8767	10257	.	+	0	ID=MMMDOFMJ_01136;eC_number=1.1.1.205;Name=guaB;db_xref=COG:COG0516;gene=guaB;inference=ab initio prediction:Prodigal:002006,similar to AA sequence:UniProtKB:P0C0H6;locus_tag=MMMDOFMJ_01136;product=Inosine-5'-monophosphate dehydrogenase
M-gnaphalii_contig_13_1	Prodigal:002006	CDS	10579	11523	.	+	0	ID=MMMDOFMJ_01137;eC_number=1.1.1.169;Name=panE_2;db_xref=COG:COG1893;gene=panE_2;inference=ab initio prediction:Prodigal:002006,similar to AA sequence:UniProtKB:O34661;locus_tag=MMMDOFMJ_01137;product=2-dehydropantoate 2-reductase
M-gnaphalii_contig_13_1	Prodigal:002006	CDS	11636	11911	.	+	0	ID=MMMDOFMJ_01138;inference=ab initio prediction:Prodigal:002006;locus_tag=MMMDOFMJ_01138;product=hypothetical protein
M-gnaphalii_contig_13_1	Prodigal:002006	CDS	12308	13573	.	+	0	ID=MMMDOFMJ_01139;eC_number=2.1.1.176;Name=rsmB_1;db_xref=COG:COG0144;gene=rsmB_1;inference=ab initio prediction:Prodigal:002006,similar to AA sequence:UniProtKB:P36929;locus_tag=MMMDOFMJ_01139;product=Ribosomal RNA small subunit methyltransferase B
M-gnaphalii_contig_13_1	Prodigal:002006	CDS	14203	14433	.	-	0	ID=MMMDOFMJ_01140;inference=ab initio prediction:Prodigal:002006;locus_tag=MMMDOFMJ_01140;product=hypothetical protein
M-gnaphalii_contig_13_1	Prodigal:002006	CDS	14662	15954	.	-	0	ID=MMMDOFMJ_01141;eC_number=3.4.24.-;db_xref=COG:COG0612;inference=ab initio prediction:Prodigal:002006,similar to AA sequence:UniProtKB:P9WHT5;locus_tag=MMMDOFMJ_01141;product=putative zinc protease
M-gnaphalii_contig_13_1	Prodigal:002006	CDS	15962	17374	.	-	0	ID=MMMDOFMJ_01142;eC_number=4.2.3.1;Name=thrC;db_xref=COG:COG0498;gene=thrC;inference=ab initio prediction:Prodigal:002006,similar to AA sequence:UniProtKB:P23669;locus_tag=MMMDOFMJ_01142;product=Threonine synthase
M-gnaphalii_contig_13_1	Prodigal:002006	CDS	17487	18257	.	-	0	ID=MMMDOFMJ_01143;inference=ab initio prediction:Prodigal:002006;locus_tag=MMMDOFMJ_01143;product=hypothetical protein
M-gnaphalii_contig_13_1	Prodigal:002006	CDS	18257	18547	.	-	0	ID=MMMDOFMJ_01144;inference=ab initio prediction:Prodigal:002006;locus_tag=MMMDOFMJ_01144;product=hypothetical protein
M-gnaphalii_contig_13_1	Prodigal:002006	CDS	18753	19613	.	-	0	ID=MMMDOFMJ_01145;eC_number=1.9.3.1;Name=ctaE_1;db_xref=COG:COG1845;gene=ctaE_1;inference=ab initio prediction:Prodigal:002006,similar to AA sequence:UniProtKB:P06030;locus_tag=MMMDOFMJ_01145;product=Cytochrome c oxidase subunit 3
M-gnaphalii_contig_13_1	Prodigal:002006	CDS	19748	20362	.	-	0	ID=MMMDOFMJ_01146;Name=ctaG;db_xref=COG:COG3175;gene=ctaG;inference=ab initio prediction:Prodigal:002006,similar to AA sequence:UniProtKB:Q92RG6;locus_tag=MMMDOFMJ_01146;product=Cytochrome c oxidase assembly protein CtaG
M-gnaphalii_contig_13_1	Prodigal:002006	CDS	20359	20523	.	-	0	ID=MMMDOFMJ_01147;inference=ab initio prediction:Prodigal:002006;locus_tag=MMMDOFMJ_01147;product=hypothetical protein
M-gnaphalii_contig_13_1	Prodigal:002006	CDS	20532	21488	.	-	0	ID=MMMDOFMJ_01148;eC_number=2.5.1.141;Name=ctaB;db_xref=COG:COG0109;gene=ctaB;inference=ab initio prediction:Prodigal:002006,similar to AA sequence:UniProtKB:Q3J5F9;locus_tag=MMMDOFMJ_01148;product=Protoheme IX farnesyltransferase
M-gnaphalii_contig_13_1	Prodigal:002006	CDS	21657	23282	.	-	0	ID=MMMDOFMJ_01149;eC_number=1.9.3.1;Name=ctaD;db_xref=COG:COG0843;gene=ctaD;inference=ab initio prediction:Prodigal:002006,similar to AA sequence:UniProtKB:P31833;locus_tag=MMMDOFMJ_01149;product=Cytochrome c oxidase subunit 1
M-gnaphalii_contig_13_1	Prodigal:002006	CDS	23361	24197	.	-	0	ID=MMMDOFMJ_01150;eC_number=1.9.3.1;Name=ctaC_1;db_xref=COG:COG1622;gene=ctaC_1;inference=ab initio prediction:Prodigal:002006,similar to AA sequence:UniProtKB:P08306;locus_tag=MMMDOFMJ_01150;product=Cytochrome c oxidase subunit 2
M-gnaphalii_contig_13_1	Prodigal:002006	CDS	24481	25341	.	+	0	ID=MMMDOFMJ_01151;Name=fdhD;db_xref=COG:COG1526;gene=fdhD;inference=ab initio prediction:Prodigal:002006,similar to AA sequence:UniProtKB:P32177;locus_tag=MMMDOFMJ_01151;product=Sulfur carrier protein FdhD
M-gnaphalii_contig_13_1	Prodigal:002006	CDS	25403	26599	.	-	0	ID=MMMDOFMJ_01152;inference=ab initio prediction:Prodigal:002006;locus_tag=MMMDOFMJ_01152;product=hypothetical protein
M-gnaphalii_contig_13_1	Prodigal:002006	CDS	27229	31926	.	+	0	ID=MMMDOFMJ_01153;eC_number=1.4.7.1;Name=gltB;gene=gltB;inference=ab initio prediction:Prodigal:002006,similar to AA sequence:UniProtKB:P55037;locus_tag=MMMDOFMJ_01153;product=Ferredoxin-dependent glutamate synthase 1
M-gnaphalii_contig_13_1	Prodigal:002006	CDS	32026	33459	.	+	0	ID=MMMDOFMJ_01154;eC_number=1.4.1.13;Name=gltD;db_xref=COG:COG0493;gene=gltD;inference=ab initio prediction:Prodigal:002006,similar to AA sequence:UniProtKB:P9WN19;locus_tag=MMMDOFMJ_01154;product=Glutamate synthase [NADPH] small chain
M-gnaphalii_contig_13_1	Prodigal:002006	CDS	33559	34923	.	-	0	ID=MMMDOFMJ_01155;inference=ab initio prediction:Prodigal:002006;locus_tag=MMMDOFMJ_01155;product=hypothetical protein
M-gnaphalii_contig_13_1	Prodigal:002006	CDS	35044	35727	.	-	0	ID=MMMDOFMJ_01156;inference=ab initio prediction:Prodigal:002006;locus_tag=MMMDOFMJ_01156;product=hypothetical protein
M-gnaphalii_contig_13_1	Prodigal:002006	CDS	36089	37369	.	+	0	ID=MMMDOFMJ_01157;eC_number=2.8.3.16;Name=frc_1;db_xref=COG:COG1804;gene=frc_1;inference=ab initio prediction:Prodigal:002006,similar to AA sequence:UniProtKB:P69902;locus_tag=MMMDOFMJ_01157;product=Formyl-CoA:oxalate CoA-transferase
M-gnaphalii_contig_13_1	Prodigal:002006	CDS	37501	37686	.	+	0	ID=MMMDOFMJ_01158;inference=ab initio prediction:Prodigal:002006;locus_tag=MMMDOFMJ_01158;product=hypothetical protein
M-gnaphalii_contig_13_1	Prodigal:002006	CDS	37723	37884	.	-	0	ID=MMMDOFMJ_01159;inference=ab initio prediction:Prodigal:002006;locus_tag=MMMDOFMJ_01159;product=hypothetical protein
M-gnaphalii_contig_13_1	Prodigal:002006	CDS	38064	39854	.	-	0	ID=MMMDOFMJ_01160;inference=ab initio prediction:Prodigal:002006;locus_tag=MMMDOFMJ_01160;product=hypothetical protein
M-gnaphalii_contig_13_1	Prodigal:002006	CDS	39888	40169	.	-	0	ID=MMMDOFMJ_01161;inference=ab initio prediction:Prodigal:002006;locus_tag=MMMDOFMJ_01161;product=hypothetical protein
M-gnaphalii_contig_13_1	Prodigal:002006	CDS	40210	40605	.	-	0	ID=MMMDOFMJ_01162;inference=ab initio prediction:Prodigal:002006;locus_tag=MMMDOFMJ_01162;product=hypothetical protein
M-gnaphalii_contig_13_1	Prodigal:002006	CDS	41025	42308	.	+	0	ID=MMMDOFMJ_01163;Name=oxlT_1;gene=oxlT_1;inference=ab initio prediction:Prodigal:002006,similar to AA sequence:UniProtKB:Q51330;locus_tag=MMMDOFMJ_01163;product=Oxalate:formate antiporter
M-gnaphalii_contig_13_1	Prodigal:002006	CDS	42620	43948	.	+	0	ID=MMMDOFMJ_01164;Name=oxlT_2;gene=oxlT_2;inference=ab initio prediction:Prodigal:002006,similar to AA sequence:UniProtKB:Q51330;locus_tag=MMMDOFMJ_01164;product=Oxalate:formate antiporter
M-gnaphalii_contig_13_1	Prodigal:002006	CDS	44122	45864	.	+	0	ID=MMMDOFMJ_01165;eC_number=4.1.1.8;Name=oxc;db_xref=COG:COG0028;gene=oxc;inference=ab initio prediction:Prodigal:002006,similar to AA sequence:UniProtKB:P40149;locus_tag=MMMDOFMJ_01165;product=Oxalyl-CoA decarboxylase
M-gnaphalii_contig_13_1	Prodigal:002006	CDS	45952	46674	.	+	0	ID=MMMDOFMJ_01166;inference=ab initio prediction:Prodigal:002006;locus_tag=MMMDOFMJ_01166;product=hypothetical protein
M-gnaphalii_contig_13_1	Prodigal:002006	CDS	47223	47453	.	-	0	ID=MMMDOFMJ_01167;eC_number=2.8.3.16;Name=frc_2;db_xref=COG:COG1804;gene=frc_2;inference=ab initio prediction:Prodigal:002006,similar to AA sequence:UniProtKB:P69902;locus_tag=MMMDOFMJ_01167;product=Formyl-CoA:oxalate CoA-transferase
M-gnaphalii_contig_14_1	Prodigal:002006	CDS	6	1196	.	-	0	ID=MMMDOFMJ_01168;Name=tufA;db_xref=COG:COG0050;gene=tufA;inference=ab initio prediction:Prodigal:002006,similar to AA sequence:UniProtKB:P09591;locus_tag=MMMDOFMJ_01168;product=Elongation factor Tu
M-gnaphalii_contig_14_1	Prodigal:002006	CDS	1519	2553	.	+	0	ID=MMMDOFMJ_01169;eC_number=1.2.1.11;Name=asd2;db_xref=COG:COG0136;gene=asd2;inference=ab initio prediction:Prodigal:002006,similar to AA sequence:UniProtKB:P23247;locus_tag=MMMDOFMJ_01169;product=Aspartate-semialdehyde dehydrogenase 2
M-gnaphalii_contig_14_1	Prodigal:002006	CDS	2693	3874	.	+	0	ID=MMMDOFMJ_01170;Name=emrA_1;gene=emrA_1;inference=ab initio prediction:Prodigal:002006,similar to AA sequence:UniProtKB:P0DPR6;locus_tag=MMMDOFMJ_01170;product=Colistin resistance protein EmrA
M-gnaphalii_contig_14_1	Prodigal:002006	CDS	3871	5475	.	+	0	ID=MMMDOFMJ_01171;Name=emrB_1;gene=emrB_1;inference=ab initio prediction:Prodigal:002006,similar to AA sequence:UniProtKB:P0AEJ0;locus_tag=MMMDOFMJ_01171;product=Multidrug export protein EmrB
M-gnaphalii_contig_14_1	Prodigal:002006	CDS	5469	6602	.	-	0	ID=MMMDOFMJ_01172;inference=ab initio prediction:Prodigal:002006;locus_tag=MMMDOFMJ_01172;product=hypothetical protein
M-gnaphalii_contig_14_1	Prodigal:002006	CDS	6903	8093	.	+	0	ID=MMMDOFMJ_01173;inference=ab initio prediction:Prodigal:002006;locus_tag=MMMDOFMJ_01173;product=hypothetical protein
M-gnaphalii_contig_14_1	Prodigal:002006	CDS	8093	9013	.	+	0	ID=MMMDOFMJ_01174;inference=ab initio prediction:Prodigal:002006;locus_tag=MMMDOFMJ_01174;product=hypothetical protein
M-gnaphalii_contig_14_1	Prodigal:002006	CDS	9045	10229	.	+	0	ID=MMMDOFMJ_01175;inference=ab initio prediction:Prodigal:002006;locus_tag=MMMDOFMJ_01175;product=hypothetical protein
M-gnaphalii_contig_14_1	Prodigal:002006	CDS	10229	11302	.	+	0	ID=MMMDOFMJ_01176;eC_number=1.1.1.369;Name=iolG;gene=iolG;inference=ab initio prediction:Prodigal:002006,protein motif:HAMAP:MF_01671;locus_tag=MMMDOFMJ_01176;product=Inositol 2-dehydrogenase/D-chiro-inositol 3-dehydrogenase
M-gnaphalii_contig_14_1	Prodigal:002006	CDS	11481	13088	.	+	0	ID=MMMDOFMJ_01177;inference=ab initio prediction:Prodigal:002006;locus_tag=MMMDOFMJ_01177;product=hypothetical protein
M-gnaphalii_contig_14_1	Prodigal:002006	CDS	13085	13987	.	+	0	ID=MMMDOFMJ_01178;inference=ab initio prediction:Prodigal:002006;locus_tag=MMMDOFMJ_01178;product=hypothetical protein
M-gnaphalii_contig_14_1	Prodigal:002006	CDS	13987	15213	.	+	0	ID=MMMDOFMJ_01179;eC_number=2.4.1.11;db_xref=COG:COG0438;inference=ab initio prediction:Prodigal:002006,similar to AA sequence:UniProtKB:P9WMY9;locus_tag=MMMDOFMJ_01179;product=Glycogen synthase
M-gnaphalii_contig_14_1	Prodigal:002006	CDS	15227	15979	.	+	0	ID=MMMDOFMJ_01180;inference=ab initio prediction:Prodigal:002006;locus_tag=MMMDOFMJ_01180;product=hypothetical protein
M-gnaphalii_contig_14_1	Prodigal:002006	CDS	15972	16607	.	+	0	ID=MMMDOFMJ_01181;inference=ab initio prediction:Prodigal:002006;locus_tag=MMMDOFMJ_01181;product=hypothetical protein
M-gnaphalii_contig_14_1	Prodigal:002006	CDS	16745	17791	.	+	0	ID=MMMDOFMJ_01182;Name=ybhN;db_xref=COG:COG0392;gene=ybhN;inference=ab initio prediction:Prodigal:002006,similar to AA sequence:UniProtKB:P75770;locus_tag=MMMDOFMJ_01182;product=Inner membrane protein YbhN
M-gnaphalii_contig_14_1	Prodigal:002006	CDS	17880	19187	.	+	0	ID=MMMDOFMJ_01183;eC_number=2.7.-.-;Name=sasA_3;gene=sasA_3;inference=ab initio prediction:Prodigal:002006,protein motif:HAMAP:MF_01837;locus_tag=MMMDOFMJ_01183;product=Adaptive-response sensory-kinase SasA
M-gnaphalii_contig_14_1	Prodigal:002006	CDS	19184	21724	.	+	0	ID=MMMDOFMJ_01184;eC_number=7.2.2.9;Name=actP_1;gene=actP_1;inference=ab initio prediction:Prodigal:002006,similar to AA sequence:UniProtKB:Q9X5X3;locus_tag=MMMDOFMJ_01184;product=Copper-transporting P-type ATPase
M-gnaphalii_contig_14_1	Prodigal:002006	CDS	21721	22194	.	+	0	ID=MMMDOFMJ_01185;Name=hmrR_1;gene=hmrR_1;inference=ab initio prediction:Prodigal:002006,similar to AA sequence:UniProtKB:Q9X5X4;locus_tag=MMMDOFMJ_01185;product=HTH-type transcriptional regulator HmrR
M-gnaphalii_contig_14_1	Prodigal:002006	CDS	22275	23444	.	+	0	ID=MMMDOFMJ_01186;eC_number=3.5.1.32;Name=hipO_1;db_xref=COG:COG1473;gene=hipO_1;inference=ab initio prediction:Prodigal:002006,similar to AA sequence:UniProtKB:P45493;locus_tag=MMMDOFMJ_01186;product=Hippurate hydrolase
M-gnaphalii_contig_14_1	Prodigal:002006	CDS	23560	24609	.	-	0	ID=MMMDOFMJ_01187;eC_number=5.4.99.25;Name=truB;db_xref=COG:COG0130;gene=truB;inference=ab initio prediction:Prodigal:002006,similar to AA sequence:UniProtKB:P60340;locus_tag=MMMDOFMJ_01187;product=tRNA pseudouridine synthase B
M-gnaphalii_contig_14_1	Prodigal:002006	CDS	24726	25160	.	-	0	ID=MMMDOFMJ_01188;Name=rbfA;gene=rbfA;inference=ab initio prediction:Prodigal:002006,protein motif:HAMAP:MF_00003;locus_tag=MMMDOFMJ_01188;product=Ribosome-binding factor A
M-gnaphalii_contig_14_1	Prodigal:002006	CDS	25296	26219	.	-	0	ID=MMMDOFMJ_01189;inference=ab initio prediction:Prodigal:002006;locus_tag=MMMDOFMJ_01189;product=hypothetical protein
M-gnaphalii_contig_14_1	Prodigal:002006	CDS	26387	29254	.	-	0	ID=MMMDOFMJ_01190;Name=infB;gene=infB;inference=ab initio prediction:Prodigal:002006,protein motif:HAMAP:MF_00100_B;locus_tag=MMMDOFMJ_01190;product=Translation initiation factor IF-2
M-gnaphalii_contig_14_1	Prodigal:002006	CDS	29305	30048	.	-	0	ID=MMMDOFMJ_01191;inference=ab initio prediction:Prodigal:002006;locus_tag=MMMDOFMJ_01191;product=hypothetical protein
M-gnaphalii_contig_14_1	Prodigal:002006	CDS	30184	31806	.	-	0	ID=MMMDOFMJ_01192;Name=nusA;db_xref=COG:COG0195;gene=nusA;inference=ab initio prediction:Prodigal:002006,similar to AA sequence:UniProtKB:P0AFF6;locus_tag=MMMDOFMJ_01192;product=Transcription termination/antitermination protein NusA
M-gnaphalii_contig_14_1	Prodigal:002006	CDS	31866	32600	.	-	0	ID=MMMDOFMJ_01193;Name=rimP;gene=rimP;inference=ab initio prediction:Prodigal:002006,protein motif:HAMAP:MF_01077;locus_tag=MMMDOFMJ_01193;product=Ribosome maturation factor RimP
M-gnaphalii_contig_14_1	Prodigal:002006	CDS	32870	35380	.	+	0	ID=MMMDOFMJ_01194;eC_number=2.4.1.129;Name=mtgA_2;gene=mtgA_2;inference=ab initio prediction:Prodigal:002006,protein motif:HAMAP:MF_00766;locus_tag=MMMDOFMJ_01194;product=Biosynthetic peptidoglycan transglycosylase
M-gnaphalii_contig_14_1	Prodigal:002006	CDS	35405	35809	.	-	0	ID=MMMDOFMJ_01195;eC_number=1.11.1.15;Name=ahpD;gene=ahpD;inference=ab initio prediction:Prodigal:002006,protein motif:HAMAP:MF_01676;locus_tag=MMMDOFMJ_01195;product=Alkyl hydroperoxide reductase AhpD
M-gnaphalii_contig_14_1	Prodigal:002006	CDS	35884	36174	.	-	0	ID=MMMDOFMJ_01196;inference=ab initio prediction:Prodigal:002006;locus_tag=MMMDOFMJ_01196;product=hypothetical protein
M-gnaphalii_contig_14_1	Prodigal:002006	CDS	36336	37829	.	-	0	ID=MMMDOFMJ_01197;eC_number=3.2.2.4;Name=amn;db_xref=COG:COG0775;gene=amn;inference=ab initio prediction:Prodigal:002006,similar to AA sequence:UniProtKB:P0AE12;locus_tag=MMMDOFMJ_01197;product=AMP nucleosidase
M-gnaphalii_contig_14_1	Prodigal:002006	CDS	37960	38469	.	+	0	ID=MMMDOFMJ_01198;db_xref=COG:COG1720;inference=ab initio prediction:Prodigal:002006,similar to AA sequence:UniProtKB:Q6NDF6;locus_tag=MMMDOFMJ_01198;product=S-adenosyl-L-methionine-binding protein
M-gnaphalii_contig_14_1	Prodigal:002006	CDS	38478	41570	.	-	0	ID=MMMDOFMJ_01199;Name=acrF;db_xref=COG:COG0841;gene=acrF;inference=ab initio prediction:Prodigal:002006,similar to AA sequence:UniProtKB:P24181;locus_tag=MMMDOFMJ_01199;product=Multidrug export protein AcrF
M-gnaphalii_contig_14_1	Prodigal:002006	CDS	41567	42655	.	-	0	ID=MMMDOFMJ_01200;Name=mdtA_4;gene=mdtA_4;inference=ab initio prediction:Prodigal:002006,similar to AA sequence:UniProtKB:P76397;locus_tag=MMMDOFMJ_01200;product=Multidrug resistance protein MdtA
M-gnaphalii_contig_14_1	Prodigal:002006	CDS	42652	43782	.	-	0	ID=MMMDOFMJ_01201;Name=mdtA_5;gene=mdtA_5;inference=ab initio prediction:Prodigal:002006,protein motif:HAMAP:MF_01422;locus_tag=MMMDOFMJ_01201;product=Multidrug resistance protein MdtA
M-gnaphalii_contig_14_1	Prodigal:002006	CDS	43880	44449	.	+	0	ID=MMMDOFMJ_01202;Name=betI_1;gene=betI_1;inference=ab initio prediction:Prodigal:002006,protein motif:HAMAP:MF_00768;locus_tag=MMMDOFMJ_01202;product=HTH-type transcriptional regulator BetI
M-gnaphalii_contig_14_1	Prodigal:002006	CDS	44489	45385	.	-	0	ID=MMMDOFMJ_01203;Name=acuC;gene=acuC;inference=ab initio prediction:Prodigal:002006,similar to AA sequence:UniProtKB:P64376;locus_tag=MMMDOFMJ_01203;product=Acetoin utilization protein AcuC
M-gnaphalii_contig_14_1	Prodigal:002006	CDS	45576	46733	.	+	0	ID=MMMDOFMJ_01204;inference=ab initio prediction:Prodigal:002006;locus_tag=MMMDOFMJ_01204;product=hypothetical protein
M-gnaphalii_contig_14_1	Prodigal:002006	CDS	46827	47261	.	-	0	ID=MMMDOFMJ_01205;Name=ros_2;db_xref=COG:COG4957;gene=ros_2;inference=ab initio prediction:Prodigal:002006,similar to AA sequence:UniProtKB:Q04152;locus_tag=MMMDOFMJ_01205;product=Transcriptional regulatory protein ros
M-gnaphalii_contig_14_1	Prodigal:002006	CDS	47578	47766	.	+	0	ID=MMMDOFMJ_01206;inference=ab initio prediction:Prodigal:002006;locus_tag=MMMDOFMJ_01206;product=hypothetical protein
M-gnaphalii_contig_14_1	Prodigal:002006	CDS	47848	48387	.	+	0	ID=MMMDOFMJ_01207;inference=ab initio prediction:Prodigal:002006;locus_tag=MMMDOFMJ_01207;product=hypothetical protein
M-gnaphalii_contig_14_1	Prodigal:002006	CDS	48366	48731	.	+	0	ID=MMMDOFMJ_01208;inference=ab initio prediction:Prodigal:002006;locus_tag=MMMDOFMJ_01208;product=hypothetical protein
M-gnaphalii_contig_14_1	Prodigal:002006	CDS	48725	49045	.	-	0	ID=MMMDOFMJ_01209;inference=ab initio prediction:Prodigal:002006;locus_tag=MMMDOFMJ_01209;product=hypothetical protein
M-gnaphalii_contig_14_1	Prodigal:002006	CDS	49143	49775	.	-	0	ID=MMMDOFMJ_01210;eC_number=4.3.99.3;Name=queE;gene=queE;inference=ab initio prediction:Prodigal:002006,similar to AA sequence:UniProtKB:A0A0H3KB22;locus_tag=MMMDOFMJ_01210;product=7-carboxy-7-deazaguanine synthase
M-gnaphalii_contig_14_1	Prodigal:002006	CDS	50017	51480	.	+	0	ID=MMMDOFMJ_01211;inference=ab initio prediction:Prodigal:002006;locus_tag=MMMDOFMJ_01211;product=hypothetical protein
M-gnaphalii_contig_14_1	Prodigal:002006	CDS	51318	51812	.	-	0	ID=MMMDOFMJ_01212;inference=ab initio prediction:Prodigal:002006;locus_tag=MMMDOFMJ_01212;product=hypothetical protein
M-gnaphalii_contig_14_1	Prodigal:002006	CDS	51984	53360	.	+	0	ID=MMMDOFMJ_01213;inference=ab initio prediction:Prodigal:002006;locus_tag=MMMDOFMJ_01213;product=hypothetical protein
M-gnaphalii_contig_14_1	Prodigal:002006	CDS	53386	53898	.	+	0	ID=MMMDOFMJ_01214;inference=ab initio prediction:Prodigal:002006;locus_tag=MMMDOFMJ_01214;product=hypothetical protein
M-gnaphalii_contig_14_1	Prodigal:002006	CDS	53968	56289	.	+	0	ID=MMMDOFMJ_01215;Name=btuB_2;gene=btuB_2;inference=ab initio prediction:Prodigal:002006,protein motif:HAMAP:MF_01531;locus_tag=MMMDOFMJ_01215;product=Vitamin B12 transporter BtuB
M-gnaphalii_contig_14_1	Prodigal:002006	CDS	56376	57500	.	+	0	ID=MMMDOFMJ_01216;eC_number=3.6.-.-;Name=yjiA_1;db_xref=COG:COG0523;gene=yjiA_1;inference=ab initio prediction:Prodigal:002006,similar to AA sequence:UniProtKB:P24203;locus_tag=MMMDOFMJ_01216;product=P-loop guanosine triphosphatase YjiA
M-gnaphalii_contig_14_1	Prodigal:002006	CDS	57614	58624	.	+	0	ID=MMMDOFMJ_01217;inference=ab initio prediction:Prodigal:002006;locus_tag=MMMDOFMJ_01217;product=hypothetical protein
M-gnaphalii_contig_14_1	Prodigal:002006	CDS	59013	59255	.	+	0	ID=MMMDOFMJ_01218;inference=ab initio prediction:Prodigal:002006;locus_tag=MMMDOFMJ_01218;product=hypothetical protein
M-gnaphalii_contig_14_1	Prodigal:002006	CDS	59301	59546	.	-	0	ID=MMMDOFMJ_01219;inference=ab initio prediction:Prodigal:002006;locus_tag=MMMDOFMJ_01219;product=hypothetical protein
M-gnaphalii_contig_14_1	Prodigal:002006	CDS	59678	60001	.	+	0	ID=MMMDOFMJ_01220;inference=ab initio prediction:Prodigal:002006;locus_tag=MMMDOFMJ_01220;product=hypothetical protein
M-gnaphalii_contig_14_1	Prodigal:002006	CDS	60076	60813	.	-	0	ID=MMMDOFMJ_01221;eC_number=3.5.1.-;Name=bshB2;db_xref=COG:COG2120;gene=bshB2;inference=ab initio prediction:Prodigal:002006,similar to AA sequence:UniProtKB:Q81WT0;locus_tag=MMMDOFMJ_01221;product=putative N-acetyl-alpha-D-glucosaminyl L-malate deacetylase 2
M-gnaphalii_contig_14_1	Prodigal:002006	CDS	60813	61964	.	-	0	ID=MMMDOFMJ_01222;eC_number=1.3.8.1;Name=bcd;db_xref=COG:COG1960;gene=bcd;inference=ab initio prediction:Prodigal:002006,similar to AA sequence:UniProtKB:P52042;locus_tag=MMMDOFMJ_01222;product=Acyl-CoA dehydrogenase%2C short-chain specific
M-gnaphalii_contig_14_1	Prodigal:002006	CDS	61979	62488	.	-	0	ID=MMMDOFMJ_01223;Name=ligD_1;db_xref=COG:COG1793;gene=ligD_1;inference=ab initio prediction:Prodigal:002006,similar to AA sequence:UniProtKB:Q9I1X7;locus_tag=MMMDOFMJ_01223;product=Multifunctional non-homologous end joining protein LigD
M-gnaphalii_contig_14_1	Prodigal:002006	CDS	62922	63140	.	+	0	ID=MMMDOFMJ_01224;inference=ab initio prediction:Prodigal:002006;locus_tag=MMMDOFMJ_01224;product=hypothetical protein
M-gnaphalii_contig_14_1	Prodigal:002006	CDS	63221	63418	.	-	0	ID=MMMDOFMJ_01225;inference=ab initio prediction:Prodigal:002006;locus_tag=MMMDOFMJ_01225;product=hypothetical protein
M-gnaphalii_contig_14_1	Prodigal:002006	CDS	63552	64271	.	+	0	ID=MMMDOFMJ_01226;Name=dipZ;db_xref=COG:COG0785;gene=dipZ;inference=ab initio prediction:Prodigal:002006,similar to AA sequence:UniProtKB:P9WG63;locus_tag=MMMDOFMJ_01226;product=Protein DipZ
M-gnaphalii_contig_14_1	Prodigal:002006	CDS	64489	65706	.	+	0	ID=MMMDOFMJ_01227;eC_number=1.14.13.232;Name=oxyE;gene=oxyE;inference=ab initio prediction:Prodigal:002006,similar to AA sequence:UniProtKB:Q3S8R0;locus_tag=MMMDOFMJ_01227;product=6-methylpretetramide 4-monooxygenase
M-gnaphalii_contig_14_1	Prodigal:002006	CDS	65724	65831	.	+	0	ID=MMMDOFMJ_01228;inference=ab initio prediction:Prodigal:002006;locus_tag=MMMDOFMJ_01228;product=hypothetical protein
M-gnaphalii_contig_14_1	Prodigal:002006	CDS	65897	66997	.	+	0	ID=MMMDOFMJ_01229;Name=srpA_1;gene=srpA_1;inference=ab initio prediction:Prodigal:002006,similar to AA sequence:UniProtKB:O31099;locus_tag=MMMDOFMJ_01229;product=Solvent efflux pump periplasmic linker SrpA
M-gnaphalii_contig_14_1	Prodigal:002006	CDS	67068	70169	.	+	0	ID=MMMDOFMJ_01230;Name=cnrA_1;gene=cnrA_1;inference=ab initio prediction:Prodigal:002006,similar to AA sequence:UniProtKB:P37972;locus_tag=MMMDOFMJ_01230;product=Nickel and cobalt resistance protein CnrA
M-gnaphalii_contig_14_1	Prodigal:002006	CDS	70421	71761	.	+	0	ID=MMMDOFMJ_01231;eC_number=2.3.2.-;Name=pigH;gene=pigH;inference=ab initio prediction:Prodigal:002006,similar to AA sequence:UniProtKB:Q5W264;locus_tag=MMMDOFMJ_01231;product=4-hydroxy-2%2C2'-bipyrrole-5-methanol synthase PigH
M-gnaphalii_contig_14_1	Prodigal:002006	CDS	71809	73608	.	+	0	ID=MMMDOFMJ_01232;eC_number=3.1.-.-;Name=recJ;db_xref=COG:COG0608;gene=recJ;inference=ab initio prediction:Prodigal:002006,similar to AA sequence:UniProtKB:P21893;locus_tag=MMMDOFMJ_01232;product=Single-stranded-DNA-specific exonuclease RecJ
M-gnaphalii_contig_14_1	Aragorn:001002	tRNA	73728	73811	.	+	.	ID=MMMDOFMJ_01233;inference=COORDINATES:profile:Aragorn:001002;locus_tag=MMMDOFMJ_01233;product=tRNA-Tyr(gta)
M-gnaphalii_contig_14_1	Aragorn:001002	tRNA	73869	73942	.	+	.	ID=MMMDOFMJ_01234;inference=COORDINATES:profile:Aragorn:001002;locus_tag=MMMDOFMJ_01234;product=tRNA-Gly(tcc)
M-gnaphalii_contig_14_1	Prodigal:002006	CDS	74082	74306	.	-	0	ID=MMMDOFMJ_01235;inference=ab initio prediction:Prodigal:002006;locus_tag=MMMDOFMJ_01235;product=hypothetical protein
M-gnaphalii_contig_14_1	Prodigal:002006	CDS	74519	75715	.	+	0	ID=MMMDOFMJ_01236;inference=ab initio prediction:Prodigal:002006;locus_tag=MMMDOFMJ_01236;product=hypothetical protein
M-gnaphalii_contig_14_1	Prodigal:002006	CDS	75999	76757	.	+	0	ID=MMMDOFMJ_01237;eC_number=2.1.1.222;Name=COQ3_2;gene=COQ3_2;inference=ab initio prediction:Prodigal:002006,protein motif:HAMAP:MF_00472;locus_tag=MMMDOFMJ_01237;product=Ubiquinone biosynthesis O-methyltransferase%2C mitochondrial
M-gnaphalii_contig_14_1	Prodigal:002006	CDS	76913	77707	.	+	0	ID=MMMDOFMJ_01238;inference=ab initio prediction:Prodigal:002006;locus_tag=MMMDOFMJ_01238;product=hypothetical protein
M-gnaphalii_contig_14_1	Prodigal:002006	CDS	77796	79154	.	+	0	ID=MMMDOFMJ_01239;Name=imuB;gene=imuB;inference=ab initio prediction:Prodigal:002006,similar to AA sequence:UniProtKB:B8H428;locus_tag=MMMDOFMJ_01239;product=Protein ImuB
M-gnaphalii_contig_14_1	Prodigal:002006	CDS	79151	82534	.	+	0	ID=MMMDOFMJ_01240;eC_number=2.7.7.7;Name=dnaE2;gene=dnaE2;inference=ab initio prediction:Prodigal:002006,similar to AA sequence:UniProtKB:B8H427;locus_tag=MMMDOFMJ_01240;product=Error-prone DNA polymerase
M-gnaphalii_contig_14_1	Prodigal:002006	CDS	82599	83300	.	-	0	ID=MMMDOFMJ_01241;Name=ctrA;gene=ctrA;inference=ab initio prediction:Prodigal:002006,similar to AA sequence:UniProtKB:Q8FZ93;locus_tag=MMMDOFMJ_01241;product=Cell cycle response regulator CtrA
M-gnaphalii_contig_14_1	Prodigal:002006	CDS	83673	85043	.	+	0	ID=MMMDOFMJ_01242;eC_number=7.1.2.2;Name=yscN;gene=yscN;inference=ab initio prediction:Prodigal:002006,similar to AA sequence:UniProtKB:P40291;locus_tag=MMMDOFMJ_01242;product=putative ATP synthase YscN
M-gnaphalii_contig_14_1	Prodigal:002006	CDS	85103	85510	.	+	0	ID=MMMDOFMJ_01243;inference=ab initio prediction:Prodigal:002006;locus_tag=MMMDOFMJ_01243;product=hypothetical protein
M-gnaphalii_contig_14_1	Prodigal:002006	CDS	85662	86735	.	+	0	ID=MMMDOFMJ_01244;inference=ab initio prediction:Prodigal:002006;locus_tag=MMMDOFMJ_01244;product=hypothetical protein
M-gnaphalii_contig_14_1	Prodigal:002006	CDS	86782	87708	.	+	0	ID=MMMDOFMJ_01245;eC_number=1.3.3.3;Name=hemF;gene=hemF;inference=ab initio prediction:Prodigal:002006,similar to AA sequence:UniProtKB:P72848;locus_tag=MMMDOFMJ_01245;product=Oxygen-dependent coproporphyrinogen-III oxidase
M-gnaphalii_contig_14_1	Prodigal:002006	CDS	87705	88823	.	+	0	ID=MMMDOFMJ_01246;eC_number=3.6.4.12;Name=recD2_2;db_xref=COG:COG0507;gene=recD2_2;inference=ab initio prediction:Prodigal:002006,similar to AA sequence:UniProtKB:Q9RT63;locus_tag=MMMDOFMJ_01246;product=ATP-dependent RecD-like DNA helicase
M-gnaphalii_contig_14_1	Prodigal:002006	CDS	88834	89481	.	+	0	ID=MMMDOFMJ_01247;eC_number=5.2.1.4;Name=nagL;gene=nagL;inference=ab initio prediction:Prodigal:002006,similar to AA sequence:UniProtKB:O86043;locus_tag=MMMDOFMJ_01247;product=Maleylpyruvate isomerase
M-gnaphalii_contig_14_1	Prodigal:002006	CDS	89571	90947	.	+	0	ID=MMMDOFMJ_01248;eC_number=1.6.99.3;Name=ndh;db_xref=COG:COG1252;gene=ndh;inference=ab initio prediction:Prodigal:002006,similar to AA sequence:UniProtKB:P00393;locus_tag=MMMDOFMJ_01248;product=NADH dehydrogenase
M-gnaphalii_contig_14_1	Prodigal:002006	CDS	90954	92006	.	+	0	ID=MMMDOFMJ_01249;inference=ab initio prediction:Prodigal:002006;locus_tag=MMMDOFMJ_01249;product=hypothetical protein
M-gnaphalii_contig_14_1	Prodigal:002006	CDS	92101	92337	.	+	0	ID=MMMDOFMJ_01250;inference=ab initio prediction:Prodigal:002006;locus_tag=MMMDOFMJ_01250;product=hypothetical protein
M-gnaphalii_contig_14_1	Prodigal:002006	CDS	92341	93474	.	-	0	ID=MMMDOFMJ_01251;eC_number=2.4.2.29;Name=tgt;gene=tgt;inference=ab initio prediction:Prodigal:002006,similar to AA sequence:UniProtKB:P28720;locus_tag=MMMDOFMJ_01251;product=Queuine tRNA-ribosyltransferase
M-gnaphalii_contig_14_1	Prodigal:002006	CDS	93471	94559	.	-	0	ID=MMMDOFMJ_01252;eC_number=2.4.99.17;Name=queA;db_xref=COG:COG0809;gene=queA;inference=ab initio prediction:Prodigal:002006,similar to AA sequence:UniProtKB:O32054;locus_tag=MMMDOFMJ_01252;product=S-adenosylmethionine:tRNA ribosyltransferase-isomerase
M-gnaphalii_contig_14_1	Prodigal:002006	CDS	94702	94917	.	+	0	ID=MMMDOFMJ_01253;inference=ab initio prediction:Prodigal:002006;locus_tag=MMMDOFMJ_01253;product=hypothetical protein
M-gnaphalii_contig_14_1	Prodigal:002006	CDS	95105	95992	.	+	0	ID=MMMDOFMJ_01254;Name=fieF_1;db_xref=COG:COG0053;gene=fieF_1;inference=ab initio prediction:Prodigal:002006,similar to AA sequence:UniProtKB:P69380;locus_tag=MMMDOFMJ_01254;product=Ferrous-iron efflux pump FieF
M-gnaphalii_contig_14_1	Prodigal:002006	CDS	95993	96682	.	-	0	ID=MMMDOFMJ_01255;eC_number=2.3.1.181;Name=lipB;gene=lipB;inference=ab initio prediction:Prodigal:002006,protein motif:HAMAP:MF_00013;locus_tag=MMMDOFMJ_01255;product=Octanoyltransferase
M-gnaphalii_contig_14_1	Prodigal:002006	CDS	96826	97131	.	+	0	ID=MMMDOFMJ_01256;inference=ab initio prediction:Prodigal:002006;locus_tag=MMMDOFMJ_01256;product=hypothetical protein
M-gnaphalii_contig_14_1	Aragorn:001002	tRNA	97256	97340	.	+	.	ID=MMMDOFMJ_01257;inference=COORDINATES:profile:Aragorn:001002;locus_tag=MMMDOFMJ_01257;product=tRNA-Leu(gag)
M-gnaphalii_contig_14_1	Aragorn:001002	tRNA	97411	97486	.	+	.	ID=MMMDOFMJ_01258;inference=COORDINATES:profile:Aragorn:001002;locus_tag=MMMDOFMJ_01258;product=tRNA-Lys(ttt)
M-gnaphalii_contig_14_1	Prodigal:002006	CDS	97556	98839	.	-	0	ID=MMMDOFMJ_01259;inference=ab initio prediction:Prodigal:002006;locus_tag=MMMDOFMJ_01259;product=hypothetical protein
M-gnaphalii_contig_14_1	Prodigal:002006	CDS	98832	99179	.	-	0	ID=MMMDOFMJ_01260;inference=ab initio prediction:Prodigal:002006;locus_tag=MMMDOFMJ_01260;product=hypothetical protein
M-gnaphalii_contig_14_1	Prodigal:002006	CDS	99172	99633	.	-	0	ID=MMMDOFMJ_01261;inference=ab initio prediction:Prodigal:002006;locus_tag=MMMDOFMJ_01261;product=hypothetical protein
M-gnaphalii_contig_14_1	Prodigal:002006	CDS	99636	99917	.	-	0	ID=MMMDOFMJ_01262;inference=ab initio prediction:Prodigal:002006;locus_tag=MMMDOFMJ_01262;product=hypothetical protein
M-gnaphalii_contig_14_1	Prodigal:002006	CDS	99936	100490	.	-	0	ID=MMMDOFMJ_01263;inference=ab initio prediction:Prodigal:002006;locus_tag=MMMDOFMJ_01263;product=hypothetical protein
M-gnaphalii_contig_15_1	Prodigal:002006	CDS	244	2982	.	+	0	ID=MMMDOFMJ_01264;inference=ab initio prediction:Prodigal:002006;locus_tag=MMMDOFMJ_01264;product=hypothetical protein
M-gnaphalii_contig_15_1	Prodigal:002006	CDS	3312	5840	.	+	0	ID=MMMDOFMJ_01265;Name=btuB_3;gene=btuB_3;inference=ab initio prediction:Prodigal:002006,protein motif:HAMAP:MF_01531;locus_tag=MMMDOFMJ_01265;product=Vitamin B12 transporter BtuB
M-gnaphalii_contig_15_1	Prodigal:002006	CDS	6176	6703	.	+	0	ID=MMMDOFMJ_01266;inference=ab initio prediction:Prodigal:002006;locus_tag=MMMDOFMJ_01266;product=hypothetical protein
M-gnaphalii_contig_15_1	Prodigal:002006	CDS	6858	7601	.	-	0	ID=MMMDOFMJ_01267;inference=ab initio prediction:Prodigal:002006;locus_tag=MMMDOFMJ_01267;product=hypothetical protein
M-gnaphalii_contig_15_1	Prodigal:002006	CDS	7616	8059	.	-	0	ID=MMMDOFMJ_01268;eC_number=2.7.13.3;Name=fixL_1;gene=fixL_1;inference=ab initio prediction:Prodigal:002006,similar to AA sequence:UniProtKB:P10955;locus_tag=MMMDOFMJ_01268;product=Sensor protein FixL
M-gnaphalii_contig_15_1	Prodigal:002006	CDS	8113	9354	.	-	0	ID=MMMDOFMJ_01269;eC_number=1.14.12.17;Name=hmp_1;gene=hmp_1;inference=ab initio prediction:Prodigal:002006,similar to AA sequence:UniProtKB:P39662;locus_tag=MMMDOFMJ_01269;product=Flavohemoprotein
M-gnaphalii_contig_15_1	Prodigal:002006	CDS	9448	9903	.	+	0	ID=MMMDOFMJ_01270;Name=nsrR;db_xref=COG:COG1959;gene=nsrR;inference=ab initio prediction:Prodigal:002006,similar to AA sequence:UniProtKB:Q9L132;locus_tag=MMMDOFMJ_01270;product=HTH-type transcriptional repressor NsrR
M-gnaphalii_contig_15_1	Prodigal:002006	CDS	10018	10467	.	-	0	ID=MMMDOFMJ_01271;inference=ab initio prediction:Prodigal:002006;locus_tag=MMMDOFMJ_01271;product=hypothetical protein
M-gnaphalii_contig_15_1	Prodigal:002006	CDS	10559	11200	.	+	0	ID=MMMDOFMJ_01272;inference=ab initio prediction:Prodigal:002006;locus_tag=MMMDOFMJ_01272;product=hypothetical protein
M-gnaphalii_contig_15_1	Prodigal:002006	CDS	11232	11408	.	-	0	ID=MMMDOFMJ_01273;inference=ab initio prediction:Prodigal:002006;locus_tag=MMMDOFMJ_01273;product=hypothetical protein
M-gnaphalii_contig_15_1	Prodigal:002006	CDS	11669	11959	.	+	0	ID=MMMDOFMJ_01274;inference=ab initio prediction:Prodigal:002006;locus_tag=MMMDOFMJ_01274;product=hypothetical protein
M-gnaphalii_contig_15_1	Prodigal:002006	CDS	12073	12393	.	+	0	ID=MMMDOFMJ_01275;inference=ab initio prediction:Prodigal:002006;locus_tag=MMMDOFMJ_01275;product=hypothetical protein
M-gnaphalii_contig_15_1	Prodigal:002006	CDS	12634	13422	.	+	0	ID=MMMDOFMJ_01276;inference=ab initio prediction:Prodigal:002006;locus_tag=MMMDOFMJ_01276;product=hypothetical protein
M-gnaphalii_contig_15_1	Prodigal:002006	CDS	13695	13997	.	-	0	ID=MMMDOFMJ_01277;inference=ab initio prediction:Prodigal:002006;locus_tag=MMMDOFMJ_01277;product=hypothetical protein
M-gnaphalii_contig_15_1	Prodigal:002006	CDS	13994	14659	.	-	0	ID=MMMDOFMJ_01278;eC_number=1.9.3.1;Name=ctaE_2;gene=ctaE_2;inference=ab initio prediction:Prodigal:002006,similar to AA sequence:UniProtKB:Q03439;locus_tag=MMMDOFMJ_01278;product=Cytochrome c oxidase subunit 3
M-gnaphalii_contig_15_1	Prodigal:002006	CDS	14656	16353	.	-	0	ID=MMMDOFMJ_01279;eC_number=1.9.3.1;Name=ctaDII;db_xref=COG:COG0843;gene=ctaDII;inference=ab initio prediction:Prodigal:002006,similar to AA sequence:UniProtKB:P98002;locus_tag=MMMDOFMJ_01279;product=Cytochrome c oxidase subunit 1-beta
M-gnaphalii_contig_15_1	Prodigal:002006	CDS	16376	17440	.	-	0	ID=MMMDOFMJ_01280;eC_number=1.9.3.1;Name=ctaC_2;db_xref=COG:COG1622;gene=ctaC_2;inference=ab initio prediction:Prodigal:002006,similar to AA sequence:UniProtKB:Q04441;locus_tag=MMMDOFMJ_01280;product=Cytochrome c oxidase subunit 2
M-gnaphalii_contig_15_1	Prodigal:002006	CDS	17440	17958	.	-	0	ID=MMMDOFMJ_01281;inference=ab initio prediction:Prodigal:002006;locus_tag=MMMDOFMJ_01281;product=hypothetical protein
M-gnaphalii_contig_15_1	Prodigal:002006	CDS	17951	18910	.	-	0	ID=MMMDOFMJ_01282;inference=ab initio prediction:Prodigal:002006;locus_tag=MMMDOFMJ_01282;product=hypothetical protein
M-gnaphalii_contig_15_1	Prodigal:002006	CDS	18907	19428	.	-	0	ID=MMMDOFMJ_01283;inference=ab initio prediction:Prodigal:002006;locus_tag=MMMDOFMJ_01283;product=hypothetical protein
M-gnaphalii_contig_15_1	Prodigal:002006	CDS	19425	19940	.	-	0	ID=MMMDOFMJ_01284;inference=ab initio prediction:Prodigal:002006;locus_tag=MMMDOFMJ_01284;product=hypothetical protein
M-gnaphalii_contig_15_1	Prodigal:002006	CDS	19937	21292	.	-	0	ID=MMMDOFMJ_01285;inference=ab initio prediction:Prodigal:002006;locus_tag=MMMDOFMJ_01285;product=hypothetical protein
M-gnaphalii_contig_15_1	Prodigal:002006	CDS	21289	24096	.	-	0	ID=MMMDOFMJ_01286;inference=ab initio prediction:Prodigal:002006;locus_tag=MMMDOFMJ_01286;product=hypothetical protein
M-gnaphalii_contig_15_1	Prodigal:002006	CDS	24084	24743	.	-	0	ID=MMMDOFMJ_01287;inference=ab initio prediction:Prodigal:002006;locus_tag=MMMDOFMJ_01287;product=hypothetical protein
M-gnaphalii_contig_15_1	Prodigal:002006	CDS	24901	25215	.	+	0	ID=MMMDOFMJ_01288;inference=ab initio prediction:Prodigal:002006;locus_tag=MMMDOFMJ_01288;product=hypothetical protein
M-gnaphalii_contig_15_1	Prodigal:002006	CDS	25122	25757	.	-	0	ID=MMMDOFMJ_01289;inference=ab initio prediction:Prodigal:002006;locus_tag=MMMDOFMJ_01289;product=hypothetical protein
M-gnaphalii_contig_15_1	Prodigal:002006	CDS	25930	26175	.	-	0	ID=MMMDOFMJ_01290;inference=ab initio prediction:Prodigal:002006;locus_tag=MMMDOFMJ_01290;product=hypothetical protein
M-gnaphalii_contig_15_1	Prodigal:002006	CDS	26607	27170	.	+	0	ID=MMMDOFMJ_01291;inference=ab initio prediction:Prodigal:002006;locus_tag=MMMDOFMJ_01291;product=hypothetical protein
M-gnaphalii_contig_15_1	Prodigal:002006	CDS	27417	28337	.	-	0	ID=MMMDOFMJ_01292;eC_number=2.1.1.44;Name=egtD_1;db_xref=COG:COG4301;gene=egtD_1;inference=ab initio prediction:Prodigal:002006,similar to AA sequence:UniProtKB:A0R5M8;locus_tag=MMMDOFMJ_01292;product=Histidine N-alpha-methyltransferase
M-gnaphalii_contig_15_1	Prodigal:002006	CDS	28656	30680	.	+	0	ID=MMMDOFMJ_01293;inference=ab initio prediction:Prodigal:002006;locus_tag=MMMDOFMJ_01293;product=hypothetical protein
M-gnaphalii_contig_15_1	Prodigal:002006	CDS	30774	31013	.	-	0	ID=MMMDOFMJ_01294;inference=ab initio prediction:Prodigal:002006;locus_tag=MMMDOFMJ_01294;product=hypothetical protein
M-gnaphalii_contig_15_1	Prodigal:002006	CDS	31237	31482	.	+	0	ID=MMMDOFMJ_01295;inference=ab initio prediction:Prodigal:002006;locus_tag=MMMDOFMJ_01295;product=hypothetical protein
M-gnaphalii_contig_15_1	Prodigal:002006	CDS	32632	32814	.	-	0	ID=MMMDOFMJ_01296;inference=ab initio prediction:Prodigal:002006;locus_tag=MMMDOFMJ_01296;product=hypothetical protein
M-gnaphalii_contig_15_1	Prodigal:002006	CDS	32867	34036	.	-	0	ID=MMMDOFMJ_01297;eC_number=2.7.2.1;Name=ackA;db_xref=COG:COG0282;gene=ackA;inference=ab initio prediction:Prodigal:002006,similar to AA sequence:UniProtKB:Q9WYB1;locus_tag=MMMDOFMJ_01297;product=Acetate kinase
M-gnaphalii_contig_15_1	Prodigal:002006	CDS	34075	34851	.	-	0	ID=MMMDOFMJ_01298;Name=iclR;db_xref=COG:COG1414;gene=iclR;inference=ab initio prediction:Prodigal:002006,similar to AA sequence:UniProtKB:P16528;locus_tag=MMMDOFMJ_01298;product=Transcriptional repressor IclR
M-gnaphalii_contig_15_1	Prodigal:002006	CDS	35061	36836	.	+	0	ID=MMMDOFMJ_01299;eC_number=2.3.3.15;Name=xsc;db_xref=COG:COG0028;gene=xsc;inference=ab initio prediction:Prodigal:002006,similar to AA sequence:UniProtKB:A3SR25;locus_tag=MMMDOFMJ_01299;product=Sulfoacetaldehyde acetyltransferase
M-gnaphalii_contig_15_1	Prodigal:002006	CDS	36845	37816	.	-	0	ID=MMMDOFMJ_01300;Name=dmlR_2;gene=dmlR_2;inference=ab initio prediction:Prodigal:002006,similar to AA sequence:UniProtKB:P76250;locus_tag=MMMDOFMJ_01300;product=HTH-type transcriptional regulator DmlR
M-gnaphalii_contig_15_1	Prodigal:002006	CDS	37920	38783	.	+	0	ID=MMMDOFMJ_01301;eC_number=1.7.-.-;Name=azoB_1;gene=azoB_1;inference=ab initio prediction:Prodigal:002006,similar to AA sequence:UniProtKB:Q8KU07;locus_tag=MMMDOFMJ_01301;product=NAD(P)H azoreductase
M-gnaphalii_contig_15_1	Prodigal:002006	CDS	38837	39157	.	-	0	ID=MMMDOFMJ_01302;inference=ab initio prediction:Prodigal:002006;locus_tag=MMMDOFMJ_01302;product=hypothetical protein
M-gnaphalii_contig_15_1	Prodigal:002006	CDS	39171	40376	.	-	0	ID=MMMDOFMJ_01303;eC_number=1.8.5.-;Name=msrP_3;gene=msrP_3;inference=ab initio prediction:Prodigal:002006,protein motif:HAMAP:MF_01206;locus_tag=MMMDOFMJ_01303;product=Protein-methionine-sulfoxide reductase catalytic subunit MsrP
M-gnaphalii_contig_15_1	Prodigal:002006	CDS	40436	41509	.	-	0	ID=MMMDOFMJ_01304;inference=ab initio prediction:Prodigal:002006;locus_tag=MMMDOFMJ_01304;product=hypothetical protein
M-gnaphalii_contig_15_1	Prodigal:002006	CDS	41631	42980	.	-	0	ID=MMMDOFMJ_01305;Name=abaF;gene=abaF;inference=ab initio prediction:Prodigal:002006,similar to AA sequence:UniProtKB:P0DPR5;locus_tag=MMMDOFMJ_01305;product=Fosfomycin resistance protein AbaF
M-gnaphalii_contig_15_1	Prodigal:002006	CDS	42977	44656	.	-	0	ID=MMMDOFMJ_01306;eC_number=1.1.99.-;Name=alkJ;gene=alkJ;inference=ab initio prediction:Prodigal:002006,similar to AA sequence:UniProtKB:Q00593;locus_tag=MMMDOFMJ_01306;product=Alcohol dehydrogenase [acceptor]
M-gnaphalii_contig_15_1	Prodigal:002006	CDS	44991	45206	.	-	0	ID=MMMDOFMJ_01307;inference=ab initio prediction:Prodigal:002006;locus_tag=MMMDOFMJ_01307;product=hypothetical protein
M-gnaphalii_contig_15_1	Prodigal:002006	CDS	45324	46187	.	-	0	ID=MMMDOFMJ_01308;Name=gltC_1;gene=gltC_1;inference=ab initio prediction:Prodigal:002006,similar to AA sequence:UniProtKB:P20668;locus_tag=MMMDOFMJ_01308;product=HTH-type transcriptional regulator GltC
M-gnaphalii_contig_15_1	Prodigal:002006	CDS	46425	47732	.	+	0	ID=MMMDOFMJ_01309;Name=sauU_1;gene=sauU_1;inference=ab initio prediction:Prodigal:002006,similar to AA sequence:UniProtKB:Q0K843;locus_tag=MMMDOFMJ_01309;product=putative sulfoacetate transporter SauU
M-gnaphalii_contig_15_1	Prodigal:002006	CDS	47796	49265	.	+	0	ID=MMMDOFMJ_01310;eC_number=1.2.1.81;Name=sauS;db_xref=COG:COG1012;gene=sauS;inference=ab initio prediction:Prodigal:002006,similar to AA sequence:UniProtKB:Q0K845;locus_tag=MMMDOFMJ_01310;product=Sulfoacetaldehyde dehydrogenase (acylating)
M-gnaphalii_contig_15_1	Prodigal:002006	CDS	49262	50404	.	+	0	ID=MMMDOFMJ_01311;eC_number=6.2.1.4;Name=sucC_1;db_xref=COG:COG0045;gene=sucC_1;inference=ab initio prediction:Prodigal:002006,similar to AA sequence:UniProtKB:P25126;locus_tag=MMMDOFMJ_01311;product=Succinate--CoA ligase [GDP-forming] subunit beta
M-gnaphalii_contig_15_1	Prodigal:002006	CDS	50401	51312	.	+	0	ID=MMMDOFMJ_01312;eC_number=6.2.1.5;Name=sucD_1;gene=sucD_1;inference=ab initio prediction:Prodigal:002006,similar to AA sequence:UniProtKB:P99070;locus_tag=MMMDOFMJ_01312;product=Succinate--CoA ligase [ADP-forming] subunit alpha
M-gnaphalii_contig_15_1	Prodigal:002006	CDS	51381	51611	.	-	0	ID=MMMDOFMJ_01313;inference=ab initio prediction:Prodigal:002006;locus_tag=MMMDOFMJ_01313;product=hypothetical protein
M-gnaphalii_contig_15_1	Prodigal:002006	CDS	51808	52827	.	-	0	ID=MMMDOFMJ_01314;eC_number=1.3.1.87;Name=hcaB_2;gene=hcaB_2;inference=ab initio prediction:Prodigal:002006,protein motif:HAMAP:MF_01647;locus_tag=MMMDOFMJ_01314;product=3-phenylpropionate-dihydrodiol/cinnamic acid-dihydrodiol dehydrogenase
M-gnaphalii_contig_15_1	Prodigal:002006	CDS	52824	53330	.	-	0	ID=MMMDOFMJ_01315;Name=yciE;db_xref=COG:COG3685;gene=yciE;inference=ab initio prediction:Prodigal:002006,similar to AA sequence:UniProtKB:P21363;locus_tag=MMMDOFMJ_01315;product=Protein YciE
M-gnaphalii_contig_15_1	Prodigal:002006	CDS	53485	54468	.	-	0	ID=MMMDOFMJ_01316;db_xref=COG:COG0596;inference=ab initio prediction:Prodigal:002006,similar to AA sequence:UniProtKB:P9WNH3;locus_tag=MMMDOFMJ_01316;product=putative protein
M-gnaphalii_contig_15_1	Prodigal:002006	CDS	54477	55067	.	-	0	ID=MMMDOFMJ_01317;eC_number=2.1.1.222;Name=COQ3_3;gene=COQ3_3;inference=ab initio prediction:Prodigal:002006,protein motif:HAMAP:MF_00472;locus_tag=MMMDOFMJ_01317;product=Ubiquinone biosynthesis O-methyltransferase%2C mitochondrial
M-gnaphalii_contig_15_1	Prodigal:002006	CDS	55146	56423	.	-	0	ID=MMMDOFMJ_01318;inference=ab initio prediction:Prodigal:002006;locus_tag=MMMDOFMJ_01318;product=hypothetical protein
M-gnaphalii_contig_15_1	Prodigal:002006	CDS	56655	57125	.	+	0	ID=MMMDOFMJ_01319;inference=ab initio prediction:Prodigal:002006;locus_tag=MMMDOFMJ_01319;product=hypothetical protein
M-gnaphalii_contig_15_1	Prodigal:002006	CDS	57131	57922	.	-	0	ID=MMMDOFMJ_01320;eC_number=5.3.1.22;Name=hyi;db_xref=COG:COG3622;gene=hyi;inference=ab initio prediction:Prodigal:002006,similar to AA sequence:UniProtKB:P30147;locus_tag=MMMDOFMJ_01320;product=Hydroxypyruvate isomerase
M-gnaphalii_contig_15_1	Prodigal:002006	CDS	58092	58247	.	+	0	ID=MMMDOFMJ_01321;inference=ab initio prediction:Prodigal:002006;locus_tag=MMMDOFMJ_01321;product=hypothetical protein
M-gnaphalii_contig_15_1	Prodigal:002006	CDS	58338	58685	.	+	0	ID=MMMDOFMJ_01322;inference=ab initio prediction:Prodigal:002006;locus_tag=MMMDOFMJ_01322;product=hypothetical protein
M-gnaphalii_contig_15_1	Prodigal:002006	CDS	58699	59088	.	-	0	ID=MMMDOFMJ_01323;inference=ab initio prediction:Prodigal:002006;locus_tag=MMMDOFMJ_01323;product=hypothetical protein
M-gnaphalii_contig_15_1	Prodigal:002006	CDS	59202	60131	.	+	0	ID=MMMDOFMJ_01324;eC_number=3.4.24.-;Name=mepA;db_xref=COG:COG3770;gene=mepA;inference=ab initio prediction:Prodigal:002006,similar to AA sequence:UniProtKB:P0C0T5;locus_tag=MMMDOFMJ_01324;product=Penicillin-insensitive murein endopeptidase
M-gnaphalii_contig_15_1	Prodigal:002006	CDS	60273	61583	.	+	0	ID=MMMDOFMJ_01325;Name=gabP;db_xref=COG:COG1113;gene=gabP;inference=ab initio prediction:Prodigal:002006,similar to AA sequence:UniProtKB:P46349;locus_tag=MMMDOFMJ_01325;product=GABA permease
M-gnaphalii_contig_15_1	Prodigal:002006	CDS	61676	62671	.	-	0	ID=MMMDOFMJ_01326;eC_number=6.3.2.6;Name=purC_1;db_xref=COG:COG0152;gene=purC_1;inference=ab initio prediction:Prodigal:002006,similar to AA sequence:UniProtKB:B1MHW4;locus_tag=MMMDOFMJ_01326;product=Phosphoribosylaminoimidazole-succinocarboxamide synthase
M-gnaphalii_contig_15_1	Prodigal:002006	CDS	62802	63347	.	-	0	ID=MMMDOFMJ_01327;inference=ab initio prediction:Prodigal:002006;locus_tag=MMMDOFMJ_01327;product=hypothetical protein
M-gnaphalii_contig_15_1	Prodigal:002006	CDS	63386	64051	.	-	0	ID=MMMDOFMJ_01328;eC_number=1.8.4.11;Name=msrA_1;db_xref=COG:COG0225;gene=msrA_1;inference=ab initio prediction:Prodigal:002006,similar to AA sequence:UniProtKB:Q93S39;locus_tag=MMMDOFMJ_01328;product=Peptide methionine sulfoxide reductase MsrA
M-gnaphalii_contig_15_1	Prodigal:002006	CDS	64139	64624	.	-	0	ID=MMMDOFMJ_01329;inference=ab initio prediction:Prodigal:002006;locus_tag=MMMDOFMJ_01329;product=hypothetical protein
M-gnaphalii_contig_15_1	Prodigal:002006	CDS	64645	65487	.	-	0	ID=MMMDOFMJ_01330;eC_number=3.5.1.128;Name=nit1;gene=nit1;inference=ab initio prediction:Prodigal:002006,similar to AA sequence:UniProtKB:P0DP66;locus_tag=MMMDOFMJ_01330;product=Deaminated glutathione amidase
M-gnaphalii_contig_15_1	Prodigal:002006	CDS	65487	65780	.	-	0	ID=MMMDOFMJ_01331;Name=grxC;db_xref=COG:COG0695;gene=grxC;inference=ab initio prediction:Prodigal:002006,similar to AA sequence:UniProtKB:P0AC62;locus_tag=MMMDOFMJ_01331;product=Glutaredoxin 3
M-gnaphalii_contig_15_1	Prodigal:002006	CDS	65843	66199	.	-	0	ID=MMMDOFMJ_01332;Name=cpdR_3;gene=cpdR_3;inference=ab initio prediction:Prodigal:002006,similar to AA sequence:UniProtKB:Q2YIF7;locus_tag=MMMDOFMJ_01332;product=Response regulator receiver protein CpdR
M-gnaphalii_contig_15_1	Prodigal:002006	CDS	66353	67249	.	+	0	ID=MMMDOFMJ_01333;inference=ab initio prediction:Prodigal:002006;locus_tag=MMMDOFMJ_01333;product=hypothetical protein
M-gnaphalii_contig_15_1	Prodigal:002006	CDS	67516	68196	.	-	0	ID=MMMDOFMJ_01334;inference=ab initio prediction:Prodigal:002006;locus_tag=MMMDOFMJ_01334;product=hypothetical protein
M-gnaphalii_contig_15_1	Prodigal:002006	CDS	68349	68909	.	-	0	ID=MMMDOFMJ_01335;inference=ab initio prediction:Prodigal:002006;locus_tag=MMMDOFMJ_01335;product=hypothetical protein
M-gnaphalii_contig_15_1	Prodigal:002006	CDS	68954	69751	.	+	0	ID=MMMDOFMJ_01336;eC_number=3.1.26.11;Name=rnz;db_xref=COG:COG1234;gene=rnz;inference=ab initio prediction:Prodigal:002006,similar to AA sequence:UniProtKB:P54548;locus_tag=MMMDOFMJ_01336;product=Ribonuclease Z
M-gnaphalii_contig_15_1	Prodigal:002006	CDS	69820	70341	.	+	0	ID=MMMDOFMJ_01337;inference=ab initio prediction:Prodigal:002006;locus_tag=MMMDOFMJ_01337;product=hypothetical protein
M-gnaphalii_contig_15_1	Prodigal:002006	CDS	70351	71685	.	-	0	ID=MMMDOFMJ_01338;eC_number=2.3.1.37;Name=hemA_1;db_xref=COG:COG0156;gene=hemA_1;inference=ab initio prediction:Prodigal:002006,similar to AA sequence:UniProtKB:P18079;locus_tag=MMMDOFMJ_01338;product=5-aminolevulinate synthase
M-gnaphalii_contig_15_1	Prodigal:002006	CDS	72014	72202	.	+	0	ID=MMMDOFMJ_01339;inference=ab initio prediction:Prodigal:002006;locus_tag=MMMDOFMJ_01339;product=hypothetical protein
M-gnaphalii_contig_15_1	Prodigal:002006	CDS	72368	73657	.	+	0	ID=MMMDOFMJ_01340;eC_number=2.5.1.7;Name=murA;db_xref=COG:COG0766;gene=murA;inference=ab initio prediction:Prodigal:002006,similar to AA sequence:UniProtKB:Q9HVW7;locus_tag=MMMDOFMJ_01340;product=UDP-N-acetylglucosamine 1-carboxyvinyltransferase
M-gnaphalii_contig_15_1	Prodigal:002006	CDS	73712	74023	.	-	0	ID=MMMDOFMJ_01341;inference=ab initio prediction:Prodigal:002006;locus_tag=MMMDOFMJ_01341;product=hypothetical protein
M-gnaphalii_contig_15_1	Prodigal:002006	CDS	74281	75684	.	+	0	ID=MMMDOFMJ_01342;inference=ab initio prediction:Prodigal:002006;locus_tag=MMMDOFMJ_01342;product=hypothetical protein
M-gnaphalii_contig_15_1	Prodigal:002006	CDS	75777	76676	.	+	0	ID=MMMDOFMJ_01343;eC_number=3.1.3.21;db_xref=COG:COG0647;inference=ab initio prediction:Prodigal:002006,similar to AA sequence:UniProtKB:O33194;locus_tag=MMMDOFMJ_01343;product=D%2CL-glycerol 3-phosphate phosphatase
M-gnaphalii_contig_15_1	Prodigal:002006	CDS	76686	77972	.	-	0	ID=MMMDOFMJ_01344;eC_number=1.1.5.-;Name=yliI;db_xref=COG:COG2133;gene=yliI;inference=ab initio prediction:Prodigal:002006,similar to AA sequence:UniProtKB:P75804;locus_tag=MMMDOFMJ_01344;product=Aldose sugar dehydrogenase YliI
M-gnaphalii_contig_15_1	Prodigal:002006	CDS	78388	78708	.	+	0	ID=MMMDOFMJ_01345;inference=ab initio prediction:Prodigal:002006,similar to AA sequence:UniProtKB:P00275;locus_tag=MMMDOFMJ_01345;product=Thioredoxin C-1
M-gnaphalii_contig_15_1	Prodigal:002006	CDS	78856	79734	.	-	0	ID=MMMDOFMJ_01346;inference=ab initio prediction:Prodigal:002006;locus_tag=MMMDOFMJ_01346;product=hypothetical protein
M-gnaphalii_contig_15_1	Prodigal:002006	CDS	79858	79965	.	+	0	ID=MMMDOFMJ_01347;inference=ab initio prediction:Prodigal:002006;locus_tag=MMMDOFMJ_01347;product=hypothetical protein
M-gnaphalii_contig_15_1	Prodigal:002006	CDS	79995	81320	.	-	0	ID=MMMDOFMJ_01348;eC_number=6.3.2.17;Name=fpgS;gene=fpgS;inference=ab initio prediction:Prodigal:002006,similar to AA sequence:UniProtKB:P15925;locus_tag=MMMDOFMJ_01348;product=Folylpolyglutamate synthase
M-gnaphalii_contig_15_1	Prodigal:002006	CDS	81366	82244	.	-	0	ID=MMMDOFMJ_01349;eC_number=2.1.3.15;Name=accD;db_xref=COG:COG0777;gene=accD;inference=ab initio prediction:Prodigal:002006,similar to AA sequence:UniProtKB:P0A9Q5;locus_tag=MMMDOFMJ_01349;product=Acetyl-coenzyme A carboxylase carboxyl transferase subunit beta
M-gnaphalii_contig_15_1	Prodigal:002006	CDS	82377	83339	.	-	0	ID=MMMDOFMJ_01350;inference=ab initio prediction:Prodigal:002006;locus_tag=MMMDOFMJ_01350;product=hypothetical protein
M-gnaphalii_contig_15_1	Prodigal:002006	CDS	83746	85662	.	+	0	ID=MMMDOFMJ_01351;Name=dnaK_1;gene=dnaK_1;inference=ab initio prediction:Prodigal:002006,similar to AA sequence:UniProtKB:Q05981;locus_tag=MMMDOFMJ_01351;product=Chaperone protein DnaK
M-gnaphalii_contig_15_1	Prodigal:002006	CDS	85804	86955	.	+	0	ID=MMMDOFMJ_01352;Name=dnaJ_1;db_xref=COG:COG0484;gene=dnaJ_1;inference=ab initio prediction:Prodigal:002006,similar to AA sequence:UniProtKB:Q6RSN5;locus_tag=MMMDOFMJ_01352;product=Chaperone protein DnaJ
M-gnaphalii_contig_15_1	Prodigal:002006	CDS	87126	87773	.	+	0	ID=MMMDOFMJ_01353;inference=ab initio prediction:Prodigal:002006;locus_tag=MMMDOFMJ_01353;product=hypothetical protein
M-gnaphalii_contig_15_1	Prodigal:002006	CDS	88275	88526	.	+	0	ID=MMMDOFMJ_01354;inference=ab initio prediction:Prodigal:002006;locus_tag=MMMDOFMJ_01354;product=hypothetical protein
M-gnaphalii_contig_15_1	Prodigal:002006	CDS	88466	89776	.	-	0	ID=MMMDOFMJ_01355;eC_number=2.4.2.4;Name=deoA;db_xref=COG:COG0213;gene=deoA;inference=ab initio prediction:Prodigal:002006,similar to AA sequence:UniProtKB:P07650;locus_tag=MMMDOFMJ_01355;product=Thymidine phosphorylase
M-gnaphalii_contig_15_1	Prodigal:002006	CDS	89773	90513	.	-	0	ID=MMMDOFMJ_01356;eC_number=4.1.2.4;Name=deoC;db_xref=COG:COG0274;gene=deoC;inference=ab initio prediction:Prodigal:002006,similar to AA sequence:UniProtKB:B0TQ91;locus_tag=MMMDOFMJ_01356;product=Deoxyribose-phosphate aldolase
M-gnaphalii_contig_15_1	Prodigal:002006	CDS	90525	91352	.	-	0	ID=MMMDOFMJ_01357;eC_number=2.4.2.1;Name=xapA;db_xref=COG:COG0005;gene=xapA;inference=ab initio prediction:Prodigal:002006,similar to AA sequence:UniProtKB:P45563;locus_tag=MMMDOFMJ_01357;product=Purine nucleoside phosphorylase 2
M-gnaphalii_contig_15_1	Prodigal:002006	CDS	91361	91801	.	-	0	ID=MMMDOFMJ_01358;eC_number=3.5.4.5;Name=cdd;db_xref=COG:COG0295;gene=cdd;inference=ab initio prediction:Prodigal:002006,similar to AA sequence:UniProtKB:P19079;locus_tag=MMMDOFMJ_01358;product=Cytidine deaminase
M-gnaphalii_contig_15_1	Prodigal:002006	CDS	91912	92136	.	+	0	ID=MMMDOFMJ_01359;inference=ab initio prediction:Prodigal:002006;locus_tag=MMMDOFMJ_01359;product=hypothetical protein
M-gnaphalii_contig_15_1	Prodigal:002006	CDS	92328	93308	.	-	0	ID=MMMDOFMJ_01360;eC_number=2.7.1.130;Name=lpxK;db_xref=COG:COG1663;gene=lpxK;inference=ab initio prediction:Prodigal:002006,similar to AA sequence:UniProtKB:P27300;locus_tag=MMMDOFMJ_01360;product=Tetraacyldisaccharide 4'-kinase
M-gnaphalii_contig_15_1	Prodigal:002006	CDS	93309	94613	.	-	0	ID=MMMDOFMJ_01361;eC_number=2.4.99.12;Name=waaA;db_xref=COG:COG1519;gene=waaA;inference=ab initio prediction:Prodigal:002006,similar to AA sequence:UniProtKB:P0AC75;locus_tag=MMMDOFMJ_01361;product=3-deoxy-D-manno-octulosonic acid transferase
M-gnaphalii_contig_15_1	Prodigal:002006	CDS	94610	95332	.	-	0	ID=MMMDOFMJ_01362;inference=ab initio prediction:Prodigal:002006;locus_tag=MMMDOFMJ_01362;product=hypothetical protein
M-gnaphalii_contig_15_1	Prodigal:002006	CDS	95543	96439	.	+	0	ID=MMMDOFMJ_01363;eC_number=3.1.4.53;Name=cpdA_3;gene=cpdA_3;inference=ab initio prediction:Prodigal:002006,protein motif:HAMAP:MF_00905;locus_tag=MMMDOFMJ_01363;product=3'%2C5'-cyclic adenosine monophosphate phosphodiesterase CpdA
M-gnaphalii_contig_15_1	Prodigal:002006	CDS	96494	96658	.	-	0	ID=MMMDOFMJ_01364;inference=ab initio prediction:Prodigal:002006;locus_tag=MMMDOFMJ_01364;product=hypothetical protein
M-gnaphalii_contig_16_1	Prodigal:002006	CDS	312	533	.	-	0	ID=MMMDOFMJ_01365;inference=ab initio prediction:Prodigal:002006;locus_tag=MMMDOFMJ_01365;product=hypothetical protein
M-gnaphalii_contig_16_1	Prodigal:002006	CDS	932	1939	.	-	0	ID=MMMDOFMJ_01366;Name=corA_2;db_xref=COG:COG0598;gene=corA_2;inference=ab initio prediction:Prodigal:002006,similar to AA sequence:UniProtKB:Q9WZ31;locus_tag=MMMDOFMJ_01366;product=Cobalt/magnesium transport protein CorA
M-gnaphalii_contig_16_1	Prodigal:002006	CDS	2308	2562	.	+	0	ID=MMMDOFMJ_01367;inference=ab initio prediction:Prodigal:002006;locus_tag=MMMDOFMJ_01367;product=hypothetical protein
M-gnaphalii_contig_16_1	Prodigal:002006	CDS	2645	3709	.	-	0	ID=MMMDOFMJ_01368;Name=acr3;db_xref=COG:COG0798;gene=acr3;inference=ab initio prediction:Prodigal:002006,similar to AA sequence:UniProtKB:A6TP80;locus_tag=MMMDOFMJ_01368;product=Arsenical-resistance protein Acr3
M-gnaphalii_contig_16_1	Prodigal:002006	CDS	3718	4143	.	-	0	ID=MMMDOFMJ_01369;eC_number=1.20.4.1;Name=arsC_1;gene=arsC_1;inference=ab initio prediction:Prodigal:002006,similar to AA sequence:UniProtKB:P08692;locus_tag=MMMDOFMJ_01369;product=Arsenate reductase
M-gnaphalii_contig_16_1	Prodigal:002006	CDS	4665	5024	.	-	0	ID=MMMDOFMJ_01370;inference=ab initio prediction:Prodigal:002006;locus_tag=MMMDOFMJ_01370;product=hypothetical protein
M-gnaphalii_contig_16_1	Prodigal:002006	CDS	5075	5821	.	+	0	ID=MMMDOFMJ_01371;eC_number=1.-.-.-;Name=arsH_1;db_xref=COG:COG0431;gene=arsH_1;inference=ab initio prediction:Prodigal:002006,similar to AA sequence:UniProtKB:Q92R45;locus_tag=MMMDOFMJ_01371;product=NADPH-dependent FMN reductase ArsH
M-gnaphalii_contig_16_1	Prodigal:002006	CDS	5914	6087	.	+	0	ID=MMMDOFMJ_01372;inference=ab initio prediction:Prodigal:002006;locus_tag=MMMDOFMJ_01372;product=hypothetical protein
M-gnaphalii_contig_17_1	Prodigal:002006	CDS	348	1337	.	-	0	ID=MMMDOFMJ_01373;eC_number=2.4.2.17;Name=hisG;gene=hisG;inference=ab initio prediction:Prodigal:002006,protein motif:HAMAP:MF_00079;locus_tag=MMMDOFMJ_01373;product=ATP phosphoribosyltransferase
M-gnaphalii_contig_17_1	Prodigal:002006	CDS	1339	2475	.	-	0	ID=MMMDOFMJ_01374;Name=hisZ;gene=hisZ;inference=ab initio prediction:Prodigal:002006,protein motif:HAMAP:MF_00125;locus_tag=MMMDOFMJ_01374;product=ATP phosphoribosyltransferase regulatory subunit
M-gnaphalii_contig_17_1	Prodigal:002006	CDS	2849	3037	.	+	0	ID=MMMDOFMJ_01375;inference=ab initio prediction:Prodigal:002006;locus_tag=MMMDOFMJ_01375;product=hypothetical protein
M-gnaphalii_contig_17_1	Prodigal:002006	CDS	3049	4308	.	-	0	ID=MMMDOFMJ_01376;eC_number=1.14.13.-;Name=ubiL_1;db_xref=COG:COG0654;gene=ubiL_1;inference=ab initio prediction:Prodigal:002006,similar to AA sequence:UniProtKB:Q2RMZ4;locus_tag=MMMDOFMJ_01376;product=Ubiquinone hydroxylase UbiL
M-gnaphalii_contig_17_1	Prodigal:002006	CDS	4526	5575	.	+	0	ID=MMMDOFMJ_01377;eC_number=3.1.2.-;Name=tesB;db_xref=COG:COG1946;gene=tesB;inference=ab initio prediction:Prodigal:002006,similar to AA sequence:UniProtKB:P0AGG2;locus_tag=MMMDOFMJ_01377;product=Acyl-CoA thioesterase 2
M-gnaphalii_contig_17_1	Prodigal:002006	CDS	5900	6238	.	+	0	ID=MMMDOFMJ_01378;Name=glnK;db_xref=COG:COG0347;gene=glnK;inference=ab initio prediction:Prodigal:002006,similar to AA sequence:UniProtKB:P0AC55;locus_tag=MMMDOFMJ_01378;product=Nitrogen regulatory protein P-II 2
M-gnaphalii_contig_17_1	Prodigal:002006	CDS	6327	7835	.	+	0	ID=MMMDOFMJ_01379;Name=amtB_2;gene=amtB_2;inference=ab initio prediction:Prodigal:002006,similar to AA sequence:UniProtKB:P69681;locus_tag=MMMDOFMJ_01379;product=Ammonia channel
M-gnaphalii_contig_17_1	Prodigal:002006	CDS	8202	9482	.	+	0	ID=MMMDOFMJ_01380;inference=ab initio prediction:Prodigal:002006;locus_tag=MMMDOFMJ_01380;product=hypothetical protein
M-gnaphalii_contig_17_1	Prodigal:002006	CDS	9617	9916	.	+	0	ID=MMMDOFMJ_01381;inference=ab initio prediction:Prodigal:002006;locus_tag=MMMDOFMJ_01381;product=hypothetical protein
M-gnaphalii_contig_17_1	Prodigal:002006	CDS	10031	10504	.	-	0	ID=MMMDOFMJ_01382;Name=ibpA_1;db_xref=COG:COG0071;gene=ibpA_1;inference=ab initio prediction:Prodigal:002006,similar to AA sequence:UniProtKB:P0C054;locus_tag=MMMDOFMJ_01382;product=Small heat shock protein IbpA
M-gnaphalii_contig_17_1	Prodigal:002006	CDS	10684	11679	.	+	0	ID=MMMDOFMJ_01383;inference=ab initio prediction:Prodigal:002006;locus_tag=MMMDOFMJ_01383;product=hypothetical protein
M-gnaphalii_contig_17_1	Prodigal:002006	CDS	11690	12457	.	+	0	ID=MMMDOFMJ_01384;inference=ab initio prediction:Prodigal:002006;locus_tag=MMMDOFMJ_01384;product=hypothetical protein
M-gnaphalii_contig_17_1	Prodigal:002006	CDS	12579	14066	.	+	0	ID=MMMDOFMJ_01385;Name=yhdG_1;db_xref=COG:COG0531;gene=yhdG_1;inference=ab initio prediction:Prodigal:002006,similar to AA sequence:UniProtKB:O07576;locus_tag=MMMDOFMJ_01385;product=putative amino acid permease YhdG
M-gnaphalii_contig_17_1	Prodigal:002006	CDS	14219	16240	.	-	0	ID=MMMDOFMJ_01386;inference=ab initio prediction:Prodigal:002006;locus_tag=MMMDOFMJ_01386;product=hypothetical protein
M-gnaphalii_contig_17_1	Prodigal:002006	CDS	16332	17111	.	-	0	ID=MMMDOFMJ_01387;eC_number=3.5.2.9;Name=pxpA;gene=pxpA;inference=ab initio prediction:Prodigal:002006,similar to AA sequence:UniProtKB:Q53WG6;locus_tag=MMMDOFMJ_01387;product=5-oxoprolinase subunit A
M-gnaphalii_contig_17_1	Prodigal:002006	CDS	17312	18580	.	+	0	ID=MMMDOFMJ_01388;eC_number=3.1.4.53;Name=cpdA_4;gene=cpdA_4;inference=ab initio prediction:Prodigal:002006,protein motif:HAMAP:MF_00905;locus_tag=MMMDOFMJ_01388;product=3'%2C5'-cyclic adenosine monophosphate phosphodiesterase CpdA
M-gnaphalii_contig_17_1	Prodigal:002006	CDS	18581	22054	.	+	0	ID=MMMDOFMJ_01389;inference=ab initio prediction:Prodigal:002006;locus_tag=MMMDOFMJ_01389;product=hypothetical protein
M-gnaphalii_contig_17_1	Prodigal:002006	CDS	22078	24399	.	-	0	ID=MMMDOFMJ_01390;Name=yhgF;db_xref=COG:COG2183;gene=yhgF;inference=ab initio prediction:Prodigal:002006,similar to AA sequence:UniProtKB:P46837;locus_tag=MMMDOFMJ_01390;product=Protein YhgF
M-gnaphalii_contig_17_1	Prodigal:002006	CDS	24643	24897	.	+	0	ID=MMMDOFMJ_01391;inference=ab initio prediction:Prodigal:002006;locus_tag=MMMDOFMJ_01391;product=hypothetical protein
M-gnaphalii_contig_17_1	Prodigal:002006	CDS	24994	27000	.	+	0	ID=MMMDOFMJ_01392;Name=kup_2;gene=kup_2;inference=ab initio prediction:Prodigal:002006,protein motif:HAMAP:MF_01522;locus_tag=MMMDOFMJ_01392;product=Low affinity potassium transport system protein kup
M-gnaphalii_contig_17_1	Prodigal:002006	CDS	27066	28616	.	-	0	ID=MMMDOFMJ_01393;eC_number=6.2.1.-;Name=sauT;db_xref=COG:COG0318;gene=sauT;inference=ab initio prediction:Prodigal:002006,similar to AA sequence:UniProtKB:Q0K844;locus_tag=MMMDOFMJ_01393;product=putative sulfoacetate--CoA ligase
M-gnaphalii_contig_17_1	Prodigal:002006	CDS	28645	29652	.	-	0	ID=MMMDOFMJ_01394;eC_number=1.1.1.169;Name=panE_3;db_xref=COG:COG1893;gene=panE_3;inference=ab initio prediction:Prodigal:002006,similar to AA sequence:UniProtKB:Q9HW09;locus_tag=MMMDOFMJ_01394;product=2-dehydropantoate 2-reductase
M-gnaphalii_contig_17_1	Prodigal:002006	CDS	29799	30563	.	-	0	ID=MMMDOFMJ_01395;Name=yisK;db_xref=COG:COG0179;gene=yisK;inference=ab initio prediction:Prodigal:002006,similar to AA sequence:UniProtKB:O06724;locus_tag=MMMDOFMJ_01395;product=putative protein YisK
M-gnaphalii_contig_17_1	Prodigal:002006	CDS	30560	30709	.	-	0	ID=MMMDOFMJ_01396;inference=ab initio prediction:Prodigal:002006;locus_tag=MMMDOFMJ_01396;product=hypothetical protein
M-gnaphalii_contig_17_1	Prodigal:002006	CDS	31070	31606	.	+	0	ID=MMMDOFMJ_01397;inference=ab initio prediction:Prodigal:002006;locus_tag=MMMDOFMJ_01397;product=hypothetical protein
M-gnaphalii_contig_17_1	Prodigal:002006	CDS	31665	32333	.	+	0	ID=MMMDOFMJ_01398;inference=ab initio prediction:Prodigal:002006;locus_tag=MMMDOFMJ_01398;product=hypothetical protein
M-gnaphalii_contig_17_1	Prodigal:002006	CDS	32377	34470	.	+	0	ID=MMMDOFMJ_01399;inference=ab initio prediction:Prodigal:002006;locus_tag=MMMDOFMJ_01399;product=hypothetical protein
M-gnaphalii_contig_17_1	Prodigal:002006	CDS	34622	36277	.	+	0	ID=MMMDOFMJ_01400;inference=ab initio prediction:Prodigal:002006;locus_tag=MMMDOFMJ_01400;product=hypothetical protein
M-gnaphalii_contig_17_1	Prodigal:002006	CDS	36281	37075	.	-	0	ID=MMMDOFMJ_01401;eC_number=6.3.2.6;Name=purC_2;db_xref=COG:COG0152;gene=purC_2;inference=ab initio prediction:Prodigal:002006,similar to AA sequence:UniProtKB:Q2GHH2;locus_tag=MMMDOFMJ_01401;product=Phosphoribosylaminoimidazole-succinocarboxamide synthase
M-gnaphalii_contig_17_1	Prodigal:002006	CDS	37265	38035	.	-	0	ID=MMMDOFMJ_01402;eC_number=4.2.99.18;Name=nth;gene=nth;inference=ab initio prediction:Prodigal:002006,protein motif:HAMAP:MF_00942;locus_tag=MMMDOFMJ_01402;product=Endonuclease III
M-gnaphalii_contig_17_1	Prodigal:002006	CDS	38056	38577	.	+	0	ID=MMMDOFMJ_01403;inference=ab initio prediction:Prodigal:002006;locus_tag=MMMDOFMJ_01403;product=hypothetical protein
M-gnaphalii_contig_18_1	Prodigal:002006	CDS	130	1158	.	+	0	ID=MMMDOFMJ_01404;inference=ab initio prediction:Prodigal:002006;locus_tag=MMMDOFMJ_01404;product=hypothetical protein
M-gnaphalii_contig_18_1	Prodigal:002006	CDS	1805	2791	.	+	0	ID=MMMDOFMJ_01405;inference=ab initio prediction:Prodigal:002006;locus_tag=MMMDOFMJ_01405;product=hypothetical protein
M-gnaphalii_contig_18_1	Prodigal:002006	CDS	2855	4396	.	+	0	ID=MMMDOFMJ_01406;inference=ab initio prediction:Prodigal:002006;locus_tag=MMMDOFMJ_01406;product=hypothetical protein
M-gnaphalii_contig_19_1	Prodigal:002006	CDS	58	777	.	-	0	ID=MMMDOFMJ_01407;Name=exaE_1;gene=exaE_1;inference=ab initio prediction:Prodigal:002006,similar to AA sequence:UniProtKB:A8R3S7;locus_tag=MMMDOFMJ_01407;product=Transcriptional activator protein ExaE
M-gnaphalii_contig_19_1	Prodigal:002006	CDS	774	1292	.	-	0	ID=MMMDOFMJ_01408;inference=ab initio prediction:Prodigal:002006;locus_tag=MMMDOFMJ_01408;product=hypothetical protein
M-gnaphalii_contig_19_1	Prodigal:002006	CDS	1289	2320	.	-	0	ID=MMMDOFMJ_01409;eC_number=4.2.99.-;Name=vgb_1;gene=vgb_1;inference=ab initio prediction:Prodigal:002006,protein motif:HAMAP:MF_01282;locus_tag=MMMDOFMJ_01409;product=Virginiamycin B lyase
M-gnaphalii_contig_19_1	Prodigal:002006	CDS	2317	2865	.	-	0	ID=MMMDOFMJ_01410;inference=ab initio prediction:Prodigal:002006;locus_tag=MMMDOFMJ_01410;product=hypothetical protein
M-gnaphalii_contig_19_1	Prodigal:002006	CDS	2886	3869	.	-	0	ID=MMMDOFMJ_01411;inference=ab initio prediction:Prodigal:002006;locus_tag=MMMDOFMJ_01411;product=hypothetical protein
M-gnaphalii_contig_19_1	Prodigal:002006	CDS	3866	4492	.	-	0	ID=MMMDOFMJ_01412;inference=ab initio prediction:Prodigal:002006;locus_tag=MMMDOFMJ_01412;product=hypothetical protein
M-gnaphalii_contig_19_1	Prodigal:002006	CDS	4489	5541	.	-	0	ID=MMMDOFMJ_01413;inference=ab initio prediction:Prodigal:002006;locus_tag=MMMDOFMJ_01413;product=hypothetical protein
M-gnaphalii_contig_19_1	Prodigal:002006	CDS	5546	6475	.	-	0	ID=MMMDOFMJ_01414;inference=ab initio prediction:Prodigal:002006;locus_tag=MMMDOFMJ_01414;product=hypothetical protein
M-gnaphalii_contig_19_1	Prodigal:002006	CDS	6483	7328	.	-	0	ID=MMMDOFMJ_01415;inference=ab initio prediction:Prodigal:002006;locus_tag=MMMDOFMJ_01415;product=hypothetical protein
M-gnaphalii_contig_19_1	Prodigal:002006	CDS	7325	8356	.	-	0	ID=MMMDOFMJ_01416;inference=ab initio prediction:Prodigal:002006;locus_tag=MMMDOFMJ_01416;product=hypothetical protein
M-gnaphalii_contig_19_1	Prodigal:002006	CDS	8631	8921	.	-	0	ID=MMMDOFMJ_01417;eC_number=1.1.2.7;Name=moxI;gene=moxI;inference=ab initio prediction:Prodigal:002006,similar to AA sequence:UniProtKB:P14775;locus_tag=MMMDOFMJ_01417;product=Methanol dehydrogenase [cytochrome c] subunit 2
M-gnaphalii_contig_19_1	Prodigal:002006	CDS	9005	9607	.	-	0	ID=MMMDOFMJ_01418;Name=moxG;gene=moxG;inference=ab initio prediction:Prodigal:002006,similar to AA sequence:UniProtKB:P14774;locus_tag=MMMDOFMJ_01418;product=Cytochrome c-L
M-gnaphalii_contig_19_1	Prodigal:002006	CDS	9679	10599	.	-	0	ID=MMMDOFMJ_01419;inference=ab initio prediction:Prodigal:002006;locus_tag=MMMDOFMJ_01419;product=hypothetical protein
M-gnaphalii_contig_19_1	Prodigal:002006	CDS	10745	12619	.	-	0	ID=MMMDOFMJ_01420;eC_number=1.1.2.7;Name=moxF_1;gene=moxF_1;inference=ab initio prediction:Prodigal:002006,similar to AA sequence:UniProtKB:P15279;locus_tag=MMMDOFMJ_01420;product=Methanol dehydrogenase [cytochrome c] subunit 1
M-gnaphalii_contig_19_1	Prodigal:002006	CDS	13254	13964	.	+	0	ID=MMMDOFMJ_01421;inference=ab initio prediction:Prodigal:002006;locus_tag=MMMDOFMJ_01421;product=hypothetical protein
M-gnaphalii_contig_19_1	Prodigal:002006	CDS	14857	15747	.	-	0	ID=MMMDOFMJ_01422;eC_number=3.8.1.3;db_xref=COG:COG0596;inference=ab initio prediction:Prodigal:002006,similar to AA sequence:UniProtKB:Q6NAM1;locus_tag=MMMDOFMJ_01422;product=Fluoroacetate dehalogenase
M-gnaphalii_contig_19_1	Prodigal:002006	CDS	15993	16520	.	+	0	ID=MMMDOFMJ_01423;Name=yrdA_1;db_xref=COG:COG0663;gene=yrdA_1;inference=ab initio prediction:Prodigal:002006,similar to AA sequence:UniProtKB:P0A9W9;locus_tag=MMMDOFMJ_01423;product=Protein YrdA
M-gnaphalii_contig_19_1	Prodigal:002006	CDS	16619	18076	.	+	0	ID=MMMDOFMJ_01424;Name=bmr3;gene=bmr3;inference=ab initio prediction:Prodigal:002006,similar to AA sequence:UniProtKB:P96712;locus_tag=MMMDOFMJ_01424;product=Multidrug resistance protein 3
M-gnaphalii_contig_19_1	Prodigal:002006	CDS	18223	19218	.	-	0	ID=MMMDOFMJ_01425;Name=cdhR_1;db_xref=COG:COG4977;gene=cdhR_1;inference=ab initio prediction:Prodigal:002006,similar to AA sequence:UniProtKB:Q9HTH5;locus_tag=MMMDOFMJ_01425;product=HTH-type transcriptional regulator CdhR
M-gnaphalii_contig_19_1	Prodigal:002006	CDS	19324	20574	.	+	0	ID=MMMDOFMJ_01426;eC_number=1.5.3.1;Name=soxB;gene=soxB;inference=ab initio prediction:Prodigal:002006,similar to AA sequence:UniProtKB:P40875;locus_tag=MMMDOFMJ_01426;product=Sarcosine oxidase subunit beta
M-gnaphalii_contig_19_1	Prodigal:002006	CDS	20682	20969	.	+	0	ID=MMMDOFMJ_01427;eC_number=1.5.3.1;Name=soxD;gene=soxD;inference=ab initio prediction:Prodigal:002006,similar to AA sequence:UniProtKB:Q46336;locus_tag=MMMDOFMJ_01427;product=Sarcosine oxidase subunit delta
M-gnaphalii_contig_19_1	Prodigal:002006	CDS	20966	24001	.	+	0	ID=MMMDOFMJ_01428;eC_number=1.5.3.1;Name=soxA;gene=soxA;inference=ab initio prediction:Prodigal:002006,similar to AA sequence:UniProtKB:Q46337;locus_tag=MMMDOFMJ_01428;product=Sarcosine oxidase subunit alpha
M-gnaphalii_contig_19_1	Prodigal:002006	CDS	23994	24614	.	+	0	ID=MMMDOFMJ_01429;inference=ab initio prediction:Prodigal:002006;locus_tag=MMMDOFMJ_01429;product=hypothetical protein
M-gnaphalii_contig_19_1	Prodigal:002006	CDS	24670	25323	.	+	0	ID=MMMDOFMJ_01430;inference=ab initio prediction:Prodigal:002006;locus_tag=MMMDOFMJ_01430;product=hypothetical protein
M-gnaphalii_contig_19_1	Prodigal:002006	CDS	25681	26325	.	-	0	ID=MMMDOFMJ_01431;Name=sutR;db_xref=COG:COG1396;gene=sutR;inference=ab initio prediction:Prodigal:002006,similar to AA sequence:UniProtKB:P77626;locus_tag=MMMDOFMJ_01431;product=HTH-type transcriptional regulator SutR
M-gnaphalii_contig_19_1	Prodigal:002006	CDS	27009	27902	.	+	0	ID=MMMDOFMJ_01432;eC_number=2.4.2.14;Name=purF_1;gene=purF_1;inference=ab initio prediction:Prodigal:002006,protein motif:HAMAP:MF_01931;locus_tag=MMMDOFMJ_01432;product=Amidophosphoribosyltransferase
M-gnaphalii_contig_19_1	Prodigal:002006	CDS	27902	28591	.	+	0	ID=MMMDOFMJ_01433;inference=ab initio prediction:Prodigal:002006;locus_tag=MMMDOFMJ_01433;product=hypothetical protein
M-gnaphalii_contig_19_1	Prodigal:002006	CDS	28591	29934	.	+	0	ID=MMMDOFMJ_01434;eC_number=5.3.3.2;Name=fni;gene=fni;inference=ab initio prediction:Prodigal:002006,protein motif:HAMAP:MF_00354;locus_tag=MMMDOFMJ_01434;product=Isopentenyl-diphosphate delta-isomerase
M-gnaphalii_contig_19_1	Prodigal:002006	CDS	30034	31332	.	+	0	ID=MMMDOFMJ_01435;eC_number=6.3.1.2;Name=glnT;gene=glnT;inference=ab initio prediction:Prodigal:002006,similar to AA sequence:UniProtKB:P31592;locus_tag=MMMDOFMJ_01435;product=Glutamine synthetase
M-gnaphalii_contig_19_1	Prodigal:002006	CDS	31686	32975	.	+	0	ID=MMMDOFMJ_01436;inference=ab initio prediction:Prodigal:002006;locus_tag=MMMDOFMJ_01436;product=hypothetical protein
M-gnaphalii_contig_19_1	Prodigal:002006	CDS	33411	33710	.	+	0	ID=MMMDOFMJ_01437;inference=ab initio prediction:Prodigal:002006;locus_tag=MMMDOFMJ_01437;product=hypothetical protein
M-gnaphalii_contig_19_1	Prodigal:002006	CDS	33710	34102	.	+	0	ID=MMMDOFMJ_01438;inference=ab initio prediction:Prodigal:002006;locus_tag=MMMDOFMJ_01438;product=hypothetical protein
M-gnaphalii_contig_19_1	Prodigal:002006	CDS	34163	34336	.	+	0	ID=MMMDOFMJ_01439;inference=ab initio prediction:Prodigal:002006;locus_tag=MMMDOFMJ_01439;product=hypothetical protein
M-gnaphalii_contig_19_1	Prodigal:002006	CDS	34333	35778	.	+	0	ID=MMMDOFMJ_01440;inference=ab initio prediction:Prodigal:002006;locus_tag=MMMDOFMJ_01440;product=hypothetical protein
M-gnaphalii_contig_19_1	Prodigal:002006	CDS	35786	36469	.	+	0	ID=MMMDOFMJ_01441;inference=ab initio prediction:Prodigal:002006;locus_tag=MMMDOFMJ_01441;product=hypothetical protein
M-gnaphalii_contig_19_1	Prodigal:002006	CDS	36444	36710	.	+	0	ID=MMMDOFMJ_01442;inference=ab initio prediction:Prodigal:002006;locus_tag=MMMDOFMJ_01442;product=hypothetical protein
M-gnaphalii_contig_19_1	Prodigal:002006	CDS	37244	38515	.	+	0	ID=MMMDOFMJ_01443;eC_number=1.1.99.28;Name=gfo_1;gene=gfo_1;inference=ab initio prediction:Prodigal:002006,similar to AA sequence:UniProtKB:Q07982;locus_tag=MMMDOFMJ_01443;product=Glucose--fructose oxidoreductase
M-gnaphalii_contig_19_1	Prodigal:002006	CDS	38700	38969	.	+	0	ID=MMMDOFMJ_01444;inference=ab initio prediction:Prodigal:002006;locus_tag=MMMDOFMJ_01444;product=hypothetical protein
M-gnaphalii_contig_19_1	Prodigal:002006	CDS	38843	40981	.	-	0	ID=MMMDOFMJ_01445;eC_number=1.8.5.3;Name=dmsA;db_xref=COG:COG0243;gene=dmsA;inference=ab initio prediction:Prodigal:002006,similar to AA sequence:UniProtKB:P18775;locus_tag=MMMDOFMJ_01445;product=Dimethyl sulfoxide reductase DmsA
M-gnaphalii_contig_19_1	Prodigal:002006	CDS	41089	41643	.	-	0	ID=MMMDOFMJ_01446;eC_number=2.1.1.171;Name=rsmD;db_xref=COG:COG0742;gene=rsmD;inference=ab initio prediction:Prodigal:002006,similar to AA sequence:UniProtKB:P0ADX9;locus_tag=MMMDOFMJ_01446;product=Ribosomal RNA small subunit methyltransferase D
M-gnaphalii_contig_19_1	Prodigal:002006	CDS	41948	42358	.	+	0	ID=MMMDOFMJ_01447;inference=ab initio prediction:Prodigal:002006;locus_tag=MMMDOFMJ_01447;product=hypothetical protein
M-gnaphalii_contig_20_1	Prodigal:002006	CDS	340	1227	.	+	0	ID=MMMDOFMJ_01448;inference=ab initio prediction:Prodigal:002006;locus_tag=MMMDOFMJ_01448;product=hypothetical protein
M-gnaphalii_contig_20_1	Prodigal:002006	CDS	1323	2201	.	+	0	ID=MMMDOFMJ_01449;inference=ab initio prediction:Prodigal:002006;locus_tag=MMMDOFMJ_01449;product=hypothetical protein
M-gnaphalii_contig_20_1	Prodigal:002006	CDS	2301	3209	.	+	0	ID=MMMDOFMJ_01450;inference=ab initio prediction:Prodigal:002006;locus_tag=MMMDOFMJ_01450;product=hypothetical protein
M-gnaphalii_contig_20_1	Prodigal:002006	CDS	3250	3996	.	-	0	ID=MMMDOFMJ_01451;eC_number=2.3.2.29;Name=bpt;db_xref=COG:COG2935;gene=bpt;inference=ab initio prediction:Prodigal:002006,similar to AA sequence:UniProtKB:Q983E4;locus_tag=MMMDOFMJ_01451;product=Aspartate/glutamate leucyltransferase
M-gnaphalii_contig_20_1	Prodigal:002006	CDS	4118	4603	.	-	0	ID=MMMDOFMJ_01452;inference=ab initio prediction:Prodigal:002006;locus_tag=MMMDOFMJ_01452;product=hypothetical protein
M-gnaphalii_contig_20_1	Prodigal:002006	CDS	4777	5148	.	-	0	ID=MMMDOFMJ_01453;inference=ab initio prediction:Prodigal:002006;locus_tag=MMMDOFMJ_01453;product=hypothetical protein
M-gnaphalii_contig_20_1	Prodigal:002006	CDS	5159	6211	.	-	0	ID=MMMDOFMJ_01454;eC_number=4.2.1.24;Name=hemB;db_xref=COG:COG0113;gene=hemB;inference=ab initio prediction:Prodigal:002006,similar to AA sequence:UniProtKB:P45622;locus_tag=MMMDOFMJ_01454;product=Delta-aminolevulinic acid dehydratase
M-gnaphalii_contig_20_1	Prodigal:002006	CDS	6385	7044	.	+	0	ID=MMMDOFMJ_01455;eC_number=2.5.1.18;Name=gstB_2;db_xref=COG:COG0625;gene=gstB_2;inference=ab initio prediction:Prodigal:002006,similar to AA sequence:UniProtKB:P0ACA7;locus_tag=MMMDOFMJ_01455;product=Glutathione S-transferase GstB
M-gnaphalii_contig_20_1	Prodigal:002006	CDS	7236	7541	.	+	0	ID=MMMDOFMJ_01456;Name=rpmB;db_xref=COG:COG0227;gene=rpmB;inference=ab initio prediction:Prodigal:002006,similar to AA sequence:UniProtKB:Q6NCH9;locus_tag=MMMDOFMJ_01456;product=50S ribosomal protein L28
M-gnaphalii_contig_20_1	Prodigal:002006	CDS	7648	8577	.	+	0	ID=MMMDOFMJ_01457;inference=ab initio prediction:Prodigal:002006;locus_tag=MMMDOFMJ_01457;product=hypothetical protein
M-gnaphalii_contig_20_1	Prodigal:002006	CDS	8613	10520	.	-	0	ID=MMMDOFMJ_01458;eC_number=6.6.1.2;Name=cobT;gene=cobT;inference=ab initio prediction:Prodigal:002006,similar to AA sequence:UniProtKB:P29934;locus_tag=MMMDOFMJ_01458;product=Aerobic cobaltochelatase subunit CobT
M-gnaphalii_contig_20_1	Prodigal:002006	CDS	10534	11517	.	-	0	ID=MMMDOFMJ_01459;eC_number=6.6.1.2;Name=cobS;gene=cobS;inference=ab initio prediction:Prodigal:002006,similar to AA sequence:UniProtKB:P29933;locus_tag=MMMDOFMJ_01459;product=Aerobic cobaltochelatase subunit CobS
M-gnaphalii_contig_20_1	Prodigal:002006	CDS	11723	12385	.	-	0	ID=MMMDOFMJ_01460;Name=dnaJ_2;gene=dnaJ_2;inference=ab initio prediction:Prodigal:002006,protein motif:HAMAP:MF_01152;locus_tag=MMMDOFMJ_01460;product=Chaperone protein DnaJ
M-gnaphalii_contig_20_1	Prodigal:002006	CDS	12507	12791	.	+	0	ID=MMMDOFMJ_01461;Name=bolA;db_xref=COG:COG0271;gene=bolA;inference=ab initio prediction:Prodigal:002006,similar to AA sequence:UniProtKB:P0ABE2;locus_tag=MMMDOFMJ_01461;product=DNA-binding transcriptional regulator BolA
M-gnaphalii_contig_20_1	Prodigal:002006	CDS	12802	13224	.	+	0	ID=MMMDOFMJ_01462;eC_number=3.1.1.29;Name=arfB;db_xref=COG:COG1186;gene=arfB;inference=ab initio prediction:Prodigal:002006,similar to AA sequence:UniProtKB:P40711;locus_tag=MMMDOFMJ_01462;product=Peptidyl-tRNA hydrolase ArfB
M-gnaphalii_contig_20_1	Prodigal:002006	CDS	13427	14365	.	-	0	ID=MMMDOFMJ_01463;eC_number=2.1.1.144;Name=tam_2;gene=tam_2;inference=ab initio prediction:Prodigal:002006,protein motif:HAMAP:MF_00560;locus_tag=MMMDOFMJ_01463;product=Trans-aconitate 2-methyltransferase
M-gnaphalii_contig_20_1	Prodigal:002006	CDS	14416	15474	.	+	0	ID=MMMDOFMJ_01464;inference=ab initio prediction:Prodigal:002006;locus_tag=MMMDOFMJ_01464;product=hypothetical protein
M-gnaphalii_contig_20_1	Prodigal:002006	CDS	15471	17306	.	+	0	ID=MMMDOFMJ_01465;eC_number=6.5.1.1;Name=lig;gene=lig;inference=ab initio prediction:Prodigal:002006,protein motif:HAMAP:MF_00407;locus_tag=MMMDOFMJ_01465;product=DNA ligase
M-gnaphalii_contig_20_1	Prodigal:002006	CDS	17303	17773	.	+	0	ID=MMMDOFMJ_01466;inference=ab initio prediction:Prodigal:002006,similar to AA sequence:UniProtKB:P9WFP9;locus_tag=MMMDOFMJ_01466;note=UPF0047 protein Rv2556c;product=hypothetical protein
M-gnaphalii_contig_20_1	Prodigal:002006	CDS	17843	18076	.	-	0	ID=MMMDOFMJ_01467;inference=ab initio prediction:Prodigal:002006;locus_tag=MMMDOFMJ_01467;product=hypothetical protein
M-gnaphalii_contig_20_1	Prodigal:002006	CDS	18211	18933	.	-	0	ID=MMMDOFMJ_01468;eC_number=6.3.4.20;Name=queC;db_xref=COG:COG0603;gene=queC;inference=ab initio prediction:Prodigal:002006,similar to AA sequence:UniProtKB:O31675;locus_tag=MMMDOFMJ_01468;product=7-cyano-7-deazaguanine synthase
M-gnaphalii_contig_20_1	Prodigal:002006	CDS	18920	19276	.	-	0	ID=MMMDOFMJ_01469;eC_number=4.1.2.50;Name=queD;db_xref=COG:COG0720;gene=queD;inference=ab initio prediction:Prodigal:002006,similar to AA sequence:UniProtKB:P65870;locus_tag=MMMDOFMJ_01469;product=6-carboxy-5%2C6%2C7%2C8-tetrahydropterin synthase
M-gnaphalii_contig_20_1	Aragorn:001002	tRNA	19352	19427	.	-	.	ID=MMMDOFMJ_01470;inference=COORDINATES:profile:Aragorn:001002;locus_tag=MMMDOFMJ_01470;product=tRNA-Ala(ggc)
M-gnaphalii_contig_20_1	Prodigal:002006	CDS	19597	19974	.	-	0	ID=MMMDOFMJ_01471;inference=ab initio prediction:Prodigal:002006;locus_tag=MMMDOFMJ_01471;product=hypothetical protein
M-gnaphalii_contig_20_1	Prodigal:002006	CDS	20283	21530	.	+	0	ID=MMMDOFMJ_01472;eC_number=2.5.1.19;Name=aroA;gene=aroA;inference=ab initio prediction:Prodigal:002006,similar to AA sequence:UniProtKB:P0A2Y4;locus_tag=MMMDOFMJ_01472;product=3-phosphoshikimate 1-carboxyvinyltransferase
M-gnaphalii_contig_20_1	Prodigal:002006	CDS	21535	22167	.	+	0	ID=MMMDOFMJ_01473;eC_number=2.7.4.25;Name=cmk;db_xref=COG:COG0283;gene=cmk;inference=ab initio prediction:Prodigal:002006,similar to AA sequence:UniProtKB:P9WPA9;locus_tag=MMMDOFMJ_01473;product=Cytidylate kinase
M-gnaphalii_contig_20_1	Prodigal:002006	CDS	22504	22734	.	+	0	ID=MMMDOFMJ_01474;inference=ab initio prediction:Prodigal:002006;locus_tag=MMMDOFMJ_01474;product=hypothetical protein
M-gnaphalii_contig_20_1	Prodigal:002006	CDS	22697	22882	.	-	0	ID=MMMDOFMJ_01475;inference=ab initio prediction:Prodigal:002006;locus_tag=MMMDOFMJ_01475;product=hypothetical protein
M-gnaphalii_contig_20_1	Prodigal:002006	CDS	23438	23905	.	-	0	ID=MMMDOFMJ_01476;inference=ab initio prediction:Prodigal:002006;locus_tag=MMMDOFMJ_01476;product=hypothetical protein
M-gnaphalii_contig_20_1	Prodigal:002006	CDS	23910	26402	.	-	0	ID=MMMDOFMJ_01477;eC_number=3.6.4.13;Name=hrpB;db_xref=COG:COG1643;gene=hrpB;inference=ab initio prediction:Prodigal:002006,similar to AA sequence:UniProtKB:P37024;locus_tag=MMMDOFMJ_01477;product=ATP-dependent RNA helicase HrpB
M-gnaphalii_contig_20_1	Prodigal:002006	CDS	26567	29284	.	+	0	ID=MMMDOFMJ_01478;Name=mutS;db_xref=COG:COG0249;gene=mutS;inference=ab initio prediction:Prodigal:002006,similar to AA sequence:UniProtKB:P0A1Y0;locus_tag=MMMDOFMJ_01478;product=DNA mismatch repair protein MutS
M-gnaphalii_contig_20_1	Prodigal:002006	CDS	29360	30772	.	+	0	ID=MMMDOFMJ_01479;Name=ampG_2;db_xref=COG:COG0477;gene=ampG_2;inference=ab initio prediction:Prodigal:002006,similar to AA sequence:UniProtKB:P0AE16;locus_tag=MMMDOFMJ_01479;product=Anhydromuropeptide permease
M-gnaphalii_contig_20_1	Prodigal:002006	CDS	30769	31689	.	+	0	ID=MMMDOFMJ_01480;inference=ab initio prediction:Prodigal:002006;locus_tag=MMMDOFMJ_01480;product=hypothetical protein
M-gnaphalii_contig_20_1	Prodigal:002006	CDS	31705	32304	.	-	0	ID=MMMDOFMJ_01481;eC_number=3.4.11.1;Name=pepA_2;gene=pepA_2;inference=ab initio prediction:Prodigal:002006,similar to AA sequence:UniProtKB:Q5H4N2;locus_tag=MMMDOFMJ_01481;product=putative cytosol aminopeptidase
M-gnaphalii_contig_21_1	Prodigal:002006	CDS	158	832	.	+	0	ID=MMMDOFMJ_01482;Name=degU;db_xref=COG:COG2197;gene=degU;inference=ab initio prediction:Prodigal:002006,similar to AA sequence:UniProtKB:P13800;locus_tag=MMMDOFMJ_01482;product=Transcriptional regulatory protein DegU
M-gnaphalii_contig_21_1	Prodigal:002006	CDS	1587	2861	.	-	0	ID=MMMDOFMJ_01483;eC_number=4.6.1.1;db_xref=COG:COG2114;inference=ab initio prediction:Prodigal:002006,similar to AA sequence:UniProtKB:P9WMU9;locus_tag=MMMDOFMJ_01483;product=pH-sensitive adenylate cyclase
M-gnaphalii_contig_21_1	Prodigal:002006	CDS	3349	4227	.	-	0	ID=MMMDOFMJ_01484;inference=ab initio prediction:Prodigal:002006;locus_tag=MMMDOFMJ_01484;product=hypothetical protein
M-gnaphalii_contig_21_1	Prodigal:002006	CDS	5454	6392	.	-	0	ID=MMMDOFMJ_01485;eC_number=4.2.1.43;Name=araD;gene=araD;inference=ab initio prediction:Prodigal:002006,similar to AA sequence:UniProtKB:Q1JUQ0;locus_tag=MMMDOFMJ_01485;product=L-2-keto-3-deoxyarabonate dehydratase
M-gnaphalii_contig_21_1	Prodigal:002006	CDS	6417	7202	.	-	0	ID=MMMDOFMJ_01486;eC_number=1.1.1.100;Name=fabG_5;gene=fabG_5;inference=ab initio prediction:Prodigal:002006,similar to AA sequence:UniProtKB:Q9KQH7;locus_tag=MMMDOFMJ_01486;product=3-oxoacyl-[acyl-carrier-protein] reductase FabG
M-gnaphalii_contig_21_1	Prodigal:002006	CDS	7254	7949	.	-	0	ID=MMMDOFMJ_01487;eC_number=4.1.3.17;Name=ligK;db_xref=COG:COG0684;gene=ligK;inference=ab initio prediction:Prodigal:002006,similar to AA sequence:UniProtKB:G2IQQ8;locus_tag=MMMDOFMJ_01487;product=4-carboxy-4-hydroxy-2-oxoadipate aldolase
M-gnaphalii_contig_21_1	Prodigal:002006	CDS	7972	9687	.	-	0	ID=MMMDOFMJ_01488;eC_number=4.2.1.25;Name=araC;gene=araC;inference=ab initio prediction:Prodigal:002006,similar to AA sequence:UniProtKB:Q1JUQ1;locus_tag=MMMDOFMJ_01488;product=L-arabonate dehydratase
M-gnaphalii_contig_21_1	Prodigal:002006	CDS	9759	11087	.	-	0	ID=MMMDOFMJ_01489;Name=ttuB_1;gene=ttuB_1;inference=ab initio prediction:Prodigal:002006,similar to AA sequence:UniProtKB:Q44470;locus_tag=MMMDOFMJ_01489;product=Putative tartrate transporter
M-gnaphalii_contig_21_1	Prodigal:002006	CDS	11197	12540	.	-	0	ID=MMMDOFMJ_01490;Name=dgoT;gene=dgoT;inference=ab initio prediction:Prodigal:002006,similar to AA sequence:UniProtKB:P0AA76;locus_tag=MMMDOFMJ_01490;product=D-galactonate transporter
M-gnaphalii_contig_21_1	Prodigal:002006	CDS	12612	13310	.	-	0	ID=MMMDOFMJ_01491;eC_number=5.3.3.7;Name=ais;gene=ais;inference=ab initio prediction:Prodigal:002006,similar to AA sequence:UniProtKB:A0A0A1H8I4;locus_tag=MMMDOFMJ_01491;product=Aconitate isomerase
M-gnaphalii_contig_21_1	Prodigal:002006	CDS	13345	14691	.	-	0	ID=MMMDOFMJ_01492;eC_number=1.1.99.31;Name=mdlB;gene=mdlB;inference=ab initio prediction:Prodigal:002006,similar to AA sequence:UniProtKB:P20932;locus_tag=MMMDOFMJ_01492;product=(S)-mandelate dehydrogenase
M-gnaphalii_contig_21_1	Prodigal:002006	CDS	14877	15959	.	+	0	ID=MMMDOFMJ_01493;Name=cytR;db_xref=COG:COG1609;gene=cytR;inference=ab initio prediction:Prodigal:002006,similar to AA sequence:UniProtKB:P0ACN7;locus_tag=MMMDOFMJ_01493;product=HTH-type transcriptional repressor CytR
M-gnaphalii_contig_21_1	Prodigal:002006	CDS	16039	16719	.	+	0	ID=MMMDOFMJ_01494;inference=ab initio prediction:Prodigal:002006;locus_tag=MMMDOFMJ_01494;product=hypothetical protein
M-gnaphalii_contig_21_1	Prodigal:002006	CDS	16722	17996	.	+	0	ID=MMMDOFMJ_01495;eC_number=2.7.1.217;Name=otnK;db_xref=COG:COG3395;gene=otnK;inference=ab initio prediction:Prodigal:002006,similar to AA sequence:UniProtKB:Q48PB0;locus_tag=MMMDOFMJ_01495;product=3-oxo-tetronate kinase
M-gnaphalii_contig_21_1	Prodigal:002006	CDS	17993	18622	.	+	0	ID=MMMDOFMJ_01496;eC_number=4.1.1.104;Name=otnC;db_xref=COG:COG0235;gene=otnC;inference=ab initio prediction:Prodigal:002006,similar to AA sequence:UniProtKB:Q6CZ24;locus_tag=MMMDOFMJ_01496;product=3-oxo-tetronate 4-phosphate decarboxylase
M-gnaphalii_contig_21_1	Prodigal:002006	CDS	18658	19461	.	+	0	ID=MMMDOFMJ_01497;eC_number=5.3.1.35;Name=otnI;db_xref=COG:COG3622;gene=otnI;inference=ab initio prediction:Prodigal:002006,similar to AA sequence:UniProtKB:Q46891;locus_tag=MMMDOFMJ_01497;product=2-oxo-tetronate isomerase
M-gnaphalii_contig_21_1	Prodigal:002006	CDS	19898	23620	.	-	0	ID=MMMDOFMJ_01498;inference=ab initio prediction:Prodigal:002006;locus_tag=MMMDOFMJ_01498;product=hypothetical protein
M-gnaphalii_contig_21_1	Prodigal:002006	CDS	24134	24550	.	+	0	ID=MMMDOFMJ_01499;inference=ab initio prediction:Prodigal:002006;locus_tag=MMMDOFMJ_01499;product=hypothetical protein
M-gnaphalii_contig_21_1	Prodigal:002006	CDS	24666	25334	.	+	0	ID=MMMDOFMJ_01500;inference=ab initio prediction:Prodigal:002006;locus_tag=MMMDOFMJ_01500;product=hypothetical protein
M-gnaphalii_contig_21_1	Prodigal:002006	CDS	25339	25812	.	-	0	ID=MMMDOFMJ_01501;inference=ab initio prediction:Prodigal:002006;locus_tag=MMMDOFMJ_01501;product=hypothetical protein
M-gnaphalii_contig_21_1	Prodigal:002006	CDS	25922	26446	.	+	0	ID=MMMDOFMJ_01502;Name=fabR;gene=fabR;inference=ab initio prediction:Prodigal:002006,protein motif:HAMAP:MF_01190;locus_tag=MMMDOFMJ_01502;product=HTH-type transcriptional repressor FabR
M-gnaphalii_contig_21_1	Prodigal:002006	CDS	26451	27125	.	-	0	ID=MMMDOFMJ_01503;eC_number=2.3.2.6;Name=aat;db_xref=COG:COG2360;gene=aat;inference=ab initio prediction:Prodigal:002006,similar to AA sequence:UniProtKB:P0A8P1;locus_tag=MMMDOFMJ_01503;product=Leucyl/phenylalanyl-tRNA--protein transferase
M-gnaphalii_contig_21_1	Prodigal:002006	CDS	27166	28521	.	-	0	ID=MMMDOFMJ_01504;eC_number=6.3.4.14;Name=accC;db_xref=COG:COG0439;gene=accC;inference=ab initio prediction:Prodigal:002006,similar to AA sequence:UniProtKB:P24182;locus_tag=MMMDOFMJ_01504;product=Biotin carboxylase
M-gnaphalii_contig_21_1	Prodigal:002006	CDS	28532	29017	.	-	0	ID=MMMDOFMJ_01505;Name=accB;db_xref=COG:COG0511;gene=accB;inference=ab initio prediction:Prodigal:002006,similar to AA sequence:UniProtKB:P0ABD8;locus_tag=MMMDOFMJ_01505;product=Biotin carboxyl carrier protein of acetyl-CoA carboxylase
M-gnaphalii_contig_21_1	Prodigal:002006	CDS	29029	29490	.	-	0	ID=MMMDOFMJ_01506;eC_number=4.2.1.10;Name=aroQ;db_xref=COG:COG0757;gene=aroQ;inference=ab initio prediction:Prodigal:002006,similar to AA sequence:UniProtKB:Q5SIL5;locus_tag=MMMDOFMJ_01506;product=3-dehydroquinate dehydratase
M-gnaphalii_contig_21_1	Prodigal:002006	CDS	29610	30389	.	-	0	ID=MMMDOFMJ_01507;inference=ab initio prediction:Prodigal:002006;locus_tag=MMMDOFMJ_01507;product=hypothetical protein
M-gnaphalii_contig_21_1	Prodigal:002006	CDS	30548	30910	.	+	0	ID=MMMDOFMJ_01508;inference=ab initio prediction:Prodigal:002006;locus_tag=MMMDOFMJ_01508;product=hypothetical protein
M-gnaphalii_contig_21_1	Prodigal:002006	CDS	30923	32302	.	+	0	ID=MMMDOFMJ_01509;eC_number=2.6.1.1;Name=aspC_1;db_xref=COG:COG0436;gene=aspC_1;inference=ab initio prediction:Prodigal:002006,similar to AA sequence:UniProtKB:Q9X0Y2;locus_tag=MMMDOFMJ_01509;product=Aspartate aminotransferase
M-gnaphalii_contig_21_1	Prodigal:002006	CDS	32312	33583	.	-	0	ID=MMMDOFMJ_01510;Name=smc_1;gene=smc_1;inference=ab initio prediction:Prodigal:002006,protein motif:HAMAP:MF_01894;locus_tag=MMMDOFMJ_01510;product=Chromosome partition protein Smc
M-gnaphalii_contig_21_1	Prodigal:002006	CDS	33955	36882	.	-	0	ID=MMMDOFMJ_01511;eC_number=3.1.26.12;Name=rne;gene=rne;inference=ab initio prediction:Prodigal:002006,protein motif:HAMAP:MF_00970;locus_tag=MMMDOFMJ_01511;product=Ribonuclease E
M-gnaphalii_contig_21_1	Prodigal:002006	CDS	37608	38894	.	+	0	ID=MMMDOFMJ_01512;eC_number=3.5.1.28;Name=amiC_1;db_xref=COG:COG0860;gene=amiC_1;inference=ab initio prediction:Prodigal:002006,similar to AA sequence:UniProtKB:Q9K0V3;locus_tag=MMMDOFMJ_01512;product=N-acetylmuramoyl-L-alanine amidase AmiC
M-gnaphalii_contig_21_1	Prodigal:002006	CDS	39085	41505	.	+	0	ID=MMMDOFMJ_01513;Name=mrcA;db_xref=COG:COG5009;gene=mrcA;inference=ab initio prediction:Prodigal:002006,similar to AA sequence:UniProtKB:O05131;locus_tag=MMMDOFMJ_01513;product=Penicillin-binding protein 1A
M-gnaphalii_contig_21_1	Prodigal:002006	CDS	41642	42616	.	-	0	ID=MMMDOFMJ_01514;inference=ab initio prediction:Prodigal:002006;locus_tag=MMMDOFMJ_01514;product=hypothetical protein
M-gnaphalii_contig_21_1	Prodigal:002006	CDS	42715	43707	.	-	0	ID=MMMDOFMJ_01515;inference=ab initio prediction:Prodigal:002006;locus_tag=MMMDOFMJ_01515;product=hypothetical protein
M-gnaphalii_contig_21_1	Prodigal:002006	CDS	44003	45319	.	+	0	ID=MMMDOFMJ_01516;inference=ab initio prediction:Prodigal:002006;locus_tag=MMMDOFMJ_01516;product=hypothetical protein
M-gnaphalii_contig_21_1	Prodigal:002006	CDS	45434	45889	.	+	0	ID=MMMDOFMJ_01517;inference=ab initio prediction:Prodigal:002006;locus_tag=MMMDOFMJ_01517;product=hypothetical protein
M-gnaphalii_contig_21_1	Prodigal:002006	CDS	46137	47438	.	+	0	ID=MMMDOFMJ_01518;eC_number=2.1.2.1;Name=glyA2;gene=glyA2;inference=ab initio prediction:Prodigal:002006,similar to AA sequence:UniProtKB:Q3JGP5;locus_tag=MMMDOFMJ_01518;product=Serine hydroxymethyltransferase 2
M-gnaphalii_contig_21_1	Prodigal:002006	CDS	47542	48072	.	+	0	ID=MMMDOFMJ_01519;Name=nrdR;db_xref=COG:COG1327;gene=nrdR;inference=ab initio prediction:Prodigal:002006,similar to AA sequence:UniProtKB:P67318;locus_tag=MMMDOFMJ_01519;product=Transcriptional repressor NrdR
M-gnaphalii_contig_21_1	Prodigal:002006	CDS	48069	49178	.	+	0	ID=MMMDOFMJ_01520;Name=ribD;db_xref=COG:COG0117;gene=ribD;inference=ab initio prediction:Prodigal:002006,similar to AA sequence:UniProtKB:P25539;locus_tag=MMMDOFMJ_01520;product=Riboflavin biosynthesis protein RibD
M-gnaphalii_contig_21_1	Prodigal:002006	CDS	49182	49820	.	+	0	ID=MMMDOFMJ_01521;eC_number=2.5.1.9;Name=ribE;gene=ribE;inference=ab initio prediction:Prodigal:002006,similar to AA sequence:UniProtKB:Q2YN92;locus_tag=MMMDOFMJ_01521;product=Riboflavin synthase
M-gnaphalii_contig_21_1	Prodigal:002006	CDS	49828	50193	.	-	0	ID=MMMDOFMJ_01522;inference=ab initio prediction:Prodigal:002006;locus_tag=MMMDOFMJ_01522;product=hypothetical protein
M-gnaphalii_contig_21_1	Prodigal:002006	CDS	50577	51071	.	+	0	ID=MMMDOFMJ_01523;eC_number=2.5.1.78;Name=ribH1;db_xref=COG:COG0054;gene=ribH1;inference=ab initio prediction:Prodigal:002006,similar to AA sequence:UniProtKB:Q8YGH2;locus_tag=MMMDOFMJ_01523;product=6%2C7-dimethyl-8-ribityllumazine synthase 1
M-gnaphalii_contig_21_1	Prodigal:002006	CDS	51068	51556	.	+	0	ID=MMMDOFMJ_01524;Name=nusB;db_xref=COG:COG0781;gene=nusB;inference=ab initio prediction:Prodigal:002006,similar to AA sequence:UniProtKB:Q9X286;locus_tag=MMMDOFMJ_01524;product=Transcription antitermination protein NusB
M-gnaphalii_contig_21_1	Prodigal:002006	CDS	51553	52533	.	+	0	ID=MMMDOFMJ_01525;eC_number=2.7.4.16;Name=thiL;db_xref=COG:COG0611;gene=thiL;inference=ab initio prediction:Prodigal:002006,similar to AA sequence:UniProtKB:P0AGG0;locus_tag=MMMDOFMJ_01525;product=Thiamine-monophosphate kinase
M-gnaphalii_contig_21_1	Prodigal:002006	CDS	52641	53270	.	-	0	ID=MMMDOFMJ_01526;inference=ab initio prediction:Prodigal:002006;locus_tag=MMMDOFMJ_01526;product=hypothetical protein
M-gnaphalii_contig_21_1	Prodigal:002006	CDS	53260	53961	.	-	0	ID=MMMDOFMJ_01527;inference=ab initio prediction:Prodigal:002006;locus_tag=MMMDOFMJ_01527;product=hypothetical protein
M-gnaphalii_contig_21_1	Prodigal:002006	CDS	54087	54362	.	-	0	ID=MMMDOFMJ_01528;inference=ab initio prediction:Prodigal:002006;locus_tag=MMMDOFMJ_01528;product=hypothetical protein
M-gnaphalii_contig_21_1	Prodigal:002006	CDS	54466	55089	.	-	0	ID=MMMDOFMJ_01529;inference=ab initio prediction:Prodigal:002006;locus_tag=MMMDOFMJ_01529;product=hypothetical protein
M-gnaphalii_contig_21_1	Prodigal:002006	CDS	55201	56283	.	-	0	ID=MMMDOFMJ_01530;inference=ab initio prediction:Prodigal:002006;locus_tag=MMMDOFMJ_01530;product=hypothetical protein
M-gnaphalii_contig_21_1	Prodigal:002006	CDS	56353	57171	.	-	0	ID=MMMDOFMJ_01531;Name=mkl;db_xref=COG:COG1127;gene=mkl;inference=ab initio prediction:Prodigal:002006,similar to AA sequence:UniProtKB:P9WQL5;locus_tag=MMMDOFMJ_01531;product=putative ribonucleotide transport ATP-binding protein mkl
M-gnaphalii_contig_21_1	Prodigal:002006	CDS	57217	58362	.	-	0	ID=MMMDOFMJ_01532;inference=ab initio prediction:Prodigal:002006;locus_tag=MMMDOFMJ_01532;product=hypothetical protein
M-gnaphalii_contig_21_1	Prodigal:002006	CDS	58523	59797	.	-	0	ID=MMMDOFMJ_01533;Name=hcaT_2;gene=hcaT_2;inference=ab initio prediction:Prodigal:002006,similar to AA sequence:UniProtKB:Q47142;locus_tag=MMMDOFMJ_01533;product=putative 3-phenylpropionic acid transporter
M-gnaphalii_contig_21_1	Prodigal:002006	CDS	59964	60155	.	-	0	ID=MMMDOFMJ_01534;inference=ab initio prediction:Prodigal:002006;locus_tag=MMMDOFMJ_01534;product=hypothetical protein
M-gnaphalii_contig_21_1	Prodigal:002006	CDS	60999	61235	.	+	0	ID=MMMDOFMJ_01535;inference=ab initio prediction:Prodigal:002006;locus_tag=MMMDOFMJ_01535;product=hypothetical protein
M-gnaphalii_contig_21_1	Prodigal:002006	CDS	61335	62132	.	+	0	ID=MMMDOFMJ_01536;inference=ab initio prediction:Prodigal:002006;locus_tag=MMMDOFMJ_01536;product=hypothetical protein
M-gnaphalii_contig_21_1	Prodigal:002006	CDS	62267	63346	.	+	0	ID=MMMDOFMJ_01537;inference=ab initio prediction:Prodigal:002006,similar to AA sequence:ISfinder:ISRfr1;locus_tag=MMMDOFMJ_01537;product=IS630 family transposase ISRfr1
M-gnaphalii_contig_21_1	Prodigal:002006	CDS	63491	64765	.	+	0	ID=MMMDOFMJ_01538;inference=ab initio prediction:Prodigal:002006;locus_tag=MMMDOFMJ_01538;product=hypothetical protein
M-gnaphalii_contig_21_1	Prodigal:002006	CDS	64762	65334	.	+	0	ID=MMMDOFMJ_01539;inference=ab initio prediction:Prodigal:002006,similar to AA sequence:UniProtKB:P86052;locus_tag=MMMDOFMJ_01539;product=Cytochrome c4
M-gnaphalii_contig_21_1	Prodigal:002006	CDS	65554	66927	.	+	0	ID=MMMDOFMJ_01540;db_xref=COG:COG2239;inference=ab initio prediction:Prodigal:002006,similar to AA sequence:UniProtKB:Q5SMG8;locus_tag=MMMDOFMJ_01540;product=Magnesium transporter MgtE
M-gnaphalii_contig_21_1	Prodigal:002006	CDS	67040	67858	.	+	0	ID=MMMDOFMJ_01541;inference=ab initio prediction:Prodigal:002006;locus_tag=MMMDOFMJ_01541;product=hypothetical protein
M-gnaphalii_contig_21_1	Prodigal:002006	CDS	67886	68326	.	+	0	ID=MMMDOFMJ_01542;inference=ab initio prediction:Prodigal:002006;locus_tag=MMMDOFMJ_01542;product=hypothetical protein
M-gnaphalii_contig_21_1	Prodigal:002006	CDS	68620	74706	.	-	0	ID=MMMDOFMJ_01543;inference=ab initio prediction:Prodigal:002006;locus_tag=MMMDOFMJ_01543;product=hypothetical protein
M-gnaphalii_contig_21_1	Prodigal:002006	CDS	74993	75316	.	+	0	ID=MMMDOFMJ_01544;inference=ab initio prediction:Prodigal:002006;locus_tag=MMMDOFMJ_01544;product=hypothetical protein
M-gnaphalii_contig_21_1	Prodigal:002006	CDS	75496	75816	.	+	0	ID=MMMDOFMJ_01545;Name=fdxE;db_xref=COG:COG0633;gene=fdxE;inference=ab initio prediction:Prodigal:002006,similar to AA sequence:UniProtKB:P80306;locus_tag=MMMDOFMJ_01545;product=Ferredoxin-6
M-gnaphalii_contig_21_1	Prodigal:002006	CDS	75946	77121	.	-	0	ID=MMMDOFMJ_01546;inference=ab initio prediction:Prodigal:002006;locus_tag=MMMDOFMJ_01546;product=hypothetical protein
M-gnaphalii_contig_21_1	Prodigal:002006	CDS	77393	77797	.	+	0	ID=MMMDOFMJ_01547;inference=ab initio prediction:Prodigal:002006;locus_tag=MMMDOFMJ_01547;product=hypothetical protein
M-gnaphalii_contig_21_1	Prodigal:002006	CDS	77942	79837	.	-	0	ID=MMMDOFMJ_01548;Name=kefC_1;db_xref=COG:COG0475;gene=kefC_1;inference=ab initio prediction:Prodigal:002006,similar to AA sequence:UniProtKB:P03819;locus_tag=MMMDOFMJ_01548;product=Glutathione-regulated potassium-efflux system protein KefC
M-gnaphalii_contig_21_1	Prodigal:002006	CDS	80199	81410	.	+	0	ID=MMMDOFMJ_01549;inference=ab initio prediction:Prodigal:002006;locus_tag=MMMDOFMJ_01549;product=hypothetical protein
M-gnaphalii_contig_21_1	Prodigal:002006	CDS	81407	82045	.	+	0	ID=MMMDOFMJ_01550;inference=ab initio prediction:Prodigal:002006;locus_tag=MMMDOFMJ_01550;product=hypothetical protein
M-gnaphalii_contig_21_1	Prodigal:002006	CDS	82128	82979	.	+	0	ID=MMMDOFMJ_01551;inference=ab initio prediction:Prodigal:002006;locus_tag=MMMDOFMJ_01551;product=hypothetical protein
M-gnaphalii_contig_21_1	Prodigal:002006	CDS	83049	83612	.	-	0	ID=MMMDOFMJ_01552;inference=ab initio prediction:Prodigal:002006;locus_tag=MMMDOFMJ_01552;product=hypothetical protein
M-gnaphalii_contig_21_1	Prodigal:002006	CDS	83779	84684	.	+	0	ID=MMMDOFMJ_01553;Name=rhaS_1;gene=rhaS_1;inference=ab initio prediction:Prodigal:002006,protein motif:HAMAP:MF_01534;locus_tag=MMMDOFMJ_01553;product=HTH-type transcriptional activator RhaS
M-gnaphalii_contig_21_1	Prodigal:002006	CDS	84707	85636	.	-	0	ID=MMMDOFMJ_01554;eC_number=4.1.2.13;Name=fbaB;db_xref=COG:COG1830;gene=fbaB;inference=ab initio prediction:Prodigal:002006,similar to AA sequence:UniProtKB:P0A991;locus_tag=MMMDOFMJ_01554;product=Fructose-bisphosphate aldolase class 1
M-gnaphalii_contig_21_1	Prodigal:002006	CDS	85772	86752	.	+	0	ID=MMMDOFMJ_01555;eC_number=1.1.-.-;Name=yajO;db_xref=COG:COG0667;gene=yajO;inference=ab initio prediction:Prodigal:002006,similar to AA sequence:UniProtKB:P77735;locus_tag=MMMDOFMJ_01555;product=1-deoxyxylulose-5-phosphate synthase YajO
M-gnaphalii_contig_21_1	Prodigal:002006	CDS	86755	87279	.	+	0	ID=MMMDOFMJ_01556;eC_number=3.1.3.-;db_xref=COG:COG2062;inference=ab initio prediction:Prodigal:002006,similar to AA sequence:UniProtKB:P9WGF9;locus_tag=MMMDOFMJ_01556;product=putative protein
M-gnaphalii_contig_21_1	Prodigal:002006	CDS	87539	87847	.	-	0	ID=MMMDOFMJ_01557;inference=ab initio prediction:Prodigal:002006;locus_tag=MMMDOFMJ_01557;product=hypothetical protein
M-gnaphalii_contig_21_1	Prodigal:002006	CDS	88013	89284	.	+	0	ID=MMMDOFMJ_01558;inference=ab initio prediction:Prodigal:002006;locus_tag=MMMDOFMJ_01558;product=hypothetical protein
M-gnaphalii_contig_21_1	Prodigal:002006	CDS	89358	90806	.	+	0	ID=MMMDOFMJ_01559;Name=ycjX;db_xref=COG:COG3106;gene=ycjX;inference=ab initio prediction:Prodigal:002006,similar to AA sequence:UniProtKB:P76046;locus_tag=MMMDOFMJ_01559;product=putative protein YcjX
M-gnaphalii_contig_21_1	Prodigal:002006	CDS	90904	91923	.	+	0	ID=MMMDOFMJ_01560;inference=ab initio prediction:Prodigal:002006;locus_tag=MMMDOFMJ_01560;product=hypothetical protein
M-gnaphalii_contig_21_1	Prodigal:002006	CDS	92127	92330	.	+	0	ID=MMMDOFMJ_01561;inference=ab initio prediction:Prodigal:002006;locus_tag=MMMDOFMJ_01561;product=hypothetical protein
M-gnaphalii_contig_21_1	Prodigal:002006	CDS	92559	93224	.	+	0	ID=MMMDOFMJ_01562;inference=ab initio prediction:Prodigal:002006;locus_tag=MMMDOFMJ_01562;product=hypothetical protein
M-gnaphalii_contig_21_1	Prodigal:002006	CDS	93287	94447	.	-	0	ID=MMMDOFMJ_01563;db_xref=COG:COG4307;inference=ab initio prediction:Prodigal:002006,similar to AA sequence:UniProtKB:P9WL95;locus_tag=MMMDOFMJ_01563;product=putative protein
M-gnaphalii_contig_21_1	Prodigal:002006	CDS	94554	94832	.	-	0	ID=MMMDOFMJ_01564;inference=ab initio prediction:Prodigal:002006;locus_tag=MMMDOFMJ_01564;product=hypothetical protein
M-gnaphalii_contig_21_1	Prodigal:002006	CDS	94997	98263	.	+	0	ID=MMMDOFMJ_01565;inference=ab initio prediction:Prodigal:002006;locus_tag=MMMDOFMJ_01565;product=hypothetical protein
M-gnaphalii_contig_21_1	Prodigal:002006	CDS	98260	100782	.	+	0	ID=MMMDOFMJ_01566;db_xref=COG:COG2307;inference=ab initio prediction:Prodigal:002006,similar to AA sequence:UniProtKB:P9WL97;locus_tag=MMMDOFMJ_01566;product=putative protein
M-gnaphalii_contig_21_1	Prodigal:002006	CDS	100779	101690	.	+	0	ID=MMMDOFMJ_01567;db_xref=COG:COG1305;inference=ab initio prediction:Prodigal:002006,similar to AA sequence:UniProtKB:P9WL93;locus_tag=MMMDOFMJ_01567;product=putative protein
M-gnaphalii_contig_21_1	Prodigal:002006	CDS	101852	102115	.	+	0	ID=MMMDOFMJ_01568;inference=ab initio prediction:Prodigal:002006;locus_tag=MMMDOFMJ_01568;product=hypothetical protein
M-gnaphalii_contig_21_1	Prodigal:002006	CDS	102126	103670	.	+	0	ID=MMMDOFMJ_01569;eC_number=6.2.1.3;Name=fadD_2;db_xref=COG:COG0318;gene=fadD_2;inference=ab initio prediction:Prodigal:002006,similar to AA sequence:UniProtKB:P69451;locus_tag=MMMDOFMJ_01569;product=Long-chain-fatty-acid--CoA ligase
M-gnaphalii_contig_21_1	Prodigal:002006	CDS	103678	103857	.	-	0	ID=MMMDOFMJ_01570;inference=ab initio prediction:Prodigal:002006;locus_tag=MMMDOFMJ_01570;product=hypothetical protein
M-gnaphalii_contig_21_1	Prodigal:002006	CDS	104436	104609	.	-	0	ID=MMMDOFMJ_01571;inference=ab initio prediction:Prodigal:002006;locus_tag=MMMDOFMJ_01571;product=hypothetical protein
M-gnaphalii_contig_21_1	Prodigal:002006	CDS	104941	105231	.	-	0	ID=MMMDOFMJ_01572;inference=ab initio prediction:Prodigal:002006;locus_tag=MMMDOFMJ_01572;product=hypothetical protein
M-gnaphalii_contig_22_1	Prodigal:002006	CDS	433	816	.	-	0	ID=MMMDOFMJ_01573;inference=ab initio prediction:Prodigal:002006;locus_tag=MMMDOFMJ_01573;product=hypothetical protein
M-gnaphalii_contig_22_1	Prodigal:002006	CDS	1010	1663	.	+	0	ID=MMMDOFMJ_01574;inference=ab initio prediction:Prodigal:002006;locus_tag=MMMDOFMJ_01574;product=hypothetical protein
M-gnaphalii_contig_22_1	Prodigal:002006	CDS	1672	2574	.	-	0	ID=MMMDOFMJ_01575;Name=rhaR;gene=rhaR;inference=ab initio prediction:Prodigal:002006,protein motif:HAMAP:MF_01533;locus_tag=MMMDOFMJ_01575;product=HTH-type transcriptional activator RhaR
M-gnaphalii_contig_22_1	Prodigal:002006	CDS	2890	3645	.	-	0	ID=MMMDOFMJ_01576;eC_number=1.1.1.100;Name=fabG_6;gene=fabG_6;inference=ab initio prediction:Prodigal:002006,similar to AA sequence:UniProtKB:P99093;locus_tag=MMMDOFMJ_01576;product=3-oxoacyl-[acyl-carrier-protein] reductase FabG
M-gnaphalii_contig_22_1	Prodigal:002006	CDS	3782	4672	.	+	0	ID=MMMDOFMJ_01577;Name=rhaS_2;gene=rhaS_2;inference=ab initio prediction:Prodigal:002006,protein motif:HAMAP:MF_01534;locus_tag=MMMDOFMJ_01577;product=HTH-type transcriptional activator RhaS
M-gnaphalii_contig_22_1	Prodigal:002006	CDS	5229	5921	.	-	0	ID=MMMDOFMJ_01578;eC_number=2.5.1.16;Name=speE_1;gene=speE_1;inference=ab initio prediction:Prodigal:002006,protein motif:HAMAP:MF_00198;locus_tag=MMMDOFMJ_01578;product=Polyamine aminopropyltransferase
M-gnaphalii_contig_22_1	Prodigal:002006	CDS	6129	6383	.	+	0	ID=MMMDOFMJ_01579;inference=ab initio prediction:Prodigal:002006;locus_tag=MMMDOFMJ_01579;product=hypothetical protein
M-gnaphalii_contig_22_1	Prodigal:002006	CDS	6402	7349	.	-	0	ID=MMMDOFMJ_01580;db_xref=COG:COG0803;inference=ab initio prediction:Prodigal:002006,similar to AA sequence:UniProtKB:Q57449;locus_tag=MMMDOFMJ_01580;product=putative periplasmic iron-binding protein
M-gnaphalii_contig_22_1	Prodigal:002006	CDS	7520	8053	.	+	0	ID=MMMDOFMJ_01581;inference=ab initio prediction:Prodigal:002006;locus_tag=MMMDOFMJ_01581;product=hypothetical protein
M-gnaphalii_contig_22_1	Prodigal:002006	CDS	8149	9930	.	+	0	ID=MMMDOFMJ_01582;eC_number=7.5.2.6;Name=msbA;db_xref=COG:COG1132;gene=msbA;inference=ab initio prediction:Prodigal:002006,similar to AA sequence:UniProtKB:Q9KQW9;locus_tag=MMMDOFMJ_01582;product=Lipid A export ATP-binding/permease protein MsbA
M-gnaphalii_contig_22_1	Prodigal:002006	CDS	10140	12179	.	+	0	ID=MMMDOFMJ_01583;inference=ab initio prediction:Prodigal:002006;locus_tag=MMMDOFMJ_01583;product=hypothetical protein
M-gnaphalii_contig_22_1	Prodigal:002006	CDS	12292	12852	.	+	0	ID=MMMDOFMJ_01584;inference=ab initio prediction:Prodigal:002006;locus_tag=MMMDOFMJ_01584;product=hypothetical protein
M-gnaphalii_contig_22_1	Prodigal:002006	CDS	12857	13540	.	+	0	ID=MMMDOFMJ_01585;inference=ab initio prediction:Prodigal:002006;locus_tag=MMMDOFMJ_01585;product=hypothetical protein
M-gnaphalii_contig_22_1	Prodigal:002006	CDS	13639	13938	.	-	0	ID=MMMDOFMJ_01586;Name=rsfS;gene=rsfS;inference=ab initio prediction:Prodigal:002006,similar to AA sequence:UniProtKB:Q5NLX3;locus_tag=MMMDOFMJ_01586;product=Ribosomal silencing factor RsfS
M-gnaphalii_contig_22_1	Prodigal:002006	CDS	14121	14729	.	-	0	ID=MMMDOFMJ_01587;eC_number=2.7.7.18;Name=nadD;gene=nadD;inference=ab initio prediction:Prodigal:002006,protein motif:HAMAP:MF_00244;locus_tag=MMMDOFMJ_01587;product=nicotinate-nucleotide adenylyltransferase
M-gnaphalii_contig_22_1	Prodigal:002006	CDS	14874	16175	.	-	0	ID=MMMDOFMJ_01588;eC_number=1.2.1.41;Name=proA;gene=proA;inference=ab initio prediction:Prodigal:002006,similar to AA sequence:UniProtKB:Q2SZ88;locus_tag=MMMDOFMJ_01588;product=Gamma-glutamyl phosphate reductase
M-gnaphalii_contig_22_1	Prodigal:002006	CDS	16309	17445	.	-	0	ID=MMMDOFMJ_01589;eC_number=2.7.2.11;Name=proB;gene=proB;inference=ab initio prediction:Prodigal:002006,similar to AA sequence:UniProtKB:Q2SZF9;locus_tag=MMMDOFMJ_01589;product=Glutamate 5-kinase
M-gnaphalii_contig_22_1	Prodigal:002006	CDS	17822	19126	.	+	0	ID=MMMDOFMJ_01590;eC_number=1.3.1.85;Name=ccr;db_xref=COG:COG0604;gene=ccr;inference=ab initio prediction:Prodigal:002006,similar to AA sequence:UniProtKB:Q3IZ91;locus_tag=MMMDOFMJ_01590;product=Crotonyl-CoA carboxylase/reductase
M-gnaphalii_contig_22_1	Prodigal:002006	CDS	19299	19475	.	-	0	ID=MMMDOFMJ_01591;inference=ab initio prediction:Prodigal:002006;locus_tag=MMMDOFMJ_01591;product=hypothetical protein
M-gnaphalii_contig_22_1	Prodigal:002006	CDS	19854	20456	.	+	0	ID=MMMDOFMJ_01592;eC_number=4.2.1.33;Name=leuD1;db_xref=COG:COG0066;gene=leuD1;inference=ab initio prediction:Prodigal:002006,similar to AA sequence:UniProtKB:P04787;locus_tag=MMMDOFMJ_01592;product=3-isopropylmalate dehydratase small subunit 1
M-gnaphalii_contig_22_1	Prodigal:002006	CDS	20603	21787	.	+	0	ID=MMMDOFMJ_01593;inference=ab initio prediction:Prodigal:002006,similar to AA sequence:ISfinder:TnXax1;locus_tag=MMMDOFMJ_01593;product=Tn3 family transposase TnXax1
M-gnaphalii_contig_22_1	Prodigal:002006	CDS	21903	22295	.	-	0	ID=MMMDOFMJ_01594;Name=rplS;db_xref=COG:COG0335;gene=rplS;inference=ab initio prediction:Prodigal:002006,similar to AA sequence:UniProtKB:Q6ND68;locus_tag=MMMDOFMJ_01594;product=50S ribosomal protein L19
M-gnaphalii_contig_22_1	Prodigal:002006	CDS	22589	23155	.	+	0	ID=MMMDOFMJ_01595;Name=nfuA;gene=nfuA;inference=ab initio prediction:Prodigal:002006,protein motif:HAMAP:MF_01637;locus_tag=MMMDOFMJ_01595;product=Fe/S biogenesis protein NfuA
M-gnaphalii_contig_22_1	Prodigal:002006	CDS	23367	24083	.	+	0	ID=MMMDOFMJ_01596;eC_number=2.3.1.234;Name=OSGEPL1;gene=OSGEPL1;inference=ab initio prediction:Prodigal:002006,protein motif:HAMAP:MF_01445;locus_tag=MMMDOFMJ_01596;product=tRNA N6-adenosine threonylcarbamoyltransferase%2C mitochondrial
M-gnaphalii_contig_22_1	Prodigal:002006	CDS	24080	24601	.	+	0	ID=MMMDOFMJ_01597;eC_number=2.3.1.189;Name=mshD_1;gene=mshD_1;inference=ab initio prediction:Prodigal:002006,protein motif:HAMAP:MF_01698;locus_tag=MMMDOFMJ_01597;product=Mycothiol acetyltransferase
M-gnaphalii_contig_22_1	Prodigal:002006	CDS	24627	25529	.	+	0	ID=MMMDOFMJ_01598;inference=ab initio prediction:Prodigal:002006;locus_tag=MMMDOFMJ_01598;product=hypothetical protein
M-gnaphalii_contig_22_1	Prodigal:002006	CDS	25566	26084	.	+	0	ID=MMMDOFMJ_01599;inference=ab initio prediction:Prodigal:002006;locus_tag=MMMDOFMJ_01599;product=hypothetical protein
M-gnaphalii_contig_22_1	Prodigal:002006	CDS	26168	27505	.	+	0	ID=MMMDOFMJ_01600;eC_number=2.8.4.3;Name=miaB_1;db_xref=COG:COG0621;gene=miaB_1;inference=ab initio prediction:Prodigal:002006,similar to AA sequence:UniProtKB:Q9RCI2;locus_tag=MMMDOFMJ_01600;product=tRNA-2-methylthio-N(6)-dimethylallyladenosine synthase
M-gnaphalii_contig_22_1	Prodigal:002006	CDS	27525	28619	.	+	0	ID=MMMDOFMJ_01601;db_xref=COG:COG1702;inference=ab initio prediction:Prodigal:002006,similar to AA sequence:UniProtKB:P9WIA3;locus_tag=MMMDOFMJ_01601;product=PhoH-like protein
M-gnaphalii_contig_22_1	Prodigal:002006	CDS	28627	29925	.	+	0	ID=MMMDOFMJ_01602;inference=ab initio prediction:Prodigal:002006;locus_tag=MMMDOFMJ_01602;product=hypothetical protein
M-gnaphalii_contig_22_1	Prodigal:002006	CDS	29967	31262	.	-	0	ID=MMMDOFMJ_01603;inference=ab initio prediction:Prodigal:002006;locus_tag=MMMDOFMJ_01603;product=hypothetical protein
M-gnaphalii_contig_22_1	Prodigal:002006	CDS	31389	32597	.	+	0	ID=MMMDOFMJ_01604;eC_number=2.1.1.61;Name=mnmC;gene=mnmC;inference=ab initio prediction:Prodigal:002006,protein motif:HAMAP:MF_01102;locus_tag=MMMDOFMJ_01604;product=tRNA 5-methylaminomethyl-2-thiouridine biosynthesis bifunctional protein MnmC
M-gnaphalii_contig_22_1	Prodigal:002006	CDS	32693	33178	.	+	0	ID=MMMDOFMJ_01605;eC_number=3.1.-.-;Name=ybeY;gene=ybeY;inference=ab initio prediction:Prodigal:002006,protein motif:HAMAP:MF_00009;locus_tag=MMMDOFMJ_01605;product=Endoribonuclease YbeY
M-gnaphalii_contig_22_1	Prodigal:002006	CDS	33224	34345	.	+	0	ID=MMMDOFMJ_01606;inference=ab initio prediction:Prodigal:002006;locus_tag=MMMDOFMJ_01606;product=hypothetical protein
M-gnaphalii_contig_22_1	Prodigal:002006	CDS	34475	36163	.	+	0	ID=MMMDOFMJ_01607;eC_number=2.3.1.269;Name=lnt;db_xref=COG:COG0815;gene=lnt;inference=ab initio prediction:Prodigal:002006,similar to AA sequence:UniProtKB:P23930;locus_tag=MMMDOFMJ_01607;product=Apolipoprotein N-acyltransferase
M-gnaphalii_contig_22_1	Prodigal:002006	CDS	36160	37362	.	+	0	ID=MMMDOFMJ_01608;Name=yycB;db_xref=COG:COG2807;gene=yycB;inference=ab initio prediction:Prodigal:002006,similar to AA sequence:UniProtKB:P37482;locus_tag=MMMDOFMJ_01608;product=putative transporter YycB
M-gnaphalii_contig_22_1	Prodigal:002006	CDS	37341	37667	.	-	0	ID=MMMDOFMJ_01609;inference=ab initio prediction:Prodigal:002006,similar to AA sequence:UniProtKB:P76169;locus_tag=MMMDOFMJ_01609;note=UPF0060 membrane protein YnfA;product=hypothetical protein
M-gnaphalii_contig_22_1	Prodigal:002006	CDS	37811	38509	.	+	0	ID=MMMDOFMJ_01610;inference=ab initio prediction:Prodigal:002006;locus_tag=MMMDOFMJ_01610;product=hypothetical protein
M-gnaphalii_contig_22_1	Prodigal:002006	CDS	38722	39744	.	+	0	ID=MMMDOFMJ_01611;inference=ab initio prediction:Prodigal:002006;locus_tag=MMMDOFMJ_01611;product=hypothetical protein
M-gnaphalii_contig_22_1	Prodigal:002006	CDS	39741	40085	.	+	0	ID=MMMDOFMJ_01612;eC_number=2.7.1.107;Name=dgkA;db_xref=COG:COG0818;gene=dgkA;inference=ab initio prediction:Prodigal:002006,similar to AA sequence:UniProtKB:P0ABN1;locus_tag=MMMDOFMJ_01612;product=Diacylglycerol kinase
M-gnaphalii_contig_22_1	Prodigal:002006	CDS	40180	41709	.	+	0	ID=MMMDOFMJ_01613;eC_number=4.3.1.19;Name=ilvA;db_xref=COG:COG1171;gene=ilvA;inference=ab initio prediction:Prodigal:002006,similar to AA sequence:UniProtKB:P04968;locus_tag=MMMDOFMJ_01613;product=L-threonine dehydratase biosynthetic IlvA
M-gnaphalii_contig_22_1	Prodigal:002006	CDS	41855	42532	.	-	0	ID=MMMDOFMJ_01614;inference=ab initio prediction:Prodigal:002006;locus_tag=MMMDOFMJ_01614;product=hypothetical protein
M-gnaphalii_contig_22_1	Prodigal:002006	CDS	42686	43579	.	+	0	ID=MMMDOFMJ_01615;eC_number=2.5.1.145;Name=lgt;db_xref=COG:COG0682;gene=lgt;inference=ab initio prediction:Prodigal:002006,similar to AA sequence:UniProtKB:P60959;locus_tag=MMMDOFMJ_01615;product=Phosphatidylglycerol--prolipoprotein diacylglyceryl transferase
M-gnaphalii_contig_22_1	Prodigal:002006	CDS	43588	44673	.	+	0	ID=MMMDOFMJ_01616;inference=ab initio prediction:Prodigal:002006;locus_tag=MMMDOFMJ_01616;product=hypothetical protein
M-gnaphalii_contig_22_1	Prodigal:002006	CDS	44710	45480	.	+	0	ID=MMMDOFMJ_01617;eC_number=1.10.3.-;db_xref=COG:COG1496;inference=ab initio prediction:Prodigal:002006,similar to AA sequence:UniProtKB:Q89ZI8;locus_tag=MMMDOFMJ_01617;product=Polyphenol oxidase
M-gnaphalii_contig_22_1	Prodigal:002006	CDS	45828	46703	.	+	0	ID=MMMDOFMJ_01618;inference=ab initio prediction:Prodigal:002006;locus_tag=MMMDOFMJ_01618;product=hypothetical protein
M-gnaphalii_contig_22_1	Prodigal:002006	CDS	46963	47697	.	+	0	ID=MMMDOFMJ_01619;inference=ab initio prediction:Prodigal:002006;locus_tag=MMMDOFMJ_01619;product=hypothetical protein
M-gnaphalii_contig_22_1	Prodigal:002006	CDS	47783	48355	.	-	0	ID=MMMDOFMJ_01620;inference=ab initio prediction:Prodigal:002006;locus_tag=MMMDOFMJ_01620;product=hypothetical protein
M-gnaphalii_contig_22_1	Prodigal:002006	CDS	48744	48839	.	+	0	ID=MMMDOFMJ_01621;inference=ab initio prediction:Prodigal:002006;locus_tag=MMMDOFMJ_01621;product=hypothetical protein
M-gnaphalii_contig_22_1	Prodigal:002006	CDS	48930	49652	.	+	0	ID=MMMDOFMJ_01622;inference=ab initio prediction:Prodigal:002006;locus_tag=MMMDOFMJ_01622;product=hypothetical protein
M-gnaphalii_contig_22_1	Prodigal:002006	CDS	49704	51758	.	+	0	ID=MMMDOFMJ_01623;Name=uvrC;db_xref=COG:COG0322;gene=uvrC;inference=ab initio prediction:Prodigal:002006,similar to AA sequence:UniProtKB:P0A8G0;locus_tag=MMMDOFMJ_01623;product=UvrABC system protein C
M-gnaphalii_contig_22_1	Prodigal:002006	CDS	51765	52427	.	+	0	ID=MMMDOFMJ_01624;eC_number=2.7.8.5;Name=pgsA;db_xref=COG:COG0558;gene=pgsA;inference=ab initio prediction:Prodigal:002006,similar to AA sequence:UniProtKB:P0ABF8;locus_tag=MMMDOFMJ_01624;product=CDP-diacylglycerol--glycerol-3-phosphate 3-phosphatidyltransferase
M-gnaphalii_contig_22_1	Prodigal:002006	CDS	52497	52748	.	+	0	ID=MMMDOFMJ_01625;Name=moaD;db_xref=COG:COG1977;gene=moaD;inference=ab initio prediction:Prodigal:002006,similar to AA sequence:UniProtKB:P30748;locus_tag=MMMDOFMJ_01625;product=Molybdopterin synthase sulfur carrier subunit
M-gnaphalii_contig_22_1	Prodigal:002006	CDS	52909	53106	.	+	0	ID=MMMDOFMJ_01626;inference=ab initio prediction:Prodigal:002006;locus_tag=MMMDOFMJ_01626;product=hypothetical protein
M-gnaphalii_contig_22_1	Prodigal:002006	CDS	53314	54558	.	-	0	ID=MMMDOFMJ_01627;inference=ab initio prediction:Prodigal:002006;locus_tag=MMMDOFMJ_01627;product=hypothetical protein
M-gnaphalii_contig_22_1	Prodigal:002006	CDS	54545	54856	.	-	0	ID=MMMDOFMJ_01628;inference=ab initio prediction:Prodigal:002006;locus_tag=MMMDOFMJ_01628;product=hypothetical protein
M-gnaphalii_contig_22_1	Prodigal:002006	CDS	54853	55962	.	-	0	ID=MMMDOFMJ_01629;inference=ab initio prediction:Prodigal:002006;locus_tag=MMMDOFMJ_01629;product=hypothetical protein
M-gnaphalii_contig_22_1	Prodigal:002006	CDS	55965	56189	.	-	0	ID=MMMDOFMJ_01630;inference=ab initio prediction:Prodigal:002006;locus_tag=MMMDOFMJ_01630;product=hypothetical protein
M-gnaphalii_contig_22_1	Prodigal:002006	CDS	56182	56415	.	-	0	ID=MMMDOFMJ_01631;inference=ab initio prediction:Prodigal:002006;locus_tag=MMMDOFMJ_01631;product=hypothetical protein
M-gnaphalii_contig_22_1	Prodigal:002006	CDS	56412	56909	.	-	0	ID=MMMDOFMJ_01632;inference=ab initio prediction:Prodigal:002006;locus_tag=MMMDOFMJ_01632;product=hypothetical protein
M-gnaphalii_contig_22_1	Prodigal:002006	CDS	56921	57328	.	-	0	ID=MMMDOFMJ_01633;inference=ab initio prediction:Prodigal:002006;locus_tag=MMMDOFMJ_01633;product=hypothetical protein
M-gnaphalii_contig_22_1	Prodigal:002006	CDS	57340	57756	.	-	0	ID=MMMDOFMJ_01634;inference=ab initio prediction:Prodigal:002006;locus_tag=MMMDOFMJ_01634;product=hypothetical protein
M-gnaphalii_contig_22_1	Prodigal:002006	CDS	57759	58076	.	-	0	ID=MMMDOFMJ_01635;inference=ab initio prediction:Prodigal:002006;locus_tag=MMMDOFMJ_01635;product=hypothetical protein
M-gnaphalii_contig_22_1	Prodigal:002006	CDS	58111	58410	.	-	0	ID=MMMDOFMJ_01636;inference=ab initio prediction:Prodigal:002006;locus_tag=MMMDOFMJ_01636;product=hypothetical protein
M-gnaphalii_contig_22_1	Prodigal:002006	CDS	58412	58828	.	-	0	ID=MMMDOFMJ_01637;inference=ab initio prediction:Prodigal:002006;locus_tag=MMMDOFMJ_01637;product=hypothetical protein
M-gnaphalii_contig_22_1	Prodigal:002006	CDS	58830	59156	.	-	0	ID=MMMDOFMJ_01638;inference=ab initio prediction:Prodigal:002006;locus_tag=MMMDOFMJ_01638;product=hypothetical protein
M-gnaphalii_contig_22_1	Prodigal:002006	CDS	59158	59373	.	-	0	ID=MMMDOFMJ_01639;inference=ab initio prediction:Prodigal:002006;locus_tag=MMMDOFMJ_01639;product=hypothetical protein
M-gnaphalii_contig_22_1	Prodigal:002006	CDS	59587	59835	.	+	0	ID=MMMDOFMJ_01640;inference=ab initio prediction:Prodigal:002006;locus_tag=MMMDOFMJ_01640;product=hypothetical protein
M-gnaphalii_contig_22_1	Prodigal:002006	CDS	59832	60440	.	-	0	ID=MMMDOFMJ_01641;inference=ab initio prediction:Prodigal:002006;locus_tag=MMMDOFMJ_01641;product=hypothetical protein
M-gnaphalii_contig_22_1	Prodigal:002006	CDS	60517	60753	.	+	0	ID=MMMDOFMJ_01642;inference=ab initio prediction:Prodigal:002006;locus_tag=MMMDOFMJ_01642;product=hypothetical protein
M-gnaphalii_contig_22_1	Prodigal:002006	CDS	60750	60887	.	+	0	ID=MMMDOFMJ_01643;inference=ab initio prediction:Prodigal:002006;locus_tag=MMMDOFMJ_01643;product=hypothetical protein
M-gnaphalii_contig_22_1	Prodigal:002006	CDS	60923	61168	.	-	0	ID=MMMDOFMJ_01644;inference=ab initio prediction:Prodigal:002006;locus_tag=MMMDOFMJ_01644;product=hypothetical protein
M-gnaphalii_contig_22_1	Prodigal:002006	CDS	61266	61940	.	+	0	ID=MMMDOFMJ_01645;inference=ab initio prediction:Prodigal:002006;locus_tag=MMMDOFMJ_01645;product=hypothetical protein
M-gnaphalii_contig_22_1	Prodigal:002006	CDS	61937	62287	.	+	0	ID=MMMDOFMJ_01646;inference=ab initio prediction:Prodigal:002006;locus_tag=MMMDOFMJ_01646;product=hypothetical protein
M-gnaphalii_contig_22_1	Prodigal:002006	CDS	62284	62796	.	+	0	ID=MMMDOFMJ_01647;inference=ab initio prediction:Prodigal:002006;locus_tag=MMMDOFMJ_01647;product=hypothetical protein
M-gnaphalii_contig_22_1	Prodigal:002006	CDS	62881	63231	.	+	0	ID=MMMDOFMJ_01648;inference=ab initio prediction:Prodigal:002006;locus_tag=MMMDOFMJ_01648;product=hypothetical protein
M-gnaphalii_contig_22_1	Prodigal:002006	CDS	63231	64439	.	+	0	ID=MMMDOFMJ_01649;inference=ab initio prediction:Prodigal:002006;locus_tag=MMMDOFMJ_01649;product=hypothetical protein
M-gnaphalii_contig_22_1	Prodigal:002006	CDS	64436	65311	.	+	0	ID=MMMDOFMJ_01650;inference=ab initio prediction:Prodigal:002006;locus_tag=MMMDOFMJ_01650;product=hypothetical protein
M-gnaphalii_contig_22_1	Prodigal:002006	CDS	65308	65979	.	+	0	ID=MMMDOFMJ_01651;inference=ab initio prediction:Prodigal:002006;locus_tag=MMMDOFMJ_01651;product=hypothetical protein
M-gnaphalii_contig_22_1	Prodigal:002006	CDS	65979	67751	.	+	0	ID=MMMDOFMJ_01652;inference=ab initio prediction:Prodigal:002006;locus_tag=MMMDOFMJ_01652;product=hypothetical protein
M-gnaphalii_contig_22_1	Prodigal:002006	CDS	68204	68881	.	+	0	ID=MMMDOFMJ_01653;Name=rfaH;gene=rfaH;inference=ab initio prediction:Prodigal:002006,protein motif:HAMAP:MF_00951;locus_tag=MMMDOFMJ_01653;product=Transcription antitermination protein RfaH
M-gnaphalii_contig_22_1	Prodigal:002006	CDS	69458	70072	.	+	0	ID=MMMDOFMJ_01654;inference=ab initio prediction:Prodigal:002006;locus_tag=MMMDOFMJ_01654;product=hypothetical protein
M-gnaphalii_contig_22_1	Prodigal:002006	CDS	70069	71775	.	+	0	ID=MMMDOFMJ_01655;inference=ab initio prediction:Prodigal:002006;locus_tag=MMMDOFMJ_01655;product=hypothetical protein
M-gnaphalii_contig_22_1	Prodigal:002006	CDS	71777	73084	.	+	0	ID=MMMDOFMJ_01656;inference=ab initio prediction:Prodigal:002006;locus_tag=MMMDOFMJ_01656;product=hypothetical protein
M-gnaphalii_contig_22_1	Prodigal:002006	CDS	73081	73995	.	+	0	ID=MMMDOFMJ_01657;inference=ab initio prediction:Prodigal:002006;locus_tag=MMMDOFMJ_01657;product=hypothetical protein
M-gnaphalii_contig_22_1	Prodigal:002006	CDS	74084	75523	.	+	0	ID=MMMDOFMJ_01658;inference=ab initio prediction:Prodigal:002006;locus_tag=MMMDOFMJ_01658;product=hypothetical protein
M-gnaphalii_contig_22_1	Prodigal:002006	CDS	75587	75985	.	+	0	ID=MMMDOFMJ_01659;inference=ab initio prediction:Prodigal:002006;locus_tag=MMMDOFMJ_01659;product=hypothetical protein
M-gnaphalii_contig_22_1	Prodigal:002006	CDS	76054	76536	.	+	0	ID=MMMDOFMJ_01660;inference=ab initio prediction:Prodigal:002006;locus_tag=MMMDOFMJ_01660;product=hypothetical protein
M-gnaphalii_contig_22_1	Prodigal:002006	CDS	76573	77157	.	+	0	ID=MMMDOFMJ_01661;inference=ab initio prediction:Prodigal:002006;locus_tag=MMMDOFMJ_01661;product=hypothetical protein
M-gnaphalii_contig_22_1	Prodigal:002006	CDS	77157	77513	.	+	0	ID=MMMDOFMJ_01662;inference=ab initio prediction:Prodigal:002006;locus_tag=MMMDOFMJ_01662;product=hypothetical protein
M-gnaphalii_contig_22_1	Prodigal:002006	CDS	77513	78094	.	+	0	ID=MMMDOFMJ_01663;inference=ab initio prediction:Prodigal:002006;locus_tag=MMMDOFMJ_01663;product=hypothetical protein
M-gnaphalii_contig_22_1	Prodigal:002006	CDS	78098	78547	.	+	0	ID=MMMDOFMJ_01664;inference=ab initio prediction:Prodigal:002006;locus_tag=MMMDOFMJ_01664;product=hypothetical protein
M-gnaphalii_contig_22_1	Prodigal:002006	CDS	78550	78990	.	+	0	ID=MMMDOFMJ_01665;inference=ab initio prediction:Prodigal:002006;locus_tag=MMMDOFMJ_01665;product=hypothetical protein
M-gnaphalii_contig_22_1	Prodigal:002006	CDS	78987	79421	.	+	0	ID=MMMDOFMJ_01666;inference=ab initio prediction:Prodigal:002006;locus_tag=MMMDOFMJ_01666;product=hypothetical protein
M-gnaphalii_contig_22_1	Prodigal:002006	CDS	79550	81721	.	+	0	ID=MMMDOFMJ_01667;inference=ab initio prediction:Prodigal:002006;locus_tag=MMMDOFMJ_01667;product=hypothetical protein
M-gnaphalii_contig_22_1	Prodigal:002006	CDS	81725	82291	.	+	0	ID=MMMDOFMJ_01668;inference=ab initio prediction:Prodigal:002006;locus_tag=MMMDOFMJ_01668;product=hypothetical protein
M-gnaphalii_contig_22_1	Prodigal:002006	CDS	82291	82752	.	+	0	ID=MMMDOFMJ_01669;inference=ab initio prediction:Prodigal:002006;locus_tag=MMMDOFMJ_01669;product=hypothetical protein
M-gnaphalii_contig_22_1	Prodigal:002006	CDS	82752	84851	.	+	0	ID=MMMDOFMJ_01670;inference=ab initio prediction:Prodigal:002006;locus_tag=MMMDOFMJ_01670;product=hypothetical protein
M-gnaphalii_contig_22_1	Prodigal:002006	CDS	84851	85540	.	+	0	ID=MMMDOFMJ_01671;inference=ab initio prediction:Prodigal:002006;locus_tag=MMMDOFMJ_01671;product=hypothetical protein
M-gnaphalii_contig_22_1	Prodigal:002006	CDS	85636	87321	.	+	0	ID=MMMDOFMJ_01672;inference=ab initio prediction:Prodigal:002006;locus_tag=MMMDOFMJ_01672;product=hypothetical protein
M-gnaphalii_contig_22_1	Prodigal:002006	CDS	87323	88069	.	+	0	ID=MMMDOFMJ_01673;inference=ab initio prediction:Prodigal:002006;locus_tag=MMMDOFMJ_01673;product=hypothetical protein
M-gnaphalii_contig_22_1	Prodigal:002006	CDS	88114	88932	.	+	0	ID=MMMDOFMJ_01674;inference=ab initio prediction:Prodigal:002006;locus_tag=MMMDOFMJ_01674;product=hypothetical protein
M-gnaphalii_contig_22_1	Prodigal:002006	CDS	88939	89454	.	-	0	ID=MMMDOFMJ_01675;inference=ab initio prediction:Prodigal:002006;locus_tag=MMMDOFMJ_01675;product=hypothetical protein
M-gnaphalii_contig_22_1	Prodigal:002006	CDS	89823	90014	.	-	0	ID=MMMDOFMJ_01676;inference=ab initio prediction:Prodigal:002006;locus_tag=MMMDOFMJ_01676;product=hypothetical protein
M-gnaphalii_contig_22_1	Prodigal:002006	CDS	90322	91116	.	+	0	ID=MMMDOFMJ_01677;inference=ab initio prediction:Prodigal:002006;locus_tag=MMMDOFMJ_01677;product=hypothetical protein
M-gnaphalii_contig_23_1	Prodigal:002006	CDS	14	1003	.	+	0	ID=MMMDOFMJ_01678;Name=ntrC;db_xref=COG:COG2204;gene=ntrC;inference=ab initio prediction:Prodigal:002006,similar to AA sequence:UniProtKB:P10577;locus_tag=MMMDOFMJ_01678;product=DNA-binding transcriptional regulator NtrC
M-gnaphalii_contig_23_1	Prodigal:002006	CDS	1107	3455	.	+	0	ID=MMMDOFMJ_01679;eC_number=2.7.-.-;Name=sasA_4;gene=sasA_4;inference=ab initio prediction:Prodigal:002006,protein motif:HAMAP:MF_01837;locus_tag=MMMDOFMJ_01679;product=Adaptive-response sensory-kinase SasA
M-gnaphalii_contig_23_1	Prodigal:002006	CDS	3452	4822	.	+	0	ID=MMMDOFMJ_01680;Name=glnG;db_xref=COG:COG2204;gene=glnG;inference=ab initio prediction:Prodigal:002006,similar to AA sequence:UniProtKB:P41789;locus_tag=MMMDOFMJ_01680;product=DNA-binding transcriptional regulator NtrC
M-gnaphalii_contig_23_1	Prodigal:002006	CDS	5035	5289	.	+	0	ID=MMMDOFMJ_01681;Name=hfq;db_xref=COG:COG1923;gene=hfq;inference=ab initio prediction:Prodigal:002006,similar to AA sequence:UniProtKB:Q9A7H8;locus_tag=MMMDOFMJ_01681;product=RNA-binding protein Hfq
M-gnaphalii_contig_23_1	Prodigal:002006	CDS	5384	6778	.	+	0	ID=MMMDOFMJ_01682;Name=hflX;db_xref=COG:COG2262;gene=hflX;inference=ab initio prediction:Prodigal:002006,similar to AA sequence:UniProtKB:P25519;locus_tag=MMMDOFMJ_01682;product=GTPase HflX
M-gnaphalii_contig_23_1	Prodigal:002006	CDS	7092	7481	.	-	0	ID=MMMDOFMJ_01683;inference=ab initio prediction:Prodigal:002006;locus_tag=MMMDOFMJ_01683;product=hypothetical protein
M-gnaphalii_contig_23_1	Prodigal:002006	CDS	7786	7995	.	-	0	ID=MMMDOFMJ_01684;inference=ab initio prediction:Prodigal:002006;locus_tag=MMMDOFMJ_01684;product=hypothetical protein
M-gnaphalii_contig_23_1	Prodigal:002006	CDS	8072	11242	.	-	0	ID=MMMDOFMJ_01685;Name=czcA_1;gene=czcA_1;inference=ab initio prediction:Prodigal:002006,similar to AA sequence:UniProtKB:P13511;locus_tag=MMMDOFMJ_01685;product=Cobalt-zinc-cadmium resistance protein CzcA
M-gnaphalii_contig_23_1	Prodigal:002006	CDS	11245	12924	.	-	0	ID=MMMDOFMJ_01686;Name=mdtA_6;gene=mdtA_6;inference=ab initio prediction:Prodigal:002006,protein motif:HAMAP:MF_01422;locus_tag=MMMDOFMJ_01686;product=Multidrug resistance protein MdtA
M-gnaphalii_contig_23_1	Prodigal:002006	CDS	14421	15527	.	+	0	ID=MMMDOFMJ_01687;inference=ab initio prediction:Prodigal:002006;locus_tag=MMMDOFMJ_01687;product=hypothetical protein
M-gnaphalii_contig_23_1	Prodigal:002006	CDS	15539	18694	.	+	0	ID=MMMDOFMJ_01688;Name=czcA_2;gene=czcA_2;inference=ab initio prediction:Prodigal:002006,similar to AA sequence:UniProtKB:P13511;locus_tag=MMMDOFMJ_01688;product=Cobalt-zinc-cadmium resistance protein CzcA
M-gnaphalii_contig_23_1	Prodigal:002006	CDS	19037	19516	.	+	0	ID=MMMDOFMJ_01689;inference=ab initio prediction:Prodigal:002006;locus_tag=MMMDOFMJ_01689;product=hypothetical protein
M-gnaphalii_contig_23_1	Prodigal:002006	CDS	19622	20035	.	-	0	ID=MMMDOFMJ_01690;inference=ab initio prediction:Prodigal:002006;locus_tag=MMMDOFMJ_01690;product=hypothetical protein
M-gnaphalii_contig_23_1	Prodigal:002006	CDS	20032	21687	.	-	0	ID=MMMDOFMJ_01691;inference=ab initio prediction:Prodigal:002006;locus_tag=MMMDOFMJ_01691;product=hypothetical protein
M-gnaphalii_contig_23_1	Prodigal:002006	CDS	22039	22560	.	-	0	ID=MMMDOFMJ_01692;inference=ab initio prediction:Prodigal:002006;locus_tag=MMMDOFMJ_01692;product=hypothetical protein
M-gnaphalii_contig_23_1	Prodigal:002006	CDS	22776	23198	.	+	0	ID=MMMDOFMJ_01693;eC_number=2.7.4.6;Name=ndk;db_xref=COG:COG0105;gene=ndk;inference=ab initio prediction:Prodigal:002006,similar to AA sequence:UniProtKB:P15266;locus_tag=MMMDOFMJ_01693;product=Nucleoside diphosphate kinase
M-gnaphalii_contig_23_1	Prodigal:002006	CDS	23336	23710	.	+	0	ID=MMMDOFMJ_01694;inference=ab initio prediction:Prodigal:002006;locus_tag=MMMDOFMJ_01694;product=hypothetical protein
M-gnaphalii_contig_23_1	Prodigal:002006	CDS	23818	24471	.	-	0	ID=MMMDOFMJ_01695;eC_number=2.1.2.2;Name=purN;db_xref=COG:COG0299;gene=purN;inference=ab initio prediction:Prodigal:002006,similar to AA sequence:UniProtKB:P08179;locus_tag=MMMDOFMJ_01695;product=Phosphoribosylglycinamide formyltransferase
M-gnaphalii_contig_23_1	Prodigal:002006	CDS	24468	25535	.	-	0	ID=MMMDOFMJ_01696;eC_number=6.3.3.1;Name=purM;db_xref=COG:COG0150;gene=purM;inference=ab initio prediction:Prodigal:002006,similar to AA sequence:UniProtKB:P08178;locus_tag=MMMDOFMJ_01696;product=Phosphoribosylformylglycinamidine cyclo-ligase
M-gnaphalii_contig_23_1	Prodigal:002006	CDS	25657	25761	.	-	0	ID=MMMDOFMJ_01697;inference=ab initio prediction:Prodigal:002006;locus_tag=MMMDOFMJ_01697;product=hypothetical protein
M-gnaphalii_contig_23_1	Prodigal:002006	CDS	25999	26730	.	+	0	ID=MMMDOFMJ_01698;Name=dnaA_2;gene=dnaA_2;inference=ab initio prediction:Prodigal:002006,protein motif:HAMAP:MF_00377;locus_tag=MMMDOFMJ_01698;product=Chromosomal replication initiator protein DnaA
M-gnaphalii_contig_23_1	Prodigal:002006	CDS	26808	29273	.	+	0	ID=MMMDOFMJ_01699;eC_number=2.7.4.1;Name=ppk;db_xref=COG:COG0855;gene=ppk;inference=ab initio prediction:Prodigal:002006,similar to AA sequence:UniProtKB:P9WHV9;locus_tag=MMMDOFMJ_01699;product=Polyphosphate kinase
M-gnaphalii_contig_23_1	Prodigal:002006	CDS	29285	30829	.	+	0	ID=MMMDOFMJ_01700;eC_number=3.6.1.40;Name=gppA_1;gene=gppA_1;inference=ab initio prediction:Prodigal:002006,protein motif:HAMAP:MF_01550;locus_tag=MMMDOFMJ_01700;product=Guanosine-5'-triphosphate%2C3'-diphosphate pyrophosphatase
M-gnaphalii_contig_23_1	Prodigal:002006	CDS	31079	31804	.	+	0	ID=MMMDOFMJ_01701;Name=minC_2;gene=minC_2;inference=ab initio prediction:Prodigal:002006,protein motif:HAMAP:MF_00267;locus_tag=MMMDOFMJ_01701;product=septum site-determining protein MinC
M-gnaphalii_contig_23_1	Prodigal:002006	CDS	31852	32667	.	+	0	ID=MMMDOFMJ_01702;Name=minD;db_xref=COG:COG2894;gene=minD;inference=ab initio prediction:Prodigal:002006,similar to AA sequence:UniProtKB:Q7DDS7;locus_tag=MMMDOFMJ_01702;product=Septum site-determining protein MinD
M-gnaphalii_contig_23_1	Prodigal:002006	CDS	32664	32933	.	+	0	ID=MMMDOFMJ_01703;Name=minE;db_xref=COG:COG0851;gene=minE;inference=ab initio prediction:Prodigal:002006,similar to AA sequence:UniProtKB:P58152;locus_tag=MMMDOFMJ_01703;product=Cell division topological specificity factor
M-gnaphalii_contig_23_1	Prodigal:002006	CDS	33291	33677	.	+	0	ID=MMMDOFMJ_01704;inference=ab initio prediction:Prodigal:002006;locus_tag=MMMDOFMJ_01704;product=hypothetical protein
M-gnaphalii_contig_23_1	Prodigal:002006	CDS	33915	35120	.	-	0	ID=MMMDOFMJ_01705;Name=xerC_2;gene=xerC_2;inference=ab initio prediction:Prodigal:002006,protein motif:HAMAP:MF_01808;locus_tag=MMMDOFMJ_01705;product=Tyrosine recombinase XerC
M-gnaphalii_contig_23_1	Prodigal:002006	CDS	35326	35676	.	-	0	ID=MMMDOFMJ_01706;inference=ab initio prediction:Prodigal:002006;locus_tag=MMMDOFMJ_01706;product=hypothetical protein
M-gnaphalii_contig_23_1	Prodigal:002006	CDS	35673	35978	.	-	0	ID=MMMDOFMJ_01707;inference=ab initio prediction:Prodigal:002006;locus_tag=MMMDOFMJ_01707;product=hypothetical protein
M-gnaphalii_contig_23_1	Prodigal:002006	CDS	35975	36280	.	-	0	ID=MMMDOFMJ_01708;inference=ab initio prediction:Prodigal:002006;locus_tag=MMMDOFMJ_01708;product=hypothetical protein
M-gnaphalii_contig_23_1	Prodigal:002006	CDS	36264	36587	.	-	0	ID=MMMDOFMJ_01709;inference=ab initio prediction:Prodigal:002006;locus_tag=MMMDOFMJ_01709;product=hypothetical protein
M-gnaphalii_contig_23_1	Prodigal:002006	CDS	36584	36883	.	-	0	ID=MMMDOFMJ_01710;inference=ab initio prediction:Prodigal:002006;locus_tag=MMMDOFMJ_01710;product=hypothetical protein
M-gnaphalii_contig_23_1	Prodigal:002006	CDS	36887	38638	.	-	0	ID=MMMDOFMJ_01711;inference=ab initio prediction:Prodigal:002006;locus_tag=MMMDOFMJ_01711;product=hypothetical protein
M-gnaphalii_contig_23_1	Prodigal:002006	CDS	38644	39456	.	-	0	ID=MMMDOFMJ_01712;inference=ab initio prediction:Prodigal:002006;locus_tag=MMMDOFMJ_01712;product=hypothetical protein
M-gnaphalii_contig_23_1	Prodigal:002006	CDS	39512	39907	.	-	0	ID=MMMDOFMJ_01713;inference=ab initio prediction:Prodigal:002006;locus_tag=MMMDOFMJ_01713;product=hypothetical protein
M-gnaphalii_contig_23_1	Prodigal:002006	CDS	39904	40197	.	-	0	ID=MMMDOFMJ_01714;inference=ab initio prediction:Prodigal:002006;locus_tag=MMMDOFMJ_01714;product=hypothetical protein
M-gnaphalii_contig_23_1	Prodigal:002006	CDS	40190	40321	.	-	0	ID=MMMDOFMJ_01715;inference=ab initio prediction:Prodigal:002006;locus_tag=MMMDOFMJ_01715;product=hypothetical protein
M-gnaphalii_contig_23_1	Prodigal:002006	CDS	40318	40590	.	-	0	ID=MMMDOFMJ_01716;inference=ab initio prediction:Prodigal:002006;locus_tag=MMMDOFMJ_01716;product=hypothetical protein
M-gnaphalii_contig_23_1	Prodigal:002006	CDS	40590	40904	.	-	0	ID=MMMDOFMJ_01717;inference=ab initio prediction:Prodigal:002006;locus_tag=MMMDOFMJ_01717;product=hypothetical protein
M-gnaphalii_contig_23_1	Prodigal:002006	CDS	40904	41311	.	-	0	ID=MMMDOFMJ_01718;inference=ab initio prediction:Prodigal:002006;locus_tag=MMMDOFMJ_01718;product=hypothetical protein
M-gnaphalii_contig_23_1	Prodigal:002006	CDS	41315	41443	.	-	0	ID=MMMDOFMJ_01719;inference=ab initio prediction:Prodigal:002006;locus_tag=MMMDOFMJ_01719;product=hypothetical protein
M-gnaphalii_contig_23_1	Prodigal:002006	CDS	41624	41884	.	+	0	ID=MMMDOFMJ_01720;inference=ab initio prediction:Prodigal:002006;locus_tag=MMMDOFMJ_01720;product=hypothetical protein
M-gnaphalii_contig_23_1	Prodigal:002006	CDS	41888	42574	.	-	0	ID=MMMDOFMJ_01721;inference=ab initio prediction:Prodigal:002006;locus_tag=MMMDOFMJ_01721;product=hypothetical protein
M-gnaphalii_contig_24_1	Prodigal:002006	CDS	63	302	.	+	0	ID=MMMDOFMJ_01722;inference=ab initio prediction:Prodigal:002006;locus_tag=MMMDOFMJ_01722;product=hypothetical protein
M-gnaphalii_contig_24_1	Prodigal:002006	CDS	359	1069	.	-	0	ID=MMMDOFMJ_01723;eC_number=3.6.3.-;Name=lolD;db_xref=COG:COG1136;gene=lolD;inference=ab initio prediction:Prodigal:002006,similar to AA sequence:UniProtKB:P75957;locus_tag=MMMDOFMJ_01723;product=Lipoprotein-releasing system ATP-binding protein LolD
M-gnaphalii_contig_24_1	Prodigal:002006	CDS	1086	2489	.	-	0	ID=MMMDOFMJ_01724;Name=lolE;db_xref=COG:COG4591;gene=lolE;inference=ab initio prediction:Prodigal:002006,similar to AA sequence:UniProtKB:P75958;locus_tag=MMMDOFMJ_01724;product=Lipoprotein-releasing system transmembrane protein LolE
M-gnaphalii_contig_24_1	Prodigal:002006	CDS	2665	3990	.	-	0	ID=MMMDOFMJ_01725;eC_number=6.1.1.15;Name=proS;db_xref=COG:COG0442;gene=proS;inference=ab initio prediction:Prodigal:002006,similar to AA sequence:UniProtKB:Q6N5P6;locus_tag=MMMDOFMJ_01725;product=Proline--tRNA ligase
M-gnaphalii_contig_24_1	Prodigal:002006	CDS	4642	5811	.	-	0	ID=MMMDOFMJ_01726;inference=ab initio prediction:Prodigal:002006;locus_tag=MMMDOFMJ_01726;product=hypothetical protein
M-gnaphalii_contig_24_1	Prodigal:002006	CDS	5813	6148	.	-	0	ID=MMMDOFMJ_01727;inference=ab initio prediction:Prodigal:002006;locus_tag=MMMDOFMJ_01727;product=hypothetical protein
M-gnaphalii_contig_24_1	Prodigal:002006	CDS	6153	6557	.	-	0	ID=MMMDOFMJ_01728;eC_number=5.1.99.-;Name=epi;db_xref=COG:COG0346;gene=epi;inference=ab initio prediction:Prodigal:002006,similar to AA sequence:UniProtKB:Q3IZP4;locus_tag=MMMDOFMJ_01728;product=Ethylmalonyl-CoA/methylmalonyl-CoA epimerase
M-gnaphalii_contig_24_1	Prodigal:002006	CDS	6707	8380	.	-	0	ID=MMMDOFMJ_01729;eC_number=3.1.-.-;Name=rnj;db_xref=COG:COG0595;gene=rnj;inference=ab initio prediction:Prodigal:002006,similar to AA sequence:UniProtKB:A0QVT2;locus_tag=MMMDOFMJ_01729;product=Ribonuclease J
M-gnaphalii_contig_24_1	Prodigal:002006	CDS	8399	9202	.	-	0	ID=MMMDOFMJ_01730;eC_number=6.3.4.15;Name=birA;db_xref=COG:COG0340;gene=birA;inference=ab initio prediction:Prodigal:002006,similar to AA sequence:UniProtKB:P0CI75;locus_tag=MMMDOFMJ_01730;product=Bifunctional ligase/repressor BirA
M-gnaphalii_contig_24_1	Prodigal:002006	CDS	9360	10802	.	-	0	ID=MMMDOFMJ_01731;eC_number=7.1.1.-;Name=nuoN;db_xref=COG:COG1007;gene=nuoN;inference=ab initio prediction:Prodigal:002006,similar to AA sequence:UniProtKB:A1B479;locus_tag=MMMDOFMJ_01731;product=NADH-quinone oxidoreductase subunit N
M-gnaphalii_contig_24_1	Prodigal:002006	CDS	10799	12334	.	-	0	ID=MMMDOFMJ_01732;eC_number=7.1.1.-;Name=nuoM;db_xref=COG:COG1008;gene=nuoM;inference=ab initio prediction:Prodigal:002006,similar to AA sequence:UniProtKB:P9WIW5;locus_tag=MMMDOFMJ_01732;product=NADH-quinone oxidoreductase subunit M
M-gnaphalii_contig_24_1	Prodigal:002006	CDS	12334	14448	.	-	0	ID=MMMDOFMJ_01733;eC_number=7.1.1.-;Name=nuoL;db_xref=COG:COG1009;gene=nuoL;inference=ab initio prediction:Prodigal:002006,similar to AA sequence:UniProtKB:P9WIW1;locus_tag=MMMDOFMJ_01733;product=NADH-quinone oxidoreductase subunit L
M-gnaphalii_contig_24_1	Prodigal:002006	CDS	14498	14803	.	-	0	ID=MMMDOFMJ_01734;eC_number=7.1.1.-;Name=nuoK;db_xref=COG:COG0713;gene=nuoK;inference=ab initio prediction:Prodigal:002006,similar to AA sequence:UniProtKB:A1B482;locus_tag=MMMDOFMJ_01734;product=NADH-quinone oxidoreductase subunit K
M-gnaphalii_contig_24_1	Prodigal:002006	CDS	14809	15429	.	-	0	ID=MMMDOFMJ_01735;eC_number=7.1.1.-;Name=nuoJ;db_xref=COG:COG0839;gene=nuoJ;inference=ab initio prediction:Prodigal:002006,similar to AA sequence:UniProtKB:P0AFE0;locus_tag=MMMDOFMJ_01735;product=NADH-quinone oxidoreductase subunit J
M-gnaphalii_contig_24_1	Prodigal:002006	CDS	15550	16038	.	-	0	ID=MMMDOFMJ_01736;eC_number=7.1.1.-;Name=nuoI;db_xref=COG:COG1143;gene=nuoI;inference=ab initio prediction:Prodigal:002006,similar to AA sequence:UniProtKB:A1B486;locus_tag=MMMDOFMJ_01736;product=NADH-quinone oxidoreductase subunit I
M-gnaphalii_contig_24_1	Prodigal:002006	CDS	16064	17086	.	-	0	ID=MMMDOFMJ_01737;eC_number=7.1.1.-;Name=nuoH;db_xref=COG:COG1005;gene=nuoH;inference=ab initio prediction:Prodigal:002006,similar to AA sequence:UniProtKB:P42032;locus_tag=MMMDOFMJ_01737;product=NADH-quinone oxidoreductase subunit H
M-gnaphalii_contig_24_1	Prodigal:002006	CDS	17094	19175	.	-	0	ID=MMMDOFMJ_01738;eC_number=7.1.1.-;Name=nqo3;db_xref=COG:COG1034;gene=nqo3;inference=ab initio prediction:Prodigal:002006,similar to AA sequence:UniProtKB:P29915;locus_tag=MMMDOFMJ_01738;product=NADH-quinone oxidoreductase chain 3
M-gnaphalii_contig_24_1	Prodigal:002006	CDS	19210	20511	.	-	0	ID=MMMDOFMJ_01739;eC_number=7.1.1.-;Name=nqo1;db_xref=COG:COG1894;gene=nqo1;inference=ab initio prediction:Prodigal:002006,similar to AA sequence:UniProtKB:P29913;locus_tag=MMMDOFMJ_01739;product=NADH-quinone oxidoreductase chain 1
M-gnaphalii_contig_24_1	Prodigal:002006	CDS	20516	21823	.	-	0	ID=MMMDOFMJ_01740;inference=ab initio prediction:Prodigal:002006;locus_tag=MMMDOFMJ_01740;product=hypothetical protein
[truncated: 5,543,242 more chars]
