# Supplementary material for: Comprehensive Comparative Genomics and Phenotyping of Methylobacterium Species
Source: Front Microbiol. 2021 Oct 6;12:740610. doi: 10.3389/fmicb.2021.740610 (PMC8561711; doi:10.3389/fmicb.2021.740610)
Supplement: Supplementary file 8 [file Data_Sheet_2.ZIP › Mb_dankookense.gff]

##gff-version 3
##sequence-region M-dankookense_contig_1_1 1 31899
##sequence-region M-dankookense_contig_2_1 1 26918
##sequence-region M-dankookense_contig_3_1 1 107222
##sequence-region M-dankookense_contig_4_1 1 79484
##sequence-region M-dankookense_contig_5_1 1 62058
##sequence-region M-dankookense_contig_6_1 1 60873
##sequence-region M-dankookense_contig_7_1 1 43655
##sequence-region M-dankookense_contig_8_1 1 56576
##sequence-region M-dankookense_contig_9_1 1 82729
##sequence-region M-dankookense_contig_10_1 1 23121
##sequence-region M-dankookense_contig_11_1 1 64154
##sequence-region M-dankookense_contig_12_1 1 47134
##sequence-region M-dankookense_contig_13_1 1 8256
##sequence-region M-dankookense_contig_14_1 1 71066
##sequence-region M-dankookense_contig_15_1 1 62813
##sequence-region M-dankookense_contig_16_1 1 28205
##sequence-region M-dankookense_contig_17_1 1 159818
##sequence-region M-dankookense_contig_18_1 1 87171
##sequence-region M-dankookense_contig_19_1 1 25875
##sequence-region M-dankookense_contig_20_1 1 13196
##sequence-region M-dankookense_contig_21_1 1 15230
##sequence-region M-dankookense_contig_22_1 1 32316
##sequence-region M-dankookense_contig_23_1 1 13788
##sequence-region M-dankookense_contig_24_1 1 5052
##sequence-region M-dankookense_contig_25_1 1 15870
##sequence-region M-dankookense_contig_26_1 1 43665
##sequence-region M-dankookense_contig_27_1 1 31220
##sequence-region M-dankookense_contig_28_1 1 40506
##sequence-region M-dankookense_contig_29_1 1 70559
##sequence-region M-dankookense_contig_30_1 1 43867
##sequence-region M-dankookense_contig_31_1 1 44356
##sequence-region M-dankookense_contig_32_1 1 9624
##sequence-region M-dankookense_contig_33_1 1 55549
##sequence-region M-dankookense_contig_34_1 1 16084
##sequence-region M-dankookense_contig_35_1 1 49287
##sequence-region M-dankookense_contig_36_1 1 36765
##sequence-region M-dankookense_contig_37_1 1 45337
##sequence-region M-dankookense_contig_38_1 1 32040
##sequence-region M-dankookense_contig_39_1 1 16659
##sequence-region M-dankookense_contig_40_1 1 30592
##sequence-region M-dankookense_contig_41_1 1 5611
##sequence-region M-dankookense_contig_42_1 1 7038
##sequence-region M-dankookense_contig_43_1 1 59313
##sequence-region M-dankookense_contig_44_1 1 59577
##sequence-region M-dankookense_contig_45_1 1 32357
##sequence-region M-dankookense_contig_46_1 1 16729
##sequence-region M-dankookense_contig_47_1 1 94020
##sequence-region M-dankookense_contig_48_1 1 37773
##sequence-region M-dankookense_contig_49_1 1 61405
##sequence-region M-dankookense_contig_50_1 1 55843
##sequence-region M-dankookense_contig_51_1 1 32621
##sequence-region M-dankookense_contig_52_1 1 14004
##sequence-region M-dankookense_contig_53_1 1 13501
##sequence-region M-dankookense_contig_54_1 1 1252
##sequence-region M-dankookense_contig_55_1 1 3999
##sequence-region M-dankookense_contig_56_1 1 87639
##sequence-region M-dankookense_contig_57_1 1 13722
##sequence-region M-dankookense_contig_58_1 1 22014
##sequence-region M-dankookense_contig_59_1 1 39053
##sequence-region M-dankookense_contig_60_1 1 38568
##sequence-region M-dankookense_contig_61_1 1 21302
##sequence-region M-dankookense_contig_62_1 1 48635
##sequence-region M-dankookense_contig_63_1 1 34917
##sequence-region M-dankookense_contig_64_1 1 27228
##sequence-region M-dankookense_contig_65_1 1 48481
##sequence-region M-dankookense_contig_66_1 1 36854
##sequence-region M-dankookense_contig_67_1 1 7914
##sequence-region M-dankookense_contig_68_1 1 28381
##sequence-region M-dankookense_contig_69_1 1 11495
##sequence-region M-dankookense_contig_70_1 1 22550
##sequence-region M-dankookense_contig_71_1 1 44225
##sequence-region M-dankookense_contig_72_1 1 32763
##sequence-region M-dankookense_contig_73_1 1 22572
##sequence-region M-dankookense_contig_74_1 1 21624
##sequence-region M-dankookense_contig_75_1 1 69732
##sequence-region M-dankookense_contig_76_1 1 51914
##sequence-region M-dankookense_contig_77_1 1 26760
##sequence-region M-dankookense_contig_78_1 1 57655
##sequence-region M-dankookense_contig_79_1 1 2504
##sequence-region M-dankookense_contig_80_1 1 12483
##sequence-region M-dankookense_contig_81_1 1 23358
##sequence-region M-dankookense_contig_82_1 1 4158
##sequence-region M-dankookense_contig_83_1 1 11838
##sequence-region M-dankookense_contig_84_1 1 29557
##sequence-region M-dankookense_contig_85_1 1 15917
##sequence-region M-dankookense_contig_86_1 1 48562
##sequence-region M-dankookense_contig_87_1 1 25526
##sequence-region M-dankookense_contig_88_1 1 19959
##sequence-region M-dankookense_contig_89_1 1 66559
##sequence-region M-dankookense_contig_90_1 1 5386
##sequence-region M-dankookense_contig_91_1 1 13732
##sequence-region M-dankookense_contig_92_1 1 25777
##sequence-region M-dankookense_contig_93_1 1 2679
##sequence-region M-dankookense_contig_94_1 1 3815
##sequence-region M-dankookense_contig_95_1 1 1455
##sequence-region M-dankookense_contig_96_1 1 22437
##sequence-region M-dankookense_contig_97_1 1 16238
##sequence-region M-dankookense_contig_98_1 1 57516
##sequence-region M-dankookense_contig_99_1 1 74388
##sequence-region M-dankookense_contig_100_1 1 20064
##sequence-region M-dankookense_contig_101_1 1 6078
##sequence-region M-dankookense_contig_102_1 1 25324
##sequence-region M-dankookense_contig_103_1 1 13511
##sequence-region M-dankookense_contig_104_1 1 35468
##sequence-region M-dankookense_contig_105_1 1 12389
##sequence-region M-dankookense_contig_106_1 1 8331
##sequence-region M-dankookense_contig_107_1 1 24394
##sequence-region M-dankookense_contig_108_1 1 30961
##sequence-region M-dankookense_contig_109_1 1 33520
##sequence-region M-dankookense_contig_110_1 1 20880
##sequence-region M-dankookense_contig_111_1 1 9818
##sequence-region M-dankookense_contig_112_1 1 11914
##sequence-region M-dankookense_contig_113_1 1 4408
##sequence-region M-dankookense_contig_114_1 1 1722
##sequence-region M-dankookense_contig_115_1 1 5549
##sequence-region M-dankookense_contig_116_1 1 15900
##sequence-region M-dankookense_contig_117_1 1 24055
##sequence-region M-dankookense_contig_118_1 1 44147
##sequence-region M-dankookense_contig_119_1 1 16583
##sequence-region M-dankookense_contig_120_1 1 36678
##sequence-region M-dankookense_contig_121_1 1 44976
##sequence-region M-dankookense_contig_122_1 1 18101
##sequence-region M-dankookense_contig_123_1 1 19143
##sequence-region M-dankookense_contig_124_1 1 5910
##sequence-region M-dankookense_contig_125_1 1 40397
##sequence-region M-dankookense_contig_126_1 1 8643
##sequence-region M-dankookense_contig_127_1 1 58227
##sequence-region M-dankookense_contig_128_1 1 27988
##sequence-region M-dankookense_contig_129_1 1 39774
##sequence-region M-dankookense_contig_130_1 1 44170
##sequence-region M-dankookense_contig_131_1 1 3942
##sequence-region M-dankookense_contig_132_1 1 3517
##sequence-region M-dankookense_contig_133_1 1 37336
##sequence-region M-dankookense_contig_134_1 1 5840
##sequence-region M-dankookense_contig_135_1 1 70714
##sequence-region M-dankookense_contig_136_1 1 6796
##sequence-region M-dankookense_contig_137_1 1 15399
##sequence-region M-dankookense_contig_138_1 1 21642
##sequence-region M-dankookense_contig_139_1 1 11711
##sequence-region M-dankookense_contig_140_1 1 4929
##sequence-region M-dankookense_contig_141_1 1 37752
##sequence-region M-dankookense_contig_142_1 1 10591
##sequence-region M-dankookense_contig_143_1 1 18053
##sequence-region M-dankookense_contig_144_1 1 23788
##sequence-region M-dankookense_contig_145_1 1 18705
##sequence-region M-dankookense_contig_146_1 1 14570
##sequence-region M-dankookense_contig_147_1 1 11819
##sequence-region M-dankookense_contig_148_1 1 9191
##sequence-region M-dankookense_contig_149_1 1 17161
##sequence-region M-dankookense_contig_150_1 1 21542
##sequence-region M-dankookense_contig_151_1 1 8741
##sequence-region M-dankookense_contig_152_1 1 32714
##sequence-region M-dankookense_contig_153_1 1 9659
##sequence-region M-dankookense_contig_154_1 1 32803
##sequence-region M-dankookense_contig_155_1 1 22393
##sequence-region M-dankookense_contig_156_1 1 15855
##sequence-region M-dankookense_contig_157_1 1 14001
##sequence-region M-dankookense_contig_158_1 1 4547
##sequence-region M-dankookense_contig_159_1 1 17174
##sequence-region M-dankookense_contig_160_1 1 4908
##sequence-region M-dankookense_contig_161_1 1 5705
##sequence-region M-dankookense_contig_162_1 1 11404
##sequence-region M-dankookense_contig_163_1 1 34955
##sequence-region M-dankookense_contig_164_1 1 22992
##sequence-region M-dankookense_contig_165_1 1 8304
##sequence-region M-dankookense_contig_166_1 1 23442
##sequence-region M-dankookense_contig_167_1 1 29953
##sequence-region M-dankookense_contig_168_1 1 21013
##sequence-region M-dankookense_contig_169_1 1 2741
##sequence-region M-dankookense_contig_170_1 1 6997
##sequence-region M-dankookense_contig_171_1 1 13129
##sequence-region M-dankookense_contig_172_1 1 25320
##sequence-region M-dankookense_contig_173_1 1 7667
##sequence-region M-dankookense_contig_174_1 1 27187
##sequence-region M-dankookense_contig_175_1 1 12777
##sequence-region M-dankookense_contig_176_1 1 20483
##sequence-region M-dankookense_contig_177_1 1 44833
##sequence-region M-dankookense_contig_178_1 1 15201
##sequence-region M-dankookense_contig_179_1 1 5109
##sequence-region M-dankookense_contig_180_1 1 14479
##sequence-region M-dankookense_contig_181_1 1 4479
##sequence-region M-dankookense_contig_182_1 1 15673
##sequence-region M-dankookense_contig_183_1 1 16566
##sequence-region M-dankookense_contig_184_1 1 17981
##sequence-region M-dankookense_contig_185_1 1 5468
##sequence-region M-dankookense_contig_186_1 1 20894
##sequence-region M-dankookense_contig_187_1 1 12988
##sequence-region M-dankookense_contig_188_1 1 15493
##sequence-region M-dankookense_contig_189_1 1 13405
##sequence-region M-dankookense_contig_190_1 1 14188
##sequence-region M-dankookense_contig_191_1 1 31427
##sequence-region M-dankookense_contig_192_1 1 7982
##sequence-region M-dankookense_contig_193_1 1 14018
##sequence-region M-dankookense_contig_194_1 1 20720
##sequence-region M-dankookense_contig_195_1 1 21555
##sequence-region M-dankookense_contig_196_1 1 5958
##sequence-region M-dankookense_contig_197_1 1 1135
##sequence-region M-dankookense_contig_198_1 1 23886
##sequence-region M-dankookense_contig_199_1 1 14631
##sequence-region M-dankookense_contig_200_1 1 10223
##sequence-region M-dankookense_contig_201_1 1 22219
##sequence-region M-dankookense_contig_202_1 1 25769
##sequence-region M-dankookense_contig_203_1 1 15707
##sequence-region M-dankookense_contig_204_1 1 3225
##sequence-region M-dankookense_contig_205_1 1 1427
##sequence-region M-dankookense_contig_206_1 1 13675
##sequence-region M-dankookense_contig_207_1 1 20803
##sequence-region M-dankookense_contig_208_1 1 26384
##sequence-region M-dankookense_contig_209_1 1 1701
##sequence-region M-dankookense_contig_210_1 1 2100
##sequence-region M-dankookense_contig_211_1 1 6463
##sequence-region M-dankookense_contig_212_1 1 3066
##sequence-region M-dankookense_contig_213_1 1 3635
##sequence-region M-dankookense_contig_214_1 1 18302
##sequence-region M-dankookense_contig_215_1 1 31153
##sequence-region M-dankookense_contig_216_1 1 7242
##sequence-region M-dankookense_contig_217_1 1 4569
##sequence-region M-dankookense_contig_218_1 1 6004
##sequence-region M-dankookense_contig_219_1 1 28438
##sequence-region M-dankookense_contig_220_1 1 1914
##sequence-region M-dankookense_contig_221_1 1 4557
##sequence-region M-dankookense_contig_222_1 1 3189
##sequence-region M-dankookense_contig_223_1 1 4943
##sequence-region M-dankookense_contig_224_1 1 3099
##sequence-region M-dankookense_contig_225_1 1 25936
##sequence-region M-dankookense_contig_226_1 1 6350
##sequence-region M-dankookense_contig_227_1 1 1939
##sequence-region M-dankookense_contig_228_1 1 12044
##sequence-region M-dankookense_contig_229_1 1 5643
##sequence-region M-dankookense_contig_230_1 1 1071
##sequence-region M-dankookense_contig_231_1 1 2569
##sequence-region M-dankookense_contig_232_1 1 12940
##sequence-region M-dankookense_contig_233_1 1 7457
##sequence-region M-dankookense_contig_234_1 1 23190
##sequence-region M-dankookense_contig_235_1 1 10402
##sequence-region M-dankookense_contig_236_1 1 7622
##sequence-region M-dankookense_contig_237_1 1 1246
##sequence-region M-dankookense_contig_238_1 1 10670
##sequence-region M-dankookense_contig_239_1 1 4700
##sequence-region M-dankookense_contig_240_1 1 13890
##sequence-region M-dankookense_contig_241_1 1 7161
##sequence-region M-dankookense_contig_242_1 1 1101
##sequence-region M-dankookense_contig_243_1 1 4326
##sequence-region M-dankookense_contig_244_1 1 5885
##sequence-region M-dankookense_contig_245_1 1 6317
##sequence-region M-dankookense_contig_246_1 1 4608
##sequence-region M-dankookense_contig_247_1 1 1258
##sequence-region M-dankookense_contig_248_1 1 4316
##sequence-region M-dankookense_contig_249_1 1 15177
##sequence-region M-dankookense_contig_250_1 1 4306
##sequence-region M-dankookense_contig_251_1 1 4442
##sequence-region M-dankookense_contig_252_1 1 3968
##sequence-region M-dankookense_contig_253_1 1 1890
##sequence-region M-dankookense_contig_254_1 1 9064
##sequence-region M-dankookense_contig_255_1 1 9058
##sequence-region M-dankookense_contig_256_1 1 3996
##sequence-region M-dankookense_contig_257_1 1 7509
##sequence-region M-dankookense_contig_258_1 1 6423
##sequence-region M-dankookense_contig_259_1 1 15805
##sequence-region M-dankookense_contig_260_1 1 9419
##sequence-region M-dankookense_contig_261_1 1 7766
##sequence-region M-dankookense_contig_262_1 1 5254
##sequence-region M-dankookense_contig_263_1 1 3296
##sequence-region M-dankookense_contig_264_1 1 6169
##sequence-region M-dankookense_contig_265_1 1 4837
##sequence-region M-dankookense_contig_266_1 1 1475
##sequence-region M-dankookense_contig_267_1 1 1395
##sequence-region M-dankookense_contig_268_1 1 1596
##sequence-region M-dankookense_contig_269_1 1 6156
##sequence-region M-dankookense_contig_270_1 1 6759
##sequence-region M-dankookense_contig_271_1 1 1489
##sequence-region M-dankookense_contig_272_1 1 1095
##sequence-region M-dankookense_contig_273_1 1 1188
M-dankookense_contig_1_1	Prodigal:002006	CDS	295	2505	.	-	0	ID=IFDJLNFL_00001;eC_number=2.7.13.3;Name=rcsC_1;gene=rcsC_1;inference=ab initio prediction:Prodigal:002006,protein motif:HAMAP:MF_00979;locus_tag=IFDJLNFL_00001;product=Sensor histidine kinase RcsC
M-dankookense_contig_1_1	Prodigal:002006	CDS	2705	3676	.	-	0	ID=IFDJLNFL_00002;inference=ab initio prediction:Prodigal:002006;locus_tag=IFDJLNFL_00002;product=hypothetical protein
M-dankookense_contig_1_1	Prodigal:002006	CDS	3683	4486	.	+	0	ID=IFDJLNFL_00003;eC_number=2.4.1.129;Name=mtgA_1;gene=mtgA_1;inference=ab initio prediction:Prodigal:002006,protein motif:HAMAP:MF_00766;locus_tag=IFDJLNFL_00003;product=Biosynthetic peptidoglycan transglycosylase
M-dankookense_contig_1_1	Prodigal:002006	CDS	4592	5167	.	+	0	ID=IFDJLNFL_00004;inference=ab initio prediction:Prodigal:002006;locus_tag=IFDJLNFL_00004;product=hypothetical protein
M-dankookense_contig_1_1	Prodigal:002006	CDS	5209	6447	.	-	0	ID=IFDJLNFL_00005;eC_number=6.3.4.5;Name=argG;db_xref=COG:COG0137;gene=argG;inference=ab initio prediction:Prodigal:002006,similar to AA sequence:UniProtKB:Q9PHK7;locus_tag=IFDJLNFL_00005;product=Argininosuccinate synthase
M-dankookense_contig_1_1	Prodigal:002006	CDS	6659	7285	.	+	0	ID=IFDJLNFL_00006;eC_number=5.99.1.4;Name=nsaD;gene=nsaD;inference=ab initio prediction:Prodigal:002006,similar to AA sequence:UniProtKB:Q9X9Q7;locus_tag=IFDJLNFL_00006;product=2-hydroxychromene-2-carboxylate isomerase
M-dankookense_contig_1_1	Prodigal:002006	CDS	7337	8029	.	+	0	ID=IFDJLNFL_00007;inference=ab initio prediction:Prodigal:002006;locus_tag=IFDJLNFL_00007;product=hypothetical protein
M-dankookense_contig_1_1	Prodigal:002006	CDS	8205	8339	.	+	0	ID=IFDJLNFL_00008;inference=ab initio prediction:Prodigal:002006;locus_tag=IFDJLNFL_00008;product=hypothetical protein
M-dankookense_contig_1_1	Prodigal:002006	CDS	8749	9321	.	+	0	ID=IFDJLNFL_00009;Name=atpH;db_xref=COG:COG0712;gene=atpH;inference=ab initio prediction:Prodigal:002006,similar to AA sequence:UniProtKB:P72244;locus_tag=IFDJLNFL_00009;product=ATP synthase subunit delta
M-dankookense_contig_1_1	Prodigal:002006	CDS	9379	10908	.	+	0	ID=IFDJLNFL_00010;eC_number=7.1.2.2;Name=atpA;db_xref=COG:COG0056;gene=atpA;inference=ab initio prediction:Prodigal:002006,similar to AA sequence:UniProtKB:P05036;locus_tag=IFDJLNFL_00010;product=ATP synthase subunit alpha
M-dankookense_contig_1_1	Prodigal:002006	CDS	11067	11948	.	+	0	ID=IFDJLNFL_00011;Name=atpG_1;db_xref=COG:COG0224;gene=atpG_1;inference=ab initio prediction:Prodigal:002006,similar to AA sequence:UniProtKB:P72246;locus_tag=IFDJLNFL_00011;product=ATP synthase gamma chain
M-dankookense_contig_1_1	Prodigal:002006	CDS	12008	13468	.	+	0	ID=IFDJLNFL_00012;eC_number=7.1.2.2;Name=atpD;db_xref=COG:COG0055;gene=atpD;inference=ab initio prediction:Prodigal:002006,similar to AA sequence:UniProtKB:A1B8P0;locus_tag=IFDJLNFL_00012;product=ATP synthase subunit beta
M-dankookense_contig_1_1	Prodigal:002006	CDS	13619	14020	.	+	0	ID=IFDJLNFL_00013;Name=atpC;db_xref=COG:COG0355;gene=atpC;inference=ab initio prediction:Prodigal:002006,similar to AA sequence:UniProtKB:A1B8P1;locus_tag=IFDJLNFL_00013;product=ATP synthase epsilon chain
M-dankookense_contig_1_1	Prodigal:002006	CDS	14091	15296	.	-	0	ID=IFDJLNFL_00014;eC_number=2.7.7.72;Name=cca;gene=cca;inference=ab initio prediction:Prodigal:002006,protein motif:HAMAP:MF_01263;locus_tag=IFDJLNFL_00014;product=CCA-adding enzyme
M-dankookense_contig_1_1	Prodigal:002006	CDS	15296	15553	.	-	0	ID=IFDJLNFL_00015;inference=ab initio prediction:Prodigal:002006;locus_tag=IFDJLNFL_00015;product=hypothetical protein
M-dankookense_contig_1_1	Prodigal:002006	CDS	15773	16423	.	-	0	ID=IFDJLNFL_00016;eC_number=3.6.1.-;Name=nudL;gene=nudL;inference=ab initio prediction:Prodigal:002006,protein motif:HAMAP:MF_01592;locus_tag=IFDJLNFL_00016;product=putative Nudix hydrolase NudL
M-dankookense_contig_1_1	Prodigal:002006	CDS	16426	17010	.	-	0	ID=IFDJLNFL_00017;inference=ab initio prediction:Prodigal:002006;locus_tag=IFDJLNFL_00017;product=hypothetical protein
M-dankookense_contig_1_1	Prodigal:002006	CDS	17018	17452	.	-	0	ID=IFDJLNFL_00018;inference=ab initio prediction:Prodigal:002006;locus_tag=IFDJLNFL_00018;product=hypothetical protein
M-dankookense_contig_1_1	Prodigal:002006	CDS	17732	18514	.	-	0	ID=IFDJLNFL_00019;eC_number=3.1.1.88;Name=pytH;gene=pytH;inference=ab initio prediction:Prodigal:002006,similar to AA sequence:UniProtKB:C0LA90;locus_tag=IFDJLNFL_00019;product=Pyrethroid hydrolase
M-dankookense_contig_1_1	Prodigal:002006	CDS	18688	21147	.	-	0	ID=IFDJLNFL_00020;eC_number=3.6.4.13;Name=hrpB;db_xref=COG:COG1643;gene=hrpB;inference=ab initio prediction:Prodigal:002006,similar to AA sequence:UniProtKB:P37024;locus_tag=IFDJLNFL_00020;product=ATP-dependent RNA helicase HrpB
M-dankookense_contig_1_1	Prodigal:002006	CDS	21389	21682	.	+	0	ID=IFDJLNFL_00021;inference=ab initio prediction:Prodigal:002006;locus_tag=IFDJLNFL_00021;product=hypothetical protein
M-dankookense_contig_1_1	Prodigal:002006	CDS	21815	24529	.	+	0	ID=IFDJLNFL_00022;Name=mutS;db_xref=COG:COG0249;gene=mutS;inference=ab initio prediction:Prodigal:002006,similar to AA sequence:UniProtKB:P0A1Y0;locus_tag=IFDJLNFL_00022;product=DNA mismatch repair protein MutS
M-dankookense_contig_1_1	Prodigal:002006	CDS	24629	27973	.	-	0	ID=IFDJLNFL_00023;eC_number=2.7.13.3;Name=rcsC_2;gene=rcsC_2;inference=ab initio prediction:Prodigal:002006,protein motif:HAMAP:MF_00979;locus_tag=IFDJLNFL_00023;product=Sensor histidine kinase RcsC
M-dankookense_contig_1_1	Prodigal:002006	CDS	28393	29157	.	+	0	ID=IFDJLNFL_00024;inference=ab initio prediction:Prodigal:002006;locus_tag=IFDJLNFL_00024;product=hypothetical protein
M-dankookense_contig_1_1	Prodigal:002006	CDS	29323	30477	.	+	0	ID=IFDJLNFL_00025;inference=ab initio prediction:Prodigal:002006;locus_tag=IFDJLNFL_00025;product=hypothetical protein
M-dankookense_contig_1_1	Prodigal:002006	CDS	30474	30800	.	+	0	ID=IFDJLNFL_00026;Name=qacC;gene=qacC;inference=ab initio prediction:Prodigal:002006,similar to AA sequence:UniProtKB:P14319;locus_tag=IFDJLNFL_00026;product=Quaternary ammonium compound-resistance protein QacC
M-dankookense_contig_1_1	Prodigal:002006	CDS	30871	31281	.	-	0	ID=IFDJLNFL_00027;Name=abaQ_1;gene=abaQ_1;inference=ab initio prediction:Prodigal:002006,similar to AA sequence:UniProtKB:P0DPR4;locus_tag=IFDJLNFL_00027;product=Quinolone resistance transporter
M-dankookense_contig_1_1	Prodigal:002006	CDS	31556	31888	.	-	0	ID=IFDJLNFL_00028;inference=ab initio prediction:Prodigal:002006;locus_tag=IFDJLNFL_00028;product=hypothetical protein
M-dankookense_contig_2_1	Aragorn:001002	tRNA	1282	1366	.	+	.	ID=IFDJLNFL_00029;inference=COORDINATES:profile:Aragorn:001002;locus_tag=IFDJLNFL_00029;product=tRNA-Gly(tcc)
M-dankookense_contig_2_1	Prodigal:002006	CDS	1850	2203	.	+	0	ID=IFDJLNFL_00030;inference=ab initio prediction:Prodigal:002006;locus_tag=IFDJLNFL_00030;product=hypothetical protein
M-dankookense_contig_2_1	Prodigal:002006	CDS	2350	3120	.	+	0	ID=IFDJLNFL_00031;inference=ab initio prediction:Prodigal:002006;locus_tag=IFDJLNFL_00031;product=hypothetical protein
M-dankookense_contig_2_1	Prodigal:002006	CDS	3311	4564	.	+	0	ID=IFDJLNFL_00032;eC_number=3.5.1.28;Name=amiC_1;db_xref=COG:COG0860;gene=amiC_1;inference=ab initio prediction:Prodigal:002006,similar to AA sequence:UniProtKB:Q9K0V3;locus_tag=IFDJLNFL_00032;product=N-acetylmuramoyl-L-alanine amidase AmiC
M-dankookense_contig_2_1	Prodigal:002006	CDS	4741	7161	.	+	0	ID=IFDJLNFL_00033;Name=mrcA;db_xref=COG:COG5009;gene=mrcA;inference=ab initio prediction:Prodigal:002006,similar to AA sequence:UniProtKB:O05131;locus_tag=IFDJLNFL_00033;product=Penicillin-binding protein 1A
M-dankookense_contig_2_1	Prodigal:002006	CDS	7360	7635	.	+	0	ID=IFDJLNFL_00034;inference=ab initio prediction:Prodigal:002006;locus_tag=IFDJLNFL_00034;product=hypothetical protein
M-dankookense_contig_2_1	Prodigal:002006	CDS	7632	8024	.	+	0	ID=IFDJLNFL_00035;inference=ab initio prediction:Prodigal:002006;locus_tag=IFDJLNFL_00035;product=hypothetical protein
M-dankookense_contig_2_1	Prodigal:002006	CDS	8376	9056	.	-	0	ID=IFDJLNFL_00036;eC_number=6.3.5.3;Name=purQ;db_xref=COG:COG0047;gene=purQ;inference=ab initio prediction:Prodigal:002006,similar to AA sequence:UniProtKB:P9WHL5;locus_tag=IFDJLNFL_00036;product=Phosphoribosylformylglycinamidine synthase subunit PurQ
M-dankookense_contig_2_1	Prodigal:002006	CDS	9056	9295	.	-	0	ID=IFDJLNFL_00037;eC_number=6.3.5.3;Name=purS;db_xref=COG:COG1828;gene=purS;inference=ab initio prediction:Prodigal:002006,similar to AA sequence:UniProtKB:P12049;locus_tag=IFDJLNFL_00037;product=Phosphoribosylformylglycinamidine synthase subunit PurS
M-dankookense_contig_2_1	Prodigal:002006	CDS	9422	9658	.	-	0	ID=IFDJLNFL_00038;inference=ab initio prediction:Prodigal:002006;locus_tag=IFDJLNFL_00038;product=hypothetical protein
M-dankookense_contig_2_1	Prodigal:002006	CDS	9780	10379	.	-	0	ID=IFDJLNFL_00039;Name=regA;db_xref=COG:COG4567;gene=regA;inference=ab initio prediction:Prodigal:002006,similar to AA sequence:UniProtKB:Q53228;locus_tag=IFDJLNFL_00039;product=Photosynthetic apparatus regulatory protein RegA
M-dankookense_contig_2_1	Prodigal:002006	CDS	10418	11809	.	-	0	ID=IFDJLNFL_00040;eC_number=2.7.13.3;Name=regB;gene=regB;inference=ab initio prediction:Prodigal:002006,similar to AA sequence:UniProtKB:Q3J6C1;locus_tag=IFDJLNFL_00040;product=Sensor histidine kinase RegB
M-dankookense_contig_2_1	Prodigal:002006	CDS	12124	13410	.	+	0	ID=IFDJLNFL_00041;inference=ab initio prediction:Prodigal:002006;locus_tag=IFDJLNFL_00041;product=hypothetical protein
M-dankookense_contig_2_1	Prodigal:002006	CDS	13652	14398	.	+	0	ID=IFDJLNFL_00042;inference=ab initio prediction:Prodigal:002006;locus_tag=IFDJLNFL_00042;product=hypothetical protein
M-dankookense_contig_2_1	Prodigal:002006	CDS	14634	16136	.	+	0	ID=IFDJLNFL_00043;eC_number=5.4.2.2;Name=algC;db_xref=COG:COG1109;gene=algC;inference=ab initio prediction:Prodigal:002006,similar to AA sequence:UniProtKB:P26276;locus_tag=IFDJLNFL_00043;product=Phosphomannomutase/phosphoglucomutase
M-dankookense_contig_2_1	Prodigal:002006	CDS	16157	16648	.	-	0	ID=IFDJLNFL_00044;inference=ab initio prediction:Prodigal:002006;locus_tag=IFDJLNFL_00044;product=hypothetical protein
M-dankookense_contig_2_1	Prodigal:002006	CDS	17027	17191	.	+	0	ID=IFDJLNFL_00045;inference=ab initio prediction:Prodigal:002006;locus_tag=IFDJLNFL_00045;product=hypothetical protein
M-dankookense_contig_2_1	Prodigal:002006	CDS	17393	17899	.	+	0	ID=IFDJLNFL_00046;inference=ab initio prediction:Prodigal:002006;locus_tag=IFDJLNFL_00046;product=hypothetical protein
M-dankookense_contig_2_1	Prodigal:002006	CDS	18179	18913	.	+	0	ID=IFDJLNFL_00047;inference=ab initio prediction:Prodigal:002006;locus_tag=IFDJLNFL_00047;product=hypothetical protein
M-dankookense_contig_2_1	Prodigal:002006	CDS	18913	20442	.	+	0	ID=IFDJLNFL_00048;Name=sctC;gene=sctC;inference=ab initio prediction:Prodigal:002006,protein motif:HAMAP:MF_02219;locus_tag=IFDJLNFL_00048;product=Type 3 secretion system secretin
M-dankookense_contig_2_1	Prodigal:002006	CDS	20520	21239	.	+	0	ID=IFDJLNFL_00049;inference=ab initio prediction:Prodigal:002006;locus_tag=IFDJLNFL_00049;product=hypothetical protein
M-dankookense_contig_2_1	Prodigal:002006	CDS	21294	22538	.	+	0	ID=IFDJLNFL_00050;inference=ab initio prediction:Prodigal:002006,protein motif:HAMAP:MF_02040;locus_tag=IFDJLNFL_00050;product=Iron-sulfur cluster carrier protein
M-dankookense_contig_2_1	Prodigal:002006	CDS	22578	24023	.	+	0	ID=IFDJLNFL_00051;inference=ab initio prediction:Prodigal:002006;locus_tag=IFDJLNFL_00051;product=hypothetical protein
M-dankookense_contig_2_1	Prodigal:002006	CDS	24020	24997	.	+	0	ID=IFDJLNFL_00052;inference=ab initio prediction:Prodigal:002006;locus_tag=IFDJLNFL_00052;product=hypothetical protein
M-dankookense_contig_2_1	Prodigal:002006	CDS	25044	26015	.	+	0	ID=IFDJLNFL_00053;inference=ab initio prediction:Prodigal:002006;locus_tag=IFDJLNFL_00053;product=hypothetical protein
M-dankookense_contig_2_1	Prodigal:002006	CDS	26207	26521	.	+	0	ID=IFDJLNFL_00054;Name=rplU;db_xref=COG:COG0261;gene=rplU;inference=ab initio prediction:Prodigal:002006,similar to AA sequence:UniProtKB:A2RLA4;locus_tag=IFDJLNFL_00054;product=50S ribosomal protein L21
M-dankookense_contig_2_1	Prodigal:002006	CDS	26608	26889	.	+	0	ID=IFDJLNFL_00055;Name=rpmA;db_xref=COG:COG0211;gene=rpmA;inference=ab initio prediction:Prodigal:002006,similar to AA sequence:UniProtKB:Q6NDE9;locus_tag=IFDJLNFL_00055;product=50S ribosomal protein L27
M-dankookense_contig_3_1	Prodigal:002006	CDS	213	1244	.	-	0	ID=IFDJLNFL_00056;eC_number=5.1.1.3;Name=murI;gene=murI;inference=ab initio prediction:Prodigal:002006,protein motif:HAMAP:MF_00258;locus_tag=IFDJLNFL_00056;product=Glutamate racemase
M-dankookense_contig_3_1	Prodigal:002006	CDS	1313	2581	.	+	0	ID=IFDJLNFL_00057;eC_number=1.14.99.50;Name=egtB;gene=egtB;inference=ab initio prediction:Prodigal:002006,protein motif:HAMAP:MF_02035;locus_tag=IFDJLNFL_00057;product=Hercynine oxygenase
M-dankookense_contig_3_1	Prodigal:002006	CDS	2607	3581	.	+	0	ID=IFDJLNFL_00058;eC_number=2.1.1.44;Name=egtD;db_xref=COG:COG4301;gene=egtD;inference=ab initio prediction:Prodigal:002006,similar to AA sequence:UniProtKB:A0R5M8;locus_tag=IFDJLNFL_00058;product=Histidine N-alpha-methyltransferase
M-dankookense_contig_3_1	Prodigal:002006	CDS	3663	3929	.	-	0	ID=IFDJLNFL_00059;inference=ab initio prediction:Prodigal:002006;locus_tag=IFDJLNFL_00059;product=hypothetical protein
M-dankookense_contig_3_1	Prodigal:002006	CDS	4018	6495	.	-	0	ID=IFDJLNFL_00060;Name=clpA;db_xref=COG:COG0542;gene=clpA;inference=ab initio prediction:Prodigal:002006,similar to AA sequence:UniProtKB:P0ABH9;locus_tag=IFDJLNFL_00060;product=ATP-dependent Clp protease ATP-binding subunit ClpA
M-dankookense_contig_3_1	Prodigal:002006	CDS	6517	6924	.	-	0	ID=IFDJLNFL_00061;Name=clpS;gene=clpS;inference=ab initio prediction:Prodigal:002006,protein motif:HAMAP:MF_00302;locus_tag=IFDJLNFL_00061;product=ATP-dependent Clp protease adapter protein ClpS
M-dankookense_contig_3_1	Prodigal:002006	CDS	7110	7484	.	-	0	ID=IFDJLNFL_00062;inference=ab initio prediction:Prodigal:002006;locus_tag=IFDJLNFL_00062;product=hypothetical protein
M-dankookense_contig_3_1	Prodigal:002006	CDS	7718	9202	.	+	0	ID=IFDJLNFL_00063;inference=ab initio prediction:Prodigal:002006;locus_tag=IFDJLNFL_00063;product=hypothetical protein
M-dankookense_contig_3_1	Prodigal:002006	CDS	9329	10045	.	-	0	ID=IFDJLNFL_00064;Name=dnaJ_1;gene=dnaJ_1;inference=ab initio prediction:Prodigal:002006,protein motif:HAMAP:MF_01152;locus_tag=IFDJLNFL_00064;product=Chaperone protein DnaJ
M-dankookense_contig_3_1	Prodigal:002006	CDS	10045	10299	.	-	0	ID=IFDJLNFL_00065;inference=ab initio prediction:Prodigal:002006;locus_tag=IFDJLNFL_00065;product=hypothetical protein
M-dankookense_contig_3_1	Prodigal:002006	CDS	10296	11477	.	-	0	ID=IFDJLNFL_00066;inference=ab initio prediction:Prodigal:002006;locus_tag=IFDJLNFL_00066;product=hypothetical protein
M-dankookense_contig_3_1	Prodigal:002006	CDS	11898	12113	.	+	0	ID=IFDJLNFL_00067;inference=ab initio prediction:Prodigal:002006;locus_tag=IFDJLNFL_00067;product=hypothetical protein
M-dankookense_contig_3_1	Prodigal:002006	CDS	12439	15873	.	-	0	ID=IFDJLNFL_00068;Name=smc_1;gene=smc_1;inference=ab initio prediction:Prodigal:002006,protein motif:HAMAP:MF_01894;locus_tag=IFDJLNFL_00068;product=Chromosome partition protein Smc
M-dankookense_contig_3_1	Prodigal:002006	CDS	16031	16663	.	-	0	ID=IFDJLNFL_00069;inference=ab initio prediction:Prodigal:002006;locus_tag=IFDJLNFL_00069;product=hypothetical protein
M-dankookense_contig_3_1	Prodigal:002006	CDS	16656	18026	.	-	0	ID=IFDJLNFL_00070;inference=ab initio prediction:Prodigal:002006;locus_tag=IFDJLNFL_00070;product=hypothetical protein
M-dankookense_contig_3_1	Prodigal:002006	CDS	18053	18469	.	-	0	ID=IFDJLNFL_00071;inference=ab initio prediction:Prodigal:002006;locus_tag=IFDJLNFL_00071;product=hypothetical protein
M-dankookense_contig_3_1	Prodigal:002006	CDS	18588	18905	.	+	0	ID=IFDJLNFL_00072;inference=ab initio prediction:Prodigal:002006;locus_tag=IFDJLNFL_00072;product=hypothetical protein
M-dankookense_contig_3_1	Prodigal:002006	CDS	18910	19191	.	-	0	ID=IFDJLNFL_00073;inference=ab initio prediction:Prodigal:002006;locus_tag=IFDJLNFL_00073;product=hypothetical protein
M-dankookense_contig_3_1	Prodigal:002006	CDS	19191	19397	.	-	0	ID=IFDJLNFL_00074;inference=ab initio prediction:Prodigal:002006;locus_tag=IFDJLNFL_00074;product=hypothetical protein
M-dankookense_contig_3_1	Prodigal:002006	CDS	19592	20287	.	-	0	ID=IFDJLNFL_00075;Name=phoB;db_xref=COG:COG0745;gene=phoB;inference=ab initio prediction:Prodigal:002006,similar to AA sequence:UniProtKB:P0AFJ5;locus_tag=IFDJLNFL_00075;product=Phosphate regulon transcriptional regulatory protein PhoB
M-dankookense_contig_3_1	Prodigal:002006	CDS	20379	21095	.	-	0	ID=IFDJLNFL_00076;Name=phoU;db_xref=COG:COG0704;gene=phoU;inference=ab initio prediction:Prodigal:002006,similar to AA sequence:UniProtKB:Q51547;locus_tag=IFDJLNFL_00076;product=Phosphate-specific transport system accessory protein PhoU 
M-dankookense_contig_3_1	Prodigal:002006	CDS	21137	21967	.	-	0	ID=IFDJLNFL_00077;eC_number=7.3.2.1;Name=pstB;db_xref=COG:COG1117;gene=pstB;inference=ab initio prediction:Prodigal:002006,similar to AA sequence:UniProtKB:P0AAH0;locus_tag=IFDJLNFL_00077;product=Phosphate import ATP-binding protein PstB
M-dankookense_contig_3_1	Prodigal:002006	CDS	21993	22877	.	-	0	ID=IFDJLNFL_00078;Name=pstA;db_xref=COG:COG0581;gene=pstA;inference=ab initio prediction:Prodigal:002006,similar to AA sequence:UniProtKB:P07654;locus_tag=IFDJLNFL_00078;product=Phosphate transport system permease protein PstA
M-dankookense_contig_3_1	Prodigal:002006	CDS	22889	23866	.	-	0	ID=IFDJLNFL_00079;Name=pstC;db_xref=COG:COG0573;gene=pstC;inference=ab initio prediction:Prodigal:002006,similar to AA sequence:UniProtKB:P0AGH8;locus_tag=IFDJLNFL_00079;product=Phosphate transport system permease protein PstC
M-dankookense_contig_3_1	Prodigal:002006	CDS	24052	25092	.	-	0	ID=IFDJLNFL_00080;Name=pstS;db_xref=COG:COG0226;gene=pstS;inference=ab initio prediction:Prodigal:002006,similar to AA sequence:UniProtKB:P0AG82;locus_tag=IFDJLNFL_00080;product=Phosphate-binding protein PstS
M-dankookense_contig_3_1	Prodigal:002006	CDS	25399	25662	.	+	0	ID=IFDJLNFL_00081;inference=ab initio prediction:Prodigal:002006;locus_tag=IFDJLNFL_00081;product=hypothetical protein
M-dankookense_contig_3_1	Prodigal:002006	CDS	25693	25890	.	-	0	ID=IFDJLNFL_00082;inference=ab initio prediction:Prodigal:002006;locus_tag=IFDJLNFL_00082;product=hypothetical protein
M-dankookense_contig_3_1	Prodigal:002006	CDS	26010	27683	.	-	0	ID=IFDJLNFL_00083;Name=recN;db_xref=COG:COG0497;gene=recN;inference=ab initio prediction:Prodigal:002006,similar to AA sequence:UniProtKB:P05824;locus_tag=IFDJLNFL_00083;product=DNA repair protein RecN
M-dankookense_contig_3_1	Prodigal:002006	CDS	27817	28944	.	-	0	ID=IFDJLNFL_00084;inference=ab initio prediction:Prodigal:002006;locus_tag=IFDJLNFL_00084;product=hypothetical protein
M-dankookense_contig_3_1	Prodigal:002006	CDS	28956	29813	.	-	0	ID=IFDJLNFL_00085;eC_number=2.3.1.89;Name=dapH_1;gene=dapH_1;inference=ab initio prediction:Prodigal:002006,protein motif:HAMAP:MF_01691;locus_tag=IFDJLNFL_00085;product=2%2C3%2C4%2C5-tetrahydropyridine-2%2C6-dicarboxylate N-acetyltransferase
M-dankookense_contig_3_1	Prodigal:002006	CDS	30009	30881	.	-	0	ID=IFDJLNFL_00086;Name=bamD;db_xref=COG:COG4105;gene=bamD;inference=ab initio prediction:Prodigal:002006,similar to AA sequence:UniProtKB:Q9K0B1;locus_tag=IFDJLNFL_00086;product=Outer membrane protein assembly factor BamD
M-dankookense_contig_3_1	Prodigal:002006	CDS	31111	32058	.	-	0	ID=IFDJLNFL_00087;eC_number=3.5.1.108;Name=lpxC;db_xref=COG:COG0774;gene=lpxC;inference=ab initio prediction:Prodigal:002006,similar to AA sequence:UniProtKB:P0A725;locus_tag=IFDJLNFL_00087;product=UDP-3-O-acyl-N-acetylglucosamine deacetylase
M-dankookense_contig_3_1	Prodigal:002006	CDS	32463	34220	.	-	0	ID=IFDJLNFL_00088;Name=ftsZ;gene=ftsZ;inference=ab initio prediction:Prodigal:002006,protein motif:HAMAP:MF_00909;locus_tag=IFDJLNFL_00088;product=Cell division protein FtsZ
M-dankookense_contig_3_1	Prodigal:002006	CDS	34313	35635	.	-	0	ID=IFDJLNFL_00089;Name=ftsA;db_xref=COG:COG0849;gene=ftsA;inference=ab initio prediction:Prodigal:002006,similar to AA sequence:UniProtKB:Q9K0X8;locus_tag=IFDJLNFL_00089;product=Cell division protein FtsA
M-dankookense_contig_3_1	Prodigal:002006	CDS	35695	36627	.	-	0	ID=IFDJLNFL_00090;Name=ftsQ;gene=ftsQ;inference=ab initio prediction:Prodigal:002006,protein motif:HAMAP:MF_00911;locus_tag=IFDJLNFL_00090;product=Cell division protein FtsQ
M-dankookense_contig_3_1	Prodigal:002006	CDS	36594	37517	.	-	0	ID=IFDJLNFL_00091;eC_number=6.3.2.4;Name=ddlB;db_xref=COG:COG1181;gene=ddlB;inference=ab initio prediction:Prodigal:002006,similar to AA sequence:UniProtKB:P07862;locus_tag=IFDJLNFL_00091;product=D-alanine--D-alanine ligase B
M-dankookense_contig_3_1	Prodigal:002006	CDS	37553	38476	.	-	0	ID=IFDJLNFL_00092;eC_number=1.3.1.98;Name=murB;db_xref=COG:COG0812;gene=murB;inference=ab initio prediction:Prodigal:002006,similar to AA sequence:UniProtKB:Q65JX9;locus_tag=IFDJLNFL_00092;product=UDP-N-acetylenolpyruvoylglucosamine reductase
M-dankookense_contig_3_1	Prodigal:002006	CDS	38524	38781	.	+	0	ID=IFDJLNFL_00093;inference=ab initio prediction:Prodigal:002006;locus_tag=IFDJLNFL_00093;product=hypothetical protein
M-dankookense_contig_3_1	Prodigal:002006	CDS	38792	39175	.	+	0	ID=IFDJLNFL_00094;inference=ab initio prediction:Prodigal:002006;locus_tag=IFDJLNFL_00094;product=hypothetical protein
M-dankookense_contig_3_1	Prodigal:002006	CDS	39192	40598	.	-	0	ID=IFDJLNFL_00095;eC_number=6.3.2.8;Name=murC;db_xref=COG:COG0773;gene=murC;inference=ab initio prediction:Prodigal:002006,similar to AA sequence:UniProtKB:Q9HW02;locus_tag=IFDJLNFL_00095;product=UDP-N-acetylmuramate--L-alanine ligase
M-dankookense_contig_3_1	Prodigal:002006	CDS	40659	41768	.	-	0	ID=IFDJLNFL_00096;eC_number=2.4.1.227;Name=murG_1;db_xref=COG:COG0707;gene=murG_1;inference=ab initio prediction:Prodigal:002006,similar to AA sequence:UniProtKB:Q9HW01;locus_tag=IFDJLNFL_00096;product=UDP-N-acetylglucosamine--N-acetylmuramyl-(pentapeptide) pyrophosphoryl-undecaprenol N-acetylglucosamine transferase
M-dankookense_contig_3_1	Prodigal:002006	CDS	41765	42931	.	-	0	ID=IFDJLNFL_00097;eC_number=2.4.1.129;Name=ftsW;gene=ftsW;inference=ab initio prediction:Prodigal:002006,similar to AA sequence:UniProtKB:B8H092;locus_tag=IFDJLNFL_00097;product=putative peptidoglycan glycosyltransferase FtsW
M-dankookense_contig_3_1	Prodigal:002006	CDS	43184	44659	.	+	0	ID=IFDJLNFL_00098;Name=bdlA_1;db_xref=COG:COG0840;gene=bdlA_1;inference=ab initio prediction:Prodigal:002006,similar to AA sequence:UniProtKB:Q9I3S1;locus_tag=IFDJLNFL_00098;product=Biofilm dispersion protein BdlA
M-dankookense_contig_3_1	Prodigal:002006	CDS	44878	47157	.	-	0	ID=IFDJLNFL_00099;eC_number=2.4.1.18;Name=glgB;db_xref=COG:COG0296;gene=glgB;inference=ab initio prediction:Prodigal:002006,similar to AA sequence:UniProtKB:P07762;locus_tag=IFDJLNFL_00099;product=1%2C4-alpha-glucan branching enzyme GlgB
M-dankookense_contig_3_1	Prodigal:002006	CDS	47158	50418	.	-	0	ID=IFDJLNFL_00100;eC_number=2.7.1.8;inference=ab initio prediction:Prodigal:002006,protein motif:HAMAP:MF_02218;locus_tag=IFDJLNFL_00100;product=Glucosamine kinase
M-dankookense_contig_3_1	Prodigal:002006	CDS	50569	53952	.	-	0	ID=IFDJLNFL_00101;eC_number=2.4.99.16;Name=glgE;gene=glgE;inference=ab initio prediction:Prodigal:002006,protein motif:HAMAP:MF_02124;locus_tag=IFDJLNFL_00101;product=Alpha-1%2C4-glucan:maltose-1-phosphate maltosyltransferase
M-dankookense_contig_3_1	Prodigal:002006	CDS	54049	58947	.	-	0	ID=IFDJLNFL_00102;inference=ab initio prediction:Prodigal:002006;locus_tag=IFDJLNFL_00102;product=hypothetical protein
M-dankookense_contig_3_1	Prodigal:002006	CDS	58944	60749	.	-	0	ID=IFDJLNFL_00103;eC_number=3.2.1.141;Name=treZ;db_xref=COG:COG0296;gene=treZ;inference=ab initio prediction:Prodigal:002006,similar to AA sequence:UniProtKB:Q9RX51;locus_tag=IFDJLNFL_00103;product=Malto-oligosyltrehalose trehalohydrolase
M-dankookense_contig_3_1	Prodigal:002006	CDS	60913	63024	.	-	0	ID=IFDJLNFL_00104;eC_number=3.2.1.-;Name=glgX_1;db_xref=COG:COG1523;gene=glgX_1;inference=ab initio prediction:Prodigal:002006,similar to AA sequence:UniProtKB:P9WQ25;locus_tag=IFDJLNFL_00104;product=Glycogen operon protein GlgX 
M-dankookense_contig_3_1	Prodigal:002006	CDS	63059	64480	.	-	0	ID=IFDJLNFL_00105;eC_number=2.4.1.15;Name=otsA;db_xref=COG:COG0380;gene=otsA;inference=ab initio prediction:Prodigal:002006,similar to AA sequence:UniProtKB:P31677;locus_tag=IFDJLNFL_00105;product=Trehalose-6-phosphate synthase
M-dankookense_contig_3_1	Prodigal:002006	CDS	65052	65555	.	+	0	ID=IFDJLNFL_00106;inference=ab initio prediction:Prodigal:002006;locus_tag=IFDJLNFL_00106;product=hypothetical protein
M-dankookense_contig_3_1	Prodigal:002006	CDS	65564	65977	.	+	0	ID=IFDJLNFL_00107;inference=ab initio prediction:Prodigal:002006;locus_tag=IFDJLNFL_00107;product=hypothetical protein
M-dankookense_contig_3_1	Prodigal:002006	CDS	65974	66354	.	+	0	ID=IFDJLNFL_00108;inference=ab initio prediction:Prodigal:002006;locus_tag=IFDJLNFL_00108;product=hypothetical protein
M-dankookense_contig_3_1	Prodigal:002006	CDS	66389	67198	.	+	0	ID=IFDJLNFL_00109;inference=ab initio prediction:Prodigal:002006;locus_tag=IFDJLNFL_00109;product=hypothetical protein
M-dankookense_contig_3_1	Prodigal:002006	CDS	67426	68496	.	+	0	ID=IFDJLNFL_00110;eC_number=3.-.-.-;Name=uvsE;gene=uvsE;inference=ab initio prediction:Prodigal:002006,protein motif:HAMAP:MF_00606;locus_tag=IFDJLNFL_00110;product=UV DNA damage endonuclease
M-dankookense_contig_3_1	Prodigal:002006	CDS	68535	69086	.	+	0	ID=IFDJLNFL_00111;inference=ab initio prediction:Prodigal:002006;locus_tag=IFDJLNFL_00111;product=hypothetical protein
M-dankookense_contig_3_1	Prodigal:002006	CDS	69176	69400	.	+	0	ID=IFDJLNFL_00112;inference=ab initio prediction:Prodigal:002006;locus_tag=IFDJLNFL_00112;product=hypothetical protein
M-dankookense_contig_3_1	Prodigal:002006	CDS	69559	71058	.	+	0	ID=IFDJLNFL_00113;inference=ab initio prediction:Prodigal:002006;locus_tag=IFDJLNFL_00113;product=hypothetical protein
M-dankookense_contig_3_1	Prodigal:002006	CDS	71197	73164	.	+	0	ID=IFDJLNFL_00114;inference=ab initio prediction:Prodigal:002006;locus_tag=IFDJLNFL_00114;product=hypothetical protein
M-dankookense_contig_3_1	Prodigal:002006	CDS	73241	74029	.	+	0	ID=IFDJLNFL_00115;eC_number=3.1.3.15;Name=hisN;db_xref=COG:COG0483;gene=hisN;inference=ab initio prediction:Prodigal:002006,similar to AA sequence:UniProtKB:Q8NS80;locus_tag=IFDJLNFL_00115;product=Histidinol-phosphatase
M-dankookense_contig_3_1	Prodigal:002006	CDS	74085	75236	.	+	0	ID=IFDJLNFL_00116;inference=ab initio prediction:Prodigal:002006;locus_tag=IFDJLNFL_00116;product=hypothetical protein
M-dankookense_contig_3_1	Prodigal:002006	CDS	75378	76823	.	+	0	ID=IFDJLNFL_00117;Name=ycjX;db_xref=COG:COG3106;gene=ycjX;inference=ab initio prediction:Prodigal:002006,similar to AA sequence:UniProtKB:P76046;locus_tag=IFDJLNFL_00117;product=putative protein YcjX
M-dankookense_contig_3_1	Prodigal:002006	CDS	76843	77871	.	+	0	ID=IFDJLNFL_00118;inference=ab initio prediction:Prodigal:002006;locus_tag=IFDJLNFL_00118;product=hypothetical protein
M-dankookense_contig_3_1	Prodigal:002006	CDS	78011	79300	.	-	0	ID=IFDJLNFL_00119;eC_number=6.3.4.21;Name=pncB;db_xref=COG:COG1488;gene=pncB;inference=ab initio prediction:Prodigal:002006,similar to AA sequence:UniProtKB:Q8UIS9;locus_tag=IFDJLNFL_00119;product=Nicotinate phosphoribosyltransferase
M-dankookense_contig_3_1	Prodigal:002006	CDS	79437	79940	.	-	0	ID=IFDJLNFL_00120;eC_number=1.4.3.5;Name=pdxH_1;gene=pdxH_1;inference=ab initio prediction:Prodigal:002006,protein motif:HAMAP:MF_01629;locus_tag=IFDJLNFL_00120;product=Pyridoxine/pyridoxamine 5'-phosphate oxidase
M-dankookense_contig_3_1	Prodigal:002006	CDS	80105	80389	.	+	0	ID=IFDJLNFL_00121;inference=ab initio prediction:Prodigal:002006;locus_tag=IFDJLNFL_00121;product=hypothetical protein
M-dankookense_contig_3_1	Prodigal:002006	CDS	80491	81624	.	+	0	ID=IFDJLNFL_00122;inference=ab initio prediction:Prodigal:002006,protein motif:HAMAP:MF_02040;locus_tag=IFDJLNFL_00122;product=Iron-sulfur cluster carrier protein
M-dankookense_contig_3_1	Prodigal:002006	CDS	81632	82246	.	+	0	ID=IFDJLNFL_00123;eC_number=2.7.7.77;Name=mobA;db_xref=COG:COG0746;gene=mobA;inference=ab initio prediction:Prodigal:002006,similar to AA sequence:UniProtKB:P32173;locus_tag=IFDJLNFL_00123;product=Molybdenum cofactor guanylyltransferase
M-dankookense_contig_3_1	Prodigal:002006	CDS	82924	84054	.	-	0	ID=IFDJLNFL_00124;eC_number=1.6.99.1;Name=namA_1;db_xref=COG:COG1902;gene=namA_1;inference=ab initio prediction:Prodigal:002006,similar to AA sequence:UniProtKB:Q5KXG9;locus_tag=IFDJLNFL_00124;product=NADPH dehydrogenase
M-dankookense_contig_3_1	Prodigal:002006	CDS	84177	86099	.	-	0	ID=IFDJLNFL_00125;eC_number=6.2.1.1;Name=acsA_1;db_xref=COG:COG0365;gene=acsA_1;inference=ab initio prediction:Prodigal:002006,similar to AA sequence:UniProtKB:Q89WV5;locus_tag=IFDJLNFL_00125;product=Acetyl-coenzyme A synthetase
M-dankookense_contig_3_1	Prodigal:002006	CDS	86248	86430	.	-	0	ID=IFDJLNFL_00126;inference=ab initio prediction:Prodigal:002006;locus_tag=IFDJLNFL_00126;product=hypothetical protein
M-dankookense_contig_3_1	Prodigal:002006	CDS	86603	86848	.	+	0	ID=IFDJLNFL_00127;inference=ab initio prediction:Prodigal:002006;locus_tag=IFDJLNFL_00127;product=hypothetical protein
M-dankookense_contig_3_1	Prodigal:002006	CDS	86959	87462	.	+	0	ID=IFDJLNFL_00128;eC_number=5.4.99.18;Name=purE;db_xref=COG:COG0041;gene=purE;inference=ab initio prediction:Prodigal:002006,similar to AA sequence:UniProtKB:P0AG18;locus_tag=IFDJLNFL_00128;product=N5-carboxyaminoimidazole ribonucleotide mutase
M-dankookense_contig_3_1	Prodigal:002006	CDS	87459	88556	.	+	0	ID=IFDJLNFL_00129;eC_number=6.3.4.18;Name=purK;gene=purK;inference=ab initio prediction:Prodigal:002006,similar to AA sequence:UniProtKB:Q7A695;locus_tag=IFDJLNFL_00129;product=N5-carboxyaminoimidazole ribonucleotide synthase
M-dankookense_contig_3_1	Prodigal:002006	CDS	88918	89790	.	+	0	ID=IFDJLNFL_00130;Name=lapB_1;gene=lapB_1;inference=ab initio prediction:Prodigal:002006,protein motif:HAMAP:MF_00994;locus_tag=IFDJLNFL_00130;product=Lipopolysaccharide assembly protein B
M-dankookense_contig_3_1	Prodigal:002006	CDS	89832	90683	.	-	0	ID=IFDJLNFL_00131;inference=ab initio prediction:Prodigal:002006;locus_tag=IFDJLNFL_00131;product=hypothetical protein
M-dankookense_contig_3_1	Prodigal:002006	CDS	90680	91921	.	-	0	ID=IFDJLNFL_00132;inference=ab initio prediction:Prodigal:002006;locus_tag=IFDJLNFL_00132;product=hypothetical protein
M-dankookense_contig_3_1	Prodigal:002006	CDS	92034	93923	.	-	0	ID=IFDJLNFL_00133;inference=ab initio prediction:Prodigal:002006;locus_tag=IFDJLNFL_00133;product=hypothetical protein
M-dankookense_contig_3_1	Prodigal:002006	CDS	93920	94651	.	-	0	ID=IFDJLNFL_00134;inference=ab initio prediction:Prodigal:002006;locus_tag=IFDJLNFL_00134;product=hypothetical protein
M-dankookense_contig_3_1	Prodigal:002006	CDS	94690	95679	.	-	0	ID=IFDJLNFL_00135;eC_number=1.1.1.281;Name=rmd;db_xref=COG:COG1089;gene=rmd;inference=ab initio prediction:Prodigal:002006,similar to AA sequence:UniProtKB:Q9HTB6;locus_tag=IFDJLNFL_00135;product=GDP-6-deoxy-D-mannose reductase
M-dankookense_contig_3_1	Prodigal:002006	CDS	95676	96659	.	-	0	ID=IFDJLNFL_00136;eC_number=4.2.1.47;Name=gmd_1;db_xref=COG:COG1089;gene=gmd_1;inference=ab initio prediction:Prodigal:002006,similar to AA sequence:UniProtKB:Q51366;locus_tag=IFDJLNFL_00136;product=GDP-mannose 4%2C6-dehydratase
M-dankookense_contig_3_1	Prodigal:002006	CDS	96876	97109	.	-	0	ID=IFDJLNFL_00137;inference=ab initio prediction:Prodigal:002006;locus_tag=IFDJLNFL_00137;product=hypothetical protein
M-dankookense_contig_3_1	Prodigal:002006	CDS	97250	98806	.	+	0	ID=IFDJLNFL_00138;eC_number=6.3.5.2;Name=guaA;db_xref=COG:COG0518;gene=guaA;inference=ab initio prediction:Prodigal:002006,similar to AA sequence:UniProtKB:P04079;locus_tag=IFDJLNFL_00138;product=GMP synthase [glutamine-hydrolyzing]
M-dankookense_contig_3_1	Prodigal:002006	CDS	98913	100256	.	-	0	ID=IFDJLNFL_00139;eC_number=2.1.1.176;Name=rsmB_1;gene=rsmB_1;inference=ab initio prediction:Prodigal:002006,protein motif:HAMAP:MF_01856;locus_tag=IFDJLNFL_00139;product=Ribosomal RNA small subunit methyltransferase B
M-dankookense_contig_3_1	Prodigal:002006	CDS	100346	100516	.	+	0	ID=IFDJLNFL_00140;inference=ab initio prediction:Prodigal:002006;locus_tag=IFDJLNFL_00140;product=hypothetical protein
M-dankookense_contig_3_1	Prodigal:002006	CDS	100510	101457	.	-	0	ID=IFDJLNFL_00141;inference=ab initio prediction:Prodigal:002006;locus_tag=IFDJLNFL_00141;product=hypothetical protein
M-dankookense_contig_3_1	Prodigal:002006	CDS	101537	103030	.	-	0	ID=IFDJLNFL_00142;eC_number=1.1.1.205;Name=guaB;db_xref=COG:COG0516;gene=guaB;inference=ab initio prediction:Prodigal:002006,similar to AA sequence:UniProtKB:P0C0H6;locus_tag=IFDJLNFL_00142;product=Inosine-5'-monophosphate dehydrogenase
M-dankookense_contig_3_1	Prodigal:002006	CDS	103215	104102	.	-	0	ID=IFDJLNFL_00143;inference=ab initio prediction:Prodigal:002006;locus_tag=IFDJLNFL_00143;product=hypothetical protein
M-dankookense_contig_3_1	Prodigal:002006	CDS	104363	105784	.	+	0	ID=IFDJLNFL_00144;Name=hsrA;gene=hsrA;inference=ab initio prediction:Prodigal:002006,similar to AA sequence:UniProtKB:P31474;locus_tag=IFDJLNFL_00144;product=putative transport protein HsrA
M-dankookense_contig_3_1	Prodigal:002006	CDS	105845	106345	.	-	0	ID=IFDJLNFL_00145;inference=ab initio prediction:Prodigal:002006;locus_tag=IFDJLNFL_00145;product=hypothetical protein
M-dankookense_contig_3_1	Prodigal:002006	CDS	106434	107210	.	-	0	ID=IFDJLNFL_00146;Name=bcr;gene=bcr;inference=ab initio prediction:Prodigal:002006,similar to AA sequence:UniProtKB:P28246;locus_tag=IFDJLNFL_00146;product=Bicyclomycin resistance protein
M-dankookense_contig_4_1	Prodigal:002006	CDS	50	715	.	+	0	ID=IFDJLNFL_00147;inference=ab initio prediction:Prodigal:002006;locus_tag=IFDJLNFL_00147;product=hypothetical protein
M-dankookense_contig_4_1	Prodigal:002006	CDS	693	1007	.	-	0	ID=IFDJLNFL_00148;inference=ab initio prediction:Prodigal:002006;locus_tag=IFDJLNFL_00148;product=hypothetical protein
M-dankookense_contig_4_1	Prodigal:002006	CDS	1365	1733	.	+	0	ID=IFDJLNFL_00149;inference=ab initio prediction:Prodigal:002006;locus_tag=IFDJLNFL_00149;product=hypothetical protein
M-dankookense_contig_4_1	Prodigal:002006	CDS	1777	4161	.	+	0	ID=IFDJLNFL_00150;Name=btuB_1;gene=btuB_1;inference=ab initio prediction:Prodigal:002006,protein motif:HAMAP:MF_01531;locus_tag=IFDJLNFL_00150;product=Vitamin B12 transporter BtuB
M-dankookense_contig_4_1	Prodigal:002006	CDS	4363	4548	.	+	0	ID=IFDJLNFL_00151;inference=ab initio prediction:Prodigal:002006;locus_tag=IFDJLNFL_00151;product=hypothetical protein
M-dankookense_contig_4_1	Prodigal:002006	CDS	4545	4772	.	+	0	ID=IFDJLNFL_00152;inference=ab initio prediction:Prodigal:002006;locus_tag=IFDJLNFL_00152;product=hypothetical protein
M-dankookense_contig_4_1	Prodigal:002006	CDS	4831	7005	.	-	0	ID=IFDJLNFL_00153;inference=ab initio prediction:Prodigal:002006;locus_tag=IFDJLNFL_00153;product=hypothetical protein
M-dankookense_contig_4_1	Prodigal:002006	CDS	7007	7966	.	-	0	ID=IFDJLNFL_00154;inference=ab initio prediction:Prodigal:002006;locus_tag=IFDJLNFL_00154;product=hypothetical protein
M-dankookense_contig_4_1	Prodigal:002006	CDS	8008	8685	.	-	0	ID=IFDJLNFL_00155;inference=ab initio prediction:Prodigal:002006;locus_tag=IFDJLNFL_00155;product=hypothetical protein
M-dankookense_contig_4_1	Aragorn:001002	tRNA	9454	9543	.	-	.	ID=IFDJLNFL_00156;inference=COORDINATES:profile:Aragorn:001002;locus_tag=IFDJLNFL_00156;product=tRNA-Ser(tga)
M-dankookense_contig_4_1	Prodigal:002006	CDS	9794	11074	.	+	0	ID=IFDJLNFL_00157;inference=ab initio prediction:Prodigal:002006;locus_tag=IFDJLNFL_00157;product=hypothetical protein
M-dankookense_contig_4_1	Prodigal:002006	CDS	11055	11699	.	+	0	ID=IFDJLNFL_00158;inference=ab initio prediction:Prodigal:002006;locus_tag=IFDJLNFL_00158;product=hypothetical protein
M-dankookense_contig_4_1	Prodigal:002006	CDS	11709	12935	.	-	0	ID=IFDJLNFL_00159;inference=ab initio prediction:Prodigal:002006;locus_tag=IFDJLNFL_00159;product=hypothetical protein
M-dankookense_contig_4_1	Prodigal:002006	CDS	13040	13795	.	+	0	ID=IFDJLNFL_00160;Name=nimR;gene=nimR;inference=ab initio prediction:Prodigal:002006,similar to AA sequence:UniProtKB:P76241;locus_tag=IFDJLNFL_00160;product=HTH-type transcriptional regulator NimR
M-dankookense_contig_4_1	Prodigal:002006	CDS	14149	15213	.	+	0	ID=IFDJLNFL_00161;inference=ab initio prediction:Prodigal:002006;locus_tag=IFDJLNFL_00161;product=hypothetical protein
M-dankookense_contig_4_1	Prodigal:002006	CDS	15260	16741	.	-	0	ID=IFDJLNFL_00162;inference=ab initio prediction:Prodigal:002006;locus_tag=IFDJLNFL_00162;product=hypothetical protein
M-dankookense_contig_4_1	Aragorn:001002	tRNA	17013	17089	.	-	.	ID=IFDJLNFL_00163;inference=COORDINATES:profile:Aragorn:001002;locus_tag=IFDJLNFL_00163;product=tRNA-Pro(cgg)
M-dankookense_contig_4_1	Prodigal:002006	CDS	17190	17921	.	-	0	ID=IFDJLNFL_00164;eC_number=2.7.8.7;Name=sfp;db_xref=COG:COG2091;gene=sfp;inference=ab initio prediction:Prodigal:002006,similar to AA sequence:UniProtKB:P39135;locus_tag=IFDJLNFL_00164;product=4'-phosphopantetheinyl transferase Sfp
M-dankookense_contig_4_1	Prodigal:002006	CDS	18121	20613	.	+	0	ID=IFDJLNFL_00165;eC_number=6.5.1.2;Name=ligA;gene=ligA;inference=ab initio prediction:Prodigal:002006,protein motif:HAMAP:MF_01588;locus_tag=IFDJLNFL_00165;product=DNA ligase
M-dankookense_contig_4_1	Prodigal:002006	CDS	20662	20919	.	-	0	ID=IFDJLNFL_00166;inference=ab initio prediction:Prodigal:002006;locus_tag=IFDJLNFL_00166;product=hypothetical protein
M-dankookense_contig_4_1	Prodigal:002006	CDS	22275	22556	.	+	0	ID=IFDJLNFL_00167;inference=ab initio prediction:Prodigal:002006;locus_tag=IFDJLNFL_00167;product=hypothetical protein
M-dankookense_contig_4_1	Prodigal:002006	CDS	22644	23792	.	-	0	ID=IFDJLNFL_00168;inference=ab initio prediction:Prodigal:002006;locus_tag=IFDJLNFL_00168;product=hypothetical protein
M-dankookense_contig_4_1	Prodigal:002006	CDS	23789	25129	.	-	0	ID=IFDJLNFL_00169;inference=ab initio prediction:Prodigal:002006;locus_tag=IFDJLNFL_00169;product=hypothetical protein
M-dankookense_contig_4_1	Prodigal:002006	CDS	25189	26148	.	-	0	ID=IFDJLNFL_00170;inference=ab initio prediction:Prodigal:002006;locus_tag=IFDJLNFL_00170;product=hypothetical protein
M-dankookense_contig_4_1	Prodigal:002006	CDS	26115	27206	.	-	0	ID=IFDJLNFL_00171;inference=ab initio prediction:Prodigal:002006;locus_tag=IFDJLNFL_00171;product=hypothetical protein
M-dankookense_contig_4_1	Prodigal:002006	CDS	27438	27701	.	+	0	ID=IFDJLNFL_00172;inference=ab initio prediction:Prodigal:002006;locus_tag=IFDJLNFL_00172;product=hypothetical protein
M-dankookense_contig_4_1	Prodigal:002006	CDS	27812	28135	.	+	0	ID=IFDJLNFL_00173;inference=ab initio prediction:Prodigal:002006;locus_tag=IFDJLNFL_00173;product=hypothetical protein
M-dankookense_contig_4_1	Prodigal:002006	CDS	28151	30019	.	-	0	ID=IFDJLNFL_00174;Name=ybaL;db_xref=COG:COG1226;gene=ybaL;inference=ab initio prediction:Prodigal:002006,similar to AA sequence:UniProtKB:P39830;locus_tag=IFDJLNFL_00174;product=Putative cation/proton antiporter YbaL
M-dankookense_contig_4_1	Prodigal:002006	CDS	30296	31444	.	+	0	ID=IFDJLNFL_00175;inference=ab initio prediction:Prodigal:002006;locus_tag=IFDJLNFL_00175;product=hypothetical protein
M-dankookense_contig_4_1	Prodigal:002006	CDS	31652	33769	.	+	0	ID=IFDJLNFL_00176;Name=cntO_1;gene=cntO_1;inference=ab initio prediction:Prodigal:002006,similar to AA sequence:UniProtKB:A0A0H2ZI93;locus_tag=IFDJLNFL_00176;product=Metal-pseudopaline receptor CntO
M-dankookense_contig_4_1	Prodigal:002006	CDS	33778	34965	.	+	0	ID=IFDJLNFL_00177;inference=ab initio prediction:Prodigal:002006;locus_tag=IFDJLNFL_00177;product=hypothetical protein
M-dankookense_contig_4_1	Prodigal:002006	CDS	35055	38225	.	+	0	ID=IFDJLNFL_00178;eC_number=3.1.-.-;Name=xni;gene=xni;inference=ab initio prediction:Prodigal:002006,protein motif:HAMAP:MF_01192;locus_tag=IFDJLNFL_00178;product=Flap endonuclease Xni
M-dankookense_contig_4_1	Prodigal:002006	CDS	38377	39450	.	+	0	ID=IFDJLNFL_00179;eC_number=2.4.1.291;Name=pglJ;db_xref=COG:COG0438;gene=pglJ;inference=ab initio prediction:Prodigal:002006,similar to AA sequence:UniProtKB:Q0P9C7;locus_tag=IFDJLNFL_00179;product=N-acetylgalactosamine-N%2CN'-diacetylbacillosaminyl-diphospho-undecaprenol 4-alpha-N-acetylgalactosaminyltransferase
M-dankookense_contig_4_1	Prodigal:002006	CDS	39597	40814	.	-	0	ID=IFDJLNFL_00180;inference=ab initio prediction:Prodigal:002006;locus_tag=IFDJLNFL_00180;product=hypothetical protein
M-dankookense_contig_4_1	Prodigal:002006	CDS	40826	41956	.	-	0	ID=IFDJLNFL_00181;eC_number=2.4.1.250;Name=mshA_1;gene=mshA_1;inference=ab initio prediction:Prodigal:002006,protein motif:HAMAP:MF_01695;locus_tag=IFDJLNFL_00181;product=D-inositol-3-phosphate glycosyltransferase
M-dankookense_contig_4_1	Prodigal:002006	CDS	41985	43493	.	-	0	ID=IFDJLNFL_00182;Name=smc_2;gene=smc_2;inference=ab initio prediction:Prodigal:002006,protein motif:HAMAP:MF_01894;locus_tag=IFDJLNFL_00182;product=Chromosome partition protein Smc
M-dankookense_contig_4_1	Prodigal:002006	CDS	43884	44834	.	+	0	ID=IFDJLNFL_00183;inference=ab initio prediction:Prodigal:002006;locus_tag=IFDJLNFL_00183;product=hypothetical protein
M-dankookense_contig_4_1	Prodigal:002006	CDS	44845	46011	.	+	0	ID=IFDJLNFL_00184;inference=ab initio prediction:Prodigal:002006;locus_tag=IFDJLNFL_00184;product=hypothetical protein
M-dankookense_contig_4_1	Prodigal:002006	CDS	46116	47537	.	-	0	ID=IFDJLNFL_00185;inference=ab initio prediction:Prodigal:002006;locus_tag=IFDJLNFL_00185;product=hypothetical protein
M-dankookense_contig_4_1	Prodigal:002006	CDS	47850	51383	.	+	0	ID=IFDJLNFL_00186;inference=ab initio prediction:Prodigal:002006;locus_tag=IFDJLNFL_00186;product=hypothetical protein
M-dankookense_contig_4_1	Prodigal:002006	CDS	51626	52711	.	+	0	ID=IFDJLNFL_00187;inference=ab initio prediction:Prodigal:002006;locus_tag=IFDJLNFL_00187;product=hypothetical protein
M-dankookense_contig_4_1	Prodigal:002006	CDS	52760	53464	.	-	0	ID=IFDJLNFL_00188;inference=ab initio prediction:Prodigal:002006;locus_tag=IFDJLNFL_00188;product=hypothetical protein
M-dankookense_contig_4_1	Prodigal:002006	CDS	53643	54941	.	+	0	ID=IFDJLNFL_00189;Name=ttuB_1;gene=ttuB_1;inference=ab initio prediction:Prodigal:002006,similar to AA sequence:UniProtKB:Q44470;locus_tag=IFDJLNFL_00189;product=Putative tartrate transporter
M-dankookense_contig_4_1	Prodigal:002006	CDS	54982	56058	.	+	0	ID=IFDJLNFL_00190;eC_number=1.1.1.93;Name=ttuC';gene=ttuC';inference=ab initio prediction:Prodigal:002006,similar to AA sequence:UniProtKB:P70792;locus_tag=IFDJLNFL_00190;product=putative tartrate dehydrogenase/decarboxylase TtuC'
M-dankookense_contig_4_1	Prodigal:002006	CDS	56167	57588	.	+	0	ID=IFDJLNFL_00191;eC_number=2.7.1.40;Name=ttuE_1;gene=ttuE_1;inference=ab initio prediction:Prodigal:002006,similar to AA sequence:UniProtKB:Q44473;locus_tag=IFDJLNFL_00191;product=Pyruvate kinase
M-dankookense_contig_4_1	Prodigal:002006	CDS	57664	59805	.	-	0	ID=IFDJLNFL_00192;Name=cntO_2;db_xref=COG:COG1629;gene=cntO_2;inference=ab initio prediction:Prodigal:002006,similar to AA sequence:UniProtKB:Q9HUX3;locus_tag=IFDJLNFL_00192;product=Metal-pseudopaline receptor CntO
M-dankookense_contig_4_1	Prodigal:002006	CDS	60190	61728	.	+	0	ID=IFDJLNFL_00193;eC_number=6.2.1.3;Name=lcfB_1;db_xref=COG:COG0318;gene=lcfB_1;inference=ab initio prediction:Prodigal:002006,similar to AA sequence:UniProtKB:O07610;locus_tag=IFDJLNFL_00193;product=Long-chain-fatty-acid--CoA ligase
M-dankookense_contig_4_1	Prodigal:002006	CDS	61738	62571	.	+	0	ID=IFDJLNFL_00194;inference=ab initio prediction:Prodigal:002006;locus_tag=IFDJLNFL_00194;product=hypothetical protein
M-dankookense_contig_4_1	Aragorn:001002	tRNA	62585	62677	.	+	.	ID=IFDJLNFL_00195;inference=COORDINATES:profile:Aragorn:001002;locus_tag=IFDJLNFL_00195;product=tRNA-Ser(gct)
M-dankookense_contig_4_1	Prodigal:002006	CDS	62828	63820	.	-	0	ID=IFDJLNFL_00196;eC_number=2.1.1.72;Name=dpnA;gene=dpnA;inference=ab initio prediction:Prodigal:002006,similar to AA sequence:UniProtKB:P09358;locus_tag=IFDJLNFL_00196;product=Modification methylase DpnIIB
M-dankookense_contig_4_1	Prodigal:002006	CDS	63831	64076	.	-	0	ID=IFDJLNFL_00197;inference=ab initio prediction:Prodigal:002006;locus_tag=IFDJLNFL_00197;product=hypothetical protein
M-dankookense_contig_4_1	Prodigal:002006	CDS	64182	64412	.	-	0	ID=IFDJLNFL_00198;inference=ab initio prediction:Prodigal:002006;locus_tag=IFDJLNFL_00198;product=hypothetical protein
M-dankookense_contig_4_1	Prodigal:002006	CDS	64575	64664	.	-	0	ID=IFDJLNFL_00199;inference=ab initio prediction:Prodigal:002006;locus_tag=IFDJLNFL_00199;product=hypothetical protein
M-dankookense_contig_4_1	Prodigal:002006	CDS	64696	65121	.	-	0	ID=IFDJLNFL_00200;inference=ab initio prediction:Prodigal:002006;locus_tag=IFDJLNFL_00200;product=hypothetical protein
M-dankookense_contig_4_1	Prodigal:002006	CDS	65218	65361	.	+	0	ID=IFDJLNFL_00201;inference=ab initio prediction:Prodigal:002006;locus_tag=IFDJLNFL_00201;product=hypothetical protein
M-dankookense_contig_4_1	Prodigal:002006	CDS	65390	65617	.	+	0	ID=IFDJLNFL_00202;inference=ab initio prediction:Prodigal:002006;locus_tag=IFDJLNFL_00202;product=hypothetical protein
M-dankookense_contig_4_1	Prodigal:002006	CDS	65641	65865	.	-	0	ID=IFDJLNFL_00203;inference=ab initio prediction:Prodigal:002006;locus_tag=IFDJLNFL_00203;product=hypothetical protein
M-dankookense_contig_4_1	Prodigal:002006	CDS	65862	66068	.	-	0	ID=IFDJLNFL_00204;inference=ab initio prediction:Prodigal:002006;locus_tag=IFDJLNFL_00204;product=hypothetical protein
M-dankookense_contig_4_1	Prodigal:002006	CDS	66065	66307	.	-	0	ID=IFDJLNFL_00205;inference=ab initio prediction:Prodigal:002006;locus_tag=IFDJLNFL_00205;product=hypothetical protein
M-dankookense_contig_4_1	Prodigal:002006	CDS	66304	66744	.	-	0	ID=IFDJLNFL_00206;inference=ab initio prediction:Prodigal:002006;locus_tag=IFDJLNFL_00206;product=hypothetical protein
M-dankookense_contig_4_1	Prodigal:002006	CDS	67072	68775	.	+	0	ID=IFDJLNFL_00207;eC_number=3.4.21.53;Name=lon_1;gene=lon_1;inference=ab initio prediction:Prodigal:002006,protein motif:HAMAP:MF_01973;locus_tag=IFDJLNFL_00207;product=Lon protease
M-dankookense_contig_4_1	Prodigal:002006	CDS	68772	69029	.	+	0	ID=IFDJLNFL_00208;inference=ab initio prediction:Prodigal:002006;locus_tag=IFDJLNFL_00208;product=hypothetical protein
M-dankookense_contig_4_1	Prodigal:002006	CDS	69017	69610	.	+	0	ID=IFDJLNFL_00209;inference=ab initio prediction:Prodigal:002006;locus_tag=IFDJLNFL_00209;product=hypothetical protein
M-dankookense_contig_4_1	Prodigal:002006	CDS	69588	69968	.	+	0	ID=IFDJLNFL_00210;inference=ab initio prediction:Prodigal:002006;locus_tag=IFDJLNFL_00210;product=hypothetical protein
M-dankookense_contig_4_1	Prodigal:002006	CDS	69965	70396	.	+	0	ID=IFDJLNFL_00211;inference=ab initio prediction:Prodigal:002006;locus_tag=IFDJLNFL_00211;product=hypothetical protein
M-dankookense_contig_4_1	Prodigal:002006	CDS	70400	70954	.	+	0	ID=IFDJLNFL_00212;inference=ab initio prediction:Prodigal:002006;locus_tag=IFDJLNFL_00212;product=hypothetical protein
M-dankookense_contig_4_1	Prodigal:002006	CDS	70961	71293	.	+	0	ID=IFDJLNFL_00213;inference=ab initio prediction:Prodigal:002006;locus_tag=IFDJLNFL_00213;product=hypothetical protein
M-dankookense_contig_4_1	Prodigal:002006	CDS	71349	71594	.	+	0	ID=IFDJLNFL_00214;inference=ab initio prediction:Prodigal:002006;locus_tag=IFDJLNFL_00214;product=hypothetical protein
M-dankookense_contig_4_1	Prodigal:002006	CDS	73542	74438	.	-	0	ID=IFDJLNFL_00215;inference=ab initio prediction:Prodigal:002006;locus_tag=IFDJLNFL_00215;product=hypothetical protein
M-dankookense_contig_4_1	Prodigal:002006	CDS	74536	74949	.	-	0	ID=IFDJLNFL_00216;inference=ab initio prediction:Prodigal:002006;locus_tag=IFDJLNFL_00216;product=hypothetical protein
M-dankookense_contig_4_1	Prodigal:002006	CDS	75000	76130	.	+	0	ID=IFDJLNFL_00217;inference=ab initio prediction:Prodigal:002006;locus_tag=IFDJLNFL_00217;product=hypothetical protein
M-dankookense_contig_4_1	Prodigal:002006	CDS	76123	78453	.	+	0	ID=IFDJLNFL_00218;inference=ab initio prediction:Prodigal:002006;locus_tag=IFDJLNFL_00218;product=hypothetical protein
M-dankookense_contig_4_1	Prodigal:002006	CDS	78453	79256	.	+	0	ID=IFDJLNFL_00219;inference=ab initio prediction:Prodigal:002006;locus_tag=IFDJLNFL_00219;product=hypothetical protein
M-dankookense_contig_5_1	Prodigal:002006	CDS	542	685	.	-	0	ID=IFDJLNFL_00220;inference=ab initio prediction:Prodigal:002006;locus_tag=IFDJLNFL_00220;product=hypothetical protein
M-dankookense_contig_5_1	Prodigal:002006	CDS	852	1559	.	-	0	ID=IFDJLNFL_00221;inference=ab initio prediction:Prodigal:002006;locus_tag=IFDJLNFL_00221;product=hypothetical protein
M-dankookense_contig_5_1	Prodigal:002006	CDS	1811	2653	.	-	0	ID=IFDJLNFL_00222;inference=ab initio prediction:Prodigal:002006;locus_tag=IFDJLNFL_00222;product=hypothetical protein
M-dankookense_contig_5_1	Prodigal:002006	CDS	2828	4408	.	+	0	ID=IFDJLNFL_00223;inference=ab initio prediction:Prodigal:002006;locus_tag=IFDJLNFL_00223;product=hypothetical protein
M-dankookense_contig_5_1	Prodigal:002006	CDS	4586	5119	.	+	0	ID=IFDJLNFL_00224;db_xref=COG:COG0783;inference=ab initio prediction:Prodigal:002006,similar to AA sequence:UniProtKB:P45173;locus_tag=IFDJLNFL_00224;product=putative protein
M-dankookense_contig_5_1	Prodigal:002006	CDS	5179	5601	.	-	0	ID=IFDJLNFL_00225;eC_number=3.6.1.55;Name=mutT;db_xref=COG:COG0494;gene=mutT;inference=ab initio prediction:Prodigal:002006,similar to AA sequence:UniProtKB:P08337;locus_tag=IFDJLNFL_00225;product=8-oxo-dGTP diphosphatase
M-dankookense_contig_5_1	Prodigal:002006	CDS	5598	6305	.	-	0	ID=IFDJLNFL_00226;db_xref=COG:COG2968;inference=ab initio prediction:Prodigal:002006,similar to AA sequence:UniProtKB:Q44642;locus_tag=IFDJLNFL_00226;product=26 kDa periplasmic immunogenic protein
M-dankookense_contig_5_1	Prodigal:002006	CDS	6302	7552	.	-	0	ID=IFDJLNFL_00227;Name=argJ;db_xref=COG:COG1364;gene=argJ;inference=ab initio prediction:Prodigal:002006,similar to AA sequence:UniProtKB:Q9Z4S1;locus_tag=IFDJLNFL_00227;product=Arginine biosynthesis bifunctional protein ArgJ
M-dankookense_contig_5_1	Prodigal:002006	CDS	7824	8246	.	+	0	ID=IFDJLNFL_00228;inference=ab initio prediction:Prodigal:002006;locus_tag=IFDJLNFL_00228;product=hypothetical protein
M-dankookense_contig_5_1	Prodigal:002006	CDS	8252	9031	.	-	0	ID=IFDJLNFL_00229;inference=ab initio prediction:Prodigal:002006;locus_tag=IFDJLNFL_00229;product=hypothetical protein
M-dankookense_contig_5_1	Prodigal:002006	CDS	9109	10296	.	-	0	ID=IFDJLNFL_00230;inference=ab initio prediction:Prodigal:002006;locus_tag=IFDJLNFL_00230;product=hypothetical protein
M-dankookense_contig_5_1	Prodigal:002006	CDS	10474	11730	.	-	0	ID=IFDJLNFL_00231;eC_number=1.18.1.-;Name=thcD;gene=thcD;inference=ab initio prediction:Prodigal:002006,similar to AA sequence:UniProtKB:P43494;locus_tag=IFDJLNFL_00231;product=Rhodocoxin reductase
M-dankookense_contig_5_1	Prodigal:002006	CDS	11727	12674	.	-	0	ID=IFDJLNFL_00232;Name=cmpR;db_xref=COG:COG0583;gene=cmpR;inference=ab initio prediction:Prodigal:002006,similar to AA sequence:UniProtKB:Q9F1R2;locus_tag=IFDJLNFL_00232;product=HTH-type transcriptional activator CmpR
M-dankookense_contig_5_1	Prodigal:002006	CDS	12864	13922	.	+	0	ID=IFDJLNFL_00233;eC_number=3.1.3.11;Name=fbp;db_xref=COG:COG0158;gene=fbp;inference=ab initio prediction:Prodigal:002006,similar to AA sequence:UniProtKB:P0A993;locus_tag=IFDJLNFL_00233;product=Fructose-1%2C6-bisphosphatase class 1
M-dankookense_contig_5_1	Prodigal:002006	CDS	13946	14806	.	+	0	ID=IFDJLNFL_00234;eC_number=2.7.1.19;Name=prkA;db_xref=COG:COG3954;gene=prkA;inference=ab initio prediction:Prodigal:002006,similar to AA sequence:UniProtKB:P12033;locus_tag=IFDJLNFL_00234;product=Phosphoribulokinase 1
M-dankookense_contig_5_1	Prodigal:002006	CDS	14971	15663	.	+	0	ID=IFDJLNFL_00235;eC_number=5.1.3.1;Name=rpe;gene=rpe;inference=ab initio prediction:Prodigal:002006,similar to AA sequence:UniProtKB:P74061;locus_tag=IFDJLNFL_00235;product=Ribulose-phosphate 3-epimerase
M-dankookense_contig_5_1	Prodigal:002006	CDS	15657	16406	.	+	0	ID=IFDJLNFL_00236;eC_number=3.1.3.-;Name=cbbY;db_xref=COG:COG0637;gene=cbbY;inference=ab initio prediction:Prodigal:002006,similar to AA sequence:UniProtKB:P95649;locus_tag=IFDJLNFL_00236;product=Protein CbbY
M-dankookense_contig_5_1	Prodigal:002006	CDS	16617	16949	.	+	0	ID=IFDJLNFL_00237;inference=ab initio prediction:Prodigal:002006;locus_tag=IFDJLNFL_00237;product=hypothetical protein
M-dankookense_contig_5_1	Prodigal:002006	CDS	16949	17611	.	+	0	ID=IFDJLNFL_00238;inference=ab initio prediction:Prodigal:002006;locus_tag=IFDJLNFL_00238;product=hypothetical protein
M-dankookense_contig_5_1	Prodigal:002006	CDS	17623	17823	.	-	0	ID=IFDJLNFL_00239;inference=ab initio prediction:Prodigal:002006;locus_tag=IFDJLNFL_00239;product=hypothetical protein
M-dankookense_contig_5_1	Prodigal:002006	CDS	18015	18761	.	+	0	ID=IFDJLNFL_00240;db_xref=COG:COG0217;inference=ab initio prediction:Prodigal:002006,similar to AA sequence:UniProtKB:O67517;locus_tag=IFDJLNFL_00240;product=putative transcriptional regulatory protein
M-dankookense_contig_5_1	Prodigal:002006	CDS	18878	19378	.	-	0	ID=IFDJLNFL_00241;eC_number=4.3.2.3;Name=allA;db_xref=COG:COG3194;gene=allA;inference=ab initio prediction:Prodigal:002006,similar to AA sequence:UniProtKB:P59285;locus_tag=IFDJLNFL_00241;product=Ureidoglycolate lyase
M-dankookense_contig_5_1	Prodigal:002006	CDS	19375	20232	.	-	0	ID=IFDJLNFL_00242;eC_number=3.5.3.26;Name=allE;db_xref=COG:COG3257;gene=allE;inference=ab initio prediction:Prodigal:002006,similar to AA sequence:UniProtKB:P75713;locus_tag=IFDJLNFL_00242;product=(S)-ureidoglycine aminohydrolase
M-dankookense_contig_5_1	Prodigal:002006	CDS	20363	23938	.	-	0	ID=IFDJLNFL_00243;Name=dctA_1;gene=dctA_1;inference=ab initio prediction:Prodigal:002006,protein motif:HAMAP:MF_01300;locus_tag=IFDJLNFL_00243;product=C4-dicarboxylate transport protein
M-dankookense_contig_5_1	Prodigal:002006	CDS	23966	25003	.	-	0	ID=IFDJLNFL_00244;eC_number=3.1.4.-;Name=rpfG_1;db_xref=COG:COG3437;gene=rpfG_1;inference=ab initio prediction:Prodigal:002006,similar to AA sequence:UniProtKB:Q4UU85;locus_tag=IFDJLNFL_00244;product=Cyclic di-GMP phosphodiesterase response regulator RpfG
M-dankookense_contig_5_1	Prodigal:002006	CDS	25033	26448	.	-	0	ID=IFDJLNFL_00245;inference=ab initio prediction:Prodigal:002006;locus_tag=IFDJLNFL_00245;product=hypothetical protein
M-dankookense_contig_5_1	Prodigal:002006	CDS	26690	27262	.	+	0	ID=IFDJLNFL_00246;inference=ab initio prediction:Prodigal:002006;locus_tag=IFDJLNFL_00246;product=hypothetical protein
M-dankookense_contig_5_1	Prodigal:002006	CDS	27262	27909	.	+	0	ID=IFDJLNFL_00247;inference=ab initio prediction:Prodigal:002006;locus_tag=IFDJLNFL_00247;product=hypothetical protein
M-dankookense_contig_5_1	Prodigal:002006	CDS	27910	28242	.	-	0	ID=IFDJLNFL_00248;inference=ab initio prediction:Prodigal:002006;locus_tag=IFDJLNFL_00248;product=hypothetical protein
M-dankookense_contig_5_1	Prodigal:002006	CDS	28239	29534	.	-	0	ID=IFDJLNFL_00249;inference=ab initio prediction:Prodigal:002006;locus_tag=IFDJLNFL_00249;product=hypothetical protein
M-dankookense_contig_5_1	Prodigal:002006	CDS	29654	31156	.	-	0	ID=IFDJLNFL_00250;eC_number=2.4.2.59;Name=thi4_1;gene=thi4_1;inference=ab initio prediction:Prodigal:002006,protein motif:HAMAP:MF_00304;locus_tag=IFDJLNFL_00250;product=Thiamine thiazole synthase
M-dankookense_contig_5_1	Prodigal:002006	CDS	31376	32413	.	-	0	ID=IFDJLNFL_00251;eC_number=5.1.3.20;Name=hldD_1;gene=hldD_1;inference=ab initio prediction:Prodigal:002006,protein motif:HAMAP:MF_01601;locus_tag=IFDJLNFL_00251;product=ADP-L-glycero-D-manno-heptose-6-epimerase
M-dankookense_contig_5_1	Prodigal:002006	CDS	32422	33705	.	-	0	ID=IFDJLNFL_00252;inference=ab initio prediction:Prodigal:002006;locus_tag=IFDJLNFL_00252;product=hypothetical protein
M-dankookense_contig_5_1	Prodigal:002006	CDS	33872	35656	.	+	0	ID=IFDJLNFL_00253;inference=ab initio prediction:Prodigal:002006;locus_tag=IFDJLNFL_00253;product=hypothetical protein
M-dankookense_contig_5_1	Prodigal:002006	CDS	35762	36130	.	-	0	ID=IFDJLNFL_00254;inference=ab initio prediction:Prodigal:002006;locus_tag=IFDJLNFL_00254;product=hypothetical protein
M-dankookense_contig_5_1	Prodigal:002006	CDS	36127	37764	.	-	0	ID=IFDJLNFL_00255;inference=ab initio prediction:Prodigal:002006;locus_tag=IFDJLNFL_00255;product=hypothetical protein
M-dankookense_contig_5_1	Prodigal:002006	CDS	37937	38389	.	-	0	ID=IFDJLNFL_00256;inference=ab initio prediction:Prodigal:002006;locus_tag=IFDJLNFL_00256;product=hypothetical protein
M-dankookense_contig_5_1	Prodigal:002006	CDS	38438	39601	.	-	0	ID=IFDJLNFL_00257;eC_number=6.3.1.-;Name=ygiC;db_xref=COG:COG0754;gene=ygiC;inference=ab initio prediction:Prodigal:002006,similar to AA sequence:UniProtKB:P0ADT5;locus_tag=IFDJLNFL_00257;product=Putative acid--amine ligase YgiC
M-dankookense_contig_5_1	Prodigal:002006	CDS	39601	40236	.	-	0	ID=IFDJLNFL_00258;inference=ab initio prediction:Prodigal:002006;locus_tag=IFDJLNFL_00258;product=hypothetical protein
M-dankookense_contig_5_1	Prodigal:002006	CDS	40294	40692	.	-	0	ID=IFDJLNFL_00259;inference=ab initio prediction:Prodigal:002006,similar to AA sequence:UniProtKB:P0AF80;locus_tag=IFDJLNFL_00259;note=UPF0719 inner membrane protein YjfL;product=hypothetical protein
M-dankookense_contig_5_1	Prodigal:002006	CDS	40706	42334	.	-	0	ID=IFDJLNFL_00260;eC_number=6.3.4.2;Name=pyrG;db_xref=COG:COG0504;gene=pyrG;inference=ab initio prediction:Prodigal:002006,similar to AA sequence:UniProtKB:P0A7E5;locus_tag=IFDJLNFL_00260;product=CTP synthase
M-dankookense_contig_5_1	Prodigal:002006	CDS	42484	42921	.	-	0	ID=IFDJLNFL_00261;inference=ab initio prediction:Prodigal:002006;locus_tag=IFDJLNFL_00261;product=hypothetical protein
M-dankookense_contig_5_1	Prodigal:002006	CDS	43154	43603	.	+	0	ID=IFDJLNFL_00262;inference=ab initio prediction:Prodigal:002006;locus_tag=IFDJLNFL_00262;product=hypothetical protein
M-dankookense_contig_5_1	Prodigal:002006	CDS	43616	44374	.	-	0	ID=IFDJLNFL_00263;eC_number=5.3.1.1;Name=tpiA;db_xref=COG:COG0149;gene=tpiA;inference=ab initio prediction:Prodigal:002006,similar to AA sequence:UniProtKB:Q8L1Z5;locus_tag=IFDJLNFL_00263;product=Triosephosphate isomerase
M-dankookense_contig_5_1	Prodigal:002006	CDS	44550	46451	.	+	0	ID=IFDJLNFL_00264;eC_number=5.2.1.8;Name=prsA;gene=prsA;inference=ab initio prediction:Prodigal:002006,protein motif:HAMAP:MF_01145;locus_tag=IFDJLNFL_00264;product=Foldase protein PrsA
M-dankookense_contig_5_1	Prodigal:002006	CDS	46451	47968	.	+	0	ID=IFDJLNFL_00265;eC_number=4.1.3.27;Name=trpE;db_xref=COG:COG0147;gene=trpE;inference=ab initio prediction:Prodigal:002006,similar to AA sequence:UniProtKB:P20580;locus_tag=IFDJLNFL_00265;product=Anthranilate synthase component 1
M-dankookense_contig_5_1	Prodigal:002006	CDS	48167	49039	.	+	0	ID=IFDJLNFL_00266;inference=ab initio prediction:Prodigal:002006;locus_tag=IFDJLNFL_00266;product=hypothetical protein
M-dankookense_contig_5_1	Prodigal:002006	CDS	49085	49852	.	+	0	ID=IFDJLNFL_00267;inference=ab initio prediction:Prodigal:002006,similar to AA sequence:UniProtKB:Q2W8M7;locus_tag=IFDJLNFL_00267;product=Methyl-accepting chemotaxis protein
M-dankookense_contig_5_1	Prodigal:002006	CDS	49953	50567	.	+	0	ID=IFDJLNFL_00268;eC_number=4.1.3.27;Name=trpG;db_xref=COG:COG0512;gene=trpG;inference=ab initio prediction:Prodigal:002006,similar to AA sequence:UniProtKB:P26922;locus_tag=IFDJLNFL_00268;product=Anthranilate synthase component 2
M-dankookense_contig_5_1	Prodigal:002006	CDS	50607	51620	.	+	0	ID=IFDJLNFL_00269;eC_number=2.4.2.18;Name=trpD;db_xref=COG:COG0547;gene=trpD;inference=ab initio prediction:Prodigal:002006,similar to AA sequence:UniProtKB:P00500;locus_tag=IFDJLNFL_00269;product=Anthranilate phosphoribosyltransferase
M-dankookense_contig_5_1	Prodigal:002006	CDS	51629	52501	.	+	0	ID=IFDJLNFL_00270;eC_number=4.1.1.48;Name=trpC;gene=trpC;inference=ab initio prediction:Prodigal:002006,similar to AA sequence:UniProtKB:Q2YRR4;locus_tag=IFDJLNFL_00270;product=Indole-3-glycerol phosphate synthase
M-dankookense_contig_5_1	Prodigal:002006	CDS	52512	53000	.	+	0	ID=IFDJLNFL_00271;eC_number=4.6.1.17;Name=moaC;db_xref=COG:COG0315;gene=moaC;inference=ab initio prediction:Prodigal:002006,similar to AA sequence:UniProtKB:P0A738;locus_tag=IFDJLNFL_00271;product=Cyclic pyranopterin monophosphate synthase
M-dankookense_contig_5_1	Prodigal:002006	CDS	52997	54226	.	+	0	ID=IFDJLNFL_00272;eC_number=2.10.1.1;Name=moeA_1;db_xref=COG:COG0303;gene=moeA_1;inference=ab initio prediction:Prodigal:002006,similar to AA sequence:UniProtKB:P12281;locus_tag=IFDJLNFL_00272;product=Molybdopterin molybdenumtransferase
M-dankookense_contig_5_1	Prodigal:002006	CDS	54337	55059	.	+	0	ID=IFDJLNFL_00273;eC_number=3.4.21.88;Name=lexA_1;db_xref=COG:COG1974;gene=lexA_1;inference=ab initio prediction:Prodigal:002006,similar to AA sequence:UniProtKB:Q9ZFA4;locus_tag=IFDJLNFL_00273;product=LexA repressor
M-dankookense_contig_5_1	Prodigal:002006	CDS	55053	57299	.	-	0	ID=IFDJLNFL_00274;inference=ab initio prediction:Prodigal:002006;locus_tag=IFDJLNFL_00274;product=hypothetical protein
M-dankookense_contig_5_1	Prodigal:002006	CDS	57461	58888	.	+	0	ID=IFDJLNFL_00275;eC_number=6.1.1.17;Name=gltX_1;db_xref=COG:COG0008;gene=gltX_1;inference=ab initio prediction:Prodigal:002006,similar to AA sequence:UniProtKB:P04805;locus_tag=IFDJLNFL_00275;product=Glutamate--tRNA ligase
M-dankookense_contig_5_1	Prodigal:002006	CDS	59092	60381	.	+	0	ID=IFDJLNFL_00276;eC_number=2.3.3.16;Name=gltA;db_xref=COG:COG0372;gene=gltA;inference=ab initio prediction:Prodigal:002006,similar to AA sequence:UniProtKB:P14165;locus_tag=IFDJLNFL_00276;product=Citrate synthase
M-dankookense_contig_5_1	Prodigal:002006	CDS	60504	60596	.	+	0	ID=IFDJLNFL_00277;inference=ab initio prediction:Prodigal:002006;locus_tag=IFDJLNFL_00277;product=hypothetical protein
M-dankookense_contig_5_1	Prodigal:002006	CDS	60682	60849	.	-	0	ID=IFDJLNFL_00278;Name=rpmG;db_xref=COG:COG0267;gene=rpmG;inference=ab initio prediction:Prodigal:002006,similar to AA sequence:UniProtKB:Q6N554;locus_tag=IFDJLNFL_00278;product=50S ribosomal protein L33
M-dankookense_contig_5_1	Prodigal:002006	CDS	61012	61938	.	-	0	ID=IFDJLNFL_00279;Name=oxyR_1;gene=oxyR_1;inference=ab initio prediction:Prodigal:002006,similar to AA sequence:UniProtKB:P0ACQ4;locus_tag=IFDJLNFL_00279;product=Hydrogen peroxide-inducible genes activator
M-dankookense_contig_6_1	Prodigal:002006	CDS	146	2338	.	-	0	ID=IFDJLNFL_00280;Name=pbpG;db_xref=COG:COG0744;gene=pbpG;inference=ab initio prediction:Prodigal:002006,similar to AA sequence:UniProtKB:P70997;locus_tag=IFDJLNFL_00280;product=Penicillin-binding protein 2D
M-dankookense_contig_6_1	Prodigal:002006	CDS	2741	3001	.	+	0	ID=IFDJLNFL_00281;inference=ab initio prediction:Prodigal:002006;locus_tag=IFDJLNFL_00281;product=hypothetical protein
M-dankookense_contig_6_1	Prodigal:002006	CDS	3064	3561	.	-	0	ID=IFDJLNFL_00282;inference=ab initio prediction:Prodigal:002006;locus_tag=IFDJLNFL_00282;product=hypothetical protein
M-dankookense_contig_6_1	Prodigal:002006	CDS	3868	4554	.	+	0	ID=IFDJLNFL_00283;inference=ab initio prediction:Prodigal:002006;locus_tag=IFDJLNFL_00283;product=hypothetical protein
M-dankookense_contig_6_1	Prodigal:002006	CDS	4597	4797	.	-	0	ID=IFDJLNFL_00284;inference=ab initio prediction:Prodigal:002006;locus_tag=IFDJLNFL_00284;product=hypothetical protein
M-dankookense_contig_6_1	Prodigal:002006	CDS	4794	5027	.	-	0	ID=IFDJLNFL_00285;inference=ab initio prediction:Prodigal:002006;locus_tag=IFDJLNFL_00285;product=hypothetical protein
M-dankookense_contig_6_1	Prodigal:002006	CDS	5208	5468	.	-	0	ID=IFDJLNFL_00286;inference=ab initio prediction:Prodigal:002006;locus_tag=IFDJLNFL_00286;product=hypothetical protein
M-dankookense_contig_6_1	Prodigal:002006	CDS	5795	6220	.	-	0	ID=IFDJLNFL_00287;inference=ab initio prediction:Prodigal:002006;locus_tag=IFDJLNFL_00287;product=hypothetical protein
M-dankookense_contig_6_1	Prodigal:002006	CDS	6428	7237	.	+	0	ID=IFDJLNFL_00288;Name=fixK_1;db_xref=COG:COG0664;gene=fixK_1;inference=ab initio prediction:Prodigal:002006,similar to AA sequence:UniProtKB:P29286;locus_tag=IFDJLNFL_00288;product=Nitrogen fixation regulation protein FixK
M-dankookense_contig_6_1	Prodigal:002006	CDS	7925	8296	.	+	0	ID=IFDJLNFL_00289;inference=ab initio prediction:Prodigal:002006;locus_tag=IFDJLNFL_00289;product=hypothetical protein
M-dankookense_contig_6_1	Prodigal:002006	CDS	8405	9484	.	+	0	ID=IFDJLNFL_00290;inference=ab initio prediction:Prodigal:002006;locus_tag=IFDJLNFL_00290;product=hypothetical protein
M-dankookense_contig_6_1	Prodigal:002006	CDS	9593	9838	.	-	0	ID=IFDJLNFL_00291;inference=ab initio prediction:Prodigal:002006;locus_tag=IFDJLNFL_00291;product=hypothetical protein
M-dankookense_contig_6_1	Prodigal:002006	CDS	9935	10189	.	-	0	ID=IFDJLNFL_00292;inference=ab initio prediction:Prodigal:002006;locus_tag=IFDJLNFL_00292;product=hypothetical protein
M-dankookense_contig_6_1	Prodigal:002006	CDS	10194	10481	.	-	0	ID=IFDJLNFL_00293;inference=ab initio prediction:Prodigal:002006;locus_tag=IFDJLNFL_00293;product=hypothetical protein
M-dankookense_contig_6_1	Prodigal:002006	CDS	10719	10988	.	+	0	ID=IFDJLNFL_00294;inference=ab initio prediction:Prodigal:002006;locus_tag=IFDJLNFL_00294;product=hypothetical protein
M-dankookense_contig_6_1	Prodigal:002006	CDS	11100	11210	.	+	0	ID=IFDJLNFL_00295;inference=ab initio prediction:Prodigal:002006;locus_tag=IFDJLNFL_00295;product=hypothetical protein
M-dankookense_contig_6_1	Prodigal:002006	CDS	11500	13389	.	+	0	ID=IFDJLNFL_00296;eC_number=4.1.99.17;Name=thiC;db_xref=COG:COG0422;gene=thiC;inference=ab initio prediction:Prodigal:002006,similar to AA sequence:UniProtKB:Q9A6Q5;locus_tag=IFDJLNFL_00296;product=Phosphomethylpyrimidine synthase
M-dankookense_contig_6_1	Prodigal:002006	CDS	13581	13982	.	+	0	ID=IFDJLNFL_00297;inference=ab initio prediction:Prodigal:002006;locus_tag=IFDJLNFL_00297;product=hypothetical protein
M-dankookense_contig_6_1	Prodigal:002006	CDS	14114	16264	.	-	0	ID=IFDJLNFL_00298;eC_number=3.4.-.-;Name=bepA_1;gene=bepA_1;inference=ab initio prediction:Prodigal:002006,protein motif:HAMAP:MF_00997;locus_tag=IFDJLNFL_00298;product=Beta-barrel assembly-enhancing protease
M-dankookense_contig_6_1	Prodigal:002006	CDS	16383	17591	.	-	0	ID=IFDJLNFL_00299;inference=ab initio prediction:Prodigal:002006;locus_tag=IFDJLNFL_00299;product=hypothetical protein
M-dankookense_contig_6_1	Prodigal:002006	CDS	17797	19005	.	-	0	ID=IFDJLNFL_00300;inference=ab initio prediction:Prodigal:002006;locus_tag=IFDJLNFL_00300;product=hypothetical protein
M-dankookense_contig_6_1	Prodigal:002006	CDS	19216	19605	.	+	0	ID=IFDJLNFL_00301;Name=flbT_1;gene=flbT_1;inference=ab initio prediction:Prodigal:002006,protein motif:HAMAP:MF_00783;locus_tag=IFDJLNFL_00301;product=flagellum biosynthesis repressor protein FlbT
M-dankookense_contig_6_1	Prodigal:002006	CDS	19651	20826	.	-	0	ID=IFDJLNFL_00302;eC_number=2.1.1.144;Name=tam_1;gene=tam_1;inference=ab initio prediction:Prodigal:002006,protein motif:HAMAP:MF_00560;locus_tag=IFDJLNFL_00302;product=Trans-aconitate 2-methyltransferase
M-dankookense_contig_6_1	Prodigal:002006	CDS	20813	21649	.	-	0	ID=IFDJLNFL_00303;inference=ab initio prediction:Prodigal:002006;locus_tag=IFDJLNFL_00303;product=hypothetical protein
M-dankookense_contig_6_1	Prodigal:002006	CDS	21655	22539	.	-	0	ID=IFDJLNFL_00304;eC_number=5.1.3.20;Name=hldD_2;gene=hldD_2;inference=ab initio prediction:Prodigal:002006,protein motif:HAMAP:MF_01601;locus_tag=IFDJLNFL_00304;product=ADP-L-glycero-D-manno-heptose-6-epimerase
M-dankookense_contig_6_1	Prodigal:002006	CDS	22586	24436	.	-	0	ID=IFDJLNFL_00305;eC_number=2.2.1.6;Name=ilvB_1;db_xref=COG:COG0028;gene=ilvB_1;inference=ab initio prediction:Prodigal:002006,similar to AA sequence:UniProtKB:P37251;locus_tag=IFDJLNFL_00305;product=Acetolactate synthase large subunit
M-dankookense_contig_6_1	Prodigal:002006	CDS	24468	25997	.	-	0	ID=IFDJLNFL_00306;inference=ab initio prediction:Prodigal:002006;locus_tag=IFDJLNFL_00306;product=hypothetical protein
M-dankookense_contig_6_1	Prodigal:002006	CDS	26021	27175	.	-	0	ID=IFDJLNFL_00307;eC_number=4.2.1.45;Name=rfbG;db_xref=COG:COG0451;gene=rfbG;inference=ab initio prediction:Prodigal:002006,similar to AA sequence:UniProtKB:P26397;locus_tag=IFDJLNFL_00307;product=CDP-glucose 4%2C6-dehydratase
M-dankookense_contig_6_1	Prodigal:002006	CDS	27187	27954	.	-	0	ID=IFDJLNFL_00308;eC_number=2.7.7.33;Name=rfbF;db_xref=COG:COG1208;gene=rfbF;inference=ab initio prediction:Prodigal:002006,similar to AA sequence:UniProtKB:Q8Z5I4;locus_tag=IFDJLNFL_00308;product=Glucose-1-phosphate cytidylyltransferase
M-dankookense_contig_6_1	Prodigal:002006	CDS	28131	29492	.	+	0	ID=IFDJLNFL_00309;eC_number=4.2.1.164;Name=spnQ;gene=spnQ;inference=ab initio prediction:Prodigal:002006,similar to AA sequence:UniProtKB:Q9ALN8;locus_tag=IFDJLNFL_00309;product=dTDP-4-dehydro-2%2C6-dideoxy-D-glucose 3-dehydratase
M-dankookense_contig_6_1	Prodigal:002006	CDS	29479	29841	.	-	0	ID=IFDJLNFL_00310;inference=ab initio prediction:Prodigal:002006;locus_tag=IFDJLNFL_00310;product=hypothetical protein
M-dankookense_contig_6_1	Prodigal:002006	CDS	30013	30264	.	+	0	ID=IFDJLNFL_00311;inference=ab initio prediction:Prodigal:002006;locus_tag=IFDJLNFL_00311;product=hypothetical protein
M-dankookense_contig_6_1	Prodigal:002006	CDS	30295	30753	.	-	0	ID=IFDJLNFL_00312;Name=lrp_1;db_xref=COG:COG1522;gene=lrp_1;inference=ab initio prediction:Prodigal:002006,similar to AA sequence:UniProtKB:P0ACJ0;locus_tag=IFDJLNFL_00312;product=Leucine-responsive regulatory protein
M-dankookense_contig_6_1	Aragorn:001002	tRNA	31296	31386	.	+	.	ID=IFDJLNFL_00313;inference=COORDINATES:profile:Aragorn:001002;locus_tag=IFDJLNFL_00313;product=tRNA-Arg(ccg)
M-dankookense_contig_6_1	Prodigal:002006	CDS	32063	33328	.	+	0	ID=IFDJLNFL_00314;eC_number=1.4.99.-;Name=dadA1_1;db_xref=COG:COG0665;gene=dadA1_1;inference=ab initio prediction:Prodigal:002006,similar to AA sequence:UniProtKB:Q9HTQ0;locus_tag=IFDJLNFL_00314;product=D-amino acid dehydrogenase 1
M-dankookense_contig_6_1	Prodigal:002006	CDS	33347	34186	.	-	0	ID=IFDJLNFL_00315;inference=ab initio prediction:Prodigal:002006;locus_tag=IFDJLNFL_00315;product=hypothetical protein
M-dankookense_contig_6_1	Prodigal:002006	CDS	34183	36606	.	-	0	ID=IFDJLNFL_00316;eC_number=1.5.3.19;Name=abo;gene=abo;inference=ab initio prediction:Prodigal:002006,similar to AA sequence:UniProtKB:Q8GAI3;locus_tag=IFDJLNFL_00316;product=4-methylaminobutanoate oxidase (formaldehyde-forming)
M-dankookense_contig_6_1	Prodigal:002006	CDS	36781	37581	.	-	0	ID=IFDJLNFL_00317;Name=glpR;db_xref=COG:COG1349;gene=glpR;inference=ab initio prediction:Prodigal:002006,similar to AA sequence:UniProtKB:P0ACL0;locus_tag=IFDJLNFL_00317;product=Glycerol-3-phosphate regulon repressor
M-dankookense_contig_6_1	Prodigal:002006	CDS	37578	38459	.	-	0	ID=IFDJLNFL_00318;Name=cysL_1;db_xref=COG:COG0583;gene=cysL_1;inference=ab initio prediction:Prodigal:002006,similar to AA sequence:UniProtKB:P39647;locus_tag=IFDJLNFL_00318;product=HTH-type transcriptional regulator CysL
M-dankookense_contig_6_1	Prodigal:002006	CDS	38578	39687	.	+	0	ID=IFDJLNFL_00319;eC_number=2.6.1.37;Name=phnW;db_xref=COG:COG0075;gene=phnW;inference=ab initio prediction:Prodigal:002006,similar to AA sequence:UniProtKB:Q9I434;locus_tag=IFDJLNFL_00319;product=2-aminoethylphosphonate--pyruvate transaminase
M-dankookense_contig_6_1	Prodigal:002006	CDS	39709	40536	.	+	0	ID=IFDJLNFL_00320;eC_number=3.11.1.1;Name=phnX;db_xref=COG:COG0637;gene=phnX;inference=ab initio prediction:Prodigal:002006,similar to AA sequence:UniProtKB:Q9I433;locus_tag=IFDJLNFL_00320;product=Phosphonoacetaldehyde hydrolase
M-dankookense_contig_6_1	Prodigal:002006	CDS	40765	41781	.	+	0	ID=IFDJLNFL_00321;db_xref=COG:COG1840;inference=ab initio prediction:Prodigal:002006,similar to AA sequence:UniProtKB:P43951;locus_tag=IFDJLNFL_00321;product=putative protein
M-dankookense_contig_6_1	Prodigal:002006	CDS	41826	42923	.	+	0	ID=IFDJLNFL_00322;eC_number=7.3.2.3;Name=cysA_1;db_xref=COG:COG1118;gene=cysA_1;inference=ab initio prediction:Prodigal:002006,similar to AA sequence:UniProtKB:P14788;locus_tag=IFDJLNFL_00322;product=Sulfate/thiosulfate import ATP-binding protein CysA
M-dankookense_contig_6_1	Prodigal:002006	CDS	42949	44673	.	+	0	ID=IFDJLNFL_00323;inference=ab initio prediction:Prodigal:002006;locus_tag=IFDJLNFL_00323;product=hypothetical protein
M-dankookense_contig_6_1	Prodigal:002006	CDS	44675	46048	.	+	0	ID=IFDJLNFL_00324;eC_number=5.1.1.21;db_xref=COG:COG0160;inference=ab initio prediction:Prodigal:002006,similar to AA sequence:UniProtKB:M1GRN3;locus_tag=IFDJLNFL_00324;product=Isoleucine 2-epimerase
M-dankookense_contig_6_1	Prodigal:002006	CDS	46045	47709	.	+	0	ID=IFDJLNFL_00325;inference=ab initio prediction:Prodigal:002006;locus_tag=IFDJLNFL_00325;product=hypothetical protein
M-dankookense_contig_6_1	Prodigal:002006	CDS	47831	48571	.	+	0	ID=IFDJLNFL_00326;Name=aadR_1;db_xref=COG:COG0664;gene=aadR_1;inference=ab initio prediction:Prodigal:002006,similar to AA sequence:UniProtKB:Q01980;locus_tag=IFDJLNFL_00326;product=Transcriptional activatory protein AadR
M-dankookense_contig_6_1	Prodigal:002006	CDS	48585	49397	.	-	0	ID=IFDJLNFL_00327;inference=ab initio prediction:Prodigal:002006;locus_tag=IFDJLNFL_00327;product=hypothetical protein
M-dankookense_contig_6_1	Prodigal:002006	CDS	49518	49748	.	-	0	ID=IFDJLNFL_00328;inference=ab initio prediction:Prodigal:002006;locus_tag=IFDJLNFL_00328;product=hypothetical protein
M-dankookense_contig_6_1	Prodigal:002006	CDS	49924	50061	.	-	0	ID=IFDJLNFL_00329;inference=ab initio prediction:Prodigal:002006;locus_tag=IFDJLNFL_00329;product=hypothetical protein
M-dankookense_contig_6_1	Prodigal:002006	CDS	50058	52385	.	-	0	ID=IFDJLNFL_00330;eC_number=7.2.2.8;Name=pacS_1;gene=pacS_1;inference=ab initio prediction:Prodigal:002006,similar to AA sequence:UniProtKB:P73241;locus_tag=IFDJLNFL_00330;product=putative copper-transporting ATPase PacS
M-dankookense_contig_6_1	Prodigal:002006	CDS	52397	52852	.	-	0	ID=IFDJLNFL_00331;inference=ab initio prediction:Prodigal:002006;locus_tag=IFDJLNFL_00331;product=hypothetical protein
M-dankookense_contig_6_1	Prodigal:002006	CDS	52927	54429	.	-	0	ID=IFDJLNFL_00332;inference=ab initio prediction:Prodigal:002006;locus_tag=IFDJLNFL_00332;product=hypothetical protein
M-dankookense_contig_6_1	Prodigal:002006	CDS	54551	55429	.	-	0	ID=IFDJLNFL_00333;Name=fixP_1;db_xref=COG:COG2010;gene=fixP_1;inference=ab initio prediction:Prodigal:002006,similar to AA sequence:UniProtKB:Q03075;locus_tag=IFDJLNFL_00333;product=Cbb3-type cytochrome c oxidase subunit FixP
M-dankookense_contig_6_1	Prodigal:002006	CDS	55435	55584	.	-	0	ID=IFDJLNFL_00334;inference=ab initio prediction:Prodigal:002006;locus_tag=IFDJLNFL_00334;product=hypothetical protein
M-dankookense_contig_6_1	Prodigal:002006	CDS	55590	56336	.	-	0	ID=IFDJLNFL_00335;inference=ab initio prediction:Prodigal:002006;locus_tag=IFDJLNFL_00335;product=hypothetical protein
M-dankookense_contig_6_1	Prodigal:002006	CDS	56408	58081	.	-	0	ID=IFDJLNFL_00336;eC_number=1.9.3.1;Name=fixN_1;db_xref=COG:COG3278;gene=fixN_1;inference=ab initio prediction:Prodigal:002006,similar to AA sequence:UniProtKB:Q03073;locus_tag=IFDJLNFL_00336;product=Cytochrome c oxidase subunit 1 %2C bacteroid
M-dankookense_contig_6_1	Prodigal:002006	CDS	58590	58691	.	+	0	ID=IFDJLNFL_00337;inference=ab initio prediction:Prodigal:002006;locus_tag=IFDJLNFL_00337;product=hypothetical protein
M-dankookense_contig_6_1	Prodigal:002006	CDS	58742	58876	.	+	0	ID=IFDJLNFL_00338;inference=ab initio prediction:Prodigal:002006;locus_tag=IFDJLNFL_00338;product=hypothetical protein
M-dankookense_contig_6_1	Prodigal:002006	CDS	59106	59690	.	-	0	ID=IFDJLNFL_00339;inference=ab initio prediction:Prodigal:002006,similar to AA sequence:ISfinder:ISMex30;locus_tag=IFDJLNFL_00339;product=IS630 family transposase ISMex30
M-dankookense_contig_6_1	Prodigal:002006	CDS	59687	60070	.	-	0	ID=IFDJLNFL_00340;inference=ab initio prediction:Prodigal:002006,similar to AA sequence:ISfinder:ISMex21;locus_tag=IFDJLNFL_00340;product=IS630 family transposase ISMex21
M-dankookense_contig_7_1	Prodigal:002006	CDS	13	732	.	-	0	ID=IFDJLNFL_00341;inference=ab initio prediction:Prodigal:002006;locus_tag=IFDJLNFL_00341;product=hypothetical protein
M-dankookense_contig_7_1	Prodigal:002006	CDS	729	1889	.	-	0	ID=IFDJLNFL_00342;eC_number=2.4.1.290;Name=pglA;gene=pglA;inference=ab initio prediction:Prodigal:002006,similar to AA sequence:UniProtKB:Q0P9C9;locus_tag=IFDJLNFL_00342;product=N%2CN'-diacetylbacillosaminyl-diphospho-undecaprenol alpha-1%2C3-N-acetylgalactosaminyltransferase
M-dankookense_contig_7_1	Prodigal:002006	CDS	2019	3212	.	+	0	ID=IFDJLNFL_00343;inference=ab initio prediction:Prodigal:002006;locus_tag=IFDJLNFL_00343;product=hypothetical protein
M-dankookense_contig_7_1	Prodigal:002006	CDS	3261	3899	.	-	0	ID=IFDJLNFL_00344;Name=rcsB;gene=rcsB;inference=ab initio prediction:Prodigal:002006,protein motif:HAMAP:MF_00981;locus_tag=IFDJLNFL_00344;product=Transcriptional regulatory protein RcsB
M-dankookense_contig_7_1	Prodigal:002006	CDS	4270	5166	.	-	0	ID=IFDJLNFL_00345;Name=pleD_1;gene=pleD_1;inference=ab initio prediction:Prodigal:002006,similar to AA sequence:UniProtKB:B8GZM2;locus_tag=IFDJLNFL_00345;product=Response regulator PleD
M-dankookense_contig_7_1	Prodigal:002006	CDS	5253	5609	.	+	0	ID=IFDJLNFL_00346;inference=ab initio prediction:Prodigal:002006;locus_tag=IFDJLNFL_00346;product=hypothetical protein
M-dankookense_contig_7_1	Prodigal:002006	CDS	5612	6166	.	-	0	ID=IFDJLNFL_00347;eC_number=1.11.1.15;Name=btuE;gene=btuE;inference=ab initio prediction:Prodigal:002006,protein motif:HAMAP:MF_02061;locus_tag=IFDJLNFL_00347;product=Thioredoxin/glutathione peroxidase BtuE
M-dankookense_contig_7_1	Prodigal:002006	CDS	6285	7628	.	-	0	ID=IFDJLNFL_00348;Name=der;db_xref=COG:COG1160;gene=der;inference=ab initio prediction:Prodigal:002006,similar to AA sequence:UniProtKB:P0A6P5;locus_tag=IFDJLNFL_00348;product=GTPase Der
M-dankookense_contig_7_1	Prodigal:002006	CDS	7742	8449	.	-	0	ID=IFDJLNFL_00349;inference=ab initio prediction:Prodigal:002006;locus_tag=IFDJLNFL_00349;product=hypothetical protein
M-dankookense_contig_7_1	Prodigal:002006	CDS	8599	9786	.	-	0	ID=IFDJLNFL_00350;inference=ab initio prediction:Prodigal:002006;locus_tag=IFDJLNFL_00350;product=hypothetical protein
M-dankookense_contig_7_1	Prodigal:002006	CDS	10152	10769	.	+	0	ID=IFDJLNFL_00351;Name=rpsD;db_xref=COG:COG0522;gene=rpsD;inference=ab initio prediction:Prodigal:002006,similar to AA sequence:UniProtKB:Q6N9G0;locus_tag=IFDJLNFL_00351;product=30S ribosomal protein S4
M-dankookense_contig_7_1	Prodigal:002006	CDS	10959	11423	.	+	0	ID=IFDJLNFL_00352;inference=ab initio prediction:Prodigal:002006;locus_tag=IFDJLNFL_00352;product=hypothetical protein
M-dankookense_contig_7_1	Prodigal:002006	CDS	11504	11923	.	+	0	ID=IFDJLNFL_00353;inference=ab initio prediction:Prodigal:002006;locus_tag=IFDJLNFL_00353;product=hypothetical protein
M-dankookense_contig_7_1	Prodigal:002006	CDS	12028	12501	.	+	0	ID=IFDJLNFL_00354;inference=ab initio prediction:Prodigal:002006;locus_tag=IFDJLNFL_00354;product=hypothetical protein
M-dankookense_contig_7_1	Prodigal:002006	CDS	12795	14747	.	+	0	ID=IFDJLNFL_00355;inference=ab initio prediction:Prodigal:002006;locus_tag=IFDJLNFL_00355;product=hypothetical protein
M-dankookense_contig_7_1	Prodigal:002006	CDS	14850	16145	.	+	0	ID=IFDJLNFL_00356;inference=ab initio prediction:Prodigal:002006,similar to AA sequence:UniProtKB:P45742;locus_tag=IFDJLNFL_00356;note=Stress response UPF0229 protein YhbH;product=hypothetical protein
M-dankookense_contig_7_1	Prodigal:002006	CDS	16283	17854	.	+	0	ID=IFDJLNFL_00357;inference=ab initio prediction:Prodigal:002006;locus_tag=IFDJLNFL_00357;product=hypothetical protein
M-dankookense_contig_7_1	Prodigal:002006	CDS	17900	18337	.	+	0	ID=IFDJLNFL_00358;inference=ab initio prediction:Prodigal:002006;locus_tag=IFDJLNFL_00358;product=hypothetical protein
M-dankookense_contig_7_1	Prodigal:002006	CDS	18345	18980	.	-	0	ID=IFDJLNFL_00359;eC_number=2.5.1.9;Name=ribE;gene=ribE;inference=ab initio prediction:Prodigal:002006,similar to AA sequence:UniProtKB:Q2YN92;locus_tag=IFDJLNFL_00359;product=Riboflavin synthase
M-dankookense_contig_7_1	Prodigal:002006	CDS	18981	20090	.	-	0	ID=IFDJLNFL_00360;Name=ribD;db_xref=COG:COG0117;gene=ribD;inference=ab initio prediction:Prodigal:002006,similar to AA sequence:UniProtKB:P25539;locus_tag=IFDJLNFL_00360;product=Riboflavin biosynthesis protein RibD
M-dankookense_contig_7_1	Prodigal:002006	CDS	20087	20617	.	-	0	ID=IFDJLNFL_00361;Name=nrdR;db_xref=COG:COG1327;gene=nrdR;inference=ab initio prediction:Prodigal:002006,similar to AA sequence:UniProtKB:P67318;locus_tag=IFDJLNFL_00361;product=Transcriptional repressor NrdR
M-dankookense_contig_7_1	Prodigal:002006	CDS	20729	22033	.	-	0	ID=IFDJLNFL_00362;eC_number=2.1.2.1;Name=glyA2;gene=glyA2;inference=ab initio prediction:Prodigal:002006,similar to AA sequence:UniProtKB:Q3JGP5;locus_tag=IFDJLNFL_00362;product=Serine hydroxymethyltransferase 2
M-dankookense_contig_7_1	Prodigal:002006	CDS	22201	22512	.	-	0	ID=IFDJLNFL_00363;inference=ab initio prediction:Prodigal:002006;locus_tag=IFDJLNFL_00363;product=hypothetical protein
M-dankookense_contig_7_1	Prodigal:002006	CDS	22621	23805	.	-	0	ID=IFDJLNFL_00364;inference=ab initio prediction:Prodigal:002006;locus_tag=IFDJLNFL_00364;product=hypothetical protein
M-dankookense_contig_7_1	Prodigal:002006	CDS	24026	24631	.	+	0	ID=IFDJLNFL_00365;inference=ab initio prediction:Prodigal:002006;locus_tag=IFDJLNFL_00365;product=hypothetical protein
M-dankookense_contig_7_1	Prodigal:002006	CDS	24649	25359	.	-	0	ID=IFDJLNFL_00366;inference=ab initio prediction:Prodigal:002006;locus_tag=IFDJLNFL_00366;product=hypothetical protein
M-dankookense_contig_7_1	Prodigal:002006	CDS	25509	26444	.	+	0	ID=IFDJLNFL_00367;eC_number=5.1.3.24;Name=nanM;gene=nanM;inference=ab initio prediction:Prodigal:002006,protein motif:HAMAP:MF_01195;locus_tag=IFDJLNFL_00367;product=N-acetylneuraminate epimerase
M-dankookense_contig_7_1	Prodigal:002006	CDS	26472	27797	.	+	0	ID=IFDJLNFL_00368;eC_number=1.4.3.24;Name=pao_1;gene=pao_1;inference=ab initio prediction:Prodigal:002006,similar to AA sequence:UniProtKB:H8ZPX1;locus_tag=IFDJLNFL_00368;product=Pseudooxynicotine oxidase
M-dankookense_contig_7_1	Prodigal:002006	CDS	27887	28519	.	+	0	ID=IFDJLNFL_00369;inference=ab initio prediction:Prodigal:002006;locus_tag=IFDJLNFL_00369;product=hypothetical protein
M-dankookense_contig_7_1	Prodigal:002006	CDS	28576	29079	.	-	0	ID=IFDJLNFL_00370;inference=ab initio prediction:Prodigal:002006;locus_tag=IFDJLNFL_00370;product=hypothetical protein
M-dankookense_contig_7_1	Prodigal:002006	CDS	29252	29920	.	+	0	ID=IFDJLNFL_00371;inference=ab initio prediction:Prodigal:002006;locus_tag=IFDJLNFL_00371;product=hypothetical protein
M-dankookense_contig_7_1	Prodigal:002006	CDS	30101	31510	.	-	0	ID=IFDJLNFL_00372;inference=ab initio prediction:Prodigal:002006;locus_tag=IFDJLNFL_00372;product=hypothetical protein
M-dankookense_contig_7_1	Prodigal:002006	CDS	31636	31839	.	-	0	ID=IFDJLNFL_00373;inference=ab initio prediction:Prodigal:002006;locus_tag=IFDJLNFL_00373;product=hypothetical protein
M-dankookense_contig_7_1	Prodigal:002006	CDS	32105	33256	.	+	0	ID=IFDJLNFL_00374;inference=ab initio prediction:Prodigal:002006,similar to AA sequence:UniProtKB:Q9ADP8;locus_tag=IFDJLNFL_00374;product=putative transporter
M-dankookense_contig_7_1	Prodigal:002006	CDS	33215	34237	.	-	0	ID=IFDJLNFL_00375;eC_number=2.6.1.9;Name=hisC_1;gene=hisC_1;inference=ab initio prediction:Prodigal:002006,protein motif:HAMAP:MF_01023;locus_tag=IFDJLNFL_00375;product=Histidinol-phosphate aminotransferase
M-dankookense_contig_7_1	Prodigal:002006	CDS	34265	35281	.	+	0	ID=IFDJLNFL_00376;Name=cobD;db_xref=COG:COG1270;gene=cobD;inference=ab initio prediction:Prodigal:002006,similar to AA sequence:UniProtKB:P9WP93;locus_tag=IFDJLNFL_00376;product=Cobalamin biosynthesis protein CobD
M-dankookense_contig_7_1	Prodigal:002006	CDS	35286	36629	.	-	0	ID=IFDJLNFL_00377;Name=abaQ_2;gene=abaQ_2;inference=ab initio prediction:Prodigal:002006,similar to AA sequence:UniProtKB:P0DPR4;locus_tag=IFDJLNFL_00377;product=Quinolone resistance transporter
M-dankookense_contig_7_1	Prodigal:002006	CDS	36698	38155	.	-	0	ID=IFDJLNFL_00378;Name=cobQ;gene=cobQ;inference=ab initio prediction:Prodigal:002006,similar to AA sequence:UniProtKB:P29932;locus_tag=IFDJLNFL_00378;product=Cobyric acid synthase
M-dankookense_contig_7_1	Prodigal:002006	CDS	38169	38783	.	-	0	ID=IFDJLNFL_00379;eC_number=2.5.1.17;Name=cobO;gene=cobO;inference=ab initio prediction:Prodigal:002006,similar to AA sequence:UniProtKB:P29930;locus_tag=IFDJLNFL_00379;product=Corrinoid adenosyltransferase
M-dankookense_contig_7_1	Prodigal:002006	CDS	38780	39301	.	-	0	ID=IFDJLNFL_00380;eC_number=2.7.1.156;Name=cobP;gene=cobP;inference=ab initio prediction:Prodigal:002006,similar to AA sequence:UniProtKB:P29931;locus_tag=IFDJLNFL_00380;product=Bifunctional adenosylcobalamin biosynthesis protein CobP
M-dankookense_contig_7_1	Prodigal:002006	CDS	39618	39794	.	+	0	ID=IFDJLNFL_00381;inference=ab initio prediction:Prodigal:002006;locus_tag=IFDJLNFL_00381;product=hypothetical protein
M-dankookense_contig_7_1	Prodigal:002006	CDS	39816	40580	.	+	0	ID=IFDJLNFL_00382;inference=ab initio prediction:Prodigal:002006;locus_tag=IFDJLNFL_00382;product=hypothetical protein
M-dankookense_contig_7_1	Prodigal:002006	CDS	40561	40965	.	+	0	ID=IFDJLNFL_00383;inference=ab initio prediction:Prodigal:002006;locus_tag=IFDJLNFL_00383;product=hypothetical protein
M-dankookense_contig_7_1	Prodigal:002006	CDS	40978	42012	.	+	0	ID=IFDJLNFL_00384;eC_number=3.6.-.-;Name=yjiA_1;db_xref=COG:COG0523;gene=yjiA_1;inference=ab initio prediction:Prodigal:002006,similar to AA sequence:UniProtKB:P24203;locus_tag=IFDJLNFL_00384;product=P-loop guanosine triphosphatase YjiA
M-dankookense_contig_7_1	Prodigal:002006	CDS	42009	43607	.	-	0	ID=IFDJLNFL_00385;inference=ab initio prediction:Prodigal:002006;locus_tag=IFDJLNFL_00385;product=hypothetical protein
M-dankookense_contig_8_1	Prodigal:002006	CDS	483	746	.	+	0	ID=IFDJLNFL_00386;inference=ab initio prediction:Prodigal:002006;locus_tag=IFDJLNFL_00386;product=hypothetical protein
M-dankookense_contig_8_1	Prodigal:002006	CDS	1037	2518	.	+	0	ID=IFDJLNFL_00387;eC_number=3.6.4.13;Name=rhlE_1;gene=rhlE_1;inference=ab initio prediction:Prodigal:002006,protein motif:HAMAP:MF_00968;locus_tag=IFDJLNFL_00387;product=ATP-dependent RNA helicase RhlE
M-dankookense_contig_8_1	Prodigal:002006	CDS	2896	3960	.	+	0	ID=IFDJLNFL_00388;eC_number=2.7.7.65;Name=vdcA;gene=vdcA;inference=ab initio prediction:Prodigal:002006,similar to AA sequence:UniProtKB:Q9KKZ4;locus_tag=IFDJLNFL_00388;product=Diguanylate cyclase VdcA
M-dankookense_contig_8_1	Prodigal:002006	CDS	4036	4410	.	-	0	ID=IFDJLNFL_00389;Name=iscA;db_xref=COG:COG0316;gene=iscA;inference=ab initio prediction:Prodigal:002006,similar to AA sequence:UniProtKB:P0AAC8;locus_tag=IFDJLNFL_00389;product=Iron-binding protein IscA
M-dankookense_contig_8_1	Prodigal:002006	CDS	4576	5163	.	+	0	ID=IFDJLNFL_00390;inference=ab initio prediction:Prodigal:002006;locus_tag=IFDJLNFL_00390;product=hypothetical protein
M-dankookense_contig_8_1	Prodigal:002006	CDS	5171	5554	.	-	0	ID=IFDJLNFL_00391;inference=ab initio prediction:Prodigal:002006;locus_tag=IFDJLNFL_00391;product=hypothetical protein
M-dankookense_contig_8_1	Prodigal:002006	CDS	5605	6849	.	-	0	ID=IFDJLNFL_00392;eC_number=2.8.1.7;Name=sufS_1;db_xref=COG:COG0520;gene=sufS_1;inference=ab initio prediction:Prodigal:002006,similar to AA sequence:UniProtKB:Q9EXP2;locus_tag=IFDJLNFL_00392;product=Cysteine desulfurase
M-dankookense_contig_8_1	Prodigal:002006	CDS	7040	8362	.	-	0	ID=IFDJLNFL_00393;Name=sufD;db_xref=COG:COG0719;gene=sufD;inference=ab initio prediction:Prodigal:002006,similar to AA sequence:UniProtKB:P77689;locus_tag=IFDJLNFL_00393;product=FeS cluster assembly protein SufD
M-dankookense_contig_8_1	Prodigal:002006	CDS	8366	9118	.	-	0	ID=IFDJLNFL_00394;Name=sufC;db_xref=COG:COG0396;gene=sufC;inference=ab initio prediction:Prodigal:002006,similar to AA sequence:UniProtKB:P77499;locus_tag=IFDJLNFL_00394;product=putative ATP-dependent transporter SufC
M-dankookense_contig_8_1	Prodigal:002006	CDS	9134	9316	.	-	0	ID=IFDJLNFL_00395;inference=ab initio prediction:Prodigal:002006;locus_tag=IFDJLNFL_00395;product=hypothetical protein
M-dankookense_contig_8_1	Prodigal:002006	CDS	9402	10871	.	-	0	ID=IFDJLNFL_00396;Name=sufB;db_xref=COG:COG0719;gene=sufB;inference=ab initio prediction:Prodigal:002006,similar to AA sequence:UniProtKB:P77522;locus_tag=IFDJLNFL_00396;product=FeS cluster assembly protein SufB
M-dankookense_contig_8_1	Prodigal:002006	CDS	10942	12144	.	-	0	ID=IFDJLNFL_00397;eC_number=2.8.1.7;Name=nifS;db_xref=COG:COG1104;gene=nifS;inference=ab initio prediction:Prodigal:002006,similar to AA sequence:UniProtKB:P05341;locus_tag=IFDJLNFL_00397;product=Cysteine desulfurase NifS
M-dankookense_contig_8_1	Prodigal:002006	CDS	12456	13112	.	+	0	ID=IFDJLNFL_00398;inference=ab initio prediction:Prodigal:002006;locus_tag=IFDJLNFL_00398;product=hypothetical protein
M-dankookense_contig_8_1	Prodigal:002006	CDS	13215	17294	.	-	0	ID=IFDJLNFL_00399;eC_number=6.2.1.54;Name=dltA;gene=dltA;inference=ab initio prediction:Prodigal:002006,protein motif:HAMAP:MF_00593;locus_tag=IFDJLNFL_00399;product=D-alanine--D-alanyl carrier protein ligase
M-dankookense_contig_8_1	Prodigal:002006	CDS	17504	18205	.	-	0	ID=IFDJLNFL_00400;eC_number=5.4.2.11;Name=gpmA_1;gene=gpmA_1;inference=ab initio prediction:Prodigal:002006,protein motif:HAMAP:MF_01039;locus_tag=IFDJLNFL_00400;product=2%2C3-bisphosphoglycerate-dependent phosphoglycerate mutase
M-dankookense_contig_8_1	Prodigal:002006	CDS	18208	19212	.	+	0	ID=IFDJLNFL_00401;inference=ab initio prediction:Prodigal:002006;locus_tag=IFDJLNFL_00401;product=hypothetical protein
M-dankookense_contig_8_1	Prodigal:002006	CDS	19327	20181	.	-	0	ID=IFDJLNFL_00402;eC_number=1.3.1.9;Name=fabI_1;db_xref=COG:COG0623;gene=fabI_1;inference=ab initio prediction:Prodigal:002006,similar to AA sequence:UniProtKB:Q81GI3;locus_tag=IFDJLNFL_00402;product=Enoyl-[acyl-carrier-protein] reductase [NADH] FabI
M-dankookense_contig_8_1	Prodigal:002006	CDS	20341	20493	.	-	0	ID=IFDJLNFL_00403;Name=higA;db_xref=COG:COG5499;gene=higA;inference=ab initio prediction:Prodigal:002006,similar to AA sequence:UniProtKB:P67703;locus_tag=IFDJLNFL_00403;product=Antitoxin HigA
M-dankookense_contig_8_1	Prodigal:002006	CDS	20493	20765	.	-	0	ID=IFDJLNFL_00404;inference=ab initio prediction:Prodigal:002006;locus_tag=IFDJLNFL_00404;product=hypothetical protein
M-dankookense_contig_8_1	Prodigal:002006	CDS	20753	21034	.	-	0	ID=IFDJLNFL_00405;eC_number=3.1.-.-;Name=higB;db_xref=COG:COG4680;gene=higB;inference=ab initio prediction:Prodigal:002006,similar to AA sequence:UniProtKB:P64580;locus_tag=IFDJLNFL_00405;product=mRNA interferase HigB
M-dankookense_contig_8_1	Prodigal:002006	CDS	21099	22016	.	-	0	ID=IFDJLNFL_00406;Name=cbpA_1;db_xref=COG:COG2214;gene=cbpA_1;inference=ab initio prediction:Prodigal:002006,similar to AA sequence:UniProtKB:P36659;locus_tag=IFDJLNFL_00406;product=Curved DNA-binding protein
M-dankookense_contig_8_1	Prodigal:002006	CDS	22178	22684	.	-	0	ID=IFDJLNFL_00407;inference=ab initio prediction:Prodigal:002006;locus_tag=IFDJLNFL_00407;product=hypothetical protein
M-dankookense_contig_8_1	Prodigal:002006	CDS	22780	23403	.	+	0	ID=IFDJLNFL_00408;eC_number=1.4.3.5;Name=pdxH_2;db_xref=COG:COG0259;gene=pdxH_2;inference=ab initio prediction:Prodigal:002006,similar to AA sequence:UniProtKB:P21159;locus_tag=IFDJLNFL_00408;product=Pyridoxine/pyridoxamine 5'-phosphate oxidase
M-dankookense_contig_8_1	Prodigal:002006	CDS	23521	23724	.	-	0	ID=IFDJLNFL_00409;inference=ab initio prediction:Prodigal:002006;locus_tag=IFDJLNFL_00409;product=hypothetical protein
M-dankookense_contig_8_1	Prodigal:002006	CDS	23842	25005	.	-	0	ID=IFDJLNFL_00410;inference=ab initio prediction:Prodigal:002006;locus_tag=IFDJLNFL_00410;product=hypothetical protein
M-dankookense_contig_8_1	Prodigal:002006	CDS	25276	25476	.	-	0	ID=IFDJLNFL_00411;inference=ab initio prediction:Prodigal:002006;locus_tag=IFDJLNFL_00411;product=hypothetical protein
M-dankookense_contig_8_1	Prodigal:002006	CDS	25619	26218	.	-	0	ID=IFDJLNFL_00412;eC_number=2.7.13.3;Name=rcsC_3;gene=rcsC_3;inference=ab initio prediction:Prodigal:002006,protein motif:HAMAP:MF_00979;locus_tag=IFDJLNFL_00412;product=Sensor histidine kinase RcsC
M-dankookense_contig_8_1	Prodigal:002006	CDS	26295	27194	.	-	0	ID=IFDJLNFL_00413;inference=ab initio prediction:Prodigal:002006;locus_tag=IFDJLNFL_00413;product=hypothetical protein
M-dankookense_contig_8_1	Prodigal:002006	CDS	27284	28726	.	-	0	ID=IFDJLNFL_00414;Name=atoE;db_xref=COG:COG2031;gene=atoE;inference=ab initio prediction:Prodigal:002006,similar to AA sequence:UniProtKB:P76460;locus_tag=IFDJLNFL_00414;product=Putative short-chain fatty acid transporter
M-dankookense_contig_8_1	Prodigal:002006	CDS	28805	29479	.	-	0	ID=IFDJLNFL_00415;eC_number=3.1.3.16;Name=pphA;db_xref=COG:COG0639;gene=pphA;inference=ab initio prediction:Prodigal:002006,similar to AA sequence:UniProtKB:Q8ZNY9;locus_tag=IFDJLNFL_00415;product=Serine/threonine-protein phosphatase 1
M-dankookense_contig_8_1	Prodigal:002006	CDS	29868	30134	.	-	0	ID=IFDJLNFL_00416;inference=ab initio prediction:Prodigal:002006;locus_tag=IFDJLNFL_00416;product=hypothetical protein
M-dankookense_contig_8_1	Prodigal:002006	CDS	30239	32869	.	-	0	ID=IFDJLNFL_00417;Name=clpB;gene=clpB;inference=ab initio prediction:Prodigal:002006,similar to AA sequence:UniProtKB:Q7CEG6;locus_tag=IFDJLNFL_00417;product=Chaperone protein ClpB
M-dankookense_contig_8_1	Prodigal:002006	CDS	33066	33833	.	+	0	ID=IFDJLNFL_00418;inference=ab initio prediction:Prodigal:002006;locus_tag=IFDJLNFL_00418;product=hypothetical protein
M-dankookense_contig_8_1	Prodigal:002006	CDS	33850	34092	.	-	0	ID=IFDJLNFL_00419;inference=ab initio prediction:Prodigal:002006;locus_tag=IFDJLNFL_00419;product=hypothetical protein
M-dankookense_contig_8_1	Prodigal:002006	CDS	34360	34569	.	-	0	ID=IFDJLNFL_00420;inference=ab initio prediction:Prodigal:002006;locus_tag=IFDJLNFL_00420;product=hypothetical protein
M-dankookense_contig_8_1	Prodigal:002006	CDS	34859	35011	.	+	0	ID=IFDJLNFL_00421;inference=ab initio prediction:Prodigal:002006;locus_tag=IFDJLNFL_00421;product=hypothetical protein
M-dankookense_contig_8_1	Prodigal:002006	CDS	35170	37872	.	+	0	ID=IFDJLNFL_00422;eC_number=2.7.9.1;Name=ppdK;db_xref=COG:COG0574;gene=ppdK;inference=ab initio prediction:Prodigal:002006,similar to AA sequence:UniProtKB:P22983;locus_tag=IFDJLNFL_00422;product=Pyruvate%2C phosphate dikinase
M-dankookense_contig_8_1	Prodigal:002006	CDS	38049	38288	.	+	0	ID=IFDJLNFL_00423;inference=ab initio prediction:Prodigal:002006;locus_tag=IFDJLNFL_00423;product=hypothetical protein
M-dankookense_contig_8_1	Prodigal:002006	CDS	38401	39909	.	-	0	ID=IFDJLNFL_00424;inference=ab initio prediction:Prodigal:002006;locus_tag=IFDJLNFL_00424;product=hypothetical protein
M-dankookense_contig_8_1	Prodigal:002006	CDS	40124	42205	.	-	0	ID=IFDJLNFL_00425;inference=ab initio prediction:Prodigal:002006;locus_tag=IFDJLNFL_00425;product=hypothetical protein
M-dankookense_contig_8_1	Prodigal:002006	CDS	42312	43817	.	-	0	ID=IFDJLNFL_00426;Name=atoC_1;db_xref=COG:COG2204;gene=atoC_1;inference=ab initio prediction:Prodigal:002006,similar to AA sequence:UniProtKB:Q06065;locus_tag=IFDJLNFL_00426;product=Regulatory protein AtoC
M-dankookense_contig_8_1	Prodigal:002006	CDS	44080	45960	.	+	0	ID=IFDJLNFL_00427;eC_number=3.4.24.-;Name=pepF1;gene=pepF1;inference=ab initio prediction:Prodigal:002006,similar to AA sequence:UniProtKB:P54124;locus_tag=IFDJLNFL_00427;product=Oligoendopeptidase F%2C plasmid
M-dankookense_contig_8_1	Prodigal:002006	CDS	46026	46250	.	+	0	ID=IFDJLNFL_00428;inference=ab initio prediction:Prodigal:002006;locus_tag=IFDJLNFL_00428;product=hypothetical protein
M-dankookense_contig_8_1	Prodigal:002006	CDS	46247	46630	.	+	0	ID=IFDJLNFL_00429;inference=ab initio prediction:Prodigal:002006;locus_tag=IFDJLNFL_00429;product=hypothetical protein
M-dankookense_contig_8_1	Prodigal:002006	CDS	46742	48103	.	+	0	ID=IFDJLNFL_00430;eC_number=2.7.-.-;Name=ubiB_1;gene=ubiB_1;inference=ab initio prediction:Prodigal:002006,protein motif:HAMAP:MF_00414;locus_tag=IFDJLNFL_00430;product=protein kinase UbiB
M-dankookense_contig_8_1	Prodigal:002006	CDS	48235	48528	.	+	0	ID=IFDJLNFL_00431;inference=ab initio prediction:Prodigal:002006;locus_tag=IFDJLNFL_00431;product=hypothetical protein
M-dankookense_contig_8_1	Prodigal:002006	CDS	48661	49803	.	+	0	ID=IFDJLNFL_00432;eC_number=7.1.1.1;Name=pntAA;db_xref=COG:COG3288;gene=pntAA;inference=ab initio prediction:Prodigal:002006,similar to AA sequence:UniProtKB:Q2RSB2;locus_tag=IFDJLNFL_00432;product=NAD(P) transhydrogenase subunit alpha part 1
M-dankookense_contig_8_1	Prodigal:002006	CDS	49821	50270	.	+	0	ID=IFDJLNFL_00433;inference=ab initio prediction:Prodigal:002006;locus_tag=IFDJLNFL_00433;product=hypothetical protein
M-dankookense_contig_8_1	Prodigal:002006	CDS	50275	51672	.	+	0	ID=IFDJLNFL_00434;eC_number=7.1.1.1;Name=pntB;db_xref=COG:COG1282;gene=pntB;inference=ab initio prediction:Prodigal:002006,similar to AA sequence:UniProtKB:P0C188;locus_tag=IFDJLNFL_00434;product=NAD(P) transhydrogenase subunit beta
M-dankookense_contig_8_1	Prodigal:002006	CDS	51777	53594	.	+	0	ID=IFDJLNFL_00435;eC_number=3.1.-.-;Name=recJ;db_xref=COG:COG0608;gene=recJ;inference=ab initio prediction:Prodigal:002006,similar to AA sequence:UniProtKB:P21893;locus_tag=IFDJLNFL_00435;product=Single-stranded-DNA-specific exonuclease RecJ
M-dankookense_contig_8_1	Aragorn:001002	tRNA	53676	53759	.	+	.	ID=IFDJLNFL_00436;inference=COORDINATES:profile:Aragorn:001002;locus_tag=IFDJLNFL_00436;product=tRNA-Tyr(gta)
M-dankookense_contig_8_1	Aragorn:001002	tRNA	53841	53914	.	+	.	ID=IFDJLNFL_00437;inference=COORDINATES:profile:Aragorn:001002;locus_tag=IFDJLNFL_00437;product=tRNA-Gly(tcc)
M-dankookense_contig_8_1	Prodigal:002006	CDS	54419	55591	.	+	0	ID=IFDJLNFL_00438;eC_number=1.1.1.1;db_xref=COG:COG1063;inference=ab initio prediction:Prodigal:002006,similar to AA sequence:UniProtKB:O07737;locus_tag=IFDJLNFL_00438;product=putative zinc-binding alcohol dehydrogenase
M-dankookense_contig_8_1	Prodigal:002006	CDS	55802	56311	.	+	0	ID=IFDJLNFL_00439;Name=ligD;db_xref=COG:COG1793;gene=ligD;inference=ab initio prediction:Prodigal:002006,similar to AA sequence:UniProtKB:Q9I1X7;locus_tag=IFDJLNFL_00439;product=Multifunctional non-homologous end joining protein LigD
M-dankookense_contig_9_1	Prodigal:002006	CDS	1204	1368	.	-	0	ID=IFDJLNFL_00440;inference=ab initio prediction:Prodigal:002006;locus_tag=IFDJLNFL_00440;product=hypothetical protein
M-dankookense_contig_9_1	Prodigal:002006	CDS	1705	2046	.	-	0	ID=IFDJLNFL_00441;inference=ab initio prediction:Prodigal:002006;locus_tag=IFDJLNFL_00441;product=hypothetical protein
M-dankookense_contig_9_1	Prodigal:002006	CDS	2923	3201	.	-	0	ID=IFDJLNFL_00442;inference=ab initio prediction:Prodigal:002006;locus_tag=IFDJLNFL_00442;product=hypothetical protein
M-dankookense_contig_9_1	Prodigal:002006	CDS	3773	4105	.	-	0	ID=IFDJLNFL_00443;Name=ntrC_1;db_xref=COG:COG2204;gene=ntrC_1;inference=ab initio prediction:Prodigal:002006,similar to AA sequence:UniProtKB:P03029;locus_tag=IFDJLNFL_00443;product=DNA-binding transcriptional regulator NtrC
M-dankookense_contig_9_1	Prodigal:002006	CDS	4163	5554	.	-	0	ID=IFDJLNFL_00444;eC_number=2.7.13.3;Name=rcsC_4;gene=rcsC_4;inference=ab initio prediction:Prodigal:002006,protein motif:HAMAP:MF_00979;locus_tag=IFDJLNFL_00444;product=Sensor histidine kinase RcsC
M-dankookense_contig_9_1	Prodigal:002006	CDS	5551	7071	.	-	0	ID=IFDJLNFL_00445;eC_number=2.7.11.1;Name=kaiC_1;db_xref=COG:COG0467;gene=kaiC_1;inference=ab initio prediction:Prodigal:002006,similar to AA sequence:UniProtKB:Q79PF4;locus_tag=IFDJLNFL_00445;product=Circadian clock protein kinase KaiC
M-dankookense_contig_9_1	Prodigal:002006	CDS	7061	7300	.	-	0	ID=IFDJLNFL_00446;inference=ab initio prediction:Prodigal:002006;locus_tag=IFDJLNFL_00446;product=hypothetical protein
M-dankookense_contig_9_1	Prodigal:002006	CDS	7521	8066	.	-	0	ID=IFDJLNFL_00447;Name=yciF_1;db_xref=COG:COG3685;gene=yciF_1;inference=ab initio prediction:Prodigal:002006,similar to AA sequence:UniProtKB:P21362;locus_tag=IFDJLNFL_00447;product=Protein YciF
M-dankookense_contig_9_1	Prodigal:002006	CDS	8248	8337	.	-	0	ID=IFDJLNFL_00448;inference=ab initio prediction:Prodigal:002006;locus_tag=IFDJLNFL_00448;product=hypothetical protein
M-dankookense_contig_9_1	Prodigal:002006	CDS	8334	9257	.	-	0	ID=IFDJLNFL_00449;eC_number=4.2.99.20;Name=menH_1;gene=menH_1;inference=ab initio prediction:Prodigal:002006,protein motif:HAMAP:MF_01660;locus_tag=IFDJLNFL_00449;product=2-succinyl-6-hydroxy-2%2C4-cyclohexadiene-1-carboxylate synthase
M-dankookense_contig_9_1	Prodigal:002006	CDS	9259	10284	.	-	0	ID=IFDJLNFL_00450;eC_number=1.3.1.87;Name=hcaB_1;gene=hcaB_1;inference=ab initio prediction:Prodigal:002006,protein motif:HAMAP:MF_01647;locus_tag=IFDJLNFL_00450;product=3-phenylpropionate-dihydrodiol/cinnamic acid-dihydrodiol dehydrogenase
M-dankookense_contig_9_1	Prodigal:002006	CDS	10281	10790	.	-	0	ID=IFDJLNFL_00451;Name=yciE;db_xref=COG:COG3685;gene=yciE;inference=ab initio prediction:Prodigal:002006,similar to AA sequence:UniProtKB:P21363;locus_tag=IFDJLNFL_00451;product=Protein YciE
M-dankookense_contig_9_1	Prodigal:002006	CDS	11415	11999	.	+	0	ID=IFDJLNFL_00452;inference=ab initio prediction:Prodigal:002006;locus_tag=IFDJLNFL_00452;product=hypothetical protein
M-dankookense_contig_9_1	Prodigal:002006	CDS	12307	13371	.	-	0	ID=IFDJLNFL_00453;eC_number=4.2.1.47;Name=gmd_2;gene=gmd_2;inference=ab initio prediction:Prodigal:002006,protein motif:HAMAP:MF_00955;locus_tag=IFDJLNFL_00453;product=GDP-mannose 4%2C6-dehydratase
M-dankookense_contig_9_1	Prodigal:002006	CDS	13468	13851	.	+	0	ID=IFDJLNFL_00454;inference=ab initio prediction:Prodigal:002006;locus_tag=IFDJLNFL_00454;product=hypothetical protein
M-dankookense_contig_9_1	Prodigal:002006	CDS	13932	14315	.	+	0	ID=IFDJLNFL_00455;inference=ab initio prediction:Prodigal:002006;locus_tag=IFDJLNFL_00455;product=hypothetical protein
M-dankookense_contig_9_1	Prodigal:002006	CDS	14349	14531	.	-	0	ID=IFDJLNFL_00456;inference=ab initio prediction:Prodigal:002006;locus_tag=IFDJLNFL_00456;product=hypothetical protein
M-dankookense_contig_9_1	Aragorn:001002	tRNA	14708	14792	.	-	.	ID=IFDJLNFL_00457;inference=COORDINATES:profile:Aragorn:001002;locus_tag=IFDJLNFL_00457;product=tRNA-Leu(caa)
M-dankookense_contig_9_1	Prodigal:002006	CDS	14934	15515	.	+	0	ID=IFDJLNFL_00458;inference=ab initio prediction:Prodigal:002006;locus_tag=IFDJLNFL_00458;product=hypothetical protein
M-dankookense_contig_9_1	Prodigal:002006	CDS	15512	16003	.	+	0	ID=IFDJLNFL_00459;Name=dsbB;gene=dsbB;inference=ab initio prediction:Prodigal:002006,protein motif:HAMAP:MF_00286;locus_tag=IFDJLNFL_00459;product=Disulfide bond formation protein B
M-dankookense_contig_9_1	Prodigal:002006	CDS	16046	16489	.	-	0	ID=IFDJLNFL_00460;inference=ab initio prediction:Prodigal:002006;locus_tag=IFDJLNFL_00460;product=hypothetical protein
M-dankookense_contig_9_1	Prodigal:002006	CDS	16559	17413	.	-	0	ID=IFDJLNFL_00461;eC_number=3.5.1.128;Name=nit1;gene=nit1;inference=ab initio prediction:Prodigal:002006,similar to AA sequence:UniProtKB:P0DP68;locus_tag=IFDJLNFL_00461;product=Deaminated glutathione amidase
M-dankookense_contig_9_1	Prodigal:002006	CDS	17406	17675	.	-	0	ID=IFDJLNFL_00462;Name=grxC;db_xref=COG:COG0695;gene=grxC;inference=ab initio prediction:Prodigal:002006,similar to AA sequence:UniProtKB:P0AC62;locus_tag=IFDJLNFL_00462;product=Glutaredoxin 3
M-dankookense_contig_9_1	Prodigal:002006	CDS	17757	18113	.	-	0	ID=IFDJLNFL_00463;Name=cpdR_1;gene=cpdR_1;inference=ab initio prediction:Prodigal:002006,similar to AA sequence:UniProtKB:Q2YIF7;locus_tag=IFDJLNFL_00463;product=Response regulator receiver protein CpdR
M-dankookense_contig_9_1	Prodigal:002006	CDS	18322	19224	.	+	0	ID=IFDJLNFL_00464;inference=ab initio prediction:Prodigal:002006;locus_tag=IFDJLNFL_00464;product=hypothetical protein
M-dankookense_contig_9_1	Prodigal:002006	CDS	19467	20336	.	-	0	ID=IFDJLNFL_00465;eC_number=2.7.7.9;Name=gtaB;db_xref=COG:COG1210;gene=gtaB;inference=ab initio prediction:Prodigal:002006,similar to AA sequence:UniProtKB:Q05852;locus_tag=IFDJLNFL_00465;product=UTP--glucose-1-phosphate uridylyltransferase
M-dankookense_contig_9_1	Prodigal:002006	CDS	20522	21511	.	+	0	ID=IFDJLNFL_00466;eC_number=5.1.3.2;Name=galE;db_xref=COG:COG1087;gene=galE;inference=ab initio prediction:Prodigal:002006,similar to AA sequence:UniProtKB:Q7WTB1;locus_tag=IFDJLNFL_00466;product=UDP-glucose 4-epimerase
M-dankookense_contig_9_1	Prodigal:002006	CDS	21513	22721	.	+	0	ID=IFDJLNFL_00467;inference=ab initio prediction:Prodigal:002006,similar to AA sequence:ISfinder:TnXax1;locus_tag=IFDJLNFL_00467;product=Tn3 family transposase TnXax1
M-dankookense_contig_9_1	Prodigal:002006	CDS	22799	24193	.	+	0	ID=IFDJLNFL_00468;inference=ab initio prediction:Prodigal:002006;locus_tag=IFDJLNFL_00468;product=hypothetical protein
M-dankookense_contig_9_1	Prodigal:002006	CDS	24203	25636	.	-	0	ID=IFDJLNFL_00469;eC_number=1.4.1.13;Name=gltD;db_xref=COG:COG0493;gene=gltD;inference=ab initio prediction:Prodigal:002006,similar to AA sequence:UniProtKB:P9WN19;locus_tag=IFDJLNFL_00469;product=Glutamate synthase [NADPH] small chain
M-dankookense_contig_9_1	Prodigal:002006	CDS	25740	30494	.	-	0	ID=IFDJLNFL_00470;eC_number=1.4.7.1;Name=gltB;gene=gltB;inference=ab initio prediction:Prodigal:002006,similar to AA sequence:UniProtKB:P55037;locus_tag=IFDJLNFL_00470;product=Ferredoxin-dependent glutamate synthase 1
M-dankookense_contig_9_1	Prodigal:002006	CDS	31046	32074	.	+	0	ID=IFDJLNFL_00471;inference=ab initio prediction:Prodigal:002006;locus_tag=IFDJLNFL_00471;product=hypothetical protein
M-dankookense_contig_9_1	Prodigal:002006	CDS	32314	33156	.	-	0	ID=IFDJLNFL_00472;Name=fdhD;db_xref=COG:COG1526;gene=fdhD;inference=ab initio prediction:Prodigal:002006,similar to AA sequence:UniProtKB:O87816;locus_tag=IFDJLNFL_00472;product=Sulfur carrier protein FdhD
M-dankookense_contig_9_1	Prodigal:002006	CDS	33457	34296	.	+	0	ID=IFDJLNFL_00473;eC_number=1.9.3.1;Name=ctaC;db_xref=COG:COG1622;gene=ctaC;inference=ab initio prediction:Prodigal:002006,similar to AA sequence:UniProtKB:Q03736;locus_tag=IFDJLNFL_00473;product=Cytochrome c oxidase subunit 2
M-dankookense_contig_9_1	Prodigal:002006	CDS	34374	36002	.	+	0	ID=IFDJLNFL_00474;eC_number=1.9.3.1;Name=ctaD;db_xref=COG:COG0843;gene=ctaD;inference=ab initio prediction:Prodigal:002006,similar to AA sequence:UniProtKB:P31833;locus_tag=IFDJLNFL_00474;product=Cytochrome c oxidase subunit 1
M-dankookense_contig_9_1	Prodigal:002006	CDS	36202	37155	.	+	0	ID=IFDJLNFL_00475;eC_number=2.5.1.141;Name=ctaB;db_xref=COG:COG0109;gene=ctaB;inference=ab initio prediction:Prodigal:002006,similar to AA sequence:UniProtKB:Q3J5F9;locus_tag=IFDJLNFL_00475;product=Protoheme IX farnesyltransferase
M-dankookense_contig_9_1	Prodigal:002006	CDS	37165	37329	.	+	0	ID=IFDJLNFL_00476;inference=ab initio prediction:Prodigal:002006;locus_tag=IFDJLNFL_00476;product=hypothetical protein
M-dankookense_contig_9_1	Prodigal:002006	CDS	37334	37945	.	+	0	ID=IFDJLNFL_00477;Name=ctaG;db_xref=COG:COG3175;gene=ctaG;inference=ab initio prediction:Prodigal:002006,similar to AA sequence:UniProtKB:Q92RG6;locus_tag=IFDJLNFL_00477;product=Cytochrome c oxidase assembly protein CtaG
M-dankookense_contig_9_1	Prodigal:002006	CDS	38092	38949	.	+	0	ID=IFDJLNFL_00478;eC_number=1.9.3.1;Name=ctaE;db_xref=COG:COG1845;gene=ctaE;inference=ab initio prediction:Prodigal:002006,similar to AA sequence:UniProtKB:P06030;locus_tag=IFDJLNFL_00478;product=Cytochrome c oxidase subunit 3
M-dankookense_contig_9_1	Prodigal:002006	CDS	39059	39439	.	+	0	ID=IFDJLNFL_00479;inference=ab initio prediction:Prodigal:002006;locus_tag=IFDJLNFL_00479;product=hypothetical protein
M-dankookense_contig_9_1	Prodigal:002006	CDS	39436	40194	.	+	0	ID=IFDJLNFL_00480;inference=ab initio prediction:Prodigal:002006;locus_tag=IFDJLNFL_00480;product=hypothetical protein
M-dankookense_contig_9_1	Prodigal:002006	CDS	40263	40691	.	+	0	ID=IFDJLNFL_00481;inference=ab initio prediction:Prodigal:002006;locus_tag=IFDJLNFL_00481;product=hypothetical protein
M-dankookense_contig_9_1	Prodigal:002006	CDS	40763	42175	.	+	0	ID=IFDJLNFL_00482;eC_number=4.2.3.1;Name=thrC;db_xref=COG:COG0498;gene=thrC;inference=ab initio prediction:Prodigal:002006,similar to AA sequence:UniProtKB:P23669;locus_tag=IFDJLNFL_00482;product=Threonine synthase
M-dankookense_contig_9_1	Prodigal:002006	CDS	42172	43467	.	+	0	ID=IFDJLNFL_00483;eC_number=3.4.24.-;db_xref=COG:COG0612;inference=ab initio prediction:Prodigal:002006,similar to AA sequence:UniProtKB:P9WHT5;locus_tag=IFDJLNFL_00483;product=putative zinc protease
M-dankookense_contig_9_1	Prodigal:002006	CDS	43652	46525	.	+	0	ID=IFDJLNFL_00484;inference=ab initio prediction:Prodigal:002006;locus_tag=IFDJLNFL_00484;product=hypothetical protein
M-dankookense_contig_9_1	Prodigal:002006	CDS	46697	47128	.	+	0	ID=IFDJLNFL_00485;inference=ab initio prediction:Prodigal:002006;locus_tag=IFDJLNFL_00485;product=hypothetical protein
M-dankookense_contig_9_1	Prodigal:002006	CDS	47343	47699	.	+	0	ID=IFDJLNFL_00486;inference=ab initio prediction:Prodigal:002006;locus_tag=IFDJLNFL_00486;product=hypothetical protein
M-dankookense_contig_9_1	Prodigal:002006	CDS	47730	48668	.	+	0	ID=IFDJLNFL_00487;inference=ab initio prediction:Prodigal:002006;locus_tag=IFDJLNFL_00487;product=hypothetical protein
M-dankookense_contig_9_1	Prodigal:002006	CDS	48746	49936	.	-	0	ID=IFDJLNFL_00488;inference=ab initio prediction:Prodigal:002006;locus_tag=IFDJLNFL_00488;product=hypothetical protein
M-dankookense_contig_9_1	Prodigal:002006	CDS	49958	52495	.	-	0	ID=IFDJLNFL_00489;eC_number=2.4.1.1;Name=malP;db_xref=COG:COG0058;gene=malP;inference=ab initio prediction:Prodigal:002006,similar to AA sequence:UniProtKB:P00490;locus_tag=IFDJLNFL_00489;product=Maltodextrin phosphorylase
M-dankookense_contig_9_1	Prodigal:002006	CDS	52834	54420	.	+	0	ID=IFDJLNFL_00490;eC_number=3.2.1.10;Name=malL;db_xref=COG:COG0366;gene=malL;inference=ab initio prediction:Prodigal:002006,similar to AA sequence:UniProtKB:P29094;locus_tag=IFDJLNFL_00490;product=Oligo-1%2C6-glucosidase
M-dankookense_contig_9_1	Prodigal:002006	CDS	54538	56139	.	+	0	ID=IFDJLNFL_00491;eC_number=2.4.1.21;Name=glgA;db_xref=COG:COG0297;gene=glgA;inference=ab initio prediction:Prodigal:002006,similar to AA sequence:UniProtKB:P0A6U8;locus_tag=IFDJLNFL_00491;product=Glycogen synthase
M-dankookense_contig_9_1	Prodigal:002006	CDS	56143	57507	.	-	0	ID=IFDJLNFL_00492;eC_number=6.3.2.9;Name=murD;db_xref=COG:COG0771;gene=murD;inference=ab initio prediction:Prodigal:002006,similar to AA sequence:UniProtKB:P14900;locus_tag=IFDJLNFL_00492;product=UDP-N-acetylmuramoylalanine--D-glutamate ligase
M-dankookense_contig_9_1	Prodigal:002006	CDS	57590	58675	.	-	0	ID=IFDJLNFL_00493;eC_number=2.7.8.13;Name=mraY;db_xref=COG:COG0472;gene=mraY;inference=ab initio prediction:Prodigal:002006,similar to AA sequence:UniProtKB:P0A6W3;locus_tag=IFDJLNFL_00493;product=Phospho-N-acetylmuramoyl-pentapeptide-transferase
M-dankookense_contig_9_1	Prodigal:002006	CDS	58752	60209	.	-	0	ID=IFDJLNFL_00494;eC_number=6.3.2.10;Name=murF;db_xref=COG:COG0770;gene=murF;inference=ab initio prediction:Prodigal:002006,similar to AA sequence:UniProtKB:P11880;locus_tag=IFDJLNFL_00494;product=UDP-N-acetylmuramoyl-tripeptide--D-alanyl-D-alanine ligase
M-dankookense_contig_9_1	Prodigal:002006	CDS	60362	61816	.	-	0	ID=IFDJLNFL_00495;eC_number=6.3.2.13;Name=murE;db_xref=COG:COG0769;gene=murE;inference=ab initio prediction:Prodigal:002006,similar to AA sequence:UniProtKB:Q819Q0;locus_tag=IFDJLNFL_00495;product=UDP-N-acetylmuramoyl-L-alanyl-D-glutamate--2%2C6-diaminopimelate ligase
M-dankookense_contig_9_1	Prodigal:002006	CDS	61813	63708	.	-	0	ID=IFDJLNFL_00496;eC_number=3.4.16.4;Name=ftsI;gene=ftsI;inference=ab initio prediction:Prodigal:002006,protein motif:HAMAP:MF_02080;locus_tag=IFDJLNFL_00496;product=Peptidoglycan D%2CD-transpeptidase FtsI
M-dankookense_contig_9_1	Prodigal:002006	CDS	63713	64123	.	-	0	ID=IFDJLNFL_00497;inference=ab initio prediction:Prodigal:002006;locus_tag=IFDJLNFL_00497;product=hypothetical protein
M-dankookense_contig_9_1	Prodigal:002006	CDS	64120	65148	.	-	0	ID=IFDJLNFL_00498;eC_number=2.1.1.199;Name=rsmH;db_xref=COG:COG0275;gene=rsmH;inference=ab initio prediction:Prodigal:002006,similar to AA sequence:UniProtKB:P60390;locus_tag=IFDJLNFL_00498;product=Ribosomal RNA small subunit methyltransferase H
M-dankookense_contig_9_1	Prodigal:002006	CDS	66190	66348	.	+	0	ID=IFDJLNFL_00499;inference=ab initio prediction:Prodigal:002006;locus_tag=IFDJLNFL_00499;product=hypothetical protein
M-dankookense_contig_9_1	Prodigal:002006	CDS	66355	66795	.	-	0	ID=IFDJLNFL_00500;eC_number=4.4.1.5;Name=gloA_1;db_xref=COG:COG0346;gene=gloA_1;inference=ab initio prediction:Prodigal:002006,similar to AA sequence:UniProtKB:P44638;locus_tag=IFDJLNFL_00500;product=Lactoylglutathione lyase
M-dankookense_contig_9_1	Prodigal:002006	CDS	67976	69700	.	-	0	ID=IFDJLNFL_00501;inference=ab initio prediction:Prodigal:002006;locus_tag=IFDJLNFL_00501;product=hypothetical protein
M-dankookense_contig_9_1	Prodigal:002006	CDS	69817	72093	.	-	0	ID=IFDJLNFL_00502;inference=ab initio prediction:Prodigal:002006;locus_tag=IFDJLNFL_00502;product=hypothetical protein
M-dankookense_contig_9_1	Prodigal:002006	CDS	72142	72933	.	-	0	ID=IFDJLNFL_00503;inference=ab initio prediction:Prodigal:002006;locus_tag=IFDJLNFL_00503;product=hypothetical protein
M-dankookense_contig_9_1	Prodigal:002006	CDS	73150	73416	.	+	0	ID=IFDJLNFL_00504;inference=ab initio prediction:Prodigal:002006;locus_tag=IFDJLNFL_00504;product=hypothetical protein
M-dankookense_contig_9_1	Prodigal:002006	CDS	74145	76214	.	-	0	ID=IFDJLNFL_00505;eC_number=2.7.13.3;Name=rcsC_5;gene=rcsC_5;inference=ab initio prediction:Prodigal:002006,protein motif:HAMAP:MF_00979;locus_tag=IFDJLNFL_00505;product=Sensor histidine kinase RcsC
M-dankookense_contig_9_1	Prodigal:002006	CDS	76241	82051	.	-	0	ID=IFDJLNFL_00506;eC_number=2.7.13.3;Name=rcsC_6;gene=rcsC_6;inference=ab initio prediction:Prodigal:002006,protein motif:HAMAP:MF_00979;locus_tag=IFDJLNFL_00506;product=Sensor histidine kinase RcsC
M-dankookense_contig_10_1	Prodigal:002006	CDS	152	3295	.	-	0	ID=IFDJLNFL_00507;inference=ab initio prediction:Prodigal:002006;locus_tag=IFDJLNFL_00507;product=hypothetical protein
M-dankookense_contig_10_1	Prodigal:002006	CDS	3430	4239	.	+	0	ID=IFDJLNFL_00508;inference=ab initio prediction:Prodigal:002006;locus_tag=IFDJLNFL_00508;product=hypothetical protein
M-dankookense_contig_10_1	Prodigal:002006	CDS	4365	4559	.	+	0	ID=IFDJLNFL_00509;inference=ab initio prediction:Prodigal:002006;locus_tag=IFDJLNFL_00509;product=hypothetical protein
M-dankookense_contig_10_1	Prodigal:002006	CDS	4570	5025	.	-	0	ID=IFDJLNFL_00510;inference=ab initio prediction:Prodigal:002006;locus_tag=IFDJLNFL_00510;product=hypothetical protein
M-dankookense_contig_10_1	Prodigal:002006	CDS	5208	6344	.	+	0	ID=IFDJLNFL_00511;eC_number=2.7.7.7;Name=dinB;gene=dinB;inference=ab initio prediction:Prodigal:002006,protein motif:HAMAP:MF_01113;locus_tag=IFDJLNFL_00511;product=DNA polymerase IV
M-dankookense_contig_10_1	Prodigal:002006	CDS	6499	7251	.	+	0	ID=IFDJLNFL_00512;inference=ab initio prediction:Prodigal:002006;locus_tag=IFDJLNFL_00512;product=hypothetical protein
M-dankookense_contig_10_1	Prodigal:002006	CDS	7476	8465	.	+	0	ID=IFDJLNFL_00513;eC_number=2.7.13.3;inference=ab initio prediction:Prodigal:002006,similar to AA sequence:UniProtKB:Q8YC53;locus_tag=IFDJLNFL_00513;product=Blue-light-activated histidine kinase
M-dankookense_contig_10_1	Prodigal:002006	CDS	8730	8981	.	-	0	ID=IFDJLNFL_00514;inference=ab initio prediction:Prodigal:002006;locus_tag=IFDJLNFL_00514;product=hypothetical protein
M-dankookense_contig_10_1	Prodigal:002006	CDS	9113	9274	.	-	0	ID=IFDJLNFL_00515;inference=ab initio prediction:Prodigal:002006;locus_tag=IFDJLNFL_00515;product=hypothetical protein
M-dankookense_contig_10_1	Prodigal:002006	CDS	9456	10379	.	+	0	ID=IFDJLNFL_00516;eC_number=2.7.4.1;db_xref=COG:COG2326;inference=ab initio prediction:Prodigal:002006,similar to AA sequence:UniProtKB:Q9I154;locus_tag=IFDJLNFL_00516;product=Polyphosphate:ADP phosphotransferase
M-dankookense_contig_10_1	Prodigal:002006	CDS	10393	10656	.	-	0	ID=IFDJLNFL_00517;inference=ab initio prediction:Prodigal:002006;locus_tag=IFDJLNFL_00517;product=hypothetical protein
M-dankookense_contig_10_1	Prodigal:002006	CDS	10673	11425	.	-	0	ID=IFDJLNFL_00518;eC_number=3.4.11.18;Name=mapB;db_xref=COG:COG0024;gene=mapB;inference=ab initio prediction:Prodigal:002006,similar to AA sequence:UniProtKB:O34484;locus_tag=IFDJLNFL_00518;product=Methionine aminopeptidase 2
M-dankookense_contig_10_1	Prodigal:002006	CDS	11486	12832	.	-	0	ID=IFDJLNFL_00519;Name=dctD_1;gene=dctD_1;inference=ab initio prediction:Prodigal:002006,similar to AA sequence:UniProtKB:P13632;locus_tag=IFDJLNFL_00519;product=C4-dicarboxylate transport transcriptional regulatory protein DctD
M-dankookense_contig_10_1	Prodigal:002006	CDS	12829	14670	.	-	0	ID=IFDJLNFL_00520;eC_number=2.7.13.3;Name=dctB;gene=dctB;inference=ab initio prediction:Prodigal:002006,similar to AA sequence:UniProtKB:P13633;locus_tag=IFDJLNFL_00520;product=C4-dicarboxylate transport sensor protein DctB
M-dankookense_contig_10_1	Prodigal:002006	CDS	14969	16312	.	+	0	ID=IFDJLNFL_00521;Name=dctA_2;gene=dctA_2;inference=ab initio prediction:Prodigal:002006,similar to AA sequence:UniProtKB:P20672;locus_tag=IFDJLNFL_00521;product=C4-dicarboxylate transport protein
M-dankookense_contig_10_1	Prodigal:002006	CDS	16405	17001	.	-	0	ID=IFDJLNFL_00522;eC_number=3.4.13.22;Name=vanX;gene=vanX;inference=ab initio prediction:Prodigal:002006,similar to AA sequence:UniProtKB:Q06241;locus_tag=IFDJLNFL_00522;product=D-alanyl-D-alanine dipeptidase
M-dankookense_contig_10_1	Prodigal:002006	CDS	17140	17985	.	+	0	ID=IFDJLNFL_00523;Name=prs_1;gene=prs_1;inference=ab initio prediction:Prodigal:002006,protein motif:HAMAP:MF_00583_A;locus_tag=IFDJLNFL_00523;product=Putative ribose-phosphate pyrophosphokinase
M-dankookense_contig_10_1	Prodigal:002006	CDS	17989	18588	.	-	0	ID=IFDJLNFL_00524;inference=ab initio prediction:Prodigal:002006;locus_tag=IFDJLNFL_00524;product=hypothetical protein
M-dankookense_contig_10_1	Prodigal:002006	CDS	18851	20068	.	+	0	ID=IFDJLNFL_00525;Name=zapE;db_xref=COG:COG1485;gene=zapE;inference=ab initio prediction:Prodigal:002006,similar to AA sequence:UniProtKB:P64612;locus_tag=IFDJLNFL_00525;product=Cell division protein ZapE
M-dankookense_contig_10_1	Prodigal:002006	CDS	20152	23073	.	+	0	ID=IFDJLNFL_00526;eC_number=2.7.13.3;Name=rcsC_7;gene=rcsC_7;inference=ab initio prediction:Prodigal:002006,protein motif:HAMAP:MF_00979;locus_tag=IFDJLNFL_00526;product=Sensor histidine kinase RcsC
M-dankookense_contig_11_1	Prodigal:002006	CDS	160	2235	.	-	0	ID=IFDJLNFL_00527;Name=fusA;db_xref=COG:COG0480;gene=fusA;inference=ab initio prediction:Prodigal:002006,similar to AA sequence:UniProtKB:P41084;locus_tag=IFDJLNFL_00527;product=Elongation factor G
M-dankookense_contig_11_1	Prodigal:002006	CDS	2294	2764	.	-	0	ID=IFDJLNFL_00528;Name=rpsG;db_xref=COG:COG0049;gene=rpsG;inference=ab initio prediction:Prodigal:002006,similar to AA sequence:UniProtKB:Q6N4T3;locus_tag=IFDJLNFL_00528;product=30S ribosomal protein S7
M-dankookense_contig_11_1	Prodigal:002006	CDS	2891	3262	.	-	0	ID=IFDJLNFL_00529;Name=rpsL;db_xref=COG:COG0048;gene=rpsL;inference=ab initio prediction:Prodigal:002006,similar to AA sequence:UniProtKB:Q6N4T2;locus_tag=IFDJLNFL_00529;product=30S ribosomal protein S12
M-dankookense_contig_11_1	Prodigal:002006	CDS	3814	4239	.	+	0	ID=IFDJLNFL_00530;inference=ab initio prediction:Prodigal:002006;locus_tag=IFDJLNFL_00530;product=hypothetical protein
M-dankookense_contig_11_1	Prodigal:002006	CDS	4378	4707	.	+	0	ID=IFDJLNFL_00531;inference=ab initio prediction:Prodigal:002006;locus_tag=IFDJLNFL_00531;product=hypothetical protein
M-dankookense_contig_11_1	Prodigal:002006	CDS	4800	5891	.	-	0	ID=IFDJLNFL_00532;Name=recA;gene=recA;inference=ab initio prediction:Prodigal:002006,similar to AA sequence:UniProtKB:Q2YRU7;locus_tag=IFDJLNFL_00532;product=Protein RecA
M-dankookense_contig_11_1	Prodigal:002006	CDS	6004	6717	.	-	0	ID=IFDJLNFL_00533;inference=ab initio prediction:Prodigal:002006;locus_tag=IFDJLNFL_00533;product=hypothetical protein
M-dankookense_contig_11_1	Prodigal:002006	CDS	6863	7465	.	-	0	ID=IFDJLNFL_00534;eC_number=1.8.4.-;Name=yfcG_1;db_xref=COG:COG0625;gene=yfcG_1;inference=ab initio prediction:Prodigal:002006,similar to AA sequence:UniProtKB:P77526;locus_tag=IFDJLNFL_00534;product=Disulfide-bond oxidoreductase YfcG
M-dankookense_contig_11_1	Prodigal:002006	CDS	7588	9465	.	-	0	ID=IFDJLNFL_00535;eC_number=2.7.13.3;Name=rcsC_8;gene=rcsC_8;inference=ab initio prediction:Prodigal:002006,protein motif:HAMAP:MF_00979;locus_tag=IFDJLNFL_00535;product=Sensor histidine kinase RcsC
M-dankookense_contig_11_1	Prodigal:002006	CDS	9462	11177	.	-	0	ID=IFDJLNFL_00536;eC_number=2.7.13.3;Name=rcsC_9;gene=rcsC_9;inference=ab initio prediction:Prodigal:002006,protein motif:HAMAP:MF_00979;locus_tag=IFDJLNFL_00536;product=Sensor histidine kinase RcsC
M-dankookense_contig_11_1	Prodigal:002006	CDS	11174	12265	.	-	0	ID=IFDJLNFL_00537;eC_number=3.1.1.61;Name=cheB2;db_xref=COG:COG2201;gene=cheB2;inference=ab initio prediction:Prodigal:002006,similar to AA sequence:UniProtKB:Q9I6V9;locus_tag=IFDJLNFL_00537;product=Protein-glutamate methylesterase/protein-glutamine glutaminase 2
M-dankookense_contig_11_1	Prodigal:002006	CDS	12262	14490	.	-	0	ID=IFDJLNFL_00538;eC_number=2.7.13.3;Name=rcsC_10;gene=rcsC_10;inference=ab initio prediction:Prodigal:002006,protein motif:HAMAP:MF_00979;locus_tag=IFDJLNFL_00538;product=Sensor histidine kinase RcsC
M-dankookense_contig_11_1	Prodigal:002006	CDS	14510	16180	.	-	0	ID=IFDJLNFL_00539;inference=ab initio prediction:Prodigal:002006;locus_tag=IFDJLNFL_00539;product=hypothetical protein
M-dankookense_contig_11_1	Prodigal:002006	CDS	16234	16794	.	-	0	ID=IFDJLNFL_00540;inference=ab initio prediction:Prodigal:002006;locus_tag=IFDJLNFL_00540;product=hypothetical protein
M-dankookense_contig_11_1	Prodigal:002006	CDS	16791	18326	.	-	0	ID=IFDJLNFL_00541;inference=ab initio prediction:Prodigal:002006;locus_tag=IFDJLNFL_00541;product=hypothetical protein
M-dankookense_contig_11_1	Prodigal:002006	CDS	18340	18816	.	-	0	ID=IFDJLNFL_00542;inference=ab initio prediction:Prodigal:002006;locus_tag=IFDJLNFL_00542;product=hypothetical protein
M-dankookense_contig_11_1	Aragorn:001002	tRNA	18994	19069	.	+	.	ID=IFDJLNFL_00543;inference=COORDINATES:profile:Aragorn:001002;locus_tag=IFDJLNFL_00543;product=tRNA-Val(tac)
M-dankookense_contig_11_1	Prodigal:002006	CDS	19309	20106	.	-	0	ID=IFDJLNFL_00544;eC_number=2.1.1.222;Name=COQ3_1;gene=COQ3_1;inference=ab initio prediction:Prodigal:002006,protein motif:HAMAP:MF_00472;locus_tag=IFDJLNFL_00544;product=Ubiquinone biosynthesis O-methyltransferase%2C mitochondrial
M-dankookense_contig_11_1	Prodigal:002006	CDS	20726	21466	.	+	0	ID=IFDJLNFL_00545;inference=ab initio prediction:Prodigal:002006;locus_tag=IFDJLNFL_00545;product=hypothetical protein
M-dankookense_contig_11_1	Prodigal:002006	CDS	21719	22657	.	-	0	ID=IFDJLNFL_00546;Name=dmlR_1;gene=dmlR_1;inference=ab initio prediction:Prodigal:002006,similar to AA sequence:UniProtKB:P76250;locus_tag=IFDJLNFL_00546;product=HTH-type transcriptional regulator DmlR
M-dankookense_contig_11_1	Prodigal:002006	CDS	22774	23385	.	+	0	ID=IFDJLNFL_00547;Name=yceI_1;db_xref=COG:COG2353;gene=yceI_1;inference=ab initio prediction:Prodigal:002006,similar to AA sequence:UniProtKB:P0A8X2;locus_tag=IFDJLNFL_00547;product=Protein YceI
M-dankookense_contig_11_1	Prodigal:002006	CDS	23423	24319	.	+	0	ID=IFDJLNFL_00548;eC_number=1.13.11.2;Name=catE;db_xref=COG:COG2514;gene=catE;inference=ab initio prediction:Prodigal:002006,similar to AA sequence:UniProtKB:P54721;locus_tag=IFDJLNFL_00548;product=Catechol-2%2C3-dioxygenase
M-dankookense_contig_11_1	Prodigal:002006	CDS	24386	24979	.	+	0	ID=IFDJLNFL_00549;Name=yceJ_1;db_xref=COG:COG3038;gene=yceJ_1;inference=ab initio prediction:Prodigal:002006,similar to AA sequence:UniProtKB:P75925;locus_tag=IFDJLNFL_00549;product=Cytochrome b561 
M-dankookense_contig_11_1	Prodigal:002006	CDS	25063	26280	.	+	0	ID=IFDJLNFL_00550;inference=ab initio prediction:Prodigal:002006;locus_tag=IFDJLNFL_00550;product=hypothetical protein
M-dankookense_contig_11_1	Prodigal:002006	CDS	26698	26796	.	+	0	ID=IFDJLNFL_00551;inference=ab initio prediction:Prodigal:002006;locus_tag=IFDJLNFL_00551;product=hypothetical protein
M-dankookense_contig_11_1	Prodigal:002006	CDS	26867	27427	.	-	0	ID=IFDJLNFL_00552;inference=ab initio prediction:Prodigal:002006;locus_tag=IFDJLNFL_00552;product=hypothetical protein
M-dankookense_contig_11_1	Prodigal:002006	CDS	27893	28306	.	+	0	ID=IFDJLNFL_00553;inference=ab initio prediction:Prodigal:002006;locus_tag=IFDJLNFL_00553;product=hypothetical protein
M-dankookense_contig_11_1	Prodigal:002006	CDS	28354	29625	.	-	0	ID=IFDJLNFL_00554;eC_number=3.4.11.-;db_xref=COG:COG2309;inference=ab initio prediction:Prodigal:002006,similar to AA sequence:UniProtKB:P42778;locus_tag=IFDJLNFL_00554;product=Aminopeptidase T
M-dankookense_contig_11_1	Prodigal:002006	CDS	29690	29983	.	-	0	ID=IFDJLNFL_00555;inference=ab initio prediction:Prodigal:002006;locus_tag=IFDJLNFL_00555;product=hypothetical protein
M-dankookense_contig_11_1	Prodigal:002006	CDS	30294	30884	.	-	0	ID=IFDJLNFL_00556;inference=ab initio prediction:Prodigal:002006;locus_tag=IFDJLNFL_00556;product=hypothetical protein
M-dankookense_contig_11_1	Prodigal:002006	CDS	31084	32526	.	-	0	ID=IFDJLNFL_00557;eC_number=1.-.-.-;db_xref=COG:COG0277;inference=ab initio prediction:Prodigal:002006,similar to AA sequence:UniProtKB:P9WIT1;locus_tag=IFDJLNFL_00557;product=putative FAD-linked oxidoreductase
M-dankookense_contig_11_1	Prodigal:002006	CDS	32716	33411	.	+	0	ID=IFDJLNFL_00558;eC_number=3.7.1.20;Name=nagK;gene=nagK;inference=ab initio prediction:Prodigal:002006,similar to AA sequence:UniProtKB:O86042;locus_tag=IFDJLNFL_00558;product=Fumarylpyruvate hydrolase
M-dankookense_contig_11_1	Prodigal:002006	CDS	33417	33884	.	+	0	ID=IFDJLNFL_00559;eC_number=3.6.1.-;Name=rppH_1;gene=rppH_1;inference=ab initio prediction:Prodigal:002006,protein motif:HAMAP:MF_00298;locus_tag=IFDJLNFL_00559;product=RNA pyrophosphohydrolase
M-dankookense_contig_11_1	Aragorn:001002	tRNA	34003	34077	.	+	.	ID=IFDJLNFL_00560;inference=COORDINATES:profile:Aragorn:001002;locus_tag=IFDJLNFL_00560;product=tRNA-Gly(gcc)
M-dankookense_contig_11_1	Aragorn:001002	tRNA	34285	34359	.	+	.	ID=IFDJLNFL_00561;inference=COORDINATES:profile:Aragorn:001002;locus_tag=IFDJLNFL_00561;product=tRNA-Gly(gcc)
M-dankookense_contig_11_1	Prodigal:002006	CDS	34680	35477	.	+	0	ID=IFDJLNFL_00562;inference=ab initio prediction:Prodigal:002006;locus_tag=IFDJLNFL_00562;product=hypothetical protein
M-dankookense_contig_11_1	Prodigal:002006	CDS	35581	35919	.	+	0	ID=IFDJLNFL_00563;inference=ab initio prediction:Prodigal:002006;locus_tag=IFDJLNFL_00563;product=hypothetical protein
M-dankookense_contig_11_1	Prodigal:002006	CDS	36045	36950	.	-	0	ID=IFDJLNFL_00564;Name=oppF;db_xref=COG:COG4608;gene=oppF;inference=ab initio prediction:Prodigal:002006,similar to AA sequence:UniProtKB:P24137;locus_tag=IFDJLNFL_00564;product=Oligopeptide transport ATP-binding protein OppF
M-dankookense_contig_11_1	Prodigal:002006	CDS	36947	37963	.	-	0	ID=IFDJLNFL_00565;Name=oppD_1;db_xref=COG:COG0444;gene=oppD_1;inference=ab initio prediction:Prodigal:002006,similar to AA sequence:UniProtKB:P24136;locus_tag=IFDJLNFL_00565;product=Oligopeptide transport ATP-binding protein OppD
M-dankookense_contig_11_1	Prodigal:002006	CDS	37960	38874	.	-	0	ID=IFDJLNFL_00566;Name=gsiD_1;db_xref=COG:COG1173;gene=gsiD_1;inference=ab initio prediction:Prodigal:002006,similar to AA sequence:UniProtKB:P75799;locus_tag=IFDJLNFL_00566;product=Glutathione transport system permease protein GsiD
M-dankookense_contig_11_1	Prodigal:002006	CDS	39170	40114	.	-	0	ID=IFDJLNFL_00567;Name=dppB_1;db_xref=COG:COG0601;gene=dppB_1;inference=ab initio prediction:Prodigal:002006,similar to AA sequence:UniProtKB:P0AEF8;locus_tag=IFDJLNFL_00567;product=Dipeptide transport system permease protein DppB
M-dankookense_contig_11_1	Prodigal:002006	CDS	40114	41604	.	-	0	ID=IFDJLNFL_00568;Name=gsiB_1;db_xref=COG:COG0747;gene=gsiB_1;inference=ab initio prediction:Prodigal:002006,similar to AA sequence:UniProtKB:P75797;locus_tag=IFDJLNFL_00568;product=Glutathione-binding protein GsiB
M-dankookense_contig_11_1	Prodigal:002006	CDS	41932	43551	.	+	0	ID=IFDJLNFL_00569;eC_number=2.3.2.2;Name=ywrD_1;db_xref=COG:COG0405;gene=ywrD_1;inference=ab initio prediction:Prodigal:002006,similar to AA sequence:UniProtKB:O05218;locus_tag=IFDJLNFL_00569;product=Glutathione hydrolase-like YwrD proenzyme
M-dankookense_contig_11_1	Prodigal:002006	CDS	43661	44548	.	-	0	ID=IFDJLNFL_00570;eC_number=3.1.1.83;Name=mlhB_1;gene=mlhB_1;inference=ab initio prediction:Prodigal:002006,similar to AA sequence:UniProtKB:Q9EX73;locus_tag=IFDJLNFL_00570;product=Monoterpene epsilon-lactone hydrolase
M-dankookense_contig_11_1	Prodigal:002006	CDS	44629	45654	.	-	0	ID=IFDJLNFL_00571;eC_number=3.8.1.5;Name=dhmA_1;gene=dhmA_1;inference=ab initio prediction:Prodigal:002006,protein motif:HAMAP:MF_01230;locus_tag=IFDJLNFL_00571;product=Haloalkane dehalogenase
M-dankookense_contig_11_1	Prodigal:002006	CDS	45781	45951	.	-	0	ID=IFDJLNFL_00572;inference=ab initio prediction:Prodigal:002006;locus_tag=IFDJLNFL_00572;product=hypothetical protein
M-dankookense_contig_11_1	Prodigal:002006	CDS	46149	46511	.	+	0	ID=IFDJLNFL_00573;inference=ab initio prediction:Prodigal:002006;locus_tag=IFDJLNFL_00573;product=hypothetical protein
M-dankookense_contig_11_1	Prodigal:002006	CDS	46812	47060	.	-	0	ID=IFDJLNFL_00574;inference=ab initio prediction:Prodigal:002006;locus_tag=IFDJLNFL_00574;product=hypothetical protein
M-dankookense_contig_11_1	Prodigal:002006	CDS	47585	48757	.	-	0	ID=IFDJLNFL_00575;inference=ab initio prediction:Prodigal:002006;locus_tag=IFDJLNFL_00575;product=hypothetical protein
M-dankookense_contig_11_1	Prodigal:002006	CDS	49184	50209	.	-	0	ID=IFDJLNFL_00576;db_xref=COG:COG1638;inference=ab initio prediction:Prodigal:002006,similar to AA sequence:UniProtKB:Q21XD7;locus_tag=IFDJLNFL_00576;product=Solute-binding protein
M-dankookense_contig_11_1	Prodigal:002006	CDS	50275	52242	.	-	0	ID=IFDJLNFL_00577;eC_number=4.2.1.33;Name=leuC_1;gene=leuC_1;inference=ab initio prediction:Prodigal:002006,protein motif:HAMAP:MF_01027;locus_tag=IFDJLNFL_00577;product=3-isopropylmalate dehydratase large subunit
M-dankookense_contig_11_1	Prodigal:002006	CDS	52401	53723	.	-	0	ID=IFDJLNFL_00578;Name=ttuB_2;gene=ttuB_2;inference=ab initio prediction:Prodigal:002006,similar to AA sequence:UniProtKB:Q44470;locus_tag=IFDJLNFL_00578;product=Putative tartrate transporter
M-dankookense_contig_11_1	Prodigal:002006	CDS	53859	54887	.	-	0	ID=IFDJLNFL_00579;eC_number=4.1.3.4;Name=yngG;db_xref=COG:COG0119;gene=yngG;inference=ab initio prediction:Prodigal:002006,similar to AA sequence:UniProtKB:O34873;locus_tag=IFDJLNFL_00579;product=Hydroxymethylglutaryl-CoA lyase YngG
M-dankookense_contig_11_1	Prodigal:002006	CDS	54884	56077	.	-	0	ID=IFDJLNFL_00580;eC_number=2.8.3.22;Name=smtB;db_xref=COG:COG1804;gene=smtB;inference=ab initio prediction:Prodigal:002006,similar to AA sequence:UniProtKB:Q1KLK0;locus_tag=IFDJLNFL_00580;product=Succinyl-CoA--L-malate CoA-transferase beta subunit
M-dankookense_contig_11_1	Prodigal:002006	CDS	56236	56952	.	-	0	ID=IFDJLNFL_00581;eC_number=2.3.1.181;Name=lipB;gene=lipB;inference=ab initio prediction:Prodigal:002006,protein motif:HAMAP:MF_00013;locus_tag=IFDJLNFL_00581;product=Octanoyltransferase
M-dankookense_contig_11_1	Prodigal:002006	CDS	57041	57346	.	+	0	ID=IFDJLNFL_00582;inference=ab initio prediction:Prodigal:002006;locus_tag=IFDJLNFL_00582;product=hypothetical protein
M-dankookense_contig_11_1	Aragorn:001002	tRNA	57475	57559	.	+	.	ID=IFDJLNFL_00583;inference=COORDINATES:profile:Aragorn:001002;locus_tag=IFDJLNFL_00583;product=tRNA-Leu(gag)
M-dankookense_contig_11_1	Prodigal:002006	CDS	58217	59149	.	+	0	ID=IFDJLNFL_00584;Name=xerC_1;gene=xerC_1;inference=ab initio prediction:Prodigal:002006,protein motif:HAMAP:MF_01808;locus_tag=IFDJLNFL_00584;product=Tyrosine recombinase XerC
M-dankookense_contig_11_1	Prodigal:002006	CDS	59716	62064	.	+	0	ID=IFDJLNFL_00585;inference=ab initio prediction:Prodigal:002006;locus_tag=IFDJLNFL_00585;product=hypothetical protein
M-dankookense_contig_11_1	Prodigal:002006	CDS	63252	63746	.	+	0	ID=IFDJLNFL_00586;inference=ab initio prediction:Prodigal:002006;locus_tag=IFDJLNFL_00586;product=hypothetical protein
M-dankookense_contig_12_1	Prodigal:002006	CDS	841	2724	.	-	0	ID=IFDJLNFL_00587;eC_number=1.1.2.7;Name=moxF;db_xref=COG:COG4993;gene=moxF;inference=ab initio prediction:Prodigal:002006,similar to AA sequence:UniProtKB:P16027;locus_tag=IFDJLNFL_00587;product=Methanol dehydrogenase [cytochrome c] subunit 1
M-dankookense_contig_12_1	Prodigal:002006	CDS	3082	3912	.	+	0	ID=IFDJLNFL_00588;inference=ab initio prediction:Prodigal:002006;locus_tag=IFDJLNFL_00588;product=hypothetical protein
M-dankookense_contig_12_1	Prodigal:002006	CDS	4400	5095	.	+	0	ID=IFDJLNFL_00589;eC_number=2.-.-.-;Name=epsL;db_xref=COG:COG2148;gene=epsL;inference=ab initio prediction:Prodigal:002006,similar to AA sequence:UniProtKB:P71062;locus_tag=IFDJLNFL_00589;product=putative sugar transferase EpsL
M-dankookense_contig_12_1	Prodigal:002006	CDS	5227	7380	.	+	0	ID=IFDJLNFL_00590;inference=ab initio prediction:Prodigal:002006;locus_tag=IFDJLNFL_00590;product=hypothetical protein
M-dankookense_contig_12_1	Prodigal:002006	CDS	7447	8766	.	-	0	ID=IFDJLNFL_00591;inference=ab initio prediction:Prodigal:002006;locus_tag=IFDJLNFL_00591;product=hypothetical protein
M-dankookense_contig_12_1	Prodigal:002006	CDS	8927	10009	.	+	0	ID=IFDJLNFL_00592;inference=ab initio prediction:Prodigal:002006;locus_tag=IFDJLNFL_00592;product=hypothetical protein
M-dankookense_contig_12_1	Prodigal:002006	CDS	10047	11336	.	+	0	ID=IFDJLNFL_00593;eC_number=2.4.1.250;Name=mshA_2;gene=mshA_2;inference=ab initio prediction:Prodigal:002006,protein motif:HAMAP:MF_01695;locus_tag=IFDJLNFL_00593;product=D-inositol-3-phosphate glycosyltransferase
M-dankookense_contig_12_1	Prodigal:002006	CDS	11528	13759	.	+	0	ID=IFDJLNFL_00594;inference=ab initio prediction:Prodigal:002006;locus_tag=IFDJLNFL_00594;product=hypothetical protein
M-dankookense_contig_12_1	Prodigal:002006	CDS	13854	14645	.	-	0	ID=IFDJLNFL_00595;inference=ab initio prediction:Prodigal:002006;locus_tag=IFDJLNFL_00595;product=hypothetical protein
M-dankookense_contig_12_1	Prodigal:002006	CDS	14712	16220	.	-	0	ID=IFDJLNFL_00596;Name=murJ_1;gene=murJ_1;inference=ab initio prediction:Prodigal:002006,protein motif:HAMAP:MF_02078;locus_tag=IFDJLNFL_00596;product=lipid II flippase MurJ
M-dankookense_contig_12_1	Prodigal:002006	CDS	16225	17343	.	-	0	ID=IFDJLNFL_00597;eC_number=2.4.1.-;Name=bshA;db_xref=COG:COG0438;gene=bshA;inference=ab initio prediction:Prodigal:002006,similar to AA sequence:UniProtKB:P42982;locus_tag=IFDJLNFL_00597;product=N-acetyl-alpha-D-glucosaminyl L-malate synthase
M-dankookense_contig_12_1	Prodigal:002006	CDS	17343	18602	.	-	0	ID=IFDJLNFL_00598;inference=ab initio prediction:Prodigal:002006;locus_tag=IFDJLNFL_00598;product=hypothetical protein
M-dankookense_contig_12_1	Prodigal:002006	CDS	18599	19366	.	-	0	ID=IFDJLNFL_00599;inference=ab initio prediction:Prodigal:002006;locus_tag=IFDJLNFL_00599;product=hypothetical protein
M-dankookense_contig_12_1	Prodigal:002006	CDS	19597	20733	.	+	0	ID=IFDJLNFL_00600;eC_number=2.4.1.250;Name=mshA_3;gene=mshA_3;inference=ab initio prediction:Prodigal:002006,protein motif:HAMAP:MF_01695;locus_tag=IFDJLNFL_00600;product=D-inositol-3-phosphate glycosyltransferase
M-dankookense_contig_12_1	Prodigal:002006	CDS	20756	22201	.	+	0	ID=IFDJLNFL_00601;inference=ab initio prediction:Prodigal:002006;locus_tag=IFDJLNFL_00601;product=hypothetical protein
M-dankookense_contig_12_1	Prodigal:002006	CDS	22306	23592	.	+	0	ID=IFDJLNFL_00602;inference=ab initio prediction:Prodigal:002006;locus_tag=IFDJLNFL_00602;product=hypothetical protein
M-dankookense_contig_12_1	Prodigal:002006	CDS	23987	24670	.	+	0	ID=IFDJLNFL_00603;Name=nreC_1;db_xref=COG:COG2197;gene=nreC_1;inference=ab initio prediction:Prodigal:002006,similar to AA sequence:UniProtKB:Q7WZY4;locus_tag=IFDJLNFL_00603;product=Oxygen regulatory protein NreC
M-dankookense_contig_12_1	Prodigal:002006	CDS	24640	24987	.	-	0	ID=IFDJLNFL_00604;inference=ab initio prediction:Prodigal:002006;locus_tag=IFDJLNFL_00604;product=hypothetical protein
M-dankookense_contig_12_1	Prodigal:002006	CDS	25371	25643	.	+	0	ID=IFDJLNFL_00605;inference=ab initio prediction:Prodigal:002006;locus_tag=IFDJLNFL_00605;product=hypothetical protein
M-dankookense_contig_12_1	Prodigal:002006	CDS	25659	26576	.	-	0	ID=IFDJLNFL_00606;Name=yidZ;gene=yidZ;inference=ab initio prediction:Prodigal:002006,protein motif:HAMAP:MF_01607;locus_tag=IFDJLNFL_00606;product=HTH-type transcriptional regulator YidZ
M-dankookense_contig_12_1	Prodigal:002006	CDS	26737	28248	.	+	0	ID=IFDJLNFL_00607;Name=gsiB_2;db_xref=COG:COG0747;gene=gsiB_2;inference=ab initio prediction:Prodigal:002006,similar to AA sequence:UniProtKB:P75797;locus_tag=IFDJLNFL_00607;product=Glutathione-binding protein GsiB
M-dankookense_contig_12_1	Prodigal:002006	CDS	28256	29170	.	+	0	ID=IFDJLNFL_00608;Name=gsiC_1;db_xref=COG:COG0601;gene=gsiC_1;inference=ab initio prediction:Prodigal:002006,similar to AA sequence:UniProtKB:P75798;locus_tag=IFDJLNFL_00608;product=Glutathione transport system permease protein GsiC
M-dankookense_contig_12_1	Prodigal:002006	CDS	29167	30123	.	+	0	ID=IFDJLNFL_00609;inference=ab initio prediction:Prodigal:002006;locus_tag=IFDJLNFL_00609;product=hypothetical protein
M-dankookense_contig_12_1	Prodigal:002006	CDS	30150	31568	.	+	0	ID=IFDJLNFL_00610;eC_number=3.5.1.16;Name=argE_1;gene=argE_1;inference=ab initio prediction:Prodigal:002006,protein motif:HAMAP:MF_01108;locus_tag=IFDJLNFL_00610;product=Acetylornithine deacetylase
M-dankookense_contig_12_1	Prodigal:002006	CDS	31585	33195	.	+	0	ID=IFDJLNFL_00611;eC_number=7.4.2.10;Name=gsiA_1;db_xref=COG:COG1123;gene=gsiA_1;inference=ab initio prediction:Prodigal:002006,similar to AA sequence:UniProtKB:P75796;locus_tag=IFDJLNFL_00611;product=Glutathione import ATP-binding protein GsiA
M-dankookense_contig_12_1	Prodigal:002006	CDS	33209	34249	.	-	0	ID=IFDJLNFL_00612;inference=ab initio prediction:Prodigal:002006;locus_tag=IFDJLNFL_00612;product=hypothetical protein
M-dankookense_contig_12_1	Prodigal:002006	CDS	34795	35190	.	+	0	ID=IFDJLNFL_00613;Name=rssB_1;gene=rssB_1;inference=ab initio prediction:Prodigal:002006,protein motif:HAMAP:MF_00958;locus_tag=IFDJLNFL_00613;product=Regulator of RpoS
M-dankookense_contig_12_1	Prodigal:002006	CDS	35254	35661	.	-	0	ID=IFDJLNFL_00614;inference=ab initio prediction:Prodigal:002006;locus_tag=IFDJLNFL_00614;product=hypothetical protein
M-dankookense_contig_12_1	Prodigal:002006	CDS	35885	36073	.	+	0	ID=IFDJLNFL_00615;inference=ab initio prediction:Prodigal:002006;locus_tag=IFDJLNFL_00615;product=hypothetical protein
M-dankookense_contig_12_1	Prodigal:002006	CDS	36216	38906	.	-	0	ID=IFDJLNFL_00616;eC_number=5.6.2.1;Name=topA;db_xref=COG:COG0550;gene=topA;inference=ab initio prediction:Prodigal:002006,similar to AA sequence:UniProtKB:P9WG49;locus_tag=IFDJLNFL_00616;product=DNA topoisomerase 1
M-dankookense_contig_12_1	Prodigal:002006	CDS	39065	39682	.	-	0	ID=IFDJLNFL_00617;eC_number=2.5.1.18;Name=gstB_1;db_xref=COG:COG0625;gene=gstB_1;inference=ab initio prediction:Prodigal:002006,similar to AA sequence:UniProtKB:P0ACA7;locus_tag=IFDJLNFL_00617;product=Glutathione S-transferase GstB
M-dankookense_contig_12_1	Prodigal:002006	CDS	39687	40730	.	-	0	ID=IFDJLNFL_00618;eC_number=5.4.3.2;Name=kamA;gene=kamA;inference=ab initio prediction:Prodigal:002006,similar to AA sequence:UniProtKB:Q9XBQ8;locus_tag=IFDJLNFL_00618;product=L-lysine 2%2C3-aminomutase
M-dankookense_contig_12_1	Prodigal:002006	CDS	40727	41776	.	-	0	ID=IFDJLNFL_00619;eC_number=6.3.1.-;Name=epmA;db_xref=COG:COG2269;gene=epmA;inference=ab initio prediction:Prodigal:002006,similar to AA sequence:UniProtKB:Q9ZJ12;locus_tag=IFDJLNFL_00619;product=Elongation factor P--(R)-beta-lysine ligase
M-dankookense_contig_12_1	Prodigal:002006	CDS	41902	42468	.	+	0	ID=IFDJLNFL_00620;Name=efp;db_xref=COG:COG0231;gene=efp;inference=ab initio prediction:Prodigal:002006,similar to AA sequence:UniProtKB:P9WNM3;locus_tag=IFDJLNFL_00620;product=Elongation factor P
M-dankookense_contig_12_1	Prodigal:002006	CDS	42491	43390	.	-	0	ID=IFDJLNFL_00621;inference=ab initio prediction:Prodigal:002006;locus_tag=IFDJLNFL_00621;product=hypothetical protein
M-dankookense_contig_12_1	Prodigal:002006	CDS	43894	44421	.	+	0	ID=IFDJLNFL_00622;inference=ab initio prediction:Prodigal:002006;locus_tag=IFDJLNFL_00622;product=hypothetical protein
M-dankookense_contig_12_1	Prodigal:002006	CDS	44434	44919	.	+	0	ID=IFDJLNFL_00623;inference=ab initio prediction:Prodigal:002006;locus_tag=IFDJLNFL_00623;product=hypothetical protein
M-dankookense_contig_12_1	Prodigal:002006	CDS	45063	45464	.	+	0	ID=IFDJLNFL_00624;inference=ab initio prediction:Prodigal:002006;locus_tag=IFDJLNFL_00624;product=hypothetical protein
M-dankookense_contig_12_1	Prodigal:002006	CDS	45763	46671	.	-	0	ID=IFDJLNFL_00625;inference=ab initio prediction:Prodigal:002006;locus_tag=IFDJLNFL_00625;product=hypothetical protein
M-dankookense_contig_13_1	Prodigal:002006	CDS	33	764	.	-	0	ID=IFDJLNFL_00626;inference=ab initio prediction:Prodigal:002006;locus_tag=IFDJLNFL_00626;product=hypothetical protein
M-dankookense_contig_13_1	Prodigal:002006	CDS	1033	1149	.	+	0	ID=IFDJLNFL_00627;inference=ab initio prediction:Prodigal:002006;locus_tag=IFDJLNFL_00627;product=hypothetical protein
M-dankookense_contig_13_1	Prodigal:002006	CDS	1923	2369	.	-	0	ID=IFDJLNFL_00628;inference=ab initio prediction:Prodigal:002006;locus_tag=IFDJLNFL_00628;product=hypothetical protein
M-dankookense_contig_13_1	Prodigal:002006	CDS	2763	3329	.	+	0	ID=IFDJLNFL_00629;Name=tnpR;db_xref=COG:COG1961;gene=tnpR;inference=ab initio prediction:Prodigal:002006,similar to AA sequence:UniProtKB:P03012;locus_tag=IFDJLNFL_00629;product=Transposon gamma-delta resolvase
M-dankookense_contig_13_1	Prodigal:002006	CDS	4483	5541	.	+	0	ID=IFDJLNFL_00630;eC_number=2.1.1.113;Name=pvuIIM;gene=pvuIIM;inference=ab initio prediction:Prodigal:002006,similar to AA sequence:UniProtKB:P11409;locus_tag=IFDJLNFL_00630;product=Modification methylase PvuII
M-dankookense_contig_13_1	Prodigal:002006	CDS	5767	6447	.	-	0	ID=IFDJLNFL_00631;inference=ab initio prediction:Prodigal:002006;locus_tag=IFDJLNFL_00631;product=hypothetical protein
M-dankookense_contig_13_1	Prodigal:002006	CDS	7002	7577	.	-	0	ID=IFDJLNFL_00632;inference=ab initio prediction:Prodigal:002006;locus_tag=IFDJLNFL_00632;product=hypothetical protein
M-dankookense_contig_13_1	Prodigal:002006	CDS	7574	7933	.	-	0	ID=IFDJLNFL_00633;inference=ab initio prediction:Prodigal:002006;locus_tag=IFDJLNFL_00633;product=hypothetical protein
M-dankookense_contig_14_1	Prodigal:002006	CDS	440	1033	.	+	0	ID=IFDJLNFL_00634;inference=ab initio prediction:Prodigal:002006;locus_tag=IFDJLNFL_00634;product=hypothetical protein
M-dankookense_contig_14_1	Prodigal:002006	CDS	1171	1806	.	-	0	ID=IFDJLNFL_00635;inference=ab initio prediction:Prodigal:002006;locus_tag=IFDJLNFL_00635;product=hypothetical protein
M-dankookense_contig_14_1	Prodigal:002006	CDS	2062	2955	.	+	0	ID=IFDJLNFL_00636;eC_number=2.4.2.14;Name=purF;gene=purF;inference=ab initio prediction:Prodigal:002006,protein motif:HAMAP:MF_01931;locus_tag=IFDJLNFL_00636;product=Amidophosphoribosyltransferase
M-dankookense_contig_14_1	Prodigal:002006	CDS	2955	3644	.	+	0	ID=IFDJLNFL_00637;inference=ab initio prediction:Prodigal:002006;locus_tag=IFDJLNFL_00637;product=hypothetical protein
M-dankookense_contig_14_1	Prodigal:002006	CDS	3644	4978	.	+	0	ID=IFDJLNFL_00638;eC_number=5.3.3.2;Name=fni;gene=fni;inference=ab initio prediction:Prodigal:002006,protein motif:HAMAP:MF_00354;locus_tag=IFDJLNFL_00638;product=Isopentenyl-diphosphate delta-isomerase
M-dankookense_contig_14_1	Prodigal:002006	CDS	5074	6372	.	+	0	ID=IFDJLNFL_00639;eC_number=6.3.1.2;Name=glnT;gene=glnT;inference=ab initio prediction:Prodigal:002006,similar to AA sequence:UniProtKB:P31592;locus_tag=IFDJLNFL_00639;product=Glutamine synthetase
M-dankookense_contig_14_1	Prodigal:002006	CDS	6477	7331	.	+	0	ID=IFDJLNFL_00640;Name=allR;db_xref=COG:COG1414;gene=allR;inference=ab initio prediction:Prodigal:002006,similar to AA sequence:UniProtKB:P0ACN4;locus_tag=IFDJLNFL_00640;product=HTH-type transcriptional repressor AllR
M-dankookense_contig_14_1	Prodigal:002006	CDS	7648	8319	.	+	0	ID=IFDJLNFL_00641;eC_number=3.5.1.110;Name=rutB;gene=rutB;inference=ab initio prediction:Prodigal:002006,protein motif:HAMAP:MF_00830;locus_tag=IFDJLNFL_00641;product=Peroxyureidoacrylate/ureidoacrylate amidohydrolase RutB
M-dankookense_contig_14_1	Prodigal:002006	CDS	8502	8744	.	-	0	ID=IFDJLNFL_00642;inference=ab initio prediction:Prodigal:002006;locus_tag=IFDJLNFL_00642;product=hypothetical protein
M-dankookense_contig_14_1	Prodigal:002006	CDS	9199	9435	.	+	0	ID=IFDJLNFL_00643;inference=ab initio prediction:Prodigal:002006;locus_tag=IFDJLNFL_00643;product=hypothetical protein
M-dankookense_contig_14_1	Prodigal:002006	CDS	9709	11760	.	+	0	ID=IFDJLNFL_00644;eC_number=6.4.1.8;Name=apc3;db_xref=COG:COG0145;gene=apc3;inference=ab initio prediction:Prodigal:002006,similar to AA sequence:UniProtKB:Q5P5G4;locus_tag=IFDJLNFL_00644;product=Acetophenone carboxylase gamma subunit
M-dankookense_contig_14_1	Prodigal:002006	CDS	11772	13661	.	+	0	ID=IFDJLNFL_00645;eC_number=6.4.1.8;Name=apc4;db_xref=COG:COG0146;gene=apc4;inference=ab initio prediction:Prodigal:002006,similar to AA sequence:UniProtKB:Q5P5G5;locus_tag=IFDJLNFL_00645;product=Acetophenone carboxylase delta subunit
M-dankookense_contig_14_1	Prodigal:002006	CDS	13675	14256	.	+	0	ID=IFDJLNFL_00646;inference=ab initio prediction:Prodigal:002006;locus_tag=IFDJLNFL_00646;product=hypothetical protein
M-dankookense_contig_14_1	Prodigal:002006	CDS	14328	15122	.	+	0	ID=IFDJLNFL_00647;eC_number=3.5.2.10;Name=crnA_1;gene=crnA_1;inference=ab initio prediction:Prodigal:002006,similar to AA sequence:UniProtKB:P83772;locus_tag=IFDJLNFL_00647;product=Creatinine amidohydrolase
M-dankookense_contig_14_1	Prodigal:002006	CDS	15183	15569	.	-	0	ID=IFDJLNFL_00648;eC_number=3.5.1.4;Name=amiA2;db_xref=COG:COG0154;gene=amiA2;inference=ab initio prediction:Prodigal:002006,similar to AA sequence:UniProtKB:P9WQ99;locus_tag=IFDJLNFL_00648;product=Putative amidase AmiA2
M-dankookense_contig_14_1	Prodigal:002006	CDS	15566	15775	.	-	0	ID=IFDJLNFL_00649;inference=ab initio prediction:Prodigal:002006;locus_tag=IFDJLNFL_00649;product=hypothetical protein
M-dankookense_contig_14_1	Prodigal:002006	CDS	16157	17089	.	-	0	ID=IFDJLNFL_00650;Name=cdhR_1;db_xref=COG:COG4977;gene=cdhR_1;inference=ab initio prediction:Prodigal:002006,similar to AA sequence:UniProtKB:Q9HTH5;locus_tag=IFDJLNFL_00650;product=HTH-type transcriptional regulator CdhR
M-dankookense_contig_14_1	Prodigal:002006	CDS	17293	18543	.	+	0	ID=IFDJLNFL_00651;eC_number=1.5.3.1;Name=soxB;gene=soxB;inference=ab initio prediction:Prodigal:002006,similar to AA sequence:UniProtKB:P40875;locus_tag=IFDJLNFL_00651;product=Sarcosine oxidase subunit beta
M-dankookense_contig_14_1	Prodigal:002006	CDS	18555	18836	.	+	0	ID=IFDJLNFL_00652;eC_number=1.5.3.1;Name=soxD;gene=soxD;inference=ab initio prediction:Prodigal:002006,similar to AA sequence:UniProtKB:Q46336;locus_tag=IFDJLNFL_00652;product=Sarcosine oxidase subunit delta
M-dankookense_contig_14_1	Prodigal:002006	CDS	18833	21892	.	+	0	ID=IFDJLNFL_00653;eC_number=1.5.3.1;Name=soxA_1;gene=soxA_1;inference=ab initio prediction:Prodigal:002006,similar to AA sequence:UniProtKB:Q46337;locus_tag=IFDJLNFL_00653;product=Sarcosine oxidase subunit alpha
M-dankookense_contig_14_1	Prodigal:002006	CDS	21885	22523	.	+	0	ID=IFDJLNFL_00654;inference=ab initio prediction:Prodigal:002006;locus_tag=IFDJLNFL_00654;product=hypothetical protein
M-dankookense_contig_14_1	Prodigal:002006	CDS	22767	23726	.	-	0	ID=IFDJLNFL_00655;inference=ab initio prediction:Prodigal:002006;locus_tag=IFDJLNFL_00655;product=hypothetical protein
M-dankookense_contig_14_1	Prodigal:002006	CDS	23992	24927	.	-	0	ID=IFDJLNFL_00656;inference=ab initio prediction:Prodigal:002006;locus_tag=IFDJLNFL_00656;product=hypothetical protein
M-dankookense_contig_14_1	Prodigal:002006	CDS	24938	26062	.	-	0	ID=IFDJLNFL_00657;inference=ab initio prediction:Prodigal:002006;locus_tag=IFDJLNFL_00657;product=hypothetical protein
M-dankookense_contig_14_1	Prodigal:002006	CDS	26055	27557	.	-	0	ID=IFDJLNFL_00658;eC_number=7.5.2.7;Name=rbsA;db_xref=COG:COG1129;gene=rbsA;inference=ab initio prediction:Prodigal:002006,similar to AA sequence:UniProtKB:P04983;locus_tag=IFDJLNFL_00658;product=Ribose import ATP-binding protein RbsA
M-dankookense_contig_14_1	Prodigal:002006	CDS	27636	28721	.	-	0	ID=IFDJLNFL_00659;inference=ab initio prediction:Prodigal:002006,similar to AA sequence:UniProtKB:Q2YKI6;locus_tag=IFDJLNFL_00659;product=Purine-binding protein
M-dankookense_contig_14_1	Prodigal:002006	CDS	29014	31401	.	-	0	ID=IFDJLNFL_00660;eC_number=1.17.5.2;Name=cdhA_1;gene=cdhA_1;inference=ab initio prediction:Prodigal:002006,similar to AA sequence:UniProtKB:D7REY3;locus_tag=IFDJLNFL_00660;product=Caffeine dehydrogenase subunit alpha
M-dankookense_contig_14_1	Prodigal:002006	CDS	31416	31946	.	-	0	ID=IFDJLNFL_00661;eC_number=1.17.5.2;Name=cdhC_1;gene=cdhC_1;inference=ab initio prediction:Prodigal:002006,similar to AA sequence:UniProtKB:D7REY5;locus_tag=IFDJLNFL_00661;product=Caffeine dehydrogenase subunit gamma
M-dankookense_contig_14_1	Prodigal:002006	CDS	31961	32821	.	-	0	ID=IFDJLNFL_00662;eC_number=1.5.99.14;Name=kdhA_1;gene=kdhA_1;inference=ab initio prediction:Prodigal:002006,similar to AA sequence:UniProtKB:O87681;locus_tag=IFDJLNFL_00662;product=6-hydroxypseudooxynicotine dehydrogenase complex subunit alpha
M-dankookense_contig_14_1	Prodigal:002006	CDS	32818	32919	.	-	0	ID=IFDJLNFL_00663;inference=ab initio prediction:Prodigal:002006;locus_tag=IFDJLNFL_00663;product=hypothetical protein
M-dankookense_contig_14_1	Prodigal:002006	CDS	33333	34508	.	-	0	ID=IFDJLNFL_00664;inference=ab initio prediction:Prodigal:002006;locus_tag=IFDJLNFL_00664;product=hypothetical protein
M-dankookense_contig_14_1	Prodigal:002006	CDS	34505	36859	.	-	0	ID=IFDJLNFL_00665;inference=ab initio prediction:Prodigal:002006;locus_tag=IFDJLNFL_00665;product=hypothetical protein
M-dankookense_contig_14_1	Prodigal:002006	CDS	36872	37972	.	-	0	ID=IFDJLNFL_00666;Name=yehL;db_xref=COG:COG0714;gene=yehL;inference=ab initio prediction:Prodigal:002006,similar to AA sequence:UniProtKB:P33348;locus_tag=IFDJLNFL_00666;product=putative protein YehL
M-dankookense_contig_14_1	Prodigal:002006	CDS	37969	39558	.	-	0	ID=IFDJLNFL_00667;inference=ab initio prediction:Prodigal:002006;locus_tag=IFDJLNFL_00667;product=hypothetical protein
M-dankookense_contig_14_1	Prodigal:002006	CDS	39558	40919	.	-	0	ID=IFDJLNFL_00668;inference=ab initio prediction:Prodigal:002006;locus_tag=IFDJLNFL_00668;product=hypothetical protein
M-dankookense_contig_14_1	Prodigal:002006	CDS	41085	41981	.	-	0	ID=IFDJLNFL_00669;eC_number=4.3.3.7;Name=dapA_1;db_xref=COG:COG0329;gene=dapA_1;inference=ab initio prediction:Prodigal:002006,similar to AA sequence:UniProtKB:O67216;locus_tag=IFDJLNFL_00669;product=4-hydroxy-tetrahydrodipicolinate synthase
M-dankookense_contig_14_1	Prodigal:002006	CDS	42040	43041	.	-	0	ID=IFDJLNFL_00670;inference=ab initio prediction:Prodigal:002006;locus_tag=IFDJLNFL_00670;product=hypothetical protein
M-dankookense_contig_14_1	Prodigal:002006	CDS	43054	43959	.	-	0	ID=IFDJLNFL_00671;Name=livH_1;db_xref=COG:COG0559;gene=livH_1;inference=ab initio prediction:Prodigal:002006,similar to AA sequence:UniProtKB:P0AEX7;locus_tag=IFDJLNFL_00671;product=High-affinity branched-chain amino acid transport system permease protein LivH
M-dankookense_contig_14_1	Prodigal:002006	CDS	44037	45257	.	-	0	ID=IFDJLNFL_00672;inference=ab initio prediction:Prodigal:002006;locus_tag=IFDJLNFL_00672;product=hypothetical protein
M-dankookense_contig_14_1	Prodigal:002006	CDS	45297	46019	.	-	0	ID=IFDJLNFL_00673;Name=livF_1;db_xref=COG:COG0410;gene=livF_1;inference=ab initio prediction:Prodigal:002006,similar to AA sequence:UniProtKB:P22731;locus_tag=IFDJLNFL_00673;product=High-affinity branched-chain amino acid transport ATP-binding protein LivF
M-dankookense_contig_14_1	Prodigal:002006	CDS	46012	46764	.	-	0	ID=IFDJLNFL_00674;eC_number=7.3.2.3;Name=cysA_2;db_xref=COG:COG1118;gene=cysA_2;inference=ab initio prediction:Prodigal:002006,similar to AA sequence:UniProtKB:P14788;locus_tag=IFDJLNFL_00674;product=Sulfate/thiosulfate import ATP-binding protein CysA
M-dankookense_contig_14_1	Prodigal:002006	CDS	46856	47548	.	-	0	ID=IFDJLNFL_00675;inference=ab initio prediction:Prodigal:002006;locus_tag=IFDJLNFL_00675;product=hypothetical protein
M-dankookense_contig_14_1	Prodigal:002006	CDS	47722	49488	.	-	0	ID=IFDJLNFL_00676;Name=kefC_1;db_xref=COG:COG0475;gene=kefC_1;inference=ab initio prediction:Prodigal:002006,similar to AA sequence:UniProtKB:P03819;locus_tag=IFDJLNFL_00676;product=Glutathione-regulated potassium-efflux system protein KefC
M-dankookense_contig_14_1	Prodigal:002006	CDS	49589	50527	.	-	0	ID=IFDJLNFL_00677;inference=ab initio prediction:Prodigal:002006;locus_tag=IFDJLNFL_00677;product=hypothetical protein
M-dankookense_contig_14_1	Prodigal:002006	CDS	50709	51494	.	-	0	ID=IFDJLNFL_00678;eC_number=1.1.1.100;Name=fabG_1;gene=fabG_1;inference=ab initio prediction:Prodigal:002006,similar to AA sequence:UniProtKB:O67610;locus_tag=IFDJLNFL_00678;product=3-oxoacyl-[acyl-carrier-protein] reductase FabG
M-dankookense_contig_14_1	Prodigal:002006	CDS	51612	52508	.	+	0	ID=IFDJLNFL_00679;Name=dmlR_2;gene=dmlR_2;inference=ab initio prediction:Prodigal:002006,similar to AA sequence:UniProtKB:P76250;locus_tag=IFDJLNFL_00679;product=HTH-type transcriptional regulator DmlR
M-dankookense_contig_14_1	Prodigal:002006	CDS	52770	53804	.	+	0	ID=IFDJLNFL_00680;inference=ab initio prediction:Prodigal:002006;locus_tag=IFDJLNFL_00680;product=hypothetical protein
M-dankookense_contig_14_1	Prodigal:002006	CDS	53818	54714	.	+	0	ID=IFDJLNFL_00681;eC_number=7.6.2.8;Name=btuD_1;gene=btuD_1;inference=ab initio prediction:Prodigal:002006,protein motif:HAMAP:MF_01005;locus_tag=IFDJLNFL_00681;product=Vitamin B12 import ATP-binding protein BtuD
M-dankookense_contig_14_1	Prodigal:002006	CDS	54714	55586	.	+	0	ID=IFDJLNFL_00682;inference=ab initio prediction:Prodigal:002006;locus_tag=IFDJLNFL_00682;product=hypothetical protein
M-dankookense_contig_14_1	Prodigal:002006	CDS	55649	56974	.	+	0	ID=IFDJLNFL_00683;eC_number=1.14.14.10;Name=ntaA_1;gene=ntaA_1;inference=ab initio prediction:Prodigal:002006,similar to AA sequence:UniProtKB:P54989;locus_tag=IFDJLNFL_00683;product=Nitrilotriacetate monooxygenase component A
M-dankookense_contig_14_1	Prodigal:002006	CDS	56994	58157	.	-	0	ID=IFDJLNFL_00684;eC_number=2.5.1.48;Name=metB_1;db_xref=COG:COG0626;gene=metB_1;inference=ab initio prediction:Prodigal:002006,similar to AA sequence:UniProtKB:P00935;locus_tag=IFDJLNFL_00684;product=Cystathionine gamma-synthase
M-dankookense_contig_14_1	Prodigal:002006	CDS	58365	59132	.	-	0	ID=IFDJLNFL_00685;Name=crp_1;db_xref=COG:COG0664;gene=crp_1;inference=ab initio prediction:Prodigal:002006,similar to AA sequence:UniProtKB:P9WMH3;locus_tag=IFDJLNFL_00685;product=CRP-like cAMP-activated global transcriptional regulator
M-dankookense_contig_14_1	Prodigal:002006	CDS	59432	60850	.	+	0	ID=IFDJLNFL_00686;inference=ab initio prediction:Prodigal:002006;locus_tag=IFDJLNFL_00686;product=hypothetical protein
M-dankookense_contig_14_1	Prodigal:002006	CDS	60847	61701	.	+	0	ID=IFDJLNFL_00687;Name=ssuC_1;db_xref=COG:COG0600;gene=ssuC_1;inference=ab initio prediction:Prodigal:002006,similar to AA sequence:UniProtKB:P75851;locus_tag=IFDJLNFL_00687;product=Putative aliphatic sulfonates transport permease protein SsuC
M-dankookense_contig_14_1	Prodigal:002006	CDS	61698	62543	.	+	0	ID=IFDJLNFL_00688;eC_number=7.6.2.7;Name=tauB;db_xref=COG:COG4525;gene=tauB;inference=ab initio prediction:Prodigal:002006,similar to AA sequence:UniProtKB:Q47538;locus_tag=IFDJLNFL_00688;product=Taurine import ATP-binding protein TauB
M-dankookense_contig_14_1	Prodigal:002006	CDS	62752	64068	.	+	0	ID=IFDJLNFL_00689;eC_number=3.5.1.-;Name=ylmB;db_xref=COG:COG0624;gene=ylmB;inference=ab initio prediction:Prodigal:002006,similar to AA sequence:UniProtKB:O31724;locus_tag=IFDJLNFL_00689;product=N-formyl-4-amino-5-aminomethyl-2-methylpyrimidine deformylase
M-dankookense_contig_14_1	Prodigal:002006	CDS	64095	65159	.	+	0	ID=IFDJLNFL_00690;Name=tauA;db_xref=COG:COG4521;gene=tauA;inference=ab initio prediction:Prodigal:002006,similar to AA sequence:UniProtKB:Q47537;locus_tag=IFDJLNFL_00690;product=Taurine-binding periplasmic protein
M-dankookense_contig_14_1	Prodigal:002006	CDS	65156	65980	.	+	0	ID=IFDJLNFL_00691;eC_number=7.3.2.4;Name=nrtC_1;db_xref=COG:COG0715;gene=nrtC_1;inference=ab initio prediction:Prodigal:002006,similar to AA sequence:UniProtKB:P38045;locus_tag=IFDJLNFL_00691;product=Nitrate import ATP-binding protein NrtC
M-dankookense_contig_14_1	Prodigal:002006	CDS	66002	66790	.	+	0	ID=IFDJLNFL_00692;Name=ssuC_2;db_xref=COG:COG0600;gene=ssuC_2;inference=ab initio prediction:Prodigal:002006,similar to AA sequence:UniProtKB:P40401;locus_tag=IFDJLNFL_00692;product=Putative aliphatic sulfonates transport permease protein SsuC
M-dankookense_contig_14_1	Prodigal:002006	CDS	66832	68187	.	+	0	ID=IFDJLNFL_00693;eC_number=3.5.1.54;Name=atzF;gene=atzF;inference=ab initio prediction:Prodigal:002006,similar to AA sequence:UniProtKB:Q936X2;locus_tag=IFDJLNFL_00693;product=Allophanate hydrolase
M-dankookense_contig_14_1	Prodigal:002006	CDS	68336	68806	.	+	0	ID=IFDJLNFL_00694;eC_number=1.17.2.1;Name=nicA;db_xref=COG:COG2080;gene=nicA;inference=ab initio prediction:Prodigal:002006,similar to AA sequence:UniProtKB:Q88FX9;locus_tag=IFDJLNFL_00694;product=Nicotinate dehydrogenase subunit A
M-dankookense_contig_14_1	Prodigal:002006	CDS	68820	71042	.	+	0	ID=IFDJLNFL_00695;eC_number=1.17.2.1;Name=nicB;db_xref=COG:COG1529;gene=nicB;inference=ab initio prediction:Prodigal:002006,similar to AA sequence:UniProtKB:Q88FX8;locus_tag=IFDJLNFL_00695;product=Nicotinate dehydrogenase subunit B
M-dankookense_contig_15_1	Prodigal:002006	CDS	64	414	.	+	0	ID=IFDJLNFL_00696;inference=ab initio prediction:Prodigal:002006;locus_tag=IFDJLNFL_00696;product=hypothetical protein
M-dankookense_contig_15_1	Prodigal:002006	CDS	1160	1420	.	+	0	ID=IFDJLNFL_00697;inference=ab initio prediction:Prodigal:002006;locus_tag=IFDJLNFL_00697;product=hypothetical protein
M-dankookense_contig_15_1	Prodigal:002006	CDS	1512	2039	.	+	0	ID=IFDJLNFL_00698;inference=ab initio prediction:Prodigal:002006;locus_tag=IFDJLNFL_00698;product=hypothetical protein
M-dankookense_contig_15_1	Prodigal:002006	CDS	2365	3645	.	+	0	ID=IFDJLNFL_00699;Name=nhaP;db_xref=COG:COG0025;gene=nhaP;inference=ab initio prediction:Prodigal:002006,similar to AA sequence:UniProtKB:G3XD29;locus_tag=IFDJLNFL_00699;product=Na(+)/H(+) antiporter NhaP
M-dankookense_contig_15_1	Prodigal:002006	CDS	4364	4567	.	+	0	ID=IFDJLNFL_00700;inference=ab initio prediction:Prodigal:002006;locus_tag=IFDJLNFL_00700;product=hypothetical protein
M-dankookense_contig_15_1	Prodigal:002006	CDS	4864	5598	.	-	0	ID=IFDJLNFL_00701;inference=ab initio prediction:Prodigal:002006;locus_tag=IFDJLNFL_00701;product=hypothetical protein
M-dankookense_contig_15_1	Prodigal:002006	CDS	5692	6525	.	-	0	ID=IFDJLNFL_00702;inference=ab initio prediction:Prodigal:002006;locus_tag=IFDJLNFL_00702;product=hypothetical protein
M-dankookense_contig_15_1	Prodigal:002006	CDS	6537	7892	.	-	0	ID=IFDJLNFL_00703;inference=ab initio prediction:Prodigal:002006;locus_tag=IFDJLNFL_00703;product=hypothetical protein
M-dankookense_contig_15_1	Prodigal:002006	CDS	8357	8659	.	-	0	ID=IFDJLNFL_00704;inference=ab initio prediction:Prodigal:002006;locus_tag=IFDJLNFL_00704;product=hypothetical protein
M-dankookense_contig_15_1	Prodigal:002006	CDS	8726	9499	.	-	0	ID=IFDJLNFL_00705;inference=ab initio prediction:Prodigal:002006;locus_tag=IFDJLNFL_00705;product=hypothetical protein
M-dankookense_contig_15_1	Prodigal:002006	CDS	9509	9955	.	-	0	ID=IFDJLNFL_00706;inference=ab initio prediction:Prodigal:002006;locus_tag=IFDJLNFL_00706;product=hypothetical protein
M-dankookense_contig_15_1	Prodigal:002006	CDS	10129	10254	.	-	0	ID=IFDJLNFL_00707;inference=ab initio prediction:Prodigal:002006;locus_tag=IFDJLNFL_00707;product=hypothetical protein
M-dankookense_contig_15_1	Prodigal:002006	CDS	10305	10637	.	-	0	ID=IFDJLNFL_00708;Name=yhjQ_1;db_xref=COG:COG1145;gene=yhjQ_1;inference=ab initio prediction:Prodigal:002006,similar to AA sequence:UniProtKB:O07571;locus_tag=IFDJLNFL_00708;product=putative cysteine-rich protein YhjQ
M-dankookense_contig_15_1	Prodigal:002006	CDS	10792	13968	.	-	0	ID=IFDJLNFL_00709;Name=cusA_1;db_xref=COG:COG3696;gene=cusA_1;inference=ab initio prediction:Prodigal:002006,similar to AA sequence:UniProtKB:P38054;locus_tag=IFDJLNFL_00709;product=Cation efflux system protein CusA
M-dankookense_contig_15_1	Prodigal:002006	CDS	13965	15527	.	-	0	ID=IFDJLNFL_00710;Name=mdtA_1;gene=mdtA_1;inference=ab initio prediction:Prodigal:002006,protein motif:HAMAP:MF_01422;locus_tag=IFDJLNFL_00710;product=Multidrug resistance protein MdtA
M-dankookense_contig_15_1	Prodigal:002006	CDS	15524	15934	.	-	0	ID=IFDJLNFL_00711;inference=ab initio prediction:Prodigal:002006;locus_tag=IFDJLNFL_00711;product=hypothetical protein
M-dankookense_contig_15_1	Prodigal:002006	CDS	16016	16456	.	-	0	ID=IFDJLNFL_00712;inference=ab initio prediction:Prodigal:002006;locus_tag=IFDJLNFL_00712;product=hypothetical protein
M-dankookense_contig_15_1	Prodigal:002006	CDS	16545	16745	.	-	0	ID=IFDJLNFL_00713;inference=ab initio prediction:Prodigal:002006;locus_tag=IFDJLNFL_00713;product=hypothetical protein
M-dankookense_contig_15_1	Prodigal:002006	CDS	17311	18393	.	+	0	ID=IFDJLNFL_00714;inference=ab initio prediction:Prodigal:002006,similar to AA sequence:UniProtKB:P62723;locus_tag=IFDJLNFL_00714;note=UPF0324 inner membrane protein YeiH;product=hypothetical protein
M-dankookense_contig_15_1	Prodigal:002006	CDS	18459	19550	.	+	0	ID=IFDJLNFL_00715;eC_number=1.8.5.-;Name=msrP_1;gene=msrP_1;inference=ab initio prediction:Prodigal:002006,protein motif:HAMAP:MF_01206;locus_tag=IFDJLNFL_00715;product=Protein-methionine-sulfoxide reductase catalytic subunit MsrP
M-dankookense_contig_15_1	Prodigal:002006	CDS	19564	20448	.	-	0	ID=IFDJLNFL_00716;Name=cysL_2;db_xref=COG:COG0583;gene=cysL_2;inference=ab initio prediction:Prodigal:002006,similar to AA sequence:UniProtKB:P39647;locus_tag=IFDJLNFL_00716;product=HTH-type transcriptional regulator CysL
M-dankookense_contig_15_1	Prodigal:002006	CDS	20510	21307	.	-	0	ID=IFDJLNFL_00717;inference=ab initio prediction:Prodigal:002006;locus_tag=IFDJLNFL_00717;product=hypothetical protein
M-dankookense_contig_15_1	Prodigal:002006	CDS	21304	21813	.	-	0	ID=IFDJLNFL_00718;Name=ecfG_1;gene=ecfG_1;inference=ab initio prediction:Prodigal:002006,similar to AA sequence:UniProtKB:B3Q6P8;locus_tag=IFDJLNFL_00718;product=ECF RNA polymerase sigma factor EcfG
M-dankookense_contig_15_1	Prodigal:002006	CDS	22011	22409	.	+	0	ID=IFDJLNFL_00719;inference=ab initio prediction:Prodigal:002006;locus_tag=IFDJLNFL_00719;product=hypothetical protein
M-dankookense_contig_15_1	Prodigal:002006	CDS	22458	23897	.	+	0	ID=IFDJLNFL_00720;inference=ab initio prediction:Prodigal:002006;locus_tag=IFDJLNFL_00720;product=hypothetical protein
M-dankookense_contig_15_1	Prodigal:002006	CDS	23956	24393	.	-	0	ID=IFDJLNFL_00721;Name=arnE;gene=arnE;inference=ab initio prediction:Prodigal:002006,protein motif:HAMAP:MF_01869;locus_tag=IFDJLNFL_00721;product=4-amino-4-deoxy-L-arabinose-phosphoundecaprenol flippase subunit ArnE
M-dankookense_contig_15_1	Prodigal:002006	CDS	24390	24824	.	-	0	ID=IFDJLNFL_00722;inference=ab initio prediction:Prodigal:002006;locus_tag=IFDJLNFL_00722;product=hypothetical protein
M-dankookense_contig_15_1	Prodigal:002006	CDS	24834	26219	.	-	0	ID=IFDJLNFL_00723;Name=eriC;db_xref=COG:COG0038;gene=eriC;inference=ab initio prediction:Prodigal:002006,similar to AA sequence:UniProtKB:Q87WD2;locus_tag=IFDJLNFL_00723;product=Chloride/fluoride channel protein
M-dankookense_contig_15_1	Prodigal:002006	CDS	26399	26719	.	-	0	ID=IFDJLNFL_00724;inference=ab initio prediction:Prodigal:002006;locus_tag=IFDJLNFL_00724;product=hypothetical protein
M-dankookense_contig_15_1	Prodigal:002006	CDS	26733	27944	.	-	0	ID=IFDJLNFL_00725;eC_number=1.8.5.-;Name=msrP_2;gene=msrP_2;inference=ab initio prediction:Prodigal:002006,protein motif:HAMAP:MF_01206;locus_tag=IFDJLNFL_00725;product=Protein-methionine-sulfoxide reductase catalytic subunit MsrP
M-dankookense_contig_15_1	Prodigal:002006	CDS	28067	28783	.	-	0	ID=IFDJLNFL_00726;inference=ab initio prediction:Prodigal:002006;locus_tag=IFDJLNFL_00726;product=hypothetical protein
M-dankookense_contig_15_1	Prodigal:002006	CDS	28783	29271	.	-	0	ID=IFDJLNFL_00727;Name=sigH;db_xref=COG:COG1595;gene=sigH;inference=ab initio prediction:Prodigal:002006,similar to AA sequence:UniProtKB:A0QTP2;locus_tag=IFDJLNFL_00727;product=ECF RNA polymerase sigma factor SigH
M-dankookense_contig_15_1	Prodigal:002006	CDS	29761	30048	.	+	0	ID=IFDJLNFL_00728;inference=ab initio prediction:Prodigal:002006;locus_tag=IFDJLNFL_00728;product=hypothetical protein
M-dankookense_contig_15_1	Prodigal:002006	CDS	30260	30778	.	-	0	ID=IFDJLNFL_00729;inference=ab initio prediction:Prodigal:002006;locus_tag=IFDJLNFL_00729;product=hypothetical protein
M-dankookense_contig_15_1	Prodigal:002006	CDS	30839	31732	.	-	0	ID=IFDJLNFL_00730;inference=ab initio prediction:Prodigal:002006;locus_tag=IFDJLNFL_00730;product=hypothetical protein
M-dankookense_contig_15_1	Prodigal:002006	CDS	31985	32344	.	+	0	ID=IFDJLNFL_00731;inference=ab initio prediction:Prodigal:002006;locus_tag=IFDJLNFL_00731;product=hypothetical protein
M-dankookense_contig_15_1	Prodigal:002006	CDS	32341	32598	.	+	0	ID=IFDJLNFL_00732;inference=ab initio prediction:Prodigal:002006;locus_tag=IFDJLNFL_00732;product=hypothetical protein
M-dankookense_contig_15_1	Prodigal:002006	CDS	32595	32786	.	+	0	ID=IFDJLNFL_00733;inference=ab initio prediction:Prodigal:002006;locus_tag=IFDJLNFL_00733;product=hypothetical protein
M-dankookense_contig_15_1	Prodigal:002006	CDS	32783	32995	.	+	0	ID=IFDJLNFL_00734;inference=ab initio prediction:Prodigal:002006;locus_tag=IFDJLNFL_00734;product=hypothetical protein
M-dankookense_contig_15_1	Prodigal:002006	CDS	33123	33506	.	+	0	ID=IFDJLNFL_00735;inference=ab initio prediction:Prodigal:002006;locus_tag=IFDJLNFL_00735;product=hypothetical protein
M-dankookense_contig_15_1	Prodigal:002006	CDS	33509	34018	.	+	0	ID=IFDJLNFL_00736;inference=ab initio prediction:Prodigal:002006;locus_tag=IFDJLNFL_00736;product=hypothetical protein
M-dankookense_contig_15_1	Prodigal:002006	CDS	34015	34290	.	+	0	ID=IFDJLNFL_00737;inference=ab initio prediction:Prodigal:002006;locus_tag=IFDJLNFL_00737;product=hypothetical protein
M-dankookense_contig_15_1	Prodigal:002006	CDS	34379	34945	.	+	0	ID=IFDJLNFL_00738;inference=ab initio prediction:Prodigal:002006;locus_tag=IFDJLNFL_00738;product=hypothetical protein
M-dankookense_contig_15_1	Prodigal:002006	CDS	34942	35484	.	-	0	ID=IFDJLNFL_00739;inference=ab initio prediction:Prodigal:002006;locus_tag=IFDJLNFL_00739;product=hypothetical protein
M-dankookense_contig_15_1	Prodigal:002006	CDS	35717	37213	.	-	0	ID=IFDJLNFL_00740;inference=ab initio prediction:Prodigal:002006;locus_tag=IFDJLNFL_00740;product=hypothetical protein
M-dankookense_contig_15_1	Prodigal:002006	CDS	37613	37753	.	+	0	ID=IFDJLNFL_00741;inference=ab initio prediction:Prodigal:002006;locus_tag=IFDJLNFL_00741;product=hypothetical protein
M-dankookense_contig_15_1	Prodigal:002006	CDS	37900	38178	.	-	0	ID=IFDJLNFL_00742;inference=ab initio prediction:Prodigal:002006;locus_tag=IFDJLNFL_00742;product=hypothetical protein
M-dankookense_contig_15_1	Prodigal:002006	CDS	38180	38434	.	-	0	ID=IFDJLNFL_00743;inference=ab initio prediction:Prodigal:002006;locus_tag=IFDJLNFL_00743;product=hypothetical protein
M-dankookense_contig_15_1	Prodigal:002006	CDS	38595	39335	.	-	0	ID=IFDJLNFL_00744;eC_number=2.5.1.16;Name=speE_1;gene=speE_1;inference=ab initio prediction:Prodigal:002006,protein motif:HAMAP:MF_00198;locus_tag=IFDJLNFL_00744;product=Polyamine aminopropyltransferase
M-dankookense_contig_15_1	Prodigal:002006	CDS	39545	39796	.	+	0	ID=IFDJLNFL_00745;inference=ab initio prediction:Prodigal:002006;locus_tag=IFDJLNFL_00745;product=hypothetical protein
M-dankookense_contig_15_1	Prodigal:002006	CDS	39893	41290	.	+	0	ID=IFDJLNFL_00746;inference=ab initio prediction:Prodigal:002006;locus_tag=IFDJLNFL_00746;product=hypothetical protein
M-dankookense_contig_15_1	Prodigal:002006	CDS	41335	41913	.	-	0	ID=IFDJLNFL_00747;inference=ab initio prediction:Prodigal:002006;locus_tag=IFDJLNFL_00747;product=hypothetical protein
M-dankookense_contig_15_1	Prodigal:002006	CDS	42009	42803	.	-	0	ID=IFDJLNFL_00748;inference=ab initio prediction:Prodigal:002006;locus_tag=IFDJLNFL_00748;product=hypothetical protein
M-dankookense_contig_15_1	Prodigal:002006	CDS	42800	43561	.	-	0	ID=IFDJLNFL_00749;inference=ab initio prediction:Prodigal:002006;locus_tag=IFDJLNFL_00749;product=hypothetical protein
M-dankookense_contig_15_1	Prodigal:002006	CDS	43612	43995	.	-	0	ID=IFDJLNFL_00750;Name=petE;gene=petE;inference=ab initio prediction:Prodigal:002006,protein motif:HAMAP:MF_00566;locus_tag=IFDJLNFL_00750;product=Plastocyanin
M-dankookense_contig_15_1	Prodigal:002006	CDS	44029	44982	.	-	0	ID=IFDJLNFL_00751;eC_number=3.1.4.53;Name=cpdA_1;gene=cpdA_1;inference=ab initio prediction:Prodigal:002006,protein motif:HAMAP:MF_00905;locus_tag=IFDJLNFL_00751;product=3'%2C5'-cyclic adenosine monophosphate phosphodiesterase CpdA
M-dankookense_contig_15_1	Prodigal:002006	CDS	45281	45589	.	+	0	ID=IFDJLNFL_00752;inference=ab initio prediction:Prodigal:002006;locus_tag=IFDJLNFL_00752;product=hypothetical protein
M-dankookense_contig_15_1	Prodigal:002006	CDS	45694	46677	.	+	0	ID=IFDJLNFL_00753;inference=ab initio prediction:Prodigal:002006;locus_tag=IFDJLNFL_00753;product=hypothetical protein
M-dankookense_contig_15_1	Prodigal:002006	CDS	46835	47002	.	+	0	ID=IFDJLNFL_00754;inference=ab initio prediction:Prodigal:002006;locus_tag=IFDJLNFL_00754;product=hypothetical protein
M-dankookense_contig_15_1	Prodigal:002006	CDS	47131	47271	.	+	0	ID=IFDJLNFL_00755;inference=ab initio prediction:Prodigal:002006;locus_tag=IFDJLNFL_00755;product=hypothetical protein
M-dankookense_contig_15_1	Prodigal:002006	CDS	47283	48260	.	-	0	ID=IFDJLNFL_00756;inference=ab initio prediction:Prodigal:002006;locus_tag=IFDJLNFL_00756;product=hypothetical protein
M-dankookense_contig_15_1	Prodigal:002006	CDS	48743	50563	.	+	0	ID=IFDJLNFL_00757;inference=ab initio prediction:Prodigal:002006;locus_tag=IFDJLNFL_00757;product=hypothetical protein
M-dankookense_contig_15_1	Prodigal:002006	CDS	50533	50802	.	-	0	ID=IFDJLNFL_00758;inference=ab initio prediction:Prodigal:002006;locus_tag=IFDJLNFL_00758;product=hypothetical protein
M-dankookense_contig_15_1	Prodigal:002006	CDS	51003	51203	.	+	0	ID=IFDJLNFL_00759;inference=ab initio prediction:Prodigal:002006;locus_tag=IFDJLNFL_00759;product=hypothetical protein
M-dankookense_contig_15_1	Prodigal:002006	CDS	51437	52579	.	+	0	ID=IFDJLNFL_00760;inference=ab initio prediction:Prodigal:002006;locus_tag=IFDJLNFL_00760;product=hypothetical protein
M-dankookense_contig_15_1	Prodigal:002006	CDS	52975	53064	.	+	0	ID=IFDJLNFL_00761;inference=ab initio prediction:Prodigal:002006;locus_tag=IFDJLNFL_00761;product=hypothetical protein
M-dankookense_contig_15_1	Prodigal:002006	CDS	53098	54813	.	+	0	ID=IFDJLNFL_00762;Name=kdpA;db_xref=COG:COG2060;gene=kdpA;inference=ab initio prediction:Prodigal:002006,similar to AA sequence:UniProtKB:P03959;locus_tag=IFDJLNFL_00762;product=Potassium-transporting ATPase potassium-binding subunit
M-dankookense_contig_15_1	Prodigal:002006	CDS	54815	55009	.	+	0	ID=IFDJLNFL_00763;inference=ab initio prediction:Prodigal:002006;locus_tag=IFDJLNFL_00763;product=hypothetical protein
M-dankookense_contig_15_1	Prodigal:002006	CDS	55190	57280	.	+	0	ID=IFDJLNFL_00764;eC_number=7.2.2.6;Name=kdpB;db_xref=COG:COG2216;gene=kdpB;inference=ab initio prediction:Prodigal:002006,similar to AA sequence:UniProtKB:P03960;locus_tag=IFDJLNFL_00764;product=Potassium-transporting ATPase ATP-binding subunit
M-dankookense_contig_15_1	Prodigal:002006	CDS	57298	57903	.	+	0	ID=IFDJLNFL_00765;Name=kdpC;db_xref=COG:COG2156;gene=kdpC;inference=ab initio prediction:Prodigal:002006,similar to AA sequence:UniProtKB:P9WKF1;locus_tag=IFDJLNFL_00765;product=Potassium-transporting ATPase KdpC subunit
M-dankookense_contig_15_1	Prodigal:002006	CDS	58041	60758	.	+	0	ID=IFDJLNFL_00766;eC_number=2.7.13.3;Name=kdpD;db_xref=COG:COG2205;gene=kdpD;inference=ab initio prediction:Prodigal:002006,similar to AA sequence:UniProtKB:P21865;locus_tag=IFDJLNFL_00766;product=Sensor protein KdpD
M-dankookense_contig_15_1	Prodigal:002006	CDS	60781	61503	.	+	0	ID=IFDJLNFL_00767;Name=kdpE;db_xref=COG:COG0745;gene=kdpE;inference=ab initio prediction:Prodigal:002006,similar to AA sequence:UniProtKB:P21866;locus_tag=IFDJLNFL_00767;product=KDP operon transcriptional regulatory protein KdpE
M-dankookense_contig_15_1	Prodigal:002006	CDS	61503	61616	.	+	0	ID=IFDJLNFL_00768;inference=ab initio prediction:Prodigal:002006;locus_tag=IFDJLNFL_00768;product=hypothetical protein
M-dankookense_contig_15_1	Prodigal:002006	CDS	61921	62112	.	+	0	ID=IFDJLNFL_00769;inference=ab initio prediction:Prodigal:002006;locus_tag=IFDJLNFL_00769;product=hypothetical protein
M-dankookense_contig_15_1	Prodigal:002006	CDS	62200	62496	.	-	0	ID=IFDJLNFL_00770;inference=ab initio prediction:Prodigal:002006;locus_tag=IFDJLNFL_00770;product=hypothetical protein
M-dankookense_contig_15_1	Prodigal:002006	CDS	62622	62810	.	-	0	ID=IFDJLNFL_00771;inference=ab initio prediction:Prodigal:002006;locus_tag=IFDJLNFL_00771;product=hypothetical protein
M-dankookense_contig_16_1	Prodigal:002006	CDS	98	367	.	+	0	ID=IFDJLNFL_00772;inference=ab initio prediction:Prodigal:002006;locus_tag=IFDJLNFL_00772;product=hypothetical protein
M-dankookense_contig_16_1	Prodigal:002006	CDS	364	1677	.	+	0	ID=IFDJLNFL_00773;Name=prsE_1;gene=prsE_1;inference=ab initio prediction:Prodigal:002006,similar to AA sequence:UniProtKB:Q7ANN5;locus_tag=IFDJLNFL_00773;product=Type I secretion system membrane fusion protein PrsE
M-dankookense_contig_16_1	Prodigal:002006	CDS	1791	2129	.	+	0	ID=IFDJLNFL_00774;eC_number=7.1.1.-;Name=ndhC_1;gene=ndhC_1;inference=ab initio prediction:Prodigal:002006,protein motif:HAMAP:MF_01394;locus_tag=IFDJLNFL_00774;product=NAD(P)H-quinone oxidoreductase subunit 3%2C chloroplastic
M-dankookense_contig_16_1	Prodigal:002006	CDS	2120	3025	.	+	0	ID=IFDJLNFL_00775;eC_number=7.1.1.-;Name=nuoH_1;db_xref=COG:COG1005;gene=nuoH_1;inference=ab initio prediction:Prodigal:002006,similar to AA sequence:UniProtKB:P0AFD4;locus_tag=IFDJLNFL_00775;product=NADH-quinone oxidoreductase subunit H
M-dankookense_contig_16_1	Prodigal:002006	CDS	3022	4029	.	+	0	ID=IFDJLNFL_00776;inference=ab initio prediction:Prodigal:002006;locus_tag=IFDJLNFL_00776;product=hypothetical protein
M-dankookense_contig_16_1	Prodigal:002006	CDS	4026	4337	.	+	0	ID=IFDJLNFL_00777;eC_number=7.1.1.-;Name=nuoK_1;db_xref=COG:COG0713;gene=nuoK_1;inference=ab initio prediction:Prodigal:002006,similar to AA sequence:UniProtKB:A1B482;locus_tag=IFDJLNFL_00777;product=NADH-quinone oxidoreductase subunit K
M-dankookense_contig_16_1	Prodigal:002006	CDS	4334	6184	.	+	0	ID=IFDJLNFL_00778;eC_number=7.1.1.-;Name=ndhB_1;gene=ndhB_1;inference=ab initio prediction:Prodigal:002006,protein motif:HAMAP:MF_00445;locus_tag=IFDJLNFL_00778;product=NAD(P)H-quinone oxidoreductase subunit 2%2C chloroplastic
M-dankookense_contig_16_1	Prodigal:002006	CDS	6199	7677	.	+	0	ID=IFDJLNFL_00779;eC_number=7.1.1.-;Name=nuoM_1;db_xref=COG:COG1008;gene=nuoM_1;inference=ab initio prediction:Prodigal:002006,similar to AA sequence:UniProtKB:P0AFE8;locus_tag=IFDJLNFL_00779;product=NADH-quinone oxidoreductase subunit M
M-dankookense_contig_16_1	Prodigal:002006	CDS	7674	9128	.	+	0	ID=IFDJLNFL_00780;eC_number=7.1.1.-;Name=ndhB_2;db_xref=COG:COG1007;gene=ndhB_2;inference=ab initio prediction:Prodigal:002006,similar to AA sequence:UniProtKB:Q8DMR6;locus_tag=IFDJLNFL_00780;product=NAD(P)H-quinone oxidoreductase subunit 2
M-dankookense_contig_16_1	Prodigal:002006	CDS	9262	10653	.	-	0	ID=IFDJLNFL_00781;inference=ab initio prediction:Prodigal:002006;locus_tag=IFDJLNFL_00781;product=hypothetical protein
M-dankookense_contig_16_1	Prodigal:002006	CDS	10817	11755	.	-	0	ID=IFDJLNFL_00782;inference=ab initio prediction:Prodigal:002006;locus_tag=IFDJLNFL_00782;product=hypothetical protein
M-dankookense_contig_16_1	Prodigal:002006	CDS	11770	14130	.	-	0	ID=IFDJLNFL_00783;eC_number=7.2.2.15;Name=silP_1;gene=silP_1;inference=ab initio prediction:Prodigal:002006,similar to AA sequence:UniProtKB:Q9ZHC7;locus_tag=IFDJLNFL_00783;product=Silver exporting P-type ATPase
M-dankookense_contig_16_1	Prodigal:002006	CDS	14237	15004	.	-	0	ID=IFDJLNFL_00784;inference=ab initio prediction:Prodigal:002006;locus_tag=IFDJLNFL_00784;product=hypothetical protein
M-dankookense_contig_16_1	Prodigal:002006	CDS	15016	15159	.	-	0	ID=IFDJLNFL_00785;inference=ab initio prediction:Prodigal:002006;locus_tag=IFDJLNFL_00785;product=hypothetical protein
M-dankookense_contig_16_1	Prodigal:002006	CDS	15159	15491	.	-	0	ID=IFDJLNFL_00786;inference=ab initio prediction:Prodigal:002006;locus_tag=IFDJLNFL_00786;product=hypothetical protein
M-dankookense_contig_16_1	Prodigal:002006	CDS	15671	16138	.	-	0	ID=IFDJLNFL_00787;inference=ab initio prediction:Prodigal:002006;locus_tag=IFDJLNFL_00787;product=hypothetical protein
M-dankookense_contig_16_1	Prodigal:002006	CDS	16371	17222	.	-	0	ID=IFDJLNFL_00788;inference=ab initio prediction:Prodigal:002006;locus_tag=IFDJLNFL_00788;product=hypothetical protein
M-dankookense_contig_16_1	Prodigal:002006	CDS	17555	17860	.	+	0	ID=IFDJLNFL_00789;inference=ab initio prediction:Prodigal:002006;locus_tag=IFDJLNFL_00789;product=hypothetical protein
M-dankookense_contig_16_1	Prodigal:002006	CDS	18140	19699	.	+	0	ID=IFDJLNFL_00790;Name=dnaJ_2;gene=dnaJ_2;inference=ab initio prediction:Prodigal:002006,protein motif:HAMAP:MF_01152;locus_tag=IFDJLNFL_00790;product=Chaperone protein DnaJ
M-dankookense_contig_16_1	Prodigal:002006	CDS	20256	20726	.	-	0	ID=IFDJLNFL_00791;inference=ab initio prediction:Prodigal:002006;locus_tag=IFDJLNFL_00791;product=hypothetical protein
M-dankookense_contig_16_1	Prodigal:002006	CDS	20777	23941	.	-	0	ID=IFDJLNFL_00792;Name=cusA_2;db_xref=COG:COG3696;gene=cusA_2;inference=ab initio prediction:Prodigal:002006,similar to AA sequence:UniProtKB:P38054;locus_tag=IFDJLNFL_00792;product=Cation efflux system protein CusA
M-dankookense_contig_16_1	Prodigal:002006	CDS	23938	25467	.	-	0	ID=IFDJLNFL_00793;Name=mdtA_2;gene=mdtA_2;inference=ab initio prediction:Prodigal:002006,protein motif:HAMAP:MF_01422;locus_tag=IFDJLNFL_00793;product=Multidrug resistance protein MdtA
M-dankookense_contig_16_1	Prodigal:002006	CDS	25467	26015	.	-	0	ID=IFDJLNFL_00794;inference=ab initio prediction:Prodigal:002006;locus_tag=IFDJLNFL_00794;product=hypothetical protein
M-dankookense_contig_16_1	Prodigal:002006	CDS	26253	26654	.	-	0	ID=IFDJLNFL_00795;inference=ab initio prediction:Prodigal:002006;locus_tag=IFDJLNFL_00795;product=hypothetical protein
M-dankookense_contig_16_1	Prodigal:002006	CDS	26790	27074	.	-	0	ID=IFDJLNFL_00796;inference=ab initio prediction:Prodigal:002006;locus_tag=IFDJLNFL_00796;product=hypothetical protein
M-dankookense_contig_16_1	Prodigal:002006	CDS	27295	27687	.	+	0	ID=IFDJLNFL_00797;inference=ab initio prediction:Prodigal:002006;locus_tag=IFDJLNFL_00797;product=hypothetical protein
M-dankookense_contig_17_1	Prodigal:002006	CDS	10	1425	.	-	0	ID=IFDJLNFL_00798;eC_number=1.-.-.-;db_xref=COG:COG0277;inference=ab initio prediction:Prodigal:002006,similar to AA sequence:UniProtKB:P9WIT1;locus_tag=IFDJLNFL_00798;product=putative FAD-linked oxidoreductase
M-dankookense_contig_17_1	Prodigal:002006	CDS	1609	1752	.	+	0	ID=IFDJLNFL_00799;inference=ab initio prediction:Prodigal:002006;locus_tag=IFDJLNFL_00799;product=hypothetical protein
M-dankookense_contig_17_1	Prodigal:002006	CDS	1775	4021	.	-	0	ID=IFDJLNFL_00800;eC_number=5.6.2.2;Name=parC;db_xref=COG:COG0188;gene=parC;inference=ab initio prediction:Prodigal:002006,similar to AA sequence:UniProtKB:P0AFI2;locus_tag=IFDJLNFL_00800;product=DNA topoisomerase 4 subunit A
M-dankookense_contig_17_1	Prodigal:002006	CDS	4069	4785	.	-	0	ID=IFDJLNFL_00801;Name=recO;gene=recO;inference=ab initio prediction:Prodigal:002006,protein motif:HAMAP:MF_00201;locus_tag=IFDJLNFL_00801;product=DNA repair protein RecO
M-dankookense_contig_17_1	Prodigal:002006	CDS	4895	5293	.	+	0	ID=IFDJLNFL_00802;inference=ab initio prediction:Prodigal:002006;locus_tag=IFDJLNFL_00802;product=hypothetical protein
M-dankookense_contig_17_1	Prodigal:002006	CDS	5340	6056	.	+	0	ID=IFDJLNFL_00803;eC_number=4.3.2.7;Name=chaC;db_xref=COG:COG3703;gene=chaC;inference=ab initio prediction:Prodigal:002006,similar to AA sequence:UniProtKB:P39163;locus_tag=IFDJLNFL_00803;product=Glutathione-specific gamma-glutamylcyclotransferase
M-dankookense_contig_17_1	Prodigal:002006	CDS	6037	6180	.	-	0	ID=IFDJLNFL_00804;inference=ab initio prediction:Prodigal:002006;locus_tag=IFDJLNFL_00804;product=hypothetical protein
M-dankookense_contig_17_1	Prodigal:002006	CDS	6336	6872	.	+	0	ID=IFDJLNFL_00805;inference=ab initio prediction:Prodigal:002006;locus_tag=IFDJLNFL_00805;product=hypothetical protein
M-dankookense_contig_17_1	Prodigal:002006	CDS	6891	10421	.	-	0	ID=IFDJLNFL_00806;eC_number=2.7.7.7;Name=dnaE1;gene=dnaE1;inference=ab initio prediction:Prodigal:002006,similar to AA sequence:UniProtKB:B8GWS6;locus_tag=IFDJLNFL_00806;product=DNA polymerase III subunit alpha
M-dankookense_contig_17_1	Prodigal:002006	CDS	10627	10731	.	-	0	ID=IFDJLNFL_00807;inference=ab initio prediction:Prodigal:002006;locus_tag=IFDJLNFL_00807;product=hypothetical protein
M-dankookense_contig_17_1	Prodigal:002006	CDS	11083	11790	.	-	0	ID=IFDJLNFL_00808;eC_number=3.6.3.-;Name=lolD;db_xref=COG:COG1136;gene=lolD;inference=ab initio prediction:Prodigal:002006,similar to AA sequence:UniProtKB:P75957;locus_tag=IFDJLNFL_00808;product=Lipoprotein-releasing system ATP-binding protein LolD
M-dankookense_contig_17_1	Prodigal:002006	CDS	11810	13123	.	-	0	ID=IFDJLNFL_00809;Name=lolE;db_xref=COG:COG4591;gene=lolE;inference=ab initio prediction:Prodigal:002006,similar to AA sequence:UniProtKB:P75958;locus_tag=IFDJLNFL_00809;product=Lipoprotein-releasing system transmembrane protein LolE
M-dankookense_contig_17_1	Prodigal:002006	CDS	13134	14459	.	-	0	ID=IFDJLNFL_00810;eC_number=6.1.1.15;Name=proS;db_xref=COG:COG0442;gene=proS;inference=ab initio prediction:Prodigal:002006,similar to AA sequence:UniProtKB:Q6N5P6;locus_tag=IFDJLNFL_00810;product=Proline--tRNA ligase
M-dankookense_contig_17_1	Prodigal:002006	CDS	14903	15238	.	-	0	ID=IFDJLNFL_00811;inference=ab initio prediction:Prodigal:002006;locus_tag=IFDJLNFL_00811;product=hypothetical protein
M-dankookense_contig_17_1	Prodigal:002006	CDS	15243	15647	.	-	0	ID=IFDJLNFL_00812;eC_number=5.1.99.-;Name=epi;db_xref=COG:COG0346;gene=epi;inference=ab initio prediction:Prodigal:002006,similar to AA sequence:UniProtKB:Q3IZP4;locus_tag=IFDJLNFL_00812;product=Ethylmalonyl-CoA/methylmalonyl-CoA epimerase
M-dankookense_contig_17_1	Prodigal:002006	CDS	15905	17578	.	-	0	ID=IFDJLNFL_00813;eC_number=3.1.-.-;Name=rnj;db_xref=COG:COG0595;gene=rnj;inference=ab initio prediction:Prodigal:002006,similar to AA sequence:UniProtKB:A0QVT2;locus_tag=IFDJLNFL_00813;product=Ribonuclease J
M-dankookense_contig_17_1	Prodigal:002006	CDS	17595	18317	.	-	0	ID=IFDJLNFL_00814;eC_number=6.3.4.15;Name=birA;db_xref=COG:COG0340;gene=birA;inference=ab initio prediction:Prodigal:002006,similar to AA sequence:UniProtKB:P0CI75;locus_tag=IFDJLNFL_00814;product=Bifunctional ligase/repressor BirA
M-dankookense_contig_17_1	Prodigal:002006	CDS	18425	19870	.	-	0	ID=IFDJLNFL_00815;eC_number=7.1.1.-;Name=nuoN;db_xref=COG:COG1007;gene=nuoN;inference=ab initio prediction:Prodigal:002006,similar to AA sequence:UniProtKB:A1B479;locus_tag=IFDJLNFL_00815;product=NADH-quinone oxidoreductase subunit N
M-dankookense_contig_17_1	Prodigal:002006	CDS	19879	21399	.	-	0	ID=IFDJLNFL_00816;eC_number=7.1.1.-;Name=nuoM_2;db_xref=COG:COG1008;gene=nuoM_2;inference=ab initio prediction:Prodigal:002006,similar to AA sequence:UniProtKB:P9WIW5;locus_tag=IFDJLNFL_00816;product=NADH-quinone oxidoreductase subunit M
M-dankookense_contig_17_1	Prodigal:002006	CDS	21399	23510	.	-	0	ID=IFDJLNFL_00817;eC_number=7.1.1.-;Name=nuoL;db_xref=COG:COG1009;gene=nuoL;inference=ab initio prediction:Prodigal:002006,similar to AA sequence:UniProtKB:P9WIW1;locus_tag=IFDJLNFL_00817;product=NADH-quinone oxidoreductase subunit L
M-dankookense_contig_17_1	Prodigal:002006	CDS	23593	23898	.	-	0	ID=IFDJLNFL_00818;eC_number=7.1.1.-;Name=nuoK_2;db_xref=COG:COG0713;gene=nuoK_2;inference=ab initio prediction:Prodigal:002006,similar to AA sequence:UniProtKB:A1B482;locus_tag=IFDJLNFL_00818;product=NADH-quinone oxidoreductase subunit K
M-dankookense_contig_17_1	Prodigal:002006	CDS	23920	24540	.	-	0	ID=IFDJLNFL_00819;eC_number=7.1.1.-;Name=nuoJ;db_xref=COG:COG0839;gene=nuoJ;inference=ab initio prediction:Prodigal:002006,similar to AA sequence:UniProtKB:P0AFE0;locus_tag=IFDJLNFL_00819;product=NADH-quinone oxidoreductase subunit J
M-dankookense_contig_17_1	Prodigal:002006	CDS	24679	25167	.	-	0	ID=IFDJLNFL_00820;eC_number=7.1.1.-;Name=nuoI;db_xref=COG:COG1143;gene=nuoI;inference=ab initio prediction:Prodigal:002006,similar to AA sequence:UniProtKB:A1B486;locus_tag=IFDJLNFL_00820;product=NADH-quinone oxidoreductase subunit I
M-dankookense_contig_17_1	Prodigal:002006	CDS	25193	26215	.	-	0	ID=IFDJLNFL_00821;eC_number=7.1.1.-;Name=nuoH_2;db_xref=COG:COG1005;gene=nuoH_2;inference=ab initio prediction:Prodigal:002006,similar to AA sequence:UniProtKB:P42032;locus_tag=IFDJLNFL_00821;product=NADH-quinone oxidoreductase subunit H
M-dankookense_contig_17_1	Prodigal:002006	CDS	26224	28293	.	-	0	ID=IFDJLNFL_00822;eC_number=7.1.1.-;Name=nqo3;db_xref=COG:COG1034;gene=nqo3;inference=ab initio prediction:Prodigal:002006,similar to AA sequence:UniProtKB:P29915;locus_tag=IFDJLNFL_00822;product=NADH-quinone oxidoreductase chain 3
M-dankookense_contig_17_1	Prodigal:002006	CDS	28334	29635	.	-	0	ID=IFDJLNFL_00823;eC_number=7.1.1.-;Name=nqo1;db_xref=COG:COG1894;gene=nqo1;inference=ab initio prediction:Prodigal:002006,similar to AA sequence:UniProtKB:P29913;locus_tag=IFDJLNFL_00823;product=NADH-quinone oxidoreductase chain 1
M-dankookense_contig_17_1	Prodigal:002006	CDS	29645	30943	.	-	0	ID=IFDJLNFL_00824;inference=ab initio prediction:Prodigal:002006;locus_tag=IFDJLNFL_00824;product=hypothetical protein
M-dankookense_contig_17_1	Prodigal:002006	CDS	30968	32158	.	-	0	ID=IFDJLNFL_00825;eC_number=7.1.1.-;Name=nuoD;db_xref=COG:COG0649;gene=nuoD;inference=ab initio prediction:Prodigal:002006,similar to AA sequence:UniProtKB:A1B495;locus_tag=IFDJLNFL_00825;product=NADH-quinone oxidoreductase subunit D
M-dankookense_contig_17_1	Prodigal:002006	CDS	32171	32818	.	-	0	ID=IFDJLNFL_00826;eC_number=7.1.1.-;Name=nqo5;db_xref=COG:COG0852;gene=nqo5;inference=ab initio prediction:Prodigal:002006,similar to AA sequence:UniProtKB:P29917;locus_tag=IFDJLNFL_00826;product=NADH-quinone oxidoreductase chain 5
M-dankookense_contig_17_1	Prodigal:002006	CDS	32826	33413	.	-	0	ID=IFDJLNFL_00827;eC_number=7.1.1.-;Name=nuoB;db_xref=COG:COG0377;gene=nuoB;inference=ab initio prediction:Prodigal:002006,similar to AA sequence:UniProtKB:A1B497;locus_tag=IFDJLNFL_00827;product=NADH-quinone oxidoreductase subunit B
M-dankookense_contig_17_1	Prodigal:002006	CDS	33453	33818	.	-	0	ID=IFDJLNFL_00828;eC_number=7.1.1.-;Name=ndhC_2;gene=ndhC_2;inference=ab initio prediction:Prodigal:002006,protein motif:HAMAP:MF_01394;locus_tag=IFDJLNFL_00828;product=NAD(P)H-quinone oxidoreductase subunit 3%2C chloroplastic
M-dankookense_contig_17_1	Aragorn:001002	tRNA	34181	34257	.	+	.	ID=IFDJLNFL_00829;inference=COORDINATES:profile:Aragorn:001002;locus_tag=IFDJLNFL_00829;product=tRNA-Asp(gtc)
M-dankookense_contig_17_1	Prodigal:002006	CDS	34485	36242	.	+	0	ID=IFDJLNFL_00830;eC_number=7.5.2.5;Name=pglK;db_xref=COG:COG1132;gene=pglK;inference=ab initio prediction:Prodigal:002006,similar to AA sequence:UniProtKB:Q0P9C4;locus_tag=IFDJLNFL_00830;product=Protein glycosylation K
M-dankookense_contig_17_1	Prodigal:002006	CDS	36318	37196	.	+	0	ID=IFDJLNFL_00831;Name=lacX;gene=lacX;inference=ab initio prediction:Prodigal:002006,similar to AA sequence:UniProtKB:P23496;locus_tag=IFDJLNFL_00831;product=Protein LacX%2C plasmid
M-dankookense_contig_17_1	Prodigal:002006	CDS	37203	37898	.	+	0	ID=IFDJLNFL_00832;inference=ab initio prediction:Prodigal:002006;locus_tag=IFDJLNFL_00832;product=hypothetical protein
M-dankookense_contig_17_1	Prodigal:002006	CDS	38067	40148	.	+	0	ID=IFDJLNFL_00833;inference=ab initio prediction:Prodigal:002006;locus_tag=IFDJLNFL_00833;product=hypothetical protein
M-dankookense_contig_17_1	Prodigal:002006	CDS	40217	41737	.	+	0	ID=IFDJLNFL_00834;Name=lapB_2;gene=lapB_2;inference=ab initio prediction:Prodigal:002006,protein motif:HAMAP:MF_00994;locus_tag=IFDJLNFL_00834;product=Lipopolysaccharide assembly protein B
M-dankookense_contig_17_1	Prodigal:002006	CDS	42107	42559	.	+	0	ID=IFDJLNFL_00835;inference=ab initio prediction:Prodigal:002006;locus_tag=IFDJLNFL_00835;product=hypothetical protein
M-dankookense_contig_17_1	Aragorn:001002	tRNA	42693	42767	.	+	.	ID=IFDJLNFL_00836;inference=COORDINATES:profile:Aragorn:001002;locus_tag=IFDJLNFL_00836;product=tRNA-Thr(ggt)
M-dankookense_contig_17_1	Prodigal:002006	CDS	43177	43347	.	+	0	ID=IFDJLNFL_00837;inference=ab initio prediction:Prodigal:002006;locus_tag=IFDJLNFL_00837;product=hypothetical protein
M-dankookense_contig_17_1	Prodigal:002006	CDS	43518	43781	.	+	0	ID=IFDJLNFL_00838;inference=ab initio prediction:Prodigal:002006;locus_tag=IFDJLNFL_00838;product=hypothetical protein
M-dankookense_contig_17_1	Prodigal:002006	CDS	43778	44410	.	+	0	ID=IFDJLNFL_00839;Name=betI_1;gene=betI_1;inference=ab initio prediction:Prodigal:002006,protein motif:HAMAP:MF_00768;locus_tag=IFDJLNFL_00839;product=HTH-type transcriptional regulator BetI
M-dankookense_contig_17_1	Prodigal:002006	CDS	44407	45633	.	+	0	ID=IFDJLNFL_00840;Name=bepF_1;gene=bepF_1;inference=ab initio prediction:Prodigal:002006,similar to AA sequence:UniProtKB:Q8FWV8;locus_tag=IFDJLNFL_00840;product=Efflux pump periplasmic linker BepF
M-dankookense_contig_17_1	Prodigal:002006	CDS	45757	48858	.	+	0	ID=IFDJLNFL_00841;Name=mdtB_1;db_xref=COG:COG0841;gene=mdtB_1;inference=ab initio prediction:Prodigal:002006,similar to AA sequence:UniProtKB:P76398;locus_tag=IFDJLNFL_00841;product=Multidrug resistance protein MdtB
M-dankookense_contig_17_1	Prodigal:002006	CDS	48956	49855	.	-	0	ID=IFDJLNFL_00842;Name=alkA;db_xref=COG:COG0122;gene=alkA;inference=ab initio prediction:Prodigal:002006,similar to AA sequence:UniProtKB:P9WJW3;locus_tag=IFDJLNFL_00842;product=putative bifunctional transcriptional activator/DNA repair enzyme AlkA
M-dankookense_contig_17_1	Prodigal:002006	CDS	50296	52014	.	+	0	ID=IFDJLNFL_00843;inference=ab initio prediction:Prodigal:002006;locus_tag=IFDJLNFL_00843;product=hypothetical protein
M-dankookense_contig_17_1	Prodigal:002006	CDS	52358	53413	.	+	0	ID=IFDJLNFL_00844;inference=ab initio prediction:Prodigal:002006;locus_tag=IFDJLNFL_00844;product=hypothetical protein
M-dankookense_contig_17_1	Prodigal:002006	CDS	53472	53717	.	-	0	ID=IFDJLNFL_00845;inference=ab initio prediction:Prodigal:002006;locus_tag=IFDJLNFL_00845;product=hypothetical protein
M-dankookense_contig_17_1	Prodigal:002006	CDS	53832	54098	.	-	0	ID=IFDJLNFL_00846;inference=ab initio prediction:Prodigal:002006;locus_tag=IFDJLNFL_00846;product=hypothetical protein
M-dankookense_contig_17_1	Prodigal:002006	CDS	54165	54743	.	-	0	ID=IFDJLNFL_00847;eC_number=2.7.4.23;Name=phnN;db_xref=COG:COG3709;gene=phnN;inference=ab initio prediction:Prodigal:002006,similar to AA sequence:UniProtKB:P16690;locus_tag=IFDJLNFL_00847;product=Ribose 1%2C5-bisphosphate phosphokinase PhnN
M-dankookense_contig_17_1	Prodigal:002006	CDS	54743	55882	.	-	0	ID=IFDJLNFL_00848;eC_number=3.6.1.63;Name=phnM;db_xref=COG:COG3454;gene=phnM;inference=ab initio prediction:Prodigal:002006,similar to AA sequence:UniProtKB:P16689;locus_tag=IFDJLNFL_00848;product=Alpha-D-ribose 1-methylphosphonate 5-triphosphate diphosphatase
M-dankookense_contig_17_1	Prodigal:002006	CDS	55900	56640	.	-	0	ID=IFDJLNFL_00849;eC_number=2.7.8.37;Name=phnL;db_xref=COG:COG4778;gene=phnL;inference=ab initio prediction:Prodigal:002006,similar to AA sequence:UniProtKB:P16679;locus_tag=IFDJLNFL_00849;product=Alpha-D-ribose 1-methylphosphonate 5-triphosphate synthase subunit PhnL
M-dankookense_contig_17_1	Prodigal:002006	CDS	56637	57410	.	-	0	ID=IFDJLNFL_00850;Name=phnK;db_xref=COG:COG4107;gene=phnK;inference=ab initio prediction:Prodigal:002006,similar to AA sequence:UniProtKB:P16678;locus_tag=IFDJLNFL_00850;product=Putative phosphonates utilization ATP-binding protein PhnK
M-dankookense_contig_17_1	Prodigal:002006	CDS	57407	58276	.	-	0	ID=IFDJLNFL_00851;eC_number=4.7.1.1;Name=phnJ;db_xref=COG:COG3627;gene=phnJ;inference=ab initio prediction:Prodigal:002006,similar to AA sequence:UniProtKB:P16688;locus_tag=IFDJLNFL_00851;product=Alpha-D-ribose 1-methylphosphonate 5-phosphate C-P lyase
M-dankookense_contig_17_1	Prodigal:002006	CDS	58273	59385	.	-	0	ID=IFDJLNFL_00852;eC_number=2.7.8.37;Name=phnI;db_xref=COG:COG3626;gene=phnI;inference=ab initio prediction:Prodigal:002006,similar to AA sequence:UniProtKB:P16687;locus_tag=IFDJLNFL_00852;product=Alpha-D-ribose 1-methylphosphonate 5-triphosphate synthase subunit PhnI
M-dankookense_contig_17_1	Prodigal:002006	CDS	59389	59988	.	-	0	ID=IFDJLNFL_00853;eC_number=2.7.8.37;Name=phnH;db_xref=COG:COG3625;gene=phnH;inference=ab initio prediction:Prodigal:002006,similar to AA sequence:UniProtKB:P16686;locus_tag=IFDJLNFL_00853;product=Alpha-D-ribose 1-methylphosphonate 5-triphosphate synthase subunit PhnH
M-dankookense_contig_17_1	Prodigal:002006	CDS	59988	60464	.	-	0	ID=IFDJLNFL_00854;eC_number=2.7.8.37;Name=phnG;db_xref=COG:COG3624;gene=phnG;inference=ab initio prediction:Prodigal:002006,similar to AA sequence:UniProtKB:P16685;locus_tag=IFDJLNFL_00854;product=Alpha-D-ribose 1-methylphosphonate 5-triphosphate synthase subunit PhnG
M-dankookense_contig_17_1	Prodigal:002006	CDS	60538	61296	.	+	0	ID=IFDJLNFL_00855;Name=phnF;db_xref=COG:COG2188;gene=phnF;inference=ab initio prediction:Prodigal:002006,similar to AA sequence:UniProtKB:P16684;locus_tag=IFDJLNFL_00855;product=putative transcriptional regulator PhnF
M-dankookense_contig_17_1	Prodigal:002006	CDS	61370	62230	.	-	0	ID=IFDJLNFL_00856;Name=phnE_1;db_xref=COG:COG3639;gene=phnE_1;inference=ab initio prediction:Prodigal:002006,similar to AA sequence:UniProtKB:A0QQ68;locus_tag=IFDJLNFL_00856;product=Phosphate-import permease protein PhnE
M-dankookense_contig_17_1	Prodigal:002006	CDS	62227	63111	.	-	0	ID=IFDJLNFL_00857;Name=phnE_2;db_xref=COG:COG3639;gene=phnE_2;inference=ab initio prediction:Prodigal:002006,similar to AA sequence:UniProtKB:A0QQ68;locus_tag=IFDJLNFL_00857;product=Phosphate-import permease protein PhnE
M-dankookense_contig_17_1	Prodigal:002006	CDS	63120	64046	.	-	0	ID=IFDJLNFL_00858;Name=phnD;db_xref=COG:COG3221;gene=phnD;inference=ab initio prediction:Prodigal:002006,similar to AA sequence:UniProtKB:A0QQ71;locus_tag=IFDJLNFL_00858;product=Phosphate-import protein PhnD
M-dankookense_contig_17_1	Prodigal:002006	CDS	64078	64881	.	-	0	ID=IFDJLNFL_00859;eC_number=7.3.2.1;Name=phnC;db_xref=COG:COG3638;gene=phnC;inference=ab initio prediction:Prodigal:002006,similar to AA sequence:UniProtKB:A0QQ70;locus_tag=IFDJLNFL_00859;product=Phosphate-import ATP-binding protein PhnC
M-dankookense_contig_17_1	Prodigal:002006	CDS	64959	65630	.	-	0	ID=IFDJLNFL_00860;inference=ab initio prediction:Prodigal:002006;locus_tag=IFDJLNFL_00860;product=hypothetical protein
M-dankookense_contig_17_1	Prodigal:002006	CDS	65752	65952	.	+	0	ID=IFDJLNFL_00861;inference=ab initio prediction:Prodigal:002006;locus_tag=IFDJLNFL_00861;product=hypothetical protein
M-dankookense_contig_17_1	Prodigal:002006	CDS	65972	66733	.	-	0	ID=IFDJLNFL_00862;Name=srlR;db_xref=COG:COG1349;gene=srlR;inference=ab initio prediction:Prodigal:002006,similar to AA sequence:UniProtKB:P15082;locus_tag=IFDJLNFL_00862;product=Glucitol operon repressor
M-dankookense_contig_17_1	Prodigal:002006	CDS	66821	67819	.	-	0	ID=IFDJLNFL_00863;eC_number=1.1.1.408;Name=pdxA2;db_xref=COG:COG1995;gene=pdxA2;inference=ab initio prediction:Prodigal:002006,similar to AA sequence:UniProtKB:Q0K4F5;locus_tag=IFDJLNFL_00863;product=D-threonate 4-phosphate dehydrogenase
M-dankookense_contig_17_1	Prodigal:002006	CDS	67816	69063	.	-	0	ID=IFDJLNFL_00864;eC_number=2.7.1.219;Name=dtnK;db_xref=COG:COG3395;gene=dtnK;inference=ab initio prediction:Prodigal:002006,similar to AA sequence:UniProtKB:Q0K4F6;locus_tag=IFDJLNFL_00864;product=D-threonate kinase
M-dankookense_contig_17_1	Prodigal:002006	CDS	69065	70084	.	-	0	ID=IFDJLNFL_00865;Name=kdgT;gene=kdgT;inference=ab initio prediction:Prodigal:002006,similar to AA sequence:UniProtKB:P50847;locus_tag=IFDJLNFL_00865;product=2-keto-3-deoxygluconate permease
M-dankookense_contig_17_1	Prodigal:002006	CDS	70695	70835	.	-	0	ID=IFDJLNFL_00866;inference=ab initio prediction:Prodigal:002006;locus_tag=IFDJLNFL_00866;product=hypothetical protein
M-dankookense_contig_17_1	Prodigal:002006	CDS	70962	71273	.	-	0	ID=IFDJLNFL_00867;inference=ab initio prediction:Prodigal:002006;locus_tag=IFDJLNFL_00867;product=hypothetical protein
M-dankookense_contig_17_1	Prodigal:002006	CDS	71467	71973	.	-	0	ID=IFDJLNFL_00868;inference=ab initio prediction:Prodigal:002006;locus_tag=IFDJLNFL_00868;product=hypothetical protein
M-dankookense_contig_17_1	Aragorn:001002	tRNA	72076	72150	.	+	.	ID=IFDJLNFL_00869;inference=COORDINATES:profile:Aragorn:001002;locus_tag=IFDJLNFL_00869;product=tRNA-Gly(ccc)
M-dankookense_contig_17_1	Prodigal:002006	CDS	72438	73004	.	+	0	ID=IFDJLNFL_00870;inference=ab initio prediction:Prodigal:002006;locus_tag=IFDJLNFL_00870;product=hypothetical protein
M-dankookense_contig_17_1	Prodigal:002006	CDS	73001	73279	.	+	0	ID=IFDJLNFL_00871;inference=ab initio prediction:Prodigal:002006;locus_tag=IFDJLNFL_00871;product=hypothetical protein
M-dankookense_contig_17_1	Prodigal:002006	CDS	73276	74175	.	-	0	ID=IFDJLNFL_00872;inference=ab initio prediction:Prodigal:002006;locus_tag=IFDJLNFL_00872;product=hypothetical protein
M-dankookense_contig_17_1	Prodigal:002006	CDS	74195	74479	.	-	0	ID=IFDJLNFL_00873;inference=ab initio prediction:Prodigal:002006;locus_tag=IFDJLNFL_00873;product=hypothetical protein
M-dankookense_contig_17_1	Prodigal:002006	CDS	74488	74943	.	-	0	ID=IFDJLNFL_00874;inference=ab initio prediction:Prodigal:002006;locus_tag=IFDJLNFL_00874;product=hypothetical protein
M-dankookense_contig_17_1	Prodigal:002006	CDS	74940	75758	.	-	0	ID=IFDJLNFL_00875;inference=ab initio prediction:Prodigal:002006;locus_tag=IFDJLNFL_00875;product=hypothetical protein
M-dankookense_contig_17_1	Prodigal:002006	CDS	75769	75963	.	-	0	ID=IFDJLNFL_00876;inference=ab initio prediction:Prodigal:002006;locus_tag=IFDJLNFL_00876;product=hypothetical protein
M-dankookense_contig_17_1	Prodigal:002006	CDS	75974	76291	.	-	0	ID=IFDJLNFL_00877;inference=ab initio prediction:Prodigal:002006;locus_tag=IFDJLNFL_00877;product=hypothetical protein
M-dankookense_contig_17_1	Prodigal:002006	CDS	76288	76542	.	-	0	ID=IFDJLNFL_00878;inference=ab initio prediction:Prodigal:002006;locus_tag=IFDJLNFL_00878;product=hypothetical protein
M-dankookense_contig_17_1	Prodigal:002006	CDS	76856	77716	.	+	0	ID=IFDJLNFL_00879;inference=ab initio prediction:Prodigal:002006;locus_tag=IFDJLNFL_00879;product=hypothetical protein
M-dankookense_contig_17_1	Prodigal:002006	CDS	77766	78593	.	+	0	ID=IFDJLNFL_00880;inference=ab initio prediction:Prodigal:002006;locus_tag=IFDJLNFL_00880;product=hypothetical protein
M-dankookense_contig_17_1	Prodigal:002006	CDS	78673	78984	.	-	0	ID=IFDJLNFL_00881;inference=ab initio prediction:Prodigal:002006;locus_tag=IFDJLNFL_00881;product=hypothetical protein
M-dankookense_contig_17_1	Prodigal:002006	CDS	79361	79621	.	+	0	ID=IFDJLNFL_00882;inference=ab initio prediction:Prodigal:002006;locus_tag=IFDJLNFL_00882;product=hypothetical protein
M-dankookense_contig_17_1	Prodigal:002006	CDS	79579	79926	.	-	0	ID=IFDJLNFL_00883;Name=noc;gene=noc;inference=ab initio prediction:Prodigal:002006,protein motif:HAMAP:MF_02015;locus_tag=IFDJLNFL_00883;product=Nucleoid occlusion protein
M-dankookense_contig_17_1	Prodigal:002006	CDS	80070	80267	.	-	0	ID=IFDJLNFL_00884;inference=ab initio prediction:Prodigal:002006;locus_tag=IFDJLNFL_00884;product=hypothetical protein
M-dankookense_contig_17_1	Prodigal:002006	CDS	80427	80768	.	-	0	ID=IFDJLNFL_00885;inference=ab initio prediction:Prodigal:002006;locus_tag=IFDJLNFL_00885;product=hypothetical protein
M-dankookense_contig_17_1	Prodigal:002006	CDS	81174	83219	.	+	0	ID=IFDJLNFL_00886;inference=ab initio prediction:Prodigal:002006;locus_tag=IFDJLNFL_00886;product=hypothetical protein
M-dankookense_contig_17_1	Prodigal:002006	CDS	83366	83752	.	+	0	ID=IFDJLNFL_00887;inference=ab initio prediction:Prodigal:002006;locus_tag=IFDJLNFL_00887;product=hypothetical protein
M-dankookense_contig_17_1	Prodigal:002006	CDS	84672	84872	.	+	0	ID=IFDJLNFL_00888;inference=ab initio prediction:Prodigal:002006;locus_tag=IFDJLNFL_00888;product=hypothetical protein
M-dankookense_contig_17_1	Prodigal:002006	CDS	84869	85456	.	-	0	ID=IFDJLNFL_00889;inference=ab initio prediction:Prodigal:002006;locus_tag=IFDJLNFL_00889;product=hypothetical protein
M-dankookense_contig_17_1	Prodigal:002006	CDS	85896	86219	.	+	0	ID=IFDJLNFL_00890;inference=ab initio prediction:Prodigal:002006;locus_tag=IFDJLNFL_00890;product=hypothetical protein
M-dankookense_contig_17_1	Prodigal:002006	CDS	86354	87730	.	+	0	ID=IFDJLNFL_00891;Name=mdtA_3;gene=mdtA_3;inference=ab initio prediction:Prodigal:002006,protein motif:HAMAP:MF_01422;locus_tag=IFDJLNFL_00891;product=Multidrug resistance protein MdtA
M-dankookense_contig_17_1	Prodigal:002006	CDS	87745	90999	.	+	0	ID=IFDJLNFL_00892;Name=cnrA_1;gene=cnrA_1;inference=ab initio prediction:Prodigal:002006,similar to AA sequence:UniProtKB:P37972;locus_tag=IFDJLNFL_00892;product=Nickel and cobalt resistance protein CnrA
M-dankookense_contig_17_1	Prodigal:002006	CDS	91054	91776	.	-	0	ID=IFDJLNFL_00893;eC_number=1.8.1.8;Name=dsbD_1;gene=dsbD_1;inference=ab initio prediction:Prodigal:002006,protein motif:HAMAP:MF_00399;locus_tag=IFDJLNFL_00893;product=Thiol:disulfide interchange protein DsbD
M-dankookense_contig_17_1	Prodigal:002006	CDS	91813	92880	.	-	0	ID=IFDJLNFL_00894;inference=ab initio prediction:Prodigal:002006;locus_tag=IFDJLNFL_00894;product=hypothetical protein
M-dankookense_contig_17_1	Prodigal:002006	CDS	92969	93481	.	-	0	ID=IFDJLNFL_00895;eC_number=3.4.23.36;Name=lspA_1;db_xref=COG:COG0597;gene=lspA_1;inference=ab initio prediction:Prodigal:002006,similar to AA sequence:UniProtKB:P00804;locus_tag=IFDJLNFL_00895;product=Lipoprotein signal peptidase
M-dankookense_contig_17_1	Prodigal:002006	CDS	93481	95676	.	-	0	ID=IFDJLNFL_00896;eC_number=3.6.3.3;Name=zntA_1;db_xref=COG:COG2217;gene=zntA_1;inference=ab initio prediction:Prodigal:002006,similar to AA sequence:UniProtKB:P37617;locus_tag=IFDJLNFL_00896;product=Zinc/cadmium/lead-transporting P-type ATPase
M-dankookense_contig_17_1	Prodigal:002006	CDS	95777	96178	.	+	0	ID=IFDJLNFL_00897;Name=hmrR_1;gene=hmrR_1;inference=ab initio prediction:Prodigal:002006,similar to AA sequence:UniProtKB:Q9X5X4;locus_tag=IFDJLNFL_00897;product=HTH-type transcriptional regulator HmrR
M-dankookense_contig_17_1	Prodigal:002006	CDS	96195	96386	.	-	0	ID=IFDJLNFL_00898;inference=ab initio prediction:Prodigal:002006;locus_tag=IFDJLNFL_00898;product=hypothetical protein
M-dankookense_contig_17_1	Prodigal:002006	CDS	96624	97883	.	-	0	ID=IFDJLNFL_00899;inference=ab initio prediction:Prodigal:002006;locus_tag=IFDJLNFL_00899;product=hypothetical protein
M-dankookense_contig_17_1	Prodigal:002006	CDS	97956	98690	.	-	0	ID=IFDJLNFL_00900;inference=ab initio prediction:Prodigal:002006;locus_tag=IFDJLNFL_00900;product=hypothetical protein
M-dankookense_contig_17_1	Prodigal:002006	CDS	98699	101158	.	-	0	ID=IFDJLNFL_00901;eC_number=7.2.2.15;Name=silP_2;gene=silP_2;inference=ab initio prediction:Prodigal:002006,similar to AA sequence:UniProtKB:Q9ZHC7;locus_tag=IFDJLNFL_00901;product=Silver exporting P-type ATPase
M-dankookense_contig_17_1	Prodigal:002006	CDS	101226	101708	.	-	0	ID=IFDJLNFL_00902;inference=ab initio prediction:Prodigal:002006;locus_tag=IFDJLNFL_00902;product=hypothetical protein
M-dankookense_contig_17_1	Prodigal:002006	CDS	101764	102096	.	-	0	ID=IFDJLNFL_00903;Name=yhjQ_2;db_xref=COG:COG1145;gene=yhjQ_2;inference=ab initio prediction:Prodigal:002006,similar to AA sequence:UniProtKB:O07571;locus_tag=IFDJLNFL_00903;product=putative cysteine-rich protein YhjQ
M-dankookense_contig_17_1	Prodigal:002006	CDS	102277	102675	.	-	0	ID=IFDJLNFL_00904;inference=ab initio prediction:Prodigal:002006;locus_tag=IFDJLNFL_00904;product=hypothetical protein
M-dankookense_contig_17_1	Prodigal:002006	CDS	102702	103067	.	-	0	ID=IFDJLNFL_00905;inference=ab initio prediction:Prodigal:002006;locus_tag=IFDJLNFL_00905;product=hypothetical protein
M-dankookense_contig_17_1	Prodigal:002006	CDS	103089	106238	.	-	0	ID=IFDJLNFL_00906;Name=czcA_1;gene=czcA_1;inference=ab initio prediction:Prodigal:002006,similar to AA sequence:UniProtKB:P13511;locus_tag=IFDJLNFL_00906;product=Cobalt-zinc-cadmium resistance protein CzcA
M-dankookense_contig_17_1	Prodigal:002006	CDS	106250	107983	.	-	0	ID=IFDJLNFL_00907;Name=mdtA_4;gene=mdtA_4;inference=ab initio prediction:Prodigal:002006,protein motif:HAMAP:MF_01422;locus_tag=IFDJLNFL_00907;product=Multidrug resistance protein MdtA
M-dankookense_contig_17_1	Prodigal:002006	CDS	108070	108540	.	-	0	ID=IFDJLNFL_00908;inference=ab initio prediction:Prodigal:002006;locus_tag=IFDJLNFL_00908;product=hypothetical protein
M-dankookense_contig_17_1	Prodigal:002006	CDS	108633	108845	.	-	0	ID=IFDJLNFL_00909;inference=ab initio prediction:Prodigal:002006;locus_tag=IFDJLNFL_00909;product=hypothetical protein
M-dankookense_contig_17_1	Prodigal:002006	CDS	109193	109645	.	+	0	ID=IFDJLNFL_00910;Name=merR_1;gene=merR_1;inference=ab initio prediction:Prodigal:002006,similar to AA sequence:UniProtKB:P0A183;locus_tag=IFDJLNFL_00910;product=Mercuric resistance operon regulatory protein
M-dankookense_contig_17_1	Prodigal:002006	CDS	109642	109863	.	+	0	ID=IFDJLNFL_00911;Name=copZ;gene=copZ;inference=ab initio prediction:Prodigal:002006,similar to AA sequence:UniProtKB:Q7A3E5;locus_tag=IFDJLNFL_00911;product=Copper chaperone CopZ
M-dankookense_contig_17_1	Prodigal:002006	CDS	109897	112359	.	+	0	ID=IFDJLNFL_00912;eC_number=7.2.2.8;Name=copA_1;db_xref=COG:COG2217;gene=copA_1;inference=ab initio prediction:Prodigal:002006,similar to AA sequence:UniProtKB:O32220;locus_tag=IFDJLNFL_00912;product=Copper-exporting P-type ATPase
M-dankookense_contig_17_1	Prodigal:002006	CDS	112356	112700	.	+	0	ID=IFDJLNFL_00913;inference=ab initio prediction:Prodigal:002006;locus_tag=IFDJLNFL_00913;product=hypothetical protein
M-dankookense_contig_17_1	Prodigal:002006	CDS	112697	113377	.	+	0	ID=IFDJLNFL_00914;inference=ab initio prediction:Prodigal:002006;locus_tag=IFDJLNFL_00914;product=hypothetical protein
M-dankookense_contig_17_1	Prodigal:002006	CDS	113392	113631	.	+	0	ID=IFDJLNFL_00915;inference=ab initio prediction:Prodigal:002006;locus_tag=IFDJLNFL_00915;product=hypothetical protein
M-dankookense_contig_17_1	Prodigal:002006	CDS	113628	114839	.	+	0	ID=IFDJLNFL_00916;Name=mdtD_1;gene=mdtD_1;inference=ab initio prediction:Prodigal:002006,protein motif:HAMAP:MF_01577;locus_tag=IFDJLNFL_00916;product=Putative multidrug resistance protein MdtD
M-dankookense_contig_17_1	Prodigal:002006	CDS	114836	115078	.	+	0	ID=IFDJLNFL_00917;inference=ab initio prediction:Prodigal:002006;locus_tag=IFDJLNFL_00917;product=hypothetical protein
M-dankookense_contig_17_1	Prodigal:002006	CDS	115094	115570	.	-	0	ID=IFDJLNFL_00918;inference=ab initio prediction:Prodigal:002006;locus_tag=IFDJLNFL_00918;product=hypothetical protein
M-dankookense_contig_17_1	Prodigal:002006	CDS	115590	118763	.	-	0	ID=IFDJLNFL_00919;Name=cusA_3;db_xref=COG:COG3696;gene=cusA_3;inference=ab initio prediction:Prodigal:002006,similar to AA sequence:UniProtKB:P38054;locus_tag=IFDJLNFL_00919;product=Cation efflux system protein CusA
M-dankookense_contig_17_1	Prodigal:002006	CDS	118760	120241	.	-	0	ID=IFDJLNFL_00920;Name=mdtA_5;gene=mdtA_5;inference=ab initio prediction:Prodigal:002006,protein motif:HAMAP:MF_01422;locus_tag=IFDJLNFL_00920;product=Multidrug resistance protein MdtA
M-dankookense_contig_17_1	Prodigal:002006	CDS	120238	120648	.	-	0	ID=IFDJLNFL_00921;inference=ab initio prediction:Prodigal:002006;locus_tag=IFDJLNFL_00921;product=hypothetical protein
M-dankookense_contig_17_1	Prodigal:002006	CDS	120730	121140	.	-	0	ID=IFDJLNFL_00922;inference=ab initio prediction:Prodigal:002006;locus_tag=IFDJLNFL_00922;product=hypothetical protein
M-dankookense_contig_17_1	Prodigal:002006	CDS	121287	121529	.	+	0	ID=IFDJLNFL_00923;inference=ab initio prediction:Prodigal:002006;locus_tag=IFDJLNFL_00923;product=hypothetical protein
M-dankookense_contig_17_1	Prodigal:002006	CDS	121649	122869	.	-	0	ID=IFDJLNFL_00924;inference=ab initio prediction:Prodigal:002006;locus_tag=IFDJLNFL_00924;product=hypothetical protein
M-dankookense_contig_17_1	Prodigal:002006	CDS	122809	124188	.	-	0	ID=IFDJLNFL_00925;eC_number=1.18.1.2;inference=ab initio prediction:Prodigal:002006,protein motif:HAMAP:MF_01685;locus_tag=IFDJLNFL_00925;product=Ferredoxin--NADP reductase
M-dankookense_contig_17_1	Prodigal:002006	CDS	124235	124552	.	-	0	ID=IFDJLNFL_00926;inference=ab initio prediction:Prodigal:002006;locus_tag=IFDJLNFL_00926;product=hypothetical protein
M-dankookense_contig_17_1	Prodigal:002006	CDS	124718	125641	.	+	0	ID=IFDJLNFL_00927;inference=ab initio prediction:Prodigal:002006;locus_tag=IFDJLNFL_00927;product=hypothetical protein
M-dankookense_contig_17_1	Prodigal:002006	CDS	125672	126724	.	-	0	ID=IFDJLNFL_00928;Name=acr3_1;db_xref=COG:COG0798;gene=acr3_1;inference=ab initio prediction:Prodigal:002006,similar to AA sequence:UniProtKB:A6TP80;locus_tag=IFDJLNFL_00928;product=Arsenical-resistance protein Acr3
M-dankookense_contig_17_1	Prodigal:002006	CDS	126734	127159	.	-	0	ID=IFDJLNFL_00929;eC_number=1.20.4.1;Name=arsC_1;gene=arsC_1;inference=ab initio prediction:Prodigal:002006,similar to AA sequence:UniProtKB:P08692;locus_tag=IFDJLNFL_00929;product=Arsenate reductase
M-dankookense_contig_17_1	Prodigal:002006	CDS	127159	127686	.	-	0	ID=IFDJLNFL_00930;eC_number=1.20.4.4;Name=arsC_2;gene=arsC_2;inference=ab initio prediction:Prodigal:002006,protein motif:HAMAP:MF_01624;locus_tag=IFDJLNFL_00930;product=Arsenate reductase
M-dankookense_contig_17_1	Prodigal:002006	CDS	127679	128038	.	-	0	ID=IFDJLNFL_00931;inference=ab initio prediction:Prodigal:002006;locus_tag=IFDJLNFL_00931;product=hypothetical protein
M-dankookense_contig_17_1	Prodigal:002006	CDS	128089	128835	.	+	0	ID=IFDJLNFL_00932;eC_number=1.-.-.-;Name=arsH_1;db_xref=COG:COG0431;gene=arsH_1;inference=ab initio prediction:Prodigal:002006,similar to AA sequence:UniProtKB:Q92R45;locus_tag=IFDJLNFL_00932;product=NADPH-dependent FMN reductase ArsH
M-dankookense_contig_17_1	Prodigal:002006	CDS	128958	129623	.	-	0	ID=IFDJLNFL_00933;inference=ab initio prediction:Prodigal:002006;locus_tag=IFDJLNFL_00933;product=hypothetical protein
M-dankookense_contig_17_1	Prodigal:002006	CDS	129989	130444	.	+	0	ID=IFDJLNFL_00934;inference=ab initio prediction:Prodigal:002006;locus_tag=IFDJLNFL_00934;product=hypothetical protein
M-dankookense_contig_17_1	Prodigal:002006	CDS	130437	131483	.	+	0	ID=IFDJLNFL_00935;eC_number=2.7.11.1;Name=pknD_1;gene=pknD_1;inference=ab initio prediction:Prodigal:002006,similar to AA sequence:UniProtKB:P0DPS9;locus_tag=IFDJLNFL_00935;product=Serine/threonine-protein kinase PknD
M-dankookense_contig_17_1	Prodigal:002006	CDS	131483	131671	.	+	0	ID=IFDJLNFL_00936;inference=ab initio prediction:Prodigal:002006;locus_tag=IFDJLNFL_00936;product=hypothetical protein
M-dankookense_contig_17_1	Prodigal:002006	CDS	131760	132074	.	-	0	ID=IFDJLNFL_00937;inference=ab initio prediction:Prodigal:002006;locus_tag=IFDJLNFL_00937;product=hypothetical protein
M-dankookense_contig_17_1	Prodigal:002006	CDS	132077	132907	.	-	0	ID=IFDJLNFL_00938;eC_number=3.1.4.53;Name=cpdA_2;gene=cpdA_2;inference=ab initio prediction:Prodigal:002006,protein motif:HAMAP:MF_00905;locus_tag=IFDJLNFL_00938;product=3'%2C5'-cyclic adenosine monophosphate phosphodiesterase CpdA
M-dankookense_contig_17_1	Prodigal:002006	CDS	132909	133238	.	-	0	ID=IFDJLNFL_00939;inference=ab initio prediction:Prodigal:002006;locus_tag=IFDJLNFL_00939;product=hypothetical protein
M-dankookense_contig_17_1	Prodigal:002006	CDS	133231	133848	.	-	0	ID=IFDJLNFL_00940;inference=ab initio prediction:Prodigal:002006;locus_tag=IFDJLNFL_00940;product=hypothetical protein
M-dankookense_contig_17_1	Prodigal:002006	CDS	133888	134142	.	-	0	ID=IFDJLNFL_00941;inference=ab initio prediction:Prodigal:002006;locus_tag=IFDJLNFL_00941;product=hypothetical protein
M-dankookense_contig_17_1	Prodigal:002006	CDS	134183	135853	.	-	0	ID=IFDJLNFL_00942;eC_number=3.4.21.53;Name=lon_2;gene=lon_2;inference=ab initio prediction:Prodigal:002006,protein motif:HAMAP:MF_01973;locus_tag=IFDJLNFL_00942;product=Lon protease
M-dankookense_contig_17_1	Prodigal:002006	CDS	136266	136514	.	+	0	ID=IFDJLNFL_00943;inference=ab initio prediction:Prodigal:002006;locus_tag=IFDJLNFL_00943;product=hypothetical protein
M-dankookense_contig_17_1	Prodigal:002006	CDS	136511	136732	.	+	0	ID=IFDJLNFL_00944;inference=ab initio prediction:Prodigal:002006;locus_tag=IFDJLNFL_00944;product=hypothetical protein
M-dankookense_contig_17_1	Prodigal:002006	CDS	136729	136983	.	+	0	ID=IFDJLNFL_00945;inference=ab initio prediction:Prodigal:002006;locus_tag=IFDJLNFL_00945;product=hypothetical protein
M-dankookense_contig_17_1	Prodigal:002006	CDS	136980	137144	.	+	0	ID=IFDJLNFL_00946;inference=ab initio prediction:Prodigal:002006;locus_tag=IFDJLNFL_00946;product=hypothetical protein
M-dankookense_contig_17_1	Prodigal:002006	CDS	137141	137365	.	+	0	ID=IFDJLNFL_00947;inference=ab initio prediction:Prodigal:002006;locus_tag=IFDJLNFL_00947;product=hypothetical protein
M-dankookense_contig_17_1	Prodigal:002006	CDS	137377	137898	.	+	0	ID=IFDJLNFL_00948;inference=ab initio prediction:Prodigal:002006;locus_tag=IFDJLNFL_00948;product=hypothetical protein
M-dankookense_contig_17_1	Prodigal:002006	CDS	137901	138251	.	+	0	ID=IFDJLNFL_00949;inference=ab initio prediction:Prodigal:002006;locus_tag=IFDJLNFL_00949;product=hypothetical protein
M-dankookense_contig_17_1	Prodigal:002006	CDS	138256	139386	.	-	0	ID=IFDJLNFL_00950;inference=ab initio prediction:Prodigal:002006;locus_tag=IFDJLNFL_00950;product=hypothetical protein
M-dankookense_contig_17_1	Prodigal:002006	CDS	139383	139898	.	-	0	ID=IFDJLNFL_00951;inference=ab initio prediction:Prodigal:002006;locus_tag=IFDJLNFL_00951;product=hypothetical protein
M-dankookense_contig_17_1	Prodigal:002006	CDS	139969	140151	.	-	0	ID=IFDJLNFL_00952;inference=ab initio prediction:Prodigal:002006;locus_tag=IFDJLNFL_00952;product=hypothetical protein
M-dankookense_contig_17_1	Prodigal:002006	CDS	140148	141668	.	-	0	ID=IFDJLNFL_00953;inference=ab initio prediction:Prodigal:002006;locus_tag=IFDJLNFL_00953;product=hypothetical protein
M-dankookense_contig_17_1	Prodigal:002006	CDS	141958	142269	.	-	0	ID=IFDJLNFL_00954;inference=ab initio prediction:Prodigal:002006;locus_tag=IFDJLNFL_00954;product=hypothetical protein
M-dankookense_contig_17_1	Prodigal:002006	CDS	143519	143818	.	-	0	ID=IFDJLNFL_00955;inference=ab initio prediction:Prodigal:002006;locus_tag=IFDJLNFL_00955;product=hypothetical protein
M-dankookense_contig_17_1	Prodigal:002006	CDS	144721	146406	.	-	0	ID=IFDJLNFL_00956;inference=ab initio prediction:Prodigal:002006;locus_tag=IFDJLNFL_00956;product=hypothetical protein
M-dankookense_contig_17_1	Prodigal:002006	CDS	146796	147047	.	+	0	ID=IFDJLNFL_00957;inference=ab initio prediction:Prodigal:002006;locus_tag=IFDJLNFL_00957;product=hypothetical protein
M-dankookense_contig_17_1	Prodigal:002006	CDS	147059	147451	.	-	0	ID=IFDJLNFL_00958;inference=ab initio prediction:Prodigal:002006;locus_tag=IFDJLNFL_00958;product=hypothetical protein
M-dankookense_contig_17_1	Prodigal:002006	CDS	147562	148101	.	-	0	ID=IFDJLNFL_00959;eC_number=3.6.1.1;Name=ppa_1;db_xref=COG:COG0221;gene=ppa_1;inference=ab initio prediction:Prodigal:002006,similar to AA sequence:UniProtKB:P80562;locus_tag=IFDJLNFL_00959;product=Inorganic pyrophosphatase
M-dankookense_contig_17_1	Prodigal:002006	CDS	148281	149315	.	-	0	ID=IFDJLNFL_00960;Name=gntR_1;gene=gntR_1;inference=ab initio prediction:Prodigal:002006,similar to AA sequence:UniProtKB:P0ACP5;locus_tag=IFDJLNFL_00960;product=HTH-type transcriptional regulator GntR
M-dankookense_contig_17_1	Prodigal:002006	CDS	149532	151229	.	+	0	ID=IFDJLNFL_00961;eC_number=4.2.1.9;Name=ilvD_1;db_xref=COG:COG0129;gene=ilvD_1;inference=ab initio prediction:Prodigal:002006,similar to AA sequence:UniProtKB:P51785;locus_tag=IFDJLNFL_00961;product=Dihydroxy-acid dehydratase
M-dankookense_contig_17_1	Prodigal:002006	CDS	151263	152477	.	+	0	ID=IFDJLNFL_00962;inference=ab initio prediction:Prodigal:002006;locus_tag=IFDJLNFL_00962;product=hypothetical protein
M-dankookense_contig_17_1	Prodigal:002006	CDS	152738	153955	.	+	0	ID=IFDJLNFL_00963;inference=ab initio prediction:Prodigal:002006;locus_tag=IFDJLNFL_00963;product=hypothetical protein
M-dankookense_contig_17_1	Prodigal:002006	CDS	153979	155124	.	+	0	ID=IFDJLNFL_00964;eC_number=1.3.99.-;Name=mmgC_1;db_xref=COG:COG1960;gene=mmgC_1;inference=ab initio prediction:Prodigal:002006,similar to AA sequence:UniProtKB:P45857;locus_tag=IFDJLNFL_00964;product=Acyl-CoA dehydrogenase
M-dankookense_contig_17_1	Prodigal:002006	CDS	155141	155815	.	-	0	ID=IFDJLNFL_00965;Name=fadR;gene=fadR;inference=ab initio prediction:Prodigal:002006,protein motif:HAMAP:MF_00696;locus_tag=IFDJLNFL_00965;product=Fatty acid metabolism regulator protein
M-dankookense_contig_17_1	Prodigal:002006	CDS	155963	157288	.	+	0	ID=IFDJLNFL_00966;eC_number=2.4.2.59;Name=thi4_2;gene=thi4_2;inference=ab initio prediction:Prodigal:002006,protein motif:HAMAP:MF_00304;locus_tag=IFDJLNFL_00966;product=Thiamine thiazole synthase
M-dankookense_contig_17_1	Prodigal:002006	CDS	157329	158072	.	+	0	ID=IFDJLNFL_00967;eC_number=4.2.1.17;Name=echA8_1;db_xref=COG:COG1024;gene=echA8_1;inference=ab initio prediction:Prodigal:002006,similar to AA sequence:UniProtKB:P9WNN9;locus_tag=IFDJLNFL_00967;product=putative enoyl-CoA hydratase echA8
M-dankookense_contig_17_1	Prodigal:002006	CDS	158069	159661	.	+	0	ID=IFDJLNFL_00968;eC_number=2.8.3.23;Name=carA_1;db_xref=COG:COG4670;gene=carA_1;inference=ab initio prediction:Prodigal:002006,similar to AA sequence:UniProtKB:F1CYZ5;locus_tag=IFDJLNFL_00968;product=Caffeate CoA-transferase
M-dankookense_contig_18_1	Prodigal:002006	CDS	99	1370	.	+	0	ID=IFDJLNFL_00969;inference=ab initio prediction:Prodigal:002006;locus_tag=IFDJLNFL_00969;product=hypothetical protein
M-dankookense_contig_18_1	Prodigal:002006	CDS	2536	3237	.	-	0	ID=IFDJLNFL_00970;inference=ab initio prediction:Prodigal:002006;locus_tag=IFDJLNFL_00970;product=hypothetical protein
M-dankookense_contig_18_1	Prodigal:002006	CDS	3789	5231	.	+	0	ID=IFDJLNFL_00971;inference=ab initio prediction:Prodigal:002006;locus_tag=IFDJLNFL_00971;product=hypothetical protein
M-dankookense_contig_18_1	Prodigal:002006	CDS	5559	6458	.	+	0	ID=IFDJLNFL_00972;inference=ab initio prediction:Prodigal:002006;locus_tag=IFDJLNFL_00972;product=hypothetical protein
M-dankookense_contig_18_1	Prodigal:002006	CDS	6967	7194	.	-	0	ID=IFDJLNFL_00973;inference=ab initio prediction:Prodigal:002006;locus_tag=IFDJLNFL_00973;product=hypothetical protein
M-dankookense_contig_18_1	Prodigal:002006	CDS	7253	8314	.	+	0	ID=IFDJLNFL_00974;eC_number=1.16.-.-;Name=dps;gene=dps;inference=ab initio prediction:Prodigal:002006,protein motif:HAMAP:MF_01441;locus_tag=IFDJLNFL_00974;product=DNA protection during starvation protein
M-dankookense_contig_18_1	Prodigal:002006	CDS	8682	9227	.	+	0	ID=IFDJLNFL_00975;Name=yodB;db_xref=COG:COG3038;gene=yodB;inference=ab initio prediction:Prodigal:002006,similar to AA sequence:UniProtKB:P76345;locus_tag=IFDJLNFL_00975;product=Cytochrome b561 
M-dankookense_contig_18_1	Prodigal:002006	CDS	9233	9928	.	+	0	ID=IFDJLNFL_00976;inference=ab initio prediction:Prodigal:002006;locus_tag=IFDJLNFL_00976;product=hypothetical protein
M-dankookense_contig_18_1	Prodigal:002006	CDS	9929	10180	.	-	0	ID=IFDJLNFL_00977;inference=ab initio prediction:Prodigal:002006;locus_tag=IFDJLNFL_00977;product=hypothetical protein
M-dankookense_contig_18_1	Prodigal:002006	CDS	10775	12415	.	+	0	ID=IFDJLNFL_00978;inference=ab initio prediction:Prodigal:002006;locus_tag=IFDJLNFL_00978;product=hypothetical protein
M-dankookense_contig_18_1	Prodigal:002006	CDS	13306	13782	.	+	0	ID=IFDJLNFL_00979;inference=ab initio prediction:Prodigal:002006;locus_tag=IFDJLNFL_00979;product=hypothetical protein
M-dankookense_contig_18_1	Prodigal:002006	CDS	14231	14959	.	+	0	ID=IFDJLNFL_00980;inference=ab initio prediction:Prodigal:002006;locus_tag=IFDJLNFL_00980;product=hypothetical protein
M-dankookense_contig_18_1	Prodigal:002006	CDS	14956	15588	.	+	0	ID=IFDJLNFL_00981;inference=ab initio prediction:Prodigal:002006;locus_tag=IFDJLNFL_00981;product=hypothetical protein
M-dankookense_contig_18_1	Prodigal:002006	CDS	15575	19006	.	+	0	ID=IFDJLNFL_00982;eC_number=3.6.4.12;Name=rep;gene=rep;inference=ab initio prediction:Prodigal:002006,protein motif:HAMAP:MF_01920;locus_tag=IFDJLNFL_00982;product=ATP-dependent DNA helicase Rep
M-dankookense_contig_18_1	Prodigal:002006	CDS	19151	19864	.	+	0	ID=IFDJLNFL_00983;inference=ab initio prediction:Prodigal:002006;locus_tag=IFDJLNFL_00983;product=hypothetical protein
M-dankookense_contig_18_1	Prodigal:002006	CDS	19866	21260	.	+	0	ID=IFDJLNFL_00984;inference=ab initio prediction:Prodigal:002006;locus_tag=IFDJLNFL_00984;product=hypothetical protein
M-dankookense_contig_18_1	Prodigal:002006	CDS	21260	21598	.	+	0	ID=IFDJLNFL_00985;inference=ab initio prediction:Prodigal:002006;locus_tag=IFDJLNFL_00985;product=hypothetical protein
M-dankookense_contig_18_1	Prodigal:002006	CDS	21974	22453	.	-	0	ID=IFDJLNFL_00986;inference=ab initio prediction:Prodigal:002006;locus_tag=IFDJLNFL_00986;product=hypothetical protein
M-dankookense_contig_18_1	Prodigal:002006	CDS	22681	25080	.	-	0	ID=IFDJLNFL_00987;eC_number=7.2.2.15;Name=silP_3;gene=silP_3;inference=ab initio prediction:Prodigal:002006,similar to AA sequence:UniProtKB:Q9ZHC7;locus_tag=IFDJLNFL_00987;product=Silver exporting P-type ATPase
M-dankookense_contig_18_1	Prodigal:002006	CDS	25229	25606	.	-	0	ID=IFDJLNFL_00988;inference=ab initio prediction:Prodigal:002006;locus_tag=IFDJLNFL_00988;product=hypothetical protein
M-dankookense_contig_18_1	Prodigal:002006	CDS	25698	25940	.	-	0	ID=IFDJLNFL_00989;inference=ab initio prediction:Prodigal:002006;locus_tag=IFDJLNFL_00989;product=hypothetical protein
M-dankookense_contig_18_1	Prodigal:002006	CDS	26101	26466	.	-	0	ID=IFDJLNFL_00990;inference=ab initio prediction:Prodigal:002006;locus_tag=IFDJLNFL_00990;product=hypothetical protein
M-dankookense_contig_18_1	Prodigal:002006	CDS	26485	29634	.	-	0	ID=IFDJLNFL_00991;Name=czcA_2;gene=czcA_2;inference=ab initio prediction:Prodigal:002006,similar to AA sequence:UniProtKB:P13511;locus_tag=IFDJLNFL_00991;product=Cobalt-zinc-cadmium resistance protein CzcA
M-dankookense_contig_18_1	Prodigal:002006	CDS	29647	31386	.	-	0	ID=IFDJLNFL_00992;Name=mdtA_6;gene=mdtA_6;inference=ab initio prediction:Prodigal:002006,protein motif:HAMAP:MF_01422;locus_tag=IFDJLNFL_00992;product=Multidrug resistance protein MdtA
M-dankookense_contig_18_1	Prodigal:002006	CDS	31472	31930	.	-	0	ID=IFDJLNFL_00993;inference=ab initio prediction:Prodigal:002006;locus_tag=IFDJLNFL_00993;product=hypothetical protein
M-dankookense_contig_18_1	Prodigal:002006	CDS	32022	32234	.	-	0	ID=IFDJLNFL_00994;inference=ab initio prediction:Prodigal:002006;locus_tag=IFDJLNFL_00994;product=hypothetical protein
M-dankookense_contig_18_1	Prodigal:002006	CDS	32309	33430	.	-	0	ID=IFDJLNFL_00995;inference=ab initio prediction:Prodigal:002006;locus_tag=IFDJLNFL_00995;product=hypothetical protein
M-dankookense_contig_18_1	Prodigal:002006	CDS	33444	33722	.	-	0	ID=IFDJLNFL_00996;Name=frmR;db_xref=COG:COG1937;gene=frmR;inference=ab initio prediction:Prodigal:002006,similar to AA sequence:UniProtKB:P0AAP3;locus_tag=IFDJLNFL_00996;product=Transcriptional repressor FrmR
M-dankookense_contig_18_1	Prodigal:002006	CDS	33809	33997	.	+	0	ID=IFDJLNFL_00997;inference=ab initio prediction:Prodigal:002006;locus_tag=IFDJLNFL_00997;product=hypothetical protein
M-dankookense_contig_18_1	Prodigal:002006	CDS	34712	34978	.	+	0	ID=IFDJLNFL_00998;Name=csoR;db_xref=COG:COG1937;gene=csoR;inference=ab initio prediction:Prodigal:002006,similar to AA sequence:UniProtKB:P9WP49;locus_tag=IFDJLNFL_00998;product=Copper-sensing transcriptional repressor CsoR
M-dankookense_contig_18_1	Prodigal:002006	CDS	34989	36320	.	+	0	ID=IFDJLNFL_00999;inference=ab initio prediction:Prodigal:002006;locus_tag=IFDJLNFL_00999;product=hypothetical protein
M-dankookense_contig_18_1	Prodigal:002006	CDS	36407	36655	.	+	0	ID=IFDJLNFL_01000;inference=ab initio prediction:Prodigal:002006;locus_tag=IFDJLNFL_01000;product=hypothetical protein
M-dankookense_contig_18_1	Prodigal:002006	CDS	36943	37404	.	-	0	ID=IFDJLNFL_01001;inference=ab initio prediction:Prodigal:002006;locus_tag=IFDJLNFL_01001;product=hypothetical protein
M-dankookense_contig_18_1	Prodigal:002006	CDS	37439	40612	.	-	0	ID=IFDJLNFL_01002;Name=cusA_4;db_xref=COG:COG3696;gene=cusA_4;inference=ab initio prediction:Prodigal:002006,similar to AA sequence:UniProtKB:P38054;locus_tag=IFDJLNFL_01002;product=Cation efflux system protein CusA
M-dankookense_contig_18_1	Prodigal:002006	CDS	40609	42093	.	-	0	ID=IFDJLNFL_01003;Name=mdtA_7;gene=mdtA_7;inference=ab initio prediction:Prodigal:002006,protein motif:HAMAP:MF_01422;locus_tag=IFDJLNFL_01003;product=Multidrug resistance protein MdtA
M-dankookense_contig_18_1	Prodigal:002006	CDS	42090	42485	.	-	0	ID=IFDJLNFL_01004;inference=ab initio prediction:Prodigal:002006;locus_tag=IFDJLNFL_01004;product=hypothetical protein
M-dankookense_contig_18_1	Prodigal:002006	CDS	42566	42985	.	-	0	ID=IFDJLNFL_01005;inference=ab initio prediction:Prodigal:002006;locus_tag=IFDJLNFL_01005;product=hypothetical protein
M-dankookense_contig_18_1	Prodigal:002006	CDS	43134	46421	.	-	0	ID=IFDJLNFL_01006;eC_number=2.7.13.3;Name=rcsC_11;gene=rcsC_11;inference=ab initio prediction:Prodigal:002006,protein motif:HAMAP:MF_00979;locus_tag=IFDJLNFL_01006;product=Sensor histidine kinase RcsC
M-dankookense_contig_18_1	Prodigal:002006	CDS	47530	47763	.	-	0	ID=IFDJLNFL_01007;inference=ab initio prediction:Prodigal:002006;locus_tag=IFDJLNFL_01007;product=hypothetical protein
M-dankookense_contig_18_1	Prodigal:002006	CDS	48408	49769	.	+	0	ID=IFDJLNFL_01008;inference=ab initio prediction:Prodigal:002006;locus_tag=IFDJLNFL_01008;product=hypothetical protein
M-dankookense_contig_18_1	Prodigal:002006	CDS	49900	52566	.	+	0	ID=IFDJLNFL_01009;eC_number=2.7.13.3;Name=rcsC_12;gene=rcsC_12;inference=ab initio prediction:Prodigal:002006,protein motif:HAMAP:MF_00979;locus_tag=IFDJLNFL_01009;product=Sensor histidine kinase RcsC
M-dankookense_contig_18_1	Prodigal:002006	CDS	52583	53356	.	-	0	ID=IFDJLNFL_01010;inference=ab initio prediction:Prodigal:002006;locus_tag=IFDJLNFL_01010;product=hypothetical protein
M-dankookense_contig_18_1	Prodigal:002006	CDS	53655	54431	.	-	0	ID=IFDJLNFL_01011;inference=ab initio prediction:Prodigal:002006;locus_tag=IFDJLNFL_01011;product=hypothetical protein
M-dankookense_contig_18_1	Prodigal:002006	CDS	54460	55275	.	-	0	ID=IFDJLNFL_01012;inference=ab initio prediction:Prodigal:002006;locus_tag=IFDJLNFL_01012;product=hypothetical protein
M-dankookense_contig_18_1	Prodigal:002006	CDS	55272	55679	.	-	0	ID=IFDJLNFL_01013;inference=ab initio prediction:Prodigal:002006;locus_tag=IFDJLNFL_01013;product=hypothetical protein
M-dankookense_contig_18_1	Prodigal:002006	CDS	55748	56524	.	-	0	ID=IFDJLNFL_01014;inference=ab initio prediction:Prodigal:002006;locus_tag=IFDJLNFL_01014;product=hypothetical protein
M-dankookense_contig_18_1	Prodigal:002006	CDS	56617	57912	.	-	0	ID=IFDJLNFL_01015;eC_number=2.7.13.3;Name=qseC;gene=qseC;inference=ab initio prediction:Prodigal:002006,similar to AA sequence:UniProtKB:P45336;locus_tag=IFDJLNFL_01015;product=Sensor protein QseC
M-dankookense_contig_18_1	Prodigal:002006	CDS	57909	58568	.	-	0	ID=IFDJLNFL_01016;Name=qseB_1;gene=qseB_1;inference=ab initio prediction:Prodigal:002006,similar to AA sequence:UniProtKB:Q8XBS3;locus_tag=IFDJLNFL_01016;product=Transcriptional regulatory protein QseB
M-dankookense_contig_18_1	Prodigal:002006	CDS	58897	59304	.	-	0	ID=IFDJLNFL_01017;Name=ros_1;db_xref=COG:COG4957;gene=ros_1;inference=ab initio prediction:Prodigal:002006,similar to AA sequence:UniProtKB:Q04152;locus_tag=IFDJLNFL_01017;product=Transcriptional regulatory protein ros
M-dankookense_contig_18_1	Prodigal:002006	CDS	59641	60504	.	-	0	ID=IFDJLNFL_01018;inference=ab initio prediction:Prodigal:002006;locus_tag=IFDJLNFL_01018;product=hypothetical protein
M-dankookense_contig_18_1	Prodigal:002006	CDS	60504	60968	.	-	0	ID=IFDJLNFL_01019;inference=ab initio prediction:Prodigal:002006;locus_tag=IFDJLNFL_01019;product=hypothetical protein
M-dankookense_contig_18_1	Prodigal:002006	CDS	60965	61246	.	-	0	ID=IFDJLNFL_01020;inference=ab initio prediction:Prodigal:002006;locus_tag=IFDJLNFL_01020;product=hypothetical protein
M-dankookense_contig_18_1	Prodigal:002006	CDS	61479	62159	.	+	0	ID=IFDJLNFL_01021;Name=cusR_1;db_xref=COG:COG0745;gene=cusR_1;inference=ab initio prediction:Prodigal:002006,similar to AA sequence:UniProtKB:P0ACZ8;locus_tag=IFDJLNFL_01021;product=Transcriptional regulatory protein CusR
M-dankookense_contig_18_1	Prodigal:002006	CDS	62143	63516	.	+	0	ID=IFDJLNFL_01022;eC_number=2.7.-.-;Name=sasA_1;gene=sasA_1;inference=ab initio prediction:Prodigal:002006,protein motif:HAMAP:MF_01837;locus_tag=IFDJLNFL_01022;product=Adaptive-response sensory-kinase SasA
M-dankookense_contig_18_1	Prodigal:002006	CDS	63708	65027	.	-	0	ID=IFDJLNFL_01023;inference=ab initio prediction:Prodigal:002006;locus_tag=IFDJLNFL_01023;product=hypothetical protein
M-dankookense_contig_18_1	Prodigal:002006	CDS	65074	65739	.	-	0	ID=IFDJLNFL_01024;Name=copR;gene=copR;inference=ab initio prediction:Prodigal:002006,similar to AA sequence:UniProtKB:Q02540;locus_tag=IFDJLNFL_01024;product=Transcriptional activator protein CopR
M-dankookense_contig_18_1	Prodigal:002006	CDS	65779	66096	.	-	0	ID=IFDJLNFL_01025;inference=ab initio prediction:Prodigal:002006;locus_tag=IFDJLNFL_01025;product=hypothetical protein
M-dankookense_contig_18_1	Prodigal:002006	CDS	66213	66506	.	+	0	ID=IFDJLNFL_01026;inference=ab initio prediction:Prodigal:002006;locus_tag=IFDJLNFL_01026;product=hypothetical protein
M-dankookense_contig_18_1	Prodigal:002006	CDS	66611	66769	.	+	0	ID=IFDJLNFL_01027;inference=ab initio prediction:Prodigal:002006;locus_tag=IFDJLNFL_01027;product=hypothetical protein
M-dankookense_contig_18_1	Prodigal:002006	CDS	66762	66908	.	+	0	ID=IFDJLNFL_01028;inference=ab initio prediction:Prodigal:002006;locus_tag=IFDJLNFL_01028;product=hypothetical protein
M-dankookense_contig_18_1	Prodigal:002006	CDS	67050	69527	.	-	0	ID=IFDJLNFL_01029;Name=btuB_2;gene=btuB_2;inference=ab initio prediction:Prodigal:002006,protein motif:HAMAP:MF_01531;locus_tag=IFDJLNFL_01029;product=Vitamin B12 transporter BtuB
M-dankookense_contig_18_1	Prodigal:002006	CDS	70215	70439	.	-	0	ID=IFDJLNFL_01030;inference=ab initio prediction:Prodigal:002006;locus_tag=IFDJLNFL_01030;product=hypothetical protein
M-dankookense_contig_18_1	Prodigal:002006	CDS	70543	73680	.	-	0	ID=IFDJLNFL_01031;Name=czcA_3;gene=czcA_3;inference=ab initio prediction:Prodigal:002006,similar to AA sequence:UniProtKB:P13511;locus_tag=IFDJLNFL_01031;product=Cobalt-zinc-cadmium resistance protein CzcA
M-dankookense_contig_18_1	Prodigal:002006	CDS	73685	74947	.	-	0	ID=IFDJLNFL_01032;Name=mdtA_8;gene=mdtA_8;inference=ab initio prediction:Prodigal:002006,protein motif:HAMAP:MF_01422;locus_tag=IFDJLNFL_01032;product=Multidrug resistance protein MdtA
M-dankookense_contig_18_1	Prodigal:002006	CDS	75225	75902	.	+	0	ID=IFDJLNFL_01033;Name=czcR;gene=czcR;inference=ab initio prediction:Prodigal:002006,similar to AA sequence:UniProtKB:Q44006;locus_tag=IFDJLNFL_01033;product=Transcriptional activator protein CzcR
M-dankookense_contig_18_1	Prodigal:002006	CDS	75895	77346	.	+	0	ID=IFDJLNFL_01034;eC_number=2.7.-.-;Name=sasA_2;gene=sasA_2;inference=ab initio prediction:Prodigal:002006,protein motif:HAMAP:MF_01837;locus_tag=IFDJLNFL_01034;product=Adaptive-response sensory-kinase SasA
M-dankookense_contig_18_1	Prodigal:002006	CDS	77778	78137	.	-	0	ID=IFDJLNFL_01035;inference=ab initio prediction:Prodigal:002006;locus_tag=IFDJLNFL_01035;product=hypothetical protein
M-dankookense_contig_18_1	Prodigal:002006	CDS	78322	79299	.	+	0	ID=IFDJLNFL_01036;inference=ab initio prediction:Prodigal:002006;locus_tag=IFDJLNFL_01036;product=hypothetical protein
M-dankookense_contig_18_1	Prodigal:002006	CDS	79433	80707	.	+	0	ID=IFDJLNFL_01037;inference=ab initio prediction:Prodigal:002006;locus_tag=IFDJLNFL_01037;product=hypothetical protein
M-dankookense_contig_18_1	Prodigal:002006	CDS	80952	81911	.	+	0	ID=IFDJLNFL_01038;inference=ab initio prediction:Prodigal:002006;locus_tag=IFDJLNFL_01038;product=hypothetical protein
M-dankookense_contig_18_1	Prodigal:002006	CDS	82608	82772	.	+	0	ID=IFDJLNFL_01039;inference=ab initio prediction:Prodigal:002006;locus_tag=IFDJLNFL_01039;product=hypothetical protein
M-dankookense_contig_18_1	Prodigal:002006	CDS	82821	84902	.	+	0	ID=IFDJLNFL_01040;eC_number=3.4.24.-;Name=ftsH_1;gene=ftsH_1;inference=ab initio prediction:Prodigal:002006,protein motif:HAMAP:MF_01458;locus_tag=IFDJLNFL_01040;product=ATP-dependent zinc metalloprotease FtsH
M-dankookense_contig_18_1	Prodigal:002006	CDS	84915	85931	.	+	0	ID=IFDJLNFL_01041;inference=ab initio prediction:Prodigal:002006;locus_tag=IFDJLNFL_01041;product=hypothetical protein
M-dankookense_contig_18_1	Prodigal:002006	CDS	86153	87169	.	+	0	ID=IFDJLNFL_01042;inference=ab initio prediction:Prodigal:002006;locus_tag=IFDJLNFL_01042;product=hypothetical protein
M-dankookense_contig_19_1	Prodigal:002006	CDS	12	455	.	-	0	ID=IFDJLNFL_01043;inference=ab initio prediction:Prodigal:002006;locus_tag=IFDJLNFL_01043;product=hypothetical protein
M-dankookense_contig_19_1	Prodigal:002006	CDS	1556	1897	.	-	0	ID=IFDJLNFL_01044;inference=ab initio prediction:Prodigal:002006;locus_tag=IFDJLNFL_01044;product=hypothetical protein
M-dankookense_contig_19_1	Prodigal:002006	CDS	2424	4511	.	+	0	ID=IFDJLNFL_01045;inference=ab initio prediction:Prodigal:002006;locus_tag=IFDJLNFL_01045;product=hypothetical protein
M-dankookense_contig_19_1	Prodigal:002006	CDS	4588	4986	.	+	0	ID=IFDJLNFL_01046;inference=ab initio prediction:Prodigal:002006;locus_tag=IFDJLNFL_01046;product=hypothetical protein
M-dankookense_contig_19_1	Prodigal:002006	CDS	4971	5486	.	+	0	ID=IFDJLNFL_01047;inference=ab initio prediction:Prodigal:002006;locus_tag=IFDJLNFL_01047;product=hypothetical protein
M-dankookense_contig_19_1	Prodigal:002006	CDS	5528	5821	.	+	0	ID=IFDJLNFL_01048;inference=ab initio prediction:Prodigal:002006;locus_tag=IFDJLNFL_01048;product=hypothetical protein
M-dankookense_contig_19_1	Prodigal:002006	CDS	5879	6808	.	+	0	ID=IFDJLNFL_01049;Name=csgG;db_xref=COG:COG1462;gene=csgG;inference=ab initio prediction:Prodigal:002006,similar to AA sequence:UniProtKB:P0AEA2;locus_tag=IFDJLNFL_01049;product=Curli production assembly/transport component CsgG
M-dankookense_contig_19_1	Prodigal:002006	CDS	6824	7126	.	-	0	ID=IFDJLNFL_01050;inference=ab initio prediction:Prodigal:002006;locus_tag=IFDJLNFL_01050;product=hypothetical protein
M-dankookense_contig_19_1	Prodigal:002006	CDS	7287	8165	.	+	0	ID=IFDJLNFL_01051;inference=ab initio prediction:Prodigal:002006;locus_tag=IFDJLNFL_01051;product=hypothetical protein
M-dankookense_contig_19_1	Prodigal:002006	CDS	8765	9043	.	-	0	ID=IFDJLNFL_01052;inference=ab initio prediction:Prodigal:002006;locus_tag=IFDJLNFL_01052;product=hypothetical protein
M-dankookense_contig_19_1	Prodigal:002006	CDS	9354	9725	.	+	0	ID=IFDJLNFL_01053;inference=ab initio prediction:Prodigal:002006;locus_tag=IFDJLNFL_01053;product=hypothetical protein
M-dankookense_contig_19_1	Aragorn:001002	tRNA	9734	9818	.	-	.	ID=IFDJLNFL_01054;inference=COORDINATES:profile:Aragorn:001002;locus_tag=IFDJLNFL_01054;product=tRNA-Leu(cag)
M-dankookense_contig_19_1	Prodigal:002006	CDS	9926	11245	.	-	0	ID=IFDJLNFL_01055;eC_number=1.1.1.136;Name=wbpA;db_xref=COG:COG0677;gene=wbpA;inference=ab initio prediction:Prodigal:002006,similar to AA sequence:UniProtKB:G3XD94;locus_tag=IFDJLNFL_01055;product=UDP-N-acetyl-D-glucosamine 6-dehydrogenase
M-dankookense_contig_19_1	Prodigal:002006	CDS	11257	12405	.	-	0	ID=IFDJLNFL_01056;inference=ab initio prediction:Prodigal:002006;locus_tag=IFDJLNFL_01056;product=hypothetical protein
M-dankookense_contig_19_1	Prodigal:002006	CDS	12402	13418	.	-	0	ID=IFDJLNFL_01057;Name=dppB_2;db_xref=COG:COG0601;gene=dppB_2;inference=ab initio prediction:Prodigal:002006,similar to AA sequence:UniProtKB:P0AEF8;locus_tag=IFDJLNFL_01057;product=Dipeptide transport system permease protein DppB
M-dankookense_contig_19_1	Prodigal:002006	CDS	13415	15529	.	-	0	ID=IFDJLNFL_01058;inference=ab initio prediction:Prodigal:002006;locus_tag=IFDJLNFL_01058;product=hypothetical protein
M-dankookense_contig_19_1	Prodigal:002006	CDS	15526	16386	.	-	0	ID=IFDJLNFL_01059;inference=ab initio prediction:Prodigal:002006;locus_tag=IFDJLNFL_01059;product=hypothetical protein
M-dankookense_contig_19_1	Prodigal:002006	CDS	16386	18242	.	-	0	ID=IFDJLNFL_01060;eC_number=7.4.2.10;Name=gsiA_2;db_xref=COG:COG1123;gene=gsiA_2;inference=ab initio prediction:Prodigal:002006,similar to AA sequence:UniProtKB:P75796;locus_tag=IFDJLNFL_01060;product=Glutathione import ATP-binding protein GsiA
M-dankookense_contig_19_1	Prodigal:002006	CDS	18212	20116	.	-	0	ID=IFDJLNFL_01061;eC_number=2.4.1.227;Name=murG_2;gene=murG_2;inference=ab initio prediction:Prodigal:002006,protein motif:HAMAP:MF_00033;locus_tag=IFDJLNFL_01061;product=UDP-N-acetylglucosamine--N-acetylmuramyl-(pentapeptide) pyrophosphoryl-undecaprenol N-acetylglucosamine transferase
M-dankookense_contig_19_1	Prodigal:002006	CDS	20104	21639	.	-	0	ID=IFDJLNFL_01062;eC_number=2.4.1.250;Name=mshA_4;gene=mshA_4;inference=ab initio prediction:Prodigal:002006,protein motif:HAMAP:MF_01695;locus_tag=IFDJLNFL_01062;product=D-inositol-3-phosphate glycosyltransferase
M-dankookense_contig_19_1	Prodigal:002006	CDS	21636	22871	.	-	0	ID=IFDJLNFL_01063;inference=ab initio prediction:Prodigal:002006;locus_tag=IFDJLNFL_01063;product=hypothetical protein
M-dankookense_contig_19_1	Prodigal:002006	CDS	23121	25763	.	+	0	ID=IFDJLNFL_01064;inference=ab initio prediction:Prodigal:002006;locus_tag=IFDJLNFL_01064;product=hypothetical protein
M-dankookense_contig_20_1	Prodigal:002006	CDS	81	1523	.	-	0	ID=IFDJLNFL_01065;inference=ab initio prediction:Prodigal:002006;locus_tag=IFDJLNFL_01065;product=hypothetical protein
M-dankookense_contig_20_1	Prodigal:002006	CDS	1523	3262	.	-	0	ID=IFDJLNFL_01066;inference=ab initio prediction:Prodigal:002006;locus_tag=IFDJLNFL_01066;product=hypothetical protein
M-dankookense_contig_20_1	Prodigal:002006	CDS	3633	4379	.	-	0	ID=IFDJLNFL_01067;eC_number=1.1.1.100;Name=fabG_2;gene=fabG_2;inference=ab initio prediction:Prodigal:002006,similar to AA sequence:UniProtKB:P99093;locus_tag=IFDJLNFL_01067;product=3-oxoacyl-[acyl-carrier-protein] reductase FabG
M-dankookense_contig_20_1	Prodigal:002006	CDS	4487	4849	.	+	0	ID=IFDJLNFL_01068;inference=ab initio prediction:Prodigal:002006;locus_tag=IFDJLNFL_01068;product=hypothetical protein
M-dankookense_contig_20_1	Prodigal:002006	CDS	4880	5281	.	-	0	ID=IFDJLNFL_01069;inference=ab initio prediction:Prodigal:002006;locus_tag=IFDJLNFL_01069;product=hypothetical protein
M-dankookense_contig_20_1	Prodigal:002006	CDS	5296	5913	.	-	0	ID=IFDJLNFL_01070;eC_number=1.7.1.17;Name=azoR1;db_xref=COG:COG1182;gene=azoR1;inference=ab initio prediction:Prodigal:002006,similar to AA sequence:UniProtKB:Q88IY3;locus_tag=IFDJLNFL_01070;product=FMN-dependent NADH-azoreductase 1
M-dankookense_contig_20_1	Prodigal:002006	CDS	6002	6382	.	+	0	ID=IFDJLNFL_01071;inference=ab initio prediction:Prodigal:002006;locus_tag=IFDJLNFL_01071;product=hypothetical protein
M-dankookense_contig_20_1	Prodigal:002006	CDS	6408	7397	.	-	0	ID=IFDJLNFL_01072;Name=virS_1;gene=virS_1;inference=ab initio prediction:Prodigal:002006,similar to AA sequence:UniProtKB:P9WMJ3;locus_tag=IFDJLNFL_01072;product=HTH-type transcriptional regulator VirS
M-dankookense_contig_20_1	Prodigal:002006	CDS	7964	8140	.	-	0	ID=IFDJLNFL_01073;inference=ab initio prediction:Prodigal:002006;locus_tag=IFDJLNFL_01073;product=hypothetical protein
M-dankookense_contig_20_1	Prodigal:002006	CDS	8155	8481	.	-	0	ID=IFDJLNFL_01074;inference=ab initio prediction:Prodigal:002006;locus_tag=IFDJLNFL_01074;product=hypothetical protein
M-dankookense_contig_20_1	Prodigal:002006	CDS	8819	9037	.	+	0	ID=IFDJLNFL_01075;inference=ab initio prediction:Prodigal:002006;locus_tag=IFDJLNFL_01075;product=hypothetical protein
M-dankookense_contig_20_1	Prodigal:002006	CDS	9248	9472	.	+	0	ID=IFDJLNFL_01076;inference=ab initio prediction:Prodigal:002006;locus_tag=IFDJLNFL_01076;product=hypothetical protein
M-dankookense_contig_20_1	Prodigal:002006	CDS	9870	10094	.	+	0	ID=IFDJLNFL_01077;inference=ab initio prediction:Prodigal:002006;locus_tag=IFDJLNFL_01077;product=hypothetical protein
M-dankookense_contig_20_1	Prodigal:002006	CDS	10464	10811	.	-	0	ID=IFDJLNFL_01078;inference=ab initio prediction:Prodigal:002006;locus_tag=IFDJLNFL_01078;product=hypothetical protein
M-dankookense_contig_20_1	Prodigal:002006	CDS	10962	11567	.	+	0	ID=IFDJLNFL_01079;inference=ab initio prediction:Prodigal:002006;locus_tag=IFDJLNFL_01079;product=hypothetical protein
M-dankookense_contig_20_1	Prodigal:002006	CDS	11578	12345	.	-	0	ID=IFDJLNFL_01080;eC_number=2.8.2.37;Name=stf0_1;db_xref=COG:COG4424;gene=stf0_1;inference=ab initio prediction:Prodigal:002006,similar to AA sequence:UniProtKB:O53699;locus_tag=IFDJLNFL_01080;product=Trehalose 2-sulfotransferase
M-dankookense_contig_20_1	Prodigal:002006	CDS	12356	13105	.	-	0	ID=IFDJLNFL_01081;eC_number=2.8.2.37;Name=stf0_2;db_xref=COG:COG4424;gene=stf0_2;inference=ab initio prediction:Prodigal:002006,similar to AA sequence:UniProtKB:O53699;locus_tag=IFDJLNFL_01081;product=Trehalose 2-sulfotransferase
M-dankookense_contig_21_1	Prodigal:002006	CDS	178	357	.	-	0	ID=IFDJLNFL_01082;inference=ab initio prediction:Prodigal:002006;locus_tag=IFDJLNFL_01082;product=hypothetical protein
M-dankookense_contig_21_1	Prodigal:002006	CDS	412	948	.	-	0	ID=IFDJLNFL_01083;inference=ab initio prediction:Prodigal:002006;locus_tag=IFDJLNFL_01083;product=hypothetical protein
M-dankookense_contig_21_1	Prodigal:002006	CDS	1294	1548	.	-	0	ID=IFDJLNFL_01084;inference=ab initio prediction:Prodigal:002006;locus_tag=IFDJLNFL_01084;product=hypothetical protein
M-dankookense_contig_21_1	Prodigal:002006	CDS	1553	2317	.	-	0	ID=IFDJLNFL_01085;inference=ab initio prediction:Prodigal:002006;locus_tag=IFDJLNFL_01085;product=hypothetical protein
M-dankookense_contig_21_1	Aragorn:001002	tRNA	2565	2640	.	+	.	ID=IFDJLNFL_01086;inference=COORDINATES:profile:Aragorn:001002;locus_tag=IFDJLNFL_01086;product=tRNA-Asn(gtt)
M-dankookense_contig_21_1	Prodigal:002006	CDS	2772	3971	.	-	0	ID=IFDJLNFL_01087;inference=ab initio prediction:Prodigal:002006;locus_tag=IFDJLNFL_01087;product=hypothetical protein
M-dankookense_contig_21_1	Prodigal:002006	CDS	3984	4247	.	-	0	ID=IFDJLNFL_01088;inference=ab initio prediction:Prodigal:002006;locus_tag=IFDJLNFL_01088;product=hypothetical protein
M-dankookense_contig_21_1	Prodigal:002006	CDS	4244	4462	.	-	0	ID=IFDJLNFL_01089;inference=ab initio prediction:Prodigal:002006;locus_tag=IFDJLNFL_01089;product=hypothetical protein
M-dankookense_contig_21_1	Prodigal:002006	CDS	4459	4908	.	-	0	ID=IFDJLNFL_01090;inference=ab initio prediction:Prodigal:002006;locus_tag=IFDJLNFL_01090;product=hypothetical protein
M-dankookense_contig_21_1	Prodigal:002006	CDS	4908	5228	.	-	0	ID=IFDJLNFL_01091;inference=ab initio prediction:Prodigal:002006;locus_tag=IFDJLNFL_01091;product=hypothetical protein
M-dankookense_contig_21_1	Prodigal:002006	CDS	5225	5530	.	-	0	ID=IFDJLNFL_01092;inference=ab initio prediction:Prodigal:002006;locus_tag=IFDJLNFL_01092;product=hypothetical protein
M-dankookense_contig_21_1	Prodigal:002006	CDS	5533	5718	.	-	0	ID=IFDJLNFL_01093;inference=ab initio prediction:Prodigal:002006;locus_tag=IFDJLNFL_01093;product=hypothetical protein
M-dankookense_contig_21_1	Prodigal:002006	CDS	5715	5933	.	-	0	ID=IFDJLNFL_01094;inference=ab initio prediction:Prodigal:002006;locus_tag=IFDJLNFL_01094;product=hypothetical protein
M-dankookense_contig_21_1	Prodigal:002006	CDS	5926	6783	.	-	0	ID=IFDJLNFL_01095;inference=ab initio prediction:Prodigal:002006;locus_tag=IFDJLNFL_01095;product=hypothetical protein
M-dankookense_contig_21_1	Prodigal:002006	CDS	6776	7225	.	-	0	ID=IFDJLNFL_01096;inference=ab initio prediction:Prodigal:002006;locus_tag=IFDJLNFL_01096;product=hypothetical protein
M-dankookense_contig_21_1	Prodigal:002006	CDS	7512	7904	.	-	0	ID=IFDJLNFL_01097;inference=ab initio prediction:Prodigal:002006;locus_tag=IFDJLNFL_01097;product=hypothetical protein
M-dankookense_contig_21_1	Prodigal:002006	CDS	7901	8773	.	-	0	ID=IFDJLNFL_01098;inference=ab initio prediction:Prodigal:002006;locus_tag=IFDJLNFL_01098;product=hypothetical protein
M-dankookense_contig_21_1	Prodigal:002006	CDS	8774	9307	.	-	0	ID=IFDJLNFL_01099;inference=ab initio prediction:Prodigal:002006;locus_tag=IFDJLNFL_01099;product=hypothetical protein
M-dankookense_contig_21_1	Prodigal:002006	CDS	9330	9758	.	-	0	ID=IFDJLNFL_01100;inference=ab initio prediction:Prodigal:002006;locus_tag=IFDJLNFL_01100;product=hypothetical protein
M-dankookense_contig_21_1	Prodigal:002006	CDS	10030	10473	.	-	0	ID=IFDJLNFL_01101;inference=ab initio prediction:Prodigal:002006;locus_tag=IFDJLNFL_01101;product=hypothetical protein
M-dankookense_contig_21_1	Prodigal:002006	CDS	10460	10666	.	-	0	ID=IFDJLNFL_01102;inference=ab initio prediction:Prodigal:002006;locus_tag=IFDJLNFL_01102;product=hypothetical protein
M-dankookense_contig_21_1	Prodigal:002006	CDS	10679	11005	.	-	0	ID=IFDJLNFL_01103;inference=ab initio prediction:Prodigal:002006;locus_tag=IFDJLNFL_01103;product=hypothetical protein
M-dankookense_contig_21_1	Prodigal:002006	CDS	11002	11568	.	-	0	ID=IFDJLNFL_01104;inference=ab initio prediction:Prodigal:002006;locus_tag=IFDJLNFL_01104;product=hypothetical protein
M-dankookense_contig_21_1	Prodigal:002006	CDS	11565	11795	.	-	0	ID=IFDJLNFL_01105;inference=ab initio prediction:Prodigal:002006;locus_tag=IFDJLNFL_01105;product=hypothetical protein
M-dankookense_contig_21_1	Prodigal:002006	CDS	11795	13489	.	-	0	ID=IFDJLNFL_01106;inference=ab initio prediction:Prodigal:002006;locus_tag=IFDJLNFL_01106;product=hypothetical protein
M-dankookense_contig_21_1	Prodigal:002006	CDS	13482	13898	.	-	0	ID=IFDJLNFL_01107;inference=ab initio prediction:Prodigal:002006;locus_tag=IFDJLNFL_01107;product=hypothetical protein
M-dankookense_contig_21_1	Prodigal:002006	CDS	13886	14938	.	-	0	ID=IFDJLNFL_01108;inference=ab initio prediction:Prodigal:002006;locus_tag=IFDJLNFL_01108;product=hypothetical protein
M-dankookense_contig_21_1	Prodigal:002006	CDS	14926	15078	.	-	0	ID=IFDJLNFL_01109;inference=ab initio prediction:Prodigal:002006;locus_tag=IFDJLNFL_01109;product=hypothetical protein
M-dankookense_contig_22_1	Prodigal:002006	CDS	42	203	.	+	0	ID=IFDJLNFL_01110;inference=ab initio prediction:Prodigal:002006;locus_tag=IFDJLNFL_01110;product=hypothetical protein
M-dankookense_contig_22_1	Prodigal:002006	CDS	451	2175	.	-	0	ID=IFDJLNFL_01111;inference=ab initio prediction:Prodigal:002006;locus_tag=IFDJLNFL_01111;product=hypothetical protein
M-dankookense_contig_22_1	Prodigal:002006	CDS	2291	3037	.	-	0	ID=IFDJLNFL_01112;eC_number=2.1.1.33;Name=trmB;db_xref=COG:COG0220;gene=trmB;inference=ab initio prediction:Prodigal:002006,similar to AA sequence:UniProtKB:P0A8I5;locus_tag=IFDJLNFL_01112;product=tRNA (guanine-N(7)-)-methyltransferase
M-dankookense_contig_22_1	Prodigal:002006	CDS	3045	4223	.	-	0	ID=IFDJLNFL_01113;eC_number=2.5.1.6;Name=metK;db_xref=COG:COG0192;gene=metK;inference=ab initio prediction:Prodigal:002006,similar to AA sequence:UniProtKB:P0A817;locus_tag=IFDJLNFL_01113;product=S-adenosylmethionine synthase
M-dankookense_contig_22_1	Prodigal:002006	CDS	4383	4793	.	-	0	ID=IFDJLNFL_01114;inference=ab initio prediction:Prodigal:002006;locus_tag=IFDJLNFL_01114;product=hypothetical protein
M-dankookense_contig_22_1	Prodigal:002006	CDS	5381	5596	.	-	0	ID=IFDJLNFL_01115;inference=ab initio prediction:Prodigal:002006;locus_tag=IFDJLNFL_01115;product=hypothetical protein
M-dankookense_contig_22_1	Prodigal:002006	CDS	6042	6317	.	-	0	ID=IFDJLNFL_01116;inference=ab initio prediction:Prodigal:002006;locus_tag=IFDJLNFL_01116;product=hypothetical protein
M-dankookense_contig_22_1	Prodigal:002006	CDS	7147	7422	.	-	0	ID=IFDJLNFL_01117;inference=ab initio prediction:Prodigal:002006;locus_tag=IFDJLNFL_01117;product=hypothetical protein
M-dankookense_contig_22_1	Prodigal:002006	CDS	7606	7794	.	+	0	ID=IFDJLNFL_01118;inference=ab initio prediction:Prodigal:002006;locus_tag=IFDJLNFL_01118;product=hypothetical protein
M-dankookense_contig_22_1	Prodigal:002006	CDS	8114	8386	.	-	0	ID=IFDJLNFL_01119;inference=ab initio prediction:Prodigal:002006;locus_tag=IFDJLNFL_01119;product=hypothetical protein
M-dankookense_contig_22_1	Prodigal:002006	CDS	8393	8599	.	-	0	ID=IFDJLNFL_01120;inference=ab initio prediction:Prodigal:002006;locus_tag=IFDJLNFL_01120;product=hypothetical protein
M-dankookense_contig_22_1	Prodigal:002006	CDS	8954	9622	.	-	0	ID=IFDJLNFL_01121;inference=ab initio prediction:Prodigal:002006;locus_tag=IFDJLNFL_01121;product=hypothetical protein
M-dankookense_contig_22_1	Prodigal:002006	CDS	9671	10057	.	-	0	ID=IFDJLNFL_01122;inference=ab initio prediction:Prodigal:002006;locus_tag=IFDJLNFL_01122;product=hypothetical protein
M-dankookense_contig_22_1	Prodigal:002006	CDS	10278	10973	.	-	0	ID=IFDJLNFL_01123;inference=ab initio prediction:Prodigal:002006;locus_tag=IFDJLNFL_01123;product=hypothetical protein
M-dankookense_contig_22_1	Prodigal:002006	CDS	11455	11577	.	+	0	ID=IFDJLNFL_01124;inference=ab initio prediction:Prodigal:002006;locus_tag=IFDJLNFL_01124;product=hypothetical protein
M-dankookense_contig_22_1	Prodigal:002006	CDS	11631	11741	.	+	0	ID=IFDJLNFL_01125;inference=ab initio prediction:Prodigal:002006;locus_tag=IFDJLNFL_01125;product=hypothetical protein
M-dankookense_contig_22_1	Prodigal:002006	CDS	11814	12044	.	-	0	ID=IFDJLNFL_01126;inference=ab initio prediction:Prodigal:002006;locus_tag=IFDJLNFL_01126;product=hypothetical protein
M-dankookense_contig_22_1	Prodigal:002006	CDS	12150	12434	.	-	0	ID=IFDJLNFL_01127;inference=ab initio prediction:Prodigal:002006;locus_tag=IFDJLNFL_01127;product=hypothetical protein
M-dankookense_contig_22_1	Prodigal:002006	CDS	12516	12653	.	-	0	ID=IFDJLNFL_01128;inference=ab initio prediction:Prodigal:002006;locus_tag=IFDJLNFL_01128;product=hypothetical protein
M-dankookense_contig_22_1	Prodigal:002006	CDS	13167	13982	.	+	0	ID=IFDJLNFL_01129;inference=ab initio prediction:Prodigal:002006;locus_tag=IFDJLNFL_01129;product=hypothetical protein
M-dankookense_contig_22_1	Prodigal:002006	CDS	13988	15478	.	+	0	ID=IFDJLNFL_01130;eC_number=3.4.-.-;Name=bepA_2;gene=bepA_2;inference=ab initio prediction:Prodigal:002006,protein motif:HAMAP:MF_00997;locus_tag=IFDJLNFL_01130;product=Beta-barrel assembly-enhancing protease
M-dankookense_contig_22_1	Prodigal:002006	CDS	15510	16190	.	+	0	ID=IFDJLNFL_01131;eC_number=1.8.4.-;Name=yfcG_2;db_xref=COG:COG0625;gene=yfcG_2;inference=ab initio prediction:Prodigal:002006,similar to AA sequence:UniProtKB:P77526;locus_tag=IFDJLNFL_01131;product=Disulfide-bond oxidoreductase YfcG
M-dankookense_contig_22_1	Prodigal:002006	CDS	16313	17845	.	-	0	ID=IFDJLNFL_01132;eC_number=1.1.1.49;Name=zwf_1;db_xref=COG:COG0364;gene=zwf_1;inference=ab initio prediction:Prodigal:002006,similar to AA sequence:UniProtKB:P54547;locus_tag=IFDJLNFL_01132;product=Glucose-6-phosphate 1-dehydrogenase
M-dankookense_contig_22_1	Prodigal:002006	CDS	17949	19520	.	-	0	ID=IFDJLNFL_01133;Name=oprM_1;db_xref=COG:COG1538;gene=oprM_1;inference=ab initio prediction:Prodigal:002006,similar to AA sequence:UniProtKB:Q51487;locus_tag=IFDJLNFL_01133;product=Outer membrane protein OprM
M-dankookense_contig_22_1	Prodigal:002006	CDS	19520	22861	.	-	0	ID=IFDJLNFL_01134;Name=mdtC_1;gene=mdtC_1;inference=ab initio prediction:Prodigal:002006,protein motif:HAMAP:MF_01424;locus_tag=IFDJLNFL_01134;product=Multidrug resistance protein MdtC
M-dankookense_contig_22_1	Prodigal:002006	CDS	23046	26171	.	-	0	ID=IFDJLNFL_01135;Name=mdtB_2;gene=mdtB_2;inference=ab initio prediction:Prodigal:002006,similar to AA sequence:UniProtKB:Q1R9Z6;locus_tag=IFDJLNFL_01135;product=Multidrug resistance protein MdtB
M-dankookense_contig_22_1	Prodigal:002006	CDS	26281	27651	.	-	0	ID=IFDJLNFL_01136;Name=mdtA_9;gene=mdtA_9;inference=ab initio prediction:Prodigal:002006,protein motif:HAMAP:MF_01422;locus_tag=IFDJLNFL_01136;product=Multidrug resistance protein MdtA
M-dankookense_contig_22_1	Prodigal:002006	CDS	27789	27956	.	-	0	ID=IFDJLNFL_01137;inference=ab initio prediction:Prodigal:002006;locus_tag=IFDJLNFL_01137;product=hypothetical protein
M-dankookense_contig_22_1	Prodigal:002006	CDS	28329	29480	.	+	0	ID=IFDJLNFL_01138;eC_number=2.6.1.88;Name=ybdL;db_xref=COG:COG0436;gene=ybdL;inference=ab initio prediction:Prodigal:002006,similar to AA sequence:UniProtKB:P77806;locus_tag=IFDJLNFL_01138;product=Methionine aminotransferase
M-dankookense_contig_22_1	Prodigal:002006	CDS	29550	30023	.	+	0	ID=IFDJLNFL_01139;inference=ab initio prediction:Prodigal:002006;locus_tag=IFDJLNFL_01139;product=hypothetical protein
M-dankookense_contig_22_1	Prodigal:002006	CDS	30049	31284	.	+	0	ID=IFDJLNFL_01140;Name=yejE;db_xref=COG:COG4239;gene=yejE;inference=ab initio prediction:Prodigal:002006,similar to AA sequence:UniProtKB:P33915;locus_tag=IFDJLNFL_01140;product=Inner membrane ABC transporter permease protein YejE
M-dankookense_contig_22_1	Prodigal:002006	CDS	31682	32212	.	+	0	ID=IFDJLNFL_01141;inference=ab initio prediction:Prodigal:002006;locus_tag=IFDJLNFL_01141;product=hypothetical protein
M-dankookense_contig_23_1	Prodigal:002006	CDS	921	1619	.	+	0	ID=IFDJLNFL_01142;Name=ftsE;db_xref=COG:COG2884;gene=ftsE;inference=ab initio prediction:Prodigal:002006,similar to AA sequence:UniProtKB:P0A9R7;locus_tag=IFDJLNFL_01142;product=Cell division ATP-binding protein FtsE
M-dankookense_contig_23_1	Prodigal:002006	CDS	1619	2644	.	+	0	ID=IFDJLNFL_01143;inference=ab initio prediction:Prodigal:002006;locus_tag=IFDJLNFL_01143;product=hypothetical protein
M-dankookense_contig_23_1	Prodigal:002006	CDS	2828	3604	.	+	0	ID=IFDJLNFL_01144;inference=ab initio prediction:Prodigal:002006;locus_tag=IFDJLNFL_01144;product=hypothetical protein
M-dankookense_contig_23_1	Prodigal:002006	CDS	3721	3993	.	-	0	ID=IFDJLNFL_01145;inference=ab initio prediction:Prodigal:002006;locus_tag=IFDJLNFL_01145;product=hypothetical protein
M-dankookense_contig_23_1	Prodigal:002006	CDS	4021	4356	.	-	0	ID=IFDJLNFL_01146;inference=ab initio prediction:Prodigal:002006;locus_tag=IFDJLNFL_01146;product=hypothetical protein
M-dankookense_contig_23_1	Prodigal:002006	CDS	4353	4820	.	-	0	ID=IFDJLNFL_01147;Name=ptsN;db_xref=COG:COG1762;gene=ptsN;inference=ab initio prediction:Prodigal:002006,similar to AA sequence:UniProtKB:P69829;locus_tag=IFDJLNFL_01147;product=Nitrogen regulatory protein
M-dankookense_contig_23_1	Prodigal:002006	CDS	4959	5552	.	-	0	ID=IFDJLNFL_01148;Name=hpf;db_xref=COG:COG1544;gene=hpf;inference=ab initio prediction:Prodigal:002006,similar to AA sequence:UniProtKB:A2RIX0;locus_tag=IFDJLNFL_01148;product=Ribosome hibernation promotion factor
M-dankookense_contig_23_1	Prodigal:002006	CDS	5672	7270	.	-	0	ID=IFDJLNFL_01149;Name=rpoN2;db_xref=COG:COG1508;gene=rpoN2;inference=ab initio prediction:Prodigal:002006,similar to AA sequence:UniProtKB:P30333;locus_tag=IFDJLNFL_01149;product=RNA polymerase sigma-54 factor 2
M-dankookense_contig_23_1	Prodigal:002006	CDS	7588	8430	.	-	0	ID=IFDJLNFL_01150;eC_number=3.6.3.-;Name=lptB_1;db_xref=COG:COG1137;gene=lptB_1;inference=ab initio prediction:Prodigal:002006,similar to AA sequence:UniProtKB:P45073;locus_tag=IFDJLNFL_01150;product=Lipopolysaccharide export system ATP-binding protein LptB
M-dankookense_contig_23_1	Prodigal:002006	CDS	8439	9137	.	-	0	ID=IFDJLNFL_01151;Name=lptA;gene=lptA;inference=ab initio prediction:Prodigal:002006,protein motif:HAMAP:MF_01914;locus_tag=IFDJLNFL_01151;product=Lipopolysaccharide export system protein LptA
M-dankookense_contig_23_1	Prodigal:002006	CDS	9134	9901	.	-	0	ID=IFDJLNFL_01152;inference=ab initio prediction:Prodigal:002006;locus_tag=IFDJLNFL_01152;product=hypothetical protein
M-dankookense_contig_23_1	Prodigal:002006	CDS	10161	10784	.	-	0	ID=IFDJLNFL_01153;eC_number=3.1.13.5;Name=rnd_1;gene=rnd_1;inference=ab initio prediction:Prodigal:002006,protein motif:HAMAP:MF_01899;locus_tag=IFDJLNFL_01153;product=Ribonuclease D
M-dankookense_contig_23_1	Prodigal:002006	CDS	10889	11746	.	-	0	ID=IFDJLNFL_01154;eC_number=6.3.2.1;Name=panC;db_xref=COG:COG0414;gene=panC;inference=ab initio prediction:Prodigal:002006,similar to AA sequence:UniProtKB:Q9X0G6;locus_tag=IFDJLNFL_01154;product=Pantothenate synthetase
M-dankookense_contig_23_1	Prodigal:002006	CDS	11919	12284	.	-	0	ID=IFDJLNFL_01155;inference=ab initio prediction:Prodigal:002006;locus_tag=IFDJLNFL_01155;product=hypothetical protein
M-dankookense_contig_23_1	Prodigal:002006	CDS	12346	12819	.	-	0	ID=IFDJLNFL_01156;eC_number=4.2.-.-;Name=ybaK;db_xref=COG:COG2606;gene=ybaK;inference=ab initio prediction:Prodigal:002006,similar to AA sequence:UniProtKB:P45202;locus_tag=IFDJLNFL_01156;product=Cys-tRNA(Pro)/Cys-tRNA(Cys) deacylase YbaK
M-dankookense_contig_23_1	Prodigal:002006	CDS	12841	13728	.	-	0	ID=IFDJLNFL_01157;eC_number=3.5.2.6;Name=blaP;gene=blaP;inference=ab initio prediction:Prodigal:002006,similar to AA sequence:UniProtKB:P30897;locus_tag=IFDJLNFL_01157;product=Beta-lactamase
M-dankookense_contig_24_1	Prodigal:002006	CDS	250	585	.	-	0	ID=IFDJLNFL_01158;inference=ab initio prediction:Prodigal:002006;locus_tag=IFDJLNFL_01158;product=hypothetical protein
M-dankookense_contig_24_1	Prodigal:002006	CDS	790	2010	.	+	0	ID=IFDJLNFL_01159;eC_number=1.14.13.-;Name=ubiL_1;db_xref=COG:COG0654;gene=ubiL_1;inference=ab initio prediction:Prodigal:002006,similar to AA sequence:UniProtKB:Q2RMZ4;locus_tag=IFDJLNFL_01159;product=Ubiquinone hydroxylase UbiL
M-dankookense_contig_24_1	Prodigal:002006	CDS	2227	2571	.	-	0	ID=IFDJLNFL_01160;inference=ab initio prediction:Prodigal:002006;locus_tag=IFDJLNFL_01160;product=hypothetical protein
M-dankookense_contig_24_1	Prodigal:002006	CDS	2855	4207	.	-	0	ID=IFDJLNFL_01161;inference=ab initio prediction:Prodigal:002006;locus_tag=IFDJLNFL_01161;product=hypothetical protein
M-dankookense_contig_25_1	Prodigal:002006	CDS	217	1050	.	-	0	ID=IFDJLNFL_01162;Name=tupA;gene=tupA;inference=ab initio prediction:Prodigal:002006,similar to AA sequence:UniProtKB:Q93KD6;locus_tag=IFDJLNFL_01162;product=Tungstate-binding protein TupA
M-dankookense_contig_25_1	Prodigal:002006	CDS	1023	1733	.	-	0	ID=IFDJLNFL_01163;Name=artM_1;db_xref=COG:COG1126;gene=artM_1;inference=ab initio prediction:Prodigal:002006,similar to AA sequence:UniProtKB:P54537;locus_tag=IFDJLNFL_01163;product=Arginine transport ATP-binding protein ArtM
M-dankookense_contig_25_1	Prodigal:002006	CDS	1730	2422	.	-	0	ID=IFDJLNFL_01164;Name=tupB;db_xref=COG:COG4662;gene=tupB;inference=ab initio prediction:Prodigal:002006,similar to AA sequence:UniProtKB:Q0P886;locus_tag=IFDJLNFL_01164;product=Tungstate uptake system permease protein TupB
M-dankookense_contig_25_1	Prodigal:002006	CDS	2430	2702	.	-	0	ID=IFDJLNFL_01165;inference=ab initio prediction:Prodigal:002006;locus_tag=IFDJLNFL_01165;product=hypothetical protein
M-dankookense_contig_25_1	Prodigal:002006	CDS	2755	4041	.	+	0	ID=IFDJLNFL_01166;inference=ab initio prediction:Prodigal:002006;locus_tag=IFDJLNFL_01166;product=hypothetical protein
M-dankookense_contig_25_1	Prodigal:002006	CDS	4187	6226	.	-	0	ID=IFDJLNFL_01167;eC_number=7.-.-.-;Name=rsxB;gene=rsxB;inference=ab initio prediction:Prodigal:002006,protein motif:HAMAP:MF_00463;locus_tag=IFDJLNFL_01167;product=Ion-translocating oxidoreductase complex subunit B
M-dankookense_contig_25_1	Prodigal:002006	CDS	6375	7118	.	+	0	ID=IFDJLNFL_01168;inference=ab initio prediction:Prodigal:002006;locus_tag=IFDJLNFL_01168;product=hypothetical protein
M-dankookense_contig_25_1	Prodigal:002006	CDS	7115	7675	.	+	0	ID=IFDJLNFL_01169;inference=ab initio prediction:Prodigal:002006;locus_tag=IFDJLNFL_01169;product=hypothetical protein
M-dankookense_contig_25_1	Prodigal:002006	CDS	7694	8701	.	+	0	ID=IFDJLNFL_01170;inference=ab initio prediction:Prodigal:002006;locus_tag=IFDJLNFL_01170;product=hypothetical protein
M-dankookense_contig_25_1	Prodigal:002006	CDS	8712	9215	.	+	0	ID=IFDJLNFL_01171;inference=ab initio prediction:Prodigal:002006;locus_tag=IFDJLNFL_01171;product=hypothetical protein
M-dankookense_contig_25_1	Prodigal:002006	CDS	10139	10774	.	+	0	ID=IFDJLNFL_01172;Name=torD;gene=torD;inference=ab initio prediction:Prodigal:002006,protein motif:HAMAP:MF_01150;locus_tag=IFDJLNFL_01172;product=Chaperone protein TorD
M-dankookense_contig_25_1	Prodigal:002006	CDS	10858	11100	.	+	0	ID=IFDJLNFL_01173;inference=ab initio prediction:Prodigal:002006;locus_tag=IFDJLNFL_01173;product=hypothetical protein
M-dankookense_contig_25_1	Prodigal:002006	CDS	11108	14050	.	+	0	ID=IFDJLNFL_01174;eC_number=1.9.6.1;Name=napA_1;gene=napA_1;inference=ab initio prediction:Prodigal:002006,protein motif:HAMAP:MF_01630;locus_tag=IFDJLNFL_01174;product=Periplasmic nitrate reductase
M-dankookense_contig_25_1	Prodigal:002006	CDS	14067	14663	.	+	0	ID=IFDJLNFL_01175;Name=fdhB1;db_xref=COG:COG0437;gene=fdhB1;inference=ab initio prediction:Prodigal:002006,similar to AA sequence:UniProtKB:P27273;locus_tag=IFDJLNFL_01175;product=Formate dehydrogenase iron-sulfur subunit
M-dankookense_contig_25_1	Prodigal:002006	CDS	14729	15769	.	+	0	ID=IFDJLNFL_01176;inference=ab initio prediction:Prodigal:002006;locus_tag=IFDJLNFL_01176;product=hypothetical protein
M-dankookense_contig_26_1	Prodigal:002006	CDS	432	626	.	-	0	ID=IFDJLNFL_01177;inference=ab initio prediction:Prodigal:002006;locus_tag=IFDJLNFL_01177;product=hypothetical protein
M-dankookense_contig_26_1	Prodigal:002006	CDS	712	1071	.	+	0	ID=IFDJLNFL_01178;inference=ab initio prediction:Prodigal:002006;locus_tag=IFDJLNFL_01178;product=hypothetical protein
M-dankookense_contig_26_1	Prodigal:002006	CDS	1341	1571	.	-	0	ID=IFDJLNFL_01179;inference=ab initio prediction:Prodigal:002006;locus_tag=IFDJLNFL_01179;product=hypothetical protein
M-dankookense_contig_26_1	Prodigal:002006	CDS	1731	1901	.	+	0	ID=IFDJLNFL_01180;inference=ab initio prediction:Prodigal:002006;locus_tag=IFDJLNFL_01180;product=hypothetical protein
M-dankookense_contig_26_1	Prodigal:002006	CDS	2014	2280	.	-	0	ID=IFDJLNFL_01181;inference=ab initio prediction:Prodigal:002006;locus_tag=IFDJLNFL_01181;product=hypothetical protein
M-dankookense_contig_26_1	Prodigal:002006	CDS	2578	2781	.	+	0	ID=IFDJLNFL_01182;inference=ab initio prediction:Prodigal:002006;locus_tag=IFDJLNFL_01182;product=hypothetical protein
M-dankookense_contig_26_1	Prodigal:002006	CDS	3085	3678	.	-	0	ID=IFDJLNFL_01183;eC_number=2.1.1.182;Name=rsmA_1;gene=rsmA_1;inference=ab initio prediction:Prodigal:002006,protein motif:HAMAP:MF_00607;locus_tag=IFDJLNFL_01183;product=Ribosomal RNA small subunit methyltransferase A
M-dankookense_contig_26_1	Prodigal:002006	CDS	4010	5152	.	-	0	ID=IFDJLNFL_01184;Name=dnaJ_3;db_xref=COG:COG0484;gene=dnaJ_3;inference=ab initio prediction:Prodigal:002006,similar to AA sequence:UniProtKB:Q6RSN5;locus_tag=IFDJLNFL_01184;product=Chaperone protein DnaJ
M-dankookense_contig_26_1	Prodigal:002006	CDS	5421	8300	.	-	0	ID=IFDJLNFL_01185;eC_number=4.1.1.31;Name=ppc_1;gene=ppc_1;inference=ab initio prediction:Prodigal:002006,protein motif:HAMAP:MF_00595;locus_tag=IFDJLNFL_01185;product=Phosphoenolpyruvate carboxylase
M-dankookense_contig_26_1	Prodigal:002006	CDS	8481	8759	.	+	0	ID=IFDJLNFL_01186;inference=ab initio prediction:Prodigal:002006;locus_tag=IFDJLNFL_01186;product=hypothetical protein
M-dankookense_contig_26_1	Prodigal:002006	CDS	8763	9542	.	+	0	ID=IFDJLNFL_01187;inference=ab initio prediction:Prodigal:002006;locus_tag=IFDJLNFL_01187;product=hypothetical protein
M-dankookense_contig_26_1	Prodigal:002006	CDS	9598	10026	.	+	0	ID=IFDJLNFL_01188;inference=ab initio prediction:Prodigal:002006;locus_tag=IFDJLNFL_01188;product=hypothetical protein
M-dankookense_contig_26_1	Prodigal:002006	CDS	10142	11371	.	+	0	ID=IFDJLNFL_01189;inference=ab initio prediction:Prodigal:002006;locus_tag=IFDJLNFL_01189;product=hypothetical protein
M-dankookense_contig_26_1	Prodigal:002006	CDS	11453	12181	.	-	0	ID=IFDJLNFL_01190;eC_number=1.1.1.36;Name=phaB_1;gene=phaB_1;inference=ab initio prediction:Prodigal:002006,similar to AA sequence:UniProtKB:P14697;locus_tag=IFDJLNFL_01190;product=Acetoacetyl-CoA reductase
M-dankookense_contig_26_1	Prodigal:002006	CDS	12359	13543	.	-	0	ID=IFDJLNFL_01191;eC_number=2.3.1.9;Name=phaA_1;gene=phaA_1;inference=ab initio prediction:Prodigal:002006,similar to AA sequence:UniProtKB:P07097;locus_tag=IFDJLNFL_01191;product=Acetyl-CoA acetyltransferase
M-dankookense_contig_26_1	Prodigal:002006	CDS	13825	14445	.	+	0	ID=IFDJLNFL_01192;inference=ab initio prediction:Prodigal:002006;locus_tag=IFDJLNFL_01192;product=hypothetical protein
M-dankookense_contig_26_1	Prodigal:002006	CDS	14546	14824	.	+	0	ID=IFDJLNFL_01193;inference=ab initio prediction:Prodigal:002006;locus_tag=IFDJLNFL_01193;product=hypothetical protein
M-dankookense_contig_26_1	Prodigal:002006	CDS	14893	15081	.	-	0	ID=IFDJLNFL_01194;Name=rpmF;db_xref=COG:COG0333;gene=rpmF;inference=ab initio prediction:Prodigal:002006,similar to AA sequence:UniProtKB:Q6NCE6;locus_tag=IFDJLNFL_01194;product=50S ribosomal protein L32
M-dankookense_contig_26_1	Prodigal:002006	CDS	15389	15775	.	+	0	ID=IFDJLNFL_01195;inference=ab initio prediction:Prodigal:002006;locus_tag=IFDJLNFL_01195;product=hypothetical protein
M-dankookense_contig_26_1	Prodigal:002006	CDS	15836	16612	.	-	0	ID=IFDJLNFL_01196;inference=ab initio prediction:Prodigal:002006,similar to AA sequence:UniProtKB:P0AEC0;locus_tag=IFDJLNFL_01196;note=UPF0053 inner membrane protein YoaE;product=hypothetical protein
M-dankookense_contig_26_1	Prodigal:002006	CDS	16800	17711	.	-	0	ID=IFDJLNFL_01197;eC_number=2.7.1.107;Name=dagK;db_xref=COG:COG1597;gene=dagK;inference=ab initio prediction:Prodigal:002006,similar to AA sequence:UniProtKB:O31502;locus_tag=IFDJLNFL_01197;product=Diacylglycerol kinase
M-dankookense_contig_26_1	Prodigal:002006	CDS	18119	18928	.	+	0	ID=IFDJLNFL_01198;inference=ab initio prediction:Prodigal:002006;locus_tag=IFDJLNFL_01198;product=hypothetical protein
M-dankookense_contig_26_1	Prodigal:002006	CDS	19137	20294	.	+	0	ID=IFDJLNFL_01199;inference=ab initio prediction:Prodigal:002006;locus_tag=IFDJLNFL_01199;product=hypothetical protein
M-dankookense_contig_26_1	Prodigal:002006	CDS	20380	21357	.	+	0	ID=IFDJLNFL_01200;Name=qmcA;db_xref=COG:COG0330;gene=qmcA;inference=ab initio prediction:Prodigal:002006,similar to AA sequence:UniProtKB:P0AA53;locus_tag=IFDJLNFL_01200;product=Protein QmcA
M-dankookense_contig_26_1	Prodigal:002006	CDS	21359	21805	.	+	0	ID=IFDJLNFL_01201;inference=ab initio prediction:Prodigal:002006;locus_tag=IFDJLNFL_01201;product=hypothetical protein
M-dankookense_contig_26_1	Prodigal:002006	CDS	21857	22240	.	-	0	ID=IFDJLNFL_01202;eC_number=3.1.-.-;Name=vapC_1;gene=vapC_1;inference=ab initio prediction:Prodigal:002006,protein motif:HAMAP:MF_00265;locus_tag=IFDJLNFL_01202;product=tRNA(fMet)-specific endonuclease VapC
M-dankookense_contig_26_1	Prodigal:002006	CDS	22256	22498	.	-	0	ID=IFDJLNFL_01203;inference=ab initio prediction:Prodigal:002006;locus_tag=IFDJLNFL_01203;product=hypothetical protein
M-dankookense_contig_26_1	Prodigal:002006	CDS	22628	22903	.	-	0	ID=IFDJLNFL_01204;inference=ab initio prediction:Prodigal:002006;locus_tag=IFDJLNFL_01204;product=hypothetical protein
M-dankookense_contig_26_1	Prodigal:002006	CDS	23052	24971	.	-	0	ID=IFDJLNFL_01205;Name=dnaK_1;gene=dnaK_1;inference=ab initio prediction:Prodigal:002006,similar to AA sequence:UniProtKB:Q05981;locus_tag=IFDJLNFL_01205;product=Chaperone protein DnaK
M-dankookense_contig_26_1	Prodigal:002006	CDS	25361	26356	.	+	0	ID=IFDJLNFL_01206;inference=ab initio prediction:Prodigal:002006;locus_tag=IFDJLNFL_01206;product=hypothetical protein
M-dankookense_contig_26_1	Prodigal:002006	CDS	26474	28018	.	-	0	ID=IFDJLNFL_01207;eC_number=6.1.1.21;Name=hisS;db_xref=COG:COG0124;gene=hisS;inference=ab initio prediction:Prodigal:002006,similar to AA sequence:UniProtKB:Q8YMC2;locus_tag=IFDJLNFL_01207;product=Histidine--tRNA ligase
M-dankookense_contig_26_1	Prodigal:002006	CDS	28096	28608	.	-	0	ID=IFDJLNFL_01208;inference=ab initio prediction:Prodigal:002006;locus_tag=IFDJLNFL_01208;product=hypothetical protein
M-dankookense_contig_26_1	Prodigal:002006	CDS	28722	29951	.	-	0	ID=IFDJLNFL_01209;inference=ab initio prediction:Prodigal:002006,similar to AA sequence:UniProtKB:P9WJX1;locus_tag=IFDJLNFL_01209;product=putative MFS-type transporter
M-dankookense_contig_26_1	Prodigal:002006	CDS	30118	30621	.	-	0	ID=IFDJLNFL_01210;Name=secB;gene=secB;inference=ab initio prediction:Prodigal:002006,protein motif:HAMAP:MF_00821;locus_tag=IFDJLNFL_01210;product=Protein-export protein SecB
M-dankookense_contig_26_1	Prodigal:002006	CDS	30745	30933	.	-	0	ID=IFDJLNFL_01211;inference=ab initio prediction:Prodigal:002006;locus_tag=IFDJLNFL_01211;product=hypothetical protein
M-dankookense_contig_26_1	Prodigal:002006	CDS	31195	31923	.	+	0	ID=IFDJLNFL_01212;inference=ab initio prediction:Prodigal:002006;locus_tag=IFDJLNFL_01212;product=hypothetical protein
M-dankookense_contig_26_1	Prodigal:002006	CDS	31943	33151	.	+	0	ID=IFDJLNFL_01213;inference=ab initio prediction:Prodigal:002006;locus_tag=IFDJLNFL_01213;product=hypothetical protein
M-dankookense_contig_26_1	Prodigal:002006	CDS	33160	33807	.	+	0	ID=IFDJLNFL_01214;eC_number=3.1.-.-;Name=mutS2;gene=mutS2;inference=ab initio prediction:Prodigal:002006,protein motif:HAMAP:MF_00092;locus_tag=IFDJLNFL_01214;product=Endonuclease MutS2
M-dankookense_contig_26_1	Prodigal:002006	CDS	34271	35704	.	+	0	ID=IFDJLNFL_01215;eC_number=3.6.4.-;Name=rho;db_xref=COG:COG1158;gene=rho;inference=ab initio prediction:Prodigal:002006,similar to AA sequence:UniProtKB:P0AG30;locus_tag=IFDJLNFL_01215;product=Transcription termination factor Rho
M-dankookense_contig_26_1	Prodigal:002006	CDS	35793	37067	.	-	0	ID=IFDJLNFL_01216;inference=ab initio prediction:Prodigal:002006;locus_tag=IFDJLNFL_01216;product=hypothetical protein
M-dankookense_contig_26_1	Prodigal:002006	CDS	37061	37969	.	-	0	ID=IFDJLNFL_01217;inference=ab initio prediction:Prodigal:002006;locus_tag=IFDJLNFL_01217;product=hypothetical protein
M-dankookense_contig_26_1	Prodigal:002006	CDS	37969	38895	.	-	0	ID=IFDJLNFL_01218;inference=ab initio prediction:Prodigal:002006;locus_tag=IFDJLNFL_01218;product=hypothetical protein
M-dankookense_contig_26_1	Aragorn:001002	tRNA	39700	39776	.	-	.	ID=IFDJLNFL_01219;inference=COORDINATES:profile:Aragorn:001002;locus_tag=IFDJLNFL_01219;product=tRNA-Ala(ggc)
M-dankookense_contig_26_1	Prodigal:002006	CDS	39925	40389	.	-	0	ID=IFDJLNFL_01220;inference=ab initio prediction:Prodigal:002006;locus_tag=IFDJLNFL_01220;product=hypothetical protein
M-dankookense_contig_26_1	Prodigal:002006	CDS	40756	41613	.	-	0	ID=IFDJLNFL_01221;inference=ab initio prediction:Prodigal:002006;locus_tag=IFDJLNFL_01221;product=hypothetical protein
M-dankookense_contig_26_1	Prodigal:002006	CDS	41682	42683	.	-	0	ID=IFDJLNFL_01222;inference=ab initio prediction:Prodigal:002006;locus_tag=IFDJLNFL_01222;product=hypothetical protein
M-dankookense_contig_26_1	Prodigal:002006	CDS	42920	43630	.	+	0	ID=IFDJLNFL_01223;Name=mgtC;db_xref=COG:COG1285;gene=mgtC;inference=ab initio prediction:Prodigal:002006,similar to AA sequence:UniProtKB:P0CI70;locus_tag=IFDJLNFL_01223;product=Protein MgtC
M-dankookense_contig_27_1	Prodigal:002006	CDS	96	944	.	-	0	ID=IFDJLNFL_01224;eC_number=2.4.1.338;Name=valG;db_xref=COG:COG0463;gene=valG;inference=ab initio prediction:Prodigal:002006,similar to AA sequence:UniProtKB:H2K893;locus_tag=IFDJLNFL_01224;product=Validoxylamine A glucosyltransferase
M-dankookense_contig_27_1	Prodigal:002006	CDS	951	1682	.	-	0	ID=IFDJLNFL_01225;eC_number=3.5.1.103;Name=mshB;gene=mshB;inference=ab initio prediction:Prodigal:002006,protein motif:HAMAP:MF_01696;locus_tag=IFDJLNFL_01225;product=1D-myo-inositol 2-acetamido-2-deoxy-alpha-D-glucopyranoside deacetylase
M-dankookense_contig_27_1	Prodigal:002006	CDS	1765	2085	.	-	0	ID=IFDJLNFL_01226;inference=ab initio prediction:Prodigal:002006;locus_tag=IFDJLNFL_01226;product=hypothetical protein
M-dankookense_contig_27_1	Prodigal:002006	CDS	2394	2906	.	+	0	ID=IFDJLNFL_01227;inference=ab initio prediction:Prodigal:002006;locus_tag=IFDJLNFL_01227;product=hypothetical protein
M-dankookense_contig_27_1	Prodigal:002006	CDS	3005	3172	.	+	0	ID=IFDJLNFL_01228;inference=ab initio prediction:Prodigal:002006;locus_tag=IFDJLNFL_01228;product=hypothetical protein
M-dankookense_contig_27_1	Prodigal:002006	CDS	3415	4083	.	-	0	ID=IFDJLNFL_01229;eC_number=4.2.1.32;Name=ttdB;db_xref=COG:COG1838;gene=ttdB;inference=ab initio prediction:Prodigal:002006,similar to AA sequence:UniProtKB:P0AC35;locus_tag=IFDJLNFL_01229;product=L(+)-tartrate dehydratase subunit beta
M-dankookense_contig_27_1	Prodigal:002006	CDS	4088	5047	.	-	0	ID=IFDJLNFL_01230;eC_number=4.2.1.32;Name=ttdA;db_xref=COG:COG1951;gene=ttdA;inference=ab initio prediction:Prodigal:002006,similar to AA sequence:UniProtKB:P05847;locus_tag=IFDJLNFL_01230;product=L(+)-tartrate dehydratase subunit alpha
M-dankookense_contig_27_1	Prodigal:002006	CDS	5059	6795	.	-	0	ID=IFDJLNFL_01231;eC_number=1.3.5.4;Name=frdA;gene=frdA;inference=ab initio prediction:Prodigal:002006,similar to AA sequence:UniProtKB:V3TQ67;locus_tag=IFDJLNFL_01231;product=Fumarate reductase flavoprotein subunit
M-dankookense_contig_27_1	Prodigal:002006	CDS	6802	7185	.	-	0	ID=IFDJLNFL_01232;inference=ab initio prediction:Prodigal:002006;locus_tag=IFDJLNFL_01232;product=hypothetical protein
M-dankookense_contig_27_1	Prodigal:002006	CDS	7182	7511	.	-	0	ID=IFDJLNFL_01233;inference=ab initio prediction:Prodigal:002006;locus_tag=IFDJLNFL_01233;product=hypothetical protein
M-dankookense_contig_27_1	Prodigal:002006	CDS	7508	8242	.	-	0	ID=IFDJLNFL_01234;eC_number=1.3.5.1;Name=frdB;db_xref=COG:COG0479;gene=frdB;inference=ab initio prediction:Prodigal:002006,similar to AA sequence:UniProtKB:P0AC47;locus_tag=IFDJLNFL_01234;product=Fumarate reductase iron-sulfur subunit
M-dankookense_contig_27_1	Prodigal:002006	CDS	8331	9224	.	-	0	ID=IFDJLNFL_01235;Name=gltC_1;gene=gltC_1;inference=ab initio prediction:Prodigal:002006,similar to AA sequence:UniProtKB:P20668;locus_tag=IFDJLNFL_01235;product=HTH-type transcriptional regulator GltC
M-dankookense_contig_27_1	Prodigal:002006	CDS	9570	10547	.	+	0	ID=IFDJLNFL_01236;eC_number=2.5.1.47;Name=cysK;db_xref=COG:COG0031;gene=cysK;inference=ab initio prediction:Prodigal:002006,similar to AA sequence:UniProtKB:Q7DDL5;locus_tag=IFDJLNFL_01236;product=Cysteine synthase
M-dankookense_contig_27_1	Prodigal:002006	CDS	10722	11045	.	+	0	ID=IFDJLNFL_01237;inference=ab initio prediction:Prodigal:002006;locus_tag=IFDJLNFL_01237;product=hypothetical protein
M-dankookense_contig_27_1	Prodigal:002006	CDS	11045	11350	.	+	0	ID=IFDJLNFL_01238;inference=ab initio prediction:Prodigal:002006;locus_tag=IFDJLNFL_01238;product=hypothetical protein
M-dankookense_contig_27_1	Prodigal:002006	CDS	11347	11511	.	+	0	ID=IFDJLNFL_01239;inference=ab initio prediction:Prodigal:002006;locus_tag=IFDJLNFL_01239;product=hypothetical protein
M-dankookense_contig_27_1	Prodigal:002006	CDS	11631	12452	.	-	0	ID=IFDJLNFL_01240;eC_number=1.5.1.2;Name=proC_1;db_xref=COG:COG0345;gene=proC_1;inference=ab initio prediction:Prodigal:002006,similar to AA sequence:UniProtKB:P22008;locus_tag=IFDJLNFL_01240;product=Pyrroline-5-carboxylate reductase
M-dankookense_contig_27_1	Prodigal:002006	CDS	12457	12966	.	-	0	ID=IFDJLNFL_01241;inference=ab initio prediction:Prodigal:002006;locus_tag=IFDJLNFL_01241;product=hypothetical protein
M-dankookense_contig_27_1	Prodigal:002006	CDS	13250	13543	.	-	0	ID=IFDJLNFL_01242;Name=ubiK;gene=ubiK;inference=ab initio prediction:Prodigal:002006,protein motif:HAMAP:MF_02216;locus_tag=IFDJLNFL_01242;product=Ubiquinone biosynthesis accessory factor UbiK
M-dankookense_contig_27_1	Prodigal:002006	CDS	13697	13936	.	-	0	ID=IFDJLNFL_01243;inference=ab initio prediction:Prodigal:002006;locus_tag=IFDJLNFL_01243;product=hypothetical protein
M-dankookense_contig_27_1	Prodigal:002006	CDS	14071	14787	.	-	0	ID=IFDJLNFL_01244;Name=phoH;db_xref=COG:COG1702;gene=phoH;inference=ab initio prediction:Prodigal:002006,similar to AA sequence:UniProtKB:P0A9K1;locus_tag=IFDJLNFL_01244;product=Protein PhoH
M-dankookense_contig_27_1	Prodigal:002006	CDS	15254	17626	.	-	0	ID=IFDJLNFL_01245;eC_number=3.6.4.12;Name=uvrD;db_xref=COG:COG0210;gene=uvrD;inference=ab initio prediction:Prodigal:002006,similar to AA sequence:UniProtKB:P03018;locus_tag=IFDJLNFL_01245;product=DNA helicase II
M-dankookense_contig_27_1	Prodigal:002006	CDS	17792	18034	.	+	0	ID=IFDJLNFL_01246;inference=ab initio prediction:Prodigal:002006;locus_tag=IFDJLNFL_01246;product=hypothetical protein
M-dankookense_contig_27_1	Prodigal:002006	CDS	18200	18844	.	-	0	ID=IFDJLNFL_01247;eC_number=2.1.1.67;Name=tpm;gene=tpm;inference=ab initio prediction:Prodigal:002006,similar to AA sequence:UniProtKB:O86262;locus_tag=IFDJLNFL_01247;product=Thiopurine S-methyltransferase
M-dankookense_contig_27_1	Prodigal:002006	CDS	19122	22682	.	+	0	ID=IFDJLNFL_01248;inference=ab initio prediction:Prodigal:002006;locus_tag=IFDJLNFL_01248;product=hypothetical protein
M-dankookense_contig_27_1	Prodigal:002006	CDS	22695	26291	.	-	0	ID=IFDJLNFL_01249;inference=ab initio prediction:Prodigal:002006;locus_tag=IFDJLNFL_01249;product=hypothetical protein
M-dankookense_contig_27_1	Prodigal:002006	CDS	26295	27263	.	-	0	ID=IFDJLNFL_01250;inference=ab initio prediction:Prodigal:002006;locus_tag=IFDJLNFL_01250;product=hypothetical protein
M-dankookense_contig_27_1	Prodigal:002006	CDS	27418	27966	.	-	0	ID=IFDJLNFL_01251;eC_number=2.3.1.-;Name=eis_1;gene=eis_1;inference=ab initio prediction:Prodigal:002006,protein motif:HAMAP:MF_01812;locus_tag=IFDJLNFL_01251;product=N-acetyltransferase Eis
M-dankookense_contig_27_1	Prodigal:002006	CDS	28061	29227	.	-	0	ID=IFDJLNFL_01252;eC_number=4.1.1.17;Name=ldc;gene=ldc;inference=ab initio prediction:Prodigal:002006,similar to AA sequence:UniProtKB:O50657;locus_tag=IFDJLNFL_01252;product=Lysine/ornithine decarboxylase
M-dankookense_contig_27_1	Prodigal:002006	CDS	29925	30500	.	+	0	ID=IFDJLNFL_01253;eC_number=2.3.1.210;Name=wecD;gene=wecD;inference=ab initio prediction:Prodigal:002006,protein motif:HAMAP:MF_02027;locus_tag=IFDJLNFL_01253;product=dTDP-fucosamine acetyltransferase
M-dankookense_contig_27_1	Prodigal:002006	CDS	30614	30853	.	-	0	ID=IFDJLNFL_01254;inference=ab initio prediction:Prodigal:002006;locus_tag=IFDJLNFL_01254;product=hypothetical protein
M-dankookense_contig_28_1	Prodigal:002006	CDS	47	1462	.	-	0	ID=IFDJLNFL_01255;eC_number=4.3.1.1;Name=aspA;db_xref=COG:COG1027;gene=aspA;inference=ab initio prediction:Prodigal:002006,similar to AA sequence:UniProtKB:P0AC38;locus_tag=IFDJLNFL_01255;product=Aspartate ammonia-lyase
M-dankookense_contig_28_1	Prodigal:002006	CDS	1688	2587	.	-	0	ID=IFDJLNFL_01256;Name=yjiE_1;gene=yjiE_1;inference=ab initio prediction:Prodigal:002006,similar to AA sequence:UniProtKB:P39376;locus_tag=IFDJLNFL_01256;product=HTH-type transcriptional regulator YjiE
M-dankookense_contig_28_1	Prodigal:002006	CDS	2696	3037	.	-	0	ID=IFDJLNFL_01257;inference=ab initio prediction:Prodigal:002006;locus_tag=IFDJLNFL_01257;product=hypothetical protein
M-dankookense_contig_28_1	Prodigal:002006	CDS	3264	5261	.	+	0	ID=IFDJLNFL_01258;inference=ab initio prediction:Prodigal:002006;locus_tag=IFDJLNFL_01258;product=hypothetical protein
M-dankookense_contig_28_1	Prodigal:002006	CDS	5450	5968	.	+	0	ID=IFDJLNFL_01259;Name=slyA_1;gene=slyA_1;inference=ab initio prediction:Prodigal:002006,protein motif:HAMAP:MF_01819;locus_tag=IFDJLNFL_01259;product=Transcriptional regulator SlyA
M-dankookense_contig_28_1	Prodigal:002006	CDS	5965	8028	.	+	0	ID=IFDJLNFL_01260;Name=aaeB_1;gene=aaeB_1;inference=ab initio prediction:Prodigal:002006,protein motif:HAMAP:MF_01545;locus_tag=IFDJLNFL_01260;product=p-hydroxybenzoic acid efflux pump subunit AaeB
M-dankookense_contig_28_1	Prodigal:002006	CDS	8025	8234	.	+	0	ID=IFDJLNFL_01261;Name=aaeX;gene=aaeX;inference=ab initio prediction:Prodigal:002006,protein motif:HAMAP:MF_01546;locus_tag=IFDJLNFL_01261;product=Protein AaeX
M-dankookense_contig_28_1	Prodigal:002006	CDS	8248	9159	.	+	0	ID=IFDJLNFL_01262;Name=aaeA_1;db_xref=COG:COG1566;gene=aaeA_1;inference=ab initio prediction:Prodigal:002006,similar to AA sequence:UniProtKB:P46482;locus_tag=IFDJLNFL_01262;product=p-hydroxybenzoic acid efflux pump subunit AaeA
M-dankookense_contig_28_1	Prodigal:002006	CDS	9373	10050	.	+	0	ID=IFDJLNFL_01263;Name=lnrK_1;db_xref=COG:COG2197;gene=lnrK_1;inference=ab initio prediction:Prodigal:002006,similar to AA sequence:UniProtKB:P94439;locus_tag=IFDJLNFL_01263;product=Transcriptional regulatory protein LnrK
M-dankookense_contig_28_1	Prodigal:002006	CDS	10333	11055	.	+	0	ID=IFDJLNFL_01264;inference=ab initio prediction:Prodigal:002006;locus_tag=IFDJLNFL_01264;product=hypothetical protein
M-dankookense_contig_28_1	Prodigal:002006	CDS	11055	13715	.	+	0	ID=IFDJLNFL_01265;inference=ab initio prediction:Prodigal:002006;locus_tag=IFDJLNFL_01265;product=hypothetical protein
M-dankookense_contig_28_1	Prodigal:002006	CDS	13979	16261	.	+	0	ID=IFDJLNFL_01266;inference=ab initio prediction:Prodigal:002006;locus_tag=IFDJLNFL_01266;product=hypothetical protein
M-dankookense_contig_28_1	Prodigal:002006	CDS	16258	17415	.	+	0	ID=IFDJLNFL_01267;eC_number=3.2.1.4;Name=celY;db_xref=COG:COG3405;gene=celY;inference=ab initio prediction:Prodigal:002006,similar to AA sequence:UniProtKB:P27032;locus_tag=IFDJLNFL_01267;product=Minor endoglucanase Y
M-dankookense_contig_28_1	Prodigal:002006	CDS	17546	19300	.	-	0	ID=IFDJLNFL_01268;inference=ab initio prediction:Prodigal:002006,similar to AA sequence:UniProtKB:Q881J7;locus_tag=IFDJLNFL_01268;product=Blue-light-activated protein
M-dankookense_contig_28_1	Prodigal:002006	CDS	19300	19593	.	-	0	ID=IFDJLNFL_01269;Name=kaiB_1;gene=kaiB_1;inference=ab initio prediction:Prodigal:002006,similar to AA sequence:UniProtKB:Q79PF5;locus_tag=IFDJLNFL_01269;product=Circadian clock protein KaiB
M-dankookense_contig_28_1	Prodigal:002006	CDS	19590	19925	.	-	0	ID=IFDJLNFL_01270;Name=kaiB_2;gene=kaiB_2;inference=ab initio prediction:Prodigal:002006,protein motif:HAMAP:MF_01835;locus_tag=IFDJLNFL_01270;product=Circadian clock protein KaiB
M-dankookense_contig_28_1	Prodigal:002006	CDS	19922	21694	.	-	0	ID=IFDJLNFL_01271;eC_number=2.7.11.1;Name=kaiC_2;gene=kaiC_2;inference=ab initio prediction:Prodigal:002006,similar to AA sequence:UniProtKB:Q8GGL1;locus_tag=IFDJLNFL_01271;product=Circadian clock protein kinase KaiC
M-dankookense_contig_28_1	Prodigal:002006	CDS	21878	22171	.	-	0	ID=IFDJLNFL_01272;inference=ab initio prediction:Prodigal:002006;locus_tag=IFDJLNFL_01272;product=hypothetical protein
M-dankookense_contig_28_1	Prodigal:002006	CDS	22262	22453	.	-	0	ID=IFDJLNFL_01273;inference=ab initio prediction:Prodigal:002006;locus_tag=IFDJLNFL_01273;product=hypothetical protein
M-dankookense_contig_28_1	Prodigal:002006	CDS	22646	23326	.	-	0	ID=IFDJLNFL_01274;Name=rspR_1;db_xref=COG:COG1802;gene=rspR_1;inference=ab initio prediction:Prodigal:002006,similar to AA sequence:UniProtKB:P0ACM2;locus_tag=IFDJLNFL_01274;product=HTH-type transcriptional repressor RspR
M-dankookense_contig_28_1	Prodigal:002006	CDS	23616	25262	.	+	0	ID=IFDJLNFL_01275;eC_number=2.3.1.187;Name=madA_1;gene=madA_1;inference=ab initio prediction:Prodigal:002006,similar to AA sequence:UniProtKB:O06924;locus_tag=IFDJLNFL_01275;product=Acetyl-S-ACP:malonate ACP transferase
M-dankookense_contig_28_1	Prodigal:002006	CDS	25405	25713	.	+	0	ID=IFDJLNFL_01276;Name=mdcC_1;gene=mdcC_1;inference=ab initio prediction:Prodigal:002006,similar to AA sequence:UniProtKB:O06925;locus_tag=IFDJLNFL_01276;product=Malonate decarboxylase acyl carrier protein
M-dankookense_contig_28_1	Prodigal:002006	CDS	25715	26635	.	+	0	ID=IFDJLNFL_01277;eC_number=2.1.3.10;Name=madC_1;gene=madC_1;inference=ab initio prediction:Prodigal:002006,similar to AA sequence:UniProtKB:O06926;locus_tag=IFDJLNFL_01277;product=Malonyl-S-ACP:biotin-protein carboxyltransferase MADC
M-dankookense_contig_28_1	Prodigal:002006	CDS	26622	27350	.	+	0	ID=IFDJLNFL_01278;inference=ab initio prediction:Prodigal:002006;locus_tag=IFDJLNFL_01278;product=hypothetical protein
M-dankookense_contig_28_1	Prodigal:002006	CDS	27343	27999	.	+	0	ID=IFDJLNFL_01279;eC_number=2.7.7.66;Name=mdcG;gene=mdcG;inference=ab initio prediction:Prodigal:002006,protein motif:HAMAP:MF_00650;locus_tag=IFDJLNFL_01279;product=Phosphoribosyl-dephospho-CoA transferase
M-dankookense_contig_28_1	Prodigal:002006	CDS	27996	28973	.	+	0	ID=IFDJLNFL_01280;eC_number=2.4.2.52;Name=citG_1;db_xref=COG:COG1767;gene=citG_1;inference=ab initio prediction:Prodigal:002006,similar to AA sequence:UniProtKB:P77231;locus_tag=IFDJLNFL_01280;product=2-(5''-triphosphoribosyl)-3'-dephosphocoenzyme-A synthase
M-dankookense_contig_28_1	Prodigal:002006	CDS	28970	29914	.	+	0	ID=IFDJLNFL_01281;eC_number=2.3.1.39;Name=fabD_1;db_xref=COG:COG0331;gene=fabD_1;inference=ab initio prediction:Prodigal:002006,similar to AA sequence:UniProtKB:O85140;locus_tag=IFDJLNFL_01281;product=Malonyl CoA-acyl carrier protein transacylase
M-dankookense_contig_28_1	Prodigal:002006	CDS	30058	31080	.	+	0	ID=IFDJLNFL_01282;db_xref=COG:COG1638;inference=ab initio prediction:Prodigal:002006,similar to AA sequence:UniProtKB:Q21XD7;locus_tag=IFDJLNFL_01282;product=Solute-binding protein
M-dankookense_contig_28_1	Prodigal:002006	CDS	31077	31766	.	+	0	ID=IFDJLNFL_01283;inference=ab initio prediction:Prodigal:002006;locus_tag=IFDJLNFL_01283;product=hypothetical protein
M-dankookense_contig_28_1	Prodigal:002006	CDS	31763	33115	.	+	0	ID=IFDJLNFL_01284;Name=dctM_1;db_xref=COG:COG1593;gene=dctM_1;inference=ab initio prediction:Prodigal:002006,similar to AA sequence:UniProtKB:O07838;locus_tag=IFDJLNFL_01284;product=C4-dicarboxylate TRAP transporter large permease protein DctM
M-dankookense_contig_28_1	Prodigal:002006	CDS	33349	37443	.	+	0	ID=IFDJLNFL_01285;eC_number=2.7.13.3;Name=rcsC_13;gene=rcsC_13;inference=ab initio prediction:Prodigal:002006,protein motif:HAMAP:MF_00979;locus_tag=IFDJLNFL_01285;product=Sensor histidine kinase RcsC
M-dankookense_contig_28_1	Prodigal:002006	CDS	37556	37813	.	+	0	ID=IFDJLNFL_01286;inference=ab initio prediction:Prodigal:002006;locus_tag=IFDJLNFL_01286;product=hypothetical protein
M-dankookense_contig_28_1	Prodigal:002006	CDS	37888	38217	.	+	0	ID=IFDJLNFL_01287;inference=ab initio prediction:Prodigal:002006;locus_tag=IFDJLNFL_01287;product=hypothetical protein
M-dankookense_contig_28_1	Prodigal:002006	CDS	38305	38835	.	-	0	ID=IFDJLNFL_01288;inference=ab initio prediction:Prodigal:002006;locus_tag=IFDJLNFL_01288;product=hypothetical protein
M-dankookense_contig_28_1	Prodigal:002006	CDS	39079	39474	.	+	0	ID=IFDJLNFL_01289;inference=ab initio prediction:Prodigal:002006;locus_tag=IFDJLNFL_01289;product=hypothetical protein
M-dankookense_contig_28_1	Prodigal:002006	CDS	39748	40485	.	+	0	ID=IFDJLNFL_01290;inference=ab initio prediction:Prodigal:002006;locus_tag=IFDJLNFL_01290;product=hypothetical protein
M-dankookense_contig_29_1	Prodigal:002006	CDS	194	862	.	+	0	ID=IFDJLNFL_01291;eC_number=2.1.1.222;Name=COQ3_2;gene=COQ3_2;inference=ab initio prediction:Prodigal:002006,protein motif:HAMAP:MF_00472;locus_tag=IFDJLNFL_01291;product=Ubiquinone biosynthesis O-methyltransferase%2C mitochondrial
M-dankookense_contig_29_1	Prodigal:002006	CDS	983	1834	.	-	0	ID=IFDJLNFL_01292;eC_number=2.5.1.55;Name=kdsA;db_xref=COG:COG2877;gene=kdsA;inference=ab initio prediction:Prodigal:002006,similar to AA sequence:UniProtKB:Q8YHF1;locus_tag=IFDJLNFL_01292;product=2-dehydro-3-deoxyphosphooctonate aldolase
M-dankookense_contig_29_1	Prodigal:002006	CDS	1844	2347	.	-	0	ID=IFDJLNFL_01293;inference=ab initio prediction:Prodigal:002006;locus_tag=IFDJLNFL_01293;product=hypothetical protein
M-dankookense_contig_29_1	Prodigal:002006	CDS	2503	4032	.	-	0	ID=IFDJLNFL_01294;eC_number=3.4.21.107;Name=degQ;db_xref=COG:COG0265;gene=degQ;inference=ab initio prediction:Prodigal:002006,similar to AA sequence:UniProtKB:P39099;locus_tag=IFDJLNFL_01294;product=Periplasmic pH-dependent serine endoprotease DegQ
M-dankookense_contig_29_1	Prodigal:002006	CDS	4248	4562	.	+	0	ID=IFDJLNFL_01295;Name=gdx;gene=gdx;inference=ab initio prediction:Prodigal:002006,similar to AA sequence:UniProtKB:O69279;locus_tag=IFDJLNFL_01295;product=Guanidinium exporter
M-dankookense_contig_29_1	Prodigal:002006	CDS	4569	7283	.	-	0	ID=IFDJLNFL_01296;eC_number=6.1.1.9;Name=valS;db_xref=COG:COG0525;gene=valS;inference=ab initio prediction:Prodigal:002006,similar to AA sequence:UniProtKB:Q9HXH0;locus_tag=IFDJLNFL_01296;product=Valine--tRNA ligase
M-dankookense_contig_29_1	Prodigal:002006	CDS	7419	8021	.	-	0	ID=IFDJLNFL_01297;inference=ab initio prediction:Prodigal:002006;locus_tag=IFDJLNFL_01297;product=hypothetical protein
M-dankookense_contig_29_1	Prodigal:002006	CDS	8082	8249	.	+	0	ID=IFDJLNFL_01298;inference=ab initio prediction:Prodigal:002006;locus_tag=IFDJLNFL_01298;product=hypothetical protein
M-dankookense_contig_29_1	Prodigal:002006	CDS	8177	9571	.	-	0	ID=IFDJLNFL_01299;Name=bepC;gene=bepC;inference=ab initio prediction:Prodigal:002006,similar to AA sequence:UniProtKB:Q8G0Y6;locus_tag=IFDJLNFL_01299;product=Outer membrane efflux protein BepC
M-dankookense_contig_29_1	Prodigal:002006	CDS	9965	10618	.	-	0	ID=IFDJLNFL_01300;eC_number=2.1.1.77;Name=pcm_1;db_xref=COG:COG2518;gene=pcm_1;inference=ab initio prediction:Prodigal:002006,similar to AA sequence:UniProtKB:P0A7A5;locus_tag=IFDJLNFL_01300;product=Protein-L-isoaspartate O-methyltransferase
M-dankookense_contig_29_1	Prodigal:002006	CDS	10871	12139	.	+	0	ID=IFDJLNFL_01301;inference=ab initio prediction:Prodigal:002006;locus_tag=IFDJLNFL_01301;product=hypothetical protein
M-dankookense_contig_29_1	Prodigal:002006	CDS	12366	15047	.	-	0	ID=IFDJLNFL_01302;eC_number=6.1.1.7;Name=alaS;db_xref=COG:COG0013;gene=alaS;inference=ab initio prediction:Prodigal:002006,similar to AA sequence:UniProtKB:P00957;locus_tag=IFDJLNFL_01302;product=Alanine--tRNA ligase
M-dankookense_contig_29_1	Prodigal:002006	CDS	15300	16475	.	+	0	ID=IFDJLNFL_01303;inference=ab initio prediction:Prodigal:002006;locus_tag=IFDJLNFL_01303;product=hypothetical protein
M-dankookense_contig_29_1	Prodigal:002006	CDS	16606	17211	.	+	0	ID=IFDJLNFL_01304;inference=ab initio prediction:Prodigal:002006;locus_tag=IFDJLNFL_01304;product=hypothetical protein
M-dankookense_contig_29_1	Prodigal:002006	CDS	17252	18238	.	+	0	ID=IFDJLNFL_01305;db_xref=COG:COG1305;inference=ab initio prediction:Prodigal:002006,similar to AA sequence:UniProtKB:P9WL93;locus_tag=IFDJLNFL_01305;product=putative protein
M-dankookense_contig_29_1	Prodigal:002006	CDS	18291	19109	.	+	0	ID=IFDJLNFL_01306;inference=ab initio prediction:Prodigal:002006;locus_tag=IFDJLNFL_01306;product=hypothetical protein
M-dankookense_contig_29_1	Prodigal:002006	CDS	19285	19959	.	+	0	ID=IFDJLNFL_01307;eC_number=2.-.-.-;Name=erfK_1;db_xref=COG:COG1376;gene=erfK_1;inference=ab initio prediction:Prodigal:002006,similar to AA sequence:UniProtKB:P39176;locus_tag=IFDJLNFL_01307;product=putative L%2CD-transpeptidase ErfK/SrfK
M-dankookense_contig_29_1	Prodigal:002006	CDS	20033	20335	.	-	0	ID=IFDJLNFL_01308;inference=ab initio prediction:Prodigal:002006;locus_tag=IFDJLNFL_01308;product=hypothetical protein
M-dankookense_contig_29_1	Prodigal:002006	CDS	20499	20987	.	-	0	ID=IFDJLNFL_01309;inference=ab initio prediction:Prodigal:002006;locus_tag=IFDJLNFL_01309;product=hypothetical protein
M-dankookense_contig_29_1	Prodigal:002006	CDS	21299	24004	.	+	0	ID=IFDJLNFL_01310;eC_number=2.7.13.3;Name=pdhS;gene=pdhS;inference=ab initio prediction:Prodigal:002006,similar to AA sequence:UniProtKB:Q57BR6;locus_tag=IFDJLNFL_01310;product=Cell-division control histidine kinase PdhS
M-dankookense_contig_29_1	Prodigal:002006	CDS	24117	25937	.	-	0	ID=IFDJLNFL_01311;inference=ab initio prediction:Prodigal:002006;locus_tag=IFDJLNFL_01311;product=hypothetical protein
M-dankookense_contig_29_1	Prodigal:002006	CDS	25993	26259	.	-	0	ID=IFDJLNFL_01312;inference=ab initio prediction:Prodigal:002006;locus_tag=IFDJLNFL_01312;product=hypothetical protein
M-dankookense_contig_29_1	Prodigal:002006	CDS	26977	28254	.	+	0	ID=IFDJLNFL_01313;eC_number=2.8.3.16;Name=frc_1;db_xref=COG:COG1804;gene=frc_1;inference=ab initio prediction:Prodigal:002006,similar to AA sequence:UniProtKB:P69902;locus_tag=IFDJLNFL_01313;product=Formyl-CoA:oxalate CoA-transferase
M-dankookense_contig_29_1	Prodigal:002006	CDS	28523	29455	.	+	0	ID=IFDJLNFL_01314;eC_number=2.1.2.9;Name=fmt_1;db_xref=COG:COG0223;gene=fmt_1;inference=ab initio prediction:Prodigal:002006,similar to AA sequence:UniProtKB:P23882;locus_tag=IFDJLNFL_01314;product=Methionyl-tRNA formyltransferase
M-dankookense_contig_29_1	Prodigal:002006	CDS	29578	30240	.	-	0	ID=IFDJLNFL_01315;eC_number=4.1.2.-;Name=ald2;db_xref=COG:COG0235;gene=ald2;inference=ab initio prediction:Prodigal:002006,similar to AA sequence:UniProtKB:Q2RXI1;locus_tag=IFDJLNFL_01315;product=5-(methylthio)ribulose-1-phosphate aldolase
M-dankookense_contig_29_1	Prodigal:002006	CDS	30329	31606	.	-	0	ID=IFDJLNFL_01316;Name=oxlT_1;gene=oxlT_1;inference=ab initio prediction:Prodigal:002006,similar to AA sequence:UniProtKB:Q51330;locus_tag=IFDJLNFL_01316;product=Oxalate:formate antiporter
M-dankookense_contig_29_1	Prodigal:002006	CDS	32057	32749	.	+	0	ID=IFDJLNFL_01317;Name=nanR_1;gene=nanR_1;inference=ab initio prediction:Prodigal:002006,protein motif:HAMAP:MF_01236;locus_tag=IFDJLNFL_01317;product=HTH-type transcriptional repressor NanR
M-dankookense_contig_29_1	Prodigal:002006	CDS	32905	33972	.	+	0	ID=IFDJLNFL_01318;inference=ab initio prediction:Prodigal:002006;locus_tag=IFDJLNFL_01318;product=hypothetical protein
M-dankookense_contig_29_1	Prodigal:002006	CDS	34036	34518	.	+	0	ID=IFDJLNFL_01319;inference=ab initio prediction:Prodigal:002006;locus_tag=IFDJLNFL_01319;product=hypothetical protein
M-dankookense_contig_29_1	Prodigal:002006	CDS	34646	35134	.	+	0	ID=IFDJLNFL_01320;inference=ab initio prediction:Prodigal:002006;locus_tag=IFDJLNFL_01320;product=hypothetical protein
M-dankookense_contig_29_1	Prodigal:002006	CDS	35138	36115	.	-	0	ID=IFDJLNFL_01321;inference=ab initio prediction:Prodigal:002006;locus_tag=IFDJLNFL_01321;product=hypothetical protein
M-dankookense_contig_29_1	Prodigal:002006	CDS	36266	37702	.	+	0	ID=IFDJLNFL_01322;eC_number=2.7.8.-;Name=clsA;db_xref=COG:COG1502;gene=clsA;inference=ab initio prediction:Prodigal:002006,similar to AA sequence:UniProtKB:P71040;locus_tag=IFDJLNFL_01322;product=Major cardiolipin synthase ClsA
M-dankookense_contig_29_1	Prodigal:002006	CDS	37706	38482	.	-	0	ID=IFDJLNFL_01323;inference=ab initio prediction:Prodigal:002006;locus_tag=IFDJLNFL_01323;product=hypothetical protein
M-dankookense_contig_29_1	Prodigal:002006	CDS	38731	40950	.	-	0	ID=IFDJLNFL_01324;inference=ab initio prediction:Prodigal:002006;locus_tag=IFDJLNFL_01324;product=hypothetical protein
M-dankookense_contig_29_1	Prodigal:002006	CDS	41122	42372	.	+	0	ID=IFDJLNFL_01325;Name=yhaO;db_xref=COG:COG0420;gene=yhaO;inference=ab initio prediction:Prodigal:002006,similar to AA sequence:UniProtKB:O07522;locus_tag=IFDJLNFL_01325;product=putative metallophosphoesterase YhaO
M-dankookense_contig_29_1	Prodigal:002006	CDS	42385	45816	.	+	0	ID=IFDJLNFL_01326;inference=ab initio prediction:Prodigal:002006;locus_tag=IFDJLNFL_01326;product=hypothetical protein
M-dankookense_contig_29_1	Prodigal:002006	CDS	45956	47443	.	-	0	ID=IFDJLNFL_01327;eC_number=3.4.17.19;db_xref=COG:COG2317;inference=ab initio prediction:Prodigal:002006,similar to AA sequence:UniProtKB:Q5SLM3;locus_tag=IFDJLNFL_01327;product=Thermostable carboxypeptidase 1
M-dankookense_contig_29_1	Prodigal:002006	CDS	47638	48327	.	+	0	ID=IFDJLNFL_01328;inference=ab initio prediction:Prodigal:002006;locus_tag=IFDJLNFL_01328;product=hypothetical protein
M-dankookense_contig_29_1	Prodigal:002006	CDS	48339	49124	.	-	0	ID=IFDJLNFL_01329;eC_number=4.2.1.150;Name=crt_1;db_xref=COG:COG1024;gene=crt_1;inference=ab initio prediction:Prodigal:002006,similar to AA sequence:UniProtKB:P52046;locus_tag=IFDJLNFL_01329;product=Short-chain-enoyl-CoA hydratase
M-dankookense_contig_29_1	Prodigal:002006	CDS	49252	50505	.	-	0	ID=IFDJLNFL_01330;Name=nasA_1;gene=nasA_1;inference=ab initio prediction:Prodigal:002006,similar to AA sequence:UniProtKB:P42432;locus_tag=IFDJLNFL_01330;product=Nitrate transporter
M-dankookense_contig_29_1	Prodigal:002006	CDS	50890	51879	.	+	0	ID=IFDJLNFL_01331;inference=ab initio prediction:Prodigal:002006;locus_tag=IFDJLNFL_01331;product=hypothetical protein
M-dankookense_contig_29_1	Prodigal:002006	CDS	51966	52958	.	-	0	ID=IFDJLNFL_01332;eC_number=3.1.3.11;Name=glpX;db_xref=COG:COG1494;gene=glpX;inference=ab initio prediction:Prodigal:002006,similar to AA sequence:UniProtKB:Q03224;locus_tag=IFDJLNFL_01332;product=Fructose-1%2C6-bisphosphatase class 2
M-dankookense_contig_29_1	Prodigal:002006	CDS	53113	54435	.	-	0	ID=IFDJLNFL_01333;eC_number=1.1.1.3;Name=hom;db_xref=COG:COG0460;gene=hom;inference=ab initio prediction:Prodigal:002006,similar to AA sequence:UniProtKB:P19582;locus_tag=IFDJLNFL_01333;product=Homoserine dehydrogenase
M-dankookense_contig_29_1	Prodigal:002006	CDS	54521	55216	.	-	0	ID=IFDJLNFL_01334;inference=ab initio prediction:Prodigal:002006;locus_tag=IFDJLNFL_01334;product=hypothetical protein
M-dankookense_contig_29_1	Prodigal:002006	CDS	55297	56091	.	+	0	ID=IFDJLNFL_01335;eC_number=3.1.11.2;Name=xthA_1;db_xref=COG:COG0708;gene=xthA_1;inference=ab initio prediction:Prodigal:002006,similar to AA sequence:UniProtKB:P09030;locus_tag=IFDJLNFL_01335;product=Exodeoxyribonuclease III
M-dankookense_contig_29_1	Prodigal:002006	CDS	56198	57208	.	-	0	ID=IFDJLNFL_01336;eC_number=1.1.1.169;Name=panE;db_xref=COG:COG1893;gene=panE;inference=ab initio prediction:Prodigal:002006,similar to AA sequence:UniProtKB:Q9HW09;locus_tag=IFDJLNFL_01336;product=2-dehydropantoate 2-reductase
M-dankookense_contig_29_1	Prodigal:002006	CDS	57327	58091	.	-	0	ID=IFDJLNFL_01337;Name=yisK;db_xref=COG:COG0179;gene=yisK;inference=ab initio prediction:Prodigal:002006,similar to AA sequence:UniProtKB:O06724;locus_tag=IFDJLNFL_01337;product=putative protein YisK
M-dankookense_contig_29_1	Prodigal:002006	CDS	58407	58844	.	+	0	ID=IFDJLNFL_01338;inference=ab initio prediction:Prodigal:002006;locus_tag=IFDJLNFL_01338;product=hypothetical protein
M-dankookense_contig_29_1	Prodigal:002006	CDS	59041	60441	.	+	0	ID=IFDJLNFL_01339;eC_number=3.3.1.1;Name=ahcY;gene=ahcY;inference=ab initio prediction:Prodigal:002006,similar to AA sequence:UniProtKB:A0A087WNH6;locus_tag=IFDJLNFL_01339;product=Adenosylhomocysteinase
M-dankookense_contig_29_1	Prodigal:002006	CDS	60773	63247	.	+	0	ID=IFDJLNFL_01340;eC_number=2.7.13.3;Name=rcsC_14;gene=rcsC_14;inference=ab initio prediction:Prodigal:002006,protein motif:HAMAP:MF_00979;locus_tag=IFDJLNFL_01340;product=Sensor histidine kinase RcsC
M-dankookense_contig_29_1	Prodigal:002006	CDS	63322	64554	.	+	0	ID=IFDJLNFL_01341;Name=entS;db_xref=COG:COG0477;gene=entS;inference=ab initio prediction:Prodigal:002006,similar to AA sequence:UniProtKB:P24077;locus_tag=IFDJLNFL_01341;product=Enterobactin exporter EntS
M-dankookense_contig_29_1	Prodigal:002006	CDS	64671	66005	.	-	0	ID=IFDJLNFL_01342;Name=tolB;db_xref=COG:COG0823;gene=tolB;inference=ab initio prediction:Prodigal:002006,similar to AA sequence:UniProtKB:Q83F59;locus_tag=IFDJLNFL_01342;product=Tol-Pal system protein TolB
M-dankookense_contig_29_1	Prodigal:002006	CDS	66052	67404	.	-	0	ID=IFDJLNFL_01343;inference=ab initio prediction:Prodigal:002006;locus_tag=IFDJLNFL_01343;product=hypothetical protein
M-dankookense_contig_29_1	Prodigal:002006	CDS	67413	67856	.	-	0	ID=IFDJLNFL_01344;Name=exbD;db_xref=COG:COG0848;gene=exbD;inference=ab initio prediction:Prodigal:002006,similar to AA sequence:UniProtKB:P0ABV2;locus_tag=IFDJLNFL_01344;product=Biopolymer transport protein ExbD
M-dankookense_contig_29_1	Prodigal:002006	CDS	67876	68595	.	-	0	ID=IFDJLNFL_01345;Name=tolQ_1;db_xref=COG:COG0811;gene=tolQ_1;inference=ab initio prediction:Prodigal:002006,similar to AA sequence:UniProtKB:P0ABU9;locus_tag=IFDJLNFL_01345;product=Tol-Pal system protein TolQ
M-dankookense_contig_29_1	Prodigal:002006	CDS	68770	69207	.	-	0	ID=IFDJLNFL_01346;eC_number=3.1.2.28;inference=ab initio prediction:Prodigal:002006,protein motif:HAMAP:MF_02101;locus_tag=IFDJLNFL_01346;product=1%2C4-dihydroxy-2-naphthoyl-CoA hydrolase
M-dankookense_contig_29_1	Prodigal:002006	CDS	69459	70175	.	-	0	ID=IFDJLNFL_01347;inference=ab initio prediction:Prodigal:002006;locus_tag=IFDJLNFL_01347;product=hypothetical protein
M-dankookense_contig_30_1	Aragorn:001002	tRNA	1034	1109	.	-	.	ID=IFDJLNFL_01348;inference=COORDINATES:profile:Aragorn:001002;locus_tag=IFDJLNFL_01348;product=tRNA-Thr(cgt)
M-dankookense_contig_30_1	Prodigal:002006	CDS	1315	1782	.	+	0	ID=IFDJLNFL_01349;inference=ab initio prediction:Prodigal:002006;locus_tag=IFDJLNFL_01349;product=hypothetical protein
M-dankookense_contig_30_1	Prodigal:002006	CDS	1798	2196	.	+	0	ID=IFDJLNFL_01350;Name=cidA;gene=cidA;inference=ab initio prediction:Prodigal:002006,protein motif:HAMAP:MF_01143;locus_tag=IFDJLNFL_01350;product=Holin-like protein CidA
M-dankookense_contig_30_1	Prodigal:002006	CDS	2193	2909	.	+	0	ID=IFDJLNFL_01351;Name=yohK;db_xref=COG:COG1346;gene=yohK;inference=ab initio prediction:Prodigal:002006,similar to AA sequence:UniProtKB:P0AD19;locus_tag=IFDJLNFL_01351;product=Inner membrane protein YohK
M-dankookense_contig_30_1	Prodigal:002006	CDS	3031	4125	.	-	0	ID=IFDJLNFL_01352;eC_number=1.1.5.-;Name=lhgD;db_xref=COG:COG0579;gene=lhgD;inference=ab initio prediction:Prodigal:002006,similar to AA sequence:UniProtKB:P37339;locus_tag=IFDJLNFL_01352;product=L-2-hydroxyglutarate dehydrogenase
M-dankookense_contig_30_1	Prodigal:002006	CDS	4437	4841	.	+	0	ID=IFDJLNFL_01353;Name=ros_2;db_xref=COG:COG4957;gene=ros_2;inference=ab initio prediction:Prodigal:002006,similar to AA sequence:UniProtKB:Q04152;locus_tag=IFDJLNFL_01353;product=Transcriptional regulatory protein ros
M-dankookense_contig_30_1	Prodigal:002006	CDS	4941	6494	.	-	0	ID=IFDJLNFL_01354;Name=hlyD;gene=hlyD;inference=ab initio prediction:Prodigal:002006,similar to AA sequence:UniProtKB:P09986;locus_tag=IFDJLNFL_01354;product=Hemolysin secretion protein D%2C chromosomal
M-dankookense_contig_30_1	Prodigal:002006	CDS	6491	8773	.	-	0	ID=IFDJLNFL_01355;Name=hlyB;db_xref=COG:COG2274;gene=hlyB;inference=ab initio prediction:Prodigal:002006,similar to AA sequence:UniProtKB:Q47258;locus_tag=IFDJLNFL_01355;product=Alpha-hemolysin translocation ATP-binding protein HlyB
M-dankookense_contig_30_1	Prodigal:002006	CDS	9296	9721	.	-	0	ID=IFDJLNFL_01356;eC_number=3.5.1.44;Name=cheB_1;gene=cheB_1;inference=ab initio prediction:Prodigal:002006,protein motif:HAMAP:MF_00099;locus_tag=IFDJLNFL_01356;product=Protein-glutamate methylesterase/protein-glutamine glutaminase
M-dankookense_contig_30_1	Prodigal:002006	CDS	9787	10875	.	-	0	ID=IFDJLNFL_01357;eC_number=2.7.13.3;Name=lov;gene=lov;inference=ab initio prediction:Prodigal:002006,similar to AA sequence:UniProtKB:Q1M667;locus_tag=IFDJLNFL_01357;product=Blue-light-activated histidine kinase
M-dankookense_contig_30_1	Prodigal:002006	CDS	11129	12499	.	+	0	ID=IFDJLNFL_01358;Name=ampG_1;db_xref=COG:COG0477;gene=ampG_1;inference=ab initio prediction:Prodigal:002006,similar to AA sequence:UniProtKB:P0AE16;locus_tag=IFDJLNFL_01358;product=Anhydromuropeptide permease
M-dankookense_contig_30_1	Prodigal:002006	CDS	12605	13543	.	+	0	ID=IFDJLNFL_01359;inference=ab initio prediction:Prodigal:002006;locus_tag=IFDJLNFL_01359;product=hypothetical protein
M-dankookense_contig_30_1	Prodigal:002006	CDS	13598	14281	.	+	0	ID=IFDJLNFL_01360;inference=ab initio prediction:Prodigal:002006;locus_tag=IFDJLNFL_01360;product=hypothetical protein
M-dankookense_contig_30_1	Prodigal:002006	CDS	14403	15962	.	-	0	ID=IFDJLNFL_01361;eC_number=4.3.1.19;Name=ilvA;db_xref=COG:COG1171;gene=ilvA;inference=ab initio prediction:Prodigal:002006,similar to AA sequence:UniProtKB:P04968;locus_tag=IFDJLNFL_01361;product=L-threonine dehydratase biosynthetic IlvA
M-dankookense_contig_30_1	Prodigal:002006	CDS	16041	16388	.	-	0	ID=IFDJLNFL_01362;eC_number=2.7.1.107;Name=dgkA;db_xref=COG:COG0818;gene=dgkA;inference=ab initio prediction:Prodigal:002006,similar to AA sequence:UniProtKB:P0ABN1;locus_tag=IFDJLNFL_01362;product=Diacylglycerol kinase
M-dankookense_contig_30_1	Prodigal:002006	CDS	16388	17446	.	-	0	ID=IFDJLNFL_01363;inference=ab initio prediction:Prodigal:002006;locus_tag=IFDJLNFL_01363;product=hypothetical protein
M-dankookense_contig_30_1	Prodigal:002006	CDS	17497	18480	.	-	0	ID=IFDJLNFL_01364;Name=oxyR_2;gene=oxyR_2;inference=ab initio prediction:Prodigal:002006,similar to AA sequence:UniProtKB:P0ACQ4;locus_tag=IFDJLNFL_01364;product=Hydrogen peroxide-inducible genes activator
M-dankookense_contig_30_1	Prodigal:002006	CDS	18620	20209	.	+	0	ID=IFDJLNFL_01365;eC_number=1.11.1.6;Name=katA;db_xref=COG:COG0753;gene=katA;inference=ab initio prediction:Prodigal:002006,similar to AA sequence:UniProtKB:Q59337;locus_tag=IFDJLNFL_01365;product=Catalase
M-dankookense_contig_30_1	Prodigal:002006	CDS	20324	20797	.	+	0	ID=IFDJLNFL_01366;inference=ab initio prediction:Prodigal:002006;locus_tag=IFDJLNFL_01366;product=hypothetical protein
M-dankookense_contig_30_1	Prodigal:002006	CDS	20860	21414	.	+	0	ID=IFDJLNFL_01367;inference=ab initio prediction:Prodigal:002006;locus_tag=IFDJLNFL_01367;product=hypothetical protein
M-dankookense_contig_30_1	Prodigal:002006	CDS	21607	22068	.	+	0	ID=IFDJLNFL_01368;Name=rplM;db_xref=COG:COG0102;gene=rplM;inference=ab initio prediction:Prodigal:002006,similar to AA sequence:UniProtKB:Q6N651;locus_tag=IFDJLNFL_01368;product=50S ribosomal protein L13
M-dankookense_contig_30_1	Prodigal:002006	CDS	22071	22553	.	+	0	ID=IFDJLNFL_01369;Name=rpsI;db_xref=COG:COG0103;gene=rpsI;inference=ab initio prediction:Prodigal:002006,similar to AA sequence:UniProtKB:Q6N650;locus_tag=IFDJLNFL_01369;product=30S ribosomal protein S9
M-dankookense_contig_30_1	Prodigal:002006	CDS	22759	23685	.	-	0	ID=IFDJLNFL_01370;inference=ab initio prediction:Prodigal:002006;locus_tag=IFDJLNFL_01370;product=hypothetical protein
M-dankookense_contig_30_1	Prodigal:002006	CDS	23791	24003	.	-	0	ID=IFDJLNFL_01371;inference=ab initio prediction:Prodigal:002006;locus_tag=IFDJLNFL_01371;product=hypothetical protein
M-dankookense_contig_30_1	Prodigal:002006	CDS	24252	25643	.	-	0	ID=IFDJLNFL_01372;eC_number=2.6.1.113;Name=spuC;db_xref=COG:COG0161;gene=spuC;inference=ab initio prediction:Prodigal:002006,similar to AA sequence:UniProtKB:Q9I6J2;locus_tag=IFDJLNFL_01372;product=Putrescine--pyruvate aminotransferase
M-dankookense_contig_30_1	Prodigal:002006	CDS	25753	26289	.	+	0	ID=IFDJLNFL_01373;inference=ab initio prediction:Prodigal:002006;locus_tag=IFDJLNFL_01373;product=hypothetical protein
M-dankookense_contig_30_1	Prodigal:002006	CDS	26319	26594	.	-	0	ID=IFDJLNFL_01374;inference=ab initio prediction:Prodigal:002006;locus_tag=IFDJLNFL_01374;product=hypothetical protein
M-dankookense_contig_30_1	Prodigal:002006	CDS	26884	28083	.	-	0	ID=IFDJLNFL_01375;inference=ab initio prediction:Prodigal:002006;locus_tag=IFDJLNFL_01375;product=hypothetical protein
M-dankookense_contig_30_1	Prodigal:002006	CDS	28312	29496	.	+	0	ID=IFDJLNFL_01376;inference=ab initio prediction:Prodigal:002006;locus_tag=IFDJLNFL_01376;product=hypothetical protein
M-dankookense_contig_30_1	Prodigal:002006	CDS	29693	30274	.	+	0	ID=IFDJLNFL_01377;inference=ab initio prediction:Prodigal:002006;locus_tag=IFDJLNFL_01377;product=hypothetical protein
M-dankookense_contig_30_1	Prodigal:002006	CDS	30405	31391	.	+	0	ID=IFDJLNFL_01378;eC_number=1.3.1.84;Name=acuI;db_xref=COG:COG0604;gene=acuI;inference=ab initio prediction:Prodigal:002006,similar to AA sequence:UniProtKB:Q3J6K9;locus_tag=IFDJLNFL_01378;product=Acrylyl-CoA reductase AcuI
M-dankookense_contig_30_1	Prodigal:002006	CDS	31437	31898	.	+	0	ID=IFDJLNFL_01379;Name=greB;gene=greB;inference=ab initio prediction:Prodigal:002006,protein motif:HAMAP:MF_00930;locus_tag=IFDJLNFL_01379;product=Transcription elongation factor GreB
M-dankookense_contig_30_1	Prodigal:002006	CDS	32018	32905	.	-	0	ID=IFDJLNFL_01380;inference=ab initio prediction:Prodigal:002006;locus_tag=IFDJLNFL_01380;product=hypothetical protein
M-dankookense_contig_30_1	Prodigal:002006	CDS	33016	33612	.	+	0	ID=IFDJLNFL_01381;eC_number=1.6.5.2;inference=ab initio prediction:Prodigal:002006,similar to AA sequence:UniProtKB:Q2YQ23;locus_tag=IFDJLNFL_01381;product=NAD(P)H dehydrogenase (quinone)
M-dankookense_contig_30_1	Prodigal:002006	CDS	33841	34851	.	-	0	ID=IFDJLNFL_01382;eC_number=2.7.7.87;Name=ywlC;db_xref=COG:COG0009;gene=ywlC;inference=ab initio prediction:Prodigal:002006,similar to AA sequence:UniProtKB:P39153;locus_tag=IFDJLNFL_01382;product=Threonylcarbamoyl-AMP synthase
M-dankookense_contig_30_1	Prodigal:002006	CDS	34997	36739	.	+	0	ID=IFDJLNFL_01383;eC_number=1.3.8.-;Name=dmdC_1;db_xref=COG:COG1960;gene=dmdC_1;inference=ab initio prediction:Prodigal:002006,similar to AA sequence:UniProtKB:Q5LLW7;locus_tag=IFDJLNFL_01383;product=3-methylmercaptopropionyl-CoA dehydrogenase
M-dankookense_contig_30_1	Prodigal:002006	CDS	36752	37516	.	+	0	ID=IFDJLNFL_01384;eC_number=4.2.1.17;Name=paaF;db_xref=COG:COG1024;gene=paaF;inference=ab initio prediction:Prodigal:002006,similar to AA sequence:UniProtKB:P76082;locus_tag=IFDJLNFL_01384;product=2%2C3-dehydroadipyl-CoA hydratase
M-dankookense_contig_30_1	Prodigal:002006	CDS	37513	38361	.	+	0	ID=IFDJLNFL_01385;eC_number=1.1.1.100;Name=fabG_3;gene=fabG_3;inference=ab initio prediction:Prodigal:002006,similar to AA sequence:UniProtKB:P73574;locus_tag=IFDJLNFL_01385;product=3-oxoacyl-[acyl-carrier-protein] reductase
M-dankookense_contig_30_1	Prodigal:002006	CDS	38584	39444	.	+	0	ID=IFDJLNFL_01386;eC_number=1.3.1.87;Name=hcaB_2;gene=hcaB_2;inference=ab initio prediction:Prodigal:002006,protein motif:HAMAP:MF_01647;locus_tag=IFDJLNFL_01386;product=3-phenylpropionate-dihydrodiol/cinnamic acid-dihydrodiol dehydrogenase
M-dankookense_contig_30_1	Prodigal:002006	CDS	39470	40474	.	+	0	ID=IFDJLNFL_01387;Name=corA_1;db_xref=COG:COG0598;gene=corA_1;inference=ab initio prediction:Prodigal:002006,similar to AA sequence:UniProtKB:P0A2R8;locus_tag=IFDJLNFL_01387;product=Magnesium transport protein CorA
M-dankookense_contig_30_1	Prodigal:002006	CDS	40570	41322	.	+	0	ID=IFDJLNFL_01388;eC_number=3.4.-.-;Name=yedK;db_xref=COG:COG2135;gene=yedK;inference=ab initio prediction:Prodigal:002006,similar to AA sequence:UniProtKB:P76318;locus_tag=IFDJLNFL_01388;product=SOS response-associated protein YedK
M-dankookense_contig_30_1	Prodigal:002006	CDS	41394	41600	.	-	0	ID=IFDJLNFL_01389;inference=ab initio prediction:Prodigal:002006;locus_tag=IFDJLNFL_01389;product=hypothetical protein
M-dankookense_contig_30_1	Prodigal:002006	CDS	41706	43043	.	+	0	ID=IFDJLNFL_01390;eC_number=2.6.1.9;Name=hisC_2;gene=hisC_2;inference=ab initio prediction:Prodigal:002006,protein motif:HAMAP:MF_01023;locus_tag=IFDJLNFL_01390;product=Histidinol-phosphate aminotransferase
M-dankookense_contig_30_1	Prodigal:002006	CDS	43048	43305	.	-	0	ID=IFDJLNFL_01391;inference=ab initio prediction:Prodigal:002006;locus_tag=IFDJLNFL_01391;product=hypothetical protein
M-dankookense_contig_30_1	Prodigal:002006	CDS	43363	43857	.	-	0	ID=IFDJLNFL_01392;eC_number=2.1.1.190;Name=rlmD;db_xref=COG:COG2265;gene=rlmD;inference=ab initio prediction:Prodigal:002006,similar to AA sequence:UniProtKB:P55135;locus_tag=IFDJLNFL_01392;product=23S rRNA (uracil(1939)-C(5))-methyltransferase RlmD
M-dankookense_contig_31_1	Prodigal:002006	CDS	704	1996	.	+	0	ID=IFDJLNFL_01393;Name=qacA;db_xref=COG:COG0477;gene=qacA;inference=ab initio prediction:Prodigal:002006,similar to AA sequence:UniProtKB:P0A0J9;locus_tag=IFDJLNFL_01393;product=Antiseptic resistance protein
M-dankookense_contig_31_1	Prodigal:002006	CDS	2221	3609	.	-	0	ID=IFDJLNFL_01394;Name=ydjE_1;gene=ydjE_1;inference=ab initio prediction:Prodigal:002006,similar to AA sequence:UniProtKB:P38055;locus_tag=IFDJLNFL_01394;product=Inner membrane metabolite transport protein YdjE
M-dankookense_contig_31_1	Prodigal:002006	CDS	3693	5219	.	-	0	ID=IFDJLNFL_01395;eC_number=1.2.1.8;Name=betB;db_xref=COG:COG1012;gene=betB;inference=ab initio prediction:Prodigal:002006,similar to AA sequence:UniProtKB:Q9HTJ1;locus_tag=IFDJLNFL_01395;product=NAD/NADP-dependent betaine aldehyde dehydrogenase
M-dankookense_contig_31_1	Prodigal:002006	CDS	5233	5673	.	-	0	ID=IFDJLNFL_01396;inference=ab initio prediction:Prodigal:002006;locus_tag=IFDJLNFL_01396;product=hypothetical protein
M-dankookense_contig_31_1	Prodigal:002006	CDS	5980	6798	.	+	0	ID=IFDJLNFL_01397;eC_number=3.1.1.24;Name=catD;db_xref=COG:COG0596;gene=catD;inference=ab initio prediction:Prodigal:002006,similar to AA sequence:UniProtKB:P00632;locus_tag=IFDJLNFL_01397;product=3-oxoadipate enol-lactonase 2
M-dankookense_contig_31_1	Prodigal:002006	CDS	7035	7322	.	-	0	ID=IFDJLNFL_01398;inference=ab initio prediction:Prodigal:002006;locus_tag=IFDJLNFL_01398;product=hypothetical protein
M-dankookense_contig_31_1	Prodigal:002006	CDS	7659	9866	.	+	0	ID=IFDJLNFL_01399;eC_number=3.6.4.12;Name=recD2_1;db_xref=COG:COG0507;gene=recD2_1;inference=ab initio prediction:Prodigal:002006,similar to AA sequence:UniProtKB:Q9RT63;locus_tag=IFDJLNFL_01399;product=ATP-dependent RecD-like DNA helicase
M-dankookense_contig_31_1	Prodigal:002006	CDS	10367	10681	.	+	0	ID=IFDJLNFL_01400;inference=ab initio prediction:Prodigal:002006;locus_tag=IFDJLNFL_01400;product=hypothetical protein
M-dankookense_contig_31_1	Prodigal:002006	CDS	10669	11424	.	+	0	ID=IFDJLNFL_01401;inference=ab initio prediction:Prodigal:002006;locus_tag=IFDJLNFL_01401;product=hypothetical protein
M-dankookense_contig_31_1	Prodigal:002006	CDS	11772	13226	.	+	0	ID=IFDJLNFL_01402;Name=bmr3;gene=bmr3;inference=ab initio prediction:Prodigal:002006,similar to AA sequence:UniProtKB:P96712;locus_tag=IFDJLNFL_01402;product=Multidrug resistance protein 3
M-dankookense_contig_31_1	Prodigal:002006	CDS	13728	14711	.	+	0	ID=IFDJLNFL_01403;Name=xerC_2;gene=xerC_2;inference=ab initio prediction:Prodigal:002006,protein motif:HAMAP:MF_01808;locus_tag=IFDJLNFL_01403;product=Tyrosine recombinase XerC
M-dankookense_contig_31_1	Prodigal:002006	CDS	15284	15991	.	-	0	ID=IFDJLNFL_01404;inference=ab initio prediction:Prodigal:002006;locus_tag=IFDJLNFL_01404;product=hypothetical protein
M-dankookense_contig_31_1	Prodigal:002006	CDS	16224	16463	.	-	0	ID=IFDJLNFL_01405;inference=ab initio prediction:Prodigal:002006;locus_tag=IFDJLNFL_01405;product=hypothetical protein
M-dankookense_contig_31_1	Prodigal:002006	CDS	16794	17426	.	+	0	ID=IFDJLNFL_01406;inference=ab initio prediction:Prodigal:002006;locus_tag=IFDJLNFL_01406;product=hypothetical protein
M-dankookense_contig_31_1	Aragorn:001002	tRNA	17637	17713	.	+	.	ID=IFDJLNFL_01407;inference=COORDINATES:profile:Aragorn:001002;locus_tag=IFDJLNFL_01407;product=tRNA-Arg(ccg)
M-dankookense_contig_31_1	Prodigal:002006	CDS	17892	18134	.	+	0	ID=IFDJLNFL_01408;inference=ab initio prediction:Prodigal:002006;locus_tag=IFDJLNFL_01408;product=hypothetical protein
M-dankookense_contig_31_1	Prodigal:002006	CDS	18077	18316	.	-	0	ID=IFDJLNFL_01409;inference=ab initio prediction:Prodigal:002006;locus_tag=IFDJLNFL_01409;product=hypothetical protein
M-dankookense_contig_31_1	Prodigal:002006	CDS	18884	19486	.	-	0	ID=IFDJLNFL_01410;inference=ab initio prediction:Prodigal:002006;locus_tag=IFDJLNFL_01410;product=hypothetical protein
M-dankookense_contig_31_1	Prodigal:002006	CDS	19944	20237	.	+	0	ID=IFDJLNFL_01411;inference=ab initio prediction:Prodigal:002006;locus_tag=IFDJLNFL_01411;product=hypothetical protein
M-dankookense_contig_31_1	Prodigal:002006	CDS	20320	20841	.	+	0	ID=IFDJLNFL_01412;inference=ab initio prediction:Prodigal:002006;locus_tag=IFDJLNFL_01412;product=hypothetical protein
M-dankookense_contig_31_1	Prodigal:002006	CDS	20995	21561	.	+	0	ID=IFDJLNFL_01413;Name=sigF;gene=sigF;inference=ab initio prediction:Prodigal:002006,similar to AA sequence:UniProtKB:A0A0H3CCX2;locus_tag=IFDJLNFL_01413;product=ECF RNA polymerase sigma factor SigF
M-dankookense_contig_31_1	Prodigal:002006	CDS	21565	22218	.	+	0	ID=IFDJLNFL_01414;inference=ab initio prediction:Prodigal:002006;locus_tag=IFDJLNFL_01414;product=hypothetical protein
M-dankookense_contig_31_1	Prodigal:002006	CDS	22223	22738	.	-	0	ID=IFDJLNFL_01415;inference=ab initio prediction:Prodigal:002006;locus_tag=IFDJLNFL_01415;product=hypothetical protein
M-dankookense_contig_31_1	Prodigal:002006	CDS	23026	25263	.	+	0	ID=IFDJLNFL_01416;eC_number=2.4.1.129;Name=mtgA_2;gene=mtgA_2;inference=ab initio prediction:Prodigal:002006,protein motif:HAMAP:MF_00766;locus_tag=IFDJLNFL_01416;product=Biosynthetic peptidoglycan transglycosylase
M-dankookense_contig_31_1	Prodigal:002006	CDS	25271	25960	.	+	0	ID=IFDJLNFL_01417;inference=ab initio prediction:Prodigal:002006;locus_tag=IFDJLNFL_01417;product=hypothetical protein
M-dankookense_contig_31_1	Prodigal:002006	CDS	25957	26556	.	+	0	ID=IFDJLNFL_01418;inference=ab initio prediction:Prodigal:002006;locus_tag=IFDJLNFL_01418;product=hypothetical protein
M-dankookense_contig_31_1	Prodigal:002006	CDS	26664	27077	.	+	0	ID=IFDJLNFL_01419;inference=ab initio prediction:Prodigal:002006;locus_tag=IFDJLNFL_01419;product=hypothetical protein
M-dankookense_contig_31_1	Prodigal:002006	CDS	27182	28237	.	+	0	ID=IFDJLNFL_01420;eC_number=4.2.1.22;Name=cbs;db_xref=COG:COG0031;gene=cbs;inference=ab initio prediction:Prodigal:002006,similar to AA sequence:UniProtKB:P9WP51;locus_tag=IFDJLNFL_01420;product=Putative cystathionine beta-synthase
M-dankookense_contig_31_1	Prodigal:002006	CDS	28352	28507	.	+	0	ID=IFDJLNFL_01421;inference=ab initio prediction:Prodigal:002006;locus_tag=IFDJLNFL_01421;product=hypothetical protein
M-dankookense_contig_31_1	Prodigal:002006	CDS	28580	30013	.	-	0	ID=IFDJLNFL_01422;inference=ab initio prediction:Prodigal:002006;locus_tag=IFDJLNFL_01422;product=hypothetical protein
M-dankookense_contig_31_1	Prodigal:002006	CDS	30212	35521	.	+	0	ID=IFDJLNFL_01423;Name=yfhM;db_xref=COG:COG2373;gene=yfhM;inference=ab initio prediction:Prodigal:002006,similar to AA sequence:UniProtKB:P76578;locus_tag=IFDJLNFL_01423;product=Alpha-2-macroglobulin
M-dankookense_contig_31_1	Prodigal:002006	CDS	35580	37631	.	+	0	ID=IFDJLNFL_01424;eC_number=2.4.1.129;Name=mtgA_3;gene=mtgA_3;inference=ab initio prediction:Prodigal:002006,protein motif:HAMAP:MF_00766;locus_tag=IFDJLNFL_01424;product=Biosynthetic peptidoglycan transglycosylase
M-dankookense_contig_31_1	Prodigal:002006	CDS	37850	38893	.	+	0	ID=IFDJLNFL_01425;eC_number=1.11.1.5;Name=ccp;db_xref=COG:COG1858;gene=ccp;inference=ab initio prediction:Prodigal:002006,similar to AA sequence:UniProtKB:P55929;locus_tag=IFDJLNFL_01425;product=Cytochrome c551 peroxidase
M-dankookense_contig_31_1	Prodigal:002006	CDS	39063	39224	.	-	0	ID=IFDJLNFL_01426;inference=ab initio prediction:Prodigal:002006;locus_tag=IFDJLNFL_01426;product=hypothetical protein
M-dankookense_contig_31_1	Prodigal:002006	CDS	39464	40522	.	+	0	ID=IFDJLNFL_01427;inference=ab initio prediction:Prodigal:002006;locus_tag=IFDJLNFL_01427;product=hypothetical protein
M-dankookense_contig_31_1	Prodigal:002006	CDS	40591	41301	.	-	0	ID=IFDJLNFL_01428;inference=ab initio prediction:Prodigal:002006,similar to AA sequence:UniProtKB:P0AEY1;locus_tag=IFDJLNFL_01428;note=UPF0056 inner membrane protein MarC;product=hypothetical protein
M-dankookense_contig_31_1	Prodigal:002006	CDS	41467	42201	.	-	0	ID=IFDJLNFL_01429;inference=ab initio prediction:Prodigal:002006;locus_tag=IFDJLNFL_01429;product=hypothetical protein
M-dankookense_contig_31_1	Prodigal:002006	CDS	42383	43153	.	+	0	ID=IFDJLNFL_01430;eC_number=3.1.2.6;Name=gloB_1;db_xref=COG:COG0491;gene=gloB_1;inference=ab initio prediction:Prodigal:002006,similar to AA sequence:UniProtKB:Q8ZRM2;locus_tag=IFDJLNFL_01430;product=Hydroxyacylglutathione hydrolase
M-dankookense_contig_31_1	Prodigal:002006	CDS	43508	44083	.	+	0	ID=IFDJLNFL_01431;Name=slmA_1;gene=slmA_1;inference=ab initio prediction:Prodigal:002006,protein motif:HAMAP:MF_01839;locus_tag=IFDJLNFL_01431;product=Nucleoid occlusion factor SlmA
M-dankookense_contig_32_1	Prodigal:002006	CDS	366	2261	.	-	0	ID=IFDJLNFL_01432;inference=ab initio prediction:Prodigal:002006;locus_tag=IFDJLNFL_01432;product=hypothetical protein
M-dankookense_contig_32_1	Prodigal:002006	CDS	3227	3514	.	+	0	ID=IFDJLNFL_01433;inference=ab initio prediction:Prodigal:002006;locus_tag=IFDJLNFL_01433;product=hypothetical protein
M-dankookense_contig_32_1	Prodigal:002006	CDS	4356	5762	.	+	0	ID=IFDJLNFL_01434;inference=ab initio prediction:Prodigal:002006;locus_tag=IFDJLNFL_01434;product=hypothetical protein
M-dankookense_contig_32_1	Prodigal:002006	CDS	5864	6526	.	-	0	ID=IFDJLNFL_01435;inference=ab initio prediction:Prodigal:002006;locus_tag=IFDJLNFL_01435;product=hypothetical protein
M-dankookense_contig_32_1	Prodigal:002006	CDS	6671	7060	.	-	0	ID=IFDJLNFL_01436;inference=ab initio prediction:Prodigal:002006;locus_tag=IFDJLNFL_01436;product=hypothetical protein
M-dankookense_contig_32_1	Prodigal:002006	CDS	7160	8608	.	-	0	ID=IFDJLNFL_01437;inference=ab initio prediction:Prodigal:002006;locus_tag=IFDJLNFL_01437;product=hypothetical protein
M-dankookense_contig_32_1	Prodigal:002006	CDS	9470	9622	.	-	0	ID=IFDJLNFL_01438;inference=ab initio prediction:Prodigal:002006;locus_tag=IFDJLNFL_01438;product=hypothetical protein
M-dankookense_contig_33_1	Prodigal:002006	CDS	473	1366	.	+	0	ID=IFDJLNFL_01439;inference=ab initio prediction:Prodigal:002006;locus_tag=IFDJLNFL_01439;product=hypothetical protein
M-dankookense_contig_33_1	Prodigal:002006	CDS	1457	1705	.	-	0	ID=IFDJLNFL_01440;inference=ab initio prediction:Prodigal:002006;locus_tag=IFDJLNFL_01440;product=hypothetical protein
M-dankookense_contig_33_1	Prodigal:002006	CDS	2073	3356	.	+	0	ID=IFDJLNFL_01441;inference=ab initio prediction:Prodigal:002006;locus_tag=IFDJLNFL_01441;product=hypothetical protein
M-dankookense_contig_33_1	Prodigal:002006	CDS	3405	4187	.	-	0	ID=IFDJLNFL_01442;inference=ab initio prediction:Prodigal:002006;locus_tag=IFDJLNFL_01442;product=hypothetical protein
M-dankookense_contig_33_1	Prodigal:002006	CDS	4446	5192	.	+	0	ID=IFDJLNFL_01443;inference=ab initio prediction:Prodigal:002006;locus_tag=IFDJLNFL_01443;product=hypothetical protein
M-dankookense_contig_33_1	Prodigal:002006	CDS	5028	5441	.	-	0	ID=IFDJLNFL_01444;inference=ab initio prediction:Prodigal:002006;locus_tag=IFDJLNFL_01444;product=hypothetical protein
M-dankookense_contig_33_1	Prodigal:002006	CDS	5485	6213	.	-	0	ID=IFDJLNFL_01445;eC_number=1.1.1.36;Name=phaB_2;gene=phaB_2;inference=ab initio prediction:Prodigal:002006,similar to AA sequence:UniProtKB:P14697;locus_tag=IFDJLNFL_01445;product=Acetoacetyl-CoA reductase
M-dankookense_contig_33_1	Prodigal:002006	CDS	6253	7437	.	-	0	ID=IFDJLNFL_01446;eC_number=2.3.1.9;Name=phaA_2;gene=phaA_2;inference=ab initio prediction:Prodigal:002006,similar to AA sequence:UniProtKB:P07097;locus_tag=IFDJLNFL_01446;product=Acetyl-CoA acetyltransferase
M-dankookense_contig_33_1	Prodigal:002006	CDS	7711	9666	.	+	0	ID=IFDJLNFL_01447;eC_number=6.2.1.1;Name=acsA_2;db_xref=COG:COG0365;gene=acsA_2;inference=ab initio prediction:Prodigal:002006,similar to AA sequence:UniProtKB:Q89WV5;locus_tag=IFDJLNFL_01447;product=Acetyl-coenzyme A synthetase
M-dankookense_contig_33_1	Prodigal:002006	CDS	9694	10077	.	+	0	ID=IFDJLNFL_01448;inference=ab initio prediction:Prodigal:002006;locus_tag=IFDJLNFL_01448;product=hypothetical protein
M-dankookense_contig_33_1	Prodigal:002006	CDS	10074	11753	.	+	0	ID=IFDJLNFL_01449;Name=actP_1;db_xref=COG:COG4147;gene=actP_1;inference=ab initio prediction:Prodigal:002006,similar to AA sequence:UniProtKB:P32705;locus_tag=IFDJLNFL_01449;product=Cation/acetate symporter ActP
M-dankookense_contig_33_1	Prodigal:002006	CDS	11906	12505	.	+	0	ID=IFDJLNFL_01450;eC_number=2.7.4.3;Name=adk_1;db_xref=COG:COG0563;gene=adk_1;inference=ab initio prediction:Prodigal:002006,similar to AA sequence:UniProtKB:O66490;locus_tag=IFDJLNFL_01450;product=Adenylate kinase
M-dankookense_contig_33_1	Prodigal:002006	CDS	12607	13140	.	+	0	ID=IFDJLNFL_01451;eC_number=3.6.1.1;Name=ppa_2;db_xref=COG:COG0221;gene=ppa_2;inference=ab initio prediction:Prodigal:002006,similar to AA sequence:UniProtKB:Q9ZCW5;locus_tag=IFDJLNFL_01451;product=Inorganic pyrophosphatase
M-dankookense_contig_33_1	Prodigal:002006	CDS	13255	13887	.	-	0	ID=IFDJLNFL_01452;eC_number=2.7.7.7;Name=polC;db_xref=COG:COG2176;gene=polC;inference=ab initio prediction:Prodigal:002006,similar to AA sequence:UniProtKB:Q9ZHF6;locus_tag=IFDJLNFL_01452;product=DNA polymerase III PolC-type
M-dankookense_contig_33_1	Prodigal:002006	CDS	13889	15700	.	-	0	ID=IFDJLNFL_01453;inference=ab initio prediction:Prodigal:002006;locus_tag=IFDJLNFL_01453;product=hypothetical protein
M-dankookense_contig_33_1	Prodigal:002006	CDS	16151	16405	.	-	0	ID=IFDJLNFL_01454;inference=ab initio prediction:Prodigal:002006;locus_tag=IFDJLNFL_01454;product=hypothetical protein
M-dankookense_contig_33_1	Prodigal:002006	CDS	16824	16913	.	-	0	ID=IFDJLNFL_01455;inference=ab initio prediction:Prodigal:002006;locus_tag=IFDJLNFL_01455;product=hypothetical protein
M-dankookense_contig_33_1	Prodigal:002006	CDS	16877	17263	.	-	0	ID=IFDJLNFL_01456;inference=ab initio prediction:Prodigal:002006;locus_tag=IFDJLNFL_01456;product=hypothetical protein
M-dankookense_contig_33_1	Prodigal:002006	CDS	17558	17866	.	+	0	ID=IFDJLNFL_01457;inference=ab initio prediction:Prodigal:002006;locus_tag=IFDJLNFL_01457;product=hypothetical protein
M-dankookense_contig_33_1	Prodigal:002006	CDS	18106	18840	.	-	0	ID=IFDJLNFL_01458;Name=fnr_1;db_xref=COG:COG0664;gene=fnr_1;inference=ab initio prediction:Prodigal:002006,similar to AA sequence:UniProtKB:P0A9E5;locus_tag=IFDJLNFL_01458;product=Fumarate and nitrate reduction regulatory protein
M-dankookense_contig_33_1	Prodigal:002006	CDS	19474	20811	.	+	0	ID=IFDJLNFL_01459;Name=yhjE_1;gene=yhjE_1;inference=ab initio prediction:Prodigal:002006,similar to AA sequence:UniProtKB:P37643;locus_tag=IFDJLNFL_01459;product=Inner membrane metabolite transport protein YhjE
M-dankookense_contig_33_1	Prodigal:002006	CDS	20954	22135	.	+	0	ID=IFDJLNFL_01460;inference=ab initio prediction:Prodigal:002006;locus_tag=IFDJLNFL_01460;product=hypothetical protein
M-dankookense_contig_33_1	Prodigal:002006	CDS	22153	24156	.	+	0	ID=IFDJLNFL_01461;eC_number=7.1.1.3;Name=cyoB_1;db_xref=COG:COG0843;gene=cyoB_1;inference=ab initio prediction:Prodigal:002006,similar to AA sequence:UniProtKB:P0ABI8;locus_tag=IFDJLNFL_01461;product=Cytochrome bo(3) ubiquinol oxidase subunit 1
M-dankookense_contig_33_1	Prodigal:002006	CDS	24161	24787	.	+	0	ID=IFDJLNFL_01462;Name=cyoC_1;db_xref=COG:COG1845;gene=cyoC_1;inference=ab initio prediction:Prodigal:002006,similar to AA sequence:UniProtKB:P0ABJ3;locus_tag=IFDJLNFL_01462;product=Cytochrome bo(3) ubiquinol oxidase subunit 3
M-dankookense_contig_33_1	Prodigal:002006	CDS	24784	25194	.	+	0	ID=IFDJLNFL_01463;inference=ab initio prediction:Prodigal:002006;locus_tag=IFDJLNFL_01463;product=hypothetical protein
M-dankookense_contig_33_1	Prodigal:002006	CDS	25294	25536	.	+	0	ID=IFDJLNFL_01464;inference=ab initio prediction:Prodigal:002006;locus_tag=IFDJLNFL_01464;product=hypothetical protein
M-dankookense_contig_33_1	Prodigal:002006	CDS	25753	26631	.	-	0	ID=IFDJLNFL_01465;inference=ab initio prediction:Prodigal:002006;locus_tag=IFDJLNFL_01465;product=hypothetical protein
M-dankookense_contig_33_1	Prodigal:002006	CDS	26899	29223	.	+	0	ID=IFDJLNFL_01466;inference=ab initio prediction:Prodigal:002006;locus_tag=IFDJLNFL_01466;product=hypothetical protein
M-dankookense_contig_33_1	Prodigal:002006	CDS	29246	31186	.	+	0	ID=IFDJLNFL_01467;eC_number=1.7.2.4;Name=nosZ;gene=nosZ;inference=ab initio prediction:Prodigal:002006,similar to AA sequence:UniProtKB:P94127;locus_tag=IFDJLNFL_01467;product=Nitrous-oxide reductase
M-dankookense_contig_33_1	Prodigal:002006	CDS	31189	32577	.	+	0	ID=IFDJLNFL_01468;Name=nosD;gene=nosD;inference=ab initio prediction:Prodigal:002006,similar to AA sequence:UniProtKB:P19843;locus_tag=IFDJLNFL_01468;product=putative ABC transporter binding protein NosD
M-dankookense_contig_33_1	Prodigal:002006	CDS	32574	33491	.	+	0	ID=IFDJLNFL_01469;Name=nosF;db_xref=COG:COG1131;gene=nosF;inference=ab initio prediction:Prodigal:002006,similar to AA sequence:UniProtKB:P19844;locus_tag=IFDJLNFL_01469;product=putative ABC transporter ATP-binding protein NosF
M-dankookense_contig_33_1	Prodigal:002006	CDS	33488	34318	.	+	0	ID=IFDJLNFL_01470;Name=nosY;db_xref=COG:COG1277;gene=nosY;inference=ab initio prediction:Prodigal:002006,similar to AA sequence:UniProtKB:P19845;locus_tag=IFDJLNFL_01470;product=putative ABC transporter permease protein NosY
M-dankookense_contig_33_1	Prodigal:002006	CDS	34315	34899	.	+	0	ID=IFDJLNFL_01471;Name=nosL;gene=nosL;inference=ab initio prediction:Prodigal:002006,similar to AA sequence:UniProtKB:O68481;locus_tag=IFDJLNFL_01471;product=Copper-binding lipoprotein NosL
M-dankookense_contig_33_1	Prodigal:002006	CDS	34912	35979	.	+	0	ID=IFDJLNFL_01472;inference=ab initio prediction:Prodigal:002006;locus_tag=IFDJLNFL_01472;product=hypothetical protein
M-dankookense_contig_33_1	Prodigal:002006	CDS	36367	37107	.	+	0	ID=IFDJLNFL_01473;Name=aadR_2;db_xref=COG:COG0664;gene=aadR_2;inference=ab initio prediction:Prodigal:002006,similar to AA sequence:UniProtKB:Q01980;locus_tag=IFDJLNFL_01473;product=Transcriptional activatory protein AadR
M-dankookense_contig_33_1	Prodigal:002006	CDS	37116	37448	.	-	0	ID=IFDJLNFL_01474;inference=ab initio prediction:Prodigal:002006;locus_tag=IFDJLNFL_01474;product=hypothetical protein
M-dankookense_contig_33_1	Prodigal:002006	CDS	37448	38260	.	-	0	ID=IFDJLNFL_01475;inference=ab initio prediction:Prodigal:002006;locus_tag=IFDJLNFL_01475;product=hypothetical protein
M-dankookense_contig_33_1	Prodigal:002006	CDS	39064	39276	.	+	0	ID=IFDJLNFL_01476;inference=ab initio prediction:Prodigal:002006;locus_tag=IFDJLNFL_01476;product=hypothetical protein
M-dankookense_contig_33_1	Prodigal:002006	CDS	39345	39725	.	+	0	ID=IFDJLNFL_01477;Name=cckA_1;gene=cckA_1;inference=ab initio prediction:Prodigal:002006,similar to AA sequence:UniProtKB:P0DOA0;locus_tag=IFDJLNFL_01477;product=Sensor kinase CckA
M-dankookense_contig_33_1	Prodigal:002006	CDS	40567	43065	.	-	0	ID=IFDJLNFL_01478;inference=ab initio prediction:Prodigal:002006;locus_tag=IFDJLNFL_01478;product=hypothetical protein
M-dankookense_contig_33_1	Prodigal:002006	CDS	43271	47242	.	-	0	ID=IFDJLNFL_01479;eC_number=2.7.13.3;Name=rcsC_15;gene=rcsC_15;inference=ab initio prediction:Prodigal:002006,protein motif:HAMAP:MF_00979;locus_tag=IFDJLNFL_01479;product=Sensor histidine kinase RcsC
M-dankookense_contig_33_1	Prodigal:002006	CDS	47400	48575	.	-	0	ID=IFDJLNFL_01480;inference=ab initio prediction:Prodigal:002006;locus_tag=IFDJLNFL_01480;product=hypothetical protein
M-dankookense_contig_33_1	Prodigal:002006	CDS	48889	49986	.	+	0	ID=IFDJLNFL_01481;inference=ab initio prediction:Prodigal:002006;locus_tag=IFDJLNFL_01481;product=hypothetical protein
M-dankookense_contig_33_1	Prodigal:002006	CDS	50262	51254	.	-	0	ID=IFDJLNFL_01482;eC_number=3.5.1.-;Name=hdaH;gene=hdaH;inference=ab initio prediction:Prodigal:002006,similar to AA sequence:UniProtKB:Q70I53;locus_tag=IFDJLNFL_01482;product=Histone deacetylase-like amidohydrolase
M-dankookense_contig_33_1	Prodigal:002006	CDS	51497	52237	.	+	0	ID=IFDJLNFL_01483;eC_number=1.4.3.5;Name=pdxH_3;gene=pdxH_3;inference=ab initio prediction:Prodigal:002006,protein motif:HAMAP:MF_01629;locus_tag=IFDJLNFL_01483;product=Pyridoxine/pyridoxamine 5'-phosphate oxidase
M-dankookense_contig_33_1	Prodigal:002006	CDS	52245	52520	.	+	0	ID=IFDJLNFL_01484;inference=ab initio prediction:Prodigal:002006;locus_tag=IFDJLNFL_01484;product=hypothetical protein
M-dankookense_contig_33_1	Prodigal:002006	CDS	52538	53227	.	-	0	ID=IFDJLNFL_01485;Name=fixK_2;db_xref=COG:COG0664;gene=fixK_2;inference=ab initio prediction:Prodigal:002006,similar to AA sequence:UniProtKB:P26488;locus_tag=IFDJLNFL_01485;product=Nitrogen fixation regulation protein FixK
M-dankookense_contig_33_1	Prodigal:002006	CDS	53347	53724	.	-	0	ID=IFDJLNFL_01486;Name=fixJ_1;gene=fixJ_1;inference=ab initio prediction:Prodigal:002006,similar to AA sequence:UniProtKB:P10958;locus_tag=IFDJLNFL_01486;product=Transcriptional regulatory protein FixJ
M-dankookense_contig_33_1	Prodigal:002006	CDS	53900	54271	.	-	0	ID=IFDJLNFL_01487;inference=ab initio prediction:Prodigal:002006;locus_tag=IFDJLNFL_01487;product=hypothetical protein
M-dankookense_contig_33_1	Prodigal:002006	CDS	54466	55242	.	+	0	ID=IFDJLNFL_01488;Name=pqqCD_1;db_xref=COG:COG5424;gene=pqqCD_1;inference=ab initio prediction:Prodigal:002006,similar to AA sequence:UniProtKB:Q49150;locus_tag=IFDJLNFL_01488;product=Bifunctional coenzyme PQQ synthesis protein C/D
M-dankookense_contig_34_1	Prodigal:002006	CDS	214	726	.	-	0	ID=IFDJLNFL_01489;inference=ab initio prediction:Prodigal:002006;locus_tag=IFDJLNFL_01489;product=hypothetical protein
M-dankookense_contig_34_1	Prodigal:002006	CDS	920	3079	.	-	0	ID=IFDJLNFL_01490;db_xref=COG:COG1629;inference=ab initio prediction:Prodigal:002006,similar to AA sequence:UniProtKB:Q9JZN9;locus_tag=IFDJLNFL_01490;product=putative TonB-dependent receptor
M-dankookense_contig_34_1	Prodigal:002006	CDS	3708	5849	.	-	0	ID=IFDJLNFL_01491;Name=apxIB;db_xref=COG:COG2274;gene=apxIB;inference=ab initio prediction:Prodigal:002006,similar to AA sequence:UniProtKB:P26760;locus_tag=IFDJLNFL_01491;product=Toxin RTX-I translocation ATP-binding protein
M-dankookense_contig_34_1	Prodigal:002006	CDS	5852	7264	.	-	0	ID=IFDJLNFL_01492;Name=cvaA;db_xref=COG:COG0845;gene=cvaA;inference=ab initio prediction:Prodigal:002006,similar to AA sequence:UniProtKB:P22519;locus_tag=IFDJLNFL_01492;product=Colicin V secretion protein CvaA
M-dankookense_contig_34_1	Prodigal:002006	CDS	7772	8011	.	+	0	ID=IFDJLNFL_01493;inference=ab initio prediction:Prodigal:002006;locus_tag=IFDJLNFL_01493;product=hypothetical protein
M-dankookense_contig_34_1	Prodigal:002006	CDS	8104	9519	.	-	0	ID=IFDJLNFL_01494;eC_number=2.7.13.3;Name=rcsC_16;gene=rcsC_16;inference=ab initio prediction:Prodigal:002006,protein motif:HAMAP:MF_00979;locus_tag=IFDJLNFL_01494;product=Sensor histidine kinase RcsC
M-dankookense_contig_34_1	Prodigal:002006	CDS	9538	10476	.	-	0	ID=IFDJLNFL_01495;inference=ab initio prediction:Prodigal:002006;locus_tag=IFDJLNFL_01495;product=hypothetical protein
M-dankookense_contig_34_1	Prodigal:002006	CDS	10473	12251	.	-	0	ID=IFDJLNFL_01496;inference=ab initio prediction:Prodigal:002006;locus_tag=IFDJLNFL_01496;product=hypothetical protein
M-dankookense_contig_34_1	Prodigal:002006	CDS	12530	15232	.	-	0	ID=IFDJLNFL_01497;eC_number=2.7.13.3;Name=rcsC_17;gene=rcsC_17;inference=ab initio prediction:Prodigal:002006,protein motif:HAMAP:MF_00979;locus_tag=IFDJLNFL_01497;product=Sensor histidine kinase RcsC
M-dankookense_contig_34_1	Prodigal:002006	CDS	15589	15915	.	+	0	ID=IFDJLNFL_01498;inference=ab initio prediction:Prodigal:002006;locus_tag=IFDJLNFL_01498;product=hypothetical protein
M-dankookense_contig_35_1	Prodigal:002006	CDS	215	1261	.	+	0	ID=IFDJLNFL_01499;eC_number=1.1.1.394;Name=auaH;gene=auaH;inference=ab initio prediction:Prodigal:002006,similar to AA sequence:UniProtKB:H1ZZB0;locus_tag=IFDJLNFL_01499;product=Aurachin B dehydrogenase
M-dankookense_contig_35_1	Prodigal:002006	CDS	1258	2133	.	+	0	ID=IFDJLNFL_01500;eC_number=4.2.3.156;Name=hpnC;db_xref=COG:COG1562;gene=hpnC;inference=ab initio prediction:Prodigal:002006,similar to AA sequence:UniProtKB:Q6N3F1;locus_tag=IFDJLNFL_01500;product=Hydroxysqualene synthase
M-dankookense_contig_35_1	Prodigal:002006	CDS	2146	2997	.	+	0	ID=IFDJLNFL_01501;eC_number=2.5.1.103;Name=hpnD;db_xref=COG:COG1562;gene=hpnD;inference=ab initio prediction:Prodigal:002006,similar to AA sequence:UniProtKB:Q6N3F2;locus_tag=IFDJLNFL_01501;product=Presqualene diphosphate synthase
M-dankookense_contig_35_1	Prodigal:002006	CDS	2997	4283	.	+	0	ID=IFDJLNFL_01502;eC_number=1.17.8.1;Name=hpnE;db_xref=COG:COG2907;gene=hpnE;inference=ab initio prediction:Prodigal:002006,similar to AA sequence:UniProtKB:Q6N3F3;locus_tag=IFDJLNFL_01502;product=Hydroxysqualene dehydroxylase
M-dankookense_contig_35_1	Prodigal:002006	CDS	4329	6326	.	+	0	ID=IFDJLNFL_01503;eC_number=4.2.1.129;Name=shc;db_xref=COG:COG1657;gene=shc;inference=ab initio prediction:Prodigal:002006,similar to AA sequence:UniProtKB:P33247;locus_tag=IFDJLNFL_01503;product=Squalene--hopene cyclase
M-dankookense_contig_35_1	Prodigal:002006	CDS	6719	7489	.	+	0	ID=IFDJLNFL_01504;eC_number=3.2.2.9;Name=mtnN;gene=mtnN;inference=ab initio prediction:Prodigal:002006,protein motif:HAMAP:MF_01684;locus_tag=IFDJLNFL_01504;product=5'-methylthioadenosine/S-adenosylhomocysteine nucleosidase
M-dankookense_contig_35_1	Prodigal:002006	CDS	7583	10081	.	-	0	ID=IFDJLNFL_01505;inference=ab initio prediction:Prodigal:002006;locus_tag=IFDJLNFL_01505;product=hypothetical protein
M-dankookense_contig_35_1	Prodigal:002006	CDS	10301	11464	.	-	0	ID=IFDJLNFL_01506;Name=moaA_1;gene=moaA_1;inference=ab initio prediction:Prodigal:002006,protein motif:HAMAP:MF_01225_B;locus_tag=IFDJLNFL_01506;product=GTP 3'%2C8-cyclase
M-dankookense_contig_35_1	Prodigal:002006	CDS	12167	14821	.	+	0	ID=IFDJLNFL_01507;inference=ab initio prediction:Prodigal:002006;locus_tag=IFDJLNFL_01507;product=hypothetical protein
M-dankookense_contig_35_1	Prodigal:002006	CDS	14875	15132	.	+	0	ID=IFDJLNFL_01508;inference=ab initio prediction:Prodigal:002006;locus_tag=IFDJLNFL_01508;product=hypothetical protein
M-dankookense_contig_35_1	Prodigal:002006	CDS	15129	15524	.	+	0	ID=IFDJLNFL_01509;inference=ab initio prediction:Prodigal:002006;locus_tag=IFDJLNFL_01509;product=hypothetical protein
M-dankookense_contig_35_1	Prodigal:002006	CDS	15570	16433	.	-	0	ID=IFDJLNFL_01510;eC_number=3.5.1.-;db_xref=COG:COG3394;inference=ab initio prediction:Prodigal:002006,similar to AA sequence:UniProtKB:P59745;locus_tag=IFDJLNFL_01510;product=Carbohydrate deacetylase
M-dankookense_contig_35_1	Prodigal:002006	CDS	16563	17996	.	-	0	ID=IFDJLNFL_01511;eC_number=1.21.98.3;Name=bchE;gene=bchE;inference=ab initio prediction:Prodigal:002006,similar to AA sequence:UniProtKB:Q7X2C7;locus_tag=IFDJLNFL_01511;product=Anaerobic magnesium-protoporphyrin IX monomethyl ester cyclase
M-dankookense_contig_35_1	Prodigal:002006	CDS	18058	19251	.	-	0	ID=IFDJLNFL_01512;inference=ab initio prediction:Prodigal:002006;locus_tag=IFDJLNFL_01512;product=hypothetical protein
M-dankookense_contig_35_1	Prodigal:002006	CDS	19322	19918	.	-	0	ID=IFDJLNFL_01513;inference=ab initio prediction:Prodigal:002006;locus_tag=IFDJLNFL_01513;product=hypothetical protein
M-dankookense_contig_35_1	Prodigal:002006	CDS	19909	21018	.	-	0	ID=IFDJLNFL_01514;inference=ab initio prediction:Prodigal:002006;locus_tag=IFDJLNFL_01514;product=hypothetical protein
M-dankookense_contig_35_1	Prodigal:002006	CDS	21227	22408	.	+	0	ID=IFDJLNFL_01515;eC_number=2.1.4.2;Name=strB1;db_xref=COG:COG1834;gene=strB1;inference=ab initio prediction:Prodigal:002006,similar to AA sequence:UniProtKB:P08078;locus_tag=IFDJLNFL_01515;product=Inosamine-phosphate amidinotransferase 1
M-dankookense_contig_35_1	Prodigal:002006	CDS	22539	23813	.	+	0	ID=IFDJLNFL_01516;eC_number=1.4.99.-;Name=dadA1_2;db_xref=COG:COG0665;gene=dadA1_2;inference=ab initio prediction:Prodigal:002006,similar to AA sequence:UniProtKB:Q9HTQ0;locus_tag=IFDJLNFL_01516;product=D-amino acid dehydrogenase 1
M-dankookense_contig_35_1	Prodigal:002006	CDS	23982	24698	.	+	0	ID=IFDJLNFL_01517;inference=ab initio prediction:Prodigal:002006;locus_tag=IFDJLNFL_01517;product=hypothetical protein
M-dankookense_contig_35_1	Prodigal:002006	CDS	24817	25161	.	+	0	ID=IFDJLNFL_01518;Name=emrE;db_xref=COG:COG2076;gene=emrE;inference=ab initio prediction:Prodigal:002006,similar to AA sequence:UniProtKB:P23895;locus_tag=IFDJLNFL_01518;product=Multidrug transporter EmrE
M-dankookense_contig_35_1	Prodigal:002006	CDS	25164	25727	.	+	0	ID=IFDJLNFL_01519;Name=betI_2;gene=betI_2;inference=ab initio prediction:Prodigal:002006,protein motif:HAMAP:MF_00768;locus_tag=IFDJLNFL_01519;product=HTH-type transcriptional regulator BetI
M-dankookense_contig_35_1	Prodigal:002006	CDS	25778	26950	.	+	0	ID=IFDJLNFL_01520;Name=srpA_1;gene=srpA_1;inference=ab initio prediction:Prodigal:002006,similar to AA sequence:UniProtKB:O31099;locus_tag=IFDJLNFL_01520;product=Solvent efflux pump periplasmic linker SrpA
M-dankookense_contig_35_1	Prodigal:002006	CDS	27005	30169	.	+	0	ID=IFDJLNFL_01521;Name=mexB_1;db_xref=COG:COG0841;gene=mexB_1;inference=ab initio prediction:Prodigal:002006,similar to AA sequence:UniProtKB:P52002;locus_tag=IFDJLNFL_01521;product=Multidrug resistance protein MexB
M-dankookense_contig_35_1	Prodigal:002006	CDS	30317	31069	.	-	0	ID=IFDJLNFL_01522;Name=rspR_2;db_xref=COG:COG1802;gene=rspR_2;inference=ab initio prediction:Prodigal:002006,similar to AA sequence:UniProtKB:P0ACM2;locus_tag=IFDJLNFL_01522;product=HTH-type transcriptional repressor RspR
M-dankookense_contig_35_1	Prodigal:002006	CDS	31231	32646	.	+	0	ID=IFDJLNFL_01523;Name=naiP_1;gene=naiP_1;inference=ab initio prediction:Prodigal:002006,similar to AA sequence:UniProtKB:O34691;locus_tag=IFDJLNFL_01523;product=Putative niacin/nicotinamide transporter NaiP
M-dankookense_contig_35_1	Prodigal:002006	CDS	32854	33645	.	+	0	ID=IFDJLNFL_01524;inference=ab initio prediction:Prodigal:002006;locus_tag=IFDJLNFL_01524;product=hypothetical protein
M-dankookense_contig_35_1	Prodigal:002006	CDS	33816	34199	.	+	0	ID=IFDJLNFL_01525;inference=ab initio prediction:Prodigal:002006;locus_tag=IFDJLNFL_01525;product=hypothetical protein
M-dankookense_contig_35_1	Prodigal:002006	CDS	34227	34445	.	+	0	ID=IFDJLNFL_01526;inference=ab initio prediction:Prodigal:002006;locus_tag=IFDJLNFL_01526;product=hypothetical protein
M-dankookense_contig_35_1	Prodigal:002006	CDS	34442	34738	.	+	0	ID=IFDJLNFL_01527;inference=ab initio prediction:Prodigal:002006;locus_tag=IFDJLNFL_01527;product=hypothetical protein
M-dankookense_contig_35_1	Prodigal:002006	CDS	34840	35739	.	+	0	ID=IFDJLNFL_01528;eC_number=2.1.2.11;Name=panB_1;gene=panB_1;inference=ab initio prediction:Prodigal:002006,similar to AA sequence:UniProtKB:Q3JP15;locus_tag=IFDJLNFL_01528;product=3-methyl-2-oxobutanoate hydroxymethyltransferase
M-dankookense_contig_35_1	Prodigal:002006	CDS	35847	37508	.	+	0	ID=IFDJLNFL_01529;eC_number=2.3.1.187;Name=madA_2;gene=madA_2;inference=ab initio prediction:Prodigal:002006,similar to AA sequence:UniProtKB:O06924;locus_tag=IFDJLNFL_01529;product=Acetyl-S-ACP:malonate ACP transferase
M-dankookense_contig_35_1	Prodigal:002006	CDS	37460	37828	.	+	0	ID=IFDJLNFL_01530;Name=mdcC_2;gene=mdcC_2;inference=ab initio prediction:Prodigal:002006,similar to AA sequence:UniProtKB:O06925;locus_tag=IFDJLNFL_01530;product=Malonate decarboxylase acyl carrier protein
M-dankookense_contig_35_1	Prodigal:002006	CDS	37825	38721	.	+	0	ID=IFDJLNFL_01531;eC_number=2.1.3.10;Name=madC_2;gene=madC_2;inference=ab initio prediction:Prodigal:002006,similar to AA sequence:UniProtKB:O06926;locus_tag=IFDJLNFL_01531;product=Malonyl-S-ACP:biotin-protein carboxyltransferase MADC
M-dankookense_contig_35_1	Prodigal:002006	CDS	38718	39446	.	+	0	ID=IFDJLNFL_01532;inference=ab initio prediction:Prodigal:002006;locus_tag=IFDJLNFL_01532;product=hypothetical protein
M-dankookense_contig_35_1	Prodigal:002006	CDS	39448	40299	.	+	0	ID=IFDJLNFL_01533;eC_number=2.4.2.52;Name=citG_2;db_xref=COG:COG1767;gene=citG_2;inference=ab initio prediction:Prodigal:002006,similar to AA sequence:UniProtKB:P77231;locus_tag=IFDJLNFL_01533;product=2-(5''-triphosphoribosyl)-3'-dephosphocoenzyme-A synthase
M-dankookense_contig_35_1	Prodigal:002006	CDS	40296	41216	.	+	0	ID=IFDJLNFL_01534;eC_number=2.3.1.39;Name=fabD_2;db_xref=COG:COG0331;gene=fabD_2;inference=ab initio prediction:Prodigal:002006,similar to AA sequence:UniProtKB:P9WNG5;locus_tag=IFDJLNFL_01534;product=Malonyl CoA-acyl carrier protein transacylase
M-dankookense_contig_35_1	Prodigal:002006	CDS	41613	42932	.	-	0	ID=IFDJLNFL_01535;Name=oxlT_2;gene=oxlT_2;inference=ab initio prediction:Prodigal:002006,similar to AA sequence:UniProtKB:Q51330;locus_tag=IFDJLNFL_01535;product=Oxalate:formate antiporter
M-dankookense_contig_35_1	Prodigal:002006	CDS	43255	44835	.	-	0	ID=IFDJLNFL_01536;inference=ab initio prediction:Prodigal:002006;locus_tag=IFDJLNFL_01536;product=hypothetical protein
M-dankookense_contig_35_1	Prodigal:002006	CDS	44986	45795	.	-	0	ID=IFDJLNFL_01537;Name=phnE_3;db_xref=COG:COG3639;gene=phnE_3;inference=ab initio prediction:Prodigal:002006,similar to AA sequence:UniProtKB:A0QQ68;locus_tag=IFDJLNFL_01537;product=Phosphate-import permease protein PhnE
M-dankookense_contig_35_1	Prodigal:002006	CDS	45792	46598	.	-	0	ID=IFDJLNFL_01538;Name=phnE_4;db_xref=COG:COG3639;gene=phnE_4;inference=ab initio prediction:Prodigal:002006,similar to AA sequence:UniProtKB:A0QQ68;locus_tag=IFDJLNFL_01538;product=Phosphate-import permease protein PhnE
M-dankookense_contig_35_1	Prodigal:002006	CDS	46595	47398	.	-	0	ID=IFDJLNFL_01539;eC_number=7.6.2.8;Name=btuD_2;gene=btuD_2;inference=ab initio prediction:Prodigal:002006,protein motif:HAMAP:MF_01005;locus_tag=IFDJLNFL_01539;product=Vitamin B12 import ATP-binding protein BtuD
M-dankookense_contig_35_1	Prodigal:002006	CDS	47413	48435	.	-	0	ID=IFDJLNFL_01540;inference=ab initio prediction:Prodigal:002006;locus_tag=IFDJLNFL_01540;product=hypothetical protein
M-dankookense_contig_35_1	Prodigal:002006	CDS	48795	48962	.	-	0	ID=IFDJLNFL_01541;inference=ab initio prediction:Prodigal:002006;locus_tag=IFDJLNFL_01541;product=hypothetical protein
M-dankookense_contig_36_1	Prodigal:002006	CDS	40	153	.	+	0	ID=IFDJLNFL_01542;Name=algA_1;db_xref=COG:COG0662;gene=algA_1;inference=ab initio prediction:Prodigal:002006,similar to AA sequence:UniProtKB:P07874;locus_tag=IFDJLNFL_01542;product=Alginate biosynthesis protein AlgA
M-dankookense_contig_36_1	Prodigal:002006	CDS	311	1396	.	-	0	ID=IFDJLNFL_01543;inference=ab initio prediction:Prodigal:002006;locus_tag=IFDJLNFL_01543;product=hypothetical protein
M-dankookense_contig_36_1	Prodigal:002006	CDS	1393	2841	.	-	0	ID=IFDJLNFL_01544;eC_number=2.7.-.-;Name=sasA_3;gene=sasA_3;inference=ab initio prediction:Prodigal:002006,protein motif:HAMAP:MF_01837;locus_tag=IFDJLNFL_01544;product=Adaptive-response sensory-kinase SasA
M-dankookense_contig_36_1	Prodigal:002006	CDS	2838	3533	.	-	0	ID=IFDJLNFL_01545;Name=qseB_2;gene=qseB_2;inference=ab initio prediction:Prodigal:002006,similar to AA sequence:UniProtKB:P52076;locus_tag=IFDJLNFL_01545;product=Transcriptional regulatory protein QseB
M-dankookense_contig_36_1	Prodigal:002006	CDS	3781	5166	.	+	0	ID=IFDJLNFL_01546;Name=cimH;db_xref=COG:COG3493;gene=cimH;inference=ab initio prediction:Prodigal:002006,similar to AA sequence:UniProtKB:P94363;locus_tag=IFDJLNFL_01546;product=Citrate/malate transporter
M-dankookense_contig_36_1	Prodigal:002006	CDS	5321	6667	.	+	0	ID=IFDJLNFL_01547;Name=ttuB_3;gene=ttuB_3;inference=ab initio prediction:Prodigal:002006,similar to AA sequence:UniProtKB:Q44470;locus_tag=IFDJLNFL_01547;product=Putative tartrate transporter
M-dankookense_contig_36_1	Prodigal:002006	CDS	6841	8499	.	+	0	ID=IFDJLNFL_01548;eC_number=2.2.1.6;Name=budB;db_xref=COG:COG0028;gene=budB;inference=ab initio prediction:Prodigal:002006,similar to AA sequence:UniProtKB:P27696;locus_tag=IFDJLNFL_01548;product=Acetolactate synthase%2C catabolic
M-dankookense_contig_36_1	Prodigal:002006	CDS	8671	9849	.	+	0	ID=IFDJLNFL_01549;eC_number=1.1.1.192;Name=adh1;db_xref=COG:COG1454;gene=adh1;inference=ab initio prediction:Prodigal:002006,similar to AA sequence:UniProtKB:A4IP64;locus_tag=IFDJLNFL_01549;product=Long-chain-alcohol dehydrogenase 1
M-dankookense_contig_36_1	Prodigal:002006	CDS	10022	10822	.	+	0	ID=IFDJLNFL_01550;inference=ab initio prediction:Prodigal:002006;locus_tag=IFDJLNFL_01550;product=hypothetical protein
M-dankookense_contig_36_1	Prodigal:002006	CDS	10819	11919	.	+	0	ID=IFDJLNFL_01551;eC_number=2.3.1.-;Name=phaC_1;gene=phaC_1;inference=ab initio prediction:Prodigal:002006,similar to AA sequence:UniProtKB:P73390;locus_tag=IFDJLNFL_01551;product=Poly(3-hydroxyalkanoate) polymerase subunit PhaC
M-dankookense_contig_36_1	Prodigal:002006	CDS	11956	13953	.	+	0	ID=IFDJLNFL_01552;inference=ab initio prediction:Prodigal:002006;locus_tag=IFDJLNFL_01552;product=hypothetical protein
M-dankookense_contig_36_1	Prodigal:002006	CDS	13946	15418	.	+	0	ID=IFDJLNFL_01553;eC_number=1.2.1.97;inference=ab initio prediction:Prodigal:002006,similar to AA sequence:UniProtKB:P0DOV9;locus_tag=IFDJLNFL_01553;product=3-sulfolactaldehyde dehydrogenase
M-dankookense_contig_36_1	Prodigal:002006	CDS	15641	16993	.	-	0	ID=IFDJLNFL_01554;eC_number=3.5.4.3;Name=guaD_1;db_xref=COG:COG0402;gene=guaD_1;inference=ab initio prediction:Prodigal:002006,similar to AA sequence:UniProtKB:P76641;locus_tag=IFDJLNFL_01554;product=Guanine deaminase
M-dankookense_contig_36_1	Prodigal:002006	CDS	17139	17516	.	-	0	ID=IFDJLNFL_01555;eC_number=4.2.1.96;inference=ab initio prediction:Prodigal:002006,protein motif:HAMAP:MF_00434;locus_tag=IFDJLNFL_01555;product=Putative pterin-4-alpha-carbinolamine dehydratase
M-dankookense_contig_36_1	Prodigal:002006	CDS	17729	18718	.	+	0	ID=IFDJLNFL_01556;inference=ab initio prediction:Prodigal:002006;locus_tag=IFDJLNFL_01556;product=hypothetical protein
M-dankookense_contig_36_1	Prodigal:002006	CDS	18749	19486	.	+	0	ID=IFDJLNFL_01557;Name=ssuC_3;db_xref=COG:COG0600;gene=ssuC_3;inference=ab initio prediction:Prodigal:002006,similar to AA sequence:UniProtKB:P40401;locus_tag=IFDJLNFL_01557;product=Putative aliphatic sulfonates transport permease protein SsuC
M-dankookense_contig_36_1	Prodigal:002006	CDS	19467	20219	.	+	0	ID=IFDJLNFL_01558;eC_number=7.6.2.8;Name=btuD_3;gene=btuD_3;inference=ab initio prediction:Prodigal:002006,protein motif:HAMAP:MF_01005;locus_tag=IFDJLNFL_01558;product=Vitamin B12 import ATP-binding protein BtuD
M-dankookense_contig_36_1	Prodigal:002006	CDS	20229	22181	.	-	0	ID=IFDJLNFL_01559;inference=ab initio prediction:Prodigal:002006;locus_tag=IFDJLNFL_01559;product=hypothetical protein
M-dankookense_contig_36_1	Prodigal:002006	CDS	22432	22758	.	-	0	ID=IFDJLNFL_01560;Name=erpA;db_xref=COG:COG0316;gene=erpA;inference=ab initio prediction:Prodigal:002006,similar to AA sequence:UniProtKB:P45344;locus_tag=IFDJLNFL_01560;product=Iron-sulfur cluster insertion protein ErpA
M-dankookense_contig_36_1	Prodigal:002006	CDS	22917	24164	.	+	0	ID=IFDJLNFL_01561;inference=ab initio prediction:Prodigal:002006,protein motif:HAMAP:MF_01212;locus_tag=IFDJLNFL_01561;product=Deoxyguanosinetriphosphate triphosphohydrolase-like protein
M-dankookense_contig_36_1	Prodigal:002006	CDS	24653	25180	.	-	0	ID=IFDJLNFL_01562;inference=ab initio prediction:Prodigal:002006;locus_tag=IFDJLNFL_01562;product=hypothetical protein
M-dankookense_contig_36_1	Prodigal:002006	CDS	25409	27163	.	+	0	ID=IFDJLNFL_01563;eC_number=6.1.1.19;Name=argS;gene=argS;inference=ab initio prediction:Prodigal:002006,similar to AA sequence:UniProtKB:Q99W05;locus_tag=IFDJLNFL_01563;product=Arginine--tRNA ligase
M-dankookense_contig_36_1	Prodigal:002006	CDS	27196	28536	.	+	0	ID=IFDJLNFL_01564;inference=ab initio prediction:Prodigal:002006;locus_tag=IFDJLNFL_01564;product=hypothetical protein
M-dankookense_contig_36_1	Prodigal:002006	CDS	28793	29800	.	+	0	ID=IFDJLNFL_01565;eC_number=3.2.1.52;Name=nagZ;db_xref=COG:COG1472;gene=nagZ;inference=ab initio prediction:Prodigal:002006,similar to AA sequence:UniProtKB:Q9HZK0;locus_tag=IFDJLNFL_01565;product=Beta-hexosaminidase
M-dankookense_contig_36_1	Prodigal:002006	CDS	29947	30219	.	+	0	ID=IFDJLNFL_01566;Name=tatA;db_xref=COG:COG1826;gene=tatA;inference=ab initio prediction:Prodigal:002006,similar to AA sequence:UniProtKB:P69428;locus_tag=IFDJLNFL_01566;product=Sec-independent protein translocase protein TatA
M-dankookense_contig_36_1	Prodigal:002006	CDS	30328	30861	.	+	0	ID=IFDJLNFL_01567;Name=tatB;gene=tatB;inference=ab initio prediction:Prodigal:002006,protein motif:HAMAP:MF_00237;locus_tag=IFDJLNFL_01567;product=Sec-independent protein translocase protein TatB
M-dankookense_contig_36_1	Prodigal:002006	CDS	30858	31658	.	+	0	ID=IFDJLNFL_01568;Name=tatC;db_xref=COG:COG0805;gene=tatC;inference=ab initio prediction:Prodigal:002006,similar to AA sequence:UniProtKB:P69423;locus_tag=IFDJLNFL_01568;product=Sec-independent protein translocase protein TatC
M-dankookense_contig_36_1	Prodigal:002006	CDS	31779	32528	.	-	0	ID=IFDJLNFL_01569;inference=ab initio prediction:Prodigal:002006;locus_tag=IFDJLNFL_01569;product=hypothetical protein
M-dankookense_contig_36_1	Prodigal:002006	CDS	32543	33562	.	-	0	ID=IFDJLNFL_01570;eC_number=2.3.1.241;Name=lpxL;gene=lpxL;inference=ab initio prediction:Prodigal:002006,protein motif:HAMAP:MF_01942;locus_tag=IFDJLNFL_01570;product=Lipid A biosynthesis lauroyltransferase
M-dankookense_contig_36_1	Prodigal:002006	CDS	33740	34762	.	-	0	ID=IFDJLNFL_01571;eC_number=1.6.5.5;Name=qorA_1;db_xref=COG:COG0604;gene=qorA_1;inference=ab initio prediction:Prodigal:002006,similar to AA sequence:UniProtKB:P28304;locus_tag=IFDJLNFL_01571;product=Quinone oxidoreductase 1
M-dankookense_contig_36_1	Prodigal:002006	CDS	34799	35068	.	-	0	ID=IFDJLNFL_01572;inference=ab initio prediction:Prodigal:002006;locus_tag=IFDJLNFL_01572;product=hypothetical protein
M-dankookense_contig_36_1	Prodigal:002006	CDS	35077	35832	.	-	0	ID=IFDJLNFL_01573;eC_number=1.1.1.100;Name=fabG_4;gene=fabG_4;inference=ab initio prediction:Prodigal:002006,similar to AA sequence:UniProtKB:P0A2C9;locus_tag=IFDJLNFL_01573;product=3-oxoacyl-[acyl-carrier-protein] reductase FabG
M-dankookense_contig_36_1	Prodigal:002006	CDS	35829	36644	.	-	0	ID=IFDJLNFL_01574;eC_number=2.3.1.179;Name=fabF_1;db_xref=COG:COG0304;gene=fabF_1;inference=ab initio prediction:Prodigal:002006,similar to AA sequence:UniProtKB:Q83E37;locus_tag=IFDJLNFL_01574;product=3-oxoacyl-[acyl-carrier-protein] synthase 2
M-dankookense_contig_37_1	Prodigal:002006	CDS	71	1123	.	+	0	ID=IFDJLNFL_01575;inference=ab initio prediction:Prodigal:002006;locus_tag=IFDJLNFL_01575;product=hypothetical protein
M-dankookense_contig_37_1	Prodigal:002006	CDS	1389	1670	.	-	0	ID=IFDJLNFL_01576;inference=ab initio prediction:Prodigal:002006;locus_tag=IFDJLNFL_01576;product=hypothetical protein
M-dankookense_contig_37_1	Prodigal:002006	CDS	1841	2689	.	+	0	ID=IFDJLNFL_01577;inference=ab initio prediction:Prodigal:002006;locus_tag=IFDJLNFL_01577;product=hypothetical protein
M-dankookense_contig_37_1	Prodigal:002006	CDS	2767	3654	.	-	0	ID=IFDJLNFL_01578;eC_number=2.7.7.24;Name=rfbA;db_xref=COG:COG1209;gene=rfbA;inference=ab initio prediction:Prodigal:002006,similar to AA sequence:UniProtKB:P37744;locus_tag=IFDJLNFL_01578;product=Glucose-1-phosphate thymidylyltransferase 1
M-dankookense_contig_37_1	Prodigal:002006	CDS	3651	4550	.	-	0	ID=IFDJLNFL_01579;eC_number=1.1.1.133;Name=rmlD;gene=rmlD;inference=ab initio prediction:Prodigal:002006,similar to AA sequence:UniProtKB:O66251;locus_tag=IFDJLNFL_01579;product=dTDP-4-dehydrorhamnose reductase
M-dankookense_contig_37_1	Prodigal:002006	CDS	4555	5610	.	-	0	ID=IFDJLNFL_01580;eC_number=4.2.1.46;Name=rffG;db_xref=COG:COG1088;gene=rffG;inference=ab initio prediction:Prodigal:002006,similar to AA sequence:UniProtKB:P27830;locus_tag=IFDJLNFL_01580;product=dTDP-glucose 4%2C6-dehydratase 2
M-dankookense_contig_37_1	Prodigal:002006	CDS	5723	6274	.	-	0	ID=IFDJLNFL_01581;eC_number=5.1.3.13;Name=rfbC;db_xref=COG:COG1898;gene=rfbC;inference=ab initio prediction:Prodigal:002006,similar to AA sequence:UniProtKB:P26394;locus_tag=IFDJLNFL_01581;product=dTDP-4-dehydrorhamnose 3%2C5-epimerase
M-dankookense_contig_37_1	Prodigal:002006	CDS	6433	7326	.	-	0	ID=IFDJLNFL_01582;inference=ab initio prediction:Prodigal:002006;locus_tag=IFDJLNFL_01582;product=hypothetical protein
M-dankookense_contig_37_1	Prodigal:002006	CDS	7323	7793	.	-	0	ID=IFDJLNFL_01583;inference=ab initio prediction:Prodigal:002006;locus_tag=IFDJLNFL_01583;product=hypothetical protein
M-dankookense_contig_37_1	Prodigal:002006	CDS	7801	9015	.	-	0	ID=IFDJLNFL_01584;inference=ab initio prediction:Prodigal:002006;locus_tag=IFDJLNFL_01584;product=hypothetical protein
M-dankookense_contig_37_1	Prodigal:002006	CDS	9090	9596	.	-	0	ID=IFDJLNFL_01585;inference=ab initio prediction:Prodigal:002006;locus_tag=IFDJLNFL_01585;product=hypothetical protein
M-dankookense_contig_37_1	Prodigal:002006	CDS	9866	10606	.	+	0	ID=IFDJLNFL_01586;Name=flgG_1;db_xref=COG:COG4786;gene=flgG_1;inference=ab initio prediction:Prodigal:002006,similar to AA sequence:UniProtKB:P0A1J3;locus_tag=IFDJLNFL_01586;product=Flagellar basal-body rod protein FlgG
M-dankookense_contig_37_1	Prodigal:002006	CDS	10624	11415	.	+	0	ID=IFDJLNFL_01587;Name=flgG_2;db_xref=COG:COG4786;gene=flgG_2;inference=ab initio prediction:Prodigal:002006,similar to AA sequence:UniProtKB:P0A1J3;locus_tag=IFDJLNFL_01587;product=Flagellar basal-body rod protein FlgG
M-dankookense_contig_37_1	Prodigal:002006	CDS	11424	12506	.	+	0	ID=IFDJLNFL_01588;inference=ab initio prediction:Prodigal:002006;locus_tag=IFDJLNFL_01588;product=hypothetical protein
M-dankookense_contig_37_1	Prodigal:002006	CDS	12521	13267	.	+	0	ID=IFDJLNFL_01589;Name=flgH_1;gene=flgH_1;inference=ab initio prediction:Prodigal:002006,protein motif:HAMAP:MF_00415;locus_tag=IFDJLNFL_01589;product=Flagellar L-ring protein
M-dankookense_contig_37_1	Prodigal:002006	CDS	13386	14447	.	+	0	ID=IFDJLNFL_01590;eC_number=1.13.12.-;Name=pnoA;gene=pnoA;inference=ab initio prediction:Prodigal:002006,similar to AA sequence:UniProtKB:D0V3Y4;locus_tag=IFDJLNFL_01590;product=Nitronate monooxygenase
M-dankookense_contig_37_1	Prodigal:002006	CDS	14584	15420	.	+	0	ID=IFDJLNFL_01591;eC_number=3.6.3.-;Name=cmpD_1;gene=cmpD_1;inference=ab initio prediction:Prodigal:002006,similar to AA sequence:UniProtKB:Q55463;locus_tag=IFDJLNFL_01591;product=Bicarbonate transport ATP-binding protein CmpD
M-dankookense_contig_37_1	Prodigal:002006	CDS	15433	16218	.	+	0	ID=IFDJLNFL_01592;Name=ribX;gene=ribX;inference=ab initio prediction:Prodigal:002006,similar to AA sequence:UniProtKB:A9WGD1;locus_tag=IFDJLNFL_01592;product=Riboflavin transport system permease protein RibX
M-dankookense_contig_37_1	Prodigal:002006	CDS	16305	17306	.	+	0	ID=IFDJLNFL_01593;inference=ab initio prediction:Prodigal:002006;locus_tag=IFDJLNFL_01593;product=hypothetical protein
M-dankookense_contig_37_1	Prodigal:002006	CDS	17713	18624	.	-	0	ID=IFDJLNFL_01594;eC_number=2.7.1.4;Name=mak;db_xref=COG:COG1940;gene=mak;inference=ab initio prediction:Prodigal:002006,similar to AA sequence:UniProtKB:P23917;locus_tag=IFDJLNFL_01594;product=Fructokinase
M-dankookense_contig_37_1	Prodigal:002006	CDS	18621	20015	.	-	0	ID=IFDJLNFL_01595;Name=dctA_3;db_xref=COG:COG1301;gene=dctA_3;inference=ab initio prediction:Prodigal:002006,similar to AA sequence:UniProtKB:P0A830;locus_tag=IFDJLNFL_01595;product=Aerobic C4-dicarboxylate transport protein
M-dankookense_contig_37_1	Prodigal:002006	CDS	20325	20753	.	+	0	ID=IFDJLNFL_01596;inference=ab initio prediction:Prodigal:002006;locus_tag=IFDJLNFL_01596;product=hypothetical protein
M-dankookense_contig_37_1	Prodigal:002006	CDS	20759	21685	.	-	0	ID=IFDJLNFL_01597;inference=ab initio prediction:Prodigal:002006;locus_tag=IFDJLNFL_01597;product=hypothetical protein
M-dankookense_contig_37_1	Prodigal:002006	CDS	21953	22360	.	-	0	ID=IFDJLNFL_01598;eC_number=1.8.4.12;Name=msrB;gene=msrB;inference=ab initio prediction:Prodigal:002006,similar to AA sequence:UniProtKB:Q3JRF0;locus_tag=IFDJLNFL_01598;product=Peptide methionine sulfoxide reductase MsrB
M-dankookense_contig_37_1	Prodigal:002006	CDS	22425	23573	.	-	0	ID=IFDJLNFL_01599;inference=ab initio prediction:Prodigal:002006;locus_tag=IFDJLNFL_01599;product=hypothetical protein
M-dankookense_contig_37_1	Prodigal:002006	CDS	23676	25187	.	-	0	ID=IFDJLNFL_01600;eC_number=6.2.1.3;Name=lcfB_2;db_xref=COG:COG0318;gene=lcfB_2;inference=ab initio prediction:Prodigal:002006,similar to AA sequence:UniProtKB:O07610;locus_tag=IFDJLNFL_01600;product=Long-chain-fatty-acid--CoA ligase
M-dankookense_contig_37_1	Prodigal:002006	CDS	25313	25654	.	-	0	ID=IFDJLNFL_01601;inference=ab initio prediction:Prodigal:002006;locus_tag=IFDJLNFL_01601;product=hypothetical protein
M-dankookense_contig_37_1	Prodigal:002006	CDS	25792	26646	.	-	0	ID=IFDJLNFL_01602;eC_number=2.6.1.21;Name=dat;gene=dat;inference=ab initio prediction:Prodigal:002006,similar to AA sequence:UniProtKB:P99090;locus_tag=IFDJLNFL_01602;product=D-alanine aminotransferase
M-dankookense_contig_37_1	Prodigal:002006	CDS	26710	28017	.	-	0	ID=IFDJLNFL_01603;eC_number=4.3.2.2;Name=purB;db_xref=COG:COG0015;gene=purB;inference=ab initio prediction:Prodigal:002006,similar to AA sequence:UniProtKB:P12047;locus_tag=IFDJLNFL_01603;product=Adenylosuccinate lyase
M-dankookense_contig_37_1	Prodigal:002006	CDS	28402	30564	.	+	0	ID=IFDJLNFL_01604;Name=bfrD;db_xref=COG:COG4774;gene=bfrD;inference=ab initio prediction:Prodigal:002006,similar to AA sequence:UniProtKB:P81549;locus_tag=IFDJLNFL_01604;product=putative TonB-dependent receptor BfrD
M-dankookense_contig_37_1	Prodigal:002006	CDS	30619	30996	.	-	0	ID=IFDJLNFL_01605;inference=ab initio prediction:Prodigal:002006;locus_tag=IFDJLNFL_01605;product=hypothetical protein
M-dankookense_contig_37_1	Prodigal:002006	CDS	31121	32356	.	-	0	ID=IFDJLNFL_01606;eC_number=6.3.5.5;Name=carA_2;db_xref=COG:COG0505;gene=carA_2;inference=ab initio prediction:Prodigal:002006,similar to AA sequence:UniProtKB:P0A6F1;locus_tag=IFDJLNFL_01606;product=Carbamoyl-phosphate synthase small chain
M-dankookense_contig_37_1	Prodigal:002006	CDS	32545	33006	.	+	0	ID=IFDJLNFL_01607;Name=yqeY;db_xref=COG:COG1610;gene=yqeY;inference=ab initio prediction:Prodigal:002006,similar to AA sequence:UniProtKB:P54464;locus_tag=IFDJLNFL_01607;product=putative protein YqeY
M-dankookense_contig_37_1	Prodigal:002006	CDS	33045	33416	.	+	0	ID=IFDJLNFL_01608;inference=ab initio prediction:Prodigal:002006;locus_tag=IFDJLNFL_01608;product=hypothetical protein
M-dankookense_contig_37_1	Prodigal:002006	CDS	33506	35413	.	+	0	ID=IFDJLNFL_01609;eC_number=2.7.7.-;Name=dnaG_1;gene=dnaG_1;inference=ab initio prediction:Prodigal:002006,protein motif:HAMAP:MF_00974;locus_tag=IFDJLNFL_01609;product=DNA primase
M-dankookense_contig_37_1	Prodigal:002006	CDS	35609	37603	.	+	0	ID=IFDJLNFL_01610;Name=rpoD;db_xref=COG:COG0568;gene=rpoD;inference=ab initio prediction:Prodigal:002006,similar to AA sequence:UniProtKB:Q2K619;locus_tag=IFDJLNFL_01610;product=RNA polymerase sigma factor RpoD
M-dankookense_contig_37_1	Prodigal:002006	CDS	37610	38917	.	-	0	ID=IFDJLNFL_01611;Name=exuT;gene=exuT;inference=ab initio prediction:Prodigal:002006,similar to AA sequence:UniProtKB:O34456;locus_tag=IFDJLNFL_01611;product=Hexuronate transporter
M-dankookense_contig_37_1	Prodigal:002006	CDS	38938	39879	.	-	0	ID=IFDJLNFL_01612;inference=ab initio prediction:Prodigal:002006;locus_tag=IFDJLNFL_01612;product=hypothetical protein
M-dankookense_contig_37_1	Prodigal:002006	CDS	40374	41624	.	+	0	ID=IFDJLNFL_01613;inference=ab initio prediction:Prodigal:002006;locus_tag=IFDJLNFL_01613;product=hypothetical protein
M-dankookense_contig_37_1	Prodigal:002006	CDS	41847	43073	.	+	0	ID=IFDJLNFL_01614;eC_number=1.4.99.5;Name=hcnC;db_xref=COG:COG0665;gene=hcnC;inference=ab initio prediction:Prodigal:002006,similar to AA sequence:UniProtKB:G3XD12;locus_tag=IFDJLNFL_01614;product=Hydrogen cyanide synthase subunit HcnC
M-dankookense_contig_37_1	Prodigal:002006	CDS	43070	43282	.	+	0	ID=IFDJLNFL_01615;inference=ab initio prediction:Prodigal:002006;locus_tag=IFDJLNFL_01615;product=hypothetical protein
M-dankookense_contig_37_1	Prodigal:002006	CDS	43285	44091	.	+	0	ID=IFDJLNFL_01616;eC_number=2.8.1.10;Name=thiG;db_xref=COG:COG2022;gene=thiG;inference=ab initio prediction:Prodigal:002006,similar to AA sequence:UniProtKB:A0QQL0;locus_tag=IFDJLNFL_01616;product=Thiazole synthase
M-dankookense_contig_37_1	Prodigal:002006	CDS	44458	45117	.	+	0	ID=IFDJLNFL_01617;eC_number=2.5.1.3;Name=thiE_1;db_xref=COG:COG0352;gene=thiE_1;inference=ab initio prediction:Prodigal:002006,similar to AA sequence:UniProtKB:P39594;locus_tag=IFDJLNFL_01617;product=Thiamine-phosphate synthase
M-dankookense_contig_38_1	Prodigal:002006	CDS	3	362	.	+	0	ID=IFDJLNFL_01618;inference=ab initio prediction:Prodigal:002006,similar to AA sequence:ISfinder:ISMdi1;locus_tag=IFDJLNFL_01618;product=IS630 family transposase ISMdi1
M-dankookense_contig_38_1	Prodigal:002006	CDS	396	632	.	-	0	ID=IFDJLNFL_01619;Name=cpdR_2;gene=cpdR_2;inference=ab initio prediction:Prodigal:002006,similar to AA sequence:UniProtKB:Q2YIF7;locus_tag=IFDJLNFL_01619;product=Response regulator receiver protein CpdR
M-dankookense_contig_38_1	Prodigal:002006	CDS	868	4839	.	-	0	ID=IFDJLNFL_01620;eC_number=2.7.13.3;Name=rcsC_18;gene=rcsC_18;inference=ab initio prediction:Prodigal:002006,protein motif:HAMAP:MF_00979;locus_tag=IFDJLNFL_01620;product=Sensor histidine kinase RcsC
M-dankookense_contig_38_1	Prodigal:002006	CDS	4997	6169	.	-	0	ID=IFDJLNFL_01621;inference=ab initio prediction:Prodigal:002006;locus_tag=IFDJLNFL_01621;product=hypothetical protein
M-dankookense_contig_38_1	Prodigal:002006	CDS	6325	6747	.	-	0	ID=IFDJLNFL_01622;inference=ab initio prediction:Prodigal:002006;locus_tag=IFDJLNFL_01622;product=hypothetical protein
M-dankookense_contig_38_1	Prodigal:002006	CDS	6866	7891	.	+	0	ID=IFDJLNFL_01623;inference=ab initio prediction:Prodigal:002006,similar to AA sequence:ISfinder:ISPye46;locus_tag=IFDJLNFL_01623;product=IS110 family transposase ISPye46
M-dankookense_contig_38_1	Prodigal:002006	CDS	8098	8310	.	-	0	ID=IFDJLNFL_01624;inference=ab initio prediction:Prodigal:002006;locus_tag=IFDJLNFL_01624;product=hypothetical protein
M-dankookense_contig_38_1	Prodigal:002006	CDS	8307	8690	.	-	0	ID=IFDJLNFL_01625;inference=ab initio prediction:Prodigal:002006,similar to AA sequence:ISfinder:ISMdi20;locus_tag=IFDJLNFL_01625;product=IS630 family transposase ISMdi20
M-dankookense_contig_38_1	Prodigal:002006	CDS	8824	9315	.	+	0	ID=IFDJLNFL_01626;inference=ab initio prediction:Prodigal:002006,similar to AA sequence:ISfinder:ISMno15;locus_tag=IFDJLNFL_01626;product=IS1182 family transposase ISMno15
M-dankookense_contig_38_1	Prodigal:002006	CDS	9696	10448	.	-	0	ID=IFDJLNFL_01627;Name=rspR_3;db_xref=COG:COG1802;gene=rspR_3;inference=ab initio prediction:Prodigal:002006,similar to AA sequence:UniProtKB:P0ACM2;locus_tag=IFDJLNFL_01627;product=HTH-type transcriptional repressor RspR
M-dankookense_contig_38_1	Prodigal:002006	CDS	10704	12035	.	+	0	ID=IFDJLNFL_01628;Name=naiP_2;gene=naiP_2;inference=ab initio prediction:Prodigal:002006,similar to AA sequence:UniProtKB:O34691;locus_tag=IFDJLNFL_01628;product=Putative niacin/nicotinamide transporter NaiP
M-dankookense_contig_38_1	Prodigal:002006	CDS	12401	13192	.	+	0	ID=IFDJLNFL_01629;inference=ab initio prediction:Prodigal:002006;locus_tag=IFDJLNFL_01629;product=hypothetical protein
M-dankookense_contig_38_1	Prodigal:002006	CDS	13256	13645	.	+	0	ID=IFDJLNFL_01630;inference=ab initio prediction:Prodigal:002006;locus_tag=IFDJLNFL_01630;product=hypothetical protein
M-dankookense_contig_38_1	Prodigal:002006	CDS	13674	13892	.	+	0	ID=IFDJLNFL_01631;inference=ab initio prediction:Prodigal:002006;locus_tag=IFDJLNFL_01631;product=hypothetical protein
M-dankookense_contig_38_1	Prodigal:002006	CDS	13889	14185	.	+	0	ID=IFDJLNFL_01632;inference=ab initio prediction:Prodigal:002006;locus_tag=IFDJLNFL_01632;product=hypothetical protein
M-dankookense_contig_38_1	Prodigal:002006	CDS	14264	15163	.	+	0	ID=IFDJLNFL_01633;eC_number=2.1.2.11;Name=panB_2;db_xref=COG:COG0413;gene=panB_2;inference=ab initio prediction:Prodigal:002006,similar to AA sequence:UniProtKB:P31057;locus_tag=IFDJLNFL_01633;product=3-methyl-2-oxobutanoate hydroxymethyltransferase
M-dankookense_contig_38_1	Prodigal:002006	CDS	15262	16089	.	-	0	ID=IFDJLNFL_01634;inference=ab initio prediction:Prodigal:002006,similar to AA sequence:ISfinder:ISMdi2;locus_tag=IFDJLNFL_01634;product=ISL3 family transposase ISMdi2
M-dankookense_contig_38_1	Prodigal:002006	CDS	16412	17461	.	-	0	ID=IFDJLNFL_01635;inference=ab initio prediction:Prodigal:002006,similar to AA sequence:ISfinder:ISMlo2;locus_tag=IFDJLNFL_01635;product=IS110 family transposase ISMlo2
M-dankookense_contig_38_1	Prodigal:002006	CDS	17495	18229	.	-	0	ID=IFDJLNFL_01636;inference=ab initio prediction:Prodigal:002006,similar to AA sequence:ISfinder:ISMdi2;locus_tag=IFDJLNFL_01636;product=ISL3 family transposase ISMdi2
M-dankookense_contig_38_1	Prodigal:002006	CDS	18486	19928	.	-	0	ID=IFDJLNFL_01637;Name=bdlA_2;db_xref=COG:COG0840;gene=bdlA_2;inference=ab initio prediction:Prodigal:002006,similar to AA sequence:UniProtKB:Q9I3S1;locus_tag=IFDJLNFL_01637;product=Biofilm dispersion protein BdlA
M-dankookense_contig_38_1	Prodigal:002006	CDS	21070	21816	.	-	0	ID=IFDJLNFL_01638;inference=ab initio prediction:Prodigal:002006;locus_tag=IFDJLNFL_01638;product=hypothetical protein
M-dankookense_contig_38_1	Prodigal:002006	CDS	21938	22105	.	-	0	ID=IFDJLNFL_01639;inference=ab initio prediction:Prodigal:002006;locus_tag=IFDJLNFL_01639;product=hypothetical protein
M-dankookense_contig_38_1	Prodigal:002006	CDS	22978	23184	.	+	0	ID=IFDJLNFL_01640;inference=ab initio prediction:Prodigal:002006;locus_tag=IFDJLNFL_01640;product=hypothetical protein
M-dankookense_contig_38_1	Prodigal:002006	CDS	23520	24017	.	+	0	ID=IFDJLNFL_01641;inference=ab initio prediction:Prodigal:002006;locus_tag=IFDJLNFL_01641;product=hypothetical protein
M-dankookense_contig_38_1	Prodigal:002006	CDS	24204	24419	.	+	0	ID=IFDJLNFL_01642;inference=ab initio prediction:Prodigal:002006;locus_tag=IFDJLNFL_01642;product=hypothetical protein
M-dankookense_contig_38_1	Prodigal:002006	CDS	24503	24895	.	+	0	ID=IFDJLNFL_01643;inference=ab initio prediction:Prodigal:002006;locus_tag=IFDJLNFL_01643;product=hypothetical protein
M-dankookense_contig_38_1	Prodigal:002006	CDS	24879	26945	.	+	0	ID=IFDJLNFL_01644;inference=ab initio prediction:Prodigal:002006;locus_tag=IFDJLNFL_01644;product=hypothetical protein
M-dankookense_contig_38_1	Prodigal:002006	CDS	26964	27629	.	+	0	ID=IFDJLNFL_01645;Name=nreC_2;db_xref=COG:COG2197;gene=nreC_2;inference=ab initio prediction:Prodigal:002006,similar to AA sequence:UniProtKB:Q7WZY4;locus_tag=IFDJLNFL_01645;product=Oxygen regulatory protein NreC
M-dankookense_contig_38_1	Prodigal:002006	CDS	28077	29396	.	-	0	ID=IFDJLNFL_01646;db_xref=COG:COG4325;inference=ab initio prediction:Prodigal:002006,similar to AA sequence:UniProtKB:P9WM35;locus_tag=IFDJLNFL_01646;product=putative protein
M-dankookense_contig_38_1	Prodigal:002006	CDS	29448	29927	.	-	0	ID=IFDJLNFL_01647;Name=sapB;db_xref=COG:COG1285;gene=sapB;inference=ab initio prediction:Prodigal:002006,similar to AA sequence:UniProtKB:Q45514;locus_tag=IFDJLNFL_01647;product=Protein SapB
M-dankookense_contig_38_1	Prodigal:002006	CDS	30017	31234	.	-	0	ID=IFDJLNFL_01648;Name=nhaA;db_xref=COG:COG3004;gene=nhaA;inference=ab initio prediction:Prodigal:002006,similar to AA sequence:UniProtKB:Q56725;locus_tag=IFDJLNFL_01648;product=Na(+)/H(+) antiporter NhaA
M-dankookense_contig_38_1	Prodigal:002006	CDS	31464	32012	.	+	0	ID=IFDJLNFL_01649;inference=ab initio prediction:Prodigal:002006;locus_tag=IFDJLNFL_01649;product=hypothetical protein
M-dankookense_contig_39_1	Prodigal:002006	CDS	157	1791	.	+	0	ID=IFDJLNFL_01650;Name=pitA;db_xref=COG:COG0306;gene=pitA;inference=ab initio prediction:Prodigal:002006,similar to AA sequence:UniProtKB:P0AFJ7;locus_tag=IFDJLNFL_01650;product=Low-affinity inorganic phosphate transporter 1
M-dankookense_contig_39_1	Prodigal:002006	CDS	1803	2852	.	+	0	ID=IFDJLNFL_01651;Name=zntB;db_xref=COG:COG0598;gene=zntB;inference=ab initio prediction:Prodigal:002006,similar to AA sequence:UniProtKB:Q9EYX5;locus_tag=IFDJLNFL_01651;product=Zinc transport protein ZntB
M-dankookense_contig_39_1	Prodigal:002006	CDS	2982	4577	.	-	0	ID=IFDJLNFL_01652;inference=ab initio prediction:Prodigal:002006;locus_tag=IFDJLNFL_01652;product=hypothetical protein
M-dankookense_contig_39_1	Prodigal:002006	CDS	4757	5782	.	+	0	ID=IFDJLNFL_01653;inference=ab initio prediction:Prodigal:002006;locus_tag=IFDJLNFL_01653;product=hypothetical protein
M-dankookense_contig_39_1	Prodigal:002006	CDS	5849	6061	.	+	0	ID=IFDJLNFL_01654;db_xref=COG:COG3360;inference=ab initio prediction:Prodigal:002006,similar to AA sequence:UniProtKB:A1WUH0;locus_tag=IFDJLNFL_01654;product=Dodecin
M-dankookense_contig_39_1	Prodigal:002006	CDS	6123	7031	.	+	0	ID=IFDJLNFL_01655;Name=gltR;db_xref=COG:COG0583;gene=gltR;inference=ab initio prediction:Prodigal:002006,similar to AA sequence:UniProtKB:P94501;locus_tag=IFDJLNFL_01655;product=HTH-type transcriptional regulator GltR
M-dankookense_contig_39_1	Prodigal:002006	CDS	7167	7907	.	+	0	ID=IFDJLNFL_01656;eC_number=3.5.2.9;Name=pxpB;db_xref=COG:COG2049;gene=pxpB;inference=ab initio prediction:Prodigal:002006,similar to AA sequence:UniProtKB:P60495;locus_tag=IFDJLNFL_01656;product=5-oxoprolinase subunit B
M-dankookense_contig_39_1	Prodigal:002006	CDS	7919	8920	.	+	0	ID=IFDJLNFL_01657;eC_number=3.5.2.9;Name=pxpC;db_xref=COG:COG1984;gene=pxpC;inference=ab initio prediction:Prodigal:002006,similar to AA sequence:UniProtKB:P75745;locus_tag=IFDJLNFL_01657;product=5-oxoprolinase subunit C
M-dankookense_contig_39_1	Prodigal:002006	CDS	8957	9787	.	+	0	ID=IFDJLNFL_01658;eC_number=4.2.1.-;db_xref=COG:COG4336;inference=ab initio prediction:Prodigal:002006,similar to AA sequence:UniProtKB:Q8U919;locus_tag=IFDJLNFL_01658;product=Putative hydro-lyase
M-dankookense_contig_39_1	Prodigal:002006	CDS	9818	11086	.	+	0	ID=IFDJLNFL_01659;Name=naiP_3;gene=naiP_3;inference=ab initio prediction:Prodigal:002006,similar to AA sequence:UniProtKB:O34691;locus_tag=IFDJLNFL_01659;product=Putative niacin/nicotinamide transporter NaiP
M-dankookense_contig_39_1	Prodigal:002006	CDS	11108	11869	.	+	0	ID=IFDJLNFL_01660;eC_number=3.5.2.9;Name=pxpA;db_xref=COG:COG1540;gene=pxpA;inference=ab initio prediction:Prodigal:002006,similar to AA sequence:UniProtKB:P42963;locus_tag=IFDJLNFL_01660;product=5-oxoprolinase subunit A
M-dankookense_contig_39_1	Prodigal:002006	CDS	11870	12247	.	-	0	ID=IFDJLNFL_01661;inference=ab initio prediction:Prodigal:002006;locus_tag=IFDJLNFL_01661;product=hypothetical protein
M-dankookense_contig_39_1	Prodigal:002006	CDS	12353	13657	.	-	0	ID=IFDJLNFL_01662;Name=proP_1;gene=proP_1;inference=ab initio prediction:Prodigal:002006,similar to AA sequence:UniProtKB:P0C0L7;locus_tag=IFDJLNFL_01662;product=Proline/betaine transporter
M-dankookense_contig_39_1	Prodigal:002006	CDS	13678	14028	.	-	0	ID=IFDJLNFL_01663;inference=ab initio prediction:Prodigal:002006;locus_tag=IFDJLNFL_01663;product=hypothetical protein
M-dankookense_contig_39_1	Prodigal:002006	CDS	14408	14752	.	-	0	ID=IFDJLNFL_01664;inference=ab initio prediction:Prodigal:002006;locus_tag=IFDJLNFL_01664;product=hypothetical protein
M-dankookense_contig_39_1	Prodigal:002006	CDS	14829	15581	.	-	0	ID=IFDJLNFL_01665;inference=ab initio prediction:Prodigal:002006;locus_tag=IFDJLNFL_01665;product=hypothetical protein
M-dankookense_contig_39_1	Prodigal:002006	CDS	15654	16055	.	+	0	ID=IFDJLNFL_01666;inference=ab initio prediction:Prodigal:002006;locus_tag=IFDJLNFL_01666;product=hypothetical protein
M-dankookense_contig_39_1	Prodigal:002006	CDS	16289	16507	.	+	0	ID=IFDJLNFL_01667;inference=ab initio prediction:Prodigal:002006;locus_tag=IFDJLNFL_01667;product=hypothetical protein
M-dankookense_contig_40_1	Prodigal:002006	CDS	334	1755	.	+	0	ID=IFDJLNFL_01668;eC_number=2.6.1.9;Name=hisC_3;gene=hisC_3;inference=ab initio prediction:Prodigal:002006,protein motif:HAMAP:MF_01023;locus_tag=IFDJLNFL_01668;product=Histidinol-phosphate aminotransferase
M-dankookense_contig_40_1	Prodigal:002006	CDS	1757	2764	.	+	0	ID=IFDJLNFL_01669;Name=tehA_1;db_xref=COG:COG1275;gene=tehA_1;inference=ab initio prediction:Prodigal:002006,similar to AA sequence:UniProtKB:P25396;locus_tag=IFDJLNFL_01669;product=Tellurite resistance protein TehA
M-dankookense_contig_40_1	Prodigal:002006	CDS	2784	3893	.	-	0	ID=IFDJLNFL_01670;Name=pufC;gene=pufC;inference=ab initio prediction:Prodigal:002006,similar to AA sequence:UniProtKB:D2Z0P5;locus_tag=IFDJLNFL_01670;product=Photosynthetic reaction center cytochrome c subunit
M-dankookense_contig_40_1	Prodigal:002006	CDS	3890	4867	.	-	0	ID=IFDJLNFL_01671;Name=pufM;gene=pufM;inference=ab initio prediction:Prodigal:002006,similar to AA sequence:UniProtKB:P10718;locus_tag=IFDJLNFL_01671;product=Reaction center protein M chain
M-dankookense_contig_40_1	Prodigal:002006	CDS	4882	5709	.	-	0	ID=IFDJLNFL_01672;Name=pufL;gene=pufL;inference=ab initio prediction:Prodigal:002006,similar to AA sequence:UniProtKB:P10717;locus_tag=IFDJLNFL_01672;product=Reaction center protein L chain
M-dankookense_contig_40_1	Prodigal:002006	CDS	5795	5977	.	-	0	ID=IFDJLNFL_01673;inference=ab initio prediction:Prodigal:002006,similar to AA sequence:UniProtKB:P80259;locus_tag=IFDJLNFL_01673;product=Light-harvesting protein B-880 alpha chain
M-dankookense_contig_40_1	Prodigal:002006	CDS	5989	6222	.	-	0	ID=IFDJLNFL_01674;inference=ab initio prediction:Prodigal:002006;locus_tag=IFDJLNFL_01674;product=hypothetical protein
M-dankookense_contig_40_1	Prodigal:002006	CDS	6401	6700	.	-	0	ID=IFDJLNFL_01675;inference=ab initio prediction:Prodigal:002006;locus_tag=IFDJLNFL_01675;product=hypothetical protein
M-dankookense_contig_40_1	Prodigal:002006	CDS	6697	8169	.	-	0	ID=IFDJLNFL_01676;eC_number=1.3.7.15;Name=bchZ;db_xref=COG:COG2710;gene=bchZ;inference=ab initio prediction:Prodigal:002006,similar to AA sequence:UniProtKB:P26179;locus_tag=IFDJLNFL_01676;product=Chlorophyllide reductase subunit Z
M-dankookense_contig_40_1	Prodigal:002006	CDS	8169	9734	.	-	0	ID=IFDJLNFL_01677;eC_number=1.3.7.15;Name=bchY;gene=bchY;inference=ab initio prediction:Prodigal:002006,similar to AA sequence:UniProtKB:P26178;locus_tag=IFDJLNFL_01677;product=Chlorophyllide reductase 52.5 kDa chain
M-dankookense_contig_40_1	Prodigal:002006	CDS	9739	10725	.	-	0	ID=IFDJLNFL_01678;eC_number=1.3.7.15;Name=bchX;db_xref=COG:COG1348;gene=bchX;inference=ab initio prediction:Prodigal:002006,similar to AA sequence:UniProtKB:P26177;locus_tag=IFDJLNFL_01678;product=Chlorophyllide reductase 35.5 kDa chain
M-dankookense_contig_40_1	Prodigal:002006	CDS	10722	11660	.	-	0	ID=IFDJLNFL_01679;eC_number=1.1.1.414;Name=lgoD;db_xref=COG:COG1063;gene=lgoD;inference=ab initio prediction:Prodigal:002006,similar to AA sequence:UniProtKB:P39400;locus_tag=IFDJLNFL_01679;product=L-galactonate-5-dehydrogenase
M-dankookense_contig_40_1	Prodigal:002006	CDS	11750	12904	.	-	0	ID=IFDJLNFL_01680;eC_number=2.1.1.210;Name=crtF;gene=crtF;inference=ab initio prediction:Prodigal:002006,similar to AA sequence:UniProtKB:D5AP78;locus_tag=IFDJLNFL_01680;product=Demethylspheroidene O-methyltransferase
M-dankookense_contig_40_1	Prodigal:002006	CDS	12901	13773	.	-	0	ID=IFDJLNFL_01681;eC_number=2.5.1.10;inference=ab initio prediction:Prodigal:002006,similar to AA sequence:UniProtKB:Q08291;locus_tag=IFDJLNFL_01681;product=Farnesyl diphosphate synthase
M-dankookense_contig_40_1	Prodigal:002006	CDS	14212	15753	.	+	0	ID=IFDJLNFL_01682;eC_number=1.3.99.27;Name=crtD;gene=crtD;inference=ab initio prediction:Prodigal:002006,similar to AA sequence:UniProtKB:Q9JPB5;locus_tag=IFDJLNFL_01682;product=Hydroxyneurosporene desaturase
M-dankookense_contig_40_1	Prodigal:002006	CDS	15711	16607	.	+	0	ID=IFDJLNFL_01683;eC_number=4.2.1.131;Name=crtC;gene=crtC;inference=ab initio prediction:Prodigal:002006,similar to AA sequence:UniProtKB:Q7X3G5;locus_tag=IFDJLNFL_01683;product=Acyclic carotenoid 1%2C2-hydratase
M-dankookense_contig_40_1	Prodigal:002006	CDS	17144	18244	.	-	0	ID=IFDJLNFL_01684;inference=ab initio prediction:Prodigal:002006;locus_tag=IFDJLNFL_01684;product=hypothetical protein
M-dankookense_contig_40_1	Prodigal:002006	CDS	18201	19751	.	-	0	ID=IFDJLNFL_01685;eC_number=1.3.99.28;Name=crtI;db_xref=COG:COG1233;gene=crtI;inference=ab initio prediction:Prodigal:002006,similar to AA sequence:UniProtKB:P17054;locus_tag=IFDJLNFL_01685;product=Phytoene desaturase (neurosporene-forming)
M-dankookense_contig_40_1	Prodigal:002006	CDS	19849	20742	.	-	0	ID=IFDJLNFL_01686;eC_number=3.1.1.10;inference=ab initio prediction:Prodigal:002006,similar to AA sequence:UniProtKB:P07383;locus_tag=IFDJLNFL_01686;product=Tropinesterase
M-dankookense_contig_40_1	Prodigal:002006	CDS	20739	22706	.	-	0	ID=IFDJLNFL_01687;inference=ab initio prediction:Prodigal:002006;locus_tag=IFDJLNFL_01687;product=hypothetical protein
M-dankookense_contig_40_1	Prodigal:002006	CDS	23291	24415	.	-	0	ID=IFDJLNFL_01688;eC_number=6.6.1.1;Name=bchI;db_xref=COG:COG1239;gene=bchI;inference=ab initio prediction:Prodigal:002006,similar to AA sequence:UniProtKB:P26239;locus_tag=IFDJLNFL_01688;product=Magnesium-chelatase 38 kDa subunit
M-dankookense_contig_40_1	Prodigal:002006	CDS	24611	25828	.	-	0	ID=IFDJLNFL_01689;eC_number=2.3.1.37;Name=hemA_1;db_xref=COG:COG0156;gene=hemA_1;inference=ab initio prediction:Prodigal:002006,similar to AA sequence:UniProtKB:P18079;locus_tag=IFDJLNFL_01689;product=5-aminolevulinate synthase
M-dankookense_contig_40_1	Prodigal:002006	CDS	26052	26843	.	-	0	ID=IFDJLNFL_01690;inference=ab initio prediction:Prodigal:002006;locus_tag=IFDJLNFL_01690;product=hypothetical protein
M-dankookense_contig_40_1	Prodigal:002006	CDS	26848	27933	.	-	0	ID=IFDJLNFL_01691;inference=ab initio prediction:Prodigal:002006;locus_tag=IFDJLNFL_01691;product=hypothetical protein
M-dankookense_contig_40_1	Prodigal:002006	CDS	27930	28238	.	-	0	ID=IFDJLNFL_01692;inference=ab initio prediction:Prodigal:002006;locus_tag=IFDJLNFL_01692;product=hypothetical protein
M-dankookense_contig_40_1	Prodigal:002006	CDS	28238	28666	.	-	0	ID=IFDJLNFL_01693;inference=ab initio prediction:Prodigal:002006;locus_tag=IFDJLNFL_01693;product=hypothetical protein
M-dankookense_contig_40_1	Prodigal:002006	CDS	28672	29322	.	-	0	ID=IFDJLNFL_01694;inference=ab initio prediction:Prodigal:002006;locus_tag=IFDJLNFL_01694;product=hypothetical protein
M-dankookense_contig_40_1	Prodigal:002006	CDS	29319	30101	.	-	0	ID=IFDJLNFL_01695;Name=puhA;gene=puhA;inference=ab initio prediction:Prodigal:002006,similar to AA sequence:UniProtKB:P0C0Y7;locus_tag=IFDJLNFL_01695;product=Reaction center protein H chain
[truncated: 7,089,715 more chars]
