# Supplementary material for: Comprehensive Comparative Genomics and Phenotyping of Methylobacterium Species
Source: Front Microbiol. 2021 Oct 6;12:740610. doi: 10.3389/fmicb.2021.740610 (PMC8561711; doi:10.3389/fmicb.2021.740610)
Supplement: Supplementary file 8 [file Data_Sheet_2.ZIP › Mb_iners.gff]

##gff-version 3
##sequence-region M-iners_contig_1_1 1 110217
##sequence-region M-iners_contig_2_1 1 39197
##sequence-region M-iners_contig_3_1 1 20692
##sequence-region M-iners_contig_4_1 1 166703
##sequence-region M-iners_contig_5_1 1 22021
##sequence-region M-iners_contig_6_1 1 173123
##sequence-region M-iners_contig_7_1 1 21107
##sequence-region M-iners_contig_8_1 1 77804
##sequence-region M-iners_contig_9_1 1 122371
##sequence-region M-iners_contig_10_1 1 26586
##sequence-region M-iners_contig_11_1 1 1011
##sequence-region M-iners_contig_12_1 1 59004
##sequence-region M-iners_contig_13_1 1 94904
##sequence-region M-iners_contig_14_1 1 47704
##sequence-region M-iners_contig_15_1 1 3915
##sequence-region M-iners_contig_16_1 1 169889
##sequence-region M-iners_contig_17_1 1 79178
##sequence-region M-iners_contig_18_1 1 109002
##sequence-region M-iners_contig_19_1 1 86852
##sequence-region M-iners_contig_20_1 1 149169
##sequence-region M-iners_contig_21_1 1 51501
##sequence-region M-iners_contig_22_1 1 65594
##sequence-region M-iners_contig_23_1 1 94987
##sequence-region M-iners_contig_24_1 1 35512
##sequence-region M-iners_contig_25_1 1 16635
##sequence-region M-iners_contig_26_1 1 23798
##sequence-region M-iners_contig_27_1 1 111908
##sequence-region M-iners_contig_28_1 1 69162
##sequence-region M-iners_contig_29_1 1 68877
##sequence-region M-iners_contig_30_1 1 119774
##sequence-region M-iners_contig_31_1 1 44272
##sequence-region M-iners_contig_32_1 1 83202
##sequence-region M-iners_contig_33_1 1 158660
##sequence-region M-iners_contig_34_1 1 66166
##sequence-region M-iners_contig_35_1 1 68766
##sequence-region M-iners_contig_36_1 1 123078
##sequence-region M-iners_contig_37_1 1 13435
##sequence-region M-iners_contig_38_1 1 88901
##sequence-region M-iners_contig_39_1 1 3104
##sequence-region M-iners_contig_40_1 1 23123
##sequence-region M-iners_contig_41_1 1 55173
##sequence-region M-iners_contig_42_1 1 40414
##sequence-region M-iners_contig_43_1 1 18013
##sequence-region M-iners_contig_44_1 1 29087
##sequence-region M-iners_contig_45_1 1 63368
##sequence-region M-iners_contig_46_1 1 12404
##sequence-region M-iners_contig_47_1 1 48677
##sequence-region M-iners_contig_48_1 1 71746
##sequence-region M-iners_contig_49_1 1 155604
##sequence-region M-iners_contig_50_1 1 10183
##sequence-region M-iners_contig_51_1 1 5755
##sequence-region M-iners_contig_52_1 1 21188
##sequence-region M-iners_contig_53_1 1 21748
##sequence-region M-iners_contig_54_1 1 17518
##sequence-region M-iners_contig_55_1 1 27776
##sequence-region M-iners_contig_56_1 1 92062
##sequence-region M-iners_contig_57_1 1 49033
##sequence-region M-iners_contig_58_1 1 31967
##sequence-region M-iners_contig_59_1 1 84953
##sequence-region M-iners_contig_60_1 1 32246
##sequence-region M-iners_contig_61_1 1 65745
##sequence-region M-iners_contig_62_1 1 19963
##sequence-region M-iners_contig_63_1 1 31260
##sequence-region M-iners_contig_64_1 1 72242
##sequence-region M-iners_contig_65_1 1 50232
##sequence-region M-iners_contig_66_1 1 71547
##sequence-region M-iners_contig_67_1 1 52162
##sequence-region M-iners_contig_68_1 1 10102
##sequence-region M-iners_contig_69_1 1 49555
##sequence-region M-iners_contig_70_1 1 8228
##sequence-region M-iners_contig_71_1 1 56946
##sequence-region M-iners_contig_72_1 1 70864
##sequence-region M-iners_contig_73_1 1 19139
##sequence-region M-iners_contig_74_1 1 55656
##sequence-region M-iners_contig_75_1 1 45385
##sequence-region M-iners_contig_76_1 1 16548
##sequence-region M-iners_contig_77_1 1 12876
##sequence-region M-iners_contig_78_1 1 36407
##sequence-region M-iners_contig_79_1 1 8991
##sequence-region M-iners_contig_80_1 1 38147
##sequence-region M-iners_contig_81_1 1 13458
##sequence-region M-iners_contig_82_1 1 9376
##sequence-region M-iners_contig_83_1 1 11164
##sequence-region M-iners_contig_84_1 1 36659
##sequence-region M-iners_contig_85_1 1 16043
##sequence-region M-iners_contig_86_1 1 16389
##sequence-region M-iners_contig_87_1 1 13453
##sequence-region M-iners_contig_88_1 1 36833
##sequence-region M-iners_contig_89_1 1 161205
##sequence-region M-iners_contig_90_1 1 20600
##sequence-region M-iners_contig_91_1 1 3678
##sequence-region M-iners_contig_92_1 1 11187
##sequence-region M-iners_contig_93_1 1 6186
##sequence-region M-iners_contig_94_1 1 24200
##sequence-region M-iners_contig_95_1 1 2921
##sequence-region M-iners_contig_96_1 1 13963
##sequence-region M-iners_contig_97_1 1 21112
##sequence-region M-iners_contig_98_1 1 1786
##sequence-region M-iners_contig_99_1 1 37714
##sequence-region M-iners_contig_100_1 1 37768
##sequence-region M-iners_contig_101_1 1 10261
##sequence-region M-iners_contig_102_1 1 1190
##sequence-region M-iners_contig_103_1 1 3966
##sequence-region M-iners_contig_104_1 1 1997
##sequence-region M-iners_contig_105_1 1 13412
##sequence-region M-iners_contig_106_1 1 1269
##sequence-region M-iners_contig_107_1 1 8124
##sequence-region M-iners_contig_108_1 1 19987
##sequence-region M-iners_contig_109_1 1 4137
##sequence-region M-iners_contig_110_1 1 5675
##sequence-region M-iners_contig_111_1 1 1056
##sequence-region M-iners_contig_112_1 1 6103
##sequence-region M-iners_contig_113_1 1 8227
##sequence-region M-iners_contig_114_1 1 11901
##sequence-region M-iners_contig_115_1 1 2966
##sequence-region M-iners_contig_116_1 1 11359
##sequence-region M-iners_contig_117_1 1 1164
##sequence-region M-iners_contig_118_1 1 14570
##sequence-region M-iners_contig_119_1 1 11609
##sequence-region M-iners_contig_120_1 1 12997
##sequence-region M-iners_contig_121_1 1 5028
##sequence-region M-iners_contig_122_1 1 6871
##sequence-region M-iners_contig_123_1 1 8937
##sequence-region M-iners_contig_124_1 1 1237
##sequence-region M-iners_contig_125_1 1 7123
##sequence-region M-iners_contig_126_1 1 1440
##sequence-region M-iners_contig_127_1 1 1125
##sequence-region M-iners_contig_128_1 1 8286
##sequence-region M-iners_contig_129_1 1 12828
##sequence-region M-iners_contig_130_1 1 18215
##sequence-region M-iners_contig_131_1 1 11755
##sequence-region M-iners_contig_132_1 1 3858
##sequence-region M-iners_contig_133_1 1 3983
##sequence-region M-iners_contig_134_1 1 5673
##sequence-region M-iners_contig_135_1 1 5141
##sequence-region M-iners_contig_136_1 1 10824
##sequence-region M-iners_contig_137_1 1 1597
##sequence-region M-iners_contig_138_1 1 6436
##sequence-region M-iners_contig_139_1 1 2506
##sequence-region M-iners_contig_140_1 1 10474
##sequence-region M-iners_contig_141_1 1 1482
##sequence-region M-iners_contig_142_1 1 1246
##sequence-region M-iners_contig_143_1 1 3526
##sequence-region M-iners_contig_144_1 1 5902
##sequence-region M-iners_contig_145_1 1 6794
##sequence-region M-iners_contig_146_1 1 1137
##sequence-region M-iners_contig_147_1 1 1011
##sequence-region M-iners_contig_148_1 1 5094
##sequence-region M-iners_contig_149_1 1 19558
##sequence-region M-iners_contig_150_1 1 1103
##sequence-region M-iners_contig_151_1 1 7885
##sequence-region M-iners_contig_152_1 1 4005
##sequence-region M-iners_contig_153_1 1 2059
##sequence-region M-iners_contig_154_1 1 3617
##sequence-region M-iners_contig_155_1 1 1030
##sequence-region M-iners_contig_156_1 1 1104
##sequence-region M-iners_contig_157_1 1 1302
##sequence-region M-iners_contig_158_1 1 2023
##sequence-region M-iners_contig_159_1 1 1874
##sequence-region M-iners_contig_160_1 1 5256
##sequence-region M-iners_contig_161_1 1 5393
##sequence-region M-iners_contig_162_1 1 6851
##sequence-region M-iners_contig_163_1 1 1326
##sequence-region M-iners_contig_164_1 1 2158
##sequence-region M-iners_contig_165_1 1 1869
##sequence-region M-iners_contig_166_1 1 1348
##sequence-region M-iners_contig_167_1 1 1115
##sequence-region M-iners_contig_168_1 1 3589
##sequence-region M-iners_contig_169_1 1 1355
##sequence-region M-iners_contig_170_1 1 1647
##sequence-region M-iners_contig_171_1 1 5686
##sequence-region M-iners_contig_172_1 1 2058
##sequence-region M-iners_contig_173_1 1 3311
##sequence-region M-iners_contig_174_1 1 4238
##sequence-region M-iners_contig_175_1 1 3346
M-iners_contig_1_1	Prodigal:002006	CDS	56	676	.	-	0	ID=OCOJLMKI_00001;eC_number=7.1.1.-;Name=nuoJ;db_xref=COG:COG0839;gene=nuoJ;inference=ab initio prediction:Prodigal:002006,similar to AA sequence:UniProtKB:P0AFE0;locus_tag=OCOJLMKI_00001;product=NADH-quinone oxidoreductase subunit J
M-iners_contig_1_1	Prodigal:002006	CDS	870	1358	.	-	0	ID=OCOJLMKI_00002;eC_number=7.1.1.-;Name=nuoI;db_xref=COG:COG1143;gene=nuoI;inference=ab initio prediction:Prodigal:002006,similar to AA sequence:UniProtKB:A1B486;locus_tag=OCOJLMKI_00002;product=NADH-quinone oxidoreductase subunit I
M-iners_contig_1_1	Prodigal:002006	CDS	1435	2463	.	-	0	ID=OCOJLMKI_00003;eC_number=7.1.1.-;Name=nuoH;db_xref=COG:COG1005;gene=nuoH;inference=ab initio prediction:Prodigal:002006,similar to AA sequence:UniProtKB:P42032;locus_tag=OCOJLMKI_00003;product=NADH-quinone oxidoreductase subunit H
M-iners_contig_1_1	Prodigal:002006	CDS	2476	4557	.	-	0	ID=OCOJLMKI_00004;eC_number=7.1.1.-;Name=nqo3;db_xref=COG:COG1034;gene=nqo3;inference=ab initio prediction:Prodigal:002006,similar to AA sequence:UniProtKB:P29915;locus_tag=OCOJLMKI_00004;product=NADH-quinone oxidoreductase chain 3
M-iners_contig_1_1	Prodigal:002006	CDS	4598	5899	.	-	0	ID=OCOJLMKI_00005;eC_number=7.1.1.-;Name=nqo1;db_xref=COG:COG1894;gene=nqo1;inference=ab initio prediction:Prodigal:002006,similar to AA sequence:UniProtKB:P29913;locus_tag=OCOJLMKI_00005;product=NADH-quinone oxidoreductase chain 1
M-iners_contig_1_1	Prodigal:002006	CDS	5909	7264	.	-	0	ID=OCOJLMKI_00006;inference=ab initio prediction:Prodigal:002006;locus_tag=OCOJLMKI_00006;product=hypothetical protein
M-iners_contig_1_1	Prodigal:002006	CDS	7287	8477	.	-	0	ID=OCOJLMKI_00007;eC_number=7.1.1.-;Name=nuoD;db_xref=COG:COG0649;gene=nuoD;inference=ab initio prediction:Prodigal:002006,similar to AA sequence:UniProtKB:A1B495;locus_tag=OCOJLMKI_00007;product=NADH-quinone oxidoreductase subunit D
M-iners_contig_1_1	Prodigal:002006	CDS	8485	9132	.	-	0	ID=OCOJLMKI_00008;eC_number=7.1.1.-;Name=nqo5;db_xref=COG:COG0852;gene=nqo5;inference=ab initio prediction:Prodigal:002006,similar to AA sequence:UniProtKB:P29917;locus_tag=OCOJLMKI_00008;product=NADH-quinone oxidoreductase chain 5
M-iners_contig_1_1	Prodigal:002006	CDS	9137	9724	.	-	0	ID=OCOJLMKI_00009;eC_number=7.1.1.-;Name=nuoB;db_xref=COG:COG0377;gene=nuoB;inference=ab initio prediction:Prodigal:002006,similar to AA sequence:UniProtKB:A1B497;locus_tag=OCOJLMKI_00009;product=NADH-quinone oxidoreductase subunit B
M-iners_contig_1_1	Prodigal:002006	CDS	9767	10132	.	-	0	ID=OCOJLMKI_00010;eC_number=7.1.1.-;Name=ndhC;gene=ndhC;inference=ab initio prediction:Prodigal:002006,similar to AA sequence:UniProtKB:P19045;locus_tag=OCOJLMKI_00010;product=NAD(P)H-quinone oxidoreductase subunit 3
M-iners_contig_1_1	Prodigal:002006	CDS	10562	11839	.	+	0	ID=OCOJLMKI_00011;eC_number=3.5.1.28;Name=amiC_1;db_xref=COG:COG0860;gene=amiC_1;inference=ab initio prediction:Prodigal:002006,similar to AA sequence:UniProtKB:P63883;locus_tag=OCOJLMKI_00011;product=N-acetylmuramoyl-L-alanine amidase AmiC
M-iners_contig_1_1	Prodigal:002006	CDS	12014	14428	.	+	0	ID=OCOJLMKI_00012;Name=mrcA_1;db_xref=COG:COG5009;gene=mrcA_1;inference=ab initio prediction:Prodigal:002006,similar to AA sequence:UniProtKB:Q07806;locus_tag=OCOJLMKI_00012;product=Penicillin-binding protein 1A
M-iners_contig_1_1	Prodigal:002006	CDS	14508	17789	.	+	0	ID=OCOJLMKI_00013;eC_number=2.7.13.3;Name=rcsC_1;gene=rcsC_1;inference=ab initio prediction:Prodigal:002006,protein motif:HAMAP:MF_00979;locus_tag=OCOJLMKI_00013;product=Sensor histidine kinase RcsC
M-iners_contig_1_1	Prodigal:002006	CDS	17806	18765	.	-	0	ID=OCOJLMKI_00014;inference=ab initio prediction:Prodigal:002006;locus_tag=OCOJLMKI_00014;product=hypothetical protein
M-iners_contig_1_1	Prodigal:002006	CDS	18849	20942	.	-	0	ID=OCOJLMKI_00015;Name=btuB_1;gene=btuB_1;inference=ab initio prediction:Prodigal:002006,protein motif:HAMAP:MF_01531;locus_tag=OCOJLMKI_00015;product=Vitamin B12 transporter BtuB
M-iners_contig_1_1	Prodigal:002006	CDS	21113	22090	.	-	0	ID=OCOJLMKI_00016;inference=ab initio prediction:Prodigal:002006;locus_tag=OCOJLMKI_00016;product=hypothetical protein
M-iners_contig_1_1	Prodigal:002006	CDS	22764	24062	.	+	0	ID=OCOJLMKI_00017;inference=ab initio prediction:Prodigal:002006;locus_tag=OCOJLMKI_00017;product=hypothetical protein
M-iners_contig_1_1	Prodigal:002006	CDS	24349	25653	.	+	0	ID=OCOJLMKI_00018;eC_number=2.1.2.1;Name=glyA2;gene=glyA2;inference=ab initio prediction:Prodigal:002006,similar to AA sequence:UniProtKB:Q3JGP5;locus_tag=OCOJLMKI_00018;product=Serine hydroxymethyltransferase 2
M-iners_contig_1_1	Prodigal:002006	CDS	25767	26297	.	+	0	ID=OCOJLMKI_00019;Name=nrdR;db_xref=COG:COG1327;gene=nrdR;inference=ab initio prediction:Prodigal:002006,similar to AA sequence:UniProtKB:P67318;locus_tag=OCOJLMKI_00019;product=Transcriptional repressor NrdR
M-iners_contig_1_1	Prodigal:002006	CDS	26294	27409	.	+	0	ID=OCOJLMKI_00020;Name=ribD;db_xref=COG:COG0117;gene=ribD;inference=ab initio prediction:Prodigal:002006,similar to AA sequence:UniProtKB:P25539;locus_tag=OCOJLMKI_00020;product=Riboflavin biosynthesis protein RibD
M-iners_contig_1_1	Prodigal:002006	CDS	27410	28051	.	+	0	ID=OCOJLMKI_00021;eC_number=2.5.1.9;Name=ribE;gene=ribE;inference=ab initio prediction:Prodigal:002006,similar to AA sequence:UniProtKB:Q2YN92;locus_tag=OCOJLMKI_00021;product=Riboflavin synthase
M-iners_contig_1_1	Prodigal:002006	CDS	28225	28734	.	+	0	ID=OCOJLMKI_00022;eC_number=2.5.1.78;Name=ribH1;db_xref=COG:COG0054;gene=ribH1;inference=ab initio prediction:Prodigal:002006,similar to AA sequence:UniProtKB:Q983B0;locus_tag=OCOJLMKI_00022;product=6%2C7-dimethyl-8-ribityllumazine synthase 1
M-iners_contig_1_1	Prodigal:002006	CDS	28743	29222	.	+	0	ID=OCOJLMKI_00023;Name=nusB;db_xref=COG:COG0781;gene=nusB;inference=ab initio prediction:Prodigal:002006,similar to AA sequence:UniProtKB:P0A780;locus_tag=OCOJLMKI_00023;product=Transcription antitermination protein NusB
M-iners_contig_1_1	Prodigal:002006	CDS	29219	30217	.	+	0	ID=OCOJLMKI_00024;eC_number=2.7.4.16;Name=thiL_1;db_xref=COG:COG0611;gene=thiL_1;inference=ab initio prediction:Prodigal:002006,similar to AA sequence:UniProtKB:P55881;locus_tag=OCOJLMKI_00024;product=Thiamine-monophosphate kinase
M-iners_contig_1_1	Prodigal:002006	CDS	30344	30754	.	-	0	ID=OCOJLMKI_00025;inference=ab initio prediction:Prodigal:002006;locus_tag=OCOJLMKI_00025;product=hypothetical protein
M-iners_contig_1_1	Prodigal:002006	CDS	30813	32117	.	-	0	ID=OCOJLMKI_00026;eC_number=1.1.1.81;Name=ttuD;gene=ttuD;inference=ab initio prediction:Prodigal:002006,similar to AA sequence:UniProtKB:Q44472;locus_tag=OCOJLMKI_00026;product=Putative hydroxypyruvate reductase
M-iners_contig_1_1	Prodigal:002006	CDS	32305	33069	.	+	0	ID=OCOJLMKI_00027;inference=ab initio prediction:Prodigal:002006;locus_tag=OCOJLMKI_00027;product=hypothetical protein
M-iners_contig_1_1	Prodigal:002006	CDS	33120	33425	.	+	0	ID=OCOJLMKI_00028;inference=ab initio prediction:Prodigal:002006;locus_tag=OCOJLMKI_00028;product=hypothetical protein
M-iners_contig_1_1	Prodigal:002006	CDS	33494	33760	.	+	0	ID=OCOJLMKI_00029;inference=ab initio prediction:Prodigal:002006,similar to AA sequence:UniProtKB:B8H4R9;locus_tag=OCOJLMKI_00029;note=UPF0335 protein CCNA_03428;product=hypothetical protein
M-iners_contig_1_1	Prodigal:002006	CDS	33865	34005	.	+	0	ID=OCOJLMKI_00030;inference=ab initio prediction:Prodigal:002006;locus_tag=OCOJLMKI_00030;product=hypothetical protein
M-iners_contig_1_1	Prodigal:002006	CDS	34086	36566	.	+	0	ID=OCOJLMKI_00031;eC_number=7.2.2.9;Name=actP;gene=actP;inference=ab initio prediction:Prodigal:002006,similar to AA sequence:UniProtKB:Q9X5X3;locus_tag=OCOJLMKI_00031;product=Copper-transporting P-type ATPase
M-iners_contig_1_1	Prodigal:002006	CDS	36601	38535	.	-	0	ID=OCOJLMKI_00032;inference=ab initio prediction:Prodigal:002006;locus_tag=OCOJLMKI_00032;product=hypothetical protein
M-iners_contig_1_1	Prodigal:002006	CDS	38639	40132	.	-	0	ID=OCOJLMKI_00033;Name=atoC_1;db_xref=COG:COG2204;gene=atoC_1;inference=ab initio prediction:Prodigal:002006,similar to AA sequence:UniProtKB:Q06065;locus_tag=OCOJLMKI_00033;product=Regulatory protein AtoC
M-iners_contig_1_1	Prodigal:002006	CDS	40424	42307	.	+	0	ID=OCOJLMKI_00034;eC_number=3.4.24.-;Name=pepF1;gene=pepF1;inference=ab initio prediction:Prodigal:002006,similar to AA sequence:UniProtKB:P54124;locus_tag=OCOJLMKI_00034;product=Oligoendopeptidase F%2C plasmid
M-iners_contig_1_1	Prodigal:002006	CDS	42380	42604	.	+	0	ID=OCOJLMKI_00035;inference=ab initio prediction:Prodigal:002006;locus_tag=OCOJLMKI_00035;product=hypothetical protein
M-iners_contig_1_1	Prodigal:002006	CDS	42601	42987	.	+	0	ID=OCOJLMKI_00036;inference=ab initio prediction:Prodigal:002006;locus_tag=OCOJLMKI_00036;product=hypothetical protein
M-iners_contig_1_1	Prodigal:002006	CDS	43077	44444	.	+	0	ID=OCOJLMKI_00037;eC_number=2.7.-.-;Name=ubiB_1;gene=ubiB_1;inference=ab initio prediction:Prodigal:002006,protein motif:HAMAP:MF_00414;locus_tag=OCOJLMKI_00037;product=protein kinase UbiB
M-iners_contig_1_1	Prodigal:002006	CDS	44567	44860	.	+	0	ID=OCOJLMKI_00038;inference=ab initio prediction:Prodigal:002006;locus_tag=OCOJLMKI_00038;product=hypothetical protein
M-iners_contig_1_1	Prodigal:002006	CDS	44908	46047	.	+	0	ID=OCOJLMKI_00039;eC_number=7.1.1.1;Name=pntAA;db_xref=COG:COG3288;gene=pntAA;inference=ab initio prediction:Prodigal:002006,similar to AA sequence:UniProtKB:Q2RSB2;locus_tag=OCOJLMKI_00039;product=NAD(P) transhydrogenase subunit alpha part 1
M-iners_contig_1_1	Prodigal:002006	CDS	46068	46517	.	+	0	ID=OCOJLMKI_00040;inference=ab initio prediction:Prodigal:002006;locus_tag=OCOJLMKI_00040;product=hypothetical protein
M-iners_contig_1_1	Prodigal:002006	CDS	46522	47922	.	+	0	ID=OCOJLMKI_00041;eC_number=7.1.1.1;Name=pntB;db_xref=COG:COG1282;gene=pntB;inference=ab initio prediction:Prodigal:002006,similar to AA sequence:UniProtKB:P0C188;locus_tag=OCOJLMKI_00041;product=NAD(P) transhydrogenase subunit beta
M-iners_contig_1_1	Prodigal:002006	CDS	48100	49899	.	+	0	ID=OCOJLMKI_00042;eC_number=3.1.-.-;Name=recJ;db_xref=COG:COG0608;gene=recJ;inference=ab initio prediction:Prodigal:002006,similar to AA sequence:UniProtKB:P21893;locus_tag=OCOJLMKI_00042;product=Single-stranded-DNA-specific exonuclease RecJ
M-iners_contig_1_1	Aragorn:001002	tRNA	49986	50062	.	+	.	ID=OCOJLMKI_00043;inference=COORDINATES:profile:Aragorn:001002;locus_tag=OCOJLMKI_00043;product=tRNA-Asp(gtc)
M-iners_contig_1_1	Prodigal:002006	CDS	50197	50412	.	+	0	ID=OCOJLMKI_00044;inference=ab initio prediction:Prodigal:002006;locus_tag=OCOJLMKI_00044;product=hypothetical protein
M-iners_contig_1_1	Prodigal:002006	CDS	50497	51039	.	+	0	ID=OCOJLMKI_00045;inference=ab initio prediction:Prodigal:002006;locus_tag=OCOJLMKI_00045;product=hypothetical protein
M-iners_contig_1_1	Prodigal:002006	CDS	51112	51336	.	-	0	ID=OCOJLMKI_00046;inference=ab initio prediction:Prodigal:002006;locus_tag=OCOJLMKI_00046;product=hypothetical protein
M-iners_contig_1_1	Prodigal:002006	CDS	51404	51607	.	-	0	ID=OCOJLMKI_00047;inference=ab initio prediction:Prodigal:002006;locus_tag=OCOJLMKI_00047;product=hypothetical protein
M-iners_contig_1_1	Prodigal:002006	CDS	52569	53426	.	+	0	ID=OCOJLMKI_00048;Name=motA;db_xref=COG:COG1291;gene=motA;inference=ab initio prediction:Prodigal:002006,similar to AA sequence:UniProtKB:P09348;locus_tag=OCOJLMKI_00048;product=Motility protein A
M-iners_contig_1_1	Prodigal:002006	CDS	53461	54327	.	+	0	ID=OCOJLMKI_00049;Name=motB;db_xref=COG:COG1360;gene=motB;inference=ab initio prediction:Prodigal:002006,similar to AA sequence:UniProtKB:P55892;locus_tag=OCOJLMKI_00049;product=Motility protein B
M-iners_contig_1_1	Prodigal:002006	CDS	54458	54643	.	+	0	ID=OCOJLMKI_00050;inference=ab initio prediction:Prodigal:002006;locus_tag=OCOJLMKI_00050;product=hypothetical protein
M-iners_contig_1_1	Prodigal:002006	CDS	54929	56119	.	-	0	ID=OCOJLMKI_00051;Name=xerD_1;gene=xerD_1;inference=ab initio prediction:Prodigal:002006,protein motif:HAMAP:MF_01807;locus_tag=OCOJLMKI_00051;product=Tyrosine recombinase XerD
M-iners_contig_1_1	Prodigal:002006	CDS	56321	56530	.	-	0	ID=OCOJLMKI_00052;inference=ab initio prediction:Prodigal:002006;locus_tag=OCOJLMKI_00052;product=hypothetical protein
M-iners_contig_1_1	Prodigal:002006	CDS	56523	57626	.	-	0	ID=OCOJLMKI_00053;inference=ab initio prediction:Prodigal:002006;locus_tag=OCOJLMKI_00053;product=hypothetical protein
M-iners_contig_1_1	Prodigal:002006	CDS	57583	57909	.	-	0	ID=OCOJLMKI_00054;inference=ab initio prediction:Prodigal:002006;locus_tag=OCOJLMKI_00054;product=hypothetical protein
M-iners_contig_1_1	Prodigal:002006	CDS	57902	58207	.	-	0	ID=OCOJLMKI_00055;inference=ab initio prediction:Prodigal:002006;locus_tag=OCOJLMKI_00055;product=hypothetical protein
M-iners_contig_1_1	Prodigal:002006	CDS	58204	58437	.	-	0	ID=OCOJLMKI_00056;inference=ab initio prediction:Prodigal:002006;locus_tag=OCOJLMKI_00056;product=hypothetical protein
M-iners_contig_1_1	Prodigal:002006	CDS	58437	58922	.	-	0	ID=OCOJLMKI_00057;inference=ab initio prediction:Prodigal:002006;locus_tag=OCOJLMKI_00057;product=hypothetical protein
M-iners_contig_1_1	Prodigal:002006	CDS	58919	59374	.	-	0	ID=OCOJLMKI_00058;inference=ab initio prediction:Prodigal:002006;locus_tag=OCOJLMKI_00058;product=hypothetical protein
M-iners_contig_1_1	Prodigal:002006	CDS	59371	59874	.	-	0	ID=OCOJLMKI_00059;inference=ab initio prediction:Prodigal:002006;locus_tag=OCOJLMKI_00059;product=hypothetical protein
M-iners_contig_1_1	Prodigal:002006	CDS	59874	60251	.	-	0	ID=OCOJLMKI_00060;inference=ab initio prediction:Prodigal:002006;locus_tag=OCOJLMKI_00060;product=hypothetical protein
M-iners_contig_1_1	Prodigal:002006	CDS	60251	61036	.	-	0	ID=OCOJLMKI_00061;inference=ab initio prediction:Prodigal:002006;locus_tag=OCOJLMKI_00061;product=hypothetical protein
M-iners_contig_1_1	Prodigal:002006	CDS	61036	61395	.	-	0	ID=OCOJLMKI_00062;inference=ab initio prediction:Prodigal:002006;locus_tag=OCOJLMKI_00062;product=hypothetical protein
M-iners_contig_1_1	Prodigal:002006	CDS	61392	61868	.	-	0	ID=OCOJLMKI_00063;inference=ab initio prediction:Prodigal:002006;locus_tag=OCOJLMKI_00063;product=hypothetical protein
M-iners_contig_1_1	Prodigal:002006	CDS	61865	62509	.	-	0	ID=OCOJLMKI_00064;inference=ab initio prediction:Prodigal:002006;locus_tag=OCOJLMKI_00064;product=hypothetical protein
M-iners_contig_1_1	Prodigal:002006	CDS	62496	62969	.	-	0	ID=OCOJLMKI_00065;inference=ab initio prediction:Prodigal:002006;locus_tag=OCOJLMKI_00065;product=hypothetical protein
M-iners_contig_1_1	Prodigal:002006	CDS	62969	63745	.	-	0	ID=OCOJLMKI_00066;inference=ab initio prediction:Prodigal:002006;locus_tag=OCOJLMKI_00066;product=hypothetical protein
M-iners_contig_1_1	Prodigal:002006	CDS	63742	63951	.	-	0	ID=OCOJLMKI_00067;inference=ab initio prediction:Prodigal:002006;locus_tag=OCOJLMKI_00067;product=hypothetical protein
M-iners_contig_1_1	Prodigal:002006	CDS	63948	64169	.	-	0	ID=OCOJLMKI_00068;inference=ab initio prediction:Prodigal:002006;locus_tag=OCOJLMKI_00068;product=hypothetical protein
M-iners_contig_1_1	Prodigal:002006	CDS	64169	64453	.	-	0	ID=OCOJLMKI_00069;inference=ab initio prediction:Prodigal:002006;locus_tag=OCOJLMKI_00069;product=hypothetical protein
M-iners_contig_1_1	Prodigal:002006	CDS	64453	64749	.	-	0	ID=OCOJLMKI_00070;inference=ab initio prediction:Prodigal:002006;locus_tag=OCOJLMKI_00070;product=hypothetical protein
M-iners_contig_1_1	Prodigal:002006	CDS	64743	64997	.	-	0	ID=OCOJLMKI_00071;inference=ab initio prediction:Prodigal:002006;locus_tag=OCOJLMKI_00071;product=hypothetical protein
M-iners_contig_1_1	Prodigal:002006	CDS	64997	65224	.	-	0	ID=OCOJLMKI_00072;inference=ab initio prediction:Prodigal:002006;locus_tag=OCOJLMKI_00072;product=hypothetical protein
M-iners_contig_1_1	Prodigal:002006	CDS	65448	65648	.	-	0	ID=OCOJLMKI_00073;inference=ab initio prediction:Prodigal:002006;locus_tag=OCOJLMKI_00073;product=hypothetical protein
M-iners_contig_1_1	Prodigal:002006	CDS	67127	67477	.	+	0	ID=OCOJLMKI_00074;inference=ab initio prediction:Prodigal:002006;locus_tag=OCOJLMKI_00074;product=hypothetical protein
M-iners_contig_1_1	Prodigal:002006	CDS	67474	67716	.	+	0	ID=OCOJLMKI_00075;inference=ab initio prediction:Prodigal:002006;locus_tag=OCOJLMKI_00075;product=hypothetical protein
M-iners_contig_1_1	Prodigal:002006	CDS	67799	68212	.	+	0	ID=OCOJLMKI_00076;inference=ab initio prediction:Prodigal:002006;locus_tag=OCOJLMKI_00076;product=hypothetical protein
M-iners_contig_1_1	Prodigal:002006	CDS	68270	68623	.	+	0	ID=OCOJLMKI_00077;inference=ab initio prediction:Prodigal:002006;locus_tag=OCOJLMKI_00077;product=hypothetical protein
M-iners_contig_1_1	Prodigal:002006	CDS	68671	69108	.	+	0	ID=OCOJLMKI_00078;inference=ab initio prediction:Prodigal:002006;locus_tag=OCOJLMKI_00078;product=hypothetical protein
M-iners_contig_1_1	Prodigal:002006	CDS	69184	69456	.	+	0	ID=OCOJLMKI_00079;inference=ab initio prediction:Prodigal:002006,similar to AA sequence:UniProtKB:B8H4R9;locus_tag=OCOJLMKI_00079;note=UPF0335 protein CCNA_03428;product=hypothetical protein
M-iners_contig_1_1	Prodigal:002006	CDS	69459	70304	.	+	0	ID=OCOJLMKI_00080;inference=ab initio prediction:Prodigal:002006;locus_tag=OCOJLMKI_00080;product=hypothetical protein
M-iners_contig_1_1	Prodigal:002006	CDS	70288	70437	.	-	0	ID=OCOJLMKI_00081;inference=ab initio prediction:Prodigal:002006;locus_tag=OCOJLMKI_00081;product=hypothetical protein
M-iners_contig_1_1	Prodigal:002006	CDS	71085	71846	.	+	0	ID=OCOJLMKI_00082;inference=ab initio prediction:Prodigal:002006;locus_tag=OCOJLMKI_00082;product=hypothetical protein
M-iners_contig_1_1	Prodigal:002006	CDS	71843	72241	.	+	0	ID=OCOJLMKI_00083;inference=ab initio prediction:Prodigal:002006;locus_tag=OCOJLMKI_00083;product=hypothetical protein
M-iners_contig_1_1	Prodigal:002006	CDS	72337	72636	.	+	0	ID=OCOJLMKI_00084;inference=ab initio prediction:Prodigal:002006;locus_tag=OCOJLMKI_00084;product=hypothetical protein
M-iners_contig_1_1	Prodigal:002006	CDS	72713	73567	.	+	0	ID=OCOJLMKI_00085;inference=ab initio prediction:Prodigal:002006;locus_tag=OCOJLMKI_00085;product=hypothetical protein
M-iners_contig_1_1	Prodigal:002006	CDS	73604	73807	.	+	0	ID=OCOJLMKI_00086;inference=ab initio prediction:Prodigal:002006;locus_tag=OCOJLMKI_00086;product=hypothetical protein
M-iners_contig_1_1	Prodigal:002006	CDS	73914	74210	.	+	0	ID=OCOJLMKI_00087;inference=ab initio prediction:Prodigal:002006;locus_tag=OCOJLMKI_00087;product=hypothetical protein
M-iners_contig_1_1	Prodigal:002006	CDS	74152	74370	.	-	0	ID=OCOJLMKI_00088;inference=ab initio prediction:Prodigal:002006;locus_tag=OCOJLMKI_00088;product=hypothetical protein
M-iners_contig_1_1	Prodigal:002006	CDS	74494	75375	.	+	0	ID=OCOJLMKI_00089;inference=ab initio prediction:Prodigal:002006;locus_tag=OCOJLMKI_00089;product=hypothetical protein
M-iners_contig_1_1	Prodigal:002006	CDS	75392	75574	.	+	0	ID=OCOJLMKI_00090;inference=ab initio prediction:Prodigal:002006;locus_tag=OCOJLMKI_00090;product=hypothetical protein
M-iners_contig_1_1	Prodigal:002006	CDS	75576	75929	.	+	0	ID=OCOJLMKI_00091;inference=ab initio prediction:Prodigal:002006;locus_tag=OCOJLMKI_00091;product=hypothetical protein
M-iners_contig_1_1	Prodigal:002006	CDS	75931	76158	.	+	0	ID=OCOJLMKI_00092;inference=ab initio prediction:Prodigal:002006;locus_tag=OCOJLMKI_00092;product=hypothetical protein
M-iners_contig_1_1	Prodigal:002006	CDS	76158	76271	.	+	0	ID=OCOJLMKI_00093;inference=ab initio prediction:Prodigal:002006;locus_tag=OCOJLMKI_00093;product=hypothetical protein
M-iners_contig_1_1	Prodigal:002006	CDS	76327	76458	.	+	0	ID=OCOJLMKI_00094;inference=ab initio prediction:Prodigal:002006;locus_tag=OCOJLMKI_00094;product=hypothetical protein
M-iners_contig_1_1	Prodigal:002006	CDS	76458	76598	.	+	0	ID=OCOJLMKI_00095;inference=ab initio prediction:Prodigal:002006;locus_tag=OCOJLMKI_00095;product=hypothetical protein
M-iners_contig_1_1	Prodigal:002006	CDS	76598	76807	.	+	0	ID=OCOJLMKI_00096;inference=ab initio prediction:Prodigal:002006;locus_tag=OCOJLMKI_00096;product=hypothetical protein
M-iners_contig_1_1	Prodigal:002006	CDS	76807	77025	.	+	0	ID=OCOJLMKI_00097;inference=ab initio prediction:Prodigal:002006;locus_tag=OCOJLMKI_00097;product=hypothetical protein
M-iners_contig_1_1	Prodigal:002006	CDS	77027	77380	.	+	0	ID=OCOJLMKI_00098;inference=ab initio prediction:Prodigal:002006;locus_tag=OCOJLMKI_00098;product=hypothetical protein
M-iners_contig_1_1	Prodigal:002006	CDS	77384	78148	.	+	0	ID=OCOJLMKI_00099;inference=ab initio prediction:Prodigal:002006;locus_tag=OCOJLMKI_00099;product=hypothetical protein
M-iners_contig_1_1	Prodigal:002006	CDS	78151	78471	.	+	0	ID=OCOJLMKI_00100;inference=ab initio prediction:Prodigal:002006;locus_tag=OCOJLMKI_00100;product=hypothetical protein
M-iners_contig_1_1	Prodigal:002006	CDS	78474	79022	.	+	0	ID=OCOJLMKI_00101;inference=ab initio prediction:Prodigal:002006;locus_tag=OCOJLMKI_00101;product=hypothetical protein
M-iners_contig_1_1	Prodigal:002006	CDS	79080	79322	.	+	0	ID=OCOJLMKI_00102;inference=ab initio prediction:Prodigal:002006;locus_tag=OCOJLMKI_00102;product=hypothetical protein
M-iners_contig_1_1	Prodigal:002006	CDS	79360	81318	.	+	0	ID=OCOJLMKI_00103;inference=ab initio prediction:Prodigal:002006;locus_tag=OCOJLMKI_00103;product=hypothetical protein
M-iners_contig_1_1	Prodigal:002006	CDS	81315	82322	.	+	0	ID=OCOJLMKI_00104;inference=ab initio prediction:Prodigal:002006;locus_tag=OCOJLMKI_00104;product=hypothetical protein
M-iners_contig_1_1	Prodigal:002006	CDS	82471	84039	.	+	0	ID=OCOJLMKI_00105;inference=ab initio prediction:Prodigal:002006;locus_tag=OCOJLMKI_00105;product=hypothetical protein
M-iners_contig_1_1	Prodigal:002006	CDS	84042	84332	.	+	0	ID=OCOJLMKI_00106;inference=ab initio prediction:Prodigal:002006;locus_tag=OCOJLMKI_00106;product=hypothetical protein
M-iners_contig_1_1	Prodigal:002006	CDS	84347	84592	.	+	0	ID=OCOJLMKI_00107;inference=ab initio prediction:Prodigal:002006;locus_tag=OCOJLMKI_00107;product=hypothetical protein
M-iners_contig_1_1	Prodigal:002006	CDS	84627	86324	.	+	0	ID=OCOJLMKI_00108;inference=ab initio prediction:Prodigal:002006;locus_tag=OCOJLMKI_00108;product=hypothetical protein
M-iners_contig_1_1	Prodigal:002006	CDS	86321	86545	.	+	0	ID=OCOJLMKI_00109;inference=ab initio prediction:Prodigal:002006;locus_tag=OCOJLMKI_00109;product=hypothetical protein
M-iners_contig_1_1	Prodigal:002006	CDS	86542	86844	.	+	0	ID=OCOJLMKI_00110;inference=ab initio prediction:Prodigal:002006;locus_tag=OCOJLMKI_00110;product=hypothetical protein
M-iners_contig_1_1	Prodigal:002006	CDS	86841	87869	.	+	0	ID=OCOJLMKI_00111;inference=ab initio prediction:Prodigal:002006;locus_tag=OCOJLMKI_00111;product=hypothetical protein
M-iners_contig_1_1	Prodigal:002006	CDS	88266	89096	.	+	0	ID=OCOJLMKI_00112;inference=ab initio prediction:Prodigal:002006;locus_tag=OCOJLMKI_00112;product=hypothetical protein
M-iners_contig_1_1	Prodigal:002006	CDS	89180	89464	.	+	0	ID=OCOJLMKI_00113;inference=ab initio prediction:Prodigal:002006;locus_tag=OCOJLMKI_00113;product=hypothetical protein
M-iners_contig_1_1	Prodigal:002006	CDS	89551	89976	.	+	0	ID=OCOJLMKI_00114;inference=ab initio prediction:Prodigal:002006;locus_tag=OCOJLMKI_00114;product=hypothetical protein
M-iners_contig_1_1	Prodigal:002006	CDS	89986	90693	.	+	0	ID=OCOJLMKI_00115;inference=ab initio prediction:Prodigal:002006;locus_tag=OCOJLMKI_00115;product=hypothetical protein
M-iners_contig_1_1	Prodigal:002006	CDS	90697	93090	.	+	0	ID=OCOJLMKI_00116;inference=ab initio prediction:Prodigal:002006;locus_tag=OCOJLMKI_00116;product=hypothetical protein
M-iners_contig_1_1	Prodigal:002006	CDS	93167	95833	.	+	0	ID=OCOJLMKI_00117;inference=ab initio prediction:Prodigal:002006;locus_tag=OCOJLMKI_00117;product=hypothetical protein
M-iners_contig_1_1	Prodigal:002006	CDS	95826	96179	.	+	0	ID=OCOJLMKI_00118;inference=ab initio prediction:Prodigal:002006;locus_tag=OCOJLMKI_00118;product=hypothetical protein
M-iners_contig_1_1	Prodigal:002006	CDS	96180	96707	.	+	0	ID=OCOJLMKI_00119;inference=ab initio prediction:Prodigal:002006;locus_tag=OCOJLMKI_00119;product=hypothetical protein
M-iners_contig_1_1	Prodigal:002006	CDS	96711	99299	.	+	0	ID=OCOJLMKI_00120;inference=ab initio prediction:Prodigal:002006;locus_tag=OCOJLMKI_00120;product=hypothetical protein
M-iners_contig_1_1	Prodigal:002006	CDS	99302	102619	.	+	0	ID=OCOJLMKI_00121;inference=ab initio prediction:Prodigal:002006;locus_tag=OCOJLMKI_00121;product=hypothetical protein
M-iners_contig_1_1	Prodigal:002006	CDS	103248	103529	.	-	0	ID=OCOJLMKI_00122;inference=ab initio prediction:Prodigal:002006;locus_tag=OCOJLMKI_00122;product=hypothetical protein
M-iners_contig_1_1	Prodigal:002006	CDS	103814	104233	.	+	0	ID=OCOJLMKI_00123;inference=ab initio prediction:Prodigal:002006;locus_tag=OCOJLMKI_00123;product=hypothetical protein
M-iners_contig_1_1	Prodigal:002006	CDS	104233	104763	.	+	0	ID=OCOJLMKI_00124;inference=ab initio prediction:Prodigal:002006;locus_tag=OCOJLMKI_00124;product=hypothetical protein
M-iners_contig_1_1	Prodigal:002006	CDS	104753	105529	.	+	0	ID=OCOJLMKI_00125;inference=ab initio prediction:Prodigal:002006;locus_tag=OCOJLMKI_00125;product=hypothetical protein
M-iners_contig_1_1	Prodigal:002006	CDS	105818	106558	.	+	0	ID=OCOJLMKI_00126;inference=ab initio prediction:Prodigal:002006;locus_tag=OCOJLMKI_00126;product=hypothetical protein
M-iners_contig_1_1	Prodigal:002006	CDS	106626	106850	.	+	0	ID=OCOJLMKI_00127;inference=ab initio prediction:Prodigal:002006;locus_tag=OCOJLMKI_00127;product=hypothetical protein
M-iners_contig_1_1	Prodigal:002006	CDS	106847	107332	.	+	0	ID=OCOJLMKI_00128;eC_number=3.2.1.17;Name=rrrD;db_xref=COG:COG3772;gene=rrrD;inference=ab initio prediction:Prodigal:002006,similar to AA sequence:UniProtKB:P78285;locus_tag=OCOJLMKI_00128;product=Lysozyme RrrD
M-iners_contig_1_1	Prodigal:002006	CDS	107329	107769	.	+	0	ID=OCOJLMKI_00129;inference=ab initio prediction:Prodigal:002006;locus_tag=OCOJLMKI_00129;product=hypothetical protein
M-iners_contig_1_1	Prodigal:002006	CDS	107759	108007	.	+	0	ID=OCOJLMKI_00130;inference=ab initio prediction:Prodigal:002006;locus_tag=OCOJLMKI_00130;product=hypothetical protein
M-iners_contig_1_1	Prodigal:002006	CDS	108198	108641	.	+	0	ID=OCOJLMKI_00131;inference=ab initio prediction:Prodigal:002006;locus_tag=OCOJLMKI_00131;product=hypothetical protein
M-iners_contig_1_1	Prodigal:002006	CDS	108689	109198	.	-	0	ID=OCOJLMKI_00132;inference=ab initio prediction:Prodigal:002006;locus_tag=OCOJLMKI_00132;product=hypothetical protein
M-iners_contig_1_1	Aragorn:001002	tRNA	109430	109504	.	-	.	ID=OCOJLMKI_00133;inference=COORDINATES:profile:Aragorn:001002;locus_tag=OCOJLMKI_00133;product=tRNA-Val(tac)
M-iners_contig_1_1	Prodigal:002006	CDS	109635	110195	.	-	0	ID=OCOJLMKI_00134;eC_number=3.4.21.53;Name=lon;gene=lon;inference=ab initio prediction:Prodigal:002006,similar to AA sequence:UniProtKB:Q2YPX3;locus_tag=OCOJLMKI_00134;product=Lon protease
M-iners_contig_2_1	Prodigal:002006	CDS	826	1401	.	-	0	ID=OCOJLMKI_00135;inference=ab initio prediction:Prodigal:002006;locus_tag=OCOJLMKI_00135;product=hypothetical protein
M-iners_contig_2_1	Prodigal:002006	CDS	1508	1750	.	-	0	ID=OCOJLMKI_00136;inference=ab initio prediction:Prodigal:002006;locus_tag=OCOJLMKI_00136;product=hypothetical protein
M-iners_contig_2_1	Prodigal:002006	CDS	2547	2894	.	-	0	ID=OCOJLMKI_00137;inference=ab initio prediction:Prodigal:002006;locus_tag=OCOJLMKI_00137;product=hypothetical protein
M-iners_contig_2_1	Prodigal:002006	CDS	3545	4477	.	-	0	ID=OCOJLMKI_00138;inference=ab initio prediction:Prodigal:002006;locus_tag=OCOJLMKI_00138;product=hypothetical protein
M-iners_contig_2_1	Prodigal:002006	CDS	4452	4760	.	-	0	ID=OCOJLMKI_00139;inference=ab initio prediction:Prodigal:002006;locus_tag=OCOJLMKI_00139;product=hypothetical protein
M-iners_contig_2_1	Prodigal:002006	CDS	4775	5110	.	-	0	ID=OCOJLMKI_00140;inference=ab initio prediction:Prodigal:002006;locus_tag=OCOJLMKI_00140;product=hypothetical protein
M-iners_contig_2_1	Prodigal:002006	CDS	5173	5559	.	-	0	ID=OCOJLMKI_00141;inference=ab initio prediction:Prodigal:002006;locus_tag=OCOJLMKI_00141;product=hypothetical protein
M-iners_contig_2_1	Prodigal:002006	CDS	5601	6350	.	+	0	ID=OCOJLMKI_00142;inference=ab initio prediction:Prodigal:002006;locus_tag=OCOJLMKI_00142;product=hypothetical protein
M-iners_contig_2_1	Prodigal:002006	CDS	7275	8513	.	-	0	ID=OCOJLMKI_00143;Name=intA_1;db_xref=COG:COG0582;gene=intA_1;inference=ab initio prediction:Prodigal:002006,similar to AA sequence:UniProtKB:P32053;locus_tag=OCOJLMKI_00143;product=Prophage integrase IntA
M-iners_contig_2_1	Prodigal:002006	CDS	9071	9268	.	-	0	ID=OCOJLMKI_00144;inference=ab initio prediction:Prodigal:002006;locus_tag=OCOJLMKI_00144;product=hypothetical protein
M-iners_contig_2_1	Prodigal:002006	CDS	9515	10042	.	+	0	ID=OCOJLMKI_00145;inference=ab initio prediction:Prodigal:002006;locus_tag=OCOJLMKI_00145;product=hypothetical protein
M-iners_contig_2_1	Prodigal:002006	CDS	10230	11549	.	+	0	ID=OCOJLMKI_00146;Name=ttdT;db_xref=COG:COG0471;gene=ttdT;inference=ab initio prediction:Prodigal:002006,similar to AA sequence:UniProtKB:P39414;locus_tag=OCOJLMKI_00146;product=L-tartrate/succinate antiporter
M-iners_contig_2_1	Prodigal:002006	CDS	11677	12078	.	+	0	ID=OCOJLMKI_00147;inference=ab initio prediction:Prodigal:002006;locus_tag=OCOJLMKI_00147;product=hypothetical protein
M-iners_contig_2_1	Prodigal:002006	CDS	12089	12502	.	+	0	ID=OCOJLMKI_00148;inference=ab initio prediction:Prodigal:002006;locus_tag=OCOJLMKI_00148;product=hypothetical protein
M-iners_contig_2_1	Prodigal:002006	CDS	12531	14348	.	+	0	ID=OCOJLMKI_00149;eC_number=1.3.5.1;Name=sdhA;gene=sdhA;inference=ab initio prediction:Prodigal:002006,similar to AA sequence:UniProtKB:G4V4G6;locus_tag=OCOJLMKI_00149;product=Succinate dehydrogenase flavoprotein subunit
M-iners_contig_2_1	Prodigal:002006	CDS	14407	15210	.	+	0	ID=OCOJLMKI_00150;eC_number=1.3.5.1;Name=sdhB;db_xref=COG:COG0479;gene=sdhB;inference=ab initio prediction:Prodigal:002006,similar to AA sequence:UniProtKB:P07014;locus_tag=OCOJLMKI_00150;product=Succinate dehydrogenase iron-sulfur subunit
M-iners_contig_2_1	Prodigal:002006	CDS	15336	18494	.	-	0	ID=OCOJLMKI_00151;Name=mexB;db_xref=COG:COG0841;gene=mexB;inference=ab initio prediction:Prodigal:002006,similar to AA sequence:UniProtKB:P52002;locus_tag=OCOJLMKI_00151;product=Multidrug resistance protein MexB
M-iners_contig_2_1	Prodigal:002006	CDS	18498	19742	.	-	0	ID=OCOJLMKI_00152;Name=mexA;gene=mexA;inference=ab initio prediction:Prodigal:002006,similar to AA sequence:UniProtKB:P52477;locus_tag=OCOJLMKI_00152;product=Multidrug resistance protein MexA
M-iners_contig_2_1	Prodigal:002006	CDS	20054	20455	.	-	0	ID=OCOJLMKI_00153;inference=ab initio prediction:Prodigal:002006;locus_tag=OCOJLMKI_00153;product=hypothetical protein
M-iners_contig_2_1	Prodigal:002006	CDS	20744	21325	.	+	0	ID=OCOJLMKI_00154;inference=ab initio prediction:Prodigal:002006;locus_tag=OCOJLMKI_00154;product=hypothetical protein
M-iners_contig_2_1	Prodigal:002006	CDS	21374	22174	.	+	0	ID=OCOJLMKI_00155;Name=yfcA;db_xref=COG:COG0730;gene=yfcA;inference=ab initio prediction:Prodigal:002006,similar to AA sequence:UniProtKB:P0AD30;locus_tag=OCOJLMKI_00155;product=putative membrane transporter protein YfcA
M-iners_contig_2_1	Prodigal:002006	CDS	22178	23254	.	-	0	ID=OCOJLMKI_00156;eC_number=4.2.1.148;Name=mch_1;db_xref=COG:COG2030;gene=mch_1;inference=ab initio prediction:Prodigal:002006,similar to AA sequence:UniProtKB:A9WC34;locus_tag=OCOJLMKI_00156;product=Beta-methylmalyl-CoA dehydratase
M-iners_contig_2_1	Prodigal:002006	CDS	23262	23564	.	-	0	ID=OCOJLMKI_00157;inference=ab initio prediction:Prodigal:002006;locus_tag=OCOJLMKI_00157;product=hypothetical protein
M-iners_contig_2_1	Aragorn:001002	tRNA	23687	23762	.	+	.	ID=OCOJLMKI_00158;inference=COORDINATES:profile:Aragorn:001002;locus_tag=OCOJLMKI_00158;product=tRNA-Ala(cgc)
M-iners_contig_2_1	Prodigal:002006	CDS	23875	24903	.	+	0	ID=OCOJLMKI_00159;Name=xerC_1;gene=xerC_1;inference=ab initio prediction:Prodigal:002006,protein motif:HAMAP:MF_01808;locus_tag=OCOJLMKI_00159;product=Tyrosine recombinase XerC
M-iners_contig_2_1	Prodigal:002006	CDS	24952	25854	.	+	0	ID=OCOJLMKI_00160;inference=ab initio prediction:Prodigal:002006;locus_tag=OCOJLMKI_00160;product=hypothetical protein
M-iners_contig_2_1	Prodigal:002006	CDS	27056	27328	.	+	0	ID=OCOJLMKI_00161;inference=ab initio prediction:Prodigal:002006;locus_tag=OCOJLMKI_00161;product=hypothetical protein
M-iners_contig_2_1	Prodigal:002006	CDS	27692	28192	.	+	0	ID=OCOJLMKI_00162;eC_number=2.7.13.3;Name=rcsC_2;gene=rcsC_2;inference=ab initio prediction:Prodigal:002006,protein motif:HAMAP:MF_00979;locus_tag=OCOJLMKI_00162;product=Sensor histidine kinase RcsC
M-iners_contig_2_1	Prodigal:002006	CDS	28605	28808	.	-	0	ID=OCOJLMKI_00163;inference=ab initio prediction:Prodigal:002006;locus_tag=OCOJLMKI_00163;product=hypothetical protein
M-iners_contig_2_1	Prodigal:002006	CDS	28981	29160	.	-	0	ID=OCOJLMKI_00164;inference=ab initio prediction:Prodigal:002006;locus_tag=OCOJLMKI_00164;product=hypothetical protein
M-iners_contig_2_1	Prodigal:002006	CDS	29705	29956	.	-	0	ID=OCOJLMKI_00165;inference=ab initio prediction:Prodigal:002006;locus_tag=OCOJLMKI_00165;product=hypothetical protein
M-iners_contig_2_1	Prodigal:002006	CDS	31009	31698	.	+	0	ID=OCOJLMKI_00166;inference=ab initio prediction:Prodigal:002006;locus_tag=OCOJLMKI_00166;product=hypothetical protein
M-iners_contig_2_1	Prodigal:002006	CDS	31832	32530	.	+	0	ID=OCOJLMKI_00167;inference=ab initio prediction:Prodigal:002006;locus_tag=OCOJLMKI_00167;product=hypothetical protein
M-iners_contig_2_1	Prodigal:002006	CDS	32788	34050	.	+	0	ID=OCOJLMKI_00168;inference=ab initio prediction:Prodigal:002006;locus_tag=OCOJLMKI_00168;product=hypothetical protein
M-iners_contig_2_1	Prodigal:002006	CDS	34097	34387	.	+	0	ID=OCOJLMKI_00169;inference=ab initio prediction:Prodigal:002006;locus_tag=OCOJLMKI_00169;product=hypothetical protein
M-iners_contig_2_1	Prodigal:002006	CDS	35314	36285	.	+	0	ID=OCOJLMKI_00170;inference=ab initio prediction:Prodigal:002006;locus_tag=OCOJLMKI_00170;product=hypothetical protein
M-iners_contig_2_1	Prodigal:002006	CDS	36710	36898	.	-	0	ID=OCOJLMKI_00171;inference=ab initio prediction:Prodigal:002006;locus_tag=OCOJLMKI_00171;product=hypothetical protein
M-iners_contig_2_1	Prodigal:002006	CDS	37431	37751	.	-	0	ID=OCOJLMKI_00172;inference=ab initio prediction:Prodigal:002006;locus_tag=OCOJLMKI_00172;product=hypothetical protein
M-iners_contig_2_1	Aragorn:001002	tRNA	38686	38761	.	+	.	ID=OCOJLMKI_00173;inference=COORDINATES:profile:Aragorn:001002;locus_tag=OCOJLMKI_00173;product=tRNA-Ala(cgc)
M-iners_contig_3_1	Prodigal:002006	CDS	326	2674	.	-	0	ID=OCOJLMKI_00174;Name=yhgF;db_xref=COG:COG2183;gene=yhgF;inference=ab initio prediction:Prodigal:002006,similar to AA sequence:UniProtKB:P46837;locus_tag=OCOJLMKI_00174;product=Protein YhgF
M-iners_contig_3_1	Prodigal:002006	CDS	3085	3912	.	-	0	ID=OCOJLMKI_00175;inference=ab initio prediction:Prodigal:002006;locus_tag=OCOJLMKI_00175;product=hypothetical protein
M-iners_contig_3_1	Prodigal:002006	CDS	4112	6316	.	+	0	ID=OCOJLMKI_00176;inference=ab initio prediction:Prodigal:002006;locus_tag=OCOJLMKI_00176;product=hypothetical protein
M-iners_contig_3_1	Prodigal:002006	CDS	6506	7201	.	+	0	ID=OCOJLMKI_00177;inference=ab initio prediction:Prodigal:002006,similar to AA sequence:ISfinder:ISMra1;locus_tag=OCOJLMKI_00177;product=IS3 family transposase ISMra1
M-iners_contig_3_1	Prodigal:002006	CDS	7475	8677	.	-	0	ID=OCOJLMKI_00178;eC_number=3.5.4.44;Name=doeA;db_xref=COG:COG0006;gene=doeA;inference=ab initio prediction:Prodigal:002006,similar to AA sequence:UniProtKB:E1V7W1;locus_tag=OCOJLMKI_00178;product=Ectoine hydrolase
M-iners_contig_3_1	Prodigal:002006	CDS	9110	9631	.	+	0	ID=OCOJLMKI_00179;Name=slyA_1;gene=slyA_1;inference=ab initio prediction:Prodigal:002006,protein motif:HAMAP:MF_01819;locus_tag=OCOJLMKI_00179;product=Transcriptional regulator SlyA
M-iners_contig_3_1	Prodigal:002006	CDS	9628	11325	.	+	0	ID=OCOJLMKI_00180;eC_number=1.14.13.50;Name=pcpB;db_xref=COG:COG0654;gene=pcpB;inference=ab initio prediction:Prodigal:002006,similar to AA sequence:UniProtKB:P42535;locus_tag=OCOJLMKI_00180;product=Pentachlorophenol 4-monooxygenase
M-iners_contig_3_1	Prodigal:002006	CDS	11473	12033	.	+	0	ID=OCOJLMKI_00181;inference=ab initio prediction:Prodigal:002006;locus_tag=OCOJLMKI_00181;product=hypothetical protein
M-iners_contig_3_1	Prodigal:002006	CDS	12271	12771	.	-	0	ID=OCOJLMKI_00182;inference=ab initio prediction:Prodigal:002006;locus_tag=OCOJLMKI_00182;product=hypothetical protein
M-iners_contig_3_1	Prodigal:002006	CDS	13363	13821	.	+	0	ID=OCOJLMKI_00183;inference=ab initio prediction:Prodigal:002006;locus_tag=OCOJLMKI_00183;product=hypothetical protein
M-iners_contig_3_1	Prodigal:002006	CDS	14464	15375	.	-	0	ID=OCOJLMKI_00184;Name=argP_1;gene=argP_1;inference=ab initio prediction:Prodigal:002006,protein motif:HAMAP:MF_00513;locus_tag=OCOJLMKI_00184;product=HTH-type transcriptional regulator ArgP
M-iners_contig_3_1	Prodigal:002006	CDS	15925	16947	.	+	0	ID=OCOJLMKI_00185;eC_number=1.1.98.2;Name=fgd;gene=fgd;inference=ab initio prediction:Prodigal:002006,protein motif:HAMAP:MF_02123;locus_tag=OCOJLMKI_00185;product=F420-dependent glucose-6-phosphate dehydrogenase
M-iners_contig_3_1	Prodigal:002006	CDS	17149	18255	.	-	0	ID=OCOJLMKI_00186;inference=ab initio prediction:Prodigal:002006;locus_tag=OCOJLMKI_00186;product=hypothetical protein
M-iners_contig_3_1	Prodigal:002006	CDS	18770	19702	.	-	0	ID=OCOJLMKI_00187;Name=dmlR_1;gene=dmlR_1;inference=ab initio prediction:Prodigal:002006,similar to AA sequence:UniProtKB:P76250;locus_tag=OCOJLMKI_00187;product=HTH-type transcriptional regulator DmlR
M-iners_contig_3_1	Prodigal:002006	CDS	19810	20532	.	+	0	ID=OCOJLMKI_00188;Name=bdcA_1;db_xref=COG:COG1028;gene=bdcA_1;inference=ab initio prediction:Prodigal:002006,similar to AA sequence:UniProtKB:P39333;locus_tag=OCOJLMKI_00188;product=Cyclic-di-GMP-binding biofilm dispersal mediator protein
M-iners_contig_4_1	Prodigal:002006	CDS	491	1045	.	-	0	ID=OCOJLMKI_00189;eC_number=5.1.3.13;Name=rfbC_1;db_xref=COG:COG1898;gene=rfbC_1;inference=ab initio prediction:Prodigal:002006,similar to AA sequence:UniProtKB:P26394;locus_tag=OCOJLMKI_00189;product=dTDP-4-dehydrorhamnose 3%2C5-epimerase
M-iners_contig_4_1	Prodigal:002006	CDS	1276	1701	.	+	0	ID=OCOJLMKI_00190;inference=ab initio prediction:Prodigal:002006;locus_tag=OCOJLMKI_00190;product=hypothetical protein
M-iners_contig_4_1	Prodigal:002006	CDS	1758	4439	.	-	0	ID=OCOJLMKI_00191;eC_number=6.1.1.7;Name=alaS;db_xref=COG:COG0013;gene=alaS;inference=ab initio prediction:Prodigal:002006,similar to AA sequence:UniProtKB:P00957;locus_tag=OCOJLMKI_00191;product=Alanine--tRNA ligase
M-iners_contig_4_1	Prodigal:002006	CDS	4650	5066	.	+	0	ID=OCOJLMKI_00192;inference=ab initio prediction:Prodigal:002006;locus_tag=OCOJLMKI_00192;product=hypothetical protein
M-iners_contig_4_1	Prodigal:002006	CDS	5169	6458	.	+	0	ID=OCOJLMKI_00193;inference=ab initio prediction:Prodigal:002006;locus_tag=OCOJLMKI_00193;product=hypothetical protein
M-iners_contig_4_1	Prodigal:002006	CDS	6475	6870	.	+	0	ID=OCOJLMKI_00194;inference=ab initio prediction:Prodigal:002006;locus_tag=OCOJLMKI_00194;product=hypothetical protein
M-iners_contig_4_1	Prodigal:002006	CDS	7017	8108	.	-	0	ID=OCOJLMKI_00195;Name=recA;gene=recA;inference=ab initio prediction:Prodigal:002006,similar to AA sequence:UniProtKB:Q2YRU7;locus_tag=OCOJLMKI_00195;product=Protein RecA
M-iners_contig_4_1	Prodigal:002006	CDS	8217	10793	.	-	0	ID=OCOJLMKI_00196;Name=cckA_1;gene=cckA_1;inference=ab initio prediction:Prodigal:002006,similar to AA sequence:UniProtKB:P0DOA0;locus_tag=OCOJLMKI_00196;product=Sensor kinase CckA
M-iners_contig_4_1	Prodigal:002006	CDS	11001	12068	.	-	0	ID=OCOJLMKI_00197;Name=flhB;db_xref=COG:COG1377;gene=flhB;inference=ab initio prediction:Prodigal:002006,similar to AA sequence:UniProtKB:P40727;locus_tag=OCOJLMKI_00197;product=Flagellar biosynthetic protein FlhB
M-iners_contig_4_1	Prodigal:002006	CDS	12098	12862	.	-	0	ID=OCOJLMKI_00198;Name=fliR;db_xref=COG:COG1684;gene=fliR;inference=ab initio prediction:Prodigal:002006,similar to AA sequence:UniProtKB:P54702;locus_tag=OCOJLMKI_00198;product=Flagellar biosynthetic protein FliR
M-iners_contig_4_1	Prodigal:002006	CDS	12890	13156	.	-	0	ID=OCOJLMKI_00199;inference=ab initio prediction:Prodigal:002006;locus_tag=OCOJLMKI_00199;product=hypothetical protein
M-iners_contig_4_1	Prodigal:002006	CDS	13308	13625	.	-	0	ID=OCOJLMKI_00200;Name=fliE;gene=fliE;inference=ab initio prediction:Prodigal:002006,protein motif:HAMAP:MF_00724;locus_tag=OCOJLMKI_00200;product=Flagellar hook-basal body complex protein FliE
M-iners_contig_4_1	Prodigal:002006	CDS	13654	14064	.	-	0	ID=OCOJLMKI_00201;Name=flgC;db_xref=COG:COG1558;gene=flgC;inference=ab initio prediction:Prodigal:002006,similar to AA sequence:UniProtKB:P0A1I7;locus_tag=OCOJLMKI_00201;product=Flagellar basal-body rod protein FlgC
M-iners_contig_4_1	Prodigal:002006	CDS	14093	14512	.	-	0	ID=OCOJLMKI_00202;inference=ab initio prediction:Prodigal:002006;locus_tag=OCOJLMKI_00202;product=hypothetical protein
M-iners_contig_4_1	Prodigal:002006	CDS	14737	16029	.	+	0	ID=OCOJLMKI_00203;inference=ab initio prediction:Prodigal:002006;locus_tag=OCOJLMKI_00203;product=hypothetical protein
M-iners_contig_4_1	Prodigal:002006	CDS	16065	16790	.	+	0	ID=OCOJLMKI_00204;eC_number=5.1.99.5;Name=hyuE;gene=hyuE;inference=ab initio prediction:Prodigal:002006,similar to AA sequence:UniProtKB:Q00924;locus_tag=OCOJLMKI_00204;product=Hydantoin racemase
M-iners_contig_4_1	Prodigal:002006	CDS	16836	17591	.	+	0	ID=OCOJLMKI_00205;Name=fliP;db_xref=COG:COG1338;gene=fliP;inference=ab initio prediction:Prodigal:002006,similar to AA sequence:UniProtKB:P54700;locus_tag=OCOJLMKI_00205;product=Flagellar biosynthetic protein FliP
M-iners_contig_4_1	Prodigal:002006	CDS	17599	20970	.	-	0	ID=OCOJLMKI_00206;inference=ab initio prediction:Prodigal:002006;locus_tag=OCOJLMKI_00206;product=hypothetical protein
M-iners_contig_4_1	Prodigal:002006	CDS	21089	21457	.	-	0	ID=OCOJLMKI_00207;inference=ab initio prediction:Prodigal:002006;locus_tag=OCOJLMKI_00207;product=hypothetical protein
M-iners_contig_4_1	Prodigal:002006	CDS	21483	22148	.	-	0	ID=OCOJLMKI_00208;inference=ab initio prediction:Prodigal:002006;locus_tag=OCOJLMKI_00208;product=hypothetical protein
M-iners_contig_4_1	Prodigal:002006	CDS	22235	23032	.	-	0	ID=OCOJLMKI_00209;inference=ab initio prediction:Prodigal:002006;locus_tag=OCOJLMKI_00209;product=hypothetical protein
M-iners_contig_4_1	Prodigal:002006	CDS	23029	23562	.	-	0	ID=OCOJLMKI_00210;inference=ab initio prediction:Prodigal:002006;locus_tag=OCOJLMKI_00210;product=hypothetical protein
M-iners_contig_4_1	Prodigal:002006	CDS	23571	24785	.	-	0	ID=OCOJLMKI_00211;inference=ab initio prediction:Prodigal:002006;locus_tag=OCOJLMKI_00211;product=hypothetical protein
M-iners_contig_4_1	Prodigal:002006	CDS	24819	25325	.	-	0	ID=OCOJLMKI_00212;inference=ab initio prediction:Prodigal:002006;locus_tag=OCOJLMKI_00212;product=hypothetical protein
M-iners_contig_4_1	Prodigal:002006	CDS	25598	26338	.	+	0	ID=OCOJLMKI_00213;Name=flgG_1;db_xref=COG:COG4786;gene=flgG_1;inference=ab initio prediction:Prodigal:002006,similar to AA sequence:UniProtKB:P0A1J3;locus_tag=OCOJLMKI_00213;product=Flagellar basal-body rod protein FlgG
M-iners_contig_4_1	Prodigal:002006	CDS	26351	27142	.	+	0	ID=OCOJLMKI_00214;Name=flgG_2;db_xref=COG:COG4786;gene=flgG_2;inference=ab initio prediction:Prodigal:002006,similar to AA sequence:UniProtKB:P0A1J3;locus_tag=OCOJLMKI_00214;product=Flagellar basal-body rod protein FlgG
M-iners_contig_4_1	Prodigal:002006	CDS	27166	28203	.	+	0	ID=OCOJLMKI_00215;inference=ab initio prediction:Prodigal:002006;locus_tag=OCOJLMKI_00215;product=hypothetical protein
M-iners_contig_4_1	Prodigal:002006	CDS	28232	28978	.	+	0	ID=OCOJLMKI_00216;Name=flgH;gene=flgH;inference=ab initio prediction:Prodigal:002006,protein motif:HAMAP:MF_00415;locus_tag=OCOJLMKI_00216;product=Flagellar L-ring protein
M-iners_contig_4_1	Prodigal:002006	CDS	29023	29199	.	-	0	ID=OCOJLMKI_00217;inference=ab initio prediction:Prodigal:002006;locus_tag=OCOJLMKI_00217;product=hypothetical protein
M-iners_contig_4_1	Prodigal:002006	CDS	29404	30183	.	+	0	ID=OCOJLMKI_00218;inference=ab initio prediction:Prodigal:002006;locus_tag=OCOJLMKI_00218;product=hypothetical protein
M-iners_contig_4_1	Prodigal:002006	CDS	30298	32886	.	-	0	ID=OCOJLMKI_00219;inference=ab initio prediction:Prodigal:002006;locus_tag=OCOJLMKI_00219;product=hypothetical protein
M-iners_contig_4_1	Prodigal:002006	CDS	32958	33656	.	-	0	ID=OCOJLMKI_00220;db_xref=COG:COG1136;inference=ab initio prediction:Prodigal:002006,similar to AA sequence:UniProtKB:P9WQK1;locus_tag=OCOJLMKI_00220;product=putative ABC transporter ATP-binding protein
M-iners_contig_4_1	Prodigal:002006	CDS	33813	34433	.	+	0	ID=OCOJLMKI_00221;inference=ab initio prediction:Prodigal:002006;locus_tag=OCOJLMKI_00221;product=hypothetical protein
M-iners_contig_4_1	Prodigal:002006	CDS	34438	34977	.	+	0	ID=OCOJLMKI_00222;eC_number=3.1.4.58;Name=ytlP;gene=ytlP;inference=ab initio prediction:Prodigal:002006,similar to AA sequence:UniProtKB:O34570;locus_tag=OCOJLMKI_00222;product=RNA 2'%2C3'-cyclic phosphodiesterase
M-iners_contig_4_1	Prodigal:002006	CDS	35041	36066	.	-	0	ID=OCOJLMKI_00223;eC_number=2.7.1.33;Name=coaA;gene=coaA;inference=ab initio prediction:Prodigal:002006,similar to AA sequence:UniProtKB:B5XYG3;locus_tag=OCOJLMKI_00223;product=Pantothenate kinase
M-iners_contig_4_1	Prodigal:002006	CDS	36063	36386	.	-	0	ID=OCOJLMKI_00224;eC_number=3.6.1.31;Name=hisE;db_xref=COG:COG0140;gene=hisE;inference=ab initio prediction:Prodigal:002006,similar to AA sequence:UniProtKB:Q7P0E6;locus_tag=OCOJLMKI_00224;product=Phosphoribosyl-ATP pyrophosphatase
M-iners_contig_4_1	Prodigal:002006	CDS	36429	37205	.	-	0	ID=OCOJLMKI_00225;eC_number=4.3.2.10;Name=hisF;db_xref=COG:COG0107;gene=hisF;inference=ab initio prediction:Prodigal:002006,similar to AA sequence:UniProtKB:Q7SIB9;locus_tag=OCOJLMKI_00225;product=Imidazole glycerol phosphate synthase subunit HisF
M-iners_contig_4_1	Prodigal:002006	CDS	37257	38006	.	-	0	ID=OCOJLMKI_00226;eC_number=5.3.1.16;Name=hisA_1;db_xref=COG:COG0106;gene=hisA_1;inference=ab initio prediction:Prodigal:002006,similar to AA sequence:UniProtKB:A1R562;locus_tag=OCOJLMKI_00226;product=1-(5-phosphoribosyl)-5-[(5-phosphoribosylamino)methylideneamino] imidazole-4-carboxamide isomerase
M-iners_contig_4_1	Prodigal:002006	CDS	38040	38699	.	-	0	ID=OCOJLMKI_00227;eC_number=4.3.2.10;Name=hisH;gene=hisH;inference=ab initio prediction:Prodigal:002006,similar to AA sequence:UniProtKB:P59957;locus_tag=OCOJLMKI_00227;product=Imidazole glycerol phosphate synthase subunit HisH
M-iners_contig_4_1	Prodigal:002006	CDS	38719	39204	.	-	0	ID=OCOJLMKI_00228;inference=ab initio prediction:Prodigal:002006;locus_tag=OCOJLMKI_00228;product=hypothetical protein
M-iners_contig_4_1	Prodigal:002006	CDS	39240	39827	.	-	0	ID=OCOJLMKI_00229;Name=hisB;db_xref=COG:COG0131;gene=hisB;inference=ab initio prediction:Prodigal:002006,similar to AA sequence:UniProtKB:D2QPE6;locus_tag=OCOJLMKI_00229;product=Histidine biosynthesis bifunctional protein HisB
M-iners_contig_4_1	Prodigal:002006	CDS	39929	40804	.	-	0	ID=OCOJLMKI_00230;eC_number=2.4.2.28;Name=mtnP;db_xref=COG:COG0005;gene=mtnP;inference=ab initio prediction:Prodigal:002006,similar to AA sequence:UniProtKB:Q2RXH9;locus_tag=OCOJLMKI_00230;product=S-methyl-5'-thioadenosine phosphorylase
M-iners_contig_4_1	Prodigal:002006	CDS	40929	41816	.	-	0	ID=OCOJLMKI_00231;Name=fbcH_1;db_xref=COG:COG1290;gene=fbcH_1;inference=ab initio prediction:Prodigal:002006,similar to AA sequence:UniProtKB:P51131;locus_tag=OCOJLMKI_00231;product=Cytochrome b/c1
M-iners_contig_4_1	Prodigal:002006	CDS	41839	43128	.	-	0	ID=OCOJLMKI_00232;Name=fbcH_2;db_xref=COG:COG1290;gene=fbcH_2;inference=ab initio prediction:Prodigal:002006,similar to AA sequence:UniProtKB:P51131;locus_tag=OCOJLMKI_00232;product=Cytochrome b/c1
M-iners_contig_4_1	Prodigal:002006	CDS	43173	43769	.	-	0	ID=OCOJLMKI_00233;eC_number=7.1.1.8;Name=petA;db_xref=COG:COG0723;gene=petA;inference=ab initio prediction:Prodigal:002006,similar to AA sequence:UniProtKB:P51130;locus_tag=OCOJLMKI_00233;product=Ubiquinol-cytochrome c reductase iron-sulfur subunit
M-iners_contig_4_1	Prodigal:002006	CDS	44104	45789	.	+	0	ID=OCOJLMKI_00234;inference=ab initio prediction:Prodigal:002006;locus_tag=OCOJLMKI_00234;product=hypothetical protein
M-iners_contig_4_1	Prodigal:002006	CDS	45803	47206	.	-	0	ID=OCOJLMKI_00235;Name=srpC;db_xref=COG:COG2059;gene=srpC;inference=ab initio prediction:Prodigal:002006,similar to AA sequence:UniProtKB:Q55027;locus_tag=OCOJLMKI_00235;product=putative chromate transport protein
M-iners_contig_4_1	Prodigal:002006	CDS	47397	48704	.	+	0	ID=OCOJLMKI_00236;eC_number=4.3.2.2;Name=purB;db_xref=COG:COG0015;gene=purB;inference=ab initio prediction:Prodigal:002006,similar to AA sequence:UniProtKB:P12047;locus_tag=OCOJLMKI_00236;product=Adenylosuccinate lyase
M-iners_contig_4_1	Prodigal:002006	CDS	48760	49620	.	+	0	ID=OCOJLMKI_00237;eC_number=2.6.1.21;Name=dat_1;gene=dat_1;inference=ab initio prediction:Prodigal:002006,similar to AA sequence:UniProtKB:P99090;locus_tag=OCOJLMKI_00237;product=D-alanine aminotransferase
M-iners_contig_4_1	Prodigal:002006	CDS	49697	50035	.	+	0	ID=OCOJLMKI_00238;inference=ab initio prediction:Prodigal:002006;locus_tag=OCOJLMKI_00238;product=hypothetical protein
M-iners_contig_4_1	Prodigal:002006	CDS	50158	51450	.	+	0	ID=OCOJLMKI_00239;eC_number=6.3.4.4;Name=purA;db_xref=COG:COG0104;gene=purA;inference=ab initio prediction:Prodigal:002006,similar to AA sequence:UniProtKB:Q8ZIV7;locus_tag=OCOJLMKI_00239;product=Adenylosuccinate synthetase
M-iners_contig_4_1	Prodigal:002006	CDS	51514	52872	.	+	0	ID=OCOJLMKI_00240;inference=ab initio prediction:Prodigal:002006;locus_tag=OCOJLMKI_00240;product=hypothetical protein
M-iners_contig_4_1	Prodigal:002006	CDS	53253	54053	.	-	0	ID=OCOJLMKI_00241;Name=tatC;db_xref=COG:COG0805;gene=tatC;inference=ab initio prediction:Prodigal:002006,similar to AA sequence:UniProtKB:P69423;locus_tag=OCOJLMKI_00241;product=Sec-independent protein translocase protein TatC
M-iners_contig_4_1	Prodigal:002006	CDS	54050	54502	.	-	0	ID=OCOJLMKI_00242;Name=tatB;gene=tatB;inference=ab initio prediction:Prodigal:002006,protein motif:HAMAP:MF_00237;locus_tag=OCOJLMKI_00242;product=Sec-independent protein translocase protein TatB
M-iners_contig_4_1	Prodigal:002006	CDS	54579	54845	.	-	0	ID=OCOJLMKI_00243;Name=tatA;db_xref=COG:COG1826;gene=tatA;inference=ab initio prediction:Prodigal:002006,similar to AA sequence:UniProtKB:P69428;locus_tag=OCOJLMKI_00243;product=Sec-independent protein translocase protein TatA
M-iners_contig_4_1	Prodigal:002006	CDS	54972	55979	.	-	0	ID=OCOJLMKI_00244;eC_number=3.2.1.52;Name=nagZ;db_xref=COG:COG1472;gene=nagZ;inference=ab initio prediction:Prodigal:002006,similar to AA sequence:UniProtKB:Q9HZK0;locus_tag=OCOJLMKI_00244;product=Beta-hexosaminidase
M-iners_contig_4_1	Prodigal:002006	CDS	56183	57535	.	-	0	ID=OCOJLMKI_00245;inference=ab initio prediction:Prodigal:002006;locus_tag=OCOJLMKI_00245;product=hypothetical protein
M-iners_contig_4_1	Prodigal:002006	CDS	57566	59314	.	-	0	ID=OCOJLMKI_00246;eC_number=6.1.1.19;Name=argS;gene=argS;inference=ab initio prediction:Prodigal:002006,similar to AA sequence:UniProtKB:Q99W05;locus_tag=OCOJLMKI_00246;product=Arginine--tRNA ligase
M-iners_contig_4_1	Prodigal:002006	CDS	59455	60753	.	-	0	ID=OCOJLMKI_00247;inference=ab initio prediction:Prodigal:002006,protein motif:HAMAP:MF_01212;locus_tag=OCOJLMKI_00247;product=Deoxyguanosinetriphosphate triphosphohydrolase-like protein
M-iners_contig_4_1	Prodigal:002006	CDS	60835	61161	.	+	0	ID=OCOJLMKI_00248;Name=erpA;db_xref=COG:COG0316;gene=erpA;inference=ab initio prediction:Prodigal:002006,similar to AA sequence:UniProtKB:P45344;locus_tag=OCOJLMKI_00248;product=Iron-sulfur cluster insertion protein ErpA
M-iners_contig_4_1	Prodigal:002006	CDS	61261	63051	.	+	0	ID=OCOJLMKI_00249;inference=ab initio prediction:Prodigal:002006;locus_tag=OCOJLMKI_00249;product=hypothetical protein
M-iners_contig_4_1	Prodigal:002006	CDS	63061	64215	.	-	0	ID=OCOJLMKI_00250;eC_number=3.1.13.5;Name=rnd_1;db_xref=COG:COG0349;gene=rnd_1;inference=ab initio prediction:Prodigal:002006,similar to AA sequence:UniProtKB:P09155;locus_tag=OCOJLMKI_00250;product=Ribonuclease D
M-iners_contig_4_1	Prodigal:002006	CDS	64355	64741	.	-	0	ID=OCOJLMKI_00251;inference=ab initio prediction:Prodigal:002006;locus_tag=OCOJLMKI_00251;product=hypothetical protein
M-iners_contig_4_1	Prodigal:002006	CDS	64886	66700	.	+	0	ID=OCOJLMKI_00252;eC_number=6.1.1.23;Name=aspS;db_xref=COG:COG0173;gene=aspS;inference=ab initio prediction:Prodigal:002006,similar to AA sequence:UniProtKB:Q51422;locus_tag=OCOJLMKI_00252;product=Aspartate--tRNA(Asp/Asn) ligase
M-iners_contig_4_1	Prodigal:002006	CDS	66757	67626	.	+	0	ID=OCOJLMKI_00253;inference=ab initio prediction:Prodigal:002006;locus_tag=OCOJLMKI_00253;product=hypothetical protein
M-iners_contig_4_1	Prodigal:002006	CDS	67623	68693	.	+	0	ID=OCOJLMKI_00254;inference=ab initio prediction:Prodigal:002006;locus_tag=OCOJLMKI_00254;product=hypothetical protein
M-iners_contig_4_1	Prodigal:002006	CDS	68690	68989	.	+	0	ID=OCOJLMKI_00255;inference=ab initio prediction:Prodigal:002006;locus_tag=OCOJLMKI_00255;product=hypothetical protein
M-iners_contig_4_1	Prodigal:002006	CDS	69007	69255	.	-	0	ID=OCOJLMKI_00256;inference=ab initio prediction:Prodigal:002006;locus_tag=OCOJLMKI_00256;product=hypothetical protein
M-iners_contig_4_1	Prodigal:002006	CDS	69296	69931	.	-	0	ID=OCOJLMKI_00257;eC_number=2.3.1.89;Name=dapH;gene=dapH;inference=ab initio prediction:Prodigal:002006,protein motif:HAMAP:MF_01691;locus_tag=OCOJLMKI_00257;product=2%2C3%2C4%2C5-tetrahydropyridine-2%2C6-dicarboxylate N-acetyltransferase
M-iners_contig_4_1	Prodigal:002006	CDS	70004	72334	.	+	0	ID=OCOJLMKI_00258;eC_number=1.1.1.39;Name=dme;db_xref=COG:COG0280;gene=dme;inference=ab initio prediction:Prodigal:002006,similar to AA sequence:UniProtKB:O30807;locus_tag=OCOJLMKI_00258;product=NAD-dependent malic enzyme
M-iners_contig_4_1	Prodigal:002006	CDS	72404	73324	.	-	0	ID=OCOJLMKI_00259;inference=ab initio prediction:Prodigal:002006;locus_tag=OCOJLMKI_00259;product=hypothetical protein
M-iners_contig_4_1	Prodigal:002006	CDS	73637	75151	.	-	0	ID=OCOJLMKI_00260;eC_number=3.6.1.40;Name=gppA;gene=gppA;inference=ab initio prediction:Prodigal:002006,protein motif:HAMAP:MF_01550;locus_tag=OCOJLMKI_00260;product=Guanosine-5'-triphosphate%2C3'-diphosphate pyrophosphatase
M-iners_contig_4_1	Prodigal:002006	CDS	75174	77411	.	-	0	ID=OCOJLMKI_00261;eC_number=2.7.4.1;Name=ppk;db_xref=COG:COG0855;gene=ppk;inference=ab initio prediction:Prodigal:002006,similar to AA sequence:UniProtKB:P9WHV9;locus_tag=OCOJLMKI_00261;product=Polyphosphate kinase
M-iners_contig_4_1	Prodigal:002006	CDS	77687	78403	.	-	0	ID=OCOJLMKI_00262;Name=dnaA_1;gene=dnaA_1;inference=ab initio prediction:Prodigal:002006,protein motif:HAMAP:MF_00377;locus_tag=OCOJLMKI_00262;product=Chromosomal replication initiator protein DnaA
M-iners_contig_4_1	Prodigal:002006	CDS	78410	79573	.	-	0	ID=OCOJLMKI_00263;inference=ab initio prediction:Prodigal:002006;locus_tag=OCOJLMKI_00263;product=hypothetical protein
M-iners_contig_4_1	Prodigal:002006	CDS	79577	80113	.	-	0	ID=OCOJLMKI_00264;eC_number=2.7.8.5;Name=pgsA_1;gene=pgsA_1;inference=ab initio prediction:Prodigal:002006,protein motif:HAMAP:MF_01437;locus_tag=OCOJLMKI_00264;product=CDP-diacylglycerol--glycerol-3-phosphate 3-phosphatidyltransferase
M-iners_contig_4_1	Prodigal:002006	CDS	80110	81219	.	-	0	ID=OCOJLMKI_00265;eC_number=2.4.99.17;Name=queA;db_xref=COG:COG0809;gene=queA;inference=ab initio prediction:Prodigal:002006,similar to AA sequence:UniProtKB:A8AYK5;locus_tag=OCOJLMKI_00265;product=S-adenosylmethionine:tRNA ribosyltransferase-isomerase
M-iners_contig_4_1	Prodigal:002006	CDS	81290	81583	.	+	0	ID=OCOJLMKI_00266;inference=ab initio prediction:Prodigal:002006;locus_tag=OCOJLMKI_00266;product=hypothetical protein
M-iners_contig_4_1	Prodigal:002006	CDS	81676	82563	.	+	0	ID=OCOJLMKI_00267;Name=fieF_1;db_xref=COG:COG0053;gene=fieF_1;inference=ab initio prediction:Prodigal:002006,similar to AA sequence:UniProtKB:P69380;locus_tag=OCOJLMKI_00267;product=Ferrous-iron efflux pump FieF
M-iners_contig_4_1	Prodigal:002006	CDS	82560	83285	.	-	0	ID=OCOJLMKI_00268;eC_number=2.3.1.181;Name=lipB;gene=lipB;inference=ab initio prediction:Prodigal:002006,protein motif:HAMAP:MF_00013;locus_tag=OCOJLMKI_00268;product=Octanoyltransferase
M-iners_contig_4_1	Prodigal:002006	CDS	83360	83665	.	+	0	ID=OCOJLMKI_00269;inference=ab initio prediction:Prodigal:002006;locus_tag=OCOJLMKI_00269;product=hypothetical protein
M-iners_contig_4_1	Aragorn:001002	tRNA	83779	83863	.	+	.	ID=OCOJLMKI_00270;inference=COORDINATES:profile:Aragorn:001002;locus_tag=OCOJLMKI_00270;product=tRNA-Leu(gag)
M-iners_contig_4_1	Prodigal:002006	CDS	84099	85538	.	+	0	ID=OCOJLMKI_00271;Name=xerC_2;gene=xerC_2;inference=ab initio prediction:Prodigal:002006,protein motif:HAMAP:MF_01808;locus_tag=OCOJLMKI_00271;product=Tyrosine recombinase XerC
M-iners_contig_4_1	Prodigal:002006	CDS	86301	86477	.	-	0	ID=OCOJLMKI_00272;inference=ab initio prediction:Prodigal:002006;locus_tag=OCOJLMKI_00272;product=hypothetical protein
M-iners_contig_4_1	Prodigal:002006	CDS	87033	87689	.	+	0	ID=OCOJLMKI_00273;inference=ab initio prediction:Prodigal:002006;locus_tag=OCOJLMKI_00273;product=hypothetical protein
M-iners_contig_4_1	Prodigal:002006	CDS	88026	88556	.	+	0	ID=OCOJLMKI_00274;inference=ab initio prediction:Prodigal:002006;locus_tag=OCOJLMKI_00274;product=hypothetical protein
M-iners_contig_4_1	Prodigal:002006	CDS	88553	89908	.	+	0	ID=OCOJLMKI_00275;inference=ab initio prediction:Prodigal:002006;locus_tag=OCOJLMKI_00275;product=hypothetical protein
M-iners_contig_4_1	Prodigal:002006	CDS	90444	94235	.	+	0	ID=OCOJLMKI_00276;inference=ab initio prediction:Prodigal:002006;locus_tag=OCOJLMKI_00276;product=hypothetical protein
M-iners_contig_4_1	Prodigal:002006	CDS	94477	94716	.	+	0	ID=OCOJLMKI_00277;inference=ab initio prediction:Prodigal:002006;locus_tag=OCOJLMKI_00277;product=hypothetical protein
M-iners_contig_4_1	Prodigal:002006	CDS	95472	96731	.	+	0	ID=OCOJLMKI_00278;inference=ab initio prediction:Prodigal:002006;locus_tag=OCOJLMKI_00278;product=hypothetical protein
M-iners_contig_4_1	Prodigal:002006	CDS	96731	98281	.	+	0	ID=OCOJLMKI_00279;inference=ab initio prediction:Prodigal:002006;locus_tag=OCOJLMKI_00279;product=hypothetical protein
M-iners_contig_4_1	Prodigal:002006	CDS	98312	99409	.	+	0	ID=OCOJLMKI_00280;Name=yehL;db_xref=COG:COG0714;gene=yehL;inference=ab initio prediction:Prodigal:002006,similar to AA sequence:UniProtKB:P33348;locus_tag=OCOJLMKI_00280;product=putative protein YehL
M-iners_contig_4_1	Prodigal:002006	CDS	99420	101744	.	+	0	ID=OCOJLMKI_00281;inference=ab initio prediction:Prodigal:002006;locus_tag=OCOJLMKI_00281;product=hypothetical protein
M-iners_contig_4_1	Prodigal:002006	CDS	101741	102895	.	+	0	ID=OCOJLMKI_00282;inference=ab initio prediction:Prodigal:002006;locus_tag=OCOJLMKI_00282;product=hypothetical protein
M-iners_contig_4_1	Prodigal:002006	CDS	102904	104145	.	+	0	ID=OCOJLMKI_00283;inference=ab initio prediction:Prodigal:002006;locus_tag=OCOJLMKI_00283;product=hypothetical protein
M-iners_contig_4_1	Prodigal:002006	CDS	104142	104807	.	+	0	ID=OCOJLMKI_00284;inference=ab initio prediction:Prodigal:002006;locus_tag=OCOJLMKI_00284;product=hypothetical protein
M-iners_contig_4_1	Prodigal:002006	CDS	104851	105099	.	+	0	ID=OCOJLMKI_00285;inference=ab initio prediction:Prodigal:002006;locus_tag=OCOJLMKI_00285;product=hypothetical protein
M-iners_contig_4_1	Prodigal:002006	CDS	105199	106755	.	-	0	ID=OCOJLMKI_00286;inference=ab initio prediction:Prodigal:002006;locus_tag=OCOJLMKI_00286;product=hypothetical protein
M-iners_contig_4_1	Aragorn:001002	tRNA	106956	107029	.	-	.	ID=OCOJLMKI_00287;inference=COORDINATES:profile:Aragorn:001002;locus_tag=OCOJLMKI_00287;product=tRNA-Gly(tcc)
M-iners_contig_4_1	Prodigal:002006	CDS	107087	108118	.	-	0	ID=OCOJLMKI_00288;eC_number=1.1.-.-;Name=yajO_1;db_xref=COG:COG0667;gene=yajO_1;inference=ab initio prediction:Prodigal:002006,similar to AA sequence:UniProtKB:P77735;locus_tag=OCOJLMKI_00288;product=1-deoxyxylulose-5-phosphate synthase YajO
M-iners_contig_4_1	Aragorn:001002	tRNA	108321	108404	.	-	.	ID=OCOJLMKI_00289;inference=COORDINATES:profile:Aragorn:001002;locus_tag=OCOJLMKI_00289;product=tRNA-Tyr(gta)
M-iners_contig_4_1	Prodigal:002006	CDS	108639	109241	.	+	0	ID=OCOJLMKI_00290;inference=ab initio prediction:Prodigal:002006;locus_tag=OCOJLMKI_00290;product=hypothetical protein
M-iners_contig_4_1	Prodigal:002006	CDS	109249	110115	.	-	0	ID=OCOJLMKI_00291;Name=mntB;gene=mntB;inference=ab initio prediction:Prodigal:002006,similar to AA sequence:UniProtKB:Q55282;locus_tag=OCOJLMKI_00291;product=Manganese transport system membrane protein MntB
M-iners_contig_4_1	Prodigal:002006	CDS	110112	110981	.	-	0	ID=OCOJLMKI_00292;eC_number=7.6.2.8;Name=btuD_1;gene=btuD_1;inference=ab initio prediction:Prodigal:002006,protein motif:HAMAP:MF_01005;locus_tag=OCOJLMKI_00292;product=Vitamin B12 import ATP-binding protein BtuD
M-iners_contig_4_1	Prodigal:002006	CDS	111233	111760	.	+	0	ID=OCOJLMKI_00293;Name=zur;db_xref=COG:COG0735;gene=zur;inference=ab initio prediction:Prodigal:002006,similar to AA sequence:UniProtKB:P0AC51;locus_tag=OCOJLMKI_00293;product=Zinc uptake regulation protein
M-iners_contig_4_1	Prodigal:002006	CDS	111754	113178	.	-	0	ID=OCOJLMKI_00294;inference=ab initio prediction:Prodigal:002006;locus_tag=OCOJLMKI_00294;product=hypothetical protein
M-iners_contig_4_1	Prodigal:002006	CDS	113699	114019	.	-	0	ID=OCOJLMKI_00295;inference=ab initio prediction:Prodigal:002006;locus_tag=OCOJLMKI_00295;product=hypothetical protein
M-iners_contig_4_1	Prodigal:002006	CDS	114240	116339	.	+	0	ID=OCOJLMKI_00296;eC_number=2.7.13.3;Name=rcsC_3;gene=rcsC_3;inference=ab initio prediction:Prodigal:002006,protein motif:HAMAP:MF_00979;locus_tag=OCOJLMKI_00296;product=Sensor histidine kinase RcsC
M-iners_contig_4_1	Prodigal:002006	CDS	116732	118006	.	-	0	ID=OCOJLMKI_00297;inference=ab initio prediction:Prodigal:002006;locus_tag=OCOJLMKI_00297;product=hypothetical protein
M-iners_contig_4_1	Prodigal:002006	CDS	118333	122343	.	+	0	ID=OCOJLMKI_00298;eC_number=2.7.13.3;Name=rcsC_4;gene=rcsC_4;inference=ab initio prediction:Prodigal:002006,protein motif:HAMAP:MF_00979;locus_tag=OCOJLMKI_00298;product=Sensor histidine kinase RcsC
M-iners_contig_4_1	Prodigal:002006	CDS	122500	122718	.	-	0	ID=OCOJLMKI_00299;inference=ab initio prediction:Prodigal:002006;locus_tag=OCOJLMKI_00299;product=hypothetical protein
M-iners_contig_4_1	Prodigal:002006	CDS	122715	123866	.	-	0	ID=OCOJLMKI_00300;inference=ab initio prediction:Prodigal:002006;locus_tag=OCOJLMKI_00300;product=hypothetical protein
M-iners_contig_4_1	Prodigal:002006	CDS	124154	124996	.	+	0	ID=OCOJLMKI_00301;inference=ab initio prediction:Prodigal:002006;locus_tag=OCOJLMKI_00301;product=hypothetical protein
M-iners_contig_4_1	Prodigal:002006	CDS	125164	125796	.	-	0	ID=OCOJLMKI_00302;inference=ab initio prediction:Prodigal:002006;locus_tag=OCOJLMKI_00302;product=hypothetical protein
M-iners_contig_4_1	Prodigal:002006	CDS	125891	126322	.	-	0	ID=OCOJLMKI_00303;inference=ab initio prediction:Prodigal:002006;locus_tag=OCOJLMKI_00303;product=hypothetical protein
M-iners_contig_4_1	Prodigal:002006	CDS	126514	127707	.	+	0	ID=OCOJLMKI_00304;Name=flgI;gene=flgI;inference=ab initio prediction:Prodigal:002006,protein motif:HAMAP:MF_00416;locus_tag=OCOJLMKI_00304;product=Flagellar P-ring protein
M-iners_contig_4_1	Prodigal:002006	CDS	127755	128168	.	+	0	ID=OCOJLMKI_00305;inference=ab initio prediction:Prodigal:002006;locus_tag=OCOJLMKI_00305;product=hypothetical protein
M-iners_contig_4_1	Prodigal:002006	CDS	128152	128640	.	+	0	ID=OCOJLMKI_00306;inference=ab initio prediction:Prodigal:002006;locus_tag=OCOJLMKI_00306;product=hypothetical protein
M-iners_contig_4_1	Prodigal:002006	CDS	128694	129011	.	-	0	ID=OCOJLMKI_00307;inference=ab initio prediction:Prodigal:002006;locus_tag=OCOJLMKI_00307;product=hypothetical protein
M-iners_contig_4_1	Prodigal:002006	CDS	129050	130891	.	-	0	ID=OCOJLMKI_00308;inference=ab initio prediction:Prodigal:002006;locus_tag=OCOJLMKI_00308;product=hypothetical protein
M-iners_contig_4_1	Prodigal:002006	CDS	130897	132780	.	-	0	ID=OCOJLMKI_00309;inference=ab initio prediction:Prodigal:002006;locus_tag=OCOJLMKI_00309;product=hypothetical protein
M-iners_contig_4_1	Prodigal:002006	CDS	132821	134209	.	-	0	ID=OCOJLMKI_00310;Name=flgE;db_xref=COG:COG1749;gene=flgE;inference=ab initio prediction:Prodigal:002006,similar to AA sequence:UniProtKB:Q8YDL6;locus_tag=OCOJLMKI_00310;product=Flagellar hook protein FlgE
M-iners_contig_4_1	Prodigal:002006	CDS	134465	134932	.	+	0	ID=OCOJLMKI_00311;inference=ab initio prediction:Prodigal:002006;locus_tag=OCOJLMKI_00311;product=hypothetical protein
M-iners_contig_4_1	Prodigal:002006	CDS	134986	135438	.	+	0	ID=OCOJLMKI_00312;eC_number=2.7.13.3;Name=rcsC_5;gene=rcsC_5;inference=ab initio prediction:Prodigal:002006,protein motif:HAMAP:MF_00979;locus_tag=OCOJLMKI_00312;product=Sensor histidine kinase RcsC
M-iners_contig_4_1	Prodigal:002006	CDS	135446	136237	.	-	0	ID=OCOJLMKI_00313;inference=ab initio prediction:Prodigal:002006;locus_tag=OCOJLMKI_00313;product=hypothetical protein
M-iners_contig_4_1	Prodigal:002006	CDS	136422	138044	.	-	0	ID=OCOJLMKI_00314;Name=prfC;db_xref=COG:COG4108;gene=prfC;inference=ab initio prediction:Prodigal:002006,similar to AA sequence:UniProtKB:P0A7I4;locus_tag=OCOJLMKI_00314;product=Peptide chain release factor RF3
M-iners_contig_4_1	Prodigal:002006	CDS	138174	138923	.	-	0	ID=OCOJLMKI_00315;eC_number=1.3.1.87;Name=hcaB_1;gene=hcaB_1;inference=ab initio prediction:Prodigal:002006,protein motif:HAMAP:MF_01647;locus_tag=OCOJLMKI_00315;product=3-phenylpropionate-dihydrodiol/cinnamic acid-dihydrodiol dehydrogenase
M-iners_contig_4_1	Aragorn:001002	tRNA	139010	139084	.	+	.	ID=OCOJLMKI_00316;inference=COORDINATES:profile:Aragorn:001002;locus_tag=OCOJLMKI_00316;product=tRNA-Gln(ttg)
M-iners_contig_4_1	Prodigal:002006	CDS	139198	141084	.	+	0	ID=OCOJLMKI_00317;Name=xerC_3;gene=xerC_3;inference=ab initio prediction:Prodigal:002006,protein motif:HAMAP:MF_01808;locus_tag=OCOJLMKI_00317;product=Tyrosine recombinase XerC
M-iners_contig_4_1	Prodigal:002006	CDS	141951	143639	.	+	0	ID=OCOJLMKI_00318;inference=ab initio prediction:Prodigal:002006;locus_tag=OCOJLMKI_00318;product=hypothetical protein
M-iners_contig_4_1	Prodigal:002006	CDS	143775	144953	.	-	0	ID=OCOJLMKI_00319;inference=ab initio prediction:Prodigal:002006;locus_tag=OCOJLMKI_00319;product=hypothetical protein
M-iners_contig_4_1	Prodigal:002006	CDS	145055	145747	.	-	0	ID=OCOJLMKI_00320;inference=ab initio prediction:Prodigal:002006;locus_tag=OCOJLMKI_00320;product=hypothetical protein
M-iners_contig_4_1	Prodigal:002006	CDS	146233	146871	.	+	0	ID=OCOJLMKI_00321;inference=ab initio prediction:Prodigal:002006;locus_tag=OCOJLMKI_00321;product=hypothetical protein
M-iners_contig_4_1	Prodigal:002006	CDS	147056	147280	.	-	0	ID=OCOJLMKI_00322;inference=ab initio prediction:Prodigal:002006;locus_tag=OCOJLMKI_00322;product=hypothetical protein
M-iners_contig_4_1	Prodigal:002006	CDS	148248	149423	.	+	0	ID=OCOJLMKI_00323;inference=ab initio prediction:Prodigal:002006;locus_tag=OCOJLMKI_00323;product=hypothetical protein
M-iners_contig_4_1	Prodigal:002006	CDS	150068	150730	.	-	0	ID=OCOJLMKI_00324;inference=ab initio prediction:Prodigal:002006;locus_tag=OCOJLMKI_00324;product=hypothetical protein
M-iners_contig_4_1	Prodigal:002006	CDS	151223	153412	.	+	0	ID=OCOJLMKI_00325;inference=ab initio prediction:Prodigal:002006;locus_tag=OCOJLMKI_00325;product=hypothetical protein
M-iners_contig_4_1	Prodigal:002006	CDS	154057	155091	.	+	0	ID=OCOJLMKI_00326;inference=ab initio prediction:Prodigal:002006;locus_tag=OCOJLMKI_00326;product=hypothetical protein
M-iners_contig_4_1	Prodigal:002006	CDS	155190	155918	.	+	0	ID=OCOJLMKI_00327;Name=aadR_1;db_xref=COG:COG0664;gene=aadR_1;inference=ab initio prediction:Prodigal:002006,similar to AA sequence:UniProtKB:Q01980;locus_tag=OCOJLMKI_00327;product=Transcriptional activatory protein AadR
M-iners_contig_4_1	Prodigal:002006	CDS	156109	156354	.	-	0	ID=OCOJLMKI_00328;inference=ab initio prediction:Prodigal:002006;locus_tag=OCOJLMKI_00328;product=hypothetical protein
M-iners_contig_4_1	Prodigal:002006	CDS	157347	158840	.	+	0	ID=OCOJLMKI_00329;eC_number=2.7.11.1;Name=kaiC_1;gene=kaiC_1;inference=ab initio prediction:Prodigal:002006,similar to AA sequence:UniProtKB:Q6L8J9;locus_tag=OCOJLMKI_00329;product=Circadian clock protein kinase KaiC
M-iners_contig_4_1	Prodigal:002006	CDS	158837	160864	.	+	0	ID=OCOJLMKI_00330;eC_number=2.7.13.3;Name=rcsC_6;gene=rcsC_6;inference=ab initio prediction:Prodigal:002006,protein motif:HAMAP:MF_00979;locus_tag=OCOJLMKI_00330;product=Sensor histidine kinase RcsC
M-iners_contig_4_1	Prodigal:002006	CDS	160949	161317	.	-	0	ID=OCOJLMKI_00331;inference=ab initio prediction:Prodigal:002006;locus_tag=OCOJLMKI_00331;product=hypothetical protein
M-iners_contig_4_1	Prodigal:002006	CDS	161581	161844	.	-	0	ID=OCOJLMKI_00332;inference=ab initio prediction:Prodigal:002006;locus_tag=OCOJLMKI_00332;product=hypothetical protein
M-iners_contig_4_1	Prodigal:002006	CDS	161961	162302	.	+	0	ID=OCOJLMKI_00333;inference=ab initio prediction:Prodigal:002006;locus_tag=OCOJLMKI_00333;product=hypothetical protein
M-iners_contig_4_1	Prodigal:002006	CDS	162308	163054	.	+	0	ID=OCOJLMKI_00334;inference=ab initio prediction:Prodigal:002006;locus_tag=OCOJLMKI_00334;product=hypothetical protein
M-iners_contig_4_1	Prodigal:002006	CDS	163227	163640	.	+	0	ID=OCOJLMKI_00335;inference=ab initio prediction:Prodigal:002006;locus_tag=OCOJLMKI_00335;product=hypothetical protein
M-iners_contig_4_1	Prodigal:002006	CDS	163958	164392	.	+	0	ID=OCOJLMKI_00336;inference=ab initio prediction:Prodigal:002006;locus_tag=OCOJLMKI_00336;product=hypothetical protein
M-iners_contig_4_1	Prodigal:002006	CDS	164479	165060	.	+	0	ID=OCOJLMKI_00337;inference=ab initio prediction:Prodigal:002006;locus_tag=OCOJLMKI_00337;product=hypothetical protein
M-iners_contig_4_1	Prodigal:002006	CDS	165907	166584	.	-	0	ID=OCOJLMKI_00338;Name=degU_1;db_xref=COG:COG2197;gene=degU_1;inference=ab initio prediction:Prodigal:002006,similar to AA sequence:UniProtKB:P13800;locus_tag=OCOJLMKI_00338;product=Transcriptional regulatory protein DegU
M-iners_contig_5_1	Prodigal:002006	CDS	575	1150	.	-	0	ID=OCOJLMKI_00339;inference=ab initio prediction:Prodigal:002006;locus_tag=OCOJLMKI_00339;product=hypothetical protein
M-iners_contig_5_1	Prodigal:002006	CDS	1322	1615	.	-	0	ID=OCOJLMKI_00340;inference=ab initio prediction:Prodigal:002006;locus_tag=OCOJLMKI_00340;product=hypothetical protein
M-iners_contig_5_1	Prodigal:002006	CDS	1745	2497	.	+	0	ID=OCOJLMKI_00341;inference=ab initio prediction:Prodigal:002006;locus_tag=OCOJLMKI_00341;product=hypothetical protein
M-iners_contig_5_1	Prodigal:002006	CDS	2400	3575	.	-	0	ID=OCOJLMKI_00342;inference=ab initio prediction:Prodigal:002006;locus_tag=OCOJLMKI_00342;product=hypothetical protein
M-iners_contig_5_1	Prodigal:002006	CDS	3722	4957	.	-	0	ID=OCOJLMKI_00343;inference=ab initio prediction:Prodigal:002006;locus_tag=OCOJLMKI_00343;product=hypothetical protein
M-iners_contig_5_1	Prodigal:002006	CDS	4954	5364	.	-	0	ID=OCOJLMKI_00344;inference=ab initio prediction:Prodigal:002006;locus_tag=OCOJLMKI_00344;product=hypothetical protein
M-iners_contig_5_1	Prodigal:002006	CDS	6195	6398	.	+	0	ID=OCOJLMKI_00345;inference=ab initio prediction:Prodigal:002006;locus_tag=OCOJLMKI_00345;product=hypothetical protein
M-iners_contig_5_1	Prodigal:002006	CDS	6594	7694	.	+	0	ID=OCOJLMKI_00346;inference=ab initio prediction:Prodigal:002006;locus_tag=OCOJLMKI_00346;product=hypothetical protein
M-iners_contig_5_1	Prodigal:002006	CDS	7822	10209	.	-	0	ID=OCOJLMKI_00347;db_xref=COG:COG2199;inference=ab initio prediction:Prodigal:002006,similar to AA sequence:UniProtKB:Q9ABX9;locus_tag=OCOJLMKI_00347;product=putative signaling protein
M-iners_contig_5_1	Prodigal:002006	CDS	10517	13495	.	-	0	ID=OCOJLMKI_00348;inference=ab initio prediction:Prodigal:002006;locus_tag=OCOJLMKI_00348;product=hypothetical protein
M-iners_contig_5_1	Prodigal:002006	CDS	13994	14509	.	+	0	ID=OCOJLMKI_00349;inference=ab initio prediction:Prodigal:002006;locus_tag=OCOJLMKI_00349;product=hypothetical protein
M-iners_contig_5_1	Prodigal:002006	CDS	14804	15199	.	+	0	ID=OCOJLMKI_00350;inference=ab initio prediction:Prodigal:002006;locus_tag=OCOJLMKI_00350;product=hypothetical protein
M-iners_contig_5_1	Prodigal:002006	CDS	15188	16231	.	-	0	ID=OCOJLMKI_00351;eC_number=2.7.7.65;Name=vdcA_1;gene=vdcA_1;inference=ab initio prediction:Prodigal:002006,similar to AA sequence:UniProtKB:Q9KKZ4;locus_tag=OCOJLMKI_00351;product=Diguanylate cyclase VdcA
M-iners_contig_5_1	Prodigal:002006	CDS	17306	18607	.	-	0	ID=OCOJLMKI_00352;inference=ab initio prediction:Prodigal:002006;locus_tag=OCOJLMKI_00352;product=hypothetical protein
M-iners_contig_5_1	Prodigal:002006	CDS	20050	21084	.	+	0	ID=OCOJLMKI_00353;inference=ab initio prediction:Prodigal:002006;locus_tag=OCOJLMKI_00353;product=hypothetical protein
M-iners_contig_5_1	Prodigal:002006	CDS	21183	21911	.	+	0	ID=OCOJLMKI_00354;Name=aadR_2;db_xref=COG:COG0664;gene=aadR_2;inference=ab initio prediction:Prodigal:002006,similar to AA sequence:UniProtKB:Q01980;locus_tag=OCOJLMKI_00354;product=Transcriptional activatory protein AadR
M-iners_contig_6_1	Prodigal:002006	CDS	621	1088	.	+	0	ID=OCOJLMKI_00355;inference=ab initio prediction:Prodigal:002006;locus_tag=OCOJLMKI_00355;product=hypothetical protein
M-iners_contig_6_1	Prodigal:002006	CDS	1092	2327	.	+	0	ID=OCOJLMKI_00356;inference=ab initio prediction:Prodigal:002006;locus_tag=OCOJLMKI_00356;product=hypothetical protein
M-iners_contig_6_1	Prodigal:002006	CDS	2562	3890	.	+	0	ID=OCOJLMKI_00357;inference=ab initio prediction:Prodigal:002006;locus_tag=OCOJLMKI_00357;product=hypothetical protein
M-iners_contig_6_1	Prodigal:002006	CDS	4314	5219	.	-	0	ID=OCOJLMKI_00358;eC_number=4.3.3.7;Name=dapA_1;db_xref=COG:COG0329;gene=dapA_1;inference=ab initio prediction:Prodigal:002006,similar to AA sequence:UniProtKB:Q9JZR4;locus_tag=OCOJLMKI_00358;product=4-hydroxy-tetrahydrodipicolinate synthase
M-iners_contig_6_1	Prodigal:002006	CDS	5272	5718	.	-	0	ID=OCOJLMKI_00359;Name=ydcZ;db_xref=COG:COG3238;gene=ydcZ;inference=ab initio prediction:Prodigal:002006,similar to AA sequence:UniProtKB:P76111;locus_tag=OCOJLMKI_00359;product=Inner membrane protein YdcZ
M-iners_contig_6_1	Prodigal:002006	CDS	5836	6759	.	+	0	ID=OCOJLMKI_00360;Name=occR;gene=occR;inference=ab initio prediction:Prodigal:002006,similar to AA sequence:UniProtKB:P0A4T3;locus_tag=OCOJLMKI_00360;product=Octopine catabolism/uptake operon regulatory protein OccR
M-iners_contig_6_1	Prodigal:002006	CDS	9106	9330	.	+	0	ID=OCOJLMKI_00361;inference=ab initio prediction:Prodigal:002006;locus_tag=OCOJLMKI_00361;product=hypothetical protein
M-iners_contig_6_1	Prodigal:002006	CDS	9459	9812	.	+	0	ID=OCOJLMKI_00362;inference=ab initio prediction:Prodigal:002006;locus_tag=OCOJLMKI_00362;product=hypothetical protein
M-iners_contig_6_1	Prodigal:002006	CDS	10059	10907	.	+	0	ID=OCOJLMKI_00363;inference=ab initio prediction:Prodigal:002006;locus_tag=OCOJLMKI_00363;product=hypothetical protein
M-iners_contig_6_1	Prodigal:002006	CDS	11312	11560	.	+	0	ID=OCOJLMKI_00364;inference=ab initio prediction:Prodigal:002006;locus_tag=OCOJLMKI_00364;product=hypothetical protein
M-iners_contig_6_1	Prodigal:002006	CDS	11912	12076	.	-	0	ID=OCOJLMKI_00365;inference=ab initio prediction:Prodigal:002006;locus_tag=OCOJLMKI_00365;product=hypothetical protein
M-iners_contig_6_1	Prodigal:002006	CDS	12467	12742	.	-	0	ID=OCOJLMKI_00366;inference=ab initio prediction:Prodigal:002006;locus_tag=OCOJLMKI_00366;product=hypothetical protein
M-iners_contig_6_1	Prodigal:002006	CDS	12936	13256	.	-	0	ID=OCOJLMKI_00367;inference=ab initio prediction:Prodigal:002006;locus_tag=OCOJLMKI_00367;product=hypothetical protein
M-iners_contig_6_1	Prodigal:002006	CDS	14043	15086	.	-	0	ID=OCOJLMKI_00368;Name=tehA;db_xref=COG:COG1275;gene=tehA;inference=ab initio prediction:Prodigal:002006,similar to AA sequence:UniProtKB:P25396;locus_tag=OCOJLMKI_00368;product=Tellurite resistance protein TehA
M-iners_contig_6_1	Prodigal:002006	CDS	15129	15923	.	-	0	ID=OCOJLMKI_00369;inference=ab initio prediction:Prodigal:002006;locus_tag=OCOJLMKI_00369;product=hypothetical protein
M-iners_contig_6_1	Prodigal:002006	CDS	15937	18159	.	-	0	ID=OCOJLMKI_00370;eC_number=1.3.99.16;Name=iorB_1;gene=iorB_1;inference=ab initio prediction:Prodigal:002006,similar to AA sequence:UniProtKB:Q51698;locus_tag=OCOJLMKI_00370;product=Isoquinoline 1-oxidoreductase subunit beta
M-iners_contig_6_1	Prodigal:002006	CDS	18170	18616	.	-	0	ID=OCOJLMKI_00371;eC_number=1.3.99.16;Name=iorA_1;gene=iorA_1;inference=ab initio prediction:Prodigal:002006,similar to AA sequence:UniProtKB:Q51697;locus_tag=OCOJLMKI_00371;product=Isoquinoline 1-oxidoreductase subunit alpha
M-iners_contig_6_1	Prodigal:002006	CDS	18720	19676	.	-	0	ID=OCOJLMKI_00372;Name=cdhR_1;db_xref=COG:COG4977;gene=cdhR_1;inference=ab initio prediction:Prodigal:002006,similar to AA sequence:UniProtKB:Q9HTH5;locus_tag=OCOJLMKI_00372;product=HTH-type transcriptional regulator CdhR
M-iners_contig_6_1	Prodigal:002006	CDS	20054	20878	.	-	0	ID=OCOJLMKI_00373;inference=ab initio prediction:Prodigal:002006;locus_tag=OCOJLMKI_00373;product=hypothetical protein
M-iners_contig_6_1	Prodigal:002006	CDS	20961	21434	.	+	0	ID=OCOJLMKI_00374;Name=hmrR_1;gene=hmrR_1;inference=ab initio prediction:Prodigal:002006,similar to AA sequence:UniProtKB:Q9X5X4;locus_tag=OCOJLMKI_00374;product=HTH-type transcriptional regulator HmrR
M-iners_contig_6_1	Prodigal:002006	CDS	21507	21938	.	-	0	ID=OCOJLMKI_00375;inference=ab initio prediction:Prodigal:002006;locus_tag=OCOJLMKI_00375;product=hypothetical protein
M-iners_contig_6_1	Prodigal:002006	CDS	21971	22336	.	-	0	ID=OCOJLMKI_00376;inference=ab initio prediction:Prodigal:002006;locus_tag=OCOJLMKI_00376;product=hypothetical protein
M-iners_contig_6_1	Prodigal:002006	CDS	22366	25503	.	-	0	ID=OCOJLMKI_00377;Name=czcA_1;gene=czcA_1;inference=ab initio prediction:Prodigal:002006,similar to AA sequence:UniProtKB:P13511;locus_tag=OCOJLMKI_00377;product=Cobalt-zinc-cadmium resistance protein CzcA
M-iners_contig_6_1	Prodigal:002006	CDS	25516	27267	.	-	0	ID=OCOJLMKI_00378;Name=mdtA_1;gene=mdtA_1;inference=ab initio prediction:Prodigal:002006,protein motif:HAMAP:MF_01422;locus_tag=OCOJLMKI_00378;product=Multidrug resistance protein MdtA
M-iners_contig_6_1	Prodigal:002006	CDS	27357	27857	.	-	0	ID=OCOJLMKI_00379;inference=ab initio prediction:Prodigal:002006;locus_tag=OCOJLMKI_00379;product=hypothetical protein
M-iners_contig_6_1	Prodigal:002006	CDS	28032	28400	.	-	0	ID=OCOJLMKI_00380;inference=ab initio prediction:Prodigal:002006;locus_tag=OCOJLMKI_00380;product=hypothetical protein
M-iners_contig_6_1	Aragorn:001002	tRNA	29114	29190	.	-	.	ID=OCOJLMKI_00381;inference=COORDINATES:profile:Aragorn:001002;locus_tag=OCOJLMKI_00381;product=tRNA-Arg(ccg)
M-iners_contig_6_1	Prodigal:002006	CDS	29583	32906	.	+	0	ID=OCOJLMKI_00382;eC_number=3.6.4.-;Name=mfd_1;gene=mfd_1;inference=ab initio prediction:Prodigal:002006,similar to AA sequence:UniProtKB:Q7A7B2;locus_tag=OCOJLMKI_00382;product=Transcription-repair-coupling factor
M-iners_contig_6_1	Prodigal:002006	CDS	33108	33533	.	+	0	ID=OCOJLMKI_00383;inference=ab initio prediction:Prodigal:002006;locus_tag=OCOJLMKI_00383;product=hypothetical protein
M-iners_contig_6_1	Prodigal:002006	CDS	33668	35116	.	+	0	ID=OCOJLMKI_00384;eC_number=2.7.8.-;Name=clsA;db_xref=COG:COG1502;gene=clsA;inference=ab initio prediction:Prodigal:002006,similar to AA sequence:UniProtKB:P71040;locus_tag=OCOJLMKI_00384;product=Major cardiolipin synthase ClsA
M-iners_contig_6_1	Prodigal:002006	CDS	35034	35825	.	-	0	ID=OCOJLMKI_00385;inference=ab initio prediction:Prodigal:002006;locus_tag=OCOJLMKI_00385;product=hypothetical protein
M-iners_contig_6_1	Prodigal:002006	CDS	36019	37650	.	-	0	ID=OCOJLMKI_00386;eC_number=5.4.2.2;Name=pgm;db_xref=COG:COG0033;gene=pgm;inference=ab initio prediction:Prodigal:002006,similar to AA sequence:UniProtKB:P39671;locus_tag=OCOJLMKI_00386;product=Phosphoglucomutase
M-iners_contig_6_1	Prodigal:002006	CDS	37681	38910	.	-	0	ID=OCOJLMKI_00387;eC_number=3.5.1.-;Name=agaAII;db_xref=COG:COG1820;gene=agaAII;inference=ab initio prediction:Prodigal:002006,similar to AA sequence:UniProtKB:A0KYQ5;locus_tag=OCOJLMKI_00387;product=N-acetylgalactosamine-6-phosphate deacetylase
M-iners_contig_6_1	Prodigal:002006	CDS	38907	39944	.	-	0	ID=OCOJLMKI_00388;eC_number=2.6.1.16;Name=glmS;db_xref=COG:COG0449;gene=glmS;inference=ab initio prediction:Prodigal:002006,similar to AA sequence:UniProtKB:P0CI73;locus_tag=OCOJLMKI_00388;product=Glutamine--fructose-6-phosphate aminotransferase [isomerizing]
M-iners_contig_6_1	Prodigal:002006	CDS	39941	40876	.	-	0	ID=OCOJLMKI_00389;eC_number=4.2.1.126;Name=murQ;db_xref=COG:COG2103;gene=murQ;inference=ab initio prediction:Prodigal:002006,similar to AA sequence:UniProtKB:P44862;locus_tag=OCOJLMKI_00389;product=N-acetylmuramic acid 6-phosphate etherase
M-iners_contig_6_1	Prodigal:002006	CDS	41138	41338	.	+	0	ID=OCOJLMKI_00390;inference=ab initio prediction:Prodigal:002006;locus_tag=OCOJLMKI_00390;product=hypothetical protein
M-iners_contig_6_1	Prodigal:002006	CDS	41356	42684	.	+	0	ID=OCOJLMKI_00391;eC_number=3.2.1.54;inference=ab initio prediction:Prodigal:002006,similar to AA sequence:UniProtKB:Q08341;locus_tag=OCOJLMKI_00391;product=Cyclomaltodextrinase
M-iners_contig_6_1	Prodigal:002006	CDS	43215	44060	.	-	0	ID=OCOJLMKI_00392;inference=ab initio prediction:Prodigal:002006;locus_tag=OCOJLMKI_00392;product=hypothetical protein
M-iners_contig_6_1	Prodigal:002006	CDS	44075	44620	.	-	0	ID=OCOJLMKI_00393;inference=ab initio prediction:Prodigal:002006;locus_tag=OCOJLMKI_00393;product=hypothetical protein
M-iners_contig_6_1	Prodigal:002006	CDS	44743	45603	.	-	0	ID=OCOJLMKI_00394;inference=ab initio prediction:Prodigal:002006;locus_tag=OCOJLMKI_00394;product=hypothetical protein
M-iners_contig_6_1	Prodigal:002006	CDS	45600	45746	.	-	0	ID=OCOJLMKI_00395;inference=ab initio prediction:Prodigal:002006;locus_tag=OCOJLMKI_00395;product=hypothetical protein
M-iners_contig_6_1	Prodigal:002006	CDS	45697	46770	.	-	0	ID=OCOJLMKI_00396;inference=ab initio prediction:Prodigal:002006;locus_tag=OCOJLMKI_00396;product=hypothetical protein
M-iners_contig_6_1	Prodigal:002006	CDS	46921	47586	.	-	0	ID=OCOJLMKI_00397;eC_number=4.2.1.1;Name=icfA;gene=icfA;inference=ab initio prediction:Prodigal:002006,similar to AA sequence:UniProtKB:Q54735;locus_tag=OCOJLMKI_00397;product=Carbonic anhydrase
M-iners_contig_6_1	Prodigal:002006	CDS	47627	48139	.	-	0	ID=OCOJLMKI_00398;eC_number=3.6.1.-;Name=rppH_1;gene=rppH_1;inference=ab initio prediction:Prodigal:002006,protein motif:HAMAP:MF_00298;locus_tag=OCOJLMKI_00398;product=RNA pyrophosphohydrolase
M-iners_contig_6_1	Prodigal:002006	CDS	48254	48652	.	+	0	ID=OCOJLMKI_00399;inference=ab initio prediction:Prodigal:002006;locus_tag=OCOJLMKI_00399;product=hypothetical protein
M-iners_contig_6_1	Prodigal:002006	CDS	48662	49072	.	-	0	ID=OCOJLMKI_00400;inference=ab initio prediction:Prodigal:002006;locus_tag=OCOJLMKI_00400;product=hypothetical protein
M-iners_contig_6_1	Prodigal:002006	CDS	49127	50137	.	-	0	ID=OCOJLMKI_00401;eC_number=5.4.99.25;Name=truB;db_xref=COG:COG0130;gene=truB;inference=ab initio prediction:Prodigal:002006,similar to AA sequence:UniProtKB:P60340;locus_tag=OCOJLMKI_00401;product=tRNA pseudouridine synthase B
M-iners_contig_6_1	Prodigal:002006	CDS	50134	50568	.	-	0	ID=OCOJLMKI_00402;Name=rbfA;gene=rbfA;inference=ab initio prediction:Prodigal:002006,protein motif:HAMAP:MF_00003;locus_tag=OCOJLMKI_00402;product=Ribosome-binding factor A
M-iners_contig_6_1	Prodigal:002006	CDS	50646	53486	.	-	0	ID=OCOJLMKI_00403;Name=infB;gene=infB;inference=ab initio prediction:Prodigal:002006,protein motif:HAMAP:MF_00100_B;locus_tag=OCOJLMKI_00403;product=Translation initiation factor IF-2
M-iners_contig_6_1	Prodigal:002006	CDS	53487	54293	.	-	0	ID=OCOJLMKI_00404;inference=ab initio prediction:Prodigal:002006;locus_tag=OCOJLMKI_00404;product=hypothetical protein
M-iners_contig_6_1	Prodigal:002006	CDS	54465	56060	.	-	0	ID=OCOJLMKI_00405;Name=nusA;db_xref=COG:COG0195;gene=nusA;inference=ab initio prediction:Prodigal:002006,similar to AA sequence:UniProtKB:P0AFF6;locus_tag=OCOJLMKI_00405;product=Transcription termination/antitermination protein NusA
M-iners_contig_6_1	Prodigal:002006	CDS	56128	56889	.	-	0	ID=OCOJLMKI_00406;Name=rimP;gene=rimP;inference=ab initio prediction:Prodigal:002006,protein motif:HAMAP:MF_01077;locus_tag=OCOJLMKI_00406;product=Ribosome maturation factor RimP
M-iners_contig_6_1	Prodigal:002006	CDS	57432	58466	.	-	0	ID=OCOJLMKI_00407;eC_number=1.2.1.11;Name=asd2;db_xref=COG:COG0136;gene=asd2;inference=ab initio prediction:Prodigal:002006,similar to AA sequence:UniProtKB:P23247;locus_tag=OCOJLMKI_00407;product=Aspartate-semialdehyde dehydrogenase 2
M-iners_contig_6_1	Prodigal:002006	CDS	59131	60003	.	+	0	ID=OCOJLMKI_00408;inference=ab initio prediction:Prodigal:002006;locus_tag=OCOJLMKI_00408;product=hypothetical protein
M-iners_contig_6_1	Prodigal:002006	CDS	60100	60507	.	+	0	ID=OCOJLMKI_00409;inference=ab initio prediction:Prodigal:002006;locus_tag=OCOJLMKI_00409;product=hypothetical protein
M-iners_contig_6_1	Prodigal:002006	CDS	60601	61710	.	-	0	ID=OCOJLMKI_00410;eC_number=1.1.1.85;Name=leuB;gene=leuB;inference=ab initio prediction:Prodigal:002006,similar to AA sequence:UniProtKB:Q2T7H6;locus_tag=OCOJLMKI_00410;product=3-isopropylmalate dehydrogenase
M-iners_contig_6_1	Prodigal:002006	CDS	61801	62763	.	-	0	ID=OCOJLMKI_00411;eC_number=2.5.1.10;inference=ab initio prediction:Prodigal:002006,similar to AA sequence:UniProtKB:Q08291;locus_tag=OCOJLMKI_00411;product=Farnesyl diphosphate synthase
M-iners_contig_6_1	Prodigal:002006	CDS	62899	63558	.	+	0	ID=OCOJLMKI_00412;eC_number=2.4.1.129;Name=mtgA_1;db_xref=COG:COG0744;gene=mtgA_1;inference=ab initio prediction:Prodigal:002006,similar to AA sequence:UniProtKB:P46022;locus_tag=OCOJLMKI_00412;product=Biosynthetic peptidoglycan transglycosylase
M-iners_contig_6_1	Prodigal:002006	CDS	63607	64272	.	+	0	ID=OCOJLMKI_00413;inference=ab initio prediction:Prodigal:002006;locus_tag=OCOJLMKI_00413;product=hypothetical protein
M-iners_contig_6_1	Prodigal:002006	CDS	64466	65893	.	-	0	ID=OCOJLMKI_00414;inference=ab initio prediction:Prodigal:002006;locus_tag=OCOJLMKI_00414;product=hypothetical protein
M-iners_contig_6_1	Prodigal:002006	CDS	66057	66503	.	+	0	ID=OCOJLMKI_00415;db_xref=COG:COG0664;inference=ab initio prediction:Prodigal:002006,similar to AA sequence:UniProtKB:P9WIY7;locus_tag=OCOJLMKI_00415;product=putative NTE family protein
M-iners_contig_6_1	Prodigal:002006	CDS	66508	66966	.	-	0	ID=OCOJLMKI_00416;inference=ab initio prediction:Prodigal:002006;locus_tag=OCOJLMKI_00416;product=hypothetical protein
M-iners_contig_6_1	Prodigal:002006	CDS	67125	67802	.	+	0	ID=OCOJLMKI_00417;inference=ab initio prediction:Prodigal:002006;locus_tag=OCOJLMKI_00417;product=hypothetical protein
M-iners_contig_6_1	Prodigal:002006	CDS	67839	68756	.	-	0	ID=OCOJLMKI_00418;inference=ab initio prediction:Prodigal:002006;locus_tag=OCOJLMKI_00418;product=hypothetical protein
M-iners_contig_6_1	Prodigal:002006	CDS	68918	69424	.	-	0	ID=OCOJLMKI_00419;Name=yciF_1;db_xref=COG:COG3685;gene=yciF_1;inference=ab initio prediction:Prodigal:002006,similar to AA sequence:UniProtKB:P21362;locus_tag=OCOJLMKI_00419;product=Protein YciF
M-iners_contig_6_1	Prodigal:002006	CDS	69668	69820	.	+	0	ID=OCOJLMKI_00420;inference=ab initio prediction:Prodigal:002006;locus_tag=OCOJLMKI_00420;product=hypothetical protein
M-iners_contig_6_1	Prodigal:002006	CDS	69981	72650	.	+	0	ID=OCOJLMKI_00421;eC_number=2.7.9.1;Name=ppdK;db_xref=COG:COG0574;gene=ppdK;inference=ab initio prediction:Prodigal:002006,similar to AA sequence:UniProtKB:P22983;locus_tag=OCOJLMKI_00421;product=Pyruvate%2C phosphate dikinase
M-iners_contig_6_1	Prodigal:002006	CDS	72667	74670	.	-	0	ID=OCOJLMKI_00422;inference=ab initio prediction:Prodigal:002006;locus_tag=OCOJLMKI_00422;product=hypothetical protein
M-iners_contig_6_1	Prodigal:002006	CDS	74896	75159	.	+	0	ID=OCOJLMKI_00423;inference=ab initio prediction:Prodigal:002006;locus_tag=OCOJLMKI_00423;product=hypothetical protein
M-iners_contig_6_1	Prodigal:002006	CDS	75531	76205	.	+	0	ID=OCOJLMKI_00424;inference=ab initio prediction:Prodigal:002006;locus_tag=OCOJLMKI_00424;product=hypothetical protein
M-iners_contig_6_1	Prodigal:002006	CDS	76412	77005	.	+	0	ID=OCOJLMKI_00425;inference=ab initio prediction:Prodigal:002006;locus_tag=OCOJLMKI_00425;product=hypothetical protein
M-iners_contig_6_1	Prodigal:002006	CDS	77107	78093	.	+	0	ID=OCOJLMKI_00426;eC_number=1.3.1.84;Name=acuI;db_xref=COG:COG0604;gene=acuI;inference=ab initio prediction:Prodigal:002006,similar to AA sequence:UniProtKB:Q3J6K9;locus_tag=OCOJLMKI_00426;product=Acrylyl-CoA reductase AcuI
M-iners_contig_6_1	Prodigal:002006	CDS	78131	78610	.	+	0	ID=OCOJLMKI_00427;Name=greB;gene=greB;inference=ab initio prediction:Prodigal:002006,protein motif:HAMAP:MF_00930;locus_tag=OCOJLMKI_00427;product=Transcription elongation factor GreB
M-iners_contig_6_1	Prodigal:002006	CDS	78754	79737	.	-	0	ID=OCOJLMKI_00428;eC_number=2.7.7.87;Name=ywlC;db_xref=COG:COG0009;gene=ywlC;inference=ab initio prediction:Prodigal:002006,similar to AA sequence:UniProtKB:P39153;locus_tag=OCOJLMKI_00428;product=Threonylcarbamoyl-AMP synthase
M-iners_contig_6_1	Prodigal:002006	CDS	79894	81657	.	+	0	ID=OCOJLMKI_00429;eC_number=1.3.8.-;Name=dmdC_1;db_xref=COG:COG1960;gene=dmdC_1;inference=ab initio prediction:Prodigal:002006,similar to AA sequence:UniProtKB:Q5LLW7;locus_tag=OCOJLMKI_00429;product=3-methylmercaptopropionyl-CoA dehydrogenase
M-iners_contig_6_1	Prodigal:002006	CDS	81832	82602	.	+	0	ID=OCOJLMKI_00430;eC_number=3.8.1.7;Name=fcbB1;gene=fcbB1;inference=ab initio prediction:Prodigal:002006,similar to AA sequence:UniProtKB:O85078;locus_tag=OCOJLMKI_00430;product=4-chlorobenzoyl coenzyme A dehalogenase-1
M-iners_contig_6_1	Prodigal:002006	CDS	82599	83441	.	+	0	ID=OCOJLMKI_00431;eC_number=1.1.1.100;Name=fabG_1;gene=fabG_1;inference=ab initio prediction:Prodigal:002006,similar to AA sequence:UniProtKB:Q9KQH7;locus_tag=OCOJLMKI_00431;product=3-oxoacyl-[acyl-carrier-protein] reductase FabG
M-iners_contig_6_1	Prodigal:002006	CDS	83452	84312	.	+	0	ID=OCOJLMKI_00432;eC_number=1.3.1.87;Name=hcaB_2;gene=hcaB_2;inference=ab initio prediction:Prodigal:002006,protein motif:HAMAP:MF_01647;locus_tag=OCOJLMKI_00432;product=3-phenylpropionate-dihydrodiol/cinnamic acid-dihydrodiol dehydrogenase
M-iners_contig_6_1	Prodigal:002006	CDS	84339	85343	.	+	0	ID=OCOJLMKI_00433;Name=corA_1;db_xref=COG:COG0598;gene=corA_1;inference=ab initio prediction:Prodigal:002006,similar to AA sequence:UniProtKB:P0A2R8;locus_tag=OCOJLMKI_00433;product=Magnesium transport protein CorA
M-iners_contig_6_1	Prodigal:002006	CDS	85344	86108	.	+	0	ID=OCOJLMKI_00434;eC_number=3.4.-.-;Name=yedK;db_xref=COG:COG2135;gene=yedK;inference=ab initio prediction:Prodigal:002006,similar to AA sequence:UniProtKB:P76318;locus_tag=OCOJLMKI_00434;product=SOS response-associated protein YedK
M-iners_contig_6_1	Prodigal:002006	CDS	86118	87368	.	-	0	ID=OCOJLMKI_00435;eC_number=2.1.1.190;Name=rlmD;db_xref=COG:COG2265;gene=rlmD;inference=ab initio prediction:Prodigal:002006,similar to AA sequence:UniProtKB:P55135;locus_tag=OCOJLMKI_00435;product=23S rRNA (uracil(1939)-C(5))-methyltransferase RlmD
M-iners_contig_6_1	Prodigal:002006	CDS	87365	88117	.	-	0	ID=OCOJLMKI_00436;eC_number=2.1.1.226;Name=tlyA;db_xref=COG:COG1189;gene=tlyA;inference=ab initio prediction:Prodigal:002006,similar to AA sequence:UniProtKB:P9WJ63;locus_tag=OCOJLMKI_00436;product=16S/23S rRNA (cytidine-2'-O)-methyltransferase TlyA
M-iners_contig_6_1	Prodigal:002006	CDS	88285	89820	.	+	0	ID=OCOJLMKI_00437;inference=ab initio prediction:Prodigal:002006;locus_tag=OCOJLMKI_00437;product=hypothetical protein
M-iners_contig_6_1	Prodigal:002006	CDS	89833	90906	.	-	0	ID=OCOJLMKI_00438;Name=pal_1;gene=pal_1;inference=ab initio prediction:Prodigal:002006,protein motif:HAMAP:MF_02204;locus_tag=OCOJLMKI_00438;product=Peptidoglycan-associated lipoprotein
M-iners_contig_6_1	Prodigal:002006	CDS	90986	92149	.	-	0	ID=OCOJLMKI_00439;inference=ab initio prediction:Prodigal:002006;locus_tag=OCOJLMKI_00439;product=hypothetical protein
M-iners_contig_6_1	Prodigal:002006	CDS	92157	93332	.	-	0	ID=OCOJLMKI_00440;eC_number=2.4.1.250;Name=mshA_1;gene=mshA_1;inference=ab initio prediction:Prodigal:002006,protein motif:HAMAP:MF_01695;locus_tag=OCOJLMKI_00440;product=D-inositol-3-phosphate glycosyltransferase
M-iners_contig_6_1	Prodigal:002006	CDS	93329	94645	.	-	0	ID=OCOJLMKI_00441;inference=ab initio prediction:Prodigal:002006;locus_tag=OCOJLMKI_00441;product=hypothetical protein
M-iners_contig_6_1	Prodigal:002006	CDS	95155	97326	.	+	0	ID=OCOJLMKI_00442;inference=ab initio prediction:Prodigal:002006;locus_tag=OCOJLMKI_00442;product=hypothetical protein
M-iners_contig_6_1	Prodigal:002006	CDS	97374	98192	.	+	0	ID=OCOJLMKI_00443;eC_number=2.4.1.187;inference=ab initio prediction:Prodigal:002006,protein motif:HAMAP:MF_02070;locus_tag=OCOJLMKI_00443;product=N-acetylglucosaminyldiphosphoundecaprenol N-acetyl-beta-D-mannosaminyltransferase
M-iners_contig_6_1	Prodigal:002006	CDS	98208	99503	.	+	0	ID=OCOJLMKI_00444;inference=ab initio prediction:Prodigal:002006;locus_tag=OCOJLMKI_00444;product=hypothetical protein
M-iners_contig_6_1	Prodigal:002006	CDS	99504	100514	.	+	0	ID=OCOJLMKI_00445;eC_number=3.2.1.4;Name=celH;db_xref=COG:COG2730;gene=celH;inference=ab initio prediction:Prodigal:002006,similar to AA sequence:UniProtKB:P16218;locus_tag=OCOJLMKI_00445;product=Endoglucanase H
M-iners_contig_6_1	Prodigal:002006	CDS	100524	102326	.	-	0	ID=OCOJLMKI_00446;eC_number=3.5.1.54;Name=atzF;gene=atzF;inference=ab initio prediction:Prodigal:002006,similar to AA sequence:UniProtKB:Q936X2;locus_tag=OCOJLMKI_00446;product=Allophanate hydrolase
M-iners_contig_6_1	Prodigal:002006	CDS	102329	105946	.	-	0	ID=OCOJLMKI_00447;Name=carB_1;gene=carB_1;inference=ab initio prediction:Prodigal:002006,protein motif:HAMAP:MF_01210_B;locus_tag=OCOJLMKI_00447;product=Carbamoyl-phosphate synthase large chain
M-iners_contig_6_1	Prodigal:002006	CDS	105951	106574	.	-	0	ID=OCOJLMKI_00448;inference=ab initio prediction:Prodigal:002006;locus_tag=OCOJLMKI_00448;product=hypothetical protein
M-iners_contig_6_1	Prodigal:002006	CDS	106589	107398	.	-	0	ID=OCOJLMKI_00449;inference=ab initio prediction:Prodigal:002006;locus_tag=OCOJLMKI_00449;product=hypothetical protein
M-iners_contig_6_1	Prodigal:002006	CDS	107590	108963	.	-	0	ID=OCOJLMKI_00450;eC_number=6.3.4.12;inference=ab initio prediction:Prodigal:002006,similar to AA sequence:UniProtKB:A9ZPH9;locus_tag=OCOJLMKI_00450;product=Glutamate--methylamine ligase
M-iners_contig_6_1	Prodigal:002006	CDS	108968	109750	.	-	0	ID=OCOJLMKI_00451;eC_number=3.5.2.10;Name=crnA_1;gene=crnA_1;inference=ab initio prediction:Prodigal:002006,similar to AA sequence:UniProtKB:P83772;locus_tag=OCOJLMKI_00451;product=Creatinine amidohydrolase
M-iners_contig_6_1	Prodigal:002006	CDS	110076	110996	.	-	0	ID=OCOJLMKI_00452;eC_number=7.6.2.8;Name=btuD_2;gene=btuD_2;inference=ab initio prediction:Prodigal:002006,protein motif:HAMAP:MF_01005;locus_tag=OCOJLMKI_00452;product=Vitamin B12 import ATP-binding protein BtuD
M-iners_contig_6_1	Prodigal:002006	CDS	110993	112105	.	-	0	ID=OCOJLMKI_00453;inference=ab initio prediction:Prodigal:002006;locus_tag=OCOJLMKI_00453;product=hypothetical protein
M-iners_contig_6_1	Prodigal:002006	CDS	112102	113100	.	-	0	ID=OCOJLMKI_00454;inference=ab initio prediction:Prodigal:002006;locus_tag=OCOJLMKI_00454;product=hypothetical protein
M-iners_contig_6_1	Prodigal:002006	CDS	113208	113714	.	+	0	ID=OCOJLMKI_00455;db_xref=COG:COG0864;inference=ab initio prediction:Prodigal:002006,similar to AA sequence:UniProtKB:O25896;locus_tag=OCOJLMKI_00455;product=Putative nickel-responsive regulator
M-iners_contig_6_1	Prodigal:002006	CDS	113715	114329	.	-	0	ID=OCOJLMKI_00456;Name=ureG;gene=ureG;inference=ab initio prediction:Prodigal:002006,similar to AA sequence:UniProtKB:Q03287;locus_tag=OCOJLMKI_00456;product=Urease accessory protein UreG
M-iners_contig_6_1	Prodigal:002006	CDS	114343	115071	.	-	0	ID=OCOJLMKI_00457;Name=ureF;db_xref=COG:COG0830;gene=ureF;inference=ab initio prediction:Prodigal:002006,similar to AA sequence:UniProtKB:P17091;locus_tag=OCOJLMKI_00457;product=Urease accessory protein UreF
M-iners_contig_6_1	Prodigal:002006	CDS	115010	115495	.	-	0	ID=OCOJLMKI_00458;Name=ureE1;gene=ureE1;inference=ab initio prediction:Prodigal:002006,similar to AA sequence:UniProtKB:Q8G2P7;locus_tag=OCOJLMKI_00458;product=Urease accessory protein UreE 1
M-iners_contig_6_1	Prodigal:002006	CDS	115515	116000	.	-	0	ID=OCOJLMKI_00459;inference=ab initio prediction:Prodigal:002006;locus_tag=OCOJLMKI_00459;product=hypothetical protein
M-iners_contig_6_1	Prodigal:002006	CDS	116033	117760	.	-	0	ID=OCOJLMKI_00460;eC_number=3.5.1.5;Name=ureC1;gene=ureC1;inference=ab initio prediction:Prodigal:002006,similar to AA sequence:UniProtKB:Q8G2P8;locus_tag=OCOJLMKI_00460;product=Urease subunit alpha 1
M-iners_contig_6_1	Prodigal:002006	CDS	117764	118384	.	-	0	ID=OCOJLMKI_00461;eC_number=3.5.1.5;Name=ureA;db_xref=COG:COG0831;gene=ureA;inference=ab initio prediction:Prodigal:002006,similar to AA sequence:UniProtKB:P14916;locus_tag=OCOJLMKI_00461;product=Urease subunit alpha
M-iners_contig_6_1	Prodigal:002006	CDS	118589	119488	.	+	0	ID=OCOJLMKI_00462;inference=ab initio prediction:Prodigal:002006;locus_tag=OCOJLMKI_00462;product=hypothetical protein
M-iners_contig_6_1	Prodigal:002006	CDS	119534	121168	.	+	0	ID=OCOJLMKI_00463;eC_number=4.3.1.3;Name=hutH;db_xref=COG:COG2986;gene=hutH;inference=ab initio prediction:Prodigal:002006,similar to AA sequence:UniProtKB:P10944;locus_tag=OCOJLMKI_00463;product=Histidine ammonia-lyase
M-iners_contig_6_1	Prodigal:002006	CDS	121299	121946	.	+	0	ID=OCOJLMKI_00464;Name=rutR;db_xref=COG:COG1309;gene=rutR;inference=ab initio prediction:Prodigal:002006,similar to AA sequence:UniProtKB:P0ACU2;locus_tag=OCOJLMKI_00464;product=HTH-type transcriptional regulator RutR
M-iners_contig_6_1	Prodigal:002006	CDS	122131	123225	.	+	0	ID=OCOJLMKI_00465;eC_number=1.14.99.46;Name=rutA;db_xref=COG:COG2141;gene=rutA;inference=ab initio prediction:Prodigal:002006,similar to AA sequence:UniProtKB:P75898;locus_tag=OCOJLMKI_00465;product=Pyrimidine monooxygenase RutA
M-iners_contig_6_1	Prodigal:002006	CDS	123364	124101	.	+	0	ID=OCOJLMKI_00466;eC_number=3.5.1.110;Name=rutB_1;db_xref=COG:COG1335;gene=rutB_1;inference=ab initio prediction:Prodigal:002006,similar to AA sequence:UniProtKB:P75897;locus_tag=OCOJLMKI_00466;product=Peroxyureidoacrylate/ureidoacrylate amidohydrolase RutB
M-iners_contig_6_1	Prodigal:002006	CDS	124268	124657	.	+	0	ID=OCOJLMKI_00467;eC_number=1.-.-.-;Name=rutC;db_xref=COG:COG0251;gene=rutC;inference=ab initio prediction:Prodigal:002006,similar to AA sequence:UniProtKB:P0AFQ5;locus_tag=OCOJLMKI_00467;product=Putative aminoacrylate peracid reductase RutC
M-iners_contig_6_1	Prodigal:002006	CDS	124667	125452	.	+	0	ID=OCOJLMKI_00468;eC_number=3.5.1.-;Name=rutD_1;gene=rutD_1;inference=ab initio prediction:Prodigal:002006,similar to AA sequence:UniProtKB:B6I985;locus_tag=OCOJLMKI_00468;product=Putative aminoacrylate hydrolase RutD
M-iners_contig_6_1	Prodigal:002006	CDS	125453	126001	.	+	0	ID=OCOJLMKI_00469;eC_number=1.5.1.42;Name=rutF;db_xref=COG:COG1853;gene=rutF;inference=ab initio prediction:Prodigal:002006,similar to AA sequence:UniProtKB:P75893;locus_tag=OCOJLMKI_00469;product=FMN reductase (NADH) RutF
M-iners_contig_6_1	Prodigal:002006	CDS	126021	126860	.	-	0	ID=OCOJLMKI_00470;eC_number=1.7.3.3;Name=uox;gene=uox;inference=ab initio prediction:Prodigal:002006,similar to AA sequence:UniProtKB:D0VWQ1;locus_tag=OCOJLMKI_00470;product=Uricase
M-iners_contig_6_1	Prodigal:002006	CDS	126994	127878	.	+	0	ID=OCOJLMKI_00471;inference=ab initio prediction:Prodigal:002006;locus_tag=OCOJLMKI_00471;product=hypothetical protein
M-iners_contig_6_1	Prodigal:002006	CDS	127887	129140	.	+	0	ID=OCOJLMKI_00472;eC_number=3.5.1.87;Name=amaB;gene=amaB;inference=ab initio prediction:Prodigal:002006,similar to AA sequence:UniProtKB:Q53389;locus_tag=OCOJLMKI_00472;product=N-carbamoyl-L-amino acid hydrolase
M-iners_contig_6_1	Prodigal:002006	CDS	129189	129890	.	-	0	ID=OCOJLMKI_00473;inference=ab initio prediction:Prodigal:002006,similar to AA sequence:UniProtKB:P0AEC0;locus_tag=OCOJLMKI_00473;note=UPF0053 inner membrane protein YoaE;product=hypothetical protein
M-iners_contig_6_1	Prodigal:002006	CDS	130031	131284	.	-	0	ID=OCOJLMKI_00474;eC_number=2.10.1.1;Name=moeA_1;db_xref=COG:COG0303;gene=moeA_1;inference=ab initio prediction:Prodigal:002006,similar to AA sequence:UniProtKB:P12281;locus_tag=OCOJLMKI_00474;product=Molybdopterin molybdenumtransferase
M-iners_contig_6_1	Prodigal:002006	CDS	131268	131813	.	-	0	ID=OCOJLMKI_00475;Name=mobB;db_xref=COG:COG1763;gene=mobB;inference=ab initio prediction:Prodigal:002006,similar to AA sequence:UniProtKB:P32125;locus_tag=OCOJLMKI_00475;product=Molybdopterin-guanine dinucleotide biosynthesis adapter protein
M-iners_contig_6_1	Prodigal:002006	CDS	131813	133780	.	-	0	ID=OCOJLMKI_00476;Name=cinA_1;gene=cinA_1;inference=ab initio prediction:Prodigal:002006,protein motif:HAMAP:MF_00226_A;locus_tag=OCOJLMKI_00476;product=Putative competence-damage inducible protein
M-iners_contig_6_1	Prodigal:002006	CDS	133777	134949	.	-	0	ID=OCOJLMKI_00477;inference=ab initio prediction:Prodigal:002006;locus_tag=OCOJLMKI_00477;product=hypothetical protein
M-iners_contig_6_1	Prodigal:002006	CDS	135026	136309	.	+	0	ID=OCOJLMKI_00478;inference=ab initio prediction:Prodigal:002006;locus_tag=OCOJLMKI_00478;product=hypothetical protein
M-iners_contig_6_1	Prodigal:002006	CDS	136347	138386	.	-	0	ID=OCOJLMKI_00479;eC_number=7.-.-.-;Name=rsxB_1;gene=rsxB_1;inference=ab initio prediction:Prodigal:002006,protein motif:HAMAP:MF_00463;locus_tag=OCOJLMKI_00479;product=Ion-translocating oxidoreductase complex subunit B
M-iners_contig_6_1	Prodigal:002006	CDS	138475	139245	.	+	0	ID=OCOJLMKI_00480;inference=ab initio prediction:Prodigal:002006;locus_tag=OCOJLMKI_00480;product=hypothetical protein
M-iners_contig_6_1	Prodigal:002006	CDS	139253	141415	.	-	0	ID=OCOJLMKI_00481;eC_number=2.4.1.129;Name=mtgA_2;gene=mtgA_2;inference=ab initio prediction:Prodigal:002006,protein motif:HAMAP:MF_00766;locus_tag=OCOJLMKI_00481;product=Biosynthetic peptidoglycan transglycosylase
M-iners_contig_6_1	Prodigal:002006	CDS	141655	142512	.	+	0	ID=OCOJLMKI_00482;eC_number=3.4.-.-;Name=ipuF;gene=ipuF;inference=ab initio prediction:Prodigal:002006,similar to AA sequence:UniProtKB:Q936S7;locus_tag=OCOJLMKI_00482;product=Gamma-glutamyl-L-1-hydroxyisopropylamide hydrolase
M-iners_contig_6_1	Prodigal:002006	CDS	142519	143607	.	-	0	ID=OCOJLMKI_00483;inference=ab initio prediction:Prodigal:002006;locus_tag=OCOJLMKI_00483;product=hypothetical protein
M-iners_contig_6_1	Prodigal:002006	CDS	143741	144115	.	-	0	ID=OCOJLMKI_00484;inference=ab initio prediction:Prodigal:002006;locus_tag=OCOJLMKI_00484;product=hypothetical protein
M-iners_contig_6_1	Prodigal:002006	CDS	144173	145009	.	-	0	ID=OCOJLMKI_00485;db_xref=COG:COG1073;inference=ab initio prediction:Prodigal:002006,similar to AA sequence:UniProtKB:P9WLC7;locus_tag=OCOJLMKI_00485;product=putative protein
M-iners_contig_6_1	Prodigal:002006	CDS	145153	145923	.	+	0	ID=OCOJLMKI_00486;inference=ab initio prediction:Prodigal:002006;locus_tag=OCOJLMKI_00486;product=hypothetical protein
M-iners_contig_6_1	Prodigal:002006	CDS	146074	146283	.	+	0	ID=OCOJLMKI_00487;inference=ab initio prediction:Prodigal:002006;locus_tag=OCOJLMKI_00487;product=hypothetical protein
M-iners_contig_6_1	Prodigal:002006	CDS	147217	149109	.	+	0	ID=OCOJLMKI_00488;eC_number=4.1.99.17;Name=thiC;db_xref=COG:COG0422;gene=thiC;inference=ab initio prediction:Prodigal:002006,similar to AA sequence:UniProtKB:Q9A6Q5;locus_tag=OCOJLMKI_00488;product=Phosphomethylpyrimidine synthase
M-iners_contig_6_1	Prodigal:002006	CDS	149127	149603	.	+	0	ID=OCOJLMKI_00489;inference=ab initio prediction:Prodigal:002006;locus_tag=OCOJLMKI_00489;product=hypothetical protein
M-iners_contig_6_1	Prodigal:002006	CDS	149847	150368	.	-	0	ID=OCOJLMKI_00490;Name=infC;gene=infC;inference=ab initio prediction:Prodigal:002006,similar to AA sequence:UniProtKB:P03000;locus_tag=OCOJLMKI_00490;product=Translation initiation factor IF-3
M-iners_contig_6_1	Prodigal:002006	CDS	150557	151786	.	-	0	ID=OCOJLMKI_00491;eC_number=2.4.1.250;Name=mshA_2;gene=mshA_2;inference=ab initio prediction:Prodigal:002006,protein motif:HAMAP:MF_01695;locus_tag=OCOJLMKI_00491;product=D-inositol-3-phosphate glycosyltransferase
M-iners_contig_6_1	Prodigal:002006	CDS	151945	152718	.	+	0	ID=OCOJLMKI_00492;eC_number=4.2.99.20;Name=menH_1;gene=menH_1;inference=ab initio prediction:Prodigal:002006,protein motif:HAMAP:MF_01660;locus_tag=OCOJLMKI_00492;product=2-succinyl-6-hydroxy-2%2C4-cyclohexadiene-1-carboxylate synthase
M-iners_contig_6_1	Prodigal:002006	CDS	152705	152989	.	-	0	ID=OCOJLMKI_00493;inference=ab initio prediction:Prodigal:002006;locus_tag=OCOJLMKI_00493;product=hypothetical protein
M-iners_contig_6_1	Prodigal:002006	CDS	153069	153503	.	-	0	ID=OCOJLMKI_00494;Name=ibpA_1;db_xref=COG:COG0071;gene=ibpA_1;inference=ab initio prediction:Prodigal:002006,similar to AA sequence:UniProtKB:P0C054;locus_tag=OCOJLMKI_00494;product=Small heat shock protein IbpA
M-iners_contig_6_1	Prodigal:002006	CDS	153588	153800	.	+	0	ID=OCOJLMKI_00495;inference=ab initio prediction:Prodigal:002006;locus_tag=OCOJLMKI_00495;product=hypothetical protein
M-iners_contig_6_1	Prodigal:002006	CDS	153985	154443	.	+	0	ID=OCOJLMKI_00496;inference=ab initio prediction:Prodigal:002006;locus_tag=OCOJLMKI_00496;product=hypothetical protein
M-iners_contig_6_1	Prodigal:002006	CDS	154476	155168	.	+	0	ID=OCOJLMKI_00497;Name=exbB;db_xref=COG:COG0811;gene=exbB;inference=ab initio prediction:Prodigal:002006,similar to AA sequence:UniProtKB:P0ABU7;locus_tag=OCOJLMKI_00497;product=Biopolymer transport protein ExbB
M-iners_contig_6_1	Prodigal:002006	CDS	155238	155705	.	+	0	ID=OCOJLMKI_00498;Name=exbD_1;db_xref=COG:COG0848;gene=exbD_1;inference=ab initio prediction:Prodigal:002006,similar to AA sequence:UniProtKB:P0ABV2;locus_tag=OCOJLMKI_00498;product=Biopolymer transport protein ExbD
M-iners_contig_6_1	Prodigal:002006	CDS	155710	156843	.	+	0	ID=OCOJLMKI_00499;inference=ab initio prediction:Prodigal:002006;locus_tag=OCOJLMKI_00499;product=hypothetical protein
M-iners_contig_6_1	Prodigal:002006	CDS	156893	157423	.	+	0	ID=OCOJLMKI_00500;inference=ab initio prediction:Prodigal:002006;locus_tag=OCOJLMKI_00500;product=hypothetical protein
M-iners_contig_6_1	Prodigal:002006	CDS	157493	157843	.	+	0	ID=OCOJLMKI_00501;inference=ab initio prediction:Prodigal:002006;locus_tag=OCOJLMKI_00501;product=hypothetical protein
M-iners_contig_6_1	Prodigal:002006	CDS	157938	158096	.	+	0	ID=OCOJLMKI_00502;inference=ab initio prediction:Prodigal:002006;locus_tag=OCOJLMKI_00502;product=hypothetical protein
M-iners_contig_6_1	Prodigal:002006	CDS	158363	158839	.	+	0	ID=OCOJLMKI_00503;Name=ohrR_1;gene=ohrR_1;inference=ab initio prediction:Prodigal:002006,similar to AA sequence:UniProtKB:O34777;locus_tag=OCOJLMKI_00503;product=Organic hydroperoxide resistance transcriptional regulator
M-iners_contig_6_1	Prodigal:002006	CDS	159195	159653	.	+	0	ID=OCOJLMKI_00504;inference=ab initio prediction:Prodigal:002006;locus_tag=OCOJLMKI_00504;product=hypothetical protein
M-iners_contig_6_1	Aragorn:001002	tRNA	159758	159832	.	+	.	ID=OCOJLMKI_00505;inference=COORDINATES:profile:Aragorn:001002;locus_tag=OCOJLMKI_00505;product=tRNA-Thr(ggt)
M-iners_contig_6_1	Prodigal:002006	CDS	159932	160285	.	-	0	ID=OCOJLMKI_00506;inference=ab initio prediction:Prodigal:002006;locus_tag=OCOJLMKI_00506;product=hypothetical protein
M-iners_contig_6_1	Prodigal:002006	CDS	160650	161438	.	-	0	ID=OCOJLMKI_00507;inference=ab initio prediction:Prodigal:002006;locus_tag=OCOJLMKI_00507;product=hypothetical protein
M-iners_contig_6_1	Prodigal:002006	CDS	161530	161739	.	+	0	ID=OCOJLMKI_00508;inference=ab initio prediction:Prodigal:002006;locus_tag=OCOJLMKI_00508;product=hypothetical protein
M-iners_contig_6_1	Prodigal:002006	CDS	161743	161955	.	+	0	ID=OCOJLMKI_00509;inference=ab initio prediction:Prodigal:002006;locus_tag=OCOJLMKI_00509;product=hypothetical protein
M-iners_contig_6_1	Prodigal:002006	CDS	162167	162841	.	-	0	ID=OCOJLMKI_00510;Name=degU_2;db_xref=COG:COG2197;gene=degU_2;inference=ab initio prediction:Prodigal:002006,similar to AA sequence:UniProtKB:P13800;locus_tag=OCOJLMKI_00510;product=Transcriptional regulatory protein DegU
M-iners_contig_6_1	Prodigal:002006	CDS	162921	164690	.	-	0	ID=OCOJLMKI_00511;eC_number=1.1.2.8;Name=exaA;db_xref=COG:COG4993;gene=exaA;inference=ab initio prediction:Prodigal:002006,similar to AA sequence:UniProtKB:Q9Z4J7;locus_tag=OCOJLMKI_00511;product=Quinoprotein alcohol dehydrogenase (cytochrome c)
M-iners_contig_6_1	Prodigal:002006	CDS	164954	165814	.	-	0	ID=OCOJLMKI_00512;inference=ab initio prediction:Prodigal:002006;locus_tag=OCOJLMKI_00512;product=hypothetical protein
M-iners_contig_6_1	Prodigal:002006	CDS	165820	166248	.	-	0	ID=OCOJLMKI_00513;inference=ab initio prediction:Prodigal:002006;locus_tag=OCOJLMKI_00513;product=hypothetical protein
M-iners_contig_6_1	Prodigal:002006	CDS	166571	167749	.	+	0	ID=OCOJLMKI_00514;inference=ab initio prediction:Prodigal:002006;locus_tag=OCOJLMKI_00514;product=hypothetical protein
M-iners_contig_6_1	Prodigal:002006	CDS	167749	168792	.	+	0	ID=OCOJLMKI_00515;eC_number=4.2.99.-;Name=vgb_1;gene=vgb_1;inference=ab initio prediction:Prodigal:002006,protein motif:HAMAP:MF_01282;locus_tag=OCOJLMKI_00515;product=Virginiamycin B lyase
M-iners_contig_6_1	Prodigal:002006	CDS	168927	170999	.	+	0	ID=OCOJLMKI_00516;inference=ab initio prediction:Prodigal:002006;locus_tag=OCOJLMKI_00516;product=hypothetical protein
M-iners_contig_6_1	Prodigal:002006	CDS	170996	171997	.	+	0	ID=OCOJLMKI_00517;inference=ab initio prediction:Prodigal:002006;locus_tag=OCOJLMKI_00517;product=hypothetical protein
M-iners_contig_6_1	Prodigal:002006	CDS	172087	172707	.	+	0	ID=OCOJLMKI_00518;inference=ab initio prediction:Prodigal:002006;locus_tag=OCOJLMKI_00518;product=hypothetical protein
M-iners_contig_7_1	Prodigal:002006	CDS	166	1869	.	+	0	ID=OCOJLMKI_00519;inference=ab initio prediction:Prodigal:002006;locus_tag=OCOJLMKI_00519;product=hypothetical protein
M-iners_contig_7_1	Prodigal:002006	CDS	2167	3777	.	+	0	ID=OCOJLMKI_00520;inference=ab initio prediction:Prodigal:002006;locus_tag=OCOJLMKI_00520;product=hypothetical protein
M-iners_contig_7_1	Prodigal:002006	CDS	4007	5380	.	+	0	ID=OCOJLMKI_00521;inference=ab initio prediction:Prodigal:002006;locus_tag=OCOJLMKI_00521;product=hypothetical protein
M-iners_contig_7_1	Prodigal:002006	CDS	5707	6801	.	+	0	ID=OCOJLMKI_00522;inference=ab initio prediction:Prodigal:002006;locus_tag=OCOJLMKI_00522;product=hypothetical protein
M-iners_contig_7_1	Prodigal:002006	CDS	6835	7218	.	+	0	ID=OCOJLMKI_00523;inference=ab initio prediction:Prodigal:002006;locus_tag=OCOJLMKI_00523;product=hypothetical protein
M-iners_contig_7_1	Prodigal:002006	CDS	7255	8223	.	+	0	ID=OCOJLMKI_00524;inference=ab initio prediction:Prodigal:002006;locus_tag=OCOJLMKI_00524;product=hypothetical protein
M-iners_contig_7_1	Prodigal:002006	CDS	8271	8897	.	+	0	ID=OCOJLMKI_00525;inference=ab initio prediction:Prodigal:002006;locus_tag=OCOJLMKI_00525;product=hypothetical protein
M-iners_contig_7_1	Aragorn:001002	tRNA	8912	8987	.	+	.	ID=OCOJLMKI_00526;inference=COORDINATES:profile:Aragorn:001002;locus_tag=OCOJLMKI_00526;product=tRNA-Met(cat)
M-iners_contig_7_1	Prodigal:002006	CDS	9104	9622	.	+	0	ID=OCOJLMKI_00527;inference=ab initio prediction:Prodigal:002006;locus_tag=OCOJLMKI_00527;product=hypothetical protein
M-iners_contig_7_1	Prodigal:002006	CDS	9619	10098	.	+	0	ID=OCOJLMKI_00528;inference=ab initio prediction:Prodigal:002006;locus_tag=OCOJLMKI_00528;product=hypothetical protein
M-iners_contig_7_1	Prodigal:002006	CDS	10095	10691	.	+	0	ID=OCOJLMKI_00529;inference=ab initio prediction:Prodigal:002006;locus_tag=OCOJLMKI_00529;product=hypothetical protein
M-iners_contig_7_1	Prodigal:002006	CDS	10688	11248	.	+	0	ID=OCOJLMKI_00530;inference=ab initio prediction:Prodigal:002006;locus_tag=OCOJLMKI_00530;product=hypothetical protein
M-iners_contig_7_1	Prodigal:002006	CDS	11248	11583	.	+	0	ID=OCOJLMKI_00531;inference=ab initio prediction:Prodigal:002006;locus_tag=OCOJLMKI_00531;product=hypothetical protein
M-iners_contig_7_1	Prodigal:002006	CDS	11580	11978	.	+	0	ID=OCOJLMKI_00532;inference=ab initio prediction:Prodigal:002006;locus_tag=OCOJLMKI_00532;product=hypothetical protein
M-iners_contig_7_1	Prodigal:002006	CDS	11975	12967	.	+	0	ID=OCOJLMKI_00533;inference=ab initio prediction:Prodigal:002006;locus_tag=OCOJLMKI_00533;product=hypothetical protein
M-iners_contig_7_1	Prodigal:002006	CDS	12960	13712	.	+	0	ID=OCOJLMKI_00534;inference=ab initio prediction:Prodigal:002006;locus_tag=OCOJLMKI_00534;product=hypothetical protein
M-iners_contig_7_1	Prodigal:002006	CDS	13709	14260	.	+	0	ID=OCOJLMKI_00535;inference=ab initio prediction:Prodigal:002006;locus_tag=OCOJLMKI_00535;product=hypothetical protein
M-iners_contig_7_1	Prodigal:002006	CDS	14272	15045	.	+	0	ID=OCOJLMKI_00536;inference=ab initio prediction:Prodigal:002006;locus_tag=OCOJLMKI_00536;product=hypothetical protein
M-iners_contig_7_1	Prodigal:002006	CDS	15105	15614	.	+	0	ID=OCOJLMKI_00537;inference=ab initio prediction:Prodigal:002006;locus_tag=OCOJLMKI_00537;product=hypothetical protein
M-iners_contig_7_1	Prodigal:002006	CDS	15707	16987	.	+	0	ID=OCOJLMKI_00538;Name=gpFI_1;gene=gpFI_1;inference=ab initio prediction:Prodigal:002006,similar to AA sequence:UniProtKB:Q02TE1;locus_tag=OCOJLMKI_00538;product=Putative prophage major tail sheath protein
M-iners_contig_7_1	Prodigal:002006	CDS	17051	17581	.	+	0	ID=OCOJLMKI_00539;inference=ab initio prediction:Prodigal:002006;locus_tag=OCOJLMKI_00539;product=hypothetical protein
M-iners_contig_7_1	Prodigal:002006	CDS	17740	18066	.	+	0	ID=OCOJLMKI_00540;inference=ab initio prediction:Prodigal:002006;locus_tag=OCOJLMKI_00540;product=hypothetical protein
M-iners_contig_8_1	Prodigal:002006	CDS	2739	3239	.	-	0	ID=OCOJLMKI_00541;inference=ab initio prediction:Prodigal:002006;locus_tag=OCOJLMKI_00541;product=hypothetical protein
M-iners_contig_8_1	Prodigal:002006	CDS	3236	3766	.	-	0	ID=OCOJLMKI_00542;inference=ab initio prediction:Prodigal:002006;locus_tag=OCOJLMKI_00542;product=hypothetical protein
M-iners_contig_8_1	Prodigal:002006	CDS	3830	5110	.	-	0	ID=OCOJLMKI_00543;Name=gpFI_2;gene=gpFI_2;inference=ab initio prediction:Prodigal:002006,similar to AA sequence:UniProtKB:Q02TE1;locus_tag=OCOJLMKI_00543;product=Putative prophage major tail sheath protein
M-iners_contig_8_1	Prodigal:002006	CDS	5203	5706	.	-	0	ID=OCOJLMKI_00544;inference=ab initio prediction:Prodigal:002006;locus_tag=OCOJLMKI_00544;product=hypothetical protein
M-iners_contig_8_1	Prodigal:002006	CDS	5759	6538	.	-	0	ID=OCOJLMKI_00545;inference=ab initio prediction:Prodigal:002006;locus_tag=OCOJLMKI_00545;product=hypothetical protein
M-iners_contig_8_1	Prodigal:002006	CDS	6564	7112	.	-	0	ID=OCOJLMKI_00546;inference=ab initio prediction:Prodigal:002006;locus_tag=OCOJLMKI_00546;product=hypothetical protein
M-iners_contig_8_1	Prodigal:002006	CDS	7109	7861	.	-	0	ID=OCOJLMKI_00547;inference=ab initio prediction:Prodigal:002006;locus_tag=OCOJLMKI_00547;product=hypothetical protein
M-iners_contig_8_1	Prodigal:002006	CDS	7854	8846	.	-	0	ID=OCOJLMKI_00548;inference=ab initio prediction:Prodigal:002006;locus_tag=OCOJLMKI_00548;product=hypothetical protein
M-iners_contig_8_1	Prodigal:002006	CDS	8843	9241	.	-	0	ID=OCOJLMKI_00549;inference=ab initio prediction:Prodigal:002006;locus_tag=OCOJLMKI_00549;product=hypothetical protein
M-iners_contig_8_1	Prodigal:002006	CDS	9238	9546	.	-	0	ID=OCOJLMKI_00550;inference=ab initio prediction:Prodigal:002006;locus_tag=OCOJLMKI_00550;product=hypothetical protein
M-iners_contig_8_1	Prodigal:002006	CDS	9558	10118	.	-	0	ID=OCOJLMKI_00551;inference=ab initio prediction:Prodigal:002006;locus_tag=OCOJLMKI_00551;product=hypothetical protein
M-iners_contig_8_1	Prodigal:002006	CDS	10115	10711	.	-	0	ID=OCOJLMKI_00552;inference=ab initio prediction:Prodigal:002006;locus_tag=OCOJLMKI_00552;product=hypothetical protein
M-iners_contig_8_1	Prodigal:002006	CDS	10708	11187	.	-	0	ID=OCOJLMKI_00553;inference=ab initio prediction:Prodigal:002006;locus_tag=OCOJLMKI_00553;product=hypothetical protein
M-iners_contig_8_1	Prodigal:002006	CDS	11184	11663	.	-	0	ID=OCOJLMKI_00554;inference=ab initio prediction:Prodigal:002006;locus_tag=OCOJLMKI_00554;product=hypothetical protein
M-iners_contig_8_1	Prodigal:002006	CDS	11664	11981	.	-	0	ID=OCOJLMKI_00555;inference=ab initio prediction:Prodigal:002006;locus_tag=OCOJLMKI_00555;product=hypothetical protein
M-iners_contig_8_1	Aragorn:001002	tRNA	12137	12213	.	-	.	ID=OCOJLMKI_00556;inference=COORDINATES:profile:Aragorn:001002;locus_tag=OCOJLMKI_00556;product=tRNA-Met(cat)
M-iners_contig_8_1	Prodigal:002006	CDS	12228	12854	.	-	0	ID=OCOJLMKI_00557;inference=ab initio prediction:Prodigal:002006;locus_tag=OCOJLMKI_00557;product=hypothetical protein
M-iners_contig_8_1	Prodigal:002006	CDS	12902	13870	.	-	0	ID=OCOJLMKI_00558;inference=ab initio prediction:Prodigal:002006;locus_tag=OCOJLMKI_00558;product=hypothetical protein
M-iners_contig_8_1	Prodigal:002006	CDS	13907	14290	.	-	0	ID=OCOJLMKI_00559;inference=ab initio prediction:Prodigal:002006;locus_tag=OCOJLMKI_00559;product=hypothetical protein
M-iners_contig_8_1	Prodigal:002006	CDS	14327	15490	.	-	0	ID=OCOJLMKI_00560;inference=ab initio prediction:Prodigal:002006;locus_tag=OCOJLMKI_00560;product=hypothetical protein
M-iners_contig_8_1	Prodigal:002006	CDS	15618	15767	.	-	0	ID=OCOJLMKI_00561;inference=ab initio prediction:Prodigal:002006;locus_tag=OCOJLMKI_00561;product=hypothetical protein
M-iners_contig_8_1	Prodigal:002006	CDS	15748	17121	.	-	0	ID=OCOJLMKI_00562;inference=ab initio prediction:Prodigal:002006;locus_tag=OCOJLMKI_00562;product=hypothetical protein
M-iners_contig_8_1	Prodigal:002006	CDS	17130	17720	.	-	0	ID=OCOJLMKI_00563;inference=ab initio prediction:Prodigal:002006;locus_tag=OCOJLMKI_00563;product=hypothetical protein
M-iners_contig_8_1	Prodigal:002006	CDS	17731	18159	.	-	0	ID=OCOJLMKI_00564;inference=ab initio prediction:Prodigal:002006;locus_tag=OCOJLMKI_00564;product=hypothetical protein
M-iners_contig_8_1	Prodigal:002006	CDS	18243	18992	.	-	0	ID=OCOJLMKI_00565;eC_number=2.1.1.72;Name=yhdJ;db_xref=COG:COG0863;gene=yhdJ;inference=ab initio prediction:Prodigal:002006,similar to AA sequence:UniProtKB:P28638;locus_tag=OCOJLMKI_00565;product=DNA adenine methyltransferase YhdJ
M-iners_contig_8_1	Prodigal:002006	CDS	19160	20758	.	-	0	ID=OCOJLMKI_00566;inference=ab initio prediction:Prodigal:002006;locus_tag=OCOJLMKI_00566;product=hypothetical protein
M-iners_contig_8_1	Prodigal:002006	CDS	20760	20870	.	-	0	ID=OCOJLMKI_00567;inference=ab initio prediction:Prodigal:002006;locus_tag=OCOJLMKI_00567;product=hypothetical protein
M-iners_contig_8_1	Prodigal:002006	CDS	21062	22639	.	-	0	ID=OCOJLMKI_00568;inference=ab initio prediction:Prodigal:002006;locus_tag=OCOJLMKI_00568;product=hypothetical protein
M-iners_contig_8_1	Prodigal:002006	CDS	22629	23228	.	-	0	ID=OCOJLMKI_00569;inference=ab initio prediction:Prodigal:002006;locus_tag=OCOJLMKI_00569;product=hypothetical protein
M-iners_contig_8_1	Prodigal:002006	CDS	23230	23535	.	-	0	ID=OCOJLMKI_00570;inference=ab initio prediction:Prodigal:002006;locus_tag=OCOJLMKI_00570;product=hypothetical protein
M-iners_contig_8_1	Prodigal:002006	CDS	23532	23927	.	-	0	ID=OCOJLMKI_00571;inference=ab initio prediction:Prodigal:002006;locus_tag=OCOJLMKI_00571;product=hypothetical protein
M-iners_contig_8_1	Prodigal:002006	CDS	23924	24331	.	-	0	ID=OCOJLMKI_00572;inference=ab initio prediction:Prodigal:002006;locus_tag=OCOJLMKI_00572;product=hypothetical protein
M-iners_contig_8_1	Prodigal:002006	CDS	24333	24809	.	-	0	ID=OCOJLMKI_00573;inference=ab initio prediction:Prodigal:002006;locus_tag=OCOJLMKI_00573;product=hypothetical protein
M-iners_contig_8_1	Prodigal:002006	CDS	24770	24964	.	-	0	ID=OCOJLMKI_00574;inference=ab initio prediction:Prodigal:002006;locus_tag=OCOJLMKI_00574;product=hypothetical protein
M-iners_contig_8_1	Prodigal:002006	CDS	24967	25101	.	-	0	ID=OCOJLMKI_00575;inference=ab initio prediction:Prodigal:002006;locus_tag=OCOJLMKI_00575;product=hypothetical protein
M-iners_contig_8_1	Prodigal:002006	CDS	25195	25464	.	-	0	ID=OCOJLMKI_00576;inference=ab initio prediction:Prodigal:002006;locus_tag=OCOJLMKI_00576;product=hypothetical protein
M-iners_contig_8_1	Prodigal:002006	CDS	25466	25696	.	-	0	ID=OCOJLMKI_00577;inference=ab initio prediction:Prodigal:002006;locus_tag=OCOJLMKI_00577;product=hypothetical protein
M-iners_contig_8_1	Prodigal:002006	CDS	25698	25934	.	-	0	ID=OCOJLMKI_00578;inference=ab initio prediction:Prodigal:002006;locus_tag=OCOJLMKI_00578;product=hypothetical protein
M-iners_contig_8_1	Prodigal:002006	CDS	25965	26339	.	-	0	ID=OCOJLMKI_00579;inference=ab initio prediction:Prodigal:002006;locus_tag=OCOJLMKI_00579;product=hypothetical protein
M-iners_contig_8_1	Prodigal:002006	CDS	26336	27052	.	-	0	ID=OCOJLMKI_00580;inference=ab initio prediction:Prodigal:002006;locus_tag=OCOJLMKI_00580;product=hypothetical protein
M-iners_contig_8_1	Prodigal:002006	CDS	27156	27557	.	-	0	ID=OCOJLMKI_00581;inference=ab initio prediction:Prodigal:002006;locus_tag=OCOJLMKI_00581;product=hypothetical protein
M-iners_contig_8_1	Prodigal:002006	CDS	27554	27742	.	-	0	ID=OCOJLMKI_00582;inference=ab initio prediction:Prodigal:002006;locus_tag=OCOJLMKI_00582;product=hypothetical protein
M-iners_contig_8_1	Prodigal:002006	CDS	27934	28377	.	-	0	ID=OCOJLMKI_00583;inference=ab initio prediction:Prodigal:002006;locus_tag=OCOJLMKI_00583;product=hypothetical protein
M-iners_contig_8_1	Prodigal:002006	CDS	28367	28561	.	-	0	ID=OCOJLMKI_00584;inference=ab initio prediction:Prodigal:002006;locus_tag=OCOJLMKI_00584;product=hypothetical protein
M-iners_contig_8_1	Prodigal:002006	CDS	28551	29267	.	-	0	ID=OCOJLMKI_00585;inference=ab initio prediction:Prodigal:002006;locus_tag=OCOJLMKI_00585;product=hypothetical protein
M-iners_contig_8_1	Prodigal:002006	CDS	29264	29362	.	-	0	ID=OCOJLMKI_00586;inference=ab initio prediction:Prodigal:002006;locus_tag=OCOJLMKI_00586;product=hypothetical protein
M-iners_contig_8_1	Prodigal:002006	CDS	29359	29835	.	-	0	ID=OCOJLMKI_00587;eC_number=3.4.21.88;Name=lexA_1;gene=lexA_1;inference=ab initio prediction:Prodigal:002006,protein motif:HAMAP:MF_00015;locus_tag=OCOJLMKI_00587;product=LexA repressor
M-iners_contig_8_1	Prodigal:002006	CDS	29832	30068	.	-	0	ID=OCOJLMKI_00588;inference=ab initio prediction:Prodigal:002006;locus_tag=OCOJLMKI_00588;product=hypothetical protein
M-iners_contig_8_1	Prodigal:002006	CDS	30068	30313	.	-	0	ID=OCOJLMKI_00589;inference=ab initio prediction:Prodigal:002006;locus_tag=OCOJLMKI_00589;product=hypothetical protein
M-iners_contig_8_1	Prodigal:002006	CDS	30313	30930	.	-	0	ID=OCOJLMKI_00590;inference=ab initio prediction:Prodigal:002006;locus_tag=OCOJLMKI_00590;product=hypothetical protein
M-iners_contig_8_1	Prodigal:002006	CDS	30917	31228	.	-	0	ID=OCOJLMKI_00591;inference=ab initio prediction:Prodigal:002006;locus_tag=OCOJLMKI_00591;product=hypothetical protein
M-iners_contig_8_1	Prodigal:002006	CDS	31225	31560	.	-	0	ID=OCOJLMKI_00592;inference=ab initio prediction:Prodigal:002006;locus_tag=OCOJLMKI_00592;product=hypothetical protein
M-iners_contig_8_1	Prodigal:002006	CDS	31561	31929	.	-	0	ID=OCOJLMKI_00593;inference=ab initio prediction:Prodigal:002006;locus_tag=OCOJLMKI_00593;product=hypothetical protein
M-iners_contig_8_1	Prodigal:002006	CDS	31938	32528	.	-	0	ID=OCOJLMKI_00594;inference=ab initio prediction:Prodigal:002006;locus_tag=OCOJLMKI_00594;product=hypothetical protein
M-iners_contig_8_1	Prodigal:002006	CDS	32525	33289	.	-	0	ID=OCOJLMKI_00595;inference=ab initio prediction:Prodigal:002006;locus_tag=OCOJLMKI_00595;product=hypothetical protein
M-iners_contig_8_1	Prodigal:002006	CDS	33347	35533	.	-	0	ID=OCOJLMKI_00596;inference=ab initio prediction:Prodigal:002006;locus_tag=OCOJLMKI_00596;product=hypothetical protein
M-iners_contig_8_1	Prodigal:002006	CDS	35530	36468	.	-	0	ID=OCOJLMKI_00597;inference=ab initio prediction:Prodigal:002006;locus_tag=OCOJLMKI_00597;product=hypothetical protein
M-iners_contig_8_1	Prodigal:002006	CDS	36793	37527	.	+	0	ID=OCOJLMKI_00598;db_xref=COG:COG2932;inference=ab initio prediction:Prodigal:002006,similar to AA sequence:UniProtKB:P44207;locus_tag=OCOJLMKI_00598;product=putative HTH-type transcriptional regulator
M-iners_contig_8_1	Prodigal:002006	CDS	37524	37931	.	+	0	ID=OCOJLMKI_00599;inference=ab initio prediction:Prodigal:002006;locus_tag=OCOJLMKI_00599;product=hypothetical protein
M-iners_contig_8_1	Prodigal:002006	CDS	38033	38287	.	+	0	ID=OCOJLMKI_00600;inference=ab initio prediction:Prodigal:002006;locus_tag=OCOJLMKI_00600;product=hypothetical protein
M-iners_contig_8_1	Prodigal:002006	CDS	38651	40024	.	-	0	ID=OCOJLMKI_00601;inference=ab initio prediction:Prodigal:002006;locus_tag=OCOJLMKI_00601;product=hypothetical protein
M-iners_contig_8_1	Prodigal:002006	CDS	40068	40985	.	+	0	ID=OCOJLMKI_00602;eC_number=4.2.2.-;Name=mltF_1;gene=mltF_1;inference=ab initio prediction:Prodigal:002006,protein motif:HAMAP:MF_02016;locus_tag=OCOJLMKI_00602;product=Membrane-bound lytic murein transglycosylase F
M-iners_contig_8_1	Prodigal:002006	CDS	41087	42748	.	+	0	ID=OCOJLMKI_00603;eC_number=6.1.1.6;Name=lysS;db_xref=COG:COG1384;gene=lysS;inference=ab initio prediction:Prodigal:002006,similar to AA sequence:UniProtKB:O51603;locus_tag=OCOJLMKI_00603;product=Lysine--tRNA ligase
M-iners_contig_8_1	Prodigal:002006	CDS	42801	43142	.	-	0	ID=OCOJLMKI_00604;inference=ab initio prediction:Prodigal:002006;locus_tag=OCOJLMKI_00604;product=hypothetical protein
M-iners_contig_8_1	Prodigal:002006	CDS	43253	44296	.	-	0	ID=OCOJLMKI_00605;eC_number=4.1.2.49;Name=ltaA;gene=ltaA;inference=ab initio prediction:Prodigal:002006,similar to AA sequence:UniProtKB:O07051;locus_tag=OCOJLMKI_00605;product=L-allo-threonine aldolase
M-iners_contig_8_1	Prodigal:002006	CDS	44512	47457	.	+	0	ID=OCOJLMKI_00606;db_xref=COG:COG0247;inference=ab initio prediction:Prodigal:002006,similar to AA sequence:UniProtKB:Q57252;locus_tag=OCOJLMKI_00606;product=putative protein
M-iners_contig_8_1	Prodigal:002006	CDS	47516	48742	.	-	0	ID=OCOJLMKI_00607;eC_number=2.8.3.19;Name=yfdE;db_xref=COG:COG1804;gene=yfdE;inference=ab initio prediction:Prodigal:002006,similar to AA sequence:UniProtKB:P76518;locus_tag=OCOJLMKI_00607;product=Acetyl-CoA:oxalate CoA-transferase
M-iners_contig_8_1	Prodigal:002006	CDS	49002	49988	.	+	0	ID=OCOJLMKI_00608;inference=ab initio prediction:Prodigal:002006;locus_tag=OCOJLMKI_00608;product=hypothetical protein
M-iners_contig_8_1	Prodigal:002006	CDS	50044	50544	.	+	0	ID=OCOJLMKI_00609;inference=ab initio prediction:Prodigal:002006;locus_tag=OCOJLMKI_00609;product=hypothetical protein
M-iners_contig_8_1	Prodigal:002006	CDS	50574	52106	.	+	0	ID=OCOJLMKI_00610;inference=ab initio prediction:Prodigal:002006;locus_tag=OCOJLMKI_00610;product=hypothetical protein
M-iners_contig_8_1	Prodigal:002006	CDS	52175	52612	.	-	0	ID=OCOJLMKI_00611;inference=ab initio prediction:Prodigal:002006;locus_tag=OCOJLMKI_00611;product=hypothetical protein
M-iners_contig_8_1	Prodigal:002006	CDS	52874	53080	.	+	0	ID=OCOJLMKI_00612;inference=ab initio prediction:Prodigal:002006;locus_tag=OCOJLMKI_00612;product=hypothetical protein
M-iners_contig_8_1	Prodigal:002006	CDS	53202	53654	.	+	0	ID=OCOJLMKI_00613;inference=ab initio prediction:Prodigal:002006;locus_tag=OCOJLMKI_00613;product=hypothetical protein
M-iners_contig_8_1	Prodigal:002006	CDS	53816	54091	.	+	0	ID=OCOJLMKI_00614;inference=ab initio prediction:Prodigal:002006;locus_tag=OCOJLMKI_00614;product=hypothetical protein
M-iners_contig_8_1	Prodigal:002006	CDS	54102	54389	.	-	0	ID=OCOJLMKI_00615;inference=ab initio prediction:Prodigal:002006;locus_tag=OCOJLMKI_00615;product=hypothetical protein
M-iners_contig_8_1	Prodigal:002006	CDS	54538	54681	.	+	0	ID=OCOJLMKI_00616;inference=ab initio prediction:Prodigal:002006;locus_tag=OCOJLMKI_00616;product=hypothetical protein
M-iners_contig_8_1	Prodigal:002006	CDS	54807	56843	.	-	0	ID=OCOJLMKI_00617;eC_number=2.7.13.3;Name=rcsC_7;gene=rcsC_7;inference=ab initio prediction:Prodigal:002006,protein motif:HAMAP:MF_00979;locus_tag=OCOJLMKI_00617;product=Sensor histidine kinase RcsC
M-iners_contig_8_1	Prodigal:002006	CDS	56855	58369	.	-	0	ID=OCOJLMKI_00618;eC_number=2.7.11.1;Name=kaiC_2;db_xref=COG:COG0467;gene=kaiC_2;inference=ab initio prediction:Prodigal:002006,similar to AA sequence:UniProtKB:Q79PF4;locus_tag=OCOJLMKI_00618;product=Circadian clock protein kinase KaiC
M-iners_contig_8_1	Prodigal:002006	CDS	58585	58854	.	-	0	ID=OCOJLMKI_00619;inference=ab initio prediction:Prodigal:002006;locus_tag=OCOJLMKI_00619;product=hypothetical protein
M-iners_contig_8_1	Prodigal:002006	CDS	58978	59232	.	-	0	ID=OCOJLMKI_00620;inference=ab initio prediction:Prodigal:002006;locus_tag=OCOJLMKI_00620;product=hypothetical protein
M-iners_contig_8_1	Prodigal:002006	CDS	59370	59540	.	-	0	ID=OCOJLMKI_00621;inference=ab initio prediction:Prodigal:002006;locus_tag=OCOJLMKI_00621;product=hypothetical protein
M-iners_contig_8_1	Prodigal:002006	CDS	59611	59853	.	-	0	ID=OCOJLMKI_00622;inference=ab initio prediction:Prodigal:002006;locus_tag=OCOJLMKI_00622;product=hypothetical protein
M-iners_contig_8_1	Prodigal:002006	CDS	60096	60287	.	+	0	ID=OCOJLMKI_00623;inference=ab initio prediction:Prodigal:002006;locus_tag=OCOJLMKI_00623;product=hypothetical protein
M-iners_contig_8_1	Prodigal:002006	CDS	60407	60850	.	-	0	ID=OCOJLMKI_00624;inference=ab initio prediction:Prodigal:002006;locus_tag=OCOJLMKI_00624;product=hypothetical protein
M-iners_contig_8_1	Prodigal:002006	CDS	61081	62013	.	-	0	ID=OCOJLMKI_00625;inference=ab initio prediction:Prodigal:002006;locus_tag=OCOJLMKI_00625;product=hypothetical protein
M-iners_contig_8_1	Prodigal:002006	CDS	62217	62654	.	+	0	ID=OCOJLMKI_00626;inference=ab initio prediction:Prodigal:002006;locus_tag=OCOJLMKI_00626;product=hypothetical protein
M-iners_contig_8_1	Prodigal:002006	CDS	62704	62895	.	-	0	ID=OCOJLMKI_00627;inference=ab initio prediction:Prodigal:002006;locus_tag=OCOJLMKI_00627;product=hypothetical protein
M-iners_contig_8_1	Prodigal:002006	CDS	64255	64392	.	-	0	ID=OCOJLMKI_00628;inference=ab initio prediction:Prodigal:002006;locus_tag=OCOJLMKI_00628;product=hypothetical protein
M-iners_contig_8_1	Prodigal:002006	CDS	64540	64752	.	-	0	ID=OCOJLMKI_00629;inference=ab initio prediction:Prodigal:002006;locus_tag=OCOJLMKI_00629;product=hypothetical protein
M-iners_contig_8_1	Prodigal:002006	CDS	64888	65001	.	+	0	ID=OCOJLMKI_00630;inference=ab initio prediction:Prodigal:002006;locus_tag=OCOJLMKI_00630;product=hypothetical protein
M-iners_contig_8_1	Prodigal:002006	CDS	65125	65217	.	+	0	ID=OCOJLMKI_00631;inference=ab initio prediction:Prodigal:002006;locus_tag=OCOJLMKI_00631;product=hypothetical protein
M-iners_contig_8_1	Prodigal:002006	CDS	65317	65538	.	+	0	ID=OCOJLMKI_00632;inference=ab initio prediction:Prodigal:002006;locus_tag=OCOJLMKI_00632;product=hypothetical protein
M-iners_contig_8_1	Prodigal:002006	CDS	65587	66144	.	-	0	ID=OCOJLMKI_00633;inference=ab initio prediction:Prodigal:002006;locus_tag=OCOJLMKI_00633;product=hypothetical protein
M-iners_contig_8_1	Prodigal:002006	CDS	66500	66907	.	-	0	ID=OCOJLMKI_00634;inference=ab initio prediction:Prodigal:002006;locus_tag=OCOJLMKI_00634;product=hypothetical protein
M-iners_contig_8_1	Prodigal:002006	CDS	67043	67921	.	-	0	ID=OCOJLMKI_00635;inference=ab initio prediction:Prodigal:002006;locus_tag=OCOJLMKI_00635;product=hypothetical protein
M-iners_contig_8_1	Prodigal:002006	CDS	68069	68779	.	-	0	ID=OCOJLMKI_00636;inference=ab initio prediction:Prodigal:002006;locus_tag=OCOJLMKI_00636;product=hypothetical protein
M-iners_contig_8_1	Prodigal:002006	CDS	69707	70609	.	+	0	ID=OCOJLMKI_00637;inference=ab initio prediction:Prodigal:002006;locus_tag=OCOJLMKI_00637;product=hypothetical protein
M-iners_contig_8_1	Prodigal:002006	CDS	71068	71457	.	+	0	ID=OCOJLMKI_00638;inference=ab initio prediction:Prodigal:002006;locus_tag=OCOJLMKI_00638;product=hypothetical protein
M-iners_contig_8_1	Prodigal:002006	CDS	71468	72502	.	+	0	ID=OCOJLMKI_00639;eC_number=3.6.1.-;Name=rsgA;gene=rsgA;inference=ab initio prediction:Prodigal:002006,protein motif:HAMAP:MF_01820;locus_tag=OCOJLMKI_00639;product=Small ribosomal subunit biogenesis GTPase RsgA
M-iners_contig_8_1	Prodigal:002006	CDS	72570	72887	.	+	0	ID=OCOJLMKI_00640;inference=ab initio prediction:Prodigal:002006;locus_tag=OCOJLMKI_00640;product=hypothetical protein
M-iners_contig_8_1	Prodigal:002006	CDS	73442	74287	.	+	0	ID=OCOJLMKI_00641;inference=ab initio prediction:Prodigal:002006;locus_tag=OCOJLMKI_00641;product=hypothetical protein
M-iners_contig_8_1	Prodigal:002006	CDS	74557	74688	.	+	0	ID=OCOJLMKI_00642;inference=ab initio prediction:Prodigal:002006;locus_tag=OCOJLMKI_00642;product=hypothetical protein
M-iners_contig_8_1	Aragorn:001002	tRNA	74771	74846	.	+	.	ID=OCOJLMKI_00643;inference=COORDINATES:profile:Aragorn:001002;locus_tag=OCOJLMKI_00643;product=tRNA-Cys(gca)
M-iners_contig_8_1	Prodigal:002006	CDS	75152	75364	.	+	0	ID=OCOJLMKI_00644;inference=ab initio prediction:Prodigal:002006;locus_tag=OCOJLMKI_00644;product=hypothetical protein
M-iners_contig_8_1	Prodigal:002006	CDS	75357	75587	.	-	0	ID=OCOJLMKI_00645;inference=ab initio prediction:Prodigal:002006;locus_tag=OCOJLMKI_00645;product=hypothetical protein
M-iners_contig_8_1	Prodigal:002006	CDS	75737	76096	.	+	0	ID=OCOJLMKI_00646;inference=ab initio prediction:Prodigal:002006;locus_tag=OCOJLMKI_00646;product=hypothetical protein
M-iners_contig_8_1	Prodigal:002006	CDS	76509	76793	.	-	0	ID=OCOJLMKI_00647;inference=ab initio prediction:Prodigal:002006;locus_tag=OCOJLMKI_00647;product=hypothetical protein
M-iners_contig_9_1	Prodigal:002006	CDS	327	1514	.	-	0	ID=OCOJLMKI_00648;inference=ab initio prediction:Prodigal:002006;locus_tag=OCOJLMKI_00648;product=hypothetical protein
M-iners_contig_9_1	Prodigal:002006	CDS	1826	2875	.	+	0	ID=OCOJLMKI_00649;db_xref=COG:COG0614;inference=ab initio prediction:Prodigal:002006,similar to AA sequence:UniProtKB:P44206;locus_tag=OCOJLMKI_00649;product=putative protein
M-iners_contig_9_1	Prodigal:002006	CDS	2872	3930	.	+	0	ID=OCOJLMKI_00650;db_xref=COG:COG0609;inference=ab initio prediction:Prodigal:002006,similar to AA sequence:UniProtKB:Q57130;locus_tag=OCOJLMKI_00650;product=putative ABC transporter permease protein
M-iners_contig_9_1	Prodigal:002006	CDS	3927	4700	.	+	0	ID=OCOJLMKI_00651;eC_number=3.6.3.-;Name=hmuV;db_xref=COG:COG4559;gene=hmuV;inference=ab initio prediction:Prodigal:002006,similar to AA sequence:UniProtKB:Q8L1U3;locus_tag=OCOJLMKI_00651;product=Hemin import ATP-binding protein HmuV
M-iners_contig_9_1	Prodigal:002006	CDS	4714	5076	.	-	0	ID=OCOJLMKI_00652;inference=ab initio prediction:Prodigal:002006;locus_tag=OCOJLMKI_00652;product=hypothetical protein
M-iners_contig_9_1	Prodigal:002006	CDS	5146	7068	.	-	0	ID=OCOJLMKI_00653;eC_number=3.6.3.-;db_xref=COG:COG1132;inference=ab initio prediction:Prodigal:002006,similar to AA sequence:UniProtKB:Q99T13;locus_tag=OCOJLMKI_00653;product=Putative multidrug export ATP-binding/permease protein
M-iners_contig_9_1	Prodigal:002006	CDS	7152	7679	.	+	0	ID=OCOJLMKI_00654;inference=ab initio prediction:Prodigal:002006;locus_tag=OCOJLMKI_00654;product=hypothetical protein
M-iners_contig_9_1	Prodigal:002006	CDS	7687	8544	.	-	0	ID=OCOJLMKI_00655;eC_number=2.1.1.163;Name=COQ5_1;gene=COQ5_1;inference=ab initio prediction:Prodigal:002006,protein motif:HAMAP:MF_01813;locus_tag=OCOJLMKI_00655;product=2-methoxy-6-polyprenyl-1%2C4-benzoquinol methylase%2C mitochondrial
M-iners_contig_9_1	Prodigal:002006	CDS	8546	8758	.	+	0	ID=OCOJLMKI_00656;inference=ab initio prediction:Prodigal:002006;locus_tag=OCOJLMKI_00656;product=hypothetical protein
M-iners_contig_9_1	Prodigal:002006	CDS	8826	9737	.	+	0	ID=OCOJLMKI_00657;eC_number=2.7.1.107;Name=dagK_1;db_xref=COG:COG1597;gene=dagK_1;inference=ab initio prediction:Prodigal:002006,similar to AA sequence:UniProtKB:P9WP29;locus_tag=OCOJLMKI_00657;product=Diacylglycerol kinase
M-iners_contig_9_1	Prodigal:002006	CDS	9734	10549	.	+	0	ID=OCOJLMKI_00658;eC_number=3.1.4.53;Name=cpdA_1;gene=cpdA_1;inference=ab initio prediction:Prodigal:002006,protein motif:HAMAP:MF_00905;locus_tag=OCOJLMKI_00658;product=3'%2C5'-cyclic adenosine monophosphate phosphodiesterase CpdA
M-iners_contig_9_1	Prodigal:002006	CDS	10624	11229	.	-	0	ID=OCOJLMKI_00659;inference=ab initio prediction:Prodigal:002006;locus_tag=OCOJLMKI_00659;product=hypothetical protein
M-iners_contig_9_1	Prodigal:002006	CDS	11229	13568	.	-	0	ID=OCOJLMKI_00660;eC_number=4.1.1.17;Name=speF;db_xref=COG:COG1982;gene=speF;inference=ab initio prediction:Prodigal:002006,similar to AA sequence:UniProtKB:P24169;locus_tag=OCOJLMKI_00660;product=Inducible ornithine decarboxylase
M-iners_contig_9_1	Prodigal:002006	CDS	13658	14683	.	-	0	ID=OCOJLMKI_00661;Name=zntB;gene=zntB;inference=ab initio prediction:Prodigal:002006,protein motif:HAMAP:MF_01565;locus_tag=OCOJLMKI_00661;product=Zinc transport protein ZntB
M-iners_contig_9_1	Prodigal:002006	CDS	14843	15769	.	+	0	ID=OCOJLMKI_00662;eC_number=2.7.4.1;db_xref=COG:COG2326;inference=ab initio prediction:Prodigal:002006,similar to AA sequence:UniProtKB:Q9I154;locus_tag=OCOJLMKI_00662;product=Polyphosphate:ADP phosphotransferase
M-iners_contig_9_1	Prodigal:002006	CDS	15907	16704	.	+	0	ID=OCOJLMKI_00663;eC_number=4.2.1.150;Name=crt;db_xref=COG:COG1024;gene=crt;inference=ab initio prediction:Prodigal:002006,similar to AA sequence:UniProtKB:P52046;locus_tag=OCOJLMKI_00663;product=Short-chain-enoyl-CoA hydratase
M-iners_contig_9_1	Prodigal:002006	CDS	16712	17386	.	-	0	ID=OCOJLMKI_00664;Name=rspR_1;db_xref=COG:COG1802;gene=rspR_1;inference=ab initio prediction:Prodigal:002006,similar to AA sequence:UniProtKB:P0ACM2;locus_tag=OCOJLMKI_00664;product=HTH-type transcriptional repressor RspR
M-iners_contig_9_1	Prodigal:002006	CDS	17531	19009	.	-	0	ID=OCOJLMKI_00665;eC_number=1.1.1.49;Name=zwf;db_xref=COG:COG0364;gene=zwf;inference=ab initio prediction:Prodigal:002006,similar to AA sequence:UniProtKB:A0QP90;locus_tag=OCOJLMKI_00665;product=Glucose-6-phosphate 1-dehydrogenase
M-iners_contig_9_1	Prodigal:002006	CDS	19505	20401	.	-	0	ID=OCOJLMKI_00666;inference=ab initio prediction:Prodigal:002006;locus_tag=OCOJLMKI_00666;product=hypothetical protein
M-iners_contig_9_1	Prodigal:002006	CDS	21207	22043	.	-	0	ID=OCOJLMKI_00667;inference=ab initio prediction:Prodigal:002006;locus_tag=OCOJLMKI_00667;product=hypothetical protein
M-iners_contig_9_1	Prodigal:002006	CDS	22176	23594	.	+	0	ID=OCOJLMKI_00668;inference=ab initio prediction:Prodigal:002006;locus_tag=OCOJLMKI_00668;product=hypothetical protein
M-iners_contig_9_1	Prodigal:002006	CDS	23700	25457	.	+	0	ID=OCOJLMKI_00669;eC_number=1.14.99.50;Name=egtB_1;gene=egtB_1;inference=ab initio prediction:Prodigal:002006,protein motif:HAMAP:MF_02035;locus_tag=OCOJLMKI_00669;product=Hercynine oxygenase
M-iners_contig_9_1	Prodigal:002006	CDS	25539	25895	.	-	0	ID=OCOJLMKI_00670;inference=ab initio prediction:Prodigal:002006;locus_tag=OCOJLMKI_00670;product=hypothetical protein
M-iners_contig_9_1	Prodigal:002006	CDS	25965	27011	.	-	0	ID=OCOJLMKI_00671;inference=ab initio prediction:Prodigal:002006;locus_tag=OCOJLMKI_00671;product=hypothetical protein
M-iners_contig_9_1	Prodigal:002006	CDS	27164	28906	.	-	0	ID=OCOJLMKI_00672;inference=ab initio prediction:Prodigal:002006;locus_tag=OCOJLMKI_00672;product=hypothetical protein
M-iners_contig_9_1	Prodigal:002006	CDS	28903	29571	.	-	0	ID=OCOJLMKI_00673;inference=ab initio prediction:Prodigal:002006;locus_tag=OCOJLMKI_00673;product=hypothetical protein
M-iners_contig_9_1	Prodigal:002006	CDS	29698	30834	.	-	0	ID=OCOJLMKI_00674;db_xref=COG:COG4663;inference=ab initio prediction:Prodigal:002006,similar to AA sequence:UniProtKB:Q8YSQ6;locus_tag=OCOJLMKI_00674;product=Monocarboxylate 2-oxoacid-binding periplasmic protein
M-iners_contig_9_1	Prodigal:002006	CDS	31699	32562	.	+	0	ID=OCOJLMKI_00675;inference=ab initio prediction:Prodigal:002006;locus_tag=OCOJLMKI_00675;product=hypothetical protein
M-iners_contig_9_1	Prodigal:002006	CDS	32784	33509	.	+	0	ID=OCOJLMKI_00676;inference=ab initio prediction:Prodigal:002006;locus_tag=OCOJLMKI_00676;product=hypothetical protein
M-iners_contig_9_1	Prodigal:002006	CDS	33506	35038	.	+	0	ID=OCOJLMKI_00677;inference=ab initio prediction:Prodigal:002006;locus_tag=OCOJLMKI_00677;product=hypothetical protein
M-iners_contig_9_1	Prodigal:002006	CDS	35011	35805	.	+	0	ID=OCOJLMKI_00678;db_xref=COG:COG2200;inference=ab initio prediction:Prodigal:002006,similar to AA sequence:UniProtKB:Q9I310;locus_tag=OCOJLMKI_00678;product=putative signaling protein
M-iners_contig_9_1	Prodigal:002006	CDS	35787	36302	.	+	0	ID=OCOJLMKI_00679;db_xref=COG:COG2200;inference=ab initio prediction:Prodigal:002006,similar to AA sequence:UniProtKB:Q9I310;locus_tag=OCOJLMKI_00679;product=putative signaling protein
M-iners_contig_9_1	Prodigal:002006	CDS	36383	37372	.	+	0	ID=OCOJLMKI_00680;eC_number=3.6.-.-;db_xref=COG:COG1703;inference=ab initio prediction:Prodigal:002006,similar to AA sequence:UniProtKB:P9WPZ1;locus_tag=OCOJLMKI_00680;product=putative GTPase
M-iners_contig_9_1	Prodigal:002006	CDS	37443	38078	.	+	0	ID=OCOJLMKI_00681;eC_number=3.4.19.3;Name=pcp;db_xref=COG:COG2039;gene=pcp;inference=ab initio prediction:Prodigal:002006,similar to AA sequence:UniProtKB:P28618;locus_tag=OCOJLMKI_00681;product=Pyrrolidone-carboxylate peptidase
M-iners_contig_9_1	Prodigal:002006	CDS	38195	39346	.	+	0	ID=OCOJLMKI_00682;Name=ynfM;gene=ynfM;inference=ab initio prediction:Prodigal:002006,similar to AA sequence:UniProtKB:P43531;locus_tag=OCOJLMKI_00682;product=Inner membrane transport protein YnfM
M-iners_contig_9_1	Prodigal:002006	CDS	39457	40731	.	+	0	ID=OCOJLMKI_00683;inference=ab initio prediction:Prodigal:002006,similar to AA sequence:UniProtKB:P0AE45;locus_tag=OCOJLMKI_00683;note=UPF0053 inner membrane protein YtfL;product=hypothetical protein
M-iners_contig_9_1	Prodigal:002006	CDS	40732	42090	.	-	0	ID=OCOJLMKI_00684;eC_number=6.1.1.17;Name=gltX1;db_xref=COG:COG0008;gene=gltX1;inference=ab initio prediction:Prodigal:002006,similar to AA sequence:UniProtKB:Q9X172;locus_tag=OCOJLMKI_00684;product=Glutamate--tRNA ligase 1
M-iners_contig_9_1	Prodigal:002006	CDS	42266	42586	.	+	0	ID=OCOJLMKI_00685;inference=ab initio prediction:Prodigal:002006;locus_tag=OCOJLMKI_00685;product=hypothetical protein
M-iners_contig_9_1	Prodigal:002006	CDS	42644	42853	.	-	0	ID=OCOJLMKI_00686;inference=ab initio prediction:Prodigal:002006;locus_tag=OCOJLMKI_00686;product=hypothetical protein
M-iners_contig_9_1	Prodigal:002006	CDS	43137	44300	.	+	0	ID=OCOJLMKI_00687;inference=ab initio prediction:Prodigal:002006;locus_tag=OCOJLMKI_00687;product=hypothetical protein
M-iners_contig_9_1	Prodigal:002006	CDS	44370	44987	.	-	0	ID=OCOJLMKI_00688;Name=rpsD;db_xref=COG:COG0522;gene=rpsD;inference=ab initio prediction:Prodigal:002006,similar to AA sequence:UniProtKB:Q6N9G0;locus_tag=OCOJLMKI_00688;product=30S ribosomal protein S4
M-iners_contig_9_1	Prodigal:002006	CDS	45155	46036	.	-	0	ID=OCOJLMKI_00689;eC_number=5.1.1.3;Name=murI;db_xref=COG:COG0796;gene=murI;inference=ab initio prediction:Prodigal:002006,similar to AA sequence:UniProtKB:P22634;locus_tag=OCOJLMKI_00689;product=Glutamate racemase
M-iners_contig_9_1	Prodigal:002006	CDS	46216	47487	.	+	0	ID=OCOJLMKI_00690;eC_number=1.14.99.50;Name=egtB_2;gene=egtB_2;inference=ab initio prediction:Prodigal:002006,similar to AA sequence:UniProtKB:G7CFI3;locus_tag=OCOJLMKI_00690;product=Hercynine oxygenase
M-iners_contig_9_1	Prodigal:002006	CDS	47513	48487	.	+	0	ID=OCOJLMKI_00691;eC_number=2.1.1.44;Name=egtD_1;db_xref=COG:COG4301;gene=egtD_1;inference=ab initio prediction:Prodigal:002006,similar to AA sequence:UniProtKB:A0R5M8;locus_tag=OCOJLMKI_00691;product=Histidine N-alpha-methyltransferase
M-iners_contig_9_1	Prodigal:002006	CDS	48600	49217	.	+	0	ID=OCOJLMKI_00692;eC_number=4.1.3.27;Name=trpG;db_xref=COG:COG0512;gene=trpG;inference=ab initio prediction:Prodigal:002006,similar to AA sequence:UniProtKB:P26922;locus_tag=OCOJLMKI_00692;product=Anthranilate synthase component 2
M-iners_contig_9_1	Prodigal:002006	CDS	49252	50280	.	+	0	ID=OCOJLMKI_00693;eC_number=2.4.2.18;Name=trpD;db_xref=COG:COG0547;gene=trpD;inference=ab initio prediction:Prodigal:002006,similar to AA sequence:UniProtKB:P00500;locus_tag=OCOJLMKI_00693;product=Anthranilate phosphoribosyltransferase
M-iners_contig_9_1	Prodigal:002006	CDS	50293	51120	.	+	0	ID=OCOJLMKI_00694;eC_number=4.1.1.48;Name=trpC;gene=trpC;inference=ab initio prediction:Prodigal:002006,similar to AA sequence:UniProtKB:Q2YRR4;locus_tag=OCOJLMKI_00694;product=Indole-3-glycerol phosphate synthase
M-iners_contig_9_1	Prodigal:002006	CDS	51123	51611	.	+	0	ID=OCOJLMKI_00695;eC_number=4.6.1.17;Name=moaC;db_xref=COG:COG0315;gene=moaC;inference=ab initio prediction:Prodigal:002006,similar to AA sequence:UniProtKB:P0A738;locus_tag=OCOJLMKI_00695;product=Cyclic pyranopterin monophosphate synthase
M-iners_contig_9_1	Prodigal:002006	CDS	51608	52837	.	+	0	ID=OCOJLMKI_00696;eC_number=2.10.1.1;Name=moeA_2;db_xref=COG:COG0303;gene=moeA_2;inference=ab initio prediction:Prodigal:002006,similar to AA sequence:UniProtKB:P12281;locus_tag=OCOJLMKI_00696;product=Molybdopterin molybdenumtransferase
M-iners_contig_9_1	Prodigal:002006	CDS	52959	53693	.	+	0	ID=OCOJLMKI_00697;eC_number=3.4.21.88;Name=lexA_2;db_xref=COG:COG1974;gene=lexA_2;inference=ab initio prediction:Prodigal:002006,similar to AA sequence:UniProtKB:Q9ZFA4;locus_tag=OCOJLMKI_00697;product=LexA repressor
M-iners_contig_9_1	Prodigal:002006	CDS	53687	55948	.	-	0	ID=OCOJLMKI_00698;inference=ab initio prediction:Prodigal:002006;locus_tag=OCOJLMKI_00698;product=hypothetical protein
M-iners_contig_9_1	Prodigal:002006	CDS	56084	57511	.	+	0	ID=OCOJLMKI_00699;eC_number=6.1.1.17;Name=gltX_1;gene=gltX_1;inference=ab initio prediction:Prodigal:002006,similar to AA sequence:UniProtKB:Q2SX36;locus_tag=OCOJLMKI_00699;product=Glutamate--tRNA ligase
M-iners_contig_9_1	Prodigal:002006	CDS	57779	59068	.	+	0	ID=OCOJLMKI_00700;eC_number=2.3.3.16;Name=gltA;db_xref=COG:COG0372;gene=gltA;inference=ab initio prediction:Prodigal:002006,similar to AA sequence:UniProtKB:P14165;locus_tag=OCOJLMKI_00700;product=Citrate synthase
M-iners_contig_9_1	Prodigal:002006	CDS	59111	59563	.	-	0	ID=OCOJLMKI_00701;inference=ab initio prediction:Prodigal:002006;locus_tag=OCOJLMKI_00701;product=hypothetical protein
M-iners_contig_9_1	Prodigal:002006	CDS	59642	60826	.	-	0	ID=OCOJLMKI_00702;eC_number=2.4.1.182;Name=lpxB;db_xref=COG:COG0763;gene=lpxB;inference=ab initio prediction:Prodigal:002006,similar to AA sequence:UniProtKB:P10441;locus_tag=OCOJLMKI_00702;product=Lipid-A-disaccharide synthase
M-iners_contig_9_1	Prodigal:002006	CDS	60823	61671	.	-	0	ID=OCOJLMKI_00703;eC_number=3.6.1.54;Name=lpxI;db_xref=COG:COG3494;gene=lpxI;inference=ab initio prediction:Prodigal:002006,similar to AA sequence:UniProtKB:Q9A716;locus_tag=OCOJLMKI_00703;product=UDP-2%2C3-diacylglucosamine pyrophosphatase LpxI
M-iners_contig_9_1	Prodigal:002006	CDS	61859	62671	.	-	0	ID=OCOJLMKI_00704;eC_number=2.3.1.129;Name=lpxA;db_xref=COG:COG1043;gene=lpxA;inference=ab initio prediction:Prodigal:002006,similar to AA sequence:UniProtKB:P0A722;locus_tag=OCOJLMKI_00704;product=Acyl-[acyl-carrier-protein]--UDP-N-acetylglucosamine O-acyltransferase
M-iners_contig_9_1	Prodigal:002006	CDS	62668	63132	.	-	0	ID=OCOJLMKI_00705;eC_number=4.2.1.59;Name=fabZ;gene=fabZ;inference=ab initio prediction:Prodigal:002006,similar to AA sequence:UniProtKB:A1VXZ7;locus_tag=OCOJLMKI_00705;product=3-hydroxyacyl-[acyl-carrier-protein] dehydratase FabZ
M-iners_contig_9_1	Prodigal:002006	CDS	63298	64692	.	-	0	ID=OCOJLMKI_00706;eC_number=2.7.7.4;Name=cysN;db_xref=COG:COG2895;gene=cysN;inference=ab initio prediction:Prodigal:002006,similar to AA sequence:UniProtKB:P23845;locus_tag=OCOJLMKI_00706;product=Sulfate adenylyltransferase subunit 1
M-iners_contig_9_1	Prodigal:002006	CDS	64692	65621	.	-	0	ID=OCOJLMKI_00707;eC_number=2.7.7.4;Name=cysD;db_xref=COG:COG0175;gene=cysD;inference=ab initio prediction:Prodigal:002006,similar to AA sequence:UniProtKB:Q87WW0;locus_tag=OCOJLMKI_00707;product=Sulfate adenylyltransferase subunit 2
M-iners_contig_9_1	Prodigal:002006	CDS	65618	66424	.	-	0	ID=OCOJLMKI_00708;eC_number=1.8.4.10;Name=cysH;gene=cysH;inference=ab initio prediction:Prodigal:002006,similar to AA sequence:UniProtKB:Q9RFS6;locus_tag=OCOJLMKI_00708;product=Thioredoxin-dependent 5'-adenylylsulfate reductase
M-iners_contig_9_1	Prodigal:002006	CDS	66640	67146	.	+	0	ID=OCOJLMKI_00709;Name=decR_1;db_xref=COG:COG1522;gene=decR_1;inference=ab initio prediction:Prodigal:002006,similar to AA sequence:UniProtKB:P0ACJ5;locus_tag=OCOJLMKI_00709;product=DNA-binding transcriptional activator DecR
M-iners_contig_9_1	Prodigal:002006	CDS	67245	69023	.	+	0	ID=OCOJLMKI_00710;eC_number=1.8.1.2;Name=cysJ;db_xref=COG:COG0369;gene=cysJ;inference=ab initio prediction:Prodigal:002006,similar to AA sequence:UniProtKB:O32214;locus_tag=OCOJLMKI_00710;product=Sulfite reductase [NADPH] flavoprotein alpha-component
M-iners_contig_9_1	Prodigal:002006	CDS	69161	70957	.	+	0	ID=OCOJLMKI_00711;eC_number=1.8.1.2;Name=cysI;db_xref=COG:COG0155;gene=cysI;inference=ab initio prediction:Prodigal:002006,similar to AA sequence:UniProtKB:O32213;locus_tag=OCOJLMKI_00711;product=Sulfite reductase [NADPH] hemoprotein beta-component
M-iners_contig_9_1	Prodigal:002006	CDS	71110	71307	.	+	0	ID=OCOJLMKI_00712;inference=ab initio prediction:Prodigal:002006;locus_tag=OCOJLMKI_00712;product=hypothetical protein
M-iners_contig_9_1	Prodigal:002006	CDS	71621	73597	.	-	0	ID=OCOJLMKI_00713;inference=ab initio prediction:Prodigal:002006;locus_tag=OCOJLMKI_00713;product=hypothetical protein
M-iners_contig_9_1	Prodigal:002006	CDS	73951	75111	.	-	0	ID=OCOJLMKI_00714;Name=yejE;db_xref=COG:COG4239;gene=yejE;inference=ab initio prediction:Prodigal:002006,similar to AA sequence:UniProtKB:P33915;locus_tag=OCOJLMKI_00714;product=Inner membrane ABC transporter permease protein YejE
M-iners_contig_9_1	Prodigal:002006	CDS	75143	75577	.	-	0	ID=OCOJLMKI_00715;inference=ab initio prediction:Prodigal:002006;locus_tag=OCOJLMKI_00715;product=hypothetical protein
M-iners_contig_9_1	Prodigal:002006	CDS	75671	76825	.	-	0	ID=OCOJLMKI_00716;eC_number=2.6.1.88;Name=ybdL;db_xref=COG:COG0436;gene=ybdL;inference=ab initio prediction:Prodigal:002006,similar to AA sequence:UniProtKB:P77806;locus_tag=OCOJLMKI_00716;product=Methionine aminotransferase
M-iners_contig_9_1	Prodigal:002006	CDS	76986	77645	.	+	0	ID=OCOJLMKI_00717;inference=ab initio prediction:Prodigal:002006;locus_tag=OCOJLMKI_00717;product=hypothetical protein
M-iners_contig_9_1	Prodigal:002006	CDS	77642	79060	.	+	0	ID=OCOJLMKI_00718;Name=mdtA_2;gene=mdtA_2;inference=ab initio prediction:Prodigal:002006,protein motif:HAMAP:MF_01422;locus_tag=OCOJLMKI_00718;product=Multidrug resistance protein MdtA
M-iners_contig_9_1	Prodigal:002006	CDS	79140	82256	.	+	0	ID=OCOJLMKI_00719;Name=mdtB_1;gene=mdtB_1;inference=ab initio prediction:Prodigal:002006,similar to AA sequence:UniProtKB:B6HYS0;locus_tag=OCOJLMKI_00719;product=Multidrug resistance protein MdtB
M-iners_contig_9_1	Prodigal:002006	CDS	82465	85755	.	+	0	ID=OCOJLMKI_00720;Name=mdtB_2;gene=mdtB_2;inference=ab initio prediction:Prodigal:002006,similar to AA sequence:UniProtKB:B7LV39;locus_tag=OCOJLMKI_00720;product=Multidrug resistance protein MdtB
M-iners_contig_9_1	Prodigal:002006	CDS	85752	87254	.	+	0	ID=OCOJLMKI_00721;Name=oprM;db_xref=COG:COG1538;gene=oprM;inference=ab initio prediction:Prodigal:002006,similar to AA sequence:UniProtKB:Q51487;locus_tag=OCOJLMKI_00721;product=Outer membrane protein OprM
M-iners_contig_9_1	Prodigal:002006	CDS	87265	88050	.	-	0	ID=OCOJLMKI_00722;inference=ab initio prediction:Prodigal:002006;locus_tag=OCOJLMKI_00722;product=hypothetical protein
M-iners_contig_9_1	Prodigal:002006	CDS	88298	88789	.	-	0	ID=OCOJLMKI_00723;inference=ab initio prediction:Prodigal:002006;locus_tag=OCOJLMKI_00723;product=hypothetical protein
M-iners_contig_9_1	Prodigal:002006	CDS	89313	89978	.	-	0	ID=OCOJLMKI_00724;eC_number=4.1.2.-;Name=ald2;db_xref=COG:COG0235;gene=ald2;inference=ab initio prediction:Prodigal:002006,similar to AA sequence:UniProtKB:Q2RXI1;locus_tag=OCOJLMKI_00724;product=5-(methylthio)ribulose-1-phosphate aldolase
M-iners_contig_9_1	Prodigal:002006	CDS	90159	92795	.	+	0	ID=OCOJLMKI_00725;eC_number=2.3.1.-;Name=pat;db_xref=COG:COG0454;gene=pat;inference=ab initio prediction:Prodigal:002006,similar to AA sequence:UniProtKB:Q8ZMX2;locus_tag=OCOJLMKI_00725;product=Peptidyl-lysine N-acetyltransferase Pat
M-iners_contig_9_1	Prodigal:002006	CDS	92998	93207	.	+	0	ID=OCOJLMKI_00726;Name=cspA_1;db_xref=COG:COG1278;gene=cspA_1;inference=ab initio prediction:Prodigal:002006,similar to AA sequence:UniProtKB:Q9Z3S6;locus_tag=OCOJLMKI_00726;product=Cold shock protein CspA
M-iners_contig_9_1	Prodigal:002006	CDS	93332	93694	.	+	0	ID=OCOJLMKI_00727;inference=ab initio prediction:Prodigal:002006;locus_tag=OCOJLMKI_00727;product=hypothetical protein
M-iners_contig_9_1	Prodigal:002006	CDS	93804	94001	.	+	0	ID=OCOJLMKI_00728;inference=ab initio prediction:Prodigal:002006;locus_tag=OCOJLMKI_00728;product=hypothetical protein
M-iners_contig_9_1	Prodigal:002006	CDS	94067	94525	.	-	0	ID=OCOJLMKI_00729;inference=ab initio prediction:Prodigal:002006;locus_tag=OCOJLMKI_00729;product=hypothetical protein
M-iners_contig_9_1	Prodigal:002006	CDS	94803	95369	.	+	0	ID=OCOJLMKI_00730;Name=nfuA;gene=nfuA;inference=ab initio prediction:Prodigal:002006,protein motif:HAMAP:MF_01637;locus_tag=OCOJLMKI_00730;product=Fe/S biogenesis protein NfuA
M-iners_contig_9_1	Prodigal:002006	CDS	95495	96199	.	+	0	ID=OCOJLMKI_00731;Name=tsaB;db_xref=COG:COG1214;gene=tsaB;inference=ab initio prediction:Prodigal:002006,similar to AA sequence:UniProtKB:Q87RD1;locus_tag=OCOJLMKI_00731;product=tRNA threonylcarbamoyladenosine biosynthesis protein TsaB
M-iners_contig_9_1	Prodigal:002006	CDS	96196	96717	.	+	0	ID=OCOJLMKI_00732;eC_number=2.3.1.189;Name=mshD;gene=mshD;inference=ab initio prediction:Prodigal:002006,protein motif:HAMAP:MF_01698;locus_tag=OCOJLMKI_00732;product=Mycothiol acetyltransferase
M-iners_contig_9_1	Prodigal:002006	CDS	96749	97618	.	+	0	ID=OCOJLMKI_00733;inference=ab initio prediction:Prodigal:002006;locus_tag=OCOJLMKI_00733;product=hypothetical protein
M-iners_contig_9_1	Prodigal:002006	CDS	97696	99036	.	+	0	ID=OCOJLMKI_00734;eC_number=2.8.4.3;Name=miaB_1;db_xref=COG:COG0621;gene=miaB_1;inference=ab initio prediction:Prodigal:002006,similar to AA sequence:UniProtKB:Q9RCI2;locus_tag=OCOJLMKI_00734;product=tRNA-2-methylthio-N(6)-dimethylallyladenosine synthase
M-iners_contig_9_1	Prodigal:002006	CDS	99154	100263	.	+	0	ID=OCOJLMKI_00735;db_xref=COG:COG1702;inference=ab initio prediction:Prodigal:002006,similar to AA sequence:UniProtKB:P9WIA3;locus_tag=OCOJLMKI_00735;product=PhoH-like protein
M-iners_contig_9_1	Prodigal:002006	CDS	100328	101260	.	+	0	ID=OCOJLMKI_00736;inference=ab initio prediction:Prodigal:002006;locus_tag=OCOJLMKI_00736;product=hypothetical protein
M-iners_contig_9_1	Prodigal:002006	CDS	101268	101774	.	+	0	ID=OCOJLMKI_00737;eC_number=3.1.-.-;Name=ybeY;gene=ybeY;inference=ab initio prediction:Prodigal:002006,protein motif:HAMAP:MF_00009;locus_tag=OCOJLMKI_00737;product=Endoribonuclease YbeY
M-iners_contig_9_1	Prodigal:002006	CDS	101820	102947	.	+	0	ID=OCOJLMKI_00738;Name=tlyC;db_xref=COG:COG1253;gene=tlyC;inference=ab initio prediction:Prodigal:002006,similar to AA sequence:UniProtKB:Q68W10;locus_tag=OCOJLMKI_00738;product=Hemolysin C
M-iners_contig_9_1	Prodigal:002006	CDS	102944	104638	.	+	0	ID=OCOJLMKI_00739;eC_number=2.3.1.269;Name=lnt;db_xref=COG:COG0815;gene=lnt;inference=ab initio prediction:Prodigal:002006,similar to AA sequence:UniProtKB:Q8FJY4;locus_tag=OCOJLMKI_00739;product=Apolipoprotein N-acyltransferase
M-iners_contig_9_1	Prodigal:002006	CDS	104733	105872	.	+	0	ID=OCOJLMKI_00740;Name=yycB;db_xref=COG:COG2807;gene=yycB;inference=ab initio prediction:Prodigal:002006,similar to AA sequence:UniProtKB:P37482;locus_tag=OCOJLMKI_00740;product=putative transporter YycB
M-iners_contig_9_1	Prodigal:002006	CDS	106020	107609	.	-	0	ID=OCOJLMKI_00741;eC_number=1.11.1.6;Name=katA;db_xref=COG:COG0753;gene=katA;inference=ab initio prediction:Prodigal:002006,similar to AA sequence:UniProtKB:Q59337;locus_tag=OCOJLMKI_00741;product=Catalase
M-iners_contig_9_1	Prodigal:002006	CDS	107745	108719	.	+	0	ID=OCOJLMKI_00742;Name=oxyR;gene=oxyR;inference=ab initio prediction:Prodigal:002006,similar to AA sequence:UniProtKB:P0ACQ4;locus_tag=OCOJLMKI_00742;product=Hydrogen peroxide-inducible genes activator
M-iners_contig_9_1	Prodigal:002006	CDS	108803	109870	.	+	0	ID=OCOJLMKI_00743;inference=ab initio prediction:Prodigal:002006;locus_tag=OCOJLMKI_00743;product=hypothetical protein
M-iners_contig_9_1	Prodigal:002006	CDS	109867	110220	.	+	0	ID=OCOJLMKI_00744;eC_number=2.7.1.107;Name=dgkA;db_xref=COG:COG0818;gene=dgkA;inference=ab initio prediction:Prodigal:002006,similar to AA sequence:UniProtKB:P0ABN1;locus_tag=OCOJLMKI_00744;product=Diacylglycerol kinase
M-iners_contig_9_1	Prodigal:002006	CDS	110252	111922	.	+	0	ID=OCOJLMKI_00745;eC_number=4.3.1.19;Name=ilvA;db_xref=COG:COG1171;gene=ilvA;inference=ab initio prediction:Prodigal:002006,similar to AA sequence:UniProtKB:P04968;locus_tag=OCOJLMKI_00745;product=L-threonine dehydratase biosynthetic IlvA
M-iners_contig_9_1	Prodigal:002006	CDS	112278	113792	.	-	0	ID=OCOJLMKI_00746;inference=ab initio prediction:Prodigal:002006;locus_tag=OCOJLMKI_00746;product=hypothetical protein
M-iners_contig_9_1	Prodigal:002006	CDS	113924	114445	.	-	0	ID=OCOJLMKI_00747;inference=ab initio prediction:Prodigal:002006;locus_tag=OCOJLMKI_00747;product=hypothetical protein
M-iners_contig_9_1	Prodigal:002006	CDS	114547	115563	.	-	0	ID=OCOJLMKI_00748;inference=ab initio prediction:Prodigal:002006;locus_tag=OCOJLMKI_00748;product=hypothetical protein
M-iners_contig_9_1	Prodigal:002006	CDS	116241	116444	.	+	0	ID=OCOJLMKI_00749;inference=ab initio prediction:Prodigal:002006;locus_tag=OCOJLMKI_00749;product=hypothetical protein
M-iners_contig_9_1	Aragorn:001002	tRNA	117667	117765	.	-	.	ID=OCOJLMKI_00750;inference=COORDINATES:profile:Aragorn:001002;locus_tag=OCOJLMKI_00750;product=tRNA-Val(gac)
M-iners_contig_9_1	Prodigal:002006	CDS	118407	119111	.	-	0	ID=OCOJLMKI_00751;inference=ab initio prediction:Prodigal:002006;locus_tag=OCOJLMKI_00751;product=hypothetical protein
M-iners_contig_9_1	Prodigal:002006	CDS	119217	120137	.	+	0	ID=OCOJLMKI_00752;eC_number=2.5.1.145;Name=lgt;db_xref=COG:COG0682;gene=lgt;inference=ab initio prediction:Prodigal:002006,similar to AA sequence:UniProtKB:P60959;locus_tag=OCOJLMKI_00752;product=Phosphatidylglycerol--prolipoprotein diacylglyceryl transferase
M-iners_contig_9_1	Prodigal:002006	CDS	120134	121219	.	+	0	ID=OCOJLMKI_00753;inference=ab initio prediction:Prodigal:002006;locus_tag=OCOJLMKI_00753;product=hypothetical protein
M-iners_contig_9_1	Prodigal:002006	CDS	121231	122001	.	+	0	ID=OCOJLMKI_00754;eC_number=1.10.3.-;db_xref=COG:COG1496;inference=ab initio prediction:Prodigal:002006,similar to AA sequence:UniProtKB:Q89ZI8;locus_tag=OCOJLMKI_00754;product=Polyphenol oxidase
M-iners_contig_10_1	Prodigal:002006	CDS	28	762	.	+	0	ID=OCOJLMKI_00755;inference=ab initio prediction:Prodigal:002006;locus_tag=OCOJLMKI_00755;product=hypothetical protein
M-iners_contig_10_1	Prodigal:002006	CDS	1978	3099	.	+	0	ID=OCOJLMKI_00756;eC_number=5.1.3.25;Name=wbiB;gene=wbiB;inference=ab initio prediction:Prodigal:002006,similar to AA sequence:UniProtKB:Q2SYH7;locus_tag=OCOJLMKI_00756;product=dTDP-L-rhamnose 4-epimerase
M-iners_contig_10_1	Prodigal:002006	CDS	3096	4187	.	+	0	ID=OCOJLMKI_00757;eC_number=5.1.3.10;Name=rfbE;db_xref=COG:COG0451;gene=rfbE;inference=ab initio prediction:Prodigal:002006,similar to AA sequence:UniProtKB:P14169;locus_tag=OCOJLMKI_00757;product=CDP-paratose 2-epimerase
M-iners_contig_10_1	Prodigal:002006	CDS	4184	5476	.	+	0	ID=OCOJLMKI_00758;eC_number=1.21.98.3;Name=bchE;db_xref=COG:COG1032;gene=bchE;inference=ab initio prediction:Prodigal:002006,similar to AA sequence:UniProtKB:P26168;locus_tag=OCOJLMKI_00758;product=Anaerobic magnesium-protoporphyrin IX monomethyl ester cyclase
M-iners_contig_10_1	Prodigal:002006	CDS	5461	6594	.	+	0	ID=OCOJLMKI_00759;eC_number=2.4.1.11;db_xref=COG:COG0438;inference=ab initio prediction:Prodigal:002006,similar to AA sequence:UniProtKB:P9WMY9;locus_tag=OCOJLMKI_00759;product=Glycogen synthase
M-iners_contig_10_1	Prodigal:002006	CDS	6591	7745	.	+	0	ID=OCOJLMKI_00760;inference=ab initio prediction:Prodigal:002006;locus_tag=OCOJLMKI_00760;product=hypothetical protein
M-iners_contig_10_1	Prodigal:002006	CDS	7742	8836	.	+	0	ID=OCOJLMKI_00761;inference=ab initio prediction:Prodigal:002006;locus_tag=OCOJLMKI_00761;product=hypothetical protein
M-iners_contig_10_1	Prodigal:002006	CDS	8833	10998	.	+	0	ID=OCOJLMKI_00762;eC_number=1.1.1.271;Name=fcl;gene=fcl;inference=ab initio prediction:Prodigal:002006,protein motif:HAMAP:MF_00956;locus_tag=OCOJLMKI_00762;product=GDP-L-fucose synthase
M-iners_contig_10_1	Prodigal:002006	CDS	11041	12153	.	+	0	ID=OCOJLMKI_00763;eC_number=5.5.1.4;Name=ino1;db_xref=COG:COG1260;gene=ino1;inference=ab initio prediction:Prodigal:002006,similar to AA sequence:UniProtKB:A0R7G6;locus_tag=OCOJLMKI_00763;product=Inositol-3-phosphate synthase
M-iners_contig_10_1	Prodigal:002006	CDS	12150	12734	.	+	0	ID=OCOJLMKI_00764;eC_number=3.1.3.73;Name=cobC;db_xref=COG:COG0406;gene=cobC;inference=ab initio prediction:Prodigal:002006,similar to AA sequence:UniProtKB:P52086;locus_tag=OCOJLMKI_00764;product=Adenosylcobalamin/alpha-ribazole phosphatase
M-iners_contig_10_1	Prodigal:002006	CDS	12742	13848	.	+	0	ID=OCOJLMKI_00765;inference=ab initio prediction:Prodigal:002006;locus_tag=OCOJLMKI_00765;product=hypothetical protein
M-iners_contig_10_1	Prodigal:002006	CDS	13850	14674	.	+	0	ID=OCOJLMKI_00766;inference=ab initio prediction:Prodigal:002006;locus_tag=OCOJLMKI_00766;product=hypothetical protein
M-iners_contig_10_1	Prodigal:002006	CDS	14671	15447	.	+	0	ID=OCOJLMKI_00767;eC_number=2.5.1.-;Name=cmoB;db_xref=COG:COG0500;gene=cmoB;inference=ab initio prediction:Prodigal:002006,similar to AA sequence:UniProtKB:Q87XG5;locus_tag=OCOJLMKI_00767;product=tRNA U34 carboxymethyltransferase
M-iners_contig_10_1	Prodigal:002006	CDS	15444	16352	.	+	0	ID=OCOJLMKI_00768;inference=ab initio prediction:Prodigal:002006;locus_tag=OCOJLMKI_00768;product=hypothetical protein
M-iners_contig_10_1	Prodigal:002006	CDS	16359	18122	.	+	0	ID=OCOJLMKI_00769;inference=ab initio prediction:Prodigal:002006;locus_tag=OCOJLMKI_00769;product=hypothetical protein
M-iners_contig_10_1	Prodigal:002006	CDS	18164	18748	.	+	0	ID=OCOJLMKI_00770;inference=ab initio prediction:Prodigal:002006;locus_tag=OCOJLMKI_00770;product=hypothetical protein
M-iners_contig_10_1	Prodigal:002006	CDS	18756	19655	.	-	0	ID=OCOJLMKI_00771;eC_number=3.-.-.-;Name=yflN;db_xref=COG:COG0491;gene=yflN;inference=ab initio prediction:Prodigal:002006,similar to AA sequence:UniProtKB:O34409;locus_tag=OCOJLMKI_00771;product=putative metallo-hydrolase YflN
M-iners_contig_10_1	Prodigal:002006	CDS	19694	20647	.	-	0	ID=OCOJLMKI_00772;eC_number=2.1.1.44;Name=egtD_2;db_xref=COG:COG4301;gene=egtD_2;inference=ab initio prediction:Prodigal:002006,similar to AA sequence:UniProtKB:A0R5M8;locus_tag=OCOJLMKI_00772;product=Histidine N-alpha-methyltransferase
M-iners_contig_10_1	Prodigal:002006	CDS	20644	21591	.	-	0	ID=OCOJLMKI_00773;eC_number=2.1.1.297;Name=prmC_1;gene=prmC_1;inference=ab initio prediction:Prodigal:002006,protein motif:HAMAP:MF_02126;locus_tag=OCOJLMKI_00773;product=Release factor glutamine methyltransferase
M-iners_contig_10_1	Prodigal:002006	CDS	21584	22447	.	-	0	ID=OCOJLMKI_00774;inference=ab initio prediction:Prodigal:002006;locus_tag=OCOJLMKI_00774;product=hypothetical protein
M-iners_contig_10_1	Prodigal:002006	CDS	22727	23311	.	-	0	ID=OCOJLMKI_00775;inference=ab initio prediction:Prodigal:002006;locus_tag=OCOJLMKI_00775;product=hypothetical protein
M-iners_contig_10_1	Prodigal:002006	CDS	23443	25392	.	+	0	ID=OCOJLMKI_00776;inference=ab initio prediction:Prodigal:002006;locus_tag=OCOJLMKI_00776;product=hypothetical protein
M-iners_contig_10_1	Prodigal:002006	CDS	25743	25994	.	+	0	ID=OCOJLMKI_00777;inference=ab initio prediction:Prodigal:002006;locus_tag=OCOJLMKI_00777;product=hypothetical protein
M-iners_contig_11_1	Prodigal:002006	CDS	250	936	.	-	0	ID=OCOJLMKI_00778;inference=ab initio prediction:Prodigal:002006;locus_tag=OCOJLMKI_00778;product=hypothetical protein
M-iners_contig_12_1	Prodigal:002006	CDS	35	433	.	+	0	ID=OCOJLMKI_00779;db_xref=COG:COG0840;inference=ab initio prediction:Prodigal:002006,similar to AA sequence:UniProtKB:Q2W4T8;locus_tag=OCOJLMKI_00779;product=Methyl-accepting chemotaxis protein
M-iners_contig_12_1	Prodigal:002006	CDS	964	1086	.	-	0	ID=OCOJLMKI_00780;inference=ab initio prediction:Prodigal:002006;locus_tag=OCOJLMKI_00780;product=hypothetical protein
M-iners_contig_12_1	Prodigal:002006	CDS	1273	1800	.	-	0	ID=OCOJLMKI_00781;inference=ab initio prediction:Prodigal:002006;locus_tag=OCOJLMKI_00781;product=hypothetical protein
M-iners_contig_12_1	Prodigal:002006	CDS	2058	2336	.	-	0	ID=OCOJLMKI_00782;inference=ab initio prediction:Prodigal:002006;locus_tag=OCOJLMKI_00782;product=hypothetical protein
M-iners_contig_12_1	Prodigal:002006	CDS	2838	3104	.	-	0	ID=OCOJLMKI_00783;eC_number=4.2.2.-;Name=rlpA_1;gene=rlpA_1;inference=ab initio prediction:Prodigal:002006,similar to AA sequence:UniProtKB:A0A0H2ZFV1;locus_tag=OCOJLMKI_00783;product=Endolytic peptidoglycan transglycosylase RlpA
M-iners_contig_12_1	Prodigal:002006	CDS	3527	3775	.	-	0	ID=OCOJLMKI_00784;inference=ab initio prediction:Prodigal:002006;locus_tag=OCOJLMKI_00784;product=hypothetical protein
M-iners_contig_12_1	Prodigal:002006	CDS	3890	4366	.	+	0	ID=OCOJLMKI_00785;inference=ab initio prediction:Prodigal:002006;locus_tag=OCOJLMKI_00785;product=hypothetical protein
M-iners_contig_12_1	Prodigal:002006	CDS	4460	5152	.	+	0	ID=OCOJLMKI_00786;inference=ab initio prediction:Prodigal:002006;locus_tag=OCOJLMKI_00786;product=hypothetical protein
M-iners_contig_12_1	Prodigal:002006	CDS	5589	6917	.	-	0	ID=OCOJLMKI_00787;inference=ab initio prediction:Prodigal:002006;locus_tag=OCOJLMKI_00787;product=hypothetical protein
M-iners_contig_12_1	Prodigal:002006	CDS	6940	7884	.	-	0	ID=OCOJLMKI_00788;inference=ab initio prediction:Prodigal:002006;locus_tag=OCOJLMKI_00788;product=hypothetical protein
M-iners_contig_12_1	Prodigal:002006	CDS	7887	9089	.	-	0	ID=OCOJLMKI_00789;inference=ab initio prediction:Prodigal:002006;locus_tag=OCOJLMKI_00789;product=hypothetical protein
M-iners_contig_12_1	Prodigal:002006	CDS	10140	10700	.	+	0	ID=OCOJLMKI_00790;inference=ab initio prediction:Prodigal:002006;locus_tag=OCOJLMKI_00790;product=hypothetical protein
M-iners_contig_12_1	Prodigal:002006	CDS	10923	14780	.	+	0	ID=OCOJLMKI_00791;inference=ab initio prediction:Prodigal:002006;locus_tag=OCOJLMKI_00791;product=hypothetical protein
M-iners_contig_12_1	Prodigal:002006	CDS	14821	15906	.	+	0	ID=OCOJLMKI_00792;inference=ab initio prediction:Prodigal:002006;locus_tag=OCOJLMKI_00792;product=hypothetical protein
M-iners_contig_12_1	Prodigal:002006	CDS	16041	16613	.	-	0	ID=OCOJLMKI_00793;inference=ab initio prediction:Prodigal:002006,similar to AA sequence:UniProtKB:P9WMD1;locus_tag=OCOJLMKI_00793;product=putative HTH-type transcriptional regulator
M-iners_contig_12_1	Prodigal:002006	CDS	16753	17073	.	+	0	ID=OCOJLMKI_00794;inference=ab initio prediction:Prodigal:002006;locus_tag=OCOJLMKI_00794;product=hypothetical protein
M-iners_contig_12_1	Prodigal:002006	CDS	17070	17831	.	+	0	ID=OCOJLMKI_00795;eC_number=1.3.1.87;Name=hcaB_3;gene=hcaB_3;inference=ab initio prediction:Prodigal:002006,protein motif:HAMAP:MF_01647;locus_tag=OCOJLMKI_00795;product=3-phenylpropionate-dihydrodiol/cinnamic acid-dihydrodiol dehydrogenase
M-iners_contig_12_1	Prodigal:002006	CDS	18711	19757	.	-	0	ID=OCOJLMKI_00796;Name=kefC_1;db_xref=COG:COG0475;gene=kefC_1;inference=ab initio prediction:Prodigal:002006,similar to AA sequence:UniProtKB:P03819;locus_tag=OCOJLMKI_00796;product=Glutathione-regulated potassium-efflux system protein KefC
M-iners_contig_12_1	Prodigal:002006	CDS	20106	20894	.	-	0	ID=OCOJLMKI_00797;inference=ab initio prediction:Prodigal:002006;locus_tag=OCOJLMKI_00797;product=hypothetical protein
M-iners_contig_12_1	Prodigal:002006	CDS	20975	21598	.	-	0	ID=OCOJLMKI_00798;inference=ab initio prediction:Prodigal:002006;locus_tag=OCOJLMKI_00798;product=hypothetical protein
M-iners_contig_12_1	Prodigal:002006	CDS	21726	22382	.	+	0	ID=OCOJLMKI_00799;inference=ab initio prediction:Prodigal:002006;locus_tag=OCOJLMKI_00799;product=hypothetical protein
M-iners_contig_12_1	Prodigal:002006	CDS	22379	22714	.	+	0	ID=OCOJLMKI_00800;db_xref=COG:COG2076;inference=ab initio prediction:Prodigal:002006,similar to AA sequence:UniProtKB:Q9HUH5;locus_tag=OCOJLMKI_00800;product=Multidrug transporter
M-iners_contig_12_1	Prodigal:002006	CDS	22711	23967	.	+	0	ID=OCOJLMKI_00801;Name=macA_1;db_xref=COG:COG0845;gene=macA_1;inference=ab initio prediction:Prodigal:002006,similar to AA sequence:UniProtKB:P75830;locus_tag=OCOJLMKI_00801;product=Macrolide export protein MacA
M-iners_contig_12_1	Prodigal:002006	CDS	24024	27146	.	+	0	ID=OCOJLMKI_00802;Name=mdtB_3;gene=mdtB_3;inference=ab initio prediction:Prodigal:002006,similar to AA sequence:UniProtKB:B7NQB1;locus_tag=OCOJLMKI_00802;product=Multidrug resistance protein MdtB
M-iners_contig_12_1	Prodigal:002006	CDS	27769	28443	.	+	0	ID=OCOJLMKI_00803;inference=ab initio prediction:Prodigal:002006;locus_tag=OCOJLMKI_00803;product=hypothetical protein
M-iners_contig_12_1	Prodigal:002006	CDS	28363	28680	.	-	0	ID=OCOJLMKI_00804;inference=ab initio prediction:Prodigal:002006;locus_tag=OCOJLMKI_00804;product=hypothetical protein
M-iners_contig_12_1	Prodigal:002006	CDS	28677	29279	.	-	0	ID=OCOJLMKI_00805;inference=ab initio prediction:Prodigal:002006;locus_tag=OCOJLMKI_00805;product=hypothetical protein
M-iners_contig_12_1	Prodigal:002006	CDS	29366	29818	.	+	0	ID=OCOJLMKI_00806;inference=ab initio prediction:Prodigal:002006;locus_tag=OCOJLMKI_00806;product=hypothetical protein
M-iners_contig_12_1	Prodigal:002006	CDS	30343	30603	.	-	0	ID=OCOJLMKI_00807;inference=ab initio prediction:Prodigal:002006;locus_tag=OCOJLMKI_00807;product=hypothetical protein
M-iners_contig_12_1	Prodigal:002006	CDS	30841	33825	.	+	0	ID=OCOJLMKI_00808;inference=ab initio prediction:Prodigal:002006;locus_tag=OCOJLMKI_00808;product=hypothetical protein
M-iners_contig_12_1	Prodigal:002006	CDS	34308	36227	.	+	0	ID=OCOJLMKI_00809;Name=kup_1;gene=kup_1;inference=ab initio prediction:Prodigal:002006,protein motif:HAMAP:MF_01522;locus_tag=OCOJLMKI_00809;product=Low affinity potassium transport system protein kup
M-iners_contig_12_1	Prodigal:002006	CDS	36288	36725	.	-	0	ID=OCOJLMKI_00810;inference=ab initio prediction:Prodigal:002006;locus_tag=OCOJLMKI_00810;product=hypothetical protein
M-iners_contig_12_1	Prodigal:002006	CDS	36818	37339	.	-	0	ID=OCOJLMKI_00811;eC_number=4.4.1.5;Name=gloA_1;gene=gloA_1;inference=ab initio prediction:Prodigal:002006,similar to AA sequence:UniProtKB:P16635;locus_tag=OCOJLMKI_00811;product=Lactoylglutathione lyase
M-iners_contig_12_1	Prodigal:002006	CDS	37372	38142	.	-	0	ID=OCOJLMKI_00812;eC_number=1.1.1.65;Name=pdxI;gene=pdxI;inference=ab initio prediction:Prodigal:002006,similar to AA sequence:UniProtKB:P25906;locus_tag=OCOJLMKI_00812;product=Pyridoxine 4-dehydrogenase
M-iners_contig_12_1	Prodigal:002006	CDS	38167	38418	.	-	0	ID=OCOJLMKI_00813;inference=ab initio prediction:Prodigal:002006;locus_tag=OCOJLMKI_00813;product=hypothetical protein
M-iners_contig_12_1	Prodigal:002006	CDS	38507	39448	.	+	0	ID=OCOJLMKI_00814;Name=pgrR_1;gene=pgrR_1;inference=ab initio prediction:Prodigal:002006,similar to AA sequence:UniProtKB:P77333;locus_tag=OCOJLMKI_00814;product=HTH-type transcriptional regulator PgrR
M-iners_contig_12_1	Prodigal:002006	CDS	39823	40125	.	+	0	ID=OCOJLMKI_00815;inference=ab initio prediction:Prodigal:002006;locus_tag=OCOJLMKI_00815;product=hypothetical protein
M-iners_contig_12_1	Prodigal:002006	CDS	40618	40815	.	+	0	ID=OCOJLMKI_00816;inference=ab initio prediction:Prodigal:002006;locus_tag=OCOJLMKI_00816;product=hypothetical protein
M-iners_contig_12_1	Prodigal:002006	CDS	41073	41387	.	+	0	ID=OCOJLMKI_00817;inference=ab initio prediction:Prodigal:002006;locus_tag=OCOJLMKI_00817;product=hypothetical protein
M-iners_contig_12_1	Prodigal:002006	CDS	41447	41773	.	+	0	ID=OCOJLMKI_00818;inference=ab initio prediction:Prodigal:002006;locus_tag=OCOJLMKI_00818;product=hypothetical protein
M-iners_contig_12_1	Prodigal:002006	CDS	41818	42429	.	+	0	ID=OCOJLMKI_00819;eC_number=6.3.3.2;db_xref=COG:COG0212;inference=ab initio prediction:Prodigal:002006,similar to AA sequence:UniProtKB:P44905;locus_tag=OCOJLMKI_00819;product=5-formyltetrahydrofolate cyclo-ligase
M-iners_contig_12_1	Prodigal:002006	CDS	43339	45501	.	+	0	ID=OCOJLMKI_00820;inference=ab initio prediction:Prodigal:002006;locus_tag=OCOJLMKI_00820;product=hypothetical protein
M-iners_contig_12_1	Prodigal:002006	CDS	46445	46753	.	+	0	ID=OCOJLMKI_00821;inference=ab initio prediction:Prodigal:002006;locus_tag=OCOJLMKI_00821;product=hypothetical protein
M-iners_contig_12_1	Prodigal:002006	CDS	46829	47029	.	+	0	ID=OCOJLMKI_00822;inference=ab initio prediction:Prodigal:002006;locus_tag=OCOJLMKI_00822;product=hypothetical protein
M-iners_contig_12_1	Prodigal:002006	CDS	47377	47619	.	-	0	ID=OCOJLMKI_00823;inference=ab initio prediction:Prodigal:002006;locus_tag=OCOJLMKI_00823;product=hypothetical protein
M-iners_contig_12_1	Prodigal:002006	CDS	47767	49410	.	-	0	ID=OCOJLMKI_00824;eC_number=2.7.13.3;Name=rcsC_8;gene=rcsC_8;inference=ab initio prediction:Prodigal:002006,protein motif:HAMAP:MF_00979;locus_tag=OCOJLMKI_00824;product=Sensor histidine kinase RcsC
M-iners_contig_12_1	Prodigal:002006	CDS	49639	50343	.	+	0	ID=OCOJLMKI_00825;inference=ab initio prediction:Prodigal:002006;locus_tag=OCOJLMKI_00825;product=hypothetical protein
M-iners_contig_12_1	Prodigal:002006	CDS	50755	50934	.	-	0	ID=OCOJLMKI_00826;inference=ab initio prediction:Prodigal:002006;locus_tag=OCOJLMKI_00826;product=hypothetical protein
M-iners_contig_12_1	Prodigal:002006	CDS	51099	51362	.	-	0	ID=OCOJLMKI_00827;inference=ab initio prediction:Prodigal:002006;locus_tag=OCOJLMKI_00827;product=hypothetical protein
M-iners_contig_12_1	Prodigal:002006	CDS	51504	51761	.	-	0	ID=OCOJLMKI_00828;inference=ab initio prediction:Prodigal:002006;locus_tag=OCOJLMKI_00828;product=hypothetical protein
M-iners_contig_12_1	Prodigal:002006	CDS	51881	52096	.	-	0	ID=OCOJLMKI_00829;inference=ab initio prediction:Prodigal:002006;locus_tag=OCOJLMKI_00829;product=hypothetical protein
M-iners_contig_12_1	Prodigal:002006	CDS	53380	53679	.	-	0	ID=OCOJLMKI_00830;inference=ab initio prediction:Prodigal:002006;locus_tag=OCOJLMKI_00830;product=hypothetical protein
M-iners_contig_12_1	Prodigal:002006	CDS	54088	54831	.	+	0	ID=OCOJLMKI_00831;Name=fnr_1;db_xref=COG:COG0664;gene=fnr_1;inference=ab initio prediction:Prodigal:002006,similar to AA sequence:UniProtKB:P0A9E5;locus_tag=OCOJLMKI_00831;product=Fumarate and nitrate reduction regulatory protein
M-iners_contig_12_1	Prodigal:002006	CDS	54828	55070	.	+	0	ID=OCOJLMKI_00832;inference=ab initio prediction:Prodigal:002006;locus_tag=OCOJLMKI_00832;product=hypothetical protein
M-iners_contig_12_1	Prodigal:002006	CDS	55134	56168	.	+	0	ID=OCOJLMKI_00833;eC_number=2.7.13.3;inference=ab initio prediction:Prodigal:002006,similar to AA sequence:UniProtKB:Q8YC53;locus_tag=OCOJLMKI_00833;product=Blue-light-activated histidine kinase
M-iners_contig_12_1	Prodigal:002006	CDS	56237	56617	.	+	0	ID=OCOJLMKI_00834;Name=cpdR_1;gene=cpdR_1;inference=ab initio prediction:Prodigal:002006,similar to AA sequence:UniProtKB:Q2YIF7;locus_tag=OCOJLMKI_00834;product=Response regulator receiver protein CpdR
M-iners_contig_12_1	Prodigal:002006	CDS	56834	57589	.	-	0	ID=OCOJLMKI_00835;Name=nimR;gene=nimR;inference=ab initio prediction:Prodigal:002006,similar to AA sequence:UniProtKB:P76241;locus_tag=OCOJLMKI_00835;product=HTH-type transcriptional regulator NimR
M-iners_contig_12_1	Prodigal:002006	CDS	57687	58883	.	+	0	ID=OCOJLMKI_00836;inference=ab initio prediction:Prodigal:002006;locus_tag=OCOJLMKI_00836;product=hypothetical protein
M-iners_contig_13_1	Prodigal:002006	CDS	427	1404	.	-	0	ID=OCOJLMKI_00837;eC_number=3.6.-.-;Name=yjiA_1;db_xref=COG:COG0523;gene=yjiA_1;inference=ab initio prediction:Prodigal:002006,similar to AA sequence:UniProtKB:P24203;locus_tag=OCOJLMKI_00837;product=P-loop guanosine triphosphatase YjiA
M-iners_contig_13_1	Prodigal:002006	CDS	1807	2763	.	+	0	ID=OCOJLMKI_00838;inference=ab initio prediction:Prodigal:002006;locus_tag=OCOJLMKI_00838;product=hypothetical protein
M-iners_contig_13_1	Prodigal:002006	CDS	2787	3605	.	+	0	ID=OCOJLMKI_00839;inference=ab initio prediction:Prodigal:002006;locus_tag=OCOJLMKI_00839;product=hypothetical protein
M-iners_contig_13_1	Prodigal:002006	CDS	3612	4199	.	+	0	ID=OCOJLMKI_00840;inference=ab initio prediction:Prodigal:002006;locus_tag=OCOJLMKI_00840;product=hypothetical protein
M-iners_contig_13_1	Prodigal:002006	CDS	4233	4616	.	+	0	ID=OCOJLMKI_00841;inference=ab initio prediction:Prodigal:002006;locus_tag=OCOJLMKI_00841;product=hypothetical protein
M-iners_contig_13_1	Prodigal:002006	CDS	4891	5715	.	+	0	ID=OCOJLMKI_00842;eC_number=2.1.2.11;Name=panB;db_xref=COG:COG0413;gene=panB;inference=ab initio prediction:Prodigal:002006,similar to AA sequence:UniProtKB:P9WIL7;locus_tag=OCOJLMKI_00842;product=3-methyl-2-oxobutanoate hydroxymethyltransferase
M-iners_contig_13_1	Prodigal:002006	CDS	5720	7918	.	-	0	ID=OCOJLMKI_00843;Name=fhuA;db_xref=COG:COG1629;gene=fhuA;inference=ab initio prediction:Prodigal:002006,similar to AA sequence:UniProtKB:P06971;locus_tag=OCOJLMKI_00843;product=Ferrichrome outer membrane transporter/phage receptor
M-iners_contig_13_1	Prodigal:002006	CDS	8255	9340	.	+	0	ID=OCOJLMKI_00844;eC_number=2.4.-.-;inference=ab initio prediction:Prodigal:002006,similar to AA sequence:UniProtKB:Q55487;locus_tag=OCOJLMKI_00844;product=putative glycosyltransferase
M-iners_contig_13_1	Prodigal:002006	CDS	9544	9972	.	+	0	ID=OCOJLMKI_00845;inference=ab initio prediction:Prodigal:002006;locus_tag=OCOJLMKI_00845;product=hypothetical protein
M-iners_contig_13_1	Prodigal:002006	CDS	10057	10905	.	+	0	ID=OCOJLMKI_00846;eC_number=2.7.1.35;Name=pdxY;db_xref=COG:COG2240;gene=pdxY;inference=ab initio prediction:Prodigal:002006,similar to AA sequence:UniProtKB:Q7CIR8;locus_tag=OCOJLMKI_00846;product=Pyridoxal kinase PdxY
M-iners_contig_13_1	Prodigal:002006	CDS	10939	11835	.	+	0	ID=OCOJLMKI_00847;eC_number=5.3.3.17;Name=phzF;gene=phzF;inference=ab initio prediction:Prodigal:002006,similar to AA sequence:UniProtKB:Q51792;locus_tag=OCOJLMKI_00847;product=Trans-2%2C3-dihydro-3-hydroxyanthranilate isomerase
M-iners_contig_13_1	Prodigal:002006	CDS	11828	12553	.	+	0	ID=OCOJLMKI_00848;inference=ab initio prediction:Prodigal:002006;locus_tag=OCOJLMKI_00848;product=hypothetical protein
M-iners_contig_13_1	Prodigal:002006	CDS	12628	14064	.	-	0	ID=OCOJLMKI_00849;inference=ab initio prediction:Prodigal:002006;locus_tag=OCOJLMKI_00849;product=hypothetical protein
M-iners_contig_13_1	Prodigal:002006	CDS	14344	15516	.	+	0	ID=OCOJLMKI_00850;eC_number=3.5.1.32;Name=hipO_1;db_xref=COG:COG1473;gene=hipO_1;inference=ab initio prediction:Prodigal:002006,similar to AA sequence:UniProtKB:P45493;locus_tag=OCOJLMKI_00850;product=Hippurate hydrolase
M-iners_contig_13_1	Prodigal:002006	CDS	15529	18066	.	-	0	ID=OCOJLMKI_00851;inference=ab initio prediction:Prodigal:002006;locus_tag=OCOJLMKI_00851;product=hypothetical protein
M-iners_contig_13_1	Prodigal:002006	CDS	18199	19815	.	-	0	ID=OCOJLMKI_00852;eC_number=4.1.1.49;Name=pckA;db_xref=COG:COG1866;gene=pckA;inference=ab initio prediction:Prodigal:002006,similar to AA sequence:UniProtKB:Q9ZNH4;locus_tag=OCOJLMKI_00852;product=Phosphoenolpyruvate carboxykinase (ATP)
M-iners_contig_13_1	Prodigal:002006	CDS	20199	20804	.	+	0	ID=OCOJLMKI_00853;Name=recR;db_xref=COG:COG0353;gene=recR;inference=ab initio prediction:Prodigal:002006,similar to AA sequence:UniProtKB:Q5SHY0;locus_tag=OCOJLMKI_00853;product=Recombination protein RecR
M-iners_contig_13_1	Prodigal:002006	CDS	20807	21307	.	+	0	ID=OCOJLMKI_00854;eC_number=2.3.1.1;Name=argA;gene=argA;inference=ab initio prediction:Prodigal:002006,protein motif:HAMAP:MF_01105;locus_tag=OCOJLMKI_00854;product=Amino-acid acetyltransferase
M-iners_contig_13_1	Prodigal:002006	CDS	21376	21894	.	+	0	ID=OCOJLMKI_00855;eC_number=3.5.1.88;Name=def1;gene=def1;inference=ab initio prediction:Prodigal:002006,similar to AA sequence:UniProtKB:A0A0H3KB98;locus_tag=OCOJLMKI_00855;product=Peptide deformylase 1
M-iners_contig_13_1	Prodigal:002006	CDS	21953	22870	.	+	0	ID=OCOJLMKI_00856;eC_number=2.1.2.9;Name=fmt_1;db_xref=COG:COG0223;gene=fmt_1;inference=ab initio prediction:Prodigal:002006,similar to AA sequence:UniProtKB:O85732;locus_tag=OCOJLMKI_00856;product=Methionyl-tRNA formyltransferase
M-iners_contig_13_1	Prodigal:002006	CDS	22870	23655	.	+	0	ID=OCOJLMKI_00857;eC_number=5.4.99.12;Name=truA;db_xref=COG:COG0101;gene=truA;inference=ab initio prediction:Prodigal:002006,similar to AA sequence:UniProtKB:P07649;locus_tag=OCOJLMKI_00857;product=tRNA pseudouridine synthase A
M-iners_contig_13_1	Prodigal:002006	CDS	23727	24383	.	+	0	ID=OCOJLMKI_00858;inference=ab initio prediction:Prodigal:002006;locus_tag=OCOJLMKI_00858;product=hypothetical protein
M-iners_contig_13_1	Prodigal:002006	CDS	24480	24818	.	+	0	ID=OCOJLMKI_00859;inference=ab initio prediction:Prodigal:002006;locus_tag=OCOJLMKI_00859;product=hypothetical protein
M-iners_contig_13_1	Prodigal:002006	CDS	24825	25076	.	-	0	ID=OCOJLMKI_00860;inference=ab initio prediction:Prodigal:002006;locus_tag=OCOJLMKI_00860;product=hypothetical protein
M-iners_contig_13_1	Prodigal:002006	CDS	25262	25639	.	+	0	ID=OCOJLMKI_00861;inference=ab initio prediction:Prodigal:002006;locus_tag=OCOJLMKI_00861;product=hypothetical protein
M-iners_contig_13_1	Prodigal:002006	CDS	25958	26341	.	-	0	ID=OCOJLMKI_00862;inference=ab initio prediction:Prodigal:002006;locus_tag=OCOJLMKI_00862;product=hypothetical protein
M-iners_contig_13_1	Prodigal:002006	CDS	26513	28807	.	-	0	ID=OCOJLMKI_00863;eC_number=2.4.1.18;Name=glgB;db_xref=COG:COG0296;gene=glgB;inference=ab initio prediction:Prodigal:002006,similar to AA sequence:UniProtKB:P07762;locus_tag=OCOJLMKI_00863;product=1%2C4-alpha-glucan branching enzyme GlgB
M-iners_contig_13_1	Prodigal:002006	CDS	28808	32065	.	-	0	ID=OCOJLMKI_00864;eC_number=2.7.1.8;inference=ab initio prediction:Prodigal:002006,protein motif:HAMAP:MF_02218;locus_tag=OCOJLMKI_00864;product=Glucosamine kinase
M-iners_contig_13_1	Prodigal:002006	CDS	32235	35618	.	-	0	ID=OCOJLMKI_00865;eC_number=2.4.99.16;Name=glgE;gene=glgE;inference=ab initio prediction:Prodigal:002006,protein motif:HAMAP:MF_02124;locus_tag=OCOJLMKI_00865;product=Alpha-1%2C4-glucan:maltose-1-phosphate maltosyltransferase
M-iners_contig_13_1	Prodigal:002006	CDS	35720	40642	.	-	0	ID=OCOJLMKI_00866;inference=ab initio prediction:Prodigal:002006;locus_tag=OCOJLMKI_00866;product=hypothetical protein
M-iners_contig_13_1	Prodigal:002006	CDS	40639	42444	.	-	0	ID=OCOJLMKI_00867;eC_number=3.2.1.141;Name=treZ;db_xref=COG:COG0296;gene=treZ;inference=ab initio prediction:Prodigal:002006,similar to AA sequence:UniProtKB:Q9RX51;locus_tag=OCOJLMKI_00867;product=Malto-oligosyltrehalose trehalohydrolase
M-iners_contig_13_1	Prodigal:002006	CDS	42810	43484	.	+	0	ID=OCOJLMKI_00868;inference=ab initio prediction:Prodigal:002006;locus_tag=OCOJLMKI_00868;product=hypothetical protein
M-iners_contig_13_1	Prodigal:002006	CDS	43526	43780	.	+	0	ID=OCOJLMKI_00869;inference=ab initio prediction:Prodigal:002006;locus_tag=OCOJLMKI_00869;product=hypothetical protein
M-iners_contig_13_1	Prodigal:002006	CDS	43890	44357	.	+	0	ID=OCOJLMKI_00870;inference=ab initio prediction:Prodigal:002006;locus_tag=OCOJLMKI_00870;product=hypothetical protein
M-iners_contig_13_1	Prodigal:002006	CDS	44406	44963	.	-	0	ID=OCOJLMKI_00871;inference=ab initio prediction:Prodigal:002006;locus_tag=OCOJLMKI_00871;product=hypothetical protein
M-iners_contig_13_1	Prodigal:002006	CDS	45290	45457	.	+	0	ID=OCOJLMKI_00872;inference=ab initio prediction:Prodigal:002006;locus_tag=OCOJLMKI_00872;product=hypothetical protein
M-iners_contig_13_1	Prodigal:002006	CDS	45676	46182	.	+	0	ID=OCOJLMKI_00873;inference=ab initio prediction:Prodigal:002006;locus_tag=OCOJLMKI_00873;product=hypothetical protein
M-iners_contig_13_1	Prodigal:002006	CDS	46344	47153	.	+	0	ID=OCOJLMKI_00874;inference=ab initio prediction:Prodigal:002006;locus_tag=OCOJLMKI_00874;product=hypothetical protein
M-iners_contig_13_1	Prodigal:002006	CDS	47185	48681	.	+	0	ID=OCOJLMKI_00875;Name=sctC_1;gene=sctC_1;inference=ab initio prediction:Prodigal:002006,protein motif:HAMAP:MF_02219;locus_tag=OCOJLMKI_00875;product=Type 3 secretion system secretin
M-iners_contig_13_1	Prodigal:002006	CDS	48736	49458	.	+	0	ID=OCOJLMKI_00876;inference=ab initio prediction:Prodigal:002006;locus_tag=OCOJLMKI_00876;product=hypothetical protein
M-iners_contig_13_1	Prodigal:002006	CDS	49558	50802	.	+	0	ID=OCOJLMKI_00877;inference=ab initio prediction:Prodigal:002006,protein motif:HAMAP:MF_02040;locus_tag=OCOJLMKI_00877;product=Iron-sulfur cluster carrier protein
M-iners_contig_13_1	Prodigal:002006	CDS	50836	52302	.	+	0	ID=OCOJLMKI_00878;inference=ab initio prediction:Prodigal:002006;locus_tag=OCOJLMKI_00878;product=hypothetical protein
M-iners_contig_13_1	Prodigal:002006	CDS	52337	53305	.	+	0	ID=OCOJLMKI_00879;inference=ab initio prediction:Prodigal:002006;locus_tag=OCOJLMKI_00879;product=hypothetical protein
M-iners_contig_13_1	Prodigal:002006	CDS	53488	54450	.	+	0	ID=OCOJLMKI_00880;inference=ab initio prediction:Prodigal:002006;locus_tag=OCOJLMKI_00880;product=hypothetical protein
M-iners_contig_13_1	Prodigal:002006	CDS	54471	55328	.	-	0	ID=OCOJLMKI_00881;eC_number=3.4.-.-;Name=bepA_1;gene=bepA_1;inference=ab initio prediction:Prodigal:002006,protein motif:HAMAP:MF_00997;locus_tag=OCOJLMKI_00881;product=Beta-barrel assembly-enhancing protease
M-iners_contig_13_1	Prodigal:002006	CDS	55435	56817	.	+	0	ID=OCOJLMKI_00882;eC_number=3.4.11.1;Name=pepA_1;db_xref=COG:COG0260;gene=pepA_1;inference=ab initio prediction:Prodigal:002006,similar to AA sequence:UniProtKB:O84049;locus_tag=OCOJLMKI_00882;product=putative cytosol aminopeptidase
M-iners_contig_13_1	Prodigal:002006	CDS	56822	57733	.	-	0	ID=OCOJLMKI_00883;inference=ab initio prediction:Prodigal:002006;locus_tag=OCOJLMKI_00883;product=hypothetical protein
M-iners_contig_13_1	Prodigal:002006	CDS	57803	59155	.	-	0	ID=OCOJLMKI_00884;Name=ampG;db_xref=COG:COG0477;gene=ampG;inference=ab initio prediction:Prodigal:002006,similar to AA sequence:UniProtKB:P0AE16;locus_tag=OCOJLMKI_00884;product=Anhydromuropeptide permease
M-iners_contig_13_1	Prodigal:002006	CDS	59379	60491	.	+	0	ID=OCOJLMKI_00885;eC_number=2.7.13.3;Name=lov_1;gene=lov_1;inference=ab initio prediction:Prodigal:002006,similar to AA sequence:UniProtKB:Q1M667;locus_tag=OCOJLMKI_00885;product=Blue-light-activated histidine kinase
M-iners_contig_13_1	Prodigal:002006	CDS	60488	60988	.	+	0	ID=OCOJLMKI_00886;inference=ab initio prediction:Prodigal:002006;locus_tag=OCOJLMKI_00886;product=hypothetical protein
M-iners_contig_13_1	Prodigal:002006	CDS	60995	63754	.	-	0	ID=OCOJLMKI_00887;Name=mutS;db_xref=COG:COG0249;gene=mutS;inference=ab initio prediction:Prodigal:002006,similar to AA sequence:UniProtKB:P0A1Y0;locus_tag=OCOJLMKI_00887;product=DNA mismatch repair protein MutS
M-iners_contig_13_1	Prodigal:002006	CDS	64137	66623	.	+	0	ID=OCOJLMKI_00888;eC_number=3.6.4.13;Name=hrpB;db_xref=COG:COG1643;gene=hrpB;inference=ab initio prediction:Prodigal:002006,similar to AA sequence:UniProtKB:P37024;locus_tag=OCOJLMKI_00888;product=ATP-dependent RNA helicase HrpB
M-iners_contig_13_1	Prodigal:002006	CDS	66880	67854	.	-	0	ID=OCOJLMKI_00889;eC_number=1.3.1.103;inference=ab initio prediction:Prodigal:002006,similar to AA sequence:UniProtKB:Q59I44;locus_tag=OCOJLMKI_00889;product=2-haloacrylate reductase
M-iners_contig_13_1	Prodigal:002006	CDS	67870	68628	.	-	0	ID=OCOJLMKI_00890;eC_number=2.1.1.222;Name=ubiG;db_xref=COG:COG2227;gene=ubiG;inference=ab initio prediction:Prodigal:002006,similar to AA sequence:UniProtKB:P17993;locus_tag=OCOJLMKI_00890;product=Ubiquinone biosynthesis O-methyltransferase
M-iners_contig_13_1	Prodigal:002006	CDS	68805	70040	.	+	0	ID=OCOJLMKI_00891;eC_number=2.7.2.4;db_xref=COG:COG0527;inference=ab initio prediction:Prodigal:002006,similar to AA sequence:UniProtKB:Q88EI9;locus_tag=OCOJLMKI_00891;product=Aspartate kinase
M-iners_contig_13_1	Prodigal:002006	CDS	70104	72368	.	+	0	ID=OCOJLMKI_00892;eC_number=2.7.3.9;Name=ptsP;db_xref=COG:COG3605;gene=ptsP;inference=ab initio prediction:Prodigal:002006,similar to AA sequence:UniProtKB:P37177;locus_tag=OCOJLMKI_00892;product=Phosphoenolpyruvate-dependent phosphotransferase system
M-iners_contig_13_1	Prodigal:002006	CDS	72423	73508	.	+	0	ID=OCOJLMKI_00893;Name=prfA;db_xref=COG:COG0216;gene=prfA;inference=ab initio prediction:Prodigal:002006,similar to AA sequence:UniProtKB:P0A7I0;locus_tag=OCOJLMKI_00893;product=Peptide chain release factor RF1
M-iners_contig_13_1	Prodigal:002006	CDS	73576	74454	.	+	0	ID=OCOJLMKI_00894;eC_number=2.1.1.297;Name=prmC_2;db_xref=COG:COG2890;gene=prmC_2;inference=ab initio prediction:Prodigal:002006,similar to AA sequence:UniProtKB:P0ACC1;locus_tag=OCOJLMKI_00894;product=Release factor glutamine methyltransferase
M-iners_contig_13_1	Prodigal:002006	CDS	74918	76042	.	+	0	ID=OCOJLMKI_00895;inference=ab initio prediction:Prodigal:002006;locus_tag=OCOJLMKI_00895;product=hypothetical protein
M-iners_contig_13_1	Prodigal:002006	CDS	76087	76860	.	-	0	ID=OCOJLMKI_00896;inference=ab initio prediction:Prodigal:002006;locus_tag=OCOJLMKI_00896;product=hypothetical protein
M-iners_contig_13_1	Prodigal:002006	CDS	77018	77182	.	+	0	ID=OCOJLMKI_00897;inference=ab initio prediction:Prodigal:002006;locus_tag=OCOJLMKI_00897;product=hypothetical protein
M-iners_contig_13_1	Prodigal:002006	CDS	77274	77684	.	-	0	ID=OCOJLMKI_00898;Name=rplQ;db_xref=COG:COG0203;gene=rplQ;inference=ab initio prediction:Prodigal:002006,similar to AA sequence:UniProtKB:Q6N4V8;locus_tag=OCOJLMKI_00898;product=50S ribosomal protein L17
M-iners_contig_13_1	Prodigal:002006	CDS	77935	78954	.	-	0	ID=OCOJLMKI_00899;eC_number=2.7.7.6;Name=rpoA;db_xref=COG:COG0202;gene=rpoA;inference=ab initio prediction:Prodigal:002006,similar to AA sequence:UniProtKB:Q925Z2;locus_tag=OCOJLMKI_00899;product=DNA-directed RNA polymerase subunit alpha
M-iners_contig_13_1	Prodigal:002006	CDS	79070	79945	.	-	0	ID=OCOJLMKI_00900;inference=ab initio prediction:Prodigal:002006;locus_tag=OCOJLMKI_00900;product=hypothetical protein
M-iners_contig_13_1	Prodigal:002006	CDS	79971	80360	.	-	0	ID=OCOJLMKI_00901;Name=rpsK;db_xref=COG:COG0100;gene=rpsK;inference=ab initio prediction:Prodigal:002006,similar to AA sequence:UniProtKB:Q6N4V6;locus_tag=OCOJLMKI_00901;product=30S ribosomal protein S11
M-iners_contig_13_1	Prodigal:002006	CDS	80530	80904	.	-	0	ID=OCOJLMKI_00902;Name=rpsM;db_xref=COG:COG0099;gene=rpsM;inference=ab initio prediction:Prodigal:002006,similar to AA sequence:UniProtKB:Q6N4V5;locus_tag=OCOJLMKI_00902;product=30S ribosomal protein S13
M-iners_contig_13_1	Prodigal:002006	CDS	81186	81788	.	-	0	ID=OCOJLMKI_00903;eC_number=2.7.4.3;Name=adk;db_xref=COG:COG0563;gene=adk;inference=ab initio prediction:Prodigal:002006,similar to AA sequence:UniProtKB:A0QSH8;locus_tag=OCOJLMKI_00903;product=Adenylate kinase
M-iners_contig_13_1	Prodigal:002006	CDS	81940	83277	.	-	0	ID=OCOJLMKI_00904;Name=secY;db_xref=COG:COG0201;gene=secY;inference=ab initio prediction:Prodigal:002006,similar to AA sequence:UniProtKB:P0AGA2;locus_tag=OCOJLMKI_00904;product=Protein translocase subunit SecY
M-iners_contig_13_1	Prodigal:002006	CDS	83394	83903	.	-	0	ID=OCOJLMKI_00905;Name=rplO;db_xref=COG:COG0200;gene=rplO;inference=ab initio prediction:Prodigal:002006,similar to AA sequence:UniProtKB:Q6N4V2;locus_tag=OCOJLMKI_00905;product=50S ribosomal protein L15
M-iners_contig_13_1	Prodigal:002006	CDS	83915	84106	.	-	0	ID=OCOJLMKI_00906;Name=rpmD;db_xref=COG:COG1841;gene=rpmD;inference=ab initio prediction:Prodigal:002006,similar to AA sequence:UniProtKB:Q6N4V1;locus_tag=OCOJLMKI_00906;product=50S ribosomal protein L30
M-iners_contig_13_1	Prodigal:002006	CDS	84119	84706	.	-	0	ID=OCOJLMKI_00907;Name=rpsE;db_xref=COG:COG0098;gene=rpsE;inference=ab initio prediction:Prodigal:002006,similar to AA sequence:UniProtKB:Q6N4V0;locus_tag=OCOJLMKI_00907;product=30S ribosomal protein S5
M-iners_contig_13_1	Prodigal:002006	CDS	84804	85166	.	-	0	ID=OCOJLMKI_00908;Name=rplR;db_xref=COG:COG0256;gene=rplR;inference=ab initio prediction:Prodigal:002006,similar to AA sequence:UniProtKB:Q6N4U9;locus_tag=OCOJLMKI_00908;product=50S ribosomal protein L18
M-iners_contig_13_1	Prodigal:002006	CDS	85179	85712	.	-	0	ID=OCOJLMKI_00909;Name=rplF;db_xref=COG:COG0097;gene=rplF;inference=ab initio prediction:Prodigal:002006,similar to AA sequence:UniProtKB:Q6N4U8;locus_tag=OCOJLMKI_00909;product=50S ribosomal protein L6
M-iners_contig_13_1	Prodigal:002006	CDS	85735	86130	.	-	0	ID=OCOJLMKI_00910;Name=rpsH;db_xref=COG:COG0096;gene=rpsH;inference=ab initio prediction:Prodigal:002006,similar to AA sequence:UniProtKB:Q6N4U7;locus_tag=OCOJLMKI_00910;product=30S ribosomal protein S8
M-iners_contig_13_1	Prodigal:002006	CDS	86143	86448	.	-	0	ID=OCOJLMKI_00911;Name=rpsN;db_xref=COG:COG0199;gene=rpsN;inference=ab initio prediction:Prodigal:002006,similar to AA sequence:UniProtKB:Q6N4U6;locus_tag=OCOJLMKI_00911;product=30S ribosomal protein S14
M-iners_contig_13_1	Prodigal:002006	CDS	86488	87054	.	-	0	ID=OCOJLMKI_00912;Name=rplE;db_xref=COG:COG0094;gene=rplE;inference=ab initio prediction:Prodigal:002006,similar to AA sequence:UniProtKB:Q6N4U5;locus_tag=OCOJLMKI_00912;product=50S ribosomal protein L5
M-iners_contig_13_1	Prodigal:002006	CDS	87047	87364	.	-	0	ID=OCOJLMKI_00913;Name=rplX;db_xref=COG:COG0198;gene=rplX;inference=ab initio prediction:Prodigal:002006,similar to AA sequence:UniProtKB:P60744;locus_tag=OCOJLMKI_00913;product=50S ribosomal protein L24
M-iners_contig_13_1	Prodigal:002006	CDS	87364	87723	.	-	0	ID=OCOJLMKI_00914;Name=rplN;db_xref=COG:COG0093;gene=rplN;inference=ab initio prediction:Prodigal:002006,similar to AA sequence:UniProtKB:Q6N4U4;locus_tag=OCOJLMKI_00914;product=50S ribosomal protein L14
M-iners_contig_13_1	Prodigal:002006	CDS	88264	88587	.	+	0	ID=OCOJLMKI_00915;eC_number=3.1.-.-;Name=mazF_1;db_xref=COG:COG2337;gene=mazF_1;inference=ab initio prediction:Prodigal:002006,similar to AA sequence:UniProtKB:A0R0N4;locus_tag=OCOJLMKI_00915;product=putative endoribonuclease MazF
M-iners_contig_13_1	Prodigal:002006	CDS	88659	89393	.	-	0	ID=OCOJLMKI_00916;inference=ab initio prediction:Prodigal:002006;locus_tag=OCOJLMKI_00916;product=hypothetical protein
M-iners_contig_13_1	Prodigal:002006	CDS	89534	89800	.	-	0	ID=OCOJLMKI_00917;Name=rpsQ;db_xref=COG:COG0186;gene=rpsQ;inference=ab initio prediction:Prodigal:002006,similar to AA sequence:UniProtKB:Q6N4U3;locus_tag=OCOJLMKI_00917;product=30S ribosomal protein S17
M-iners_contig_13_1	Prodigal:002006	CDS	89811	90026	.	-	0	ID=OCOJLMKI_00918;Name=rpmC;db_xref=COG:COG0255;gene=rpmC;inference=ab initio prediction:Prodigal:002006,similar to AA sequence:UniProtKB:Q6N4U2;locus_tag=OCOJLMKI_00918;product=50S ribosomal protein L29
M-iners_contig_13_1	Prodigal:002006	CDS	90041	90454	.	-	0	ID=OCOJLMKI_00919;Name=rplP;db_xref=COG:COG0197;gene=rplP;inference=ab initio prediction:Prodigal:002006,similar to AA sequence:UniProtKB:Q6N4U1;locus_tag=OCOJLMKI_00919;product=50S ribosomal protein L16
M-iners_contig_13_1	Prodigal:002006	CDS	90494	91240	.	-	0	ID=OCOJLMKI_00920;Name=rpsC;db_xref=COG:COG0092;gene=rpsC;inference=ab initio prediction:Prodigal:002006,similar to AA sequence:UniProtKB:Q6N4U0;locus_tag=OCOJLMKI_00920;product=30S ribosomal protein S3
M-iners_contig_13_1	Prodigal:002006	CDS	91251	91637	.	-	0	ID=OCOJLMKI_00921;Name=rplV;db_xref=COG:COG0091;gene=rplV;inference=ab initio prediction:Prodigal:002006,similar to AA sequence:UniProtKB:Q6N4T9;locus_tag=OCOJLMKI_00921;product=50S ribosomal protein L22
M-iners_contig_13_1	Prodigal:002006	CDS	91639	91917	.	-	0	ID=OCOJLMKI_00922;Name=rpsS;db_xref=COG:COG0185;gene=rpsS;inference=ab initio prediction:Prodigal:002006,similar to AA sequence:UniProtKB:Q6N4T8;locus_tag=OCOJLMKI_00922;product=30S ribosomal protein S19
M-iners_contig_13_1	Prodigal:002006	CDS	91924	92760	.	-	0	ID=OCOJLMKI_00923;Name=rplB;db_xref=COG:COG0090;gene=rplB;inference=ab initio prediction:Prodigal:002006,similar to AA sequence:UniProtKB:P60403;locus_tag=OCOJLMKI_00923;product=50S ribosomal protein L2
M-iners_contig_13_1	Prodigal:002006	CDS	92787	93083	.	-	0	ID=OCOJLMKI_00924;Name=rplW;db_xref=COG:COG0089;gene=rplW;inference=ab initio prediction:Prodigal:002006,similar to AA sequence:UniProtKB:Q6N4T7;locus_tag=OCOJLMKI_00924;product=50S ribosomal protein L23
M-iners_contig_13_1	Prodigal:002006	CDS	93080	93700	.	-	0	ID=OCOJLMKI_00925;Name=rplD;db_xref=COG:COG0088;gene=rplD;inference=ab initio prediction:Prodigal:002006,similar to AA sequence:UniProtKB:P61068;locus_tag=OCOJLMKI_00925;product=50S ribosomal protein L4
M-iners_contig_13_1	Prodigal:002006	CDS	93700	94440	.	-	0	ID=OCOJLMKI_00926;Name=rplC;db_xref=COG:COG0087;gene=rplC;inference=ab initio prediction:Prodigal:002006,similar to AA sequence:UniProtKB:P60456;locus_tag=OCOJLMKI_00926;product=50S ribosomal protein L3
M-iners_contig_13_1	Prodigal:002006	CDS	94491	94799	.	-	0	ID=OCOJLMKI_00927;Name=rpsJ;db_xref=COG:COG0051;gene=rpsJ;inference=ab initio prediction:Prodigal:002006,similar to AA sequence:UniProtKB:Q6N4T6;locus_tag=OCOJLMKI_00927;product=30S ribosomal protein S10
M-iners_contig_14_1	Prodigal:002006	CDS	274	1440	.	+	0	ID=OCOJLMKI_00928;eC_number=2.4.1.129;Name=ftsW;gene=ftsW;inference=ab initio prediction:Prodigal:002006,similar to AA sequence:UniProtKB:B8H092;locus_tag=OCOJLMKI_00928;product=putative peptidoglycan glycosyltransferase FtsW
M-iners_contig_14_1	Prodigal:002006	CDS	1437	2546	.	+	0	ID=OCOJLMKI_00929;eC_number=2.4.1.227;Name=murG;db_xref=COG:COG0707;gene=murG;inference=ab initio prediction:Prodigal:002006,similar to AA sequence:UniProtKB:Q9HW01;locus_tag=OCOJLMKI_00929;product=UDP-N-acetylglucosamine--N-acetylmuramyl-(pentapeptide) pyrophosphoryl-undecaprenol N-acetylglucosamine transferase
M-iners_contig_14_1	Prodigal:002006	CDS	2597	4003	.	+	0	ID=OCOJLMKI_00930;eC_number=6.3.2.8;Name=murC;db_xref=COG:COG0773;gene=murC;inference=ab initio prediction:Prodigal:002006,similar to AA sequence:UniProtKB:Q9HW02;locus_tag=OCOJLMKI_00930;product=UDP-N-acetylmuramate--L-alanine ligase
M-iners_contig_14_1	Prodigal:002006	CDS	4011	4562	.	+	0	ID=OCOJLMKI_00931;inference=ab initio prediction:Prodigal:002006;locus_tag=OCOJLMKI_00931;product=hypothetical protein
M-iners_contig_14_1	Prodigal:002006	CDS	4559	5491	.	+	0	ID=OCOJLMKI_00932;eC_number=1.3.1.98;Name=murB;db_xref=COG:COG0812;gene=murB;inference=ab initio prediction:Prodigal:002006,similar to AA sequence:UniProtKB:Q65JX9;locus_tag=OCOJLMKI_00932;product=UDP-N-acetylenolpyruvoylglucosamine reductase
M-iners_contig_14_1	Prodigal:002006	CDS	5678	6601	.	+	0	ID=OCOJLMKI_00933;eC_number=6.3.2.4;Name=ddlB;db_xref=COG:COG1181;gene=ddlB;inference=ab initio prediction:Prodigal:002006,similar to AA sequence:UniProtKB:P07862;locus_tag=OCOJLMKI_00933;product=D-alanine--D-alanine ligase B
M-iners_contig_14_1	Prodigal:002006	CDS	6568	7488	.	+	0	ID=OCOJLMKI_00934;Name=ftsQ;gene=ftsQ;inference=ab initio prediction:Prodigal:002006,protein motif:HAMAP:MF_00911;locus_tag=OCOJLMKI_00934;product=Cell division protein FtsQ
M-iners_contig_14_1	Prodigal:002006	CDS	7538	8860	.	+	0	ID=OCOJLMKI_00935;Name=ftsA;db_xref=COG:COG0849;gene=ftsA;inference=ab initio prediction:Prodigal:002006,similar to AA sequence:UniProtKB:Q9K0X8;locus_tag=OCOJLMKI_00935;product=Cell division protein FtsA
M-iners_contig_14_1	Prodigal:002006	CDS	8914	10665	.	+	0	ID=OCOJLMKI_00936;Name=ftsZ;gene=ftsZ;inference=ab initio prediction:Prodigal:002006,protein motif:HAMAP:MF_00909;locus_tag=OCOJLMKI_00936;product=Cell division protein FtsZ
M-iners_contig_14_1	Prodigal:002006	CDS	10979	11926	.	+	0	ID=OCOJLMKI_00937;eC_number=3.5.1.108;Name=lpxC;db_xref=COG:COG0774;gene=lpxC;inference=ab initio prediction:Prodigal:002006,similar to AA sequence:UniProtKB:P47205;locus_tag=OCOJLMKI_00937;product=UDP-3-O-acyl-N-acetylglucosamine deacetylase
M-iners_contig_14_1	Prodigal:002006	CDS	12146	13024	.	+	0	ID=OCOJLMKI_00938;Name=bamD;db_xref=COG:COG4105;gene=bamD;inference=ab initio prediction:Prodigal:002006,similar to AA sequence:UniProtKB:Q9K0B1;locus_tag=OCOJLMKI_00938;product=Outer membrane protein assembly factor BamD
M-iners_contig_14_1	Prodigal:002006	CDS	13245	14918	.	+	0	ID=OCOJLMKI_00939;Name=recN;db_xref=COG:COG0497;gene=recN;inference=ab initio prediction:Prodigal:002006,similar to AA sequence:UniProtKB:P05824;locus_tag=OCOJLMKI_00939;product=DNA repair protein RecN
M-iners_contig_14_1	Prodigal:002006	CDS	15029	15238	.	+	0	ID=OCOJLMKI_00940;inference=ab initio prediction:Prodigal:002006;locus_tag=OCOJLMKI_00940;product=hypothetical protein
M-iners_contig_14_1	Prodigal:002006	CDS	15249	15503	.	-	0	ID=OCOJLMKI_00941;inference=ab initio prediction:Prodigal:002006;locus_tag=OCOJLMKI_00941;product=hypothetical protein
M-iners_contig_14_1	Prodigal:002006	CDS	15789	16829	.	+	0	ID=OCOJLMKI_00942;Name=pstS_1;db_xref=COG:COG0226;gene=pstS_1;inference=ab initio prediction:Prodigal:002006,similar to AA sequence:UniProtKB:P0AG82;locus_tag=OCOJLMKI_00942;product=Phosphate-binding protein PstS
M-iners_contig_14_1	Prodigal:002006	CDS	16963	17943	.	+	0	ID=OCOJLMKI_00943;Name=pstC;db_xref=COG:COG0573;gene=pstC;inference=ab initio prediction:Prodigal:002006,similar to AA sequence:UniProtKB:P0AGH8;locus_tag=OCOJLMKI_00943;product=Phosphate transport system permease protein PstC
M-iners_contig_14_1	Prodigal:002006	CDS	17963	18868	.	+	0	ID=OCOJLMKI_00944;Name=pstA;db_xref=COG:COG0581;gene=pstA;inference=ab initio prediction:Prodigal:002006,similar to AA sequence:UniProtKB:P07654;locus_tag=OCOJLMKI_00944;product=Phosphate transport system permease protein PstA
M-iners_contig_14_1	Prodigal:002006	CDS	18913	19731	.	+	0	ID=OCOJLMKI_00945;eC_number=7.3.2.1;Name=pstB;db_xref=COG:COG1117;gene=pstB;inference=ab initio prediction:Prodigal:002006,similar to AA sequence:UniProtKB:P0AAH0;locus_tag=OCOJLMKI_00945;product=Phosphate import ATP-binding protein PstB
M-iners_contig_14_1	Prodigal:002006	CDS	19833	20552	.	+	0	ID=OCOJLMKI_00946;Name=phoU;db_xref=COG:COG0704;gene=phoU;inference=ab initio prediction:Prodigal:002006,similar to AA sequence:UniProtKB:Q51547;locus_tag=OCOJLMKI_00946;product=Phosphate-specific transport system accessory protein PhoU 
M-iners_contig_14_1	Prodigal:002006	CDS	20658	21359	.	+	0	ID=OCOJLMKI_00947;Name=phoB;db_xref=COG:COG0745;gene=phoB;inference=ab initio prediction:Prodigal:002006,similar to AA sequence:UniProtKB:P0AFJ5;locus_tag=OCOJLMKI_00947;product=Phosphate regulon transcriptional regulatory protein PhoB
M-iners_contig_14_1	Prodigal:002006	CDS	21692	22225	.	-	0	ID=OCOJLMKI_00948;inference=ab initio prediction:Prodigal:002006;locus_tag=OCOJLMKI_00948;product=hypothetical protein
M-iners_contig_14_1	Prodigal:002006	CDS	22523	23359	.	+	0	ID=OCOJLMKI_00949;inference=ab initio prediction:Prodigal:002006;locus_tag=OCOJLMKI_00949;product=hypothetical protein
M-iners_contig_14_1	Prodigal:002006	CDS	23596	23958	.	-	0	ID=OCOJLMKI_00950;inference=ab initio prediction:Prodigal:002006;locus_tag=OCOJLMKI_00950;product=hypothetical protein
M-iners_contig_14_1	Prodigal:002006	CDS	23955	24905	.	-	0	ID=OCOJLMKI_00951;eC_number=2.7.7.7;Name=dinB;db_xref=COG:COG0389;gene=dinB;inference=ab initio prediction:Prodigal:002006,similar to AA sequence:UniProtKB:Q47155;locus_tag=OCOJLMKI_00951;product=DNA polymerase IV
M-iners_contig_14_1	Prodigal:002006	CDS	24902	25201	.	-	0	ID=OCOJLMKI_00952;inference=ab initio prediction:Prodigal:002006;locus_tag=OCOJLMKI_00952;product=hypothetical protein
M-iners_contig_14_1	Prodigal:002006	CDS	25276	25656	.	+	0	ID=OCOJLMKI_00953;Name=divK;gene=divK;inference=ab initio prediction:Prodigal:002006,similar to AA sequence:UniProtKB:Q7BBW0;locus_tag=OCOJLMKI_00953;product=Polar-differentiation response regulator DivK
M-iners_contig_14_1	Prodigal:002006	CDS	25717	27090	.	+	0	ID=OCOJLMKI_00954;Name=pleD_1;gene=pleD_1;inference=ab initio prediction:Prodigal:002006,similar to AA sequence:UniProtKB:B8GZM2;locus_tag=OCOJLMKI_00954;product=Response regulator PleD
M-iners_contig_14_1	Prodigal:002006	CDS	27039	28271	.	-	0	ID=OCOJLMKI_00955;inference=ab initio prediction:Prodigal:002006;locus_tag=OCOJLMKI_00955;product=hypothetical protein
M-iners_contig_14_1	Prodigal:002006	CDS	28294	28878	.	-	0	ID=OCOJLMKI_00956;inference=ab initio prediction:Prodigal:002006;locus_tag=OCOJLMKI_00956;product=hypothetical protein
M-iners_contig_14_1	Prodigal:002006	CDS	28932	29642	.	-	0	ID=OCOJLMKI_00957;eC_number=5.3.1.6;Name=rpiA;db_xref=COG:COG0120;gene=rpiA;inference=ab initio prediction:Prodigal:002006,similar to AA sequence:UniProtKB:Q6G3V6;locus_tag=OCOJLMKI_00957;product=Ribose-5-phosphate isomerase A
M-iners_contig_14_1	Prodigal:002006	CDS	29750	30217	.	-	0	ID=OCOJLMKI_00958;inference=ab initio prediction:Prodigal:002006;locus_tag=OCOJLMKI_00958;product=hypothetical protein
M-iners_contig_14_1	Prodigal:002006	CDS	30360	31061	.	+	0	ID=OCOJLMKI_00959;eC_number=3.1.3.105;Name=mupP_1;db_xref=COG:COG0546;gene=mupP_1;inference=ab initio prediction:Prodigal:002006,similar to AA sequence:UniProtKB:Q9HZ62;locus_tag=OCOJLMKI_00959;product=N-acetylmuramic acid 6-phosphate phosphatase
M-iners_contig_14_1	Aragorn:001002	tRNA	31067	31141	.	-	.	ID=OCOJLMKI_00960;inference=COORDINATES:profile:Aragorn:001002;locus_tag=OCOJLMKI_00960;product=tRNA-Val(cac)
M-iners_contig_14_1	Prodigal:002006	CDS	31265	32356	.	-	0	ID=OCOJLMKI_00961;eC_number=4.1.99.14;Name=splB;db_xref=COG:COG1533;gene=splB;inference=ab initio prediction:Prodigal:002006,similar to AA sequence:UniProtKB:P37956;locus_tag=OCOJLMKI_00961;product=Spore photoproduct lyase
M-iners_contig_14_1	Prodigal:002006	CDS	32437	33363	.	+	0	ID=OCOJLMKI_00962;inference=ab initio prediction:Prodigal:002006;locus_tag=OCOJLMKI_00962;product=hypothetical protein
M-iners_contig_14_1	Prodigal:002006	CDS	33528	36068	.	+	0	ID=OCOJLMKI_00963;eC_number=2.7.13.3;Name=divL;gene=divL;inference=ab initio prediction:Prodigal:002006,similar to AA sequence:UniProtKB:Q9RQQ9;locus_tag=OCOJLMKI_00963;product=Sensor protein DivL
M-iners_contig_14_1	Prodigal:002006	CDS	36174	37754	.	+	0	ID=OCOJLMKI_00964;inference=ab initio prediction:Prodigal:002006;locus_tag=OCOJLMKI_00964;product=hypothetical protein
M-iners_contig_14_1	Prodigal:002006	CDS	37917	38660	.	+	0	ID=OCOJLMKI_00965;eC_number=2.7.7.99;Name=murU;db_xref=COG:COG1208;gene=murU;inference=ab initio prediction:Prodigal:002006,similar to AA sequence:UniProtKB:Q88QT2;locus_tag=OCOJLMKI_00965;product=N-acetylmuramate alpha-1-phosphate uridylyltransferase
M-iners_contig_14_1	Prodigal:002006	CDS	38885	39046	.	+	0	ID=OCOJLMKI_00966;inference=ab initio prediction:Prodigal:002006;locus_tag=OCOJLMKI_00966;product=hypothetical protein
M-iners_contig_14_1	Prodigal:002006	CDS	39057	42182	.	+	0	ID=OCOJLMKI_00967;inference=ab initio prediction:Prodigal:002006;locus_tag=OCOJLMKI_00967;product=hypothetical protein
M-iners_contig_14_1	Prodigal:002006	CDS	42182	45646	.	+	0	ID=OCOJLMKI_00968;eC_number=3.1.11.5;Name=recB;gene=recB;inference=ab initio prediction:Prodigal:002006,protein motif:HAMAP:MF_01485;locus_tag=OCOJLMKI_00968;product=RecBCD enzyme subunit RecB
M-iners_contig_14_1	Prodigal:002006	CDS	45706	46986	.	-	0	ID=OCOJLMKI_00969;eC_number=1.1.5.-;Name=yliI;db_xref=COG:COG2133;gene=yliI;inference=ab initio prediction:Prodigal:002006,similar to AA sequence:UniProtKB:P75804;locus_tag=OCOJLMKI_00969;product=Aldose sugar dehydrogenase YliI
M-iners_contig_14_1	Prodigal:002006	CDS	47328	47648	.	+	0	ID=OCOJLMKI_00970;inference=ab initio prediction:Prodigal:002006,similar to AA sequence:UniProtKB:P00275;locus_tag=OCOJLMKI_00970;product=Thioredoxin C-1
M-iners_contig_15_1	Prodigal:002006	CDS	2034	3482	.	+	0	ID=OCOJLMKI_00971;Name=bepC_1;gene=bepC_1;inference=ab initio prediction:Prodigal:002006,similar to AA sequence:UniProtKB:Q8G0Y6;locus_tag=OCOJLMKI_00971;product=Outer membrane efflux protein BepC
M-iners_contig_16_1	Prodigal:002006	CDS	44	529	.	+	0	ID=OCOJLMKI_00972;eC_number=1.1.1.22;Name=rkpK_1;db_xref=COG:COG1004;gene=rkpK_1;inference=ab initio prediction:Prodigal:002006,similar to AA sequence:UniProtKB:O54068;locus_tag=OCOJLMKI_00972;product=UDP-glucose 6-dehydrogenase
M-iners_contig_16_1	Prodigal:002006	CDS	560	1105	.	-	0	ID=OCOJLMKI_00973;inference=ab initio prediction:Prodigal:002006;locus_tag=OCOJLMKI_00973;product=hypothetical protein
M-iners_contig_16_1	Aragorn:001002	tRNA	1205	1280	.	-	.	ID=OCOJLMKI_00974;inference=COORDINATES:profile:Aragorn:001002;locus_tag=OCOJLMKI_00974;product=tRNA-Ala(ggc)
M-iners_contig_16_1	Prodigal:002006	CDS	1441	1812	.	-	0	ID=OCOJLMKI_00975;inference=ab initio prediction:Prodigal:002006;locus_tag=OCOJLMKI_00975;product=hypothetical protein
M-iners_contig_16_1	Prodigal:002006	CDS	2176	3423	.	+	0	ID=OCOJLMKI_00976;eC_number=2.5.1.19;Name=aroA;gene=aroA;inference=ab initio prediction:Prodigal:002006,similar to AA sequence:UniProtKB:P0A2Y4;locus_tag=OCOJLMKI_00976;product=3-phosphoshikimate 1-carboxyvinyltransferase
M-iners_contig_16_1	Prodigal:002006	CDS	3436	4062	.	+	0	ID=OCOJLMKI_00977;eC_number=2.7.4.25;Name=cmk;gene=cmk;inference=ab initio prediction:Prodigal:002006,similar to AA sequence:UniProtKB:Q5XCU3;locus_tag=OCOJLMKI_00977;product=Cytidylate kinase
M-iners_contig_16_1	Prodigal:002006	CDS	4149	4718	.	-	0	ID=OCOJLMKI_00978;eC_number=3.1.-.-;Name=dinG_1;gene=dinG_1;inference=ab initio prediction:Prodigal:002006,protein motif:HAMAP:MF_02206;locus_tag=OCOJLMKI_00978;product=3'-5' exonuclease DinG
M-iners_contig_16_1	Prodigal:002006	CDS	4715	7195	.	-	0	ID=OCOJLMKI_00979;eC_number=6.5.1.2;Name=ligA;gene=ligA;inference=ab initio prediction:Prodigal:002006,protein motif:HAMAP:MF_01588;locus_tag=OCOJLMKI_00979;product=DNA ligase
M-iners_contig_16_1	Prodigal:002006	CDS	7388	8275	.	+	0	ID=OCOJLMKI_00980;Name=msrQ;gene=msrQ;inference=ab initio prediction:Prodigal:002006,protein motif:HAMAP:MF_01207;locus_tag=OCOJLMKI_00980;product=Protein-methionine-sulfoxide reductase heme-binding subunit MsrQ
M-iners_contig_16_1	Prodigal:002006	CDS	8348	8665	.	+	0	ID=OCOJLMKI_00981;inference=ab initio prediction:Prodigal:002006;locus_tag=OCOJLMKI_00981;product=hypothetical protein
M-iners_contig_16_1	Prodigal:002006	CDS	8715	9269	.	+	0	ID=OCOJLMKI_00982;inference=ab initio prediction:Prodigal:002006;locus_tag=OCOJLMKI_00982;product=hypothetical protein
M-iners_contig_16_1	Prodigal:002006	CDS	9340	10353	.	+	0	ID=OCOJLMKI_00983;eC_number=2.7.1.45;Name=kdgK;gene=kdgK;inference=ab initio prediction:Prodigal:002006,similar to AA sequence:UniProtKB:Q53W83;locus_tag=OCOJLMKI_00983;product=2-dehydro-3-deoxygluconokinase
M-iners_contig_16_1	Prodigal:002006	CDS	10590	11309	.	-	0	ID=OCOJLMKI_00984;inference=ab initio prediction:Prodigal:002006;locus_tag=OCOJLMKI_00984;product=hypothetical protein
M-iners_contig_16_1	Prodigal:002006	CDS	11648	12163	.	+	0	ID=OCOJLMKI_00985;Name=secB;db_xref=COG:COG1952;gene=secB;inference=ab initio prediction:Prodigal:002006,similar to AA sequence:UniProtKB:P0AG86;locus_tag=OCOJLMKI_00985;product=Protein-export protein SecB
M-iners_contig_16_1	Prodigal:002006	CDS	12272	13297	.	+	0	ID=OCOJLMKI_00986;inference=ab initio prediction:Prodigal:002006;locus_tag=OCOJLMKI_00986;product=hypothetical protein
M-iners_contig_16_1	Prodigal:002006	CDS	13414	13899	.	+	0	ID=OCOJLMKI_00987;inference=ab initio prediction:Prodigal:002006;locus_tag=OCOJLMKI_00987;product=hypothetical protein
M-iners_contig_16_1	Prodigal:002006	CDS	13901	14488	.	-	0	ID=OCOJLMKI_00988;eC_number=3.1.-.-;Name=mutS2;gene=mutS2;inference=ab initio prediction:Prodigal:002006,protein motif:HAMAP:MF_00092;locus_tag=OCOJLMKI_00988;product=Endonuclease MutS2
M-iners_contig_16_1	Prodigal:002006	CDS	14485	15693	.	-	0	ID=OCOJLMKI_00989;inference=ab initio prediction:Prodigal:002006;locus_tag=OCOJLMKI_00989;product=hypothetical protein
M-iners_contig_16_1	Prodigal:002006	CDS	15790	16869	.	-	0	ID=OCOJLMKI_00990;db_xref=COG:COG0840;inference=ab initio prediction:Prodigal:002006,similar to AA sequence:UniProtKB:Q2W4T8;locus_tag=OCOJLMKI_00990;product=Methyl-accepting chemotaxis protein
M-iners_contig_16_1	Prodigal:002006	CDS	16909	17460	.	-	0	ID=OCOJLMKI_00991;inference=ab initio prediction:Prodigal:002006;locus_tag=OCOJLMKI_00991;product=hypothetical protein
M-iners_contig_16_1	Prodigal:002006	CDS	17802	18221	.	-	0	ID=OCOJLMKI_00992;inference=ab initio prediction:Prodigal:002006;locus_tag=OCOJLMKI_00992;product=hypothetical protein
M-iners_contig_16_1	Prodigal:002006	CDS	18230	21130	.	-	0	ID=OCOJLMKI_00993;Name=secA;db_xref=COG:COG0653;gene=secA;inference=ab initio prediction:Prodigal:002006,similar to AA sequence:UniProtKB:P52966;locus_tag=OCOJLMKI_00993;product=Protein translocase subunit SecA
M-iners_contig_16_1	Prodigal:002006	CDS	21354	21698	.	-	0	ID=OCOJLMKI_00994;inference=ab initio prediction:Prodigal:002006;locus_tag=OCOJLMKI_00994;product=hypothetical protein
M-iners_contig_16_1	Prodigal:002006	CDS	21954	22805	.	+	0	ID=OCOJLMKI_00995;eC_number=5.2.1.8;db_xref=COG:COG0760;inference=ab initio prediction:Prodigal:002006,similar to AA sequence:UniProtKB:P40415;locus_tag=OCOJLMKI_00995;product=putative parvulin-type peptidyl-prolyl cis-trans isomerase
M-iners_contig_16_1	Prodigal:002006	CDS	23186	24271	.	+	0	ID=OCOJLMKI_00996;inference=ab initio prediction:Prodigal:002006;locus_tag=OCOJLMKI_00996;product=hypothetical protein
M-iners_contig_16_1	Prodigal:002006	CDS	24419	26296	.	+	0	ID=OCOJLMKI_00997;inference=ab initio prediction:Prodigal:002006;locus_tag=OCOJLMKI_00997;product=hypothetical protein
M-iners_contig_16_1	Prodigal:002006	CDS	26367	27509	.	-	0	ID=OCOJLMKI_00998;inference=ab initio prediction:Prodigal:002006;locus_tag=OCOJLMKI_00998;product=hypothetical protein
M-iners_contig_16_1	Prodigal:002006	CDS	27638	29242	.	-	0	ID=OCOJLMKI_00999;Name=mdoG_1;db_xref=COG:COG3131;gene=mdoG_1;inference=ab initio prediction:Prodigal:002006,similar to AA sequence:UniProtKB:P33136;locus_tag=OCOJLMKI_00999;product=Glucans biosynthesis protein G
M-iners_contig_16_1	Prodigal:002006	CDS	29526	31490	.	+	0	ID=OCOJLMKI_01000;eC_number=2.4.1.-;Name=opgH;db_xref=COG:COG2943;gene=opgH;inference=ab initio prediction:Prodigal:002006,similar to AA sequence:UniProtKB:P20401;locus_tag=OCOJLMKI_01000;product=Glucans biosynthesis glucosyltransferase H
M-iners_contig_16_1	Prodigal:002006	CDS	31672	32127	.	-	0	ID=OCOJLMKI_01001;Name=ohrR_2;gene=ohrR_2;inference=ab initio prediction:Prodigal:002006,similar to AA sequence:UniProtKB:O34777;locus_tag=OCOJLMKI_01001;product=Organic hydroperoxide resistance transcriptional regulator
M-iners_contig_16_1	Prodigal:002006	CDS	32642	32911	.	+	0	ID=OCOJLMKI_01002;inference=ab initio prediction:Prodigal:002006;locus_tag=OCOJLMKI_01002;product=hypothetical protein
M-iners_contig_16_1	Prodigal:002006	CDS	33136	34140	.	+	0	ID=OCOJLMKI_01003;eC_number=3.1.1.1;Name=nlhH;db_xref=COG:COG0657;gene=nlhH;inference=ab initio prediction:Prodigal:002006,similar to AA sequence:UniProtKB:P9WK87;locus_tag=OCOJLMKI_01003;product=Carboxylesterase NlhH
M-iners_contig_16_1	Prodigal:002006	CDS	34247	34630	.	-	0	ID=OCOJLMKI_01004;inference=ab initio prediction:Prodigal:002006;locus_tag=OCOJLMKI_01004;product=hypothetical protein
M-iners_contig_16_1	Prodigal:002006	CDS	34697	35887	.	-	0	ID=OCOJLMKI_01005;eC_number=2.5.1.48;Name=metB;db_xref=COG:COG0626;gene=metB;inference=ab initio prediction:Prodigal:002006,similar to AA sequence:UniProtKB:P9WGB7;locus_tag=OCOJLMKI_01005;product=Cystathionine gamma-synthase
M-iners_contig_16_1	Prodigal:002006	CDS	35980	36498	.	+	0	ID=OCOJLMKI_01006;inference=ab initio prediction:Prodigal:002006;locus_tag=OCOJLMKI_01006;product=hypothetical protein
M-iners_contig_16_1	Prodigal:002006	CDS	36511	37803	.	-	0	ID=OCOJLMKI_01007;eC_number=2.3.1.37;Name=hemA_1;db_xref=COG:COG0156;gene=hemA_1;inference=ab initio prediction:Prodigal:002006,similar to AA sequence:UniProtKB:P18079;locus_tag=OCOJLMKI_01007;product=5-aminolevulinate synthase
M-iners_contig_16_1	Prodigal:002006	CDS	38057	38254	.	+	0	ID=OCOJLMKI_01008;inference=ab initio prediction:Prodigal:002006;locus_tag=OCOJLMKI_01008;product=hypothetical protein
M-iners_contig_16_1	Prodigal:002006	CDS	38306	39595	.	+	0	ID=OCOJLMKI_01009;eC_number=2.5.1.7;Name=murA;db_xref=COG:COG0766;gene=murA;inference=ab initio prediction:Prodigal:002006,similar to AA sequence:UniProtKB:Q9HVW7;locus_tag=OCOJLMKI_01009;product=UDP-N-acetylglucosamine 1-carboxyvinyltransferase
M-iners_contig_16_1	Prodigal:002006	CDS	39602	39916	.	-	0	ID=OCOJLMKI_01010;inference=ab initio prediction:Prodigal:002006;locus_tag=OCOJLMKI_01010;product=hypothetical protein
M-iners_contig_16_1	Prodigal:002006	CDS	39993	40622	.	-	0	ID=OCOJLMKI_01011;inference=ab initio prediction:Prodigal:002006;locus_tag=OCOJLMKI_01011;product=hypothetical protein
M-iners_contig_16_1	Prodigal:002006	CDS	40829	44248	.	+	0	ID=OCOJLMKI_01012;eC_number=6.2.1.20;Name=aas;gene=aas;inference=ab initio prediction:Prodigal:002006,protein motif:HAMAP:MF_01162;locus_tag=OCOJLMKI_01012;product=Bifunctional protein Aas
M-iners_contig_16_1	Prodigal:002006	CDS	44313	44738	.	-	0	ID=OCOJLMKI_01013;inference=ab initio prediction:Prodigal:002006;locus_tag=OCOJLMKI_01013;product=hypothetical protein
M-iners_contig_16_1	Prodigal:002006	CDS	44879	46009	.	-	0	ID=OCOJLMKI_01014;eC_number=2.3.1.47;Name=bioF_1;gene=bioF_1;inference=ab initio prediction:Prodigal:002006,similar to AA sequence:UniProtKB:P22806;locus_tag=OCOJLMKI_01014;product=8-amino-7-oxononanoate synthase
M-iners_contig_16_1	Prodigal:002006	CDS	46313	47839	.	-	0	ID=OCOJLMKI_01015;inference=ab initio prediction:Prodigal:002006;locus_tag=OCOJLMKI_01015;product=hypothetical protein
M-iners_contig_16_1	Prodigal:002006	CDS	48087	49340	.	+	0	ID=OCOJLMKI_01016;eC_number=2.6.1.62;Name=bioA;db_xref=COG:COG0161;gene=bioA;inference=ab initio prediction:Prodigal:002006,similar to AA sequence:UniProtKB:P12995;locus_tag=OCOJLMKI_01016;product=Adenosylmethionine-8-amino-7-oxononanoate aminotransferase
M-iners_contig_16_1	Prodigal:002006	CDS	49481	49870	.	+	0	ID=OCOJLMKI_01017;Name=algB;db_xref=COG:COG2204;gene=algB;inference=ab initio prediction:Prodigal:002006,similar to AA sequence:UniProtKB:P23747;locus_tag=OCOJLMKI_01017;product=Alginate biosynthesis transcriptional regulatory protein AlgB
M-iners_contig_16_1	Prodigal:002006	CDS	50083	50700	.	+	0	ID=OCOJLMKI_01018;Name=slyA_2;gene=slyA_2;inference=ab initio prediction:Prodigal:002006,protein motif:HAMAP:MF_01819;locus_tag=OCOJLMKI_01018;product=Transcriptional regulator SlyA
M-iners_contig_16_1	Prodigal:002006	CDS	50814	51701	.	+	0	ID=OCOJLMKI_01019;Name=ribN;gene=ribN;inference=ab initio prediction:Prodigal:002006,similar to AA sequence:UniProtKB:Q9KKU0;locus_tag=OCOJLMKI_01019;product=Riboflavin transporter
M-iners_contig_16_1	Prodigal:002006	CDS	51875	54847	.	+	0	ID=OCOJLMKI_01020;eC_number=6.1.1.5;Name=ileS;db_xref=COG:COG0060;gene=ileS;inference=ab initio prediction:Prodigal:002006,similar to AA sequence:UniProtKB:Q72AR5;locus_tag=OCOJLMKI_01020;product=Isoleucine--tRNA ligase
M-iners_contig_16_1	Prodigal:002006	CDS	55008	55514	.	+	0	ID=OCOJLMKI_01021;eC_number=3.4.23.36;Name=lspA_1;db_xref=COG:COG0597;gene=lspA_1;inference=ab initio prediction:Prodigal:002006,similar to AA sequence:UniProtKB:Q9HVM5;locus_tag=OCOJLMKI_01021;product=Lipoprotein signal peptidase
M-iners_contig_16_1	Prodigal:002006	CDS	55603	56544	.	+	0	ID=OCOJLMKI_01022;eC_number=3.5.1.2;Name=glsA;db_xref=COG:COG2066;gene=glsA;inference=ab initio prediction:Prodigal:002006,similar to AA sequence:UniProtKB:O87405;locus_tag=OCOJLMKI_01022;product=Thermolabile glutaminase
M-iners_contig_16_1	Prodigal:002006	CDS	56747	57724	.	-	0	ID=OCOJLMKI_01023;inference=ab initio prediction:Prodigal:002006;locus_tag=OCOJLMKI_01023;product=hypothetical protein
M-iners_contig_16_1	Prodigal:002006	CDS	57730	58617	.	-	0	ID=OCOJLMKI_01024;Name=livH_1;db_xref=COG:COG0559;gene=livH_1;inference=ab initio prediction:Prodigal:002006,similar to AA sequence:UniProtKB:P0AEX7;locus_tag=OCOJLMKI_01024;product=High-affinity branched-chain amino acid transport system permease protein LivH
M-iners_contig_16_1	Prodigal:002006	CDS	58623	59378	.	-	0	ID=OCOJLMKI_01025;Name=livF_1;db_xref=COG:COG0410;gene=livF_1;inference=ab initio prediction:Prodigal:002006,similar to AA sequence:UniProtKB:P22731;locus_tag=OCOJLMKI_01025;product=High-affinity branched-chain amino acid transport ATP-binding protein LivF
M-iners_contig_16_1	Prodigal:002006	CDS	59371	60126	.	-	0	ID=OCOJLMKI_01026;eC_number=3.6.3.-;Name=lptB_1;db_xref=COG:COG1137;gene=lptB_1;inference=ab initio prediction:Prodigal:002006,similar to AA sequence:UniProtKB:P45073;locus_tag=OCOJLMKI_01026;product=Lipopolysaccharide export system ATP-binding protein LptB
M-iners_contig_16_1	Prodigal:002006	CDS	60314	61534	.	-	0	ID=OCOJLMKI_01027;inference=ab initio prediction:Prodigal:002006;locus_tag=OCOJLMKI_01027;product=hypothetical protein
M-iners_contig_16_1	Prodigal:002006	CDS	61713	63248	.	-	0	ID=OCOJLMKI_01028;eC_number=1.2.1.-;Name=bauC;db_xref=COG:COG1012;gene=bauC;inference=ab initio prediction:Prodigal:002006,similar to AA sequence:UniProtKB:Q9I702;locus_tag=OCOJLMKI_01028;product=Putative 3-oxopropanoate dehydrogenase
M-iners_contig_16_1	Prodigal:002006	CDS	63271	64440	.	-	0	ID=OCOJLMKI_01029;eC_number=1.1.1.1;Name=adhB;gene=adhB;inference=ab initio prediction:Prodigal:002006,similar to AA sequence:UniProtKB:P0DJA2;locus_tag=OCOJLMKI_01029;product=Alcohol dehydrogenase 2
M-iners_contig_16_1	Prodigal:002006	CDS	64578	65513	.	+	0	ID=OCOJLMKI_01030;Name=hdfR_1;gene=hdfR_1;inference=ab initio prediction:Prodigal:002006,protein motif:HAMAP:MF_01233;locus_tag=OCOJLMKI_01030;product=HTH-type transcriptional regulator HdfR
M-iners_contig_16_1	Prodigal:002006	CDS	65603	65806	.	-	0	ID=OCOJLMKI_01031;inference=ab initio prediction:Prodigal:002006;locus_tag=OCOJLMKI_01031;product=hypothetical protein
M-iners_contig_16_1	Prodigal:002006	CDS	65912	66391	.	+	0	ID=OCOJLMKI_01032;eC_number=3.5.4.33;Name=tadA;db_xref=COG:COG0590;gene=tadA;inference=ab initio prediction:Prodigal:002006,similar to AA sequence:UniProtKB:A9CK16;locus_tag=OCOJLMKI_01032;product=tRNA-specific adenosine deaminase
M-iners_contig_16_1	Prodigal:002006	CDS	66403	67104	.	+	0	ID=OCOJLMKI_01033;eC_number=1.-.-.-;inference=ab initio prediction:Prodigal:002006,similar to AA sequence:UniProtKB:Q7A3L9;locus_tag=OCOJLMKI_01033;product=putative oxidoreductase
M-iners_contig_16_1	Prodigal:002006	CDS	67177	67791	.	+	0	ID=OCOJLMKI_01034;inference=ab initio prediction:Prodigal:002006;locus_tag=OCOJLMKI_01034;product=hypothetical protein
M-iners_contig_16_1	Prodigal:002006	CDS	67829	69307	.	-	0	ID=OCOJLMKI_01035;Name=ydjE;gene=ydjE;inference=ab initio prediction:Prodigal:002006,similar to AA sequence:UniProtKB:P38055;locus_tag=OCOJLMKI_01035;product=Inner membrane metabolite transport protein YdjE
M-iners_contig_16_1	Prodigal:002006	CDS	69427	69696	.	+	0	ID=OCOJLMKI_01036;inference=ab initio prediction:Prodigal:002006;locus_tag=OCOJLMKI_01036;product=hypothetical protein
M-iners_contig_16_1	Prodigal:002006	CDS	69698	70783	.	-	0	ID=OCOJLMKI_01037;inference=ab initio prediction:Prodigal:002006;locus_tag=OCOJLMKI_01037;product=hypothetical protein
M-iners_contig_16_1	Prodigal:002006	CDS	70780	71703	.	-	0	ID=OCOJLMKI_01038;Name=oppB;db_xref=COG:COG0601;gene=oppB;inference=ab initio prediction:Prodigal:002006,similar to AA sequence:UniProtKB:P0AFH2;locus_tag=OCOJLMKI_01038;product=Oligopeptide transport system permease protein OppB
M-iners_contig_16_1	Prodigal:002006	CDS	71744	73426	.	-	0	ID=OCOJLMKI_01039;Name=oppA;db_xref=COG:COG4166;gene=oppA;inference=ab initio prediction:Prodigal:002006,similar to AA sequence:UniProtKB:P23843;locus_tag=OCOJLMKI_01039;product=Periplasmic oligopeptide-binding protein
M-iners_contig_16_1	Prodigal:002006	CDS	73536	74654	.	+	0	ID=OCOJLMKI_01040;inference=ab initio prediction:Prodigal:002006;locus_tag=OCOJLMKI_01040;product=hypothetical protein
M-iners_contig_16_1	Prodigal:002006	CDS	74664	75785	.	-	0	ID=OCOJLMKI_01041;inference=ab initio prediction:Prodigal:002006;locus_tag=OCOJLMKI_01041;product=hypothetical protein
M-iners_contig_16_1	Prodigal:002006	CDS	75789	77663	.	-	0	ID=OCOJLMKI_01042;Name=yheS_1;db_xref=COG:COG0488;gene=yheS_1;inference=ab initio prediction:Prodigal:002006,similar to AA sequence:UniProtKB:P63389;locus_tag=OCOJLMKI_01042;product=putative ABC transporter ATP-binding protein YheS
M-iners_contig_16_1	Prodigal:002006	CDS	77724	78497	.	-	0	ID=OCOJLMKI_01043;inference=ab initio prediction:Prodigal:002006,similar to AA sequence:UniProtKB:P0AEC0;locus_tag=OCOJLMKI_01043;note=UPF0053 inner membrane protein YoaE;product=hypothetical protein
M-iners_contig_16_1	Prodigal:002006	CDS	78494	79444	.	-	0	ID=OCOJLMKI_01044;eC_number=2.7.1.107;Name=dagK_2;db_xref=COG:COG1597;gene=dagK_2;inference=ab initio prediction:Prodigal:002006,similar to AA sequence:UniProtKB:O31502;locus_tag=OCOJLMKI_01044;product=Diacylglycerol kinase
M-iners_contig_16_1	Prodigal:002006	CDS	79892	80077	.	-	0	ID=OCOJLMKI_01045;inference=ab initio prediction:Prodigal:002006;locus_tag=OCOJLMKI_01045;product=hypothetical protein
M-iners_contig_16_1	Prodigal:002006	CDS	80374	81177	.	+	0	ID=OCOJLMKI_01046;inference=ab initio prediction:Prodigal:002006;locus_tag=OCOJLMKI_01046;product=hypothetical protein
M-iners_contig_16_1	Prodigal:002006	CDS	81188	82492	.	+	0	ID=OCOJLMKI_01047;inference=ab initio prediction:Prodigal:002006;locus_tag=OCOJLMKI_01047;product=hypothetical protein
M-iners_contig_16_1	Prodigal:002006	CDS	82619	83593	.	+	0	ID=OCOJLMKI_01048;Name=qmcA;db_xref=COG:COG0330;gene=qmcA;inference=ab initio prediction:Prodigal:002006,similar to AA sequence:UniProtKB:P0AA53;locus_tag=OCOJLMKI_01048;product=Protein QmcA
M-iners_contig_16_1	Prodigal:002006	CDS	83590	84027	.	+	0	ID=OCOJLMKI_01049;Name=ybbJ;db_xref=COG:COG1585;gene=ybbJ;inference=ab initio prediction:Prodigal:002006,similar to AA sequence:UniProtKB:P0AAS3;locus_tag=OCOJLMKI_01049;product=Inner membrane protein YbbJ
M-iners_contig_16_1	Prodigal:002006	CDS	84312	85523	.	+	0	ID=OCOJLMKI_01050;inference=ab initio prediction:Prodigal:002006;locus_tag=OCOJLMKI_01050;product=hypothetical protein
M-iners_contig_16_1	Prodigal:002006	CDS	85526	86983	.	+	0	ID=OCOJLMKI_01051;inference=ab initio prediction:Prodigal:002006;locus_tag=OCOJLMKI_01051;product=hypothetical protein
M-iners_contig_16_1	Prodigal:002006	CDS	87119	88252	.	-	0	ID=OCOJLMKI_01052;eC_number=4.2.3.4;Name=aroB;db_xref=COG:COG0337;gene=aroB;inference=ab initio prediction:Prodigal:002006,similar to AA sequence:UniProtKB:Q9KNV2;locus_tag=OCOJLMKI_01052;product=3-dehydroquinate synthase
M-iners_contig_16_1	Prodigal:002006	CDS	88249	88881	.	-	0	ID=OCOJLMKI_01053;eC_number=2.7.1.71;Name=aroK_1;db_xref=COG:COG0703;gene=aroK_1;inference=ab initio prediction:Prodigal:002006,similar to AA sequence:UniProtKB:P0A6D7;locus_tag=OCOJLMKI_01053;product=Shikimate kinase 1
M-iners_contig_16_1	Prodigal:002006	CDS	89055	89207	.	+	0	ID=OCOJLMKI_01054;inference=ab initio prediction:Prodigal:002006;locus_tag=OCOJLMKI_01054;product=hypothetical protein
M-iners_contig_16_1	Prodigal:002006	CDS	89204	90115	.	+	0	ID=OCOJLMKI_01055;Name=xerD_2;gene=xerD_2;inference=ab initio prediction:Prodigal:002006,similar to AA sequence:UniProtKB:Q2YR40;locus_tag=OCOJLMKI_01055;product=Tyrosine recombinase XerD
M-iners_contig_16_1	Prodigal:002006	CDS	90162	90614	.	-	0	ID=OCOJLMKI_01056;eC_number=2.8.1.12;Name=moaE;db_xref=COG:COG0314;gene=moaE;inference=ab initio prediction:Prodigal:002006,similar to AA sequence:UniProtKB:P30749;locus_tag=OCOJLMKI_01056;product=Molybdopterin synthase catalytic subunit
M-iners_contig_16_1	Prodigal:002006	CDS	90708	91730	.	+	0	ID=OCOJLMKI_01057;Name=caiE;gene=caiE;inference=ab initio prediction:Prodigal:002006,protein motif:HAMAP:MF_01525;locus_tag=OCOJLMKI_01057;product=Carnitine operon protein CaiE
M-iners_contig_16_1	Prodigal:002006	CDS	92070	92534	.	+	0	ID=OCOJLMKI_01058;inference=ab initio prediction:Prodigal:002006;locus_tag=OCOJLMKI_01058;product=hypothetical protein
M-iners_contig_16_1	Prodigal:002006	CDS	92534	93829	.	+	0	ID=OCOJLMKI_01059;eC_number=1.1.1.23;Name=hisD;gene=hisD;inference=ab initio prediction:Prodigal:002006,similar to AA sequence:UniProtKB:Q8G2R2;locus_tag=OCOJLMKI_01059;product=Histidinol dehydrogenase
M-iners_contig_16_1	Prodigal:002006	CDS	93837	94313	.	+	0	ID=OCOJLMKI_01060;inference=ab initio prediction:Prodigal:002006;locus_tag=OCOJLMKI_01060;product=hypothetical protein
M-iners_contig_16_1	Prodigal:002006	CDS	94487	94948	.	+	0	ID=OCOJLMKI_01061;eC_number=1.20.4.4;Name=arsC_1;db_xref=COG:COG0394;gene=arsC_1;inference=ab initio prediction:Prodigal:002006,similar to AA sequence:UniProtKB:P45947;locus_tag=OCOJLMKI_01061;product=Arsenate reductase
M-iners_contig_16_1	Prodigal:002006	CDS	94926	95819	.	-	0	ID=OCOJLMKI_01062;inference=ab initio prediction:Prodigal:002006;locus_tag=OCOJLMKI_01062;product=hypothetical protein
M-iners_contig_16_1	Prodigal:002006	CDS	96061	96414	.	+	0	ID=OCOJLMKI_01063;inference=ab initio prediction:Prodigal:002006;locus_tag=OCOJLMKI_01063;product=hypothetical protein
M-iners_contig_16_1	Prodigal:002006	CDS	96422	97105	.	-	0	ID=OCOJLMKI_01064;inference=ab initio prediction:Prodigal:002006;locus_tag=OCOJLMKI_01064;product=hypothetical protein
M-iners_contig_16_1	Prodigal:002006	CDS	97207	97923	.	-	0	ID=OCOJLMKI_01065;Name=mgtC;db_xref=COG:COG1285;gene=mgtC;inference=ab initio prediction:Prodigal:002006,similar to AA sequence:UniProtKB:P0CI70;locus_tag=OCOJLMKI_01065;product=Protein MgtC
M-iners_contig_16_1	Prodigal:002006	CDS	98010	98375	.	+	0	ID=OCOJLMKI_01066;inference=ab initio prediction:Prodigal:002006;locus_tag=OCOJLMKI_01066;product=hypothetical protein
M-iners_contig_16_1	Prodigal:002006	CDS	98383	99279	.	-	0	ID=OCOJLMKI_01067;eC_number=3.8.1.3;db_xref=COG:COG0596;inference=ab initio prediction:Prodigal:002006,similar to AA sequence:UniProtKB:Q6NAM1;locus_tag=OCOJLMKI_01067;product=Fluoroacetate dehalogenase
M-iners_contig_16_1	Prodigal:002006	CDS	99518	100525	.	+	0	ID=OCOJLMKI_01068;inference=ab initio prediction:Prodigal:002006;locus_tag=OCOJLMKI_01068;product=hypothetical protein
M-iners_contig_16_1	Prodigal:002006	CDS	100806	101732	.	+	0	ID=OCOJLMKI_01069;inference=ab initio prediction:Prodigal:002006;locus_tag=OCOJLMKI_01069;product=hypothetical protein
M-iners_contig_16_1	Prodigal:002006	CDS	101865	102338	.	+	0	ID=OCOJLMKI_01070;inference=ab initio prediction:Prodigal:002006;locus_tag=OCOJLMKI_01070;product=hypothetical protein
M-iners_contig_16_1	Prodigal:002006	CDS	102331	103353	.	+	0	ID=OCOJLMKI_01071;inference=ab initio prediction:Prodigal:002006;locus_tag=OCOJLMKI_01071;product=hypothetical protein
M-iners_contig_16_1	Prodigal:002006	CDS	103350	104279	.	+	0	ID=OCOJLMKI_01072;inference=ab initio prediction:Prodigal:002006;locus_tag=OCOJLMKI_01072;product=hypothetical protein
M-iners_contig_16_1	Prodigal:002006	CDS	104293	105198	.	+	0	ID=OCOJLMKI_01073;inference=ab initio prediction:Prodigal:002006;locus_tag=OCOJLMKI_01073;product=hypothetical protein
M-iners_contig_16_1	Prodigal:002006	CDS	105474	106742	.	+	0	ID=OCOJLMKI_01074;inference=ab initio prediction:Prodigal:002006;locus_tag=OCOJLMKI_01074;product=hypothetical protein
M-iners_contig_16_1	Prodigal:002006	CDS	107010	107402	.	+	0	ID=OCOJLMKI_01075;inference=ab initio prediction:Prodigal:002006;locus_tag=OCOJLMKI_01075;product=hypothetical protein
M-iners_contig_16_1	Prodigal:002006	CDS	107482	108339	.	+	0	ID=OCOJLMKI_01076;eC_number=6.3.2.1;Name=panC;db_xref=COG:COG0414;gene=panC;inference=ab initio prediction:Prodigal:002006,similar to AA sequence:UniProtKB:Q9X0G6;locus_tag=OCOJLMKI_01076;product=Pantothenate synthetase
M-iners_contig_16_1	Prodigal:002006	CDS	108344	109651	.	-	0	ID=OCOJLMKI_01077;inference=ab initio prediction:Prodigal:002006;locus_tag=OCOJLMKI_01077;product=hypothetical protein
M-iners_contig_16_1	Prodigal:002006	CDS	109692	110117	.	-	0	ID=OCOJLMKI_01078;inference=ab initio prediction:Prodigal:002006;locus_tag=OCOJLMKI_01078;product=hypothetical protein
M-iners_contig_16_1	Prodigal:002006	CDS	110197	110922	.	-	0	ID=OCOJLMKI_01079;eC_number=2.7.7.7;Name=dnaQ;db_xref=COG:COG0847;gene=dnaQ;inference=ab initio prediction:Prodigal:002006,similar to AA sequence:UniProtKB:P03007;locus_tag=OCOJLMKI_01079;product=DNA polymerase III subunit epsilon
M-iners_contig_16_1	Prodigal:002006	CDS	110978	111604	.	-	0	ID=OCOJLMKI_01080;eC_number=2.7.1.24;Name=coaE;db_xref=COG:COG0237;gene=coaE;inference=ab initio prediction:Prodigal:002006,similar to AA sequence:UniProtKB:Q56416;locus_tag=OCOJLMKI_01080;product=Dephospho-CoA kinase
M-iners_contig_16_1	Prodigal:002006	CDS	111601	112449	.	-	0	ID=OCOJLMKI_01081;eC_number=1.1.1.25;Name=aroE;db_xref=COG:COG0169;gene=aroE;inference=ab initio prediction:Prodigal:002006,similar to AA sequence:UniProtKB:Q5KWX7;locus_tag=OCOJLMKI_01081;product=Shikimate dehydrogenase (NADP(+))
M-iners_contig_16_1	Prodigal:002006	CDS	112437	113357	.	-	0	ID=OCOJLMKI_01082;Name=czcD_1;db_xref=COG:COG1230;gene=czcD_1;inference=ab initio prediction:Prodigal:002006,similar to AA sequence:UniProtKB:O07084;locus_tag=OCOJLMKI_01082;product=Cadmium%2C cobalt and zinc/H(+)-K(+) antiporter
M-iners_contig_16_1	Prodigal:002006	CDS	113404	114033	.	-	0	ID=OCOJLMKI_01083;eC_number=3.6.1.-;Name=yceF;db_xref=COG:COG0424;gene=yceF;inference=ab initio prediction:Prodigal:002006,similar to AA sequence:UniProtKB:P58627;locus_tag=OCOJLMKI_01083;product=7-methyl-GTP pyrophosphatase
M-iners_contig_16_1	Prodigal:002006	CDS	114240	115070	.	-	0	ID=OCOJLMKI_01084;eC_number=2.7.11.32;Name=yqfL;db_xref=COG:COG1806;gene=yqfL;inference=ab initio prediction:Prodigal:002006,similar to AA sequence:UniProtKB:P54470;locus_tag=OCOJLMKI_01084;product=Putative pyruvate%2C phosphate dikinase regulatory protein
M-iners_contig_16_1	Prodigal:002006	CDS	115590	116654	.	+	0	ID=OCOJLMKI_01085;eC_number=4.1.1.37;Name=hemE;db_xref=COG:COG0407;gene=hemE;inference=ab initio prediction:Prodigal:002006,similar to AA sequence:UniProtKB:P32920;locus_tag=OCOJLMKI_01085;product=Uroporphyrinogen decarboxylase
M-iners_contig_16_1	Prodigal:002006	CDS	116651	117097	.	+	0	ID=OCOJLMKI_01086;inference=ab initio prediction:Prodigal:002006;locus_tag=OCOJLMKI_01086;product=hypothetical protein
M-iners_contig_16_1	Prodigal:002006	CDS	117126	118127	.	-	0	ID=OCOJLMKI_01087;eC_number=2.4.2.17;Name=hisG;gene=hisG;inference=ab initio prediction:Prodigal:002006,protein motif:HAMAP:MF_00079;locus_tag=OCOJLMKI_01087;product=ATP phosphoribosyltransferase
M-iners_contig_16_1	Prodigal:002006	CDS	118120	119271	.	-	0	ID=OCOJLMKI_01088;Name=hisZ;gene=hisZ;inference=ab initio prediction:Prodigal:002006,protein motif:HAMAP:MF_00125;locus_tag=OCOJLMKI_01088;product=ATP phosphoribosyltransferase regulatory subunit
M-iners_contig_16_1	Prodigal:002006	CDS	119662	120744	.	-	0	ID=OCOJLMKI_01089;eC_number=4.99.1.1;Name=hemH;db_xref=COG:COG0276;gene=hemH;inference=ab initio prediction:Prodigal:002006,similar to AA sequence:UniProtKB:P23871;locus_tag=OCOJLMKI_01089;product=Ferrochelatase
M-iners_contig_16_1	Prodigal:002006	CDS	120871	121824	.	+	0	ID=OCOJLMKI_01090;eC_number=2.1.1.222;Name=COQ3_1;gene=COQ3_1;inference=ab initio prediction:Prodigal:002006,protein motif:HAMAP:MF_00472;locus_tag=OCOJLMKI_01090;product=Ubiquinone biosynthesis O-methyltransferase%2C mitochondrial
M-iners_contig_16_1	Prodigal:002006	CDS	121917	122207	.	+	0	ID=OCOJLMKI_01091;inference=ab initio prediction:Prodigal:002006;locus_tag=OCOJLMKI_01091;product=hypothetical protein
M-iners_contig_16_1	Prodigal:002006	CDS	122212	122529	.	+	0	ID=OCOJLMKI_01092;inference=ab initio prediction:Prodigal:002006;locus_tag=OCOJLMKI_01092;product=hypothetical protein
M-iners_contig_16_1	Prodigal:002006	CDS	122599	124131	.	+	0	ID=OCOJLMKI_01093;Name=yfkN;db_xref=COG:COG0737;gene=yfkN;inference=ab initio prediction:Prodigal:002006,similar to AA sequence:UniProtKB:O34313;locus_tag=OCOJLMKI_01093;product=Trifunctional nucleotide phosphoesterase protein YfkN
M-iners_contig_16_1	Prodigal:002006	CDS	124131	124829	.	+	0	ID=OCOJLMKI_01094;eC_number=3.2.2.27;Name=ung;db_xref=COG:COG0692;gene=ung;inference=ab initio prediction:Prodigal:002006,similar to AA sequence:UniProtKB:P12295;locus_tag=OCOJLMKI_01094;product=Uracil-DNA glycosylase
M-iners_contig_16_1	Prodigal:002006	CDS	124942	125349	.	+	0	ID=OCOJLMKI_01095;inference=ab initio prediction:Prodigal:002006;locus_tag=OCOJLMKI_01095;product=hypothetical protein
M-iners_contig_16_1	Prodigal:002006	CDS	125378	125662	.	+	0	ID=OCOJLMKI_01096;inference=ab initio prediction:Prodigal:002006;locus_tag=OCOJLMKI_01096;product=hypothetical protein
M-iners_contig_16_1	Prodigal:002006	CDS	125738	127033	.	+	0	ID=OCOJLMKI_01097;eC_number=2.1.1.192;Name=rlmN;db_xref=COG:COG0820;gene=rlmN;inference=ab initio prediction:Prodigal:002006,similar to AA sequence:UniProtKB:P36979;locus_tag=OCOJLMKI_01097;product=Dual-specificity RNA methyltransferase RlmN
M-iners_contig_16_1	Prodigal:002006	CDS	127293	129005	.	+	0	ID=OCOJLMKI_01098;eC_number=3.4.19.13;Name=ggt;db_xref=COG:COG0405;gene=ggt;inference=ab initio prediction:Prodigal:002006,similar to AA sequence:UniProtKB:P18956;locus_tag=OCOJLMKI_01098;product=Glutathione hydrolase proenzyme
M-iners_contig_16_1	Prodigal:002006	CDS	129097	129882	.	+	0	ID=OCOJLMKI_01099;inference=ab initio prediction:Prodigal:002006;locus_tag=OCOJLMKI_01099;product=hypothetical protein
M-iners_contig_16_1	Prodigal:002006	CDS	130071	130442	.	+	0	ID=OCOJLMKI_01100;inference=ab initio prediction:Prodigal:002006;locus_tag=OCOJLMKI_01100;product=hypothetical protein
M-iners_contig_16_1	Prodigal:002006	CDS	130586	131692	.	+	0	ID=OCOJLMKI_01101;inference=ab initio prediction:Prodigal:002006;locus_tag=OCOJLMKI_01101;product=hypothetical protein
M-iners_contig_16_1	Prodigal:002006	CDS	131982	132935	.	-	0	ID=OCOJLMKI_01102;eC_number=1.3.1.43;Name=tyrC;gene=tyrC;inference=ab initio prediction:Prodigal:002006,similar to AA sequence:UniProtKB:Q04983;locus_tag=OCOJLMKI_01102;product=Cyclohexadienyl dehydrogenase
M-iners_contig_16_1	Prodigal:002006	CDS	132928	134052	.	-	0	ID=OCOJLMKI_01103;eC_number=2.6.1.9;Name=hisC_1;gene=hisC_1;inference=ab initio prediction:Prodigal:002006,similar to AA sequence:UniProtKB:P34037;locus_tag=OCOJLMKI_01103;product=Histidinol-phosphate aminotransferase
M-iners_contig_16_1	Prodigal:002006	CDS	134124	134969	.	-	0	ID=OCOJLMKI_01104;inference=ab initio prediction:Prodigal:002006;locus_tag=OCOJLMKI_01104;product=hypothetical protein
M-iners_contig_16_1	Prodigal:002006	CDS	135342	137642	.	+	0	ID=OCOJLMKI_01105;eC_number=2.7.13.3;Name=rcsC_9;gene=rcsC_9;inference=ab initio prediction:Prodigal:002006,protein motif:HAMAP:MF_00979;locus_tag=OCOJLMKI_01105;product=Sensor histidine kinase RcsC
M-iners_contig_16_1	Prodigal:002006	CDS	137927	139123	.	+	0	ID=OCOJLMKI_01106;eC_number=2.3.1.31;Name=metXA;db_xref=COG:COG2021;gene=metXA;inference=ab initio prediction:Prodigal:002006,similar to AA sequence:UniProtKB:Q9AAS1;locus_tag=OCOJLMKI_01106;product=Homoserine O-acetyltransferase
M-iners_contig_16_1	Prodigal:002006	CDS	139134	139808	.	+	0	ID=OCOJLMKI_01107;inference=ab initio prediction:Prodigal:002006;locus_tag=OCOJLMKI_01107;product=hypothetical protein
M-iners_contig_16_1	Prodigal:002006	CDS	139915	140337	.	-	0	ID=OCOJLMKI_01108;Name=ohrB;db_xref=COG:COG1764;gene=ohrB;inference=ab initio prediction:Prodigal:002006,similar to AA sequence:UniProtKB:P80242;locus_tag=OCOJLMKI_01108;product=Organic hydroperoxide resistance protein OhrB
M-iners_contig_16_1	Prodigal:002006	CDS	140593	141099	.	+	0	ID=OCOJLMKI_01109;Name=ohrR_3;gene=ohrR_3;inference=ab initio prediction:Prodigal:002006,similar to AA sequence:UniProtKB:O34777;locus_tag=OCOJLMKI_01109;product=Organic hydroperoxide resistance transcriptional regulator
M-iners_contig_16_1	Prodigal:002006	CDS	141349	142296	.	+	0	ID=OCOJLMKI_01110;inference=ab initio prediction:Prodigal:002006;locus_tag=OCOJLMKI_01110;product=hypothetical protein
M-iners_contig_16_1	Prodigal:002006	CDS	142440	142799	.	-	0	ID=OCOJLMKI_01111;db_xref=COG:COG3474;inference=ab initio prediction:Prodigal:002006,similar to AA sequence:UniProtKB:D5QVH0;locus_tag=OCOJLMKI_01111;product=Cytochrome c-554
M-iners_contig_16_1	Prodigal:002006	CDS	143076	144509	.	+	0	ID=OCOJLMKI_01112;eC_number=1.-.-.-;db_xref=COG:COG0277;inference=ab initio prediction:Prodigal:002006,similar to AA sequence:UniProtKB:P9WIT1;locus_tag=OCOJLMKI_01112;product=putative FAD-linked oxidoreductase
M-iners_contig_16_1	Prodigal:002006	CDS	144511	145356	.	-	0	ID=OCOJLMKI_01113;eC_number=2.1.1.266;Name=rlmJ;db_xref=COG:COG2961;gene=rlmJ;inference=ab initio prediction:Prodigal:002006,similar to AA sequence:UniProtKB:P37634;locus_tag=OCOJLMKI_01113;product=Ribosomal RNA large subunit methyltransferase J
M-iners_contig_16_1	Prodigal:002006	CDS	145363	146244	.	-	0	ID=OCOJLMKI_01114;inference=ab initio prediction:Prodigal:002006;locus_tag=OCOJLMKI_01114;product=hypothetical protein
M-iners_contig_16_1	Prodigal:002006	CDS	146244	146711	.	-	0	ID=OCOJLMKI_01115;inference=ab initio prediction:Prodigal:002006;locus_tag=OCOJLMKI_01115;product=hypothetical protein
M-iners_contig_16_1	Prodigal:002006	CDS	146850	147851	.	-	0	ID=OCOJLMKI_01116;inference=ab initio prediction:Prodigal:002006;locus_tag=OCOJLMKI_01116;product=hypothetical protein
M-iners_contig_16_1	Prodigal:002006	CDS	147966	149219	.	+	0	ID=OCOJLMKI_01117;eC_number=6.3.5.7;Name=gatA_1;db_xref=COG:COG0154;gene=gatA_1;inference=ab initio prediction:Prodigal:002006,similar to AA sequence:UniProtKB:Q9X0Z9;locus_tag=OCOJLMKI_01117;product=Glutamyl-tRNA(Gln) amidotransferase subunit A
M-iners_contig_16_1	Prodigal:002006	CDS	149479	150252	.	+	0	ID=OCOJLMKI_01118;eC_number=2.1.1.144;Name=tam_1;gene=tam_1;inference=ab initio prediction:Prodigal:002006,protein motif:HAMAP:MF_00560;locus_tag=OCOJLMKI_01118;product=Trans-aconitate 2-methyltransferase
M-iners_contig_16_1	Prodigal:002006	CDS	150431	151930	.	-	0	ID=OCOJLMKI_01119;eC_number=6.1.1.21;Name=hisS;db_xref=COG:COG0124;gene=hisS;inference=ab initio prediction:Prodigal:002006,similar to AA sequence:UniProtKB:Q8YMC2;locus_tag=OCOJLMKI_01119;product=Histidine--tRNA ligase
M-iners_contig_16_1	Prodigal:002006	CDS	152467	153807	.	+	0	ID=OCOJLMKI_01120;eC_number=3.6.4.-;Name=rho;db_xref=COG:COG1158;gene=rho;inference=ab initio prediction:Prodigal:002006,similar to AA sequence:UniProtKB:P0AG30;locus_tag=OCOJLMKI_01120;product=Transcription termination factor Rho
M-iners_contig_16_1	Prodigal:002006	CDS	153894	155204	.	+	0	ID=OCOJLMKI_01121;eC_number=3.6.-.-;Name=mnmE;db_xref=COG:COG0486;gene=mnmE;inference=ab initio prediction:Prodigal:002006,similar to AA sequence:UniProtKB:P25522;locus_tag=OCOJLMKI_01121;product=tRNA modification GTPase MnmE
M-iners_contig_16_1	Prodigal:002006	CDS	155329	157203	.	+	0	ID=OCOJLMKI_01122;Name=mnmG;db_xref=COG:COG0445;gene=mnmG;inference=ab initio prediction:Prodigal:002006,similar to AA sequence:UniProtKB:P0A6U3;locus_tag=OCOJLMKI_01122;product=tRNA uridine 5-carboxymethylaminomethyl modification enzyme MnmG
M-iners_contig_16_1	Prodigal:002006	CDS	157210	157848	.	+	0	ID=OCOJLMKI_01123;eC_number=2.1.1.170;Name=rsmG;gene=rsmG;inference=ab initio prediction:Prodigal:002006,protein motif:HAMAP:MF_00074;locus_tag=OCOJLMKI_01123;product=Ribosomal RNA small subunit methyltransferase G
M-iners_contig_16_1	Prodigal:002006	CDS	157845	158687	.	+	0	ID=OCOJLMKI_01124;Name=parA;gene=parA;inference=ab initio prediction:Prodigal:002006,similar to AA sequence:UniProtKB:B8GW31;locus_tag=OCOJLMKI_01124;product=Chromosome partitioning protein ParA
M-iners_contig_16_1	Prodigal:002006	CDS	158731	159612	.	+	0	ID=OCOJLMKI_01125;Name=parB;gene=parB;inference=ab initio prediction:Prodigal:002006,similar to AA sequence:UniProtKB:B8GW30;locus_tag=OCOJLMKI_01125;product=Chromosome-partitioning protein ParB
M-iners_contig_16_1	Prodigal:002006	CDS	159818	160105	.	+	0	ID=OCOJLMKI_01126;inference=ab initio prediction:Prodigal:002006,similar to AA sequence:UniProtKB:Q97PR7;locus_tag=OCOJLMKI_01126;note=UPF0213 protein SP_1535;product=hypothetical protein
M-iners_contig_16_1	Prodigal:002006	CDS	160278	160730	.	-	0	ID=OCOJLMKI_01127;inference=ab initio prediction:Prodigal:002006;locus_tag=OCOJLMKI_01127;product=hypothetical protein
M-iners_contig_16_1	Prodigal:002006	CDS	160794	161480	.	-	0	ID=OCOJLMKI_01128;Name=walR;db_xref=COG:COG0745;gene=walR;inference=ab initio prediction:Prodigal:002006,similar to AA sequence:UniProtKB:P37478;locus_tag=OCOJLMKI_01128;product=Transcriptional regulatory protein WalR
M-iners_contig_16_1	Prodigal:002006	CDS	161734	162351	.	+	0	ID=OCOJLMKI_01129;inference=ab initio prediction:Prodigal:002006;locus_tag=OCOJLMKI_01129;product=hypothetical protein
M-iners_contig_16_1	Prodigal:002006	CDS	162732	164027	.	-	0	ID=OCOJLMKI_01130;inference=ab initio prediction:Prodigal:002006,similar to AA sequence:UniProtKB:A0LNN5;locus_tag=OCOJLMKI_01130;product=L-lactate transporter
M-iners_contig_16_1	Prodigal:002006	CDS	164142	164423	.	+	0	ID=OCOJLMKI_01131;Name=higB-1;db_xref=COG:COG3549;gene=higB-1;inference=ab initio prediction:Prodigal:002006,similar to AA sequence:UniProtKB:Q9KMG5;locus_tag=OCOJLMKI_01131;product=Toxin HigB-1
M-iners_contig_16_1	Prodigal:002006	CDS	164460	164744	.	+	0	ID=OCOJLMKI_01132;Name=ybaQ;db_xref=COG:COG3093;gene=ybaQ;inference=ab initio prediction:Prodigal:002006,similar to AA sequence:UniProtKB:P0A9T6;locus_tag=OCOJLMKI_01132;product=putative HTH-type transcriptional regulator YbaQ
M-iners_contig_16_1	Prodigal:002006	CDS	164894	166150	.	-	0	ID=OCOJLMKI_01133;eC_number=3.5.1.87;Name=hyuC;db_xref=COG:COG0624;gene=hyuC;inference=ab initio prediction:Prodigal:002006,similar to AA sequence:UniProtKB:Q6DTN4;locus_tag=OCOJLMKI_01133;product=N-carbamoyl-L-amino-acid hydrolase
M-iners_contig_16_1	Prodigal:002006	CDS	166238	167653	.	+	0	ID=OCOJLMKI_01134;eC_number=3.5.2.-;Name=hyuA;gene=hyuA;inference=ab initio prediction:Prodigal:002006,similar to AA sequence:UniProtKB:Q8VTT5;locus_tag=OCOJLMKI_01134;product=D-hydantoinase
M-iners_contig_16_1	Prodigal:002006	CDS	167916	168794	.	-	0	ID=OCOJLMKI_01135;inference=ab initio prediction:Prodigal:002006;locus_tag=OCOJLMKI_01135;product=hypothetical protein
M-iners_contig_16_1	Prodigal:002006	CDS	168890	169732	.	-	0	ID=OCOJLMKI_01136;eC_number=2.3.1.117;Name=dapD;gene=dapD;inference=ab initio prediction:Prodigal:002006,similar to AA sequence:UniProtKB:Q8FV25;locus_tag=OCOJLMKI_01136;product=2%2C3%2C4%2C5-tetrahydropyridine-2%2C6-dicarboxylate N-succinyltransferase
M-iners_contig_17_1	Prodigal:002006	CDS	1467	2003	.	+	0	ID=OCOJLMKI_01137;inference=ab initio prediction:Prodigal:002006;locus_tag=OCOJLMKI_01137;product=hypothetical protein
M-iners_contig_17_1	Prodigal:002006	CDS	2829	3089	.	-	0	ID=OCOJLMKI_01138;inference=ab initio prediction:Prodigal:002006;locus_tag=OCOJLMKI_01138;product=hypothetical protein
M-iners_contig_17_1	Prodigal:002006	CDS	5000	8455	.	-	0	ID=OCOJLMKI_01139;Name=smc_1;gene=smc_1;inference=ab initio prediction:Prodigal:002006,protein motif:HAMAP:MF_01894;locus_tag=OCOJLMKI_01139;product=Chromosome partition protein Smc
M-iners_contig_17_1	Prodigal:002006	CDS	8571	9200	.	-	0	ID=OCOJLMKI_01140;inference=ab initio prediction:Prodigal:002006;locus_tag=OCOJLMKI_01140;product=hypothetical protein
M-iners_contig_17_1	Prodigal:002006	CDS	9193	10575	.	-	0	ID=OCOJLMKI_01141;inference=ab initio prediction:Prodigal:002006;locus_tag=OCOJLMKI_01141;product=hypothetical protein
M-iners_contig_17_1	Prodigal:002006	CDS	11814	12008	.	-	0	ID=OCOJLMKI_01142;inference=ab initio prediction:Prodigal:002006;locus_tag=OCOJLMKI_01142;product=hypothetical protein
M-iners_contig_17_1	Prodigal:002006	CDS	12121	12705	.	-	0	ID=OCOJLMKI_01143;eC_number=3.6.1.-;Name=nudK_1;gene=nudK_1;inference=ab initio prediction:Prodigal:002006,similar to AA sequence:UniProtKB:P37128;locus_tag=OCOJLMKI_01143;product=GDP-mannose pyrophosphatase NudK
M-iners_contig_17_1	Prodigal:002006	CDS	12754	12933	.	-	0	ID=OCOJLMKI_01144;inference=ab initio prediction:Prodigal:002006;locus_tag=OCOJLMKI_01144;product=hypothetical protein
M-iners_contig_17_1	Prodigal:002006	CDS	13131	13301	.	-	0	ID=OCOJLMKI_01145;inference=ab initio prediction:Prodigal:002006;locus_tag=OCOJLMKI_01145;product=hypothetical protein
M-iners_contig_17_1	Prodigal:002006	CDS	13549	14910	.	+	0	ID=OCOJLMKI_01146;inference=ab initio prediction:Prodigal:002006;locus_tag=OCOJLMKI_01146;product=hypothetical protein
M-iners_contig_17_1	Prodigal:002006	CDS	14967	15116	.	+	0	ID=OCOJLMKI_01147;inference=ab initio prediction:Prodigal:002006;locus_tag=OCOJLMKI_01147;product=hypothetical protein
M-iners_contig_17_1	Prodigal:002006	CDS	15290	16975	.	+	0	ID=OCOJLMKI_01148;inference=ab initio prediction:Prodigal:002006;locus_tag=OCOJLMKI_01148;product=hypothetical protein
M-iners_contig_17_1	Prodigal:002006	CDS	18254	18676	.	-	0	ID=OCOJLMKI_01149;inference=ab initio prediction:Prodigal:002006;locus_tag=OCOJLMKI_01149;product=hypothetical protein
M-iners_contig_17_1	Prodigal:002006	CDS	18781	19059	.	-	0	ID=OCOJLMKI_01150;inference=ab initio prediction:Prodigal:002006;locus_tag=OCOJLMKI_01150;product=hypothetical protein
M-iners_contig_17_1	Prodigal:002006	CDS	19409	20011	.	-	0	ID=OCOJLMKI_01151;inference=ab initio prediction:Prodigal:002006;locus_tag=OCOJLMKI_01151;product=hypothetical protein
M-iners_contig_17_1	Prodigal:002006	CDS	20474	21280	.	-	0	ID=OCOJLMKI_01152;inference=ab initio prediction:Prodigal:002006;locus_tag=OCOJLMKI_01152;product=hypothetical protein
M-iners_contig_17_1	Prodigal:002006	CDS	22022	23167	.	+	0	ID=OCOJLMKI_01153;eC_number=2.1.2.10;Name=gcvT;db_xref=COG:COG0404;gene=gcvT;inference=ab initio prediction:Prodigal:002006,similar to AA sequence:UniProtKB:Q9WY54;locus_tag=OCOJLMKI_01153;product=Aminomethyltransferase
M-iners_contig_17_1	Prodigal:002006	CDS	23195	23557	.	+	0	ID=OCOJLMKI_01154;Name=gcvH;db_xref=COG:COG0509;gene=gcvH;inference=ab initio prediction:Prodigal:002006,similar to AA sequence:UniProtKB:Q6G2F0;locus_tag=OCOJLMKI_01154;product=Glycine cleavage system H protein
M-iners_contig_17_1	Prodigal:002006	CDS	23597	26443	.	+	0	ID=OCOJLMKI_01155;eC_number=1.4.4.2;Name=gcvP;gene=gcvP;inference=ab initio prediction:Prodigal:002006,similar to AA sequence:UniProtKB:P74416;locus_tag=OCOJLMKI_01155;product=Glycine dehydrogenase (decarboxylating)
M-iners_contig_17_1	Prodigal:002006	CDS	26620	27012	.	-	0	ID=OCOJLMKI_01156;inference=ab initio prediction:Prodigal:002006;locus_tag=OCOJLMKI_01156;product=hypothetical protein
M-iners_contig_17_1	Prodigal:002006	CDS	27348	27488	.	+	0	ID=OCOJLMKI_01157;inference=ab initio prediction:Prodigal:002006;locus_tag=OCOJLMKI_01157;product=hypothetical protein
M-iners_contig_17_1	Prodigal:002006	CDS	27614	28006	.	-	0	ID=OCOJLMKI_01158;inference=ab initio prediction:Prodigal:002006;locus_tag=OCOJLMKI_01158;product=hypothetical protein
M-iners_contig_17_1	Prodigal:002006	CDS	29033	29923	.	+	0	ID=OCOJLMKI_01159;inference=ab initio prediction:Prodigal:002006;locus_tag=OCOJLMKI_01159;product=hypothetical protein
M-iners_contig_17_1	Prodigal:002006	CDS	29973	30221	.	+	0	ID=OCOJLMKI_01160;Name=dltC;gene=dltC;inference=ab initio prediction:Prodigal:002006,protein motif:HAMAP:MF_00565;locus_tag=OCOJLMKI_01160;product=D-alanyl carrier protein
M-iners_contig_17_1	Prodigal:002006	CDS	30228	31754	.	+	0	ID=OCOJLMKI_01161;eC_number=6.2.1.3;Name=lcfB_1;db_xref=COG:COG0318;gene=lcfB_1;inference=ab initio prediction:Prodigal:002006,similar to AA sequence:UniProtKB:O07610;locus_tag=OCOJLMKI_01161;product=Long-chain-fatty-acid--CoA ligase
M-iners_contig_17_1	Prodigal:002006	CDS	31747	33060	.	+	0	ID=OCOJLMKI_01162;eC_number=4.1.1.95;Name=btrK;gene=btrK;inference=ab initio prediction:Prodigal:002006,similar to AA sequence:UniProtKB:Q2L4H3;locus_tag=OCOJLMKI_01162;product=L-glutamyl-[BtrI acyl-carrier protein] decarboxylase
M-iners_contig_17_1	Prodigal:002006	CDS	33074	34507	.	+	0	ID=OCOJLMKI_01163;inference=ab initio prediction:Prodigal:002006;locus_tag=OCOJLMKI_01163;product=hypothetical protein
M-iners_contig_17_1	Prodigal:002006	CDS	35101	36138	.	+	0	ID=OCOJLMKI_01164;inference=ab initio prediction:Prodigal:002006;locus_tag=OCOJLMKI_01164;product=hypothetical protein
M-iners_contig_17_1	Prodigal:002006	CDS	36351	36593	.	+	0	ID=OCOJLMKI_01165;inference=ab initio prediction:Prodigal:002006;locus_tag=OCOJLMKI_01165;product=hypothetical protein
M-iners_contig_17_1	Prodigal:002006	CDS	36598	37269	.	+	0	ID=OCOJLMKI_01166;inference=ab initio prediction:Prodigal:002006;locus_tag=OCOJLMKI_01166;product=hypothetical protein
M-iners_contig_17_1	Prodigal:002006	CDS	39128	39253	.	+	0	ID=OCOJLMKI_01167;inference=ab initio prediction:Prodigal:002006;locus_tag=OCOJLMKI_01167;product=hypothetical protein
M-iners_contig_17_1	Prodigal:002006	CDS	39733	40053	.	+	0	ID=OCOJLMKI_01168;inference=ab initio prediction:Prodigal:002006;locus_tag=OCOJLMKI_01168;product=hypothetical protein
M-iners_contig_17_1	Prodigal:002006	CDS	40733	41038	.	-	0	ID=OCOJLMKI_01169;inference=ab initio prediction:Prodigal:002006;locus_tag=OCOJLMKI_01169;product=hypothetical protein
M-iners_contig_17_1	Prodigal:002006	CDS	41127	41333	.	-	0	ID=OCOJLMKI_01170;inference=ab initio prediction:Prodigal:002006;locus_tag=OCOJLMKI_01170;product=hypothetical protein
M-iners_contig_17_1	Prodigal:002006	CDS	41617	41835	.	-	0	ID=OCOJLMKI_01171;inference=ab initio prediction:Prodigal:002006;locus_tag=OCOJLMKI_01171;product=hypothetical protein
M-iners_contig_17_1	Prodigal:002006	CDS	43674	44735	.	+	0	ID=OCOJLMKI_01172;eC_number=3.1.4.-;Name=rpfG_1;db_xref=COG:COG3437;gene=rpfG_1;inference=ab initio prediction:Prodigal:002006,similar to AA sequence:UniProtKB:Q4UU85;locus_tag=OCOJLMKI_01172;product=Cyclic di-GMP phosphodiesterase response regulator RpfG
M-iners_contig_17_1	Prodigal:002006	CDS	45259	45447	.	+	0	ID=OCOJLMKI_01173;inference=ab initio prediction:Prodigal:002006;locus_tag=OCOJLMKI_01173;product=hypothetical protein
M-iners_contig_17_1	Prodigal:002006	CDS	46786	47049	.	-	0	ID=OCOJLMKI_01174;inference=ab initio prediction:Prodigal:002006;locus_tag=OCOJLMKI_01174;product=hypothetical protein
M-iners_contig_17_1	Prodigal:002006	CDS	47151	48002	.	-	0	ID=OCOJLMKI_01175;inference=ab initio prediction:Prodigal:002006;locus_tag=OCOJLMKI_01175;product=hypothetical protein
M-iners_contig_17_1	Prodigal:002006	CDS	47959	48351	.	-	0	ID=OCOJLMKI_01176;inference=ab initio prediction:Prodigal:002006;locus_tag=OCOJLMKI_01176;product=hypothetical protein
M-iners_contig_17_1	Prodigal:002006	CDS	48686	48973	.	+	0	ID=OCOJLMKI_01177;inference=ab initio prediction:Prodigal:002006;locus_tag=OCOJLMKI_01177;product=hypothetical protein
M-iners_contig_17_1	Prodigal:002006	CDS	48948	49124	.	+	0	ID=OCOJLMKI_01178;inference=ab initio prediction:Prodigal:002006;locus_tag=OCOJLMKI_01178;product=hypothetical protein
M-iners_contig_17_1	Prodigal:002006	CDS	49550	49681	.	+	0	ID=OCOJLMKI_01179;inference=ab initio prediction:Prodigal:002006;locus_tag=OCOJLMKI_01179;product=hypothetical protein
M-iners_contig_17_1	Prodigal:002006	CDS	50370	50927	.	+	0	ID=OCOJLMKI_01180;Name=yyaP;db_xref=COG:COG0262;gene=yyaP;inference=ab initio prediction:Prodigal:002006,similar to AA sequence:UniProtKB:P37508;locus_tag=OCOJLMKI_01180;product=putative protein YyaP
M-iners_contig_17_1	Prodigal:002006	CDS	50930	51139	.	-	0	ID=OCOJLMKI_01181;inference=ab initio prediction:Prodigal:002006;locus_tag=OCOJLMKI_01181;product=hypothetical protein
M-iners_contig_17_1	Prodigal:002006	CDS	51354	51896	.	-	0	ID=OCOJLMKI_01182;inference=ab initio prediction:Prodigal:002006;locus_tag=OCOJLMKI_01182;product=hypothetical protein
M-iners_contig_17_1	Prodigal:002006	CDS	52925	53191	.	-	0	ID=OCOJLMKI_01183;db_xref=COG:COG3039;inference=ab initio prediction:Prodigal:002006,similar to AA sequence:ISfinder:ISMex42;locus_tag=OCOJLMKI_01183;product=IS5 family transposase ISMex42
M-iners_contig_17_1	Prodigal:002006	CDS	53188	53586	.	-	0	ID=OCOJLMKI_01184;inference=ab initio prediction:Prodigal:002006;locus_tag=OCOJLMKI_01184;product=hypothetical protein
M-iners_contig_17_1	Prodigal:002006	CDS	53662	54084	.	-	0	ID=OCOJLMKI_01185;inference=ab initio prediction:Prodigal:002006;locus_tag=OCOJLMKI_01185;product=hypothetical protein
M-iners_contig_17_1	Prodigal:002006	CDS	54408	54782	.	-	0	ID=OCOJLMKI_01186;inference=ab initio prediction:Prodigal:002006;locus_tag=OCOJLMKI_01186;product=hypothetical protein
M-iners_contig_17_1	Prodigal:002006	CDS	55553	56128	.	-	0	ID=OCOJLMKI_01187;inference=ab initio prediction:Prodigal:002006;locus_tag=OCOJLMKI_01187;product=hypothetical protein
M-iners_contig_17_1	Prodigal:002006	CDS	56456	57373	.	+	0	ID=OCOJLMKI_01188;eC_number=3.5.1.-;Name=rutD_2;gene=rutD_2;inference=ab initio prediction:Prodigal:002006,protein motif:HAMAP:MF_00832;locus_tag=OCOJLMKI_01188;product=Putative aminoacrylate hydrolase RutD
M-iners_contig_17_1	Prodigal:002006	CDS	57983	58390	.	-	0	ID=OCOJLMKI_01189;Name=ctb;db_xref=COG:COG2346;gene=ctb;inference=ab initio prediction:Prodigal:002006,similar to AA sequence:UniProtKB:Q0PB48;locus_tag=OCOJLMKI_01189;product=Group 3 truncated hemoglobin ctb
M-iners_contig_17_1	Prodigal:002006	CDS	58703	60229	.	-	0	ID=OCOJLMKI_01190;inference=ab initio prediction:Prodigal:002006;locus_tag=OCOJLMKI_01190;product=hypothetical protein
M-iners_contig_17_1	Prodigal:002006	CDS	60987	63941	.	-	0	ID=OCOJLMKI_01191;inference=ab initio prediction:Prodigal:002006;locus_tag=OCOJLMKI_01191;product=hypothetical protein
M-iners_contig_17_1	Prodigal:002006	CDS	63948	64991	.	-	0	ID=OCOJLMKI_01192;db_xref=COG:COG1638;inference=ab initio prediction:Prodigal:002006,similar to AA sequence:UniProtKB:A1WPV4;locus_tag=OCOJLMKI_01192;product=Solute-binding protein
M-iners_contig_17_1	Prodigal:002006	CDS	65324	66748	.	-	0	ID=OCOJLMKI_01193;inference=ab initio prediction:Prodigal:002006;locus_tag=OCOJLMKI_01193;product=hypothetical protein
M-iners_contig_17_1	Prodigal:002006	CDS	66745	67800	.	-	0	ID=OCOJLMKI_01194;inference=ab initio prediction:Prodigal:002006;locus_tag=OCOJLMKI_01194;product=hypothetical protein
M-iners_contig_17_1	Prodigal:002006	CDS	67949	70222	.	-	0	ID=OCOJLMKI_01195;eC_number=3.4.-.-;Name=bepA_2;gene=bepA_2;inference=ab initio prediction:Prodigal:002006,protein motif:HAMAP:MF_00997;locus_tag=OCOJLMKI_01195;product=Beta-barrel assembly-enhancing protease
M-iners_contig_17_1	Prodigal:002006	CDS	70219	70599	.	-	0	ID=OCOJLMKI_01196;Name=afsQ1;gene=afsQ1;inference=ab initio prediction:Prodigal:002006,similar to AA sequence:UniProtKB:Q04942;locus_tag=OCOJLMKI_01196;product=Transcriptional regulatory protein AfsQ1
M-iners_contig_17_1	Prodigal:002006	CDS	70723	72399	.	-	0	ID=OCOJLMKI_01197;inference=ab initio prediction:Prodigal:002006;locus_tag=OCOJLMKI_01197;product=hypothetical protein
M-iners_contig_17_1	Prodigal:002006	CDS	72371	74392	.	-	0	ID=OCOJLMKI_01198;inference=ab initio prediction:Prodigal:002006;locus_tag=OCOJLMKI_01198;product=hypothetical protein
M-iners_contig_17_1	Prodigal:002006	CDS	74858	76288	.	+	0	ID=OCOJLMKI_01199;eC_number=1.13.11.82;inference=ab initio prediction:Prodigal:002006,similar to AA sequence:UniProtKB:A4XES9;locus_tag=OCOJLMKI_01199;product=8'-apo-carotenoid 13%2C14-cleaving dioxygenase
M-iners_contig_17_1	Prodigal:002006	CDS	77131	78054	.	-	0	ID=OCOJLMKI_01200;inference=ab initio prediction:Prodigal:002006;locus_tag=OCOJLMKI_01200;product=hypothetical protein
M-iners_contig_18_1	Prodigal:002006	CDS	64	381	.	+	0	ID=OCOJLMKI_01201;inference=ab initio prediction:Prodigal:002006;locus_tag=OCOJLMKI_01201;product=hypothetical protein
M-iners_contig_18_1	Prodigal:002006	CDS	1580	2236	.	+	0	ID=OCOJLMKI_01202;inference=ab initio prediction:Prodigal:002006;locus_tag=OCOJLMKI_01202;product=hypothetical protein
M-iners_contig_18_1	Prodigal:002006	CDS	2176	3351	.	+	0	ID=OCOJLMKI_01203;inference=ab initio prediction:Prodigal:002006;locus_tag=OCOJLMKI_01203;product=hypothetical protein
M-iners_contig_18_1	Prodigal:002006	CDS	3380	4543	.	+	0	ID=OCOJLMKI_01204;inference=ab initio prediction:Prodigal:002006;locus_tag=OCOJLMKI_01204;product=hypothetical protein
M-iners_contig_18_1	Prodigal:002006	CDS	5310	6200	.	+	0	ID=OCOJLMKI_01205;eC_number=1.1.5.-;Name=lhgD_1;db_xref=COG:COG0579;gene=lhgD_1;inference=ab initio prediction:Prodigal:002006,similar to AA sequence:UniProtKB:P37339;locus_tag=OCOJLMKI_01205;product=L-2-hydroxyglutarate dehydrogenase
M-iners_contig_18_1	Prodigal:002006	CDS	6048	7052	.	-	0	ID=OCOJLMKI_01206;eC_number=2.7.7.9;Name=cugP;gene=cugP;inference=ab initio prediction:Prodigal:002006,protein motif:HAMAP:MF_02085;locus_tag=OCOJLMKI_01206;product=UTP--glucose-1-phosphate uridylyltransferase
M-iners_contig_18_1	Prodigal:002006	CDS	7079	8110	.	-	0	ID=OCOJLMKI_01207;eC_number=5.1.3.20;Name=hldD_1;gene=hldD_1;inference=ab initio prediction:Prodigal:002006,protein motif:HAMAP:MF_01601;locus_tag=OCOJLMKI_01207;product=ADP-L-glycero-D-manno-heptose-6-epimerase
M-iners_contig_18_1	Prodigal:002006	CDS	8731	9015	.	-	0	ID=OCOJLMKI_01208;inference=ab initio prediction:Prodigal:002006;locus_tag=OCOJLMKI_01208;product=hypothetical protein
M-iners_contig_18_1	Aragorn:001002	tRNA	9652	9726	.	+	.	ID=OCOJLMKI_01209;inference=COORDINATES:profile:Aragorn:001002;locus_tag=OCOJLMKI_01209;product=tRNA-Gly(ccc)
M-iners_contig_18_1	Prodigal:002006	CDS	9863	11368	.	+	0	ID=OCOJLMKI_01210;inference=ab initio prediction:Prodigal:002006;locus_tag=OCOJLMKI_01210;product=hypothetical protein
M-iners_contig_18_1	Prodigal:002006	CDS	11387	12919	.	-	0	ID=OCOJLMKI_01211;eC_number=1.4.3.16;Name=nadB;db_xref=COG:COG0029;gene=nadB;inference=ab initio prediction:Prodigal:002006,similar to AA sequence:UniProtKB:P9WJJ9;locus_tag=OCOJLMKI_01211;product=L-aspartate oxidase
M-iners_contig_18_1	Prodigal:002006	CDS	12916	13926	.	-	0	ID=OCOJLMKI_01212;eC_number=2.5.1.72;Name=nadA;db_xref=COG:COG0379;gene=nadA;inference=ab initio prediction:Prodigal:002006,similar to AA sequence:UniProtKB:P9WJK1;locus_tag=OCOJLMKI_01212;product=Quinolinate synthase A
M-iners_contig_18_1	Prodigal:002006	CDS	14314	16701	.	+	0	ID=OCOJLMKI_01213;db_xref=COG:COG2199;inference=ab initio prediction:Prodigal:002006,similar to AA sequence:UniProtKB:Q9ABX9;locus_tag=OCOJLMKI_01213;product=putative signaling protein
M-iners_contig_18_1	Prodigal:002006	CDS	16774	17760	.	-	0	ID=OCOJLMKI_01214;inference=ab initio prediction:Prodigal:002006;locus_tag=OCOJLMKI_01214;product=hypothetical protein
M-iners_contig_18_1	Prodigal:002006	CDS	17935	18639	.	+	0	ID=OCOJLMKI_01215;eC_number=2.5.1.3;Name=thiE_1;db_xref=COG:COG0352;gene=thiE_1;inference=ab initio prediction:Prodigal:002006,similar to AA sequence:UniProtKB:P71350;locus_tag=OCOJLMKI_01215;product=Thiamine-phosphate synthase
M-iners_contig_18_1	Prodigal:002006	CDS	18669	19475	.	+	0	ID=OCOJLMKI_01216;eC_number=2.7.1.49;Name=thiD;db_xref=COG:COG0351;gene=thiD;inference=ab initio prediction:Prodigal:002006,similar to AA sequence:UniProtKB:P55882;locus_tag=OCOJLMKI_01216;product=Hydroxymethylpyrimidine/phosphomethylpyrimidine kinase
M-iners_contig_18_1	Prodigal:002006	CDS	19575	20201	.	+	0	ID=OCOJLMKI_01217;inference=ab initio prediction:Prodigal:002006;locus_tag=OCOJLMKI_01217;product=hypothetical protein
M-iners_contig_18_1	Prodigal:002006	CDS	20340	20918	.	-	0	ID=OCOJLMKI_01218;inference=ab initio prediction:Prodigal:002006;locus_tag=OCOJLMKI_01218;product=hypothetical protein
M-iners_contig_18_1	Prodigal:002006	CDS	21029	22171	.	-	0	ID=OCOJLMKI_01219;inference=ab initio prediction:Prodigal:002006;locus_tag=OCOJLMKI_01219;product=hypothetical protein
M-iners_contig_18_1	Prodigal:002006	CDS	22171	22998	.	-	0	ID=OCOJLMKI_01220;Name=mkl;db_xref=COG:COG1127;gene=mkl;inference=ab initio prediction:Prodigal:002006,similar to AA sequence:UniProtKB:P9WQL5;locus_tag=OCOJLMKI_01220;product=putative ribonucleotide transport ATP-binding protein mkl
M-iners_contig_18_1	Prodigal:002006	CDS	23004	24152	.	-	0	ID=OCOJLMKI_01221;inference=ab initio prediction:Prodigal:002006;locus_tag=OCOJLMKI_01221;product=hypothetical protein
M-iners_contig_18_1	Prodigal:002006	CDS	24208	25395	.	-	0	ID=OCOJLMKI_01222;Name=hcaT_1;gene=hcaT_1;inference=ab initio prediction:Prodigal:002006,similar to AA sequence:UniProtKB:Q47142;locus_tag=OCOJLMKI_01222;product=putative 3-phenylpropionic acid transporter
M-iners_contig_18_1	Prodigal:002006	CDS	25524	26474	.	+	0	ID=OCOJLMKI_01223;inference=ab initio prediction:Prodigal:002006;locus_tag=OCOJLMKI_01223;product=hypothetical protein
M-iners_contig_18_1	Prodigal:002006	CDS	26722	26907	.	-	0	ID=OCOJLMKI_01224;inference=ab initio prediction:Prodigal:002006;locus_tag=OCOJLMKI_01224;product=hypothetical protein
M-iners_contig_18_1	Prodigal:002006	CDS	27104	27544	.	+	0	ID=OCOJLMKI_01225;inference=ab initio prediction:Prodigal:002006;locus_tag=OCOJLMKI_01225;product=hypothetical protein
M-iners_contig_18_1	Prodigal:002006	CDS	27564	33950	.	-	0	ID=OCOJLMKI_01226;inference=ab initio prediction:Prodigal:002006;locus_tag=OCOJLMKI_01226;product=hypothetical protein
M-iners_contig_18_1	Prodigal:002006	CDS	34238	34582	.	+	0	ID=OCOJLMKI_01227;inference=ab initio prediction:Prodigal:002006;locus_tag=OCOJLMKI_01227;product=hypothetical protein
M-iners_contig_18_1	Prodigal:002006	CDS	34771	35091	.	+	0	ID=OCOJLMKI_01228;Name=fdxE;db_xref=COG:COG0633;gene=fdxE;inference=ab initio prediction:Prodigal:002006,similar to AA sequence:UniProtKB:P80306;locus_tag=OCOJLMKI_01228;product=Ferredoxin-6
M-iners_contig_18_1	Prodigal:002006	CDS	35098	36273	.	-	0	ID=OCOJLMKI_01229;inference=ab initio prediction:Prodigal:002006;locus_tag=OCOJLMKI_01229;product=hypothetical protein
M-iners_contig_18_1	Prodigal:002006	CDS	36596	37057	.	+	0	ID=OCOJLMKI_01230;inference=ab initio prediction:Prodigal:002006;locus_tag=OCOJLMKI_01230;product=hypothetical protein
M-iners_contig_18_1	Prodigal:002006	CDS	37084	38952	.	-	0	ID=OCOJLMKI_01231;Name=kefC_2;db_xref=COG:COG0475;gene=kefC_2;inference=ab initio prediction:Prodigal:002006,similar to AA sequence:UniProtKB:P03819;locus_tag=OCOJLMKI_01231;product=Glutathione-regulated potassium-efflux system protein KefC
M-iners_contig_18_1	Aragorn:001002	tRNA	39730	39805	.	-	.	ID=OCOJLMKI_01232;inference=COORDINATES:profile:Aragorn:001002;locus_tag=OCOJLMKI_01232;product=tRNA-Asp(gtc)
M-iners_contig_18_1	Prodigal:002006	CDS	40420	41067	.	+	0	ID=OCOJLMKI_01233;inference=ab initio prediction:Prodigal:002006;locus_tag=OCOJLMKI_01233;product=hypothetical protein
M-iners_contig_18_1	Prodigal:002006	CDS	41188	42036	.	+	0	ID=OCOJLMKI_01234;inference=ab initio prediction:Prodigal:002006;locus_tag=OCOJLMKI_01234;product=hypothetical protein
M-iners_contig_18_1	Prodigal:002006	CDS	42144	42425	.	+	0	ID=OCOJLMKI_01235;inference=ab initio prediction:Prodigal:002006;locus_tag=OCOJLMKI_01235;product=hypothetical protein
M-iners_contig_18_1	Prodigal:002006	CDS	42595	42726	.	+	0	ID=OCOJLMKI_01236;inference=ab initio prediction:Prodigal:002006;locus_tag=OCOJLMKI_01236;product=hypothetical protein
M-iners_contig_18_1	Prodigal:002006	CDS	42815	43795	.	+	0	ID=OCOJLMKI_01237;eC_number=1.1.-.-;Name=yajO_2;db_xref=COG:COG0667;gene=yajO_2;inference=ab initio prediction:Prodigal:002006,similar to AA sequence:UniProtKB:P77735;locus_tag=OCOJLMKI_01237;product=1-deoxyxylulose-5-phosphate synthase YajO
M-iners_contig_18_1	Prodigal:002006	CDS	43801	44316	.	+	0	ID=OCOJLMKI_01238;eC_number=3.1.3.-;db_xref=COG:COG2062;inference=ab initio prediction:Prodigal:002006,similar to AA sequence:UniProtKB:P9WGF9;locus_tag=OCOJLMKI_01238;product=putative protein
M-iners_contig_18_1	Prodigal:002006	CDS	44398	45657	.	+	0	ID=OCOJLMKI_01239;inference=ab initio prediction:Prodigal:002006;locus_tag=OCOJLMKI_01239;product=hypothetical protein
M-iners_contig_18_1	Prodigal:002006	CDS	45775	47214	.	+	0	ID=OCOJLMKI_01240;Name=ycjX;db_xref=COG:COG3106;gene=ycjX;inference=ab initio prediction:Prodigal:002006,similar to AA sequence:UniProtKB:P76046;locus_tag=OCOJLMKI_01240;product=putative protein YcjX
M-iners_contig_18_1	Prodigal:002006	CDS	47237	48256	.	+	0	ID=OCOJLMKI_01241;inference=ab initio prediction:Prodigal:002006;locus_tag=OCOJLMKI_01241;product=hypothetical protein
M-iners_contig_18_1	Prodigal:002006	CDS	48311	48862	.	-	0	ID=OCOJLMKI_01242;inference=ab initio prediction:Prodigal:002006;locus_tag=OCOJLMKI_01242;product=hypothetical protein
M-iners_contig_18_1	Prodigal:002006	CDS	48859	49959	.	-	0	ID=OCOJLMKI_01243;eC_number=3.-.-.-;Name=uvsE;gene=uvsE;inference=ab initio prediction:Prodigal:002006,protein motif:HAMAP:MF_00606;locus_tag=OCOJLMKI_01243;product=UV DNA damage endonuclease
M-iners_contig_18_1	Prodigal:002006	CDS	50078	50809	.	-	0	ID=OCOJLMKI_01244;inference=ab initio prediction:Prodigal:002006;locus_tag=OCOJLMKI_01244;product=hypothetical protein
M-iners_contig_18_1	Prodigal:002006	CDS	50871	51266	.	-	0	ID=OCOJLMKI_01245;inference=ab initio prediction:Prodigal:002006;locus_tag=OCOJLMKI_01245;product=hypothetical protein
M-iners_contig_18_1	Prodigal:002006	CDS	51263	51658	.	-	0	ID=OCOJLMKI_01246;inference=ab initio prediction:Prodigal:002006;locus_tag=OCOJLMKI_01246;product=hypothetical protein
M-iners_contig_18_1	Prodigal:002006	CDS	51670	52161	.	-	0	ID=OCOJLMKI_01247;inference=ab initio prediction:Prodigal:002006;locus_tag=OCOJLMKI_01247;product=hypothetical protein
M-iners_contig_18_1	Prodigal:002006	CDS	52540	53961	.	+	0	ID=OCOJLMKI_01248;eC_number=2.4.1.15;Name=otsA;db_xref=COG:COG0380;gene=otsA;inference=ab initio prediction:Prodigal:002006,similar to AA sequence:UniProtKB:P31677;locus_tag=OCOJLMKI_01248;product=Trehalose-6-phosphate synthase
M-iners_contig_18_1	Prodigal:002006	CDS	54008	56125	.	+	0	ID=OCOJLMKI_01249;eC_number=3.2.1.-;Name=glgX_1;db_xref=COG:COG1523;gene=glgX_1;inference=ab initio prediction:Prodigal:002006,similar to AA sequence:UniProtKB:P9WQ25;locus_tag=OCOJLMKI_01249;product=Glycogen operon protein GlgX 
M-iners_contig_18_1	Prodigal:002006	CDS	56281	57801	.	-	0	ID=OCOJLMKI_01250;inference=ab initio prediction:Prodigal:002006;locus_tag=OCOJLMKI_01250;product=hypothetical protein
M-iners_contig_18_1	Prodigal:002006	CDS	58074	58292	.	+	0	ID=OCOJLMKI_01251;inference=ab initio prediction:Prodigal:002006;locus_tag=OCOJLMKI_01251;product=hypothetical protein
M-iners_contig_18_1	Prodigal:002006	CDS	58382	62125	.	-	0	ID=OCOJLMKI_01252;inference=ab initio prediction:Prodigal:002006;locus_tag=OCOJLMKI_01252;product=hypothetical protein
M-iners_contig_18_1	Prodigal:002006	CDS	62316	65516	.	+	0	ID=OCOJLMKI_01253;eC_number=2.7.13.3;Name=rcsC_10;gene=rcsC_10;inference=ab initio prediction:Prodigal:002006,protein motif:HAMAP:MF_00979;locus_tag=OCOJLMKI_01253;product=Sensor histidine kinase RcsC
M-iners_contig_18_1	Prodigal:002006	CDS	65559	65795	.	-	0	ID=OCOJLMKI_01254;inference=ab initio prediction:Prodigal:002006;locus_tag=OCOJLMKI_01254;product=hypothetical protein
M-iners_contig_18_1	Prodigal:002006	CDS	65960	68491	.	-	0	ID=OCOJLMKI_01255;inference=ab initio prediction:Prodigal:002006;locus_tag=OCOJLMKI_01255;product=hypothetical protein
M-iners_contig_18_1	Prodigal:002006	CDS	68610	69047	.	-	0	ID=OCOJLMKI_01256;inference=ab initio prediction:Prodigal:002006;locus_tag=OCOJLMKI_01256;product=hypothetical protein
M-iners_contig_18_1	Prodigal:002006	CDS	69099	70025	.	-	0	ID=OCOJLMKI_01257;eC_number=6.1.1.14;Name=glyQ;db_xref=COG:COG0752;gene=glyQ;inference=ab initio prediction:Prodigal:002006,similar to AA sequence:UniProtKB:P00960;locus_tag=OCOJLMKI_01257;product=Glycine--tRNA ligase alpha subunit
M-iners_contig_18_1	Prodigal:002006	CDS	70136	70675	.	-	0	ID=OCOJLMKI_01258;inference=ab initio prediction:Prodigal:002006;locus_tag=OCOJLMKI_01258;product=hypothetical protein
M-iners_contig_18_1	Prodigal:002006	CDS	70748	71920	.	-	0	ID=OCOJLMKI_01259;eC_number=1.2.98.1;Name=fdm_1;gene=fdm_1;inference=ab initio prediction:Prodigal:002006,similar to AA sequence:UniProtKB:Q52078;locus_tag=OCOJLMKI_01259;product=Formaldehyde dismutase
M-iners_contig_18_1	Prodigal:002006	CDS	72079	72642	.	-	0	ID=OCOJLMKI_01260;inference=ab initio prediction:Prodigal:002006;locus_tag=OCOJLMKI_01260;product=hypothetical protein
M-iners_contig_18_1	Prodigal:002006	CDS	72685	73104	.	+	0	ID=OCOJLMKI_01261;inference=ab initio prediction:Prodigal:002006;locus_tag=OCOJLMKI_01261;product=hypothetical protein
M-iners_contig_18_1	Prodigal:002006	CDS	73124	73912	.	-	0	ID=OCOJLMKI_01262;inference=ab initio prediction:Prodigal:002006;locus_tag=OCOJLMKI_01262;product=hypothetical protein
M-iners_contig_18_1	Prodigal:002006	CDS	74260	74721	.	+	0	ID=OCOJLMKI_01263;Name=rplM;db_xref=COG:COG0102;gene=rplM;inference=ab initio prediction:Prodigal:002006,similar to AA sequence:UniProtKB:Q6N651;locus_tag=OCOJLMKI_01263;product=50S ribosomal protein L13
M-iners_contig_18_1	Prodigal:002006	CDS	74724	75203	.	+	0	ID=OCOJLMKI_01264;Name=rpsI;db_xref=COG:COG0103;gene=rpsI;inference=ab initio prediction:Prodigal:002006,similar to AA sequence:UniProtKB:Q6N650;locus_tag=OCOJLMKI_01264;product=30S ribosomal protein S9
M-iners_contig_18_1	Prodigal:002006	CDS	75284	75538	.	+	0	ID=OCOJLMKI_01265;inference=ab initio prediction:Prodigal:002006;locus_tag=OCOJLMKI_01265;product=hypothetical protein
M-iners_contig_18_1	Prodigal:002006	CDS	75818	76336	.	-	0	ID=OCOJLMKI_01266;inference=ab initio prediction:Prodigal:002006;locus_tag=OCOJLMKI_01266;product=hypothetical protein
M-iners_contig_18_1	Prodigal:002006	CDS	76441	77031	.	-	0	ID=OCOJLMKI_01267;inference=ab initio prediction:Prodigal:002006;locus_tag=OCOJLMKI_01267;product=hypothetical protein
M-iners_contig_18_1	Prodigal:002006	CDS	77143	78087	.	+	0	ID=OCOJLMKI_01268;eC_number=1.2.1.38;Name=argC;db_xref=COG:COG0002;gene=argC;inference=ab initio prediction:Prodigal:002006,similar to AA sequence:UniProtKB:Q9X2A2;locus_tag=OCOJLMKI_01268;product=N-acetyl-gamma-glutamyl-phosphate reductase
M-iners_contig_18_1	Prodigal:002006	CDS	78206	78676	.	+	0	ID=OCOJLMKI_01269;inference=ab initio prediction:Prodigal:002006;locus_tag=OCOJLMKI_01269;product=hypothetical protein
M-iners_contig_18_1	Prodigal:002006	CDS	79154	79687	.	+	0	ID=OCOJLMKI_01270;inference=ab initio prediction:Prodigal:002006;locus_tag=OCOJLMKI_01270;product=hypothetical protein
M-iners_contig_18_1	Prodigal:002006	CDS	80136	81401	.	+	0	ID=OCOJLMKI_01271;Name=mdtA_3;gene=mdtA_3;inference=ab initio prediction:Prodigal:002006,protein motif:HAMAP:MF_01422;locus_tag=OCOJLMKI_01271;product=Multidrug resistance protein MdtA
M-iners_contig_18_1	Prodigal:002006	CDS	81430	84597	.	+	0	ID=OCOJLMKI_01272;Name=czcA_2;gene=czcA_2;inference=ab initio prediction:Prodigal:002006,similar to AA sequence:UniProtKB:P13511;locus_tag=OCOJLMKI_01272;product=Cobalt-zinc-cadmium resistance protein CzcA
M-iners_contig_18_1	Prodigal:002006	CDS	84781	85539	.	+	0	ID=OCOJLMKI_01273;eC_number=3.8.1.2;Name=hadL;gene=hadL;inference=ab initio prediction:Prodigal:002006,similar to AA sequence:UniProtKB:Q52087;locus_tag=OCOJLMKI_01273;product=(S)-2-haloacid dehalogenase
M-iners_contig_18_1	Aragorn:001002	tRNA	85682	85758	.	+	.	ID=OCOJLMKI_01274;inference=COORDINATES:profile:Aragorn:001002;locus_tag=OCOJLMKI_01274;product=tRNA-Arg(tct)
M-iners_contig_18_1	Prodigal:002006	CDS	85907	86176	.	-	0	ID=OCOJLMKI_01275;inference=ab initio prediction:Prodigal:002006;locus_tag=OCOJLMKI_01275;product=hypothetical protein
M-iners_contig_18_1	Prodigal:002006	CDS	86340	86579	.	-	0	ID=OCOJLMKI_01276;inference=ab initio prediction:Prodigal:002006;locus_tag=OCOJLMKI_01276;product=hypothetical protein
M-iners_contig_18_1	Prodigal:002006	CDS	86727	88244	.	+	0	ID=OCOJLMKI_01277;inference=ab initio prediction:Prodigal:002006;locus_tag=OCOJLMKI_01277;product=hypothetical protein
M-iners_contig_18_1	Prodigal:002006	CDS	88334	90628	.	+	0	ID=OCOJLMKI_01278;Name=ydeP;db_xref=COG:COG0243;gene=ydeP;inference=ab initio prediction:Prodigal:002006,similar to AA sequence:UniProtKB:P77561;locus_tag=OCOJLMKI_01278;product=Protein YdeP
M-iners_contig_18_1	Prodigal:002006	CDS	90793	91110	.	+	0	ID=OCOJLMKI_01279;inference=ab initio prediction:Prodigal:002006;locus_tag=OCOJLMKI_01279;product=hypothetical protein
M-iners_contig_18_1	Prodigal:002006	CDS	91271	91867	.	+	0	ID=OCOJLMKI_01280;eC_number=3.5.2.19;Name=sttH;gene=sttH;inference=ab initio prediction:Prodigal:002006,similar to AA sequence:UniProtKB:Q1MW86;locus_tag=OCOJLMKI_01280;product=Streptothricin hydrolase
M-iners_contig_18_1	Prodigal:002006	CDS	91998	92741	.	+	0	ID=OCOJLMKI_01281;Name=lutA_1;db_xref=COG:COG0247;gene=lutA_1;inference=ab initio prediction:Prodigal:002006,similar to AA sequence:UniProtKB:O07020;locus_tag=OCOJLMKI_01281;product=Lactate utilization protein A
M-iners_contig_18_1	Prodigal:002006	CDS	92738	94330	.	+	0	ID=OCOJLMKI_01282;Name=lutB;db_xref=COG:COG1139;gene=lutB;inference=ab initio prediction:Prodigal:002006,similar to AA sequence:UniProtKB:O07021;locus_tag=OCOJLMKI_01282;product=Lactate utilization protein B
M-iners_contig_18_1	Prodigal:002006	CDS	94353	94949	.	+	0	ID=OCOJLMKI_01283;inference=ab initio prediction:Prodigal:002006;locus_tag=OCOJLMKI_01283;product=hypothetical protein
M-iners_contig_18_1	Prodigal:002006	CDS	95063	96445	.	+	0	ID=OCOJLMKI_01284;eC_number=4.3.1.7;Name=eutB;db_xref=COG:COG4303;gene=eutB;inference=ab initio prediction:Prodigal:002006,similar to AA sequence:UniProtKB:P0AEJ6;locus_tag=OCOJLMKI_01284;product=Ethanolamine ammonia-lyase heavy chain
M-iners_contig_18_1	Prodigal:002006	CDS	96442	97236	.	+	0	ID=OCOJLMKI_01285;eC_number=4.3.1.7;Name=eutC;gene=eutC;inference=ab initio prediction:Prodigal:002006,protein motif:HAMAP:MF_00601;locus_tag=OCOJLMKI_01285;product=Ethanolamine ammonia-lyase light chain
M-iners_contig_18_1	Prodigal:002006	CDS	97233	97727	.	+	0	ID=OCOJLMKI_01286;inference=ab initio prediction:Prodigal:002006;locus_tag=OCOJLMKI_01286;product=hypothetical protein
M-iners_contig_18_1	Prodigal:002006	CDS	98037	99767	.	+	0	ID=OCOJLMKI_01287;eC_number=4.2.1.9;Name=ilvD;db_xref=COG:COG0129;gene=ilvD;inference=ab initio prediction:Prodigal:002006,similar to AA sequence:UniProtKB:P9WKJ5;locus_tag=OCOJLMKI_01287;product=Dihydroxy-acid dehydratase
M-iners_contig_18_1	Prodigal:002006	CDS	99754	100635	.	+	0	ID=OCOJLMKI_01288;inference=ab initio prediction:Prodigal:002006;locus_tag=OCOJLMKI_01288;product=hypothetical protein
M-iners_contig_18_1	Prodigal:002006	CDS	100663	101286	.	-	0	ID=OCOJLMKI_01289;Name=yibF_1;db_xref=COG:COG0625;gene=yibF_1;inference=ab initio prediction:Prodigal:002006,similar to AA sequence:UniProtKB:P0ACA1;locus_tag=OCOJLMKI_01289;product=putative GST-like protein YibF
M-iners_contig_18_1	Prodigal:002006	CDS	101345	102139	.	-	0	ID=OCOJLMKI_01290;eC_number=3.1.11.2;Name=xthA_1;db_xref=COG:COG0708;gene=xthA_1;inference=ab initio prediction:Prodigal:002006,similar to AA sequence:UniProtKB:P09030;locus_tag=OCOJLMKI_01290;product=Exodeoxyribonuclease III
M-iners_contig_18_1	Prodigal:002006	CDS	102228	102971	.	+	0	ID=OCOJLMKI_01291;inference=ab initio prediction:Prodigal:002006;locus_tag=OCOJLMKI_01291;product=hypothetical protein
M-iners_contig_18_1	Prodigal:002006	CDS	103088	104410	.	+	0	ID=OCOJLMKI_01292;eC_number=1.1.1.3;Name=hom;db_xref=COG:COG0460;gene=hom;inference=ab initio prediction:Prodigal:002006,similar to AA sequence:UniProtKB:P19582;locus_tag=OCOJLMKI_01292;product=Homoserine dehydrogenase
M-iners_contig_18_1	Prodigal:002006	CDS	104454	105443	.	+	0	ID=OCOJLMKI_01293;eC_number=3.1.3.11;Name=glpX;db_xref=COG:COG1494;gene=glpX;inference=ab initio prediction:Prodigal:002006,similar to AA sequence:UniProtKB:Q03224;locus_tag=OCOJLMKI_01293;product=Fructose-1%2C6-bisphosphatase class 2
M-iners_contig_18_1	Prodigal:002006	CDS	105462	107159	.	-	0	ID=OCOJLMKI_01294;inference=ab initio prediction:Prodigal:002006;locus_tag=OCOJLMKI_01294;product=hypothetical protein
M-iners_contig_18_1	Prodigal:002006	CDS	107233	108111	.	-	0	ID=OCOJLMKI_01295;Name=ycf3_1;gene=ycf3_1;inference=ab initio prediction:Prodigal:002006,protein motif:HAMAP:MF_00439;locus_tag=OCOJLMKI_01295;product=Photosystem I assembly protein Ycf3
M-iners_contig_19_1	Prodigal:002006	CDS	112	1068	.	-	0	ID=OCOJLMKI_01296;eC_number=6.3.2.3;Name=gshB;db_xref=COG:COG0189;gene=gshB;inference=ab initio prediction:Prodigal:002006,similar to AA sequence:UniProtKB:P04425;locus_tag=OCOJLMKI_01296;product=Glutathione synthetase
M-iners_contig_19_1	Prodigal:002006	CDS	1108	1422	.	-	0	ID=OCOJLMKI_01297;inference=ab initio prediction:Prodigal:002006;locus_tag=OCOJLMKI_01297;product=hypothetical protein
M-iners_contig_19_1	Prodigal:002006	CDS	1878	2096	.	+	0	ID=OCOJLMKI_01298;inference=ab initio prediction:Prodigal:002006;locus_tag=OCOJLMKI_01298;product=hypothetical protein
M-iners_contig_19_1	Prodigal:002006	CDS	2173	2979	.	+	0	ID=OCOJLMKI_01299;inference=ab initio prediction:Prodigal:002006;locus_tag=OCOJLMKI_01299;product=hypothetical protein
M-iners_contig_19_1	Prodigal:002006	CDS	2987	3586	.	-	0	ID=OCOJLMKI_01300;inference=ab initio prediction:Prodigal:002006;locus_tag=OCOJLMKI_01300;product=hypothetical protein
M-iners_contig_19_1	Prodigal:002006	CDS	3583	4260	.	-	0	ID=OCOJLMKI_01301;inference=ab initio prediction:Prodigal:002006;locus_tag=OCOJLMKI_01301;product=hypothetical protein
M-iners_contig_19_1	Prodigal:002006	CDS	4265	6496	.	-	0	ID=OCOJLMKI_01302;Name=mrcA_2;db_xref=COG:COG5009;gene=mrcA_2;inference=ab initio prediction:Prodigal:002006,similar to AA sequence:UniProtKB:O66874;locus_tag=OCOJLMKI_01302;product=Penicillin-binding protein 1A
M-iners_contig_19_1	Prodigal:002006	CDS	6791	7327	.	+	0	ID=OCOJLMKI_01303;inference=ab initio prediction:Prodigal:002006;locus_tag=OCOJLMKI_01303;product=hypothetical protein
M-iners_contig_19_1	Prodigal:002006	CDS	7332	7685	.	-	0	ID=OCOJLMKI_01304;inference=ab initio prediction:Prodigal:002006;locus_tag=OCOJLMKI_01304;product=hypothetical protein
M-iners_contig_19_1	Prodigal:002006	CDS	7892	8398	.	+	0	ID=OCOJLMKI_01305;Name=yciF_2;db_xref=COG:COG3685;gene=yciF_2;inference=ab initio prediction:Prodigal:002006,similar to AA sequence:UniProtKB:P21362;locus_tag=OCOJLMKI_01305;product=Protein YciF
M-iners_contig_19_1	Prodigal:002006	CDS	8395	9072	.	-	0	ID=OCOJLMKI_01306;inference=ab initio prediction:Prodigal:002006;locus_tag=OCOJLMKI_01306;product=hypothetical protein
M-iners_contig_19_1	Prodigal:002006	CDS	9065	9634	.	-	0	ID=OCOJLMKI_01307;Name=sigF;gene=sigF;inference=ab initio prediction:Prodigal:002006,similar to AA sequence:UniProtKB:A0A0H3CCX2;locus_tag=OCOJLMKI_01307;product=ECF RNA polymerase sigma factor SigF
M-iners_contig_19_1	Prodigal:002006	CDS	9810	10601	.	-	0	ID=OCOJLMKI_01308;eC_number=3.5.2.10;Name=crnA_2;gene=crnA_2;inference=ab initio prediction:Prodigal:002006,similar to AA sequence:UniProtKB:P83772;locus_tag=OCOJLMKI_01308;product=Creatinine amidohydrolase
M-iners_contig_19_1	Prodigal:002006	CDS	10770	10982	.	-	0	ID=OCOJLMKI_01309;inference=ab initio prediction:Prodigal:002006;locus_tag=OCOJLMKI_01309;product=hypothetical protein
M-iners_contig_19_1	Prodigal:002006	CDS	11570	12580	.	+	0	ID=OCOJLMKI_01310;eC_number=1.1.1.169;Name=panE;db_xref=COG:COG1893;gene=panE;inference=ab initio prediction:Prodigal:002006,similar to AA sequence:UniProtKB:Q9HW09;locus_tag=OCOJLMKI_01310;product=2-dehydropantoate 2-reductase
M-iners_contig_19_1	Prodigal:002006	CDS	12607	14142	.	+	0	ID=OCOJLMKI_01311;eC_number=6.2.1.-;Name=sauT;db_xref=COG:COG0318;gene=sauT;inference=ab initio prediction:Prodigal:002006,similar to AA sequence:UniProtKB:Q0K844;locus_tag=OCOJLMKI_01311;product=putative sulfoacetate--CoA ligase
M-iners_contig_19_1	Prodigal:002006	CDS	14261	14989	.	+	0	ID=OCOJLMKI_01312;inference=ab initio prediction:Prodigal:002006;locus_tag=OCOJLMKI_01312;product=hypothetical protein
M-iners_contig_19_1	Prodigal:002006	CDS	15006	15989	.	+	0	ID=OCOJLMKI_01313;inference=ab initio prediction:Prodigal:002006;locus_tag=OCOJLMKI_01313;product=hypothetical protein
M-iners_contig_19_1	Prodigal:002006	CDS	16000	16893	.	+	0	ID=OCOJLMKI_01314;eC_number=2.7.1.23;Name=nadK_1;gene=nadK_1;inference=ab initio prediction:Prodigal:002006,protein motif:HAMAP:MF_00361;locus_tag=OCOJLMKI_01314;product=NAD kinase
M-iners_contig_19_1	Prodigal:002006	CDS	16933	18231	.	-	0	ID=OCOJLMKI_01315;eC_number=1.1.99.28;Name=gfo_1;gene=gfo_1;inference=ab initio prediction:Prodigal:002006,similar to AA sequence:UniProtKB:Q07982;locus_tag=OCOJLMKI_01315;product=Glucose--fructose oxidoreductase
M-iners_contig_19_1	Prodigal:002006	CDS	18311	18682	.	-	0	ID=OCOJLMKI_01316;inference=ab initio prediction:Prodigal:002006;locus_tag=OCOJLMKI_01316;product=hypothetical protein
M-iners_contig_19_1	Prodigal:002006	CDS	18781	19539	.	-	0	ID=OCOJLMKI_01317;inference=ab initio prediction:Prodigal:002006;locus_tag=OCOJLMKI_01317;product=hypothetical protein
M-iners_contig_19_1	Prodigal:002006	CDS	19546	20097	.	-	0	ID=OCOJLMKI_01318;inference=ab initio prediction:Prodigal:002006;locus_tag=OCOJLMKI_01318;product=hypothetical protein
M-iners_contig_19_1	Prodigal:002006	CDS	20248	21741	.	+	0	ID=OCOJLMKI_01319;eC_number=3.2.2.4;Name=amn;db_xref=COG:COG0775;gene=amn;inference=ab initio prediction:Prodigal:002006,similar to AA sequence:UniProtKB:P0AE12;locus_tag=OCOJLMKI_01319;product=AMP nucleosidase
M-iners_contig_19_1	Prodigal:002006	CDS	22010	23611	.	+	0	ID=OCOJLMKI_01320;inference=ab initio prediction:Prodigal:002006;locus_tag=OCOJLMKI_01320;product=hypothetical protein
M-iners_contig_19_1	Prodigal:002006	CDS	23622	26111	.	-	0	ID=OCOJLMKI_01321;eC_number=2.4.1.129;Name=mtgA_3;gene=mtgA_3;inference=ab initio prediction:Prodigal:002006,protein motif:HAMAP:MF_00766;locus_tag=OCOJLMKI_01321;product=Biosynthetic peptidoglycan transglycosylase
M-iners_contig_19_1	Prodigal:002006	CDS	26176	26826	.	-	0	ID=OCOJLMKI_01322;inference=ab initio prediction:Prodigal:002006;locus_tag=OCOJLMKI_01322;product=hypothetical protein
M-iners_contig_19_1	Prodigal:002006	CDS	26898	28115	.	-	0	ID=OCOJLMKI_01323;inference=ab initio prediction:Prodigal:002006;locus_tag=OCOJLMKI_01323;product=hypothetical protein
M-iners_contig_19_1	Prodigal:002006	CDS	28434	29624	.	+	0	ID=OCOJLMKI_01324;inference=ab initio prediction:Prodigal:002006;locus_tag=OCOJLMKI_01324;product=hypothetical protein
M-iners_contig_19_1	Prodigal:002006	CDS	29823	30728	.	+	0	ID=OCOJLMKI_01325;inference=ab initio prediction:Prodigal:002006;locus_tag=OCOJLMKI_01325;product=hypothetical protein
M-iners_contig_19_1	Prodigal:002006	CDS	30754	31932	.	+	0	ID=OCOJLMKI_01326;inference=ab initio prediction:Prodigal:002006;locus_tag=OCOJLMKI_01326;product=hypothetical protein
M-iners_contig_19_1	Prodigal:002006	CDS	31932	32936	.	+	0	ID=OCOJLMKI_01327;eC_number=1.1.1.292;Name=afr;gene=afr;inference=ab initio prediction:Prodigal:002006,similar to AA sequence:UniProtKB:Q2I8V6;locus_tag=OCOJLMKI_01327;product=1%2C5-anhydro-D-fructose reductase
M-iners_contig_19_1	Prodigal:002006	CDS	32965	34551	.	+	0	ID=OCOJLMKI_01328;inference=ab initio prediction:Prodigal:002006;locus_tag=OCOJLMKI_01328;product=hypothetical protein
M-iners_contig_19_1	Prodigal:002006	CDS	34736	35566	.	+	0	ID=OCOJLMKI_01329;eC_number=5.1.3.22;Name=ulaE;db_xref=COG:COG3623;gene=ulaE;inference=ab initio prediction:Prodigal:002006,similar to AA sequence:UniProtKB:Q8XDI5;locus_tag=OCOJLMKI_01329;product=L-ribulose-5-phosphate 3-epimerase UlaE
M-iners_contig_19_1	Prodigal:002006	CDS	35563	36789	.	+	0	ID=OCOJLMKI_01330;eC_number=2.4.1.11;db_xref=COG:COG0438;inference=ab initio prediction:Prodigal:002006,similar to AA sequence:UniProtKB:P9WMY9;locus_tag=OCOJLMKI_01330;product=Glycogen synthase
M-iners_contig_19_1	Prodigal:002006	CDS	36990	37760	.	+	0	ID=OCOJLMKI_01331;eC_number=3.5.1.112;Name=neoL;gene=neoL;inference=ab initio prediction:Prodigal:002006,similar to AA sequence:UniProtKB:Q53U10;locus_tag=OCOJLMKI_01331;product=2'-N-acetylparomamine deacetylase
M-iners_contig_19_1	Prodigal:002006	CDS	37747	38376	.	+	0	ID=OCOJLMKI_01332;inference=ab initio prediction:Prodigal:002006;locus_tag=OCOJLMKI_01332;product=hypothetical protein
M-iners_contig_19_1	Prodigal:002006	CDS	38522	39565	.	+	0	ID=OCOJLMKI_01333;inference=ab initio prediction:Prodigal:002006;locus_tag=OCOJLMKI_01333;product=hypothetical protein
M-iners_contig_19_1	Prodigal:002006	CDS	39581	40873	.	+	0	ID=OCOJLMKI_01334;eC_number=2.7.-.-;Name=sasA_1;gene=sasA_1;inference=ab initio prediction:Prodigal:002006,protein motif:HAMAP:MF_01837;locus_tag=OCOJLMKI_01334;product=Adaptive-response sensory-kinase SasA
M-iners_contig_19_1	Prodigal:002006	CDS	41215	41706	.	-	0	ID=OCOJLMKI_01335;eC_number=2.7.13.3;Name=rcsC_11;gene=rcsC_11;inference=ab initio prediction:Prodigal:002006,protein motif:HAMAP:MF_00979;locus_tag=OCOJLMKI_01335;product=Sensor histidine kinase RcsC
M-iners_contig_19_1	Prodigal:002006	CDS	42030	42803	.	+	0	ID=OCOJLMKI_01336;inference=ab initio prediction:Prodigal:002006;locus_tag=OCOJLMKI_01336;product=hypothetical protein
M-iners_contig_19_1	Prodigal:002006	CDS	43026	43340	.	-	0	ID=OCOJLMKI_01337;inference=ab initio prediction:Prodigal:002006;locus_tag=OCOJLMKI_01337;product=hypothetical protein
M-iners_contig_19_1	Prodigal:002006	CDS	43688	44173	.	-	0	ID=OCOJLMKI_01338;inference=ab initio prediction:Prodigal:002006,similar to AA sequence:ISfinder:ISMpo2;locus_tag=OCOJLMKI_01338;product=IS1595 family transposase ISMpo2
M-iners_contig_19_1	Prodigal:002006	CDS	44717	46267	.	+	0	ID=OCOJLMKI_01339;eC_number=2.3.3.13;Name=leuA;db_xref=COG:COG0119;gene=leuA;inference=ab initio prediction:Prodigal:002006,similar to AA sequence:UniProtKB:Q9JZG1;locus_tag=OCOJLMKI_01339;product=2-isopropylmalate synthase
M-iners_contig_19_1	Aragorn:001002	tRNA	46382	46457	.	+	.	ID=OCOJLMKI_01340;inference=COORDINATES:profile:Aragorn:001002;locus_tag=OCOJLMKI_01340;product=tRNA-Lys(ctt)
M-iners_contig_19_1	Prodigal:002006	CDS	46551	46817	.	-	0	ID=OCOJLMKI_01341;inference=ab initio prediction:Prodigal:002006;locus_tag=OCOJLMKI_01341;product=hypothetical protein
M-iners_contig_19_1	Prodigal:002006	CDS	46817	47683	.	-	0	ID=OCOJLMKI_01342;inference=ab initio prediction:Prodigal:002006;locus_tag=OCOJLMKI_01342;product=hypothetical protein
M-iners_contig_19_1	Prodigal:002006	CDS	47709	47813	.	-	0	ID=OCOJLMKI_01343;inference=ab initio prediction:Prodigal:002006;locus_tag=OCOJLMKI_01343;product=hypothetical protein
M-iners_contig_19_1	Prodigal:002006	CDS	48406	52743	.	+	0	ID=OCOJLMKI_01344;inference=ab initio prediction:Prodigal:002006;locus_tag=OCOJLMKI_01344;product=hypothetical protein
M-iners_contig_19_1	Prodigal:002006	CDS	52876	53430	.	-	0	ID=OCOJLMKI_01345;inference=ab initio prediction:Prodigal:002006;locus_tag=OCOJLMKI_01345;product=hypothetical protein
M-iners_contig_19_1	Prodigal:002006	CDS	53479	53688	.	-	0	ID=OCOJLMKI_01346;inference=ab initio prediction:Prodigal:002006;locus_tag=OCOJLMKI_01346;product=hypothetical protein
M-iners_contig_19_1	Prodigal:002006	CDS	53725	54156	.	-	0	ID=OCOJLMKI_01347;inference=ab initio prediction:Prodigal:002006;locus_tag=OCOJLMKI_01347;product=hypothetical protein
M-iners_contig_19_1	Prodigal:002006	CDS	55243	55425	.	+	0	ID=OCOJLMKI_01348;inference=ab initio prediction:Prodigal:002006;locus_tag=OCOJLMKI_01348;product=hypothetical protein
M-iners_contig_19_1	Prodigal:002006	CDS	55766	56041	.	+	0	ID=OCOJLMKI_01349;inference=ab initio prediction:Prodigal:002006;locus_tag=OCOJLMKI_01349;product=hypothetical protein
M-iners_contig_19_1	Prodigal:002006	CDS	56684	56998	.	+	0	ID=OCOJLMKI_01350;inference=ab initio prediction:Prodigal:002006;locus_tag=OCOJLMKI_01350;product=hypothetical protein
M-iners_contig_19_1	Prodigal:002006	CDS	56932	57459	.	-	0	ID=OCOJLMKI_01351;inference=ab initio prediction:Prodigal:002006;locus_tag=OCOJLMKI_01351;product=hypothetical protein
M-iners_contig_19_1	Prodigal:002006	CDS	57468	57788	.	-	0	ID=OCOJLMKI_01352;inference=ab initio prediction:Prodigal:002006;locus_tag=OCOJLMKI_01352;product=hypothetical protein
M-iners_contig_19_1	Prodigal:002006	CDS	57785	58408	.	-	0	ID=OCOJLMKI_01353;inference=ab initio prediction:Prodigal:002006;locus_tag=OCOJLMKI_01353;product=hypothetical protein
M-iners_contig_19_1	Prodigal:002006	CDS	58429	59649	.	-	0	ID=OCOJLMKI_01354;inference=ab initio prediction:Prodigal:002006;locus_tag=OCOJLMKI_01354;product=hypothetical protein
M-iners_contig_19_1	Prodigal:002006	CDS	59646	60251	.	-	0	ID=OCOJLMKI_01355;inference=ab initio prediction:Prodigal:002006;locus_tag=OCOJLMKI_01355;product=hypothetical protein
M-iners_contig_19_1	Prodigal:002006	CDS	60590	61804	.	-	0	ID=OCOJLMKI_01356;Name=intA_2;db_xref=COG:COG0582;gene=intA_2;inference=ab initio prediction:Prodigal:002006,similar to AA sequence:UniProtKB:P32053;locus_tag=OCOJLMKI_01356;product=Prophage integrase IntA
M-iners_contig_19_1	Prodigal:002006	CDS	62058	62354	.	-	0	ID=OCOJLMKI_01357;inference=ab initio prediction:Prodigal:002006;locus_tag=OCOJLMKI_01357;product=hypothetical protein
M-iners_contig_19_1	Prodigal:002006	CDS	62394	62693	.	-	0	ID=OCOJLMKI_01358;inference=ab initio prediction:Prodigal:002006;locus_tag=OCOJLMKI_01358;product=hypothetical protein
M-iners_contig_19_1	Prodigal:002006	CDS	62818	63105	.	+	0	ID=OCOJLMKI_01359;inference=ab initio prediction:Prodigal:002006;locus_tag=OCOJLMKI_01359;product=hypothetical protein
M-iners_contig_19_1	Prodigal:002006	CDS	63206	64243	.	-	0	ID=OCOJLMKI_01360;Name=pstS_2;db_xref=COG:COG0226;gene=pstS_2;inference=ab initio prediction:Prodigal:002006,similar to AA sequence:UniProtKB:P0AG82;locus_tag=OCOJLMKI_01360;product=Phosphate-binding protein PstS
M-iners_contig_19_1	Prodigal:002006	CDS	64253	66010	.	-	0	ID=OCOJLMKI_01361;inference=ab initio prediction:Prodigal:002006;locus_tag=OCOJLMKI_01361;product=hypothetical protein
M-iners_contig_19_1	Prodigal:002006	CDS	67448	67666	.	+	0	ID=OCOJLMKI_01362;inference=ab initio prediction:Prodigal:002006;locus_tag=OCOJLMKI_01362;product=hypothetical protein
M-iners_contig_19_1	Prodigal:002006	CDS	67787	69766	.	-	0	ID=OCOJLMKI_01363;Name=pal_2;gene=pal_2;inference=ab initio prediction:Prodigal:002006,protein motif:HAMAP:MF_02204;locus_tag=OCOJLMKI_01363;product=Peptidoglycan-associated lipoprotein
M-iners_contig_19_1	Prodigal:002006	CDS	70256	71302	.	+	0	ID=OCOJLMKI_01364;eC_number=4.2.1.22;Name=cbs;db_xref=COG:COG0031;gene=cbs;inference=ab initio prediction:Prodigal:002006,similar to AA sequence:UniProtKB:P9WP51;locus_tag=OCOJLMKI_01364;product=Putative cystathionine beta-synthase
M-iners_contig_19_1	Prodigal:002006	CDS	71422	71577	.	+	0	ID=OCOJLMKI_01365;inference=ab initio prediction:Prodigal:002006;locus_tag=OCOJLMKI_01365;product=hypothetical protein
M-iners_contig_19_1	Prodigal:002006	CDS	71600	73003	.	-	0	ID=OCOJLMKI_01366;inference=ab initio prediction:Prodigal:002006;locus_tag=OCOJLMKI_01366;product=hypothetical protein
M-iners_contig_19_1	Prodigal:002006	CDS	73182	78479	.	+	0	ID=OCOJLMKI_01367;Name=yfhM;db_xref=COG:COG2373;gene=yfhM;inference=ab initio prediction:Prodigal:002006,similar to AA sequence:UniProtKB:P76578;locus_tag=OCOJLMKI_01367;product=Alpha-2-macroglobulin
M-iners_contig_19_1	Prodigal:002006	CDS	78658	80697	.	+	0	ID=OCOJLMKI_01368;Name=pbpC;db_xref=COG:COG4953;gene=pbpC;inference=ab initio prediction:Prodigal:002006,similar to AA sequence:UniProtKB:P76577;locus_tag=OCOJLMKI_01368;product=Penicillin-binding protein 1C
M-iners_contig_19_1	Prodigal:002006	CDS	80857	81513	.	-	0	ID=OCOJLMKI_01369;inference=ab initio prediction:Prodigal:002006;locus_tag=OCOJLMKI_01369;product=hypothetical protein
M-iners_contig_19_1	Prodigal:002006	CDS	81510	82667	.	-	0	ID=OCOJLMKI_01370;eC_number=2.4.1.290;Name=pglA;gene=pglA;inference=ab initio prediction:Prodigal:002006,similar to AA sequence:UniProtKB:Q0P9C9;locus_tag=OCOJLMKI_01370;product=N%2CN'-diacetylbacillosaminyl-diphospho-undecaprenol alpha-1%2C3-N-acetylgalactosaminyltransferase
M-iners_contig_19_1	Prodigal:002006	CDS	82710	83141	.	+	0	ID=OCOJLMKI_01371;eC_number=2.3.1.-;Name=ypeA;db_xref=COG:COG0456;gene=ypeA;inference=ab initio prediction:Prodigal:002006,similar to AA sequence:UniProtKB:P63422;locus_tag=OCOJLMKI_01371;product=Acetyltransferase YpeA
M-iners_contig_19_1	Prodigal:002006	CDS	83210	84406	.	+	0	ID=OCOJLMKI_01372;inference=ab initio prediction:Prodigal:002006;locus_tag=OCOJLMKI_01372;product=hypothetical protein
M-iners_contig_19_1	Prodigal:002006	CDS	84511	85926	.	+	0	ID=OCOJLMKI_01373;inference=ab initio prediction:Prodigal:002006;locus_tag=OCOJLMKI_01373;product=hypothetical protein
M-iners_contig_19_1	Prodigal:002006	CDS	85952	86638	.	-	0	ID=OCOJLMKI_01374;inference=ab initio prediction:Prodigal:002006;locus_tag=OCOJLMKI_01374;product=hypothetical protein
M-iners_contig_20_1	Prodigal:002006	CDS	12	263	.	+	0	ID=OCOJLMKI_01375;inference=ab initio prediction:Prodigal:002006;locus_tag=OCOJLMKI_01375;product=hypothetical protein
M-iners_contig_20_1	Prodigal:002006	CDS	295	669	.	+	0	ID=OCOJLMKI_01376;inference=ab initio prediction:Prodigal:002006;locus_tag=OCOJLMKI_01376;product=hypothetical protein
M-iners_contig_20_1	Prodigal:002006	CDS	830	1408	.	+	0	ID=OCOJLMKI_01377;inference=ab initio prediction:Prodigal:002006;locus_tag=OCOJLMKI_01377;product=hypothetical protein
M-iners_contig_20_1	Prodigal:002006	CDS	1455	3113	.	-	0	ID=OCOJLMKI_01378;inference=ab initio prediction:Prodigal:002006;locus_tag=OCOJLMKI_01378;product=hypothetical protein
M-iners_contig_20_1	Prodigal:002006	CDS	3372	4394	.	+	0	ID=OCOJLMKI_01379;eC_number=5.3.1.13;Name=kdsD;db_xref=COG:COG0517;gene=kdsD;inference=ab initio prediction:Prodigal:002006,similar to AA sequence:UniProtKB:Q9HVW0;locus_tag=OCOJLMKI_01379;product=Arabinose 5-phosphate isomerase KdsD
M-iners_contig_20_1	Prodigal:002006	CDS	4371	5504	.	-	0	ID=OCOJLMKI_01380;inference=ab initio prediction:Prodigal:002006;locus_tag=OCOJLMKI_01380;product=hypothetical protein
M-iners_contig_20_1	Prodigal:002006	CDS	5665	7563	.	+	0	ID=OCOJLMKI_01381;Name=mutL;gene=mutL;inference=ab initio prediction:Prodigal:002006,similar to AA sequence:UniProtKB:Q5F8M6;locus_tag=OCOJLMKI_01381;product=DNA mismatch repair protein MutL
M-iners_contig_20_1	Prodigal:002006	CDS	7647	9779	.	-	0	ID=OCOJLMKI_01382;eC_number=1.8.5.3;Name=dmsA;db_xref=COG:COG0243;gene=dmsA;inference=ab initio prediction:Prodigal:002006,similar to AA sequence:UniProtKB:P18775;locus_tag=OCOJLMKI_01382;product=Dimethyl sulfoxide reductase DmsA
M-iners_contig_20_1	Prodigal:002006	CDS	9857	10420	.	-	0	ID=OCOJLMKI_01383;eC_number=2.1.1.171;Name=rsmD;db_xref=COG:COG0742;gene=rsmD;inference=ab initio prediction:Prodigal:002006,similar to AA sequence:UniProtKB:P44869;locus_tag=OCOJLMKI_01383;product=Ribosomal RNA small subunit methyltransferase D
M-iners_contig_20_1	Prodigal:002006	CDS	10417	12435	.	-	0	ID=OCOJLMKI_01384;inference=ab initio prediction:Prodigal:002006;locus_tag=OCOJLMKI_01384;product=hypothetical protein
M-iners_contig_20_1	Prodigal:002006	CDS	12671	13972	.	+	0	ID=OCOJLMKI_01385;inference=ab initio prediction:Prodigal:002006,similar to AA sequence:UniProtKB:P9WJX1;locus_tag=OCOJLMKI_01385;product=putative MFS-type transporter
M-iners_contig_20_1	Prodigal:002006	CDS	14418	14867	.	+	0	ID=OCOJLMKI_01386;Name=rpsF;db_xref=COG:COG0360;gene=rpsF;inference=ab initio prediction:Prodigal:002006,similar to AA sequence:UniProtKB:Q6N5A4;locus_tag=OCOJLMKI_01386;product=30S ribosomal protein S6
M-iners_contig_20_1	Prodigal:002006	CDS	14871	15158	.	+	0	ID=OCOJLMKI_01387;Name=rpsR;db_xref=COG:COG0238;gene=rpsR;inference=ab initio prediction:Prodigal:002006,similar to AA sequence:UniProtKB:Q6N5A3;locus_tag=OCOJLMKI_01387;product=30S ribosomal protein S18
M-iners_contig_20_1	Prodigal:002006	CDS	15398	16420	.	+	0	ID=OCOJLMKI_01388;inference=ab initio prediction:Prodigal:002006;locus_tag=OCOJLMKI_01388;product=hypothetical protein
M-iners_contig_20_1	Prodigal:002006	CDS	16482	17048	.	+	0	ID=OCOJLMKI_01389;Name=rplI;db_xref=COG:COG0359;gene=rplI;inference=ab initio prediction:Prodigal:002006,similar to AA sequence:UniProtKB:Q6N5A1;locus_tag=OCOJLMKI_01389;product=50S ribosomal protein L9
M-iners_contig_20_1	Prodigal:002006	CDS	17298	18785	.	+	0	ID=OCOJLMKI_01390;eC_number=3.6.4.12;Name=dnaC;db_xref=COG:COG0305;gene=dnaC;inference=ab initio prediction:Prodigal:002006,similar to AA sequence:UniProtKB:P37469;locus_tag=OCOJLMKI_01390;product=Replicative DNA helicase
M-iners_contig_20_1	Prodigal:002006	CDS	18824	20050	.	+	0	ID=OCOJLMKI_01391;eC_number=5.1.1.1;Name=alr;db_xref=COG:COG0787;gene=alr;inference=ab initio prediction:Prodigal:002006,similar to AA sequence:UniProtKB:Q9HUN4;locus_tag=OCOJLMKI_01391;product=Alanine racemase%2C biosynthetic
M-iners_contig_20_1	Prodigal:002006	CDS	20085	21512	.	+	0	ID=OCOJLMKI_01392;eC_number=3.6.4.-;Name=radA;db_xref=COG:COG1066;gene=radA;inference=ab initio prediction:Prodigal:002006,similar to AA sequence:UniProtKB:P37572;locus_tag=OCOJLMKI_01392;product=DNA repair protein RadA
M-iners_contig_20_1	Prodigal:002006	CDS	21519	22205	.	-	0	ID=OCOJLMKI_01393;inference=ab initio prediction:Prodigal:002006,protein motif:HAMAP:MF_02088;locus_tag=OCOJLMKI_01393;product=queuosine precursor transporter
M-iners_contig_20_1	Prodigal:002006	CDS	22382	22996	.	+	0	ID=OCOJLMKI_01394;inference=ab initio prediction:Prodigal:002006;locus_tag=OCOJLMKI_01394;product=hypothetical protein
M-iners_contig_20_1	Prodigal:002006	CDS	23099	24583	.	+	0	ID=OCOJLMKI_01395;eC_number=2.4.2.14;Name=purF;db_xref=COG:COG0034;gene=purF;inference=ab initio prediction:Prodigal:002006,similar to AA sequence:UniProtKB:P00497;locus_tag=OCOJLMKI_01395;product=Amidophosphoribosyltransferase
M-iners_contig_20_1	Prodigal:002006	CDS	24591	25385	.	+	0	ID=OCOJLMKI_01396;eC_number=1.-.-.-;Name=yciK;db_xref=COG:COG1028;gene=yciK;inference=ab initio prediction:Prodigal:002006,similar to AA sequence:UniProtKB:P31808;locus_tag=OCOJLMKI_01396;product=putative oxidoreductase YciK
M-iners_contig_20_1	Prodigal:002006	CDS	25382	25792	.	+	0	ID=OCOJLMKI_01397;eC_number=1.5.1.47;Name=dmrA;gene=dmrA;inference=ab initio prediction:Prodigal:002006,similar to AA sequence:UniProtKB:C5B2R8;locus_tag=OCOJLMKI_01397;product=Dihydromethanopterin reductase
M-iners_contig_20_1	Prodigal:002006	CDS	25877	27001	.	+	0	ID=OCOJLMKI_01398;eC_number=6.3.2.2;db_xref=COG:COG2170;inference=ab initio prediction:Prodigal:002006,similar to AA sequence:UniProtKB:P9WPK9;locus_tag=OCOJLMKI_01398;product=Putative glutamate--cysteine ligase 2
M-iners_contig_20_1	Prodigal:002006	CDS	27003	28346	.	-	0	ID=OCOJLMKI_01399;Name=der;db_xref=COG:COG1160;gene=der;inference=ab initio prediction:Prodigal:002006,similar to AA sequence:UniProtKB:P50743;locus_tag=OCOJLMKI_01399;product=GTPase Der
M-iners_contig_20_1	Prodigal:002006	CDS	28370	29104	.	-	0	ID=OCOJLMKI_01400;inference=ab initio prediction:Prodigal:002006,similar to AA sequence:UniProtKB:P43989;locus_tag=OCOJLMKI_01400;note=UPF0070 protein HI_0370;product=hypothetical protein
M-iners_contig_20_1	Prodigal:002006	CDS	29168	29776	.	-	0	ID=OCOJLMKI_01401;inference=ab initio prediction:Prodigal:002006;locus_tag=OCOJLMKI_01401;product=hypothetical protein
M-iners_contig_20_1	Prodigal:002006	CDS	29870	31036	.	+	0	ID=OCOJLMKI_01402;inference=ab initio prediction:Prodigal:002006;locus_tag=OCOJLMKI_01402;product=hypothetical protein
M-iners_contig_20_1	Prodigal:002006	CDS	31230	31970	.	+	0	ID=OCOJLMKI_01403;eC_number=1.15.1.1;Name=sodA;gene=sodA;inference=ab initio prediction:Prodigal:002006,similar to AA sequence:UniProtKB:P00449;locus_tag=OCOJLMKI_01403;product=Superoxide dismutase [Mn]
M-iners_contig_20_1	Prodigal:002006	CDS	32035	35748	.	-	0	ID=OCOJLMKI_01404;inference=ab initio prediction:Prodigal:002006;locus_tag=OCOJLMKI_01404;product=hypothetical protein
M-iners_contig_20_1	Prodigal:002006	CDS	36260	36673	.	+	0	ID=OCOJLMKI_01405;inference=ab initio prediction:Prodigal:002006;locus_tag=OCOJLMKI_01405;product=hypothetical protein
M-iners_contig_20_1	Prodigal:002006	CDS	36674	37225	.	-	0	ID=OCOJLMKI_01406;inference=ab initio prediction:Prodigal:002006;locus_tag=OCOJLMKI_01406;product=hypothetical protein
M-iners_contig_20_1	Prodigal:002006	CDS	37252	38223	.	-	0	ID=OCOJLMKI_01407;eC_number=4.1.1.114;Name=oleB;db_xref=COG:COG0596;gene=oleB;inference=ab initio prediction:Prodigal:002006,similar to AA sequence:UniProtKB:Q8PDW8;locus_tag=OCOJLMKI_01407;product=Cis-3-alkyl-4-alkyloxetan-2-one decarboxylase
M-iners_contig_20_1	Prodigal:002006	CDS	38346	39251	.	+	0	ID=OCOJLMKI_01408;Name=dmlR_2;gene=dmlR_2;inference=ab initio prediction:Prodigal:002006,similar to AA sequence:UniProtKB:P76250;locus_tag=OCOJLMKI_01408;product=HTH-type transcriptional regulator DmlR
M-iners_contig_20_1	Prodigal:002006	CDS	39248	40003	.	+	0	ID=OCOJLMKI_01409;inference=ab initio prediction:Prodigal:002006;locus_tag=OCOJLMKI_01409;product=hypothetical protein
M-iners_contig_20_1	Prodigal:002006	CDS	40012	40644	.	+	0	ID=OCOJLMKI_01410;inference=ab initio prediction:Prodigal:002006;locus_tag=OCOJLMKI_01410;product=hypothetical protein
M-iners_contig_20_1	Prodigal:002006	CDS	40651	41334	.	-	0	ID=OCOJLMKI_01411;eC_number=2.3.2.6;Name=aat;db_xref=COG:COG2360;gene=aat;inference=ab initio prediction:Prodigal:002006,similar to AA sequence:UniProtKB:P0A8P1;locus_tag=OCOJLMKI_01411;product=Leucyl/phenylalanyl-tRNA--protein transferase
M-iners_contig_20_1	Prodigal:002006	CDS	41468	41764	.	-	0	ID=OCOJLMKI_01412;inference=ab initio prediction:Prodigal:002006;locus_tag=OCOJLMKI_01412;product=hypothetical protein
M-iners_contig_20_1	Prodigal:002006	CDS	41898	43253	.	-	0	ID=OCOJLMKI_01413;eC_number=6.3.4.14;Name=accC;db_xref=COG:COG0439;gene=accC;inference=ab initio prediction:Prodigal:002006,similar to AA sequence:UniProtKB:P37798;locus_tag=OCOJLMKI_01413;product=Biotin carboxylase
M-iners_contig_20_1	Prodigal:002006	CDS	43264	43746	.	-	0	ID=OCOJLMKI_01414;Name=accB;db_xref=COG:COG0511;gene=accB;inference=ab initio prediction:Prodigal:002006,similar to AA sequence:UniProtKB:P0ABD8;locus_tag=OCOJLMKI_01414;product=Biotin carboxyl carrier protein of acetyl-CoA carboxylase
M-iners_contig_20_1	Prodigal:002006	CDS	43751	44236	.	-	0	ID=OCOJLMKI_01415;eC_number=4.2.1.10;Name=aroQ;db_xref=COG:COG0757;gene=aroQ;inference=ab initio prediction:Prodigal:002006,similar to AA sequence:UniProtKB:Q5SIL5;locus_tag=OCOJLMKI_01415;product=3-dehydroquinate dehydratase
M-iners_contig_20_1	Prodigal:002006	CDS	44301	45086	.	-	0	ID=OCOJLMKI_01416;inference=ab initio prediction:Prodigal:002006;locus_tag=OCOJLMKI_01416;product=hypothetical protein
M-iners_contig_20_1	Prodigal:002006	CDS	45246	45554	.	-	0	ID=OCOJLMKI_01417;inference=ab initio prediction:Prodigal:002006;locus_tag=OCOJLMKI_01417;product=hypothetical protein
M-iners_contig_20_1	Prodigal:002006	CDS	45722	46918	.	+	0	ID=OCOJLMKI_01418;eC_number=2.6.1.1;Name=aspC;db_xref=COG:COG0436;gene=aspC;inference=ab initio prediction:Prodigal:002006,similar to AA sequence:UniProtKB:Q9X0Y2;locus_tag=OCOJLMKI_01418;product=Aspartate aminotransferase
M-iners_contig_20_1	Prodigal:002006	CDS	46973	47956	.	-	0	ID=OCOJLMKI_01419;inference=ab initio prediction:Prodigal:002006;locus_tag=OCOJLMKI_01419;product=hypothetical protein
M-iners_contig_20_1	Prodigal:002006	CDS	48396	51131	.	-	0	ID=OCOJLMKI_01420;eC_number=3.1.26.12;Name=rne;gene=rne;inference=ab initio prediction:Prodigal:002006,protein motif:HAMAP:MF_00970;locus_tag=OCOJLMKI_01420;product=Ribonuclease E
M-iners_contig_20_1	Prodigal:002006	CDS	51901	52473	.	+	0	ID=OCOJLMKI_01421;Name=atpH;db_xref=COG:COG0712;gene=atpH;inference=ab initio prediction:Prodigal:002006,similar to AA sequence:UniProtKB:P72244;locus_tag=OCOJLMKI_01421;product=ATP synthase subunit delta
M-iners_contig_20_1	Prodigal:002006	CDS	52543	54072	.	+	0	ID=OCOJLMKI_01422;eC_number=7.1.2.2;Name=atpA;db_xref=COG:COG0056;gene=atpA;inference=ab initio prediction:Prodigal:002006,similar to AA sequence:UniProtKB:P05036;locus_tag=OCOJLMKI_01422;product=ATP synthase subunit alpha
M-iners_contig_20_1	Prodigal:002006	CDS	54226	55113	.	+	0	ID=OCOJLMKI_01423;Name=atpG_1;db_xref=COG:COG0224;gene=atpG_1;inference=ab initio prediction:Prodigal:002006,similar to AA sequence:UniProtKB:P72246;locus_tag=OCOJLMKI_01423;product=ATP synthase gamma chain
M-iners_contig_20_1	Prodigal:002006	CDS	55137	56597	.	+	0	ID=OCOJLMKI_01424;eC_number=7.1.2.2;Name=atpD;db_xref=COG:COG0055;gene=atpD;inference=ab initio prediction:Prodigal:002006,similar to AA sequence:UniProtKB:A1B8P0;locus_tag=OCOJLMKI_01424;product=ATP synthase subunit beta
M-iners_contig_20_1	Prodigal:002006	CDS	56671	57072	.	+	0	ID=OCOJLMKI_01425;Name=atpC;gene=atpC;inference=ab initio prediction:Prodigal:002006,protein motif:HAMAP:MF_00530;locus_tag=OCOJLMKI_01425;product=ATP synthase epsilon chain
M-iners_contig_20_1	Prodigal:002006	CDS	57224	58180	.	+	0	ID=OCOJLMKI_01426;Name=yijE_1;gene=yijE_1;inference=ab initio prediction:Prodigal:002006,similar to AA sequence:UniProtKB:P0ABT8;locus_tag=OCOJLMKI_01426;product=putative cystine transporter YijE
M-iners_contig_20_1	Prodigal:002006	CDS	58192	59454	.	-	0	ID=OCOJLMKI_01427;eC_number=2.7.7.72;Name=cca;gene=cca;inference=ab initio prediction:Prodigal:002006,protein motif:HAMAP:MF_01263;locus_tag=OCOJLMKI_01427;product=CCA-adding enzyme
M-iners_contig_20_1	Prodigal:002006	CDS	59451	59708	.	-	0	ID=OCOJLMKI_01428;inference=ab initio prediction:Prodigal:002006;locus_tag=OCOJLMKI_01428;product=hypothetical protein
M-iners_contig_20_1	Prodigal:002006	CDS	59740	60366	.	-	0	ID=OCOJLMKI_01429;eC_number=3.6.1.-;Name=nudL;gene=nudL;inference=ab initio prediction:Prodigal:002006,protein motif:HAMAP:MF_01592;locus_tag=OCOJLMKI_01429;product=putative Nudix hydrolase NudL
M-iners_contig_20_1	Prodigal:002006	CDS	60363	60953	.	-	0	ID=OCOJLMKI_01430;inference=ab initio prediction:Prodigal:002006;locus_tag=OCOJLMKI_01430;product=hypothetical protein
M-iners_contig_20_1	Prodigal:002006	CDS	61248	62156	.	+	0	ID=OCOJLMKI_01431;inference=ab initio prediction:Prodigal:002006;locus_tag=OCOJLMKI_01431;product=hypothetical protein
M-iners_contig_20_1	Prodigal:002006	CDS	62306	65779	.	+	0	ID=OCOJLMKI_01432;eC_number=6.3.5.5;Name=carB_2;db_xref=COG:COG0458;gene=carB_2;inference=ab initio prediction:Prodigal:002006,similar to AA sequence:UniProtKB:P00968;locus_tag=OCOJLMKI_01432;product=Carbamoyl-phosphate synthase large chain
M-iners_contig_20_1	Prodigal:002006	CDS	65900	66382	.	+	0	ID=OCOJLMKI_01433;Name=greA;db_xref=COG:COG0782;gene=greA;inference=ab initio prediction:Prodigal:002006,similar to AA sequence:UniProtKB:P0A6W5;locus_tag=OCOJLMKI_01433;product=Transcription elongation factor GreA
M-iners_contig_20_1	Prodigal:002006	CDS	66394	66894	.	+	0	ID=OCOJLMKI_01434;inference=ab initio prediction:Prodigal:002006;locus_tag=OCOJLMKI_01434;product=hypothetical protein
M-iners_contig_20_1	Prodigal:002006	CDS	66908	67909	.	+	0	ID=OCOJLMKI_01435;inference=ab initio prediction:Prodigal:002006;locus_tag=OCOJLMKI_01435;product=hypothetical protein
M-iners_contig_20_1	Prodigal:002006	CDS	67924	68898	.	+	0	ID=OCOJLMKI_01436;eC_number=1.8.1.9;Name=trxB_1;db_xref=COG:COG0492;gene=trxB_1;inference=ab initio prediction:Prodigal:002006,similar to AA sequence:UniProtKB:P0A9P4;locus_tag=OCOJLMKI_01436;product=Thioredoxin reductase
M-iners_contig_20_1	Prodigal:002006	CDS	69040	69930	.	+	0	ID=OCOJLMKI_01437;Name=argP_2;gene=argP_2;inference=ab initio prediction:Prodigal:002006,protein motif:HAMAP:MF_00513;locus_tag=OCOJLMKI_01437;product=HTH-type transcriptional regulator ArgP
M-iners_contig_20_1	Prodigal:002006	CDS	69955	70224	.	+	0	ID=OCOJLMKI_01438;inference=ab initio prediction:Prodigal:002006;locus_tag=OCOJLMKI_01438;product=hypothetical protein
M-iners_contig_20_1	Prodigal:002006	CDS	70184	70486	.	+	0	ID=OCOJLMKI_01439;inference=ab initio prediction:Prodigal:002006;locus_tag=OCOJLMKI_01439;product=hypothetical protein
M-iners_contig_20_1	Prodigal:002006	CDS	70493	71449	.	-	0	ID=OCOJLMKI_01440;eC_number=1.8.5.-;Name=msrP_1;db_xref=COG:COG2041;gene=msrP_1;inference=ab initio prediction:Prodigal:002006,similar to AA sequence:UniProtKB:P76342;locus_tag=OCOJLMKI_01440;product=Protein-methionine-sulfoxide reductase catalytic subunit MsrP
M-iners_contig_20_1	Prodigal:002006	CDS	71568	73262	.	-	0	ID=OCOJLMKI_01441;eC_number=6.2.1.3;Name=fadD;db_xref=COG:COG0318;gene=fadD;inference=ab initio prediction:Prodigal:002006,similar to AA sequence:UniProtKB:P69451;locus_tag=OCOJLMKI_01441;product=Long-chain-fatty-acid--CoA ligase
M-iners_contig_20_1	Prodigal:002006	CDS	73325	74056	.	-	0	ID=OCOJLMKI_01442;inference=ab initio prediction:Prodigal:002006;locus_tag=OCOJLMKI_01442;product=hypothetical protein
M-iners_contig_20_1	Prodigal:002006	CDS	74262	75758	.	-	0	ID=OCOJLMKI_01443;eC_number=3.4.11.1;Name=pepA_2;db_xref=COG:COG0260;gene=pepA_2;inference=ab initio prediction:Prodigal:002006,similar to AA sequence:UniProtKB:O86436;locus_tag=OCOJLMKI_01443;product=Cytosol aminopeptidase
M-iners_contig_20_1	Prodigal:002006	CDS	75946	77115	.	+	0	ID=OCOJLMKI_01444;inference=ab initio prediction:Prodigal:002006;locus_tag=OCOJLMKI_01444;product=hypothetical protein
M-iners_contig_20_1	Prodigal:002006	CDS	77119	78207	.	+	0	ID=OCOJLMKI_01445;Name=lptG;db_xref=COG:COG0795;gene=lptG;inference=ab initio prediction:Prodigal:002006,similar to AA sequence:UniProtKB:P0ADC6;locus_tag=OCOJLMKI_01445;product=Lipopolysaccharide export system permease protein LptG
M-iners_contig_20_1	Prodigal:002006	CDS	78207	80867	.	+	0	ID=OCOJLMKI_01446;Name=lptD;gene=lptD;inference=ab initio prediction:Prodigal:002006,protein motif:HAMAP:MF_01411;locus_tag=OCOJLMKI_01446;product=LPS-assembly protein LptD
M-iners_contig_20_1	Prodigal:002006	CDS	80900	81919	.	+	0	ID=OCOJLMKI_01447;eC_number=1.1.1.262;Name=pdxA;db_xref=COG:COG1995;gene=pdxA;inference=ab initio prediction:Prodigal:002006,similar to AA sequence:UniProtKB:Q9I5U4;locus_tag=OCOJLMKI_01447;product=4-hydroxythreonine-4-phosphate dehydrogenase
M-iners_contig_20_1	Prodigal:002006	CDS	82062	82904	.	+	0	ID=OCOJLMKI_01448;eC_number=2.1.1.182;Name=rsmA_1;gene=rsmA_1;inference=ab initio prediction:Prodigal:002006,similar to AA sequence:UniProtKB:Q1RK29;locus_tag=OCOJLMKI_01448;product=Ribosomal RNA small subunit methyltransferase A
M-iners_contig_20_1	Prodigal:002006	CDS	83286	84260	.	-	0	ID=OCOJLMKI_01449;inference=ab initio prediction:Prodigal:002006;locus_tag=OCOJLMKI_01449;product=hypothetical protein
M-iners_contig_20_1	Prodigal:002006	CDS	84391	85509	.	-	0	ID=OCOJLMKI_01450;inference=ab initio prediction:Prodigal:002006,similar to AA sequence:UniProtKB:Q881J7;locus_tag=OCOJLMKI_01450;product=Blue-light-activated protein
M-iners_contig_20_1	Prodigal:002006	CDS	85594	86226	.	-	0	ID=OCOJLMKI_01451;eC_number=3.4.21.88;Name=lexA_3;gene=lexA_3;inference=ab initio prediction:Prodigal:002006,protein motif:HAMAP:MF_00015;locus_tag=OCOJLMKI_01451;product=LexA repressor
M-iners_contig_20_1	Prodigal:002006	CDS	86375	86731	.	+	0	ID=OCOJLMKI_01452;inference=ab initio prediction:Prodigal:002006;locus_tag=OCOJLMKI_01452;product=hypothetical protein
M-iners_contig_20_1	Prodigal:002006	CDS	86734	87810	.	+	0	ID=OCOJLMKI_01453;eC_number=1.3.5.2;Name=pyrD;db_xref=COG:COG0167;gene=pyrD;inference=ab initio prediction:Prodigal:002006,similar to AA sequence:UniProtKB:P0A7E1;locus_tag=OCOJLMKI_01453;product=Dihydroorotate dehydrogenase (quinone)
M-iners_contig_20_1	Prodigal:002006	CDS	87835	88053	.	-	0	ID=OCOJLMKI_01454;inference=ab initio prediction:Prodigal:002006;locus_tag=OCOJLMKI_01454;product=hypothetical protein
M-iners_contig_20_1	Prodigal:002006	CDS	88145	90310	.	+	0	ID=OCOJLMKI_01455;eC_number=5.4.99.2;Name=mutB;db_xref=COG:COG1884;gene=mutB;inference=ab initio prediction:Prodigal:002006,similar to AA sequence:UniProtKB:P9WJK5;locus_tag=OCOJLMKI_01455;product=putative methylmalonyl-CoA mutase large subunit
M-iners_contig_20_1	Prodigal:002006	CDS	90342	91763	.	+	0	ID=OCOJLMKI_01456;Name=algA;db_xref=COG:COG0662;gene=algA;inference=ab initio prediction:Prodigal:002006,similar to AA sequence:UniProtKB:P07874;locus_tag=OCOJLMKI_01456;product=Alginate biosynthesis protein AlgA
M-iners_contig_20_1	Prodigal:002006	CDS	91785	92294	.	-	0	ID=OCOJLMKI_01457;Name=comM_1;db_xref=COG:COG0606;gene=comM_1;inference=ab initio prediction:Prodigal:002006,similar to AA sequence:UniProtKB:P45049;locus_tag=OCOJLMKI_01457;product=Competence protein ComM
M-iners_contig_20_1	Prodigal:002006	CDS	93200	94783	.	+	0	ID=OCOJLMKI_01458;inference=ab initio prediction:Prodigal:002006,similar to AA sequence:UniProtKB:Q881J7;locus_tag=OCOJLMKI_01458;product=Blue-light-activated protein
M-iners_contig_20_1	Prodigal:002006	CDS	95190	96101	.	+	0	ID=OCOJLMKI_01459;inference=ab initio prediction:Prodigal:002006;locus_tag=OCOJLMKI_01459;product=hypothetical protein
M-iners_contig_20_1	Prodigal:002006	CDS	96384	98573	.	+	0	ID=OCOJLMKI_01460;inference=ab initio prediction:Prodigal:002006;locus_tag=OCOJLMKI_01460;product=hypothetical protein
M-iners_contig_20_1	Prodigal:002006	CDS	98952	99893	.	-	0	ID=OCOJLMKI_01461;Name=comM_2;db_xref=COG:COG0606;gene=comM_2;inference=ab initio prediction:Prodigal:002006,similar to AA sequence:UniProtKB:P45049;locus_tag=OCOJLMKI_01461;product=Competence protein ComM
M-iners_contig_20_1	Prodigal:002006	CDS	100505	101074	.	+	0	ID=OCOJLMKI_01462;inference=ab initio prediction:Prodigal:002006;locus_tag=OCOJLMKI_01462;product=hypothetical protein
M-iners_contig_20_1	Prodigal:002006	CDS	101269	101481	.	+	0	ID=OCOJLMKI_01463;inference=ab initio prediction:Prodigal:002006;locus_tag=OCOJLMKI_01463;product=hypothetical protein
M-iners_contig_20_1	Prodigal:002006	CDS	101484	101603	.	+	0	ID=OCOJLMKI_01464;inference=ab initio prediction:Prodigal:002006;locus_tag=OCOJLMKI_01464;product=hypothetical protein
M-iners_contig_20_1	Prodigal:002006	CDS	102075	103322	.	+	0	ID=OCOJLMKI_01465;inference=ab initio prediction:Prodigal:002006;locus_tag=OCOJLMKI_01465;product=hypothetical protein
M-iners_contig_20_1	Prodigal:002006	CDS	103369	103539	.	-	0	ID=OCOJLMKI_01466;inference=ab initio prediction:Prodigal:002006;locus_tag=OCOJLMKI_01466;product=hypothetical protein
M-iners_contig_20_1	Prodigal:002006	CDS	103588	103746	.	-	0	ID=OCOJLMKI_01467;inference=ab initio prediction:Prodigal:002006;locus_tag=OCOJLMKI_01467;product=hypothetical protein
M-iners_contig_20_1	Prodigal:002006	CDS	104905	105075	.	+	0	ID=OCOJLMKI_01468;inference=ab initio prediction:Prodigal:002006;locus_tag=OCOJLMKI_01468;product=hypothetical protein
M-iners_contig_20_1	Prodigal:002006	CDS	105072	105164	.	-	0	ID=OCOJLMKI_01469;inference=ab initio prediction:Prodigal:002006;locus_tag=OCOJLMKI_01469;product=hypothetical protein
M-iners_contig_20_1	Prodigal:002006	CDS	105358	105597	.	-	0	ID=OCOJLMKI_01470;inference=ab initio prediction:Prodigal:002006;locus_tag=OCOJLMKI_01470;product=hypothetical protein
M-iners_contig_20_1	Prodigal:002006	CDS	105661	106122	.	-	0	ID=OCOJLMKI_01471;inference=ab initio prediction:Prodigal:002006;locus_tag=OCOJLMKI_01471;product=hypothetical protein
M-iners_contig_20_1	Prodigal:002006	CDS	106150	106323	.	-	0	ID=OCOJLMKI_01472;inference=ab initio prediction:Prodigal:002006;locus_tag=OCOJLMKI_01472;product=hypothetical protein
M-iners_contig_20_1	Prodigal:002006	CDS	106469	106732	.	+	0	ID=OCOJLMKI_01473;inference=ab initio prediction:Prodigal:002006;locus_tag=OCOJLMKI_01473;product=hypothetical protein
M-iners_contig_20_1	Prodigal:002006	CDS	106961	108787	.	+	0	ID=OCOJLMKI_01474;eC_number=3.6.4.12;Name=ruvB;gene=ruvB;inference=ab initio prediction:Prodigal:002006,protein motif:HAMAP:MF_00016;locus_tag=OCOJLMKI_01474;product=Holliday junction ATP-dependent DNA helicase RuvB
M-iners_contig_20_1	Prodigal:002006	CDS	109201	111348	.	+	0	ID=OCOJLMKI_01475;eC_number=7.1.3.1;Name=hppA;db_xref=COG:COG3808;gene=hppA;inference=ab initio prediction:Prodigal:002006,similar to AA sequence:UniProtKB:Q8UG67;locus_tag=OCOJLMKI_01475;product=K(+)-insensitive pyrophosphate-energized proton pump
M-iners_contig_20_1	Prodigal:002006	CDS	111409	111915	.	-	0	ID=OCOJLMKI_01476;inference=ab initio prediction:Prodigal:002006;locus_tag=OCOJLMKI_01476;product=hypothetical protein
M-iners_contig_20_1	Prodigal:002006	CDS	111912	112481	.	-	0	ID=OCOJLMKI_01477;inference=ab initio prediction:Prodigal:002006;locus_tag=OCOJLMKI_01477;product=hypothetical protein
M-iners_contig_20_1	Prodigal:002006	CDS	112634	113131	.	+	0	ID=OCOJLMKI_01478;Name=bamE;gene=bamE;inference=ab initio prediction:Prodigal:002006,protein motif:HAMAP:MF_00925;locus_tag=OCOJLMKI_01478;product=Outer membrane protein assembly factor BamE
M-iners_contig_20_1	Prodigal:002006	CDS	113492	113722	.	-	0	ID=OCOJLMKI_01479;inference=ab initio prediction:Prodigal:002006;locus_tag=OCOJLMKI_01479;product=hypothetical protein
M-iners_contig_20_1	Prodigal:002006	CDS	113824	114498	.	-	0	ID=OCOJLMKI_01480;eC_number=3.1.3.18;Name=gph;db_xref=COG:COG0546;gene=gph;inference=ab initio prediction:Prodigal:002006,similar to AA sequence:UniProtKB:O67359;locus_tag=OCOJLMKI_01480;product=Phosphoglycolate phosphatase
M-iners_contig_20_1	Prodigal:002006	CDS	114495	116387	.	-	0	ID=OCOJLMKI_01481;inference=ab initio prediction:Prodigal:002006;locus_tag=OCOJLMKI_01481;product=hypothetical protein
M-iners_contig_20_1	Prodigal:002006	CDS	116599	117690	.	-	0	ID=OCOJLMKI_01482;eC_number=1.3.1.-;Name=nemA;db_xref=COG:COG1902;gene=nemA;inference=ab initio prediction:Prodigal:002006,similar to AA sequence:UniProtKB:P77258;locus_tag=OCOJLMKI_01482;product=N-ethylmaleimide reductase
M-iners_contig_20_1	Prodigal:002006	CDS	118041	119075	.	+	0	ID=OCOJLMKI_01483;eC_number=2.3.1.274;Name=plsX;db_xref=COG:COG0416;gene=plsX;inference=ab initio prediction:Prodigal:002006,similar to AA sequence:UniProtKB:P27247;locus_tag=OCOJLMKI_01483;product=Phosphate acyltransferase
M-iners_contig_20_1	Prodigal:002006	CDS	119072	120049	.	+	0	ID=OCOJLMKI_01484;eC_number=2.3.1.180;Name=fabH;gene=fabH;inference=ab initio prediction:Prodigal:002006,similar to AA sequence:UniProtKB:A1KRY9;locus_tag=OCOJLMKI_01484;product=3-oxoacyl-[acyl-carrier-protein] synthase 3
M-iners_contig_20_1	Prodigal:002006	CDS	120145	120468	.	+	0	ID=OCOJLMKI_01485;Name=ihfA;db_xref=COG:COG0776;gene=ihfA;inference=ab initio prediction:Prodigal:002006,similar to AA sequence:UniProtKB:P30787;locus_tag=OCOJLMKI_01485;product=Integration host factor subunit alpha
M-iners_contig_20_1	Prodigal:002006	CDS	120477	120959	.	+	0	ID=OCOJLMKI_01486;inference=ab initio prediction:Prodigal:002006;locus_tag=OCOJLMKI_01486;product=hypothetical protein
M-iners_contig_20_1	Prodigal:002006	CDS	121044	121745	.	-	0	ID=OCOJLMKI_01487;eC_number=2.1.3.-;Name=cmoA;gene=cmoA;inference=ab initio prediction:Prodigal:002006,protein motif:HAMAP:MF_01589;locus_tag=OCOJLMKI_01487;product=Carboxy-S-adenosyl-L-methionine synthase
M-iners_contig_20_1	Prodigal:002006	CDS	121735	122199	.	-	0	ID=OCOJLMKI_01488;Name=ywnA_1;db_xref=COG:COG1959;gene=ywnA_1;inference=ab initio prediction:Prodigal:002006,similar to AA sequence:UniProtKB:P71036;locus_tag=OCOJLMKI_01488;product=Putative HTH-type transcriptional regulator YwnA
M-iners_contig_20_1	Prodigal:002006	CDS	122379	123008	.	+	0	ID=OCOJLMKI_01489;inference=ab initio prediction:Prodigal:002006;locus_tag=OCOJLMKI_01489;product=hypothetical protein
M-iners_contig_20_1	Prodigal:002006	CDS	123188	123871	.	-	0	ID=OCOJLMKI_01490;eC_number=2.5.1.16;Name=speE;gene=speE;inference=ab initio prediction:Prodigal:002006,protein motif:HAMAP:MF_00198;locus_tag=OCOJLMKI_01490;product=Polyamine aminopropyltransferase
M-iners_contig_20_1	Prodigal:002006	CDS	124142	125815	.	-	0	ID=OCOJLMKI_01491;eC_number=6.3.4.3;Name=fhs;db_xref=COG:COG2759;gene=fhs;inference=ab initio prediction:Prodigal:002006,similar to AA sequence:UniProtKB:Q83WS0;locus_tag=OCOJLMKI_01491;product=Formate--tetrahydrofolate ligase
M-iners_contig_20_1	Prodigal:002006	CDS	125988	126209	.	-	0	ID=OCOJLMKI_01492;inference=ab initio prediction:Prodigal:002006;locus_tag=OCOJLMKI_01492;product=hypothetical protein
M-iners_contig_20_1	Prodigal:002006	CDS	126458	127918	.	+	0	ID=OCOJLMKI_01493;inference=ab initio prediction:Prodigal:002006;locus_tag=OCOJLMKI_01493;product=hypothetical protein
M-iners_contig_20_1	Prodigal:002006	CDS	128001	128903	.	+	0	ID=OCOJLMKI_01494;eC_number=3.1.3.5;Name=nagD;db_xref=COG:COG0647;gene=nagD;inference=ab initio prediction:Prodigal:002006,similar to AA sequence:UniProtKB:P0AF24;locus_tag=OCOJLMKI_01494;product=Ribonucleotide monophosphatase NagD
M-iners_contig_20_1	Prodigal:002006	CDS	128908	129489	.	-	0	ID=OCOJLMKI_01495;inference=ab initio prediction:Prodigal:002006;locus_tag=OCOJLMKI_01495;product=hypothetical protein
M-iners_contig_20_1	Prodigal:002006	CDS	129534	129917	.	-	0	ID=OCOJLMKI_01496;Name=cheY_1;db_xref=COG:COG0784;gene=cheY_1;inference=ab initio prediction:Prodigal:002006,similar to AA sequence:UniProtKB:P0AE67;locus_tag=OCOJLMKI_01496;product=Chemotaxis protein CheY
M-iners_contig_20_1	Prodigal:002006	CDS	130176	131192	.	+	0	ID=OCOJLMKI_01497;Name=ribF;gene=ribF;inference=ab initio prediction:Prodigal:002006,similar to AA sequence:UniProtKB:Q59263;locus_tag=OCOJLMKI_01497;product=Bifunctional riboflavin kinase/FMN adenylyltransferase
M-iners_contig_20_1	Prodigal:002006	CDS	131356	132117	.	-	0	ID=OCOJLMKI_01498;inference=ab initio prediction:Prodigal:002006;locus_tag=OCOJLMKI_01498;product=hypothetical protein
M-iners_contig_20_1	Prodigal:002006	CDS	132114	132716	.	-	0	ID=OCOJLMKI_01499;Name=ecfG_1;gene=ecfG_1;inference=ab initio prediction:Prodigal:002006,similar to AA sequence:UniProtKB:B3Q6P8;locus_tag=OCOJLMKI_01499;product=ECF RNA polymerase sigma factor EcfG
M-iners_contig_20_1	Prodigal:002006	CDS	132796	133914	.	-	0	ID=OCOJLMKI_01500;inference=ab initio prediction:Prodigal:002006;locus_tag=OCOJLMKI_01500;product=hypothetical protein
M-iners_contig_20_1	Prodigal:002006	CDS	134248	135540	.	+	0	ID=OCOJLMKI_01501;eC_number=1.17.7.3;Name=ispG;db_xref=COG:COG0821;gene=ispG;inference=ab initio prediction:Prodigal:002006,similar to AA sequence:UniProtKB:Q5SLI8;locus_tag=OCOJLMKI_01501;product=4-hydroxy-3-methylbut-2-en-1-yl diphosphate synthase (flavodoxin)
M-iners_contig_20_1	Prodigal:002006	CDS	135724	137667	.	+	0	ID=OCOJLMKI_01502;Name=kup_2;gene=kup_2;inference=ab initio prediction:Prodigal:002006,protein motif:HAMAP:MF_01522;locus_tag=OCOJLMKI_01502;product=Low affinity potassium transport system protein kup
M-iners_contig_20_1	Prodigal:002006	CDS	137727	138386	.	-	0	ID=OCOJLMKI_01503;Name=betI;gene=betI;inference=ab initio prediction:Prodigal:002006,protein motif:HAMAP:MF_00768;locus_tag=OCOJLMKI_01503;product=HTH-type transcriptional regulator BetI
M-iners_contig_20_1	Prodigal:002006	CDS	138464	139228	.	+	0	ID=OCOJLMKI_01504;eC_number=2.1.1.163;Name=COQ5_2;gene=COQ5_2;inference=ab initio prediction:Prodigal:002006,protein motif:HAMAP:MF_01813;locus_tag=OCOJLMKI_01504;product=2-methoxy-6-polyprenyl-1%2C4-benzoquinol methylase%2C mitochondrial
M-iners_contig_20_1	Prodigal:002006	CDS	139251	140549	.	-	0	ID=OCOJLMKI_01505;inference=ab initio prediction:Prodigal:002006,similar to AA sequence:UniProtKB:P37908;locus_tag=OCOJLMKI_01505;note=UPF0053 inner membrane protein YfjD;product=hypothetical protein
M-iners_contig_20_1	Prodigal:002006	CDS	140781	142466	.	+	0	ID=OCOJLMKI_01506;inference=ab initio prediction:Prodigal:002006;locus_tag=OCOJLMKI_01506;product=hypothetical protein
M-iners_contig_20_1	Prodigal:002006	CDS	142676	143833	.	+	0	ID=OCOJLMKI_01507;inference=ab initio prediction:Prodigal:002006;locus_tag=OCOJLMKI_01507;product=hypothetical protein
M-iners_contig_20_1	Prodigal:002006	CDS	143841	144536	.	-	0	ID=OCOJLMKI_01508;inference=ab initio prediction:Prodigal:002006;locus_tag=OCOJLMKI_01508;product=hypothetical protein
M-iners_contig_20_1	Prodigal:002006	CDS	144533	144796	.	-	0	ID=OCOJLMKI_01509;inference=ab initio prediction:Prodigal:002006;locus_tag=OCOJLMKI_01509;product=hypothetical protein
M-iners_contig_20_1	Prodigal:002006	CDS	144980	147907	.	+	0	ID=OCOJLMKI_01510;eC_number=4.1.1.31;Name=ppc_1;gene=ppc_1;inference=ab initio prediction:Prodigal:002006,protein motif:HAMAP:MF_00595;locus_tag=OCOJLMKI_01510;product=Phosphoenolpyruvate carboxylase
M-iners_contig_20_1	Prodigal:002006	CDS	148258	148782	.	-	0	ID=OCOJLMKI_01511;inference=ab initio prediction:Prodigal:002006;locus_tag=OCOJLMKI_01511;product=hypothetical protein
M-iners_contig_21_1	Prodigal:002006	CDS	230	1351	.	+	0	ID=OCOJLMKI_01512;Name=livJ;db_xref=COG:COG0683;gene=livJ;inference=ab initio prediction:Prodigal:002006,similar to AA sequence:UniProtKB:P17215;locus_tag=OCOJLMKI_01512;product=Leu/Ile/Val/Thr-binding protein
M-iners_contig_21_1	Prodigal:002006	CDS	1445	2551	.	+	0	ID=OCOJLMKI_01513;Name=takP;db_xref=COG:COG4663;gene=takP;inference=ab initio prediction:Prodigal:002006,similar to AA sequence:UniProtKB:Q3J1R2;locus_tag=OCOJLMKI_01513;product=Alpha-keto acid-binding periplasmic protein TakP
M-iners_contig_21_1	Prodigal:002006	CDS	2965	4353	.	+	0	ID=OCOJLMKI_01514;inference=ab initio prediction:Prodigal:002006;locus_tag=OCOJLMKI_01514;product=hypothetical protein
M-iners_contig_21_1	Prodigal:002006	CDS	4311	5783	.	-	0	ID=OCOJLMKI_01515;Name=cysG;db_xref=COG:COG0007;gene=cysG;inference=ab initio prediction:Prodigal:002006,similar to AA sequence:UniProtKB:P25924;locus_tag=OCOJLMKI_01515;product=Siroheme synthase
M-iners_contig_21_1	Prodigal:002006	CDS	5973	8654	.	-	0	ID=OCOJLMKI_01516;eC_number=1.7.-.-;Name=nasA;gene=nasA;inference=ab initio prediction:Prodigal:002006,similar to AA sequence:UniProtKB:Q06457;locus_tag=OCOJLMKI_01516;product=Nitrate reductase
M-iners_contig_21_1	Prodigal:002006	CDS	8800	10401	.	-	0	ID=OCOJLMKI_01517;eC_number=7.-.-.-;Name=rsxB_2;gene=rsxB_2;inference=ab initio prediction:Prodigal:002006,protein motif:HAMAP:MF_00463;locus_tag=OCOJLMKI_01517;product=Ion-translocating oxidoreductase complex subunit B
M-iners_contig_21_1	Prodigal:002006	CDS	10398	12182	.	-	0	ID=OCOJLMKI_01518;eC_number=1.8.7.1;Name=sir;db_xref=COG:COG0155;gene=sir;inference=ab initio prediction:Prodigal:002006,similar to AA sequence:UniProtKB:P9WJ03;locus_tag=OCOJLMKI_01518;product=Sulfite reductase [ferredoxin]
M-iners_contig_21_1	Prodigal:002006	CDS	12194	13414	.	-	0	ID=OCOJLMKI_01519;eC_number=1.7.1.4;Name=nasD;db_xref=COG:COG1251;gene=nasD;inference=ab initio prediction:Prodigal:002006,similar to AA sequence:UniProtKB:P42435;locus_tag=OCOJLMKI_01519;product=Nitrite reductase [NAD(P)H]
M-iners_contig_21_1	Prodigal:002006	CDS	13431	14225	.	-	0	ID=OCOJLMKI_01520;eC_number=3.6.3.-;Name=cmpC;gene=cmpC;inference=ab initio prediction:Prodigal:002006,similar to AA sequence:UniProtKB:Q55462;locus_tag=OCOJLMKI_01520;product=Bicarbonate transport ATP-binding protein CmpC
M-iners_contig_21_1	Prodigal:002006	CDS	14316	15197	.	-	0	ID=OCOJLMKI_01521;Name=cmpB;gene=cmpB;inference=ab initio prediction:Prodigal:002006,similar to AA sequence:UniProtKB:Q55461;locus_tag=OCOJLMKI_01521;product=Bicarbonate transport system permease protein CmpB
M-iners_contig_21_1	Prodigal:002006	CDS	15198	16487	.	-	0	ID=OCOJLMKI_01522;Name=nrtA_1;db_xref=COG:COG0715;gene=nrtA_1;inference=ab initio prediction:Prodigal:002006,similar to AA sequence:UniProtKB:P38043;locus_tag=OCOJLMKI_01522;product=Nitrate/nitrite binding protein NrtA
M-iners_contig_21_1	Prodigal:002006	CDS	16928	17941	.	-	0	ID=OCOJLMKI_01523;Name=nrtA_2;db_xref=COG:COG0715;gene=nrtA_2;inference=ab initio prediction:Prodigal:002006,similar to AA sequence:UniProtKB:P38043;locus_tag=OCOJLMKI_01523;product=Nitrate/nitrite binding protein NrtA
M-iners_contig_21_1	Prodigal:002006	CDS	17938	18525	.	-	0	ID=OCOJLMKI_01524;Name=pdtaR;db_xref=COG:COG3707;gene=pdtaR;inference=ab initio prediction:Prodigal:002006,similar to AA sequence:UniProtKB:P9WGM3;locus_tag=OCOJLMKI_01524;product=putative transcriptional regulatory protein pdtaR
M-iners_contig_21_1	Prodigal:002006	CDS	18706	19347	.	+	0	ID=OCOJLMKI_01525;inference=ab initio prediction:Prodigal:002006;locus_tag=OCOJLMKI_01525;product=hypothetical protein
M-iners_contig_21_1	Prodigal:002006	CDS	19490	21352	.	+	0	ID=OCOJLMKI_01526;eC_number=3.2.1.28;db_xref=COG:COG3387;inference=ab initio prediction:Prodigal:002006,similar to AA sequence:UniProtKB:P71741;locus_tag=OCOJLMKI_01526;product=Trehalase
M-iners_contig_21_1	Prodigal:002006	CDS	21385	23460	.	+	0	ID=OCOJLMKI_01527;eC_number=2.2.1.1;Name=tkt;gene=tkt;inference=ab initio prediction:Prodigal:002006,similar to AA sequence:UniProtKB:A0A0I9QGZ2;locus_tag=OCOJLMKI_01527;product=Transketolase
M-iners_contig_21_1	Prodigal:002006	CDS	23551	26400	.	+	0	ID=OCOJLMKI_01528;eC_number=2.2.1.2;Name=tal;gene=tal;inference=ab initio prediction:Prodigal:002006,protein motif:HAMAP:MF_00493;locus_tag=OCOJLMKI_01528;product=Transaldolase
M-iners_contig_21_1	Prodigal:002006	CDS	26534	27508	.	+	0	ID=OCOJLMKI_01529;eC_number=1.1.1.343;db_xref=COG:COG1023;inference=ab initio prediction:Prodigal:002006,similar to AA sequence:UniProtKB:G5EBD7;locus_tag=OCOJLMKI_01529;product=6-phosphogluconate dehydrogenase%2C NAD(+)-dependent%2C decarboxylating
M-iners_contig_21_1	Prodigal:002006	CDS	27532	28266	.	+	0	ID=OCOJLMKI_01530;eC_number=3.1.1.31;Name=pgl;gene=pgl;inference=ab initio prediction:Prodigal:002006,similar to AA sequence:UniProtKB:P74618;locus_tag=OCOJLMKI_01530;product=6-phosphogluconolactonase
M-iners_contig_21_1	Prodigal:002006	CDS	28604	29725	.	-	0	ID=OCOJLMKI_01531;eC_number=3.5.4.13;Name=dcd;gene=dcd;inference=ab initio prediction:Prodigal:002006,protein motif:HAMAP:MF_00146;locus_tag=OCOJLMKI_01531;product=dCTP deaminase%2C dUMP-forming
M-iners_contig_21_1	Prodigal:002006	CDS	29798	30247	.	-	0	ID=OCOJLMKI_01532;inference=ab initio prediction:Prodigal:002006;locus_tag=OCOJLMKI_01532;product=hypothetical protein
M-iners_contig_21_1	Prodigal:002006	CDS	30404	30796	.	+	0	ID=OCOJLMKI_01533;Name=apaG;db_xref=COG:COG2967;gene=apaG;inference=ab initio prediction:Prodigal:002006,similar to AA sequence:UniProtKB:Q7VU61;locus_tag=OCOJLMKI_01533;product=Protein ApaG
M-iners_contig_21_1	Prodigal:002006	CDS	30800	31972	.	+	0	ID=OCOJLMKI_01534;eC_number=3.5.1.16;Name=argE;gene=argE;inference=ab initio prediction:Prodigal:002006,similar to AA sequence:UniProtKB:Q9K4Z2;locus_tag=OCOJLMKI_01534;product=Acetylornithine deacetylase
M-iners_contig_21_1	Prodigal:002006	CDS	31969	32565	.	+	0	ID=OCOJLMKI_01535;eC_number=2.3.1.57;Name=speG;db_xref=COG:COG1670;gene=speG;inference=ab initio prediction:Prodigal:002006,similar to AA sequence:UniProtKB:P0A951;locus_tag=OCOJLMKI_01535;product=Spermidine N(1)-acetyltransferase
M-iners_contig_21_1	Prodigal:002006	CDS	32633	33751	.	-	0	ID=OCOJLMKI_01536;inference=ab initio prediction:Prodigal:002006;locus_tag=OCOJLMKI_01536;product=hypothetical protein
M-iners_contig_21_1	Prodigal:002006	CDS	33948	34964	.	-	0	ID=OCOJLMKI_01537;Name=hslO;db_xref=COG:COG1281;gene=hslO;inference=ab initio prediction:Prodigal:002006,similar to AA sequence:UniProtKB:P0A6Y5;locus_tag=OCOJLMKI_01537;product=33 kDa chaperonin
M-iners_contig_21_1	Prodigal:002006	CDS	35268	36221	.	-	0	ID=OCOJLMKI_01538;eC_number=2.1.3.3;Name=argF;db_xref=COG:COG0078;gene=argF;inference=ab initio prediction:Prodigal:002006,similar to AA sequence:UniProtKB:P11724;locus_tag=OCOJLMKI_01538;product=Ornithine carbamoyltransferase%2C anabolic
M-iners_contig_21_1	Prodigal:002006	CDS	36265	37458	.	-	0	ID=OCOJLMKI_01539;eC_number=2.6.1.11;Name=aruC;db_xref=COG:COG4992;gene=aruC;inference=ab initio prediction:Prodigal:002006,similar to AA sequence:UniProtKB:O30508;locus_tag=OCOJLMKI_01539;product=Succinylornithine transaminase/acetylornithine aminotransferase
M-iners_contig_21_1	Prodigal:002006	CDS	37698	38171	.	+	0	ID=OCOJLMKI_01540;inference=ab initio prediction:Prodigal:002006;locus_tag=OCOJLMKI_01540;product=hypothetical protein
M-iners_contig_21_1	Prodigal:002006	CDS	38168	38920	.	+	0	ID=OCOJLMKI_01541;inference=ab initio prediction:Prodigal:002006;locus_tag=OCOJLMKI_01541;product=hypothetical protein
M-iners_contig_21_1	Prodigal:002006	CDS	39044	40270	.	+	0	ID=OCOJLMKI_01542;inference=ab initio prediction:Prodigal:002006;locus_tag=OCOJLMKI_01542;product=hypothetical protein
M-iners_contig_21_1	Prodigal:002006	CDS	40267	41430	.	+	0	ID=OCOJLMKI_01543;eC_number=3.5.1.32;Name=hipO_2;db_xref=COG:COG1473;gene=hipO_2;inference=ab initio prediction:Prodigal:002006,similar to AA sequence:UniProtKB:P45493;locus_tag=OCOJLMKI_01543;product=Hippurate hydrolase
M-iners_contig_21_1	Prodigal:002006	CDS	41427	41918	.	+	0	ID=OCOJLMKI_01544;Name=bsaA;gene=bsaA;inference=ab initio prediction:Prodigal:002006,similar to AA sequence:UniProtKB:P99097;locus_tag=OCOJLMKI_01544;product=Glutathione peroxidase BsaA
M-iners_contig_21_1	Prodigal:002006	CDS	41957	44659	.	-	0	ID=OCOJLMKI_01545;inference=ab initio prediction:Prodigal:002006;locus_tag=OCOJLMKI_01545;product=hypothetical protein
M-iners_contig_21_1	Prodigal:002006	CDS	44908	45852	.	-	0	ID=OCOJLMKI_01546;Name=fieF_2;db_xref=COG:COG0053;gene=fieF_2;inference=ab initio prediction:Prodigal:002006,similar to AA sequence:UniProtKB:P69380;locus_tag=OCOJLMKI_01546;product=Ferrous-iron efflux pump FieF
M-iners_contig_21_1	Prodigal:002006	CDS	46022	46453	.	+	0	ID=OCOJLMKI_01547;inference=ab initio prediction:Prodigal:002006;locus_tag=OCOJLMKI_01547;product=hypothetical protein
M-iners_contig_21_1	Prodigal:002006	CDS	46454	46864	.	-	0	ID=OCOJLMKI_01548;inference=ab initio prediction:Prodigal:002006;locus_tag=OCOJLMKI_01548;product=hypothetical protein
M-iners_contig_21_1	Prodigal:002006	CDS	46965	47192	.	-	0	ID=OCOJLMKI_01549;inference=ab initio prediction:Prodigal:002006;locus_tag=OCOJLMKI_01549;product=hypothetical protein
M-iners_contig_21_1	Prodigal:002006	CDS	47259	49316	.	-	0	ID=OCOJLMKI_01550;eC_number=6.3.5.1;Name=nadE;db_xref=COG:COG0171;gene=nadE;inference=ab initio prediction:Prodigal:002006,similar to AA sequence:UniProtKB:P9WJJ3;locus_tag=OCOJLMKI_01550;product=Glutamine-dependent NAD(+) synthetase
M-iners_contig_21_1	Prodigal:002006	CDS	49780	50136	.	-	0	ID=OCOJLMKI_01551;inference=ab initio prediction:Prodigal:002006;locus_tag=OCOJLMKI_01551;product=hypothetical protein
M-iners_contig_21_1	Prodigal:002006	CDS	50148	50558	.	-	0	ID=OCOJLMKI_01552;inference=ab initio prediction:Prodigal:002006;locus_tag=OCOJLMKI_01552;product=hypothetical protein
M-iners_contig_21_1	Prodigal:002006	CDS	51267	51389	.	-	0	ID=OCOJLMKI_01553;inference=ab initio prediction:Prodigal:002006;locus_tag=OCOJLMKI_01553;product=hypothetical protein
M-iners_contig_22_1	Prodigal:002006	CDS	549	1778	.	-	0	ID=OCOJLMKI_01554;inference=ab initio prediction:Prodigal:002006;locus_tag=OCOJLMKI_01554;product=hypothetical protein
M-iners_contig_22_1	Prodigal:002006	CDS	1903	2421	.	-	0	ID=OCOJLMKI_01555;inference=ab initio prediction:Prodigal:002006;locus_tag=OCOJLMKI_01555;product=hypothetical protein
M-iners_contig_22_1	Prodigal:002006	CDS	2486	2752	.	-	0	ID=OCOJLMKI_01556;inference=ab initio prediction:Prodigal:002006;locus_tag=OCOJLMKI_01556;product=hypothetical protein
M-iners_contig_22_1	Prodigal:002006	CDS	2759	3766	.	-	0	ID=OCOJLMKI_01557;inference=ab initio prediction:Prodigal:002006;locus_tag=OCOJLMKI_01557;product=hypothetical protein
M-iners_contig_22_1	Prodigal:002006	CDS	4150	4578	.	+	0	ID=OCOJLMKI_01558;inference=ab initio prediction:Prodigal:002006,similar to AA sequence:UniProtKB:Q881J7;locus_tag=OCOJLMKI_01558;product=Blue-light-activated protein
M-iners_contig_22_1	Prodigal:002006	CDS	4604	4948	.	+	0	ID=OCOJLMKI_01559;inference=ab initio prediction:Prodigal:002006;locus_tag=OCOJLMKI_01559;product=hypothetical protein
M-iners_contig_22_1	Prodigal:002006	CDS	5054	6127	.	+	0	ID=OCOJLMKI_01560;inference=ab initio prediction:Prodigal:002006;locus_tag=OCOJLMKI_01560;product=hypothetical protein
M-iners_contig_22_1	Prodigal:002006	CDS	6142	6753	.	-	0	ID=OCOJLMKI_01561;inference=ab initio prediction:Prodigal:002006;locus_tag=OCOJLMKI_01561;product=hypothetical protein
M-iners_contig_22_1	Prodigal:002006	CDS	6790	7341	.	-	0	ID=OCOJLMKI_01562;eC_number=3.6.1.-;Name=rppH_2;db_xref=COG:COG0494;gene=rppH_2;inference=ab initio prediction:Prodigal:002006,similar to AA sequence:UniProtKB:P35640;locus_tag=OCOJLMKI_01562;product=RNA pyrophosphohydrolase
M-iners_contig_22_1	Prodigal:002006	CDS	7709	8917	.	-	0	ID=OCOJLMKI_01563;inference=ab initio prediction:Prodigal:002006;locus_tag=OCOJLMKI_01563;product=hypothetical protein
M-iners_contig_22_1	Prodigal:002006	CDS	9054	10376	.	-	0	ID=OCOJLMKI_01564;eC_number=3.4.21.102;Name=ctpB;db_xref=COG:COG0793;gene=ctpB;inference=ab initio prediction:Prodigal:002006,similar to AA sequence:UniProtKB:O35002;locus_tag=OCOJLMKI_01564;product=Carboxy-terminal processing protease CtpB
M-iners_contig_22_1	Prodigal:002006	CDS	10376	11749	.	-	0	ID=OCOJLMKI_01565;inference=ab initio prediction:Prodigal:002006;locus_tag=OCOJLMKI_01565;product=hypothetical protein
M-iners_contig_22_1	Prodigal:002006	CDS	11746	12249	.	-	0	ID=OCOJLMKI_01566;eC_number=2.1.1.177;Name=rlmH;db_xref=COG:COG1576;gene=rlmH;inference=ab initio prediction:Prodigal:002006,similar to AA sequence:UniProtKB:P0C1V0;locus_tag=OCOJLMKI_01566;product=Ribosomal RNA large subunit methyltransferase H
M-iners_contig_22_1	Prodigal:002006	CDS	12278	12577	.	-	0	ID=OCOJLMKI_01567;Name=rsfS;gene=rsfS;inference=ab initio prediction:Prodigal:002006,similar to AA sequence:UniProtKB:Q5NLX3;locus_tag=OCOJLMKI_01567;product=Ribosomal silencing factor RsfS
M-iners_contig_22_1	Prodigal:002006	CDS	12759	13370	.	-	0	ID=OCOJLMKI_01568;eC_number=2.7.7.18;Name=nadD;gene=nadD;inference=ab initio prediction:Prodigal:002006,protein motif:HAMAP:MF_00244;locus_tag=OCOJLMKI_01568;product=nicotinate-nucleotide adenylyltransferase
M-iners_contig_22_1	Prodigal:002006	CDS	13379	14686	.	-	0	ID=OCOJLMKI_01569;eC_number=1.2.1.41;Name=proA;gene=proA;inference=ab initio prediction:Prodigal:002006,similar to AA sequence:UniProtKB:Q2SZ88;locus_tag=OCOJLMKI_01569;product=Gamma-glutamyl phosphate reductase
M-iners_contig_22_1	Prodigal:002006	CDS	14777	15898	.	-	0	ID=OCOJLMKI_01570;eC_number=2.7.2.11;Name=proB;gene=proB;inference=ab initio prediction:Prodigal:002006,similar to AA sequence:UniProtKB:Q2SZF9;locus_tag=OCOJLMKI_01570;product=Glutamate 5-kinase
M-iners_contig_22_1	Prodigal:002006	CDS	15895	16023	.	-	0	ID=OCOJLMKI_01571;inference=ab initio prediction:Prodigal:002006;locus_tag=OCOJLMKI_01571;product=hypothetical protein
M-iners_contig_22_1	Prodigal:002006	CDS	16077	16346	.	+	0	ID=OCOJLMKI_01572;inference=ab initio prediction:Prodigal:002006;locus_tag=OCOJLMKI_01572;product=hypothetical protein
M-iners_contig_22_1	Prodigal:002006	CDS	16343	16732	.	+	0	ID=OCOJLMKI_01573;inference=ab initio prediction:Prodigal:002006;locus_tag=OCOJLMKI_01573;product=hypothetical protein
M-iners_contig_22_1	Prodigal:002006	CDS	16813	17844	.	-	0	ID=OCOJLMKI_01574;eC_number=3.6.5.-;Name=cgtA;gene=cgtA;inference=ab initio prediction:Prodigal:002006,similar to AA sequence:UniProtKB:B8GYI7;locus_tag=OCOJLMKI_01574;product=GTPase Obg/CgtA
M-iners_contig_22_1	Prodigal:002006	CDS	17957	18223	.	-	0	ID=OCOJLMKI_01575;Name=rpmA;db_xref=COG:COG0211;gene=rpmA;inference=ab initio prediction:Prodigal:002006,similar to AA sequence:UniProtKB:Q6NDE9;locus_tag=OCOJLMKI_01575;product=50S ribosomal protein L27
M-iners_contig_22_1	Prodigal:002006	CDS	18261	18659	.	-	0	ID=OCOJLMKI_01576;inference=ab initio prediction:Prodigal:002006;locus_tag=OCOJLMKI_01576;product=hypothetical protein
M-iners_contig_22_1	Prodigal:002006	CDS	18871	20391	.	-	0	ID=OCOJLMKI_01577;inference=ab initio prediction:Prodigal:002006;locus_tag=OCOJLMKI_01577;product=hypothetical protein
M-iners_contig_22_1	Prodigal:002006	CDS	20532	20915	.	+	0	ID=OCOJLMKI_01578;inference=ab initio prediction:Prodigal:002006;locus_tag=OCOJLMKI_01578;product=hypothetical protein
M-iners_contig_22_1	Prodigal:002006	CDS	21067	22131	.	+	0	ID=OCOJLMKI_01579;inference=ab initio prediction:Prodigal:002006;locus_tag=OCOJLMKI_01579;product=hypothetical protein
M-iners_contig_22_1	Prodigal:002006	CDS	22236	23363	.	+	0	ID=OCOJLMKI_01580;inference=ab initio prediction:Prodigal:002006;locus_tag=OCOJLMKI_01580;product=hypothetical protein
M-iners_contig_22_1	Prodigal:002006	CDS	23356	24213	.	-	0	ID=OCOJLMKI_01581;inference=ab initio prediction:Prodigal:002006;locus_tag=OCOJLMKI_01581;product=hypothetical protein
M-iners_contig_22_1	Prodigal:002006	CDS	24210	25571	.	-	0	ID=OCOJLMKI_01582;eC_number=1.17.99.6;Name=queG_1;gene=queG_1;inference=ab initio prediction:Prodigal:002006,protein motif:HAMAP:MF_00916;locus_tag=OCOJLMKI_01582;product=Epoxyqueuosine reductase
M-iners_contig_22_1	Prodigal:002006	CDS	25802	26494	.	-	0	ID=OCOJLMKI_01583;Name=fzlA;gene=fzlA;inference=ab initio prediction:Prodigal:002006,similar to AA sequence:UniProtKB:A0A0H3CDY2;locus_tag=OCOJLMKI_01583;product=FtsZ-localized protein A
M-iners_contig_22_1	Prodigal:002006	CDS	26705	27511	.	+	0	ID=OCOJLMKI_01584;eC_number=3.6.1.27;Name=uppP;db_xref=COG:COG1968;gene=uppP;inference=ab initio prediction:Prodigal:002006,similar to AA sequence:UniProtKB:P60932;locus_tag=OCOJLMKI_01584;product=Undecaprenyl-diphosphatase
M-iners_contig_22_1	Prodigal:002006	CDS	27632	29461	.	+	0	ID=OCOJLMKI_01585;eC_number=5.4.99.2;Name=mutA;db_xref=COG:COG1884;gene=mutA;inference=ab initio prediction:Prodigal:002006,similar to AA sequence:UniProtKB:P11652;locus_tag=OCOJLMKI_01585;product=Methylmalonyl-CoA mutase small subunit
M-iners_contig_22_1	Prodigal:002006	CDS	29521	29910	.	+	0	ID=OCOJLMKI_01586;inference=ab initio prediction:Prodigal:002006;locus_tag=OCOJLMKI_01586;product=hypothetical protein
M-iners_contig_22_1	Prodigal:002006	CDS	30059	30487	.	+	0	ID=OCOJLMKI_01587;inference=ab initio prediction:Prodigal:002006;locus_tag=OCOJLMKI_01587;product=hypothetical protein
M-iners_contig_22_1	Prodigal:002006	CDS	32334	34139	.	-	0	ID=OCOJLMKI_01588;eC_number=3.6.5.-;Name=lepA;db_xref=COG:COG0481;gene=lepA;inference=ab initio prediction:Prodigal:002006,similar to AA sequence:UniProtKB:Q2FXY7;locus_tag=OCOJLMKI_01588;product=Elongation factor 4
M-iners_contig_22_1	Prodigal:002006	CDS	34402	35316	.	+	0	ID=OCOJLMKI_01589;inference=ab initio prediction:Prodigal:002006;locus_tag=OCOJLMKI_01589;product=hypothetical protein
M-iners_contig_22_1	Prodigal:002006	CDS	35436	36497	.	+	0	ID=OCOJLMKI_01590;inference=ab initio prediction:Prodigal:002006;locus_tag=OCOJLMKI_01590;product=hypothetical protein
M-iners_contig_22_1	Prodigal:002006	CDS	36509	36640	.	-	0	ID=OCOJLMKI_01591;inference=ab initio prediction:Prodigal:002006;locus_tag=OCOJLMKI_01591;product=hypothetical protein
M-iners_contig_22_1	Prodigal:002006	CDS	36781	38313	.	-	0	ID=OCOJLMKI_01592;eC_number=6.4.1.3;Name=pccB;db_xref=COG:COG4799;gene=pccB;inference=ab initio prediction:Prodigal:002006,similar to AA sequence:UniProtKB:Q3J4E3;locus_tag=OCOJLMKI_01592;product=Propionyl-CoA carboxylase beta chain
M-iners_contig_22_1	Prodigal:002006	CDS	38424	38975	.	-	0	ID=OCOJLMKI_01593;inference=ab initio prediction:Prodigal:002006;locus_tag=OCOJLMKI_01593;product=hypothetical protein
M-iners_contig_22_1	Prodigal:002006	CDS	39040	39849	.	-	0	ID=OCOJLMKI_01594;inference=ab initio prediction:Prodigal:002006;locus_tag=OCOJLMKI_01594;product=hypothetical protein
M-iners_contig_22_1	Prodigal:002006	CDS	39906	40574	.	-	0	ID=OCOJLMKI_01595;eC_number=3.6.1.1;Name=ppaX;db_xref=COG:COG0546;gene=ppaX;inference=ab initio prediction:Prodigal:002006,similar to AA sequence:UniProtKB:Q9JMQ2;locus_tag=OCOJLMKI_01595;product=Pyrophosphatase PpaX
M-iners_contig_22_1	Prodigal:002006	CDS	40597	40986	.	-	0	ID=OCOJLMKI_01596;inference=ab initio prediction:Prodigal:002006;locus_tag=OCOJLMKI_01596;product=hypothetical protein
M-iners_contig_22_1	Prodigal:002006	CDS	41112	42503	.	-	0	ID=OCOJLMKI_01597;inference=ab initio prediction:Prodigal:002006;locus_tag=OCOJLMKI_01597;product=hypothetical protein
M-iners_contig_22_1	Prodigal:002006	CDS	42556	43803	.	-	0	ID=OCOJLMKI_01598;Name=dnaK_1;db_xref=COG:COG0443;gene=dnaK_1;inference=ab initio prediction:Prodigal:002006,similar to AA sequence:UniProtKB:O06942;locus_tag=OCOJLMKI_01598;product=Chaperone protein DnaK
M-iners_contig_22_1	Prodigal:002006	CDS	43879	44433	.	-	0	ID=OCOJLMKI_01599;inference=ab initio prediction:Prodigal:002006;locus_tag=OCOJLMKI_01599;product=hypothetical protein
M-iners_contig_22_1	Prodigal:002006	CDS	44522	44851	.	-	0	ID=OCOJLMKI_01600;inference=ab initio prediction:Prodigal:002006;locus_tag=OCOJLMKI_01600;product=hypothetical protein
M-iners_contig_22_1	Prodigal:002006	CDS	44856	46172	.	-	0	ID=OCOJLMKI_01601;Name=rarA;db_xref=COG:COG2256;gene=rarA;inference=ab initio prediction:Prodigal:002006,similar to AA sequence:UniProtKB:P0AAZ4;locus_tag=OCOJLMKI_01601;product=Replication-associated recombination protein A
M-iners_contig_22_1	Prodigal:002006	CDS	46474	50649	.	+	0	ID=OCOJLMKI_01602;eC_number=2.7.13.3;Name=rcsC_12;gene=rcsC_12;inference=ab initio prediction:Prodigal:002006,protein motif:HAMAP:MF_00979;locus_tag=OCOJLMKI_01602;product=Sensor histidine kinase RcsC
M-iners_contig_22_1	Prodigal:002006	CDS	50811	51335	.	+	0	ID=OCOJLMKI_01603;inference=ab initio prediction:Prodigal:002006;locus_tag=OCOJLMKI_01603;product=hypothetical protein
M-iners_contig_22_1	Prodigal:002006	CDS	51396	52385	.	-	0	ID=OCOJLMKI_01604;inference=ab initio prediction:Prodigal:002006;locus_tag=OCOJLMKI_01604;product=hypothetical protein
M-iners_contig_22_1	Prodigal:002006	CDS	52440	53255	.	-	0	ID=OCOJLMKI_01605;Name=pal_3;gene=pal_3;inference=ab initio prediction:Prodigal:002006,protein motif:HAMAP:MF_02204;locus_tag=OCOJLMKI_01605;product=Peptidoglycan-associated lipoprotein
M-iners_contig_22_1	Prodigal:002006	CDS	53396	54373	.	-	0	ID=OCOJLMKI_01606;inference=ab initio prediction:Prodigal:002006;locus_tag=OCOJLMKI_01606;product=hypothetical protein
M-iners_contig_22_1	Prodigal:002006	CDS	54483	55838	.	-	0	ID=OCOJLMKI_01607;inference=ab initio prediction:Prodigal:002006;locus_tag=OCOJLMKI_01607;product=hypothetical protein
M-iners_contig_22_1	Prodigal:002006	CDS	55917	56465	.	-	0	ID=OCOJLMKI_01608;inference=ab initio prediction:Prodigal:002006;locus_tag=OCOJLMKI_01608;product=hypothetical protein
M-iners_contig_22_1	Prodigal:002006	CDS	56462	57868	.	-	0	ID=OCOJLMKI_01609;inference=ab initio prediction:Prodigal:002006;locus_tag=OCOJLMKI_01609;product=hypothetical protein
M-iners_contig_22_1	Prodigal:002006	CDS	58028	58459	.	-	0	ID=OCOJLMKI_01610;inference=ab initio prediction:Prodigal:002006;locus_tag=OCOJLMKI_01610;product=hypothetical protein
M-iners_contig_22_1	Prodigal:002006	CDS	58459	59811	.	-	0	ID=OCOJLMKI_01611;inference=ab initio prediction:Prodigal:002006;locus_tag=OCOJLMKI_01611;product=hypothetical protein
M-iners_contig_22_1	Prodigal:002006	CDS	59798	61879	.	-	0	ID=OCOJLMKI_01612;inference=ab initio prediction:Prodigal:002006;locus_tag=OCOJLMKI_01612;product=hypothetical protein
M-iners_contig_22_1	Prodigal:002006	CDS	61982	62251	.	-	0	ID=OCOJLMKI_01613;inference=ab initio prediction:Prodigal:002006;locus_tag=OCOJLMKI_01613;product=hypothetical protein
M-iners_contig_22_1	Prodigal:002006	CDS	62262	62543	.	-	0	ID=OCOJLMKI_01614;inference=ab initio prediction:Prodigal:002006;locus_tag=OCOJLMKI_01614;product=hypothetical protein
M-iners_contig_22_1	Prodigal:002006	CDS	62801	64069	.	+	0	ID=OCOJLMKI_01615;inference=ab initio prediction:Prodigal:002006;locus_tag=OCOJLMKI_01615;product=hypothetical protein
M-iners_contig_22_1	Prodigal:002006	CDS	64279	64548	.	-	0	ID=OCOJLMKI_01616;inference=ab initio prediction:Prodigal:002006;locus_tag=OCOJLMKI_01616;product=hypothetical protein
M-iners_contig_22_1	Prodigal:002006	CDS	64806	65462	.	-	0	ID=OCOJLMKI_01617;inference=ab initio prediction:Prodigal:002006;locus_tag=OCOJLMKI_01617;product=hypothetical protein
M-iners_contig_23_1	Prodigal:002006	CDS	432	1592	.	+	0	ID=OCOJLMKI_01618;inference=ab initio prediction:Prodigal:002006;locus_tag=OCOJLMKI_01618;product=hypothetical protein
M-iners_contig_23_1	Prodigal:002006	CDS	2199	2579	.	+	0	ID=OCOJLMKI_01619;inference=ab initio prediction:Prodigal:002006,similar to AA sequence:ISfinder:ISMex41;locus_tag=OCOJLMKI_01619;product=IS630 family transposase ISMex41
M-iners_contig_23_1	Prodigal:002006	CDS	2576	3142	.	+	0	ID=OCOJLMKI_01620;inference=ab initio prediction:Prodigal:002006,similar to AA sequence:ISfinder:ISMex41;locus_tag=OCOJLMKI_01620;product=IS630 family transposase ISMex41
M-iners_contig_23_1	Prodigal:002006	CDS	4151	4795	.	+	0	ID=OCOJLMKI_01621;inference=ab initio prediction:Prodigal:002006,similar to AA sequence:ISfinder:ISMex12;locus_tag=OCOJLMKI_01621;product=IS110 family transposase ISMex12
M-iners_contig_23_1	Prodigal:002006	CDS	4960	5538	.	-	0	ID=OCOJLMKI_01622;inference=ab initio prediction:Prodigal:002006;locus_tag=OCOJLMKI_01622;product=hypothetical protein
M-iners_contig_23_1	Prodigal:002006	CDS	5578	5844	.	-	0	ID=OCOJLMKI_01623;inference=ab initio prediction:Prodigal:002006,similar to AA sequence:ISfinder:ISMra1;locus_tag=OCOJLMKI_01623;product=IS3 family transposase ISMra1
M-iners_contig_23_1	Prodigal:002006	CDS	6031	7092	.	+	0	ID=OCOJLMKI_01624;Name=xerC_4;gene=xerC_4;inference=ab initio prediction:Prodigal:002006,protein motif:HAMAP:MF_01808;locus_tag=OCOJLMKI_01624;product=Tyrosine recombinase XerC
M-iners_contig_23_1	Prodigal:002006	CDS	7230	7493	.	-	0	ID=OCOJLMKI_01625;inference=ab initio prediction:Prodigal:002006;locus_tag=OCOJLMKI_01625;product=hypothetical protein
M-iners_contig_23_1	Prodigal:002006	CDS	8307	9470	.	+	0	ID=OCOJLMKI_01626;inference=ab initio prediction:Prodigal:002006;locus_tag=OCOJLMKI_01626;product=hypothetical protein
M-iners_contig_23_1	Prodigal:002006	CDS	9467	10165	.	+	0	ID=OCOJLMKI_01627;inference=ab initio prediction:Prodigal:002006;locus_tag=OCOJLMKI_01627;product=hypothetical protein
M-iners_contig_23_1	Prodigal:002006	CDS	10138	10908	.	-	0	ID=OCOJLMKI_01628;inference=ab initio prediction:Prodigal:002006;locus_tag=OCOJLMKI_01628;product=hypothetical protein
M-iners_contig_23_1	Prodigal:002006	CDS	10880	11566	.	-	0	ID=OCOJLMKI_01629;inference=ab initio prediction:Prodigal:002006;locus_tag=OCOJLMKI_01629;product=hypothetical protein
M-iners_contig_23_1	Prodigal:002006	CDS	11563	12576	.	-	0	ID=OCOJLMKI_01630;inference=ab initio prediction:Prodigal:002006;locus_tag=OCOJLMKI_01630;product=hypothetical protein
M-iners_contig_23_1	Prodigal:002006	CDS	12582	12953	.	-	0	ID=OCOJLMKI_01631;inference=ab initio prediction:Prodigal:002006;locus_tag=OCOJLMKI_01631;product=hypothetical protein
M-iners_contig_23_1	Prodigal:002006	CDS	12953	13300	.	-	0	ID=OCOJLMKI_01632;inference=ab initio prediction:Prodigal:002006;locus_tag=OCOJLMKI_01632;product=hypothetical protein
M-iners_contig_23_1	Prodigal:002006	CDS	13462	15687	.	+	0	ID=OCOJLMKI_01633;eC_number=3.1.4.53;Name=cpdA_2;gene=cpdA_2;inference=ab initio prediction:Prodigal:002006,protein motif:HAMAP:MF_00905;locus_tag=OCOJLMKI_01633;product=3'%2C5'-cyclic adenosine monophosphate phosphodiesterase CpdA
M-iners_contig_23_1	Prodigal:002006	CDS	15989	16996	.	+	0	ID=OCOJLMKI_01634;eC_number=2.7.7.-;Name=traC;gene=traC;inference=ab initio prediction:Prodigal:002006,similar to AA sequence:UniProtKB:P27189;locus_tag=OCOJLMKI_01634;product=DNA primase TraC
M-iners_contig_23_1	Prodigal:002006	CDS	17349	19616	.	+	0	ID=OCOJLMKI_01635;Name=noc_1;gene=noc_1;inference=ab initio prediction:Prodigal:002006,protein motif:HAMAP:MF_02015;locus_tag=OCOJLMKI_01635;product=Nucleoid occlusion protein
M-iners_contig_23_1	Prodigal:002006	CDS	20025	20195	.	+	0	ID=OCOJLMKI_01636;inference=ab initio prediction:Prodigal:002006;locus_tag=OCOJLMKI_01636;product=hypothetical protein
M-iners_contig_23_1	Prodigal:002006	CDS	20418	20528	.	-	0	ID=OCOJLMKI_01637;inference=ab initio prediction:Prodigal:002006;locus_tag=OCOJLMKI_01637;product=hypothetical protein
M-iners_contig_23_1	Prodigal:002006	CDS	20539	20802	.	-	0	ID=OCOJLMKI_01638;inference=ab initio prediction:Prodigal:002006;locus_tag=OCOJLMKI_01638;product=hypothetical protein
M-iners_contig_23_1	Prodigal:002006	CDS	21683	22003	.	+	0	ID=OCOJLMKI_01639;inference=ab initio prediction:Prodigal:002006;locus_tag=OCOJLMKI_01639;product=hypothetical protein
M-iners_contig_23_1	Prodigal:002006	CDS	22300	26661	.	+	0	ID=OCOJLMKI_01640;inference=ab initio prediction:Prodigal:002006;locus_tag=OCOJLMKI_01640;product=hypothetical protein
M-iners_contig_23_1	Prodigal:002006	CDS	26661	27734	.	+	0	ID=OCOJLMKI_01641;inference=ab initio prediction:Prodigal:002006;locus_tag=OCOJLMKI_01641;product=hypothetical protein
M-iners_contig_23_1	Prodigal:002006	CDS	28076	29017	.	+	0	ID=OCOJLMKI_01642;inference=ab initio prediction:Prodigal:002006;locus_tag=OCOJLMKI_01642;product=hypothetical protein
M-iners_contig_23_1	Prodigal:002006	CDS	29021	30181	.	-	0	ID=OCOJLMKI_01643;inference=ab initio prediction:Prodigal:002006;locus_tag=OCOJLMKI_01643;product=hypothetical protein
M-iners_contig_23_1	Prodigal:002006	CDS	30189	31502	.	-	0	ID=OCOJLMKI_01644;Name=arsB_1;db_xref=COG:COG1055;gene=arsB_1;inference=ab initio prediction:Prodigal:002006,similar to AA sequence:UniProtKB:P0AB93;locus_tag=OCOJLMKI_01644;product=Arsenical pump membrane protein
M-iners_contig_23_1	Prodigal:002006	CDS	31539	31964	.	-	0	ID=OCOJLMKI_01645;eC_number=1.20.4.1;Name=arsC_2;gene=arsC_2;inference=ab initio prediction:Prodigal:002006,similar to AA sequence:UniProtKB:P08692;locus_tag=OCOJLMKI_01645;product=Arsenate reductase
M-iners_contig_23_1	Prodigal:002006	CDS	31964	32491	.	-	0	ID=OCOJLMKI_01646;eC_number=1.20.4.4;Name=arsC_3;gene=arsC_3;inference=ab initio prediction:Prodigal:002006,protein motif:HAMAP:MF_01624;locus_tag=OCOJLMKI_01646;product=Arsenate reductase
M-iners_contig_23_1	Prodigal:002006	CDS	32484	32846	.	-	0	ID=OCOJLMKI_01647;inference=ab initio prediction:Prodigal:002006;locus_tag=OCOJLMKI_01647;product=hypothetical protein
M-iners_contig_23_1	Prodigal:002006	CDS	32894	33640	.	+	0	ID=OCOJLMKI_01648;eC_number=1.-.-.-;Name=arsH_1;db_xref=COG:COG0431;gene=arsH_1;inference=ab initio prediction:Prodigal:002006,similar to AA sequence:UniProtKB:Q92R45;locus_tag=OCOJLMKI_01648;product=NADPH-dependent FMN reductase ArsH
M-iners_contig_23_1	Prodigal:002006	CDS	34801	36018	.	+	0	ID=OCOJLMKI_01649;inference=ab initio prediction:Prodigal:002006;locus_tag=OCOJLMKI_01649;product=hypothetical protein
M-iners_contig_23_1	Prodigal:002006	CDS	36015	37079	.	+	0	ID=OCOJLMKI_01650;Name=noc_2;gene=noc_2;inference=ab initio prediction:Prodigal:002006,protein motif:HAMAP:MF_02015;locus_tag=OCOJLMKI_01650;product=Nucleoid occlusion protein
M-iners_contig_23_1	Prodigal:002006	CDS	37267	38394	.	+	0	ID=OCOJLMKI_01651;inference=ab initio prediction:Prodigal:002006;locus_tag=OCOJLMKI_01651;product=hypothetical protein
M-iners_contig_23_1	Prodigal:002006	CDS	39871	40038	.	+	0	ID=OCOJLMKI_01652;inference=ab initio prediction:Prodigal:002006;locus_tag=OCOJLMKI_01652;product=hypothetical protein
M-iners_contig_23_1	Prodigal:002006	CDS	40254	41003	.	+	0	ID=OCOJLMKI_01653;eC_number=3.6.-.-;Name=soj;db_xref=COG:COG1192;gene=soj;inference=ab initio prediction:Prodigal:002006,similar to AA sequence:UniProtKB:P37522;locus_tag=OCOJLMKI_01653;product=Sporulation initiation inhibitor protein Soj
M-iners_contig_23_1	Prodigal:002006	CDS	41003	41989	.	+	0	ID=OCOJLMKI_01654;Name=noc_3;gene=noc_3;inference=ab initio prediction:Prodigal:002006,protein motif:HAMAP:MF_02015;locus_tag=OCOJLMKI_01654;product=Nucleoid occlusion protein
M-iners_contig_23_1	Prodigal:002006	CDS	42468	43016	.	+	0	ID=OCOJLMKI_01655;inference=ab initio prediction:Prodigal:002006;locus_tag=OCOJLMKI_01655;product=hypothetical protein
M-iners_contig_23_1	Prodigal:002006	CDS	43013	44065	.	+	0	ID=OCOJLMKI_01656;inference=ab initio prediction:Prodigal:002006;locus_tag=OCOJLMKI_01656;product=hypothetical protein
M-iners_contig_23_1	Prodigal:002006	CDS	44248	44916	.	+	0	ID=OCOJLMKI_01657;inference=ab initio prediction:Prodigal:002006;locus_tag=OCOJLMKI_01657;product=hypothetical protein
M-iners_contig_23_1	Prodigal:002006	CDS	44913	45950	.	+	0	ID=OCOJLMKI_01658;inference=ab initio prediction:Prodigal:002006;locus_tag=OCOJLMKI_01658;product=hypothetical protein
M-iners_contig_23_1	Prodigal:002006	CDS	45977	47146	.	-	0	ID=OCOJLMKI_01659;inference=ab initio prediction:Prodigal:002006;locus_tag=OCOJLMKI_01659;product=hypothetical protein
M-iners_contig_23_1	Prodigal:002006	CDS	47165	49096	.	-	0	ID=OCOJLMKI_01660;Name=virD4;gene=virD4;inference=ab initio prediction:Prodigal:002006,similar to AA sequence:UniProtKB:P18594;locus_tag=OCOJLMKI_01660;product=Protein VirD4
M-iners_contig_23_1	Prodigal:002006	CDS	49062	50150	.	-	0	ID=OCOJLMKI_01661;db_xref=COG:COG0630;inference=ab initio prediction:Prodigal:002006,similar to AA sequence:UniProtKB:Q9RNC7;locus_tag=OCOJLMKI_01661;product=Type IV secretion system protein VirB11
M-iners_contig_23_1	Prodigal:002006	CDS	50147	51313	.	-	0	ID=OCOJLMKI_01662;db_xref=COG:COG2948;inference=ab initio prediction:Prodigal:002006,similar to AA sequence:UniProtKB:Q6G2B2;locus_tag=OCOJLMKI_01662;product=Type IV secretion system protein virB10
M-iners_contig_23_1	Prodigal:002006	CDS	51310	52182	.	-	0	ID=OCOJLMKI_01663;Name=virB9;db_xref=COG:COG3504;gene=virB9;inference=ab initio prediction:Prodigal:002006,similar to AA sequence:UniProtKB:Q6G2B3;locus_tag=OCOJLMKI_01663;product=Type IV secretion system protein virB9
M-iners_contig_23_1	Prodigal:002006	CDS	52179	52853	.	-	0	ID=OCOJLMKI_01664;Name=virB8;db_xref=COG:COG3736;gene=virB8;inference=ab initio prediction:Prodigal:002006,similar to AA sequence:UniProtKB:Q6G2B4;locus_tag=OCOJLMKI_01664;product=Type IV secretion system protein virB8
M-iners_contig_23_1	Prodigal:002006	CDS	53273	54256	.	-	0	ID=OCOJLMKI_01665;Name=virB6;db_xref=COG:COG3704;gene=virB6;inference=ab initio prediction:Prodigal:002006,similar to AA sequence:UniProtKB:Q9RND2;locus_tag=OCOJLMKI_01665;product=Type IV secretion system protein VirB6
M-iners_contig_23_1	Prodigal:002006	CDS	54270	54554	.	-	0	ID=OCOJLMKI_01666;inference=ab initio prediction:Prodigal:002006;locus_tag=OCOJLMKI_01666;product=hypothetical protein
M-iners_contig_23_1	Prodigal:002006	CDS	54551	55243	.	-	0	ID=OCOJLMKI_01667;Name=virB5;gene=virB5;inference=ab initio prediction:Prodigal:002006,similar to AA sequence:UniProtKB:Q9RPY0;locus_tag=OCOJLMKI_01667;product=Type IV secretion system protein virB5
M-iners_contig_23_1	Prodigal:002006	CDS	55240	57615	.	-	0	ID=OCOJLMKI_01668;Name=virB4;db_xref=COG:COG3451;gene=virB4;inference=ab initio prediction:Prodigal:002006,similar to AA sequence:UniProtKB:Q9R2W4;locus_tag=OCOJLMKI_01668;product=Type IV secretion system protein virB4
M-iners_contig_23_1	Prodigal:002006	CDS	57608	57943	.	-	0	ID=OCOJLMKI_01669;Name=virB3;db_xref=COG:COG3702;gene=virB3;inference=ab initio prediction:Prodigal:002006,similar to AA sequence:UniProtKB:Q9S3N1;locus_tag=OCOJLMKI_01669;product=Type IV secretion system protein virB3
M-iners_contig_23_1	Prodigal:002006	CDS	58012	58308	.	-	0	ID=OCOJLMKI_01670;inference=ab initio prediction:Prodigal:002006;locus_tag=OCOJLMKI_01670;product=hypothetical protein
M-iners_contig_23_1	Prodigal:002006	CDS	58369	58908	.	-	0	ID=OCOJLMKI_01671;inference=ab initio prediction:Prodigal:002006;locus_tag=OCOJLMKI_01671;product=hypothetical protein
M-iners_contig_23_1	Prodigal:002006	CDS	58930	59574	.	-	0	ID=OCOJLMKI_01672;inference=ab initio prediction:Prodigal:002006;locus_tag=OCOJLMKI_01672;product=hypothetical protein
M-iners_contig_23_1	Prodigal:002006	CDS	59813	60535	.	+	0	ID=OCOJLMKI_01673;Name=traR;gene=traR;inference=ab initio prediction:Prodigal:002006,similar to AA sequence:UniProtKB:P55407;locus_tag=OCOJLMKI_01673;product=putative transcriptional activator protein TraR
M-iners_contig_23_1	Prodigal:002006	CDS	61273	62442	.	+	0	ID=OCOJLMKI_01674;inference=ab initio prediction:Prodigal:002006;locus_tag=OCOJLMKI_01674;product=hypothetical protein
M-iners_contig_23_1	Prodigal:002006	CDS	62522	63241	.	-	0	ID=OCOJLMKI_01675;inference=ab initio prediction:Prodigal:002006;locus_tag=OCOJLMKI_01675;product=hypothetical protein
M-iners_contig_23_1	Prodigal:002006	CDS	64055	64843	.	-	0	ID=OCOJLMKI_01676;inference=ab initio prediction:Prodigal:002006;locus_tag=OCOJLMKI_01676;product=hypothetical protein
M-iners_contig_23_1	Prodigal:002006	CDS	65264	66109	.	+	0	ID=OCOJLMKI_01677;inference=ab initio prediction:Prodigal:002006;locus_tag=OCOJLMKI_01677;product=hypothetical protein
M-iners_contig_23_1	Prodigal:002006	CDS	66245	67720	.	-	0	ID=OCOJLMKI_01678;inference=ab initio prediction:Prodigal:002006;locus_tag=OCOJLMKI_01678;product=hypothetical protein
M-iners_contig_23_1	Prodigal:002006	CDS	67892	70282	.	-	0	ID=OCOJLMKI_01679;eC_number=7.2.2.15;Name=silP;gene=silP;inference=ab initio prediction:Prodigal:002006,similar to AA sequence:UniProtKB:Q9ZHC7;locus_tag=OCOJLMKI_01679;product=Silver exporting P-type ATPase
M-iners_contig_23_1	Prodigal:002006	CDS	70368	70841	.	+	0	ID=OCOJLMKI_01680;Name=hmrR_2;gene=hmrR_2;inference=ab initio prediction:Prodigal:002006,similar to AA sequence:UniProtKB:Q9X5X4;locus_tag=OCOJLMKI_01680;product=HTH-type transcriptional regulator HmrR
M-iners_contig_23_1	Prodigal:002006	CDS	70914	71348	.	-	0	ID=OCOJLMKI_01681;inference=ab initio prediction:Prodigal:002006;locus_tag=OCOJLMKI_01681;product=hypothetical protein
M-iners_contig_23_1	Prodigal:002006	CDS	71390	71770	.	-	0	ID=OCOJLMKI_01682;inference=ab initio prediction:Prodigal:002006;locus_tag=OCOJLMKI_01682;product=hypothetical protein
M-iners_contig_23_1	Prodigal:002006	CDS	71790	72038	.	-	0	ID=OCOJLMKI_01683;inference=ab initio prediction:Prodigal:002006;locus_tag=OCOJLMKI_01683;product=hypothetical protein
M-iners_contig_23_1	Prodigal:002006	CDS	72108	75245	.	-	0	ID=OCOJLMKI_01684;Name=czcA_3;gene=czcA_3;inference=ab initio prediction:Prodigal:002006,similar to AA sequence:UniProtKB:P13511;locus_tag=OCOJLMKI_01684;product=Cobalt-zinc-cadmium resistance protein CzcA
M-iners_contig_23_1	Prodigal:002006	CDS	75249	77000	.	-	0	ID=OCOJLMKI_01685;Name=mdtA_4;gene=mdtA_4;inference=ab initio prediction:Prodigal:002006,protein motif:HAMAP:MF_01422;locus_tag=OCOJLMKI_01685;product=Multidrug resistance protein MdtA
M-iners_contig_23_1	Prodigal:002006	CDS	77091	77588	.	-	0	ID=OCOJLMKI_01686;inference=ab initio prediction:Prodigal:002006;locus_tag=OCOJLMKI_01686;product=hypothetical protein
M-iners_contig_23_1	Prodigal:002006	CDS	77983	79128	.	-	0	ID=OCOJLMKI_01687;inference=ab initio prediction:Prodigal:002006;locus_tag=OCOJLMKI_01687;product=hypothetical protein
M-iners_contig_23_1	Prodigal:002006	CDS	79235	79738	.	-	0	ID=OCOJLMKI_01688;eC_number=3.4.23.36;Name=lspA_2;db_xref=COG:COG0597;gene=lspA_2;inference=ab initio prediction:Prodigal:002006,similar to AA sequence:UniProtKB:P00804;locus_tag=OCOJLMKI_01688;product=Lipoprotein signal peptidase
M-iners_contig_23_1	Prodigal:002006	CDS	79764	81962	.	-	0	ID=OCOJLMKI_01689;eC_number=3.6.3.3;Name=zntA;gene=zntA;inference=ab initio prediction:Prodigal:002006,similar to AA sequence:UniProtKB:Q3YW59;locus_tag=OCOJLMKI_01689;product=Zinc/cadmium/lead-transporting P-type ATPase
M-iners_contig_23_1	Prodigal:002006	CDS	82045	82488	.	+	0	ID=OCOJLMKI_01690;Name=hmrR_3;gene=hmrR_3;inference=ab initio prediction:Prodigal:002006,similar to AA sequence:UniProtKB:Q9X5X4;locus_tag=OCOJLMKI_01690;product=HTH-type transcriptional regulator HmrR
M-iners_contig_23_1	Prodigal:002006	CDS	82653	83300	.	+	0	ID=OCOJLMKI_01691;inference=ab initio prediction:Prodigal:002006;locus_tag=OCOJLMKI_01691;product=hypothetical protein
M-iners_contig_23_1	Prodigal:002006	CDS	83669	84382	.	-	0	ID=OCOJLMKI_01692;Name=dipZ_1;db_xref=COG:COG0785;gene=dipZ_1;inference=ab initio prediction:Prodigal:002006,similar to AA sequence:UniProtKB:P9WG63;locus_tag=OCOJLMKI_01692;product=Protein DipZ
M-iners_contig_23_1	Prodigal:002006	CDS	84394	85014	.	-	0	ID=OCOJLMKI_01693;inference=ab initio prediction:Prodigal:002006;locus_tag=OCOJLMKI_01693;product=hypothetical protein
M-iners_contig_23_1	Prodigal:002006	CDS	85090	85566	.	-	0	ID=OCOJLMKI_01694;inference=ab initio prediction:Prodigal:002006;locus_tag=OCOJLMKI_01694;product=hypothetical protein
M-iners_contig_23_1	Prodigal:002006	CDS	85593	88766	.	-	0	ID=OCOJLMKI_01695;Name=cusA;db_xref=COG:COG3696;gene=cusA;inference=ab initio prediction:Prodigal:002006,similar to AA sequence:UniProtKB:P38054;locus_tag=OCOJLMKI_01695;product=Cation efflux system protein CusA
M-iners_contig_23_1	Prodigal:002006	CDS	88763	90229	.	-	0	ID=OCOJLMKI_01696;Name=mdtA_5;gene=mdtA_5;inference=ab initio prediction:Prodigal:002006,protein motif:HAMAP:MF_01422;locus_tag=OCOJLMKI_01696;product=Multidrug resistance protein MdtA
M-iners_contig_23_1	Prodigal:002006	CDS	90226	90621	.	-	0	ID=OCOJLMKI_01697;inference=ab initio prediction:Prodigal:002006;locus_tag=OCOJLMKI_01697;product=hypothetical protein
M-iners_contig_23_1	Prodigal:002006	CDS	90716	91087	.	-	0	ID=OCOJLMKI_01698;inference=ab initio prediction:Prodigal:002006;locus_tag=OCOJLMKI_01698;product=hypothetical protein
M-iners_contig_23_1	Prodigal:002006	CDS	91193	91411	.	-	0	ID=OCOJLMKI_01699;inference=ab initio prediction:Prodigal:002006;locus_tag=OCOJLMKI_01699;product=hypothetical protein
M-iners_contig_23_1	Prodigal:002006	CDS	92068	92805	.	-	0	ID=OCOJLMKI_01700;eC_number=2.1.1.144;Name=tam_2;gene=tam_2;inference=ab initio prediction:Prodigal:002006,protein motif:HAMAP:MF_00560;locus_tag=OCOJLMKI_01700;product=Trans-aconitate 2-methyltransferase
M-iners_contig_23_1	Prodigal:002006	CDS	93712	93843	.	-	0	ID=OCOJLMKI_01701;inference=ab initio prediction:Prodigal:002006;locus_tag=OCOJLMKI_01701;product=hypothetical protein
M-iners_contig_23_1	Prodigal:002006	CDS	93981	94205	.	+	0	ID=OCOJLMKI_01702;inference=ab initio prediction:Prodigal:002006;locus_tag=OCOJLMKI_01702;product=hypothetical protein
M-iners_contig_24_1	Prodigal:002006	CDS	602	1288	.	+	0	ID=OCOJLMKI_01703;inference=ab initio prediction:Prodigal:002006;locus_tag=OCOJLMKI_01703;product=hypothetical protein
M-iners_contig_24_1	Prodigal:002006	CDS	1518	2294	.	+	0	ID=OCOJLMKI_01704;eC_number=2.3.1.12;Name=acoC;gene=acoC;inference=ab initio prediction:Prodigal:002006,similar to AA sequence:UniProtKB:P27747;locus_tag=OCOJLMKI_01704;product=Dihydrolipoyllysine-residue acetyltransferase component of acetoin cleaving system
M-iners_contig_24_1	Prodigal:002006	CDS	2767	5574	.	+	0	ID=OCOJLMKI_01705;inference=ab initio prediction:Prodigal:002006;locus_tag=OCOJLMKI_01705;product=hypothetical protein
M-iners_contig_24_1	Prodigal:002006	CDS	6138	7013	.	+	0	ID=OCOJLMKI_01706;inference=ab initio prediction:Prodigal:002006;locus_tag=OCOJLMKI_01706;product=hypothetical protein
M-iners_contig_24_1	Prodigal:002006	CDS	7031	7429	.	+	0	ID=OCOJLMKI_01707;Name=rsbS_1;db_xref=COG:COG1366;gene=rsbS_1;inference=ab initio prediction:Prodigal:002006,similar to AA sequence:UniProtKB:P42410;locus_tag=OCOJLMKI_01707;product=RsbT antagonist protein RsbS
M-iners_contig_24_1	Prodigal:002006	CDS	7383	7814	.	+	0	ID=OCOJLMKI_01708;eC_number=2.7.11.1;Name=rsbT_1;db_xref=COG:COG2172;gene=rsbT_1;inference=ab initio prediction:Prodigal:002006,similar to AA sequence:UniProtKB:P42411;locus_tag=OCOJLMKI_01708;product=Serine/threonine-protein kinase RsbT
M-iners_contig_24_1	Prodigal:002006	CDS	7818	8822	.	+	0	ID=OCOJLMKI_01709;inference=ab initio prediction:Prodigal:002006;locus_tag=OCOJLMKI_01709;product=hypothetical protein
M-iners_contig_24_1	Prodigal:002006	CDS	8819	10720	.	+	0	ID=OCOJLMKI_01710;eC_number=2.7.13.3;Name=rcsC_13;gene=rcsC_13;inference=ab initio prediction:Prodigal:002006,protein motif:HAMAP:MF_00979;locus_tag=OCOJLMKI_01710;product=Sensor histidine kinase RcsC
M-iners_contig_24_1	Prodigal:002006	CDS	10853	11101	.	-	0	ID=OCOJLMKI_01711;inference=ab initio prediction:Prodigal:002006;locus_tag=OCOJLMKI_01711;product=hypothetical protein
M-iners_contig_24_1	Prodigal:002006	CDS	11701	12741	.	+	0	ID=OCOJLMKI_01712;eC_number=2.7.13.3;db_xref=COG:COG2202;inference=ab initio prediction:Prodigal:002006,similar to AA sequence:UniProtKB:Q2NCA3;locus_tag=OCOJLMKI_01712;product=Blue-light-activated histidine kinase 1
M-iners_contig_24_1	Prodigal:002006	CDS	13743	13982	.	+	0	ID=OCOJLMKI_01713;inference=ab initio prediction:Prodigal:002006;locus_tag=OCOJLMKI_01713;product=hypothetical protein
M-iners_contig_24_1	Prodigal:002006	CDS	13987	14451	.	-	0	ID=OCOJLMKI_01714;inference=ab initio prediction:Prodigal:002006;locus_tag=OCOJLMKI_01714;product=hypothetical protein
M-iners_contig_24_1	Prodigal:002006	CDS	14838	15821	.	+	0	ID=OCOJLMKI_01715;eC_number=2.7.13.3;inference=ab initio prediction:Prodigal:002006,similar to AA sequence:UniProtKB:Q8YC53;locus_tag=OCOJLMKI_01715;product=Blue-light-activated histidine kinase
M-iners_contig_24_1	Prodigal:002006	CDS	15844	17577	.	-	0	ID=OCOJLMKI_01716;inference=ab initio prediction:Prodigal:002006;locus_tag=OCOJLMKI_01716;product=hypothetical protein
M-iners_contig_24_1	Prodigal:002006	CDS	17671	18729	.	-	0	ID=OCOJLMKI_01717;inference=ab initio prediction:Prodigal:002006;locus_tag=OCOJLMKI_01717;product=hypothetical protein
M-iners_contig_24_1	Prodigal:002006	CDS	18996	19256	.	-	0	ID=OCOJLMKI_01718;inference=ab initio prediction:Prodigal:002006;locus_tag=OCOJLMKI_01718;product=hypothetical protein
M-iners_contig_24_1	Prodigal:002006	CDS	19415	20146	.	-	0	ID=OCOJLMKI_01719;inference=ab initio prediction:Prodigal:002006;locus_tag=OCOJLMKI_01719;product=hypothetical protein
M-iners_contig_24_1	Prodigal:002006	CDS	20488	21219	.	-	0	ID=OCOJLMKI_01720;inference=ab initio prediction:Prodigal:002006;locus_tag=OCOJLMKI_01720;product=hypothetical protein
M-iners_contig_24_1	Aragorn:001002	tRNA	21532	21621	.	-	.	ID=OCOJLMKI_01721;inference=COORDINATES:profile:Aragorn:001002;locus_tag=OCOJLMKI_01721;product=tRNA-Ser(tga)
M-iners_contig_24_1	Prodigal:002006	CDS	21689	22126	.	-	0	ID=OCOJLMKI_01722;Name=xerC_5;gene=xerC_5;inference=ab initio prediction:Prodigal:002006,protein motif:HAMAP:MF_01808;locus_tag=OCOJLMKI_01722;product=Tyrosine recombinase XerC
M-iners_contig_24_1	Prodigal:002006	CDS	22230	22529	.	+	0	ID=OCOJLMKI_01723;inference=ab initio prediction:Prodigal:002006;locus_tag=OCOJLMKI_01723;product=hypothetical protein
M-iners_contig_24_1	Prodigal:002006	CDS	22676	22840	.	+	0	ID=OCOJLMKI_01724;inference=ab initio prediction:Prodigal:002006;locus_tag=OCOJLMKI_01724;product=hypothetical protein
M-iners_contig_24_1	Prodigal:002006	CDS	22987	23202	.	-	0	ID=OCOJLMKI_01725;inference=ab initio prediction:Prodigal:002006;locus_tag=OCOJLMKI_01725;product=hypothetical protein
M-iners_contig_24_1	Prodigal:002006	CDS	23775	23903	.	+	0	ID=OCOJLMKI_01726;inference=ab initio prediction:Prodigal:002006;locus_tag=OCOJLMKI_01726;product=hypothetical protein
M-iners_contig_24_1	Prodigal:002006	CDS	24249	24650	.	+	0	ID=OCOJLMKI_01727;inference=ab initio prediction:Prodigal:002006;locus_tag=OCOJLMKI_01727;product=hypothetical protein
M-iners_contig_24_1	Prodigal:002006	CDS	25214	26257	.	+	0	ID=OCOJLMKI_01728;inference=ab initio prediction:Prodigal:002006;locus_tag=OCOJLMKI_01728;product=hypothetical protein
M-iners_contig_24_1	Prodigal:002006	CDS	26268	26882	.	+	0	ID=OCOJLMKI_01729;inference=ab initio prediction:Prodigal:002006;locus_tag=OCOJLMKI_01729;product=hypothetical protein
M-iners_contig_24_1	Prodigal:002006	CDS	27073	27324	.	+	0	ID=OCOJLMKI_01730;inference=ab initio prediction:Prodigal:002006;locus_tag=OCOJLMKI_01730;product=hypothetical protein
M-iners_contig_24_1	Prodigal:002006	CDS	27348	27515	.	-	0	ID=OCOJLMKI_01731;inference=ab initio prediction:Prodigal:002006;locus_tag=OCOJLMKI_01731;product=hypothetical protein
M-iners_contig_24_1	Prodigal:002006	CDS	27854	30034	.	-	0	ID=OCOJLMKI_01732;eC_number=2.4.1.-;Name=mdoH;db_xref=COG:COG2943;gene=mdoH;inference=ab initio prediction:Prodigal:002006,similar to AA sequence:UniProtKB:P62517;locus_tag=OCOJLMKI_01732;product=Glucans biosynthesis glucosyltransferase H
M-iners_contig_24_1	Prodigal:002006	CDS	30010	31575	.	-	0	ID=OCOJLMKI_01733;Name=mdoG_2;db_xref=COG:COG3131;gene=mdoG_2;inference=ab initio prediction:Prodigal:002006,similar to AA sequence:UniProtKB:P33136;locus_tag=OCOJLMKI_01733;product=Glucans biosynthesis protein G
M-iners_contig_24_1	Prodigal:002006	CDS	31774	33141	.	+	0	ID=OCOJLMKI_01734;Name=glmU;gene=glmU;inference=ab initio prediction:Prodigal:002006,similar to AA sequence:UniProtKB:A4TSJ5;locus_tag=OCOJLMKI_01734;product=Bifunctional protein GlmU
M-iners_contig_24_1	Prodigal:002006	CDS	33394	35235	.	+	0	ID=OCOJLMKI_01735;eC_number=2.6.1.16;Name=nodM;gene=nodM;inference=ab initio prediction:Prodigal:002006,similar to AA sequence:UniProtKB:P25195;locus_tag=OCOJLMKI_01735;product=Glutamine--fructose-6-phosphate aminotransferase [isomerizing]
M-iners_contig_25_1	Prodigal:002006	CDS	18	326	.	-	0	ID=OCOJLMKI_01736;inference=ab initio prediction:Prodigal:002006;locus_tag=OCOJLMKI_01736;product=hypothetical protein
M-iners_contig_25_1	Prodigal:002006	CDS	850	1074	.	+	0	ID=OCOJLMKI_01737;inference=ab initio prediction:Prodigal:002006;locus_tag=OCOJLMKI_01737;product=hypothetical protein
M-iners_contig_25_1	Prodigal:002006	CDS	1177	1422	.	+	0	ID=OCOJLMKI_01738;inference=ab initio prediction:Prodigal:002006;locus_tag=OCOJLMKI_01738;product=hypothetical protein
M-iners_contig_25_1	Prodigal:002006	CDS	1444	1659	.	+	0	ID=OCOJLMKI_01739;inference=ab initio prediction:Prodigal:002006;locus_tag=OCOJLMKI_01739;product=hypothetical protein
M-iners_contig_25_1	Prodigal:002006	CDS	2573	2722	.	-	0	ID=OCOJLMKI_01740;inference=ab initio prediction:Prodigal:002006;locus_tag=OCOJLMKI_01740;product=hypothetical protein
M-iners_contig_25_1	Prodigal:002006	CDS	2719	2982	.	-	0	ID=OCOJLMKI_01741;inference=ab initio prediction:Prodigal:002006;locus_tag=OCOJLMKI_01741;product=hypothetical protein
M-iners_contig_25_1	Prodigal:002006	CDS	3375	4082	.	-	0	ID=OCOJLMKI_01742;inference=ab initio prediction:Prodigal:002006;locus_tag=OCOJLMKI_01742;product=hypothetical protein
M-iners_contig_25_1	Prodigal:002006	CDS	4390	5220	.	+	0	ID=OCOJLMKI_01743;inference=ab initio prediction:Prodigal:002006;locus_tag=OCOJLMKI_01743;product=hypothetical protein
M-iners_contig_25_1	Prodigal:002006	CDS	5789	6013	.	+	0	ID=OCOJLMKI_01744;inference=ab initio prediction:Prodigal:002006;locus_tag=OCOJLMKI_01744;product=hypothetical protein
M-iners_contig_25_1	Prodigal:002006	CDS	6099	6530	.	+	0	ID=OCOJLMKI_01745;eC_number=2.7.7.-;inference=ab initio prediction:Prodigal:002006,similar to AA sequence:UniProtKB:P74081;locus_tag=OCOJLMKI_01745;product=A-adding tRNA nucleotidyltransferase
M-iners_contig_25_1	Prodigal:002006	CDS	6966	7160	.	-	0	ID=OCOJLMKI_01746;inference=ab initio prediction:Prodigal:002006,similar to AA sequence:ISfinder:ISMex41;locus_tag=OCOJLMKI_01746;product=IS630 family transposase ISMex41
M-iners_contig_25_1	Prodigal:002006	CDS	7227	7628	.	+	0	ID=OCOJLMKI_01747;inference=ab initio prediction:Prodigal:002006;locus_tag=OCOJLMKI_01747;product=hypothetical protein
M-iners_contig_25_1	Prodigal:002006	CDS	7636	7782	.	+	0	ID=OCOJLMKI_01748;inference=ab initio prediction:Prodigal:002006;locus_tag=OCOJLMKI_01748;product=hypothetical protein
M-iners_contig_25_1	Prodigal:002006	CDS	7757	7981	.	-	0	ID=OCOJLMKI_01749;inference=ab initio prediction:Prodigal:002006;locus_tag=OCOJLMKI_01749;product=hypothetical protein
M-iners_contig_25_1	Prodigal:002006	CDS	8313	8525	.	+	0	ID=OCOJLMKI_01750;inference=ab initio prediction:Prodigal:002006;locus_tag=OCOJLMKI_01750;product=hypothetical protein
M-iners_contig_25_1	Prodigal:002006	CDS	8773	9126	.	-	0	ID=OCOJLMKI_01751;inference=ab initio prediction:Prodigal:002006,similar to AA sequence:UniProtKB:Q881J7;locus_tag=OCOJLMKI_01751;product=Blue-light-activated protein
M-iners_contig_25_1	Prodigal:002006	CDS	9972	10493	.	+	0	ID=OCOJLMKI_01752;inference=ab initio prediction:Prodigal:002006;locus_tag=OCOJLMKI_01752;product=hypothetical protein
M-iners_contig_25_1	Prodigal:002006	CDS	10508	12376	.	+	0	ID=OCOJLMKI_01753;inference=ab initio prediction:Prodigal:002006;locus_tag=OCOJLMKI_01753;product=hypothetical protein
M-iners_contig_25_1	Prodigal:002006	CDS	12920	14026	.	-	0	ID=OCOJLMKI_01754;inference=ab initio prediction:Prodigal:002006;locus_tag=OCOJLMKI_01754;product=hypothetical protein
M-iners_contig_25_1	Prodigal:002006	CDS	14287	15903	.	+	0	ID=OCOJLMKI_01755;eC_number=1.1.-.-;db_xref=COG:COG2303;inference=ab initio prediction:Prodigal:002006,similar to AA sequence:UniProtKB:P9WMV5;locus_tag=OCOJLMKI_01755;product=putative GMC-type oxidoreductase
M-iners_contig_26_1	Prodigal:002006	CDS	319	1113	.	-	0	ID=OCOJLMKI_01756;eC_number=5.3.1.35;Name=otnI;db_xref=COG:COG3622;gene=otnI;inference=ab initio prediction:Prodigal:002006,similar to AA sequence:UniProtKB:Q0KBD1;locus_tag=OCOJLMKI_01756;product=2-oxo-tetronate isomerase
M-iners_contig_26_1	Prodigal:002006	CDS	1153	1881	.	-	0	ID=OCOJLMKI_01757;inference=ab initio prediction:Prodigal:002006;locus_tag=OCOJLMKI_01757;product=hypothetical protein
M-iners_contig_26_1	Prodigal:002006	CDS	1878	2429	.	-	0	ID=OCOJLMKI_01758;Name=sigK_1;db_xref=COG:COG1595;gene=sigK_1;inference=ab initio prediction:Prodigal:002006,similar to AA sequence:UniProtKB:P9WGH7;locus_tag=OCOJLMKI_01758;product=ECF RNA polymerase sigma factor SigK
M-iners_contig_26_1	Prodigal:002006	CDS	2552	3619	.	+	0	ID=OCOJLMKI_01759;eC_number=3.4.21.107;Name=degS;db_xref=COG:COG0265;gene=degS;inference=ab initio prediction:Prodigal:002006,similar to AA sequence:UniProtKB:P0AEE3;locus_tag=OCOJLMKI_01759;product=Serine endoprotease DegS
M-iners_contig_26_1	Prodigal:002006	CDS	3663	5078	.	+	0	ID=OCOJLMKI_01760;eC_number=2.1.1.74;Name=trmFO;db_xref=COG:COG1206;gene=trmFO;inference=ab initio prediction:Prodigal:002006,similar to AA sequence:UniProtKB:P39815;locus_tag=OCOJLMKI_01760;product=Methylenetetrahydrofolate--tRNA-(uracil-5-)-methyltransferase TrmFO
M-iners_contig_26_1	Prodigal:002006	CDS	5133	6545	.	+	0	ID=OCOJLMKI_01761;eC_number=4.2.3.1;Name=thrC;db_xref=COG:COG0498;gene=thrC;inference=ab initio prediction:Prodigal:002006,similar to AA sequence:UniProtKB:P23669;locus_tag=OCOJLMKI_01761;product=Threonine synthase
M-iners_contig_26_1	Prodigal:002006	CDS	6548	7843	.	+	0	ID=OCOJLMKI_01762;eC_number=3.4.24.-;db_xref=COG:COG0612;inference=ab initio prediction:Prodigal:002006,similar to AA sequence:UniProtKB:P9WHT5;locus_tag=OCOJLMKI_01762;product=putative zinc protease
M-iners_contig_26_1	Prodigal:002006	CDS	7946	10918	.	+	0	ID=OCOJLMKI_01763;inference=ab initio prediction:Prodigal:002006;locus_tag=OCOJLMKI_01763;product=hypothetical protein
M-iners_contig_26_1	Prodigal:002006	CDS	10928	11857	.	-	0	ID=OCOJLMKI_01764;eC_number=3.4.24.-;Name=mepA;db_xref=COG:COG3770;gene=mepA;inference=ab initio prediction:Prodigal:002006,similar to AA sequence:UniProtKB:P0C0T5;locus_tag=OCOJLMKI_01764;product=Penicillin-insensitive murein endopeptidase
M-iners_contig_26_1	Prodigal:002006	CDS	11911	12117	.	-	0	ID=OCOJLMKI_01765;inference=ab initio prediction:Prodigal:002006;locus_tag=OCOJLMKI_01765;product=hypothetical protein
M-iners_contig_26_1	Prodigal:002006	CDS	12243	12551	.	-	0	ID=OCOJLMKI_01766;inference=ab initio prediction:Prodigal:002006;locus_tag=OCOJLMKI_01766;product=hypothetical protein
M-iners_contig_26_1	Prodigal:002006	CDS	12766	13059	.	+	0	ID=OCOJLMKI_01767;inference=ab initio prediction:Prodigal:002006;locus_tag=OCOJLMKI_01767;product=hypothetical protein
M-iners_contig_26_1	Prodigal:002006	CDS	13076	14008	.	+	0	ID=OCOJLMKI_01768;eC_number=3.6.3.-;Name=osmV;db_xref=COG:COG1125;gene=osmV;inference=ab initio prediction:Prodigal:002006,similar to AA sequence:UniProtKB:Q8ZPK4;locus_tag=OCOJLMKI_01768;product=Osmoprotectant import ATP-binding protein OsmV
M-iners_contig_26_1	Prodigal:002006	CDS	14198	14509	.	+	0	ID=OCOJLMKI_01769;inference=ab initio prediction:Prodigal:002006;locus_tag=OCOJLMKI_01769;product=hypothetical protein
M-iners_contig_26_1	Prodigal:002006	CDS	14570	15457	.	-	0	ID=OCOJLMKI_01770;eC_number=4.2.1.136;Name=nnrD;db_xref=COG:COG0063;gene=nnrD;inference=ab initio prediction:Prodigal:002006,similar to AA sequence:UniProtKB:P94368;locus_tag=OCOJLMKI_01770;product=ADP-dependent (S)-NAD(P)H-hydrate dehydratase
M-iners_contig_26_1	Prodigal:002006	CDS	15544	16548	.	-	0	ID=OCOJLMKI_01771;eC_number=1.1.1.29;inference=ab initio prediction:Prodigal:002006,similar to AA sequence:UniProtKB:P36234;locus_tag=OCOJLMKI_01771;product=Glycerate dehydrogenase
M-iners_contig_26_1	Prodigal:002006	CDS	16807	17364	.	+	0	ID=OCOJLMKI_01772;inference=ab initio prediction:Prodigal:002006;locus_tag=OCOJLMKI_01772;product=hypothetical protein
M-iners_contig_26_1	Prodigal:002006	CDS	17369	17875	.	-	0	ID=OCOJLMKI_01773;inference=ab initio prediction:Prodigal:002006;locus_tag=OCOJLMKI_01773;product=hypothetical protein
M-iners_contig_26_1	Prodigal:002006	CDS	18108	18680	.	+	0	ID=OCOJLMKI_01774;eC_number=4.2.1.59;Name=fabA;db_xref=COG:COG0764;gene=fabA;inference=ab initio prediction:Prodigal:002006,similar to AA sequence:UniProtKB:O33877;locus_tag=OCOJLMKI_01774;product=3-hydroxydecanoyl-[acyl-carrier-protein] dehydratase
M-iners_contig_26_1	Prodigal:002006	CDS	18777	20003	.	+	0	ID=OCOJLMKI_01775;eC_number=2.3.1.41;Name=fabB;gene=fabB;inference=ab initio prediction:Prodigal:002006,similar to AA sequence:UniProtKB:Q02K94;locus_tag=OCOJLMKI_01775;product=3-oxoacyl-[acyl-carrier-protein] synthase 1
M-iners_contig_26_1	Prodigal:002006	CDS	20124	20954	.	+	0	ID=OCOJLMKI_01776;eC_number=1.3.1.9;Name=fabI_1;db_xref=COG:COG0623;gene=fabI_1;inference=ab initio prediction:Prodigal:002006,similar to AA sequence:UniProtKB:P16657;locus_tag=OCOJLMKI_01776;product=Enoyl-[acyl-carrier-protein] reductase [NADH] FabI
M-iners_contig_26_1	Prodigal:002006	CDS	21187	23025	.	+	0	ID=OCOJLMKI_01777;Name=prsD_1;gene=prsD_1;inference=ab initio prediction:Prodigal:002006,similar to AA sequence:UniProtKB:Q7ANN4;locus_tag=OCOJLMKI_01777;product=Type I secretion system ATP-binding protein PrsD
M-iners_contig_27_1	Prodigal:002006	CDS	34	837	.	-	0	ID=OCOJLMKI_01778;Name=phyR_1;gene=phyR_1;inference=ab initio prediction:Prodigal:002006,similar to AA sequence:UniProtKB:Q0PEV3;locus_tag=OCOJLMKI_01778;product=Phyllosphere-induced regulator PhyR
M-iners_contig_27_1	Prodigal:002006	CDS	1018	1230	.	+	0	ID=OCOJLMKI_01779;inference=ab initio prediction:Prodigal:002006;locus_tag=OCOJLMKI_01779;product=hypothetical protein
M-iners_contig_27_1	Prodigal:002006	CDS	1310	1486	.	-	0	ID=OCOJLMKI_01780;inference=ab initio prediction:Prodigal:002006;locus_tag=OCOJLMKI_01780;product=hypothetical protein
M-iners_contig_27_1	Prodigal:002006	CDS	1747	1905	.	+	0	ID=OCOJLMKI_01781;inference=ab initio prediction:Prodigal:002006;locus_tag=OCOJLMKI_01781;product=hypothetical protein
M-iners_contig_27_1	Prodigal:002006	CDS	1927	2817	.	-	0	ID=OCOJLMKI_01782;inference=ab initio prediction:Prodigal:002006;locus_tag=OCOJLMKI_01782;product=hypothetical protein
M-iners_contig_27_1	Prodigal:002006	CDS	2891	4249	.	-	0	ID=OCOJLMKI_01783;Name=mntH;gene=mntH;inference=ab initio prediction:Prodigal:002006,similar to AA sequence:UniProtKB:Q99UZ7;locus_tag=OCOJLMKI_01783;product=Divalent metal cation transporter MntH
M-iners_contig_27_1	Prodigal:002006	CDS	4646	5614	.	+	0	ID=OCOJLMKI_01784;Name=rhaR;gene=rhaR;inference=ab initio prediction:Prodigal:002006,protein motif:HAMAP:MF_01533;locus_tag=OCOJLMKI_01784;product=HTH-type transcriptional activator RhaR
M-iners_contig_27_1	Prodigal:002006	CDS	5770	6771	.	+	0	ID=OCOJLMKI_01785;inference=ab initio prediction:Prodigal:002006;locus_tag=OCOJLMKI_01785;product=hypothetical protein
M-iners_contig_27_1	Prodigal:002006	CDS	6839	7768	.	+	0	ID=OCOJLMKI_01786;eC_number=3.1.2.6;Name=gloB_1;gene=gloB_1;inference=ab initio prediction:Prodigal:002006,protein motif:HAMAP:MF_01374;locus_tag=OCOJLMKI_01786;product=Hydroxyacylglutathione hydrolase
M-iners_contig_27_1	Prodigal:002006	CDS	7866	8246	.	-	0	ID=OCOJLMKI_01787;inference=ab initio prediction:Prodigal:002006;locus_tag=OCOJLMKI_01787;product=hypothetical protein
M-iners_contig_27_1	Prodigal:002006	CDS	8498	8959	.	+	0	ID=OCOJLMKI_01788;eC_number=2.7.1.25;Name=cysC;gene=cysC;inference=ab initio prediction:Prodigal:002006,protein motif:HAMAP:MF_00065;locus_tag=OCOJLMKI_01788;product=Adenylyl-sulfate kinase
M-iners_contig_27_1	Prodigal:002006	CDS	9072	10178	.	-	0	ID=OCOJLMKI_01789;Name=pufC;gene=pufC;inference=ab initio prediction:Prodigal:002006,similar to AA sequence:UniProtKB:D2Z0P5;locus_tag=OCOJLMKI_01789;product=Photosynthetic reaction center cytochrome c subunit
M-iners_contig_27_1	Prodigal:002006	CDS	10175	11152	.	-	0	ID=OCOJLMKI_01790;Name=pufM;gene=pufM;inference=ab initio prediction:Prodigal:002006,similar to AA sequence:UniProtKB:P10718;locus_tag=OCOJLMKI_01790;product=Reaction center protein M chain
M-iners_contig_27_1	Prodigal:002006	CDS	11171	11995	.	-	0	ID=OCOJLMKI_01791;Name=pufL;gene=pufL;inference=ab initio prediction:Prodigal:002006,similar to AA sequence:UniProtKB:P10717;locus_tag=OCOJLMKI_01791;product=Reaction center protein L chain
M-iners_contig_27_1	Prodigal:002006	CDS	12209	12397	.	-	0	ID=OCOJLMKI_01792;inference=ab initio prediction:Prodigal:002006;locus_tag=OCOJLMKI_01792;product=hypothetical protein
M-iners_contig_27_1	Prodigal:002006	CDS	12408	12638	.	-	0	ID=OCOJLMKI_01793;inference=ab initio prediction:Prodigal:002006;locus_tag=OCOJLMKI_01793;product=hypothetical protein
M-iners_contig_27_1	Prodigal:002006	CDS	12766	13074	.	-	0	ID=OCOJLMKI_01794;inference=ab initio prediction:Prodigal:002006;locus_tag=OCOJLMKI_01794;product=hypothetical protein
M-iners_contig_27_1	Prodigal:002006	CDS	13071	14540	.	-	0	ID=OCOJLMKI_01795;eC_number=1.3.7.15;Name=bchZ;db_xref=COG:COG2710;gene=bchZ;inference=ab initio prediction:Prodigal:002006,similar to AA sequence:UniProtKB:P26179;locus_tag=OCOJLMKI_01795;product=Chlorophyllide reductase subunit Z
M-iners_contig_27_1	Prodigal:002006	CDS	14540	16102	.	-	0	ID=OCOJLMKI_01796;eC_number=1.3.7.15;Name=bchY;gene=bchY;inference=ab initio prediction:Prodigal:002006,similar to AA sequence:UniProtKB:P26178;locus_tag=OCOJLMKI_01796;product=Chlorophyllide reductase 52.5 kDa chain
M-iners_contig_27_1	Prodigal:002006	CDS	16108	17109	.	-	0	ID=OCOJLMKI_01797;eC_number=1.3.7.15;Name=bchX;db_xref=COG:COG1348;gene=bchX;inference=ab initio prediction:Prodigal:002006,similar to AA sequence:UniProtKB:P26177;locus_tag=OCOJLMKI_01797;product=Chlorophyllide reductase 35.5 kDa chain
M-iners_contig_27_1	Prodigal:002006	CDS	17106	18044	.	-	0	ID=OCOJLMKI_01798;eC_number=1.1.1.414;Name=lgoD;db_xref=COG:COG1063;gene=lgoD;inference=ab initio prediction:Prodigal:002006,similar to AA sequence:UniProtKB:P39400;locus_tag=OCOJLMKI_01798;product=L-galactonate-5-dehydrogenase
M-iners_contig_27_1	Prodigal:002006	CDS	18137	19306	.	-	0	ID=OCOJLMKI_01799;eC_number=2.1.1.210;Name=crtF;gene=crtF;inference=ab initio prediction:Prodigal:002006,similar to AA sequence:UniProtKB:D5AP78;locus_tag=OCOJLMKI_01799;product=Demethylspheroidene O-methyltransferase
[truncated: 6,359,621 more chars]
