# Supplementary material for: Comprehensive Comparative Genomics and Phenotyping of Methylobacterium Species
Source: Front Microbiol. 2021 Oct 6;12:740610. doi: 10.3389/fmicb.2021.740610 (PMC8561711; doi:10.3389/fmicb.2021.740610)
Supplement: Supplementary file 9 [file Data_Sheet_3.ZIP]

Archive with 29 entries (28 files):
- Mb_organophilicum.gff
- __MACOSX/
- __MACOSX/._Mb_organophilicum.gff
- Mb_marchantiae.gff
- __MACOSX/._Mb_marchantiae.gff
- Mb_phyllosphaerae.gff
- __MACOSX/._Mb_phyllosphaerae.gff
- Mb_longum.gff
- __MACOSX/._Mb_longum.gff
- Mb_nodulans.gff
- __MACOSX/._Mb_nodulans.gff
- Mb_persicinum.gff
- __MACOSX/._Mb_persicinum.gff
- Mb_nonmethylotrophicum.gff
- __MACOSX/._Mb_nonmethylotrophicum.gff
- Mb_jeotgali.gff
- __MACOSX/._Mb_jeotgali.gff
- Mb_oxalidis.gff
- __MACOSX/._Mb_oxalidis.gff
- Mb_isbiliense.gff
- __MACOSX/._Mb_isbiliense.gff
- Mb_komagatae.gff
- __MACOSX/._Mb_komagatae.gff
- Mb_oryzae.gff
- __MACOSX/._Mb_oryzae.gff
- Mb_oryzihabitans.gff
- __MACOSX/._Mb_oryzihabitans.gff
- Mb_mesophilicum.gff
- __MACOSX/._Mb_mesophilicum.gff
