# Supplementary material for: Comprehensive Comparative Genomics and Phenotyping of Methylobacterium Species
Source: Front Microbiol. 2021 Oct 6;12:740610. doi: 10.3389/fmicb.2021.740610 (PMC8561711; doi:10.3389/fmicb.2021.740610)
Supplement: Supplementary file 9 [file Data_Sheet_3.ZIP › Mb_organophilicum.gff]

##gff-version 3
##sequence-region NODE_1_length_581052_cov_47.357165 1 581052
##sequence-region NODE_2_length_571741_cov_48.181528 1 571741
##sequence-region NODE_3_length_437999_cov_48.453786 1 437999
##sequence-region NODE_4_length_430848_cov_47.728320 1 430848
##sequence-region NODE_5_length_361731_cov_47.156308 1 361731
##sequence-region NODE_6_length_350043_cov_48.113227 1 350043
##sequence-region NODE_7_length_275188_cov_48.250170 1 275188
##sequence-region NODE_8_length_252103_cov_47.819515 1 252103
##sequence-region NODE_9_length_251559_cov_48.036930 1 251559
##sequence-region NODE_10_length_232227_cov_48.127423 1 232227
##sequence-region NODE_11_length_199175_cov_48.698202 1 199175
##sequence-region NODE_12_length_184035_cov_47.640515 1 184035
##sequence-region NODE_13_length_179237_cov_45.753173 1 179237
##sequence-region NODE_14_length_174097_cov_47.867434 1 174097
##sequence-region NODE_15_length_155298_cov_46.828501 1 155298
##sequence-region NODE_16_length_128690_cov_46.959956 1 128690
##sequence-region NODE_17_length_107192_cov_48.369406 1 107192
##sequence-region NODE_18_length_62241_cov_49.272425 1 62241
##sequence-region NODE_19_length_37215_cov_47.369349 1 37215
##sequence-region NODE_20_length_25669_cov_74.481846 1 25669
##sequence-region NODE_21_length_24297_cov_70.771636 1 24297
##sequence-region NODE_22_length_17773_cov_51.613081 1 17773
##sequence-region NODE_23_length_5960_cov_184.826418 1 5960
##sequence-region NODE_24_length_1190_cov_106.660793 1 1190
##sequence-region NODE_25_length_680_cov_107.395200 1 680
##sequence-region NODE_26_length_620_cov_99.286726 1 620
##sequence-region NODE_27_length_590_cov_134.601869 1 590
##sequence-region NODE_28_length_575_cov_125.263462 1 575
##sequence-region NODE_29_length_470_cov_35.585542 1 470
##sequence-region NODE_30_length_458_cov_68.719603 1 458
##sequence-region NODE_31_length_428_cov_55.863271 1 428
##sequence-region NODE_32_length_373_cov_58.113208 1 373
##sequence-region NODE_33_length_346_cov_1.230241 1 346
##sequence-region NODE_34_length_313_cov_32.864341 1 313
##sequence-region NODE_35_length_308_cov_1.031621 1 308
##sequence-region NODE_36_length_288_cov_0.957082 1 288
##sequence-region NODE_37_length_277_cov_28.279279 1 277
##sequence-region NODE_38_length_275_cov_0.863636 1 275
##sequence-region NODE_39_length_274_cov_0.867580 1 274
##sequence-region NODE_40_length_269_cov_0.887850 1 269
##sequence-region NODE_41_length_269_cov_0.887850 1 269
##sequence-region NODE_42_length_269_cov_0.757009 1 269
##sequence-region NODE_43_length_268_cov_0.840376 1 268
##sequence-region NODE_44_length_267_cov_0.896226 1 267
##sequence-region NODE_45_length_266_cov_71.289100 1 266
##sequence-region NODE_46_length_266_cov_0.900474 1 266
##sequence-region NODE_47_length_264_cov_0.856459 1 264
##sequence-region NODE_48_length_263_cov_0.889423 1 263
##sequence-region NODE_49_length_259_cov_0.931373 1 259
##sequence-region NODE_50_length_258_cov_0.935961 1 258
##sequence-region NODE_51_length_255_cov_75.700000 1 255
##sequence-region NODE_52_length_255_cov_1.070000 1 255
##sequence-region NODE_53_length_255_cov_0.950000 1 255
##sequence-region NODE_54_length_254_cov_0.934673 1 254
##sequence-region NODE_55_length_252_cov_0.857868 1 252
##sequence-region NODE_56_length_252_cov_0.827411 1 252
##sequence-region NODE_57_length_250_cov_0.933333 1 250
##sequence-region NODE_58_length_250_cov_0.897436 1 250
##sequence-region NODE_59_length_250_cov_0.835897 1 250
##sequence-region NODE_60_length_249_cov_0.979381 1 249
##sequence-region NODE_61_length_249_cov_0.948454 1 249
##sequence-region NODE_62_length_249_cov_0.835052 1 249
##sequence-region NODE_63_length_248_cov_0.984456 1 248
##sequence-region NODE_64_length_248_cov_0.834197 1 248
##sequence-region NODE_65_length_245_cov_1.000000 1 245
##sequence-region NODE_66_length_245_cov_0.978947 1 245
##sequence-region NODE_67_length_245_cov_0.936842 1 245
##sequence-region NODE_68_length_245_cov_0.826316 1 245
##sequence-region NODE_69_length_245_cov_0.826316 1 245
##sequence-region NODE_70_length_243_cov_1.478723 1 243
##sequence-region NODE_71_length_243_cov_0.829787 1 243
##sequence-region NODE_72_length_242_cov_1.016043 1 242
##sequence-region NODE_73_length_240_cov_1.027027 1 240
##sequence-region NODE_74_length_239_cov_0.847826 1 239
##sequence-region NODE_75_length_234_cov_1.033520 1 234
##sequence-region NODE_76_length_233_cov_1.067416 1 233
##sequence-region NODE_77_length_230_cov_0.857143 1 230
##sequence-region NODE_78_length_229_cov_0.954023 1 229
##sequence-region NODE_79_length_229_cov_0.867816 1 229
##sequence-region NODE_80_length_229_cov_0.810345 1 229
##sequence-region NODE_81_length_229_cov_0.545977 1 229
##sequence-region NODE_82_length_228_cov_1.098266 1 228
##sequence-region NODE_83_length_226_cov_1.380117 1 226
##sequence-region NODE_84_length_225_cov_0.935294 1 225
##sequence-region NODE_85_length_224_cov_1.124260 1 224
##sequence-region NODE_86_length_223_cov_1.130952 1 223
##sequence-region NODE_87_length_223_cov_1.065476 1 223
##sequence-region NODE_88_length_223_cov_0.875000 1 223
##sequence-region NODE_89_length_223_cov_0.845238 1 223
##sequence-region NODE_90_length_218_cov_1.165644 1 218
##sequence-region NODE_91_length_218_cov_0.865031 1 218
##sequence-region NODE_92_length_217_cov_1.172840 1 217
##sequence-region NODE_93_length_217_cov_1.024691 1 217
##sequence-region NODE_94_length_217_cov_0.981481 1 217
##sequence-region NODE_95_length_215_cov_0.893750 1 215
##sequence-region NODE_96_length_214_cov_1.194969 1 214
##sequence-region NODE_97_length_214_cov_1.106918 1 214
##sequence-region NODE_98_length_214_cov_0.830189 1 214
##sequence-region NODE_99_length_214_cov_0.823899 1 214
##sequence-region NODE_100_length_213_cov_1.012658 1 213
##sequence-region NODE_101_length_212_cov_43.847134 1 212
##sequence-region NODE_102_length_212_cov_1.012739 1 212
##sequence-region NODE_103_length_211_cov_1.217949 1 211
##sequence-region NODE_104_length_211_cov_1.217949 1 211
##sequence-region NODE_105_length_211_cov_1.051282 1 211
##sequence-region NODE_106_length_211_cov_0.858974 1 211
##sequence-region NODE_107_length_211_cov_0.839744 1 211
##sequence-region NODE_108_length_209_cov_0.941558 1 209
##sequence-region NODE_109_length_207_cov_1.250000 1 207
##sequence-region NODE_110_length_207_cov_1.000000 1 207
##sequence-region NODE_111_length_207_cov_0.776316 1 207
##sequence-region NODE_112_length_206_cov_1.198675 1 206
##sequence-region NODE_113_length_205_cov_94.300000 1 205
##sequence-region NODE_114_length_201_cov_2.171233 1 201
NODE_1_length_581052_cov_47.357165	Prodigal:002006	CDS	12	263	.	+	0	ID=LKMONMHP_00001;inference=ab initio prediction:Prodigal:002006;locus_tag=LKMONMHP_00001;product=hypothetical protein
NODE_1_length_581052_cov_47.357165	Prodigal:002006	CDS	263	406	.	+	0	ID=LKMONMHP_00002;inference=ab initio prediction:Prodigal:002006;locus_tag=LKMONMHP_00002;product=hypothetical protein
NODE_1_length_581052_cov_47.357165	Prodigal:002006	CDS	403	1185	.	+	0	ID=LKMONMHP_00003;inference=ab initio prediction:Prodigal:002006;locus_tag=LKMONMHP_00003;product=hypothetical protein
NODE_1_length_581052_cov_47.357165	Prodigal:002006	CDS	1295	3655	.	+	0	ID=LKMONMHP_00004;eC_number=7.2.2.15;Name=silP_1;gene=silP_1;inference=ab initio prediction:Prodigal:002006,similar to AA sequence:UniProtKB:Q9ZHC7;locus_tag=LKMONMHP_00004;product=Silver exporting P-type ATPase
NODE_1_length_581052_cov_47.357165	Prodigal:002006	CDS	3790	4605	.	+	0	ID=LKMONMHP_00005;inference=ab initio prediction:Prodigal:002006;locus_tag=LKMONMHP_00005;product=hypothetical protein
NODE_1_length_581052_cov_47.357165	Prodigal:002006	CDS	4881	6170	.	+	0	ID=LKMONMHP_00006;inference=ab initio prediction:Prodigal:002006;locus_tag=LKMONMHP_00006;product=hypothetical protein
NODE_1_length_581052_cov_47.357165	Prodigal:002006	CDS	6287	7741	.	-	0	ID=LKMONMHP_00007;eC_number=7.1.1.-;Name=ndhB_1;db_xref=COG:COG1007;gene=ndhB_1;inference=ab initio prediction:Prodigal:002006,similar to AA sequence:UniProtKB:Q8DMR6;locus_tag=LKMONMHP_00007;product=NAD(P)H-quinone oxidoreductase subunit 2
NODE_1_length_581052_cov_47.357165	Prodigal:002006	CDS	7738	9216	.	-	0	ID=LKMONMHP_00008;eC_number=7.1.1.-;Name=nuoM_1;db_xref=COG:COG1008;gene=nuoM_1;inference=ab initio prediction:Prodigal:002006,similar to AA sequence:UniProtKB:P0AFE8;locus_tag=LKMONMHP_00008;product=NADH-quinone oxidoreductase subunit M
NODE_1_length_581052_cov_47.357165	Prodigal:002006	CDS	9231	11078	.	-	0	ID=LKMONMHP_00009;eC_number=7.1.1.-;Name=ndhB_2;gene=ndhB_2;inference=ab initio prediction:Prodigal:002006,protein motif:HAMAP:MF_00445;locus_tag=LKMONMHP_00009;product=NAD(P)H-quinone oxidoreductase subunit 2%2C chloroplastic
NODE_1_length_581052_cov_47.357165	Prodigal:002006	CDS	11075	11386	.	-	0	ID=LKMONMHP_00010;eC_number=7.1.1.-;Name=nuoK_1;db_xref=COG:COG0713;gene=nuoK_1;inference=ab initio prediction:Prodigal:002006,similar to AA sequence:UniProtKB:A1B482;locus_tag=LKMONMHP_00010;product=NADH-quinone oxidoreductase subunit K
NODE_1_length_581052_cov_47.357165	Prodigal:002006	CDS	11383	12390	.	-	0	ID=LKMONMHP_00011;inference=ab initio prediction:Prodigal:002006;locus_tag=LKMONMHP_00011;product=hypothetical protein
NODE_1_length_581052_cov_47.357165	Prodigal:002006	CDS	12387	13286	.	-	0	ID=LKMONMHP_00012;eC_number=7.1.1.-;Name=nuoH_1;db_xref=COG:COG1005;gene=nuoH_1;inference=ab initio prediction:Prodigal:002006,similar to AA sequence:UniProtKB:P0AFD4;locus_tag=LKMONMHP_00012;product=NADH-quinone oxidoreductase subunit H
NODE_1_length_581052_cov_47.357165	Prodigal:002006	CDS	13283	13621	.	-	0	ID=LKMONMHP_00013;eC_number=7.1.1.-;Name=ndhC_1;gene=ndhC_1;inference=ab initio prediction:Prodigal:002006,protein motif:HAMAP:MF_01394;locus_tag=LKMONMHP_00013;product=NAD(P)H-quinone oxidoreductase subunit 3%2C chloroplastic
NODE_1_length_581052_cov_47.357165	Prodigal:002006	CDS	13740	15053	.	-	0	ID=LKMONMHP_00014;Name=prsE_1;gene=prsE_1;inference=ab initio prediction:Prodigal:002006,similar to AA sequence:UniProtKB:Q7ANN5;locus_tag=LKMONMHP_00014;product=Type I secretion system membrane fusion protein PrsE
NODE_1_length_581052_cov_47.357165	Prodigal:002006	CDS	15050	16894	.	-	0	ID=LKMONMHP_00015;Name=prsD_1;gene=prsD_1;inference=ab initio prediction:Prodigal:002006,similar to AA sequence:UniProtKB:Q7ANN4;locus_tag=LKMONMHP_00015;product=Type I secretion system ATP-binding protein PrsD
NODE_1_length_581052_cov_47.357165	Prodigal:002006	CDS	17015	18472	.	-	0	ID=LKMONMHP_00016;inference=ab initio prediction:Prodigal:002006;locus_tag=LKMONMHP_00016;product=hypothetical protein
NODE_1_length_581052_cov_47.357165	Prodigal:002006	CDS	18819	20111	.	-	0	ID=LKMONMHP_00017;inference=ab initio prediction:Prodigal:002006;locus_tag=LKMONMHP_00017;product=hypothetical protein
NODE_1_length_581052_cov_47.357165	Prodigal:002006	CDS	20830	21096	.	-	0	ID=LKMONMHP_00018;eC_number=7.2.2.9;Name=actP_1;gene=actP_1;inference=ab initio prediction:Prodigal:002006,similar to AA sequence:UniProtKB:Q9X5X3;locus_tag=LKMONMHP_00018;product=Copper-transporting P-type ATPase
NODE_1_length_581052_cov_47.357165	Prodigal:002006	CDS	21298	23814	.	+	0	ID=LKMONMHP_00019;eC_number=7.2.2.9;Name=actP_2;gene=actP_2;inference=ab initio prediction:Prodigal:002006,similar to AA sequence:UniProtKB:Q9X5X3;locus_tag=LKMONMHP_00019;product=Copper-transporting P-type ATPase
NODE_1_length_581052_cov_47.357165	Prodigal:002006	CDS	23946	24389	.	+	0	ID=LKMONMHP_00020;Name=hmrR_1;gene=hmrR_1;inference=ab initio prediction:Prodigal:002006,similar to AA sequence:UniProtKB:Q9X5X4;locus_tag=LKMONMHP_00020;product=HTH-type transcriptional regulator HmrR
NODE_1_length_581052_cov_47.357165	Prodigal:002006	CDS	24829	25161	.	-	0	ID=LKMONMHP_00021;Name=yhjQ_1;db_xref=COG:COG1145;gene=yhjQ_1;inference=ab initio prediction:Prodigal:002006,similar to AA sequence:UniProtKB:O07571;locus_tag=LKMONMHP_00021;product=putative cysteine-rich protein YhjQ
NODE_1_length_581052_cov_47.357165	Prodigal:002006	CDS	25326	25628	.	+	0	ID=LKMONMHP_00022;inference=ab initio prediction:Prodigal:002006;locus_tag=LKMONMHP_00022;product=hypothetical protein
NODE_1_length_581052_cov_47.357165	Prodigal:002006	CDS	25970	27337	.	+	0	ID=LKMONMHP_00023;inference=ab initio prediction:Prodigal:002006;locus_tag=LKMONMHP_00023;product=hypothetical protein
NODE_1_length_581052_cov_47.357165	Prodigal:002006	CDS	27349	28182	.	+	0	ID=LKMONMHP_00024;inference=ab initio prediction:Prodigal:002006;locus_tag=LKMONMHP_00024;product=hypothetical protein
NODE_1_length_581052_cov_47.357165	Prodigal:002006	CDS	28874	29734	.	+	0	ID=LKMONMHP_00025;inference=ab initio prediction:Prodigal:002006;locus_tag=LKMONMHP_00025;product=hypothetical protein
NODE_1_length_581052_cov_47.357165	Prodigal:002006	CDS	29671	30888	.	-	0	ID=LKMONMHP_00026;inference=ab initio prediction:Prodigal:002006;locus_tag=LKMONMHP_00026;product=hypothetical protein
NODE_1_length_581052_cov_47.357165	Prodigal:002006	CDS	30875	32068	.	-	0	ID=LKMONMHP_00027;inference=ab initio prediction:Prodigal:002006;locus_tag=LKMONMHP_00027;product=hypothetical protein
NODE_1_length_581052_cov_47.357165	Prodigal:002006	CDS	32091	33437	.	-	0	ID=LKMONMHP_00028;inference=ab initio prediction:Prodigal:002006;locus_tag=LKMONMHP_00028;product=hypothetical protein
NODE_1_length_581052_cov_47.357165	Prodigal:002006	CDS	33696	34022	.	-	0	ID=LKMONMHP_00029;inference=ab initio prediction:Prodigal:002006;locus_tag=LKMONMHP_00029;product=hypothetical protein
NODE_1_length_581052_cov_47.357165	Prodigal:002006	CDS	34263	35273	.	+	0	ID=LKMONMHP_00030;inference=ab initio prediction:Prodigal:002006,similar to AA sequence:ISfinder:IS1136;locus_tag=LKMONMHP_00030;product=IS200/IS605 family transposase IS1136
NODE_1_length_581052_cov_47.357165	Prodigal:002006	CDS	35595	35705	.	-	0	ID=LKMONMHP_00031;inference=ab initio prediction:Prodigal:002006;locus_tag=LKMONMHP_00031;product=hypothetical protein
NODE_1_length_581052_cov_47.357165	Prodigal:002006	CDS	36002	36466	.	+	0	ID=LKMONMHP_00032;inference=ab initio prediction:Prodigal:002006;locus_tag=LKMONMHP_00032;product=hypothetical protein
NODE_1_length_581052_cov_47.357165	Prodigal:002006	CDS	37040	37213	.	+	0	ID=LKMONMHP_00033;inference=ab initio prediction:Prodigal:002006;locus_tag=LKMONMHP_00033;product=hypothetical protein
NODE_1_length_581052_cov_47.357165	Prodigal:002006	CDS	37314	38048	.	+	0	ID=LKMONMHP_00034;inference=ab initio prediction:Prodigal:002006;locus_tag=LKMONMHP_00034;product=hypothetical protein
NODE_1_length_581052_cov_47.357165	Prodigal:002006	CDS	39247	40539	.	+	0	ID=LKMONMHP_00035;inference=ab initio prediction:Prodigal:002006;locus_tag=LKMONMHP_00035;product=hypothetical protein
NODE_1_length_581052_cov_47.357165	Prodigal:002006	CDS	41092	41613	.	+	0	ID=LKMONMHP_00036;inference=ab initio prediction:Prodigal:002006;locus_tag=LKMONMHP_00036;product=hypothetical protein
NODE_1_length_581052_cov_47.357165	Prodigal:002006	CDS	42093	43538	.	+	0	ID=LKMONMHP_00037;eC_number=3.1.5.1;Name=dgt_1;db_xref=COG:COG0232;gene=dgt_1;inference=ab initio prediction:Prodigal:002006,similar to AA sequence:UniProtKB:P15723;locus_tag=LKMONMHP_00037;product=Deoxyguanosinetriphosphate triphosphohydrolase
NODE_1_length_581052_cov_47.357165	Prodigal:002006	CDS	43531	44376	.	+	0	ID=LKMONMHP_00038;inference=ab initio prediction:Prodigal:002006;locus_tag=LKMONMHP_00038;product=hypothetical protein
NODE_1_length_581052_cov_47.357165	Prodigal:002006	CDS	45354	47801	.	-	0	ID=LKMONMHP_00039;eC_number=5.6.2.2;Name=gyrB;gene=gyrB;inference=ab initio prediction:Prodigal:002006,similar to AA sequence:UniProtKB:B8GXQ0;locus_tag=LKMONMHP_00039;product=DNA gyrase subunit B
NODE_1_length_581052_cov_47.357165	Prodigal:002006	CDS	48019	48666	.	-	0	ID=LKMONMHP_00040;eC_number=3.1.2.6;Name=gloC;db_xref=COG:COG0491;gene=gloC;inference=ab initio prediction:Prodigal:002006,similar to AA sequence:UniProtKB:P75849;locus_tag=LKMONMHP_00040;product=Hydroxyacylglutathione hydrolase GloC
NODE_1_length_581052_cov_47.357165	Prodigal:002006	CDS	48866	49243	.	+	0	ID=LKMONMHP_00041;inference=ab initio prediction:Prodigal:002006;locus_tag=LKMONMHP_00041;product=hypothetical protein
NODE_1_length_581052_cov_47.357165	Prodigal:002006	CDS	49317	51629	.	+	0	ID=LKMONMHP_00042;Name=btuB_1;gene=btuB_1;inference=ab initio prediction:Prodigal:002006,protein motif:HAMAP:MF_01531;locus_tag=LKMONMHP_00042;product=Vitamin B12 transporter BtuB
NODE_1_length_581052_cov_47.357165	Prodigal:002006	CDS	51652	53331	.	-	0	ID=LKMONMHP_00043;eC_number=3.2.1.1;Name=treS;db_xref=COG:COG0366;gene=treS;inference=ab initio prediction:Prodigal:002006,similar to AA sequence:UniProtKB:A0R6E0;locus_tag=LKMONMHP_00043;product=Trehalose synthase/amylase TreS
NODE_1_length_581052_cov_47.357165	Prodigal:002006	CDS	53516	54004	.	+	0	ID=LKMONMHP_00044;inference=ab initio prediction:Prodigal:002006;locus_tag=LKMONMHP_00044;product=hypothetical protein
NODE_1_length_581052_cov_47.357165	Prodigal:002006	CDS	54151	54729	.	+	0	ID=LKMONMHP_00045;inference=ab initio prediction:Prodigal:002006;locus_tag=LKMONMHP_00045;product=hypothetical protein
NODE_1_length_581052_cov_47.357165	Prodigal:002006	CDS	54878	57886	.	+	0	ID=LKMONMHP_00046;eC_number=2.4.1.129;Name=mtgA_1;gene=mtgA_1;inference=ab initio prediction:Prodigal:002006,protein motif:HAMAP:MF_00766;locus_tag=LKMONMHP_00046;product=Biosynthetic peptidoglycan transglycosylase
NODE_1_length_581052_cov_47.357165	Prodigal:002006	CDS	57934	58980	.	+	0	ID=LKMONMHP_00047;inference=ab initio prediction:Prodigal:002006;locus_tag=LKMONMHP_00047;product=hypothetical protein
NODE_1_length_581052_cov_47.357165	Prodigal:002006	CDS	59127	61094	.	+	0	ID=LKMONMHP_00048;Name=atm1;db_xref=COG:COG5265;gene=atm1;inference=ab initio prediction:Prodigal:002006,similar to AA sequence:UniProtKB:Q2G506;locus_tag=LKMONMHP_00048;product=ATM1-type heavy metal exporter
NODE_1_length_581052_cov_47.357165	Prodigal:002006	CDS	61180	62184	.	+	0	ID=LKMONMHP_00049;inference=ab initio prediction:Prodigal:002006;locus_tag=LKMONMHP_00049;product=hypothetical protein
NODE_1_length_581052_cov_47.357165	Prodigal:002006	CDS	62245	62955	.	+	0	ID=LKMONMHP_00050;eC_number=4.1.1.65;Name=psd;db_xref=COG:COG0688;gene=psd;inference=ab initio prediction:Prodigal:002006,similar to AA sequence:UniProtKB:P9WHQ5;locus_tag=LKMONMHP_00050;product=Phosphatidylserine decarboxylase proenzyme
NODE_1_length_581052_cov_47.357165	Prodigal:002006	CDS	62961	63803	.	+	0	ID=LKMONMHP_00051;inference=ab initio prediction:Prodigal:002006;locus_tag=LKMONMHP_00051;product=hypothetical protein
NODE_1_length_581052_cov_47.357165	Prodigal:002006	CDS	64148	64573	.	+	0	ID=LKMONMHP_00052;inference=ab initio prediction:Prodigal:002006;locus_tag=LKMONMHP_00052;product=hypothetical protein
NODE_1_length_581052_cov_47.357165	Prodigal:002006	CDS	64620	65018	.	-	0	ID=LKMONMHP_00053;inference=ab initio prediction:Prodigal:002006;locus_tag=LKMONMHP_00053;product=hypothetical protein
NODE_1_length_581052_cov_47.357165	Prodigal:002006	CDS	65217	66710	.	+	0	ID=LKMONMHP_00054;inference=ab initio prediction:Prodigal:002006;locus_tag=LKMONMHP_00054;product=hypothetical protein
NODE_1_length_581052_cov_47.357165	Prodigal:002006	CDS	66791	66889	.	-	0	ID=LKMONMHP_00055;inference=ab initio prediction:Prodigal:002006;locus_tag=LKMONMHP_00055;product=hypothetical protein
NODE_1_length_581052_cov_47.357165	Prodigal:002006	CDS	66992	68893	.	-	0	ID=LKMONMHP_00056;Name=selB;db_xref=COG:COG3276;gene=selB;inference=ab initio prediction:Prodigal:002006,similar to AA sequence:UniProtKB:Q46455;locus_tag=LKMONMHP_00056;product=Selenocysteine-specific elongation factor
NODE_1_length_581052_cov_47.357165	Prodigal:002006	CDS	68984	70003	.	-	0	ID=LKMONMHP_00057;Name=fdhE;db_xref=COG:COG3058;gene=fdhE;inference=ab initio prediction:Prodigal:002006,similar to AA sequence:UniProtKB:P13024;locus_tag=LKMONMHP_00057;product=Protein FdhE
NODE_1_length_581052_cov_47.357165	Prodigal:002006	CDS	70007	70732	.	-	0	ID=LKMONMHP_00058;Name=fdoI;db_xref=COG:COG2864;gene=fdoI;inference=ab initio prediction:Prodigal:002006,similar to AA sequence:UniProtKB:P0AEL0;locus_tag=LKMONMHP_00058;product=Formate dehydrogenase%2C cytochrome b556(fdo) subunit
NODE_1_length_581052_cov_47.357165	Prodigal:002006	CDS	70784	71713	.	-	0	ID=LKMONMHP_00059;Name=fdoH;db_xref=COG:COG0437;gene=fdoH;inference=ab initio prediction:Prodigal:002006,similar to AA sequence:UniProtKB:P0AAJ5;locus_tag=LKMONMHP_00059;product=Formate dehydrogenase-O iron-sulfur subunit
NODE_1_length_581052_cov_47.357165	Prodigal:002006	CDS	71729	74164	.	-	0	ID=LKMONMHP_00060;eC_number=1.17.1.9;Name=fdoG_1;db_xref=COG:COG0243;gene=fdoG_1;inference=ab initio prediction:Prodigal:002006,similar to AA sequence:UniProtKB:P32176;locus_tag=LKMONMHP_00060;product=Formate dehydrogenase-O major subunit
NODE_1_length_581052_cov_47.357165	Prodigal:002006	CDS	74213	74809	.	-	0	ID=LKMONMHP_00061;eC_number=1.17.1.9;Name=fdoG_2;db_xref=COG:COG0243;gene=fdoG_2;inference=ab initio prediction:Prodigal:002006,similar to AA sequence:UniProtKB:P32176;locus_tag=LKMONMHP_00061;product=Formate dehydrogenase-O major subunit
NODE_1_length_581052_cov_47.357165	Prodigal:002006	CDS	74969	75304	.	-	0	ID=LKMONMHP_00062;inference=ab initio prediction:Prodigal:002006;locus_tag=LKMONMHP_00062;product=hypothetical protein
NODE_1_length_581052_cov_47.357165	Prodigal:002006	CDS	75365	76117	.	-	0	ID=LKMONMHP_00063;eC_number=3.5.1.28;Name=amiD_1;db_xref=COG:COG3023;gene=amiD_1;inference=ab initio prediction:Prodigal:002006,similar to AA sequence:UniProtKB:P75820;locus_tag=LKMONMHP_00063;product=N-acetylmuramoyl-L-alanine amidase AmiD
NODE_1_length_581052_cov_47.357165	Prodigal:002006	CDS	76114	76839	.	-	0	ID=LKMONMHP_00064;Name=djlA;db_xref=COG:COG1076;gene=djlA;inference=ab initio prediction:Prodigal:002006,similar to AA sequence:UniProtKB:P31680;locus_tag=LKMONMHP_00064;product=Co-chaperone protein DjlA
NODE_1_length_581052_cov_47.357165	Prodigal:002006	CDS	77060	77329	.	-	0	ID=LKMONMHP_00065;inference=ab initio prediction:Prodigal:002006;locus_tag=LKMONMHP_00065;product=hypothetical protein
NODE_1_length_581052_cov_47.357165	Prodigal:002006	CDS	77457	78128	.	+	0	ID=LKMONMHP_00066;Name=ureE;gene=ureE;inference=ab initio prediction:Prodigal:002006,protein motif:HAMAP:MF_00822;locus_tag=LKMONMHP_00066;product=Urease accessory protein UreE
NODE_1_length_581052_cov_47.357165	Prodigal:002006	CDS	78176	79210	.	+	0	ID=LKMONMHP_00067;eC_number=1.3.1.-;Name=dusA;db_xref=COG:COG0042;gene=dusA;inference=ab initio prediction:Prodigal:002006,similar to AA sequence:UniProtKB:P32695;locus_tag=LKMONMHP_00067;product=tRNA-dihydrouridine(20/20a) synthase
NODE_1_length_581052_cov_47.357165	Prodigal:002006	CDS	79451	82642	.	+	0	ID=LKMONMHP_00068;inference=ab initio prediction:Prodigal:002006;locus_tag=LKMONMHP_00068;product=hypothetical protein
NODE_1_length_581052_cov_47.357165	Prodigal:002006	CDS	82734	83426	.	-	0	ID=LKMONMHP_00069;inference=ab initio prediction:Prodigal:002006;locus_tag=LKMONMHP_00069;product=hypothetical protein
NODE_1_length_581052_cov_47.357165	Prodigal:002006	CDS	83423	83638	.	-	0	ID=LKMONMHP_00070;inference=ab initio prediction:Prodigal:002006;locus_tag=LKMONMHP_00070;product=hypothetical protein
NODE_1_length_581052_cov_47.357165	Prodigal:002006	CDS	83678	84508	.	-	0	ID=LKMONMHP_00071;eC_number=2.7.8.26;Name=cobV;gene=cobV;inference=ab initio prediction:Prodigal:002006,similar to AA sequence:UniProtKB:P29936;locus_tag=LKMONMHP_00071;product=Adenosylcobinamide-GDP ribazoletransferase
NODE_1_length_581052_cov_47.357165	Prodigal:002006	CDS	84653	85672	.	+	0	ID=LKMONMHP_00072;eC_number=2.4.2.21;Name=cobU;gene=cobU;inference=ab initio prediction:Prodigal:002006,similar to AA sequence:UniProtKB:P29935;locus_tag=LKMONMHP_00072;product=Nicotinate-nucleotide--dimethylbenzimidazole phosphoribosyltransferase
NODE_1_length_581052_cov_47.357165	Prodigal:002006	CDS	85721	86938	.	+	0	ID=LKMONMHP_00073;eC_number=2.1.1.77;Name=pcm_1;db_xref=COG:COG2518;gene=pcm_1;inference=ab initio prediction:Prodigal:002006,similar to AA sequence:UniProtKB:Q56308;locus_tag=LKMONMHP_00073;product=Protein-L-isoaspartate O-methyltransferase
NODE_1_length_581052_cov_47.357165	Prodigal:002006	CDS	86943	88487	.	-	0	ID=LKMONMHP_00074;eC_number=2.7.13.3;Name=rcsC_1;gene=rcsC_1;inference=ab initio prediction:Prodigal:002006,protein motif:HAMAP:MF_00979;locus_tag=LKMONMHP_00074;product=Sensor histidine kinase RcsC
NODE_1_length_581052_cov_47.357165	Prodigal:002006	CDS	88716	89171	.	+	0	ID=LKMONMHP_00075;eC_number=1.3.99.16;Name=iorA_1;gene=iorA_1;inference=ab initio prediction:Prodigal:002006,similar to AA sequence:UniProtKB:Q51697;locus_tag=LKMONMHP_00075;product=Isoquinoline 1-oxidoreductase subunit alpha
NODE_1_length_581052_cov_47.357165	Prodigal:002006	CDS	89261	91471	.	+	0	ID=LKMONMHP_00076;eC_number=1.3.99.16;Name=iorB_1;gene=iorB_1;inference=ab initio prediction:Prodigal:002006,similar to AA sequence:UniProtKB:Q51698;locus_tag=LKMONMHP_00076;product=Isoquinoline 1-oxidoreductase subunit beta
NODE_1_length_581052_cov_47.357165	Prodigal:002006	CDS	91746	91967	.	+	0	ID=LKMONMHP_00077;inference=ab initio prediction:Prodigal:002006;locus_tag=LKMONMHP_00077;product=hypothetical protein
NODE_1_length_581052_cov_47.357165	Prodigal:002006	CDS	92058	92714	.	+	0	ID=LKMONMHP_00078;inference=ab initio prediction:Prodigal:002006;locus_tag=LKMONMHP_00078;product=hypothetical protein
NODE_1_length_581052_cov_47.357165	Prodigal:002006	CDS	92746	93450	.	+	0	ID=LKMONMHP_00079;eC_number=4.1.1.23;Name=pyrF;db_xref=COG:COG0284;gene=pyrF;inference=ab initio prediction:Prodigal:002006,similar to AA sequence:UniProtKB:Q5FJB3;locus_tag=LKMONMHP_00079;product=Orotidine 5'-phosphate decarboxylase
NODE_1_length_581052_cov_47.357165	Prodigal:002006	CDS	93562	94179	.	-	0	ID=LKMONMHP_00080;inference=ab initio prediction:Prodigal:002006;locus_tag=LKMONMHP_00080;product=hypothetical protein
NODE_1_length_581052_cov_47.357165	Prodigal:002006	CDS	94393	94842	.	-	0	ID=LKMONMHP_00081;inference=ab initio prediction:Prodigal:002006;locus_tag=LKMONMHP_00081;product=hypothetical protein
NODE_1_length_581052_cov_47.357165	Aragorn:001002	tRNA	94948	95022	.	-	.	ID=LKMONMHP_00082;inference=COORDINATES:profile:Aragorn:001002;locus_tag=LKMONMHP_00082;product=tRNA-Thr(ggt)
NODE_1_length_581052_cov_47.357165	Prodigal:002006	CDS	95553	95819	.	+	0	ID=LKMONMHP_00083;Name=rpsT;db_xref=COG:COG0268;gene=rpsT;inference=ab initio prediction:Prodigal:002006,similar to AA sequence:UniProtKB:Q6N0C7;locus_tag=LKMONMHP_00083;product=30S ribosomal protein S20
NODE_1_length_581052_cov_47.357165	Prodigal:002006	CDS	96405	97922	.	+	0	ID=LKMONMHP_00084;Name=dnaA;db_xref=COG:COG0593;gene=dnaA;inference=ab initio prediction:Prodigal:002006,similar to AA sequence:UniProtKB:P05648;locus_tag=LKMONMHP_00084;product=Chromosomal replication initiator protein DnaA
NODE_1_length_581052_cov_47.357165	Prodigal:002006	CDS	98164	99285	.	+	0	ID=LKMONMHP_00085;Name=dnaN;gene=dnaN;inference=ab initio prediction:Prodigal:002006,similar to AA sequence:UniProtKB:B8GXP6;locus_tag=LKMONMHP_00085;product=Beta sliding clamp
NODE_1_length_581052_cov_47.357165	Prodigal:002006	CDS	99335	100483	.	+	0	ID=LKMONMHP_00086;Name=recF_1;db_xref=COG:COG1195;gene=recF_1;inference=ab initio prediction:Prodigal:002006,similar to AA sequence:UniProtKB:Q9RVE0;locus_tag=LKMONMHP_00086;product=DNA replication and repair protein RecF
NODE_1_length_581052_cov_47.357165	Prodigal:002006	CDS	100491	101102	.	+	0	ID=LKMONMHP_00087;inference=ab initio prediction:Prodigal:002006;locus_tag=LKMONMHP_00087;product=hypothetical protein
NODE_1_length_581052_cov_47.357165	Prodigal:002006	CDS	101485	103347	.	+	0	ID=LKMONMHP_00088;eC_number=3.6.4.12;Name=recQ;db_xref=COG:COG0514;gene=recQ;inference=ab initio prediction:Prodigal:002006,similar to AA sequence:UniProtKB:P15043;locus_tag=LKMONMHP_00088;product=ATP-dependent DNA helicase RecQ
NODE_1_length_581052_cov_47.357165	Prodigal:002006	CDS	103377	103562	.	-	0	ID=LKMONMHP_00089;inference=ab initio prediction:Prodigal:002006;locus_tag=LKMONMHP_00089;product=hypothetical protein
NODE_1_length_581052_cov_47.357165	Prodigal:002006	CDS	103989	105065	.	+	0	ID=LKMONMHP_00090;inference=ab initio prediction:Prodigal:002006;locus_tag=LKMONMHP_00090;product=hypothetical protein
NODE_1_length_581052_cov_47.357165	Prodigal:002006	CDS	105257	107482	.	+	0	ID=LKMONMHP_00091;eC_number=6.3.5.3;Name=purL;db_xref=COG:COG0046;gene=purL;inference=ab initio prediction:Prodigal:002006,similar to AA sequence:UniProtKB:P12042;locus_tag=LKMONMHP_00091;product=Phosphoribosylformylglycinamidine synthase subunit PurL
NODE_1_length_581052_cov_47.357165	Prodigal:002006	CDS	107507	107743	.	+	0	ID=LKMONMHP_00092;db_xref=COG:COG0271;inference=ab initio prediction:Prodigal:002006,similar to AA sequence:UniProtKB:Q9ZCE4;locus_tag=LKMONMHP_00092;product=putative protein RP812
NODE_1_length_581052_cov_47.357165	Prodigal:002006	CDS	107831	108169	.	+	0	ID=LKMONMHP_00093;Name=grxD;db_xref=COG:COG0278;gene=grxD;inference=ab initio prediction:Prodigal:002006,similar to AA sequence:UniProtKB:P0AC69;locus_tag=LKMONMHP_00093;product=Glutaredoxin 4
NODE_1_length_581052_cov_47.357165	Prodigal:002006	CDS	108297	109193	.	+	0	ID=LKMONMHP_00094;eC_number=1.8.1.9;Name=trxB_1;db_xref=COG:COG0492;gene=trxB_1;inference=ab initio prediction:Prodigal:002006,similar to AA sequence:UniProtKB:P56431;locus_tag=LKMONMHP_00094;product=Thioredoxin reductase
NODE_1_length_581052_cov_47.357165	Prodigal:002006	CDS	109378	110331	.	+	0	ID=LKMONMHP_00095;eC_number=3.1.1.99;inference=ab initio prediction:Prodigal:002006,similar to AA sequence:UniProtKB:P0DOV6;locus_tag=LKMONMHP_00095;product=6-deoxy-6-sulfogluconolactonase
NODE_1_length_581052_cov_47.357165	Prodigal:002006	CDS	110342	110653	.	+	0	ID=LKMONMHP_00096;inference=ab initio prediction:Prodigal:002006;locus_tag=LKMONMHP_00096;product=hypothetical protein
NODE_1_length_581052_cov_47.357165	Prodigal:002006	CDS	110659	111474	.	-	0	ID=LKMONMHP_00097;inference=ab initio prediction:Prodigal:002006;locus_tag=LKMONMHP_00097;product=hypothetical protein
NODE_1_length_581052_cov_47.357165	Prodigal:002006	CDS	111810	111971	.	+	0	ID=LKMONMHP_00098;inference=ab initio prediction:Prodigal:002006;locus_tag=LKMONMHP_00098;product=hypothetical protein
NODE_1_length_581052_cov_47.357165	Prodigal:002006	CDS	112098	112286	.	-	0	ID=LKMONMHP_00099;inference=ab initio prediction:Prodigal:002006;locus_tag=LKMONMHP_00099;product=hypothetical protein
NODE_1_length_581052_cov_47.357165	Prodigal:002006	CDS	112395	113675	.	-	0	ID=LKMONMHP_00100;eC_number=2.8.3.16;Name=frc_1;db_xref=COG:COG1804;gene=frc_1;inference=ab initio prediction:Prodigal:002006,similar to AA sequence:UniProtKB:P69902;locus_tag=LKMONMHP_00100;product=Formyl-CoA:oxalate CoA-transferase
NODE_1_length_581052_cov_47.357165	Prodigal:002006	CDS	113979	114068	.	+	0	ID=LKMONMHP_00101;inference=ab initio prediction:Prodigal:002006;locus_tag=LKMONMHP_00101;product=hypothetical protein
NODE_1_length_581052_cov_47.357165	Prodigal:002006	CDS	114050	114733	.	+	0	ID=LKMONMHP_00102;Name=rspR_1;db_xref=COG:COG1802;gene=rspR_1;inference=ab initio prediction:Prodigal:002006,similar to AA sequence:UniProtKB:P0ACM2;locus_tag=LKMONMHP_00102;product=HTH-type transcriptional repressor RspR
NODE_1_length_581052_cov_47.357165	Prodigal:002006	CDS	114988	118152	.	-	0	ID=LKMONMHP_00103;Name=mexB;db_xref=COG:COG0841;gene=mexB;inference=ab initio prediction:Prodigal:002006,similar to AA sequence:UniProtKB:P52002;locus_tag=LKMONMHP_00103;product=Multidrug resistance protein MexB
NODE_1_length_581052_cov_47.357165	Prodigal:002006	CDS	118169	119452	.	-	0	ID=LKMONMHP_00104;Name=ttgA;gene=ttgA;inference=ab initio prediction:Prodigal:002006,similar to AA sequence:UniProtKB:Q9WWZ9;locus_tag=LKMONMHP_00104;product=Toluene efflux pump periplasmic linker protein TtgA
NODE_1_length_581052_cov_47.357165	Prodigal:002006	CDS	119767	120072	.	-	0	ID=LKMONMHP_00105;inference=ab initio prediction:Prodigal:002006;locus_tag=LKMONMHP_00105;product=hypothetical protein
NODE_1_length_581052_cov_47.357165	Prodigal:002006	CDS	120462	121028	.	+	0	ID=LKMONMHP_00106;inference=ab initio prediction:Prodigal:002006;locus_tag=LKMONMHP_00106;product=hypothetical protein
NODE_1_length_581052_cov_47.357165	Prodigal:002006	CDS	121167	121970	.	+	0	ID=LKMONMHP_00107;Name=yfcA;db_xref=COG:COG0730;gene=yfcA;inference=ab initio prediction:Prodigal:002006,similar to AA sequence:UniProtKB:P0AD30;locus_tag=LKMONMHP_00107;product=putative membrane transporter protein YfcA
NODE_1_length_581052_cov_47.357165	Prodigal:002006	CDS	122055	123101	.	-	0	ID=LKMONMHP_00108;eC_number=4.2.1.148;Name=mch_1;db_xref=COG:COG2030;gene=mch_1;inference=ab initio prediction:Prodigal:002006,similar to AA sequence:UniProtKB:A9WC34;locus_tag=LKMONMHP_00108;product=Beta-methylmalyl-CoA dehydratase
NODE_1_length_581052_cov_47.357165	Prodigal:002006	CDS	123217	123507	.	-	0	ID=LKMONMHP_00109;inference=ab initio prediction:Prodigal:002006;locus_tag=LKMONMHP_00109;product=hypothetical protein
NODE_1_length_581052_cov_47.357165	Aragorn:001002	tRNA	123631	123706	.	+	.	ID=LKMONMHP_00110;inference=COORDINATES:profile:Aragorn:001002;locus_tag=LKMONMHP_00110;product=tRNA-Ala(cgc)
NODE_1_length_581052_cov_47.357165	Prodigal:002006	CDS	124011	124265	.	-	0	ID=LKMONMHP_00111;inference=ab initio prediction:Prodigal:002006;locus_tag=LKMONMHP_00111;product=hypothetical protein
NODE_1_length_581052_cov_47.357165	Prodigal:002006	CDS	124425	125099	.	+	0	ID=LKMONMHP_00112;eC_number=2.5.1.16;Name=speE_1;gene=speE_1;inference=ab initio prediction:Prodigal:002006,protein motif:HAMAP:MF_00198;locus_tag=LKMONMHP_00112;product=Polyamine aminopropyltransferase
NODE_1_length_581052_cov_47.357165	Prodigal:002006	CDS	125131	125412	.	-	0	ID=LKMONMHP_00113;inference=ab initio prediction:Prodigal:002006;locus_tag=LKMONMHP_00113;product=hypothetical protein
NODE_1_length_581052_cov_47.357165	Prodigal:002006	CDS	125456	125614	.	-	0	ID=LKMONMHP_00114;inference=ab initio prediction:Prodigal:002006;locus_tag=LKMONMHP_00114;product=hypothetical protein
NODE_1_length_581052_cov_47.357165	Prodigal:002006	CDS	125799	125969	.	-	0	ID=LKMONMHP_00115;inference=ab initio prediction:Prodigal:002006;locus_tag=LKMONMHP_00115;product=hypothetical protein
NODE_1_length_581052_cov_47.357165	Prodigal:002006	CDS	125966	126235	.	-	0	ID=LKMONMHP_00116;inference=ab initio prediction:Prodigal:002006;locus_tag=LKMONMHP_00116;product=hypothetical protein
NODE_1_length_581052_cov_47.357165	Prodigal:002006	CDS	126374	127228	.	+	0	ID=LKMONMHP_00117;inference=ab initio prediction:Prodigal:002006;locus_tag=LKMONMHP_00117;product=hypothetical protein
NODE_1_length_581052_cov_47.357165	Prodigal:002006	CDS	127238	128596	.	+	0	ID=LKMONMHP_00118;inference=ab initio prediction:Prodigal:002006;locus_tag=LKMONMHP_00118;product=hypothetical protein
NODE_1_length_581052_cov_47.357165	Prodigal:002006	CDS	128662	129069	.	+	0	ID=LKMONMHP_00119;inference=ab initio prediction:Prodigal:002006;locus_tag=LKMONMHP_00119;product=hypothetical protein
NODE_1_length_581052_cov_47.357165	Prodigal:002006	CDS	129155	130447	.	+	0	ID=LKMONMHP_00120;eC_number=4.6.1.1;Name=cyaA;db_xref=COG:COG2114;gene=cyaA;inference=ab initio prediction:Prodigal:002006,similar to AA sequence:UniProtKB:P40137;locus_tag=LKMONMHP_00120;product=Adenylate cyclase 1
NODE_1_length_581052_cov_47.357165	Prodigal:002006	CDS	130535	130810	.	-	0	ID=LKMONMHP_00121;inference=ab initio prediction:Prodigal:002006;locus_tag=LKMONMHP_00121;product=hypothetical protein
NODE_1_length_581052_cov_47.357165	Prodigal:002006	CDS	131064	133148	.	-	0	ID=LKMONMHP_00122;inference=ab initio prediction:Prodigal:002006;locus_tag=LKMONMHP_00122;product=hypothetical protein
NODE_1_length_581052_cov_47.357165	Prodigal:002006	CDS	133174	136008	.	-	0	ID=LKMONMHP_00123;inference=ab initio prediction:Prodigal:002006;locus_tag=LKMONMHP_00123;product=hypothetical protein
NODE_1_length_581052_cov_47.357165	Prodigal:002006	CDS	136020	136934	.	-	0	ID=LKMONMHP_00124;inference=ab initio prediction:Prodigal:002006;locus_tag=LKMONMHP_00124;product=hypothetical protein
NODE_1_length_581052_cov_47.357165	Prodigal:002006	CDS	136939	137949	.	-	0	ID=LKMONMHP_00125;inference=ab initio prediction:Prodigal:002006;locus_tag=LKMONMHP_00125;product=hypothetical protein
NODE_1_length_581052_cov_47.357165	Prodigal:002006	CDS	138161	138589	.	+	0	ID=LKMONMHP_00126;inference=ab initio prediction:Prodigal:002006;locus_tag=LKMONMHP_00126;product=hypothetical protein
NODE_1_length_581052_cov_47.357165	Prodigal:002006	CDS	138604	139179	.	+	0	ID=LKMONMHP_00127;inference=ab initio prediction:Prodigal:002006;locus_tag=LKMONMHP_00127;product=hypothetical protein
NODE_1_length_581052_cov_47.357165	Prodigal:002006	CDS	139176	139841	.	+	0	ID=LKMONMHP_00128;eC_number=3.6.1.-;Name=nudL;gene=nudL;inference=ab initio prediction:Prodigal:002006,protein motif:HAMAP:MF_01592;locus_tag=LKMONMHP_00128;product=putative Nudix hydrolase NudL
NODE_1_length_581052_cov_47.357165	Prodigal:002006	CDS	139853	140110	.	+	0	ID=LKMONMHP_00129;inference=ab initio prediction:Prodigal:002006;locus_tag=LKMONMHP_00129;product=hypothetical protein
NODE_1_length_581052_cov_47.357165	Prodigal:002006	CDS	140107	141342	.	+	0	ID=LKMONMHP_00130;eC_number=2.7.7.72;Name=cca;gene=cca;inference=ab initio prediction:Prodigal:002006,protein motif:HAMAP:MF_01263;locus_tag=LKMONMHP_00130;product=CCA-adding enzyme
NODE_1_length_581052_cov_47.357165	Prodigal:002006	CDS	141351	141548	.	-	0	ID=LKMONMHP_00131;inference=ab initio prediction:Prodigal:002006;locus_tag=LKMONMHP_00131;product=hypothetical protein
NODE_1_length_581052_cov_47.357165	Prodigal:002006	CDS	141786	142340	.	+	0	ID=LKMONMHP_00132;eC_number=2.3.1.57;Name=speG;db_xref=COG:COG1670;gene=speG;inference=ab initio prediction:Prodigal:002006,similar to AA sequence:UniProtKB:P0A951;locus_tag=LKMONMHP_00132;product=Spermidine N(1)-acetyltransferase
NODE_1_length_581052_cov_47.357165	Prodigal:002006	CDS	142383	144224	.	-	0	ID=LKMONMHP_00133;eC_number=1.8.1.2;Name=cysI;db_xref=COG:COG0155;gene=cysI;inference=ab initio prediction:Prodigal:002006,similar to AA sequence:UniProtKB:O32213;locus_tag=LKMONMHP_00133;product=Sulfite reductase [NADPH] hemoprotein beta-component
NODE_1_length_581052_cov_47.357165	Prodigal:002006	CDS	144417	146192	.	-	0	ID=LKMONMHP_00134;eC_number=1.8.1.2;Name=cysJ_1;db_xref=COG:COG0369;gene=cysJ_1;inference=ab initio prediction:Prodigal:002006,similar to AA sequence:UniProtKB:O32214;locus_tag=LKMONMHP_00134;product=Sulfite reductase [NADPH] flavoprotein alpha-component
NODE_1_length_581052_cov_47.357165	Prodigal:002006	CDS	146305	146808	.	-	0	ID=LKMONMHP_00135;Name=decR_1;db_xref=COG:COG1522;gene=decR_1;inference=ab initio prediction:Prodigal:002006,similar to AA sequence:UniProtKB:P0ACJ5;locus_tag=LKMONMHP_00135;product=DNA-binding transcriptional activator DecR
NODE_1_length_581052_cov_47.357165	Prodigal:002006	CDS	147016	147825	.	+	0	ID=LKMONMHP_00136;eC_number=1.8.4.8;Name=cysH_1;gene=cysH_1;inference=ab initio prediction:Prodigal:002006,protein motif:HAMAP:MF_00063;locus_tag=LKMONMHP_00136;product=Phosphoadenosine phosphosulfate reductase
NODE_1_length_581052_cov_47.357165	Prodigal:002006	CDS	147825	148778	.	+	0	ID=LKMONMHP_00137;eC_number=2.7.7.4;Name=cysD;db_xref=COG:COG0175;gene=cysD;inference=ab initio prediction:Prodigal:002006,similar to AA sequence:UniProtKB:Q87WW0;locus_tag=LKMONMHP_00137;product=Sulfate adenylyltransferase subunit 2
NODE_1_length_581052_cov_47.357165	Prodigal:002006	CDS	148778	150187	.	+	0	ID=LKMONMHP_00138;eC_number=2.7.7.4;Name=cysN;db_xref=COG:COG2895;gene=cysN;inference=ab initio prediction:Prodigal:002006,similar to AA sequence:UniProtKB:P23845;locus_tag=LKMONMHP_00138;product=Sulfate adenylyltransferase subunit 1
NODE_1_length_581052_cov_47.357165	Prodigal:002006	CDS	150351	150638	.	+	0	ID=LKMONMHP_00139;inference=ab initio prediction:Prodigal:002006;locus_tag=LKMONMHP_00139;product=hypothetical protein
NODE_1_length_581052_cov_47.357165	Prodigal:002006	CDS	150657	151616	.	-	0	ID=LKMONMHP_00140;inference=ab initio prediction:Prodigal:002006;locus_tag=LKMONMHP_00140;product=hypothetical protein
NODE_1_length_581052_cov_47.357165	Prodigal:002006	CDS	151773	152975	.	+	0	ID=LKMONMHP_00141;eC_number=2.6.1.1;Name=aatA;db_xref=COG:COG0436;gene=aatA;inference=ab initio prediction:Prodigal:002006,similar to AA sequence:UniProtKB:Q02635;locus_tag=LKMONMHP_00141;product=Aspartate/prephenate aminotransferase
NODE_1_length_581052_cov_47.357165	Prodigal:002006	CDS	153578	155281	.	+	0	ID=LKMONMHP_00142;Name=nanT_1;gene=nanT_1;inference=ab initio prediction:Prodigal:002006,protein motif:HAMAP:MF_01238;locus_tag=LKMONMHP_00142;product=Sialic acid transporter NanT
NODE_1_length_581052_cov_47.357165	Prodigal:002006	CDS	155405	158506	.	+	0	ID=LKMONMHP_00143;Name=putA;db_xref=COG:COG0506;gene=putA;inference=ab initio prediction:Prodigal:002006,similar to AA sequence:UniProtKB:P09546;locus_tag=LKMONMHP_00143;product=Bifunctional protein PutA
NODE_1_length_581052_cov_47.357165	Prodigal:002006	CDS	158589	158828	.	-	0	ID=LKMONMHP_00144;inference=ab initio prediction:Prodigal:002006;locus_tag=LKMONMHP_00144;product=hypothetical protein
NODE_1_length_581052_cov_47.357165	Prodigal:002006	CDS	158911	159138	.	-	0	ID=LKMONMHP_00145;inference=ab initio prediction:Prodigal:002006;locus_tag=LKMONMHP_00145;product=hypothetical protein
NODE_1_length_581052_cov_47.357165	Prodigal:002006	CDS	159240	159506	.	+	0	ID=LKMONMHP_00146;inference=ab initio prediction:Prodigal:002006;locus_tag=LKMONMHP_00146;product=hypothetical protein
NODE_1_length_581052_cov_47.357165	Prodigal:002006	CDS	159583	160143	.	-	0	ID=LKMONMHP_00147;eC_number=1.11.1.15;Name=btuE;gene=btuE;inference=ab initio prediction:Prodigal:002006,protein motif:HAMAP:MF_02061;locus_tag=LKMONMHP_00147;product=Thioredoxin/glutathione peroxidase BtuE
NODE_1_length_581052_cov_47.357165	Prodigal:002006	CDS	160218	160667	.	-	0	ID=LKMONMHP_00148;inference=ab initio prediction:Prodigal:002006;locus_tag=LKMONMHP_00148;product=hypothetical protein
NODE_1_length_581052_cov_47.357165	Prodigal:002006	CDS	160899	161204	.	-	0	ID=LKMONMHP_00149;inference=ab initio prediction:Prodigal:002006;locus_tag=LKMONMHP_00149;product=hypothetical protein
NODE_1_length_581052_cov_47.357165	Prodigal:002006	CDS	161206	162687	.	-	0	ID=LKMONMHP_00150;eC_number=6.3.5.7;Name=gatA;db_xref=COG:COG0154;gene=gatA;inference=ab initio prediction:Prodigal:002006,similar to AA sequence:UniProtKB:Q9HVT8;locus_tag=LKMONMHP_00150;product=Glutamyl-tRNA(Gln) amidotransferase subunit A
NODE_1_length_581052_cov_47.357165	Prodigal:002006	CDS	162782	163069	.	-	0	ID=LKMONMHP_00151;eC_number=6.3.5.-;Name=gatC;db_xref=COG:COG0721;gene=gatC;inference=ab initio prediction:Prodigal:002006,similar to AA sequence:UniProtKB:O67904;locus_tag=LKMONMHP_00151;product=Glutamyl-tRNA(Gln) amidotransferase subunit C
NODE_1_length_581052_cov_47.357165	Prodigal:002006	CDS	163184	163471	.	-	0	ID=LKMONMHP_00152;inference=ab initio prediction:Prodigal:002006;locus_tag=LKMONMHP_00152;product=hypothetical protein
NODE_1_length_581052_cov_47.357165	Prodigal:002006	CDS	163656	164234	.	+	0	ID=LKMONMHP_00153;inference=ab initio prediction:Prodigal:002006;locus_tag=LKMONMHP_00153;product=hypothetical protein
NODE_1_length_581052_cov_47.357165	Prodigal:002006	CDS	164231	164734	.	+	0	ID=LKMONMHP_00154;eC_number=3.1.-.-;Name=yqgF;gene=yqgF;inference=ab initio prediction:Prodigal:002006,protein motif:HAMAP:MF_00651;locus_tag=LKMONMHP_00154;product=Putative pre-16S rRNA nuclease
NODE_1_length_581052_cov_47.357165	Prodigal:002006	CDS	165055	165915	.	+	0	ID=LKMONMHP_00155;Name=lapB_1;gene=lapB_1;inference=ab initio prediction:Prodigal:002006,protein motif:HAMAP:MF_00994;locus_tag=LKMONMHP_00155;product=Lipopolysaccharide assembly protein B
NODE_1_length_581052_cov_47.357165	Prodigal:002006	CDS	166102	167034	.	+	0	ID=LKMONMHP_00156;eC_number=1.1.1.169;Name=panE;db_xref=COG:COG1893;gene=panE;inference=ab initio prediction:Prodigal:002006,similar to AA sequence:UniProtKB:Q9HW09;locus_tag=LKMONMHP_00156;product=2-dehydropantoate 2-reductase
NODE_1_length_581052_cov_47.357165	Prodigal:002006	CDS	167066	167245	.	-	0	ID=LKMONMHP_00157;inference=ab initio prediction:Prodigal:002006;locus_tag=LKMONMHP_00157;product=hypothetical protein
NODE_1_length_581052_cov_47.357165	Prodigal:002006	CDS	167528	167926	.	+	0	ID=LKMONMHP_00158;Name=yecN;db_xref=COG:COG3788;gene=yecN;inference=ab initio prediction:Prodigal:002006,similar to AA sequence:UniProtKB:P64515;locus_tag=LKMONMHP_00158;product=Inner membrane protein YecN
NODE_1_length_581052_cov_47.357165	Prodigal:002006	CDS	168033	169760	.	-	0	ID=LKMONMHP_00159;inference=ab initio prediction:Prodigal:002006;locus_tag=LKMONMHP_00159;product=hypothetical protein
NODE_1_length_581052_cov_47.357165	Prodigal:002006	CDS	169986	171005	.	+	0	ID=LKMONMHP_00160;eC_number=5.3.1.13;Name=kdsD;db_xref=COG:COG0517;gene=kdsD;inference=ab initio prediction:Prodigal:002006,similar to AA sequence:UniProtKB:Q9HVW0;locus_tag=LKMONMHP_00160;product=Arabinose 5-phosphate isomerase KdsD
NODE_1_length_581052_cov_47.357165	Prodigal:002006	CDS	171079	172989	.	+	0	ID=LKMONMHP_00161;Name=mutL;gene=mutL;inference=ab initio prediction:Prodigal:002006,similar to AA sequence:UniProtKB:Q5F8M6;locus_tag=LKMONMHP_00161;product=DNA mismatch repair protein MutL
NODE_1_length_581052_cov_47.357165	Prodigal:002006	CDS	173322	173498	.	+	0	ID=LKMONMHP_00162;inference=ab initio prediction:Prodigal:002006;locus_tag=LKMONMHP_00162;product=hypothetical protein
NODE_1_length_581052_cov_47.357165	Prodigal:002006	CDS	173670	175634	.	+	0	ID=LKMONMHP_00163;inference=ab initio prediction:Prodigal:002006;locus_tag=LKMONMHP_00163;product=hypothetical protein
NODE_1_length_581052_cov_47.357165	Prodigal:002006	CDS	175656	176213	.	+	0	ID=LKMONMHP_00164;eC_number=2.1.1.171;Name=rsmD;db_xref=COG:COG0742;gene=rsmD;inference=ab initio prediction:Prodigal:002006,similar to AA sequence:UniProtKB:P0ADX9;locus_tag=LKMONMHP_00164;product=Ribosomal RNA small subunit methyltransferase D
NODE_1_length_581052_cov_47.357165	Prodigal:002006	CDS	176210	177136	.	-	0	ID=LKMONMHP_00165;inference=ab initio prediction:Prodigal:002006;locus_tag=LKMONMHP_00165;product=hypothetical protein
NODE_1_length_581052_cov_47.357165	Prodigal:002006	CDS	177238	179376	.	+	0	ID=LKMONMHP_00166;eC_number=1.8.5.3;Name=dmsA;db_xref=COG:COG0243;gene=dmsA;inference=ab initio prediction:Prodigal:002006,similar to AA sequence:UniProtKB:P18775;locus_tag=LKMONMHP_00166;product=Dimethyl sulfoxide reductase DmsA
NODE_1_length_581052_cov_47.357165	Prodigal:002006	CDS	179484	180215	.	-	0	ID=LKMONMHP_00167;inference=ab initio prediction:Prodigal:002006;locus_tag=LKMONMHP_00167;product=hypothetical protein
NODE_1_length_581052_cov_47.357165	Prodigal:002006	CDS	180309	180590	.	-	0	ID=LKMONMHP_00168;inference=ab initio prediction:Prodigal:002006;locus_tag=LKMONMHP_00168;product=hypothetical protein
NODE_1_length_581052_cov_47.357165	Prodigal:002006	CDS	180804	182252	.	+	0	ID=LKMONMHP_00169;eC_number=2.5.1.44;Name=hss;gene=hss;inference=ab initio prediction:Prodigal:002006,similar to AA sequence:UniProtKB:O32323;locus_tag=LKMONMHP_00169;product=Homospermidine synthase
NODE_1_length_581052_cov_47.357165	Prodigal:002006	CDS	182401	182961	.	+	0	ID=LKMONMHP_00170;inference=ab initio prediction:Prodigal:002006;locus_tag=LKMONMHP_00170;product=hypothetical protein
NODE_1_length_581052_cov_47.357165	Prodigal:002006	CDS	183033	183176	.	+	0	ID=LKMONMHP_00171;inference=ab initio prediction:Prodigal:002006;locus_tag=LKMONMHP_00171;product=hypothetical protein
NODE_1_length_581052_cov_47.357165	Prodigal:002006	CDS	183198	183545	.	+	0	ID=LKMONMHP_00172;inference=ab initio prediction:Prodigal:002006;locus_tag=LKMONMHP_00172;product=hypothetical protein
NODE_1_length_581052_cov_47.357165	Prodigal:002006	CDS	183551	184408	.	+	0	ID=LKMONMHP_00173;inference=ab initio prediction:Prodigal:002006;locus_tag=LKMONMHP_00173;product=hypothetical protein
NODE_1_length_581052_cov_47.357165	Prodigal:002006	CDS	184501	186462	.	+	0	ID=LKMONMHP_00174;eC_number=4.2.1.135;Name=pglF;db_xref=COG:COG1086;gene=pglF;inference=ab initio prediction:Prodigal:002006,similar to AA sequence:UniProtKB:Q0P9D4;locus_tag=LKMONMHP_00174;product=UDP-N-acetyl-alpha-D-glucosamine C6 dehydratase
NODE_1_length_581052_cov_47.357165	Prodigal:002006	CDS	186463	187389	.	-	0	ID=LKMONMHP_00175;eC_number=5.1.3.26;Name=gnu;db_xref=COG:COG0451;gene=gnu;inference=ab initio prediction:Prodigal:002006,similar to AA sequence:UniProtKB:Q8X7P7;locus_tag=LKMONMHP_00175;product=N-acetyl-alpha-D-glucosaminyl-diphospho-ditrans%2Coctacis-undecaprenol 4-epimerase
NODE_1_length_581052_cov_47.357165	Prodigal:002006	CDS	187386	188396	.	-	0	ID=LKMONMHP_00176;eC_number=2.7.8.33;Name=wecA;gene=wecA;inference=ab initio prediction:Prodigal:002006,protein motif:HAMAP:MF_02030;locus_tag=LKMONMHP_00176;product=Undecaprenyl-phosphate alpha-N-acetylglucosaminyl 1-phosphate transferase
NODE_1_length_581052_cov_47.357165	Prodigal:002006	CDS	188619	191501	.	+	0	ID=LKMONMHP_00177;inference=ab initio prediction:Prodigal:002006;locus_tag=LKMONMHP_00177;product=hypothetical protein
NODE_1_length_581052_cov_47.357165	Prodigal:002006	CDS	191665	192033	.	+	0	ID=LKMONMHP_00178;inference=ab initio prediction:Prodigal:002006;locus_tag=LKMONMHP_00178;product=hypothetical protein
NODE_1_length_581052_cov_47.357165	Prodigal:002006	CDS	192087	193043	.	+	0	ID=LKMONMHP_00179;inference=ab initio prediction:Prodigal:002006;locus_tag=LKMONMHP_00179;product=hypothetical protein
NODE_1_length_581052_cov_47.357165	Prodigal:002006	CDS	193055	194020	.	-	0	ID=LKMONMHP_00180;eC_number=2.7.1.39;Name=thrB;db_xref=COG:COG2334;gene=thrB;inference=ab initio prediction:Prodigal:002006,similar to AA sequence:UniProtKB:Q8UHA8;locus_tag=LKMONMHP_00180;product=Homoserine kinase
NODE_1_length_581052_cov_47.357165	Prodigal:002006	CDS	194122	195144	.	-	0	ID=LKMONMHP_00181;eC_number=1.17.7.4;Name=ispH;db_xref=COG:COG0761;gene=ispH;inference=ab initio prediction:Prodigal:002006,similar to AA sequence:UniProtKB:P62623;locus_tag=LKMONMHP_00181;product=4-hydroxy-3-methylbut-2-enyl diphosphate reductase
NODE_1_length_581052_cov_47.357165	Prodigal:002006	CDS	195434	197326	.	+	0	ID=LKMONMHP_00182;Name=kefC_1;db_xref=COG:COG0475;gene=kefC_1;inference=ab initio prediction:Prodigal:002006,similar to AA sequence:UniProtKB:P03819;locus_tag=LKMONMHP_00182;product=Glutathione-regulated potassium-efflux system protein KefC
NODE_1_length_581052_cov_47.357165	Prodigal:002006	CDS	197374	199767	.	-	0	ID=LKMONMHP_00183;eC_number=2.4.1.18;Name=glgB;db_xref=COG:COG0296;gene=glgB;inference=ab initio prediction:Prodigal:002006,similar to AA sequence:UniProtKB:P07762;locus_tag=LKMONMHP_00183;product=1%2C4-alpha-glucan branching enzyme GlgB
NODE_1_length_581052_cov_47.357165	Prodigal:002006	CDS	199806	203060	.	-	0	ID=LKMONMHP_00184;eC_number=2.7.1.8;inference=ab initio prediction:Prodigal:002006,protein motif:HAMAP:MF_02218;locus_tag=LKMONMHP_00184;product=Glucosamine kinase
NODE_1_length_581052_cov_47.357165	Prodigal:002006	CDS	203205	206582	.	-	0	ID=LKMONMHP_00185;eC_number=2.4.99.16;Name=glgE;gene=glgE;inference=ab initio prediction:Prodigal:002006,protein motif:HAMAP:MF_02124;locus_tag=LKMONMHP_00185;product=Alpha-1%2C4-glucan:maltose-1-phosphate maltosyltransferase
NODE_1_length_581052_cov_47.357165	Prodigal:002006	CDS	206667	211592	.	-	0	ID=LKMONMHP_00186;inference=ab initio prediction:Prodigal:002006;locus_tag=LKMONMHP_00186;product=hypothetical protein
NODE_1_length_581052_cov_47.357165	Prodigal:002006	CDS	211627	213432	.	-	0	ID=LKMONMHP_00187;eC_number=3.2.1.141;Name=treZ;db_xref=COG:COG0296;gene=treZ;inference=ab initio prediction:Prodigal:002006,similar to AA sequence:UniProtKB:Q9RX51;locus_tag=LKMONMHP_00187;product=Malto-oligosyltrehalose trehalohydrolase
NODE_1_length_581052_cov_47.357165	Prodigal:002006	CDS	213722	214240	.	+	0	ID=LKMONMHP_00188;inference=ab initio prediction:Prodigal:002006;locus_tag=LKMONMHP_00188;product=hypothetical protein
NODE_1_length_581052_cov_47.357165	Prodigal:002006	CDS	214249	215781	.	-	0	ID=LKMONMHP_00189;Name=phnE;db_xref=COG:COG3639;gene=phnE;inference=ab initio prediction:Prodigal:002006,similar to AA sequence:UniProtKB:A0QQ68;locus_tag=LKMONMHP_00189;product=Phosphate-import permease protein PhnE
NODE_1_length_581052_cov_47.357165	Prodigal:002006	CDS	215781	216446	.	-	0	ID=LKMONMHP_00190;eC_number=3.6.3.-;Name=macB_1;gene=macB_1;inference=ab initio prediction:Prodigal:002006,similar to AA sequence:UniProtKB:Q2EHL8;locus_tag=LKMONMHP_00190;product=Macrolide export ATP-binding/permease protein MacB
NODE_1_length_581052_cov_47.357165	Prodigal:002006	CDS	216461	217339	.	-	0	ID=LKMONMHP_00191;Name=phnD1;db_xref=COG:COG3221;gene=phnD1;inference=ab initio prediction:Prodigal:002006,similar to AA sequence:UniProtKB:A3PC74;locus_tag=LKMONMHP_00191;product=putative ABC transporter phosphite binding protein PhnD1
NODE_1_length_581052_cov_47.357165	Prodigal:002006	CDS	217504	218559	.	+	0	ID=LKMONMHP_00192;eC_number=2.7.9.3;Name=selD;db_xref=COG:COG0709;gene=selD;inference=ab initio prediction:Prodigal:002006,similar to AA sequence:UniProtKB:P16456;locus_tag=LKMONMHP_00192;product=Selenide%2C water dikinase
NODE_1_length_581052_cov_47.357165	Prodigal:002006	CDS	218734	218871	.	-	0	ID=LKMONMHP_00193;inference=ab initio prediction:Prodigal:002006;locus_tag=LKMONMHP_00193;product=hypothetical protein
NODE_1_length_581052_cov_47.357165	Prodigal:002006	CDS	218911	219045	.	-	0	ID=LKMONMHP_00194;inference=ab initio prediction:Prodigal:002006;locus_tag=LKMONMHP_00194;product=hypothetical protein
NODE_1_length_581052_cov_47.357165	Prodigal:002006	CDS	219381	222836	.	+	0	ID=LKMONMHP_00195;Name=smc_1;gene=smc_1;inference=ab initio prediction:Prodigal:002006,protein motif:HAMAP:MF_01894;locus_tag=LKMONMHP_00195;product=Chromosome partition protein Smc
NODE_1_length_581052_cov_47.357165	Prodigal:002006	CDS	222840	224093	.	-	0	ID=LKMONMHP_00196;eC_number=2.10.1.1;Name=moeA_1;db_xref=COG:COG0303;gene=moeA_1;inference=ab initio prediction:Prodigal:002006,similar to AA sequence:UniProtKB:P12281;locus_tag=LKMONMHP_00196;product=Molybdopterin molybdenumtransferase
NODE_1_length_581052_cov_47.357165	Prodigal:002006	CDS	224212	224922	.	-	0	ID=LKMONMHP_00197;inference=ab initio prediction:Prodigal:002006;locus_tag=LKMONMHP_00197;product=hypothetical protein
NODE_1_length_581052_cov_47.357165	Prodigal:002006	CDS	224953	225585	.	-	0	ID=LKMONMHP_00198;inference=ab initio prediction:Prodigal:002006;locus_tag=LKMONMHP_00198;product=hypothetical protein
NODE_1_length_581052_cov_47.357165	Prodigal:002006	CDS	225781	226080	.	+	0	ID=LKMONMHP_00199;inference=ab initio prediction:Prodigal:002006;locus_tag=LKMONMHP_00199;product=hypothetical protein
NODE_1_length_581052_cov_47.357165	Prodigal:002006	CDS	226248	228362	.	+	0	ID=LKMONMHP_00200;eC_number=7.6.2.8;Name=btuD_1;gene=btuD_1;inference=ab initio prediction:Prodigal:002006,protein motif:HAMAP:MF_01005;locus_tag=LKMONMHP_00200;product=Vitamin B12 import ATP-binding protein BtuD
NODE_1_length_581052_cov_47.357165	Prodigal:002006	CDS	228373	229089	.	-	0	ID=LKMONMHP_00201;Name=yohK;db_xref=COG:COG1346;gene=yohK;inference=ab initio prediction:Prodigal:002006,similar to AA sequence:UniProtKB:P0AD19;locus_tag=LKMONMHP_00201;product=Inner membrane protein YohK
NODE_1_length_581052_cov_47.357165	Prodigal:002006	CDS	229086	229502	.	-	0	ID=LKMONMHP_00202;Name=cidA;gene=cidA;inference=ab initio prediction:Prodigal:002006,protein motif:HAMAP:MF_01143;locus_tag=LKMONMHP_00202;product=Holin-like protein CidA
NODE_1_length_581052_cov_47.357165	Prodigal:002006	CDS	229499	229969	.	-	0	ID=LKMONMHP_00203;inference=ab initio prediction:Prodigal:002006;locus_tag=LKMONMHP_00203;product=hypothetical protein
NODE_1_length_581052_cov_47.357165	Aragorn:001002	tRNA	230227	230302	.	+	.	ID=LKMONMHP_00204;inference=COORDINATES:profile:Aragorn:001002;locus_tag=LKMONMHP_00204;product=tRNA-Thr(cgt)
NODE_1_length_581052_cov_47.357165	Prodigal:002006	CDS	230664	231002	.	-	0	ID=LKMONMHP_00205;inference=ab initio prediction:Prodigal:002006;locus_tag=LKMONMHP_00205;product=hypothetical protein
NODE_1_length_581052_cov_47.357165	Prodigal:002006	CDS	231386	231571	.	-	0	ID=LKMONMHP_00206;inference=ab initio prediction:Prodigal:002006;locus_tag=LKMONMHP_00206;product=hypothetical protein
NODE_1_length_581052_cov_47.357165	Prodigal:002006	CDS	231644	232300	.	-	0	ID=LKMONMHP_00207;Name=rutR_1;db_xref=COG:COG1309;gene=rutR_1;inference=ab initio prediction:Prodigal:002006,similar to AA sequence:UniProtKB:P0ACU2;locus_tag=LKMONMHP_00207;product=HTH-type transcriptional regulator RutR
NODE_1_length_581052_cov_47.357165	Prodigal:002006	CDS	232443	233297	.	+	0	ID=LKMONMHP_00208;eC_number=1.5.99.14;Name=kdhA_1;gene=kdhA_1;inference=ab initio prediction:Prodigal:002006,similar to AA sequence:UniProtKB:O87681;locus_tag=LKMONMHP_00208;product=6-hydroxypseudooxynicotine dehydrogenase complex subunit alpha
NODE_1_length_581052_cov_47.357165	Prodigal:002006	CDS	233294	233806	.	+	0	ID=LKMONMHP_00209;eC_number=1.17.5.2;Name=cdhC_1;gene=cdhC_1;inference=ab initio prediction:Prodigal:002006,similar to AA sequence:UniProtKB:D7REY5;locus_tag=LKMONMHP_00209;product=Caffeine dehydrogenase subunit gamma
NODE_1_length_581052_cov_47.357165	Prodigal:002006	CDS	233810	236170	.	+	0	ID=LKMONMHP_00210;eC_number=1.5.99.14;Name=kdhC_1;gene=kdhC_1;inference=ab initio prediction:Prodigal:002006,similar to AA sequence:UniProtKB:Q933N0;locus_tag=LKMONMHP_00210;product=6-hydroxypseudooxynicotine dehydrogenase complex subunit gamma
NODE_1_length_581052_cov_47.357165	Prodigal:002006	CDS	236167	237555	.	+	0	ID=LKMONMHP_00211;eC_number=3.8.1.8;Name=atzA_1;gene=atzA_1;inference=ab initio prediction:Prodigal:002006,similar to AA sequence:UniProtKB:P72156;locus_tag=LKMONMHP_00211;product=Atrazine chlorohydrolase
NODE_1_length_581052_cov_47.357165	Prodigal:002006	CDS	238046	238282	.	+	0	ID=LKMONMHP_00212;inference=ab initio prediction:Prodigal:002006;locus_tag=LKMONMHP_00212;product=hypothetical protein
NODE_1_length_581052_cov_47.357165	Aragorn:001002	tRNA	238589	238665	.	+	.	ID=LKMONMHP_00213;inference=COORDINATES:profile:Aragorn:001002;locus_tag=LKMONMHP_00213;product=tRNA-Arg(ccg)
NODE_1_length_581052_cov_47.357165	Prodigal:002006	CDS	239335	241479	.	+	0	ID=LKMONMHP_00214;db_xref=COG:COG1629;inference=ab initio prediction:Prodigal:002006,similar to AA sequence:UniProtKB:Q9JZN9;locus_tag=LKMONMHP_00214;product=putative TonB-dependent receptor
NODE_1_length_581052_cov_47.357165	Prodigal:002006	CDS	241554	243692	.	-	0	ID=LKMONMHP_00215;Name=fecA;db_xref=COG:COG4772;gene=fecA;inference=ab initio prediction:Prodigal:002006,similar to AA sequence:UniProtKB:P13036;locus_tag=LKMONMHP_00215;product=Fe(3+) dicitrate transport protein FecA
NODE_1_length_581052_cov_47.357165	Prodigal:002006	CDS	243735	244106	.	-	0	ID=LKMONMHP_00216;inference=ab initio prediction:Prodigal:002006;locus_tag=LKMONMHP_00216;product=hypothetical protein
NODE_1_length_581052_cov_47.357165	Prodigal:002006	CDS	244191	244403	.	-	0	ID=LKMONMHP_00217;Name=mopII_1;gene=mopII_1;inference=ab initio prediction:Prodigal:002006,similar to AA sequence:UniProtKB:P08854;locus_tag=LKMONMHP_00217;product=Molybdenum-pterin-binding protein 2
NODE_1_length_581052_cov_47.357165	Prodigal:002006	CDS	244556	244858	.	-	0	ID=LKMONMHP_00218;inference=ab initio prediction:Prodigal:002006;locus_tag=LKMONMHP_00218;product=hypothetical protein
NODE_1_length_581052_cov_47.357165	Prodigal:002006	CDS	245031	246755	.	+	0	ID=LKMONMHP_00219;eC_number=2.4.2.43;Name=arnT;gene=arnT;inference=ab initio prediction:Prodigal:002006,protein motif:HAMAP:MF_01165;locus_tag=LKMONMHP_00219;product=Undecaprenyl phosphate-alpha-4-amino-4-deoxy-L-arabinose arabinosyl transferase
NODE_1_length_581052_cov_47.357165	Prodigal:002006	CDS	246752	247519	.	+	0	ID=LKMONMHP_00220;eC_number=2.4.1.-;Name=rgtE;db_xref=COG:COG0463;gene=rgtE;inference=ab initio prediction:Prodigal:002006,similar to AA sequence:UniProtKB:Q1MJ95;locus_tag=LKMONMHP_00220;product=Dodecaprenyl-phosphate galacturonate synthase
NODE_1_length_581052_cov_47.357165	Prodigal:002006	CDS	247523	247855	.	+	0	ID=LKMONMHP_00221;inference=ab initio prediction:Prodigal:002006;locus_tag=LKMONMHP_00221;product=hypothetical protein
NODE_1_length_581052_cov_47.357165	Prodigal:002006	CDS	248097	248693	.	+	0	ID=LKMONMHP_00222;eC_number=1.4.3.5;Name=pdxH_1;gene=pdxH_1;inference=ab initio prediction:Prodigal:002006,protein motif:HAMAP:MF_01629;locus_tag=LKMONMHP_00222;product=Pyridoxine/pyridoxamine 5'-phosphate oxidase
NODE_1_length_581052_cov_47.357165	Prodigal:002006	CDS	248700	249155	.	-	0	ID=LKMONMHP_00223;Name=cheY_1;db_xref=COG:COG0784;gene=cheY_1;inference=ab initio prediction:Prodigal:002006,similar to AA sequence:UniProtKB:P0AE67;locus_tag=LKMONMHP_00223;product=Chemotaxis protein CheY
NODE_1_length_581052_cov_47.357165	Prodigal:002006	CDS	249185	249652	.	-	0	ID=LKMONMHP_00224;inference=ab initio prediction:Prodigal:002006;locus_tag=LKMONMHP_00224;product=hypothetical protein
NODE_1_length_581052_cov_47.357165	Prodigal:002006	CDS	249936	251312	.	+	0	ID=LKMONMHP_00225;Name=flgE;db_xref=COG:COG1749;gene=flgE;inference=ab initio prediction:Prodigal:002006,similar to AA sequence:UniProtKB:Q8YDL6;locus_tag=LKMONMHP_00225;product=Flagellar hook protein FlgE
NODE_1_length_581052_cov_47.357165	Prodigal:002006	CDS	251354	253243	.	+	0	ID=LKMONMHP_00226;inference=ab initio prediction:Prodigal:002006;locus_tag=LKMONMHP_00226;product=hypothetical protein
NODE_1_length_581052_cov_47.357165	Prodigal:002006	CDS	253258	255057	.	+	0	ID=LKMONMHP_00227;inference=ab initio prediction:Prodigal:002006;locus_tag=LKMONMHP_00227;product=hypothetical protein
NODE_1_length_581052_cov_47.357165	Prodigal:002006	CDS	255075	256586	.	-	0	ID=LKMONMHP_00228;inference=ab initio prediction:Prodigal:002006;locus_tag=LKMONMHP_00228;product=hypothetical protein
NODE_1_length_581052_cov_47.357165	Prodigal:002006	CDS	256611	257033	.	-	0	ID=LKMONMHP_00229;eC_number=3.6.1.55;Name=mutT;db_xref=COG:COG0494;gene=mutT;inference=ab initio prediction:Prodigal:002006,similar to AA sequence:UniProtKB:P08337;locus_tag=LKMONMHP_00229;product=8-oxo-dGTP diphosphatase
NODE_1_length_581052_cov_47.357165	Prodigal:002006	CDS	257030	257743	.	-	0	ID=LKMONMHP_00230;db_xref=COG:COG2968;inference=ab initio prediction:Prodigal:002006,similar to AA sequence:UniProtKB:Q44642;locus_tag=LKMONMHP_00230;product=26 kDa periplasmic immunogenic protein
NODE_1_length_581052_cov_47.357165	Prodigal:002006	CDS	257740	258996	.	-	0	ID=LKMONMHP_00231;Name=argJ;db_xref=COG:COG1364;gene=argJ;inference=ab initio prediction:Prodigal:002006,similar to AA sequence:UniProtKB:Q9Z4S1;locus_tag=LKMONMHP_00231;product=Arginine biosynthesis bifunctional protein ArgJ
NODE_1_length_581052_cov_47.357165	Prodigal:002006	CDS	259226	259795	.	-	0	ID=LKMONMHP_00232;inference=ab initio prediction:Prodigal:002006;locus_tag=LKMONMHP_00232;product=hypothetical protein
NODE_1_length_581052_cov_47.357165	Prodigal:002006	CDS	259954	261120	.	-	0	ID=LKMONMHP_00233;eC_number=4.1.1.17;Name=ldc;gene=ldc;inference=ab initio prediction:Prodigal:002006,similar to AA sequence:UniProtKB:O50657;locus_tag=LKMONMHP_00233;product=Lysine/ornithine decarboxylase
NODE_1_length_581052_cov_47.357165	Prodigal:002006	CDS	261865	263388	.	+	0	ID=LKMONMHP_00234;Name=mdoG_1;db_xref=COG:COG3131;gene=mdoG_1;inference=ab initio prediction:Prodigal:002006,similar to AA sequence:UniProtKB:P33136;locus_tag=LKMONMHP_00234;product=Glucans biosynthesis protein G
NODE_1_length_581052_cov_47.357165	Prodigal:002006	CDS	263385	263885	.	+	0	ID=LKMONMHP_00235;eC_number=2.3.1.210;Name=wecD;gene=wecD;inference=ab initio prediction:Prodigal:002006,protein motif:HAMAP:MF_02027;locus_tag=LKMONMHP_00235;product=dTDP-fucosamine acetyltransferase
NODE_1_length_581052_cov_47.357165	Prodigal:002006	CDS	264026	265117	.	+	0	ID=LKMONMHP_00236;eC_number=1.3.1.-;Name=nemA;db_xref=COG:COG1902;gene=nemA;inference=ab initio prediction:Prodigal:002006,similar to AA sequence:UniProtKB:P77258;locus_tag=LKMONMHP_00236;product=N-ethylmaleimide reductase
NODE_1_length_581052_cov_47.357165	Prodigal:002006	CDS	265205	265855	.	+	0	ID=LKMONMHP_00237;eC_number=3.1.3.18;Name=gph_1;db_xref=COG:COG0546;gene=gph_1;inference=ab initio prediction:Prodigal:002006,similar to AA sequence:UniProtKB:O67359;locus_tag=LKMONMHP_00237;product=Phosphoglycolate phosphatase
NODE_1_length_581052_cov_47.357165	Prodigal:002006	CDS	265898	266395	.	-	0	ID=LKMONMHP_00238;Name=bamE;gene=bamE;inference=ab initio prediction:Prodigal:002006,protein motif:HAMAP:MF_00925;locus_tag=LKMONMHP_00238;product=Outer membrane protein assembly factor BamE
NODE_1_length_581052_cov_47.357165	Prodigal:002006	CDS	266544	267104	.	+	0	ID=LKMONMHP_00239;inference=ab initio prediction:Prodigal:002006;locus_tag=LKMONMHP_00239;product=hypothetical protein
NODE_1_length_581052_cov_47.357165	Prodigal:002006	CDS	267101	267637	.	+	0	ID=LKMONMHP_00240;inference=ab initio prediction:Prodigal:002006;locus_tag=LKMONMHP_00240;product=hypothetical protein
NODE_1_length_581052_cov_47.357165	Prodigal:002006	CDS	267769	268803	.	+	0	ID=LKMONMHP_00241;eC_number=2.3.1.274;Name=plsX;db_xref=COG:COG0416;gene=plsX;inference=ab initio prediction:Prodigal:002006,similar to AA sequence:UniProtKB:P27247;locus_tag=LKMONMHP_00241;product=Phosphate acyltransferase
NODE_1_length_581052_cov_47.357165	Prodigal:002006	CDS	268818	269795	.	+	0	ID=LKMONMHP_00242;eC_number=2.3.1.180;Name=fabH;db_xref=COG:COG0332;gene=fabH;inference=ab initio prediction:Prodigal:002006,similar to AA sequence:UniProtKB:Q8ZFT7;locus_tag=LKMONMHP_00242;product=3-oxoacyl-[acyl-carrier-protein] synthase 3
NODE_1_length_581052_cov_47.357165	Prodigal:002006	CDS	269933	270253	.	+	0	ID=LKMONMHP_00243;Name=ihfA;db_xref=COG:COG0776;gene=ihfA;inference=ab initio prediction:Prodigal:002006,similar to AA sequence:UniProtKB:P30787;locus_tag=LKMONMHP_00243;product=Integration host factor subunit alpha
NODE_1_length_581052_cov_47.357165	Prodigal:002006	CDS	270306	270779	.	+	0	ID=LKMONMHP_00244;inference=ab initio prediction:Prodigal:002006;locus_tag=LKMONMHP_00244;product=hypothetical protein
NODE_1_length_581052_cov_47.357165	Prodigal:002006	CDS	270831	271250	.	+	0	ID=LKMONMHP_00245;inference=ab initio prediction:Prodigal:002006;locus_tag=LKMONMHP_00245;product=hypothetical protein
NODE_1_length_581052_cov_47.357165	Prodigal:002006	CDS	271360	271821	.	+	0	ID=LKMONMHP_00246;inference=ab initio prediction:Prodigal:002006;locus_tag=LKMONMHP_00246;product=hypothetical protein
NODE_1_length_581052_cov_47.357165	Prodigal:002006	CDS	272053	274005	.	+	0	ID=LKMONMHP_00247;inference=ab initio prediction:Prodigal:002006;locus_tag=LKMONMHP_00247;product=hypothetical protein
NODE_1_length_581052_cov_47.357165	Prodigal:002006	CDS	274133	275428	.	+	0	ID=LKMONMHP_00248;inference=ab initio prediction:Prodigal:002006;locus_tag=LKMONMHP_00248;product=hypothetical protein
NODE_1_length_581052_cov_47.357165	Prodigal:002006	CDS	275571	277142	.	+	0	ID=LKMONMHP_00249;inference=ab initio prediction:Prodigal:002006;locus_tag=LKMONMHP_00249;product=hypothetical protein
NODE_1_length_581052_cov_47.357165	Prodigal:002006	CDS	277156	277977	.	-	0	ID=LKMONMHP_00250;eC_number=1.1.1.25;Name=sdhL;db_xref=COG:COG0169;gene=sdhL;inference=ab initio prediction:Prodigal:002006,similar to AA sequence:UniProtKB:P44774;locus_tag=LKMONMHP_00250;product=Shikimate dehydrogenase-like protein
NODE_1_length_581052_cov_47.357165	Prodigal:002006	CDS	278038	278427	.	-	0	ID=LKMONMHP_00251;inference=ab initio prediction:Prodigal:002006;locus_tag=LKMONMHP_00251;product=hypothetical protein
NODE_1_length_581052_cov_47.357165	Prodigal:002006	CDS	278608	279510	.	+	0	ID=LKMONMHP_00252;eC_number=3.1.2.30;Name=mcl2;db_xref=COG:COG2301;gene=mcl2;inference=ab initio prediction:Prodigal:002006,similar to AA sequence:UniProtKB:D3JV05;locus_tag=LKMONMHP_00252;product=(3S)-malyl-CoA thioesterase
NODE_1_length_581052_cov_47.357165	Prodigal:002006	CDS	279575	279928	.	-	0	ID=LKMONMHP_00253;inference=ab initio prediction:Prodigal:002006;locus_tag=LKMONMHP_00253;product=hypothetical protein
NODE_1_length_581052_cov_47.357165	Prodigal:002006	CDS	280063	280737	.	-	0	ID=LKMONMHP_00254;eC_number=3.1.3.18;Name=gph_2;gene=gph_2;inference=ab initio prediction:Prodigal:002006,protein motif:HAMAP:MF_00495;locus_tag=LKMONMHP_00254;product=Phosphoglycolate phosphatase
NODE_1_length_581052_cov_47.357165	Prodigal:002006	CDS	280864	282279	.	+	0	ID=LKMONMHP_00255;inference=ab initio prediction:Prodigal:002006;locus_tag=LKMONMHP_00255;product=hypothetical protein
NODE_1_length_581052_cov_47.357165	Prodigal:002006	CDS	282228	282518	.	-	0	ID=LKMONMHP_00256;inference=ab initio prediction:Prodigal:002006;locus_tag=LKMONMHP_00256;product=hypothetical protein
NODE_1_length_581052_cov_47.357165	Prodigal:002006	CDS	282642	283277	.	+	0	ID=LKMONMHP_00257;inference=ab initio prediction:Prodigal:002006;locus_tag=LKMONMHP_00257;product=hypothetical protein
NODE_1_length_581052_cov_47.357165	Prodigal:002006	CDS	283286	284005	.	-	0	ID=LKMONMHP_00258;Name=dipZ;db_xref=COG:COG0785;gene=dipZ;inference=ab initio prediction:Prodigal:002006,similar to AA sequence:UniProtKB:P9WG63;locus_tag=LKMONMHP_00258;product=Protein DipZ
NODE_1_length_581052_cov_47.357165	Aragorn:001002	tRNA	284205	284281	.	+	.	ID=LKMONMHP_00259;inference=COORDINATES:profile:Aragorn:001002;locus_tag=LKMONMHP_00259;product=tRNA-His(gtg)
NODE_1_length_581052_cov_47.357165	Prodigal:002006	CDS	284486	285157	.	-	0	ID=LKMONMHP_00260;Name=slyA_1;gene=slyA_1;inference=ab initio prediction:Prodigal:002006,protein motif:HAMAP:MF_01819;locus_tag=LKMONMHP_00260;product=Transcriptional regulator SlyA
NODE_1_length_581052_cov_47.357165	Prodigal:002006	CDS	285349	287484	.	+	0	ID=LKMONMHP_00261;inference=ab initio prediction:Prodigal:002006;locus_tag=LKMONMHP_00261;product=hypothetical protein
NODE_1_length_581052_cov_47.357165	Prodigal:002006	CDS	287494	287886	.	-	0	ID=LKMONMHP_00262;Name=cpdR_1;gene=cpdR_1;inference=ab initio prediction:Prodigal:002006,similar to AA sequence:UniProtKB:Q2YIF7;locus_tag=LKMONMHP_00262;product=Response regulator receiver protein CpdR
NODE_1_length_581052_cov_47.357165	Prodigal:002006	CDS	288019	289272	.	-	0	ID=LKMONMHP_00263;eC_number=2.6.1.62;Name=bioA;db_xref=COG:COG0161;gene=bioA;inference=ab initio prediction:Prodigal:002006,similar to AA sequence:UniProtKB:P12995;locus_tag=LKMONMHP_00263;product=Adenosylmethionine-8-amino-7-oxononanoate aminotransferase
NODE_1_length_581052_cov_47.357165	Prodigal:002006	CDS	289329	292175	.	-	0	ID=LKMONMHP_00264;eC_number=1.4.4.2;Name=gcvP;gene=gcvP;inference=ab initio prediction:Prodigal:002006,similar to AA sequence:UniProtKB:P74416;locus_tag=LKMONMHP_00264;product=Glycine dehydrogenase (decarboxylating)
NODE_1_length_581052_cov_47.357165	Prodigal:002006	CDS	292240	292602	.	-	0	ID=LKMONMHP_00265;Name=gcvH;db_xref=COG:COG0509;gene=gcvH;inference=ab initio prediction:Prodigal:002006,similar to AA sequence:UniProtKB:Q9WY55;locus_tag=LKMONMHP_00265;product=Glycine cleavage system H protein
NODE_1_length_581052_cov_47.357165	Prodigal:002006	CDS	292630	293805	.	-	0	ID=LKMONMHP_00266;eC_number=2.1.2.10;Name=gcvT_1;gene=gcvT_1;inference=ab initio prediction:Prodigal:002006,similar to AA sequence:UniProtKB:P64225;locus_tag=LKMONMHP_00266;product=Aminomethyltransferase
NODE_1_length_581052_cov_47.357165	Prodigal:002006	CDS	294238	295410	.	+	0	ID=LKMONMHP_00267;eC_number=2.3.1.47;Name=bioF_1;gene=bioF_1;inference=ab initio prediction:Prodigal:002006,similar to AA sequence:UniProtKB:P22806;locus_tag=LKMONMHP_00267;product=8-amino-7-oxononanoate synthase
NODE_1_length_581052_cov_47.357165	Prodigal:002006	CDS	295407	296495	.	-	0	ID=LKMONMHP_00268;inference=ab initio prediction:Prodigal:002006;locus_tag=LKMONMHP_00268;product=hypothetical protein
NODE_1_length_581052_cov_47.357165	Prodigal:002006	CDS	296606	297880	.	-	0	ID=LKMONMHP_00269;inference=ab initio prediction:Prodigal:002006;locus_tag=LKMONMHP_00269;product=hypothetical protein
NODE_1_length_581052_cov_47.357165	Prodigal:002006	CDS	297874	298812	.	-	0	ID=LKMONMHP_00270;inference=ab initio prediction:Prodigal:002006;locus_tag=LKMONMHP_00270;product=hypothetical protein
NODE_1_length_581052_cov_47.357165	Prodigal:002006	CDS	298814	299740	.	-	0	ID=LKMONMHP_00271;inference=ab initio prediction:Prodigal:002006;locus_tag=LKMONMHP_00271;product=hypothetical protein
NODE_1_length_581052_cov_47.357165	Prodigal:002006	CDS	299748	300770	.	-	0	ID=LKMONMHP_00272;inference=ab initio prediction:Prodigal:002006;locus_tag=LKMONMHP_00272;product=hypothetical protein
NODE_1_length_581052_cov_47.357165	Prodigal:002006	CDS	300775	301230	.	-	0	ID=LKMONMHP_00273;inference=ab initio prediction:Prodigal:002006;locus_tag=LKMONMHP_00273;product=hypothetical protein
NODE_1_length_581052_cov_47.357165	Prodigal:002006	CDS	301270	302196	.	-	0	ID=LKMONMHP_00274;inference=ab initio prediction:Prodigal:002006;locus_tag=LKMONMHP_00274;product=hypothetical protein
NODE_1_length_581052_cov_47.357165	Prodigal:002006	CDS	302211	303218	.	-	0	ID=LKMONMHP_00275;inference=ab initio prediction:Prodigal:002006;locus_tag=LKMONMHP_00275;product=hypothetical protein
NODE_1_length_581052_cov_47.357165	Prodigal:002006	CDS	303445	304161	.	+	0	ID=LKMONMHP_00276;Name=mgtC;db_xref=COG:COG1285;gene=mgtC;inference=ab initio prediction:Prodigal:002006,similar to AA sequence:UniProtKB:P0CI70;locus_tag=LKMONMHP_00276;product=Protein MgtC
NODE_1_length_581052_cov_47.357165	Prodigal:002006	CDS	304314	305000	.	+	0	ID=LKMONMHP_00277;inference=ab initio prediction:Prodigal:002006;locus_tag=LKMONMHP_00277;product=hypothetical protein
NODE_1_length_581052_cov_47.357165	Prodigal:002006	CDS	305007	305345	.	-	0	ID=LKMONMHP_00278;inference=ab initio prediction:Prodigal:002006;locus_tag=LKMONMHP_00278;product=hypothetical protein
NODE_1_length_581052_cov_47.357165	Prodigal:002006	CDS	305533	306390	.	+	0	ID=LKMONMHP_00279;inference=ab initio prediction:Prodigal:002006;locus_tag=LKMONMHP_00279;product=hypothetical protein
NODE_1_length_581052_cov_47.357165	Prodigal:002006	CDS	306380	306853	.	-	0	ID=LKMONMHP_00280;eC_number=1.20.4.4;Name=arsC;db_xref=COG:COG0394;gene=arsC;inference=ab initio prediction:Prodigal:002006,similar to AA sequence:UniProtKB:P45947;locus_tag=LKMONMHP_00280;product=Arsenate reductase
NODE_1_length_581052_cov_47.357165	Prodigal:002006	CDS	306914	307420	.	-	0	ID=LKMONMHP_00281;inference=ab initio prediction:Prodigal:002006;locus_tag=LKMONMHP_00281;product=hypothetical protein
NODE_1_length_581052_cov_47.357165	Prodigal:002006	CDS	307486	308781	.	-	0	ID=LKMONMHP_00282;eC_number=1.1.1.23;Name=hisD;gene=hisD;inference=ab initio prediction:Prodigal:002006,similar to AA sequence:UniProtKB:Q8G2R2;locus_tag=LKMONMHP_00282;product=Histidinol dehydrogenase
NODE_1_length_581052_cov_47.357165	Prodigal:002006	CDS	308816	309295	.	-	0	ID=LKMONMHP_00283;inference=ab initio prediction:Prodigal:002006;locus_tag=LKMONMHP_00283;product=hypothetical protein
NODE_1_length_581052_cov_47.357165	Prodigal:002006	CDS	309540	309830	.	+	0	ID=LKMONMHP_00284;inference=ab initio prediction:Prodigal:002006;locus_tag=LKMONMHP_00284;product=hypothetical protein
NODE_1_length_581052_cov_47.357165	Prodigal:002006	CDS	309888	311177	.	-	0	ID=LKMONMHP_00285;eC_number=2.5.1.7;Name=murA;db_xref=COG:COG0766;gene=murA;inference=ab initio prediction:Prodigal:002006,similar to AA sequence:UniProtKB:Q9HVW7;locus_tag=LKMONMHP_00285;product=UDP-N-acetylglucosamine 1-carboxyvinyltransferase
NODE_1_length_581052_cov_47.357165	Prodigal:002006	CDS	311308	311481	.	-	0	ID=LKMONMHP_00286;inference=ab initio prediction:Prodigal:002006;locus_tag=LKMONMHP_00286;product=hypothetical protein
NODE_1_length_581052_cov_47.357165	Prodigal:002006	CDS	311780	313111	.	+	0	ID=LKMONMHP_00287;eC_number=2.3.1.37;Name=hemA_1;db_xref=COG:COG0156;gene=hemA_1;inference=ab initio prediction:Prodigal:002006,similar to AA sequence:UniProtKB:P18079;locus_tag=LKMONMHP_00287;product=5-aminolevulinate synthase
NODE_1_length_581052_cov_47.357165	Prodigal:002006	CDS	313151	313912	.	-	0	ID=LKMONMHP_00288;inference=ab initio prediction:Prodigal:002006;locus_tag=LKMONMHP_00288;product=hypothetical protein
NODE_1_length_581052_cov_47.357165	Prodigal:002006	CDS	313974	314579	.	-	0	ID=LKMONMHP_00289;eC_number=3.1.1.29;Name=pth;db_xref=COG:COG0193;gene=pth;inference=ab initio prediction:Prodigal:002006,similar to AA sequence:UniProtKB:P9WHN7;locus_tag=LKMONMHP_00289;product=Peptidyl-tRNA hydrolase
NODE_1_length_581052_cov_47.357165	Prodigal:002006	CDS	314694	315380	.	-	0	ID=LKMONMHP_00290;Name=rplY;db_xref=COG:COG1825;gene=rplY;inference=ab initio prediction:Prodigal:002006,similar to AA sequence:UniProtKB:Q6N1P8;locus_tag=LKMONMHP_00290;product=50S ribosomal protein L25
NODE_1_length_581052_cov_47.357165	Prodigal:002006	CDS	315800	316057	.	+	0	ID=LKMONMHP_00291;inference=ab initio prediction:Prodigal:002006;locus_tag=LKMONMHP_00291;product=hypothetical protein
NODE_1_length_581052_cov_47.357165	Prodigal:002006	CDS	316211	317713	.	+	0	ID=LKMONMHP_00292;eC_number=5.4.2.2;Name=algC;db_xref=COG:COG1109;gene=algC;inference=ab initio prediction:Prodigal:002006,similar to AA sequence:UniProtKB:P26276;locus_tag=LKMONMHP_00292;product=Phosphomannomutase/phosphoglucomutase
NODE_1_length_581052_cov_47.357165	Prodigal:002006	CDS	317721	319019	.	-	0	ID=LKMONMHP_00293;inference=ab initio prediction:Prodigal:002006;locus_tag=LKMONMHP_00293;product=hypothetical protein
NODE_1_length_581052_cov_47.357165	Prodigal:002006	CDS	319063	319677	.	-	0	ID=LKMONMHP_00294;inference=ab initio prediction:Prodigal:002006;locus_tag=LKMONMHP_00294;product=hypothetical protein
NODE_1_length_581052_cov_47.357165	Prodigal:002006	CDS	319674	320306	.	-	0	ID=LKMONMHP_00295;inference=ab initio prediction:Prodigal:002006;locus_tag=LKMONMHP_00295;product=hypothetical protein
NODE_1_length_581052_cov_47.357165	Prodigal:002006	CDS	320595	321086	.	-	0	ID=LKMONMHP_00296;inference=ab initio prediction:Prodigal:002006;locus_tag=LKMONMHP_00296;product=hypothetical protein
NODE_1_length_581052_cov_47.357165	Prodigal:002006	CDS	321617	321787	.	+	0	ID=LKMONMHP_00297;inference=ab initio prediction:Prodigal:002006;locus_tag=LKMONMHP_00297;product=hypothetical protein
NODE_1_length_581052_cov_47.357165	Prodigal:002006	CDS	322323	322496	.	+	0	ID=LKMONMHP_00298;inference=ab initio prediction:Prodigal:002006;locus_tag=LKMONMHP_00298;product=hypothetical protein
NODE_1_length_581052_cov_47.357165	Prodigal:002006	CDS	322730	323236	.	+	0	ID=LKMONMHP_00299;inference=ab initio prediction:Prodigal:002006;locus_tag=LKMONMHP_00299;product=hypothetical protein
NODE_1_length_581052_cov_47.357165	Prodigal:002006	CDS	323653	324375	.	+	0	ID=LKMONMHP_00300;inference=ab initio prediction:Prodigal:002006;locus_tag=LKMONMHP_00300;product=hypothetical protein
NODE_1_length_581052_cov_47.357165	Prodigal:002006	CDS	324387	325898	.	+	0	ID=LKMONMHP_00301;Name=sctC;gene=sctC;inference=ab initio prediction:Prodigal:002006,protein motif:HAMAP:MF_02219;locus_tag=LKMONMHP_00301;product=Type 3 secretion system secretin
NODE_1_length_581052_cov_47.357165	Prodigal:002006	CDS	325962	326696	.	+	0	ID=LKMONMHP_00302;inference=ab initio prediction:Prodigal:002006;locus_tag=LKMONMHP_00302;product=hypothetical protein
NODE_1_length_581052_cov_47.357165	Prodigal:002006	CDS	326812	328053	.	+	0	ID=LKMONMHP_00303;inference=ab initio prediction:Prodigal:002006,protein motif:HAMAP:MF_02040;locus_tag=LKMONMHP_00303;product=Iron-sulfur cluster carrier protein
NODE_1_length_581052_cov_47.357165	Prodigal:002006	CDS	328236	329540	.	+	0	ID=LKMONMHP_00304;inference=ab initio prediction:Prodigal:002006;locus_tag=LKMONMHP_00304;product=hypothetical protein
NODE_1_length_581052_cov_47.357165	Prodigal:002006	CDS	329537	330505	.	+	0	ID=LKMONMHP_00305;inference=ab initio prediction:Prodigal:002006;locus_tag=LKMONMHP_00305;product=hypothetical protein
NODE_1_length_581052_cov_47.357165	Prodigal:002006	CDS	330594	331565	.	+	0	ID=LKMONMHP_00306;inference=ab initio prediction:Prodigal:002006;locus_tag=LKMONMHP_00306;product=hypothetical protein
NODE_1_length_581052_cov_47.357165	Prodigal:002006	CDS	331731	332579	.	-	0	ID=LKMONMHP_00307;eC_number=3.4.-.-;Name=bepA_1;gene=bepA_1;inference=ab initio prediction:Prodigal:002006,protein motif:HAMAP:MF_00997;locus_tag=LKMONMHP_00307;product=Beta-barrel assembly-enhancing protease
NODE_1_length_581052_cov_47.357165	Prodigal:002006	CDS	332799	334205	.	+	0	ID=LKMONMHP_00308;eC_number=3.4.11.10;Name=pepA_1;gene=pepA_1;inference=ab initio prediction:Prodigal:002006,protein motif:HAMAP:MF_00181;locus_tag=LKMONMHP_00308;product=cytosol aminopeptidase
NODE_1_length_581052_cov_47.357165	Prodigal:002006	CDS	334315	334893	.	+	0	ID=LKMONMHP_00309;eC_number=3.1.2.-;Name=yhbO;db_xref=COG:COG0693;gene=yhbO;inference=ab initio prediction:Prodigal:002006,similar to AA sequence:UniProtKB:P45470;locus_tag=LKMONMHP_00309;product=Protein/nucleic acid deglycase 2
NODE_1_length_581052_cov_47.357165	Prodigal:002006	CDS	334996	335826	.	-	0	ID=LKMONMHP_00310;inference=ab initio prediction:Prodigal:002006;locus_tag=LKMONMHP_00310;product=hypothetical protein
NODE_1_length_581052_cov_47.357165	Prodigal:002006	CDS	335918	336799	.	-	0	ID=LKMONMHP_00311;inference=ab initio prediction:Prodigal:002006;locus_tag=LKMONMHP_00311;product=hypothetical protein
NODE_1_length_581052_cov_47.357165	Prodigal:002006	CDS	336817	337659	.	-	0	ID=LKMONMHP_00312;eC_number=2.3.1.117;Name=dapD;gene=dapD;inference=ab initio prediction:Prodigal:002006,similar to AA sequence:UniProtKB:Q8FV25;locus_tag=LKMONMHP_00312;product=2%2C3%2C4%2C5-tetrahydropyridine-2%2C6-dicarboxylate N-succinyltransferase
NODE_1_length_581052_cov_47.357165	Prodigal:002006	CDS	337787	338242	.	-	0	ID=LKMONMHP_00313;inference=ab initio prediction:Prodigal:002006;locus_tag=LKMONMHP_00313;product=hypothetical protein
NODE_1_length_581052_cov_47.357165	Prodigal:002006	CDS	338333	339019	.	-	0	ID=LKMONMHP_00314;Name=walR;db_xref=COG:COG0745;gene=walR;inference=ab initio prediction:Prodigal:002006,similar to AA sequence:UniProtKB:P37478;locus_tag=LKMONMHP_00314;product=Transcriptional regulatory protein WalR
NODE_1_length_581052_cov_47.357165	Prodigal:002006	CDS	339273	339809	.	+	0	ID=LKMONMHP_00315;inference=ab initio prediction:Prodigal:002006;locus_tag=LKMONMHP_00315;product=hypothetical protein
NODE_1_length_581052_cov_47.357165	Prodigal:002006	CDS	339822	340538	.	-	0	ID=LKMONMHP_00316;db_xref=COG:COG0325;inference=ab initio prediction:Prodigal:002006,similar to AA sequence:UniProtKB:P44506;locus_tag=LKMONMHP_00316;product=Pyridoxal phosphate homeostasis protein
NODE_1_length_581052_cov_47.357165	Prodigal:002006	CDS	340827	343424	.	+	0	ID=LKMONMHP_00317;eC_number=6.1.1.4;Name=leuS;gene=leuS;inference=ab initio prediction:Prodigal:002006,similar to AA sequence:UniProtKB:B4RNT1;locus_tag=LKMONMHP_00317;product=Leucine--tRNA ligase
NODE_1_length_581052_cov_47.357165	Prodigal:002006	CDS	343558	344106	.	+	0	ID=LKMONMHP_00318;inference=ab initio prediction:Prodigal:002006;locus_tag=LKMONMHP_00318;product=hypothetical protein
NODE_1_length_581052_cov_47.357165	Prodigal:002006	CDS	344117	345145	.	+	0	ID=LKMONMHP_00319;inference=ab initio prediction:Prodigal:002006;locus_tag=LKMONMHP_00319;product=hypothetical protein
NODE_1_length_581052_cov_47.357165	Prodigal:002006	CDS	345175	346065	.	-	0	ID=LKMONMHP_00320;Name=parB;gene=parB;inference=ab initio prediction:Prodigal:002006,similar to AA sequence:UniProtKB:B8GW30;locus_tag=LKMONMHP_00320;product=Chromosome-partitioning protein ParB
NODE_1_length_581052_cov_47.357165	Prodigal:002006	CDS	346138	346968	.	-	0	ID=LKMONMHP_00321;Name=parA;gene=parA;inference=ab initio prediction:Prodigal:002006,similar to AA sequence:UniProtKB:B8GW31;locus_tag=LKMONMHP_00321;product=Chromosome partitioning protein ParA
NODE_1_length_581052_cov_47.357165	Prodigal:002006	CDS	346965	347600	.	-	0	ID=LKMONMHP_00322;eC_number=2.1.1.170;Name=rsmG;gene=rsmG;inference=ab initio prediction:Prodigal:002006,protein motif:HAMAP:MF_00074;locus_tag=LKMONMHP_00322;product=Ribosomal RNA small subunit methyltransferase G
NODE_1_length_581052_cov_47.357165	Prodigal:002006	CDS	347629	349503	.	-	0	ID=LKMONMHP_00323;Name=mnmG;db_xref=COG:COG0445;gene=mnmG;inference=ab initio prediction:Prodigal:002006,similar to AA sequence:UniProtKB:P0A6U3;locus_tag=LKMONMHP_00323;product=tRNA uridine 5-carboxymethylaminomethyl modification enzyme MnmG
NODE_1_length_581052_cov_47.357165	Prodigal:002006	CDS	349795	349944	.	+	0	ID=LKMONMHP_00324;inference=ab initio prediction:Prodigal:002006;locus_tag=LKMONMHP_00324;product=hypothetical protein
NODE_1_length_581052_cov_47.357165	Prodigal:002006	CDS	350146	351129	.	+	0	ID=LKMONMHP_00325;inference=ab initio prediction:Prodigal:002006;locus_tag=LKMONMHP_00325;product=hypothetical protein
NODE_1_length_581052_cov_47.357165	Prodigal:002006	CDS	351325	352389	.	+	0	ID=LKMONMHP_00326;inference=ab initio prediction:Prodigal:002006;locus_tag=LKMONMHP_00326;product=hypothetical protein
NODE_1_length_581052_cov_47.357165	Prodigal:002006	CDS	352784	354943	.	+	0	ID=LKMONMHP_00327;Name=bfrD_1;db_xref=COG:COG4774;gene=bfrD_1;inference=ab initio prediction:Prodigal:002006,similar to AA sequence:UniProtKB:P81549;locus_tag=LKMONMHP_00327;product=putative TonB-dependent receptor BfrD
NODE_1_length_581052_cov_47.357165	Prodigal:002006	CDS	354973	355917	.	-	0	ID=LKMONMHP_00328;eC_number=3.5.3.1;Name=arcA_1;gene=arcA_1;inference=ab initio prediction:Prodigal:002006,similar to AA sequence:UniProtKB:P14012;locus_tag=LKMONMHP_00328;product=Arginase
NODE_1_length_581052_cov_47.357165	Prodigal:002006	CDS	356140	357195	.	-	0	ID=LKMONMHP_00329;inference=ab initio prediction:Prodigal:002006;locus_tag=LKMONMHP_00329;product=hypothetical protein
NODE_1_length_581052_cov_47.357165	Prodigal:002006	CDS	357667	357891	.	+	0	ID=LKMONMHP_00330;inference=ab initio prediction:Prodigal:002006;locus_tag=LKMONMHP_00330;product=hypothetical protein
NODE_1_length_581052_cov_47.357165	Prodigal:002006	CDS	357931	358317	.	-	0	ID=LKMONMHP_00331;inference=ab initio prediction:Prodigal:002006,similar to AA sequence:UniProtKB:Q6NCZ4;locus_tag=LKMONMHP_00331;note=UPF0102 protein RPA0323;product=hypothetical protein
NODE_1_length_581052_cov_47.357165	Prodigal:002006	CDS	358304	359227	.	-	0	ID=LKMONMHP_00332;eC_number=2.1.1.198;Name=rsmI;gene=rsmI;inference=ab initio prediction:Prodigal:002006,protein motif:HAMAP:MF_01877;locus_tag=LKMONMHP_00332;product=Ribosomal RNA small subunit methyltransferase I
NODE_1_length_581052_cov_47.357165	Prodigal:002006	CDS	359353	360564	.	+	0	ID=LKMONMHP_00333;Name=lpoA;gene=lpoA;inference=ab initio prediction:Prodigal:002006,protein motif:HAMAP:MF_01890;locus_tag=LKMONMHP_00333;product=Penicillin-binding protein activator LpoA
NODE_1_length_581052_cov_47.357165	Prodigal:002006	CDS	360584	362722	.	-	0	ID=LKMONMHP_00334;Name=fcuA_1;gene=fcuA_1;inference=ab initio prediction:Prodigal:002006,similar to AA sequence:UniProtKB:Q05202;locus_tag=LKMONMHP_00334;product=Ferrichrome receptor FcuA
NODE_1_length_581052_cov_47.357165	Prodigal:002006	CDS	363315	366269	.	+	0	ID=LKMONMHP_00335;inference=ab initio prediction:Prodigal:002006;locus_tag=LKMONMHP_00335;product=hypothetical protein
NODE_1_length_581052_cov_47.357165	Prodigal:002006	CDS	366476	367321	.	+	0	ID=LKMONMHP_00336;inference=ab initio prediction:Prodigal:002006;locus_tag=LKMONMHP_00336;product=hypothetical protein
NODE_1_length_581052_cov_47.357165	Prodigal:002006	CDS	367343	367459	.	-	0	ID=LKMONMHP_00337;inference=ab initio prediction:Prodigal:002006;locus_tag=LKMONMHP_00337;product=hypothetical protein
NODE_1_length_581052_cov_47.357165	Prodigal:002006	CDS	367534	368289	.	-	0	ID=LKMONMHP_00338;inference=ab initio prediction:Prodigal:002006;locus_tag=LKMONMHP_00338;product=hypothetical protein
NODE_1_length_581052_cov_47.357165	Prodigal:002006	CDS	368902	369672	.	+	0	ID=LKMONMHP_00339;inference=ab initio prediction:Prodigal:002006;locus_tag=LKMONMHP_00339;product=hypothetical protein
NODE_1_length_581052_cov_47.357165	Prodigal:002006	CDS	369725	370054	.	-	0	ID=LKMONMHP_00340;inference=ab initio prediction:Prodigal:002006;locus_tag=LKMONMHP_00340;product=hypothetical protein
NODE_1_length_581052_cov_47.357165	Prodigal:002006	CDS	370066	370533	.	-	0	ID=LKMONMHP_00341;Name=ptsN;db_xref=COG:COG1762;gene=ptsN;inference=ab initio prediction:Prodigal:002006,similar to AA sequence:UniProtKB:P69829;locus_tag=LKMONMHP_00341;product=Nitrogen regulatory protein
NODE_1_length_581052_cov_47.357165	Prodigal:002006	CDS	370700	371299	.	-	0	ID=LKMONMHP_00342;Name=hpf;db_xref=COG:COG1544;gene=hpf;inference=ab initio prediction:Prodigal:002006,similar to AA sequence:UniProtKB:A2RIX0;locus_tag=LKMONMHP_00342;product=Ribosome hibernation promotion factor
NODE_1_length_581052_cov_47.357165	Prodigal:002006	CDS	371409	372950	.	-	0	ID=LKMONMHP_00343;Name=rpoN2;db_xref=COG:COG1508;gene=rpoN2;inference=ab initio prediction:Prodigal:002006,similar to AA sequence:UniProtKB:P30333;locus_tag=LKMONMHP_00343;product=RNA polymerase sigma-54 factor 2
NODE_1_length_581052_cov_47.357165	Prodigal:002006	CDS	373290	374120	.	-	0	ID=LKMONMHP_00344;eC_number=3.6.3.-;Name=lptB_1;db_xref=COG:COG1137;gene=lptB_1;inference=ab initio prediction:Prodigal:002006,similar to AA sequence:UniProtKB:P45073;locus_tag=LKMONMHP_00344;product=Lipopolysaccharide export system ATP-binding protein LptB
NODE_1_length_581052_cov_47.357165	Prodigal:002006	CDS	374192	375004	.	-	0	ID=LKMONMHP_00345;Name=lptA;gene=lptA;inference=ab initio prediction:Prodigal:002006,protein motif:HAMAP:MF_01914;locus_tag=LKMONMHP_00345;product=Lipopolysaccharide export system protein LptA
NODE_1_length_581052_cov_47.357165	Prodigal:002006	CDS	375001	375750	.	-	0	ID=LKMONMHP_00346;inference=ab initio prediction:Prodigal:002006;locus_tag=LKMONMHP_00346;product=hypothetical protein
NODE_1_length_581052_cov_47.357165	Prodigal:002006	CDS	375942	376568	.	-	0	ID=LKMONMHP_00347;eC_number=3.1.13.5;Name=rnd_1;gene=rnd_1;inference=ab initio prediction:Prodigal:002006,protein motif:HAMAP:MF_01899;locus_tag=LKMONMHP_00347;product=Ribonuclease D
NODE_1_length_581052_cov_47.357165	Prodigal:002006	CDS	376687	378102	.	-	0	ID=LKMONMHP_00348;inference=ab initio prediction:Prodigal:002006;locus_tag=LKMONMHP_00348;product=hypothetical protein
NODE_1_length_581052_cov_47.357165	Prodigal:002006	CDS	378123	378938	.	-	0	ID=LKMONMHP_00349;inference=ab initio prediction:Prodigal:002006;locus_tag=LKMONMHP_00349;product=hypothetical protein
NODE_1_length_581052_cov_47.357165	Prodigal:002006	CDS	379085	380185	.	+	0	ID=LKMONMHP_00350;eC_number=2.7.1.-;Name=yegS;gene=yegS;inference=ab initio prediction:Prodigal:002006,protein motif:HAMAP:MF_01377;locus_tag=LKMONMHP_00350;product=lipid kinase YegS
NODE_1_length_581052_cov_47.357165	Prodigal:002006	CDS	380206	380949	.	+	0	ID=LKMONMHP_00351;inference=ab initio prediction:Prodigal:002006,similar to AA sequence:UniProtKB:P0AEC0;locus_tag=LKMONMHP_00351;note=UPF0053 inner membrane protein YoaE;product=hypothetical protein
NODE_1_length_581052_cov_47.357165	Prodigal:002006	CDS	380990	383218	.	-	0	ID=LKMONMHP_00352;Name=fhuA_1;db_xref=COG:COG1629;gene=fhuA_1;inference=ab initio prediction:Prodigal:002006,similar to AA sequence:UniProtKB:P06971;locus_tag=LKMONMHP_00352;product=Ferrichrome outer membrane transporter/phage receptor
NODE_1_length_581052_cov_47.357165	Prodigal:002006	CDS	383513	385015	.	-	0	ID=LKMONMHP_00353;inference=ab initio prediction:Prodigal:002006;locus_tag=LKMONMHP_00353;product=hypothetical protein
NODE_1_length_581052_cov_47.357165	Prodigal:002006	CDS	385165	386883	.	-	0	ID=LKMONMHP_00354;Name=fruA;db_xref=COG:COG1299;gene=fruA;inference=ab initio prediction:Prodigal:002006,similar to AA sequence:UniProtKB:P23355;locus_tag=LKMONMHP_00354;product=PTS system fructose-specific EIIB'BC component
NODE_1_length_581052_cov_47.357165	Prodigal:002006	CDS	386973	387923	.	-	0	ID=LKMONMHP_00355;eC_number=2.7.1.144;Name=lacC;gene=lacC;inference=ab initio prediction:Prodigal:002006,similar to AA sequence:UniProtKB:P23391;locus_tag=LKMONMHP_00355;product=Tagatose-6-phosphate kinase
NODE_1_length_581052_cov_47.357165	Prodigal:002006	CDS	387920	390475	.	-	0	ID=LKMONMHP_00356;inference=ab initio prediction:Prodigal:002006;locus_tag=LKMONMHP_00356;product=hypothetical protein
NODE_1_length_581052_cov_47.357165	Prodigal:002006	CDS	390593	391639	.	+	0	ID=LKMONMHP_00357;Name=degA;db_xref=COG:COG1609;gene=degA;inference=ab initio prediction:Prodigal:002006,similar to AA sequence:UniProtKB:P37947;locus_tag=LKMONMHP_00357;product=HTH-type transcriptional regulator DegA
NODE_1_length_581052_cov_47.357165	Prodigal:002006	CDS	391662	392945	.	-	0	ID=LKMONMHP_00358;inference=ab initio prediction:Prodigal:002006;locus_tag=LKMONMHP_00358;product=hypothetical protein
NODE_1_length_581052_cov_47.357165	Prodigal:002006	CDS	393026	394420	.	-	0	ID=LKMONMHP_00359;eC_number=3.4.24.-;db_xref=COG:COG0612;inference=ab initio prediction:Prodigal:002006,similar to AA sequence:UniProtKB:P9WHT5;locus_tag=LKMONMHP_00359;product=putative zinc protease
NODE_1_length_581052_cov_47.357165	Prodigal:002006	CDS	394554	395219	.	-	0	ID=LKMONMHP_00360;inference=ab initio prediction:Prodigal:002006;locus_tag=LKMONMHP_00360;product=hypothetical protein
NODE_1_length_581052_cov_47.357165	Prodigal:002006	CDS	395398	395901	.	-	0	ID=LKMONMHP_00361;eC_number=3.4.23.36;Name=lspA_1;gene=lspA_1;inference=ab initio prediction:Prodigal:002006,protein motif:HAMAP:MF_00161;locus_tag=LKMONMHP_00361;product=Lipoprotein signal peptidase
NODE_1_length_581052_cov_47.357165	Prodigal:002006	CDS	395945	398926	.	-	0	ID=LKMONMHP_00362;eC_number=6.1.1.5;Name=ileS;db_xref=COG:COG0060;gene=ileS;inference=ab initio prediction:Prodigal:002006,similar to AA sequence:UniProtKB:Q72AR5;locus_tag=LKMONMHP_00362;product=Isoleucine--tRNA ligase
NODE_1_length_581052_cov_47.357165	Prodigal:002006	CDS	399370	399648	.	+	0	ID=LKMONMHP_00363;inference=ab initio prediction:Prodigal:002006;locus_tag=LKMONMHP_00363;product=hypothetical protein
NODE_1_length_581052_cov_47.357165	Prodigal:002006	CDS	399675	400595	.	-	0	ID=LKMONMHP_00364;Name=ribN;gene=ribN;inference=ab initio prediction:Prodigal:002006,similar to AA sequence:UniProtKB:Q9KKU0;locus_tag=LKMONMHP_00364;product=Riboflavin transporter
NODE_1_length_581052_cov_47.357165	Prodigal:002006	CDS	400815	401087	.	+	0	ID=LKMONMHP_00365;inference=ab initio prediction:Prodigal:002006;locus_tag=LKMONMHP_00365;product=hypothetical protein
NODE_1_length_581052_cov_47.357165	Prodigal:002006	CDS	401155	403815	.	-	0	ID=LKMONMHP_00366;eC_number=2.7.13.3;Name=rcsC_2;gene=rcsC_2;inference=ab initio prediction:Prodigal:002006,protein motif:HAMAP:MF_00979;locus_tag=LKMONMHP_00366;product=Sensor histidine kinase RcsC
NODE_1_length_581052_cov_47.357165	Prodigal:002006	CDS	404082	405116	.	-	0	ID=LKMONMHP_00367;eC_number=3.1.4.-;Name=rpfG_1;db_xref=COG:COG3437;gene=rpfG_1;inference=ab initio prediction:Prodigal:002006,similar to AA sequence:UniProtKB:Q4UU85;locus_tag=LKMONMHP_00367;product=Cyclic di-GMP phosphodiesterase response regulator RpfG
NODE_1_length_581052_cov_47.357165	Prodigal:002006	CDS	405132	406478	.	-	0	ID=LKMONMHP_00368;inference=ab initio prediction:Prodigal:002006;locus_tag=LKMONMHP_00368;product=hypothetical protein
NODE_1_length_581052_cov_47.357165	Prodigal:002006	CDS	406845	407843	.	+	0	ID=LKMONMHP_00369;db_xref=COG:COG0614;inference=ab initio prediction:Prodigal:002006,similar to AA sequence:UniProtKB:P44206;locus_tag=LKMONMHP_00369;product=putative protein
NODE_1_length_581052_cov_47.357165	Prodigal:002006	CDS	407843	408880	.	+	0	ID=LKMONMHP_00370;db_xref=COG:COG0609;inference=ab initio prediction:Prodigal:002006,similar to AA sequence:UniProtKB:Q57130;locus_tag=LKMONMHP_00370;product=putative ABC transporter permease protein
NODE_1_length_581052_cov_47.357165	Prodigal:002006	CDS	408891	409658	.	+	0	ID=LKMONMHP_00371;db_xref=COG:COG1120;inference=ab initio prediction:Prodigal:002006,similar to AA sequence:UniProtKB:Q57399;locus_tag=LKMONMHP_00371;product=putative ABC transporter ATP-binding protein
NODE_1_length_581052_cov_47.357165	Prodigal:002006	CDS	409714	409923	.	-	0	ID=LKMONMHP_00372;Name=mopII_2;gene=mopII_2;inference=ab initio prediction:Prodigal:002006,similar to AA sequence:UniProtKB:P08854;locus_tag=LKMONMHP_00372;product=Molybdenum-pterin-binding protein 2
NODE_1_length_581052_cov_47.357165	Prodigal:002006	CDS	410155	410343	.	+	0	ID=LKMONMHP_00373;Name=rpmF;db_xref=COG:COG0333;gene=rpmF;inference=ab initio prediction:Prodigal:002006,similar to AA sequence:UniProtKB:Q6NCE6;locus_tag=LKMONMHP_00373;product=50S ribosomal protein L32
NODE_1_length_581052_cov_47.357165	Prodigal:002006	CDS	410858	411442	.	-	0	ID=LKMONMHP_00374;inference=ab initio prediction:Prodigal:002006;locus_tag=LKMONMHP_00374;product=hypothetical protein
NODE_1_length_581052_cov_47.357165	Prodigal:002006	CDS	411755	412939	.	+	0	ID=LKMONMHP_00375;eC_number=2.3.1.9;Name=phaA;gene=phaA;inference=ab initio prediction:Prodigal:002006,similar to AA sequence:UniProtKB:P07097;locus_tag=LKMONMHP_00375;product=Acetyl-CoA acetyltransferase
NODE_1_length_581052_cov_47.357165	Prodigal:002006	CDS	413210	413938	.	+	0	ID=LKMONMHP_00376;eC_number=1.1.1.36;Name=phaB;gene=phaB;inference=ab initio prediction:Prodigal:002006,similar to AA sequence:UniProtKB:P14697;locus_tag=LKMONMHP_00376;product=Acetoacetyl-CoA reductase
NODE_1_length_581052_cov_47.357165	Prodigal:002006	CDS	414005	414448	.	-	0	ID=LKMONMHP_00377;inference=ab initio prediction:Prodigal:002006;locus_tag=LKMONMHP_00377;product=hypothetical protein
NODE_1_length_581052_cov_47.357165	Prodigal:002006	CDS	414524	415384	.	-	0	ID=LKMONMHP_00378;inference=ab initio prediction:Prodigal:002006;locus_tag=LKMONMHP_00378;product=hypothetical protein
NODE_1_length_581052_cov_47.357165	Prodigal:002006	CDS	415381	415686	.	-	0	ID=LKMONMHP_00379;inference=ab initio prediction:Prodigal:002006;locus_tag=LKMONMHP_00379;product=hypothetical protein
NODE_1_length_581052_cov_47.357165	Prodigal:002006	CDS	415882	418812	.	+	0	ID=LKMONMHP_00380;eC_number=4.1.1.31;Name=ppc_1;gene=ppc_1;inference=ab initio prediction:Prodigal:002006,protein motif:HAMAP:MF_00595;locus_tag=LKMONMHP_00380;product=Phosphoenolpyruvate carboxylase
NODE_1_length_581052_cov_47.357165	Prodigal:002006	CDS	418890	420716	.	+	0	ID=LKMONMHP_00381;Name=clcB;gene=clcB;inference=ab initio prediction:Prodigal:002006,protein motif:HAMAP:MF_01203;locus_tag=LKMONMHP_00381;product=Voltage-gated ClC-type chloride channel ClcB
NODE_1_length_581052_cov_47.357165	Prodigal:002006	CDS	420790	421869	.	+	0	ID=LKMONMHP_00382;eC_number=1.1.1.83;Name=dmlA;db_xref=COG:COG0473;gene=dmlA;inference=ab initio prediction:Prodigal:002006,similar to AA sequence:UniProtKB:P76251;locus_tag=LKMONMHP_00382;product=D-malate dehydrogenase [decarboxylating]
NODE_1_length_581052_cov_47.357165	Prodigal:002006	CDS	421894	422319	.	+	0	ID=LKMONMHP_00383;eC_number=2.5.1.-;Name=fosB;gene=fosB;inference=ab initio prediction:Prodigal:002006,protein motif:HAMAP:MF_01512;locus_tag=LKMONMHP_00383;product=Metallothiol transferase FosB
NODE_1_length_581052_cov_47.357165	Prodigal:002006	CDS	422521	423351	.	+	0	ID=LKMONMHP_00384;inference=ab initio prediction:Prodigal:002006;locus_tag=LKMONMHP_00384;product=hypothetical protein
NODE_1_length_581052_cov_47.357165	Prodigal:002006	CDS	423405	424499	.	-	0	ID=LKMONMHP_00385;Name=hrcA;db_xref=COG:COG1420;gene=hrcA;inference=ab initio prediction:Prodigal:002006,similar to AA sequence:UniProtKB:P30727;locus_tag=LKMONMHP_00385;product=Heat-inducible transcription repressor HrcA
NODE_1_length_581052_cov_47.357165	Prodigal:002006	CDS	424698	424985	.	+	0	ID=LKMONMHP_00386;inference=ab initio prediction:Prodigal:002006;locus_tag=LKMONMHP_00386;product=hypothetical protein
NODE_1_length_581052_cov_47.357165	Prodigal:002006	CDS	425122	425835	.	+	0	ID=LKMONMHP_00387;eC_number=2.7.7.56;Name=rph;db_xref=COG:COG0689;gene=rph;inference=ab initio prediction:Prodigal:002006,similar to AA sequence:UniProtKB:P50597;locus_tag=LKMONMHP_00387;product=Ribonuclease PH
NODE_1_length_581052_cov_47.357165	Prodigal:002006	CDS	425832	426467	.	+	0	ID=LKMONMHP_00388;eC_number=3.6.1.66;db_xref=COG:COG0127;inference=ab initio prediction:Prodigal:002006,similar to AA sequence:UniProtKB:P44598;locus_tag=LKMONMHP_00388;product=dITP/XTP pyrophosphatase
NODE_1_length_581052_cov_47.357165	Prodigal:002006	CDS	426483	427658	.	+	0	ID=LKMONMHP_00389;Name=hemW;db_xref=COG:COG0635;gene=hemW;inference=ab initio prediction:Prodigal:002006,similar to AA sequence:UniProtKB:P54304;locus_tag=LKMONMHP_00389;product=Heme chaperone HemW
NODE_1_length_581052_cov_47.357165	Prodigal:002006	CDS	427667	428497	.	+	0	ID=LKMONMHP_00390;inference=ab initio prediction:Prodigal:002006;locus_tag=LKMONMHP_00390;product=hypothetical protein
NODE_1_length_581052_cov_47.357165	Prodigal:002006	CDS	428694	430379	.	+	0	ID=LKMONMHP_00391;eC_number=1.1.5.4;Name=mqo;db_xref=COG:COG0579;gene=mqo;inference=ab initio prediction:Prodigal:002006,similar to AA sequence:UniProtKB:P33940;locus_tag=LKMONMHP_00391;product=Malate:quinone oxidoreductase
NODE_1_length_581052_cov_47.357165	Prodigal:002006	CDS	430605	431441	.	-	0	ID=LKMONMHP_00392;inference=ab initio prediction:Prodigal:002006;locus_tag=LKMONMHP_00392;product=hypothetical protein
NODE_1_length_581052_cov_47.357165	Prodigal:002006	CDS	431562	432527	.	-	0	ID=LKMONMHP_00393;inference=ab initio prediction:Prodigal:002006;locus_tag=LKMONMHP_00393;product=hypothetical protein
NODE_1_length_581052_cov_47.357165	Prodigal:002006	CDS	432524	433252	.	-	0	ID=LKMONMHP_00394;Name=ftsE;db_xref=COG:COG2884;gene=ftsE;inference=ab initio prediction:Prodigal:002006,similar to AA sequence:UniProtKB:P0A9R7;locus_tag=LKMONMHP_00394;product=Cell division ATP-binding protein FtsE
NODE_1_length_581052_cov_47.357165	Prodigal:002006	CDS	433384	434244	.	+	0	ID=LKMONMHP_00395;inference=ab initio prediction:Prodigal:002006;locus_tag=LKMONMHP_00395;product=hypothetical protein
NODE_1_length_581052_cov_47.357165	Prodigal:002006	CDS	434298	434867	.	+	0	ID=LKMONMHP_00396;eC_number=2.4.2.8;Name=hpt;db_xref=COG:COG0634;gene=hpt;inference=ab initio prediction:Prodigal:002006,similar to AA sequence:UniProtKB:P0A9M2;locus_tag=LKMONMHP_00396;product=Hypoxanthine phosphoribosyltransferase
NODE_1_length_581052_cov_47.357165	Prodigal:002006	CDS	435019	435384	.	+	0	ID=LKMONMHP_00397;Name=cpdR_2;gene=cpdR_2;inference=ab initio prediction:Prodigal:002006,similar to AA sequence:UniProtKB:Q2YIF7;locus_tag=LKMONMHP_00397;product=Response regulator receiver protein CpdR
NODE_1_length_581052_cov_47.357165	Prodigal:002006	CDS	435464	436000	.	-	0	ID=LKMONMHP_00398;inference=ab initio prediction:Prodigal:002006;locus_tag=LKMONMHP_00398;product=hypothetical protein
NODE_1_length_581052_cov_47.357165	Prodigal:002006	CDS	436035	436418	.	-	0	ID=LKMONMHP_00399;Name=cheY_2;db_xref=COG:COG0784;gene=cheY_2;inference=ab initio prediction:Prodigal:002006,similar to AA sequence:UniProtKB:P0AE67;locus_tag=LKMONMHP_00399;product=Chemotaxis protein CheY
NODE_1_length_581052_cov_47.357165	Prodigal:002006	CDS	436691	437650	.	+	0	ID=LKMONMHP_00400;Name=ribF;db_xref=COG:COG0196;gene=ribF;inference=ab initio prediction:Prodigal:002006,similar to AA sequence:UniProtKB:P0AG40;locus_tag=LKMONMHP_00400;product=Bifunctional riboflavin kinase/FMN adenylyltransferase
NODE_1_length_581052_cov_47.357165	Prodigal:002006	CDS	437717	438490	.	-	0	ID=LKMONMHP_00401;inference=ab initio prediction:Prodigal:002006;locus_tag=LKMONMHP_00401;product=hypothetical protein
NODE_1_length_581052_cov_47.357165	Prodigal:002006	CDS	438557	439162	.	-	0	ID=LKMONMHP_00402;inference=ab initio prediction:Prodigal:002006;locus_tag=LKMONMHP_00402;product=hypothetical protein
NODE_1_length_581052_cov_47.357165	Prodigal:002006	CDS	439283	440395	.	-	0	ID=LKMONMHP_00403;inference=ab initio prediction:Prodigal:002006;locus_tag=LKMONMHP_00403;product=hypothetical protein
NODE_1_length_581052_cov_47.357165	Prodigal:002006	CDS	440761	442065	.	+	0	ID=LKMONMHP_00404;eC_number=1.17.7.3;Name=ispG;db_xref=COG:COG0821;gene=ispG;inference=ab initio prediction:Prodigal:002006,similar to AA sequence:UniProtKB:Q5SLI8;locus_tag=LKMONMHP_00404;product=4-hydroxy-3-methylbut-2-en-1-yl diphosphate synthase (flavodoxin)
NODE_1_length_581052_cov_47.357165	Prodigal:002006	CDS	442319	444304	.	+	0	ID=LKMONMHP_00405;Name=kup_1;gene=kup_1;inference=ab initio prediction:Prodigal:002006,protein motif:HAMAP:MF_01522;locus_tag=LKMONMHP_00405;product=Low affinity potassium transport system protein kup
NODE_1_length_581052_cov_47.357165	Prodigal:002006	CDS	444711	445124	.	-	0	ID=LKMONMHP_00406;inference=ab initio prediction:Prodigal:002006;locus_tag=LKMONMHP_00406;product=hypothetical protein
NODE_1_length_581052_cov_47.357165	Prodigal:002006	CDS	445129	448035	.	-	0	ID=LKMONMHP_00407;Name=secA;db_xref=COG:COG0653;gene=secA;inference=ab initio prediction:Prodigal:002006,similar to AA sequence:UniProtKB:P10408;locus_tag=LKMONMHP_00407;product=Protein translocase subunit SecA
NODE_1_length_581052_cov_47.357165	Prodigal:002006	CDS	448327	448659	.	-	0	ID=LKMONMHP_00408;inference=ab initio prediction:Prodigal:002006;locus_tag=LKMONMHP_00408;product=hypothetical protein
NODE_1_length_581052_cov_47.357165	Prodigal:002006	CDS	448928	449830	.	+	0	ID=LKMONMHP_00409;eC_number=5.2.1.8;Name=prsA;gene=prsA;inference=ab initio prediction:Prodigal:002006,protein motif:HAMAP:MF_01145;locus_tag=LKMONMHP_00409;product=Foldase protein PrsA
NODE_1_length_581052_cov_47.357165	Prodigal:002006	CDS	450023	450559	.	+	0	ID=LKMONMHP_00410;inference=ab initio prediction:Prodigal:002006;locus_tag=LKMONMHP_00410;product=hypothetical protein
NODE_1_length_581052_cov_47.357165	Prodigal:002006	CDS	450581	451732	.	-	0	ID=LKMONMHP_00411;inference=ab initio prediction:Prodigal:002006;locus_tag=LKMONMHP_00411;product=hypothetical protein
NODE_1_length_581052_cov_47.357165	Prodigal:002006	CDS	451729	452214	.	-	0	ID=LKMONMHP_00412;eC_number=2.8.1.12;Name=moaE;db_xref=COG:COG0314;gene=moaE;inference=ab initio prediction:Prodigal:002006,similar to AA sequence:UniProtKB:P30749;locus_tag=LKMONMHP_00412;product=Molybdopterin synthase catalytic subunit
NODE_1_length_581052_cov_47.357165	Prodigal:002006	CDS	452314	453333	.	+	0	ID=LKMONMHP_00413;Name=caiE;gene=caiE;inference=ab initio prediction:Prodigal:002006,protein motif:HAMAP:MF_01525;locus_tag=LKMONMHP_00413;product=Carnitine operon protein CaiE
NODE_1_length_581052_cov_47.357165	Prodigal:002006	CDS	453349	453915	.	-	0	ID=LKMONMHP_00414;inference=ab initio prediction:Prodigal:002006;locus_tag=LKMONMHP_00414;product=hypothetical protein
NODE_1_length_581052_cov_47.357165	Prodigal:002006	CDS	453968	454609	.	-	0	ID=LKMONMHP_00415;inference=ab initio prediction:Prodigal:002006;locus_tag=LKMONMHP_00415;product=hypothetical protein
NODE_1_length_581052_cov_47.357165	Prodigal:002006	CDS	454814	458230	.	+	0	ID=LKMONMHP_00416;eC_number=6.2.1.20;Name=aas;gene=aas;inference=ab initio prediction:Prodigal:002006,protein motif:HAMAP:MF_01162;locus_tag=LKMONMHP_00416;product=Bifunctional protein Aas
NODE_1_length_581052_cov_47.357165	Prodigal:002006	CDS	458281	458661	.	-	0	ID=LKMONMHP_00417;eC_number=3.1.-.-;db_xref=COG:COG3742;inference=ab initio prediction:Prodigal:002006,similar to AA sequence:UniProtKB:P9WF65;locus_tag=LKMONMHP_00417;product=Ribonuclease VapC36
NODE_1_length_581052_cov_47.357165	Prodigal:002006	CDS	458658	458915	.	-	0	ID=LKMONMHP_00418;inference=ab initio prediction:Prodigal:002006;locus_tag=LKMONMHP_00418;product=hypothetical protein
NODE_1_length_581052_cov_47.357165	Prodigal:002006	CDS	459066	459752	.	+	0	ID=LKMONMHP_00419;inference=ab initio prediction:Prodigal:002006;locus_tag=LKMONMHP_00419;product=hypothetical protein
NODE_1_length_581052_cov_47.357165	Prodigal:002006	CDS	459760	460995	.	-	0	ID=LKMONMHP_00420;eC_number=3.5.1.4;Name=amiD_2;db_xref=COG:COG0154;gene=amiD_2;inference=ab initio prediction:Prodigal:002006,similar to AA sequence:UniProtKB:P9WQ93;locus_tag=LKMONMHP_00420;product=Putative amidase AmiD
NODE_1_length_581052_cov_47.357165	Prodigal:002006	CDS	461181	462173	.	+	0	ID=LKMONMHP_00421;inference=ab initio prediction:Prodigal:002006;locus_tag=LKMONMHP_00421;product=hypothetical protein
NODE_1_length_581052_cov_47.357165	Prodigal:002006	CDS	462303	462770	.	+	0	ID=LKMONMHP_00422;inference=ab initio prediction:Prodigal:002006;locus_tag=LKMONMHP_00422;product=hypothetical protein
NODE_1_length_581052_cov_47.357165	Prodigal:002006	CDS	462770	463447	.	+	0	ID=LKMONMHP_00423;inference=ab initio prediction:Prodigal:002006;locus_tag=LKMONMHP_00423;product=hypothetical protein
NODE_1_length_581052_cov_47.357165	Prodigal:002006	CDS	463509	463949	.	+	0	ID=LKMONMHP_00424;inference=ab initio prediction:Prodigal:002006;locus_tag=LKMONMHP_00424;product=hypothetical protein
NODE_1_length_581052_cov_47.357165	Prodigal:002006	CDS	463909	464823	.	+	0	ID=LKMONMHP_00425;eC_number=2.1.1.266;Name=rlmJ;db_xref=COG:COG2961;gene=rlmJ;inference=ab initio prediction:Prodigal:002006,similar to AA sequence:UniProtKB:P37634;locus_tag=LKMONMHP_00425;product=Ribosomal RNA large subunit methyltransferase J
NODE_1_length_581052_cov_47.357165	Prodigal:002006	CDS	464830	466263	.	-	0	ID=LKMONMHP_00426;eC_number=1.-.-.-;db_xref=COG:COG0277;inference=ab initio prediction:Prodigal:002006,similar to AA sequence:UniProtKB:P9WIT1;locus_tag=LKMONMHP_00426;product=putative FAD-linked oxidoreductase
NODE_1_length_581052_cov_47.357165	Prodigal:002006	CDS	466563	466925	.	+	0	ID=LKMONMHP_00427;db_xref=COG:COG3474;inference=ab initio prediction:Prodigal:002006,similar to AA sequence:UniProtKB:D5QVH0;locus_tag=LKMONMHP_00427;product=Cytochrome c-554
NODE_1_length_581052_cov_47.357165	Prodigal:002006	CDS	467017	467490	.	-	0	ID=LKMONMHP_00428;Name=ohrR_1;gene=ohrR_1;inference=ab initio prediction:Prodigal:002006,similar to AA sequence:UniProtKB:O34777;locus_tag=LKMONMHP_00428;product=Organic hydroperoxide resistance transcriptional regulator
NODE_1_length_581052_cov_47.357165	Prodigal:002006	CDS	467875	468297	.	+	0	ID=LKMONMHP_00429;Name=ohrA;db_xref=COG:COG1764;gene=ohrA;inference=ab initio prediction:Prodigal:002006,similar to AA sequence:UniProtKB:O34762;locus_tag=LKMONMHP_00429;product=Organic hydroperoxide resistance protein OhrA
NODE_1_length_581052_cov_47.357165	Prodigal:002006	CDS	468294	469595	.	-	0	ID=LKMONMHP_00430;inference=ab initio prediction:Prodigal:002006,similar to AA sequence:UniProtKB:P37908;locus_tag=LKMONMHP_00430;note=UPF0053 inner membrane protein YfjD;product=hypothetical protein
NODE_1_length_581052_cov_47.357165	Prodigal:002006	CDS	469880	470137	.	+	0	ID=LKMONMHP_00431;inference=ab initio prediction:Prodigal:002006;locus_tag=LKMONMHP_00431;product=hypothetical protein
NODE_1_length_581052_cov_47.357165	Prodigal:002006	CDS	470222	470530	.	-	0	ID=LKMONMHP_00432;inference=ab initio prediction:Prodigal:002006;locus_tag=LKMONMHP_00432;product=hypothetical protein
NODE_1_length_581052_cov_47.357165	Prodigal:002006	CDS	470747	473242	.	+	0	ID=LKMONMHP_00433;eC_number=3.6.4.13;Name=hrpB;db_xref=COG:COG1643;gene=hrpB;inference=ab initio prediction:Prodigal:002006,similar to AA sequence:UniProtKB:P37024;locus_tag=LKMONMHP_00433;product=ATP-dependent RNA helicase HrpB
NODE_1_length_581052_cov_47.357165	Prodigal:002006	CDS	473253	474818	.	-	0	ID=LKMONMHP_00434;eC_number=6.3.5.2;Name=guaA;db_xref=COG:COG0518;gene=guaA;inference=ab initio prediction:Prodigal:002006,similar to AA sequence:UniProtKB:P04079;locus_tag=LKMONMHP_00434;product=GMP synthase [glutamine-hydrolyzing]
NODE_1_length_581052_cov_47.357165	Prodigal:002006	CDS	475024	475251	.	+	0	ID=LKMONMHP_00435;inference=ab initio prediction:Prodigal:002006;locus_tag=LKMONMHP_00435;product=hypothetical protein
NODE_1_length_581052_cov_47.357165	Prodigal:002006	CDS	475395	475811	.	-	0	ID=LKMONMHP_00436;inference=ab initio prediction:Prodigal:002006;locus_tag=LKMONMHP_00436;product=hypothetical protein
NODE_1_length_581052_cov_47.357165	Prodigal:002006	CDS	475920	476804	.	+	0	ID=LKMONMHP_00437;eC_number=1.6.5.2;Name=qorB;db_xref=COG:COG0702;gene=qorB;inference=ab initio prediction:Prodigal:002006,similar to AA sequence:UniProtKB:P39315;locus_tag=LKMONMHP_00437;product=Quinone oxidoreductase 2
NODE_1_length_581052_cov_47.357165	Prodigal:002006	CDS	476813	477826	.	-	0	ID=LKMONMHP_00438;inference=ab initio prediction:Prodigal:002006;locus_tag=LKMONMHP_00438;product=hypothetical protein
NODE_1_length_581052_cov_47.357165	Prodigal:002006	CDS	477944	479305	.	-	0	ID=LKMONMHP_00439;eC_number=2.1.1.176;Name=rsmB_1;gene=rsmB_1;inference=ab initio prediction:Prodigal:002006,protein motif:HAMAP:MF_01856;locus_tag=LKMONMHP_00439;product=Ribosomal RNA small subunit methyltransferase B
NODE_1_length_581052_cov_47.357165	Prodigal:002006	CDS	479318	479443	.	-	0	ID=LKMONMHP_00440;inference=ab initio prediction:Prodigal:002006;locus_tag=LKMONMHP_00440;product=hypothetical protein
NODE_1_length_581052_cov_47.357165	Prodigal:002006	CDS	479648	479866	.	-	0	ID=LKMONMHP_00441;inference=ab initio prediction:Prodigal:002006;locus_tag=LKMONMHP_00441;product=hypothetical protein
NODE_1_length_581052_cov_47.357165	Prodigal:002006	CDS	479947	481287	.	-	0	ID=LKMONMHP_00442;Name=dctD_1;gene=dctD_1;inference=ab initio prediction:Prodigal:002006,similar to AA sequence:UniProtKB:P13632;locus_tag=LKMONMHP_00442;product=C4-dicarboxylate transport transcriptional regulatory protein DctD
NODE_1_length_581052_cov_47.357165	Prodigal:002006	CDS	481284	483143	.	-	0	ID=LKMONMHP_00443;eC_number=2.7.13.3;Name=dctB_1;gene=dctB_1;inference=ab initio prediction:Prodigal:002006,similar to AA sequence:UniProtKB:P13633;locus_tag=LKMONMHP_00443;product=C4-dicarboxylate transport sensor protein DctB
NODE_1_length_581052_cov_47.357165	Prodigal:002006	CDS	483451	484794	.	+	0	ID=LKMONMHP_00444;Name=dctA;gene=dctA;inference=ab initio prediction:Prodigal:002006,similar to AA sequence:UniProtKB:P20672;locus_tag=LKMONMHP_00444;product=C4-dicarboxylate transport protein
NODE_1_length_581052_cov_47.357165	Prodigal:002006	CDS	484953	485345	.	+	0	ID=LKMONMHP_00445;eC_number=4.4.1.22;inference=ab initio prediction:Prodigal:002006,protein motif:HAMAP:MF_00723;locus_tag=LKMONMHP_00445;product=Putative glutathione-dependent formaldehyde-activating enzyme
NODE_1_length_581052_cov_47.357165	Prodigal:002006	CDS	485352	485936	.	-	0	ID=LKMONMHP_00446;eC_number=1.6.5.2;Name=kefF;db_xref=COG:COG2249;gene=kefF;inference=ab initio prediction:Prodigal:002006,similar to AA sequence:UniProtKB:P0A754;locus_tag=LKMONMHP_00446;product=Glutathione-regulated potassium-efflux system ancillary protein KefF
NODE_1_length_581052_cov_47.357165	Prodigal:002006	CDS	485946	487202	.	-	0	ID=LKMONMHP_00447;inference=ab initio prediction:Prodigal:002006,similar to AA sequence:ISfinder:TnXax1;locus_tag=LKMONMHP_00447;product=Tn3 family transposase TnXax1
NODE_1_length_581052_cov_47.357165	Prodigal:002006	CDS	487255	488436	.	-	0	ID=LKMONMHP_00448;Name=yycB;db_xref=COG:COG2807;gene=yycB;inference=ab initio prediction:Prodigal:002006,similar to AA sequence:UniProtKB:P37482;locus_tag=LKMONMHP_00448;product=putative transporter YycB
NODE_1_length_581052_cov_47.357165	Prodigal:002006	CDS	488433	490109	.	-	0	ID=LKMONMHP_00449;eC_number=2.3.1.269;Name=lnt;db_xref=COG:COG0815;gene=lnt;inference=ab initio prediction:Prodigal:002006,similar to AA sequence:UniProtKB:P23930;locus_tag=LKMONMHP_00449;product=Apolipoprotein N-acyltransferase
NODE_1_length_581052_cov_47.357165	Prodigal:002006	CDS	490118	491254	.	-	0	ID=LKMONMHP_00450;inference=ab initio prediction:Prodigal:002006;locus_tag=LKMONMHP_00450;product=hypothetical protein
NODE_1_length_581052_cov_47.357165	Prodigal:002006	CDS	491309	491794	.	-	0	ID=LKMONMHP_00451;eC_number=3.1.-.-;Name=ybeY;gene=ybeY;inference=ab initio prediction:Prodigal:002006,protein motif:HAMAP:MF_00009;locus_tag=LKMONMHP_00451;product=Endoribonuclease YbeY
NODE_1_length_581052_cov_47.357165	Prodigal:002006	CDS	491800	492906	.	-	0	ID=LKMONMHP_00452;db_xref=COG:COG1702;inference=ab initio prediction:Prodigal:002006,similar to AA sequence:UniProtKB:P9WIA3;locus_tag=LKMONMHP_00452;product=PhoH-like protein
NODE_1_length_581052_cov_47.357165	Prodigal:002006	CDS	492944	494317	.	-	0	ID=LKMONMHP_00453;eC_number=2.8.4.3;Name=miaB;db_xref=COG:COG0621;gene=miaB;inference=ab initio prediction:Prodigal:002006,similar to AA sequence:UniProtKB:Q9RCI2;locus_tag=LKMONMHP_00453;product=tRNA-2-methylthio-N(6)-dimethylallyladenosine synthase
NODE_1_length_581052_cov_47.357165	Prodigal:002006	CDS	494428	494871	.	+	0	ID=LKMONMHP_00454;inference=ab initio prediction:Prodigal:002006;locus_tag=LKMONMHP_00454;product=hypothetical protein
NODE_1_length_581052_cov_47.357165	Prodigal:002006	CDS	494872	495747	.	-	0	ID=LKMONMHP_00455;inference=ab initio prediction:Prodigal:002006;locus_tag=LKMONMHP_00455;product=hypothetical protein
NODE_1_length_581052_cov_47.357165	Prodigal:002006	CDS	495768	496289	.	-	0	ID=LKMONMHP_00456;eC_number=2.3.1.189;Name=mshD_1;gene=mshD_1;inference=ab initio prediction:Prodigal:002006,protein motif:HAMAP:MF_01698;locus_tag=LKMONMHP_00456;product=Mycothiol acetyltransferase
NODE_1_length_581052_cov_47.357165	Prodigal:002006	CDS	496286	496966	.	-	0	ID=LKMONMHP_00457;Name=tsaB;db_xref=COG:COG1214;gene=tsaB;inference=ab initio prediction:Prodigal:002006,similar to AA sequence:UniProtKB:Q7CQE0;locus_tag=LKMONMHP_00457;product=tRNA threonylcarbamoyladenosine biosynthesis protein TsaB
NODE_1_length_581052_cov_47.357165	Prodigal:002006	CDS	497117	498688	.	-	0	ID=LKMONMHP_00458;inference=ab initio prediction:Prodigal:002006;locus_tag=LKMONMHP_00458;product=hypothetical protein
NODE_1_length_581052_cov_47.357165	Prodigal:002006	CDS	498885	500135	.	+	0	ID=LKMONMHP_00459;Name=fsr;gene=fsr;inference=ab initio prediction:Prodigal:002006,similar to AA sequence:UniProtKB:P52067;locus_tag=LKMONMHP_00459;product=Fosmidomycin resistance protein
NODE_1_length_581052_cov_47.357165	Prodigal:002006	CDS	500146	500478	.	-	0	ID=LKMONMHP_00460;eC_number=1.14.14.18;Name=isdG_1;gene=isdG_1;inference=ab initio prediction:Prodigal:002006,protein motif:HAMAP:MF_01272;locus_tag=LKMONMHP_00460;product=Heme oxygenase (staphylobilin-producing)
NODE_1_length_581052_cov_47.357165	Prodigal:002006	CDS	500836	501264	.	+	0	ID=LKMONMHP_00461;inference=ab initio prediction:Prodigal:002006;locus_tag=LKMONMHP_00461;product=hypothetical protein
NODE_1_length_581052_cov_47.357165	Prodigal:002006	CDS	501375	502694	.	-	0	ID=LKMONMHP_00462;eC_number=6.3.5.9;Name=cobB_1;gene=cobB_1;inference=ab initio prediction:Prodigal:002006,similar to AA sequence:UniProtKB:P21632;locus_tag=LKMONMHP_00462;product=Hydrogenobyrinate a%2Cc-diamide synthase
NODE_1_length_581052_cov_47.357165	Prodigal:002006	CDS	502691	503479	.	-	0	ID=LKMONMHP_00463;eC_number=2.1.1.133;Name=cobM;gene=cobM;inference=ab initio prediction:Prodigal:002006,similar to AA sequence:UniProtKB:P21922;locus_tag=LKMONMHP_00463;product=Precorrin-4 C(11)-methyltransferase
NODE_1_length_581052_cov_47.357165	Prodigal:002006	CDS	503489	503911	.	-	0	ID=LKMONMHP_00464;inference=ab initio prediction:Prodigal:002006;locus_tag=LKMONMHP_00464;product=hypothetical protein
NODE_1_length_581052_cov_47.357165	Prodigal:002006	CDS	503890	505140	.	-	0	ID=LKMONMHP_00465;eC_number=2.1.1.132;Name=cobL;gene=cobL;inference=ab initio prediction:Prodigal:002006,similar to AA sequence:UniProtKB:P21921;locus_tag=LKMONMHP_00465;product=Precorrin-6Y C(5%2C15)-methyltransferase [decarboxylating]
NODE_1_length_581052_cov_47.357165	Prodigal:002006	CDS	505232	506518	.	-	0	ID=LKMONMHP_00466;Name=oxlT_1;gene=oxlT_1;inference=ab initio prediction:Prodigal:002006,similar to AA sequence:UniProtKB:Q51330;locus_tag=LKMONMHP_00466;product=Oxalate:formate antiporter
NODE_1_length_581052_cov_47.357165	Prodigal:002006	CDS	506587	507459	.	-	0	ID=LKMONMHP_00467;eC_number=2.1.1.329;Name=MENG;gene=MENG;inference=ab initio prediction:Prodigal:002006,protein motif:HAMAP:MF_01982;locus_tag=LKMONMHP_00467;product=2-phytyl-1%2C4-beta-naphthoquinone methyltransferase%2C chloroplastic
NODE_1_length_581052_cov_47.357165	Prodigal:002006	CDS	507467	509065	.	-	0	ID=LKMONMHP_00468;eC_number=3.5.1.126;Name=hpxW;db_xref=COG:COG0405;gene=hpxW;inference=ab initio prediction:Prodigal:002006,similar to AA sequence:UniProtKB:A6T9C8;locus_tag=LKMONMHP_00468;product=Oxamate amidohydrolase proenzyme
NODE_1_length_581052_cov_47.357165	Prodigal:002006	CDS	509329	509559	.	+	0	ID=LKMONMHP_00469;inference=ab initio prediction:Prodigal:002006;locus_tag=LKMONMHP_00469;product=hypothetical protein
NODE_1_length_581052_cov_47.357165	Prodigal:002006	CDS	509645	509989	.	-	0	ID=LKMONMHP_00470;Name=mopA;db_xref=COG:COG2005;gene=mopA;inference=ab initio prediction:Prodigal:002006,similar to AA sequence:UniProtKB:Q08385;locus_tag=LKMONMHP_00470;product=Molybdenum-pterin-binding protein MopA
NODE_1_length_581052_cov_47.357165	Prodigal:002006	CDS	510232	512424	.	-	0	ID=LKMONMHP_00471;eC_number=2.7.13.3;Name=rcsC_3;gene=rcsC_3;inference=ab initio prediction:Prodigal:002006,protein motif:HAMAP:MF_00979;locus_tag=LKMONMHP_00471;product=Sensor histidine kinase RcsC
NODE_1_length_581052_cov_47.357165	Prodigal:002006	CDS	512607	513167	.	-	0	ID=LKMONMHP_00472;eC_number=3.4.25.2;Name=hslV;db_xref=COG:COG5405;gene=hslV;inference=ab initio prediction:Prodigal:002006,similar to AA sequence:UniProtKB:P43772;locus_tag=LKMONMHP_00472;product=ATP-dependent protease subunit HslV
NODE_1_length_581052_cov_47.357165	Prodigal:002006	CDS	513428	514705	.	+	0	ID=LKMONMHP_00473;db_xref=COG:COG1167;inference=ab initio prediction:Prodigal:002006,similar to AA sequence:UniProtKB:A0R5R7;locus_tag=LKMONMHP_00473;product=Putative aminotransferase/MSMEI_6121
NODE_1_length_581052_cov_47.357165	Prodigal:002006	CDS	514735	514974	.	-	0	ID=LKMONMHP_00474;inference=ab initio prediction:Prodigal:002006;locus_tag=LKMONMHP_00474;product=hypothetical protein
NODE_1_length_581052_cov_47.357165	Prodigal:002006	CDS	515077	516180	.	-	0	ID=LKMONMHP_00475;eC_number=3.6.4.12;Name=recD2_1;db_xref=COG:COG0507;gene=recD2_1;inference=ab initio prediction:Prodigal:002006,similar to AA sequence:UniProtKB:Q9RT63;locus_tag=LKMONMHP_00475;product=ATP-dependent RecD-like DNA helicase
NODE_1_length_581052_cov_47.357165	Prodigal:002006	CDS	516180	517133	.	-	0	ID=LKMONMHP_00476;eC_number=1.3.3.3;Name=hemF;gene=hemF;inference=ab initio prediction:Prodigal:002006,similar to AA sequence:UniProtKB:P72848;locus_tag=LKMONMHP_00476;product=Oxygen-dependent coproporphyrinogen-III oxidase
NODE_1_length_581052_cov_47.357165	Prodigal:002006	CDS	517354	518388	.	+	0	ID=LKMONMHP_00477;inference=ab initio prediction:Prodigal:002006,protein motif:HAMAP:MF_02040;locus_tag=LKMONMHP_00477;product=Iron-sulfur cluster carrier protein
NODE_1_length_581052_cov_47.357165	Prodigal:002006	CDS	518418	518870	.	-	0	ID=LKMONMHP_00478;eC_number=2.1.1.207;Name=trmL;db_xref=COG:COG0219;gene=trmL;inference=ab initio prediction:Prodigal:002006,similar to AA sequence:UniProtKB:P0AGJ7;locus_tag=LKMONMHP_00478;product=tRNA (cytidine(34)-2'-O)-methyltransferase
NODE_1_length_581052_cov_47.357165	Prodigal:002006	CDS	519262	521145	.	+	0	ID=LKMONMHP_00479;eC_number=3.6.3.-;db_xref=COG:COG1132;inference=ab initio prediction:Prodigal:002006,similar to AA sequence:UniProtKB:Q99T13;locus_tag=LKMONMHP_00479;product=Putative multidrug export ATP-binding/permease protein
NODE_1_length_581052_cov_47.357165	Prodigal:002006	CDS	521178	522584	.	+	0	ID=LKMONMHP_00480;Name=mdtK;db_xref=COG:COG0534;gene=mdtK;inference=ab initio prediction:Prodigal:002006,similar to AA sequence:UniProtKB:P37340;locus_tag=LKMONMHP_00480;product=Multidrug resistance protein MdtK
NODE_1_length_581052_cov_47.357165	Prodigal:002006	CDS	522850	523419	.	+	0	ID=LKMONMHP_00481;eC_number=7.1.1.8;Name=petA;db_xref=COG:COG0723;gene=petA;inference=ab initio prediction:Prodigal:002006,similar to AA sequence:UniProtKB:P51130;locus_tag=LKMONMHP_00481;product=Ubiquinol-cytochrome c reductase iron-sulfur subunit
NODE_1_length_581052_cov_47.357165	Prodigal:002006	CDS	523474	524766	.	+	0	ID=LKMONMHP_00482;Name=fbcH_1;db_xref=COG:COG1290;gene=fbcH_1;inference=ab initio prediction:Prodigal:002006,similar to AA sequence:UniProtKB:P51131;locus_tag=LKMONMHP_00482;product=Cytochrome b/c1
NODE_1_length_581052_cov_47.357165	Prodigal:002006	CDS	524775	525683	.	+	0	ID=LKMONMHP_00483;Name=fbcH_2;db_xref=COG:COG1290;gene=fbcH_2;inference=ab initio prediction:Prodigal:002006,similar to AA sequence:UniProtKB:P51131;locus_tag=LKMONMHP_00483;product=Cytochrome b/c1
NODE_1_length_581052_cov_47.357165	Prodigal:002006	CDS	525898	526773	.	+	0	ID=LKMONMHP_00484;eC_number=2.4.2.28;Name=mtnP;db_xref=COG:COG0005;gene=mtnP;inference=ab initio prediction:Prodigal:002006,similar to AA sequence:UniProtKB:Q2RXH9;locus_tag=LKMONMHP_00484;product=S-methyl-5'-thioadenosine phosphorylase
NODE_1_length_581052_cov_47.357165	Prodigal:002006	CDS	526790	527707	.	-	0	ID=LKMONMHP_00485;eC_number=3.1.4.53;Name=cpdA_1;gene=cpdA_1;inference=ab initio prediction:Prodigal:002006,protein motif:HAMAP:MF_00905;locus_tag=LKMONMHP_00485;product=3'%2C5'-cyclic adenosine monophosphate phosphodiesterase CpdA
NODE_1_length_581052_cov_47.357165	Prodigal:002006	CDS	527888	528475	.	+	0	ID=LKMONMHP_00486;eC_number=4.2.1.19;Name=hisB;db_xref=COG:COG0131;gene=hisB;inference=ab initio prediction:Prodigal:002006,similar to AA sequence:UniProtKB:A0QX83;locus_tag=LKMONMHP_00486;product=Imidazoleglycerol-phosphate dehydratase
NODE_1_length_581052_cov_47.357165	Prodigal:002006	CDS	528475	528966	.	+	0	ID=LKMONMHP_00487;inference=ab initio prediction:Prodigal:002006;locus_tag=LKMONMHP_00487;product=hypothetical protein
NODE_1_length_581052_cov_47.357165	Prodigal:002006	CDS	528963	529625	.	+	0	ID=LKMONMHP_00488;eC_number=4.3.2.10;Name=hisH;db_xref=COG:COG0118;gene=hisH;inference=ab initio prediction:Prodigal:002006,similar to AA sequence:UniProtKB:Q9KSX0;locus_tag=LKMONMHP_00488;product=Imidazole glycerol phosphate synthase subunit HisH
NODE_1_length_581052_cov_47.357165	Prodigal:002006	CDS	529683	530429	.	+	0	ID=LKMONMHP_00489;eC_number=5.3.1.16;Name=hisA_1;db_xref=COG:COG0106;gene=hisA_1;inference=ab initio prediction:Prodigal:002006,similar to AA sequence:UniProtKB:A1R562;locus_tag=LKMONMHP_00489;product=1-(5-phosphoribosyl)-5-[(5-phosphoribosylamino)methylideneamino] imidazole-4-carboxamide isomerase
NODE_1_length_581052_cov_47.357165	Prodigal:002006	CDS	530454	531230	.	+	0	ID=LKMONMHP_00490;eC_number=4.3.2.10;Name=hisF;db_xref=COG:COG0107;gene=hisF;inference=ab initio prediction:Prodigal:002006,similar to AA sequence:UniProtKB:P9WMM3;locus_tag=LKMONMHP_00490;product=Imidazole glycerol phosphate synthase subunit HisF
NODE_1_length_581052_cov_47.357165	Prodigal:002006	CDS	531368	531691	.	+	0	ID=LKMONMHP_00491;eC_number=3.6.1.31;Name=hisE;db_xref=COG:COG0140;gene=hisE;inference=ab initio prediction:Prodigal:002006,similar to AA sequence:UniProtKB:Q81G00;locus_tag=LKMONMHP_00491;product=Phosphoribosyl-ATP pyrophosphatase
NODE_1_length_581052_cov_47.357165	Prodigal:002006	CDS	531688	532701	.	+	0	ID=LKMONMHP_00492;eC_number=2.7.1.33;Name=coaA;gene=coaA;inference=ab initio prediction:Prodigal:002006,similar to AA sequence:UniProtKB:B5XYG3;locus_tag=LKMONMHP_00492;product=Pantothenate kinase
NODE_1_length_581052_cov_47.357165	Prodigal:002006	CDS	532745	533314	.	-	0	ID=LKMONMHP_00493;inference=ab initio prediction:Prodigal:002006;locus_tag=LKMONMHP_00493;product=hypothetical protein
NODE_1_length_581052_cov_47.357165	Prodigal:002006	CDS	533623	534780	.	+	0	ID=LKMONMHP_00494;inference=ab initio prediction:Prodigal:002006;locus_tag=LKMONMHP_00494;product=hypothetical protein
NODE_1_length_581052_cov_47.357165	Prodigal:002006	CDS	534914	535495	.	+	0	ID=LKMONMHP_00495;inference=ab initio prediction:Prodigal:002006;locus_tag=LKMONMHP_00495;product=hypothetical protein
NODE_1_length_581052_cov_47.357165	Prodigal:002006	CDS	535672	536334	.	+	0	ID=LKMONMHP_00496;inference=ab initio prediction:Prodigal:002006;locus_tag=LKMONMHP_00496;product=hypothetical protein
NODE_1_length_581052_cov_47.357165	Prodigal:002006	CDS	536406	536750	.	-	0	ID=LKMONMHP_00497;inference=ab initio prediction:Prodigal:002006;locus_tag=LKMONMHP_00497;product=hypothetical protein
NODE_1_length_581052_cov_47.357165	Prodigal:002006	CDS	536870	537112	.	-	0	ID=LKMONMHP_00498;inference=ab initio prediction:Prodigal:002006;locus_tag=LKMONMHP_00498;product=hypothetical protein
NODE_1_length_581052_cov_47.357165	Prodigal:002006	CDS	537289	537624	.	+	0	ID=LKMONMHP_00499;inference=ab initio prediction:Prodigal:002006;locus_tag=LKMONMHP_00499;product=hypothetical protein
NODE_1_length_581052_cov_47.357165	Prodigal:002006	CDS	537755	539074	.	+	0	ID=LKMONMHP_00500;Name=czcB_1;gene=czcB_1;inference=ab initio prediction:Prodigal:002006,similar to AA sequence:UniProtKB:P13510;locus_tag=LKMONMHP_00500;product=Cobalt-zinc-cadmium resistance protein CzcB
NODE_1_length_581052_cov_47.357165	Prodigal:002006	CDS	539086	542331	.	+	0	ID=LKMONMHP_00501;Name=cnrA_1;gene=cnrA_1;inference=ab initio prediction:Prodigal:002006,similar to AA sequence:UniProtKB:P37972;locus_tag=LKMONMHP_00501;product=Nickel and cobalt resistance protein CnrA
NODE_1_length_581052_cov_47.357165	Prodigal:002006	CDS	542360	542800	.	-	0	ID=LKMONMHP_00502;inference=ab initio prediction:Prodigal:002006;locus_tag=LKMONMHP_00502;product=hypothetical protein
NODE_1_length_581052_cov_47.357165	Prodigal:002006	CDS	542804	543844	.	-	0	ID=LKMONMHP_00503;eC_number=4.1.1.37;Name=hemE;db_xref=COG:COG0407;gene=hemE;inference=ab initio prediction:Prodigal:002006,similar to AA sequence:UniProtKB:P32920;locus_tag=LKMONMHP_00503;product=Uroporphyrinogen decarboxylase
NODE_1_length_581052_cov_47.357165	Prodigal:002006	CDS	544589	545377	.	-	0	ID=LKMONMHP_00504;inference=ab initio prediction:Prodigal:002006;locus_tag=LKMONMHP_00504;product=hypothetical protein
NODE_1_length_581052_cov_47.357165	Prodigal:002006	CDS	545615	545821	.	+	0	ID=LKMONMHP_00505;inference=ab initio prediction:Prodigal:002006;locus_tag=LKMONMHP_00505;product=hypothetical protein
NODE_1_length_581052_cov_47.357165	Aragorn:001002	tRNA	546241	546317	.	-	.	ID=LKMONMHP_00506;inference=COORDINATES:profile:Aragorn:001002;locus_tag=LKMONMHP_00506;product=tRNA-Pro(cgg)
NODE_1_length_581052_cov_47.357165	Prodigal:002006	CDS	546405	547169	.	-	0	ID=LKMONMHP_00507;inference=ab initio prediction:Prodigal:002006;locus_tag=LKMONMHP_00507;product=hypothetical protein
NODE_1_length_581052_cov_47.357165	Prodigal:002006	CDS	547166	548461	.	-	0	ID=LKMONMHP_00508;eC_number=3.4.24.-;db_xref=COG:COG0612;inference=ab initio prediction:Prodigal:002006,similar to AA sequence:UniProtKB:P9WHT5;locus_tag=LKMONMHP_00508;product=putative zinc protease
NODE_1_length_581052_cov_47.357165	Prodigal:002006	CDS	548458	549876	.	-	0	ID=LKMONMHP_00509;eC_number=4.2.3.1;Name=thrC;db_xref=COG:COG0498;gene=thrC;inference=ab initio prediction:Prodigal:002006,similar to AA sequence:UniProtKB:P23669;locus_tag=LKMONMHP_00509;product=Threonine synthase
NODE_1_length_581052_cov_47.357165	Prodigal:002006	CDS	549959	550378	.	-	0	ID=LKMONMHP_00510;inference=ab initio prediction:Prodigal:002006;locus_tag=LKMONMHP_00510;product=hypothetical protein
NODE_1_length_581052_cov_47.357165	Prodigal:002006	CDS	550423	552093	.	-	0	ID=LKMONMHP_00511;Name=mdoG_2;db_xref=COG:COG3131;gene=mdoG_2;inference=ab initio prediction:Prodigal:002006,similar to AA sequence:UniProtKB:P33136;locus_tag=LKMONMHP_00511;product=Glucans biosynthesis protein G
NODE_1_length_581052_cov_47.357165	Prodigal:002006	CDS	552153	554087	.	+	0	ID=LKMONMHP_00512;eC_number=2.4.1.-;Name=mdoH_1;db_xref=COG:COG2943;gene=mdoH_1;inference=ab initio prediction:Prodigal:002006,similar to AA sequence:UniProtKB:P62517;locus_tag=LKMONMHP_00512;product=Glucans biosynthesis glucosyltransferase H
NODE_1_length_581052_cov_47.357165	Prodigal:002006	CDS	554188	554679	.	-	0	ID=LKMONMHP_00513;inference=ab initio prediction:Prodigal:002006;locus_tag=LKMONMHP_00513;product=hypothetical protein
NODE_1_length_581052_cov_47.357165	Prodigal:002006	CDS	554793	555989	.	-	0	ID=LKMONMHP_00514;eC_number=2.5.1.48;Name=metB;db_xref=COG:COG0626;gene=metB;inference=ab initio prediction:Prodigal:002006,similar to AA sequence:UniProtKB:P9WGB7;locus_tag=LKMONMHP_00514;product=Cystathionine gamma-synthase
NODE_1_length_581052_cov_47.357165	Prodigal:002006	CDS	556076	556606	.	+	0	ID=LKMONMHP_00515;Name=crtK-2_1;db_xref=COG:COG3476;gene=crtK-2_1;inference=ab initio prediction:Prodigal:002006,similar to AA sequence:UniProtKB:Q8KBX2;locus_tag=LKMONMHP_00515;product=Tryptophan-rich protein TspO
NODE_1_length_581052_cov_47.357165	Prodigal:002006	CDS	556614	557360	.	-	0	ID=LKMONMHP_00516;inference=ab initio prediction:Prodigal:002006;locus_tag=LKMONMHP_00516;product=hypothetical protein
NODE_1_length_581052_cov_47.357165	Prodigal:002006	CDS	557540	558532	.	-	0	ID=LKMONMHP_00517;eC_number=2.4.2.17;Name=hisG;db_xref=COG:COG0040;gene=hisG;inference=ab initio prediction:Prodigal:002006,similar to AA sequence:UniProtKB:P00499;locus_tag=LKMONMHP_00517;product=ATP phosphoribosyltransferase
NODE_1_length_581052_cov_47.357165	Prodigal:002006	CDS	558549	559685	.	-	0	ID=LKMONMHP_00518;Name=hisZ;gene=hisZ;inference=ab initio prediction:Prodigal:002006,protein motif:HAMAP:MF_00125;locus_tag=LKMONMHP_00518;product=ATP phosphoribosyltransferase regulatory subunit
NODE_1_length_581052_cov_47.357165	Prodigal:002006	CDS	559813	560712	.	-	0	ID=LKMONMHP_00519;eC_number=3.1.3.-;Name=yutF;db_xref=COG:COG0647;gene=yutF;inference=ab initio prediction:Prodigal:002006,similar to AA sequence:UniProtKB:O32125;locus_tag=LKMONMHP_00519;product=Acid sugar phosphatase
NODE_1_length_581052_cov_47.357165	Prodigal:002006	CDS	560999	562522	.	-	0	ID=LKMONMHP_00520;inference=ab initio prediction:Prodigal:002006;locus_tag=LKMONMHP_00520;product=hypothetical protein
NODE_1_length_581052_cov_47.357165	Prodigal:002006	CDS	562758	562979	.	+	0	ID=LKMONMHP_00521;inference=ab initio prediction:Prodigal:002006;locus_tag=LKMONMHP_00521;product=hypothetical protein
NODE_1_length_581052_cov_47.357165	Prodigal:002006	CDS	562988	564331	.	+	0	ID=LKMONMHP_00522;eC_number=2.6.1.18;Name=bauA;db_xref=COG:COG0161;gene=bauA;inference=ab initio prediction:Prodigal:002006,similar to AA sequence:UniProtKB:Q9I700;locus_tag=LKMONMHP_00522;product=Beta-alanine--pyruvate aminotransferase
NODE_1_length_581052_cov_47.357165	Prodigal:002006	CDS	564512	566185	.	+	0	ID=LKMONMHP_00523;eC_number=6.3.4.3;Name=fhs;db_xref=COG:COG2759;gene=fhs;inference=ab initio prediction:Prodigal:002006,similar to AA sequence:UniProtKB:Q83WS0;locus_tag=LKMONMHP_00523;product=Formate--tetrahydrofolate ligase
NODE_1_length_581052_cov_47.357165	Prodigal:002006	CDS	566264	566983	.	-	0	ID=LKMONMHP_00524;inference=ab initio prediction:Prodigal:002006;locus_tag=LKMONMHP_00524;product=hypothetical protein
NODE_1_length_581052_cov_47.357165	Prodigal:002006	CDS	567265	567933	.	+	0	ID=LKMONMHP_00525;eC_number=1.8.4.-;Name=yfcG_1;db_xref=COG:COG0625;gene=yfcG_1;inference=ab initio prediction:Prodigal:002006,similar to AA sequence:UniProtKB:P77526;locus_tag=LKMONMHP_00525;product=Disulfide-bond oxidoreductase YfcG
NODE_1_length_581052_cov_47.357165	Prodigal:002006	CDS	567946	568503	.	-	0	ID=LKMONMHP_00526;inference=ab initio prediction:Prodigal:002006;locus_tag=LKMONMHP_00526;product=hypothetical protein
NODE_1_length_581052_cov_47.357165	Prodigal:002006	CDS	568650	569381	.	+	0	ID=LKMONMHP_00527;eC_number=3.1.26.11;Name=rnz;db_xref=COG:COG1234;gene=rnz;inference=ab initio prediction:Prodigal:002006,similar to AA sequence:UniProtKB:P54548;locus_tag=LKMONMHP_00527;product=Ribonuclease Z
NODE_1_length_581052_cov_47.357165	Prodigal:002006	CDS	569455	572607	.	+	0	ID=LKMONMHP_00528;eC_number=2.7.13.3;Name=rcsC_4;gene=rcsC_4;inference=ab initio prediction:Prodigal:002006,protein motif:HAMAP:MF_00979;locus_tag=LKMONMHP_00528;product=Sensor histidine kinase RcsC
NODE_1_length_581052_cov_47.357165	Prodigal:002006	CDS	572942	574807	.	+	0	ID=LKMONMHP_00529;Name=ybaL;db_xref=COG:COG1226;gene=ybaL;inference=ab initio prediction:Prodigal:002006,similar to AA sequence:UniProtKB:P39830;locus_tag=LKMONMHP_00529;product=Putative cation/proton antiporter YbaL
NODE_1_length_581052_cov_47.357165	Prodigal:002006	CDS	574886	575902	.	+	0	ID=LKMONMHP_00530;eC_number=2.1.1.163;Name=COQ5_1;gene=COQ5_1;inference=ab initio prediction:Prodigal:002006,protein motif:HAMAP:MF_01813;locus_tag=LKMONMHP_00530;product=2-methoxy-6-polyprenyl-1%2C4-benzoquinol methylase%2C mitochondrial
NODE_1_length_581052_cov_47.357165	Prodigal:002006	CDS	575949	576869	.	+	0	ID=LKMONMHP_00531;eC_number=1.5.1.20;Name=metF;db_xref=COG:COG0685;gene=metF;inference=ab initio prediction:Prodigal:002006,similar to AA sequence:UniProtKB:P0AEZ1;locus_tag=LKMONMHP_00531;product=5%2C10-methylenetetrahydrofolate reductase
NODE_1_length_581052_cov_47.357165	Prodigal:002006	CDS	577083	580835	.	+	0	ID=LKMONMHP_00532;eC_number=2.1.1.13;Name=metH;db_xref=COG:COG0646;gene=metH;inference=ab initio prediction:Prodigal:002006,similar to AA sequence:UniProtKB:P13009;locus_tag=LKMONMHP_00532;product=Methionine synthase
NODE_2_length_571741_cov_48.181528	Prodigal:002006	CDS	469	1236	.	-	0	ID=LKMONMHP_00533;eC_number=1.10.3.-;Name=yfiH;db_xref=COG:COG1496;gene=yfiH;inference=ab initio prediction:Prodigal:002006,similar to AA sequence:UniProtKB:P33644;locus_tag=LKMONMHP_00533;product=Polyphenol oxidase
NODE_2_length_571741_cov_48.181528	Prodigal:002006	CDS	1280	2362	.	-	0	ID=LKMONMHP_00534;inference=ab initio prediction:Prodigal:002006;locus_tag=LKMONMHP_00534;product=hypothetical protein
NODE_2_length_571741_cov_48.181528	Prodigal:002006	CDS	2359	3249	.	-	0	ID=LKMONMHP_00535;eC_number=2.5.1.145;Name=lgt;db_xref=COG:COG0682;gene=lgt;inference=ab initio prediction:Prodigal:002006,similar to AA sequence:UniProtKB:P60959;locus_tag=LKMONMHP_00535;product=Phosphatidylglycerol--prolipoprotein diacylglyceryl transferase
NODE_2_length_571741_cov_48.181528	Prodigal:002006	CDS	3349	4335	.	-	0	ID=LKMONMHP_00536;eC_number=1.11.1.-;Name=srpA;db_xref=COG:COG0753;gene=srpA;inference=ab initio prediction:Prodigal:002006,similar to AA sequence:UniProtKB:Q55025;locus_tag=LKMONMHP_00536;product=Catalase-related peroxidase
NODE_2_length_571741_cov_48.181528	Prodigal:002006	CDS	4455	5705	.	-	0	ID=LKMONMHP_00537;inference=ab initio prediction:Prodigal:002006;locus_tag=LKMONMHP_00537;product=hypothetical protein
NODE_2_length_571741_cov_48.181528	Prodigal:002006	CDS	5702	6541	.	-	0	ID=LKMONMHP_00538;Name=rssB_1;gene=rssB_1;inference=ab initio prediction:Prodigal:002006,protein motif:HAMAP:MF_00958;locus_tag=LKMONMHP_00538;product=Regulator of RpoS
NODE_2_length_571741_cov_48.181528	Prodigal:002006	CDS	6888	7565	.	+	0	ID=LKMONMHP_00539;inference=ab initio prediction:Prodigal:002006;locus_tag=LKMONMHP_00539;product=hypothetical protein
NODE_2_length_571741_cov_48.181528	Prodigal:002006	CDS	7570	9102	.	-	0	ID=LKMONMHP_00540;eC_number=4.3.1.19;Name=ilvA;db_xref=COG:COG1171;gene=ilvA;inference=ab initio prediction:Prodigal:002006,similar to AA sequence:UniProtKB:P04968;locus_tag=LKMONMHP_00540;product=L-threonine dehydratase biosynthetic IlvA
NODE_2_length_571741_cov_48.181528	Prodigal:002006	CDS	9215	9742	.	-	0	ID=LKMONMHP_00541;inference=ab initio prediction:Prodigal:002006;locus_tag=LKMONMHP_00541;product=hypothetical protein
NODE_2_length_571741_cov_48.181528	Prodigal:002006	CDS	10061	10405	.	-	0	ID=LKMONMHP_00542;eC_number=2.7.1.107;Name=dgkA;db_xref=COG:COG0818;gene=dgkA;inference=ab initio prediction:Prodigal:002006,similar to AA sequence:UniProtKB:P0ABN1;locus_tag=LKMONMHP_00542;product=Diacylglycerol kinase
NODE_2_length_571741_cov_48.181528	Prodigal:002006	CDS	10402	11448	.	-	0	ID=LKMONMHP_00543;inference=ab initio prediction:Prodigal:002006;locus_tag=LKMONMHP_00543;product=hypothetical protein
NODE_2_length_571741_cov_48.181528	Prodigal:002006	CDS	11528	12481	.	-	0	ID=LKMONMHP_00544;Name=oxyR_1;gene=oxyR_1;inference=ab initio prediction:Prodigal:002006,similar to AA sequence:UniProtKB:P0ACQ4;locus_tag=LKMONMHP_00544;product=Hydrogen peroxide-inducible genes activator
NODE_2_length_571741_cov_48.181528	Prodigal:002006	CDS	12618	14207	.	+	0	ID=LKMONMHP_00545;eC_number=1.11.1.6;Name=katA_1;db_xref=COG:COG0753;gene=katA_1;inference=ab initio prediction:Prodigal:002006,similar to AA sequence:UniProtKB:Q59337;locus_tag=LKMONMHP_00545;product=Catalase
NODE_2_length_571741_cov_48.181528	Prodigal:002006	CDS	14370	15188	.	-	0	ID=LKMONMHP_00546;inference=ab initio prediction:Prodigal:002006;locus_tag=LKMONMHP_00546;product=hypothetical protein
NODE_2_length_571741_cov_48.181528	Prodigal:002006	CDS	15229	16308	.	-	0	ID=LKMONMHP_00547;inference=ab initio prediction:Prodigal:002006;locus_tag=LKMONMHP_00547;product=hypothetical protein
NODE_2_length_571741_cov_48.181528	Prodigal:002006	CDS	16496	19633	.	-	0	ID=LKMONMHP_00548;Name=mdtB_1;gene=mdtB_1;inference=ab initio prediction:Prodigal:002006,similar to AA sequence:UniProtKB:B7LV39;locus_tag=LKMONMHP_00548;product=Multidrug resistance protein MdtB
NODE_2_length_571741_cov_48.181528	Prodigal:002006	CDS	19645	20802	.	-	0	ID=LKMONMHP_00549;Name=mdtE_1;gene=mdtE_1;inference=ab initio prediction:Prodigal:002006,similar to AA sequence:UniProtKB:P37636;locus_tag=LKMONMHP_00549;product=Multidrug resistance protein MdtE
NODE_2_length_571741_cov_48.181528	Prodigal:002006	CDS	21084	21266	.	+	0	ID=LKMONMHP_00550;inference=ab initio prediction:Prodigal:002006;locus_tag=LKMONMHP_00550;product=hypothetical protein
NODE_2_length_571741_cov_48.181528	Prodigal:002006	CDS	21298	22347	.	-	0	ID=LKMONMHP_00551;eC_number=3.5.3.17;Name=gpuA;db_xref=COG:COG0010;gene=gpuA;inference=ab initio prediction:Prodigal:002006,similar to AA sequence:UniProtKB:Q9I6K2;locus_tag=LKMONMHP_00551;product=Guanidinopropionase
NODE_2_length_571741_cov_48.181528	Prodigal:002006	CDS	22463	23824	.	+	0	ID=LKMONMHP_00552;inference=ab initio prediction:Prodigal:002006;locus_tag=LKMONMHP_00552;product=hypothetical protein
NODE_2_length_571741_cov_48.181528	Prodigal:002006	CDS	23831	24145	.	-	0	ID=LKMONMHP_00553;inference=ab initio prediction:Prodigal:002006;locus_tag=LKMONMHP_00553;product=hypothetical protein
NODE_2_length_571741_cov_48.181528	Prodigal:002006	CDS	24227	25465	.	-	0	ID=LKMONMHP_00554;Name=coaBC;db_xref=COG:COG0452;gene=coaBC;inference=ab initio prediction:Prodigal:002006,similar to AA sequence:UniProtKB:P0ABQ0;locus_tag=LKMONMHP_00554;product=Coenzyme A biosynthesis bifunctional protein CoaBC
NODE_2_length_571741_cov_48.181528	Prodigal:002006	CDS	25529	25807	.	-	0	ID=LKMONMHP_00555;inference=ab initio prediction:Prodigal:002006;locus_tag=LKMONMHP_00555;product=hypothetical protein
NODE_2_length_571741_cov_48.181528	Prodigal:002006	CDS	25804	26031	.	-	0	ID=LKMONMHP_00556;inference=ab initio prediction:Prodigal:002006;locus_tag=LKMONMHP_00556;product=hypothetical protein
NODE_2_length_571741_cov_48.181528	Prodigal:002006	CDS	26160	27740	.	-	0	ID=LKMONMHP_00557;eC_number=2.7.-.-;Name=ubiB_1;db_xref=COG:COG0661;gene=ubiB_1;inference=ab initio prediction:Prodigal:002006,similar to AA sequence:UniProtKB:O07443;locus_tag=LKMONMHP_00557;product=putative protein kinase UbiB
NODE_2_length_571741_cov_48.181528	Prodigal:002006	CDS	27748	28533	.	-	0	ID=LKMONMHP_00558;eC_number=2.1.1.163;Name=ubiE;db_xref=COG:COG2226;gene=ubiE;inference=ab initio prediction:Prodigal:002006,similar to AA sequence:UniProtKB:P0A887;locus_tag=LKMONMHP_00558;product=Ubiquinone/menaquinone biosynthesis C-methyltransferase UbiE
NODE_2_length_571741_cov_48.181528	Prodigal:002006	CDS	28632	29528	.	+	0	ID=LKMONMHP_00559;eC_number=3.2.2.23;Name=mutM;db_xref=COG:COG0266;gene=mutM;inference=ab initio prediction:Prodigal:002006,similar to AA sequence:UniProtKB:P05523;locus_tag=LKMONMHP_00559;product=Formamidopyrimidine-DNA glycosylase
NODE_2_length_571741_cov_48.181528	Prodigal:002006	CDS	29554	29928	.	-	0	ID=LKMONMHP_00560;inference=ab initio prediction:Prodigal:002006;locus_tag=LKMONMHP_00560;product=hypothetical protein
NODE_2_length_571741_cov_48.181528	Prodigal:002006	CDS	30236	30961	.	-	0	ID=LKMONMHP_00561;inference=ab initio prediction:Prodigal:002006;locus_tag=LKMONMHP_00561;product=hypothetical protein
NODE_2_length_571741_cov_48.181528	Prodigal:002006	CDS	31147	31584	.	+	0	ID=LKMONMHP_00562;inference=ab initio prediction:Prodigal:002006;locus_tag=LKMONMHP_00562;product=hypothetical protein
NODE_2_length_571741_cov_48.181528	Prodigal:002006	CDS	31610	32767	.	+	0	ID=LKMONMHP_00563;eC_number=1.14.13.232;Name=oxyL;gene=oxyL;inference=ab initio prediction:Prodigal:002006,similar to AA sequence:UniProtKB:Q3S8Q4;locus_tag=LKMONMHP_00563;product=6-methylpretetramide 4-monooxygenase
NODE_2_length_571741_cov_48.181528	Prodigal:002006	CDS	32771	33529	.	-	0	ID=LKMONMHP_00564;inference=ab initio prediction:Prodigal:002006;locus_tag=LKMONMHP_00564;product=hypothetical protein
NODE_2_length_571741_cov_48.181528	Prodigal:002006	CDS	33526	36099	.	-	0	ID=LKMONMHP_00565;eC_number=3.6.4.13;Name=rhlB;gene=rhlB;inference=ab initio prediction:Prodigal:002006,protein motif:HAMAP:MF_00661;locus_tag=LKMONMHP_00565;product=ATP-dependent RNA helicase RhlB
NODE_2_length_571741_cov_48.181528	Prodigal:002006	CDS	36155	37105	.	-	0	ID=LKMONMHP_00566;eC_number=3.1.1.-;Name=aes_1;db_xref=COG:COG0657;gene=aes_1;inference=ab initio prediction:Prodigal:002006,similar to AA sequence:UniProtKB:Q8ZRA1;locus_tag=LKMONMHP_00566;product=Acetyl esterase
NODE_2_length_571741_cov_48.181528	Prodigal:002006	CDS	37372	37722	.	+	0	ID=LKMONMHP_00567;inference=ab initio prediction:Prodigal:002006;locus_tag=LKMONMHP_00567;product=hypothetical protein
NODE_2_length_571741_cov_48.181528	Prodigal:002006	CDS	37800	37967	.	-	0	ID=LKMONMHP_00568;inference=ab initio prediction:Prodigal:002006;locus_tag=LKMONMHP_00568;product=hypothetical protein
NODE_2_length_571741_cov_48.181528	Prodigal:002006	CDS	38314	39096	.	-	0	ID=LKMONMHP_00569;eC_number=5.3.1.35;Name=otnI;db_xref=COG:COG3622;gene=otnI;inference=ab initio prediction:Prodigal:002006,similar to AA sequence:UniProtKB:Q0KBD1;locus_tag=LKMONMHP_00569;product=2-oxo-tetronate isomerase
NODE_2_length_571741_cov_48.181528	Prodigal:002006	CDS	39630	40067	.	+	0	ID=LKMONMHP_00570;inference=ab initio prediction:Prodigal:002006;locus_tag=LKMONMHP_00570;product=hypothetical protein
NODE_2_length_571741_cov_48.181528	Prodigal:002006	CDS	40542	41000	.	+	0	ID=LKMONMHP_00571;inference=ab initio prediction:Prodigal:002006;locus_tag=LKMONMHP_00571;product=hypothetical protein
NODE_2_length_571741_cov_48.181528	Prodigal:002006	CDS	41354	43084	.	+	0	ID=LKMONMHP_00572;eC_number=4.2.1.9;Name=ilvD_1;db_xref=COG:COG0129;gene=ilvD_1;inference=ab initio prediction:Prodigal:002006,similar to AA sequence:UniProtKB:P9WKJ5;locus_tag=LKMONMHP_00572;product=Dihydroxy-acid dehydratase
NODE_2_length_571741_cov_48.181528	Prodigal:002006	CDS	43071	43967	.	+	0	ID=LKMONMHP_00573;inference=ab initio prediction:Prodigal:002006;locus_tag=LKMONMHP_00573;product=hypothetical protein
NODE_2_length_571741_cov_48.181528	Prodigal:002006	CDS	44007	44192	.	-	0	ID=LKMONMHP_00574;inference=ab initio prediction:Prodigal:002006;locus_tag=LKMONMHP_00574;product=hypothetical protein
NODE_2_length_571741_cov_48.181528	Prodigal:002006	CDS	44493	46175	.	+	0	ID=LKMONMHP_00575;inference=ab initio prediction:Prodigal:002006;locus_tag=LKMONMHP_00575;product=hypothetical protein
NODE_2_length_571741_cov_48.181528	Prodigal:002006	CDS	46237	46671	.	-	0	ID=LKMONMHP_00576;inference=ab initio prediction:Prodigal:002006;locus_tag=LKMONMHP_00576;product=hypothetical protein
NODE_2_length_571741_cov_48.181528	Prodigal:002006	CDS	46900	48585	.	+	0	ID=LKMONMHP_00577;inference=ab initio prediction:Prodigal:002006;locus_tag=LKMONMHP_00577;product=hypothetical protein
NODE_2_length_571741_cov_48.181528	Prodigal:002006	CDS	48744	49718	.	-	0	ID=LKMONMHP_00578;eC_number=4.1.3.24;Name=mcl1;db_xref=COG:COG2301;gene=mcl1;inference=ab initio prediction:Prodigal:002006,similar to AA sequence:UniProtKB:Q3J5L6;locus_tag=LKMONMHP_00578;product=L-malyl-CoA/beta-methylmalyl-CoA lyase
NODE_2_length_571741_cov_48.181528	Prodigal:002006	CDS	49869	52628	.	-	0	ID=LKMONMHP_00579;eC_number=4.1.1.31;Name=ppc_2;db_xref=COG:COG2352;gene=ppc_2;inference=ab initio prediction:Prodigal:002006,similar to AA sequence:UniProtKB:Q59757;locus_tag=LKMONMHP_00579;product=Phosphoenolpyruvate carboxylase
NODE_2_length_571741_cov_48.181528	Prodigal:002006	CDS	52835	53725	.	-	0	ID=LKMONMHP_00580;eC_number=6.2.1.5;Name=sucD_1;db_xref=COG:COG0074;gene=sucD_1;inference=ab initio prediction:Prodigal:002006,similar to AA sequence:UniProtKB:P0AGE9;locus_tag=LKMONMHP_00580;product=Succinate--CoA ligase [ADP-forming] subunit alpha
NODE_2_length_571741_cov_48.181528	Prodigal:002006	CDS	53744	54916	.	-	0	ID=LKMONMHP_00581;eC_number=6.2.1.5;Name=sucC_1;db_xref=COG:COG0045;gene=sucC_1;inference=ab initio prediction:Prodigal:002006,similar to AA sequence:UniProtKB:P80886;locus_tag=LKMONMHP_00581;product=Succinate--CoA ligase [ADP-forming] subunit beta
NODE_2_length_571741_cov_48.181528	Prodigal:002006	CDS	55199	55825	.	-	0	ID=LKMONMHP_00582;eC_number=3.5.4.9;Name=fchA;db_xref=COG:COG3404;gene=fchA;inference=ab initio prediction:Prodigal:002006,similar to AA sequence:UniProtKB:Q49135;locus_tag=LKMONMHP_00582;product=Methenyltetrahydrofolate cyclohydrolase
NODE_2_length_571741_cov_48.181528	Prodigal:002006	CDS	55829	56695	.	-	0	ID=LKMONMHP_00583;Name=mtdA;gene=mtdA;inference=ab initio prediction:Prodigal:002006,similar to AA sequence:UniProtKB:P55818;locus_tag=LKMONMHP_00583;product=Bifunctional protein MdtA
NODE_2_length_571741_cov_48.181528	Prodigal:002006	CDS	56836	57780	.	-	0	ID=LKMONMHP_00584;eC_number=1.1.1.29;Name=hprA;db_xref=COG:COG1052;gene=hprA;inference=ab initio prediction:Prodigal:002006,similar to AA sequence:UniProtKB:Q59516;locus_tag=LKMONMHP_00584;product=Glycerate dehydrogenase
NODE_2_length_571741_cov_48.181528	Prodigal:002006	CDS	57895	59103	.	-	0	ID=LKMONMHP_00585;eC_number=2.6.1.45;Name=sgaA;db_xref=COG:COG0075;gene=sgaA;inference=ab initio prediction:Prodigal:002006,similar to AA sequence:UniProtKB:P55819;locus_tag=LKMONMHP_00585;product=Serine--glyoxylate aminotransferase
NODE_2_length_571741_cov_48.181528	Prodigal:002006	CDS	59737	60561	.	+	0	ID=LKMONMHP_00586;eC_number=3.6.1.54;Name=lpxH;gene=lpxH;inference=ab initio prediction:Prodigal:002006,protein motif:HAMAP:MF_00575;locus_tag=LKMONMHP_00586;product=UDP-2%2C3-diacylglucosamine hydrolase
NODE_2_length_571741_cov_48.181528	Prodigal:002006	CDS	60558	61601	.	+	0	ID=LKMONMHP_00587;eC_number=2.4.1.-;Name=mgtA;db_xref=COG:COG0438;gene=mgtA;inference=ab initio prediction:Prodigal:002006,similar to AA sequence:UniProtKB:P9WMY5;locus_tag=LKMONMHP_00587;product=GDP-mannose-dependent alpha-mannosyltransferase
NODE_2_length_571741_cov_48.181528	Prodigal:002006	CDS	61657	62325	.	+	0	ID=LKMONMHP_00588;eC_number=3.1.26.4;Name=rnhB;db_xref=COG:COG0164;gene=rnhB;inference=ab initio prediction:Prodigal:002006,similar to AA sequence:UniProtKB:P10442;locus_tag=LKMONMHP_00588;product=Ribonuclease HII
NODE_2_length_571741_cov_48.181528	Prodigal:002006	CDS	62375	63139	.	-	0	ID=LKMONMHP_00589;Name=ribX_1;gene=ribX_1;inference=ab initio prediction:Prodigal:002006,similar to AA sequence:UniProtKB:A9WGD1;locus_tag=LKMONMHP_00589;product=Riboflavin transport system permease protein RibX
NODE_2_length_571741_cov_48.181528	Prodigal:002006	CDS	63136	63930	.	-	0	ID=LKMONMHP_00590;eC_number=7.6.2.7;Name=tauB;db_xref=COG:COG4525;gene=tauB;inference=ab initio prediction:Prodigal:002006,similar to AA sequence:UniProtKB:Q47538;locus_tag=LKMONMHP_00590;product=Taurine import ATP-binding protein TauB
NODE_2_length_571741_cov_48.181528	Prodigal:002006	CDS	63930	64910	.	-	0	ID=LKMONMHP_00591;inference=ab initio prediction:Prodigal:002006;locus_tag=LKMONMHP_00591;product=hypothetical protein
NODE_2_length_571741_cov_48.181528	Prodigal:002006	CDS	65142	66263	.	-	0	ID=LKMONMHP_00592;inference=ab initio prediction:Prodigal:002006;locus_tag=LKMONMHP_00592;product=hypothetical protein
NODE_2_length_571741_cov_48.181528	Prodigal:002006	CDS	66435	66956	.	+	0	ID=LKMONMHP_00593;inference=ab initio prediction:Prodigal:002006;locus_tag=LKMONMHP_00593;product=hypothetical protein
NODE_2_length_571741_cov_48.181528	Prodigal:002006	CDS	66975	67265	.	-	0	ID=LKMONMHP_00594;inference=ab initio prediction:Prodigal:002006;locus_tag=LKMONMHP_00594;product=hypothetical protein
NODE_2_length_571741_cov_48.181528	Prodigal:002006	CDS	67348	67710	.	-	0	ID=LKMONMHP_00595;inference=ab initio prediction:Prodigal:002006;locus_tag=LKMONMHP_00595;product=hypothetical protein
NODE_2_length_571741_cov_48.181528	Prodigal:002006	CDS	67895	68104	.	-	0	ID=LKMONMHP_00596;inference=ab initio prediction:Prodigal:002006;locus_tag=LKMONMHP_00596;product=hypothetical protein
NODE_2_length_571741_cov_48.181528	Prodigal:002006	CDS	68226	68849	.	-	0	ID=LKMONMHP_00597;Name=cinA_1;gene=cinA_1;inference=ab initio prediction:Prodigal:002006,protein motif:HAMAP:MF_00226_A;locus_tag=LKMONMHP_00597;product=Putative competence-damage inducible protein
NODE_2_length_571741_cov_48.181528	Prodigal:002006	CDS	68963	70270	.	+	0	ID=LKMONMHP_00598;eC_number=4.3.2.2;Name=purB;db_xref=COG:COG0015;gene=purB;inference=ab initio prediction:Prodigal:002006,similar to AA sequence:UniProtKB:P12047;locus_tag=LKMONMHP_00598;product=Adenylosuccinate lyase
NODE_2_length_571741_cov_48.181528	Prodigal:002006	CDS	70339	71190	.	+	0	ID=LKMONMHP_00599;eC_number=2.6.1.21;Name=dat_1;gene=dat_1;inference=ab initio prediction:Prodigal:002006,similar to AA sequence:UniProtKB:P99090;locus_tag=LKMONMHP_00599;product=D-alanine aminotransferase
NODE_2_length_571741_cov_48.181528	Prodigal:002006	CDS	71351	71566	.	-	0	ID=LKMONMHP_00600;inference=ab initio prediction:Prodigal:002006;locus_tag=LKMONMHP_00600;product=hypothetical protein
NODE_2_length_571741_cov_48.181528	Prodigal:002006	CDS	71851	72786	.	+	0	ID=LKMONMHP_00601;eC_number=2.7.4.1;db_xref=COG:COG2326;inference=ab initio prediction:Prodigal:002006,similar to AA sequence:UniProtKB:Q9I154;locus_tag=LKMONMHP_00601;product=Polyphosphate:ADP phosphotransferase
NODE_2_length_571741_cov_48.181528	Prodigal:002006	CDS	72819	74279	.	+	0	ID=LKMONMHP_00602;Name=oprB_1;db_xref=COG:COG3659;gene=oprB_1;inference=ab initio prediction:Prodigal:002006,similar to AA sequence:UniProtKB:Q51485;locus_tag=LKMONMHP_00602;product=Porin B
NODE_2_length_571741_cov_48.181528	Prodigal:002006	CDS	74467	75852	.	-	0	ID=LKMONMHP_00603;eC_number=1.8.1.16;Name=garB_1;gene=garB_1;inference=ab initio prediction:Prodigal:002006,similar to AA sequence:UniProtKB:D0VWY5;locus_tag=LKMONMHP_00603;product=Glutathione amide reductase
NODE_2_length_571741_cov_48.181528	Prodigal:002006	CDS	75842	77065	.	-	0	ID=LKMONMHP_00604;inference=ab initio prediction:Prodigal:002006;locus_tag=LKMONMHP_00604;product=hypothetical protein
NODE_2_length_571741_cov_48.181528	Prodigal:002006	CDS	77062	77610	.	-	0	ID=LKMONMHP_00605;inference=ab initio prediction:Prodigal:002006;locus_tag=LKMONMHP_00605;product=hypothetical protein
NODE_2_length_571741_cov_48.181528	Prodigal:002006	CDS	77642	78352	.	-	0	ID=LKMONMHP_00606;eC_number=5.3.1.6;Name=rpiA;db_xref=COG:COG0120;gene=rpiA;inference=ab initio prediction:Prodigal:002006,similar to AA sequence:UniProtKB:Q6G3V6;locus_tag=LKMONMHP_00606;product=Ribose-5-phosphate isomerase A
NODE_2_length_571741_cov_48.181528	Prodigal:002006	CDS	78458	78937	.	-	0	ID=LKMONMHP_00607;inference=ab initio prediction:Prodigal:002006;locus_tag=LKMONMHP_00607;product=hypothetical protein
NODE_2_length_571741_cov_48.181528	Prodigal:002006	CDS	79102	79806	.	+	0	ID=LKMONMHP_00608;eC_number=3.1.3.18;Name=gph_3;db_xref=COG:COG0546;gene=gph_3;inference=ab initio prediction:Prodigal:002006,similar to AA sequence:UniProtKB:O67359;locus_tag=LKMONMHP_00608;product=Phosphoglycolate phosphatase
NODE_2_length_571741_cov_48.181528	Aragorn:001002	tRNA	79847	79921	.	-	.	ID=LKMONMHP_00609;inference=COORDINATES:profile:Aragorn:001002;locus_tag=LKMONMHP_00609;product=tRNA-Val(cac)
NODE_2_length_571741_cov_48.181528	Prodigal:002006	CDS	80036	80299	.	-	0	ID=LKMONMHP_00610;inference=ab initio prediction:Prodigal:002006;locus_tag=LKMONMHP_00610;product=hypothetical protein
NODE_2_length_571741_cov_48.181528	Prodigal:002006	CDS	80469	81842	.	+	0	ID=LKMONMHP_00611;eC_number=6.1.1.17;Name=gltX1;db_xref=COG:COG0008;gene=gltX1;inference=ab initio prediction:Prodigal:002006,similar to AA sequence:UniProtKB:Q9X172;locus_tag=LKMONMHP_00611;product=Glutamate--tRNA ligase 1
NODE_2_length_571741_cov_48.181528	Prodigal:002006	CDS	82278	83915	.	-	0	ID=LKMONMHP_00612;Name=pitA;db_xref=COG:COG0306;gene=pitA;inference=ab initio prediction:Prodigal:002006,similar to AA sequence:UniProtKB:P0AFJ7;locus_tag=LKMONMHP_00612;product=Low-affinity inorganic phosphate transporter 1
NODE_2_length_571741_cov_48.181528	Prodigal:002006	CDS	84058	85722	.	-	0	ID=LKMONMHP_00613;inference=ab initio prediction:Prodigal:002006;locus_tag=LKMONMHP_00613;product=hypothetical protein
NODE_2_length_571741_cov_48.181528	Prodigal:002006	CDS	85793	86431	.	-	0	ID=LKMONMHP_00614;inference=ab initio prediction:Prodigal:002006;locus_tag=LKMONMHP_00614;product=hypothetical protein
NODE_2_length_571741_cov_48.181528	Prodigal:002006	CDS	86440	87045	.	-	0	ID=LKMONMHP_00615;inference=ab initio prediction:Prodigal:002006;locus_tag=LKMONMHP_00615;product=hypothetical protein
NODE_2_length_571741_cov_48.181528	Prodigal:002006	CDS	87393	87701	.	-	0	ID=LKMONMHP_00616;inference=ab initio prediction:Prodigal:002006;locus_tag=LKMONMHP_00616;product=hypothetical protein
NODE_2_length_571741_cov_48.181528	Prodigal:002006	CDS	87800	88126	.	-	0	ID=LKMONMHP_00617;eC_number=1.14.14.18;Name=isdG_2;gene=isdG_2;inference=ab initio prediction:Prodigal:002006,protein motif:HAMAP:MF_01272;locus_tag=LKMONMHP_00617;product=Heme oxygenase (staphylobilin-producing)
NODE_2_length_571741_cov_48.181528	Prodigal:002006	CDS	88288	88497	.	+	0	ID=LKMONMHP_00618;inference=ab initio prediction:Prodigal:002006;locus_tag=LKMONMHP_00618;product=hypothetical protein
NODE_2_length_571741_cov_48.181528	Prodigal:002006	CDS	88494	89384	.	+	0	ID=LKMONMHP_00619;Name=hmuT;db_xref=COG:COG4558;gene=hmuT;inference=ab initio prediction:Prodigal:002006,similar to AA sequence:UniProtKB:Q56991;locus_tag=LKMONMHP_00619;product=Hemin-binding periplasmic protein HmuT
NODE_2_length_571741_cov_48.181528	Prodigal:002006	CDS	89377	90441	.	+	0	ID=LKMONMHP_00620;Name=hmuU;db_xref=COG:COG0609;gene=hmuU;inference=ab initio prediction:Prodigal:002006,similar to AA sequence:UniProtKB:Q56992;locus_tag=LKMONMHP_00620;product=Hemin transport system permease protein HmuU
NODE_2_length_571741_cov_48.181528	Prodigal:002006	CDS	90434	91258	.	+	0	ID=LKMONMHP_00621;eC_number=3.6.3.-;Name=hmuV;db_xref=COG:COG4559;gene=hmuV;inference=ab initio prediction:Prodigal:002006,similar to AA sequence:UniProtKB:Q56993;locus_tag=LKMONMHP_00621;product=Hemin import ATP-binding protein HmuV
NODE_2_length_571741_cov_48.181528	Prodigal:002006	CDS	91445	93589	.	+	0	ID=LKMONMHP_00622;Name=hxuC;db_xref=COG:COG1629;gene=hxuC;inference=ab initio prediction:Prodigal:002006,similar to AA sequence:UniProtKB:P44600;locus_tag=LKMONMHP_00622;product=Heme/hemopexin utilization protein C
NODE_2_length_571741_cov_48.181528	Prodigal:002006	CDS	94020	94256	.	+	0	ID=LKMONMHP_00623;inference=ab initio prediction:Prodigal:002006;locus_tag=LKMONMHP_00623;product=hypothetical protein
NODE_2_length_571741_cov_48.181528	Prodigal:002006	CDS	95218	95562	.	+	0	ID=LKMONMHP_00624;inference=ab initio prediction:Prodigal:002006;locus_tag=LKMONMHP_00624;product=hypothetical protein
NODE_2_length_571741_cov_48.181528	Prodigal:002006	CDS	96134	96586	.	+	0	ID=LKMONMHP_00625;inference=ab initio prediction:Prodigal:002006;locus_tag=LKMONMHP_00625;product=hypothetical protein
NODE_2_length_571741_cov_48.181528	Prodigal:002006	CDS	96597	96863	.	-	0	ID=LKMONMHP_00626;inference=ab initio prediction:Prodigal:002006;locus_tag=LKMONMHP_00626;product=hypothetical protein
NODE_2_length_571741_cov_48.181528	Prodigal:002006	CDS	96964	97383	.	-	0	ID=LKMONMHP_00627;inference=ab initio prediction:Prodigal:002006;locus_tag=LKMONMHP_00627;product=hypothetical protein
NODE_2_length_571741_cov_48.181528	Prodigal:002006	CDS	98090	104395	.	+	0	ID=LKMONMHP_00628;inference=ab initio prediction:Prodigal:002006;locus_tag=LKMONMHP_00628;product=hypothetical protein
NODE_2_length_571741_cov_48.181528	Prodigal:002006	CDS	104453	104833	.	-	0	ID=LKMONMHP_00629;inference=ab initio prediction:Prodigal:002006;locus_tag=LKMONMHP_00629;product=hypothetical protein
NODE_2_length_571741_cov_48.181528	Prodigal:002006	CDS	105110	105340	.	+	0	ID=LKMONMHP_00630;inference=ab initio prediction:Prodigal:002006;locus_tag=LKMONMHP_00630;product=hypothetical protein
NODE_2_length_571741_cov_48.181528	Prodigal:002006	CDS	105462	106367	.	-	0	ID=LKMONMHP_00631;inference=ab initio prediction:Prodigal:002006;locus_tag=LKMONMHP_00631;product=hypothetical protein
NODE_2_length_571741_cov_48.181528	Prodigal:002006	CDS	106556	106912	.	-	0	ID=LKMONMHP_00632;inference=ab initio prediction:Prodigal:002006;locus_tag=LKMONMHP_00632;product=hypothetical protein
NODE_2_length_571741_cov_48.181528	Prodigal:002006	CDS	107030	107350	.	-	0	ID=LKMONMHP_00633;inference=ab initio prediction:Prodigal:002006,similar to AA sequence:UniProtKB:P00081;locus_tag=LKMONMHP_00633;product=Cytochrome c2
NODE_2_length_571741_cov_48.181528	Prodigal:002006	CDS	107630	107740	.	-	0	ID=LKMONMHP_00634;inference=ab initio prediction:Prodigal:002006;locus_tag=LKMONMHP_00634;product=hypothetical protein
NODE_2_length_571741_cov_48.181528	Prodigal:002006	CDS	107963	108202	.	-	0	ID=LKMONMHP_00635;inference=ab initio prediction:Prodigal:002006;locus_tag=LKMONMHP_00635;product=hypothetical protein
NODE_2_length_571741_cov_48.181528	Prodigal:002006	CDS	108720	108944	.	-	0	ID=LKMONMHP_00636;inference=ab initio prediction:Prodigal:002006;locus_tag=LKMONMHP_00636;product=hypothetical protein
NODE_2_length_571741_cov_48.181528	Prodigal:002006	CDS	109200	110123	.	-	0	ID=LKMONMHP_00637;Name=yidZ;gene=yidZ;inference=ab initio prediction:Prodigal:002006,protein motif:HAMAP:MF_01607;locus_tag=LKMONMHP_00637;product=HTH-type transcriptional regulator YidZ
NODE_2_length_571741_cov_48.181528	Prodigal:002006	CDS	110285	111796	.	+	0	ID=LKMONMHP_00638;Name=sgrR_1;gene=sgrR_1;inference=ab initio prediction:Prodigal:002006,protein motif:HAMAP:MF_01449;locus_tag=LKMONMHP_00638;product=HTH-type transcriptional regulator SgrR
NODE_2_length_571741_cov_48.181528	Prodigal:002006	CDS	111804	112718	.	+	0	ID=LKMONMHP_00639;Name=gsiC_1;db_xref=COG:COG0601;gene=gsiC_1;inference=ab initio prediction:Prodigal:002006,similar to AA sequence:UniProtKB:P75798;locus_tag=LKMONMHP_00639;product=Glutathione transport system permease protein GsiC
NODE_2_length_571741_cov_48.181528	Prodigal:002006	CDS	112715	113677	.	+	0	ID=LKMONMHP_00640;Name=dppC;db_xref=COG:COG1173;gene=dppC;inference=ab initio prediction:Prodigal:002006,similar to AA sequence:UniProtKB:P0AEG1;locus_tag=LKMONMHP_00640;product=Dipeptide transport system permease protein DppC
NODE_2_length_571741_cov_48.181528	Prodigal:002006	CDS	113725	115143	.	+	0	ID=LKMONMHP_00641;eC_number=3.5.1.16;Name=argE_1;gene=argE_1;inference=ab initio prediction:Prodigal:002006,protein motif:HAMAP:MF_01108;locus_tag=LKMONMHP_00641;product=Acetylornithine deacetylase
NODE_2_length_571741_cov_48.181528	Prodigal:002006	CDS	115146	116777	.	+	0	ID=LKMONMHP_00642;eC_number=7.4.2.10;Name=gsiA_1;db_xref=COG:COG1123;gene=gsiA_1;inference=ab initio prediction:Prodigal:002006,similar to AA sequence:UniProtKB:P75796;locus_tag=LKMONMHP_00642;product=Glutathione import ATP-binding protein GsiA
NODE_2_length_571741_cov_48.181528	Prodigal:002006	CDS	116874	118175	.	+	0	ID=LKMONMHP_00643;eC_number=4.3.1.18;Name=dsdA;db_xref=COG:COG3048;gene=dsdA;inference=ab initio prediction:Prodigal:002006,similar to AA sequence:UniProtKB:P00926;locus_tag=LKMONMHP_00643;product=D-serine dehydratase
NODE_2_length_571741_cov_48.181528	Prodigal:002006	CDS	118453	119343	.	-	0	ID=LKMONMHP_00644;inference=ab initio prediction:Prodigal:002006;locus_tag=LKMONMHP_00644;product=hypothetical protein
NODE_2_length_571741_cov_48.181528	Prodigal:002006	CDS	119775	121253	.	+	0	ID=LKMONMHP_00645;Name=smc_2;gene=smc_2;inference=ab initio prediction:Prodigal:002006,protein motif:HAMAP:MF_01894;locus_tag=LKMONMHP_00645;product=Chromosome partition protein Smc
NODE_2_length_571741_cov_48.181528	Prodigal:002006	CDS	121758	122192	.	-	0	ID=LKMONMHP_00646;inference=ab initio prediction:Prodigal:002006;locus_tag=LKMONMHP_00646;product=hypothetical protein
NODE_2_length_571741_cov_48.181528	Prodigal:002006	CDS	122189	122572	.	-	0	ID=LKMONMHP_00647;inference=ab initio prediction:Prodigal:002006,similar to AA sequence:ISfinder:ISMdi1;locus_tag=LKMONMHP_00647;product=IS630 family transposase ISMdi1
NODE_2_length_571741_cov_48.181528	Aragorn:001002	tRNA	123229	123305	.	-	.	ID=LKMONMHP_00648;inference=COORDINATES:profile:Aragorn:001002;locus_tag=LKMONMHP_00648;product=tRNA-Met(cat)
NODE_2_length_571741_cov_48.181528	Aragorn:001002	tRNA	123893	123968	.	-	.	ID=LKMONMHP_00649;inference=COORDINATES:profile:Aragorn:001002;locus_tag=LKMONMHP_00649;product=tRNA-Ala(ggc)
NODE_2_length_571741_cov_48.181528	Aragorn:001002	tRNA	124002	124077	.	-	.	ID=LKMONMHP_00650;inference=COORDINATES:profile:Aragorn:001002;locus_tag=LKMONMHP_00650;product=tRNA-Ala(ggc)
NODE_2_length_571741_cov_48.181528	Prodigal:002006	CDS	124237	124614	.	-	0	ID=LKMONMHP_00651;inference=ab initio prediction:Prodigal:002006;locus_tag=LKMONMHP_00651;product=hypothetical protein
NODE_2_length_571741_cov_48.181528	Prodigal:002006	CDS	124912	126258	.	+	0	ID=LKMONMHP_00652;eC_number=2.5.1.19;Name=aroA;gene=aroA;inference=ab initio prediction:Prodigal:002006,similar to AA sequence:UniProtKB:P0A2Y4;locus_tag=LKMONMHP_00652;product=3-phosphoshikimate 1-carboxyvinyltransferase
NODE_2_length_571741_cov_48.181528	Prodigal:002006	CDS	126263	126895	.	+	0	ID=LKMONMHP_00653;eC_number=2.7.4.25;Name=cmk;db_xref=COG:COG0283;gene=cmk;inference=ab initio prediction:Prodigal:002006,similar to AA sequence:UniProtKB:Q97PK6;locus_tag=LKMONMHP_00653;product=Cytidylate kinase
NODE_2_length_571741_cov_48.181528	Prodigal:002006	CDS	126911	127729	.	-	0	ID=LKMONMHP_00654;Name=rssB_2;gene=rssB_2;inference=ab initio prediction:Prodigal:002006,protein motif:HAMAP:MF_00958;locus_tag=LKMONMHP_00654;product=Regulator of RpoS
NODE_2_length_571741_cov_48.181528	Prodigal:002006	CDS	127806	129602	.	-	0	ID=LKMONMHP_00655;eC_number=1.1.2.8;Name=qedA;gene=qedA;inference=ab initio prediction:Prodigal:002006,similar to AA sequence:UniProtKB:A8R3S4;locus_tag=LKMONMHP_00655;product=Quinoprotein alcohol dehydrogenase (cytochrome c)
NODE_2_length_571741_cov_48.181528	Prodigal:002006	CDS	129923	130780	.	-	0	ID=LKMONMHP_00656;inference=ab initio prediction:Prodigal:002006;locus_tag=LKMONMHP_00656;product=hypothetical protein
NODE_2_length_571741_cov_48.181528	Prodigal:002006	CDS	130797	131219	.	-	0	ID=LKMONMHP_00657;inference=ab initio prediction:Prodigal:002006;locus_tag=LKMONMHP_00657;product=hypothetical protein
NODE_2_length_571741_cov_48.181528	Prodigal:002006	CDS	131443	132711	.	+	0	ID=LKMONMHP_00658;inference=ab initio prediction:Prodigal:002006;locus_tag=LKMONMHP_00658;product=hypothetical protein
NODE_2_length_571741_cov_48.181528	Prodigal:002006	CDS	132714	133721	.	+	0	ID=LKMONMHP_00659;inference=ab initio prediction:Prodigal:002006,similar to AA sequence:UniProtKB:Q1Q0T4;locus_tag=LKMONMHP_00659;product=Hydrazine synthase subunit beta
NODE_2_length_571741_cov_48.181528	Prodigal:002006	CDS	133718	135811	.	+	0	ID=LKMONMHP_00660;inference=ab initio prediction:Prodigal:002006;locus_tag=LKMONMHP_00660;product=hypothetical protein
NODE_2_length_571741_cov_48.181528	Prodigal:002006	CDS	135808	136797	.	+	0	ID=LKMONMHP_00661;eC_number=2.7.1.180;Name=apbE;db_xref=COG:COG1477;gene=apbE;inference=ab initio prediction:Prodigal:002006,similar to AA sequence:UniProtKB:O83774;locus_tag=LKMONMHP_00661;product=FAD:protein FMN transferase
NODE_2_length_571741_cov_48.181528	Prodigal:002006	CDS	136758	138428	.	-	0	ID=LKMONMHP_00662;inference=ab initio prediction:Prodigal:002006;locus_tag=LKMONMHP_00662;product=hypothetical protein
NODE_2_length_571741_cov_48.181528	Prodigal:002006	CDS	138636	139805	.	+	0	ID=LKMONMHP_00663;inference=ab initio prediction:Prodigal:002006;locus_tag=LKMONMHP_00663;product=hypothetical protein
NODE_2_length_571741_cov_48.181528	Prodigal:002006	CDS	139802	141172	.	+	0	ID=LKMONMHP_00664;eC_number=2.7.13.3;Name=luxQ;gene=luxQ;inference=ab initio prediction:Prodigal:002006,similar to AA sequence:UniProtKB:Q9KLK7;locus_tag=LKMONMHP_00664;product=Autoinducer 2 sensor kinase/phosphatase LuxQ
NODE_2_length_571741_cov_48.181528	Prodigal:002006	CDS	141273	142211	.	+	0	ID=LKMONMHP_00665;inference=ab initio prediction:Prodigal:002006;locus_tag=LKMONMHP_00665;product=hypothetical protein
NODE_2_length_571741_cov_48.181528	Prodigal:002006	CDS	142233	144803	.	-	0	ID=LKMONMHP_00666;inference=ab initio prediction:Prodigal:002006;locus_tag=LKMONMHP_00666;product=hypothetical protein
NODE_2_length_571741_cov_48.181528	Prodigal:002006	CDS	144803	145498	.	-	0	ID=LKMONMHP_00667;db_xref=COG:COG1136;inference=ab initio prediction:Prodigal:002006,similar to AA sequence:UniProtKB:P9WQK1;locus_tag=LKMONMHP_00667;product=putative ABC transporter ATP-binding protein
NODE_2_length_571741_cov_48.181528	Prodigal:002006	CDS	145557	146285	.	+	0	ID=LKMONMHP_00668;inference=ab initio prediction:Prodigal:002006;locus_tag=LKMONMHP_00668;product=hypothetical protein
NODE_2_length_571741_cov_48.181528	Prodigal:002006	CDS	146292	146828	.	+	0	ID=LKMONMHP_00669;eC_number=3.1.4.58;Name=ytlP;gene=ytlP;inference=ab initio prediction:Prodigal:002006,similar to AA sequence:UniProtKB:O34570;locus_tag=LKMONMHP_00669;product=RNA 2'%2C3'-cyclic phosphodiesterase
NODE_2_length_571741_cov_48.181528	Prodigal:002006	CDS	146921	148795	.	+	0	ID=LKMONMHP_00670;Name=htpG;db_xref=COG:COG0326;gene=htpG;inference=ab initio prediction:Prodigal:002006,similar to AA sequence:UniProtKB:Q83EL0;locus_tag=LKMONMHP_00670;product=Chaperone protein HtpG
NODE_2_length_571741_cov_48.181528	Prodigal:002006	CDS	148848	149129	.	+	0	ID=LKMONMHP_00671;inference=ab initio prediction:Prodigal:002006;locus_tag=LKMONMHP_00671;product=hypothetical protein
NODE_2_length_571741_cov_48.181528	Prodigal:002006	CDS	149126	149998	.	+	0	ID=LKMONMHP_00672;eC_number=6.1.1.17;Name=gltX_1;db_xref=COG:COG0008;gene=gltX_1;inference=ab initio prediction:Prodigal:002006,similar to AA sequence:UniProtKB:Q9XCL6;locus_tag=LKMONMHP_00672;product=Glutamate--tRNA ligase
NODE_2_length_571741_cov_48.181528	Prodigal:002006	CDS	150643	151086	.	+	0	ID=LKMONMHP_00673;inference=ab initio prediction:Prodigal:002006;locus_tag=LKMONMHP_00673;product=hypothetical protein
NODE_2_length_571741_cov_48.181528	Prodigal:002006	CDS	151135	152523	.	+	0	ID=LKMONMHP_00674;inference=ab initio prediction:Prodigal:002006;locus_tag=LKMONMHP_00674;product=hypothetical protein
NODE_2_length_571741_cov_48.181528	Prodigal:002006	CDS	153163	155226	.	-	0	ID=LKMONMHP_00675;inference=ab initio prediction:Prodigal:002006;locus_tag=LKMONMHP_00675;product=hypothetical protein
NODE_2_length_571741_cov_48.181528	Prodigal:002006	CDS	155330	155878	.	-	0	ID=LKMONMHP_00676;inference=ab initio prediction:Prodigal:002006;locus_tag=LKMONMHP_00676;product=hypothetical protein
NODE_2_length_571741_cov_48.181528	Prodigal:002006	CDS	155924	156394	.	+	0	ID=LKMONMHP_00677;inference=ab initio prediction:Prodigal:002006;locus_tag=LKMONMHP_00677;product=hypothetical protein
NODE_2_length_571741_cov_48.181528	Prodigal:002006	CDS	156563	157024	.	+	0	ID=LKMONMHP_00678;Name=rplM;db_xref=COG:COG0102;gene=rplM;inference=ab initio prediction:Prodigal:002006,similar to AA sequence:UniProtKB:Q6N651;locus_tag=LKMONMHP_00678;product=50S ribosomal protein L13
NODE_2_length_571741_cov_48.181528	Prodigal:002006	CDS	157027	157509	.	+	0	ID=LKMONMHP_00679;Name=rpsI;db_xref=COG:COG0103;gene=rpsI;inference=ab initio prediction:Prodigal:002006,similar to AA sequence:UniProtKB:Q6N650;locus_tag=LKMONMHP_00679;product=30S ribosomal protein S9
NODE_2_length_571741_cov_48.181528	Prodigal:002006	CDS	157581	157700	.	-	0	ID=LKMONMHP_00680;inference=ab initio prediction:Prodigal:002006;locus_tag=LKMONMHP_00680;product=hypothetical protein
NODE_2_length_571741_cov_48.181528	Prodigal:002006	CDS	157869	159638	.	-	0	ID=LKMONMHP_00681;eC_number=1.1.9.1;Name=qheDH;db_xref=COG:COG4993;gene=qheDH;inference=ab initio prediction:Prodigal:002006,similar to AA sequence:UniProtKB:Q46444;locus_tag=LKMONMHP_00681;product=Quinohemoprotein alcohol dehydrogenase
NODE_2_length_571741_cov_48.181528	Prodigal:002006	CDS	159727	161547	.	-	0	ID=LKMONMHP_00682;eC_number=3.1.-.-;Name=recJ;db_xref=COG:COG0608;gene=recJ;inference=ab initio prediction:Prodigal:002006,similar to AA sequence:UniProtKB:P21893;locus_tag=LKMONMHP_00682;product=Single-stranded-DNA-specific exonuclease RecJ
NODE_2_length_571741_cov_48.181528	Prodigal:002006	CDS	161645	163042	.	-	0	ID=LKMONMHP_00683;eC_number=7.1.1.1;Name=pntB;db_xref=COG:COG1282;gene=pntB;inference=ab initio prediction:Prodigal:002006,similar to AA sequence:UniProtKB:P0C188;locus_tag=LKMONMHP_00683;product=NAD(P) transhydrogenase subunit beta
NODE_2_length_571741_cov_48.181528	Prodigal:002006	CDS	163047	163499	.	-	0	ID=LKMONMHP_00684;inference=ab initio prediction:Prodigal:002006;locus_tag=LKMONMHP_00684;product=hypothetical protein
NODE_2_length_571741_cov_48.181528	Prodigal:002006	CDS	163522	164661	.	-	0	ID=LKMONMHP_00685;eC_number=7.1.1.1;Name=pntAA;db_xref=COG:COG3288;gene=pntAA;inference=ab initio prediction:Prodigal:002006,similar to AA sequence:UniProtKB:Q2RSB2;locus_tag=LKMONMHP_00685;product=NAD(P) transhydrogenase subunit alpha part 1
NODE_2_length_571741_cov_48.181528	Prodigal:002006	CDS	164800	165093	.	-	0	ID=LKMONMHP_00686;inference=ab initio prediction:Prodigal:002006;locus_tag=LKMONMHP_00686;product=hypothetical protein
NODE_2_length_571741_cov_48.181528	Prodigal:002006	CDS	165205	166575	.	-	0	ID=LKMONMHP_00687;eC_number=2.7.-.-;Name=ubiB_2;gene=ubiB_2;inference=ab initio prediction:Prodigal:002006,protein motif:HAMAP:MF_00414;locus_tag=LKMONMHP_00687;product=protein kinase UbiB
NODE_2_length_571741_cov_48.181528	Prodigal:002006	CDS	166684	168165	.	-	0	ID=LKMONMHP_00688;inference=ab initio prediction:Prodigal:002006;locus_tag=LKMONMHP_00688;product=hypothetical protein
NODE_2_length_571741_cov_48.181528	Prodigal:002006	CDS	168408	170531	.	-	0	ID=LKMONMHP_00689;inference=ab initio prediction:Prodigal:002006;locus_tag=LKMONMHP_00689;product=hypothetical protein
NODE_2_length_571741_cov_48.181528	Prodigal:002006	CDS	170700	172193	.	-	0	ID=LKMONMHP_00690;Name=atoC_1;db_xref=COG:COG2204;gene=atoC_1;inference=ab initio prediction:Prodigal:002006,similar to AA sequence:UniProtKB:Q06065;locus_tag=LKMONMHP_00690;product=Regulatory protein AtoC
NODE_2_length_571741_cov_48.181528	Prodigal:002006	CDS	172491	174344	.	+	0	ID=LKMONMHP_00691;inference=ab initio prediction:Prodigal:002006;locus_tag=LKMONMHP_00691;product=hypothetical protein
NODE_2_length_571741_cov_48.181528	Prodigal:002006	CDS	174358	175341	.	-	0	ID=LKMONMHP_00692;Name=czcD_1;db_xref=COG:COG1230;gene=czcD_1;inference=ab initio prediction:Prodigal:002006,similar to AA sequence:UniProtKB:O07084;locus_tag=LKMONMHP_00692;product=Cadmium%2C cobalt and zinc/H(+)-K(+) antiporter
NODE_2_length_571741_cov_48.181528	Prodigal:002006	CDS	175383	175589	.	-	0	ID=LKMONMHP_00693;inference=ab initio prediction:Prodigal:002006;locus_tag=LKMONMHP_00693;product=hypothetical protein
NODE_2_length_571741_cov_48.181528	Prodigal:002006	CDS	176275	179349	.	+	0	ID=LKMONMHP_00694;inference=ab initio prediction:Prodigal:002006;locus_tag=LKMONMHP_00694;product=hypothetical protein
NODE_2_length_571741_cov_48.181528	Prodigal:002006	CDS	179525	179905	.	+	0	ID=LKMONMHP_00695;Name=rplU;db_xref=COG:COG0261;gene=rplU;inference=ab initio prediction:Prodigal:002006,similar to AA sequence:UniProtKB:A2RLA4;locus_tag=LKMONMHP_00695;product=50S ribosomal protein L21
NODE_2_length_571741_cov_48.181528	Prodigal:002006	CDS	179948	180214	.	+	0	ID=LKMONMHP_00696;Name=rpmA;db_xref=COG:COG0211;gene=rpmA;inference=ab initio prediction:Prodigal:002006,similar to AA sequence:UniProtKB:Q6NDE9;locus_tag=LKMONMHP_00696;product=50S ribosomal protein L27
NODE_2_length_571741_cov_48.181528	Prodigal:002006	CDS	180390	180980	.	+	0	ID=LKMONMHP_00697;inference=ab initio prediction:Prodigal:002006;locus_tag=LKMONMHP_00697;product=hypothetical protein
NODE_2_length_571741_cov_48.181528	Prodigal:002006	CDS	180977	181444	.	+	0	ID=LKMONMHP_00698;inference=ab initio prediction:Prodigal:002006;locus_tag=LKMONMHP_00698;product=hypothetical protein
NODE_2_length_571741_cov_48.181528	Prodigal:002006	CDS	181484	182521	.	+	0	ID=LKMONMHP_00699;eC_number=3.6.5.-;Name=cgtA;gene=cgtA;inference=ab initio prediction:Prodigal:002006,similar to AA sequence:UniProtKB:B8GYI7;locus_tag=LKMONMHP_00699;product=GTPase Obg/CgtA
NODE_2_length_571741_cov_48.181528	Prodigal:002006	CDS	182577	182888	.	+	0	ID=LKMONMHP_00700;inference=ab initio prediction:Prodigal:002006;locus_tag=LKMONMHP_00700;product=hypothetical protein
NODE_2_length_571741_cov_48.181528	Prodigal:002006	CDS	182897	183307	.	+	0	ID=LKMONMHP_00701;eC_number=3.1.-.-;db_xref=COG:COG3742;inference=ab initio prediction:Prodigal:002006,similar to AA sequence:UniProtKB:P9WF57;locus_tag=LKMONMHP_00701;product=Ribonuclease VapC42
NODE_2_length_571741_cov_48.181528	Prodigal:002006	CDS	183312	184433	.	+	0	ID=LKMONMHP_00702;eC_number=2.7.2.11;Name=proB;gene=proB;inference=ab initio prediction:Prodigal:002006,similar to AA sequence:UniProtKB:Q2SZF9;locus_tag=LKMONMHP_00702;product=Glutamate 5-kinase
NODE_2_length_571741_cov_48.181528	Prodigal:002006	CDS	184550	185851	.	+	0	ID=LKMONMHP_00703;eC_number=1.2.1.41;Name=proA;gene=proA;inference=ab initio prediction:Prodigal:002006,similar to AA sequence:UniProtKB:Q2SZ88;locus_tag=LKMONMHP_00703;product=Gamma-glutamyl phosphate reductase
NODE_2_length_571741_cov_48.181528	Prodigal:002006	CDS	185867	186463	.	+	0	ID=LKMONMHP_00704;eC_number=2.7.7.18;Name=nadD;gene=nadD;inference=ab initio prediction:Prodigal:002006,protein motif:HAMAP:MF_00244;locus_tag=LKMONMHP_00704;product=nicotinate-nucleotide adenylyltransferase
NODE_2_length_571741_cov_48.181528	Prodigal:002006	CDS	186601	186981	.	+	0	ID=LKMONMHP_00705;Name=rsfS;gene=rsfS;inference=ab initio prediction:Prodigal:002006,similar to AA sequence:UniProtKB:Q5NLX3;locus_tag=LKMONMHP_00705;product=Ribosomal silencing factor RsfS
NODE_2_length_571741_cov_48.181528	Prodigal:002006	CDS	186992	188032	.	-	0	ID=LKMONMHP_00706;eC_number=5.1.3.3;Name=mro;db_xref=COG:COG2017;gene=mro;inference=ab initio prediction:Prodigal:002006,similar to AA sequence:UniProtKB:P05149;locus_tag=LKMONMHP_00706;product=Aldose 1-epimerase
NODE_2_length_571741_cov_48.181528	Prodigal:002006	CDS	188076	189857	.	-	0	ID=LKMONMHP_00707;eC_number=7.5.2.6;Name=msbA;db_xref=COG:COG1132;gene=msbA;inference=ab initio prediction:Prodigal:002006,similar to AA sequence:UniProtKB:P63359;locus_tag=LKMONMHP_00707;product=Lipid A export ATP-binding/permease protein MsbA
NODE_2_length_571741_cov_48.181528	Prodigal:002006	CDS	190180	191148	.	+	0	ID=LKMONMHP_00708;inference=ab initio prediction:Prodigal:002006;locus_tag=LKMONMHP_00708;product=hypothetical protein
NODE_2_length_571741_cov_48.181528	Prodigal:002006	CDS	191159	191980	.	+	0	ID=LKMONMHP_00709;Name=ssuC_1;db_xref=COG:COG0600;gene=ssuC_1;inference=ab initio prediction:Prodigal:002006,similar to AA sequence:UniProtKB:P40401;locus_tag=LKMONMHP_00709;product=Putative aliphatic sulfonates transport permease protein SsuC
NODE_2_length_571741_cov_48.181528	Prodigal:002006	CDS	191989	192858	.	+	0	ID=LKMONMHP_00710;eC_number=3.6.3.-;Name=cmpD_1;gene=cmpD_1;inference=ab initio prediction:Prodigal:002006,similar to AA sequence:UniProtKB:Q55463;locus_tag=LKMONMHP_00710;product=Bicarbonate transport ATP-binding protein CmpD
NODE_2_length_571741_cov_48.181528	Prodigal:002006	CDS	192961	194820	.	+	0	ID=LKMONMHP_00711;eC_number=2.7.13.3;Name=dctB_2;gene=dctB_2;inference=ab initio prediction:Prodigal:002006,similar to AA sequence:UniProtKB:P13633;locus_tag=LKMONMHP_00711;product=C4-dicarboxylate transport sensor protein DctB
NODE_2_length_571741_cov_48.181528	Prodigal:002006	CDS	194810	196162	.	+	0	ID=LKMONMHP_00712;Name=dctD_2;gene=dctD_2;inference=ab initio prediction:Prodigal:002006,similar to AA sequence:UniProtKB:P13632;locus_tag=LKMONMHP_00712;product=C4-dicarboxylate transport transcriptional regulatory protein DctD
NODE_2_length_571741_cov_48.181528	Prodigal:002006	CDS	196168	197013	.	+	0	ID=LKMONMHP_00713;eC_number=2.3.1.247;Name=kce;gene=kce;inference=ab initio prediction:Prodigal:002006,similar to AA sequence:UniProtKB:B0VHH0;locus_tag=LKMONMHP_00713;product=3-keto-5-aminohexanoate cleavage enzyme
NODE_2_length_571741_cov_48.181528	Prodigal:002006	CDS	197057	197491	.	+	0	ID=LKMONMHP_00714;inference=ab initio prediction:Prodigal:002006;locus_tag=LKMONMHP_00714;product=hypothetical protein
NODE_2_length_571741_cov_48.181528	Prodigal:002006	CDS	197672	199366	.	+	0	ID=LKMONMHP_00715;Name=mdtA_1;gene=mdtA_1;inference=ab initio prediction:Prodigal:002006,protein motif:HAMAP:MF_01422;locus_tag=LKMONMHP_00715;product=Multidrug resistance protein MdtA
NODE_2_length_571741_cov_48.181528	Prodigal:002006	CDS	199377	202505	.	+	0	ID=LKMONMHP_00716;Name=czcA_1;gene=czcA_1;inference=ab initio prediction:Prodigal:002006,similar to AA sequence:UniProtKB:P13511;locus_tag=LKMONMHP_00716;product=Cobalt-zinc-cadmium resistance protein CzcA
NODE_2_length_571741_cov_48.181528	Prodigal:002006	CDS	202538	202903	.	+	0	ID=LKMONMHP_00717;inference=ab initio prediction:Prodigal:002006;locus_tag=LKMONMHP_00717;product=hypothetical protein
NODE_2_length_571741_cov_48.181528	Prodigal:002006	CDS	202918	203322	.	+	0	ID=LKMONMHP_00718;inference=ab initio prediction:Prodigal:002006;locus_tag=LKMONMHP_00718;product=hypothetical protein
NODE_2_length_571741_cov_48.181528	Prodigal:002006	CDS	203353	204105	.	-	0	ID=LKMONMHP_00719;eC_number=2.1.1.193;Name=rsmE;db_xref=COG:COG1385;gene=rsmE;inference=ab initio prediction:Prodigal:002006,similar to AA sequence:UniProtKB:P44627;locus_tag=LKMONMHP_00719;product=Ribosomal RNA small subunit methyltransferase E
NODE_2_length_571741_cov_48.181528	Prodigal:002006	CDS	204349	204960	.	+	0	ID=LKMONMHP_00720;inference=ab initio prediction:Prodigal:002006;locus_tag=LKMONMHP_00720;product=hypothetical protein
NODE_2_length_571741_cov_48.181528	Prodigal:002006	CDS	205176	206108	.	+	0	ID=LKMONMHP_00721;eC_number=2.5.1.39;Name=ubiA;db_xref=COG:COG0382;gene=ubiA;inference=ab initio prediction:Prodigal:002006,similar to AA sequence:UniProtKB:P0AGK1;locus_tag=LKMONMHP_00721;product=4-hydroxybenzoate octaprenyltransferase
NODE_2_length_571741_cov_48.181528	Prodigal:002006	CDS	206118	206657	.	-	0	ID=LKMONMHP_00722;inference=ab initio prediction:Prodigal:002006;locus_tag=LKMONMHP_00722;product=hypothetical protein
NODE_2_length_571741_cov_48.181528	Prodigal:002006	CDS	206911	207735	.	+	0	ID=LKMONMHP_00723;eC_number=3.1.3.15;Name=hisN_1;db_xref=COG:COG0483;gene=hisN_1;inference=ab initio prediction:Prodigal:002006,similar to AA sequence:UniProtKB:P95189;locus_tag=LKMONMHP_00723;product=Histidinol-phosphatase
NODE_2_length_571741_cov_48.181528	Prodigal:002006	CDS	207754	207978	.	-	0	ID=LKMONMHP_00724;inference=ab initio prediction:Prodigal:002006;locus_tag=LKMONMHP_00724;product=hypothetical protein
NODE_2_length_571741_cov_48.181528	Prodigal:002006	CDS	208162	208371	.	-	0	ID=LKMONMHP_00725;Name=cspA_1;db_xref=COG:COG1278;gene=cspA_1;inference=ab initio prediction:Prodigal:002006,similar to AA sequence:UniProtKB:Q9Z3S6;locus_tag=LKMONMHP_00725;product=Cold shock protein CspA
NODE_2_length_571741_cov_48.181528	Prodigal:002006	CDS	208645	209034	.	+	0	ID=LKMONMHP_00726;inference=ab initio prediction:Prodigal:002006;locus_tag=LKMONMHP_00726;product=hypothetical protein
NODE_2_length_571741_cov_48.181528	Prodigal:002006	CDS	209128	209412	.	+	0	ID=LKMONMHP_00727;inference=ab initio prediction:Prodigal:002006;locus_tag=LKMONMHP_00727;product=hypothetical protein
NODE_2_length_571741_cov_48.181528	Prodigal:002006	CDS	209366	209695	.	+	0	ID=LKMONMHP_00728;inference=ab initio prediction:Prodigal:002006;locus_tag=LKMONMHP_00728;product=hypothetical protein
NODE_2_length_571741_cov_48.181528	Prodigal:002006	CDS	209764	209985	.	-	0	ID=LKMONMHP_00729;inference=ab initio prediction:Prodigal:002006;locus_tag=LKMONMHP_00729;product=hypothetical protein
NODE_2_length_571741_cov_48.181528	Prodigal:002006	CDS	210194	210937	.	+	0	ID=LKMONMHP_00730;Name=lutA_1;db_xref=COG:COG0247;gene=lutA_1;inference=ab initio prediction:Prodigal:002006,similar to AA sequence:UniProtKB:O07020;locus_tag=LKMONMHP_00730;product=Lactate utilization protein A
NODE_2_length_571741_cov_48.181528	Prodigal:002006	CDS	210934	212514	.	+	0	ID=LKMONMHP_00731;Name=lutB;db_xref=COG:COG1139;gene=lutB;inference=ab initio prediction:Prodigal:002006,similar to AA sequence:UniProtKB:O07021;locus_tag=LKMONMHP_00731;product=Lactate utilization protein B
NODE_2_length_571741_cov_48.181528	Prodigal:002006	CDS	212511	213104	.	+	0	ID=LKMONMHP_00732;inference=ab initio prediction:Prodigal:002006;locus_tag=LKMONMHP_00732;product=hypothetical protein
NODE_2_length_571741_cov_48.181528	Prodigal:002006	CDS	213138	213524	.	-	0	ID=LKMONMHP_00733;inference=ab initio prediction:Prodigal:002006;locus_tag=LKMONMHP_00733;product=hypothetical protein
NODE_2_length_571741_cov_48.181528	Prodigal:002006	CDS	213617	213769	.	-	0	ID=LKMONMHP_00734;inference=ab initio prediction:Prodigal:002006;locus_tag=LKMONMHP_00734;product=hypothetical protein
NODE_2_length_571741_cov_48.181528	Prodigal:002006	CDS	214182	215864	.	-	0	ID=LKMONMHP_00735;inference=ab initio prediction:Prodigal:002006;locus_tag=LKMONMHP_00735;product=hypothetical protein
NODE_2_length_571741_cov_48.181528	Prodigal:002006	CDS	216161	216733	.	+	0	ID=LKMONMHP_00736;eC_number=3.6.1.-;Name=nudK;gene=nudK;inference=ab initio prediction:Prodigal:002006,similar to AA sequence:UniProtKB:P37128;locus_tag=LKMONMHP_00736;product=GDP-mannose pyrophosphatase NudK
NODE_2_length_571741_cov_48.181528	Prodigal:002006	CDS	216747	219173	.	-	0	ID=LKMONMHP_00737;eC_number=2.7.13.3;Name=rcsC_5;gene=rcsC_5;inference=ab initio prediction:Prodigal:002006,protein motif:HAMAP:MF_00979;locus_tag=LKMONMHP_00737;product=Sensor histidine kinase RcsC
NODE_2_length_571741_cov_48.181528	Prodigal:002006	CDS	219684	219911	.	-	0	ID=LKMONMHP_00738;inference=ab initio prediction:Prodigal:002006;locus_tag=LKMONMHP_00738;product=hypothetical protein
NODE_2_length_571741_cov_48.181528	Prodigal:002006	CDS	220187	221068	.	-	0	ID=LKMONMHP_00739;eC_number=2.4.1.187;inference=ab initio prediction:Prodigal:002006,protein motif:HAMAP:MF_02070;locus_tag=LKMONMHP_00739;product=N-acetylglucosaminyldiphosphoundecaprenol N-acetyl-beta-D-mannosaminyltransferase
NODE_2_length_571741_cov_48.181528	Prodigal:002006	CDS	221061	222539	.	-	0	ID=LKMONMHP_00740;inference=ab initio prediction:Prodigal:002006;locus_tag=LKMONMHP_00740;product=hypothetical protein
NODE_2_length_571741_cov_48.181528	Prodigal:002006	CDS	222870	223967	.	-	0	ID=LKMONMHP_00741;inference=ab initio prediction:Prodigal:002006;locus_tag=LKMONMHP_00741;product=hypothetical protein
NODE_2_length_571741_cov_48.181528	Prodigal:002006	CDS	223964	225985	.	-	0	ID=LKMONMHP_00742;eC_number=2.4.1.250;Name=mshA_1;gene=mshA_1;inference=ab initio prediction:Prodigal:002006,protein motif:HAMAP:MF_01695;locus_tag=LKMONMHP_00742;product=D-inositol-3-phosphate glycosyltransferase
NODE_2_length_571741_cov_48.181528	Prodigal:002006	CDS	226264	228231	.	+	0	ID=LKMONMHP_00743;inference=ab initio prediction:Prodigal:002006;locus_tag=LKMONMHP_00743;product=hypothetical protein
NODE_2_length_571741_cov_48.181528	Prodigal:002006	CDS	228376	229467	.	-	0	ID=LKMONMHP_00744;Name=recA;gene=recA;inference=ab initio prediction:Prodigal:002006,similar to AA sequence:UniProtKB:Q2YRU7;locus_tag=LKMONMHP_00744;product=Protein RecA
NODE_2_length_571741_cov_48.181528	Prodigal:002006	CDS	229720	232401	.	-	0	ID=LKMONMHP_00745;Name=cckA_1;gene=cckA_1;inference=ab initio prediction:Prodigal:002006,similar to AA sequence:UniProtKB:P0DOA0;locus_tag=LKMONMHP_00745;product=Sensor kinase CckA
NODE_2_length_571741_cov_48.181528	Prodigal:002006	CDS	232532	233599	.	-	0	ID=LKMONMHP_00746;Name=flhB;db_xref=COG:COG1377;gene=flhB;inference=ab initio prediction:Prodigal:002006,similar to AA sequence:UniProtKB:P40727;locus_tag=LKMONMHP_00746;product=Flagellar biosynthetic protein FlhB
NODE_2_length_571741_cov_48.181528	Prodigal:002006	CDS	233626	234390	.	-	0	ID=LKMONMHP_00747;Name=fliR;db_xref=COG:COG1684;gene=fliR;inference=ab initio prediction:Prodigal:002006,similar to AA sequence:UniProtKB:P54702;locus_tag=LKMONMHP_00747;product=Flagellar biosynthetic protein FliR
NODE_2_length_571741_cov_48.181528	Prodigal:002006	CDS	234420	234686	.	-	0	ID=LKMONMHP_00748;inference=ab initio prediction:Prodigal:002006;locus_tag=LKMONMHP_00748;product=hypothetical protein
NODE_2_length_571741_cov_48.181528	Prodigal:002006	CDS	234698	235012	.	-	0	ID=LKMONMHP_00749;Name=fliE;gene=fliE;inference=ab initio prediction:Prodigal:002006,protein motif:HAMAP:MF_00724;locus_tag=LKMONMHP_00749;product=Flagellar hook-basal body complex protein FliE
NODE_2_length_571741_cov_48.181528	Prodigal:002006	CDS	235018	235428	.	-	0	ID=LKMONMHP_00750;Name=flgC_1;db_xref=COG:COG1558;gene=flgC_1;inference=ab initio prediction:Prodigal:002006,similar to AA sequence:UniProtKB:P0A1I7;locus_tag=LKMONMHP_00750;product=Flagellar basal-body rod protein FlgC
NODE_2_length_571741_cov_48.181528	Prodigal:002006	CDS	235450	235869	.	-	0	ID=LKMONMHP_00751;Name=flgB;db_xref=COG:COG1815;gene=flgB;inference=ab initio prediction:Prodigal:002006,similar to AA sequence:UniProtKB:P16437;locus_tag=LKMONMHP_00751;product=Flagellar basal body rod protein FlgB
NODE_2_length_571741_cov_48.181528	Prodigal:002006	CDS	236143	237435	.	+	0	ID=LKMONMHP_00752;inference=ab initio prediction:Prodigal:002006;locus_tag=LKMONMHP_00752;product=hypothetical protein
NODE_2_length_571741_cov_48.181528	Prodigal:002006	CDS	237517	238272	.	+	0	ID=LKMONMHP_00753;Name=fliP;db_xref=COG:COG1338;gene=fliP;inference=ab initio prediction:Prodigal:002006,similar to AA sequence:UniProtKB:P54700;locus_tag=LKMONMHP_00753;product=Flagellar biosynthetic protein FliP
NODE_2_length_571741_cov_48.181528	Prodigal:002006	CDS	238381	238788	.	+	0	ID=LKMONMHP_00754;inference=ab initio prediction:Prodigal:002006;locus_tag=LKMONMHP_00754;product=hypothetical protein
NODE_2_length_571741_cov_48.181528	Prodigal:002006	CDS	238792	242187	.	-	0	ID=LKMONMHP_00755;inference=ab initio prediction:Prodigal:002006;locus_tag=LKMONMHP_00755;product=hypothetical protein
NODE_2_length_571741_cov_48.181528	Aragorn:001002	tRNA	242409	242494	.	+	.	ID=LKMONMHP_00756;inference=COORDINATES:profile:Aragorn:001002;locus_tag=LKMONMHP_00756;product=tRNA-Leu(caa)
NODE_2_length_571741_cov_48.181528	Prodigal:002006	CDS	242650	243339	.	+	0	ID=LKMONMHP_00757;Name=kpsT;gene=kpsT;inference=ab initio prediction:Prodigal:002006,similar to AA sequence:UniProtKB:P23888;locus_tag=LKMONMHP_00757;product=Polysialic acid transport ATP-binding protein KpsT
NODE_2_length_571741_cov_48.181528	Prodigal:002006	CDS	243459	244709	.	+	0	ID=LKMONMHP_00758;inference=ab initio prediction:Prodigal:002006;locus_tag=LKMONMHP_00758;product=hypothetical protein
NODE_2_length_571741_cov_48.181528	Prodigal:002006	CDS	244734	245480	.	-	0	ID=LKMONMHP_00759;inference=ab initio prediction:Prodigal:002006;locus_tag=LKMONMHP_00759;product=hypothetical protein
NODE_2_length_571741_cov_48.181528	Prodigal:002006	CDS	245483	245956	.	-	0	ID=LKMONMHP_00760;inference=ab initio prediction:Prodigal:002006;locus_tag=LKMONMHP_00760;product=hypothetical protein
NODE_2_length_571741_cov_48.181528	Prodigal:002006	CDS	246185	247375	.	+	0	ID=LKMONMHP_00761;eC_number=2.6.1.11;Name=aruC;db_xref=COG:COG4992;gene=aruC;inference=ab initio prediction:Prodigal:002006,similar to AA sequence:UniProtKB:O30508;locus_tag=LKMONMHP_00761;product=Succinylornithine transaminase/acetylornithine aminotransferase
NODE_2_length_571741_cov_48.181528	Prodigal:002006	CDS	247514	248467	.	+	0	ID=LKMONMHP_00762;eC_number=2.1.3.3;Name=argF;db_xref=COG:COG0078;gene=argF;inference=ab initio prediction:Prodigal:002006,similar to AA sequence:UniProtKB:P11724;locus_tag=LKMONMHP_00762;product=Ornithine carbamoyltransferase%2C anabolic
NODE_2_length_571741_cov_48.181528	Prodigal:002006	CDS	248580	249002	.	-	0	ID=LKMONMHP_00763;db_xref=COG:COG2764;inference=ab initio prediction:Prodigal:002006,similar to AA sequence:UniProtKB:P9WKQ3;locus_tag=LKMONMHP_00763;product=putative protein
NODE_2_length_571741_cov_48.181528	Prodigal:002006	CDS	249878	250105	.	+	0	ID=LKMONMHP_00764;inference=ab initio prediction:Prodigal:002006;locus_tag=LKMONMHP_00764;product=hypothetical protein
NODE_2_length_571741_cov_48.181528	Prodigal:002006	CDS	250322	251128	.	+	0	ID=LKMONMHP_00765;eC_number=1.1.1.100;Name=fabG_1;gene=fabG_1;inference=ab initio prediction:Prodigal:002006,similar to AA sequence:UniProtKB:O67610;locus_tag=LKMONMHP_00765;product=3-oxoacyl-[acyl-carrier-protein] reductase FabG
NODE_2_length_571741_cov_48.181528	Prodigal:002006	CDS	251163	252554	.	+	0	ID=LKMONMHP_00766;eC_number=1.8.1.4;Name=pdhD;gene=pdhD;inference=ab initio prediction:Prodigal:002006,similar to AA sequence:UniProtKB:P11959;locus_tag=LKMONMHP_00766;product=Dihydrolipoyl dehydrogenase
NODE_2_length_571741_cov_48.181528	Prodigal:002006	CDS	252724	255324	.	+	0	ID=LKMONMHP_00767;eC_number=2.7.13.3;Name=cph1;gene=cph1;inference=ab initio prediction:Prodigal:002006,similar to AA sequence:UniProtKB:Q55168;locus_tag=LKMONMHP_00767;product=Phytochrome-like protein cph1
NODE_2_length_571741_cov_48.181528	Prodigal:002006	CDS	255333	255896	.	+	0	ID=LKMONMHP_00768;inference=ab initio prediction:Prodigal:002006;locus_tag=LKMONMHP_00768;product=hypothetical protein
NODE_2_length_571741_cov_48.181528	Prodigal:002006	CDS	256094	257140	.	-	0	ID=LKMONMHP_00769;inference=ab initio prediction:Prodigal:002006;locus_tag=LKMONMHP_00769;product=hypothetical protein
NODE_2_length_571741_cov_48.181528	Prodigal:002006	CDS	257421	258749	.	+	0	ID=LKMONMHP_00770;inference=ab initio prediction:Prodigal:002006;locus_tag=LKMONMHP_00770;product=hypothetical protein
NODE_2_length_571741_cov_48.181528	Prodigal:002006	CDS	258763	259047	.	+	0	ID=LKMONMHP_00771;inference=ab initio prediction:Prodigal:002006;locus_tag=LKMONMHP_00771;product=hypothetical protein
NODE_2_length_571741_cov_48.181528	Prodigal:002006	CDS	259123	260514	.	-	0	ID=LKMONMHP_00772;Name=atoC_2;db_xref=COG:COG2204;gene=atoC_2;inference=ab initio prediction:Prodigal:002006,similar to AA sequence:UniProtKB:Q06065;locus_tag=LKMONMHP_00772;product=Regulatory protein AtoC
NODE_2_length_571741_cov_48.181528	Prodigal:002006	CDS	260547	260894	.	-	0	ID=LKMONMHP_00773;Name=fliN;db_xref=COG:COG1886;gene=fliN;inference=ab initio prediction:Prodigal:002006,similar to AA sequence:UniProtKB:P15070;locus_tag=LKMONMHP_00773;product=Flagellar motor switch protein FliN
NODE_2_length_571741_cov_48.181528	Prodigal:002006	CDS	260909	261523	.	-	0	ID=LKMONMHP_00774;inference=ab initio prediction:Prodigal:002006;locus_tag=LKMONMHP_00774;product=hypothetical protein
NODE_2_length_571741_cov_48.181528	Prodigal:002006	CDS	261520	262572	.	-	0	ID=LKMONMHP_00775;Name=fliG;db_xref=COG:COG1536;gene=fliG;inference=ab initio prediction:Prodigal:002006,similar to AA sequence:UniProtKB:Q9WY63;locus_tag=LKMONMHP_00775;product=Flagellar motor switch protein FliG
NODE_2_length_571741_cov_48.181528	Prodigal:002006	CDS	262627	264246	.	-	0	ID=LKMONMHP_00776;inference=ab initio prediction:Prodigal:002006;locus_tag=LKMONMHP_00776;product=hypothetical protein
NODE_2_length_571741_cov_48.181528	Prodigal:002006	CDS	264435	264710	.	-	0	ID=LKMONMHP_00777;inference=ab initio prediction:Prodigal:002006;locus_tag=LKMONMHP_00777;product=hypothetical protein
NODE_2_length_571741_cov_48.181528	Prodigal:002006	CDS	264843	265508	.	-	0	ID=LKMONMHP_00778;inference=ab initio prediction:Prodigal:002006;locus_tag=LKMONMHP_00778;product=hypothetical protein
NODE_2_length_571741_cov_48.181528	Prodigal:002006	CDS	265521	266993	.	-	0	ID=LKMONMHP_00779;inference=ab initio prediction:Prodigal:002006;locus_tag=LKMONMHP_00779;product=hypothetical protein
NODE_2_length_571741_cov_48.181528	Prodigal:002006	CDS	267351	268112	.	-	0	ID=LKMONMHP_00780;eC_number=3.1.3.-;Name=cbbY;db_xref=COG:COG0637;gene=cbbY;inference=ab initio prediction:Prodigal:002006,similar to AA sequence:UniProtKB:P95649;locus_tag=LKMONMHP_00780;product=Protein CbbY
NODE_2_length_571741_cov_48.181528	Prodigal:002006	CDS	268106	268780	.	-	0	ID=LKMONMHP_00781;eC_number=5.1.3.1;Name=rpe;gene=rpe;inference=ab initio prediction:Prodigal:002006,similar to AA sequence:UniProtKB:P74061;locus_tag=LKMONMHP_00781;product=Ribulose-phosphate 3-epimerase
NODE_2_length_571741_cov_48.181528	Prodigal:002006	CDS	268909	269769	.	-	0	ID=LKMONMHP_00782;eC_number=2.7.1.19;Name=prkA;db_xref=COG:COG3954;gene=prkA;inference=ab initio prediction:Prodigal:002006,similar to AA sequence:UniProtKB:P12033;locus_tag=LKMONMHP_00782;product=Phosphoribulokinase 1
NODE_2_length_571741_cov_48.181528	Prodigal:002006	CDS	269813	270862	.	-	0	ID=LKMONMHP_00783;eC_number=3.1.3.11;Name=fbp;db_xref=COG:COG0158;gene=fbp;inference=ab initio prediction:Prodigal:002006,similar to AA sequence:UniProtKB:P0A993;locus_tag=LKMONMHP_00783;product=Fructose-1%2C6-bisphosphatase class 1
NODE_2_length_571741_cov_48.181528	Prodigal:002006	CDS	271038	271976	.	+	0	ID=LKMONMHP_00784;Name=cmpR;db_xref=COG:COG0583;gene=cmpR;inference=ab initio prediction:Prodigal:002006,similar to AA sequence:UniProtKB:Q9F1R2;locus_tag=LKMONMHP_00784;product=HTH-type transcriptional activator CmpR
NODE_2_length_571741_cov_48.181528	Prodigal:002006	CDS	271973	273211	.	+	0	ID=LKMONMHP_00785;eC_number=1.18.1.-;Name=thcD_1;gene=thcD_1;inference=ab initio prediction:Prodigal:002006,similar to AA sequence:UniProtKB:P43494;locus_tag=LKMONMHP_00785;product=Rhodocoxin reductase
NODE_2_length_571741_cov_48.181528	Prodigal:002006	CDS	273221	273544	.	-	0	ID=LKMONMHP_00786;inference=ab initio prediction:Prodigal:002006;locus_tag=LKMONMHP_00786;product=hypothetical protein
NODE_2_length_571741_cov_48.181528	Prodigal:002006	CDS	273793	274278	.	+	0	ID=LKMONMHP_00787;inference=ab initio prediction:Prodigal:002006;locus_tag=LKMONMHP_00787;product=hypothetical protein
NODE_2_length_571741_cov_48.181528	Prodigal:002006	CDS	274465	274641	.	+	0	ID=LKMONMHP_00788;inference=ab initio prediction:Prodigal:002006;locus_tag=LKMONMHP_00788;product=hypothetical protein
NODE_2_length_571741_cov_48.181528	Prodigal:002006	CDS	274907	275914	.	+	0	ID=LKMONMHP_00789;eC_number=2.5.1.47;Name=cysK1;db_xref=COG:COG0031;gene=cysK1;inference=ab initio prediction:Prodigal:002006,similar to AA sequence:UniProtKB:P9WP55;locus_tag=LKMONMHP_00789;product=O-acetylserine sulfhydrylase
NODE_2_length_571741_cov_48.181528	Prodigal:002006	CDS	276089	276415	.	+	0	ID=LKMONMHP_00790;inference=ab initio prediction:Prodigal:002006;locus_tag=LKMONMHP_00790;product=hypothetical protein
NODE_2_length_571741_cov_48.181528	Prodigal:002006	CDS	276420	276725	.	+	0	ID=LKMONMHP_00791;inference=ab initio prediction:Prodigal:002006;locus_tag=LKMONMHP_00791;product=hypothetical protein
NODE_2_length_571741_cov_48.181528	Prodigal:002006	CDS	276742	278085	.	-	0	ID=LKMONMHP_00792;Name=prsE_2;gene=prsE_2;inference=ab initio prediction:Prodigal:002006,similar to AA sequence:UniProtKB:Q7ANN5;locus_tag=LKMONMHP_00792;product=Type I secretion system membrane fusion protein PrsE
NODE_2_length_571741_cov_48.181528	Prodigal:002006	CDS	278085	279830	.	-	0	ID=LKMONMHP_00793;Name=prsD_2;gene=prsD_2;inference=ab initio prediction:Prodigal:002006,similar to AA sequence:UniProtKB:Q7ANN4;locus_tag=LKMONMHP_00793;product=Type I secretion system ATP-binding protein PrsD
NODE_2_length_571741_cov_48.181528	Prodigal:002006	CDS	279990	282035	.	-	0	ID=LKMONMHP_00794;inference=ab initio prediction:Prodigal:002006;locus_tag=LKMONMHP_00794;product=hypothetical protein
NODE_2_length_571741_cov_48.181528	Prodigal:002006	CDS	282157	282753	.	+	0	ID=LKMONMHP_00795;inference=ab initio prediction:Prodigal:002006;locus_tag=LKMONMHP_00795;product=hypothetical protein
NODE_2_length_571741_cov_48.181528	Prodigal:002006	CDS	283028	283783	.	+	0	ID=LKMONMHP_00796;inference=ab initio prediction:Prodigal:002006;locus_tag=LKMONMHP_00796;product=hypothetical protein
NODE_2_length_571741_cov_48.181528	Prodigal:002006	CDS	283786	284805	.	+	0	ID=LKMONMHP_00797;eC_number=2.1.1.297;Name=prmC_1;gene=prmC_1;inference=ab initio prediction:Prodigal:002006,protein motif:HAMAP:MF_02126;locus_tag=LKMONMHP_00797;product=Release factor glutamine methyltransferase
NODE_2_length_571741_cov_48.181528	Prodigal:002006	CDS	284807	285760	.	+	0	ID=LKMONMHP_00798;eC_number=2.1.1.44;Name=egtD_1;db_xref=COG:COG4301;gene=egtD_1;inference=ab initio prediction:Prodigal:002006,similar to AA sequence:UniProtKB:A0R5M8;locus_tag=LKMONMHP_00798;product=Histidine N-alpha-methyltransferase
NODE_2_length_571741_cov_48.181528	Prodigal:002006	CDS	285851	286357	.	+	0	ID=LKMONMHP_00799;Name=yciE;db_xref=COG:COG3685;gene=yciE;inference=ab initio prediction:Prodigal:002006,similar to AA sequence:UniProtKB:P21363;locus_tag=LKMONMHP_00799;product=Protein YciE
NODE_2_length_571741_cov_48.181528	Prodigal:002006	CDS	286416	287516	.	+	0	ID=LKMONMHP_00800;inference=ab initio prediction:Prodigal:002006;locus_tag=LKMONMHP_00800;product=hypothetical protein
NODE_2_length_571741_cov_48.181528	Prodigal:002006	CDS	287535	288182	.	-	0	ID=LKMONMHP_00801;eC_number=3.5.1.110;Name=rutB_1;gene=rutB_1;inference=ab initio prediction:Prodigal:002006,protein motif:HAMAP:MF_00830;locus_tag=LKMONMHP_00801;product=Peroxyureidoacrylate/ureidoacrylate amidohydrolase RutB
NODE_2_length_571741_cov_48.181528	Prodigal:002006	CDS	288407	288523	.	-	0	ID=LKMONMHP_00802;inference=ab initio prediction:Prodigal:002006;locus_tag=LKMONMHP_00802;product=hypothetical protein
NODE_2_length_571741_cov_48.181528	Prodigal:002006	CDS	288674	289831	.	-	0	ID=LKMONMHP_00803;inference=ab initio prediction:Prodigal:002006;locus_tag=LKMONMHP_00803;product=hypothetical protein
NODE_2_length_571741_cov_48.181528	Prodigal:002006	CDS	290119	291231	.	+	0	ID=LKMONMHP_00804;eC_number=5.1.3.25;Name=wbiB;gene=wbiB;inference=ab initio prediction:Prodigal:002006,similar to AA sequence:UniProtKB:Q2SYH7;locus_tag=LKMONMHP_00804;product=dTDP-L-rhamnose 4-epimerase
NODE_2_length_571741_cov_48.181528	Prodigal:002006	CDS	291228	292325	.	+	0	ID=LKMONMHP_00805;eC_number=5.1.3.10;Name=rfbE;db_xref=COG:COG0451;gene=rfbE;inference=ab initio prediction:Prodigal:002006,similar to AA sequence:UniProtKB:P14169;locus_tag=LKMONMHP_00805;product=CDP-paratose 2-epimerase
NODE_2_length_571741_cov_48.181528	Prodigal:002006	CDS	292322	293614	.	+	0	ID=LKMONMHP_00806;eC_number=1.21.98.3;Name=bchE_1;db_xref=COG:COG1032;gene=bchE_1;inference=ab initio prediction:Prodigal:002006,similar to AA sequence:UniProtKB:P26168;locus_tag=LKMONMHP_00806;product=Anaerobic magnesium-protoporphyrin IX monomethyl ester cyclase
NODE_2_length_571741_cov_48.181528	Prodigal:002006	CDS	293605	294708	.	+	0	ID=LKMONMHP_00807;eC_number=2.4.1.11;db_xref=COG:COG0438;inference=ab initio prediction:Prodigal:002006,similar to AA sequence:UniProtKB:P9WMY9;locus_tag=LKMONMHP_00807;product=Glycogen synthase
NODE_2_length_571741_cov_48.181528	Prodigal:002006	CDS	294705	295817	.	+	0	ID=LKMONMHP_00808;inference=ab initio prediction:Prodigal:002006;locus_tag=LKMONMHP_00808;product=hypothetical protein
NODE_2_length_571741_cov_48.181528	Prodigal:002006	CDS	295814	296932	.	+	0	ID=LKMONMHP_00809;inference=ab initio prediction:Prodigal:002006;locus_tag=LKMONMHP_00809;product=hypothetical protein
NODE_2_length_571741_cov_48.181528	Prodigal:002006	CDS	296929	298044	.	+	0	ID=LKMONMHP_00810;inference=ab initio prediction:Prodigal:002006;locus_tag=LKMONMHP_00810;product=hypothetical protein
NODE_2_length_571741_cov_48.181528	Prodigal:002006	CDS	298056	299105	.	+	0	ID=LKMONMHP_00811;eC_number=5.1.3.2;db_xref=COG:COG1088;inference=ab initio prediction:Prodigal:002006,similar to AA sequence:UniProtKB:A0R5C5;locus_tag=LKMONMHP_00811;product=UDP-glucose 4-epimerase
NODE_2_length_571741_cov_48.181528	Prodigal:002006	CDS	299102	300187	.	+	0	ID=LKMONMHP_00812;eC_number=5.5.1.4;Name=ino1;db_xref=COG:COG1260;gene=ino1;inference=ab initio prediction:Prodigal:002006,similar to AA sequence:UniProtKB:P9WKI1;locus_tag=LKMONMHP_00812;product=Inositol-3-phosphate synthase
NODE_2_length_571741_cov_48.181528	Prodigal:002006	CDS	300184	300783	.	+	0	ID=LKMONMHP_00813;eC_number=3.1.3.3;Name=pspB;db_xref=COG:COG0406;gene=pspB;inference=ab initio prediction:Prodigal:002006,similar to AA sequence:UniProtKB:D3DFP8;locus_tag=LKMONMHP_00813;product=Putative phosphoserine phosphatase 2
NODE_2_length_571741_cov_48.181528	Prodigal:002006	CDS	300780	301571	.	+	0	ID=LKMONMHP_00814;eC_number=2.5.1.-;Name=cmoB_1;gene=cmoB_1;inference=ab initio prediction:Prodigal:002006,protein motif:HAMAP:MF_01590;locus_tag=LKMONMHP_00814;product=tRNA U34 carboxymethyltransferase
NODE_2_length_571741_cov_48.181528	Prodigal:002006	CDS	301568	302506	.	+	0	ID=LKMONMHP_00815;inference=ab initio prediction:Prodigal:002006;locus_tag=LKMONMHP_00815;product=hypothetical protein
NODE_2_length_571741_cov_48.181528	Prodigal:002006	CDS	302575	303612	.	-	0	ID=LKMONMHP_00816;eC_number=5.4.99.25;Name=truB;db_xref=COG:COG0130;gene=truB;inference=ab initio prediction:Prodigal:002006,similar to AA sequence:UniProtKB:P60340;locus_tag=LKMONMHP_00816;product=tRNA pseudouridine synthase B
NODE_2_length_571741_cov_48.181528	Prodigal:002006	CDS	303723	304151	.	-	0	ID=LKMONMHP_00817;Name=rbfA;gene=rbfA;inference=ab initio prediction:Prodigal:002006,protein motif:HAMAP:MF_00003;locus_tag=LKMONMHP_00817;product=Ribosome-binding factor A
NODE_2_length_571741_cov_48.181528	Prodigal:002006	CDS	304264	307197	.	-	0	ID=LKMONMHP_00818;Name=infB;gene=infB;inference=ab initio prediction:Prodigal:002006,protein motif:HAMAP:MF_00100_B;locus_tag=LKMONMHP_00818;product=Translation initiation factor IF-2
NODE_2_length_571741_cov_48.181528	Prodigal:002006	CDS	307198	307989	.	-	0	ID=LKMONMHP_00819;inference=ab initio prediction:Prodigal:002006;locus_tag=LKMONMHP_00819;product=hypothetical protein
NODE_2_length_571741_cov_48.181528	Prodigal:002006	CDS	308013	309647	.	-	0	ID=LKMONMHP_00820;Name=nusA;db_xref=COG:COG0195;gene=nusA;inference=ab initio prediction:Prodigal:002006,similar to AA sequence:UniProtKB:P0AFF6;locus_tag=LKMONMHP_00820;product=Transcription termination/antitermination protein NusA
NODE_2_length_571741_cov_48.181528	Prodigal:002006	CDS	309706	310485	.	-	0	ID=LKMONMHP_00821;Name=rimP;gene=rimP;inference=ab initio prediction:Prodigal:002006,protein motif:HAMAP:MF_01077;locus_tag=LKMONMHP_00821;product=Ribosome maturation factor RimP
NODE_2_length_571741_cov_48.181528	Prodigal:002006	CDS	310820	311503	.	-	0	ID=LKMONMHP_00822;inference=ab initio prediction:Prodigal:002006;locus_tag=LKMONMHP_00822;product=hypothetical protein
NODE_2_length_571741_cov_48.181528	Prodigal:002006	CDS	311628	313058	.	-	0	ID=LKMONMHP_00823;Name=atoE;db_xref=COG:COG2031;gene=atoE;inference=ab initio prediction:Prodigal:002006,similar to AA sequence:UniProtKB:P76460;locus_tag=LKMONMHP_00823;product=Putative short-chain fatty acid transporter
NODE_2_length_571741_cov_48.181528	Prodigal:002006	CDS	313151	313825	.	-	0	ID=LKMONMHP_00824;eC_number=3.1.3.16;Name=pphA;db_xref=COG:COG0639;gene=pphA;inference=ab initio prediction:Prodigal:002006,similar to AA sequence:UniProtKB:Q8ZNY9;locus_tag=LKMONMHP_00824;product=Serine/threonine-protein phosphatase 1
NODE_2_length_571741_cov_48.181528	Prodigal:002006	CDS	314082	314573	.	+	0	ID=LKMONMHP_00825;inference=ab initio prediction:Prodigal:002006;locus_tag=LKMONMHP_00825;product=hypothetical protein
NODE_2_length_571741_cov_48.181528	Prodigal:002006	CDS	314634	317258	.	-	0	ID=LKMONMHP_00826;Name=clpB;gene=clpB;inference=ab initio prediction:Prodigal:002006,similar to AA sequence:UniProtKB:Q7CEG6;locus_tag=LKMONMHP_00826;product=Chaperone protein ClpB
NODE_2_length_571741_cov_48.181528	Prodigal:002006	CDS	317540	318322	.	+	0	ID=LKMONMHP_00827;inference=ab initio prediction:Prodigal:002006;locus_tag=LKMONMHP_00827;product=hypothetical protein
NODE_2_length_571741_cov_48.181528	Prodigal:002006	CDS	318329	318592	.	-	0	ID=LKMONMHP_00828;inference=ab initio prediction:Prodigal:002006;locus_tag=LKMONMHP_00828;product=hypothetical protein
NODE_2_length_571741_cov_48.181528	Prodigal:002006	CDS	318794	319003	.	-	0	ID=LKMONMHP_00829;inference=ab initio prediction:Prodigal:002006;locus_tag=LKMONMHP_00829;product=hypothetical protein
NODE_2_length_571741_cov_48.181528	Prodigal:002006	CDS	319231	320127	.	+	0	ID=LKMONMHP_00830;eC_number=2.7.2.8;Name=argB;db_xref=COG:COG0548;gene=argB;inference=ab initio prediction:Prodigal:002006,similar to AA sequence:UniProtKB:Q9HTN2;locus_tag=LKMONMHP_00830;product=Acetylglutamate kinase
NODE_2_length_571741_cov_48.181528	Prodigal:002006	CDS	320260	321003	.	+	0	ID=LKMONMHP_00831;inference=ab initio prediction:Prodigal:002006;locus_tag=LKMONMHP_00831;product=hypothetical protein
NODE_2_length_571741_cov_48.181528	Prodigal:002006	CDS	321000	321419	.	+	0	ID=LKMONMHP_00832;inference=ab initio prediction:Prodigal:002006;locus_tag=LKMONMHP_00832;product=hypothetical protein
NODE_2_length_571741_cov_48.181528	Prodigal:002006	CDS	321433	322665	.	-	0	ID=LKMONMHP_00833;inference=ab initio prediction:Prodigal:002006;locus_tag=LKMONMHP_00833;product=hypothetical protein
NODE_2_length_571741_cov_48.181528	Prodigal:002006	CDS	322800	323339	.	-	0	ID=LKMONMHP_00834;inference=ab initio prediction:Prodigal:002006;locus_tag=LKMONMHP_00834;product=hypothetical protein
NODE_2_length_571741_cov_48.181528	Prodigal:002006	CDS	323405	323683	.	-	0	ID=LKMONMHP_00835;inference=ab initio prediction:Prodigal:002006;locus_tag=LKMONMHP_00835;product=hypothetical protein
NODE_2_length_571741_cov_48.181528	Prodigal:002006	CDS	323691	324701	.	-	0	ID=LKMONMHP_00836;inference=ab initio prediction:Prodigal:002006;locus_tag=LKMONMHP_00836;product=hypothetical protein
NODE_2_length_571741_cov_48.181528	Prodigal:002006	CDS	324727	325389	.	-	0	ID=LKMONMHP_00837;inference=ab initio prediction:Prodigal:002006;locus_tag=LKMONMHP_00837;product=hypothetical protein
NODE_2_length_571741_cov_48.181528	Prodigal:002006	CDS	325546	325977	.	+	0	ID=LKMONMHP_00838;eC_number=2.7.13.3;Name=rcsC_6;gene=rcsC_6;inference=ab initio prediction:Prodigal:002006,protein motif:HAMAP:MF_00979;locus_tag=LKMONMHP_00838;product=Sensor histidine kinase RcsC
NODE_2_length_571741_cov_48.181528	Prodigal:002006	CDS	326017	326382	.	+	0	ID=LKMONMHP_00839;inference=ab initio prediction:Prodigal:002006;locus_tag=LKMONMHP_00839;product=hypothetical protein
NODE_2_length_571741_cov_48.181528	Prodigal:002006	CDS	326539	327192	.	-	0	ID=LKMONMHP_00840;inference=ab initio prediction:Prodigal:002006;locus_tag=LKMONMHP_00840;product=hypothetical protein
NODE_2_length_571741_cov_48.181528	Prodigal:002006	CDS	327227	327778	.	-	0	ID=LKMONMHP_00841;eC_number=3.6.1.-;Name=rppH_1;db_xref=COG:COG0494;gene=rppH_1;inference=ab initio prediction:Prodigal:002006,similar to AA sequence:UniProtKB:P35640;locus_tag=LKMONMHP_00841;product=RNA pyrophosphohydrolase
NODE_2_length_571741_cov_48.181528	Prodigal:002006	CDS	327853	329067	.	-	0	ID=LKMONMHP_00842;inference=ab initio prediction:Prodigal:002006;locus_tag=LKMONMHP_00842;product=hypothetical protein
NODE_2_length_571741_cov_48.181528	Prodigal:002006	CDS	329243	330565	.	-	0	ID=LKMONMHP_00843;eC_number=3.4.21.102;Name=ctpB;db_xref=COG:COG0793;gene=ctpB;inference=ab initio prediction:Prodigal:002006,similar to AA sequence:UniProtKB:O35002;locus_tag=LKMONMHP_00843;product=Carboxy-terminal processing protease CtpB
NODE_2_length_571741_cov_48.181528	Prodigal:002006	CDS	330565	331935	.	-	0	ID=LKMONMHP_00844;inference=ab initio prediction:Prodigal:002006;locus_tag=LKMONMHP_00844;product=hypothetical protein
NODE_2_length_571741_cov_48.181528	Prodigal:002006	CDS	331938	332429	.	-	0	ID=LKMONMHP_00845;eC_number=2.1.1.177;Name=rlmH;db_xref=COG:COG1576;gene=rlmH;inference=ab initio prediction:Prodigal:002006,similar to AA sequence:UniProtKB:P0C1V0;locus_tag=LKMONMHP_00845;product=Ribosomal RNA large subunit methyltransferase H
NODE_2_length_571741_cov_48.181528	Prodigal:002006	CDS	332506	333132	.	-	0	ID=LKMONMHP_00846;eC_number=5.99.1.4;Name=nsaD;gene=nsaD;inference=ab initio prediction:Prodigal:002006,similar to AA sequence:UniProtKB:Q9X9Q7;locus_tag=LKMONMHP_00846;product=2-hydroxychromene-2-carboxylate isomerase
NODE_2_length_571741_cov_48.181528	Prodigal:002006	CDS	333340	334581	.	+	0	ID=LKMONMHP_00847;eC_number=6.3.4.5;Name=argG;db_xref=COG:COG0137;gene=argG;inference=ab initio prediction:Prodigal:002006,similar to AA sequence:UniProtKB:Q9PHK7;locus_tag=LKMONMHP_00847;product=Argininosuccinate synthase
NODE_2_length_571741_cov_48.181528	Prodigal:002006	CDS	334665	336272	.	-	0	ID=LKMONMHP_00848;inference=ab initio prediction:Prodigal:002006;locus_tag=LKMONMHP_00848;product=hypothetical protein
NODE_2_length_571741_cov_48.181528	Prodigal:002006	CDS	336446	337024	.	-	0	ID=LKMONMHP_00849;inference=ab initio prediction:Prodigal:002006;locus_tag=LKMONMHP_00849;product=hypothetical protein
NODE_2_length_571741_cov_48.181528	Prodigal:002006	CDS	337154	337891	.	-	0	ID=LKMONMHP_00850;eC_number=2.4.1.129;Name=mtgA_2;gene=mtgA_2;inference=ab initio prediction:Prodigal:002006,protein motif:HAMAP:MF_00766;locus_tag=LKMONMHP_00850;product=Biosynthetic peptidoglycan transglycosylase
NODE_2_length_571741_cov_48.181528	Prodigal:002006	CDS	337934	338896	.	+	0	ID=LKMONMHP_00851;inference=ab initio prediction:Prodigal:002006;locus_tag=LKMONMHP_00851;product=hypothetical protein
NODE_2_length_571741_cov_48.181528	Prodigal:002006	CDS	338912	340687	.	-	0	ID=LKMONMHP_00852;inference=ab initio prediction:Prodigal:002006;locus_tag=LKMONMHP_00852;product=hypothetical protein
NODE_2_length_571741_cov_48.181528	Prodigal:002006	CDS	340729	341835	.	-	0	ID=LKMONMHP_00853;Name=nhaA_1;db_xref=COG:COG3004;gene=nhaA_1;inference=ab initio prediction:Prodigal:002006,similar to AA sequence:UniProtKB:O85187;locus_tag=LKMONMHP_00853;product=Na(+)/H(+) antiporter NhaA
NODE_2_length_571741_cov_48.181528	Prodigal:002006	CDS	342537	342665	.	-	0	ID=LKMONMHP_00854;inference=ab initio prediction:Prodigal:002006;locus_tag=LKMONMHP_00854;product=hypothetical protein
NODE_2_length_571741_cov_48.181528	Prodigal:002006	CDS	342768	343940	.	-	0	ID=LKMONMHP_00855;Name=ycaD;gene=ycaD;inference=ab initio prediction:Prodigal:002006,protein motif:HAMAP:MF_01149;locus_tag=LKMONMHP_00855;product=putative MFS-type transporter YcaD
NODE_2_length_571741_cov_48.181528	Prodigal:002006	CDS	344046	345044	.	-	0	ID=LKMONMHP_00856;inference=ab initio prediction:Prodigal:002006;locus_tag=LKMONMHP_00856;product=hypothetical protein
NODE_2_length_571741_cov_48.181528	Prodigal:002006	CDS	345401	345997	.	+	0	ID=LKMONMHP_00857;inference=ab initio prediction:Prodigal:002006;locus_tag=LKMONMHP_00857;product=hypothetical protein
NODE_2_length_571741_cov_48.181528	Prodigal:002006	CDS	345948	347861	.	-	0	ID=LKMONMHP_00858;inference=ab initio prediction:Prodigal:002006;locus_tag=LKMONMHP_00858;product=hypothetical protein
NODE_2_length_571741_cov_48.181528	Prodigal:002006	CDS	347985	348836	.	+	0	ID=LKMONMHP_00859;Name=artI;db_xref=COG:COG0834;gene=artI;inference=ab initio prediction:Prodigal:002006,similar to AA sequence:UniProtKB:P30859;locus_tag=LKMONMHP_00859;product=Putative ABC transporter arginine-binding protein 2
NODE_2_length_571741_cov_48.181528	Prodigal:002006	CDS	348953	350650	.	+	0	ID=LKMONMHP_00860;eC_number=6.1.1.6;Name=lysS;db_xref=COG:COG1384;gene=lysS;inference=ab initio prediction:Prodigal:002006,similar to AA sequence:UniProtKB:O51603;locus_tag=LKMONMHP_00860;product=Lysine--tRNA ligase
NODE_2_length_571741_cov_48.181528	Prodigal:002006	CDS	350767	353079	.	-	0	ID=LKMONMHP_00861;eC_number=2.7.6.5;Name=rsh;gene=rsh;inference=ab initio prediction:Prodigal:002006,similar to AA sequence:UniProtKB:Q8CY42;locus_tag=LKMONMHP_00861;product=GTP pyrophosphokinase rsh
NODE_2_length_571741_cov_48.181528	Prodigal:002006	CDS	353223	353633	.	-	0	ID=LKMONMHP_00862;eC_number=2.7.7.6;Name=rpoZ;gene=rpoZ;inference=ab initio prediction:Prodigal:002006,protein motif:HAMAP:MF_00366;locus_tag=LKMONMHP_00862;product=DNA-directed RNA polymerase subunit omega
NODE_2_length_571741_cov_48.181528	Prodigal:002006	CDS	353869	354591	.	+	0	ID=LKMONMHP_00863;inference=ab initio prediction:Prodigal:002006;locus_tag=LKMONMHP_00863;product=hypothetical protein
NODE_2_length_571741_cov_48.181528	Prodigal:002006	CDS	354728	355672	.	+	0	ID=LKMONMHP_00864;eC_number=2.3.1.39;Name=fabD_1;db_xref=COG:COG0331;gene=fabD_1;inference=ab initio prediction:Prodigal:002006,similar to AA sequence:UniProtKB:P0AAI9;locus_tag=LKMONMHP_00864;product=Malonyl CoA-acyl carrier protein transacylase
NODE_2_length_571741_cov_48.181528	Prodigal:002006	CDS	355692	356432	.	+	0	ID=LKMONMHP_00865;eC_number=1.1.1.100;Name=fabG_2;gene=fabG_2;inference=ab initio prediction:Prodigal:002006,similar to AA sequence:UniProtKB:P50941;locus_tag=LKMONMHP_00865;product=3-oxoacyl-[acyl-carrier-protein] reductase FabG
NODE_2_length_571741_cov_48.181528	Prodigal:002006	CDS	356740	356976	.	+	0	ID=LKMONMHP_00866;Name=acpP_1;db_xref=COG:COG0236;gene=acpP_1;inference=ab initio prediction:Prodigal:002006,similar to AA sequence:UniProtKB:P19372;locus_tag=LKMONMHP_00866;product=Acyl carrier protein AcpP
NODE_2_length_571741_cov_48.181528	Prodigal:002006	CDS	357069	358331	.	+	0	ID=LKMONMHP_00867;eC_number=2.3.1.179;Name=fabF_1;db_xref=COG:COG0304;gene=fabF_1;inference=ab initio prediction:Prodigal:002006,similar to AA sequence:UniProtKB:Q9KQH9;locus_tag=LKMONMHP_00867;product=3-oxoacyl-[acyl-carrier-protein] synthase 2
NODE_2_length_571741_cov_48.181528	Prodigal:002006	CDS	358492	360426	.	-	0	ID=LKMONMHP_00868;inference=ab initio prediction:Prodigal:002006;locus_tag=LKMONMHP_00868;product=hypothetical protein
NODE_2_length_571741_cov_48.181528	Prodigal:002006	CDS	360724	360990	.	+	0	ID=LKMONMHP_00869;inference=ab initio prediction:Prodigal:002006;locus_tag=LKMONMHP_00869;product=hypothetical protein
NODE_2_length_571741_cov_48.181528	Prodigal:002006	CDS	361647	362111	.	+	0	ID=LKMONMHP_00870;eC_number=4.2.1.59;Name=fabZ;db_xref=COG:COG0764;gene=fabZ;inference=ab initio prediction:Prodigal:002006,similar to AA sequence:UniProtKB:O25928;locus_tag=LKMONMHP_00870;product=3-hydroxyacyl-[acyl-carrier-protein] dehydratase FabZ
NODE_2_length_571741_cov_48.181528	Prodigal:002006	CDS	362108	362923	.	+	0	ID=LKMONMHP_00871;eC_number=2.3.1.129;Name=lpxA;db_xref=COG:COG1043;gene=lpxA;inference=ab initio prediction:Prodigal:002006,similar to AA sequence:UniProtKB:P0A722;locus_tag=LKMONMHP_00871;product=Acyl-[acyl-carrier-protein]--UDP-N-acetylglucosamine O-acyltransferase
NODE_2_length_571741_cov_48.181528	Prodigal:002006	CDS	362920	363786	.	+	0	ID=LKMONMHP_00872;eC_number=3.6.1.54;Name=lpxI;db_xref=COG:COG3494;gene=lpxI;inference=ab initio prediction:Prodigal:002006,similar to AA sequence:UniProtKB:Q9A716;locus_tag=LKMONMHP_00872;product=UDP-2%2C3-diacylglucosamine pyrophosphatase LpxI
NODE_2_length_571741_cov_48.181528	Prodigal:002006	CDS	363783	364943	.	+	0	ID=LKMONMHP_00873;eC_number=2.4.1.182;Name=lpxB;db_xref=COG:COG0763;gene=lpxB;inference=ab initio prediction:Prodigal:002006,similar to AA sequence:UniProtKB:P10441;locus_tag=LKMONMHP_00873;product=Lipid-A-disaccharide synthase
NODE_2_length_571741_cov_48.181528	Prodigal:002006	CDS	365014	366012	.	-	0	ID=LKMONMHP_00874;inference=ab initio prediction:Prodigal:002006;locus_tag=LKMONMHP_00874;product=hypothetical protein
NODE_2_length_571741_cov_48.181528	Prodigal:002006	CDS	366280	367494	.	-	0	ID=LKMONMHP_00875;eC_number=1.1.1.42;Name=icd;db_xref=COG:COG0538;gene=icd;inference=ab initio prediction:Prodigal:002006,similar to AA sequence:UniProtKB:P9WKL1;locus_tag=LKMONMHP_00875;product=Isocitrate dehydrogenase [NADP]
NODE_2_length_571741_cov_48.181528	Prodigal:002006	CDS	367766	368314	.	+	0	ID=LKMONMHP_00876;eC_number=4.2.1.147;Name=fae_1;db_xref=COG:COG1795;gene=fae_1;inference=ab initio prediction:Prodigal:002006,similar to AA sequence:UniProtKB:Q9FA38;locus_tag=LKMONMHP_00876;product=5%2C6%2C7%2C8-tetrahydromethanopterin hydro-lyase
NODE_2_length_571741_cov_48.181528	Prodigal:002006	CDS	368385	369122	.	+	0	ID=LKMONMHP_00877;eC_number=2.1.1.-;Name=trmJ;gene=trmJ;inference=ab initio prediction:Prodigal:002006,similar to AA sequence:UniProtKB:A0A0H2ZF87;locus_tag=LKMONMHP_00877;product=tRNA (cytidine/uridine/adenosine-2'-O-)-methyltransferase TrmJ
NODE_2_length_571741_cov_48.181528	Prodigal:002006	CDS	369125	369304	.	-	0	ID=LKMONMHP_00878;inference=ab initio prediction:Prodigal:002006;locus_tag=LKMONMHP_00878;product=hypothetical protein
NODE_2_length_571741_cov_48.181528	Prodigal:002006	CDS	369701	370882	.	+	0	ID=LKMONMHP_00879;inference=ab initio prediction:Prodigal:002006;locus_tag=LKMONMHP_00879;product=hypothetical protein
NODE_2_length_571741_cov_48.181528	Prodigal:002006	CDS	370916	371752	.	-	0	ID=LKMONMHP_00880;inference=ab initio prediction:Prodigal:002006;locus_tag=LKMONMHP_00880;product=hypothetical protein
NODE_2_length_571741_cov_48.181528	Prodigal:002006	CDS	371787	371966	.	-	0	ID=LKMONMHP_00881;inference=ab initio prediction:Prodigal:002006;locus_tag=LKMONMHP_00881;product=hypothetical protein
NODE_2_length_571741_cov_48.181528	Prodigal:002006	CDS	372069	373403	.	-	0	ID=LKMONMHP_00882;Name=clcA;db_xref=COG:COG0038;gene=clcA;inference=ab initio prediction:Prodigal:002006,similar to AA sequence:UniProtKB:Q8ZRP8;locus_tag=LKMONMHP_00882;product=H(+)/Cl(-) exchange transporter ClcA
NODE_2_length_571741_cov_48.181528	Prodigal:002006	CDS	373495	374883	.	-	0	ID=LKMONMHP_00883;inference=ab initio prediction:Prodigal:002006;locus_tag=LKMONMHP_00883;product=hypothetical protein
NODE_2_length_571741_cov_48.181528	Prodigal:002006	CDS	375263	376354	.	-	0	ID=LKMONMHP_00884;Name=takP;db_xref=COG:COG4663;gene=takP;inference=ab initio prediction:Prodigal:002006,similar to AA sequence:UniProtKB:Q3J1R2;locus_tag=LKMONMHP_00884;product=Alpha-keto acid-binding periplasmic protein TakP
NODE_2_length_571741_cov_48.181528	Prodigal:002006	CDS	376501	377079	.	+	0	ID=LKMONMHP_00885;inference=ab initio prediction:Prodigal:002006;locus_tag=LKMONMHP_00885;product=hypothetical protein
NODE_2_length_571741_cov_48.181528	Prodigal:002006	CDS	377099	378223	.	-	0	ID=LKMONMHP_00886;Name=livJ;db_xref=COG:COG0683;gene=livJ;inference=ab initio prediction:Prodigal:002006,similar to AA sequence:UniProtKB:P17215;locus_tag=LKMONMHP_00886;product=Leu/Ile/Val/Thr-binding protein
NODE_2_length_571741_cov_48.181528	Prodigal:002006	CDS	378477	379643	.	-	0	ID=LKMONMHP_00887;inference=ab initio prediction:Prodigal:002006;locus_tag=LKMONMHP_00887;product=hypothetical protein
NODE_2_length_571741_cov_48.181528	Prodigal:002006	CDS	379795	381189	.	+	0	ID=LKMONMHP_00888;inference=ab initio prediction:Prodigal:002006;locus_tag=LKMONMHP_00888;product=hypothetical protein
NODE_2_length_571741_cov_48.181528	Prodigal:002006	CDS	381231	381764	.	+	0	ID=LKMONMHP_00889;eC_number=2.7.1.12;db_xref=COG:COG3265;inference=ab initio prediction:Prodigal:002006,similar to AA sequence:UniProtKB:Q5FQ97;locus_tag=LKMONMHP_00889;product=Gluconokinase
NODE_2_length_571741_cov_48.181528	Prodigal:002006	CDS	381808	382611	.	+	0	ID=LKMONMHP_00890;eC_number=3.1.3.-;inference=ab initio prediction:Prodigal:002006,similar to AA sequence:UniProtKB:Q5XD45;locus_tag=LKMONMHP_00890;product=Putative phosphatase
NODE_2_length_571741_cov_48.181528	Prodigal:002006	CDS	382789	383664	.	+	0	ID=LKMONMHP_00891;inference=ab initio prediction:Prodigal:002006;locus_tag=LKMONMHP_00891;product=hypothetical protein
NODE_2_length_571741_cov_48.181528	Prodigal:002006	CDS	383931	384869	.	+	0	ID=LKMONMHP_00892;eC_number=2.7.1.71;Name=aroK_1;gene=aroK_1;inference=ab initio prediction:Prodigal:002006,protein motif:HAMAP:MF_00109;locus_tag=LKMONMHP_00892;product=Shikimate kinase
NODE_2_length_571741_cov_48.181528	Prodigal:002006	CDS	385091	385954	.	+	0	ID=LKMONMHP_00893;eC_number=2.3.1.30;Name=cysE_1;db_xref=COG:COG1045;gene=cysE_1;inference=ab initio prediction:Prodigal:002006,similar to AA sequence:UniProtKB:P0A9D4;locus_tag=LKMONMHP_00893;product=Serine acetyltransferase
NODE_2_length_571741_cov_48.181528	Prodigal:002006	CDS	385986	386360	.	+	0	ID=LKMONMHP_00894;inference=ab initio prediction:Prodigal:002006;locus_tag=LKMONMHP_00894;product=hypothetical protein
NODE_2_length_571741_cov_48.181528	Prodigal:002006	CDS	386472	386801	.	+	0	ID=LKMONMHP_00895;inference=ab initio prediction:Prodigal:002006;locus_tag=LKMONMHP_00895;product=hypothetical protein
NODE_2_length_571741_cov_48.181528	Prodigal:002006	CDS	386873	387562	.	-	0	ID=LKMONMHP_00896;inference=ab initio prediction:Prodigal:002006;locus_tag=LKMONMHP_00896;product=hypothetical protein
NODE_2_length_571741_cov_48.181528	Prodigal:002006	CDS	387719	388354	.	-	0	ID=LKMONMHP_00897;inference=ab initio prediction:Prodigal:002006;locus_tag=LKMONMHP_00897;product=hypothetical protein
NODE_2_length_571741_cov_48.181528	Prodigal:002006	CDS	388582	389208	.	-	0	ID=LKMONMHP_00898;inference=ab initio prediction:Prodigal:002006;locus_tag=LKMONMHP_00898;product=hypothetical protein
NODE_2_length_571741_cov_48.181528	Prodigal:002006	CDS	389325	389966	.	-	0	ID=LKMONMHP_00899;inference=ab initio prediction:Prodigal:002006;locus_tag=LKMONMHP_00899;product=hypothetical protein
NODE_2_length_571741_cov_48.181528	Prodigal:002006	CDS	390399	391268	.	+	0	ID=LKMONMHP_00900;eC_number=3.4.21.105;Name=glpG;gene=glpG;inference=ab initio prediction:Prodigal:002006,protein motif:HAMAP:MF_01594;locus_tag=LKMONMHP_00900;product=Rhomboid protease GlpG
NODE_2_length_571741_cov_48.181528	Prodigal:002006	CDS	391433	391864	.	+	0	ID=LKMONMHP_00901;Name=hrp1_1;db_xref=COG:COG0517;gene=hrp1_1;inference=ab initio prediction:Prodigal:002006,similar to AA sequence:UniProtKB:P9WJA3;locus_tag=LKMONMHP_00901;product=Hypoxic response protein 1
NODE_2_length_571741_cov_48.181528	Prodigal:002006	CDS	391935	393200	.	-	0	ID=LKMONMHP_00902;eC_number=3.4.11.-;db_xref=COG:COG2309;inference=ab initio prediction:Prodigal:002006,similar to AA sequence:UniProtKB:P42778;locus_tag=LKMONMHP_00902;product=Aminopeptidase T
NODE_2_length_571741_cov_48.181528	Prodigal:002006	CDS	393358	393651	.	-	0	ID=LKMONMHP_00903;inference=ab initio prediction:Prodigal:002006;locus_tag=LKMONMHP_00903;product=hypothetical protein
NODE_2_length_571741_cov_48.181528	Prodigal:002006	CDS	393990	395444	.	-	0	ID=LKMONMHP_00904;eC_number=1.-.-.-;db_xref=COG:COG0277;inference=ab initio prediction:Prodigal:002006,similar to AA sequence:UniProtKB:P9WIT1;locus_tag=LKMONMHP_00904;product=putative FAD-linked oxidoreductase
NODE_2_length_571741_cov_48.181528	Prodigal:002006	CDS	395529	396227	.	+	0	ID=LKMONMHP_00905;eC_number=3.7.1.20;Name=nagK;gene=nagK;inference=ab initio prediction:Prodigal:002006,similar to AA sequence:UniProtKB:O86042;locus_tag=LKMONMHP_00905;product=Fumarylpyruvate hydrolase
NODE_2_length_571741_cov_48.181528	Prodigal:002006	CDS	396266	396742	.	+	0	ID=LKMONMHP_00906;eC_number=3.6.1.-;Name=rppH_2;gene=rppH_2;inference=ab initio prediction:Prodigal:002006,protein motif:HAMAP:MF_00298;locus_tag=LKMONMHP_00906;product=RNA pyrophosphohydrolase
NODE_2_length_571741_cov_48.181528	Aragorn:001002	tRNA	396854	396928	.	+	.	ID=LKMONMHP_00907;inference=COORDINATES:profile:Aragorn:001002;locus_tag=LKMONMHP_00907;product=tRNA-Gly(gcc)
NODE_2_length_571741_cov_48.181528	Aragorn:001002	tRNA	397033	397107	.	+	.	ID=LKMONMHP_00908;inference=COORDINATES:profile:Aragorn:001002;locus_tag=LKMONMHP_00908;product=tRNA-Gly(gcc)
NODE_2_length_571741_cov_48.181528	Prodigal:002006	CDS	397192	397539	.	-	0	ID=LKMONMHP_00909;inference=ab initio prediction:Prodigal:002006;locus_tag=LKMONMHP_00909;product=hypothetical protein
NODE_2_length_571741_cov_48.181528	Prodigal:002006	CDS	397845	398540	.	+	0	ID=LKMONMHP_00910;Name=rspR_2;db_xref=COG:COG1802;gene=rspR_2;inference=ab initio prediction:Prodigal:002006,similar to AA sequence:UniProtKB:P0ACM2;locus_tag=LKMONMHP_00910;product=HTH-type transcriptional repressor RspR
NODE_2_length_571741_cov_48.181528	Prodigal:002006	CDS	398547	401045	.	-	0	ID=LKMONMHP_00911;Name=bamA_1;db_xref=COG:COG4775;gene=bamA_1;inference=ab initio prediction:Prodigal:002006,similar to AA sequence:UniProtKB:Q9K1H0;locus_tag=LKMONMHP_00911;product=Outer membrane protein assembly factor BamA
NODE_2_length_571741_cov_48.181528	Prodigal:002006	CDS	401222	402040	.	-	0	ID=LKMONMHP_00912;eC_number=4.2.1.150;Name=crt;db_xref=COG:COG1024;gene=crt;inference=ab initio prediction:Prodigal:002006,similar to AA sequence:UniProtKB:P52046;locus_tag=LKMONMHP_00912;product=Short-chain-enoyl-CoA hydratase
NODE_2_length_571741_cov_48.181528	Prodigal:002006	CDS	402167	402613	.	+	0	ID=LKMONMHP_00913;inference=ab initio prediction:Prodigal:002006;locus_tag=LKMONMHP_00913;product=hypothetical protein
NODE_2_length_571741_cov_48.181528	Prodigal:002006	CDS	402744	403163	.	+	0	ID=LKMONMHP_00914;inference=ab initio prediction:Prodigal:002006;locus_tag=LKMONMHP_00914;product=hypothetical protein
NODE_2_length_571741_cov_48.181528	Prodigal:002006	CDS	403251	404183	.	-	0	ID=LKMONMHP_00915;inference=ab initio prediction:Prodigal:002006;locus_tag=LKMONMHP_00915;product=hypothetical protein
NODE_2_length_571741_cov_48.181528	Prodigal:002006	CDS	404241	406892	.	-	0	ID=LKMONMHP_00916;inference=ab initio prediction:Prodigal:002006;locus_tag=LKMONMHP_00916;product=hypothetical protein
NODE_2_length_571741_cov_48.181528	Prodigal:002006	CDS	407227	407793	.	+	0	ID=LKMONMHP_00917;inference=ab initio prediction:Prodigal:002006;locus_tag=LKMONMHP_00917;product=hypothetical protein
NODE_2_length_571741_cov_48.181528	Prodigal:002006	CDS	408074	408325	.	+	0	ID=LKMONMHP_00918;inference=ab initio prediction:Prodigal:002006;locus_tag=LKMONMHP_00918;product=hypothetical protein
NODE_2_length_571741_cov_48.181528	Prodigal:002006	CDS	408511	410838	.	-	0	ID=LKMONMHP_00919;inference=ab initio prediction:Prodigal:002006;locus_tag=LKMONMHP_00919;product=hypothetical protein
NODE_2_length_571741_cov_48.181528	Prodigal:002006	CDS	411059	412189	.	-	0	ID=LKMONMHP_00920;eC_number=2.4.1.250;Name=mshA_2;gene=mshA_2;inference=ab initio prediction:Prodigal:002006,protein motif:HAMAP:MF_01695;locus_tag=LKMONMHP_00920;product=D-inositol-3-phosphate glycosyltransferase
NODE_2_length_571741_cov_48.181528	Prodigal:002006	CDS	412545	412748	.	+	0	ID=LKMONMHP_00921;Name=rpmI;db_xref=COG:COG0291;gene=rpmI;inference=ab initio prediction:Prodigal:002006,similar to AA sequence:UniProtKB:Q6NDR5;locus_tag=LKMONMHP_00921;product=50S ribosomal protein L35
NODE_2_length_571741_cov_48.181528	Prodigal:002006	CDS	412799	413164	.	+	0	ID=LKMONMHP_00922;Name=rplT;db_xref=COG:COG0292;gene=rplT;inference=ab initio prediction:Prodigal:002006,similar to AA sequence:UniProtKB:Q6NDR6;locus_tag=LKMONMHP_00922;product=50S ribosomal protein L20
NODE_2_length_571741_cov_48.181528	Prodigal:002006	CDS	413345	414424	.	+	0	ID=LKMONMHP_00923;eC_number=6.1.1.20;Name=pheS;db_xref=COG:COG0016;gene=pheS;inference=ab initio prediction:Prodigal:002006,similar to AA sequence:UniProtKB:P08312;locus_tag=LKMONMHP_00923;product=Phenylalanine--tRNA ligase alpha subunit
NODE_2_length_571741_cov_48.181528	Prodigal:002006	CDS	414495	416915	.	+	0	ID=LKMONMHP_00924;eC_number=6.1.1.20;Name=pheT;db_xref=COG:COG0072;gene=pheT;inference=ab initio prediction:Prodigal:002006,similar to AA sequence:UniProtKB:P07395;locus_tag=LKMONMHP_00924;product=Phenylalanine--tRNA ligase beta subunit
NODE_2_length_571741_cov_48.181528	Prodigal:002006	CDS	416984	417862	.	+	0	ID=LKMONMHP_00925;inference=ab initio prediction:Prodigal:002006;locus_tag=LKMONMHP_00925;product=hypothetical protein
NODE_2_length_571741_cov_48.181528	Prodigal:002006	CDS	417831	418619	.	-	0	ID=LKMONMHP_00926;Name=moeZ;db_xref=COG:COG0476;gene=moeZ;inference=ab initio prediction:Prodigal:002006,similar to AA sequence:UniProtKB:P9WMN7;locus_tag=LKMONMHP_00926;product=putative adenylyltransferase/sulfurtransferase MoeZ
NODE_2_length_571741_cov_48.181528	Prodigal:002006	CDS	418711	419877	.	+	0	ID=LKMONMHP_00927;eC_number=3.5.1.18;Name=dapE_1;db_xref=COG:COG0624;gene=dapE_1;inference=ab initio prediction:Prodigal:002006,similar to AA sequence:UniProtKB:Q9JYL2;locus_tag=LKMONMHP_00927;product=Succinyl-diaminopimelate desuccinylase
NODE_2_length_571741_cov_48.181528	Prodigal:002006	CDS	419862	420620	.	-	0	ID=LKMONMHP_00928;eC_number=5.4.99.12;Name=truA;db_xref=COG:COG0101;gene=truA;inference=ab initio prediction:Prodigal:002006,similar to AA sequence:UniProtKB:P07649;locus_tag=LKMONMHP_00928;product=tRNA pseudouridine synthase A
NODE_2_length_571741_cov_48.181528	Prodigal:002006	CDS	420630	421559	.	-	0	ID=LKMONMHP_00929;eC_number=2.1.2.9;Name=fmt_1;db_xref=COG:COG0223;gene=fmt_1;inference=ab initio prediction:Prodigal:002006,similar to AA sequence:UniProtKB:O85732;locus_tag=LKMONMHP_00929;product=Methionyl-tRNA formyltransferase
NODE_2_length_571741_cov_48.181528	Prodigal:002006	CDS	421567	422085	.	-	0	ID=LKMONMHP_00930;eC_number=3.5.1.88;Name=def_1;db_xref=COG:COG0242;gene=def_1;inference=ab initio prediction:Prodigal:002006,similar to AA sequence:UniProtKB:Q9I7A8;locus_tag=LKMONMHP_00930;product=Peptide deformylase
NODE_2_length_571741_cov_48.181528	Prodigal:002006	CDS	422161	422766	.	-	0	ID=LKMONMHP_00931;Name=recR;db_xref=COG:COG0353;gene=recR;inference=ab initio prediction:Prodigal:002006,similar to AA sequence:UniProtKB:Q8RDI4;locus_tag=LKMONMHP_00931;product=Recombination protein RecR
NODE_2_length_571741_cov_48.181528	Prodigal:002006	CDS	422935	423369	.	+	0	ID=LKMONMHP_00932;inference=ab initio prediction:Prodigal:002006;locus_tag=LKMONMHP_00932;product=hypothetical protein
NODE_2_length_571741_cov_48.181528	Prodigal:002006	CDS	423485	424102	.	+	0	ID=LKMONMHP_00933;inference=ab initio prediction:Prodigal:002006;locus_tag=LKMONMHP_00933;product=hypothetical protein
NODE_2_length_571741_cov_48.181528	Prodigal:002006	CDS	424099	424581	.	-	0	ID=LKMONMHP_00934;Name=dsbB;gene=dsbB;inference=ab initio prediction:Prodigal:002006,protein motif:HAMAP:MF_00286;locus_tag=LKMONMHP_00934;product=Disulfide bond formation protein B
NODE_2_length_571741_cov_48.181528	Prodigal:002006	CDS	424581	425162	.	-	0	ID=LKMONMHP_00935;inference=ab initio prediction:Prodigal:002006;locus_tag=LKMONMHP_00935;product=hypothetical protein
NODE_2_length_571741_cov_48.181528	Prodigal:002006	CDS	426351	427787	.	+	0	ID=LKMONMHP_00936;eC_number=5.4.2.10;Name=glmM;db_xref=COG:COG1109;gene=glmM;inference=ab initio prediction:Prodigal:002006,similar to AA sequence:UniProtKB:P31120;locus_tag=LKMONMHP_00936;product=Phosphoglucosamine mutase
NODE_2_length_571741_cov_48.181528	Prodigal:002006	CDS	427971	428837	.	+	0	ID=LKMONMHP_00937;db_xref=COG:COG3637;inference=ab initio prediction:Prodigal:002006,similar to AA sequence:UniProtKB:Q9ZCC9;locus_tag=LKMONMHP_00937;product=Putative adhesin RP828
NODE_2_length_571741_cov_48.181528	Prodigal:002006	CDS	428956	429849	.	+	0	ID=LKMONMHP_00938;db_xref=COG:COG3637;inference=ab initio prediction:Prodigal:002006,similar to AA sequence:UniProtKB:Q9ZCC9;locus_tag=LKMONMHP_00938;product=Putative adhesin RP828
NODE_2_length_571741_cov_48.181528	Prodigal:002006	CDS	430053	430964	.	+	0	ID=LKMONMHP_00939;inference=ab initio prediction:Prodigal:002006;locus_tag=LKMONMHP_00939;product=hypothetical protein
NODE_2_length_571741_cov_48.181528	Prodigal:002006	CDS	431049	431327	.	+	0	ID=LKMONMHP_00940;inference=ab initio prediction:Prodigal:002006;locus_tag=LKMONMHP_00940;product=hypothetical protein
NODE_2_length_571741_cov_48.181528	Prodigal:002006	CDS	431353	431901	.	-	0	ID=LKMONMHP_00941;inference=ab initio prediction:Prodigal:002006;locus_tag=LKMONMHP_00941;product=hypothetical protein
NODE_2_length_571741_cov_48.181528	Prodigal:002006	CDS	432404	435148	.	+	0	ID=LKMONMHP_00942;inference=ab initio prediction:Prodigal:002006;locus_tag=LKMONMHP_00942;product=hypothetical protein
NODE_2_length_571741_cov_48.181528	Prodigal:002006	CDS	435177	435707	.	+	0	ID=LKMONMHP_00943;inference=ab initio prediction:Prodigal:002006;locus_tag=LKMONMHP_00943;product=hypothetical protein
NODE_2_length_571741_cov_48.181528	Prodigal:002006	CDS	435774	436493	.	-	0	ID=LKMONMHP_00944;inference=ab initio prediction:Prodigal:002006;locus_tag=LKMONMHP_00944;product=hypothetical protein
NODE_2_length_571741_cov_48.181528	Prodigal:002006	CDS	436713	437066	.	-	0	ID=LKMONMHP_00945;inference=ab initio prediction:Prodigal:002006;locus_tag=LKMONMHP_00945;product=hypothetical protein
NODE_2_length_571741_cov_48.181528	Prodigal:002006	CDS	437303	438592	.	-	0	ID=LKMONMHP_00946;eC_number=2.4.1.21;Name=glgA_1;gene=glgA_1;inference=ab initio prediction:Prodigal:002006,protein motif:HAMAP:MF_00484;locus_tag=LKMONMHP_00946;product=Glycogen synthase
NODE_2_length_571741_cov_48.181528	Prodigal:002006	CDS	438790	440064	.	+	0	ID=LKMONMHP_00947;eC_number=2.4.1.250;Name=mshA_3;gene=mshA_3;inference=ab initio prediction:Prodigal:002006,protein motif:HAMAP:MF_01695;locus_tag=LKMONMHP_00947;product=D-inositol-3-phosphate glycosyltransferase
NODE_2_length_571741_cov_48.181528	Prodigal:002006	CDS	440152	440331	.	+	0	ID=LKMONMHP_00948;inference=ab initio prediction:Prodigal:002006;locus_tag=LKMONMHP_00948;product=hypothetical protein
NODE_2_length_571741_cov_48.181528	Prodigal:002006	CDS	440365	442713	.	-	0	ID=LKMONMHP_00949;inference=ab initio prediction:Prodigal:002006;locus_tag=LKMONMHP_00949;product=hypothetical protein
NODE_2_length_571741_cov_48.181528	Prodigal:002006	CDS	443137	444816	.	-	0	ID=LKMONMHP_00950;eC_number=1.3.8.12;Name=mcd_1;db_xref=COG:COG1960;gene=mcd_1;inference=ab initio prediction:Prodigal:002006,similar to AA sequence:UniProtKB:D3JV03;locus_tag=LKMONMHP_00950;product=(2S)-methylsuccinyl-CoA dehydrogenase
NODE_2_length_571741_cov_48.181528	Prodigal:002006	CDS	444933	445808	.	-	0	ID=LKMONMHP_00951;inference=ab initio prediction:Prodigal:002006;locus_tag=LKMONMHP_00951;product=hypothetical protein
NODE_2_length_571741_cov_48.181528	Prodigal:002006	CDS	446041	446925	.	+	0	ID=LKMONMHP_00952;inference=ab initio prediction:Prodigal:002006;locus_tag=LKMONMHP_00952;product=hypothetical protein
NODE_2_length_571741_cov_48.181528	Prodigal:002006	CDS	447239	449014	.	-	0	ID=LKMONMHP_00953;eC_number=7.5.2.3;Name=ndvA;gene=ndvA;inference=ab initio prediction:Prodigal:002006,similar to AA sequence:UniProtKB:Q2YQ73;locus_tag=LKMONMHP_00953;product=Beta-(1-->2)glucan export ATP-binding/permease protein NdvA
NODE_2_length_571741_cov_48.181528	Prodigal:002006	CDS	449261	450034	.	+	0	ID=LKMONMHP_00954;Name=pomA;db_xref=COG:COG1291;gene=pomA;inference=ab initio prediction:Prodigal:002006,similar to AA sequence:UniProtKB:O06873;locus_tag=LKMONMHP_00954;product=Chemotaxis protein PomA
NODE_2_length_571741_cov_48.181528	Prodigal:002006	CDS	450069	450902	.	+	0	ID=LKMONMHP_00955;Name=motB;db_xref=COG:COG1360;gene=motB;inference=ab initio prediction:Prodigal:002006,similar to AA sequence:UniProtKB:P55892;locus_tag=LKMONMHP_00955;product=Motility protein B
NODE_2_length_571741_cov_48.181528	Prodigal:002006	CDS	451055	452497	.	+	0	ID=LKMONMHP_00956;eC_number=3.4.21.107;Name=degP_1;db_xref=COG:COG0265;gene=degP_1;inference=ab initio prediction:Prodigal:002006,similar to AA sequence:UniProtKB:P0C0V0;locus_tag=LKMONMHP_00956;product=Periplasmic serine endoprotease DegP
NODE_2_length_571741_cov_48.181528	Prodigal:002006	CDS	452654	453967	.	+	0	ID=LKMONMHP_00957;Name=rarA;db_xref=COG:COG2256;gene=rarA;inference=ab initio prediction:Prodigal:002006,similar to AA sequence:UniProtKB:P0AAZ4;locus_tag=LKMONMHP_00957;product=Replication-associated recombination protein A
NODE_2_length_571741_cov_48.181528	Prodigal:002006	CDS	453972	454532	.	-	0	ID=LKMONMHP_00958;Name=yxaF;gene=yxaF;inference=ab initio prediction:Prodigal:002006,similar to AA sequence:UniProtKB:P42105;locus_tag=LKMONMHP_00958;product=putative HTH-type transcriptional regulator YxaF
NODE_2_length_571741_cov_48.181528	Prodigal:002006	CDS	454543	455016	.	-	0	ID=LKMONMHP_00959;inference=ab initio prediction:Prodigal:002006;locus_tag=LKMONMHP_00959;product=hypothetical protein
NODE_2_length_571741_cov_48.181528	Prodigal:002006	CDS	455204	456700	.	+	0	ID=LKMONMHP_00960;eC_number=3.4.17.19;db_xref=COG:COG2317;inference=ab initio prediction:Prodigal:002006,similar to AA sequence:UniProtKB:Q5SLM3;locus_tag=LKMONMHP_00960;product=Thermostable carboxypeptidase 1
NODE_2_length_571741_cov_48.181528	Prodigal:002006	CDS	456784	458031	.	+	0	ID=LKMONMHP_00961;Name=dnaK_1;db_xref=COG:COG0443;gene=dnaK_1;inference=ab initio prediction:Prodigal:002006,similar to AA sequence:UniProtKB:P30721;locus_tag=LKMONMHP_00961;product=Chaperone protein DnaK
NODE_2_length_571741_cov_48.181528	Prodigal:002006	CDS	458326	459660	.	+	0	ID=LKMONMHP_00962;inference=ab initio prediction:Prodigal:002006;locus_tag=LKMONMHP_00962;product=hypothetical protein
NODE_2_length_571741_cov_48.181528	Prodigal:002006	CDS	460248	460949	.	+	0	ID=LKMONMHP_00963;eC_number=3.6.1.1;Name=ppaX;db_xref=COG:COG0546;gene=ppaX;inference=ab initio prediction:Prodigal:002006,similar to AA sequence:UniProtKB:Q9JMQ2;locus_tag=LKMONMHP_00963;product=Pyrophosphatase PpaX
NODE_2_length_571741_cov_48.181528	Prodigal:002006	CDS	460994	461788	.	+	0	ID=LKMONMHP_00964;inference=ab initio prediction:Prodigal:002006;locus_tag=LKMONMHP_00964;product=hypothetical protein
NODE_2_length_571741_cov_48.181528	Prodigal:002006	CDS	462023	463555	.	+	0	ID=LKMONMHP_00965;eC_number=6.4.1.3;Name=pccB;db_xref=COG:COG4799;gene=pccB;inference=ab initio prediction:Prodigal:002006,similar to AA sequence:UniProtKB:Q3J4E3;locus_tag=LKMONMHP_00965;product=Propionyl-CoA carboxylase beta chain
NODE_2_length_571741_cov_48.181528	Prodigal:002006	CDS	463621	465300	.	-	0	ID=LKMONMHP_00966;inference=ab initio prediction:Prodigal:002006;locus_tag=LKMONMHP_00966;product=hypothetical protein
NODE_2_length_571741_cov_48.181528	Prodigal:002006	CDS	465740	466186	.	-	0	ID=LKMONMHP_00967;inference=ab initio prediction:Prodigal:002006;locus_tag=LKMONMHP_00967;product=hypothetical protein
NODE_2_length_571741_cov_48.181528	Prodigal:002006	CDS	466261	466815	.	-	0	ID=LKMONMHP_00968;inference=ab initio prediction:Prodigal:002006;locus_tag=LKMONMHP_00968;product=hypothetical protein
NODE_2_length_571741_cov_48.181528	Prodigal:002006	CDS	466887	467798	.	-	0	ID=LKMONMHP_00969;eC_number=3.1.4.53;Name=cpdA_2;gene=cpdA_2;inference=ab initio prediction:Prodigal:002006,protein motif:HAMAP:MF_00905;locus_tag=LKMONMHP_00969;product=3'%2C5'-cyclic adenosine monophosphate phosphodiesterase CpdA
NODE_2_length_571741_cov_48.181528	Prodigal:002006	CDS	467810	468019	.	-	0	ID=LKMONMHP_00970;inference=ab initio prediction:Prodigal:002006;locus_tag=LKMONMHP_00970;product=hypothetical protein
NODE_2_length_571741_cov_48.181528	Prodigal:002006	CDS	468260	469651	.	-	0	ID=LKMONMHP_00971;eC_number=2.6.1.113;Name=spuC;db_xref=COG:COG0161;gene=spuC;inference=ab initio prediction:Prodigal:002006,similar to AA sequence:UniProtKB:Q9I6J2;locus_tag=LKMONMHP_00971;product=Putrescine--pyruvate aminotransferase
NODE_2_length_571741_cov_48.181528	Prodigal:002006	CDS	469748	470287	.	+	0	ID=LKMONMHP_00972;inference=ab initio prediction:Prodigal:002006;locus_tag=LKMONMHP_00972;product=hypothetical protein
NODE_2_length_571741_cov_48.181528	Prodigal:002006	CDS	470294	470566	.	-	0	ID=LKMONMHP_00973;inference=ab initio prediction:Prodigal:002006;locus_tag=LKMONMHP_00973;product=hypothetical protein
NODE_2_length_571741_cov_48.181528	Prodigal:002006	CDS	471066	471869	.	-	0	ID=LKMONMHP_00974;Name=phyR_1;gene=phyR_1;inference=ab initio prediction:Prodigal:002006,similar to AA sequence:UniProtKB:Q0PEV3;locus_tag=LKMONMHP_00974;product=Phyllosphere-induced regulator PhyR
NODE_2_length_571741_cov_48.181528	Prodigal:002006	CDS	472050	472274	.	+	0	ID=LKMONMHP_00975;inference=ab initio prediction:Prodigal:002006;locus_tag=LKMONMHP_00975;product=hypothetical protein
NODE_2_length_571741_cov_48.181528	Prodigal:002006	CDS	472326	472502	.	-	0	ID=LKMONMHP_00976;inference=ab initio prediction:Prodigal:002006;locus_tag=LKMONMHP_00976;product=hypothetical protein
NODE_2_length_571741_cov_48.181528	Prodigal:002006	CDS	473229	474158	.	+	0	ID=LKMONMHP_00977;eC_number=3.1.2.6;Name=gloB_1;gene=gloB_1;inference=ab initio prediction:Prodigal:002006,protein motif:HAMAP:MF_01374;locus_tag=LKMONMHP_00977;product=Hydroxyacylglutathione hydrolase
NODE_2_length_571741_cov_48.181528	Prodigal:002006	CDS	474162	474941	.	-	0	ID=LKMONMHP_00978;inference=ab initio prediction:Prodigal:002006;locus_tag=LKMONMHP_00978;product=hypothetical protein
NODE_2_length_571741_cov_48.181528	Prodigal:002006	CDS	475145	475573	.	+	0	ID=LKMONMHP_00979;inference=ab initio prediction:Prodigal:002006;locus_tag=LKMONMHP_00979;product=hypothetical protein
NODE_2_length_571741_cov_48.181528	Prodigal:002006	CDS	475660	475806	.	-	0	ID=LKMONMHP_00980;inference=ab initio prediction:Prodigal:002006;locus_tag=LKMONMHP_00980;product=hypothetical protein
NODE_2_length_571741_cov_48.181528	Prodigal:002006	CDS	476012	476194	.	+	0	ID=LKMONMHP_00981;inference=ab initio prediction:Prodigal:002006;locus_tag=LKMONMHP_00981;product=hypothetical protein
NODE_2_length_571741_cov_48.181528	Prodigal:002006	CDS	476231	477298	.	-	0	ID=LKMONMHP_00982;eC_number=4.99.1.1;Name=hemH;db_xref=COG:COG0276;gene=hemH;inference=ab initio prediction:Prodigal:002006,similar to AA sequence:UniProtKB:P23871;locus_tag=LKMONMHP_00982;product=Ferrochelatase
NODE_2_length_571741_cov_48.181528	Prodigal:002006	CDS	477436	478389	.	+	0	ID=LKMONMHP_00983;eC_number=2.1.1.222;Name=COQ3_1;gene=COQ3_1;inference=ab initio prediction:Prodigal:002006,protein motif:HAMAP:MF_00472;locus_tag=LKMONMHP_00983;product=Ubiquinone biosynthesis O-methyltransferase%2C mitochondrial
NODE_2_length_571741_cov_48.181528	Prodigal:002006	CDS	478441	479952	.	+	0	ID=LKMONMHP_00984;eC_number=3.1.3.-;Name=mggB;db_xref=COG:COG0737;gene=mggB;inference=ab initio prediction:Prodigal:002006,similar to AA sequence:UniProtKB:A9BJC1;locus_tag=LKMONMHP_00984;product=Mannosylglucosyl-3-phosphoglycerate phosphatase
NODE_2_length_571741_cov_48.181528	Prodigal:002006	CDS	479952	480665	.	+	0	ID=LKMONMHP_00985;eC_number=3.2.2.27;Name=ung;db_xref=COG:COG0692;gene=ung;inference=ab initio prediction:Prodigal:002006,similar to AA sequence:UniProtKB:P39615;locus_tag=LKMONMHP_00985;product=Uracil-DNA glycosylase
NODE_2_length_571741_cov_48.181528	Prodigal:002006	CDS	480758	481207	.	+	0	ID=LKMONMHP_00986;inference=ab initio prediction:Prodigal:002006;locus_tag=LKMONMHP_00986;product=hypothetical protein
NODE_2_length_571741_cov_48.181528	Prodigal:002006	CDS	481224	482132	.	+	0	ID=LKMONMHP_00987;inference=ab initio prediction:Prodigal:002006;locus_tag=LKMONMHP_00987;product=hypothetical protein
NODE_2_length_571741_cov_48.181528	Prodigal:002006	CDS	482221	483054	.	+	0	ID=LKMONMHP_00988;eC_number=2.7.11.32;Name=yqfL;db_xref=COG:COG1806;gene=yqfL;inference=ab initio prediction:Prodigal:002006,similar to AA sequence:UniProtKB:P54470;locus_tag=LKMONMHP_00988;product=Putative pyruvate%2C phosphate dikinase regulatory protein
NODE_2_length_571741_cov_48.181528	Prodigal:002006	CDS	483068	483685	.	+	0	ID=LKMONMHP_00989;eC_number=3.6.1.-;Name=yceF;db_xref=COG:COG0424;gene=yceF;inference=ab initio prediction:Prodigal:002006,similar to AA sequence:UniProtKB:P58627;locus_tag=LKMONMHP_00989;product=7-methyl-GTP pyrophosphatase
NODE_2_length_571741_cov_48.181528	Prodigal:002006	CDS	483703	484545	.	+	0	ID=LKMONMHP_00990;eC_number=1.1.1.25;Name=aroE;db_xref=COG:COG0169;gene=aroE;inference=ab initio prediction:Prodigal:002006,similar to AA sequence:UniProtKB:Q5HNV1;locus_tag=LKMONMHP_00990;product=Shikimate dehydrogenase (NADP(+))
NODE_2_length_571741_cov_48.181528	Aragorn:001002	tRNA	484686	484766	.	-	.	ID=LKMONMHP_00991;inference=COORDINATES:profile:Aragorn:001002;locus_tag=LKMONMHP_00991;product=tRNA-Leu(gag)
NODE_2_length_571741_cov_48.181528	Prodigal:002006	CDS	485207	485935	.	+	0	ID=LKMONMHP_00992;eC_number=2.7.7.7;Name=dnaQ;db_xref=COG:COG0847;gene=dnaQ;inference=ab initio prediction:Prodigal:002006,similar to AA sequence:UniProtKB:P03007;locus_tag=LKMONMHP_00992;product=DNA polymerase III subunit epsilon
NODE_2_length_571741_cov_48.181528	Prodigal:002006	CDS	485961	486818	.	-	0	ID=LKMONMHP_00993;eC_number=6.3.2.1;Name=panC;db_xref=COG:COG0414;gene=panC;inference=ab initio prediction:Prodigal:002006,similar to AA sequence:UniProtKB:Q5SHF5;locus_tag=LKMONMHP_00993;product=Pantothenate synthetase
NODE_2_length_571741_cov_48.181528	Prodigal:002006	CDS	486926	487261	.	-	0	ID=LKMONMHP_00994;inference=ab initio prediction:Prodigal:002006;locus_tag=LKMONMHP_00994;product=hypothetical protein
NODE_2_length_571741_cov_48.181528	Prodigal:002006	CDS	487327	488838	.	-	0	ID=LKMONMHP_00995;eC_number=6.1.1.21;Name=hisS;db_xref=COG:COG0124;gene=hisS;inference=ab initio prediction:Prodigal:002006,similar to AA sequence:UniProtKB:Q8YMC2;locus_tag=LKMONMHP_00995;product=Histidine--tRNA ligase
NODE_2_length_571741_cov_48.181528	Prodigal:002006	CDS	488934	490169	.	-	0	ID=LKMONMHP_00996;inference=ab initio prediction:Prodigal:002006,similar to AA sequence:UniProtKB:P9WJX1;locus_tag=LKMONMHP_00996;product=putative MFS-type transporter
NODE_2_length_571741_cov_48.181528	Prodigal:002006	CDS	490356	490868	.	-	0	ID=LKMONMHP_00997;Name=secB;gene=secB;inference=ab initio prediction:Prodigal:002006,protein motif:HAMAP:MF_00821;locus_tag=LKMONMHP_00997;product=Protein-export protein SecB
NODE_2_length_571741_cov_48.181528	Prodigal:002006	CDS	491263	491979	.	+	0	ID=LKMONMHP_00998;inference=ab initio prediction:Prodigal:002006;locus_tag=LKMONMHP_00998;product=hypothetical protein
NODE_2_length_571741_cov_48.181528	Prodigal:002006	CDS	491992	493188	.	+	0	ID=LKMONMHP_00999;inference=ab initio prediction:Prodigal:002006;locus_tag=LKMONMHP_00999;product=hypothetical protein
NODE_2_length_571741_cov_48.181528	Prodigal:002006	CDS	493185	493877	.	+	0	ID=LKMONMHP_01000;eC_number=3.1.-.-;Name=mutS2;gene=mutS2;inference=ab initio prediction:Prodigal:002006,protein motif:HAMAP:MF_00092;locus_tag=LKMONMHP_01000;product=Endonuclease MutS2
NODE_2_length_571741_cov_48.181528	Prodigal:002006	CDS	494176	495519	.	+	0	ID=LKMONMHP_01001;eC_number=3.6.4.-;Name=rho;db_xref=COG:COG1158;gene=rho;inference=ab initio prediction:Prodigal:002006,similar to AA sequence:UniProtKB:P0AG30;locus_tag=LKMONMHP_01001;product=Transcription termination factor Rho
NODE_2_length_571741_cov_48.181528	Prodigal:002006	CDS	495767	497080	.	+	0	ID=LKMONMHP_01002;eC_number=3.6.-.-;Name=mnmE;db_xref=COG:COG0486;gene=mnmE;inference=ab initio prediction:Prodigal:002006,similar to AA sequence:UniProtKB:P25522;locus_tag=LKMONMHP_01002;product=tRNA modification GTPase MnmE
NODE_2_length_571741_cov_48.181528	Prodigal:002006	CDS	497776	498192	.	-	0	ID=LKMONMHP_01003;inference=ab initio prediction:Prodigal:002006;locus_tag=LKMONMHP_01003;product=hypothetical protein
NODE_2_length_571741_cov_48.181528	Prodigal:002006	CDS	498291	499202	.	-	0	ID=LKMONMHP_01004;inference=ab initio prediction:Prodigal:002006;locus_tag=LKMONMHP_01004;product=hypothetical protein
NODE_2_length_571741_cov_48.181528	Prodigal:002006	CDS	499612	500646	.	+	0	ID=LKMONMHP_01005;eC_number=1.2.1.11;Name=asd2;db_xref=COG:COG0136;gene=asd2;inference=ab initio prediction:Prodigal:002006,similar to AA sequence:UniProtKB:P23247;locus_tag=LKMONMHP_01005;product=Aspartate-semialdehyde dehydrogenase 2
NODE_2_length_571741_cov_48.181528	Prodigal:002006	CDS	500711	501520	.	-	0	ID=LKMONMHP_01006;eC_number=4.2.1.131;Name=crtC;gene=crtC;inference=ab initio prediction:Prodigal:002006,similar to AA sequence:UniProtKB:Q7X3G5;locus_tag=LKMONMHP_01006;product=Acyclic carotenoid 1%2C2-hydratase
NODE_2_length_571741_cov_48.181528	Prodigal:002006	CDS	501568	503103	.	-	0	ID=LKMONMHP_01007;eC_number=1.3.99.27;Name=crtD;gene=crtD;inference=ab initio prediction:Prodigal:002006,similar to AA sequence:UniProtKB:Q9JPB5;locus_tag=LKMONMHP_01007;product=Hydroxyneurosporene desaturase
NODE_2_length_571741_cov_48.181528	Prodigal:002006	CDS	503203	504072	.	+	0	ID=LKMONMHP_01008;eC_number=2.5.1.10;inference=ab initio prediction:Prodigal:002006,similar to AA sequence:UniProtKB:Q08291;locus_tag=LKMONMHP_01008;product=Farnesyl diphosphate synthase
NODE_2_length_571741_cov_48.181528	Prodigal:002006	CDS	504084	505235	.	+	0	ID=LKMONMHP_01009;eC_number=2.1.1.210;Name=crtF;gene=crtF;inference=ab initio prediction:Prodigal:002006,similar to AA sequence:UniProtKB:D5AP78;locus_tag=LKMONMHP_01009;product=Demethylspheroidene O-methyltransferase
NODE_2_length_571741_cov_48.181528	Prodigal:002006	CDS	505407	506345	.	+	0	ID=LKMONMHP_01010;eC_number=1.1.1.414;Name=lgoD;db_xref=COG:COG1063;gene=lgoD;inference=ab initio prediction:Prodigal:002006,similar to AA sequence:UniProtKB:P39400;locus_tag=LKMONMHP_01010;product=L-galactonate-5-dehydrogenase
NODE_2_length_571741_cov_48.181528	Prodigal:002006	CDS	506342	507346	.	+	0	ID=LKMONMHP_01011;eC_number=1.3.7.15;Name=bchX;db_xref=COG:COG1348;gene=bchX;inference=ab initio prediction:Prodigal:002006,similar to AA sequence:UniProtKB:P26177;locus_tag=LKMONMHP_01011;product=Chlorophyllide reductase 35.5 kDa chain
NODE_2_length_571741_cov_48.181528	Prodigal:002006	CDS	507350	508933	.	+	0	ID=LKMONMHP_01012;eC_number=1.3.7.15;Name=bchY;gene=bchY;inference=ab initio prediction:Prodigal:002006,similar to AA sequence:UniProtKB:P26178;locus_tag=LKMONMHP_01012;product=Chlorophyllide reductase 52.5 kDa chain
NODE_2_length_571741_cov_48.181528	Prodigal:002006	CDS	508933	510399	.	+	0	ID=LKMONMHP_01013;eC_number=1.3.7.15;Name=bchZ;db_xref=COG:COG2710;gene=bchZ;inference=ab initio prediction:Prodigal:002006,similar to AA sequence:UniProtKB:P26179;locus_tag=LKMONMHP_01013;product=Chlorophyllide reductase subunit Z
NODE_2_length_571741_cov_48.181528	Prodigal:002006	CDS	510396	510686	.	+	0	ID=LKMONMHP_01014;inference=ab initio prediction:Prodigal:002006;locus_tag=LKMONMHP_01014;product=hypothetical protein
NODE_2_length_571741_cov_48.181528	Prodigal:002006	CDS	510858	511091	.	+	0	ID=LKMONMHP_01015;inference=ab initio prediction:Prodigal:002006;locus_tag=LKMONMHP_01015;product=hypothetical protein
NODE_2_length_571741_cov_48.181528	Prodigal:002006	CDS	511105	511293	.	+	0	ID=LKMONMHP_01016;inference=ab initio prediction:Prodigal:002006,similar to AA sequence:UniProtKB:P80259;locus_tag=LKMONMHP_01016;product=Light-harvesting protein B-880 alpha chain
NODE_2_length_571741_cov_48.181528	Prodigal:002006	CDS	511404	512231	.	+	0	ID=LKMONMHP_01017;Name=pufL;gene=pufL;inference=ab initio prediction:Prodigal:002006,similar to AA sequence:UniProtKB:P10717;locus_tag=LKMONMHP_01017;product=Reaction center protein L chain
NODE_2_length_571741_cov_48.181528	Prodigal:002006	CDS	512255	513232	.	+	0	ID=LKMONMHP_01018;Name=pufM;gene=pufM;inference=ab initio prediction:Prodigal:002006,similar to AA sequence:UniProtKB:P10718;locus_tag=LKMONMHP_01018;product=Reaction center protein M chain
NODE_2_length_571741_cov_48.181528	Prodigal:002006	CDS	513229	514326	.	+	0	ID=LKMONMHP_01019;Name=pufC;gene=pufC;inference=ab initio prediction:Prodigal:002006,similar to AA sequence:UniProtKB:D2Z0P5;locus_tag=LKMONMHP_01019;product=Photosynthetic reaction center cytochrome c subunit
NODE_2_length_571741_cov_48.181528	Prodigal:002006	CDS	514426	515322	.	-	0	ID=LKMONMHP_01020;inference=ab initio prediction:Prodigal:002006;locus_tag=LKMONMHP_01020;product=hypothetical protein
NODE_2_length_571741_cov_48.181528	Prodigal:002006	CDS	515347	516423	.	-	0	ID=LKMONMHP_01021;eC_number=1.17.99.6;Name=queG;db_xref=COG:COG1600;gene=queG;inference=ab initio prediction:Prodigal:002006,similar to AA sequence:UniProtKB:P97030;locus_tag=LKMONMHP_01021;product=Epoxyqueuosine reductase
NODE_2_length_571741_cov_48.181528	Prodigal:002006	CDS	516513	517205	.	-	0	ID=LKMONMHP_01022;Name=fzlA;gene=fzlA;inference=ab initio prediction:Prodigal:002006,similar to AA sequence:UniProtKB:A0A0H3CDY2;locus_tag=LKMONMHP_01022;product=FtsZ-localized protein A
NODE_2_length_571741_cov_48.181528	Prodigal:002006	CDS	517468	518271	.	+	0	ID=LKMONMHP_01023;eC_number=3.6.1.27;Name=uppP;db_xref=COG:COG1968;gene=uppP;inference=ab initio prediction:Prodigal:002006,similar to AA sequence:UniProtKB:P60932;locus_tag=LKMONMHP_01023;product=Undecaprenyl-diphosphatase
NODE_2_length_571741_cov_48.181528	Prodigal:002006	CDS	518416	520236	.	+	0	ID=LKMONMHP_01024;eC_number=5.4.99.2;Name=mutA;db_xref=COG:COG1884;gene=mutA;inference=ab initio prediction:Prodigal:002006,similar to AA sequence:UniProtKB:P11652;locus_tag=LKMONMHP_01024;product=Methylmalonyl-CoA mutase small subunit
NODE_2_length_571741_cov_48.181528	Prodigal:002006	CDS	520389	520778	.	+	0	ID=LKMONMHP_01025;inference=ab initio prediction:Prodigal:002006;locus_tag=LKMONMHP_01025;product=hypothetical protein
NODE_2_length_571741_cov_48.181528	Prodigal:002006	CDS	520922	521383	.	+	0	ID=LKMONMHP_01026;inference=ab initio prediction:Prodigal:002006;locus_tag=LKMONMHP_01026;product=hypothetical protein
NODE_2_length_571741_cov_48.181528	Prodigal:002006	CDS	521447	522520	.	-	0	ID=LKMONMHP_01027;inference=ab initio prediction:Prodigal:002006;locus_tag=LKMONMHP_01027;product=hypothetical protein
NODE_2_length_571741_cov_48.181528	Prodigal:002006	CDS	522643	523305	.	-	0	ID=LKMONMHP_01028;eC_number=2.5.1.3;Name=thiE_1;gene=thiE_1;inference=ab initio prediction:Prodigal:002006,protein motif:HAMAP:MF_00097;locus_tag=LKMONMHP_01028;product=Thiamine-phosphate synthase
NODE_2_length_571741_cov_48.181528	Prodigal:002006	CDS	523346	524413	.	-	0	ID=LKMONMHP_01029;eC_number=4.1.2.13;Name=fda;db_xref=COG:COG0191;gene=fda;inference=ab initio prediction:Prodigal:002006,similar to AA sequence:UniProtKB:Q8YNK2;locus_tag=LKMONMHP_01029;product=Fructose-bisphosphate aldolase
NODE_2_length_571741_cov_48.181528	Prodigal:002006	CDS	524534	525736	.	-	0	ID=LKMONMHP_01030;Name=pgk/tpi;db_xref=COG:COG0126;gene=pgk/tpi;inference=ab initio prediction:Prodigal:002006,similar to AA sequence:UniProtKB:P36204;locus_tag=LKMONMHP_01030;product=Bifunctional PGK/TIM
NODE_2_length_571741_cov_48.181528	Prodigal:002006	CDS	525780	526286	.	-	0	ID=LKMONMHP_01031;inference=ab initio prediction:Prodigal:002006;locus_tag=LKMONMHP_01031;product=hypothetical protein
NODE_2_length_571741_cov_48.181528	Prodigal:002006	CDS	526404	527411	.	-	0	ID=LKMONMHP_01032;eC_number=1.2.1.12;Name=gap1;db_xref=COG:COG0057;gene=gap1;inference=ab initio prediction:Prodigal:002006,similar to AA sequence:UniProtKB:Q4MQ58;locus_tag=LKMONMHP_01032;product=Glyceraldehyde-3-phosphate dehydrogenase 1
NODE_2_length_571741_cov_48.181528	Prodigal:002006	CDS	528048	528323	.	+	0	ID=LKMONMHP_01033;inference=ab initio prediction:Prodigal:002006;locus_tag=LKMONMHP_01033;product=hypothetical protein
NODE_2_length_571741_cov_48.181528	Prodigal:002006	CDS	528348	529499	.	-	0	ID=LKMONMHP_01034;eC_number=3.5.4.13;Name=dcd_1;gene=dcd_1;inference=ab initio prediction:Prodigal:002006,protein motif:HAMAP:MF_00146;locus_tag=LKMONMHP_01034;product=dCTP deaminase%2C dUMP-forming
NODE_2_length_571741_cov_48.181528	Prodigal:002006	CDS	529496	529978	.	-	0	ID=LKMONMHP_01035;inference=ab initio prediction:Prodigal:002006;locus_tag=LKMONMHP_01035;product=hypothetical protein
NODE_2_length_571741_cov_48.181528	Prodigal:002006	CDS	530055	530447	.	+	0	ID=LKMONMHP_01036;Name=apaG;db_xref=COG:COG2967;gene=apaG;inference=ab initio prediction:Prodigal:002006,similar to AA sequence:UniProtKB:Q7VU61;locus_tag=LKMONMHP_01036;product=Protein ApaG
NODE_2_length_571741_cov_48.181528	Prodigal:002006	CDS	530452	531618	.	+	0	ID=LKMONMHP_01037;eC_number=3.5.1.16;Name=argE_2;gene=argE_2;inference=ab initio prediction:Prodigal:002006,similar to AA sequence:UniProtKB:Q9K4Z2;locus_tag=LKMONMHP_01037;product=Acetylornithine deacetylase
NODE_2_length_571741_cov_48.181528	Prodigal:002006	CDS	531713	531937	.	+	0	ID=LKMONMHP_01038;inference=ab initio prediction:Prodigal:002006;locus_tag=LKMONMHP_01038;product=hypothetical protein
NODE_2_length_571741_cov_48.181528	Prodigal:002006	CDS	532206	533015	.	+	0	ID=LKMONMHP_01039;inference=ab initio prediction:Prodigal:002006;locus_tag=LKMONMHP_01039;product=hypothetical protein
NODE_2_length_571741_cov_48.181528	Prodigal:002006	CDS	532949	533323	.	-	0	ID=LKMONMHP_01040;inference=ab initio prediction:Prodigal:002006;locus_tag=LKMONMHP_01040;product=hypothetical protein
NODE_2_length_571741_cov_48.181528	Prodigal:002006	CDS	533431	534177	.	+	0	ID=LKMONMHP_01041;eC_number=1.1.1.100;Name=fabG_3;gene=fabG_3;inference=ab initio prediction:Prodigal:002006,similar to AA sequence:UniProtKB:P99093;locus_tag=LKMONMHP_01041;product=3-oxoacyl-[acyl-carrier-protein] reductase FabG
NODE_2_length_571741_cov_48.181528	Prodigal:002006	CDS	534230	535135	.	-	0	ID=LKMONMHP_01042;Name=dmlR_1;gene=dmlR_1;inference=ab initio prediction:Prodigal:002006,similar to AA sequence:UniProtKB:P76250;locus_tag=LKMONMHP_01042;product=HTH-type transcriptional regulator DmlR
NODE_2_length_571741_cov_48.181528	Prodigal:002006	CDS	535254	536033	.	+	0	ID=LKMONMHP_01043;eC_number=1.1.1.311;Name=ped_1;gene=ped_1;inference=ab initio prediction:Prodigal:002006,similar to AA sequence:UniProtKB:Q5P5I4;locus_tag=LKMONMHP_01043;product=(S)-1-Phenylethanol dehydrogenase
NODE_2_length_571741_cov_48.181528	Prodigal:002006	CDS	536040	536774	.	-	0	ID=LKMONMHP_01044;inference=ab initio prediction:Prodigal:002006;locus_tag=LKMONMHP_01044;product=hypothetical protein
NODE_2_length_571741_cov_48.181528	Prodigal:002006	CDS	536967	537563	.	-	0	ID=LKMONMHP_01045;eC_number=1.15.1.1;Name=sodB;db_xref=COG:COG0605;gene=sodB;inference=ab initio prediction:Prodigal:002006,similar to AA sequence:UniProtKB:Q9XD74;locus_tag=LKMONMHP_01045;product=Superoxide dismutase [Mn]
NODE_2_length_571741_cov_48.181528	Prodigal:002006	CDS	537839	538738	.	+	0	ID=LKMONMHP_01046;inference=ab initio prediction:Prodigal:002006;locus_tag=LKMONMHP_01046;product=hypothetical protein
NODE_2_length_571741_cov_48.181528	Prodigal:002006	CDS	538855	539487	.	-	0	ID=LKMONMHP_01047;eC_number=2.4.2.10;Name=pyrE_1;gene=pyrE_1;inference=ab initio prediction:Prodigal:002006,protein motif:HAMAP:MF_01208;locus_tag=LKMONMHP_01047;product=Orotate phosphoribosyltransferase
NODE_2_length_571741_cov_48.181528	Prodigal:002006	CDS	539484	540158	.	-	0	ID=LKMONMHP_01048;Name=ecfT;gene=ecfT;inference=ab initio prediction:Prodigal:002006,protein motif:HAMAP:MF_01461;locus_tag=LKMONMHP_01048;product=Energy-coupling factor transporter transmembrane protein EcfT
NODE_2_length_571741_cov_48.181528	Prodigal:002006	CDS	540155	541681	.	-	0	ID=LKMONMHP_01049;eC_number=3.6.3.-;Name=ykoD;db_xref=COG:COG1122;gene=ykoD;inference=ab initio prediction:Prodigal:002006,similar to AA sequence:UniProtKB:O34362;locus_tag=LKMONMHP_01049;product=Putative HMP/thiamine import ATP-binding protein YkoD
NODE_2_length_571741_cov_48.181528	Prodigal:002006	CDS	541733	542305	.	-	0	ID=LKMONMHP_01050;inference=ab initio prediction:Prodigal:002006;locus_tag=LKMONMHP_01050;product=hypothetical protein
NODE_2_length_571741_cov_48.181528	Prodigal:002006	CDS	542452	542652	.	+	0	ID=LKMONMHP_01051;inference=ab initio prediction:Prodigal:002006;locus_tag=LKMONMHP_01051;product=hypothetical protein
NODE_2_length_571741_cov_48.181528	Prodigal:002006	CDS	542649	544103	.	+	0	ID=LKMONMHP_01052;Name=yodF_1;db_xref=COG:COG0591;gene=yodF_1;inference=ab initio prediction:Prodigal:002006,similar to AA sequence:UniProtKB:O34745;locus_tag=LKMONMHP_01052;product=putative symporter YodF
NODE_2_length_571741_cov_48.181528	Prodigal:002006	CDS	544114	544251	.	-	0	ID=LKMONMHP_01053;inference=ab initio prediction:Prodigal:002006;locus_tag=LKMONMHP_01053;product=hypothetical protein
NODE_2_length_571741_cov_48.181528	Prodigal:002006	CDS	544409	545395	.	-	0	ID=LKMONMHP_01054;Name=xerC_1;db_xref=COG:COG4973;gene=xerC_1;inference=ab initio prediction:Prodigal:002006,similar to AA sequence:UniProtKB:P44818;locus_tag=LKMONMHP_01054;product=Tyrosine recombinase XerC
NODE_2_length_571741_cov_48.181528	Prodigal:002006	CDS	545533	545928	.	+	0	ID=LKMONMHP_01055;eC_number=4.4.1.5;Name=gloA_1;db_xref=COG:COG0346;gene=gloA_1;inference=ab initio prediction:Prodigal:002006,similar to AA sequence:UniProtKB:P0AC81;locus_tag=LKMONMHP_01055;product=Lactoylglutathione lyase
NODE_2_length_571741_cov_48.181528	Prodigal:002006	CDS	545956	546552	.	-	0	ID=LKMONMHP_01056;eC_number=3.5.2.19;Name=sttH;gene=sttH;inference=ab initio prediction:Prodigal:002006,similar to AA sequence:UniProtKB:Q1MW86;locus_tag=LKMONMHP_01056;product=Streptothricin hydrolase
NODE_2_length_571741_cov_48.181528	Prodigal:002006	CDS	546662	547027	.	-	0	ID=LKMONMHP_01057;inference=ab initio prediction:Prodigal:002006;locus_tag=LKMONMHP_01057;product=hypothetical protein
NODE_2_length_571741_cov_48.181528	Prodigal:002006	CDS	547027	547209	.	-	0	ID=LKMONMHP_01058;inference=ab initio prediction:Prodigal:002006;locus_tag=LKMONMHP_01058;product=hypothetical protein
NODE_2_length_571741_cov_48.181528	Prodigal:002006	CDS	547255	547563	.	+	0	ID=LKMONMHP_01059;inference=ab initio prediction:Prodigal:002006;locus_tag=LKMONMHP_01059;product=hypothetical protein
NODE_2_length_571741_cov_48.181528	Prodigal:002006	CDS	547607	548359	.	-	0	ID=LKMONMHP_01060;inference=ab initio prediction:Prodigal:002006;locus_tag=LKMONMHP_01060;product=hypothetical protein
NODE_2_length_571741_cov_48.181528	Prodigal:002006	CDS	548310	548789	.	-	0	ID=LKMONMHP_01061;inference=ab initio prediction:Prodigal:002006;locus_tag=LKMONMHP_01061;product=hypothetical protein
NODE_2_length_571741_cov_48.181528	Prodigal:002006	CDS	548813	551167	.	-	0	ID=LKMONMHP_01062;eC_number=3.1.13.1;Name=rnr;db_xref=COG:COG0557;gene=rnr;inference=ab initio prediction:Prodigal:002006,similar to AA sequence:UniProtKB:P21499;locus_tag=LKMONMHP_01062;product=Ribonuclease R
NODE_2_length_571741_cov_48.181528	Prodigal:002006	CDS	551322	551660	.	-	0	ID=LKMONMHP_01063;inference=ab initio prediction:Prodigal:002006;locus_tag=LKMONMHP_01063;product=hypothetical protein
NODE_2_length_571741_cov_48.181528	Prodigal:002006	CDS	551725	552303	.	-	0	ID=LKMONMHP_01064;inference=ab initio prediction:Prodigal:002006;locus_tag=LKMONMHP_01064;product=hypothetical protein
NODE_2_length_571741_cov_48.181528	Prodigal:002006	CDS	552417	553826	.	-	0	ID=LKMONMHP_01065;eC_number=6.3.1.2;Name=glnA;db_xref=COG:COG0174;gene=glnA;inference=ab initio prediction:Prodigal:002006,similar to AA sequence:UniProtKB:P0A9C5;locus_tag=LKMONMHP_01065;product=Glutamine synthetase
NODE_2_length_571741_cov_48.181528	Prodigal:002006	CDS	554360	555412	.	+	0	ID=LKMONMHP_01066;eC_number=6.3.1.2;Name=glnII;db_xref=COG:COG0174;gene=glnII;inference=ab initio prediction:Prodigal:002006,similar to AA sequence:UniProtKB:P04772;locus_tag=LKMONMHP_01066;product=Glutamine synthetase
NODE_2_length_571741_cov_48.181528	Prodigal:002006	CDS	555514	556443	.	-	0	ID=LKMONMHP_01067;eC_number=3.5.1.2;Name=glsA;db_xref=COG:COG2066;gene=glsA;inference=ab initio prediction:Prodigal:002006,similar to AA sequence:UniProtKB:O87405;locus_tag=LKMONMHP_01067;product=Thermolabile glutaminase
NODE_2_length_571741_cov_48.181528	Prodigal:002006	CDS	556563	556901	.	-	0	ID=LKMONMHP_01068;Name=glnB;db_xref=COG:COG0347;gene=glnB;inference=ab initio prediction:Prodigal:002006,similar to AA sequence:UniProtKB:O66513;locus_tag=LKMONMHP_01068;product=Nitrogen regulatory protein P-II
NODE_2_length_571741_cov_48.181528	Prodigal:002006	CDS	557061	558626	.	+	0	ID=LKMONMHP_01069;Name=nnr;db_xref=COG:COG0062;gene=nnr;inference=ab initio prediction:Prodigal:002006,similar to AA sequence:UniProtKB:Q9X024;locus_tag=LKMONMHP_01069;product=Bifunctional NAD(P)H-hydrate repair enzyme Nnr
NODE_2_length_571741_cov_48.181528	Prodigal:002006	CDS	558619	560076	.	-	0	ID=LKMONMHP_01070;eC_number=1.16.3.1;Name=mmcO;db_xref=COG:COG2132;gene=mmcO;inference=ab initio prediction:Prodigal:002006,similar to AA sequence:UniProtKB:I6WZK7;locus_tag=LKMONMHP_01070;product=Multicopper oxidase MmcO
NODE_2_length_571741_cov_48.181528	Aragorn:001002	tRNA	560273	560357	.	+	.	ID=LKMONMHP_01071;inference=COORDINATES:profile:Aragorn:001002;locus_tag=LKMONMHP_01071;product=tRNA-Leu(tag)
NODE_2_length_571741_cov_48.181528	Prodigal:002006	CDS	560533	561933	.	+	0	ID=LKMONMHP_01072;eC_number=5.2.1.8;Name=tig;db_xref=COG:COG0544;gene=tig;inference=ab initio prediction:Prodigal:002006,similar to AA sequence:UniProtKB:Q9KQS5;locus_tag=LKMONMHP_01072;product=Trigger factor
NODE_2_length_571741_cov_48.181528	Prodigal:002006	CDS	562060	562686	.	+	0	ID=LKMONMHP_01073;eC_number=3.4.21.92;Name=clpP_1;gene=clpP_1;inference=ab initio prediction:Prodigal:002006,similar to AA sequence:UniProtKB:B8GX16;locus_tag=LKMONMHP_01073;product=ATP-dependent Clp protease proteolytic subunit
NODE_2_length_571741_cov_48.181528	Prodigal:002006	CDS	562900	564171	.	+	0	ID=LKMONMHP_01074;Name=clpX;gene=clpX;inference=ab initio prediction:Prodigal:002006,similar to AA sequence:UniProtKB:B8GX14;locus_tag=LKMONMHP_01074;product=ATP-dependent Clp protease ATP-binding subunit ClpX
NODE_2_length_571741_cov_48.181528	Prodigal:002006	CDS	564456	566876	.	+	0	ID=LKMONMHP_01075;eC_number=3.4.21.53;Name=lon_1;gene=lon_1;inference=ab initio prediction:Prodigal:002006,similar to AA sequence:UniProtKB:Q2YPX3;locus_tag=LKMONMHP_01075;product=Lon protease
NODE_2_length_571741_cov_48.181528	Aragorn:001002	tRNA	567020	567095	.	+	.	ID=LKMONMHP_01076;inference=COORDINATES:profile:Aragorn:001002;locus_tag=LKMONMHP_01076;product=tRNA-Val(tac)
NODE_2_length_571741_cov_48.181528	Prodigal:002006	CDS	567110	567199	.	-	0	ID=LKMONMHP_01077;inference=ab initio prediction:Prodigal:002006;locus_tag=LKMONMHP_01077;product=hypothetical protein
NODE_2_length_571741_cov_48.181528	Prodigal:002006	CDS	567314	567580	.	+	0	ID=LKMONMHP_01078;inference=ab initio prediction:Prodigal:002006;locus_tag=LKMONMHP_01078;product=hypothetical protein
NODE_2_length_571741_cov_48.181528	Prodigal:002006	CDS	567679	568092	.	-	0	ID=LKMONMHP_01079;inference=ab initio prediction:Prodigal:002006;locus_tag=LKMONMHP_01079;product=hypothetical protein
NODE_2_length_571741_cov_48.181528	Prodigal:002006	CDS	568170	568577	.	-	0	ID=LKMONMHP_01080;inference=ab initio prediction:Prodigal:002006;locus_tag=LKMONMHP_01080;product=hypothetical protein
NODE_2_length_571741_cov_48.181528	Prodigal:002006	CDS	568577	568837	.	-	0	ID=LKMONMHP_01081;inference=ab initio prediction:Prodigal:002006;locus_tag=LKMONMHP_01081;product=hypothetical protein
NODE_2_length_571741_cov_48.181528	Prodigal:002006	CDS	568839	569507	.	-	0	ID=LKMONMHP_01082;inference=ab initio prediction:Prodigal:002006;locus_tag=LKMONMHP_01082;product=hypothetical protein
NODE_2_length_571741_cov_48.181528	Prodigal:002006	CDS	569618	570094	.	-	0	ID=LKMONMHP_01083;inference=ab initio prediction:Prodigal:002006;locus_tag=LKMONMHP_01083;product=hypothetical protein
NODE_2_length_571741_cov_48.181528	Prodigal:002006	CDS	570142	570294	.	-	0	ID=LKMONMHP_01084;inference=ab initio prediction:Prodigal:002006;locus_tag=LKMONMHP_01084;product=hypothetical protein
NODE_2_length_571741_cov_48.181528	Prodigal:002006	CDS	571223	571573	.	-	0	ID=LKMONMHP_01085;eC_number=4.2.2.-;Name=rlpA_1;gene=rlpA_1;inference=ab initio prediction:Prodigal:002006,protein motif:HAMAP:MF_02071;locus_tag=LKMONMHP_01085;product=Endolytic peptidoglycan transglycosylase RlpA
NODE_3_length_437999_cov_48.453786	Prodigal:002006	CDS	440	706	.	-	0	ID=LKMONMHP_01086;inference=ab initio prediction:Prodigal:002006;locus_tag=LKMONMHP_01086;product=hypothetical protein
NODE_3_length_437999_cov_48.453786	Prodigal:002006	CDS	1639	1977	.	-	0	ID=LKMONMHP_01087;inference=ab initio prediction:Prodigal:002006;locus_tag=LKMONMHP_01087;product=hypothetical protein
NODE_3_length_437999_cov_48.453786	Prodigal:002006	CDS	2205	2468	.	-	0	ID=LKMONMHP_01088;inference=ab initio prediction:Prodigal:002006;locus_tag=LKMONMHP_01088;product=hypothetical protein
NODE_3_length_437999_cov_48.453786	Prodigal:002006	CDS	2785	3609	.	-	0	ID=LKMONMHP_01089;inference=ab initio prediction:Prodigal:002006;locus_tag=LKMONMHP_01089;product=hypothetical protein
NODE_3_length_437999_cov_48.453786	Prodigal:002006	CDS	4582	4707	.	-	0	ID=LKMONMHP_01090;inference=ab initio prediction:Prodigal:002006;locus_tag=LKMONMHP_01090;product=hypothetical protein
NODE_3_length_437999_cov_48.453786	Prodigal:002006	CDS	4954	6009	.	+	0	ID=LKMONMHP_01091;inference=ab initio prediction:Prodigal:002006;locus_tag=LKMONMHP_01091;product=hypothetical protein
NODE_3_length_437999_cov_48.453786	Prodigal:002006	CDS	6006	7967	.	+	0	ID=LKMONMHP_01092;inference=ab initio prediction:Prodigal:002006;locus_tag=LKMONMHP_01092;product=hypothetical protein
NODE_3_length_437999_cov_48.453786	Prodigal:002006	CDS	7998	9788	.	+	0	ID=LKMONMHP_01093;inference=ab initio prediction:Prodigal:002006;locus_tag=LKMONMHP_01093;product=hypothetical protein
NODE_3_length_437999_cov_48.453786	Prodigal:002006	CDS	10891	11127	.	+	0	ID=LKMONMHP_01094;inference=ab initio prediction:Prodigal:002006;locus_tag=LKMONMHP_01094;product=hypothetical protein
NODE_3_length_437999_cov_48.453786	Prodigal:002006	CDS	11192	11398	.	-	0	ID=LKMONMHP_01095;inference=ab initio prediction:Prodigal:002006;locus_tag=LKMONMHP_01095;product=hypothetical protein
NODE_3_length_437999_cov_48.453786	Prodigal:002006	CDS	11943	12290	.	-	0	ID=LKMONMHP_01096;inference=ab initio prediction:Prodigal:002006;locus_tag=LKMONMHP_01096;product=hypothetical protein
NODE_3_length_437999_cov_48.453786	Prodigal:002006	CDS	12320	12757	.	-	0	ID=LKMONMHP_01097;Name=ros_1;db_xref=COG:COG4957;gene=ros_1;inference=ab initio prediction:Prodigal:002006,similar to AA sequence:UniProtKB:Q04152;locus_tag=LKMONMHP_01097;product=Transcriptional regulatory protein ros
NODE_3_length_437999_cov_48.453786	Prodigal:002006	CDS	12768	13199	.	-	0	ID=LKMONMHP_01098;inference=ab initio prediction:Prodigal:002006;locus_tag=LKMONMHP_01098;product=hypothetical protein
NODE_3_length_437999_cov_48.453786	Prodigal:002006	CDS	13196	13738	.	-	0	ID=LKMONMHP_01099;inference=ab initio prediction:Prodigal:002006;locus_tag=LKMONMHP_01099;product=hypothetical protein
NODE_3_length_437999_cov_48.453786	Prodigal:002006	CDS	13770	14732	.	-	0	ID=LKMONMHP_01100;inference=ab initio prediction:Prodigal:002006;locus_tag=LKMONMHP_01100;product=hypothetical protein
NODE_3_length_437999_cov_48.453786	Prodigal:002006	CDS	14737	15231	.	-	0	ID=LKMONMHP_01101;inference=ab initio prediction:Prodigal:002006;locus_tag=LKMONMHP_01101;product=hypothetical protein
NODE_3_length_437999_cov_48.453786	Prodigal:002006	CDS	15244	15834	.	-	0	ID=LKMONMHP_01102;inference=ab initio prediction:Prodigal:002006;locus_tag=LKMONMHP_01102;product=hypothetical protein
NODE_3_length_437999_cov_48.453786	Prodigal:002006	CDS	15919	16182	.	-	0	ID=LKMONMHP_01103;inference=ab initio prediction:Prodigal:002006;locus_tag=LKMONMHP_01103;product=hypothetical protein
NODE_3_length_437999_cov_48.453786	Prodigal:002006	CDS	16269	16904	.	-	0	ID=LKMONMHP_01104;inference=ab initio prediction:Prodigal:002006;locus_tag=LKMONMHP_01104;product=hypothetical protein
NODE_3_length_437999_cov_48.453786	Prodigal:002006	CDS	16907	17092	.	-	0	ID=LKMONMHP_01105;inference=ab initio prediction:Prodigal:002006;locus_tag=LKMONMHP_01105;product=hypothetical protein
NODE_3_length_437999_cov_48.453786	Prodigal:002006	CDS	17095	17532	.	-	0	ID=LKMONMHP_01106;inference=ab initio prediction:Prodigal:002006;locus_tag=LKMONMHP_01106;product=hypothetical protein
NODE_3_length_437999_cov_48.453786	Prodigal:002006	CDS	17917	18138	.	-	0	ID=LKMONMHP_01107;inference=ab initio prediction:Prodigal:002006;locus_tag=LKMONMHP_01107;product=hypothetical protein
NODE_3_length_437999_cov_48.453786	Prodigal:002006	CDS	18135	18410	.	-	0	ID=LKMONMHP_01108;inference=ab initio prediction:Prodigal:002006;locus_tag=LKMONMHP_01108;product=hypothetical protein
NODE_3_length_437999_cov_48.453786	Prodigal:002006	CDS	18410	18622	.	-	0	ID=LKMONMHP_01109;inference=ab initio prediction:Prodigal:002006;locus_tag=LKMONMHP_01109;product=hypothetical protein
NODE_3_length_437999_cov_48.453786	Prodigal:002006	CDS	18717	19490	.	+	0	ID=LKMONMHP_01110;eC_number=3.4.21.88;Name=lexA_1;gene=lexA_1;inference=ab initio prediction:Prodigal:002006,protein motif:HAMAP:MF_00015;locus_tag=LKMONMHP_01110;product=LexA repressor
NODE_3_length_437999_cov_48.453786	Prodigal:002006	CDS	19654	19803	.	+	0	ID=LKMONMHP_01111;inference=ab initio prediction:Prodigal:002006;locus_tag=LKMONMHP_01111;product=hypothetical protein
NODE_3_length_437999_cov_48.453786	Prodigal:002006	CDS	20521	20868	.	+	0	ID=LKMONMHP_01112;inference=ab initio prediction:Prodigal:002006;locus_tag=LKMONMHP_01112;product=hypothetical protein
NODE_3_length_437999_cov_48.453786	Prodigal:002006	CDS	20868	21050	.	+	0	ID=LKMONMHP_01113;inference=ab initio prediction:Prodigal:002006;locus_tag=LKMONMHP_01113;product=hypothetical protein
NODE_3_length_437999_cov_48.453786	Prodigal:002006	CDS	21050	21460	.	+	0	ID=LKMONMHP_01114;inference=ab initio prediction:Prodigal:002006;locus_tag=LKMONMHP_01114;product=hypothetical protein
NODE_3_length_437999_cov_48.453786	Prodigal:002006	CDS	21457	22218	.	+	0	ID=LKMONMHP_01115;inference=ab initio prediction:Prodigal:002006;locus_tag=LKMONMHP_01115;product=hypothetical protein
NODE_3_length_437999_cov_48.453786	Prodigal:002006	CDS	22218	22868	.	+	0	ID=LKMONMHP_01116;inference=ab initio prediction:Prodigal:002006;locus_tag=LKMONMHP_01116;product=hypothetical protein
NODE_3_length_437999_cov_48.453786	Prodigal:002006	CDS	22868	23359	.	+	0	ID=LKMONMHP_01117;inference=ab initio prediction:Prodigal:002006;locus_tag=LKMONMHP_01117;product=hypothetical protein
NODE_3_length_437999_cov_48.453786	Prodigal:002006	CDS	23442	23951	.	+	0	ID=LKMONMHP_01118;inference=ab initio prediction:Prodigal:002006;locus_tag=LKMONMHP_01118;product=hypothetical protein
NODE_3_length_437999_cov_48.453786	Prodigal:002006	CDS	24171	25232	.	+	0	ID=LKMONMHP_01119;Name=xerC_2;gene=xerC_2;inference=ab initio prediction:Prodigal:002006,protein motif:HAMAP:MF_01808;locus_tag=LKMONMHP_01119;product=Tyrosine recombinase XerC
NODE_3_length_437999_cov_48.453786	Aragorn:001002	tRNA	25306	25379	.	-	.	ID=LKMONMHP_01120;inference=COORDINATES:profile:Aragorn:001002;locus_tag=LKMONMHP_01120;product=tRNA-Gln(ctg)
NODE_3_length_437999_cov_48.453786	Aragorn:001002	tRNA	25644	25720	.	+	.	ID=LKMONMHP_01121;inference=COORDINATES:profile:Aragorn:001002;locus_tag=LKMONMHP_01121;product=tRNA-Arg(tct)
NODE_3_length_437999_cov_48.453786	Prodigal:002006	CDS	26028	27317	.	+	0	ID=LKMONMHP_01122;Name=amiC_1;gene=amiC_1;inference=ab initio prediction:Prodigal:002006,similar to AA sequence:UniProtKB:P27017;locus_tag=LKMONMHP_01122;product=Aliphatic amidase expression-regulating protein
NODE_3_length_437999_cov_48.453786	Prodigal:002006	CDS	27391	29007	.	+	0	ID=LKMONMHP_01123;inference=ab initio prediction:Prodigal:002006;locus_tag=LKMONMHP_01123;product=hypothetical protein
NODE_3_length_437999_cov_48.453786	Prodigal:002006	CDS	29010	30158	.	+	0	ID=LKMONMHP_01124;inference=ab initio prediction:Prodigal:002006;locus_tag=LKMONMHP_01124;product=hypothetical protein
NODE_3_length_437999_cov_48.453786	Prodigal:002006	CDS	30158	30964	.	+	0	ID=LKMONMHP_01125;eC_number=7.5.2.7;Name=rbsA;db_xref=COG:COG1129;gene=rbsA;inference=ab initio prediction:Prodigal:002006,similar to AA sequence:UniProtKB:P04983;locus_tag=LKMONMHP_01125;product=Ribose import ATP-binding protein RbsA
NODE_3_length_437999_cov_48.453786	Prodigal:002006	CDS	30969	31664	.	+	0	ID=LKMONMHP_01126;Name=livF_1;db_xref=COG:COG0410;gene=livF_1;inference=ab initio prediction:Prodigal:002006,similar to AA sequence:UniProtKB:P22731;locus_tag=LKMONMHP_01126;product=High-affinity branched-chain amino acid transport ATP-binding protein LivF
NODE_3_length_437999_cov_48.453786	Prodigal:002006	CDS	31755	32003	.	-	0	ID=LKMONMHP_01127;inference=ab initio prediction:Prodigal:002006;locus_tag=LKMONMHP_01127;product=hypothetical protein
NODE_3_length_437999_cov_48.453786	Prodigal:002006	CDS	32204	32743	.	-	0	ID=LKMONMHP_01128;eC_number=4.2.1.147;Name=fae_2;db_xref=COG:COG1795;gene=fae_2;inference=ab initio prediction:Prodigal:002006,similar to AA sequence:UniProtKB:Q9FA38;locus_tag=LKMONMHP_01128;product=5%2C6%2C7%2C8-tetrahydromethanopterin hydro-lyase
NODE_3_length_437999_cov_48.453786	Prodigal:002006	CDS	32924	33151	.	+	0	ID=LKMONMHP_01129;inference=ab initio prediction:Prodigal:002006;locus_tag=LKMONMHP_01129;product=hypothetical protein
NODE_3_length_437999_cov_48.453786	Prodigal:002006	CDS	33168	33611	.	-	0	ID=LKMONMHP_01130;inference=ab initio prediction:Prodigal:002006;locus_tag=LKMONMHP_01130;product=hypothetical protein
NODE_3_length_437999_cov_48.453786	Prodigal:002006	CDS	33688	35097	.	-	0	ID=LKMONMHP_01131;inference=ab initio prediction:Prodigal:002006;locus_tag=LKMONMHP_01131;product=hypothetical protein
NODE_3_length_437999_cov_48.453786	Prodigal:002006	CDS	35224	35412	.	-	0	ID=LKMONMHP_01132;inference=ab initio prediction:Prodigal:002006;locus_tag=LKMONMHP_01132;product=hypothetical protein
NODE_3_length_437999_cov_48.453786	Prodigal:002006	CDS	35728	36900	.	+	0	ID=LKMONMHP_01133;inference=ab initio prediction:Prodigal:002006,similar to AA sequence:UniProtKB:Q9ADP8;locus_tag=LKMONMHP_01133;product=putative transporter
NODE_3_length_437999_cov_48.453786	Prodigal:002006	CDS	36887	37915	.	-	0	ID=LKMONMHP_01134;eC_number=4.1.1.81;Name=cobD_1;db_xref=COG:COG0079;gene=cobD_1;inference=ab initio prediction:Prodigal:002006,similar to AA sequence:UniProtKB:P97084;locus_tag=LKMONMHP_01134;product=Threonine-phosphate decarboxylase
NODE_3_length_437999_cov_48.453786	Prodigal:002006	CDS	37941	38936	.	+	0	ID=LKMONMHP_01135;Name=cobD_2;db_xref=COG:COG1270;gene=cobD_2;inference=ab initio prediction:Prodigal:002006,similar to AA sequence:UniProtKB:P9WP93;locus_tag=LKMONMHP_01135;product=Cobalamin biosynthesis protein CobD
NODE_3_length_437999_cov_48.453786	Prodigal:002006	CDS	38929	40401	.	-	0	ID=LKMONMHP_01136;Name=cobQ;gene=cobQ;inference=ab initio prediction:Prodigal:002006,similar to AA sequence:UniProtKB:P29932;locus_tag=LKMONMHP_01136;product=Cobyric acid synthase
NODE_3_length_437999_cov_48.453786	Prodigal:002006	CDS	40433	40864	.	-	0	ID=LKMONMHP_01137;inference=ab initio prediction:Prodigal:002006;locus_tag=LKMONMHP_01137;product=hypothetical protein
NODE_3_length_437999_cov_48.453786	Prodigal:002006	CDS	40959	41561	.	-	0	ID=LKMONMHP_01138;eC_number=2.5.1.17;Name=cobO_1;gene=cobO_1;inference=ab initio prediction:Prodigal:002006,similar to AA sequence:UniProtKB:P29930;locus_tag=LKMONMHP_01138;product=Corrinoid adenosyltransferase
NODE_3_length_437999_cov_48.453786	Prodigal:002006	CDS	41558	42100	.	-	0	ID=LKMONMHP_01139;eC_number=2.7.1.156;Name=cobP;gene=cobP;inference=ab initio prediction:Prodigal:002006,similar to AA sequence:UniProtKB:P29931;locus_tag=LKMONMHP_01139;product=Bifunctional adenosylcobalamin biosynthesis protein CobP
NODE_3_length_437999_cov_48.453786	Prodigal:002006	CDS	42178	43089	.	-	0	ID=LKMONMHP_01140;Name=dmlR_2;gene=dmlR_2;inference=ab initio prediction:Prodigal:002006,similar to AA sequence:UniProtKB:P76250;locus_tag=LKMONMHP_01140;product=HTH-type transcriptional regulator DmlR
NODE_3_length_437999_cov_48.453786	Prodigal:002006	CDS	43187	44356	.	+	0	ID=LKMONMHP_01141;Name=ydhP_1;db_xref=COG:COG2814;gene=ydhP_1;inference=ab initio prediction:Prodigal:002006,similar to AA sequence:UniProtKB:P77389;locus_tag=LKMONMHP_01141;product=Inner membrane transport protein YdhP
NODE_3_length_437999_cov_48.453786	Prodigal:002006	CDS	44661	44834	.	+	0	ID=LKMONMHP_01142;inference=ab initio prediction:Prodigal:002006;locus_tag=LKMONMHP_01142;product=hypothetical protein
NODE_3_length_437999_cov_48.453786	Prodigal:002006	CDS	44862	45626	.	+	0	ID=LKMONMHP_01143;inference=ab initio prediction:Prodigal:002006;locus_tag=LKMONMHP_01143;product=hypothetical protein
NODE_3_length_437999_cov_48.453786	Prodigal:002006	CDS	45619	46020	.	+	0	ID=LKMONMHP_01144;inference=ab initio prediction:Prodigal:002006;locus_tag=LKMONMHP_01144;product=hypothetical protein
NODE_3_length_437999_cov_48.453786	Prodigal:002006	CDS	46030	47058	.	+	0	ID=LKMONMHP_01145;eC_number=3.6.-.-;Name=yjiA_1;db_xref=COG:COG0523;gene=yjiA_1;inference=ab initio prediction:Prodigal:002006,similar to AA sequence:UniProtKB:P24203;locus_tag=LKMONMHP_01145;product=P-loop guanosine triphosphatase YjiA
NODE_3_length_437999_cov_48.453786	Prodigal:002006	CDS	47113	47223	.	+	0	ID=LKMONMHP_01146;inference=ab initio prediction:Prodigal:002006;locus_tag=LKMONMHP_01146;product=hypothetical protein
NODE_3_length_437999_cov_48.453786	Prodigal:002006	CDS	47233	50559	.	+	0	ID=LKMONMHP_01147;inference=ab initio prediction:Prodigal:002006;locus_tag=LKMONMHP_01147;product=hypothetical protein
NODE_3_length_437999_cov_48.453786	Prodigal:002006	CDS	50556	51863	.	+	0	ID=LKMONMHP_01148;inference=ab initio prediction:Prodigal:002006;locus_tag=LKMONMHP_01148;product=hypothetical protein
NODE_3_length_437999_cov_48.453786	Prodigal:002006	CDS	51860	52492	.	+	0	ID=LKMONMHP_01149;eC_number=5.4.99.61;Name=cobH;gene=cobH;inference=ab initio prediction:Prodigal:002006,similar to AA sequence:UniProtKB:P21638;locus_tag=LKMONMHP_01149;product=Precorrin-8X methylmutase
NODE_3_length_437999_cov_48.453786	Prodigal:002006	CDS	52492	53289	.	+	0	ID=LKMONMHP_01150;eC_number=2.1.1.130;Name=cobI;gene=cobI;inference=ab initio prediction:Prodigal:002006,similar to AA sequence:UniProtKB:P21639;locus_tag=LKMONMHP_01150;product=Precorrin-2 C(20)-methyltransferase
NODE_3_length_437999_cov_48.453786	Prodigal:002006	CDS	53301	54068	.	+	0	ID=LKMONMHP_01151;eC_number=2.1.1.131;Name=cobJ;gene=cobJ;inference=ab initio prediction:Prodigal:002006,similar to AA sequence:UniProtKB:P21640;locus_tag=LKMONMHP_01151;product=Precorrin-3B C(17)-methyltransferase
NODE_3_length_437999_cov_48.453786	Prodigal:002006	CDS	54029	56092	.	-	0	ID=LKMONMHP_01152;inference=ab initio prediction:Prodigal:002006;locus_tag=LKMONMHP_01152;product=hypothetical protein
NODE_3_length_437999_cov_48.453786	Prodigal:002006	CDS	56092	56871	.	-	0	ID=LKMONMHP_01153;eC_number=1.3.1.54;Name=cobK;gene=cobK;inference=ab initio prediction:Prodigal:002006,similar to AA sequence:UniProtKB:P21920;locus_tag=LKMONMHP_01153;product=Precorrin-6A reductase
NODE_3_length_437999_cov_48.453786	Prodigal:002006	CDS	56930	58198	.	+	0	ID=LKMONMHP_01154;eC_number=2.7.7.7;Name=dinB;gene=dinB;inference=ab initio prediction:Prodigal:002006,protein motif:HAMAP:MF_01113;locus_tag=LKMONMHP_01154;product=DNA polymerase IV
NODE_3_length_437999_cov_48.453786	Prodigal:002006	CDS	58176	58739	.	-	0	ID=LKMONMHP_01155;eC_number=2.1.1.63;Name=ogt;db_xref=COG:COG0350;gene=ogt;inference=ab initio prediction:Prodigal:002006,similar to AA sequence:UniProtKB:P0AFH0;locus_tag=LKMONMHP_01155;product=Methylated-DNA--protein-cysteine methyltransferase
NODE_3_length_437999_cov_48.453786	Prodigal:002006	CDS	58794	59369	.	-	0	ID=LKMONMHP_01156;inference=ab initio prediction:Prodigal:002006;locus_tag=LKMONMHP_01156;product=hypothetical protein
NODE_3_length_437999_cov_48.453786	Prodigal:002006	CDS	59440	59952	.	+	0	ID=LKMONMHP_01157;inference=ab initio prediction:Prodigal:002006;locus_tag=LKMONMHP_01157;product=hypothetical protein
NODE_3_length_437999_cov_48.453786	Prodigal:002006	CDS	59959	60825	.	-	0	ID=LKMONMHP_01158;inference=ab initio prediction:Prodigal:002006;locus_tag=LKMONMHP_01158;product=hypothetical protein
NODE_3_length_437999_cov_48.453786	Prodigal:002006	CDS	61273	61821	.	+	0	ID=LKMONMHP_01159;inference=ab initio prediction:Prodigal:002006;locus_tag=LKMONMHP_01159;product=hypothetical protein
NODE_3_length_437999_cov_48.453786	Prodigal:002006	CDS	62014	62334	.	+	0	ID=LKMONMHP_01160;Name=gdx;gene=gdx;inference=ab initio prediction:Prodigal:002006,similar to AA sequence:UniProtKB:O69279;locus_tag=LKMONMHP_01160;product=Guanidinium exporter
NODE_3_length_437999_cov_48.453786	Prodigal:002006	CDS	62380	63081	.	-	0	ID=LKMONMHP_01161;Name=phoB;db_xref=COG:COG0745;gene=phoB;inference=ab initio prediction:Prodigal:002006,similar to AA sequence:UniProtKB:P0AFJ5;locus_tag=LKMONMHP_01161;product=Phosphate regulon transcriptional regulatory protein PhoB
NODE_3_length_437999_cov_48.453786	Prodigal:002006	CDS	63200	63916	.	-	0	ID=LKMONMHP_01162;Name=phoU;db_xref=COG:COG0704;gene=phoU;inference=ab initio prediction:Prodigal:002006,similar to AA sequence:UniProtKB:Q51547;locus_tag=LKMONMHP_01162;product=Phosphate-specific transport system accessory protein PhoU 
NODE_3_length_437999_cov_48.453786	Prodigal:002006	CDS	63972	64787	.	-	0	ID=LKMONMHP_01163;eC_number=7.3.2.1;Name=pstB;db_xref=COG:COG1117;gene=pstB;inference=ab initio prediction:Prodigal:002006,similar to AA sequence:UniProtKB:P0AAH0;locus_tag=LKMONMHP_01163;product=Phosphate import ATP-binding protein PstB
NODE_3_length_437999_cov_48.453786	Prodigal:002006	CDS	64831	65730	.	-	0	ID=LKMONMHP_01164;Name=pstA;db_xref=COG:COG0581;gene=pstA;inference=ab initio prediction:Prodigal:002006,similar to AA sequence:UniProtKB:P07654;locus_tag=LKMONMHP_01164;product=Phosphate transport system permease protein PstA
NODE_3_length_437999_cov_48.453786	Prodigal:002006	CDS	65747	66721	.	-	0	ID=LKMONMHP_01165;Name=pstC;db_xref=COG:COG0573;gene=pstC;inference=ab initio prediction:Prodigal:002006,similar to AA sequence:UniProtKB:P0AGH8;locus_tag=LKMONMHP_01165;product=Phosphate transport system permease protein PstC
NODE_3_length_437999_cov_48.453786	Prodigal:002006	CDS	66914	67954	.	-	0	ID=LKMONMHP_01166;Name=pstS;db_xref=COG:COG0226;gene=pstS;inference=ab initio prediction:Prodigal:002006,similar to AA sequence:UniProtKB:P0AG82;locus_tag=LKMONMHP_01166;product=Phosphate-binding protein PstS
NODE_3_length_437999_cov_48.453786	Prodigal:002006	CDS	68198	68470	.	+	0	ID=LKMONMHP_01167;inference=ab initio prediction:Prodigal:002006;locus_tag=LKMONMHP_01167;product=hypothetical protein
NODE_3_length_437999_cov_48.453786	Prodigal:002006	CDS	68481	68693	.	-	0	ID=LKMONMHP_01168;inference=ab initio prediction:Prodigal:002006;locus_tag=LKMONMHP_01168;product=hypothetical protein
NODE_3_length_437999_cov_48.453786	Prodigal:002006	CDS	68803	70473	.	-	0	ID=LKMONMHP_01169;Name=recN;db_xref=COG:COG0497;gene=recN;inference=ab initio prediction:Prodigal:002006,similar to AA sequence:UniProtKB:P05824;locus_tag=LKMONMHP_01169;product=DNA repair protein RecN
NODE_3_length_437999_cov_48.453786	Prodigal:002006	CDS	70628	71497	.	-	0	ID=LKMONMHP_01170;Name=bamD;db_xref=COG:COG4105;gene=bamD;inference=ab initio prediction:Prodigal:002006,similar to AA sequence:UniProtKB:Q9K0B1;locus_tag=LKMONMHP_01170;product=Outer membrane protein assembly factor BamD
NODE_3_length_437999_cov_48.453786	Prodigal:002006	CDS	71710	72657	.	-	0	ID=LKMONMHP_01171;eC_number=3.5.1.108;Name=lpxC_1;db_xref=COG:COG0774;gene=lpxC_1;inference=ab initio prediction:Prodigal:002006,similar to AA sequence:UniProtKB:P0A725;locus_tag=LKMONMHP_01171;product=UDP-3-O-acyl-N-acetylglucosamine deacetylase
NODE_3_length_437999_cov_48.453786	Prodigal:002006	CDS	73073	74788	.	-	0	ID=LKMONMHP_01172;Name=ftsZ;gene=ftsZ;inference=ab initio prediction:Prodigal:002006,protein motif:HAMAP:MF_00909;locus_tag=LKMONMHP_01172;product=Cell division protein FtsZ
NODE_3_length_437999_cov_48.453786	Prodigal:002006	CDS	74866	76188	.	-	0	ID=LKMONMHP_01173;Name=ftsA;db_xref=COG:COG0849;gene=ftsA;inference=ab initio prediction:Prodigal:002006,similar to AA sequence:UniProtKB:Q9K0X8;locus_tag=LKMONMHP_01173;product=Cell division protein FtsA
NODE_3_length_437999_cov_48.453786	Prodigal:002006	CDS	76248	77183	.	-	0	ID=LKMONMHP_01174;Name=ftsQ;gene=ftsQ;inference=ab initio prediction:Prodigal:002006,protein motif:HAMAP:MF_00911;locus_tag=LKMONMHP_01174;product=Cell division protein FtsQ
NODE_3_length_437999_cov_48.453786	Prodigal:002006	CDS	77150	78073	.	-	0	ID=LKMONMHP_01175;eC_number=6.3.2.4;Name=ddlB;db_xref=COG:COG1181;gene=ddlB;inference=ab initio prediction:Prodigal:002006,similar to AA sequence:UniProtKB:P07862;locus_tag=LKMONMHP_01175;product=D-alanine--D-alanine ligase B
NODE_3_length_437999_cov_48.453786	Prodigal:002006	CDS	78117	79040	.	-	0	ID=LKMONMHP_01176;eC_number=1.3.1.98;Name=murB;db_xref=COG:COG0812;gene=murB;inference=ab initio prediction:Prodigal:002006,similar to AA sequence:UniProtKB:Q8Y776;locus_tag=LKMONMHP_01176;product=UDP-N-acetylenolpyruvoylglucosamine reductase
NODE_3_length_437999_cov_48.453786	Prodigal:002006	CDS	79037	79576	.	-	0	ID=LKMONMHP_01177;inference=ab initio prediction:Prodigal:002006;locus_tag=LKMONMHP_01177;product=hypothetical protein
NODE_3_length_437999_cov_48.453786	Prodigal:002006	CDS	79581	80987	.	-	0	ID=LKMONMHP_01178;eC_number=6.3.2.8;Name=murC;db_xref=COG:COG0773;gene=murC;inference=ab initio prediction:Prodigal:002006,similar to AA sequence:UniProtKB:Q9HW02;locus_tag=LKMONMHP_01178;product=UDP-N-acetylmuramate--L-alanine ligase
NODE_3_length_437999_cov_48.453786	Prodigal:002006	CDS	81045	82154	.	-	0	ID=LKMONMHP_01179;eC_number=2.4.1.227;Name=murG;db_xref=COG:COG0707;gene=murG;inference=ab initio prediction:Prodigal:002006,similar to AA sequence:UniProtKB:Q9HW01;locus_tag=LKMONMHP_01179;product=UDP-N-acetylglucosamine--N-acetylmuramyl-(pentapeptide) pyrophosphoryl-undecaprenol N-acetylglucosamine transferase
NODE_3_length_437999_cov_48.453786	Prodigal:002006	CDS	82151	83317	.	-	0	ID=LKMONMHP_01180;eC_number=2.4.1.129;Name=ftsW;gene=ftsW;inference=ab initio prediction:Prodigal:002006,similar to AA sequence:UniProtKB:B8H092;locus_tag=LKMONMHP_01180;product=putative peptidoglycan glycosyltransferase FtsW
NODE_3_length_437999_cov_48.453786	Prodigal:002006	CDS	83624	84733	.	+	0	ID=LKMONMHP_01181;inference=ab initio prediction:Prodigal:002006;locus_tag=LKMONMHP_01181;product=hypothetical protein
NODE_3_length_437999_cov_48.453786	Prodigal:002006	CDS	84968	85861	.	+	0	ID=LKMONMHP_01182;eC_number=1.7.-.-;Name=azoB;gene=azoB;inference=ab initio prediction:Prodigal:002006,similar to AA sequence:UniProtKB:Q8KU07;locus_tag=LKMONMHP_01182;product=NAD(P)H azoreductase
NODE_3_length_437999_cov_48.453786	Prodigal:002006	CDS	85875	86363	.	-	0	ID=LKMONMHP_01183;inference=ab initio prediction:Prodigal:002006;locus_tag=LKMONMHP_01183;product=hypothetical protein
NODE_3_length_437999_cov_48.453786	Prodigal:002006	CDS	86459	87823	.	-	0	ID=LKMONMHP_01184;eC_number=6.3.2.9;Name=murD;db_xref=COG:COG0771;gene=murD;inference=ab initio prediction:Prodigal:002006,similar to AA sequence:UniProtKB:P14900;locus_tag=LKMONMHP_01184;product=UDP-N-acetylmuramoylalanine--D-glutamate ligase
NODE_3_length_437999_cov_48.453786	Prodigal:002006	CDS	87849	88931	.	-	0	ID=LKMONMHP_01185;eC_number=2.7.8.13;Name=mraY;db_xref=COG:COG0472;gene=mraY;inference=ab initio prediction:Prodigal:002006,similar to AA sequence:UniProtKB:P0A6W3;locus_tag=LKMONMHP_01185;product=Phospho-N-acetylmuramoyl-pentapeptide-transferase
NODE_3_length_437999_cov_48.453786	Prodigal:002006	CDS	89005	90468	.	-	0	ID=LKMONMHP_01186;eC_number=6.3.2.10;Name=murF;db_xref=COG:COG0770;gene=murF;inference=ab initio prediction:Prodigal:002006,similar to AA sequence:UniProtKB:P11880;locus_tag=LKMONMHP_01186;product=UDP-N-acetylmuramoyl-tripeptide--D-alanyl-D-alanine ligase
NODE_3_length_437999_cov_48.453786	Prodigal:002006	CDS	90465	91943	.	-	0	ID=LKMONMHP_01187;eC_number=6.3.2.13;Name=murE;db_xref=COG:COG0769;gene=murE;inference=ab initio prediction:Prodigal:002006,similar to AA sequence:UniProtKB:Q819Q0;locus_tag=LKMONMHP_01187;product=UDP-N-acetylmuramoyl-L-alanyl-D-glutamate--2%2C6-diaminopimelate ligase
NODE_3_length_437999_cov_48.453786	Prodigal:002006	CDS	91940	93766	.	-	0	ID=LKMONMHP_01188;eC_number=3.4.16.4;Name=ftsI;gene=ftsI;inference=ab initio prediction:Prodigal:002006,similar to AA sequence:UniProtKB:B8H0A0;locus_tag=LKMONMHP_01188;product=putative peptidoglycan D%2CD-transpeptidase FtsI
NODE_3_length_437999_cov_48.453786	Prodigal:002006	CDS	93772	94194	.	-	0	ID=LKMONMHP_01189;inference=ab initio prediction:Prodigal:002006;locus_tag=LKMONMHP_01189;product=hypothetical protein
NODE_3_length_437999_cov_48.453786	Prodigal:002006	CDS	94191	95264	.	-	0	ID=LKMONMHP_01190;eC_number=2.1.1.199;Name=rsmH;db_xref=COG:COG0275;gene=rsmH;inference=ab initio prediction:Prodigal:002006,similar to AA sequence:UniProtKB:P60390;locus_tag=LKMONMHP_01190;product=Ribosomal RNA small subunit methyltransferase H
NODE_3_length_437999_cov_48.453786	Prodigal:002006	CDS	96239	96400	.	+	0	ID=LKMONMHP_01191;inference=ab initio prediction:Prodigal:002006;locus_tag=LKMONMHP_01191;product=hypothetical protein
NODE_3_length_437999_cov_48.453786	Prodigal:002006	CDS	96405	96845	.	-	0	ID=LKMONMHP_01192;eC_number=4.4.1.5;Name=gloA_2;db_xref=COG:COG0346;gene=gloA_2;inference=ab initio prediction:Prodigal:002006,similar to AA sequence:UniProtKB:P44638;locus_tag=LKMONMHP_01192;product=Lactoylglutathione lyase
NODE_3_length_437999_cov_48.453786	Prodigal:002006	CDS	96989	99637	.	+	0	ID=LKMONMHP_01193;eC_number=3.4.11.2;Name=pepN;db_xref=COG:COG0308;gene=pepN;inference=ab initio prediction:Prodigal:002006,similar to AA sequence:UniProtKB:P04825;locus_tag=LKMONMHP_01193;product=Aminopeptidase N
NODE_3_length_437999_cov_48.453786	Prodigal:002006	CDS	99852	102224	.	+	0	ID=LKMONMHP_01194;eC_number=2.7.13.3;Name=pleC;gene=pleC;inference=ab initio prediction:Prodigal:002006,similar to AA sequence:UniProtKB:P37894;locus_tag=LKMONMHP_01194;product=Non-motile and phage-resistance protein
NODE_3_length_437999_cov_48.453786	Prodigal:002006	CDS	102391	104244	.	+	0	ID=LKMONMHP_01195;inference=ab initio prediction:Prodigal:002006;locus_tag=LKMONMHP_01195;product=hypothetical protein
NODE_3_length_437999_cov_48.453786	Prodigal:002006	CDS	104351	106675	.	-	0	ID=LKMONMHP_01196;inference=ab initio prediction:Prodigal:002006;locus_tag=LKMONMHP_01196;product=hypothetical protein
NODE_3_length_437999_cov_48.453786	Prodigal:002006	CDS	107180	107557	.	-	0	ID=LKMONMHP_01197;inference=ab initio prediction:Prodigal:002006;locus_tag=LKMONMHP_01197;product=hypothetical protein
NODE_3_length_437999_cov_48.453786	Prodigal:002006	CDS	107706	110636	.	-	0	ID=LKMONMHP_01198;Name=glnE;db_xref=COG:COG1391;gene=glnE;inference=ab initio prediction:Prodigal:002006,similar to AA sequence:UniProtKB:P30870;locus_tag=LKMONMHP_01198;product=Bifunctional glutamine synthetase adenylyltransferase/adenylyl-removing enzyme
NODE_3_length_437999_cov_48.453786	Prodigal:002006	CDS	110757	111320	.	+	0	ID=LKMONMHP_01199;eC_number=2.3.1.79;Name=maa;db_xref=COG:COG0110;gene=maa;inference=ab initio prediction:Prodigal:002006,similar to AA sequence:UniProtKB:P77791;locus_tag=LKMONMHP_01199;product=Maltose O-acetyltransferase
NODE_3_length_437999_cov_48.453786	Prodigal:002006	CDS	111594	113144	.	+	0	ID=LKMONMHP_01200;inference=ab initio prediction:Prodigal:002006;locus_tag=LKMONMHP_01200;product=hypothetical protein
NODE_3_length_437999_cov_48.453786	Prodigal:002006	CDS	113449	114951	.	-	0	ID=LKMONMHP_01201;eC_number=2.7.-.-;Name=sasA_1;gene=sasA_1;inference=ab initio prediction:Prodigal:002006,protein motif:HAMAP:MF_01837;locus_tag=LKMONMHP_01201;product=Adaptive-response sensory-kinase SasA
NODE_3_length_437999_cov_48.453786	Prodigal:002006	CDS	114948	115646	.	-	0	ID=LKMONMHP_01202;Name=cusR;db_xref=COG:COG0745;gene=cusR;inference=ab initio prediction:Prodigal:002006,similar to AA sequence:UniProtKB:P0ACZ8;locus_tag=LKMONMHP_01202;product=Transcriptional regulatory protein CusR
NODE_3_length_437999_cov_48.453786	Prodigal:002006	CDS	115890	116837	.	-	0	ID=LKMONMHP_01203;inference=ab initio prediction:Prodigal:002006;locus_tag=LKMONMHP_01203;product=hypothetical protein
NODE_3_length_437999_cov_48.453786	Prodigal:002006	CDS	117413	122152	.	+	0	ID=LKMONMHP_01204;eC_number=1.4.7.1;Name=gltB;gene=gltB;inference=ab initio prediction:Prodigal:002006,similar to AA sequence:UniProtKB:P55037;locus_tag=LKMONMHP_01204;product=Ferredoxin-dependent glutamate synthase 1
NODE_3_length_437999_cov_48.453786	Prodigal:002006	CDS	122247	123680	.	+	0	ID=LKMONMHP_01205;eC_number=1.4.1.13;Name=gltD;db_xref=COG:COG0493;gene=gltD;inference=ab initio prediction:Prodigal:002006,similar to AA sequence:UniProtKB:P9WN19;locus_tag=LKMONMHP_01205;product=Glutamate synthase [NADPH] small chain
NODE_3_length_437999_cov_48.453786	Prodigal:002006	CDS	123760	125241	.	-	0	ID=LKMONMHP_01206;inference=ab initio prediction:Prodigal:002006;locus_tag=LKMONMHP_01206;product=hypothetical protein
NODE_3_length_437999_cov_48.453786	Prodigal:002006	CDS	125307	126485	.	-	0	ID=LKMONMHP_01207;inference=ab initio prediction:Prodigal:002006,similar to AA sequence:ISfinder:TnXax1;locus_tag=LKMONMHP_01207;product=Tn3 family transposase TnXax1
NODE_3_length_437999_cov_48.453786	Prodigal:002006	CDS	126482	127474	.	-	0	ID=LKMONMHP_01208;eC_number=5.1.3.2;Name=galE;db_xref=COG:COG1087;gene=galE;inference=ab initio prediction:Prodigal:002006,similar to AA sequence:UniProtKB:Q7WTB1;locus_tag=LKMONMHP_01208;product=UDP-glucose 4-epimerase
NODE_3_length_437999_cov_48.453786	Prodigal:002006	CDS	127851	128717	.	+	0	ID=LKMONMHP_01209;eC_number=2.7.7.9;Name=gtaB;db_xref=COG:COG1210;gene=gtaB;inference=ab initio prediction:Prodigal:002006,similar to AA sequence:UniProtKB:Q05852;locus_tag=LKMONMHP_01209;product=UTP--glucose-1-phosphate uridylyltransferase
NODE_3_length_437999_cov_48.453786	Prodigal:002006	CDS	128978	129868	.	-	0	ID=LKMONMHP_01210;inference=ab initio prediction:Prodigal:002006;locus_tag=LKMONMHP_01210;product=hypothetical protein
NODE_3_length_437999_cov_48.453786	Prodigal:002006	CDS	130050	130406	.	+	0	ID=LKMONMHP_01211;Name=cpdR_3;gene=cpdR_3;inference=ab initio prediction:Prodigal:002006,similar to AA sequence:UniProtKB:Q2YIF7;locus_tag=LKMONMHP_01211;product=Response regulator receiver protein CpdR
NODE_3_length_437999_cov_48.453786	Prodigal:002006	CDS	130506	130763	.	+	0	ID=LKMONMHP_01212;Name=grxC;db_xref=COG:COG0695;gene=grxC;inference=ab initio prediction:Prodigal:002006,similar to AA sequence:UniProtKB:P0AC62;locus_tag=LKMONMHP_01212;product=Glutaredoxin 3
NODE_3_length_437999_cov_48.453786	Prodigal:002006	CDS	130763	131605	.	+	0	ID=LKMONMHP_01213;eC_number=3.5.1.128;Name=nit1;gene=nit1;inference=ab initio prediction:Prodigal:002006,similar to AA sequence:UniProtKB:P0DP66;locus_tag=LKMONMHP_01213;product=Deaminated glutathione amidase
NODE_3_length_437999_cov_48.453786	Prodigal:002006	CDS	131624	132097	.	+	0	ID=LKMONMHP_01214;inference=ab initio prediction:Prodigal:002006;locus_tag=LKMONMHP_01214;product=hypothetical protein
NODE_3_length_437999_cov_48.453786	Prodigal:002006	CDS	132374	133015	.	-	0	ID=LKMONMHP_01215;eC_number=5.3.1.24;Name=trpF;db_xref=COG:COG0135;gene=trpF;inference=ab initio prediction:Prodigal:002006,similar to AA sequence:UniProtKB:Q56320;locus_tag=LKMONMHP_01215;product=N-(5'-phosphoribosyl)anthranilate isomerase
NODE_3_length_437999_cov_48.453786	Prodigal:002006	CDS	133020	133382	.	-	0	ID=LKMONMHP_01216;inference=ab initio prediction:Prodigal:002006;locus_tag=LKMONMHP_01216;product=hypothetical protein
NODE_3_length_437999_cov_48.453786	Prodigal:002006	CDS	133525	133836	.	-	0	ID=LKMONMHP_01217;Name=ihfB;db_xref=COG:COG0776;gene=ihfB;inference=ab initio prediction:Prodigal:002006,similar to AA sequence:UniProtKB:Q06607;locus_tag=LKMONMHP_01217;product=Integration host factor subunit beta
NODE_3_length_437999_cov_48.453786	Prodigal:002006	CDS	133895	134875	.	-	0	ID=LKMONMHP_01218;inference=ab initio prediction:Prodigal:002006;locus_tag=LKMONMHP_01218;product=hypothetical protein
NODE_3_length_437999_cov_48.453786	Prodigal:002006	CDS	135211	135585	.	-	0	ID=LKMONMHP_01219;inference=ab initio prediction:Prodigal:002006;locus_tag=LKMONMHP_01219;product=hypothetical protein
NODE_3_length_437999_cov_48.453786	Prodigal:002006	CDS	135623	136066	.	-	0	ID=LKMONMHP_01220;inference=ab initio prediction:Prodigal:002006;locus_tag=LKMONMHP_01220;product=hypothetical protein
NODE_3_length_437999_cov_48.453786	Prodigal:002006	CDS	136404	136862	.	+	0	ID=LKMONMHP_01221;eC_number=2.7.13.3;Name=fixL;gene=fixL;inference=ab initio prediction:Prodigal:002006,similar to AA sequence:UniProtKB:P10955;locus_tag=LKMONMHP_01221;product=Sensor protein FixL
NODE_3_length_437999_cov_48.453786	Prodigal:002006	CDS	136951	138201	.	+	0	ID=LKMONMHP_01222;eC_number=2.8.3.16;Name=frc_2;db_xref=COG:COG1804;gene=frc_2;inference=ab initio prediction:Prodigal:002006,similar to AA sequence:UniProtKB:P69902;locus_tag=LKMONMHP_01222;product=Formyl-CoA:oxalate CoA-transferase
NODE_3_length_437999_cov_48.453786	Prodigal:002006	CDS	138446	139666	.	+	0	ID=LKMONMHP_01223;eC_number=1.1.1.205;Name=IMPDH;gene=IMPDH;inference=ab initio prediction:Prodigal:002006,protein motif:HAMAP:MF_01964;locus_tag=LKMONMHP_01223;product=Inosine-5'-monophosphate dehydrogenase
NODE_3_length_437999_cov_48.453786	Prodigal:002006	CDS	139760	141916	.	+	0	ID=LKMONMHP_01224;eC_number=3.4.-.-;Name=bepA_2;gene=bepA_2;inference=ab initio prediction:Prodigal:002006,protein motif:HAMAP:MF_00997;locus_tag=LKMONMHP_01224;product=Beta-barrel assembly-enhancing protease
NODE_3_length_437999_cov_48.453786	Prodigal:002006	CDS	141945	142661	.	-	0	ID=LKMONMHP_01225;inference=ab initio prediction:Prodigal:002006;locus_tag=LKMONMHP_01225;product=hypothetical protein
NODE_3_length_437999_cov_48.453786	Prodigal:002006	CDS	142759	144510	.	-	0	ID=LKMONMHP_01226;eC_number=4.1.1.8;Name=oxc;db_xref=COG:COG0028;gene=oxc;inference=ab initio prediction:Prodigal:002006,similar to AA sequence:UniProtKB:P40149;locus_tag=LKMONMHP_01226;product=Oxalyl-CoA decarboxylase
NODE_3_length_437999_cov_48.453786	Prodigal:002006	CDS	144885	146174	.	-	0	ID=LKMONMHP_01227;Name=oxlT_2;gene=oxlT_2;inference=ab initio prediction:Prodigal:002006,similar to AA sequence:UniProtKB:Q51330;locus_tag=LKMONMHP_01227;product=Oxalate:formate antiporter
NODE_3_length_437999_cov_48.453786	Prodigal:002006	CDS	146591	147004	.	+	0	ID=LKMONMHP_01228;inference=ab initio prediction:Prodigal:002006;locus_tag=LKMONMHP_01228;product=hypothetical protein
NODE_3_length_437999_cov_48.453786	Prodigal:002006	CDS	147115	147411	.	+	0	ID=LKMONMHP_01229;inference=ab initio prediction:Prodigal:002006;locus_tag=LKMONMHP_01229;product=hypothetical protein
NODE_3_length_437999_cov_48.453786	Prodigal:002006	CDS	147437	149248	.	+	0	ID=LKMONMHP_01230;inference=ab initio prediction:Prodigal:002006;locus_tag=LKMONMHP_01230;product=hypothetical protein
NODE_3_length_437999_cov_48.453786	Prodigal:002006	CDS	149237	149959	.	-	0	ID=LKMONMHP_01231;eC_number=2.1.1.166;Name=rlmE;db_xref=COG:COG0293;gene=rlmE;inference=ab initio prediction:Prodigal:002006,similar to AA sequence:UniProtKB:P0C0R7;locus_tag=LKMONMHP_01231;product=Ribosomal RNA large subunit methyltransferase E
NODE_3_length_437999_cov_48.453786	Prodigal:002006	CDS	150147	150602	.	+	0	ID=LKMONMHP_01232;inference=ab initio prediction:Prodigal:002006;locus_tag=LKMONMHP_01232;product=hypothetical protein
NODE_3_length_437999_cov_48.453786	Prodigal:002006	CDS	150625	151758	.	-	0	ID=LKMONMHP_01233;eC_number=3.6.1.11;Name=ppx;db_xref=COG:COG0248;gene=ppx;inference=ab initio prediction:Prodigal:002006,similar to AA sequence:UniProtKB:P0AFL6;locus_tag=LKMONMHP_01233;product=Exopolyphosphatase
NODE_3_length_437999_cov_48.453786	Prodigal:002006	CDS	151915	152388	.	-	0	ID=LKMONMHP_01234;Name=rssB_3;gene=rssB_3;inference=ab initio prediction:Prodigal:002006,protein motif:HAMAP:MF_00958;locus_tag=LKMONMHP_01234;product=Regulator of RpoS
NODE_3_length_437999_cov_48.453786	Prodigal:002006	CDS	152752	153549	.	+	0	ID=LKMONMHP_01235;inference=ab initio prediction:Prodigal:002006;locus_tag=LKMONMHP_01235;product=hypothetical protein
NODE_3_length_437999_cov_48.453786	Prodigal:002006	CDS	153656	153931	.	+	0	ID=LKMONMHP_01236;inference=ab initio prediction:Prodigal:002006;locus_tag=LKMONMHP_01236;product=hypothetical protein
NODE_3_length_437999_cov_48.453786	Prodigal:002006	CDS	154029	154316	.	+	0	ID=LKMONMHP_01237;inference=ab initio prediction:Prodigal:002006;locus_tag=LKMONMHP_01237;product=hypothetical protein
NODE_3_length_437999_cov_48.453786	Prodigal:002006	CDS	154446	155636	.	-	0	ID=LKMONMHP_01238;inference=ab initio prediction:Prodigal:002006,similar to AA sequence:ISfinder:TnXax1;locus_tag=LKMONMHP_01238;product=Tn3 family transposase TnXax1
NODE_3_length_437999_cov_48.453786	Prodigal:002006	CDS	155718	156356	.	-	0	ID=LKMONMHP_01239;eC_number=4.2.1.33;Name=leuD1;db_xref=COG:COG0066;gene=leuD1;inference=ab initio prediction:Prodigal:002006,similar to AA sequence:UniProtKB:P04787;locus_tag=LKMONMHP_01239;product=3-isopropylmalate dehydratase small subunit 1
NODE_3_length_437999_cov_48.453786	Prodigal:002006	CDS	156499	156675	.	+	0	ID=LKMONMHP_01240;inference=ab initio prediction:Prodigal:002006;locus_tag=LKMONMHP_01240;product=hypothetical protein
NODE_3_length_437999_cov_48.453786	Prodigal:002006	CDS	156697	157005	.	-	0	ID=LKMONMHP_01241;inference=ab initio prediction:Prodigal:002006;locus_tag=LKMONMHP_01241;product=hypothetical protein
NODE_3_length_437999_cov_48.453786	Prodigal:002006	CDS	157817	159115	.	-	0	ID=LKMONMHP_01242;eC_number=1.3.1.85;Name=ccr;db_xref=COG:COG0604;gene=ccr;inference=ab initio prediction:Prodigal:002006,similar to AA sequence:UniProtKB:Q3IZ91;locus_tag=LKMONMHP_01242;product=Crotonyl-CoA carboxylase/reductase
NODE_3_length_437999_cov_48.453786	Prodigal:002006	CDS	159301	160773	.	-	0	ID=LKMONMHP_01243;eC_number=1.11.1.6;Name=katA_2;gene=katA_2;inference=ab initio prediction:Prodigal:002006,similar to AA sequence:UniProtKB:P0A327;locus_tag=LKMONMHP_01243;product=Catalase
NODE_3_length_437999_cov_48.453786	Prodigal:002006	CDS	161091	161516	.	+	0	ID=LKMONMHP_01244;inference=ab initio prediction:Prodigal:002006;locus_tag=LKMONMHP_01244;product=hypothetical protein
NODE_3_length_437999_cov_48.453786	Prodigal:002006	CDS	161779	163845	.	+	0	ID=LKMONMHP_01245;eC_number=5.4.99.63;Name=ecm;db_xref=COG:COG1884;gene=ecm;inference=ab initio prediction:Prodigal:002006,similar to AA sequence:UniProtKB:Q49115;locus_tag=LKMONMHP_01245;product=Ethylmalonyl-CoA mutase
NODE_3_length_437999_cov_48.453786	Prodigal:002006	CDS	164073	165389	.	+	0	ID=LKMONMHP_01246;inference=ab initio prediction:Prodigal:002006;locus_tag=LKMONMHP_01246;product=hypothetical protein
NODE_3_length_437999_cov_48.453786	Prodigal:002006	CDS	165408	166394	.	-	0	ID=LKMONMHP_01247;eC_number=2.1.1.44;Name=egtD_2;db_xref=COG:COG4301;gene=egtD_2;inference=ab initio prediction:Prodigal:002006,similar to AA sequence:UniProtKB:A0R5M8;locus_tag=LKMONMHP_01247;product=Histidine N-alpha-methyltransferase
NODE_3_length_437999_cov_48.453786	Prodigal:002006	CDS	166487	167764	.	-	0	ID=LKMONMHP_01248;eC_number=1.14.99.50;Name=egtB;gene=egtB;inference=ab initio prediction:Prodigal:002006,protein motif:HAMAP:MF_02035;locus_tag=LKMONMHP_01248;product=Hercynine oxygenase
NODE_3_length_437999_cov_48.453786	Prodigal:002006	CDS	168003	168860	.	+	0	ID=LKMONMHP_01249;eC_number=5.1.1.3;Name=murI;db_xref=COG:COG0796;gene=murI;inference=ab initio prediction:Prodigal:002006,similar to AA sequence:UniProtKB:P22634;locus_tag=LKMONMHP_01249;product=Glutamate racemase
NODE_3_length_437999_cov_48.453786	Prodigal:002006	CDS	168910	169161	.	+	0	ID=LKMONMHP_01250;inference=ab initio prediction:Prodigal:002006;locus_tag=LKMONMHP_01250;product=hypothetical protein
NODE_3_length_437999_cov_48.453786	Prodigal:002006	CDS	169392	170009	.	+	0	ID=LKMONMHP_01251;Name=rpsD;db_xref=COG:COG0522;gene=rpsD;inference=ab initio prediction:Prodigal:002006,similar to AA sequence:UniProtKB:Q6N9G0;locus_tag=LKMONMHP_01251;product=30S ribosomal protein S4
NODE_3_length_437999_cov_48.453786	Prodigal:002006	CDS	170255	170491	.	+	0	ID=LKMONMHP_01252;inference=ab initio prediction:Prodigal:002006;locus_tag=LKMONMHP_01252;product=hypothetical protein
NODE_3_length_437999_cov_48.453786	Prodigal:002006	CDS	170804	171202	.	-	0	ID=LKMONMHP_01253;Name=rplS;db_xref=COG:COG0335;gene=rplS;inference=ab initio prediction:Prodigal:002006,similar to AA sequence:UniProtKB:Q6ND68;locus_tag=LKMONMHP_01253;product=50S ribosomal protein L19
NODE_3_length_437999_cov_48.453786	Prodigal:002006	CDS	171590	173071	.	-	0	ID=LKMONMHP_01254;eC_number=1.1.1.49;Name=zwf_1;db_xref=COG:COG0364;gene=zwf_1;inference=ab initio prediction:Prodigal:002006,similar to AA sequence:UniProtKB:A0QP90;locus_tag=LKMONMHP_01254;product=Glucose-6-phosphate 1-dehydrogenase
NODE_3_length_437999_cov_48.453786	Prodigal:002006	CDS	173347	174927	.	+	0	ID=LKMONMHP_01255;inference=ab initio prediction:Prodigal:002006;locus_tag=LKMONMHP_01255;product=hypothetical protein
NODE_3_length_437999_cov_48.453786	Prodigal:002006	CDS	174988	175524	.	-	0	ID=LKMONMHP_01256;eC_number=3.6.1.1;Name=ppa;db_xref=COG:COG0221;gene=ppa;inference=ab initio prediction:Prodigal:002006,similar to AA sequence:UniProtKB:Q9ZCW5;locus_tag=LKMONMHP_01256;product=Inorganic pyrophosphatase
NODE_3_length_437999_cov_48.453786	Prodigal:002006	CDS	175675	176181	.	-	0	ID=LKMONMHP_01257;inference=ab initio prediction:Prodigal:002006;locus_tag=LKMONMHP_01257;product=hypothetical protein
NODE_3_length_437999_cov_48.453786	Prodigal:002006	CDS	176399	177124	.	+	0	ID=LKMONMHP_01258;inference=ab initio prediction:Prodigal:002006;locus_tag=LKMONMHP_01258;product=hypothetical protein
NODE_3_length_437999_cov_48.453786	Prodigal:002006	CDS	177129	178112	.	+	0	ID=LKMONMHP_01259;inference=ab initio prediction:Prodigal:002006;locus_tag=LKMONMHP_01259;product=hypothetical protein
NODE_3_length_437999_cov_48.453786	Prodigal:002006	CDS	178124	179215	.	-	0	ID=LKMONMHP_01260;eC_number=2.3.1.-;Name=lpxD;db_xref=COG:COG1044;gene=lpxD;inference=ab initio prediction:Prodigal:002006,similar to AA sequence:UniProtKB:P0CD76;locus_tag=LKMONMHP_01260;product=UDP-3-O-acylglucosamine N-acyltransferase
NODE_3_length_437999_cov_48.453786	Prodigal:002006	CDS	179262	181898	.	-	0	ID=LKMONMHP_01261;Name=bamA_2;db_xref=COG:COG4775;gene=bamA_2;inference=ab initio prediction:Prodigal:002006,similar to AA sequence:UniProtKB:Q9K1H0;locus_tag=LKMONMHP_01261;product=Outer membrane protein assembly factor BamA
NODE_3_length_437999_cov_48.453786	Prodigal:002006	CDS	182155	183315	.	-	0	ID=LKMONMHP_01262;eC_number=3.4.24.-;Name=mmpA;db_xref=COG:COG0750;gene=mmpA;inference=ab initio prediction:Prodigal:002006,similar to AA sequence:UniProtKB:Q9A710;locus_tag=LKMONMHP_01262;product=Metalloprotease MmpA
NODE_3_length_437999_cov_48.453786	Prodigal:002006	CDS	183527	184705	.	-	0	ID=LKMONMHP_01263;eC_number=1.1.1.267;Name=dxr;gene=dxr;inference=ab initio prediction:Prodigal:002006,similar to AA sequence:UniProtKB:Q9X5F2;locus_tag=LKMONMHP_01263;product=1-deoxy-D-xylulose 5-phosphate reductoisomerase
NODE_3_length_437999_cov_48.453786	Prodigal:002006	CDS	184754	185626	.	-	0	ID=LKMONMHP_01264;inference=ab initio prediction:Prodigal:002006;locus_tag=LKMONMHP_01264;product=hypothetical protein
NODE_3_length_437999_cov_48.453786	Prodigal:002006	CDS	185623	186441	.	-	0	ID=LKMONMHP_01265;eC_number=2.5.1.31;Name=uppS;gene=uppS;inference=ab initio prediction:Prodigal:002006,similar to AA sequence:UniProtKB:O82827;locus_tag=LKMONMHP_01265;product=Ditrans%2Cpolycis-undecaprenyl-diphosphate synthase ((2E%2C6E)-farnesyl-diphosphate specific)
NODE_3_length_437999_cov_48.453786	Prodigal:002006	CDS	186525	187088	.	-	0	ID=LKMONMHP_01266;Name=frr;db_xref=COG:COG0233;gene=frr;inference=ab initio prediction:Prodigal:002006,similar to AA sequence:UniProtKB:P81101;locus_tag=LKMONMHP_01266;product=Ribosome-recycling factor
NODE_3_length_437999_cov_48.453786	Prodigal:002006	CDS	187337	187798	.	+	0	ID=LKMONMHP_01267;inference=ab initio prediction:Prodigal:002006;locus_tag=LKMONMHP_01267;product=hypothetical protein
NODE_3_length_437999_cov_48.453786	Prodigal:002006	CDS	187822	188544	.	-	0	ID=LKMONMHP_01268;eC_number=2.7.4.22;Name=pyrH;db_xref=COG:COG0528;gene=pyrH;inference=ab initio prediction:Prodigal:002006,similar to AA sequence:UniProtKB:P65932;locus_tag=LKMONMHP_01268;product=Uridylate kinase
NODE_3_length_437999_cov_48.453786	Prodigal:002006	CDS	188677	189597	.	-	0	ID=LKMONMHP_01269;Name=tsf;db_xref=COG:COG0264;gene=tsf;inference=ab initio prediction:Prodigal:002006,similar to AA sequence:UniProtKB:P0A6P1;locus_tag=LKMONMHP_01269;product=Elongation factor Ts
NODE_3_length_437999_cov_48.453786	Prodigal:002006	CDS	189724	190788	.	-	0	ID=LKMONMHP_01270;Name=rpsB;db_xref=COG:COG0052;gene=rpsB;inference=ab initio prediction:Prodigal:002006,similar to AA sequence:UniProtKB:Q6N5Q2;locus_tag=LKMONMHP_01270;product=30S ribosomal protein S2
NODE_3_length_437999_cov_48.453786	Prodigal:002006	CDS	190953	191225	.	-	0	ID=LKMONMHP_01271;inference=ab initio prediction:Prodigal:002006;locus_tag=LKMONMHP_01271;product=hypothetical protein
NODE_3_length_437999_cov_48.453786	Prodigal:002006	CDS	191261	191998	.	-	0	ID=LKMONMHP_01272;eC_number=5.4.99.19;Name=rsuA;db_xref=COG:COG1187;gene=rsuA;inference=ab initio prediction:Prodigal:002006,similar to AA sequence:UniProtKB:P0AA43;locus_tag=LKMONMHP_01272;product=Ribosomal small subunit pseudouridine synthase A
NODE_3_length_437999_cov_48.453786	Prodigal:002006	CDS	191995	192939	.	-	0	ID=LKMONMHP_01273;eC_number=2.1.1.172;Name=rsmC;db_xref=COG:COG2813;gene=rsmC;inference=ab initio prediction:Prodigal:002006,similar to AA sequence:UniProtKB:P39406;locus_tag=LKMONMHP_01273;product=Ribosomal RNA small subunit methyltransferase C
NODE_3_length_437999_cov_48.453786	Prodigal:002006	CDS	193121	194599	.	-	0	ID=LKMONMHP_01274;Name=dauA;db_xref=COG:COG0659;gene=dauA;inference=ab initio prediction:Prodigal:002006,similar to AA sequence:UniProtKB:P0AFR2;locus_tag=LKMONMHP_01274;product=C4-dicarboxylic acid transporter DauA
NODE_3_length_437999_cov_48.453786	Prodigal:002006	CDS	194958	195809	.	-	0	ID=LKMONMHP_01275;inference=ab initio prediction:Prodigal:002006;locus_tag=LKMONMHP_01275;product=hypothetical protein
NODE_3_length_437999_cov_48.453786	Prodigal:002006	CDS	196444	197403	.	-	0	ID=LKMONMHP_01276;Name=era;db_xref=COG:COG1159;gene=era;inference=ab initio prediction:Prodigal:002006,similar to AA sequence:UniProtKB:P42182;locus_tag=LKMONMHP_01276;product=GTPase Era
NODE_3_length_437999_cov_48.453786	Prodigal:002006	CDS	197396	198178	.	-	0	ID=LKMONMHP_01277;eC_number=3.1.26.3;Name=rnc;db_xref=COG:COG0571;gene=rnc;inference=ab initio prediction:Prodigal:002006,similar to AA sequence:UniProtKB:Q52698;locus_tag=LKMONMHP_01277;product=Ribonuclease 3
NODE_3_length_437999_cov_48.453786	Prodigal:002006	CDS	198180	198980	.	-	0	ID=LKMONMHP_01278;eC_number=3.4.21.89;Name=lepB;db_xref=COG:COG0681;gene=lepB;inference=ab initio prediction:Prodigal:002006,similar to AA sequence:UniProtKB:Q8L2J7;locus_tag=LKMONMHP_01278;product=Signal peptidase I
NODE_3_length_437999_cov_48.453786	Prodigal:002006	CDS	199174	199578	.	-	0	ID=LKMONMHP_01279;eC_number=2.7.8.7;Name=acpS;db_xref=COG:COG0736;gene=acpS;inference=ab initio prediction:Prodigal:002006,similar to AA sequence:UniProtKB:Q9KPB6;locus_tag=LKMONMHP_01279;product=Holo-[acyl-carrier-protein] synthase
NODE_3_length_437999_cov_48.453786	Prodigal:002006	CDS	199575	200336	.	-	0	ID=LKMONMHP_01280;eC_number=2.6.99.2;Name=pdxJ;db_xref=COG:COG0854;gene=pdxJ;inference=ab initio prediction:Prodigal:002006,similar to AA sequence:UniProtKB:P0A794;locus_tag=LKMONMHP_01280;product=Pyridoxine 5'-phosphate synthase
NODE_3_length_437999_cov_48.453786	Prodigal:002006	CDS	200569	201576	.	+	0	ID=LKMONMHP_01281;eC_number=1.1.98.2;Name=fgd_1;gene=fgd_1;inference=ab initio prediction:Prodigal:002006,protein motif:HAMAP:MF_02123;locus_tag=LKMONMHP_01281;product=F420-dependent glucose-6-phosphate dehydrogenase
NODE_3_length_437999_cov_48.453786	Prodigal:002006	CDS	201890	202318	.	+	0	ID=LKMONMHP_01282;Name=rpsF;db_xref=COG:COG0360;gene=rpsF;inference=ab initio prediction:Prodigal:002006,similar to AA sequence:UniProtKB:Q6N5A4;locus_tag=LKMONMHP_01282;product=30S ribosomal protein S6
NODE_3_length_437999_cov_48.453786	Prodigal:002006	CDS	202321	202572	.	+	0	ID=LKMONMHP_01283;Name=rpsR;db_xref=COG:COG0238;gene=rpsR;inference=ab initio prediction:Prodigal:002006,similar to AA sequence:UniProtKB:Q6N5A3;locus_tag=LKMONMHP_01283;product=30S ribosomal protein S18
NODE_3_length_437999_cov_48.453786	Prodigal:002006	CDS	202734	203747	.	+	0	ID=LKMONMHP_01284;inference=ab initio prediction:Prodigal:002006;locus_tag=LKMONMHP_01284;product=hypothetical protein
NODE_3_length_437999_cov_48.453786	Prodigal:002006	CDS	203817	204389	.	+	0	ID=LKMONMHP_01285;Name=rplI;db_xref=COG:COG0359;gene=rplI;inference=ab initio prediction:Prodigal:002006,similar to AA sequence:UniProtKB:Q6N5A1;locus_tag=LKMONMHP_01285;product=50S ribosomal protein L9
NODE_3_length_437999_cov_48.453786	Prodigal:002006	CDS	204529	204903	.	+	0	ID=LKMONMHP_01286;inference=ab initio prediction:Prodigal:002006;locus_tag=LKMONMHP_01286;product=hypothetical protein
NODE_3_length_437999_cov_48.453786	Prodigal:002006	CDS	205170	206657	.	+	0	ID=LKMONMHP_01287;eC_number=3.6.4.12;Name=dnaC;db_xref=COG:COG0305;gene=dnaC;inference=ab initio prediction:Prodigal:002006,similar to AA sequence:UniProtKB:P37469;locus_tag=LKMONMHP_01287;product=Replicative DNA helicase
NODE_3_length_437999_cov_48.453786	Prodigal:002006	CDS	206885	207856	.	+	0	ID=LKMONMHP_01288;eC_number=5.1.1.1;Name=dadX_1;db_xref=COG:COG0787;gene=dadX_1;inference=ab initio prediction:Prodigal:002006,similar to AA sequence:UniProtKB:P29012;locus_tag=LKMONMHP_01288;product=Alanine racemase%2C catabolic
NODE_3_length_437999_cov_48.453786	Prodigal:002006	CDS	207918	209342	.	+	0	ID=LKMONMHP_01289;eC_number=3.6.4.-;Name=radA;db_xref=COG:COG1066;gene=radA;inference=ab initio prediction:Prodigal:002006,similar to AA sequence:UniProtKB:P37572;locus_tag=LKMONMHP_01289;product=DNA repair protein RadA
NODE_3_length_437999_cov_48.453786	Prodigal:002006	CDS	209546	210154	.	+	0	ID=LKMONMHP_01290;inference=ab initio prediction:Prodigal:002006;locus_tag=LKMONMHP_01290;product=hypothetical protein
NODE_3_length_437999_cov_48.453786	Prodigal:002006	CDS	210268	211737	.	+	0	ID=LKMONMHP_01291;eC_number=2.4.2.14;Name=purF_1;db_xref=COG:COG0034;gene=purF_1;inference=ab initio prediction:Prodigal:002006,similar to AA sequence:UniProtKB:P00497;locus_tag=LKMONMHP_01291;product=Amidophosphoribosyltransferase
NODE_3_length_437999_cov_48.453786	Prodigal:002006	CDS	211742	212482	.	+	0	ID=LKMONMHP_01292;eC_number=1.-.-.-;Name=yciK;db_xref=COG:COG1028;gene=yciK;inference=ab initio prediction:Prodigal:002006,similar to AA sequence:UniProtKB:P31808;locus_tag=LKMONMHP_01292;product=putative oxidoreductase YciK
NODE_3_length_437999_cov_48.453786	Prodigal:002006	CDS	212527	212934	.	+	0	ID=LKMONMHP_01293;eC_number=1.5.1.47;Name=dmrA;gene=dmrA;inference=ab initio prediction:Prodigal:002006,similar to AA sequence:UniProtKB:C5B2R8;locus_tag=LKMONMHP_01293;product=Dihydromethanopterin reductase
NODE_3_length_437999_cov_48.453786	Prodigal:002006	CDS	213016	214140	.	+	0	ID=LKMONMHP_01294;eC_number=6.3.2.2;db_xref=COG:COG2170;inference=ab initio prediction:Prodigal:002006,similar to AA sequence:UniProtKB:P9WPK9;locus_tag=LKMONMHP_01294;product=Putative glutamate--cysteine ligase 2
NODE_3_length_437999_cov_48.453786	Prodigal:002006	CDS	214492	214851	.	+	0	ID=LKMONMHP_01295;inference=ab initio prediction:Prodigal:002006;locus_tag=LKMONMHP_01295;product=hypothetical protein
NODE_3_length_437999_cov_48.453786	Prodigal:002006	CDS	214925	215149	.	+	0	ID=LKMONMHP_01296;inference=ab initio prediction:Prodigal:002006;locus_tag=LKMONMHP_01296;product=hypothetical protein
NODE_3_length_437999_cov_48.453786	Prodigal:002006	CDS	215142	215756	.	-	0	ID=LKMONMHP_01297;Name=yceJ;db_xref=COG:COG3038;gene=yceJ;inference=ab initio prediction:Prodigal:002006,similar to AA sequence:UniProtKB:P75925;locus_tag=LKMONMHP_01297;product=Cytochrome b561 
NODE_3_length_437999_cov_48.453786	Prodigal:002006	CDS	215897	216649	.	-	0	ID=LKMONMHP_01298;inference=ab initio prediction:Prodigal:002006;locus_tag=LKMONMHP_01298;product=hypothetical protein
NODE_3_length_437999_cov_48.453786	Prodigal:002006	CDS	216850	217974	.	+	0	ID=LKMONMHP_01299;eC_number=2.4.2.53;Name=arnC_1;gene=arnC_1;inference=ab initio prediction:Prodigal:002006,protein motif:HAMAP:MF_01164;locus_tag=LKMONMHP_01299;product=Undecaprenyl-phosphate 4-deoxy-4-formamido-L-arabinose transferase
NODE_3_length_437999_cov_48.453786	Prodigal:002006	CDS	217962	219080	.	+	0	ID=LKMONMHP_01300;inference=ab initio prediction:Prodigal:002006;locus_tag=LKMONMHP_01300;product=hypothetical protein
NODE_3_length_437999_cov_48.453786	Prodigal:002006	CDS	219170	219991	.	-	0	ID=LKMONMHP_01301;eC_number=1.5.1.2;Name=proC_1;db_xref=COG:COG0345;gene=proC_1;inference=ab initio prediction:Prodigal:002006,similar to AA sequence:UniProtKB:P22008;locus_tag=LKMONMHP_01301;product=Pyrroline-5-carboxylate reductase
NODE_3_length_437999_cov_48.453786	Prodigal:002006	CDS	220000	220503	.	-	0	ID=LKMONMHP_01302;inference=ab initio prediction:Prodigal:002006;locus_tag=LKMONMHP_01302;product=hypothetical protein
NODE_3_length_437999_cov_48.453786	Prodigal:002006	CDS	220797	221078	.	-	0	ID=LKMONMHP_01303;Name=ubiK;gene=ubiK;inference=ab initio prediction:Prodigal:002006,protein motif:HAMAP:MF_02216;locus_tag=LKMONMHP_01303;product=Ubiquinone biosynthesis accessory factor UbiK
NODE_3_length_437999_cov_48.453786	Prodigal:002006	CDS	221349	222080	.	+	0	ID=LKMONMHP_01304;Name=ompR_1;gene=ompR_1;inference=ab initio prediction:Prodigal:002006,similar to AA sequence:UniProtKB:P0AA16;locus_tag=LKMONMHP_01304;product=Transcriptional regulatory protein OmpR
NODE_3_length_437999_cov_48.453786	Prodigal:002006	CDS	222094	223662	.	+	0	ID=LKMONMHP_01305;eC_number=2.7.-.-;Name=sasA_2;gene=sasA_2;inference=ab initio prediction:Prodigal:002006,protein motif:HAMAP:MF_01837;locus_tag=LKMONMHP_01305;product=Adaptive-response sensory-kinase SasA
NODE_3_length_437999_cov_48.453786	Prodigal:002006	CDS	223831	224463	.	+	0	ID=LKMONMHP_01306;inference=ab initio prediction:Prodigal:002006;locus_tag=LKMONMHP_01306;product=hypothetical protein
NODE_3_length_437999_cov_48.453786	Prodigal:002006	CDS	224526	225182	.	-	0	ID=LKMONMHP_01307;inference=ab initio prediction:Prodigal:002006;locus_tag=LKMONMHP_01307;product=hypothetical protein
NODE_3_length_437999_cov_48.453786	Prodigal:002006	CDS	225560	226774	.	+	0	ID=LKMONMHP_01308;inference=ab initio prediction:Prodigal:002006;locus_tag=LKMONMHP_01308;product=hypothetical protein
NODE_3_length_437999_cov_48.453786	Prodigal:002006	CDS	226971	227279	.	+	0	ID=LKMONMHP_01309;Name=rpsU;db_xref=COG:COG0828;gene=rpsU;inference=ab initio prediction:Prodigal:002006,similar to AA sequence:UniProtKB:Q6N274;locus_tag=LKMONMHP_01309;product=30S ribosomal protein S21
NODE_3_length_437999_cov_48.453786	Prodigal:002006	CDS	227391	227780	.	-	0	ID=LKMONMHP_01310;inference=ab initio prediction:Prodigal:002006;locus_tag=LKMONMHP_01310;product=hypothetical protein
NODE_3_length_437999_cov_48.453786	Prodigal:002006	CDS	228101	228886	.	+	0	ID=LKMONMHP_01311;eC_number=3.5.1.118;Name=egtC_1;db_xref=COG:COG0121;gene=egtC_1;inference=ab initio prediction:Prodigal:002006,similar to AA sequence:UniProtKB:A0R5M9;locus_tag=LKMONMHP_01311;product=Gamma-glutamyl-hercynylcysteine sulfoxide hydrolase
NODE_3_length_437999_cov_48.453786	Prodigal:002006	CDS	228961	230394	.	+	0	ID=LKMONMHP_01312;eC_number=1.2.1.26;Name=araE_1;gene=araE_1;inference=ab initio prediction:Prodigal:002006,similar to AA sequence:UniProtKB:Q1JUP4;locus_tag=LKMONMHP_01312;product=Alpha-ketoglutaric semialdehyde dehydrogenase 1
NODE_3_length_437999_cov_48.453786	Prodigal:002006	CDS	230442	231602	.	-	0	ID=LKMONMHP_01313;inference=ab initio prediction:Prodigal:002006;locus_tag=LKMONMHP_01313;product=hypothetical protein
NODE_3_length_437999_cov_48.453786	Prodigal:002006	CDS	231599	233911	.	-	0	ID=LKMONMHP_01314;inference=ab initio prediction:Prodigal:002006;locus_tag=LKMONMHP_01314;product=hypothetical protein
NODE_3_length_437999_cov_48.453786	Prodigal:002006	CDS	233919	235019	.	-	0	ID=LKMONMHP_01315;Name=yehL;db_xref=COG:COG0714;gene=yehL;inference=ab initio prediction:Prodigal:002006,similar to AA sequence:UniProtKB:P33348;locus_tag=LKMONMHP_01315;product=putative protein YehL
NODE_3_length_437999_cov_48.453786	Prodigal:002006	CDS	235049	236587	.	-	0	ID=LKMONMHP_01316;inference=ab initio prediction:Prodigal:002006;locus_tag=LKMONMHP_01316;product=hypothetical protein
NODE_3_length_437999_cov_48.453786	Prodigal:002006	CDS	236587	237957	.	-	0	ID=LKMONMHP_01317;inference=ab initio prediction:Prodigal:002006;locus_tag=LKMONMHP_01317;product=hypothetical protein
NODE_3_length_437999_cov_48.453786	Prodigal:002006	CDS	238455	239354	.	+	0	ID=LKMONMHP_01318;eC_number=2.4.2.14;Name=purF_2;gene=purF_2;inference=ab initio prediction:Prodigal:002006,protein motif:HAMAP:MF_01931;locus_tag=LKMONMHP_01318;product=Amidophosphoribosyltransferase
NODE_3_length_437999_cov_48.453786	Prodigal:002006	CDS	239354	240043	.	+	0	ID=LKMONMHP_01319;inference=ab initio prediction:Prodigal:002006;locus_tag=LKMONMHP_01319;product=hypothetical protein
NODE_3_length_437999_cov_48.453786	Prodigal:002006	CDS	240045	241379	.	+	0	ID=LKMONMHP_01320;eC_number=5.3.3.2;Name=fni;gene=fni;inference=ab initio prediction:Prodigal:002006,protein motif:HAMAP:MF_00354;locus_tag=LKMONMHP_01320;product=Isopentenyl-diphosphate delta-isomerase
NODE_3_length_437999_cov_48.453786	Prodigal:002006	CDS	241468	242766	.	+	0	ID=LKMONMHP_01321;eC_number=6.3.1.2;Name=glnT;gene=glnT;inference=ab initio prediction:Prodigal:002006,similar to AA sequence:UniProtKB:P31592;locus_tag=LKMONMHP_01321;product=Glutamine synthetase
NODE_3_length_437999_cov_48.453786	Prodigal:002006	CDS	242940	244232	.	-	0	ID=LKMONMHP_01322;eC_number=2.3.3.16;Name=gltA;db_xref=COG:COG0372;gene=gltA;inference=ab initio prediction:Prodigal:002006,similar to AA sequence:UniProtKB:P14165;locus_tag=LKMONMHP_01322;product=Citrate synthase
NODE_3_length_437999_cov_48.453786	Prodigal:002006	CDS	244547	245974	.	-	0	ID=LKMONMHP_01323;eC_number=6.1.1.17;Name=gltX_2;db_xref=COG:COG0008;gene=gltX_2;inference=ab initio prediction:Prodigal:002006,similar to AA sequence:UniProtKB:P04805;locus_tag=LKMONMHP_01323;product=Glutamate--tRNA ligase
NODE_3_length_437999_cov_48.453786	Prodigal:002006	CDS	246146	248410	.	+	0	ID=LKMONMHP_01324;inference=ab initio prediction:Prodigal:002006;locus_tag=LKMONMHP_01324;product=hypothetical protein
NODE_3_length_437999_cov_48.453786	Prodigal:002006	CDS	248404	249138	.	-	0	ID=LKMONMHP_01325;eC_number=3.4.21.88;Name=lexA_2;db_xref=COG:COG1974;gene=lexA_2;inference=ab initio prediction:Prodigal:002006,similar to AA sequence:UniProtKB:Q9ZFA4;locus_tag=LKMONMHP_01325;product=LexA repressor
NODE_3_length_437999_cov_48.453786	Prodigal:002006	CDS	249446	250183	.	+	0	ID=LKMONMHP_01326;eC_number=2.8.3.5;Name=scoA;db_xref=COG:COG1788;gene=scoA;inference=ab initio prediction:Prodigal:002006,similar to AA sequence:UniProtKB:P42315;locus_tag=LKMONMHP_01326;product=putative succinyl-CoA:3-ketoacid coenzyme A transferase subunit A
NODE_3_length_437999_cov_48.453786	Prodigal:002006	CDS	250204	250863	.	+	0	ID=LKMONMHP_01327;eC_number=2.8.3.5;Name=scoB;db_xref=COG:COG2057;gene=scoB;inference=ab initio prediction:Prodigal:002006,similar to AA sequence:UniProtKB:P42316;locus_tag=LKMONMHP_01327;product=putative succinyl-CoA:3-ketoacid coenzyme A transferase subunit B
NODE_3_length_437999_cov_48.453786	Prodigal:002006	CDS	251024	251443	.	+	0	ID=LKMONMHP_01328;inference=ab initio prediction:Prodigal:002006;locus_tag=LKMONMHP_01328;product=hypothetical protein
NODE_3_length_437999_cov_48.453786	Prodigal:002006	CDS	251470	252393	.	+	0	ID=LKMONMHP_01329;inference=ab initio prediction:Prodigal:002006;locus_tag=LKMONMHP_01329;product=hypothetical protein
NODE_3_length_437999_cov_48.453786	Prodigal:002006	CDS	252620	252838	.	-	0	ID=LKMONMHP_01330;inference=ab initio prediction:Prodigal:002006;locus_tag=LKMONMHP_01330;product=hypothetical protein
NODE_3_length_437999_cov_48.453786	Prodigal:002006	CDS	253478	254371	.	-	0	ID=LKMONMHP_01331;Name=rhaS_1;gene=rhaS_1;inference=ab initio prediction:Prodigal:002006,protein motif:HAMAP:MF_01534;locus_tag=LKMONMHP_01331;product=HTH-type transcriptional activator RhaS
NODE_3_length_437999_cov_48.453786	Prodigal:002006	CDS	254973	255194	.	+	0	ID=LKMONMHP_01332;inference=ab initio prediction:Prodigal:002006;locus_tag=LKMONMHP_01332;product=hypothetical protein
NODE_3_length_437999_cov_48.453786	Prodigal:002006	CDS	255407	256684	.	+	0	ID=LKMONMHP_01333;Name=cvaA;db_xref=COG:COG0845;gene=cvaA;inference=ab initio prediction:Prodigal:002006,similar to AA sequence:UniProtKB:P22519;locus_tag=LKMONMHP_01333;product=Colicin V secretion protein CvaA
NODE_3_length_437999_cov_48.453786	Prodigal:002006	CDS	256689	258827	.	+	0	ID=LKMONMHP_01334;Name=apxIB;db_xref=COG:COG2274;gene=apxIB;inference=ab initio prediction:Prodigal:002006,similar to AA sequence:UniProtKB:P26760;locus_tag=LKMONMHP_01334;product=Toxin RTX-I translocation ATP-binding protein
NODE_3_length_437999_cov_48.453786	Prodigal:002006	CDS	258843	260198	.	-	0	ID=LKMONMHP_01335;inference=ab initio prediction:Prodigal:002006;locus_tag=LKMONMHP_01335;product=hypothetical protein
NODE_3_length_437999_cov_48.453786	Prodigal:002006	CDS	260206	261147	.	-	0	ID=LKMONMHP_01336;inference=ab initio prediction:Prodigal:002006;locus_tag=LKMONMHP_01336;product=hypothetical protein
NODE_3_length_437999_cov_48.453786	Prodigal:002006	CDS	261305	262264	.	-	0	ID=LKMONMHP_01337;eC_number=7.6.2.8;Name=btuD_2;gene=btuD_2;inference=ab initio prediction:Prodigal:002006,protein motif:HAMAP:MF_01005;locus_tag=LKMONMHP_01337;product=Vitamin B12 import ATP-binding protein BtuD
NODE_3_length_437999_cov_48.453786	Prodigal:002006	CDS	262356	263249	.	-	0	ID=LKMONMHP_01338;Name=cysW;db_xref=COG:COG4208;gene=cysW;inference=ab initio prediction:Prodigal:002006,similar to AA sequence:UniProtKB:P0AEB0;locus_tag=LKMONMHP_01338;product=Sulfate transport system permease protein CysW
NODE_3_length_437999_cov_48.453786	Prodigal:002006	CDS	263242	264111	.	-	0	ID=LKMONMHP_01339;Name=cysT;db_xref=COG:COG0555;gene=cysT;inference=ab initio prediction:Prodigal:002006,similar to AA sequence:UniProtKB:P27367;locus_tag=LKMONMHP_01339;product=Sulfate transport system permease protein CysT
NODE_3_length_437999_cov_48.453786	Prodigal:002006	CDS	264119	265171	.	-	0	ID=LKMONMHP_01340;Name=sbp;db_xref=COG:COG1613;gene=sbp;inference=ab initio prediction:Prodigal:002006,similar to AA sequence:UniProtKB:P0AG78;locus_tag=LKMONMHP_01340;product=Sulfate-binding protein
NODE_3_length_437999_cov_48.453786	Prodigal:002006	CDS	266607	267533	.	+	0	ID=LKMONMHP_01341;inference=ab initio prediction:Prodigal:002006;locus_tag=LKMONMHP_01341;product=hypothetical protein
NODE_3_length_437999_cov_48.453786	Prodigal:002006	CDS	267512	267646	.	-	0	ID=LKMONMHP_01342;inference=ab initio prediction:Prodigal:002006;locus_tag=LKMONMHP_01342;product=hypothetical protein
NODE_3_length_437999_cov_48.453786	Prodigal:002006	CDS	267652	268533	.	-	0	ID=LKMONMHP_01343;eC_number=2.4.1.187;inference=ab initio prediction:Prodigal:002006,protein motif:HAMAP:MF_02070;locus_tag=LKMONMHP_01343;product=N-acetylglucosaminyldiphosphoundecaprenol N-acetyl-beta-D-mannosaminyltransferase
NODE_3_length_437999_cov_48.453786	Prodigal:002006	CDS	268530	270095	.	-	0	ID=LKMONMHP_01344;Name=smc_3;gene=smc_3;inference=ab initio prediction:Prodigal:002006,protein motif:HAMAP:MF_01894;locus_tag=LKMONMHP_01344;product=Chromosome partition protein Smc
NODE_3_length_437999_cov_48.453786	Prodigal:002006	CDS	270378	271148	.	-	0	ID=LKMONMHP_01345;inference=ab initio prediction:Prodigal:002006;locus_tag=LKMONMHP_01345;product=hypothetical protein
NODE_3_length_437999_cov_48.453786	Prodigal:002006	CDS	271152	271964	.	-	0	ID=LKMONMHP_01346;eC_number=2.1.1.222;Name=COQ3_2;gene=COQ3_2;inference=ab initio prediction:Prodigal:002006,protein motif:HAMAP:MF_00472;locus_tag=LKMONMHP_01346;product=Ubiquinone biosynthesis O-methyltransferase%2C mitochondrial
NODE_3_length_437999_cov_48.453786	Prodigal:002006	CDS	272166	273125	.	-	0	ID=LKMONMHP_01347;inference=ab initio prediction:Prodigal:002006;locus_tag=LKMONMHP_01347;product=hypothetical protein
NODE_3_length_437999_cov_48.453786	Prodigal:002006	CDS	273122	274465	.	-	0	ID=LKMONMHP_01348;inference=ab initio prediction:Prodigal:002006;locus_tag=LKMONMHP_01348;product=hypothetical protein
NODE_3_length_437999_cov_48.453786	Prodigal:002006	CDS	274605	275543	.	+	0	ID=LKMONMHP_01349;inference=ab initio prediction:Prodigal:002006;locus_tag=LKMONMHP_01349;product=hypothetical protein
NODE_3_length_437999_cov_48.453786	Prodigal:002006	CDS	275540	276892	.	+	0	ID=LKMONMHP_01350;inference=ab initio prediction:Prodigal:002006;locus_tag=LKMONMHP_01350;product=hypothetical protein
NODE_3_length_437999_cov_48.453786	Prodigal:002006	CDS	276879	278027	.	-	0	ID=LKMONMHP_01351;inference=ab initio prediction:Prodigal:002006;locus_tag=LKMONMHP_01351;product=hypothetical protein
NODE_3_length_437999_cov_48.453786	Prodigal:002006	CDS	278191	278301	.	+	0	ID=LKMONMHP_01352;inference=ab initio prediction:Prodigal:002006;locus_tag=LKMONMHP_01352;product=hypothetical protein
NODE_3_length_437999_cov_48.453786	Prodigal:002006	CDS	278330	278533	.	-	0	ID=LKMONMHP_01353;inference=ab initio prediction:Prodigal:002006;locus_tag=LKMONMHP_01353;product=hypothetical protein
NODE_3_length_437999_cov_48.453786	Prodigal:002006	CDS	278530	278727	.	-	0	ID=LKMONMHP_01354;inference=ab initio prediction:Prodigal:002006;locus_tag=LKMONMHP_01354;product=hypothetical protein
NODE_3_length_437999_cov_48.453786	Prodigal:002006	CDS	278954	280276	.	+	0	ID=LKMONMHP_01355;eC_number=2.5.1.-;db_xref=COG:COG2873;inference=ab initio prediction:Prodigal:002006,similar to AA sequence:UniProtKB:Q9WZY4;locus_tag=LKMONMHP_01355;product=O-acetyl-L-homoserine sulfhydrylase
NODE_3_length_437999_cov_48.453786	Prodigal:002006	CDS	280280	281293	.	+	0	ID=LKMONMHP_01356;eC_number=1.14.11.52;Name=vldW_1;gene=vldW_1;inference=ab initio prediction:Prodigal:002006,similar to AA sequence:UniProtKB:Q15JG7;locus_tag=LKMONMHP_01356;product=Validamycin A dioxygenase
NODE_3_length_437999_cov_48.453786	Prodigal:002006	CDS	281290	281466	.	+	0	ID=LKMONMHP_01357;inference=ab initio prediction:Prodigal:002006;locus_tag=LKMONMHP_01357;product=hypothetical protein
NODE_3_length_437999_cov_48.453786	Prodigal:002006	CDS	281459	282070	.	+	0	ID=LKMONMHP_01358;eC_number=4.2.1.1;Name=mtcA1;db_xref=COG:COG0288;gene=mtcA1;inference=ab initio prediction:Prodigal:002006,similar to AA sequence:UniProtKB:P9WPJ7;locus_tag=LKMONMHP_01358;product=Beta-carbonic anhydrase 1
NODE_3_length_437999_cov_48.453786	Prodigal:002006	CDS	282098	282874	.	-	0	ID=LKMONMHP_01359;eC_number=7.3.2.4;Name=nrtC;db_xref=COG:COG0715;gene=nrtC;inference=ab initio prediction:Prodigal:002006,similar to AA sequence:UniProtKB:P38045;locus_tag=LKMONMHP_01359;product=Nitrate import ATP-binding protein NrtC
NODE_3_length_437999_cov_48.453786	Prodigal:002006	CDS	282868	283872	.	-	0	ID=LKMONMHP_01360;inference=ab initio prediction:Prodigal:002006;locus_tag=LKMONMHP_01360;product=hypothetical protein
NODE_3_length_437999_cov_48.453786	Prodigal:002006	CDS	283883	284965	.	-	0	ID=LKMONMHP_01361;inference=ab initio prediction:Prodigal:002006;locus_tag=LKMONMHP_01361;product=hypothetical protein
NODE_3_length_437999_cov_48.453786	Prodigal:002006	CDS	285229	286194	.	-	0	ID=LKMONMHP_01362;Name=ssuA_1;gene=ssuA_1;inference=ab initio prediction:Prodigal:002006,similar to AA sequence:UniProtKB:P75853;locus_tag=LKMONMHP_01362;product=Putative aliphatic sulfonates-binding protein
NODE_3_length_437999_cov_48.453786	Prodigal:002006	CDS	286693	287598	.	+	0	ID=LKMONMHP_01363;eC_number=3.6.3.-;Name=lptB_2;db_xref=COG:COG1137;gene=lptB_2;inference=ab initio prediction:Prodigal:002006,similar to AA sequence:UniProtKB:P45073;locus_tag=LKMONMHP_01363;product=Lipopolysaccharide export system ATP-binding protein LptB
NODE_3_length_437999_cov_48.453786	Prodigal:002006	CDS	287595	288488	.	+	0	ID=LKMONMHP_01364;Name=livH_1;db_xref=COG:COG0559;gene=livH_1;inference=ab initio prediction:Prodigal:002006,similar to AA sequence:UniProtKB:P0AEX7;locus_tag=LKMONMHP_01364;product=High-affinity branched-chain amino acid transport system permease protein LivH
NODE_3_length_437999_cov_48.453786	Prodigal:002006	CDS	288495	289529	.	+	0	ID=LKMONMHP_01365;inference=ab initio prediction:Prodigal:002006;locus_tag=LKMONMHP_01365;product=hypothetical protein
NODE_3_length_437999_cov_48.453786	Prodigal:002006	CDS	289562	290911	.	+	0	ID=LKMONMHP_01366;inference=ab initio prediction:Prodigal:002006;locus_tag=LKMONMHP_01366;product=hypothetical protein
NODE_3_length_437999_cov_48.453786	Prodigal:002006	CDS	290908	291699	.	+	0	ID=LKMONMHP_01367;Name=livF_2;db_xref=COG:COG0410;gene=livF_2;inference=ab initio prediction:Prodigal:002006,similar to AA sequence:UniProtKB:P22731;locus_tag=LKMONMHP_01367;product=High-affinity branched-chain amino acid transport ATP-binding protein LivF
NODE_3_length_437999_cov_48.453786	Prodigal:002006	CDS	292046	293536	.	+	0	ID=LKMONMHP_01368;inference=ab initio prediction:Prodigal:002006;locus_tag=LKMONMHP_01368;product=hypothetical protein
NODE_3_length_437999_cov_48.453786	Prodigal:002006	CDS	293593	294996	.	+	0	ID=LKMONMHP_01369;eC_number=1.14.13.131;Name=dmoA_1;gene=dmoA_1;inference=ab initio prediction:Prodigal:002006,similar to AA sequence:UniProtKB:E9JFX9;locus_tag=LKMONMHP_01369;product=Dimethyl-sulfide monooxygenase
NODE_3_length_437999_cov_48.453786	Prodigal:002006	CDS	295007	295777	.	+	0	ID=LKMONMHP_01370;eC_number=3.6.3.-;Name=lptB_3;db_xref=COG:COG1137;gene=lptB_3;inference=ab initio prediction:Prodigal:002006,similar to AA sequence:UniProtKB:P45073;locus_tag=LKMONMHP_01370;product=Lipopolysaccharide export system ATP-binding protein LptB
NODE_3_length_437999_cov_48.453786	Prodigal:002006	CDS	295788	296669	.	+	0	ID=LKMONMHP_01371;Name=livH_2;db_xref=COG:COG0559;gene=livH_2;inference=ab initio prediction:Prodigal:002006,similar to AA sequence:UniProtKB:P0AEX7;locus_tag=LKMONMHP_01371;product=High-affinity branched-chain amino acid transport system permease protein LivH
NODE_3_length_437999_cov_48.453786	Prodigal:002006	CDS	296676	297716	.	+	0	ID=LKMONMHP_01372;inference=ab initio prediction:Prodigal:002006;locus_tag=LKMONMHP_01372;product=hypothetical protein
NODE_3_length_437999_cov_48.453786	Prodigal:002006	CDS	297753	299111	.	+	0	ID=LKMONMHP_01373;inference=ab initio prediction:Prodigal:002006;locus_tag=LKMONMHP_01373;product=hypothetical protein
NODE_3_length_437999_cov_48.453786	Prodigal:002006	CDS	299122	299907	.	+	0	ID=LKMONMHP_01374;Name=livF_3;db_xref=COG:COG0410;gene=livF_3;inference=ab initio prediction:Prodigal:002006,similar to AA sequence:UniProtKB:P22731;locus_tag=LKMONMHP_01374;product=High-affinity branched-chain amino acid transport ATP-binding protein LivF
NODE_3_length_437999_cov_48.453786	Prodigal:002006	CDS	299937	301010	.	+	0	ID=LKMONMHP_01375;inference=ab initio prediction:Prodigal:002006;locus_tag=LKMONMHP_01375;product=hypothetical protein
NODE_3_length_437999_cov_48.453786	Prodigal:002006	CDS	300919	301683	.	-	0	ID=LKMONMHP_01376;inference=ab initio prediction:Prodigal:002006;locus_tag=LKMONMHP_01376;product=hypothetical protein
NODE_3_length_437999_cov_48.453786	Prodigal:002006	CDS	301992	303404	.	+	0	ID=LKMONMHP_01377;inference=ab initio prediction:Prodigal:002006;locus_tag=LKMONMHP_01377;product=hypothetical protein
NODE_3_length_437999_cov_48.453786	Prodigal:002006	CDS	303411	304655	.	-	0	ID=LKMONMHP_01378;inference=ab initio prediction:Prodigal:002006;locus_tag=LKMONMHP_01378;product=hypothetical protein
NODE_3_length_437999_cov_48.453786	Prodigal:002006	CDS	305039	305836	.	+	0	ID=LKMONMHP_01379;inference=ab initio prediction:Prodigal:002006;locus_tag=LKMONMHP_01379;product=hypothetical protein
NODE_3_length_437999_cov_48.453786	Prodigal:002006	CDS	306223	307590	.	-	0	ID=LKMONMHP_01380;inference=ab initio prediction:Prodigal:002006;locus_tag=LKMONMHP_01380;product=hypothetical protein
NODE_3_length_437999_cov_48.453786	Prodigal:002006	CDS	307587	308057	.	-	0	ID=LKMONMHP_01381;inference=ab initio prediction:Prodigal:002006;locus_tag=LKMONMHP_01381;product=hypothetical protein
NODE_3_length_437999_cov_48.453786	Prodigal:002006	CDS	308054	308491	.	-	0	ID=LKMONMHP_01382;inference=ab initio prediction:Prodigal:002006;locus_tag=LKMONMHP_01382;product=hypothetical protein
NODE_3_length_437999_cov_48.453786	Prodigal:002006	CDS	308484	309200	.	-	0	ID=LKMONMHP_01383;inference=ab initio prediction:Prodigal:002006;locus_tag=LKMONMHP_01383;product=hypothetical protein
NODE_3_length_437999_cov_48.453786	Prodigal:002006	CDS	309355	309744	.	+	0	ID=LKMONMHP_01384;inference=ab initio prediction:Prodigal:002006;locus_tag=LKMONMHP_01384;product=hypothetical protein
NODE_3_length_437999_cov_48.453786	Prodigal:002006	CDS	309725	310447	.	+	0	ID=LKMONMHP_01385;inference=ab initio prediction:Prodigal:002006;locus_tag=LKMONMHP_01385;product=hypothetical protein
NODE_3_length_437999_cov_48.453786	Prodigal:002006	CDS	310461	310805	.	-	0	ID=LKMONMHP_01386;inference=ab initio prediction:Prodigal:002006;locus_tag=LKMONMHP_01386;product=hypothetical protein
NODE_3_length_437999_cov_48.453786	Prodigal:002006	CDS	311290	313149	.	-	0	ID=LKMONMHP_01387;inference=ab initio prediction:Prodigal:002006;locus_tag=LKMONMHP_01387;product=hypothetical protein
NODE_3_length_437999_cov_48.453786	Prodigal:002006	CDS	313160	314281	.	-	0	ID=LKMONMHP_01388;inference=ab initio prediction:Prodigal:002006;locus_tag=LKMONMHP_01388;product=hypothetical protein
NODE_3_length_437999_cov_48.453786	Prodigal:002006	CDS	314292	316544	.	-	0	ID=LKMONMHP_01389;inference=ab initio prediction:Prodigal:002006;locus_tag=LKMONMHP_01389;product=hypothetical protein
NODE_3_length_437999_cov_48.453786	Prodigal:002006	CDS	316541	316753	.	-	0	ID=LKMONMHP_01390;inference=ab initio prediction:Prodigal:002006;locus_tag=LKMONMHP_01390;product=hypothetical protein
NODE_3_length_437999_cov_48.453786	Prodigal:002006	CDS	316758	317444	.	-	0	ID=LKMONMHP_01391;inference=ab initio prediction:Prodigal:002006;locus_tag=LKMONMHP_01391;product=hypothetical protein
NODE_3_length_437999_cov_48.453786	Prodigal:002006	CDS	317444	318607	.	-	0	ID=LKMONMHP_01392;inference=ab initio prediction:Prodigal:002006;locus_tag=LKMONMHP_01392;product=hypothetical protein
NODE_3_length_437999_cov_48.453786	Prodigal:002006	CDS	318699	318851	.	-	0	ID=LKMONMHP_01393;inference=ab initio prediction:Prodigal:002006;locus_tag=LKMONMHP_01393;product=hypothetical protein
NODE_3_length_437999_cov_48.453786	Prodigal:002006	CDS	319311	319808	.	-	0	ID=LKMONMHP_01394;inference=ab initio prediction:Prodigal:002006;locus_tag=LKMONMHP_01394;product=hypothetical protein
NODE_3_length_437999_cov_48.453786	Prodigal:002006	CDS	320061	321437	.	-	0	ID=LKMONMHP_01395;inference=ab initio prediction:Prodigal:002006;locus_tag=LKMONMHP_01395;product=hypothetical protein
NODE_3_length_437999_cov_48.453786	Prodigal:002006	CDS	321644	322042	.	-	0	ID=LKMONMHP_01396;inference=ab initio prediction:Prodigal:002006;locus_tag=LKMONMHP_01396;product=hypothetical protein
NODE_3_length_437999_cov_48.453786	Prodigal:002006	CDS	322100	322936	.	-	0	ID=LKMONMHP_01397;inference=ab initio prediction:Prodigal:002006;locus_tag=LKMONMHP_01397;product=hypothetical protein
NODE_3_length_437999_cov_48.453786	Prodigal:002006	CDS	323258	324532	.	-	0	ID=LKMONMHP_01398;inference=ab initio prediction:Prodigal:002006;locus_tag=LKMONMHP_01398;product=hypothetical protein
NODE_3_length_437999_cov_48.453786	Prodigal:002006	CDS	324971	325207	.	-	0	ID=LKMONMHP_01399;inference=ab initio prediction:Prodigal:002006;locus_tag=LKMONMHP_01399;product=hypothetical protein
NODE_3_length_437999_cov_48.453786	Prodigal:002006	CDS	325521	326519	.	+	0	ID=LKMONMHP_01400;inference=ab initio prediction:Prodigal:002006;locus_tag=LKMONMHP_01400;product=hypothetical protein
NODE_3_length_437999_cov_48.453786	Prodigal:002006	CDS	326544	327836	.	+	0	ID=LKMONMHP_01401;inference=ab initio prediction:Prodigal:002006;locus_tag=LKMONMHP_01401;product=hypothetical protein
NODE_3_length_437999_cov_48.453786	Prodigal:002006	CDS	328092	329363	.	+	0	ID=LKMONMHP_01402;inference=ab initio prediction:Prodigal:002006;locus_tag=LKMONMHP_01402;product=hypothetical protein
NODE_3_length_437999_cov_48.453786	Prodigal:002006	CDS	329748	329915	.	+	0	ID=LKMONMHP_01403;inference=ab initio prediction:Prodigal:002006;locus_tag=LKMONMHP_01403;product=hypothetical protein
NODE_3_length_437999_cov_48.453786	Prodigal:002006	CDS	329977	332271	.	+	0	ID=LKMONMHP_01404;eC_number=3.4.-.-;Name=bepA_3;gene=bepA_3;inference=ab initio prediction:Prodigal:002006,protein motif:HAMAP:MF_00997;locus_tag=LKMONMHP_01404;product=Beta-barrel assembly-enhancing protease
NODE_3_length_437999_cov_48.453786	Prodigal:002006	CDS	332291	332806	.	-	0	ID=LKMONMHP_01405;Name=srpB;db_xref=COG:COG1285;gene=srpB;inference=ab initio prediction:Prodigal:002006,similar to AA sequence:UniProtKB:Q55026;locus_tag=LKMONMHP_01405;product=Protein SrpB
NODE_3_length_437999_cov_48.453786	Prodigal:002006	CDS	332936	333448	.	-	0	ID=LKMONMHP_01406;inference=ab initio prediction:Prodigal:002006;locus_tag=LKMONMHP_01406;product=hypothetical protein
NODE_3_length_437999_cov_48.453786	Prodigal:002006	CDS	333589	335286	.	-	0	ID=LKMONMHP_01407;Name=bepC_1;gene=bepC_1;inference=ab initio prediction:Prodigal:002006,similar to AA sequence:UniProtKB:Q8G0Y6;locus_tag=LKMONMHP_01407;product=Outer membrane efflux protein BepC
NODE_3_length_437999_cov_48.453786	Prodigal:002006	CDS	335428	335814	.	-	0	ID=LKMONMHP_01408;inference=ab initio prediction:Prodigal:002006;locus_tag=LKMONMHP_01408;product=hypothetical protein
NODE_3_length_437999_cov_48.453786	Prodigal:002006	CDS	335977	336654	.	-	0	ID=LKMONMHP_01409;inference=ab initio prediction:Prodigal:002006;locus_tag=LKMONMHP_01409;product=hypothetical protein
NODE_3_length_437999_cov_48.453786	Prodigal:002006	CDS	337539	337916	.	-	0	ID=LKMONMHP_01410;inference=ab initio prediction:Prodigal:002006;locus_tag=LKMONMHP_01410;product=hypothetical protein
NODE_3_length_437999_cov_48.453786	Prodigal:002006	CDS	338081	338434	.	-	0	ID=LKMONMHP_01411;inference=ab initio prediction:Prodigal:002006;locus_tag=LKMONMHP_01411;product=hypothetical protein
NODE_3_length_437999_cov_48.453786	Prodigal:002006	CDS	338507	339061	.	-	0	ID=LKMONMHP_01412;inference=ab initio prediction:Prodigal:002006;locus_tag=LKMONMHP_01412;product=hypothetical protein
NODE_3_length_437999_cov_48.453786	Prodigal:002006	CDS	339126	342386	.	-	0	ID=LKMONMHP_01413;Name=cnrA_2;gene=cnrA_2;inference=ab initio prediction:Prodigal:002006,similar to AA sequence:UniProtKB:P37972;locus_tag=LKMONMHP_01413;product=Nickel and cobalt resistance protein CnrA
NODE_3_length_437999_cov_48.453786	Prodigal:002006	CDS	342401	343750	.	-	0	ID=LKMONMHP_01414;Name=mdtA_2;gene=mdtA_2;inference=ab initio prediction:Prodigal:002006,protein motif:HAMAP:MF_01422;locus_tag=LKMONMHP_01414;product=Multidrug resistance protein MdtA
NODE_3_length_437999_cov_48.453786	Prodigal:002006	CDS	343885	344259	.	-	0	ID=LKMONMHP_01415;inference=ab initio prediction:Prodigal:002006;locus_tag=LKMONMHP_01415;product=hypothetical protein
NODE_3_length_437999_cov_48.453786	Prodigal:002006	CDS	344268	344510	.	-	0	ID=LKMONMHP_01416;inference=ab initio prediction:Prodigal:002006;locus_tag=LKMONMHP_01416;product=hypothetical protein
NODE_3_length_437999_cov_48.453786	Prodigal:002006	CDS	344728	345201	.	-	0	ID=LKMONMHP_01417;inference=ab initio prediction:Prodigal:002006;locus_tag=LKMONMHP_01417;product=hypothetical protein
NODE_3_length_437999_cov_48.453786	Prodigal:002006	CDS	345236	346240	.	+	0	ID=LKMONMHP_01418;inference=ab initio prediction:Prodigal:002006;locus_tag=LKMONMHP_01418;product=hypothetical protein
NODE_3_length_437999_cov_48.453786	Prodigal:002006	CDS	346467	347801	.	+	0	ID=LKMONMHP_01419;eC_number=3.1.4.53;Name=cpdA_3;gene=cpdA_3;inference=ab initio prediction:Prodigal:002006,protein motif:HAMAP:MF_00905;locus_tag=LKMONMHP_01419;product=3'%2C5'-cyclic adenosine monophosphate phosphodiesterase CpdA
NODE_3_length_437999_cov_48.453786	Prodigal:002006	CDS	347905	349284	.	+	0	ID=LKMONMHP_01420;inference=ab initio prediction:Prodigal:002006;locus_tag=LKMONMHP_01420;product=hypothetical protein
NODE_3_length_437999_cov_48.453786	Prodigal:002006	CDS	349448	349759	.	-	0	ID=LKMONMHP_01421;inference=ab initio prediction:Prodigal:002006;locus_tag=LKMONMHP_01421;product=hypothetical protein
NODE_3_length_437999_cov_48.453786	Prodigal:002006	CDS	349969	350709	.	-	0	ID=LKMONMHP_01422;eC_number=1.8.1.8;Name=dsbD_1;db_xref=COG:COG4232;gene=dsbD_1;inference=ab initio prediction:Prodigal:002006,similar to AA sequence:UniProtKB:P36655;locus_tag=LKMONMHP_01422;product=Thiol:disulfide interchange protein DsbD
NODE_3_length_437999_cov_48.453786	Prodigal:002006	CDS	350702	351409	.	-	0	ID=LKMONMHP_01423;eC_number=3.6.3.-;Name=yknY;db_xref=COG:COG1136;gene=yknY;inference=ab initio prediction:Prodigal:002006,similar to AA sequence:UniProtKB:O31711;locus_tag=LKMONMHP_01423;product=putative ABC transporter ATP-binding protein YknY
NODE_3_length_437999_cov_48.453786	Prodigal:002006	CDS	351402	352565	.	-	0	ID=LKMONMHP_01424;eC_number=3.6.3.-;Name=macB_2;db_xref=COG:COG0577;gene=macB_2;inference=ab initio prediction:Prodigal:002006,similar to AA sequence:UniProtKB:Q5MK06;locus_tag=LKMONMHP_01424;product=Macrolide export ATP-binding/permease protein MacB
NODE_3_length_437999_cov_48.453786	Prodigal:002006	CDS	352609	353073	.	-	0	ID=LKMONMHP_01425;inference=ab initio prediction:Prodigal:002006;locus_tag=LKMONMHP_01425;product=hypothetical protein
NODE_3_length_437999_cov_48.453786	Prodigal:002006	CDS	353070	353627	.	-	0	ID=LKMONMHP_01426;Name=resA;gene=resA;inference=ab initio prediction:Prodigal:002006,protein motif:HAMAP:MF_01319;locus_tag=LKMONMHP_01426;product=Thiol-disulfide oxidoreductase ResA
NODE_3_length_437999_cov_48.453786	Prodigal:002006	CDS	353624	355687	.	-	0	ID=LKMONMHP_01427;eC_number=7.2.2.6;Name=kdpB_1;gene=kdpB_1;inference=ab initio prediction:Prodigal:002006,protein motif:HAMAP:MF_00285;locus_tag=LKMONMHP_01427;product=Potassium-transporting ATPase ATP-binding subunit
NODE_3_length_437999_cov_48.453786	Prodigal:002006	CDS	355946	356572	.	-	0	ID=LKMONMHP_01428;Name=bdbD;db_xref=COG:COG1651;gene=bdbD;inference=ab initio prediction:Prodigal:002006,similar to AA sequence:UniProtKB:O32218;locus_tag=LKMONMHP_01428;product=Disulfide bond formation protein D
NODE_3_length_437999_cov_48.453786	Prodigal:002006	CDS	356658	357419	.	-	0	ID=LKMONMHP_01429;inference=ab initio prediction:Prodigal:002006;locus_tag=LKMONMHP_01429;product=hypothetical protein
NODE_3_length_437999_cov_48.453786	Prodigal:002006	CDS	357755	357967	.	+	0	ID=LKMONMHP_01430;inference=ab initio prediction:Prodigal:002006;locus_tag=LKMONMHP_01430;product=hypothetical protein
NODE_3_length_437999_cov_48.453786	Prodigal:002006	CDS	358033	358776	.	-	0	ID=LKMONMHP_01431;inference=ab initio prediction:Prodigal:002006,similar to AA sequence:ISfinder:ISRel16;locus_tag=LKMONMHP_01431;product=IS21 family transposase ISRel16
NODE_3_length_437999_cov_48.453786	Prodigal:002006	CDS	358788	360302	.	-	0	ID=LKMONMHP_01432;inference=ab initio prediction:Prodigal:002006,similar to AA sequence:ISfinder:ISPpu7;locus_tag=LKMONMHP_01432;product=IS21 family transposase ISPpu7
NODE_3_length_437999_cov_48.453786	Prodigal:002006	CDS	360510	360899	.	+	0	ID=LKMONMHP_01433;eC_number=2.7.7.75;Name=mog;db_xref=COG:COG0521;gene=mog;inference=ab initio prediction:Prodigal:002006,similar to AA sequence:UniProtKB:Q9ZL45;locus_tag=LKMONMHP_01433;product=Molybdopterin adenylyltransferase
NODE_3_length_437999_cov_48.453786	Prodigal:002006	CDS	361407	362846	.	-	0	ID=LKMONMHP_01434;eC_number=1.16.1.1;Name=merA;gene=merA;inference=ab initio prediction:Prodigal:002006,similar to AA sequence:UniProtKB:P16171;locus_tag=LKMONMHP_01434;product=Mercuric reductase
NODE_3_length_437999_cov_48.453786	Prodigal:002006	CDS	363116	363454	.	-	0	ID=LKMONMHP_01435;inference=ab initio prediction:Prodigal:002006;locus_tag=LKMONMHP_01435;product=hypothetical protein
NODE_3_length_437999_cov_48.453786	Prodigal:002006	CDS	363484	363888	.	-	0	ID=LKMONMHP_01436;Name=merT;gene=merT;inference=ab initio prediction:Prodigal:002006,similar to AA sequence:UniProtKB:P04140;locus_tag=LKMONMHP_01436;product=Mercuric transport protein MerT
NODE_3_length_437999_cov_48.453786	Prodigal:002006	CDS	364493	365578	.	-	0	ID=LKMONMHP_01437;eC_number=4.2.99.-;Name=vgb_1;gene=vgb_1;inference=ab initio prediction:Prodigal:002006,similar to AA sequence:UniProtKB:P17978;locus_tag=LKMONMHP_01437;product=Virginiamycin B lyase
NODE_3_length_437999_cov_48.453786	Prodigal:002006	CDS	365642	366076	.	+	0	ID=LKMONMHP_01438;Name=merR1;gene=merR1;inference=ab initio prediction:Prodigal:002006,similar to AA sequence:UniProtKB:P22853;locus_tag=LKMONMHP_01438;product=Mercuric resistance operon regulatory protein
NODE_3_length_437999_cov_48.453786	Prodigal:002006	CDS	366809	368167	.	+	0	ID=LKMONMHP_01439;eC_number=1.8.1.16;Name=garB_2;gene=garB_2;inference=ab initio prediction:Prodigal:002006,similar to AA sequence:UniProtKB:D0VWY5;locus_tag=LKMONMHP_01439;product=Glutathione amide reductase
NODE_3_length_437999_cov_48.453786	Prodigal:002006	CDS	368222	368974	.	+	0	ID=LKMONMHP_01440;inference=ab initio prediction:Prodigal:002006;locus_tag=LKMONMHP_01440;product=hypothetical protein
NODE_3_length_437999_cov_48.453786	Prodigal:002006	CDS	368934	370145	.	-	0	ID=LKMONMHP_01441;Name=mdtD;gene=mdtD;inference=ab initio prediction:Prodigal:002006,protein motif:HAMAP:MF_01577;locus_tag=LKMONMHP_01441;product=Putative multidrug resistance protein MdtD
NODE_3_length_437999_cov_48.453786	Prodigal:002006	CDS	370142	370381	.	-	0	ID=LKMONMHP_01442;inference=ab initio prediction:Prodigal:002006;locus_tag=LKMONMHP_01442;product=hypothetical protein
NODE_3_length_437999_cov_48.453786	Prodigal:002006	CDS	370396	371076	.	-	0	ID=LKMONMHP_01443;inference=ab initio prediction:Prodigal:002006;locus_tag=LKMONMHP_01443;product=hypothetical protein
NODE_3_length_437999_cov_48.453786	Prodigal:002006	CDS	371073	371417	.	-	0	ID=LKMONMHP_01444;inference=ab initio prediction:Prodigal:002006;locus_tag=LKMONMHP_01444;product=hypothetical protein
NODE_3_length_437999_cov_48.453786	Prodigal:002006	CDS	371414	373876	.	-	0	ID=LKMONMHP_01445;eC_number=7.2.2.8;Name=copA;db_xref=COG:COG2217;gene=copA;inference=ab initio prediction:Prodigal:002006,similar to AA sequence:UniProtKB:O32220;locus_tag=LKMONMHP_01445;product=Copper-exporting P-type ATPase
NODE_3_length_437999_cov_48.453786	Prodigal:002006	CDS	373910	374131	.	-	0	ID=LKMONMHP_01446;Name=copZ;gene=copZ;inference=ab initio prediction:Prodigal:002006,similar to AA sequence:UniProtKB:Q7A3E5;locus_tag=LKMONMHP_01446;product=Copper chaperone CopZ
NODE_3_length_437999_cov_48.453786	Prodigal:002006	CDS	374128	374595	.	-	0	ID=LKMONMHP_01447;Name=merR;gene=merR;inference=ab initio prediction:Prodigal:002006,similar to AA sequence:UniProtKB:P0A183;locus_tag=LKMONMHP_01447;product=Mercuric resistance operon regulatory protein
NODE_3_length_437999_cov_48.453786	Prodigal:002006	CDS	374776	375285	.	-	0	ID=LKMONMHP_01448;inference=ab initio prediction:Prodigal:002006;locus_tag=LKMONMHP_01448;product=hypothetical protein
NODE_3_length_437999_cov_48.453786	Prodigal:002006	CDS	375386	375628	.	-	0	ID=LKMONMHP_01449;inference=ab initio prediction:Prodigal:002006;locus_tag=LKMONMHP_01449;product=hypothetical protein
NODE_3_length_437999_cov_48.453786	Prodigal:002006	CDS	376426	376704	.	+	0	ID=LKMONMHP_01450;Name=frmR;db_xref=COG:COG1937;gene=frmR;inference=ab initio prediction:Prodigal:002006,similar to AA sequence:UniProtKB:P0AAP3;locus_tag=LKMONMHP_01450;product=Transcriptional repressor FrmR
NODE_3_length_437999_cov_48.453786	Prodigal:002006	CDS	376719	377837	.	+	0	ID=LKMONMHP_01451;inference=ab initio prediction:Prodigal:002006;locus_tag=LKMONMHP_01451;product=hypothetical protein
NODE_3_length_437999_cov_48.453786	Prodigal:002006	CDS	378050	378253	.	+	0	ID=LKMONMHP_01452;inference=ab initio prediction:Prodigal:002006;locus_tag=LKMONMHP_01452;product=hypothetical protein
NODE_3_length_437999_cov_48.453786	Prodigal:002006	CDS	378782	379258	.	+	0	ID=LKMONMHP_01453;inference=ab initio prediction:Prodigal:002006;locus_tag=LKMONMHP_01453;product=hypothetical protein
NODE_3_length_437999_cov_48.453786	Prodigal:002006	CDS	379574	381079	.	+	0	ID=LKMONMHP_01454;Name=mdtA_3;gene=mdtA_3;inference=ab initio prediction:Prodigal:002006,protein motif:HAMAP:MF_01422;locus_tag=LKMONMHP_01454;product=Multidrug resistance protein MdtA
NODE_3_length_437999_cov_48.453786	Prodigal:002006	CDS	381091	384240	.	+	0	ID=LKMONMHP_01455;Name=czcA_2;gene=czcA_2;inference=ab initio prediction:Prodigal:002006,similar to AA sequence:UniProtKB:P13511;locus_tag=LKMONMHP_01455;product=Cobalt-zinc-cadmium resistance protein CzcA
NODE_3_length_437999_cov_48.453786	Prodigal:002006	CDS	384263	384628	.	+	0	ID=LKMONMHP_01456;inference=ab initio prediction:Prodigal:002006;locus_tag=LKMONMHP_01456;product=hypothetical protein
NODE_3_length_437999_cov_48.453786	Prodigal:002006	CDS	384654	385052	.	+	0	ID=LKMONMHP_01457;inference=ab initio prediction:Prodigal:002006;locus_tag=LKMONMHP_01457;product=hypothetical protein
NODE_3_length_437999_cov_48.453786	Prodigal:002006	CDS	385232	385564	.	+	0	ID=LKMONMHP_01458;Name=yhjQ_2;db_xref=COG:COG1145;gene=yhjQ_2;inference=ab initio prediction:Prodigal:002006,similar to AA sequence:UniProtKB:O07571;locus_tag=LKMONMHP_01458;product=putative cysteine-rich protein YhjQ
NODE_3_length_437999_cov_48.453786	Prodigal:002006	CDS	385620	386099	.	+	0	ID=LKMONMHP_01459;inference=ab initio prediction:Prodigal:002006;locus_tag=LKMONMHP_01459;product=hypothetical protein
NODE_3_length_437999_cov_48.453786	Prodigal:002006	CDS	386167	388587	.	+	0	ID=LKMONMHP_01460;eC_number=7.2.2.15;Name=silP_2;gene=silP_2;inference=ab initio prediction:Prodigal:002006,similar to AA sequence:UniProtKB:Q9ZHC7;locus_tag=LKMONMHP_01460;product=Silver exporting P-type ATPase
NODE_3_length_437999_cov_48.453786	Prodigal:002006	CDS	389581	390000	.	-	0	ID=LKMONMHP_01461;Name=hmrR_2;gene=hmrR_2;inference=ab initio prediction:Prodigal:002006,similar to AA sequence:UniProtKB:Q9X5X4;locus_tag=LKMONMHP_01461;product=HTH-type transcriptional regulator HmrR
NODE_3_length_437999_cov_48.453786	Prodigal:002006	CDS	390082	392280	.	+	0	ID=LKMONMHP_01462;eC_number=3.6.3.3;Name=zntA_1;db_xref=COG:COG2217;gene=zntA_1;inference=ab initio prediction:Prodigal:002006,similar to AA sequence:UniProtKB:P37617;locus_tag=LKMONMHP_01462;product=Zinc/cadmium/lead-transporting P-type ATPase
NODE_3_length_437999_cov_48.453786	Prodigal:002006	CDS	392280	392792	.	+	0	ID=LKMONMHP_01463;eC_number=3.4.23.36;Name=lspA_2;db_xref=COG:COG0597;gene=lspA_2;inference=ab initio prediction:Prodigal:002006,similar to AA sequence:UniProtKB:P00804;locus_tag=LKMONMHP_01463;product=Lipoprotein signal peptidase
NODE_3_length_437999_cov_48.453786	Prodigal:002006	CDS	392881	393951	.	+	0	ID=LKMONMHP_01464;inference=ab initio prediction:Prodigal:002006;locus_tag=LKMONMHP_01464;product=hypothetical protein
NODE_3_length_437999_cov_48.453786	Prodigal:002006	CDS	393988	394710	.	+	0	ID=LKMONMHP_01465;eC_number=1.8.1.8;Name=dsbD_2;gene=dsbD_2;inference=ab initio prediction:Prodigal:002006,protein motif:HAMAP:MF_00399;locus_tag=LKMONMHP_01465;product=Thiol:disulfide interchange protein DsbD
NODE_3_length_437999_cov_48.453786	Prodigal:002006	CDS	394856	395047	.	-	0	ID=LKMONMHP_01466;inference=ab initio prediction:Prodigal:002006;locus_tag=LKMONMHP_01466;product=hypothetical protein
NODE_3_length_437999_cov_48.453786	Prodigal:002006	CDS	395492	396937	.	+	0	ID=LKMONMHP_01467;eC_number=3.1.5.1;Name=dgt_2;db_xref=COG:COG0232;gene=dgt_2;inference=ab initio prediction:Prodigal:002006,similar to AA sequence:UniProtKB:P15723;locus_tag=LKMONMHP_01467;product=Deoxyguanosinetriphosphate triphosphohydrolase
NODE_3_length_437999_cov_48.453786	Prodigal:002006	CDS	396930	397730	.	+	0	ID=LKMONMHP_01468;inference=ab initio prediction:Prodigal:002006;locus_tag=LKMONMHP_01468;product=hypothetical protein
NODE_3_length_437999_cov_48.453786	Prodigal:002006	CDS	397741	400317	.	+	0	ID=LKMONMHP_01469;inference=ab initio prediction:Prodigal:002006;locus_tag=LKMONMHP_01469;product=hypothetical protein
NODE_3_length_437999_cov_48.453786	Prodigal:002006	CDS	400322	401647	.	+	0	ID=LKMONMHP_01470;inference=ab initio prediction:Prodigal:002006;locus_tag=LKMONMHP_01470;product=hypothetical protein
NODE_3_length_437999_cov_48.453786	Prodigal:002006	CDS	401622	403889	.	+	0	ID=LKMONMHP_01471;eC_number=3.6.4.13;Name=cshA;gene=cshA;inference=ab initio prediction:Prodigal:002006,protein motif:HAMAP:MF_01493;locus_tag=LKMONMHP_01471;product=DEAD-box ATP-dependent RNA helicase CshA
NODE_3_length_437999_cov_48.453786	Prodigal:002006	CDS	404134	406794	.	+	0	ID=LKMONMHP_01472;inference=ab initio prediction:Prodigal:002006;locus_tag=LKMONMHP_01472;product=hypothetical protein
NODE_3_length_437999_cov_48.453786	Prodigal:002006	CDS	406794	410168	.	+	0	ID=LKMONMHP_01473;eC_number=3.1.11.5;Name=recB;gene=recB;inference=ab initio prediction:Prodigal:002006,protein motif:HAMAP:MF_01485;locus_tag=LKMONMHP_01473;product=RecBCD enzyme subunit RecB
NODE_3_length_437999_cov_48.453786	Prodigal:002006	CDS	410946	411269	.	+	0	ID=LKMONMHP_01474;Name=ygaV;db_xref=COG:COG0640;gene=ygaV;inference=ab initio prediction:Prodigal:002006,similar to AA sequence:UniProtKB:P77295;locus_tag=LKMONMHP_01474;product=putative HTH-type transcriptional regulator YgaV
NODE_3_length_437999_cov_48.453786	Prodigal:002006	CDS	411948	412373	.	+	0	ID=LKMONMHP_01475;inference=ab initio prediction:Prodigal:002006,similar to AA sequence:UniProtKB:Q9PFB2;locus_tag=LKMONMHP_01475;note=UPF0394 membrane protein XF_0766;product=hypothetical protein
NODE_3_length_437999_cov_48.453786	Prodigal:002006	CDS	412376	412834	.	+	0	ID=LKMONMHP_01476;inference=ab initio prediction:Prodigal:002006,similar to AA sequence:UniProtKB:Q9PFB3;locus_tag=LKMONMHP_01476;note=UPF0394 membrane protein XF_0765;product=hypothetical protein
NODE_3_length_437999_cov_48.453786	Prodigal:002006	CDS	412834	413637	.	+	0	ID=LKMONMHP_01477;db_xref=COG:COG0730;inference=ab initio prediction:Prodigal:002006,similar to AA sequence:UniProtKB:Q9PFB4;locus_tag=LKMONMHP_01477;product=putative membrane transporter protein
NODE_3_length_437999_cov_48.453786	Prodigal:002006	CDS	413681	414505	.	+	0	ID=LKMONMHP_01478;eC_number=3.1.2.6;Name=gloB_2;gene=gloB_2;inference=ab initio prediction:Prodigal:002006,protein motif:HAMAP:MF_01374;locus_tag=LKMONMHP_01478;product=Hydroxyacylglutathione hydrolase
NODE_3_length_437999_cov_48.453786	Prodigal:002006	CDS	414743	414982	.	-	0	ID=LKMONMHP_01479;inference=ab initio prediction:Prodigal:002006;locus_tag=LKMONMHP_01479;product=hypothetical protein
NODE_3_length_437999_cov_48.453786	Prodigal:002006	CDS	415536	416654	.	+	0	ID=LKMONMHP_01480;inference=ab initio prediction:Prodigal:002006;locus_tag=LKMONMHP_01480;product=hypothetical protein
NODE_3_length_437999_cov_48.453786	Prodigal:002006	CDS	416840	418360	.	+	0	ID=LKMONMHP_01481;inference=ab initio prediction:Prodigal:002006;locus_tag=LKMONMHP_01481;product=hypothetical protein
NODE_3_length_437999_cov_48.453786	Prodigal:002006	CDS	419156	420229	.	+	0	ID=LKMONMHP_01482;inference=ab initio prediction:Prodigal:002006;locus_tag=LKMONMHP_01482;product=hypothetical protein
NODE_3_length_437999_cov_48.453786	Prodigal:002006	CDS	420275	420745	.	+	0	ID=LKMONMHP_01483;inference=ab initio prediction:Prodigal:002006;locus_tag=LKMONMHP_01483;product=hypothetical protein
NODE_3_length_437999_cov_48.453786	Prodigal:002006	CDS	420821	421594	.	+	0	ID=LKMONMHP_01484;eC_number=3.1.4.53;Name=cpdA_4;gene=cpdA_4;inference=ab initio prediction:Prodigal:002006,protein motif:HAMAP:MF_00905;locus_tag=LKMONMHP_01484;product=3'%2C5'-cyclic adenosine monophosphate phosphodiesterase CpdA
NODE_3_length_437999_cov_48.453786	Prodigal:002006	CDS	421638	421925	.	+	0	ID=LKMONMHP_01485;inference=ab initio prediction:Prodigal:002006;locus_tag=LKMONMHP_01485;product=hypothetical protein
NODE_3_length_437999_cov_48.453786	Prodigal:002006	CDS	421943	423748	.	+	0	ID=LKMONMHP_01486;eC_number=3.4.21.53;Name=lon_2;gene=lon_2;inference=ab initio prediction:Prodigal:002006,protein motif:HAMAP:MF_01973;locus_tag=LKMONMHP_01486;product=Lon protease
NODE_3_length_437999_cov_48.453786	Prodigal:002006	CDS	423820	424806	.	+	0	ID=LKMONMHP_01487;inference=ab initio prediction:Prodigal:002006;locus_tag=LKMONMHP_01487;product=hypothetical protein
NODE_3_length_437999_cov_48.453786	Prodigal:002006	CDS	424926	425903	.	+	0	ID=LKMONMHP_01488;inference=ab initio prediction:Prodigal:002006;locus_tag=LKMONMHP_01488;product=hypothetical protein
NODE_3_length_437999_cov_48.453786	Prodigal:002006	CDS	426183	428246	.	-	0	ID=LKMONMHP_01489;Name=smc_4;gene=smc_4;inference=ab initio prediction:Prodigal:002006,protein motif:HAMAP:MF_01894;locus_tag=LKMONMHP_01489;product=Chromosome partition protein Smc
NODE_3_length_437999_cov_48.453786	Prodigal:002006	CDS	428243	428773	.	-	0	ID=LKMONMHP_01490;inference=ab initio prediction:Prodigal:002006;locus_tag=LKMONMHP_01490;product=hypothetical protein
NODE_3_length_437999_cov_48.453786	Prodigal:002006	CDS	428773	430011	.	-	0	ID=LKMONMHP_01491;inference=ab initio prediction:Prodigal:002006;locus_tag=LKMONMHP_01491;product=hypothetical protein
NODE_3_length_437999_cov_48.453786	Prodigal:002006	CDS	430513	431037	.	-	0	ID=LKMONMHP_01492;inference=ab initio prediction:Prodigal:002006;locus_tag=LKMONMHP_01492;product=hypothetical protein
NODE_3_length_437999_cov_48.453786	Prodigal:002006	CDS	431163	431543	.	-	0	ID=LKMONMHP_01493;inference=ab initio prediction:Prodigal:002006;locus_tag=LKMONMHP_01493;product=hypothetical protein
NODE_3_length_437999_cov_48.453786	Prodigal:002006	CDS	431602	432648	.	-	0	ID=LKMONMHP_01494;eC_number=2.4.1.250;Name=mshA_4;gene=mshA_4;inference=ab initio prediction:Prodigal:002006,protein motif:HAMAP:MF_01695;locus_tag=LKMONMHP_01494;product=D-inositol-3-phosphate glycosyltransferase
NODE_3_length_437999_cov_48.453786	Prodigal:002006	CDS	432783	433421	.	-	0	ID=LKMONMHP_01495;inference=ab initio prediction:Prodigal:002006;locus_tag=LKMONMHP_01495;product=hypothetical protein
NODE_3_length_437999_cov_48.453786	Prodigal:002006	CDS	433525	434235	.	-	0	ID=LKMONMHP_01496;inference=ab initio prediction:Prodigal:002006;locus_tag=LKMONMHP_01496;product=hypothetical protein
NODE_3_length_437999_cov_48.453786	Prodigal:002006	CDS	434307	434591	.	-	0	ID=LKMONMHP_01497;inference=ab initio prediction:Prodigal:002006;locus_tag=LKMONMHP_01497;product=hypothetical protein
NODE_3_length_437999_cov_48.453786	Prodigal:002006	CDS	434762	436120	.	-	0	ID=LKMONMHP_01498;Name=ftsP;gene=ftsP;inference=ab initio prediction:Prodigal:002006,protein motif:HAMAP:MF_00915;locus_tag=LKMONMHP_01498;product=Cell division protein FtsP
NODE_3_length_437999_cov_48.453786	Prodigal:002006	CDS	436217	437824	.	-	0	ID=LKMONMHP_01499;inference=ab initio prediction:Prodigal:002006;locus_tag=LKMONMHP_01499;product=hypothetical protein
NODE_3_length_437999_cov_48.453786	Prodigal:002006	CDS	437824	437985	.	-	0	ID=LKMONMHP_01500;inference=ab initio prediction:Prodigal:002006;locus_tag=LKMONMHP_01500;product=hypothetical protein
NODE_4_length_430848_cov_47.728320	Prodigal:002006	CDS	134	559	.	+	0	ID=LKMONMHP_01501;inference=ab initio prediction:Prodigal:002006;locus_tag=LKMONMHP_01501;product=hypothetical protein
NODE_4_length_430848_cov_47.728320	Prodigal:002006	CDS	571	888	.	+	0	ID=LKMONMHP_01502;inference=ab initio prediction:Prodigal:002006;locus_tag=LKMONMHP_01502;product=hypothetical protein
NODE_4_length_430848_cov_47.728320	Prodigal:002006	CDS	981	1529	.	-	0	ID=LKMONMHP_01503;inference=ab initio prediction:Prodigal:002006;locus_tag=LKMONMHP_01503;product=hypothetical protein
NODE_4_length_430848_cov_47.728320	Prodigal:002006	CDS	1704	2006	.	-	0	ID=LKMONMHP_01504;inference=ab initio prediction:Prodigal:002006;locus_tag=LKMONMHP_01504;product=hypothetical protein
NODE_4_length_430848_cov_47.728320	Prodigal:002006	CDS	2003	2671	.	-	0	ID=LKMONMHP_01505;eC_number=1.9.3.1;Name=ctaE_1;gene=ctaE_1;inference=ab initio prediction:Prodigal:002006,similar to AA sequence:UniProtKB:Q03439;locus_tag=LKMONMHP_01505;product=Cytochrome c oxidase subunit 3
NODE_4_length_430848_cov_47.728320	Prodigal:002006	CDS	2668	4365	.	-	0	ID=LKMONMHP_01506;eC_number=1.9.3.1;Name=ctaDII;db_xref=COG:COG0843;gene=ctaDII;inference=ab initio prediction:Prodigal:002006,similar to AA sequence:UniProtKB:P98002;locus_tag=LKMONMHP_01506;product=Cytochrome c oxidase subunit 1-beta
NODE_4_length_430848_cov_47.728320	Prodigal:002006	CDS	4475	5548	.	-	0	ID=LKMONMHP_01507;inference=ab initio prediction:Prodigal:002006;locus_tag=LKMONMHP_01507;product=hypothetical protein
NODE_4_length_430848_cov_47.728320	Prodigal:002006	CDS	5545	6048	.	-	0	ID=LKMONMHP_01508;inference=ab initio prediction:Prodigal:002006;locus_tag=LKMONMHP_01508;product=hypothetical protein
NODE_4_length_430848_cov_47.728320	Prodigal:002006	CDS	6041	6997	.	-	0	ID=LKMONMHP_01509;inference=ab initio prediction:Prodigal:002006;locus_tag=LKMONMHP_01509;product=hypothetical protein
NODE_4_length_430848_cov_47.728320	Prodigal:002006	CDS	6994	7527	.	-	0	ID=LKMONMHP_01510;inference=ab initio prediction:Prodigal:002006;locus_tag=LKMONMHP_01510;product=hypothetical protein
NODE_4_length_430848_cov_47.728320	Prodigal:002006	CDS	7524	8039	.	-	0	ID=LKMONMHP_01511;inference=ab initio prediction:Prodigal:002006;locus_tag=LKMONMHP_01511;product=hypothetical protein
NODE_4_length_430848_cov_47.728320	Prodigal:002006	CDS	8036	9394	.	-	0	ID=LKMONMHP_01512;inference=ab initio prediction:Prodigal:002006;locus_tag=LKMONMHP_01512;product=hypothetical protein
NODE_4_length_430848_cov_47.728320	Prodigal:002006	CDS	9391	12210	.	-	0	ID=LKMONMHP_01513;inference=ab initio prediction:Prodigal:002006;locus_tag=LKMONMHP_01513;product=hypothetical protein
NODE_4_length_430848_cov_47.728320	Prodigal:002006	CDS	12198	12857	.	-	0	ID=LKMONMHP_01514;inference=ab initio prediction:Prodigal:002006;locus_tag=LKMONMHP_01514;product=hypothetical protein
NODE_4_length_430848_cov_47.728320	Prodigal:002006	CDS	13273	14256	.	-	0	ID=LKMONMHP_01515;eC_number=1.1.1.281;Name=rmd;db_xref=COG:COG1089;gene=rmd;inference=ab initio prediction:Prodigal:002006,similar to AA sequence:UniProtKB:Q9HTB6;locus_tag=LKMONMHP_01515;product=GDP-6-deoxy-D-mannose reductase
NODE_4_length_430848_cov_47.728320	Prodigal:002006	CDS	14273	15256	.	-	0	ID=LKMONMHP_01516;eC_number=4.2.1.47;Name=gmd;db_xref=COG:COG1089;gene=gmd;inference=ab initio prediction:Prodigal:002006,similar to AA sequence:UniProtKB:Q51366;locus_tag=LKMONMHP_01516;product=GDP-mannose 4%2C6-dehydratase
NODE_4_length_430848_cov_47.728320	Prodigal:002006	CDS	15296	17308	.	-	0	ID=LKMONMHP_01517;inference=ab initio prediction:Prodigal:002006;locus_tag=LKMONMHP_01517;product=hypothetical protein
NODE_4_length_430848_cov_47.728320	Prodigal:002006	CDS	17331	18068	.	-	0	ID=LKMONMHP_01518;inference=ab initio prediction:Prodigal:002006;locus_tag=LKMONMHP_01518;product=hypothetical protein
NODE_4_length_430848_cov_47.728320	Prodigal:002006	CDS	18800	23977	.	-	0	ID=LKMONMHP_01519;eC_number=2.4.1.250;Name=mshA_5;gene=mshA_5;inference=ab initio prediction:Prodigal:002006,protein motif:HAMAP:MF_01695;locus_tag=LKMONMHP_01519;product=D-inositol-3-phosphate glycosyltransferase
NODE_4_length_430848_cov_47.728320	Prodigal:002006	CDS	24890	25783	.	-	0	ID=LKMONMHP_01520;eC_number=3.1.1.99;inference=ab initio prediction:Prodigal:002006,similar to AA sequence:UniProtKB:P0DOV6;locus_tag=LKMONMHP_01520;product=6-deoxy-6-sulfogluconolactonase
NODE_4_length_430848_cov_47.728320	Prodigal:002006	CDS	26206	26601	.	+	0	ID=LKMONMHP_01521;inference=ab initio prediction:Prodigal:002006;locus_tag=LKMONMHP_01521;product=hypothetical protein
NODE_4_length_430848_cov_47.728320	Prodigal:002006	CDS	26635	26994	.	-	0	ID=LKMONMHP_01522;inference=ab initio prediction:Prodigal:002006;locus_tag=LKMONMHP_01522;product=hypothetical protein
NODE_4_length_430848_cov_47.728320	Prodigal:002006	CDS	27050	29263	.	-	0	ID=LKMONMHP_01523;eC_number=3.6.4.-;Name=priA;db_xref=COG:COG1198;gene=priA;inference=ab initio prediction:Prodigal:002006,similar to AA sequence:UniProtKB:P17888;locus_tag=LKMONMHP_01523;product=Primosomal protein N'
NODE_4_length_430848_cov_47.728320	Prodigal:002006	CDS	29707	30921	.	-	0	ID=LKMONMHP_01524;Name=hcaT_1;gene=hcaT_1;inference=ab initio prediction:Prodigal:002006,similar to AA sequence:UniProtKB:Q47142;locus_tag=LKMONMHP_01524;product=putative 3-phenylpropionic acid transporter
NODE_4_length_430848_cov_47.728320	Prodigal:002006	CDS	31023	31751	.	+	0	ID=LKMONMHP_01525;inference=ab initio prediction:Prodigal:002006;locus_tag=LKMONMHP_01525;product=hypothetical protein
NODE_4_length_430848_cov_47.728320	Prodigal:002006	CDS	31831	32994	.	+	0	ID=LKMONMHP_01526;inference=ab initio prediction:Prodigal:002006;locus_tag=LKMONMHP_01526;product=hypothetical protein
NODE_4_length_430848_cov_47.728320	Prodigal:002006	CDS	33085	33507	.	+	0	ID=LKMONMHP_01527;inference=ab initio prediction:Prodigal:002006;locus_tag=LKMONMHP_01527;product=hypothetical protein
NODE_4_length_430848_cov_47.728320	Prodigal:002006	CDS	33580	34227	.	-	0	ID=LKMONMHP_01528;inference=ab initio prediction:Prodigal:002006;locus_tag=LKMONMHP_01528;product=hypothetical protein
NODE_4_length_430848_cov_47.728320	Prodigal:002006	CDS	34307	35635	.	-	0	ID=LKMONMHP_01529;inference=ab initio prediction:Prodigal:002006;locus_tag=LKMONMHP_01529;product=hypothetical protein
NODE_4_length_430848_cov_47.728320	Prodigal:002006	CDS	35730	36671	.	-	0	ID=LKMONMHP_01530;eC_number=5.1.3.24;Name=nanM;gene=nanM;inference=ab initio prediction:Prodigal:002006,protein motif:HAMAP:MF_01195;locus_tag=LKMONMHP_01530;product=N-acetylneuraminate epimerase
NODE_4_length_430848_cov_47.728320	Prodigal:002006	CDS	36807	37520	.	+	0	ID=LKMONMHP_01531;inference=ab initio prediction:Prodigal:002006;locus_tag=LKMONMHP_01531;product=hypothetical protein
NODE_4_length_430848_cov_47.728320	Prodigal:002006	CDS	37547	39049	.	+	0	ID=LKMONMHP_01532;eC_number=1.1.1.402;Name=eryB;db_xref=COG:COG0578;gene=eryB;inference=ab initio prediction:Prodigal:002006,similar to AA sequence:UniProtKB:Q2YIQ2;locus_tag=LKMONMHP_01532;product=D-erythritol 1-phosphate dehydrogenase
NODE_4_length_430848_cov_47.728320	Prodigal:002006	CDS	39095	40597	.	+	0	ID=LKMONMHP_01533;eC_number=2.7.1.30;Name=glpK;db_xref=COG:COG0554;gene=glpK;inference=ab initio prediction:Prodigal:002006,similar to AA sequence:UniProtKB:P9WPK1;locus_tag=LKMONMHP_01533;product=Glycerol kinase
NODE_4_length_430848_cov_47.728320	Prodigal:002006	CDS	40607	40909	.	-	0	ID=LKMONMHP_01534;inference=ab initio prediction:Prodigal:002006;locus_tag=LKMONMHP_01534;product=hypothetical protein
NODE_4_length_430848_cov_47.728320	Prodigal:002006	CDS	40906	42126	.	-	0	ID=LKMONMHP_01535;Name=yciC;db_xref=COG:COG0523;gene=yciC;inference=ab initio prediction:Prodigal:002006,similar to AA sequence:UniProtKB:P94400;locus_tag=LKMONMHP_01535;product=Putative metal chaperone YciC
NODE_4_length_430848_cov_47.728320	Prodigal:002006	CDS	42335	42997	.	+	0	ID=LKMONMHP_01536;inference=ab initio prediction:Prodigal:002006;locus_tag=LKMONMHP_01536;product=hypothetical protein
NODE_4_length_430848_cov_47.728320	Prodigal:002006	CDS	43050	43490	.	-	0	ID=LKMONMHP_01537;inference=ab initio prediction:Prodigal:002006;locus_tag=LKMONMHP_01537;product=hypothetical protein
NODE_4_length_430848_cov_47.728320	Prodigal:002006	CDS	43671	44135	.	+	0	ID=LKMONMHP_01538;inference=ab initio prediction:Prodigal:002006;locus_tag=LKMONMHP_01538;product=hypothetical protein
NODE_4_length_430848_cov_47.728320	Prodigal:002006	CDS	44304	44876	.	+	0	ID=LKMONMHP_01539;eC_number=3.1.22.4;Name=ruvC;db_xref=COG:COG0817;gene=ruvC;inference=ab initio prediction:Prodigal:002006,similar to AA sequence:UniProtKB:P0A814;locus_tag=LKMONMHP_01539;product=Crossover junction endodeoxyribonuclease RuvC
NODE_4_length_430848_cov_47.728320	Prodigal:002006	CDS	44877	45857	.	-	0	ID=LKMONMHP_01540;eC_number=1.6.5.5;Name=qorA_1;db_xref=COG:COG0604;gene=qorA_1;inference=ab initio prediction:Prodigal:002006,similar to AA sequence:UniProtKB:P28304;locus_tag=LKMONMHP_01540;product=Quinone oxidoreductase 1
NODE_4_length_430848_cov_47.728320	Prodigal:002006	CDS	45935	46507	.	-	0	ID=LKMONMHP_01541;inference=ab initio prediction:Prodigal:002006,similar to AA sequence:UniProtKB:O84741;locus_tag=LKMONMHP_01541;note=UPF0098 protein CT_736;product=hypothetical protein
NODE_4_length_430848_cov_47.728320	Prodigal:002006	CDS	46573	47307	.	-	0	ID=LKMONMHP_01542;eC_number=2.1.1.222;Name=ubiG;db_xref=COG:COG2227;gene=ubiG;inference=ab initio prediction:Prodigal:002006,similar to AA sequence:UniProtKB:P17993;locus_tag=LKMONMHP_01542;product=Ubiquinone biosynthesis O-methyltransferase
NODE_4_length_430848_cov_47.728320	Prodigal:002006	CDS	47486	48721	.	+	0	ID=LKMONMHP_01543;eC_number=2.7.2.4;db_xref=COG:COG0527;inference=ab initio prediction:Prodigal:002006,similar to AA sequence:UniProtKB:Q88EI9;locus_tag=LKMONMHP_01543;product=Aspartate kinase
NODE_4_length_430848_cov_47.728320	Prodigal:002006	CDS	48795	51059	.	+	0	ID=LKMONMHP_01544;eC_number=2.7.3.9;Name=ptsP;db_xref=COG:COG3605;gene=ptsP;inference=ab initio prediction:Prodigal:002006,similar to AA sequence:UniProtKB:P37177;locus_tag=LKMONMHP_01544;product=Phosphoenolpyruvate-dependent phosphotransferase system
NODE_4_length_430848_cov_47.728320	Prodigal:002006	CDS	51182	52267	.	+	0	ID=LKMONMHP_01545;Name=prfA;db_xref=COG:COG0216;gene=prfA;inference=ab initio prediction:Prodigal:002006,similar to AA sequence:UniProtKB:P0A7I0;locus_tag=LKMONMHP_01545;product=Peptide chain release factor RF1
NODE_4_length_430848_cov_47.728320	Prodigal:002006	CDS	52281	53171	.	+	0	ID=LKMONMHP_01546;eC_number=2.1.1.297;Name=prmC_2;db_xref=COG:COG2890;gene=prmC_2;inference=ab initio prediction:Prodigal:002006,similar to AA sequence:UniProtKB:P0ACC1;locus_tag=LKMONMHP_01546;product=Release factor glutamine methyltransferase
NODE_4_length_430848_cov_47.728320	Prodigal:002006	CDS	53602	54708	.	+	0	ID=LKMONMHP_01547;inference=ab initio prediction:Prodigal:002006;locus_tag=LKMONMHP_01547;product=hypothetical protein
NODE_4_length_430848_cov_47.728320	Prodigal:002006	CDS	54886	56913	.	+	0	ID=LKMONMHP_01548;eC_number=6.1.1.3;Name=thrS;db_xref=COG:COG0441;gene=thrS;inference=ab initio prediction:Prodigal:002006,similar to AA sequence:UniProtKB:P0A8M3;locus_tag=LKMONMHP_01548;product=Threonine--tRNA ligase
NODE_4_length_430848_cov_47.728320	Prodigal:002006	CDS	56930	58414	.	-	0	ID=LKMONMHP_01549;eC_number=2.6.1.9;Name=hisC_1;gene=hisC_1;inference=ab initio prediction:Prodigal:002006,protein motif:HAMAP:MF_01023;locus_tag=LKMONMHP_01549;product=Histidinol-phosphate aminotransferase
NODE_4_length_430848_cov_47.728320	Prodigal:002006	CDS	58538	58663	.	+	0	ID=LKMONMHP_01550;inference=ab initio prediction:Prodigal:002006;locus_tag=LKMONMHP_01550;product=hypothetical protein
NODE_4_length_430848_cov_47.728320	Prodigal:002006	CDS	58663	59598	.	+	0	ID=LKMONMHP_01551;inference=ab initio prediction:Prodigal:002006;locus_tag=LKMONMHP_01551;product=hypothetical protein
NODE_4_length_430848_cov_47.728320	Prodigal:002006	CDS	59564	59971	.	-	0	ID=LKMONMHP_01552;inference=ab initio prediction:Prodigal:002006;locus_tag=LKMONMHP_01552;product=hypothetical protein
NODE_4_length_430848_cov_47.728320	Prodigal:002006	CDS	59980	60948	.	-	0	ID=LKMONMHP_01553;inference=ab initio prediction:Prodigal:002006;locus_tag=LKMONMHP_01553;product=hypothetical protein
NODE_4_length_430848_cov_47.728320	Prodigal:002006	CDS	61122	61685	.	+	0	ID=LKMONMHP_01554;eC_number=1.-.-.-;Name=ydjA;db_xref=COG:COG0778;gene=ydjA;inference=ab initio prediction:Prodigal:002006,similar to AA sequence:UniProtKB:P0ACY1;locus_tag=LKMONMHP_01554;product=Putative NAD(P)H nitroreductase YdjA
NODE_4_length_430848_cov_47.728320	Prodigal:002006	CDS	61707	62315	.	+	0	ID=LKMONMHP_01555;inference=ab initio prediction:Prodigal:002006;locus_tag=LKMONMHP_01555;product=hypothetical protein
NODE_4_length_430848_cov_47.728320	Prodigal:002006	CDS	62767	64356	.	+	0	ID=LKMONMHP_01556;inference=ab initio prediction:Prodigal:002006;locus_tag=LKMONMHP_01556;product=hypothetical protein
NODE_4_length_430848_cov_47.728320	Prodigal:002006	CDS	64546	65202	.	-	0	ID=LKMONMHP_01557;inference=ab initio prediction:Prodigal:002006;locus_tag=LKMONMHP_01557;product=hypothetical protein
NODE_4_length_430848_cov_47.728320	Prodigal:002006	CDS	65331	66467	.	+	0	ID=LKMONMHP_01558;inference=ab initio prediction:Prodigal:002006;locus_tag=LKMONMHP_01558;product=hypothetical protein
NODE_4_length_430848_cov_47.728320	Prodigal:002006	CDS	66464	68092	.	+	0	ID=LKMONMHP_01559;inference=ab initio prediction:Prodigal:002006;locus_tag=LKMONMHP_01559;product=hypothetical protein
NODE_4_length_430848_cov_47.728320	Prodigal:002006	CDS	68103	68870	.	-	0	ID=LKMONMHP_01560;eC_number=2.7.1.23;Name=nadK;gene=nadK;inference=ab initio prediction:Prodigal:002006,protein motif:HAMAP:MF_00361;locus_tag=LKMONMHP_01560;product=NAD kinase
NODE_4_length_430848_cov_47.728320	Prodigal:002006	CDS	68988	69308	.	+	0	ID=LKMONMHP_01561;Name=cutA;db_xref=COG:COG1324;gene=cutA;inference=ab initio prediction:Prodigal:002006,similar to AA sequence:UniProtKB:Q7SIA8;locus_tag=LKMONMHP_01561;product=Divalent-cation tolerance protein CutA
NODE_4_length_430848_cov_47.728320	Prodigal:002006	CDS	69328	69543	.	-	0	ID=LKMONMHP_01562;inference=ab initio prediction:Prodigal:002006;locus_tag=LKMONMHP_01562;product=hypothetical protein
NODE_4_length_430848_cov_47.728320	Prodigal:002006	CDS	69738	70394	.	+	0	ID=LKMONMHP_01563;eC_number=2.1.1.77;Name=pcm_2;db_xref=COG:COG2518;gene=pcm_2;inference=ab initio prediction:Prodigal:002006,similar to AA sequence:UniProtKB:A5F9C1;locus_tag=LKMONMHP_01563;product=Protein-L-isoaspartate O-methyltransferase
NODE_4_length_430848_cov_47.728320	Prodigal:002006	CDS	70581	71837	.	+	0	ID=LKMONMHP_01564;inference=ab initio prediction:Prodigal:002006;locus_tag=LKMONMHP_01564;product=hypothetical protein
NODE_4_length_430848_cov_47.728320	Prodigal:002006	CDS	71908	72270	.	-	0	ID=LKMONMHP_01565;inference=ab initio prediction:Prodigal:002006;locus_tag=LKMONMHP_01565;product=hypothetical protein
NODE_4_length_430848_cov_47.728320	Prodigal:002006	CDS	72451	73323	.	-	0	ID=LKMONMHP_01566;inference=ab initio prediction:Prodigal:002006;locus_tag=LKMONMHP_01566;product=hypothetical protein
NODE_4_length_430848_cov_47.728320	Prodigal:002006	CDS	73529	73864	.	+	0	ID=LKMONMHP_01567;Name=yajC;db_xref=COG:COG1862;gene=yajC;inference=ab initio prediction:Prodigal:002006,similar to AA sequence:UniProtKB:P0ADZ7;locus_tag=LKMONMHP_01567;product=Sec translocon accessory complex subunit YajC
NODE_4_length_430848_cov_47.728320	Prodigal:002006	CDS	73932	75533	.	+	0	ID=LKMONMHP_01568;Name=secD;db_xref=COG:COG0342;gene=secD;inference=ab initio prediction:Prodigal:002006,similar to AA sequence:UniProtKB:P0AG90;locus_tag=LKMONMHP_01568;product=Protein translocase subunit SecD
NODE_4_length_430848_cov_47.728320	Prodigal:002006	CDS	75619	76557	.	+	0	ID=LKMONMHP_01569;Name=secF;gene=secF;inference=ab initio prediction:Prodigal:002006,similar to AA sequence:UniProtKB:A8GQT5;locus_tag=LKMONMHP_01569;product=Protein translocase subunit SecF
NODE_4_length_430848_cov_47.728320	Prodigal:002006	CDS	76675	77061	.	+	0	ID=LKMONMHP_01570;inference=ab initio prediction:Prodigal:002006;locus_tag=LKMONMHP_01570;product=hypothetical protein
NODE_4_length_430848_cov_47.728320	Prodigal:002006	CDS	77072	77956	.	+	0	ID=LKMONMHP_01571;eC_number=2.5.1.32;Name=crtB;db_xref=COG:COG1562;gene=crtB;inference=ab initio prediction:Prodigal:002006,similar to AA sequence:UniProtKB:P37269;locus_tag=LKMONMHP_01571;product=15-cis-phytoene synthase
NODE_4_length_430848_cov_47.728320	Prodigal:002006	CDS	78158	79900	.	+	0	ID=LKMONMHP_01572;Name=glcA;db_xref=COG:COG1620;gene=glcA;inference=ab initio prediction:Prodigal:002006,similar to AA sequence:UniProtKB:Q46839;locus_tag=LKMONMHP_01572;product=Glycolate permease GlcA
NODE_4_length_430848_cov_47.728320	Prodigal:002006	CDS	80034	80576	.	+	0	ID=LKMONMHP_01573;inference=ab initio prediction:Prodigal:002006;locus_tag=LKMONMHP_01573;product=hypothetical protein
NODE_4_length_430848_cov_47.728320	Prodigal:002006	CDS	80583	82001	.	-	0	ID=LKMONMHP_01574;eC_number=2.1.1.74;Name=trmFO;db_xref=COG:COG1206;gene=trmFO;inference=ab initio prediction:Prodigal:002006,similar to AA sequence:UniProtKB:P39815;locus_tag=LKMONMHP_01574;product=Methylenetetrahydrofolate--tRNA-(uracil-5-)-methyltransferase TrmFO
NODE_4_length_430848_cov_47.728320	Prodigal:002006	CDS	82033	83007	.	-	0	ID=LKMONMHP_01575;eC_number=3.4.21.107;Name=degS;db_xref=COG:COG0265;gene=degS;inference=ab initio prediction:Prodigal:002006,similar to AA sequence:UniProtKB:P0AEE3;locus_tag=LKMONMHP_01575;product=Serine endoprotease DegS
NODE_4_length_430848_cov_47.728320	Prodigal:002006	CDS	83415	83966	.	+	0	ID=LKMONMHP_01576;Name=sigK;db_xref=COG:COG1595;gene=sigK;inference=ab initio prediction:Prodigal:002006,similar to AA sequence:UniProtKB:P9WGH7;locus_tag=LKMONMHP_01576;product=ECF RNA polymerase sigma factor SigK
NODE_4_length_430848_cov_47.728320	Prodigal:002006	CDS	83963	84658	.	+	0	ID=LKMONMHP_01577;inference=ab initio prediction:Prodigal:002006;locus_tag=LKMONMHP_01577;product=hypothetical protein
NODE_4_length_430848_cov_47.728320	Prodigal:002006	CDS	84738	85310	.	-	0	ID=LKMONMHP_01578;inference=ab initio prediction:Prodigal:002006;locus_tag=LKMONMHP_01578;product=hypothetical protein
NODE_4_length_430848_cov_47.728320	Prodigal:002006	CDS	85743	85964	.	+	0	ID=LKMONMHP_01579;inference=ab initio prediction:Prodigal:002006;locus_tag=LKMONMHP_01579;product=hypothetical protein
NODE_4_length_430848_cov_47.728320	Prodigal:002006	CDS	86038	87864	.	-	0	ID=LKMONMHP_01580;Name=typA;db_xref=COG:COG1217;gene=typA;inference=ab initio prediction:Prodigal:002006,similar to AA sequence:UniProtKB:P32132;locus_tag=LKMONMHP_01580;product=GTP-binding protein TypA/BipA
NODE_4_length_430848_cov_47.728320	Prodigal:002006	CDS	88057	88569	.	-	0	ID=LKMONMHP_01581;inference=ab initio prediction:Prodigal:002006;locus_tag=LKMONMHP_01581;product=hypothetical protein
NODE_4_length_430848_cov_47.728320	Prodigal:002006	CDS	88562	88927	.	-	0	ID=LKMONMHP_01582;inference=ab initio prediction:Prodigal:002006;locus_tag=LKMONMHP_01582;product=hypothetical protein
NODE_4_length_430848_cov_47.728320	Prodigal:002006	CDS	89139	89924	.	+	0	ID=LKMONMHP_01583;Name=minC_1;db_xref=COG:COG0850;gene=minC_1;inference=ab initio prediction:Prodigal:002006,similar to AA sequence:UniProtKB:P65359;locus_tag=LKMONMHP_01583;product=Septum site-determining protein MinC
NODE_4_length_430848_cov_47.728320	Prodigal:002006	CDS	89955	90149	.	-	0	ID=LKMONMHP_01584;inference=ab initio prediction:Prodigal:002006;locus_tag=LKMONMHP_01584;product=hypothetical protein
NODE_4_length_430848_cov_47.728320	Prodigal:002006	CDS	90146	90346	.	-	0	ID=LKMONMHP_01585;inference=ab initio prediction:Prodigal:002006;locus_tag=LKMONMHP_01585;product=hypothetical protein
NODE_4_length_430848_cov_47.728320	Prodigal:002006	CDS	90755	91435	.	+	0	ID=LKMONMHP_01586;Name=minC_2;db_xref=COG:COG0850;gene=minC_2;inference=ab initio prediction:Prodigal:002006,similar to AA sequence:UniProtKB:P65359;locus_tag=LKMONMHP_01586;product=Septum site-determining protein MinC
NODE_4_length_430848_cov_47.728320	Prodigal:002006	CDS	91448	92263	.	+	0	ID=LKMONMHP_01587;Name=minD;db_xref=COG:COG2894;gene=minD;inference=ab initio prediction:Prodigal:002006,similar to AA sequence:UniProtKB:P0AEZ3;locus_tag=LKMONMHP_01587;product=Septum site-determining protein MinD
NODE_4_length_430848_cov_47.728320	Prodigal:002006	CDS	92260	92532	.	+	0	ID=LKMONMHP_01588;Name=minE;db_xref=COG:COG0851;gene=minE;inference=ab initio prediction:Prodigal:002006,similar to AA sequence:UniProtKB:P58152;locus_tag=LKMONMHP_01588;product=Cell division topological specificity factor
NODE_4_length_430848_cov_47.728320	Prodigal:002006	CDS	92620	93774	.	-	0	ID=LKMONMHP_01589;eC_number=1.14.15.32;Name=ptlI;db_xref=COG:COG2124;gene=ptlI;inference=ab initio prediction:Prodigal:002006,similar to AA sequence:UniProtKB:Q82IY3;locus_tag=LKMONMHP_01589;product=Pentalenene oxygenase
NODE_4_length_430848_cov_47.728320	Prodigal:002006	CDS	93804	93986	.	-	0	ID=LKMONMHP_01590;inference=ab initio prediction:Prodigal:002006;locus_tag=LKMONMHP_01590;product=hypothetical protein
NODE_4_length_430848_cov_47.728320	Prodigal:002006	CDS	94125	94451	.	+	0	ID=LKMONMHP_01591;inference=ab initio prediction:Prodigal:002006;locus_tag=LKMONMHP_01591;product=hypothetical protein
NODE_4_length_430848_cov_47.728320	Prodigal:002006	CDS	94609	94752	.	+	0	ID=LKMONMHP_01592;inference=ab initio prediction:Prodigal:002006;locus_tag=LKMONMHP_01592;product=hypothetical protein
NODE_4_length_430848_cov_47.728320	Prodigal:002006	CDS	94768	96117	.	-	0	ID=LKMONMHP_01593;eC_number=1.1.1.369;Name=iolG;gene=iolG;inference=ab initio prediction:Prodigal:002006,protein motif:HAMAP:MF_01671;locus_tag=LKMONMHP_01593;product=Inositol 2-dehydrogenase/D-chiro-inositol 3-dehydrogenase
NODE_4_length_430848_cov_47.728320	Prodigal:002006	CDS	96218	97222	.	-	0	ID=LKMONMHP_01594;Name=corA_1;db_xref=COG:COG0598;gene=corA_1;inference=ab initio prediction:Prodigal:002006,similar to AA sequence:UniProtKB:P0ABI4;locus_tag=LKMONMHP_01594;product=Magnesium transport protein CorA
NODE_4_length_430848_cov_47.728320	Prodigal:002006	CDS	97443	97733	.	+	0	ID=LKMONMHP_01595;Name=groS5_1;gene=groS5_1;inference=ab initio prediction:Prodigal:002006,similar to AA sequence:UniProtKB:P35474;locus_tag=LKMONMHP_01595;product=10 kDa chaperonin 5
NODE_4_length_430848_cov_47.728320	Prodigal:002006	CDS	97813	99453	.	+	0	ID=LKMONMHP_01596;Name=groL5_1;gene=groL5_1;inference=ab initio prediction:Prodigal:002006,similar to AA sequence:UniProtKB:P35471;locus_tag=LKMONMHP_01596;product=60 kDa chaperonin 5
NODE_4_length_430848_cov_47.728320	Prodigal:002006	CDS	99624	100115	.	-	0	ID=LKMONMHP_01597;inference=ab initio prediction:Prodigal:002006;locus_tag=LKMONMHP_01597;product=hypothetical protein
NODE_4_length_430848_cov_47.728320	Prodigal:002006	CDS	100105	101004	.	-	0	ID=LKMONMHP_01598;inference=ab initio prediction:Prodigal:002006,protein motif:HAMAP:MF_02040;locus_tag=LKMONMHP_01598;product=Iron-sulfur cluster carrier protein
NODE_4_length_430848_cov_47.728320	Prodigal:002006	CDS	101151	101372	.	-	0	ID=LKMONMHP_01599;inference=ab initio prediction:Prodigal:002006;locus_tag=LKMONMHP_01599;product=hypothetical protein
NODE_4_length_430848_cov_47.728320	Prodigal:002006	CDS	101439	102542	.	-	0	ID=LKMONMHP_01600;inference=ab initio prediction:Prodigal:002006;locus_tag=LKMONMHP_01600;product=hypothetical protein
NODE_4_length_430848_cov_47.728320	Prodigal:002006	CDS	102781	104982	.	-	0	ID=LKMONMHP_01601;eC_number=2.4.1.129;Name=mtgA_3;gene=mtgA_3;inference=ab initio prediction:Prodigal:002006,protein motif:HAMAP:MF_00766;locus_tag=LKMONMHP_01601;product=Biosynthetic peptidoglycan transglycosylase
NODE_4_length_430848_cov_47.728320	Prodigal:002006	CDS	105232	105417	.	+	0	ID=LKMONMHP_01602;inference=ab initio prediction:Prodigal:002006;locus_tag=LKMONMHP_01602;product=hypothetical protein
NODE_4_length_430848_cov_47.728320	Prodigal:002006	CDS	105678	107729	.	+	0	ID=LKMONMHP_01603;eC_number=6.4.1.8;Name=apc3_1;db_xref=COG:COG0145;gene=apc3_1;inference=ab initio prediction:Prodigal:002006,similar to AA sequence:UniProtKB:Q5P5G4;locus_tag=LKMONMHP_01603;product=Acetophenone carboxylase gamma subunit
NODE_4_length_430848_cov_47.728320	Prodigal:002006	CDS	107741	109633	.	+	0	ID=LKMONMHP_01604;eC_number=6.4.1.8;Name=apc4_1;db_xref=COG:COG0146;gene=apc4_1;inference=ab initio prediction:Prodigal:002006,similar to AA sequence:UniProtKB:Q5P5G5;locus_tag=LKMONMHP_01604;product=Acetophenone carboxylase delta subunit
NODE_4_length_430848_cov_47.728320	Prodigal:002006	CDS	109709	110311	.	+	0	ID=LKMONMHP_01605;inference=ab initio prediction:Prodigal:002006;locus_tag=LKMONMHP_01605;product=hypothetical protein
NODE_4_length_430848_cov_47.728320	Prodigal:002006	CDS	110304	111119	.	+	0	ID=LKMONMHP_01606;eC_number=3.5.2.10;Name=crnA_1;gene=crnA_1;inference=ab initio prediction:Prodigal:002006,similar to AA sequence:UniProtKB:P83772;locus_tag=LKMONMHP_01606;product=Creatinine amidohydrolase
NODE_4_length_430848_cov_47.728320	Prodigal:002006	CDS	111236	112093	.	-	0	ID=LKMONMHP_01607;Name=allR;db_xref=COG:COG1414;gene=allR;inference=ab initio prediction:Prodigal:002006,similar to AA sequence:UniProtKB:P0ACN4;locus_tag=LKMONMHP_01607;product=HTH-type transcriptional repressor AllR
NODE_4_length_430848_cov_47.728320	Prodigal:002006	CDS	112278	113177	.	-	0	ID=LKMONMHP_01608;inference=ab initio prediction:Prodigal:002006;locus_tag=LKMONMHP_01608;product=hypothetical protein
NODE_4_length_430848_cov_47.728320	Prodigal:002006	CDS	113567	113698	.	-	0	ID=LKMONMHP_01609;inference=ab initio prediction:Prodigal:002006;locus_tag=LKMONMHP_01609;product=hypothetical protein
NODE_4_length_430848_cov_47.728320	Prodigal:002006	CDS	113775	114860	.	-	0	ID=LKMONMHP_01610;inference=ab initio prediction:Prodigal:002006,similar to AA sequence:UniProtKB:Q2YKI6;locus_tag=LKMONMHP_01610;product=Purine-binding protein
NODE_4_length_430848_cov_47.728320	Prodigal:002006	CDS	115065	117452	.	-	0	ID=LKMONMHP_01611;eC_number=1.17.5.2;Name=cdhA_1;gene=cdhA_1;inference=ab initio prediction:Prodigal:002006,similar to AA sequence:UniProtKB:D7REY3;locus_tag=LKMONMHP_01611;product=Caffeine dehydrogenase subunit alpha
NODE_4_length_430848_cov_47.728320	Prodigal:002006	CDS	117455	117997	.	-	0	ID=LKMONMHP_01612;eC_number=1.17.5.2;Name=cdhC_2;gene=cdhC_2;inference=ab initio prediction:Prodigal:002006,similar to AA sequence:UniProtKB:D7REY5;locus_tag=LKMONMHP_01612;product=Caffeine dehydrogenase subunit gamma
NODE_4_length_430848_cov_47.728320	Prodigal:002006	CDS	118010	118867	.	-	0	ID=LKMONMHP_01613;eC_number=1.5.99.14;Name=kdhA_2;gene=kdhA_2;inference=ab initio prediction:Prodigal:002006,similar to AA sequence:UniProtKB:O87681;locus_tag=LKMONMHP_01613;product=6-hydroxypseudooxynicotine dehydrogenase complex subunit alpha
NODE_4_length_430848_cov_47.728320	Prodigal:002006	CDS	119413	120534	.	-	0	ID=LKMONMHP_01614;eC_number=6.3.2.2;db_xref=COG:COG2170;inference=ab initio prediction:Prodigal:002006,similar to AA sequence:UniProtKB:P9WPK9;locus_tag=LKMONMHP_01614;product=Putative glutamate--cysteine ligase 2
NODE_4_length_430848_cov_47.728320	Prodigal:002006	CDS	120700	121266	.	-	0	ID=LKMONMHP_01615;inference=ab initio prediction:Prodigal:002006;locus_tag=LKMONMHP_01615;product=hypothetical protein
NODE_4_length_430848_cov_47.728320	Prodigal:002006	CDS	121342	121737	.	-	0	ID=LKMONMHP_01616;inference=ab initio prediction:Prodigal:002006;locus_tag=LKMONMHP_01616;product=hypothetical protein
NODE_4_length_430848_cov_47.728320	Prodigal:002006	CDS	121734	123329	.	-	0	ID=LKMONMHP_01617;inference=ab initio prediction:Prodigal:002006;locus_tag=LKMONMHP_01617;product=hypothetical protein
NODE_4_length_430848_cov_47.728320	Prodigal:002006	CDS	123536	124303	.	-	0	ID=LKMONMHP_01618;Name=ybhL;db_xref=COG:COG0670;gene=ybhL;inference=ab initio prediction:Prodigal:002006,similar to AA sequence:UniProtKB:P0AAC4;locus_tag=LKMONMHP_01618;product=Inner membrane protein YbhL
NODE_4_length_430848_cov_47.728320	Prodigal:002006	CDS	124655	124990	.	-	0	ID=LKMONMHP_01619;inference=ab initio prediction:Prodigal:002006;locus_tag=LKMONMHP_01619;product=hypothetical protein
NODE_4_length_430848_cov_47.728320	Prodigal:002006	CDS	125134	125796	.	-	0	ID=LKMONMHP_01620;inference=ab initio prediction:Prodigal:002006;locus_tag=LKMONMHP_01620;product=hypothetical protein
[truncated: 5,908,468 more chars]
